# Supplementary material for: Nuclear genome of Bulinus truncatus, an intermediate host of the carcinogenic human blood fluke Schistosoma haematobium
Source: Nat Commun. 2022 Feb 21;13:977. doi: 10.1038/s41467-022-28634-9 (PMC8861042; doi:10.1038/s41467-022-28634-9)
Supplement: Supplementary file 6 — Supplementary Data 3 [file 41467_2022_28634_MOESM6_ESM.zip › Supplementary_Data_3/bglb010948-pb.mature.pep.pdb]

ATOM      1  N   SER A   1      -7.154  37.504  -5.583  1.00 57.85           N  
ATOM      2  H   SER A   1      -6.808  38.225  -4.966  1.00 57.85           H  
ATOM      3  H2  SER A   1      -7.854  36.950  -5.109  1.00 57.85           H  
ATOM      4  H3  SER A   1      -7.544  37.932  -6.411  1.00 57.85           H  
ATOM      5  CA  SER A   1      -6.038  36.647  -6.000  1.00 57.85           C  
ATOM      6  HA  SER A   1      -6.417  35.799  -6.571  1.00 57.85           H  
ATOM      7  C   SER A   1      -5.359  36.134  -4.755  1.00 57.85           C  
ATOM      8  CB  SER A   1      -5.078  37.437  -6.892  1.00 57.85           C  
ATOM      9  HB2 SER A   1      -4.343  36.767  -7.339  1.00 57.85           H  
ATOM     10  HB3 SER A   1      -4.559  38.201  -6.314  1.00 57.85           H  
ATOM     11  O   SER A   1      -4.528  36.827  -4.180  1.00 57.85           O  
ATOM     12  OG  SER A   1      -5.860  38.068  -7.891  1.00 57.85           O  
ATOM     13  HG  SER A   1      -5.316  38.271  -8.656  1.00 57.85           H  
ATOM     14  N   ASP A   2      -5.805  34.991  -4.256  1.00 77.83           N  
ATOM     15  H   ASP A   2      -6.486  34.450  -4.771  1.00 77.83           H  
ATOM     16  CA  ASP A   2      -5.220  34.359  -3.079  1.00 77.83           C  
ATOM     17  HA  ASP A   2      -4.160  34.614  -3.083  1.00 77.83           H  
ATOM     18  C   ASP A   2      -5.312  32.833  -3.157  1.00 77.83           C  
ATOM     19  CB  ASP A   2      -5.850  34.902  -1.780  1.00 77.83           C  
ATOM     20  HB2 ASP A   2      -6.749  34.334  -1.546  1.00 77.83           H  
ATOM     21  HB3 ASP A   2      -6.140  35.942  -1.931  1.00 77.83           H  
ATOM     22  O   ASP A   2      -6.161  32.276  -3.867  1.00 77.83           O  
ATOM     23  CG  ASP A   2      -4.876  34.862  -0.590  1.00 77.83           C  
ATOM     24  OD1 ASP A   2      -3.700  34.454  -0.791  1.00 77.83           O  
ATOM     25  OD2 ASP A   2      -5.302  35.289   0.500  1.00 77.83           O  
ATOM     26  N   LEU A   3      -4.410  32.184  -2.423  1.00 88.51           N  
ATOM     27  H   LEU A   3      -3.864  32.750  -1.789  1.00 88.51           H  
ATOM     28  CA  LEU A   3      -4.365  30.741  -2.236  1.00 88.51           C  
ATOM     29  HA  LEU A   3      -4.661  30.248  -3.163  1.00 88.51           H  
ATOM     30  C   LEU A   3      -5.362  30.358  -1.138  1.00 88.51           C  
ATOM     31  CB  LEU A   3      -2.916  30.343  -1.891  1.00 88.51           C  
ATOM     32  HB2 LEU A   3      -2.593  30.923  -1.026  1.00 88.51           H  
ATOM     33  HB3 LEU A   3      -2.274  30.609  -2.731  1.00 88.51           H  
ATOM     34  O   LEU A   3      -5.079  30.523   0.048  1.00 88.51           O  
ATOM     35  CG  LEU A   3      -2.726  28.849  -1.567  1.00 88.51           C  
ATOM     36  HG  LEU A   3      -3.313  28.575  -0.691  1.00 88.51           H  
ATOM     37  CD1 LEU A   3      -3.158  27.976  -2.741  1.00 88.51           C  
ATOM     38 HD11 LEU A   3      -4.246  27.922  -2.786  1.00 88.51           H  
ATOM     39 HD12 LEU A   3      -2.786  28.394  -3.676  1.00 88.51           H  
ATOM     40 HD13 LEU A   3      -2.763  26.968  -2.617  1.00 88.51           H  
ATOM     41  CD2 LEU A   3      -1.255  28.569  -1.250  1.00 88.51           C  
ATOM     42 HD21 LEU A   3      -0.933  29.196  -0.418  1.00 88.51           H  
ATOM     43 HD22 LEU A   3      -1.131  27.522  -0.973  1.00 88.51           H  
ATOM     44 HD23 LEU A   3      -0.639  28.777  -2.125  1.00 88.51           H  
ATOM     45  N   ILE A   4      -6.521  29.830  -1.529  1.00 88.12           N  
ATOM     46  H   ILE A   4      -6.677  29.662  -2.512  1.00 88.12           H  
ATOM     47  CA  ILE A   4      -7.530  29.353  -0.583  1.00 88.12           C  
ATOM     48  HA  ILE A   4      -7.434  29.919   0.343  1.00 88.12           H  
ATOM     49  C   ILE A   4      -7.243  27.889  -0.271  1.00 88.12           C  
ATOM     50  CB  ILE A   4      -8.966  29.583  -1.100  1.00 88.12           C  
ATOM     51  HB  ILE A   4      -9.095  29.055  -2.044  1.00 88.12           H  
ATOM     52  O   ILE A   4      -7.324  27.025  -1.145  1.00 88.12           O  
ATOM     53  CG1 ILE A   4      -9.188  31.095  -1.338  1.00 88.12           C  
ATOM     54 HG12 ILE A   4      -8.522  31.433  -2.132  1.00 88.12           H  
ATOM     55 HG13 ILE A   4      -8.932  31.644  -0.432  1.00 88.12           H  
ATOM     56  CG2 ILE A   4      -9.983  29.024  -0.082  1.00 88.12           C  
ATOM     57 HG21 ILE A   4     -10.997  29.114  -0.473  1.00 88.12           H  
ATOM     58 HG22 ILE A   4      -9.910  29.565   0.861  1.00 88.12           H  
ATOM     59 HG23 ILE A   4      -9.812  27.962   0.093  1.00 88.12           H  
ATOM     60  CD1 ILE A   4     -10.620  31.469  -1.737  1.00 88.12           C  
ATOM     61 HD11 ILE A   4     -10.655  32.531  -1.982  1.00 88.12           H  
ATOM     62 HD12 ILE A   4     -11.302  31.304  -0.903  1.00 88.12           H  
ATOM     63 HD13 ILE A   4     -10.942  30.876  -2.592  1.00 88.12           H  
ATOM     64  N   PHE A   5      -6.934  27.610   0.993  1.00 93.96           N  
ATOM     65  H   PHE A   5      -6.861  28.372   1.652  1.00 93.96           H  
ATOM     66  CA  PHE A   5      -6.740  26.255   1.488  1.00 93.96           C  
ATOM     67  HA  PHE A   5      -6.984  25.556   0.688  1.00 93.96           H  
ATOM     68  C   PHE A   5      -7.693  25.970   2.646  1.00 93.96           C  
ATOM     69  CB  PHE A   5      -5.269  26.051   1.864  1.00 93.96           C  
ATOM     70  HB2 PHE A   5      -4.652  26.301   1.001  1.00 93.96           H  
ATOM     71  HB3 PHE A   5      -5.015  26.731   2.678  1.00 93.96           H  
ATOM     72  O   PHE A   5      -7.598  26.595   3.703  1.00 93.96           O  
ATOM     73  CG  PHE A   5      -4.956  24.628   2.270  1.00 93.96           C  
ATOM     74  CD1 PHE A   5      -4.333  24.344   3.499  1.00 93.96           C  
ATOM     75  HD1 PHE A   5      -4.054  25.146   4.167  1.00 93.96           H  
ATOM     76  CD2 PHE A   5      -5.332  23.577   1.415  1.00 93.96           C  
ATOM     77  HD2 PHE A   5      -5.805  23.783   0.466  1.00 93.96           H  
ATOM     78  CE1 PHE A   5      -4.107  23.006   3.865  1.00 93.96           C  
ATOM     79  HE1 PHE A   5      -3.652  22.757   4.812  1.00 93.96           H  
ATOM     80  CE2 PHE A   5      -5.123  22.248   1.793  1.00 93.96           C  
ATOM     81  HE2 PHE A   5      -5.454  21.450   1.145  1.00 93.96           H  
ATOM     82  CZ  PHE A   5      -4.515  21.965   3.020  1.00 93.96           C  
ATOM     83  HZ  PHE A   5      -4.391  20.934   3.317  1.00 93.96           H  
ATOM     84  N   ASN A   6      -8.616  25.032   2.435  1.00 92.23           N  
ATOM     85  H   ASN A   6      -8.591  24.515   1.568  1.00 92.23           H  
ATOM     86  CA  ASN A   6      -9.633  24.661   3.409  1.00 92.23           C  
ATOM     87  HA  ASN A   6      -9.413  25.163   4.351  1.00 92.23           H  
ATOM     88  C   ASN A   6      -9.601  23.153   3.683  1.00 92.23           C  
ATOM     89  CB  ASN A   6     -11.012  25.149   2.925  1.00 92.23           C  
ATOM     90  HB2 ASN A   6     -10.927  26.175   2.567  1.00 92.23           H  
ATOM     91  HB3 ASN A   6     -11.352  24.518   2.104  1.00 92.23           H  
ATOM     92  O   ASN A   6      -9.407  22.354   2.768  1.00 92.23           O  
ATOM     93  CG  ASN A   6     -12.056  25.136   4.032  1.00 92.23           C  
ATOM     94  ND2 ASN A   6     -13.303  25.384   3.709  1.00 92.23           N  
ATOM     95 HD21 ASN A   6     -13.987  25.328   4.449  1.00 92.23           H  
ATOM     96 HD22 ASN A   6     -13.574  25.531   2.747  1.00 92.23           H  
ATOM     97  OD1 ASN A   6     -11.763  24.925   5.197  1.00 92.23           O  
ATOM     98  N   VAL A   7      -9.813  22.777   4.942  1.00 93.10           N  
ATOM     99  H   VAL A   7     -10.110  23.482   5.600  1.00 93.10           H  
ATOM    100  CA  VAL A   7      -9.956  21.384   5.370  1.00 93.10           C  
ATOM    101  HA  VAL A   7     -10.131  20.764   4.491  1.00 93.10           H  
ATOM    102  C   VAL A   7     -11.172  21.290   6.278  1.00 93.10           C  
ATOM    103  CB  VAL A   7      -8.702  20.843   6.076  1.00 93.10           C  
ATOM    104  HB  VAL A   7      -8.533  21.373   7.013  1.00 93.10           H  
ATOM    105  O   VAL A   7     -11.224  21.995   7.286  1.00 93.10           O  
ATOM    106  CG1 VAL A   7      -8.905  19.355   6.366  1.00 93.10           C  
ATOM    107 HG11 VAL A   7      -9.345  18.854   5.503  1.00 93.10           H  
ATOM    108 HG12 VAL A   7      -7.947  18.884   6.587  1.00 93.10           H  
ATOM    109 HG13 VAL A   7      -9.575  19.228   7.217  1.00 93.10           H  
ATOM    110  CG2 VAL A   7      -7.451  20.991   5.201  1.00 93.10           C  
ATOM    111 HG21 VAL A   7      -7.635  20.500   4.246  1.00 93.10           H  
ATOM    112 HG22 VAL A   7      -6.593  20.532   5.692  1.00 93.10           H  
ATOM    113 HG23 VAL A   7      -7.236  22.044   5.020  1.00 93.10           H  
ATOM    114  N   GLN A   8     -12.153  20.466   5.907  1.00 90.17           N  
ATOM    115  H   GLN A   8     -12.044  19.934   5.055  1.00 90.17           H  
ATOM    116  CA  GLN A   8     -13.410  20.328   6.643  1.00 90.17           C  
ATOM    117  HA  GLN A   8     -13.266  20.763   7.632  1.00 90.17           H  
ATOM    118  C   GLN A   8     -13.838  18.859   6.796  1.00 90.17           C  
ATOM    119  CB  GLN A   8     -14.530  21.125   5.957  1.00 90.17           C  
ATOM    120  HB2 GLN A   8     -15.477  20.878   6.436  1.00 90.17           H  
ATOM    121  HB3 GLN A   8     -14.591  20.849   4.904  1.00 90.17           H  
ATOM    122  O   GLN A   8     -13.920  18.161   5.786  1.00 90.17           O  
ATOM    123  CG  GLN A   8     -14.303  22.636   6.090  1.00 90.17           C  
ATOM    124  HG2 GLN A   8     -13.422  22.922   5.516  1.00 90.17           H  
ATOM    125  HG3 GLN A   8     -14.123  22.876   7.137  1.00 90.17           H  
ATOM    126  CD  GLN A   8     -15.483  23.462   5.595  1.00 90.17           C  
ATOM    127  NE2 GLN A   8     -15.709  24.627   6.161  1.00 90.17           N  
ATOM    128 HE21 GLN A   8     -16.555  25.094   5.869  1.00 90.17           H  
ATOM    129 HE22 GLN A   8     -15.176  24.907   6.972  1.00 90.17           H  
ATOM    130  OE1 GLN A   8     -16.201  23.114   4.676  1.00 90.17           O  
ATOM    131  N   PRO A   9     -14.178  18.399   8.015  1.00 91.05           N  
ATOM    132  CA  PRO A   9     -13.977  19.090   9.292  1.00 91.05           C  
ATOM    133  HA  PRO A   9     -14.368  20.107   9.253  1.00 91.05           H  
ATOM    134  C   PRO A   9     -12.483  19.141   9.677  1.00 91.05           C  
ATOM    135  CB  PRO A   9     -14.821  18.306  10.296  1.00 91.05           C  
ATOM    136  HB2 PRO A   9     -14.440  18.390  11.314  1.00 91.05           H  
ATOM    137  HB3 PRO A   9     -15.854  18.651  10.250  1.00 91.05           H  
ATOM    138  O   PRO A   9     -11.678  18.348   9.192  1.00 91.05           O  
ATOM    139  CG  PRO A   9     -14.739  16.877   9.766  1.00 91.05           C  
ATOM    140  HG2 PRO A   9     -13.809  16.421  10.103  1.00 91.05           H  
ATOM    141  HG3 PRO A   9     -15.597  16.282  10.080  1.00 91.05           H  
ATOM    142  CD  PRO A   9     -14.692  17.056   8.249  1.00 91.05           C  
ATOM    143  HD2 PRO A   9     -14.033  16.306   7.811  1.00 91.05           H  
ATOM    144  HD3 PRO A   9     -15.694  16.968   7.830  1.00 91.05           H  
ATOM    145  N   ASP A  10     -12.101  20.080  10.543  1.00 91.26           N  
ATOM    146  H   ASP A  10     -12.785  20.694  10.962  1.00 91.26           H  
ATOM    147  CA  ASP A  10     -10.744  20.190  11.105  1.00 91.26           C  
ATOM    148  HA  ASP A  10     -10.030  19.831  10.363  1.00 91.26           H  
ATOM    149  C   ASP A  10     -10.543  19.324  12.361  1.00 91.26           C  
ATOM    150  CB  ASP A  10     -10.415  21.666  11.380  1.00 91.26           C  
ATOM    151  HB2 ASP A  10      -9.366  21.739  11.667  1.00 91.26           H  
ATOM    152  HB3 ASP A  10     -10.541  22.232  10.457  1.00 91.26           H  
ATOM    153  O   ASP A  10      -9.430  19.203  12.874  1.00 91.26           O  
ATOM    154  CG  ASP A  10     -11.275  22.313  12.474  1.00 91.26           C  
ATOM    155  OD1 ASP A  10     -12.408  21.832  12.705  1.00 91.26           O  
ATOM    156  OD2 ASP A  10     -10.798  23.327  13.033  1.00 91.26           O  
ATOM    157  N   VAL A  11     -11.611  18.685  12.837  1.00 90.20           N  
ATOM    158  H   VAL A  11     -12.499  18.884  12.400  1.00 90.20           H  
ATOM    159  CA  VAL A  11     -11.594  17.659  13.877  1.00 90.20           C  
ATOM    160  HA  VAL A  11     -10.561  17.403  14.111  1.00 90.20           H  
ATOM    161  C   VAL A  11     -12.297  16.424  13.340  1.00 90.20           C  
ATOM    162  CB  VAL A  11     -12.270  18.139  15.171  1.00 90.20           C  
ATOM    163  HB  VAL A  11     -13.325  18.337  14.982  1.00 90.20           H  
ATOM    164  O   VAL A  11     -13.425  16.511  12.853  1.00 90.20           O  
ATOM    165  CG1 VAL A  11     -12.157  17.075  16.268  1.00 90.20           C  
ATOM    166 HG11 VAL A  11     -12.606  17.448  17.189  1.00 90.20           H  
ATOM    167 HG12 VAL A  11     -11.111  16.832  16.452  1.00 90.20           H  
ATOM    168 HG13 VAL A  11     -12.693  16.170  15.983  1.00 90.20           H  
ATOM    169  CG2 VAL A  11     -11.624  19.425  15.696  1.00 90.20           C  
ATOM    170 HG21 VAL A  11     -10.554  19.269  15.830  1.00 90.20           H  
ATOM    171 HG22 VAL A  11     -12.081  19.691  16.650  1.00 90.20           H  
ATOM    172 HG23 VAL A  11     -11.793  20.239  14.992  1.00 90.20           H  
ATOM    173  N   ILE A  12     -11.647  15.271  13.451  1.00 88.68           N  
ATOM    174  H   ILE A  12     -10.729  15.274  13.871  1.00 88.68           H  
ATOM    175  CA  ILE A  12     -12.253  13.985  13.127  1.00 88.68           C  
ATOM    176  HA  ILE A  12     -13.262  14.169  12.758  1.00 88.68           H  
ATOM    177  C   ILE A  12     -12.416  13.126  14.369  1.00 88.68           C  
ATOM    178  CB  ILE A  12     -11.518  13.252  11.995  1.00 88.68           C  
ATOM    179  HB  ILE A  12     -12.098  12.356  11.776  1.00 88.68           H  
ATOM    180  O   ILE A  12     -11.568  13.124  15.264  1.00 88.68           O  
ATOM    181  CG1 ILE A  12     -10.091  12.816  12.381  1.00 88.68           C  
ATOM    182 HG12 ILE A  12      -9.459  13.691  12.533  1.00 88.68           H  
ATOM    183 HG13 ILE A  12     -10.142  12.262  13.318  1.00 88.68           H  
ATOM    184  CG2 ILE A  12     -11.523  14.122  10.735  1.00 88.68           C  
ATOM    185 HG21 ILE A  12     -11.442  13.470   9.866  1.00 88.68           H  
ATOM    186 HG22 ILE A  12     -10.699  14.836  10.757  1.00 88.68           H  
ATOM    187 HG23 ILE A  12     -12.454  14.685  10.663  1.00 88.68           H  
ATOM    188  CD1 ILE A  12      -9.447  11.892  11.344  1.00 88.68           C  
ATOM    189 HD11 ILE A  12     -10.154  11.113  11.058  1.00 88.68           H  
ATOM    190 HD12 ILE A  12      -9.138  12.464  10.469  1.00 88.68           H  
ATOM    191 HD13 ILE A  12      -8.571  11.403  11.771  1.00 88.68           H  
ATOM    192  N   SER A  13     -13.507  12.367  14.393  1.00 82.04           N  
ATOM    193  H   SER A  13     -14.139  12.412  13.607  1.00 82.04           H  
ATOM    194  CA  SER A  13     -13.798  11.398  15.438  1.00 82.04           C  
ATOM    195  HA  SER A  13     -12.932  11.343  16.098  1.00 82.04           H  
ATOM    196  C   SER A  13     -14.051  10.027  14.804  1.00 82.04           C  
ATOM    197  CB  SER A  13     -14.994  11.865  16.267  1.00 82.04           C  
ATOM    198  HB2 SER A  13     -14.959  12.949  16.375  1.00 82.04           H  
ATOM    199  HB3 SER A  13     -15.924  11.592  15.768  1.00 82.04           H  
ATOM    200  O   SER A  13     -14.764   9.954  13.796  1.00 82.04           O  
ATOM    201  OG  SER A  13     -14.932  11.293  17.553  1.00 82.04           O  
ATOM    202  HG  SER A  13     -14.202  11.757  17.971  1.00 82.04           H  
ATOM    203  N   PRO A  14     -13.477   8.940  15.352  1.00 70.61           N  
ATOM    204  CA  PRO A  14     -13.649   7.595  14.820  1.00 70.61           C  
ATOM    205  HA  PRO A  14     -13.178   7.535  13.839  1.00 70.61           H  
ATOM    206  C   PRO A  14     -15.135   7.248  14.684  1.00 70.61           C  
ATOM    207  CB  PRO A  14     -12.912   6.662  15.792  1.00 70.61           C  
ATOM    208  HB2 PRO A  14     -11.908   6.473  15.412  1.00 70.61           H  
ATOM    209  HB3 PRO A  14     -13.440   5.719  15.940  1.00 70.61           H  
ATOM    210  O   PRO A  14     -15.917   7.464  15.608  1.00 70.61           O  
ATOM    211  CG  PRO A  14     -12.827   7.466  17.088  1.00 70.61           C  
ATOM    212  HG2 PRO A  14     -11.974   7.181  17.704  1.00 70.61           H  
ATOM    213  HG3 PRO A  14     -13.753   7.343  17.650  1.00 70.61           H  
ATOM    214  CD  PRO A  14     -12.731   8.901  16.592  1.00 70.61           C  
ATOM    215  HD2 PRO A  14     -13.183   9.568  17.327  1.00 70.61           H  
ATOM    216  HD3 PRO A  14     -11.693   9.179  16.410  1.00 70.61           H  
ATOM    217  N   VAL A  15     -15.505   6.698  13.522  1.00 67.22           N  
ATOM    218  H   VAL A  15     -14.791   6.620  12.812  1.00 67.22           H  
ATOM    219  CA  VAL A  15     -16.867   6.268  13.129  1.00 67.22           C  
ATOM    220  HA  VAL A  15     -16.771   5.763  12.168  1.00 67.22           H  
ATOM    221  C   VAL A  15     -17.869   7.408  12.881  1.00 67.22           C  
ATOM    222  CB  VAL A  15     -17.429   5.220  14.121  1.00 67.22           C  
ATOM    223  HB  VAL A  15     -17.661   5.719  15.062  1.00 67.22           H  
ATOM    224  O   VAL A  15     -18.760   7.250  12.055  1.00 67.22           O  
ATOM    225  CG1 VAL A  15     -18.724   4.562  13.633  1.00 67.22           C  
ATOM    226 HG11 VAL A  15     -19.050   3.803  14.344  1.00 67.22           H  
ATOM    227 HG12 VAL A  15     -19.518   5.304  13.557  1.00 67.22           H  
ATOM    228 HG13 VAL A  15     -18.570   4.103  12.657  1.00 67.22           H  
ATOM    229  CG2 VAL A  15     -16.422   4.089  14.397  1.00 67.22           C  
ATOM    230 HG21 VAL A  15     -15.545   4.474  14.917  1.00 67.22           H  
ATOM    231 HG22 VAL A  15     -16.118   3.624  13.459  1.00 67.22           H  
ATOM    232 HG23 VAL A  15     -16.879   3.334  15.037  1.00 67.22           H  
ATOM    233  N   LEU A  16     -17.724   8.563  13.534  1.00 73.32           N  
ATOM    234  H   LEU A  16     -16.983   8.625  14.217  1.00 73.32           H  
ATOM    235  CA  LEU A  16     -18.694   9.664  13.442  1.00 73.32           C  
ATOM    236  HA  LEU A  16     -19.694   9.253  13.299  1.00 73.32           H  
ATOM    237  C   LEU A  16     -18.436  10.602  12.260  1.00 73.32           C  
ATOM    238  CB  LEU A  16     -18.667  10.459  14.751  1.00 73.32           C  
ATOM    239  HB2 LEU A  16     -17.667  10.878  14.862  1.00 73.32           H  
ATOM    240  HB3 LEU A  16     -19.370  11.290  14.678  1.00 73.32           H  
ATOM    241  O   LEU A  16     -19.372  11.163  11.692  1.00 73.32           O  
ATOM    242  CG  LEU A  16     -19.006   9.628  15.998  1.00 73.32           C  
ATOM    243  HG  LEU A  16     -18.397   8.725  16.030  1.00 73.32           H  
ATOM    244  CD1 LEU A  16     -18.672  10.448  17.235  1.00 73.32           C  
ATOM    245 HD11 LEU A  16     -17.614  10.709  17.227  1.00 73.32           H  
ATOM    246 HD12 LEU A  16     -18.852   9.831  18.116  1.00 73.32           H  
ATOM    247 HD13 LEU A  16     -19.273  11.357  17.258  1.00 73.32           H  
ATOM    248  CD2 LEU A  16     -20.481   9.227  16.031  1.00 73.32           C  
ATOM    249 HD21 LEU A  16     -20.718   8.592  15.177  1.00 73.32           H  
ATOM    250 HD22 LEU A  16     -21.119  10.110  16.009  1.00 73.32           H  
ATOM    251 HD23 LEU A  16     -20.688   8.657  16.937  1.00 73.32           H  
ATOM    252  N   THR A  17     -17.172  10.800  11.885  1.00 82.37           N  
ATOM    253  H   THR A  17     -16.430  10.340  12.393  1.00 82.37           H  
ATOM    254  CA  THR A  17     -16.835  11.608  10.712  1.00 82.37           C  
ATOM    255  HA  THR A  17     -17.546  12.430  10.636  1.00 82.37           H  
ATOM    256  C   THR A  17     -16.953  10.754   9.455  1.00 82.37           C  
ATOM    257  CB  THR A  17     -15.434  12.219  10.833  1.00 82.37           C  
ATOM    258  HB  THR A  17     -14.682  11.431  10.815  1.00 82.37           H  
ATOM    259  O   THR A  17     -16.180   9.821   9.267  1.00 82.37           O  
ATOM    260  CG2 THR A  17     -15.180  13.202   9.691  1.00 82.37           C  
ATOM    261 HG21 THR A  17     -15.128  12.665   8.744  1.00 82.37           H  
ATOM    262 HG22 THR A  17     -14.225  13.705   9.842  1.00 82.37           H  
ATOM    263 HG23 THR A  17     -15.976  13.945   9.638  1.00 82.37           H  
ATOM    264  OG1 THR A  17     -15.313  12.937  12.043  1.00 82.37           O  
ATOM    265  HG1 THR A  17     -15.882  13.708  11.985  1.00 82.37           H  
ATOM    266  N   SER A  18     -17.894  11.086   8.570  1.00 83.13           N  
ATOM    267  H   SER A  18     -18.556  11.815   8.799  1.00 83.13           H  
ATOM    268  CA  SER A  18     -18.096  10.351   7.315  1.00 83.13           C  
ATOM    269  HA  SER A  18     -18.008   9.282   7.512  1.00 83.13           H  
ATOM    270  C   SER A  18     -17.067  10.697   6.240  1.00 83.13           C  
ATOM    271  CB  SER A  18     -19.503  10.612   6.778  1.00 83.13           C  
ATOM    272  HB2 SER A  18     -20.233  10.244   7.500  1.00 83.13           H  
ATOM    273  HB3 SER A  18     -19.637  10.075   5.839  1.00 83.13           H  
ATOM    274  O   SER A  18     -16.742   9.845   5.415  1.00 83.13           O  
ATOM    275  OG  SER A  18     -19.706  12.000   6.569  1.00 83.13           O  
ATOM    276  HG  SER A  18     -20.607  12.127   6.262  1.00 83.13           H  
ATOM    277  N   GLN A  19     -16.545  11.928   6.228  1.00 89.21           N  
ATOM    278  H   GLN A  19     -16.873  12.604   6.902  1.00 89.21           H  
ATOM    279  CA  GLN A  19     -15.525  12.353   5.269  1.00 89.21           C  
ATOM    280  HA  GLN A  19     -14.834  11.515   5.178  1.00 89.21           H  
ATOM    281  C   GLN A  19     -14.718  13.575   5.729  1.00 89.21           C  
ATOM    282  CB  GLN A  19     -16.165  12.610   3.889  1.00 89.21           C  
ATOM    283  HB2 GLN A  19     -16.663  11.700   3.557  1.00 89.21           H  
ATOM    284  HB3 GLN A  19     -15.378  12.834   3.168  1.00 89.21           H  
ATOM    285  O   GLN A  19     -15.220  14.395   6.497  1.00 89.21           O  
ATOM    286  CG  GLN A  19     -17.183  13.764   3.888  1.00 89.21           C  
ATOM    287  HG2 GLN A  19     -16.667  14.701   4.100  1.00 89.21           H  
ATOM    288  HG3 GLN A  19     -17.925  13.601   4.669  1.00 89.21           H  
ATOM    289  CD  GLN A  19     -17.929  13.916   2.567  1.00 89.21           C  
ATOM    290  NE2 GLN A  19     -18.741  14.941   2.427  1.00 89.21           N  
ATOM    291 HE21 GLN A  19     -19.207  15.011   1.534  1.00 89.21           H  
ATOM    292 HE22 GLN A  19     -18.851  15.616   3.170  1.00 89.21           H  
ATOM    293  OE1 GLN A  19     -17.824  13.134   1.639  1.00 89.21           O  
ATOM    294  N   ILE A  20     -13.498  13.719   5.202  1.00 91.01           N  
ATOM    295  H   ILE A  20     -13.172  12.972   4.605  1.00 91.01           H  
ATOM    296  CA  ILE A  20     -12.696  14.954   5.228  1.00 91.01           C  
ATOM    297  HA  ILE A  20     -13.197  15.699   5.846  1.00 91.01           H  
ATOM    298  C   ILE A  20     -12.586  15.484   3.805  1.00 91.01           C  
ATOM    299  CB  ILE A  20     -11.265  14.748   5.778  1.00 91.01           C  
ATOM    300  HB  ILE A  20     -10.720  14.116   5.077  1.00 91.01           H  
ATOM    301  O   ILE A  20     -12.129  14.768   2.916  1.00 91.01           O  
ATOM    302  CG1 ILE A  20     -11.263  14.044   7.139  1.00 91.01           C  
ATOM    303 HG12 ILE A  20     -11.820  13.113   7.025  1.00 91.01           H  
ATOM    304 HG13 ILE A  20     -11.753  14.670   7.884  1.00 91.01           H  
ATOM    305  CG2 ILE A  20     -10.526  16.098   5.887  1.00 91.01           C  
ATOM    306 HG21 ILE A  20      -9.482  15.947   6.160  1.00 91.01           H  
ATOM    307 HG22 ILE A  20     -11.004  16.726   6.639  1.00 91.01           H  
ATOM    308 HG23 ILE A  20     -10.528  16.626   4.933  1.00 91.01           H  
ATOM    309  CD1 ILE A  20      -9.846  13.674   7.598  1.00 91.01           C  
ATOM    310 HD11 ILE A  20      -9.884  13.010   8.461  1.00 91.01           H  
ATOM    311 HD12 ILE A  20      -9.319  13.155   6.796  1.00 91.01           H  
ATOM    312 HD13 ILE A  20      -9.287  14.568   7.876  1.00 91.01           H  
ATOM    313  N   LEU A  21     -12.929  16.749   3.602  1.00 92.56           N  
ATOM    314  H   LEU A  21     -13.308  17.262   4.385  1.00 92.56           H  
ATOM    315  CA  LEU A  21     -12.704  17.486   2.368  1.00 92.56           C  
ATOM    316  HA  LEU A  21     -12.518  16.784   1.555  1.00 92.56           H  
ATOM    317  C   LEU A  21     -11.483  18.394   2.526  1.00 92.56           C  
ATOM    318  CB  LEU A  21     -13.982  18.277   2.050  1.00 92.56           C  
ATOM    319  HB2 LEU A  21     -14.814  17.580   1.957  1.00 92.56           H  
ATOM    320  HB3 LEU A  21     -14.196  18.943   2.887  1.00 92.56           H  
ATOM    321  O   LEU A  21     -11.524  19.370   3.272  1.00 92.56           O  
ATOM    322  CG  LEU A  21     -13.887  19.117   0.767  1.00 92.56           C  
ATOM    323  HG  LEU A  21     -13.040  19.800   0.825  1.00 92.56           H  
ATOM    324  CD1 LEU A  21     -13.732  18.238  -0.470  1.00 92.56           C  
ATOM    325 HD11 LEU A  21     -13.833  18.845  -1.370  1.00 92.56           H  
ATOM    326 HD12 LEU A  21     -14.513  17.479  -0.482  1.00 92.56           H  
ATOM    327 HD13 LEU A  21     -12.758  17.749  -0.478  1.00 92.56           H  
ATOM    328  CD2 LEU A  21     -15.157  19.950   0.604  1.00 92.56           C  
ATOM    329 HD21 LEU A  21     -16.023  19.294   0.516  1.00 92.56           H  
ATOM    330 HD22 LEU A  21     -15.084  20.569  -0.290  1.00 92.56           H  
ATOM    331 HD23 LEU A  21     -15.285  20.597   1.471  1.00 92.56           H  
ATOM    332  N   VAL A  22     -10.410  18.096   1.798  1.00 94.71           N  
ATOM    333  H   VAL A  22     -10.444  17.254   1.240  1.00 94.71           H  
ATOM    334  CA  VAL A  22      -9.204  18.923   1.696  1.00 94.71           C  
ATOM    335  HA  VAL A  22      -9.204  19.676   2.484  1.00 94.71           H  
ATOM    336  C   VAL A  22      -9.233  19.626   0.347  1.00 94.71           C  
ATOM    337  CB  VAL A  22      -7.935  18.067   1.849  1.00 94.71           C  
ATOM    338  HB  VAL A  22      -7.896  17.330   1.047  1.00 94.71           H  
ATOM    339  O   VAL A  22      -9.017  18.998  -0.686  1.00 94.71           O  
ATOM    340  CG1 VAL A  22      -6.680  18.938   1.765  1.00 94.71           C  
ATOM    341 HG11 VAL A  22      -6.577  19.318   0.749  1.00 94.71           H  
ATOM    342 HG12 VAL A  22      -5.807  18.337   2.017  1.00 94.71           H  
ATOM    343 HG13 VAL A  22      -6.746  19.779   2.456  1.00 94.71           H  
ATOM    344  CG2 VAL A  22      -7.888  17.301   3.174  1.00 94.71           C  
ATOM    345 HG21 VAL A  22      -8.750  16.640   3.258  1.00 94.71           H  
ATOM    346 HG22 VAL A  22      -6.990  16.684   3.216  1.00 94.71           H  
ATOM    347 HG23 VAL A  22      -7.877  17.997   4.013  1.00 94.71           H  
ATOM    348  N   ASN A  23      -9.514  20.925   0.339  1.00 93.39           N  
ATOM    349  H   ASN A  23      -9.632  21.398   1.224  1.00 93.39           H  
ATOM    350  CA  ASN A  23      -9.618  21.712  -0.881  1.00 93.39           C  
ATOM    351  HA  ASN A  23      -9.497  21.056  -1.742  1.00 93.39           H  
ATOM    352  C   ASN A  23      -8.505  22.758  -0.958  1.00 93.39           C  
ATOM    353  CB  ASN A  23     -11.019  22.339  -0.976  1.00 93.39           C  
ATOM    354  HB2 ASN A  23     -11.780  21.571  -0.840  1.00 93.39           H  
ATOM    355  HB3 ASN A  23     -11.133  23.091  -0.195  1.00 93.39           H  
ATOM    356  O   ASN A  23      -8.353  23.589  -0.061  1.00 93.39           O  
ATOM    357  CG  ASN A  23     -11.236  22.979  -2.338  1.00 93.39           C  
ATOM    358  ND2 ASN A  23     -12.041  24.007  -2.431  1.00 93.39           N  
ATOM    359 HD21 ASN A  23     -12.529  24.373  -1.627  1.00 93.39           H  
ATOM    360 HD22 ASN A  23     -12.037  24.473  -3.328  1.00 93.39           H  
ATOM    361  OD1 ASN A  23     -10.669  22.565  -3.334  1.00 93.39           O  
ATOM    362  N   CYS A  24      -7.758  22.738  -2.056  1.00 93.90           N  
ATOM    363  H   CYS A  24      -7.958  22.039  -2.757  1.00 93.90           H  
ATOM    364  CA  CYS A  24      -6.843  23.794  -2.437  1.00 93.90           C  
ATOM    365  HA  CYS A  24      -6.834  24.563  -1.665  1.00 93.90           H  
ATOM    366  C   CYS A  24      -7.296  24.440  -3.740  1.00 93.90           C  
ATOM    367  CB  CYS A  24      -5.428  23.256  -2.573  1.00 93.90           C  
ATOM    368  HB2 CYS A  24      -5.372  22.542  -3.394  1.00 93.90           H  
ATOM    369  HB3 CYS A  24      -5.133  22.767  -1.645  1.00 93.90           H  
ATOM    370  O   CYS A  24      -7.464  23.768  -4.755  1.00 93.90           O  
ATOM    371  SG  CYS A  24      -4.347  24.659  -2.901  1.00 93.90           S  
ATOM    372  N   THR A  25      -7.471  25.755  -3.728  1.00 91.01           N  
ATOM    373  H   THR A  25      -7.331  26.260  -2.865  1.00 91.01           H  
ATOM    374  CA  THR A  25      -7.944  26.507  -4.887  1.00 91.01           C  
ATOM    375  HA  THR A  25      -7.786  25.931  -5.799  1.00 91.01           H  
ATOM    376  C   THR A  25      -7.164  27.806  -5.021  1.00 91.01           C  
ATOM    377  CB  THR A  25      -9.448  26.791  -4.755  1.00 91.01           C  
ATOM    378  HB  THR A  25      -9.612  27.458  -3.909  1.00 91.01           H  
ATOM    379  O   THR A  25      -7.033  28.567  -4.061  1.00 91.01           O  
ATOM    380  CG2 THR A  25     -10.026  27.447  -6.007  1.00 91.01           C  
ATOM    381 HG21 THR A  25     -11.111  27.510  -5.917  1.00 91.01           H  
ATOM    382 HG22 THR A  25      -9.775  26.865  -6.894  1.00 91.01           H  
ATOM    383 HG23 THR A  25      -9.630  28.456  -6.119  1.00 91.01           H  
ATOM    384  OG1 THR A  25     -10.177  25.601  -4.523  1.00 91.01           O  
ATOM    385  HG1 THR A  25      -9.636  24.855  -4.790  1.00 91.01           H  
ATOM    386  N   VAL A  26      -6.676  28.088  -6.227  1.00 88.57           N  
ATOM    387  H   VAL A  26      -6.769  27.409  -6.969  1.00 88.57           H  
ATOM    388  CA  VAL A  26      -6.132  29.401  -6.581  1.00 88.57           C  
ATOM    389  HA  VAL A  26      -5.732  29.886  -5.691  1.00 88.57           H  
ATOM    390  C   VAL A  26      -7.257  30.263  -7.140  1.00 88.57           C  
ATOM    391  CB  VAL A  26      -4.990  29.268  -7.596  1.00 88.57           C  
ATOM    392  HB  VAL A  26      -5.371  28.780  -8.493  1.00 88.57           H  
ATOM    393  O   VAL A  26      -7.836  29.952  -8.177  1.00 88.57           O  
ATOM    394  CG1 VAL A  26      -4.466  30.650  -7.994  1.00 88.57           C  
ATOM    395 HG11 VAL A  26      -3.590  30.543  -8.634  1.00 88.57           H  
ATOM    396 HG12 VAL A  26      -5.225  31.189  -8.560  1.00 88.57           H  
ATOM    397 HG13 VAL A  26      -4.214  31.230  -7.106  1.00 88.57           H  
ATOM    398  CG2 VAL A  26      -3.834  28.436  -7.023  1.00 88.57           C  
ATOM    399 HG21 VAL A  26      -3.019  28.390  -7.745  1.00 88.57           H  
ATOM    400 HG22 VAL A  26      -4.167  27.418  -6.823  1.00 88.57           H  
ATOM    401 HG23 VAL A  26      -3.479  28.893  -6.099  1.00 88.57           H  
ATOM    402  N   THR A  27      -7.575  31.370  -6.471  1.00 82.57           N  
ATOM    403  H   THR A  27      -7.045  31.611  -5.646  1.00 82.57           H  
ATOM    404  CA  THR A  27      -8.614  32.287  -6.967  1.00 82.57           C  
ATOM    405  HA  THR A  27      -9.419  31.686  -7.389  1.00 82.57           H  
ATOM    406  C   THR A  27      -8.095  33.182  -8.089  1.00 82.57           C  
ATOM    407  CB  THR A  27      -9.234  33.138  -5.858  1.00 82.57           C  
ATOM    408  HB  THR A  27      -9.893  33.880  -6.308  1.00 82.57           H  
ATOM    409  O   THR A  27      -6.979  33.697  -8.022  1.00 82.57           O  
ATOM    410  CG2 THR A  27     -10.051  32.279  -4.907  1.00 82.57           C  
ATOM    411 HG21 THR A  27     -10.817  31.737  -5.463  1.00 82.57           H  
ATOM    412 HG22 THR A  27     -10.545  32.931  -4.187  1.00 82.57           H  
ATOM    413 HG23 THR A  27      -9.409  31.563  -4.395  1.00 82.57           H  
ATOM    414  OG1 THR A  27      -8.252  33.799  -5.094  1.00 82.57           O  
ATOM    415  HG1 THR A  27      -7.819  33.126  -4.564  1.00 82.57           H  
ATOM    416  N   ASN A  28      -8.927  33.409  -9.110  1.00 78.12           N  
ATOM    417  H   ASN A  28      -9.842  32.982  -9.086  1.00 78.12           H  
ATOM    418  CA  ASN A  28      -8.629  34.250 -10.279  1.00 78.12           C  
ATOM    419  HA  ASN A  28      -9.438  34.102 -10.994  1.00 78.12           H  
ATOM    420  C   ASN A  28      -7.347  33.861 -11.039  1.00 78.12           C  
ATOM    421  CB  ASN A  28      -8.640  35.741  -9.880  1.00 78.12           C  
ATOM    422  HB2 ASN A  28      -8.430  36.347 -10.762  1.00 78.12           H  
ATOM    423  HB3 ASN A  28      -7.847  35.931  -9.156  1.00 78.12           H  
ATOM    424  O   ASN A  28      -6.762  34.707 -11.709  1.00 78.12           O  
ATOM    425  CG  ASN A  28      -9.957  36.229  -9.319  1.00 78.12           C  
ATOM    426  ND2 ASN A  28      -9.980  37.435  -8.803  1.00 78.12           N  
ATOM    427 HD21 ASN A  28      -9.195  38.050  -8.963  1.00 78.12           H  
ATOM    428 HD22 ASN A  28     -10.896  37.771  -8.544  1.00 78.12           H  
ATOM    429  OD1 ASN A  28     -10.973  35.558  -9.328  1.00 78.12           O  
ATOM    430  N   ASN A  29      -6.890  32.610 -10.920  1.00 76.00           N  
ATOM    431  H   ASN A  29      -7.451  31.939 -10.414  1.00 76.00           H  
ATOM    432  CA  ASN A  29      -5.656  32.107 -11.534  1.00 76.00           C  
ATOM    433  HA  ASN A  29      -5.475  31.129 -11.087  1.00 76.00           H  
ATOM    434  C   ASN A  29      -4.397  32.927 -11.200  1.00 76.00           C  
ATOM    435  CB  ASN A  29      -5.872  31.904 -13.048  1.00 76.00           C  
ATOM    436  HB2 ASN A  29      -6.077  32.865 -13.518  1.00 76.00           H  
ATOM    437  HB3 ASN A  29      -4.959  31.505 -13.491  1.00 76.00           H  
ATOM    438  O   ASN A  29      -3.429  32.921 -11.955  1.00 76.00           O  
ATOM    439  CG  ASN A  29      -6.997  30.941 -13.378  1.00 76.00           C  
ATOM    440  ND2 ASN A  29      -7.378  30.842 -14.626  1.00 76.00           N  
ATOM    441 HD21 ASN A  29      -8.094  30.149 -14.788  1.00 76.00           H  
ATOM    442 HD22 ASN A  29      -6.903  31.361 -15.351  1.00 76.00           H  
ATOM    443  OD1 ASN A  29      -7.558  30.261 -12.538  1.00 76.00           O  
ATOM    444  N   GLN A  30      -4.405  33.640 -10.073  1.00 79.01           N  
ATOM    445  H   GLN A  30      -5.226  33.604  -9.486  1.00 79.01           H  
ATOM    446  CA  GLN A  30      -3.328  34.536  -9.671  1.00 79.01           C  
ATOM    447  HA  GLN A  30      -2.431  34.334 -10.256  1.00 79.01           H  
ATOM    448  C   GLN A  30      -2.989  34.327  -8.198  1.00 79.01           C  
ATOM    449  CB  GLN A  30      -3.748  35.988  -9.913  1.00 79.01           C  
ATOM    450  HB2 GLN A  30      -3.056  36.643  -9.383  1.00 79.01           H  
ATOM    451  HB3 GLN A  30      -4.749  36.129  -9.504  1.00 79.01           H  
ATOM    452  O   GLN A  30      -3.867  34.335  -7.330  1.00 79.01           O  
ATOM    453  CG  GLN A  30      -3.755  36.403 -11.389  1.00 79.01           C  
ATOM    454  HG2 GLN A  30      -4.417  35.754 -11.962  1.00 79.01           H  
ATOM    455  HG3 GLN A  30      -2.748  36.304 -11.794  1.00 79.01           H  
ATOM    456  CD  GLN A  30      -4.218  37.846 -11.563  1.00 79.01           C  
ATOM    457  NE2 GLN A  30      -4.160  38.372 -12.767  1.00 79.01           N  
ATOM    458 HE21 GLN A  30      -3.789  37.833 -13.537  1.00 79.01           H  
ATOM    459 HE22 GLN A  30      -4.433  39.339 -12.859  1.00 79.01           H  
ATOM    460  OE1 GLN A  30      -4.634  38.520 -10.624  1.00 79.01           O  
ATOM    461  N   VAL A  31      -1.695  34.212  -7.907  1.00 85.48           N  
ATOM    462  H   VAL A  31      -1.023  34.266  -8.659  1.00 85.48           H  
ATOM    463  CA  VAL A  31      -1.163  34.161  -6.544  1.00 85.48           C  
ATOM    464  HA  VAL A  31      -1.984  34.302  -5.841  1.00 85.48           H  
ATOM    465  C   VAL A  31      -0.144  35.293  -6.387  1.00 85.48           C  
ATOM    466  CB  VAL A  31      -0.530  32.792  -6.234  1.00 85.48           C  
ATOM    467  HB  VAL A  31       0.303  32.607  -6.913  1.00 85.48           H  
ATOM    468  O   VAL A  31       0.727  35.430  -7.240  1.00 85.48           O  
ATOM    469  CG1 VAL A  31      -0.014  32.731  -4.792  1.00 85.48           C  
ATOM    470 HG11 VAL A  31       0.775  33.471  -4.661  1.00 85.48           H  
ATOM    471 HG12 VAL A  31       0.410  31.743  -4.612  1.00 85.48           H  
ATOM    472 HG13 VAL A  31      -0.833  32.908  -4.095  1.00 85.48           H  
ATOM    473  CG2 VAL A  31      -1.544  31.656  -6.385  1.00 85.48           C  
ATOM    474 HG21 VAL A  31      -2.428  31.861  -5.781  1.00 85.48           H  
ATOM    475 HG22 VAL A  31      -1.825  31.563  -7.434  1.00 85.48           H  
ATOM    476 HG23 VAL A  31      -1.103  30.711  -6.067  1.00 85.48           H  
ATOM    477  N   PRO A  32      -0.203  36.099  -5.311  1.00 82.76           N  
ATOM    478  CA  PRO A  32       0.788  37.139  -5.053  1.00 82.76           C  
ATOM    479  HA  PRO A  32       0.631  37.947  -5.767  1.00 82.76           H  
ATOM    480  C   PRO A  32       2.227  36.619  -5.174  1.00 82.76           C  
ATOM    481  CB  PRO A  32       0.485  37.648  -3.642  1.00 82.76           C  
ATOM    482  HB2 PRO A  32       0.736  38.703  -3.535  1.00 82.76           H  
ATOM    483  HB3 PRO A  32       1.025  37.056  -2.903  1.00 82.76           H  
ATOM    484  O   PRO A  32       2.559  35.582  -4.595  1.00 82.76           O  
ATOM    485  CG  PRO A  32      -1.018  37.406  -3.493  1.00 82.76           C  
ATOM    486  HG2 PRO A  32      -1.560  38.260  -3.899  1.00 82.76           H  
ATOM    487  HG3 PRO A  32      -1.305  37.241  -2.454  1.00 82.76           H  
ATOM    488  CD  PRO A  32      -1.298  36.181  -4.362  1.00 82.76           C  
ATOM    489  HD2 PRO A  32      -2.239  36.319  -4.894  1.00 82.76           H  
ATOM    490  HD3 PRO A  32      -1.352  35.272  -3.762  1.00 82.76           H  
ATOM    491  N   ASN A  33       3.067  37.371  -5.888  1.00 83.85           N  
ATOM    492  H   ASN A  33       2.693  38.210  -6.310  1.00 83.85           H  
ATOM    493  CA  ASN A  33       4.468  37.069  -6.211  1.00 83.85           C  
ATOM    494  HA  ASN A  33       4.850  37.944  -6.738  1.00 83.85           H  
ATOM    495  C   ASN A  33       4.703  35.901  -7.188  1.00 83.85           C  
ATOM    496  CB  ASN A  33       5.312  36.924  -4.926  1.00 83.85           C  
ATOM    497  HB2 ASN A  33       6.364  36.855  -5.201  1.00 83.85           H  
ATOM    498  HB3 ASN A  33       5.044  35.994  -4.423  1.00 83.85           H  
ATOM    499  O   ASN A  33       5.859  35.525  -7.364  1.00 83.85           O  
ATOM    500  CG  ASN A  33       5.178  38.076  -3.952  1.00 83.85           C  
ATOM    501  ND2 ASN A  33       5.468  37.848  -2.693  1.00 83.85           N  
ATOM    502 HD21 ASN A  33       5.809  36.941  -2.410  1.00 83.85           H  
ATOM    503 HD22 ASN A  33       5.428  38.658  -2.091  1.00 83.85           H  
ATOM    504  OD1 ASN A  33       4.835  39.194  -4.285  1.00 83.85           O  
ATOM    505  N   ILE A  34       3.663  35.335  -7.809  1.00 89.19           N  
ATOM    506  H   ILE A  34       2.731  35.683  -7.634  1.00 89.19           H  
ATOM    507  CA  ILE A  34       3.777  34.302  -8.850  1.00 89.19           C  
ATOM    508  HA  ILE A  34       4.826  34.155  -9.106  1.00 89.19           H  
ATOM    509  C   ILE A  34       3.051  34.798 -10.105  1.00 89.19           C  
ATOM    510  CB  ILE A  34       3.208  32.943  -8.370  1.00 89.19           C  
ATOM    511  HB  ILE A  34       2.128  33.038  -8.253  1.00 89.19           H  
ATOM    512  O   ILE A  34       1.827  34.917 -10.101  1.00 89.19           O  
ATOM    513  CG1 ILE A  34       3.798  32.528  -7.000  1.00 89.19           C  
ATOM    514 HG12 ILE A  34       4.885  32.611  -7.039  1.00 89.19           H  
ATOM    515 HG13 ILE A  34       3.443  33.227  -6.243  1.00 89.19           H  
ATOM    516  CG2 ILE A  34       3.475  31.886  -9.456  1.00 89.19           C  
ATOM    517 HG21 ILE A  34       3.029  32.187 -10.404  1.00 89.19           H  
ATOM    518 HG22 ILE A  34       3.035  30.927  -9.182  1.00 89.19           H  
ATOM    519 HG23 ILE A  34       4.550  31.772  -9.596  1.00 89.19           H  
ATOM    520  CD1 ILE A  34       3.436  31.117  -6.520  1.00 89.19           C  
ATOM    521 HD11 ILE A  34       3.878  30.364  -7.172  1.00 89.19           H  
ATOM    522 HD12 ILE A  34       2.353  30.994  -6.494  1.00 89.19           H  
ATOM    523 HD13 ILE A  34       3.843  30.966  -5.520  1.00 89.19           H  
ATOM    524  N   ASP A  35       3.801  35.060 -11.173  1.00 85.16           N  
ATOM    525  H   ASP A  35       4.790  34.859 -11.135  1.00 85.16           H  
ATOM    526  CA  ASP A  35       3.273  35.568 -12.445  1.00 85.16           C  
ATOM    527  HA  ASP A  35       2.383  36.167 -12.254  1.00 85.16           H  
ATOM    528  C   ASP A  35       2.864  34.435 -13.394  1.00 85.16           C  
ATOM    529  CB  ASP A  35       4.315  36.476 -13.111  1.00 85.16           C  
ATOM    530  HB2 ASP A  35       3.943  36.789 -14.086  1.00 85.16           H  
ATOM    531  HB3 ASP A  35       5.239  35.919 -13.265  1.00 85.16           H  
ATOM    532  O   ASP A  35       1.849  34.537 -14.079  1.00 85.16           O  
ATOM    533  CG  ASP A  35       4.590  37.721 -12.272  1.00 85.16           C  
ATOM    534  OD1 ASP A  35       3.637  38.420 -11.879  1.00 85.16           O  
ATOM    535  OD2 ASP A  35       5.778  37.976 -11.993  1.00 85.16           O  
ATOM    536  N   ALA A  36       3.613  33.326 -13.401  1.00 87.84           N  
ATOM    537  H   ALA A  36       4.447  33.320 -12.831  1.00 87.84           H  
ATOM    538  CA  ALA A  36       3.285  32.126 -14.169  1.00 87.84           C  
ATOM    539  HA  ALA A  36       2.296  32.236 -14.614  1.00 87.84           H  
ATOM    540  C   ALA A  36       3.251  30.899 -13.254  1.00 87.84           C  
ATOM    541  CB  ALA A  36       4.287  31.971 -15.319  1.00 87.84           C  
ATOM    542  HB1 ALA A  36       4.242  32.850 -15.963  1.00 87.84           H  
ATOM    543  HB2 ALA A  36       4.040  31.087 -15.906  1.00 87.84           H  
ATOM    544  HB3 ALA A  36       5.298  31.868 -14.926  1.00 87.84           H  
ATOM    545  O   ALA A  36       4.290  30.405 -12.818  1.00 87.84           O  
ATOM    546  N   ILE A  37       2.055  30.391 -12.955  1.00 89.69           N  
ATOM    547  H   ILE A  37       1.235  30.824 -13.354  1.00 89.69           H  
ATOM    548  CA  ILE A  37       1.888  29.198 -12.117  1.00 89.69           C  
ATOM    549  HA  ILE A  37       2.581  29.262 -11.278  1.00 89.69           H  
ATOM    550  C   ILE A  37       2.248  27.960 -12.943  1.00 89.69           C  
ATOM    551  CB  ILE A  37       0.458  29.112 -11.542  1.00 89.69           C  
ATOM    552  HB  ILE A  37      -0.249  29.008 -12.365  1.00 89.69           H  
ATOM    553  O   ILE A  37       1.668  27.759 -14.007  1.00 89.69           O  
ATOM    554  CG1 ILE A  37       0.106  30.384 -10.732  1.00 89.69           C  
ATOM    555 HG12 ILE A  37       0.353  31.277 -11.307  1.00 89.69           H  
ATOM    556 HG13 ILE A  37       0.693  30.407  -9.815  1.00 89.69           H  
ATOM    557  CG2 ILE A  37       0.367  27.868 -10.639  1.00 89.69           C  
ATOM    558 HG21 ILE A  37       1.120  27.932  -9.853  1.00 89.69           H  
ATOM    559 HG22 ILE A  37      -0.623  27.779 -10.190  1.00 89.69           H  
ATOM    560 HG23 ILE A  37       0.561  26.957 -11.205  1.00 89.69           H  
ATOM    561  CD1 ILE A  37      -1.378  30.497 -10.378  1.00 89.69           C  
ATOM    562 HD11 ILE A  37      -1.971  30.479 -11.292  1.00 89.69           H  
ATOM    563 HD12 ILE A  37      -1.680  29.682  -9.720  1.00 89.69           H  
ATOM    564 HD13 ILE A  37      -1.553  31.446  -9.870  1.00 89.69           H  
ATOM    565  N   LYS A  38       3.167  27.128 -12.440  1.00 91.22           N  
ATOM    566  H   LYS A  38       3.550  27.362 -11.535  1.00 91.22           H  
ATOM    567  CA  LYS A  38       3.622  25.867 -13.056  1.00 91.22           C  
ATOM    568  HA  LYS A  38       3.406  25.869 -14.125  1.00 91.22           H  
ATOM    569  C   LYS A  38       2.919  24.641 -12.486  1.00 91.22           C  
ATOM    570  CB  LYS A  38       5.133  25.695 -12.840  1.00 91.22           C  
ATOM    571  HB2 LYS A  38       5.409  24.675 -13.106  1.00 91.22           H  
ATOM    572  HB3 LYS A  38       5.371  25.844 -11.786  1.00 91.22           H  
ATOM    573  O   LYS A  38       2.625  23.700 -13.215  1.00 91.22           O  
ATOM    574  CG  LYS A  38       5.967  26.647 -13.696  1.00 91.22           C  
ATOM    575  HG2 LYS A  38       5.667  27.678 -13.510  1.00 91.22           H  
ATOM    576  HG3 LYS A  38       5.796  26.416 -14.747  1.00 91.22           H  
ATOM    577  CD  LYS A  38       7.458  26.487 -13.369  1.00 91.22           C  
ATOM    578  HD2 LYS A  38       7.640  26.830 -12.350  1.00 91.22           H  
ATOM    579  HD3 LYS A  38       7.763  25.446 -13.470  1.00 91.22           H  
ATOM    580  CE  LYS A  38       8.233  27.353 -14.355  1.00 91.22           C  
ATOM    581  HE2 LYS A  38       7.713  28.308 -14.428  1.00 91.22           H  
ATOM    582  HE3 LYS A  38       8.209  26.898 -15.345  1.00 91.22           H  
ATOM    583  NZ  LYS A  38       9.626  27.628 -13.938  1.00 91.22           N  
ATOM    584  HZ1 LYS A  38      10.269  26.854 -14.032  1.00 91.22           H  
ATOM    585  HZ2 LYS A  38       9.927  28.444 -14.452  1.00 91.22           H  
ATOM    586  HZ3 LYS A  38       9.678  28.018 -13.009  1.00 91.22           H  
ATOM    587  N   SER A  39       2.688  24.620 -11.175  1.00 93.34           N  
ATOM    588  H   SER A  39       2.950  25.416 -10.610  1.00 93.34           H  
ATOM    589  CA  SER A  39       2.026  23.484 -10.536  1.00 93.34           C  
ATOM    590  HA  SER A  39       1.283  23.098 -11.234  1.00 93.34           H  
ATOM    591  C   SER A  39       1.283  23.870  -9.266  1.00 93.34           C  
ATOM    592  CB  SER A  39       3.009  22.336 -10.279  1.00 93.34           C  
ATOM    593  HB2 SER A  39       3.564  22.115 -11.190  1.00 93.34           H  
ATOM    594  HB3 SER A  39       2.448  21.444  -9.999  1.00 93.34           H  
ATOM    595  O   SER A  39       1.624  24.840  -8.585  1.00 93.34           O  
ATOM    596  OG  SER A  39       3.909  22.646  -9.238  1.00 93.34           O  
ATOM    597  HG  SER A  39       4.377  23.459  -9.445  1.00 93.34           H  
ATOM    598  N   VAL A  40       0.260  23.083  -8.949  1.00 93.92           N  
ATOM    599  H   VAL A  40       0.052  22.320  -9.578  1.00 93.92           H  
ATOM    600  CA  VAL A  40      -0.449  23.110  -7.669  1.00 93.92           C  
ATOM    601  HA  VAL A  40       0.031  23.820  -6.995  1.00 93.92           H  
ATOM    602  C   VAL A  40      -0.336  21.718  -7.074  1.00 93.92           C  
ATOM    603  CB  VAL A  40      -1.924  23.522  -7.844  1.00 93.92           C  
ATOM    604  HB  VAL A  40      -2.434  22.784  -8.462  1.00 93.92           H  
ATOM    605  O   VAL A  40      -0.660  20.744  -7.742  1.00 93.92           O  
ATOM    606  CG1 VAL A  40      -2.644  23.599  -6.490  1.00 93.92           C  
ATOM    607 HG11 VAL A  40      -2.136  24.304  -5.832  1.00 93.92           H  
ATOM    608 HG12 VAL A  40      -3.674  23.923  -6.637  1.00 93.92           H  
ATOM    609 HG13 VAL A  40      -2.661  22.620  -6.012  1.00 93.92           H  
ATOM    610  CG2 VAL A  40      -2.052  24.890  -8.530  1.00 93.92           C  
ATOM    611 HG21 VAL A  40      -1.488  25.642  -7.980  1.00 93.92           H  
ATOM    612 HG22 VAL A  40      -3.100  25.187  -8.579  1.00 93.92           H  
ATOM    613 HG23 VAL A  40      -1.666  24.833  -9.548  1.00 93.92           H  
ATOM    614  N   SER A  41       0.108  21.593  -5.829  1.00 95.04           N  
ATOM    615  H   SER A  41       0.382  22.424  -5.324  1.00 95.04           H  
ATOM    616  CA  SER A  41       0.265  20.299  -5.171  1.00 95.04           C  
ATOM    617  HA  SER A  41      -0.296  19.561  -5.745  1.00 95.04           H  
ATOM    618  C   SER A  41      -0.336  20.278  -3.772  1.00 95.04           C  
ATOM    619  CB  SER A  41       1.725  19.836  -5.184  1.00 95.04           C  
ATOM    620  HB2 SER A  41       2.039  19.673  -6.215  1.00 95.04           H  
ATOM    621  HB3 SER A  41       1.801  18.888  -4.651  1.00 95.04           H  
ATOM    622  O   SER A  41      -0.267  21.243  -3.010  1.00 95.04           O  
ATOM    623  OG  SER A  41       2.586  20.779  -4.582  1.00 95.04           O  
ATOM    624  HG  SER A  41       2.846  21.391  -5.275  1.00 95.04           H  
ATOM    625  N   LEU A  42      -0.928  19.137  -3.425  1.00 95.39           N  
ATOM    626  H   LEU A  42      -0.895  18.382  -4.094  1.00 95.39           H  
ATOM    627  CA  LEU A  42      -1.452  18.848  -2.100  1.00 95.39           C  
ATOM    628  HA  LEU A  42      -1.448  19.771  -1.521  1.00 95.39           H  
ATOM    629  C   LEU A  42      -0.531  17.846  -1.414  1.00 95.39           C  
ATOM    630  CB  LEU A  42      -2.895  18.331  -2.218  1.00 95.39           C  
ATOM    631  HB2 LEU A  42      -3.479  19.021  -2.827  1.00 95.39           H  
ATOM    632  HB3 LEU A  42      -2.875  17.365  -2.723  1.00 95.39           H  
ATOM    633  O   LEU A  42      -0.225  16.797  -1.969  1.00 95.39           O  
ATOM    634  CG  LEU A  42      -3.580  18.167  -0.852  1.00 95.39           C  
ATOM    635  HG  LEU A  42      -2.936  17.586  -0.191  1.00 95.39           H  
ATOM    636  CD1 LEU A  42      -3.856  19.526  -0.204  1.00 95.39           C  
ATOM    637 HD11 LEU A  42      -4.601  20.071  -0.784  1.00 95.39           H  
ATOM    638 HD12 LEU A  42      -4.212  19.370   0.814  1.00 95.39           H  
ATOM    639 HD13 LEU A  42      -2.949  20.127  -0.132  1.00 95.39           H  
ATOM    640  CD2 LEU A  42      -4.892  17.402  -1.017  1.00 95.39           C  
ATOM    641 HD21 LEU A  42      -5.340  17.216  -0.041  1.00 95.39           H  
ATOM    642 HD22 LEU A  42      -5.590  17.973  -1.630  1.00 95.39           H  
ATOM    643 HD23 LEU A  42      -4.703  16.441  -1.494  1.00 95.39           H  
ATOM    644  N   SER A  43      -0.087  18.161  -0.204  1.00 95.61           N  
ATOM    645  H   SER A  43      -0.383  19.042   0.192  1.00 95.61           H  
ATOM    646  CA  SER A  43       0.840  17.347   0.581  1.00 95.61           C  
ATOM    647  HA  SER A  43       1.006  16.392   0.082  1.00 95.61           H  
ATOM    648  C   SER A  43       0.281  17.060   1.971  1.00 95.61           C  
ATOM    649  CB  SER A  43       2.189  18.056   0.724  1.00 95.61           C  
ATOM    650  HB2 SER A  43       2.916  17.357   1.137  1.00 95.61           H  
ATOM    651  HB3 SER A  43       2.073  18.890   1.416  1.00 95.61           H  
ATOM    652  O   SER A  43      -0.485  17.857   2.514  1.00 95.61           O  
ATOM    653  OG  SER A  43       2.685  18.562  -0.499  1.00 95.61           O  
ATOM    654  HG  SER A  43       1.944  18.815  -1.054  1.00 95.61           H  
ATOM    655  N   ARG A  44       0.722  15.962   2.585  1.00 94.50           N  
ATOM    656  H   ARG A  44       1.374  15.375   2.085  1.00 94.50           H  
ATOM    657  CA  ARG A  44       0.420  15.603   3.977  1.00 94.50           C  
ATOM    658  HA  ARG A  44      -0.133  16.412   4.454  1.00 94.50           H  
ATOM    659  C   ARG A  44       1.716  15.421   4.751  1.00 94.50           C  
ATOM    660  CB  ARG A  44      -0.476  14.357   3.997  1.00 94.50           C  
ATOM    661  HB2 ARG A  44      -1.379  14.604   3.440  1.00 94.50           H  
ATOM    662  HB3 ARG A  44       0.037  13.530   3.506  1.00 94.50           H  
ATOM    663  O   ARG A  44       2.675  14.857   4.229  1.00 94.50           O  
ATOM    664  CG  ARG A  44      -0.903  13.934   5.409  1.00 94.50           C  
ATOM    665  HG2 ARG A  44      -0.038  13.603   5.983  1.00 94.50           H  
ATOM    666  HG3 ARG A  44      -1.341  14.799   5.908  1.00 94.50           H  
ATOM    667  CD  ARG A  44      -1.952  12.815   5.395  1.00 94.50           C  
ATOM    668  HD2 ARG A  44      -2.330  12.694   6.410  1.00 94.50           H  
ATOM    669  HD3 ARG A  44      -2.782  13.120   4.758  1.00 94.50           H  
ATOM    670  NE  ARG A  44      -1.428  11.517   4.925  1.00 94.50           N  
ATOM    671  HE  ARG A  44      -0.427  11.429   4.820  1.00 94.50           H  
ATOM    672  NH1 ARG A  44      -3.447  10.428   5.036  1.00 94.50           N  
ATOM    673 HH11 ARG A  44      -3.885  11.289   5.332  1.00 94.50           H  
ATOM    674 HH12 ARG A  44      -4.027   9.612   5.169  1.00 94.50           H  
ATOM    675  NH2 ARG A  44      -1.599   9.284   4.489  1.00 94.50           N  
ATOM    676 HH21 ARG A  44      -0.597   9.214   4.387  1.00 94.50           H  
ATOM    677 HH22 ARG A  44      -2.189   8.465   4.475  1.00 94.50           H  
ATOM    678  CZ  ARG A  44      -2.158  10.415   4.819  1.00 94.50           C  
ATOM    679  N   TYR A  45       1.762  15.931   5.975  1.00 94.45           N  
ATOM    680  H   TYR A  45       0.939  16.385   6.345  1.00 94.45           H  
ATOM    681  CA  TYR A  45       2.910  15.761   6.856  1.00 94.45           C  
ATOM    682  HA  TYR A  45       3.800  16.147   6.359  1.00 94.45           H  
ATOM    683  C   TYR A  45       3.135  14.277   7.142  1.00 94.45           C  
ATOM    684  CB  TYR A  45       2.709  16.573   8.133  1.00 94.45           C  
ATOM    685  HB2 TYR A  45       1.847  16.184   8.675  1.00 94.45           H  
ATOM    686  HB3 TYR A  45       2.487  17.604   7.856  1.00 94.45           H  
ATOM    687  O   TYR A  45       2.185  13.525   7.342  1.00 94.45           O  
ATOM    688  CG  TYR A  45       3.922  16.581   9.039  1.00 94.45           C  
ATOM    689  CD1 TYR A  45       3.961  15.760  10.183  1.00 94.45           C  
ATOM    690  HD1 TYR A  45       3.134  15.105  10.417  1.00 94.45           H  
ATOM    691  CD2 TYR A  45       5.024  17.398   8.718  1.00 94.45           C  
ATOM    692  HD2 TYR A  45       5.012  17.998   7.820  1.00 94.45           H  
ATOM    693  CE1 TYR A  45       5.087  15.782  11.026  1.00 94.45           C  
ATOM    694  HE1 TYR A  45       5.107  15.163  11.910  1.00 94.45           H  
ATOM    695  CE2 TYR A  45       6.158  17.412   9.554  1.00 94.45           C  
ATOM    696  HE2 TYR A  45       7.021  18.016   9.313  1.00 94.45           H  
ATOM    697  OH  TYR A  45       7.267  16.639  11.534  1.00 94.45           O  
ATOM    698  HH  TYR A  45       7.142  16.060  12.290  1.00 94.45           H  
ATOM    699  CZ  TYR A  45       6.186  16.611  10.714  1.00 94.45           C  
ATOM    700  N   ASN A  46       4.386  13.848   7.130  1.00 90.39           N  
ATOM    701  H   ASN A  46       5.135  14.491   6.914  1.00 90.39           H  
ATOM    702  CA  ASN A  46       4.758  12.477   7.410  1.00 90.39           C  
ATOM    703  HA  ASN A  46       3.885  11.902   7.719  1.00 90.39           H  
ATOM    704  C   ASN A  46       5.739  12.478   8.583  1.00 90.39           C  
ATOM    705  CB  ASN A  46       5.274  11.861   6.102  1.00 90.39           C  
ATOM    706  HB2 ASN A  46       4.464  11.882   5.373  1.00 90.39           H  
ATOM    707  HB3 ASN A  46       6.087  12.472   5.709  1.00 90.39           H  
ATOM    708  O   ASN A  46       6.844  13.014   8.492  1.00 90.39           O  
ATOM    709  CG  ASN A  46       5.744  10.426   6.253  1.00 90.39           C  
ATOM    710  ND2 ASN A  46       5.765   9.670   5.182  1.00 90.39           N  
ATOM    711 HD21 ASN A  46       6.072   8.718   5.322  1.00 90.39           H  
ATOM    712 HD22 ASN A  46       5.491  10.035   4.281  1.00 90.39           H  
ATOM    713  OD1 ASN A  46       6.115   9.960   7.314  1.00 90.39           O  
ATOM    714  N   GLU A  47       5.319  11.873   9.693  1.00 83.06           N  
ATOM    715  H   GLU A  47       4.398  11.459   9.710  1.00 83.06           H  
ATOM    716  CA  GLU A  47       6.088  11.847  10.939  1.00 83.06           C  
ATOM    717  HA  GLU A  47       6.332  12.869  11.229  1.00 83.06           H  
ATOM    718  C   GLU A  47       7.413  11.093  10.809  1.00 83.06           C  
ATOM    719  CB  GLU A  47       5.246  11.215  12.054  1.00 83.06           C  
ATOM    720  HB2 GLU A  47       4.968  10.200  11.769  1.00 83.06           H  
ATOM    721  HB3 GLU A  47       5.858  11.174  12.955  1.00 83.06           H  
ATOM    722  O   GLU A  47       8.381  11.442  11.482  1.00 83.06           O  
ATOM    723  CG  GLU A  47       3.984  12.036  12.349  1.00 83.06           C  
ATOM    724  HG2 GLU A  47       3.316  11.984  11.489  1.00 83.06           H  
ATOM    725  HG3 GLU A  47       4.275  13.077  12.485  1.00 83.06           H  
ATOM    726  CD  GLU A  47       3.234  11.565  13.601  1.00 83.06           C  
ATOM    727  OE1 GLU A  47       2.329  12.327  14.008  1.00 83.06           O  
ATOM    728  OE2 GLU A  47       3.581  10.488  14.135  1.00 83.06           O  
ATOM    729  N   THR A  48       7.491  10.106   9.911  1.00 84.49           N  
ATOM    730  H   THR A  48       6.679   9.892   9.349  1.00 84.49           H  
ATOM    731  CA  THR A  48       8.698   9.300   9.696  1.00 84.49           C  
ATOM    732  HA  THR A  48       9.061   8.950  10.662  1.00 84.49           H  
ATOM    733  C   THR A  48       9.817  10.117   9.058  1.00 84.49           C  
ATOM    734  CB  THR A  48       8.388   8.081   8.813  1.00 84.49           C  
ATOM    735  HB  THR A  48       8.186   8.412   7.794  1.00 84.49           H  
ATOM    736  O   THR A  48      10.955  10.055   9.514  1.00 84.49           O  
ATOM    737  CG2 THR A  48       9.538   7.078   8.780  1.00 84.49           C  
ATOM    738 HG21 THR A  48      10.412   7.526   8.309  1.00 84.49           H  
ATOM    739 HG22 THR A  48       9.240   6.204   8.200  1.00 84.49           H  
ATOM    740 HG23 THR A  48       9.795   6.767   9.793  1.00 84.49           H  
ATOM    741  OG1 THR A  48       7.252   7.394   9.287  1.00 84.49           O  
ATOM    742  HG1 THR A  48       7.353   7.256  10.232  1.00 84.49           H  
ATOM    743  N   ILE A  49       9.502  10.905   8.024  1.00 88.78           N  
ATOM    744  H   ILE A  49       8.537  10.935   7.727  1.00 88.78           H  
ATOM    745  CA  ILE A  49      10.488  11.759   7.333  1.00 88.78           C  
ATOM    746  HA  ILE A  49      11.477  11.324   7.478  1.00 88.78           H  
ATOM    747  C   ILE A  49      10.583  13.168   7.936  1.00 88.78           C  
ATOM    748  CB  ILE A  49      10.248  11.797   5.806  1.00 88.78           C  
ATOM    749  HB  ILE A  49      11.011  12.437   5.364  1.00 88.78           H  
ATOM    750  O   ILE A  49      11.466  13.930   7.554  1.00 88.78           O  
ATOM    751  CG1 ILE A  49       8.865  12.382   5.461  1.00 88.78           C  
ATOM    752 HG12 ILE A  49       8.722  13.318   6.001  1.00 88.78           H  
ATOM    753 HG13 ILE A  49       8.106  11.675   5.796  1.00 88.78           H  
ATOM    754  CG2 ILE A  49      10.416  10.387   5.211  1.00 88.78           C  
ATOM    755 HG21 ILE A  49      11.373   9.969   5.525  1.00 88.78           H  
ATOM    756 HG22 ILE A  49       9.613   9.729   5.546  1.00 88.78           H  
ATOM    757 HG23 ILE A  49      10.410  10.436   4.122  1.00 88.78           H  
ATOM    758  CD1 ILE A  49       8.647  12.675   3.972  1.00 88.78           C  
ATOM    759 HD11 ILE A  49       9.443  13.321   3.601  1.00 88.78           H  
ATOM    760 HD12 ILE A  49       8.632  11.747   3.400  1.00 88.78           H  
ATOM    761 HD13 ILE A  49       7.693  13.185   3.841  1.00 88.78           H  
ATOM    762  N   LYS A  50       9.684  13.514   8.870  1.00 89.39           N  
ATOM    763  H   LYS A  50       8.982  12.827   9.104  1.00 89.39           H  
ATOM    764  CA  LYS A  50       9.536  14.853   9.470  1.00 89.39           C  
ATOM    765  HA  LYS A  50       8.589  14.854  10.009  1.00 89.39           H  
ATOM    766  C   LYS A  50       9.386  15.979   8.435  1.00 89.39           C  
ATOM    767  CB  LYS A  50      10.652  15.123  10.492  1.00 89.39           C  
ATOM    768  HB2 LYS A  50      11.617  15.119   9.986  1.00 89.39           H  
ATOM    769  HB3 LYS A  50      10.496  16.114  10.918  1.00 89.39           H  
ATOM    770  O   LYS A  50       9.798  17.112   8.671  1.00 89.39           O  
ATOM    771  CG  LYS A  50      10.668  14.107  11.641  1.00 89.39           C  
ATOM    772  HG2 LYS A  50       9.687  14.084  12.114  1.00 89.39           H  
ATOM    773  HG3 LYS A  50      10.905  13.115  11.258  1.00 89.39           H  
ATOM    774  CD  LYS A  50      11.722  14.517  12.675  1.00 89.39           C  
ATOM    775  HD2 LYS A  50      12.704  14.516  12.201  1.00 89.39           H  
ATOM    776  HD3 LYS A  50      11.497  15.520  13.036  1.00 89.39           H  
ATOM    777  CE  LYS A  50      11.705  13.530  13.844  1.00 89.39           C  
ATOM    778  HE2 LYS A  50      11.928  12.536  13.457  1.00 89.39           H  
ATOM    779  HE3 LYS A  50      10.698  13.501  14.258  1.00 89.39           H  
ATOM    780  NZ  LYS A  50      12.686  13.914  14.889  1.00 89.39           N  
ATOM    781  HZ1 LYS A  50      12.661  13.248  15.648  1.00 89.39           H  
ATOM    782  HZ2 LYS A  50      13.619  13.926  14.502  1.00 89.39           H  
ATOM    783  HZ3 LYS A  50      12.469  14.830  15.254  1.00 89.39           H  
ATOM    784  N   ASP A  51       8.766  15.671   7.299  1.00 92.31           N  
ATOM    785  H   ASP A  51       8.388  14.738   7.220  1.00 92.31           H  
ATOM    786  CA  ASP A  51       8.478  16.607   6.210  1.00 92.31           C  
ATOM    787  HA  ASP A  51       8.379  17.605   6.635  1.00 92.31           H  
ATOM    788  C   ASP A  51       7.138  16.249   5.544  1.00 92.31           C  
ATOM    789  CB  ASP A  51       9.647  16.642   5.199  1.00 92.31           C  
ATOM    790  HB2 ASP A  51       9.608  15.746   4.580  1.00 92.31           H  
ATOM    791  HB3 ASP A  51      10.587  16.625   5.752  1.00 92.31           H  
ATOM    792  O   ASP A  51       6.521  15.219   5.819  1.00 92.31           O  
ATOM    793  CG  ASP A  51       9.668  17.893   4.293  1.00 92.31           C  
ATOM    794  OD1 ASP A  51       8.783  18.785   4.434  1.00 92.31           O  
ATOM    795  OD2 ASP A  51      10.553  17.959   3.419  1.00 92.31           O  
ATOM    796  N   PHE A  52       6.648  17.128   4.680  1.00 93.96           N  
ATOM    797  H   PHE A  52       7.253  17.902   4.445  1.00 93.96           H  
ATOM    798  CA  PHE A  52       5.429  16.942   3.911  1.00 93.96           C  
ATOM    799  HA  PHE A  52       4.686  16.424   4.518  1.00 93.96           H  
ATOM    800  C   PHE A  52       5.687  16.106   2.664  1.00 93.96           C  
ATOM    801  CB  PHE A  52       4.878  18.304   3.526  1.00 93.96           C  
ATOM    802  HB2 PHE A  52       5.731  18.877   3.161  1.00 93.96           H  
ATOM    803  HB3 PHE A  52       4.165  18.192   2.710  1.00 93.96           H  
ATOM    804  O   PHE A  52       6.412  16.514   1.759  1.00 93.96           O  
ATOM    805  CG  PHE A  52       4.217  19.066   4.647  1.00 93.96           C  
ATOM    806  CD1 PHE A  52       2.823  18.989   4.816  1.00 93.96           C  
ATOM    807  HD1 PHE A  52       2.225  18.378   4.157  1.00 93.96           H  
ATOM    808  CD2 PHE A  52       4.994  19.841   5.526  1.00 93.96           C  
ATOM    809  HD2 PHE A  52       6.070  19.854   5.428  1.00 93.96           H  
ATOM    810  CE1 PHE A  52       2.208  19.693   5.862  1.00 93.96           C  
ATOM    811  HE1 PHE A  52       1.139  19.619   6.004  1.00 93.96           H  
ATOM    812  CE2 PHE A  52       4.375  20.564   6.558  1.00 93.96           C  
ATOM    813  HE2 PHE A  52       4.977  21.140   7.245  1.00 93.96           H  
ATOM    814  CZ  PHE A  52       2.982  20.490   6.721  1.00 93.96           C  
ATOM    815  HZ  PHE A  52       2.502  21.024   7.528  1.00 93.96           H  
ATOM    816  N   TYR A  53       4.994  14.979   2.588  1.00 92.73           N  
ATOM    817  H   TYR A  53       4.366  14.751   3.346  1.00 92.73           H  
ATOM    818  CA  TYR A  53       4.961  14.116   1.422  1.00 92.73           C  
ATOM    819  HA  TYR A  53       5.923  14.164   0.913  1.00 92.73           H  
ATOM    820  C   TYR A  53       3.863  14.578   0.453  1.00 92.73           C  
ATOM    821  CB  TYR A  53       4.748  12.685   1.915  1.00 92.73           C  
ATOM    822  HB2 TYR A  53       5.498  12.454   2.671  1.00 92.73           H  
ATOM    823  HB3 TYR A  53       3.768  12.606   2.386  1.00 92.73           H  
ATOM    824  O   TYR A  53       2.713  14.773   0.862  1.00 92.73           O  
ATOM    825  CG  TYR A  53       4.858  11.667   0.810  1.00 92.73           C  
ATOM    826  CD1 TYR A  53       3.701  11.236   0.138  1.00 92.73           C  
ATOM    827  HD1 TYR A  53       2.732  11.637   0.397  1.00 92.73           H  
ATOM    828  CD2 TYR A  53       6.125  11.196   0.415  1.00 92.73           C  
ATOM    829  HD2 TYR A  53       7.014  11.546   0.918  1.00 92.73           H  
ATOM    830  CE1 TYR A  53       3.820  10.327  -0.927  1.00 92.73           C  
ATOM    831  HE1 TYR A  53       2.963  10.035  -1.516  1.00 92.73           H  
ATOM    832  CE2 TYR A  53       6.237  10.273  -0.642  1.00 92.73           C  
ATOM    833  HE2 TYR A  53       7.207   9.909  -0.946  1.00 92.73           H  
ATOM    834  OH  TYR A  53       5.155   8.944  -2.332  1.00 92.73           O  
ATOM    835  HH  TYR A  53       6.059   8.704  -2.548  1.00 92.73           H  
ATOM    836  CZ  TYR A  53       5.076   9.833  -1.311  1.00 92.73           C  
ATOM    837  N   VAL A  54       4.205  14.771  -0.823  1.00 94.77           N  
ATOM    838  H   VAL A  54       5.147  14.549  -1.111  1.00 94.77           H  
ATOM    839  CA  VAL A  54       3.251  15.193  -1.861  1.00 94.77           C  
ATOM    840  HA  VAL A  54       2.679  16.041  -1.482  1.00 94.77           H  
ATOM    841  C   VAL A  54       2.279  14.051  -2.150  1.00 94.77           C  
ATOM    842  CB  VAL A  54       3.961  15.657  -3.149  1.00 94.77           C  
ATOM    843  HB  VAL A  54       4.525  14.826  -3.573  1.00 94.77           H  
ATOM    844  O   VAL A  54       2.694  12.937  -2.442  1.00 94.77           O  
ATOM    845  CG1 VAL A  54       2.945  16.151  -4.186  1.00 94.77           C  
ATOM    846 HG11 VAL A  54       2.312  16.925  -3.752  1.00 94.77           H  
ATOM    847 HG12 VAL A  54       3.466  16.556  -5.054  1.00 94.77           H  
ATOM    848 HG13 VAL A  54       2.319  15.327  -4.527  1.00 94.77           H  
ATOM    849  CG2 VAL A  54       4.932  16.812  -2.861  1.00 94.77           C  
ATOM    850 HG21 VAL A  54       5.713  16.493  -2.171  1.00 94.77           H  
ATOM    851 HG22 VAL A  54       4.394  17.659  -2.436  1.00 94.77           H  
ATOM    852 HG23 VAL A  54       5.409  17.126  -3.790  1.00 94.77           H  
ATOM    853  N   LEU A  55       0.980  14.323  -2.060  1.00 93.32           N  
ATOM    854  H   LEU A  55       0.713  15.276  -1.857  1.00 93.32           H  
ATOM    855  CA  LEU A  55      -0.092  13.375  -2.355  1.00 93.32           C  
ATOM    856  HA  LEU A  55       0.254  12.355  -2.188  1.00 93.32           H  
ATOM    857  C   LEU A  55      -0.537  13.471  -3.815  1.00 93.32           C  
ATOM    858  CB  LEU A  55      -1.295  13.667  -1.443  1.00 93.32           C  
ATOM    859  HB2 LEU A  55      -2.075  12.965  -1.737  1.00 93.32           H  
ATOM    860  HB3 LEU A  55      -1.674  14.668  -1.653  1.00 93.32           H  
ATOM    861  O   LEU A  55      -0.668  12.460  -4.504  1.00 93.32           O  
ATOM    862  CG  LEU A  55      -1.077  13.548   0.073  1.00 93.32           C  
ATOM    863  HG  LEU A  55      -0.360  14.299   0.405  1.00 93.32           H  
ATOM    864  CD1 LEU A  55      -2.415  13.799   0.773  1.00 93.32           C  
ATOM    865 HD11 LEU A  55      -2.710  14.840   0.642  1.00 93.32           H  
ATOM    866 HD12 LEU A  55      -3.187  13.154   0.354  1.00 93.32           H  
ATOM    867 HD13 LEU A  55      -2.338  13.574   1.836  1.00 93.32           H  
ATOM    868  CD2 LEU A  55      -0.570  12.167   0.478  1.00 93.32           C  
ATOM    869 HD21 LEU A  55      -0.487  12.104   1.563  1.00 93.32           H  
ATOM    870 HD22 LEU A  55       0.418  12.005   0.048  1.00 93.32           H  
ATOM    871 HD23 LEU A  55      -1.257  11.400   0.120  1.00 93.32           H  
ATOM    872  N   LEU A  56      -0.779  14.704  -4.257  1.00 94.01           N  
ATOM    873  H   LEU A  56      -0.577  15.471  -3.633  1.00 94.01           H  
ATOM    874  CA  LEU A  56      -1.309  15.057  -5.568  1.00 94.01           C  
ATOM    875  HA  LEU A  56      -1.197  14.221  -6.259  1.00 94.01           H  
ATOM    876  C   LEU A  56      -0.520  16.249  -6.100  1.00 94.01           C  
ATOM    877  CB  LEU A  56      -2.797  15.435  -5.445  1.00 94.01           C  
ATOM    878  HB2 LEU A  56      -2.871  16.296  -4.780  1.00 94.01           H  
ATOM    879  HB3 LEU A  56      -3.154  15.755  -6.424  1.00 94.01           H  
ATOM    880  O   LEU A  56      -0.249  17.180  -5.343  1.00 94.01           O  
ATOM    881  CG  LEU A  56      -3.726  14.331  -4.915  1.00 94.01           C  
ATOM    882  HG  LEU A  56      -3.351  13.944  -3.967  1.00 94.01           H  
ATOM    883  CD1 LEU A  56      -5.108  14.925  -4.656  1.00 94.01           C  
ATOM    884 HD11 LEU A  56      -5.494  15.370  -5.573  1.00 94.01           H  
ATOM    885 HD12 LEU A  56      -5.790  14.146  -4.313  1.00 94.01           H  
ATOM    886 HD13 LEU A  56      -5.043  15.697  -3.890  1.00 94.01           H  
ATOM    887  CD2 LEU A  56      -3.847  13.179  -5.909  1.00 94.01           C  
ATOM    888 HD21 LEU A  56      -4.574  12.449  -5.555  1.00 94.01           H  
ATOM    889 HD22 LEU A  56      -2.879  12.689  -6.012  1.00 94.01           H  
ATOM    890 HD23 LEU A  56      -4.162  13.551  -6.884  1.00 94.01           H  
ATOM    891  N   SER A  57      -0.191  16.245  -7.385  1.00 93.96           N  
ATOM    892  H   SER A  57      -0.397  15.424  -7.937  1.00 93.96           H  
ATOM    893  CA  SER A  57       0.394  17.390  -8.079  1.00 93.96           C  
ATOM    894  HA  SER A  57       0.240  18.298  -7.495  1.00 93.96           H  
ATOM    895  C   SER A  57      -0.285  17.567  -9.425  1.00 93.96           C  
ATOM    896  CB  SER A  57       1.898  17.201  -8.265  1.00 93.96           C  
ATOM    897  HB2 SER A  57       2.352  16.953  -7.306  1.00 93.96           H  
ATOM    898  HB3 SER A  57       2.086  16.400  -8.980  1.00 93.96           H  
ATOM    899  O   SER A  57      -0.366  16.622 -10.202  1.00 93.96           O  
ATOM    900  OG  SER A  57       2.463  18.404  -8.731  1.00 93.96           O  
ATOM    901  HG  SER A  57       3.150  18.205  -9.371  1.00 93.96           H  
ATOM    902  N   LEU A  58      -0.793  18.761  -9.688  1.00 92.05           N  
ATOM    903  H   LEU A  58      -0.654  19.494  -9.008  1.00 92.05           H  
ATOM    904  CA  LEU A  58      -1.373  19.156 -10.959  1.00 92.05           C  
ATOM    905  HA  LEU A  58      -1.553  18.276 -11.576  1.00 92.05           H  
ATOM    906  C   LEU A  58      -0.379  20.062 -11.674  1.00 92.05           C  
ATOM    907  CB  LEU A  58      -2.712  19.857 -10.689  1.00 92.05           C  
ATOM    908  HB2 LEU A  58      -3.375  19.151 -10.189  1.00 92.05           H  
ATOM    909  HB3 LEU A  58      -2.536  20.699 -10.020  1.00 92.05           H  
ATOM    910  O   LEU A  58      -0.092  21.162 -11.198  1.00 92.05           O  
ATOM    911  CG  LEU A  58      -3.420  20.367 -11.953  1.00 92.05           C  
ATOM    912  HG  LEU A  58      -2.761  21.034 -12.508  1.00 92.05           H  
ATOM    913  CD1 LEU A  58      -3.854  19.216 -12.863  1.00 92.05           C  
ATOM    914 HD11 LEU A  58      -4.443  19.602 -13.695  1.00 92.05           H  
ATOM    915 HD12 LEU A  58      -2.976  18.722 -13.280  1.00 92.05           H  
ATOM    916 HD13 LEU A  58      -4.446  18.489 -12.306  1.00 92.05           H  
ATOM    917  CD2 LEU A  58      -4.657  21.161 -11.538  1.00 92.05           C  
ATOM    918 HD21 LEU A  58      -5.146  21.550 -12.431  1.00 92.05           H  
ATOM    919 HD22 LEU A  58      -5.355  20.525 -10.994  1.00 92.05           H  
ATOM    920 HD23 LEU A  58      -4.364  22.001 -10.907  1.00 92.05           H  
ATOM    921  N   ASP A  59       0.120  19.602 -12.813  1.00 89.78           N  
ATOM    922  H   ASP A  59      -0.164  18.688 -13.136  1.00 89.78           H  
ATOM    923  CA  ASP A  59       0.900  20.427 -13.729  1.00 89.78           C  
ATOM    924  HA  ASP A  59       1.574  21.069 -13.162  1.00 89.78           H  
ATOM    925  C   ASP A  59      -0.054  21.315 -14.539  1.00 89.78           C  
ATOM    926  CB  ASP A  59       1.754  19.505 -14.599  1.00 89.78           C  
ATOM    927  HB2 ASP A  59       2.395  18.907 -13.951  1.00 89.78           H  
ATOM    928  HB3 ASP A  59       1.100  18.821 -15.139  1.00 89.78           H  
ATOM    929  O   ASP A  59      -1.014  20.831 -15.136  1.00 89.78           O  
ATOM    930  CG  ASP A  59       2.622  20.283 -15.586  1.00 89.78           C  
ATOM    931  OD1 ASP A  59       2.032  20.890 -16.511  1.00 89.78           O  
ATOM    932  OD2 ASP A  59       3.858  20.221 -15.449  1.00 89.78           O  
ATOM    933  N   THR A  60       0.168  22.626 -14.529  1.00 84.68           N  
ATOM    934  H   THR A  60       1.008  22.982 -14.096  1.00 84.68           H  
ATOM    935  CA  THR A  60      -0.770  23.606 -15.103  1.00 84.68           C  
ATOM    936  HA  THR A  60      -1.792  23.263 -14.944  1.00 84.68           H  
ATOM    937  C   THR A  60      -0.597  23.801 -16.604  1.00 84.68           C  
ATOM    938  CB  THR A  60      -0.607  24.966 -14.425  1.00 84.68           C  
ATOM    939  HB  THR A  60      -1.326  25.676 -14.833  1.00 84.68           H  
ATOM    940  O   THR A  60      -1.493  24.343 -17.247  1.00 84.68           O  
ATOM    941  CG2 THR A  60      -0.796  24.843 -12.917  1.00 84.68           C  
ATOM    942 HG21 THR A  60       0.014  24.257 -12.482  1.00 84.68           H  
ATOM    943 HG22 THR A  60      -0.781  25.838 -12.473  1.00 84.68           H  
ATOM    944 HG23 THR A  60      -1.737  24.333 -12.706  1.00 84.68           H  
ATOM    945  OG1 THR A  60       0.703  25.412 -14.660  1.00 84.68           O  
ATOM    946  HG1 THR A  60       0.794  26.344 -14.452  1.00 84.68           H  
ATOM    947  N   GLN A  61       0.534  23.372 -17.170  1.00 82.38           N  
ATOM    948  H   GLN A  61       1.193  22.863 -16.597  1.00 82.38           H  
ATOM    949  CA  GLN A  61       0.806  23.461 -18.604  1.00 82.38           C  
ATOM    950  HA  GLN A  61       0.355  24.366 -19.010  1.00 82.38           H  
ATOM    951  C   GLN A  61       0.197  22.269 -19.339  1.00 82.38           C  
ATOM    952  CB  GLN A  61       2.322  23.505 -18.850  1.00 82.38           C  
ATOM    953  HB2 GLN A  61       2.787  22.603 -18.453  1.00 82.38           H  
ATOM    954  HB3 GLN A  61       2.492  23.530 -19.927  1.00 82.38           H  
ATOM    955  O   GLN A  61      -0.383  22.414 -20.412  1.00 82.38           O  
ATOM    956  CG  GLN A  61       2.990  24.733 -18.219  1.00 82.38           C  
ATOM    957  HG2 GLN A  61       2.482  25.633 -18.567  1.00 82.38           H  
ATOM    958  HG3 GLN A  61       2.896  24.684 -17.134  1.00 82.38           H  
ATOM    959  CD  GLN A  61       4.472  24.849 -18.565  1.00 82.38           C  
ATOM    960  NE2 GLN A  61       5.114  25.926 -18.171  1.00 82.38           N  
ATOM    961 HE21 GLN A  61       4.628  26.648 -17.658  1.00 82.38           H  
ATOM    962 HE22 GLN A  61       6.081  25.980 -18.456  1.00 82.38           H  
ATOM    963  OE1 GLN A  61       5.089  24.015 -19.205  1.00 82.38           O  
ATOM    964  N   THR A  62       0.322  21.086 -18.742  1.00 82.39           N  
ATOM    965  H   THR A  62       0.855  21.061 -17.884  1.00 82.39           H  
ATOM    966  CA  THR A  62      -0.155  19.818 -19.303  1.00 82.39           C  
ATOM    967  HA  THR A  62      -0.268  19.928 -20.382  1.00 82.39           H  
ATOM    968  C   THR A  62      -1.522  19.398 -18.769  1.00 82.39           C  
ATOM    969  CB  THR A  62       0.865  18.699 -19.059  1.00 82.39           C  
ATOM    970  HB  THR A  62       0.484  17.774 -19.491  1.00 82.39           H  
ATOM    971  O   THR A  62      -2.121  18.476 -19.316  1.00 82.39           O  
ATOM    972  CG2 THR A  62       2.231  18.995 -19.677  1.00 82.39           C  
ATOM    973 HG21 THR A  62       2.118  19.187 -20.744  1.00 82.39           H  
ATOM    974 HG22 THR A  62       2.885  18.134 -19.537  1.00 82.39           H  
ATOM    975 HG23 THR A  62       2.687  19.863 -19.201  1.00 82.39           H  
ATOM    976  OG1 THR A  62       1.066  18.508 -17.682  1.00 82.39           O  
ATOM    977  HG1 THR A  62       1.507  19.295 -17.351  1.00 82.39           H  
ATOM    978  N   PHE A  63      -2.016  20.043 -17.703  1.00 81.80           N  
ATOM    979  H   PHE A  63      -1.446  20.766 -17.288  1.00 81.80           H  
ATOM    980  CA  PHE A  63      -3.207  19.636 -16.943  1.00 81.80           C  
ATOM    981  HA  PHE A  63      -3.215  20.231 -16.029  1.00 81.80           H  
ATOM    982  C   PHE A  63      -3.150  18.181 -16.457  1.00 81.80           C  
ATOM    983  CB  PHE A  63      -4.492  19.999 -17.699  1.00 81.80           C  
ATOM    984  HB2 PHE A  63      -4.494  19.518 -18.677  1.00 81.80           H  
ATOM    985  HB3 PHE A  63      -5.351  19.617 -17.149  1.00 81.80           H  
ATOM    986  O   PHE A  63      -4.180  17.548 -16.216  1.00 81.80           O  
ATOM    987  CG  PHE A  63      -4.676  21.492 -17.864  1.00 81.80           C  
ATOM    988  CD1 PHE A  63      -5.304  22.235 -16.846  1.00 81.80           C  
ATOM    989  HD1 PHE A  63      -5.658  21.737 -15.956  1.00 81.80           H  
ATOM    990  CD2 PHE A  63      -4.191  22.144 -19.012  1.00 81.80           C  
ATOM    991  HD2 PHE A  63      -3.680  21.582 -19.780  1.00 81.80           H  
ATOM    992  CE1 PHE A  63      -5.458  23.626 -16.982  1.00 81.80           C  
ATOM    993  HE1 PHE A  63      -5.924  24.203 -16.197  1.00 81.80           H  
ATOM    994  CE2 PHE A  63      -4.343  23.534 -19.146  1.00 81.80           C  
ATOM    995  HE2 PHE A  63      -3.941  24.036 -20.014  1.00 81.80           H  
ATOM    996  CZ  PHE A  63      -4.978  24.274 -18.133  1.00 81.80           C  
ATOM    997  HZ  PHE A  63      -5.069  25.346 -18.228  1.00 81.80           H  
ATOM    998  N   ASN A  64      -1.939  17.640 -16.304  1.00 84.85           N  
ATOM    999  H   ASN A  64      -1.129  18.214 -16.485  1.00 84.85           H  
ATOM   1000  CA  ASN A  64      -1.736  16.268 -15.882  1.00 84.85           C  
ATOM   1001  HA  ASN A  64      -2.572  15.673 -16.249  1.00 84.85           H  
ATOM   1002  C   ASN A  64      -1.727  16.185 -14.352  1.00 84.85           C  
ATOM   1003  CB  ASN A  64      -0.462  15.723 -16.541  1.00 84.85           C  
ATOM   1004  HB2 ASN A  64      -0.462  16.002 -17.594  1.00 84.85           H  
ATOM   1005  HB3 ASN A  64       0.416  16.165 -16.069  1.00 84.85           H  
ATOM   1006  O   ASN A  64      -0.907  16.823 -13.685  1.00 84.85           O  
ATOM   1007  CG  ASN A  64      -0.369  14.212 -16.463  1.00 84.85           C  
ATOM   1008  ND2 ASN A  64       0.613  13.631 -17.110  1.00 84.85           N  
ATOM   1009 HD21 ASN A  64       1.250  14.192 -17.656  1.00 84.85           H  
ATOM   1010 HD22 ASN A  64       0.614  12.621 -17.095  1.00 84.85           H  
ATOM   1011  OD1 ASN A  64      -1.169  13.526 -15.852  1.00 84.85           O  
ATOM   1012  N   LEU A  65      -2.643  15.389 -13.800  1.00 89.69           N  
ATOM   1013  H   LEU A  65      -3.249  14.867 -14.417  1.00 89.69           H  
ATOM   1014  CA  LEU A  65      -2.687  15.082 -12.378  1.00 89.69           C  
ATOM   1015  HA  LEU A  65      -2.318  15.946 -11.826  1.00 89.69           H  
ATOM   1016  C   LEU A  65      -1.778  13.885 -12.080  1.00 89.69           C  
ATOM   1017  CB  LEU A  65      -4.139  14.817 -11.945  1.00 89.69           C  
ATOM   1018  HB2 LEU A  65      -4.754  15.689 -12.167  1.00 89.69           H  
ATOM   1019  HB3 LEU A  65      -4.522  13.979 -12.528  1.00 89.69           H  
ATOM   1020  O   LEU A  65      -2.068  12.749 -12.451  1.00 89.69           O  
ATOM   1021  CG  LEU A  65      -4.246  14.473 -10.446  1.00 89.69           C  
ATOM   1022  HG  LEU A  65      -3.513  13.711 -10.179  1.00 89.69           H  
ATOM   1023  CD1 LEU A  65      -4.014  15.705  -9.575  1.00 89.69           C  
ATOM   1024 HD11 LEU A  65      -4.697  16.493  -9.892  1.00 89.69           H  
ATOM   1025 HD12 LEU A  65      -4.200  15.459  -8.530  1.00 89.69           H  
ATOM   1026 HD13 LEU A  65      -2.986  16.053  -9.680  1.00 89.69           H  
ATOM   1027  CD2 LEU A  65      -5.619  13.907 -10.107  1.00 89.69           C  
ATOM   1028 HD21 LEU A  65      -6.365  14.701 -10.120  1.00 89.69           H  
ATOM   1029 HD22 LEU A  65      -5.582  13.452  -9.117  1.00 89.69           H  
ATOM   1030 HD23 LEU A  65      -5.892  13.135 -10.827  1.00 89.69           H  
ATOM   1031  N   GLN A  66      -0.717  14.126 -11.322  1.00 89.80           N  
ATOM   1032  H   GLN A  66      -0.531  15.086 -11.066  1.00 89.80           H  
ATOM   1033  CA  GLN A  66       0.140  13.094 -10.758  1.00 89.80           C  
ATOM   1034  HA  GLN A  66       0.069  12.194 -11.369  1.00 89.80           H  
ATOM   1035  C   GLN A  66      -0.314  12.750  -9.341  1.00 89.80           C  
ATOM   1036  CB  GLN A  66       1.598  13.555 -10.780  1.00 89.80           C  
ATOM   1037  HB2 GLN A  66       1.691  14.499 -10.242  1.00 89.80           H  
ATOM   1038  HB3 GLN A  66       2.211  12.807 -10.278  1.00 89.80           H  
ATOM   1039  O   GLN A  66      -0.297  13.589  -8.438  1.00 89.80           O  
ATOM   1040  CG  GLN A  66       2.108  13.729 -12.217  1.00 89.80           C  
ATOM   1041  HG2 GLN A  66       1.540  14.510 -12.725  1.00 89.80           H  
ATOM   1042  HG3 GLN A  66       1.968  12.795 -12.761  1.00 89.80           H  
ATOM   1043  CD  GLN A  66       3.581  14.109 -12.266  1.00 89.80           C  
ATOM   1044  NE2 GLN A  66       4.233  13.918 -13.390  1.00 89.80           N  
ATOM   1045 HE21 GLN A  66       3.743  13.611 -14.218  1.00 89.80           H  
ATOM   1046 HE22 GLN A  66       5.185  14.256 -13.406  1.00 89.80           H  
ATOM   1047  OE1 GLN A  66       4.179  14.575 -11.309  1.00 89.80           O  
ATOM   1048  N   GLN A  67      -0.701  11.493  -9.140  1.00 90.05           N  
ATOM   1049  H   GLN A  67      -0.714  10.865  -9.931  1.00 90.05           H  
ATOM   1050  CA  GLN A  67      -1.086  10.954  -7.842  1.00 90.05           C  
ATOM   1051  HA  GLN A  67      -1.214  11.772  -7.134  1.00 90.05           H  
ATOM   1052  C   GLN A  67       0.026  10.046  -7.306  1.00 90.05           C  
ATOM   1053  CB  GLN A  67      -2.445  10.258  -7.994  1.00 90.05           C  
ATOM   1054  HB2 GLN A  67      -2.379   9.490  -8.765  1.00 90.05           H  
ATOM   1055  HB3 GLN A  67      -3.176  11.002  -8.308  1.00 90.05           H  
ATOM   1056  O   GLN A  67       0.290   8.980  -7.855  1.00 90.05           O  
ATOM   1057  CG  GLN A  67      -2.919   9.609  -6.688  1.00 90.05           C  
ATOM   1058  HG2 GLN A  67      -2.892  10.335  -5.875  1.00 90.05           H  
ATOM   1059  HG3 GLN A  67      -2.239   8.793  -6.445  1.00 90.05           H  
ATOM   1060  CD  GLN A  67      -4.331   9.039  -6.783  1.00 90.05           C  
ATOM   1061  NE2 GLN A  67      -4.728   8.210  -5.850  1.00 90.05           N  
ATOM   1062 HE21 GLN A  67      -5.676   7.873  -5.946  1.00 90.05           H  
ATOM   1063 HE22 GLN A  67      -4.113   8.059  -5.063  1.00 90.05           H  
ATOM   1064  OE1 GLN A  67      -5.117   9.326  -7.664  1.00 90.05           O  
ATOM   1065  N   PHE A  68       0.665  10.465  -6.213  1.00 87.61           N  
ATOM   1066  H   PHE A  68       0.389  11.347  -5.806  1.00 87.61           H  
ATOM   1067  CA  PHE A  68       1.796   9.750  -5.606  1.00 87.61           C  
ATOM   1068  HA  PHE A  68       2.332   9.202  -6.380  1.00 87.61           H  
ATOM   1069  C   PHE A  68       1.356   8.723  -4.554  1.00 87.61           C  
ATOM   1070  CB  PHE A  68       2.760  10.773  -4.997  1.00 87.61           C  
ATOM   1071  HB2 PHE A  68       2.217  11.334  -4.236  1.00 87.61           H  
ATOM   1072  HB3 PHE A  68       3.574  10.245  -4.501  1.00 87.61           H  
ATOM   1073  O   PHE A  68       2.133   7.851  -4.174  1.00 87.61           O  
ATOM   1074  CG  PHE A  68       3.352  11.738  -6.006  1.00 87.61           C  
ATOM   1075  CD1 PHE A  68       4.502  11.382  -6.735  1.00 87.61           C  
ATOM   1076  HD1 PHE A  68       4.976  10.427  -6.562  1.00 87.61           H  
ATOM   1077  CD2 PHE A  68       2.730  12.976  -6.246  1.00 87.61           C  
ATOM   1078  HD2 PHE A  68       1.835  13.247  -5.704  1.00 87.61           H  
ATOM   1079  CE1 PHE A  68       5.026  12.260  -7.701  1.00 87.61           C  
ATOM   1080  HE1 PHE A  68       5.901  11.983  -8.271  1.00 87.61           H  
ATOM   1081  CE2 PHE A  68       3.252  13.848  -7.214  1.00 87.61           C  
ATOM   1082  HE2 PHE A  68       2.752  14.784  -7.418  1.00 87.61           H  
ATOM   1083  CZ  PHE A  68       4.399  13.494  -7.943  1.00 87.61           C  
ATOM   1084  HZ  PHE A  68       4.784  14.158  -8.703  1.00 87.61           H  
ATOM   1085  N   VAL A  69       0.104   8.807  -4.088  1.00 82.95           N  
ATOM   1086  H   VAL A  69      -0.481   9.545  -4.452  1.00 82.95           H  
ATOM   1087  CA  VAL A  69      -0.479   7.890  -3.096  1.00 82.95           C  
ATOM   1088  HA  VAL A  69       0.214   7.067  -2.918  1.00 82.95           H  
ATOM   1089  C   VAL A  69      -1.781   7.310  -3.621  1.00 82.95           C  
ATOM   1090  CB  VAL A  69      -0.736   8.594  -1.750  1.00 82.95           C  
ATOM   1091  HB  VAL A  69      -1.474   9.385  -1.882  1.00 82.95           H  
ATOM   1092  O   VAL A  69      -2.673   8.054  -4.015  1.00 82.95           O  
ATOM   1093  CG1 VAL A  69      -1.251   7.614  -0.688  1.00 82.95           C  
ATOM   1094 HG11 VAL A  69      -2.224   7.215  -0.978  1.00 82.95           H  
ATOM   1095 HG12 VAL A  69      -1.379   8.133   0.262  1.00 82.95           H  
ATOM   1096 HG13 VAL A  69      -0.546   6.793  -0.557  1.00 82.95           H  
ATOM   1097  CG2 VAL A  69       0.547   9.219  -1.210  1.00 82.95           C  
ATOM   1098 HG21 VAL A  69       1.346   8.478  -1.218  1.00 82.95           H  
ATOM   1099 HG22 VAL A  69       0.401   9.574  -0.189  1.00 82.95           H  
ATOM   1100 HG23 VAL A  69       0.819  10.068  -1.837  1.00 82.95           H  
ATOM   1101  N   GLN A  70      -1.938   5.988  -3.573  1.00 74.30           N  
ATOM   1102  H   GLN A  70      -1.181   5.417  -3.226  1.00 74.30           H  
ATOM   1103  CA  GLN A  70      -3.205   5.334  -3.898  1.00 74.30           C  
ATOM   1104  HA  GLN A  70      -3.673   5.885  -4.713  1.00 74.30           H  
ATOM   1105  C   GLN A  70      -4.144   5.375  -2.680  1.00 74.30           C  
ATOM   1106  CB  GLN A  70      -2.919   3.914  -4.412  1.00 74.30           C  
ATOM   1107  HB2 GLN A  70      -2.646   3.261  -3.583  1.00 74.30           H  
ATOM   1108  HB3 GLN A  70      -2.079   3.962  -5.104  1.00 74.30           H  
ATOM   1109  O   GLN A  70      -3.847   4.791  -1.639  1.00 74.30           O  
ATOM   1110  CG  GLN A  70      -4.119   3.327  -5.170  1.00 74.30           C  
ATOM   1111  HG2 GLN A  70      -4.940   3.154  -4.474  1.00 74.30           H  
ATOM   1112  HG3 GLN A  70      -4.453   4.046  -5.918  1.00 74.30           H  
ATOM   1113  CD  GLN A  70      -3.799   2.016  -5.890  1.00 74.30           C  
ATOM   1114  NE2 GLN A  70      -4.708   1.534  -6.710  1.00 74.30           N  
ATOM   1115 HE21 GLN A  70      -5.582   2.019  -6.854  1.00 74.30           H  
ATOM   1116 HE22 GLN A  70      -4.508   0.652  -7.160  1.00 74.30           H  
ATOM   1117  OE1 GLN A  70      -2.751   1.403  -5.747  1.00 74.30           O  
ATOM   1118  N   PHE A  71      -5.277   6.070  -2.795  1.00 76.59           N  
ATOM   1119  H   PHE A  71      -5.484   6.538  -3.665  1.00 76.59           H  
ATOM   1120  CA  PHE A  71      -6.277   6.148  -1.726  1.00 76.59           C  
ATOM   1121  HA  PHE A  71      -5.778   6.048  -0.762  1.00 76.59           H  
ATOM   1122  C   PHE A  71      -7.303   5.016  -1.869  1.00 76.59           C  
ATOM   1123  CB  PHE A  71      -6.972   7.510  -1.752  1.00 76.59           C  
ATOM   1124  HB2 PHE A  71      -7.582   7.572  -2.654  1.00 76.59           H  
ATOM   1125  HB3 PHE A  71      -7.643   7.547  -0.894  1.00 76.59           H  
ATOM   1126  O   PHE A  71      -7.852   4.825  -2.949  1.00 76.59           O  
ATOM   1127  CG  PHE A  71      -6.054   8.718  -1.697  1.00 76.59           C  
ATOM   1128  CD1 PHE A  71      -5.516   9.144  -0.468  1.00 76.59           C  
ATOM   1129  HD1 PHE A  71      -5.756   8.615   0.443  1.00 76.59           H  
ATOM   1130  CD2 PHE A  71      -5.759   9.431  -2.874  1.00 76.59           C  
ATOM   1131  HD2 PHE A  71      -6.197   9.133  -3.815  1.00 76.59           H  
ATOM   1132  CE1 PHE A  71      -4.684  10.276  -0.418  1.00 76.59           C  
ATOM   1133  HE1 PHE A  71      -4.290  10.617   0.528  1.00 76.59           H  
ATOM   1134  CE2 PHE A  71      -4.913  10.549  -2.828  1.00 76.59           C  
ATOM   1135  HE2 PHE A  71      -4.689  11.095  -3.733  1.00 76.59           H  
ATOM   1136  CZ  PHE A  71      -4.389  10.975  -1.599  1.00 76.59           C  
ATOM   1137  HZ  PHE A  71      -3.784  11.869  -1.560  1.00 76.59           H  
ATOM   1138  N   ARG A  72      -7.591   4.272  -0.789  1.00 60.51           N  
ATOM   1139  H   ARG A  72      -7.072   4.448   0.059  1.00 60.51           H  
ATOM   1140  CA  ARG A  72      -8.589   3.178  -0.810  1.00 60.51           C  
ATOM   1141  HA  ARG A  72      -8.500   2.636  -1.752  1.00 60.51           H  
ATOM   1142  C   ARG A  72     -10.041   3.669  -0.796  1.00 60.51           C  
ATOM   1143  CB  ARG A  72      -8.353   2.194   0.347  1.00 60.51           C  
ATOM   1144  HB2 ARG A  72      -8.156   2.742   1.268  1.00 60.51           H  
ATOM   1145  HB3 ARG A  72      -9.268   1.620   0.489  1.00 60.51           H  
ATOM   1146  O   ARG A  72     -10.891   3.046  -1.416  1.00 60.51           O  
ATOM   1147  CG  ARG A  72      -7.216   1.197   0.071  1.00 60.51           C  
ATOM   1148  HG2 ARG A  72      -7.395   0.701  -0.883  1.00 60.51           H  
ATOM   1149  HG3 ARG A  72      -6.259   1.718   0.030  1.00 60.51           H  
ATOM   1150  CD  ARG A  72      -7.195   0.145   1.187  1.00 60.51           C  
ATOM   1151  HD2 ARG A  72      -6.941   0.650   2.119  1.00 60.51           H  
ATOM   1152  HD3 ARG A  72      -8.194  -0.279   1.286  1.00 60.51           H  
ATOM   1153  NE  ARG A  72      -6.255  -0.959   0.913  1.00 60.51           N  
ATOM   1154  HE  ARG A  72      -6.304  -1.407   0.009  1.00 60.51           H  
ATOM   1155  NH1 ARG A  72      -5.512  -1.320   3.044  1.00 60.51           N  
ATOM   1156 HH11 ARG A  72      -4.823  -1.740   3.652  1.00 60.51           H  
ATOM   1157 HH12 ARG A  72      -6.069  -0.534   3.347  1.00 60.51           H  
ATOM   1158  NH2 ARG A  72      -4.733  -2.571   1.382  1.00 60.51           N  
ATOM   1159 HH21 ARG A  72      -4.113  -3.083   1.993  1.00 60.51           H  
ATOM   1160 HH22 ARG A  72      -4.975  -2.953   0.479  1.00 60.51           H  
ATOM   1161  CZ  ARG A  72      -5.502  -1.606   1.777  1.00 60.51           C  
ATOM   1162  N   HIS A  73     -10.311   4.775  -0.104  1.00 74.98           N  
ATOM   1163  H   HIS A  73      -9.549   5.223   0.386  1.00 74.98           H  
ATOM   1164  CA  HIS A  73     -11.638   5.388   0.006  1.00 74.98           C  
ATOM   1165  HA  HIS A  73     -12.252   5.069  -0.836  1.00 74.98           H  
ATOM   1166  C   HIS A  73     -11.503   6.908  -0.075  1.00 74.98           C  
ATOM   1167  CB  HIS A  73     -12.345   4.959   1.303  1.00 74.98           C  
ATOM   1168  HB2 HIS A  73     -13.375   5.315   1.273  1.00 74.98           H  
ATOM   1169  HB3 HIS A  73     -11.855   5.426   2.157  1.00 74.98           H  
ATOM   1170  O   HIS A  73     -11.811   7.622   0.874  1.00 74.98           O  
ATOM   1171  CG  HIS A  73     -12.371   3.479   1.538  1.00 74.98           C  
ATOM   1172  CD2 HIS A  73     -13.164   2.552   0.917  1.00 74.98           C  
ATOM   1173  HD2 HIS A  73     -13.889   2.749   0.141  1.00 74.98           H  
ATOM   1174  ND1 HIS A  73     -11.593   2.814   2.452  1.00 74.98           N  
ATOM   1175  HD1 HIS A  73     -11.018   3.257   3.154  1.00 74.98           H  
ATOM   1176  CE1 HIS A  73     -11.910   1.512   2.388  1.00 74.98           C  
ATOM   1177  HE1 HIS A  73     -11.507   0.743   3.031  1.00 74.98           H  
ATOM   1178  NE2 HIS A  73     -12.860   1.301   1.468  1.00 74.98           N  
ATOM   1179  N   ALA A  74     -10.974   7.416  -1.185  1.00 85.12           N  
ATOM   1180  H   ALA A  74     -10.752   6.816  -1.966  1.00 85.12           H  
ATOM   1181  CA  ALA A  74     -10.973   8.850  -1.415  1.00 85.12           C  
ATOM   1182  HA  ALA A  74     -11.759   9.276  -0.792  1.00 85.12           H  
ATOM   1183  C   ALA A  74     -11.335   9.177  -2.855  1.00 85.12           C  
ATOM   1184  CB  ALA A  74      -9.636   9.478  -1.005  1.00 85.12           C  
ATOM   1185  HB1 ALA A  74      -8.893   9.298  -1.782  1.00 85.12           H  
ATOM   1186  HB2 ALA A  74      -9.752  10.558  -0.911  1.00 85.12           H  
ATOM   1187  HB3 ALA A  74      -9.305   9.080  -0.045  1.00 85.12           H  
ATOM   1188  O   ALA A  74     -10.992   8.439  -3.777  1.00 85.12           O  
ATOM   1189  N   GLN A  75     -12.003  10.307  -3.030  1.00 83.36           N  
ATOM   1190  H   GLN A  75     -12.224  10.853  -2.209  1.00 83.36           H  
ATOM   1191  CA  GLN A  75     -12.273  10.893  -4.326  1.00 83.36           C  
ATOM   1192  HA  GLN A  75     -12.071  10.157  -5.104  1.00 83.36           H  
ATOM   1193  C   GLN A  75     -11.341  12.083  -4.533  1.00 83.36           C  
ATOM   1194  CB  GLN A  75     -13.757  11.259  -4.416  1.00 83.36           C  
ATOM   1195  HB2 GLN A  75     -14.003  12.003  -3.658  1.00 83.36           H  
ATOM   1196  HB3 GLN A  75     -14.348  10.362  -4.231  1.00 83.36           H  
ATOM   1197  O   GLN A  75     -11.241  12.967  -3.681  1.00 83.36           O  
ATOM   1198  CG  GLN A  75     -14.119  11.805  -5.802  1.00 83.36           C  
ATOM   1199  HG2 GLN A  75     -13.571  12.730  -5.983  1.00 83.36           H  
ATOM   1200  HG3 GLN A  75     -13.834  11.081  -6.565  1.00 83.36           H  
ATOM   1201  CD  GLN A  75     -15.607  12.098  -5.953  1.00 83.36           C  
ATOM   1202  NE2 GLN A  75     -16.003  12.752  -7.020  1.00 83.36           N  
ATOM   1203 HE21 GLN A  75     -16.999  12.905  -7.087  1.00 83.36           H  
ATOM   1204 HE22 GLN A  75     -15.346  13.031  -7.735  1.00 83.36           H  
ATOM   1205  OE1 GLN A  75     -16.445  11.751  -5.144  1.00 83.36           O  
ATOM   1206  N   VAL A  76     -10.672  12.104  -5.682  1.00 86.47           N  
ATOM   1207  H   VAL A  76     -10.817  11.355  -6.344  1.00 86.47           H  
ATOM   1208  CA  VAL A  76      -9.853  13.234  -6.119  1.00 86.47           C  
ATOM   1209  HA  VAL A  76      -9.699  13.913  -5.281  1.00 86.47           H  
ATOM   1210  C   VAL A  76     -10.617  13.982  -7.203  1.00 86.47           C  
ATOM   1211  CB  VAL A  76      -8.464  12.780  -6.598  1.00 86.47           C  
ATOM   1212  HB  VAL A  76      -8.567  12.134  -7.470  1.00 86.47           H  
ATOM   1213  O   VAL A  76     -11.062  13.382  -8.178  1.00 86.47           O  
ATOM   1214  CG1 VAL A  76      -7.621  14.002  -6.975  1.00 86.47           C  
ATOM   1215 HG11 VAL A  76      -6.586  13.700  -7.136  1.00 86.47           H  
ATOM   1216 HG12 VAL A  76      -7.998  14.446  -7.897  1.00 86.47           H  
ATOM   1217 HG13 VAL A  76      -7.661  14.745  -6.179  1.00 86.47           H  
ATOM   1218  CG2 VAL A  76      -7.727  12.001  -5.499  1.00 86.47           C  
ATOM   1219 HG21 VAL A  76      -7.615  12.629  -4.615  1.00 86.47           H  
ATOM   1220 HG22 VAL A  76      -8.281  11.101  -5.234  1.00 86.47           H  
ATOM   1221 HG23 VAL A  76      -6.747  11.693  -5.865  1.00 86.47           H  
ATOM   1222  N   SER A  77     -10.777  15.288  -7.024  1.00 83.67           N  
ATOM   1223  H   SER A  77     -10.371  15.705  -6.199  1.00 83.67           H  
ATOM   1224  CA  SER A  77     -11.353  16.197  -8.012  1.00 83.67           C  
ATOM   1225  HA  SER A  77     -11.550  15.658  -8.939  1.00 83.67           H  
ATOM   1226  C   SER A  77     -10.347  17.301  -8.309  1.00 83.67           C  
ATOM   1227  CB  SER A  77     -12.682  16.758  -7.508  1.00 83.67           C  
ATOM   1228  HB2 SER A  77     -13.362  15.932  -7.301  1.00 83.67           H  
ATOM   1229  HB3 SER A  77     -12.520  17.323  -6.590  1.00 83.67           H  
ATOM   1230  O   SER A  77      -9.721  17.842  -7.397  1.00 83.67           O  
ATOM   1231  OG  SER A  77     -13.253  17.598  -8.490  1.00 83.67           O  
ATOM   1232  HG  SER A  77     -14.115  17.892  -8.187  1.00 83.67           H  
ATOM   1233  N   PHE A  78     -10.160  17.620  -9.583  1.00 86.45           N  
ATOM   1234  H   PHE A  78     -10.750  17.204 -10.290  1.00 86.45           H  
ATOM   1235  CA  PHE A  78      -9.225  18.642 -10.030  1.00 86.45           C  
ATOM   1236  HA  PHE A  78      -9.092  19.374  -9.233  1.00 86.45           H  
ATOM   1237  C   PHE A  78      -9.792  19.385 -11.234  1.00 86.45           C  
ATOM   1238  CB  PHE A  78      -7.857  18.018 -10.340  1.00 86.45           C  
ATOM   1239  HB2 PHE A  78      -7.539  17.424  -9.483  1.00 86.45           H  
ATOM   1240  HB3 PHE A  78      -7.135  18.826 -10.464  1.00 86.45           H  
ATOM   1241  O   PHE A  78     -10.687  18.899 -11.926  1.00 86.45           O  
ATOM   1242  CG  PHE A  78      -7.805  17.141 -11.576  1.00 86.45           C  
ATOM   1243  CD1 PHE A  78      -8.249  15.807 -11.514  1.00 86.45           C  
ATOM   1244  HD1 PHE A  78      -8.647  15.409 -10.592  1.00 86.45           H  
ATOM   1245  CD2 PHE A  78      -7.296  17.651 -12.785  1.00 86.45           C  
ATOM   1246  HD2 PHE A  78      -6.953  18.674 -12.844  1.00 86.45           H  
ATOM   1247  CE1 PHE A  78      -8.163  14.980 -12.647  1.00 86.45           C  
ATOM   1248  HE1 PHE A  78      -8.494  13.953 -12.595  1.00 86.45           H  
ATOM   1249  CE2 PHE A  78      -7.214  16.826 -13.920  1.00 86.45           C  
ATOM   1250  HE2 PHE A  78      -6.802  17.212 -14.840  1.00 86.45           H  
ATOM   1251  CZ  PHE A  78      -7.645  15.490 -13.850  1.00 86.45           C  
ATOM   1252  HZ  PHE A  78      -7.572  14.856 -14.721  1.00 86.45           H  
ATOM   1253  N   GLY A  79      -9.259  20.570 -11.487  1.00 78.80           N  
ATOM   1254  H   GLY A  79      -8.532  20.913 -10.875  1.00 78.80           H  
ATOM   1255  CA  GLY A  79      -9.605  21.366 -12.655  1.00 78.80           C  
ATOM   1256  HA2 GLY A  79      -9.470  20.766 -13.555  1.00 78.80           H  
ATOM   1257  HA3 GLY A  79     -10.650  21.673 -12.607  1.00 78.80           H  
ATOM   1258  C   GLY A  79      -8.698  22.578 -12.750  1.00 78.80           C  
ATOM   1259  O   GLY A  79      -7.532  22.498 -12.372  1.00 78.80           O  
ATOM   1260  N   ASN A  80      -9.207  23.704 -13.254  1.00 79.72           N  
ATOM   1261  H   ASN A  80     -10.179  23.729 -13.527  1.00 79.72           H  
ATOM   1262  CA  ASN A  80      -8.380  24.890 -13.469  1.00 79.72           C  
ATOM   1263  HA  ASN A  80      -7.525  24.585 -14.072  1.00 79.72           H  
ATOM   1264  C   ASN A  80      -7.838  25.441 -12.135  1.00 79.72           C  
ATOM   1265  CB  ASN A  80      -9.175  25.939 -14.270  1.00 79.72           C  
ATOM   1266  HB2 ASN A  80      -9.903  26.428 -13.623  1.00 79.72           H  
ATOM   1267  HB3 ASN A  80      -9.703  25.450 -15.089  1.00 79.72           H  
ATOM   1268  O   ASN A  80      -8.566  26.093 -11.391  1.00 79.72           O  
ATOM   1269  CG  ASN A  80      -8.265  26.990 -14.884  1.00 79.72           C  
ATOM   1270  ND2 ASN A  80      -8.817  28.023 -15.477  1.00 79.72           N  
ATOM   1271 HD21 ASN A  80      -9.822  28.114 -15.509  1.00 79.72           H  
ATOM   1272 HD22 ASN A  80      -8.181  28.563 -16.047  1.00 79.72           H  
ATOM   1273  OD1 ASN A  80      -7.055  26.868 -14.920  1.00 79.72           O  
ATOM   1274  N   LEU A  81      -6.572  25.131 -11.834  1.00 84.46           N  
ATOM   1275  H   LEU A  81      -6.094  24.519 -12.480  1.00 84.46           H  
ATOM   1276  CA  LEU A  81      -5.835  25.544 -10.633  1.00 84.46           C  
ATOM   1277  HA  LEU A  81      -4.924  24.946 -10.609  1.00 84.46           H  
ATOM   1278  C   LEU A  81      -6.527  25.226  -9.295  1.00 84.46           C  
ATOM   1279  CB  LEU A  81      -5.415  27.016 -10.756  1.00 84.46           C  
ATOM   1280  HB2 LEU A  81      -6.311  27.637 -10.743  1.00 84.46           H  
ATOM   1281  HB3 LEU A  81      -4.808  27.263  -9.885  1.00 84.46           H  
ATOM   1282  O   LEU A  81      -6.373  25.957  -8.309  1.00 84.46           O  
ATOM   1283  CG  LEU A  81      -4.585  27.353 -12.000  1.00 84.46           C  
ATOM   1284  HG  LEU A  81      -5.098  27.042 -12.910  1.00 84.46           H  
ATOM   1285  CD1 LEU A  81      -4.353  28.850 -12.059  1.00 84.46           C  
ATOM   1286 HD11 LEU A  81      -3.899  29.201 -11.132  1.00 84.46           H  
ATOM   1287 HD12 LEU A  81      -5.333  29.309 -12.188  1.00 84.46           H  
ATOM   1288 HD13 LEU A  81      -3.725  29.106 -12.913  1.00 84.46           H  
ATOM   1289  CD2 LEU A  81      -3.218  26.700 -11.938  1.00 84.46           C  
ATOM   1290 HD21 LEU A  81      -2.649  27.005 -12.817  1.00 84.46           H  
ATOM   1291 HD22 LEU A  81      -2.690  26.999 -11.033  1.00 84.46           H  
ATOM   1292 HD23 LEU A  81      -3.341  25.617 -11.953  1.00 84.46           H  
ATOM   1293  N   PHE A  82      -7.254  24.108  -9.238  1.00 88.32           N  
ATOM   1294  H   PHE A  82      -7.345  23.546 -10.072  1.00 88.32           H  
ATOM   1295  CA  PHE A  82      -7.766  23.565  -7.984  1.00 88.32           C  
ATOM   1296  HA  PHE A  82      -7.211  24.037  -7.173  1.00 88.32           H  
ATOM   1297  C   PHE A  82      -7.503  22.063  -7.859  1.00 88.32           C  
ATOM   1298  CB  PHE A  82      -9.244  23.929  -7.781  1.00 88.32           C  
ATOM   1299  HB2 PHE A  82      -9.468  23.859  -6.716  1.00 88.32           H  
ATOM   1300  HB3 PHE A  82      -9.397  24.967  -8.074  1.00 88.32           H  
ATOM   1301  O   PHE A  82      -7.532  21.319  -8.841  1.00 88.32           O  
ATOM   1302  CG  PHE A  82     -10.236  23.054  -8.520  1.00 88.32           C  
ATOM   1303  CD1 PHE A  82     -10.729  23.448  -9.777  1.00 88.32           C  
ATOM   1304  HD1 PHE A  82     -10.398  24.377 -10.218  1.00 88.32           H  
ATOM   1305  CD2 PHE A  82     -10.680  21.849  -7.939  1.00 88.32           C  
ATOM   1306  HD2 PHE A  82     -10.310  21.543  -6.972  1.00 88.32           H  
ATOM   1307  CE1 PHE A  82     -11.671  22.645 -10.442  1.00 88.32           C  
ATOM   1308  HE1 PHE A  82     -12.076  22.961 -11.392  1.00 88.32           H  
ATOM   1309  CE2 PHE A  82     -11.591  21.028  -8.624  1.00 88.32           C  
ATOM   1310  HE2 PHE A  82     -11.909  20.091  -8.191  1.00 88.32           H  
ATOM   1311  CZ  PHE A  82     -12.088  21.427  -9.876  1.00 88.32           C  
ATOM   1312  HZ  PHE A  82     -12.788  20.795 -10.403  1.00 88.32           H  
ATOM   1313  N   LEU A  83      -7.273  21.636  -6.620  1.00 91.53           N  
ATOM   1314  H   LEU A  83      -7.304  22.329  -5.885  1.00 91.53           H  
ATOM   1315  CA  LEU A  83      -7.104  20.254  -6.195  1.00 91.53           C  
ATOM   1316  HA  LEU A  83      -7.445  19.578  -6.979  1.00 91.53           H  
ATOM   1317  C   LEU A  83      -7.958  20.007  -4.958  1.00 91.53           C  
ATOM   1318  CB  LEU A  83      -5.627  19.983  -5.854  1.00 91.53           C  
ATOM   1319  HB2 LEU A  83      -5.241  20.818  -5.268  1.00 91.53           H  
ATOM   1320  HB3 LEU A  83      -5.582  19.096  -5.222  1.00 91.53           H  
ATOM   1321  O   LEU A  83      -7.780  20.665  -3.934  1.00 91.53           O  
ATOM   1322  CG  LEU A  83      -4.704  19.749  -7.056  1.00 91.53           C  
ATOM   1323  HG  LEU A  83      -4.685  20.626  -7.702  1.00 91.53           H  
ATOM   1324  CD1 LEU A  83      -3.293  19.468  -6.545  1.00 91.53           C  
ATOM   1325 HD11 LEU A  83      -2.914  20.334  -6.002  1.00 91.53           H  
ATOM   1326 HD12 LEU A  83      -3.292  18.599  -5.888  1.00 91.53           H  
ATOM   1327 HD13 LEU A  83      -2.638  19.267  -7.392  1.00 91.53           H  
ATOM   1328  CD2 LEU A  83      -5.151  18.527  -7.848  1.00 91.53           C  
ATOM   1329 HD21 LEU A  83      -5.370  17.690  -7.185  1.00 91.53           H  
ATOM   1330 HD22 LEU A  83      -4.359  18.232  -8.538  1.00 91.53           H  
ATOM   1331 HD23 LEU A  83      -6.035  18.787  -8.429  1.00 91.53           H  
ATOM   1332  N   SER A  84      -8.842  19.021  -5.032  1.00 90.96           N  
ATOM   1333  H   SER A  84      -8.949  18.528  -5.907  1.00 90.96           H  
ATOM   1334  CA  SER A  84      -9.703  18.614  -3.933  1.00 90.96           C  
ATOM   1335  HA  SER A  84      -9.401  19.147  -3.032  1.00 90.96           H  
ATOM   1336  C   SER A  84      -9.572  17.117  -3.671  1.00 90.96           C  
ATOM   1337  CB  SER A  84     -11.143  19.015  -4.236  1.00 90.96           C  
ATOM   1338  HB2 SER A  84     -11.184  20.075  -4.485  1.00 90.96           H  
ATOM   1339  HB3 SER A  84     -11.513  18.435  -5.081  1.00 90.96           H  
ATOM   1340  O   SER A  84      -9.689  16.298  -4.581  1.00 90.96           O  
ATOM   1341  OG  SER A  84     -11.939  18.771  -3.101  1.00 90.96           O  
ATOM   1342  HG  SER A  84     -11.694  19.397  -2.416  1.00 90.96           H  
ATOM   1343  N   LEU A  85      -9.319  16.762  -2.414  1.00 93.29           N  
ATOM   1344  H   LEU A  85      -9.242  17.499  -1.729  1.00 93.29           H  
ATOM   1345  CA  LEU A  85      -9.222  15.392  -1.926  1.00 93.29           C  
ATOM   1346  HA  LEU A  85      -9.387  14.694  -2.747  1.00 93.29           H  
ATOM   1347  C   LEU A  85     -10.313  15.171  -0.876  1.00 93.29           C  
ATOM   1348  CB  LEU A  85      -7.803  15.175  -1.370  1.00 93.29           C  
ATOM   1349  HB2 LEU A  85      -7.087  15.271  -2.187  1.00 93.29           H  
ATOM   1350  HB3 LEU A  85      -7.594  15.967  -0.651  1.00 93.29           H  
ATOM   1351  O   LEU A  85     -10.289  15.795   0.182  1.00 93.29           O  
ATOM   1352  CG  LEU A  85      -7.589  13.821  -0.668  1.00 93.29           C  
ATOM   1353  HG  LEU A  85      -8.348  13.679   0.101  1.00 93.29           H  
ATOM   1354  CD1 LEU A  85      -7.658  12.655  -1.652  1.00 93.29           C  
ATOM   1355 HD11 LEU A  85      -8.642  12.610  -2.119  1.00 93.29           H  
ATOM   1356 HD12 LEU A  85      -6.892  12.769  -2.419  1.00 93.29           H  
ATOM   1357 HD13 LEU A  85      -7.487  11.719  -1.121  1.00 93.29           H  
ATOM   1358  CD2 LEU A  85      -6.219  13.802   0.010  1.00 93.29           C  
ATOM   1359 HD21 LEU A  85      -6.083  12.849   0.522  1.00 93.29           H  
ATOM   1360 HD22 LEU A  85      -6.167  14.603   0.747  1.00 93.29           H  
ATOM   1361 HD23 LEU A  85      -5.433  13.934  -0.733  1.00 93.29           H  
ATOM   1362  N   THR A  86     -11.249  14.271  -1.164  1.00 91.24           N  
ATOM   1363  H   THR A  86     -11.201  13.797  -2.054  1.00 91.24           H  
ATOM   1364  CA  THR A  86     -12.305  13.855  -0.232  1.00 91.24           C  
ATOM   1365  HA  THR A  86     -12.361  14.556   0.601  1.00 91.24           H  
ATOM   1366  C   THR A  86     -11.983  12.467   0.295  1.00 91.24           C  
ATOM   1367  CB  THR A  86     -13.681  13.850  -0.909  1.00 91.24           C  
ATOM   1368  HB  THR A  86     -13.706  13.096  -1.696  1.00 91.24           H  
ATOM   1369  O   THR A  86     -12.050  11.515  -0.472  1.00 91.24           O  
ATOM   1370  CG2 THR A  86     -14.806  13.578   0.089  1.00 91.24           C  
ATOM   1371 HG21 THR A  86     -14.718  12.571   0.496  1.00 91.24           H  
ATOM   1372 HG22 THR A  86     -15.767  13.656  -0.420  1.00 91.24           H  
ATOM   1373 HG23 THR A  86     -14.772  14.305   0.900  1.00 91.24           H  
ATOM   1374  OG1 THR A  86     -13.924  15.111  -1.484  1.00 91.24           O  
ATOM   1375  HG1 THR A  86     -13.241  15.266  -2.141  1.00 91.24           H  
ATOM   1376  N   VAL A  87     -11.619  12.332   1.569  1.00 89.95           N  
ATOM   1377  H   VAL A  87     -11.630  13.160   2.147  1.00 89.95           H  
ATOM   1378  CA  VAL A  87     -11.326  11.041   2.217  1.00 89.95           C  
ATOM   1379  HA  VAL A  87     -11.078  10.296   1.460  1.00 89.95           H  
ATOM   1380  C   VAL A  87     -12.565  10.569   2.964  1.00 89.95           C  
ATOM   1381  CB  VAL A  87     -10.128  11.155   3.184  1.00 89.95           C  
ATOM   1382  HB  VAL A  87     -10.376  11.845   3.990  1.00 89.95           H  
ATOM   1383  O   VAL A  87     -12.996  11.250   3.887  1.00 89.95           O  
ATOM   1384  CG1 VAL A  87      -9.781   9.793   3.799  1.00 89.95           C  
ATOM   1385 HG11 VAL A  87      -9.561   9.067   3.016  1.00 89.95           H  
ATOM   1386 HG12 VAL A  87      -8.915   9.887   4.454  1.00 89.95           H  
ATOM   1387 HG13 VAL A  87     -10.610   9.424   4.402  1.00 89.95           H  
ATOM   1388  CG2 VAL A  87      -8.878  11.690   2.470  1.00 89.95           C  
ATOM   1389 HG21 VAL A  87      -9.053  12.714   2.140  1.00 89.95           H  
ATOM   1390 HG22 VAL A  87      -8.036  11.695   3.162  1.00 89.95           H  
ATOM   1391 HG23 VAL A  87      -8.638  11.063   1.611  1.00 89.95           H  
ATOM   1392  N   TYR A  88     -13.126   9.419   2.595  1.00 87.19           N  
ATOM   1393  H   TYR A  88     -12.681   8.878   1.868  1.00 87.19           H  
ATOM   1394  CA  TYR A  88     -14.291   8.821   3.251  1.00 87.19           C  
ATOM   1395  HA  TYR A  88     -14.932   9.619   3.623  1.00 87.19           H  
ATOM   1396  C   TYR A  88     -13.872   7.945   4.434  1.00 87.19           C  
ATOM   1397  CB  TYR A  88     -15.105   7.994   2.249  1.00 87.19           C  
ATOM   1398  HB2 TYR A  88     -15.973   7.583   2.762  1.00 87.19           H  
ATOM   1399  HB3 TYR A  88     -14.498   7.155   1.910  1.00 87.19           H  
ATOM   1400  O   TYR A  88     -12.910   7.184   4.335  1.00 87.19           O  
ATOM   1401  CG  TYR A  88     -15.588   8.774   1.046  1.00 87.19           C  
ATOM   1402  CD1 TYR A  88     -16.668   9.665   1.183  1.00 87.19           C  
ATOM   1403  HD1 TYR A  88     -17.151   9.790   2.140  1.00 87.19           H  
ATOM   1404  CD2 TYR A  88     -14.954   8.618  -0.202  1.00 87.19           C  
ATOM   1405  HD2 TYR A  88     -14.128   7.929  -0.307  1.00 87.19           H  
ATOM   1406  CE1 TYR A  88     -17.111  10.408   0.074  1.00 87.19           C  
ATOM   1407  HE1 TYR A  88     -17.931  11.102   0.182  1.00 87.19           H  
ATOM   1408  CE2 TYR A  88     -15.393   9.360  -1.311  1.00 87.19           C  
ATOM   1409  HE2 TYR A  88     -14.919   9.252  -2.276  1.00 87.19           H  
ATOM   1410  OH  TYR A  88     -16.869  10.986  -2.240  1.00 87.19           O  
ATOM   1411  HH  TYR A  88     -17.584  11.591  -2.032  1.00 87.19           H  
ATOM   1412  CZ  TYR A  88     -16.467  10.261  -1.171  1.00 87.19           C  
ATOM   1413  N   ASN A  89     -14.634   8.016   5.526  1.00 84.31           N  
ATOM   1414  H   ASN A  89     -15.438   8.626   5.492  1.00 84.31           H  
ATOM   1415  CA  ASN A  89     -14.396   7.313   6.791  1.00 84.31           C  
ATOM   1416  HA  ASN A  89     -15.025   7.775   7.551  1.00 84.31           H  
ATOM   1417  C   ASN A  89     -12.940   7.461   7.279  1.00 84.31           C  
ATOM   1418  CB  ASN A  89     -14.859   5.856   6.655  1.00 84.31           C  
ATOM   1419  HB2 ASN A  89     -14.717   5.342   7.605  1.00 84.31           H  
ATOM   1420  HB3 ASN A  89     -14.250   5.356   5.901  1.00 84.31           H  
ATOM   1421  O   ASN A  89     -12.228   6.459   7.402  1.00 84.31           O  
ATOM   1422  CG  ASN A  89     -16.324   5.753   6.285  1.00 84.31           C  
ATOM   1423  ND2 ASN A  89     -16.669   4.862   5.386  1.00 84.31           N  
ATOM   1424 HD21 ASN A  89     -17.653   4.830   5.159  1.00 84.31           H  
ATOM   1425 HD22 ASN A  89     -15.968   4.290   4.938  1.00 84.31           H  
ATOM   1426  OD1 ASN A  89     -17.178   6.462   6.785  1.00 84.31           O  
ATOM   1427  N   PRO A  90     -12.474   8.703   7.511  1.00 87.50           N  
ATOM   1428  CA  PRO A  90     -11.098   8.979   7.899  1.00 87.50           C  
ATOM   1429  HA  PRO A  90     -10.422   8.682   7.097  1.00 87.50           H  
ATOM   1430  C   PRO A  90     -10.702   8.250   9.187  1.00 87.50           C  
ATOM   1431  CB  PRO A  90     -11.038  10.494   8.084  1.00 87.50           C  
ATOM   1432  HB2 PRO A  90     -10.830  10.963   7.122  1.00 87.50           H  
ATOM   1433  HB3 PRO A  90     -10.290  10.783   8.822  1.00 87.50           H  
ATOM   1434  O   PRO A  90     -11.472   8.164  10.148  1.00 87.50           O  
ATOM   1435  CG  PRO A  90     -12.465  10.823   8.534  1.00 87.50           C  
ATOM   1436  HG2 PRO A  90     -12.619  10.509   9.566  1.00 87.50           H  
ATOM   1437  HG3 PRO A  90     -12.736  11.873   8.424  1.00 87.50           H  
ATOM   1438  CD  PRO A  90     -13.255   9.928   7.591  1.00 87.50           C  
ATOM   1439  HD2 PRO A  90     -13.318  10.387   6.604  1.00 87.50           H  
ATOM   1440  HD3 PRO A  90     -14.254   9.749   7.988  1.00 87.50           H  
ATOM   1441  N   VAL A  91      -9.466   7.761   9.218  1.00 85.40           N  
ATOM   1442  H   VAL A  91      -8.882   7.921   8.410  1.00 85.40           H  
ATOM   1443  CA  VAL A  91      -8.871   7.095  10.385  1.00 85.40           C  
ATOM   1444  HA  VAL A  91      -9.660   6.858  11.098  1.00 85.40           H  
ATOM   1445  C   VAL A  91      -7.898   8.029  11.107  1.00 85.40           C  
ATOM   1446  CB  VAL A  91      -8.209   5.763   9.984  1.00 85.40           C  
ATOM   1447  HB  VAL A  91      -7.753   5.327  10.872  1.00 85.40           H  
ATOM   1448  O   VAL A  91      -7.587   9.119  10.635  1.00 85.40           O  
ATOM   1449  CG1 VAL A  91      -9.235   4.753   9.458  1.00 85.40           C  
ATOM   1450 HG11 VAL A  91      -8.742   3.804   9.243  1.00 85.40           H  
ATOM   1451 HG12 VAL A  91     -10.011   4.592  10.206  1.00 85.40           H  
ATOM   1452 HG13 VAL A  91      -9.702   5.128   8.547  1.00 85.40           H  
ATOM   1453  CG2 VAL A  91      -7.114   5.945   8.934  1.00 85.40           C  
ATOM   1454 HG21 VAL A  91      -7.555   6.158   7.960  1.00 85.40           H  
ATOM   1455 HG22 VAL A  91      -6.513   5.038   8.859  1.00 85.40           H  
ATOM   1456 HG23 VAL A  91      -6.475   6.784   9.208  1.00 85.40           H  
ATOM   1457  N   GLN A  92      -7.358   7.596  12.249  1.00 86.67           N  
ATOM   1458  H   GLN A  92      -7.655   6.705  12.623  1.00 86.67           H  
ATOM   1459  CA  GLN A  92      -6.414   8.396  13.037  1.00 86.67           C  
ATOM   1460  HA  GLN A  92      -6.936   9.282  13.397  1.00 86.67           H  
ATOM   1461  C   GLN A  92      -5.204   8.892  12.223  1.00 86.67           C  
ATOM   1462  CB  GLN A  92      -5.970   7.567  14.247  1.00 86.67           C  
ATOM   1463  HB2 GLN A  92      -5.414   6.694  13.906  1.00 86.67           H  
ATOM   1464  HB3 GLN A  92      -6.857   7.226  14.781  1.00 86.67           H  
ATOM   1465  O   GLN A  92      -4.788  10.029  12.398  1.00 86.67           O  
ATOM   1466  CG  GLN A  92      -5.097   8.378  15.215  1.00 86.67           C  
ATOM   1467  HG2 GLN A  92      -5.626   9.286  15.504  1.00 86.67           H  
ATOM   1468  HG3 GLN A  92      -4.168   8.667  14.722  1.00 86.67           H  
ATOM   1469  CD  GLN A  92      -4.737   7.607  16.479  1.00 86.67           C  
ATOM   1470  NE2 GLN A  92      -4.015   8.220  17.390  1.00 86.67           N  
ATOM   1471 HE21 GLN A  92      -3.762   7.674  18.201  1.00 86.67           H  
ATOM   1472 HE22 GLN A  92      -3.684   9.161  17.232  1.00 86.67           H  
ATOM   1473  OE1 GLN A  92      -5.082   6.453  16.676  1.00 86.67           O  
ATOM   1474  N   SER A  93      -4.678   8.090  11.289  1.00 87.73           N  
ATOM   1475  H   SER A  93      -5.079   7.174  11.150  1.00 87.73           H  
ATOM   1476  CA  SER A  93      -3.558   8.490  10.417  1.00 87.73           C  
ATOM   1477  HA  SER A  93      -2.760   8.889  11.044  1.00 87.73           H  
ATOM   1478  C   SER A  93      -3.903   9.585   9.399  1.00 87.73           C  
ATOM   1479  CB  SER A  93      -3.010   7.269   9.674  1.00 87.73           C  
ATOM   1480  HB2 SER A  93      -2.660   6.540  10.405  1.00 87.73           H  
ATOM   1481  HB3 SER A  93      -2.165   7.570   9.055  1.00 87.73           H  
ATOM   1482  O   SER A  93      -3.007  10.123   8.749  1.00 87.73           O  
ATOM   1483  OG  SER A  93      -3.996   6.661   8.858  1.00 87.73           O  
ATOM   1484  HG  SER A  93      -4.361   7.311   8.253  1.00 87.73           H  
ATOM   1485  N   ASP A  94      -5.188   9.890   9.202  1.00 89.85           N  
ATOM   1486  H   ASP A  94      -5.896   9.430   9.756  1.00 89.85           H  
ATOM   1487  CA  ASP A  94      -5.631  10.982   8.331  1.00 89.85           C  
ATOM   1488  HA  ASP A  94      -4.899  11.112   7.534  1.00 89.85           H  
ATOM   1489  C   ASP A  94      -5.709  12.321   9.076  1.00 89.85           C  
ATOM   1490  CB  ASP A  94      -6.968  10.629   7.665  1.00 89.85           C  
ATOM   1491  HB2 ASP A  94      -7.738  10.522   8.429  1.00 89.85           H  
ATOM   1492  HB3 ASP A  94      -7.261  11.449   7.010  1.00 89.85           H  
ATOM   1493  O   ASP A  94      -5.708  13.371   8.425  1.00 89.85           O  
ATOM   1494  CG  ASP A  94      -6.877   9.353   6.826  1.00 89.85           C  
ATOM   1495  OD1 ASP A  94      -5.881   9.214   6.064  1.00 89.85           O  
ATOM   1496  OD2 ASP A  94      -7.797   8.517   6.961  1.00 89.85           O  
ATOM   1497  N   ALA A  95      -5.714  12.298  10.416  1.00 91.30           N  
ATOM   1498  H   ALA A  95      -5.643  11.401  10.875  1.00 91.30           H  
ATOM   1499  CA  ALA A  95      -5.622  13.475  11.277  1.00 91.30           C  
ATOM   1500  HA  ALA A  95      -6.241  14.267  10.856  1.00 91.30           H  
ATOM   1501  C   ALA A  95      -4.182  13.991  11.353  1.00 91.30           C  
ATOM   1502  CB  ALA A  95      -6.168  13.151  12.664  1.00 91.30           C  
ATOM   1503  HB1 ALA A  95      -6.059  14.025  13.305  1.00 91.30           H  
ATOM   1504  HB2 ALA A  95      -7.225  12.889  12.609  1.00 91.30           H  
ATOM   1505  HB3 ALA A  95      -5.599  12.327  13.094  1.00 91.30           H  
ATOM   1506  O   ALA A  95      -3.471  13.814  12.340  1.00 91.30           O  
ATOM   1507  N   GLN A  96      -3.750  14.624  10.269  1.00 92.43           N  
ATOM   1508  H   GLN A  96      -4.387  14.703   9.490  1.00 92.43           H  
ATOM   1509  CA  GLN A  96      -2.423  15.202  10.162  1.00 92.43           C  
ATOM   1510  HA  GLN A  96      -1.983  15.252  11.158  1.00 92.43           H  
ATOM   1511  C   GLN A  96      -2.493  16.634   9.627  1.00 92.43           C  
ATOM   1512  CB  GLN A  96      -1.553  14.287   9.281  1.00 92.43           C  
ATOM   1513  HB2 GLN A  96      -1.561  14.667   8.260  1.00 92.43           H  
ATOM   1514  HB3 GLN A  96      -1.962  13.277   9.257  1.00 92.43           H  
ATOM   1515  O   GLN A  96      -3.544  17.139   9.223  1.00 92.43           O  
ATOM   1516  CG  GLN A  96      -0.105  14.218   9.788  1.00 92.43           C  
ATOM   1517  HG2 GLN A  96       0.272  15.218  10.004  1.00 92.43           H  
ATOM   1518  HG3 GLN A  96       0.502  13.789   8.990  1.00 92.43           H  
ATOM   1519  CD  GLN A  96       0.095  13.321  11.008  1.00 92.43           C  
ATOM   1520  NE2 GLN A  96       0.885  13.738  11.976  1.00 92.43           N  
ATOM   1521 HE21 GLN A  96       1.073  13.091  12.728  1.00 92.43           H  
ATOM   1522 HE22 GLN A  96       1.245  14.679  12.037  1.00 92.43           H  
ATOM   1523  OE1 GLN A  96      -0.398  12.211  11.056  1.00 92.43           O  
ATOM   1524  N   ALA A  97      -1.344  17.302   9.575  1.00 95.11           N  
ATOM   1525  H   ALA A  97      -0.513  16.870   9.953  1.00 95.11           H  
ATOM   1526  CA  ALA A  97      -1.227  18.560   8.863  1.00 95.11           C  
ATOM   1527  HA  ALA A  97      -2.107  19.163   9.085  1.00 95.11           H  
ATOM   1528  C   ALA A  97      -1.191  18.339   7.348  1.00 95.11           C  
ATOM   1529  CB  ALA A  97      -0.011  19.329   9.367  1.00 95.11           C  
ATOM   1530  HB1 ALA A  97       0.896  18.744   9.215  1.00 95.11           H  
ATOM   1531  HB2 ALA A  97      -0.133  19.550  10.427  1.00 95.11           H  
ATOM   1532  HB3 ALA A  97       0.045  20.256   8.796  1.00 95.11           H  
ATOM   1533  O   ALA A  97      -0.347  17.605   6.829  1.00 95.11           O  
ATOM   1534  N   TYR A  98      -2.050  19.053   6.635  1.00 96.40           N  
ATOM   1535  H   TYR A  98      -2.699  19.650   7.128  1.00 96.40           H  
ATOM   1536  CA  TYR A  98      -2.049  19.128   5.182  1.00 96.40           C  
ATOM   1537  HA  TYR A  98      -1.413  18.338   4.783  1.00 96.40           H  
ATOM   1538  C   TYR A  98      -1.463  20.466   4.735  1.00 96.40           C  
ATOM   1539  CB  TYR A  98      -3.456  18.883   4.632  1.00 96.40           C  
ATOM   1540  HB2 TYR A  98      -3.430  19.032   3.553  1.00 96.40           H  
ATOM   1541  HB3 TYR A  98      -4.143  19.604   5.074  1.00 96.40           H  
ATOM   1542  O   TYR A  98      -1.554  21.480   5.436  1.00 96.40           O  
ATOM   1543  CG  TYR A  98      -3.982  17.489   4.888  1.00 96.40           C  
ATOM   1544  CD1 TYR A  98      -3.886  16.501   3.888  1.00 96.40           C  
ATOM   1545  HD1 TYR A  98      -3.455  16.740   2.927  1.00 96.40           H  
ATOM   1546  CD2 TYR A  98      -4.559  17.179   6.133  1.00 96.40           C  
ATOM   1547  HD2 TYR A  98      -4.641  17.931   6.903  1.00 96.40           H  
ATOM   1548  CE1 TYR A  98      -4.358  15.199   4.144  1.00 96.40           C  
ATOM   1549  HE1 TYR A  98      -4.304  14.433   3.384  1.00 96.40           H  
ATOM   1550  CE2 TYR A  98      -5.008  15.875   6.398  1.00 96.40           C  
ATOM   1551  HE2 TYR A  98      -5.428  15.638   7.364  1.00 96.40           H  
ATOM   1552  OH  TYR A  98      -5.271  13.601   5.688  1.00 96.40           O  
ATOM   1553  HH  TYR A  98      -5.598  13.536   6.588  1.00 96.40           H  
ATOM   1554  CZ  TYR A  98      -4.900  14.878   5.408  1.00 96.40           C  
ATOM   1555  N   ARG A  99      -0.826  20.463   3.567  1.00 96.31           N  
ATOM   1556  H   ARG A  99      -0.795  19.593   3.055  1.00 96.31           H  
ATOM   1557  CA  ARG A  99      -0.206  21.639   2.962  1.00 96.31           C  
ATOM   1558  HA  ARG A  99      -0.597  22.531   3.451  1.00 96.31           H  
ATOM   1559  C   ARG A  99      -0.581  21.711   1.497  1.00 96.31           C  
ATOM   1560  CB  ARG A  99       1.315  21.586   3.176  1.00 96.31           C  
ATOM   1561  HB2 ARG A  99       1.493  21.581   4.251  1.00 96.31           H  
ATOM   1562  HB3 ARG A  99       1.706  20.663   2.748  1.00 96.31           H  
ATOM   1563  O   ARG A  99      -0.322  20.761   0.764  1.00 96.31           O  
ATOM   1564  CG  ARG A  99       2.087  22.780   2.592  1.00 96.31           C  
ATOM   1565  HG2 ARG A  99       1.706  23.694   3.047  1.00 96.31           H  
ATOM   1566  HG3 ARG A  99       1.938  22.842   1.514  1.00 96.31           H  
ATOM   1567  CD  ARG A  99       3.591  22.668   2.896  1.00 96.31           C  
ATOM   1568  HD2 ARG A  99       3.721  22.377   3.938  1.00 96.31           H  
ATOM   1569  HD3 ARG A  99       4.035  23.654   2.757  1.00 96.31           H  
ATOM   1570  NE  ARG A  99       4.283  21.708   2.007  1.00 96.31           N  
ATOM   1571  HE  ARG A  99       3.762  21.370   1.211  1.00 96.31           H  
ATOM   1572  NH1 ARG A  99       6.299  21.552   3.131  1.00 96.31           N  
ATOM   1573 HH11 ARG A  99       7.159  21.036   3.254  1.00 96.31           H  
ATOM   1574 HH12 ARG A  99       5.904  22.039   3.923  1.00 96.31           H  
ATOM   1575  NH2 ARG A  99       6.007  20.433   1.231  1.00 96.31           N  
ATOM   1576 HH21 ARG A  99       5.440  20.099   0.466  1.00 96.31           H  
ATOM   1577 HH22 ARG A  99       6.893  19.974   1.386  1.00 96.31           H  
ATOM   1578  CZ  ARG A  99       5.520  21.244   2.128  1.00 96.31           C  
ATOM   1579  N   CYS A 100      -1.118  22.844   1.070  1.00 95.94           N  
ATOM   1580  H   CYS A 100      -1.269  23.588   1.737  1.00 95.94           H  
ATOM   1581  CA  CYS A 100      -1.155  23.176  -0.342  1.00 95.94           C  
ATOM   1582  HA  CYS A 100      -1.137  22.253  -0.922  1.00 95.94           H  
ATOM   1583  C   CYS A 100       0.075  23.995  -0.726  1.00 95.94           C  
ATOM   1584  CB  CYS A 100      -2.441  23.892  -0.715  1.00 95.94           C  
ATOM   1585  HB2 CYS A 100      -2.468  24.892  -0.283  1.00 95.94           H  
ATOM   1586  HB3 CYS A 100      -3.291  23.311  -0.354  1.00 95.94           H  
ATOM   1587  O   CYS A 100       0.468  24.904   0.011  1.00 95.94           O  
ATOM   1588  SG  CYS A 100      -2.514  23.986  -2.514  1.00 95.94           S  
ATOM   1589  N   ASN A 101       0.676  23.667  -1.863  1.00 94.73           N  
ATOM   1590  H   ASN A 101       0.282  22.920  -2.417  1.00 94.73           H  
ATOM   1591  CA  ASN A 101       1.802  24.377  -2.441  1.00 94.73           C  
ATOM   1592  HA  ASN A 101       1.993  25.288  -1.873  1.00 94.73           H  
ATOM   1593  C   ASN A 101       1.472  24.782  -3.879  1.00 94.73           C  
ATOM   1594  CB  ASN A 101       3.042  23.476  -2.355  1.00 94.73           C  
ATOM   1595  HB2 ASN A 101       3.163  23.110  -1.335  1.00 94.73           H  
ATOM   1596  HB3 ASN A 101       2.909  22.618  -3.014  1.00 94.73           H  
ATOM   1597  O   ASN A 101       0.954  23.976  -4.646  1.00 94.73           O  
ATOM   1598  CG  ASN A 101       4.307  24.217  -2.734  1.00 94.73           C  
ATOM   1599  ND2 ASN A 101       5.166  23.650  -3.534  1.00 94.73           N  
ATOM   1600 HD21 ASN A 101       5.801  24.272  -4.015  1.00 94.73           H  
ATOM   1601 HD22 ASN A 101       4.885  22.897  -4.146  1.00 94.73           H  
ATOM   1602  OD1 ASN A 101       4.571  25.290  -2.225  1.00 94.73           O  
ATOM   1603  N   VAL A 102       1.779  26.023  -4.233  1.00 94.07           N  
ATOM   1604  H   VAL A 102       2.184  26.636  -3.539  1.00 94.07           H  
ATOM   1605  CA  VAL A 102       1.678  26.533  -5.600  1.00 94.07           C  
ATOM   1606  HA  VAL A 102       1.358  25.737  -6.273  1.00 94.07           H  
ATOM   1607  C   VAL A 102       3.061  26.985  -6.020  1.00 94.07           C  
ATOM   1608  CB  VAL A 102       0.663  27.683  -5.706  1.00 94.07           C  
ATOM   1609  HB  VAL A 102       0.979  28.518  -5.081  1.00 94.07           H  
ATOM   1610  O   VAL A 102       3.611  27.896  -5.401  1.00 94.07           O  
ATOM   1611  CG1 VAL A 102       0.542  28.166  -7.154  1.00 94.07           C  
ATOM   1612 HG11 VAL A 102       0.283  27.322  -7.792  1.00 94.07           H  
ATOM   1613 HG12 VAL A 102       1.486  28.594  -7.490  1.00 94.07           H  
ATOM   1614 HG13 VAL A 102      -0.232  28.929  -7.242  1.00 94.07           H  
ATOM   1615  CG2 VAL A 102      -0.723  27.230  -5.245  1.00 94.07           C  
ATOM   1616 HG21 VAL A 102      -1.438  28.035  -5.417  1.00 94.07           H  
ATOM   1617 HG22 VAL A 102      -0.706  26.990  -4.181  1.00 94.07           H  
ATOM   1618 HG23 VAL A 102      -1.032  26.348  -5.805  1.00 94.07           H  
ATOM   1619  N   ASP A 103       3.609  26.349  -7.049  1.00 93.32           N  
ATOM   1620  H   ASP A 103       3.057  25.657  -7.534  1.00 93.32           H  
ATOM   1621  CA  ASP A 103       4.931  26.652  -7.590  1.00 93.32           C  
ATOM   1622  HA  ASP A 103       5.458  27.320  -6.909  1.00 93.32           H  
ATOM   1623  C   ASP A 103       4.788  27.357  -8.936  1.00 93.32           C  
ATOM   1624  CB  ASP A 103       5.778  25.379  -7.723  1.00 93.32           C  
ATOM   1625  HB2 ASP A 103       6.761  25.652  -8.108  1.00 93.32           H  
ATOM   1626  HB3 ASP A 103       5.310  24.714  -8.449  1.00 93.32           H  
ATOM   1627  O   ASP A 103       3.949  26.992  -9.764  1.00 93.32           O  
ATOM   1628  CG  ASP A 103       5.961  24.649  -6.390  1.00 93.32           C  
ATOM   1629  OD1 ASP A 103       6.541  25.238  -5.449  1.00 93.32           O  
ATOM   1630  OD2 ASP A 103       5.504  23.493  -6.269  1.00 93.32           O  
ATOM   1631  N   GLY A 104       5.625  28.358  -9.179  1.00 91.89           N  
ATOM   1632  H   GLY A 104       6.286  28.635  -8.468  1.00 91.89           H  
ATOM   1633  CA  GLY A 104       5.636  29.094 -10.434  1.00 91.89           C  
ATOM   1634  HA2 GLY A 104       5.664  28.401 -11.275  1.00 91.89           H  
ATOM   1635  HA3 GLY A 104       4.720  29.681 -10.507  1.00 91.89           H  
ATOM   1636  C   GLY A 104       6.829  30.028 -10.551  1.00 91.89           C  
ATOM   1637  O   GLY A 104       7.743  29.975  -9.733  1.00 91.89           O  
ATOM   1638  N   ASP A 105       6.809  30.884 -11.563  1.00 90.79           N  
ATOM   1639  H   ASP A 105       6.006  30.881 -12.176  1.00 90.79           H  
ATOM   1640  CA  ASP A 105       7.833  31.902 -11.788  1.00 90.79           C  
ATOM   1641  HA  ASP A 105       8.701  31.683 -11.166  1.00 90.79           H  
ATOM   1642  C   ASP A 105       7.324  33.287 -11.402  1.00 90.79           C  
ATOM   1643  CB  ASP A 105       8.305  31.889 -13.246  1.00 90.79           C  
ATOM   1644  HB2 ASP A 105       7.446  32.022 -13.904  1.00 90.79           H  
ATOM   1645  HB3 ASP A 105       8.984  32.727 -13.404  1.00 90.79           H  
ATOM   1646  O   ASP A 105       6.162  33.624 -11.633  1.00 90.79           O  
ATOM   1647  CG  ASP A 105       9.041  30.606 -13.607  1.00 90.79           C  
ATOM   1648  OD1 ASP A 105       9.743  30.038 -12.742  1.00 90.79           O  
ATOM   1649  OD2 ASP A 105       8.905  30.132 -14.757  1.00 90.79           O  
ATOM   1650  N   ASN A 106       8.210  34.100 -10.833  1.00 87.63           N  
ATOM   1651  H   ASN A 106       9.141  33.741 -10.675  1.00 87.63           H  
ATOM   1652  CA  ASN A 106       7.993  35.536 -10.678  1.00 87.63           C  
ATOM   1653  HA  ASN A 106       6.924  35.732 -10.589  1.00 87.63           H  
ATOM   1654  C   ASN A 106       8.480  36.311 -11.919  1.00 87.63           C  
ATOM   1655  CB  ASN A 106       8.662  35.987  -9.368  1.00 87.63           C  
ATOM   1656  HB2 ASN A 106       8.320  36.994  -9.133  1.00 87.63           H  
ATOM   1657  HB3 ASN A 106       8.330  35.334  -8.561  1.00 87.63           H  
ATOM   1658  O   ASN A 106       9.006  35.728 -12.869  1.00 87.63           O  
ATOM   1659  CG  ASN A 106      10.183  35.996  -9.389  1.00 87.63           C  
ATOM   1660  ND2 ASN A 106      10.791  36.331  -8.277  1.00 87.63           N  
ATOM   1661 HD21 ASN A 106      10.238  36.573  -7.467  1.00 87.63           H  
ATOM   1662 HD22 ASN A 106      11.795  36.426  -8.337  1.00 87.63           H  
ATOM   1663  OD1 ASN A 106      10.864  35.770 -10.377  1.00 87.63           O  
ATOM   1664  N   SER A 107       8.397  37.642 -11.874  1.00 82.45           N  
ATOM   1665  H   SER A 107       7.747  38.029 -11.205  1.00 82.45           H  
ATOM   1666  CA  SER A 107       8.692  38.511 -13.023  1.00 82.45           C  
ATOM   1667  HA  SER A 107       8.086  38.178 -13.865  1.00 82.45           H  
ATOM   1668  C   SER A 107      10.160  38.456 -13.451  1.00 82.45           C  
ATOM   1669  CB  SER A 107       8.324  39.973 -12.723  1.00 82.45           C  
ATOM   1670  HB2 SER A 107       8.157  40.492 -13.667  1.00 82.45           H  
ATOM   1671  HB3 SER A 107       9.163  40.454 -12.221  1.00 82.45           H  
ATOM   1672  O   SER A 107      10.506  38.874 -14.549  1.00 82.45           O  
ATOM   1673  OG  SER A 107       7.181  40.121 -11.902  1.00 82.45           O  
ATOM   1674  HG  SER A 107       6.575  39.390 -12.045  1.00 82.45           H  
ATOM   1675  N   VAL A 108      11.028  37.929 -12.582  1.00 83.65           N  
ATOM   1676  H   VAL A 108      10.638  37.524 -11.742  1.00 83.65           H  
ATOM   1677  CA  VAL A 108      12.468  37.744 -12.807  1.00 83.65           C  
ATOM   1678  HA  VAL A 108      12.764  38.400 -13.626  1.00 83.65           H  
ATOM   1679  C   VAL A 108      12.777  36.307 -13.271  1.00 83.65           C  
ATOM   1680  CB  VAL A 108      13.287  38.163 -11.558  1.00 83.65           C  
ATOM   1681  HB  VAL A 108      13.288  37.343 -10.840  1.00 83.65           H  
ATOM   1682  O   VAL A 108      13.925  35.879 -13.221  1.00 83.65           O  
ATOM   1683  CG1 VAL A 108      14.742  38.523 -11.901  1.00 83.65           C  
ATOM   1684 HG11 VAL A 108      15.271  37.668 -12.321  1.00 83.65           H  
ATOM   1685 HG12 VAL A 108      14.762  39.337 -12.627  1.00 83.65           H  
ATOM   1686 HG13 VAL A 108      15.275  38.833 -11.002  1.00 83.65           H  
ATOM   1687  CG2 VAL A 108      12.711  39.404 -10.849  1.00 83.65           C  
ATOM   1688 HG21 VAL A 108      13.364  39.711 -10.032  1.00 83.65           H  
ATOM   1689 HG22 VAL A 108      11.731  39.180 -10.427  1.00 83.65           H  
ATOM   1690 HG23 VAL A 108      12.616  40.225 -11.560  1.00 83.65           H  
ATOM   1691  N   GLN A 109      11.761  35.530 -13.680  1.00 76.77           N  
ATOM   1692  H   GLN A 109      10.830  35.918 -13.645  1.00 76.77           H  
ATOM   1693  CA  GLN A 109      11.868  34.115 -14.079  1.00 76.77           C  
ATOM   1694  HA  GLN A 109      10.849  33.743 -14.186  1.00 76.77           H  
ATOM   1695  C   GLN A 109      12.513  33.211 -13.013  1.00 76.77           C  
ATOM   1696  CB  GLN A 109      12.541  33.976 -15.455  1.00 76.77           C  
ATOM   1697  HB2 GLN A 109      13.533  34.426 -15.423  1.00 76.77           H  
ATOM   1698  HB3 GLN A 109      12.656  32.917 -15.689  1.00 76.77           H  
ATOM   1699  O   GLN A 109      13.131  32.191 -13.319  1.00 76.77           O  
ATOM   1700  CG  GLN A 109      11.722  34.604 -16.588  1.00 76.77           C  
ATOM   1701  HG2 GLN A 109      11.597  35.672 -16.411  1.00 76.77           H  
ATOM   1702  HG3 GLN A 109      10.737  34.139 -16.613  1.00 76.77           H  
ATOM   1703  CD  GLN A 109      12.395  34.417 -17.944  1.00 76.77           C  
ATOM   1704  NE2 GLN A 109      11.651  34.487 -19.025  1.00 76.77           N  
ATOM   1705 HE21 GLN A 109      10.658  34.657 -18.957  1.00 76.77           H  
ATOM   1706 HE22 GLN A 109      12.139  34.361 -19.900  1.00 76.77           H  
ATOM   1707  OE1 GLN A 109      13.590  34.214 -18.075  1.00 76.77           O  
ATOM   1708  N   LYS A 110      12.381  33.578 -11.734  1.00 83.95           N  
ATOM   1709  H   LYS A 110      11.839  34.407 -11.533  1.00 83.95           H  
ATOM   1710  CA  LYS A 110      12.861  32.763 -10.619  1.00 83.95           C  
ATOM   1711  HA  LYS A 110      13.645  32.104 -10.991  1.00 83.95           H  
ATOM   1712  C   LYS A 110      11.724  31.894 -10.094  1.00 83.95           C  
ATOM   1713  CB  LYS A 110      13.473  33.672  -9.546  1.00 83.95           C  
ATOM   1714  HB2 LYS A 110      14.189  34.340 -10.023  1.00 83.95           H  
ATOM   1715  HB3 LYS A 110      12.686  34.272  -9.089  1.00 83.95           H  
ATOM   1716  O   LYS A 110      10.656  32.416  -9.773  1.00 83.95           O  
ATOM   1717  CG  LYS A 110      14.191  32.861  -8.460  1.00 83.95           C  
ATOM   1718  HG2 LYS A 110      13.472  32.223  -7.946  1.00 83.95           H  
ATOM   1719  HG3 LYS A 110      14.954  32.235  -8.923  1.00 83.95           H  
ATOM   1720  CD  LYS A 110      14.849  33.793  -7.440  1.00 83.95           C  
ATOM   1721  HD2 LYS A 110      14.084  34.420  -6.984  1.00 83.95           H  
ATOM   1722  HD3 LYS A 110      15.575  34.424  -7.953  1.00 83.95           H  
ATOM   1723  CE  LYS A 110      15.551  32.961  -6.363  1.00 83.95           C  
ATOM   1724  HE2 LYS A 110      16.268  32.301  -6.851  1.00 83.95           H  
ATOM   1725  HE3 LYS A 110      14.806  32.335  -5.871  1.00 83.95           H  
ATOM   1726  NZ  LYS A 110      16.240  33.828  -5.376  1.00 83.95           N  
ATOM   1727  HZ1 LYS A 110      16.933  34.398  -5.840  1.00 83.95           H  
ATOM   1728  HZ2 LYS A 110      15.577  34.437  -4.919  1.00 83.95           H  
ATOM   1729  HZ3 LYS A 110      16.706  33.267  -4.677  1.00 83.95           H  
ATOM   1730  N   ASN A 111      12.007  30.603  -9.910  1.00 88.39           N  
ATOM   1731  H   ASN A 111      12.854  30.243 -10.326  1.00 88.39           H  
ATOM   1732  CA  ASN A 111      11.091  29.670  -9.259  1.00 88.39           C  
ATOM   1733  HA  ASN A 111      10.171  29.632  -9.842  1.00 88.39           H  
ATOM   1734  C   ASN A 111      10.764  30.154  -7.835  1.00 88.39           C  
ATOM   1735  CB  ASN A 111      11.703  28.258  -9.207  1.00 88.39           C  
ATOM   1736  HB2 ASN A 111      12.692  28.316  -8.752  1.00 88.39           H  
ATOM   1737  HB3 ASN A 111      11.078  27.634  -8.568  1.00 88.39           H  
ATOM   1738  O   ASN A 111      11.651  30.318  -6.989  1.00 88.39           O  
ATOM   1739  CG  ASN A 111      11.803  27.545 -10.546  1.00 88.39           C  
ATOM   1740  ND2 ASN A 111      12.737  26.634 -10.676  1.00 88.39           N  
ATOM   1741 HD21 ASN A 111      13.358  26.414  -9.911  1.00 88.39           H  
ATOM   1742 HD22 ASN A 111      12.783  26.168 -11.572  1.00 88.39           H  
ATOM   1743  OD1 ASN A 111      11.044  27.733 -11.476  1.00 88.39           O  
ATOM   1744  N   VAL A 112       9.482  30.349  -7.568  1.00 91.93           N  
ATOM   1745  H   VAL A 112       8.827  30.201  -8.322  1.00 91.93           H  
ATOM   1746  CA  VAL A 112       8.912  30.784  -6.294  1.00 91.93           C  
ATOM   1747  HA  VAL A 112       9.668  30.692  -5.514  1.00 91.93           H  
ATOM   1748  C   VAL A 112       7.754  29.867  -5.920  1.00 91.93           C  
ATOM   1749  CB  VAL A 112       8.453  32.252  -6.350  1.00 91.93           C  
ATOM   1750  HB  VAL A 112       7.845  32.454  -5.467  1.00 91.93           H  
ATOM   1751  O   VAL A 112       7.077  29.309  -6.781  1.00 91.93           O  
ATOM   1752  CG1 VAL A 112       9.647  33.214  -6.319  1.00 91.93           C  
ATOM   1753 HG11 VAL A 112       9.281  34.241  -6.308  1.00 91.93           H  
ATOM   1754 HG12 VAL A 112      10.246  33.033  -5.427  1.00 91.93           H  
ATOM   1755 HG13 VAL A 112      10.265  33.069  -7.205  1.00 91.93           H  
ATOM   1756  CG2 VAL A 112       7.613  32.543  -7.594  1.00 91.93           C  
ATOM   1757 HG21 VAL A 112       8.234  32.519  -8.489  1.00 91.93           H  
ATOM   1758 HG22 VAL A 112       7.162  33.532  -7.512  1.00 91.93           H  
ATOM   1759 HG23 VAL A 112       6.824  31.799  -7.709  1.00 91.93           H  
ATOM   1760  N   SER A 113       7.529  29.703  -4.617  1.00 91.84           N  
ATOM   1761  H   SER A 113       8.049  30.261  -3.954  1.00 91.84           H  
ATOM   1762  CA  SER A 113       6.462  28.849  -4.095  1.00 91.84           C  
ATOM   1763  HA  SER A 113       5.792  28.595  -4.916  1.00 91.84           H  
ATOM   1764  C   SER A 113       5.639  29.585  -3.044  1.00 91.84           C  
ATOM   1765  CB  SER A 113       7.018  27.519  -3.570  1.00 91.84           C  
ATOM   1766  HB2 SER A 113       7.605  27.057  -4.364  1.00 91.84           H  
ATOM   1767  HB3 SER A 113       6.188  26.860  -3.315  1.00 91.84           H  
ATOM   1768  O   SER A 113       6.189  30.309  -2.209  1.00 91.84           O  
ATOM   1769  OG  SER A 113       7.862  27.687  -2.438  1.00 91.84           O  
ATOM   1770  HG  SER A 113       8.612  28.198  -2.752  1.00 91.84           H  
ATOM   1771  N   ARG A 114       4.316  29.401  -3.069  1.00 92.37           N  
ATOM   1772  H   ARG A 114       3.951  28.816  -3.807  1.00 92.37           H  
ATOM   1773  CA  ARG A 114       3.386  29.894  -2.044  1.00 92.37           C  
ATOM   1774  HA  ARG A 114       3.959  30.452  -1.303  1.00 92.37           H  
ATOM   1775  C   ARG A 114       2.742  28.694  -1.355  1.00 92.37           C  
ATOM   1776  CB  ARG A 114       2.343  30.838  -2.674  1.00 92.37           C  
ATOM   1777  HB2 ARG A 114       1.511  30.240  -3.047  1.00 92.37           H  
ATOM   1778  HB3 ARG A 114       2.781  31.342  -3.535  1.00 92.37           H  
ATOM   1779  O   ARG A 114       2.202  27.814  -2.020  1.00 92.37           O  
ATOM   1780  CG  ARG A 114       1.803  31.907  -1.701  1.00 92.37           C  
ATOM   1781  HG2 ARG A 114       1.995  31.610  -0.670  1.00 92.37           H  
ATOM   1782  HG3 ARG A 114       0.724  31.983  -1.834  1.00 92.37           H  
ATOM   1783  CD  ARG A 114       2.436  33.285  -1.981  1.00 92.37           C  
ATOM   1784  HD2 ARG A 114       2.170  33.613  -2.986  1.00 92.37           H  
ATOM   1785  HD3 ARG A 114       3.520  33.173  -1.961  1.00 92.37           H  
ATOM   1786  NE  ARG A 114       2.054  34.324  -0.997  1.00 92.37           N  
ATOM   1787  HE  ARG A 114       2.772  34.602  -0.344  1.00 92.37           H  
ATOM   1788  NH1 ARG A 114      -0.096  34.727  -1.700  1.00 92.37           N  
ATOM   1789 HH11 ARG A 114       0.043  34.074  -2.458  1.00 92.37           H  
ATOM   1790 HH12 ARG A 114      -1.028  35.042  -1.473  1.00 92.37           H  
ATOM   1791  NH2 ARG A 114       0.708  35.866   0.021  1.00 92.37           N  
ATOM   1792 HH21 ARG A 114       1.432  36.101   0.685  1.00 92.37           H  
ATOM   1793 HH22 ARG A 114      -0.205  36.290   0.101  1.00 92.37           H  
ATOM   1794  CZ  ARG A 114       0.901  34.970  -0.905  1.00 92.37           C  
ATOM   1795  N   LYS A 115       2.798  28.657  -0.021  1.00 93.33           N  
ATOM   1796  H   LYS A 115       3.203  29.449   0.458  1.00 93.33           H  
ATOM   1797  CA  LYS A 115       2.352  27.517   0.797  1.00 93.33           C  
ATOM   1798  HA  LYS A 115       1.928  26.758   0.139  1.00 93.33           H  
ATOM   1799  C   LYS A 115       1.257  27.937   1.767  1.00 93.33           C  
ATOM   1800  CB  LYS A 115       3.549  26.892   1.542  1.00 93.33           C  
ATOM   1801  HB2 LYS A 115       3.188  26.148   2.252  1.00 93.33           H  
ATOM   1802  HB3 LYS A 115       4.076  27.672   2.092  1.00 93.33           H  
ATOM   1803  O   LYS A 115       1.383  28.974   2.411  1.00 93.33           O  
ATOM   1804  CG  LYS A 115       4.508  26.212   0.560  1.00 93.33           C  
ATOM   1805  HG2 LYS A 115       3.999  25.331   0.169  1.00 93.33           H  
ATOM   1806  HG3 LYS A 115       4.718  26.902  -0.257  1.00 93.33           H  
ATOM   1807  CD  LYS A 115       5.856  25.777   1.148  1.00 93.33           C  
ATOM   1808  HD2 LYS A 115       5.708  24.982   1.879  1.00 93.33           H  
ATOM   1809  HD3 LYS A 115       6.333  26.635   1.623  1.00 93.33           H  
ATOM   1810  CE  LYS A 115       6.725  25.285  -0.019  1.00 93.33           C  
ATOM   1811  HE2 LYS A 115       6.219  24.455  -0.512  1.00 93.33           H  
ATOM   1812  HE3 LYS A 115       6.782  26.080  -0.763  1.00 93.33           H  
ATOM   1813  NZ  LYS A 115       8.094  24.889   0.391  1.00 93.33           N  
ATOM   1814  HZ1 LYS A 115       8.583  25.681   0.784  1.00 93.33           H  
ATOM   1815  HZ2 LYS A 115       8.083  24.120   1.046  1.00 93.33           H  
ATOM   1816  HZ3 LYS A 115       8.602  24.602  -0.433  1.00 93.33           H  
ATOM   1817  N   ALA A 116       0.242  27.096   1.928  1.00 94.03           N  
ATOM   1818  H   ALA A 116       0.210  26.280   1.334  1.00 94.03           H  
ATOM   1819  CA  ALA A 116      -0.778  27.213   2.968  1.00 94.03           C  
ATOM   1820  HA  ALA A 116      -0.488  27.984   3.681  1.00 94.03           H  
ATOM   1821  C   ALA A 116      -0.891  25.883   3.725  1.00 94.03           C  
ATOM   1822  CB  ALA A 116      -2.102  27.639   2.328  1.00 94.03           C  
ATOM   1823  HB1 ALA A 116      -1.985  28.607   1.842  1.00 94.03           H  
ATOM   1824  HB2 ALA A 116      -2.409  26.902   1.585  1.00 94.03           H  
ATOM   1825  HB3 ALA A 116      -2.873  27.726   3.094  1.00 94.03           H  
ATOM   1826  O   ALA A 116      -0.834  24.819   3.110  1.00 94.03           O  
ATOM   1827  N   LYS A 117      -1.021  25.929   5.055  1.00 94.69           N  
ATOM   1828  H   LYS A 117      -1.145  26.833   5.489  1.00 94.69           H  
ATOM   1829  CA  LYS A 117      -1.056  24.750   5.938  1.00 94.69           C  
ATOM   1830  HA  LYS A 117      -1.105  23.849   5.327  1.00 94.69           H  
ATOM   1831  C   LYS A 117      -2.314  24.780   6.806  1.00 94.69           C  
ATOM   1832  CB  LYS A 117       0.231  24.693   6.789  1.00 94.69           C  
ATOM   1833  HB2 LYS A 117       1.095  24.680   6.124  1.00 94.69           H  
ATOM   1834  HB3 LYS A 117       0.281  25.598   7.394  1.00 94.69           H  
ATOM   1835  O   LYS A 117      -2.686  25.838   7.306  1.00 94.69           O  
ATOM   1836  CG  LYS A 117       0.311  23.466   7.723  1.00 94.69           C  
ATOM   1837  HG2 LYS A 117       0.402  22.561   7.124  1.00 94.69           H  
ATOM   1838  HG3 LYS A 117      -0.604  23.401   8.312  1.00 94.69           H  
ATOM   1839  CD  LYS A 117       1.485  23.548   8.717  1.00 94.69           C  
ATOM   1840  HD2 LYS A 117       2.431  23.490   8.179  1.00 94.69           H  
ATOM   1841  HD3 LYS A 117       1.431  24.500   9.245  1.00 94.69           H  
ATOM   1842  CE  LYS A 117       1.376  22.400   9.738  1.00 94.69           C  
ATOM   1843  HE2 LYS A 117       1.538  21.453   9.223  1.00 94.69           H  
ATOM   1844  HE3 LYS A 117       0.359  22.387  10.130  1.00 94.69           H  
ATOM   1845  NZ  LYS A 117       2.324  22.506  10.877  1.00 94.69           N  
ATOM   1846  HZ1 LYS A 117       3.289  22.464  10.581  1.00 94.69           H  
ATOM   1847  HZ2 LYS A 117       2.165  23.359  11.394  1.00 94.69           H  
ATOM   1848  HZ3 LYS A 117       2.157  21.755  11.531  1.00 94.69           H  
ATOM   1849  N   LYS A 118      -2.924  23.616   7.025  1.00 95.89           N  
ATOM   1850  H   LYS A 118      -2.536  22.794   6.585  1.00 95.89           H  
ATOM   1851  CA  LYS A 118      -4.066  23.414   7.924  1.00 95.89           C  
ATOM   1852  HA  LYS A 118      -4.044  24.188   8.691  1.00 95.89           H  
ATOM   1853  C   LYS A 118      -3.923  22.061   8.613  1.00 95.89           C  
ATOM   1854  CB  LYS A 118      -5.379  23.518   7.127  1.00 95.89           C  
ATOM   1855  HB2 LYS A 118      -5.319  24.356   6.433  1.00 95.89           H  
ATOM   1856  HB3 LYS A 118      -5.491  22.609   6.535  1.00 95.89           H  
ATOM   1857  O   LYS A 118      -3.422  21.114   8.012  1.00 95.89           O  
ATOM   1858  CG  LYS A 118      -6.640  23.703   7.986  1.00 95.89           C  
ATOM   1859  HG2 LYS A 118      -7.506  23.556   7.341  1.00 95.89           H  
ATOM   1860  HG3 LYS A 118      -6.673  22.943   8.767  1.00 95.89           H  
ATOM   1861  CD  LYS A 118      -6.747  25.104   8.611  1.00 95.89           C  
ATOM   1862  HD2 LYS A 118      -5.912  25.275   9.291  1.00 95.89           H  
ATOM   1863  HD3 LYS A 118      -6.728  25.851   7.818  1.00 95.89           H  
ATOM   1864  CE  LYS A 118      -8.069  25.199   9.384  1.00 95.89           C  
ATOM   1865  HE2 LYS A 118      -8.887  24.946   8.710  1.00 95.89           H  
ATOM   1866  HE3 LYS A 118      -8.068  24.448  10.174  1.00 95.89           H  
ATOM   1867  NZ  LYS A 118      -8.294  26.546   9.966  1.00 95.89           N  
ATOM   1868  HZ1 LYS A 118      -8.361  27.246   9.241  1.00 95.89           H  
ATOM   1869  HZ2 LYS A 118      -7.555  26.784  10.611  1.00 95.89           H  
ATOM   1870  HZ3 LYS A 118      -9.161  26.536  10.485  1.00 95.89           H  
ATOM   1871  N   GLU A 119      -4.310  21.993   9.876  1.00 93.73           N  
ATOM   1872  H   GLU A 119      -4.801  22.770  10.294  1.00 93.73           H  
ATOM   1873  CA  GLU A 119      -4.164  20.802  10.710  1.00 93.73           C  
ATOM   1874  HA  GLU A 119      -3.562  20.056  10.192  1.00 93.73           H  
ATOM   1875  C   GLU A 119      -5.522  20.167  10.977  1.00 93.73           C  
ATOM   1876  CB  GLU A 119      -3.410  21.195  11.982  1.00 93.73           C  
ATOM   1877  HB2 GLU A 119      -2.521  21.736  11.657  1.00 93.73           H  
ATOM   1878  HB3 GLU A 119      -4.023  21.864  12.586  1.00 93.73           H  
ATOM   1879  O   GLU A 119      -6.487  20.882  11.239  1.00 93.73           O  
ATOM   1880  CG  GLU A 119      -2.971  19.989  12.825  1.00 93.73           C  
ATOM   1881  HG2 GLU A 119      -2.522  19.250  12.162  1.00 93.73           H  
ATOM   1882  HG3 GLU A 119      -3.851  19.544  13.291  1.00 93.73           H  
ATOM   1883  CD  GLU A 119      -1.943  20.374  13.902  1.00 93.73           C  
ATOM   1884  OE1 GLU A 119      -1.600  19.488  14.708  1.00 93.73           O  
ATOM   1885  OE2 GLU A 119      -1.433  21.521  13.856  1.00 93.73           O  
ATOM   1886  N   VAL A 120      -5.576  18.838  10.879  1.00 94.77           N  
ATOM   1887  H   VAL A 120      -4.743  18.323  10.634  1.00 94.77           H  
ATOM   1888  CA  VAL A 120      -6.738  18.035  11.256  1.00 94.77           C  
ATOM   1889  HA  VAL A 120      -7.600  18.685  11.400  1.00 94.77           H  
ATOM   1890  C   VAL A 120      -6.419  17.334  12.565  1.00 94.77           C  
ATOM   1891  CB  VAL A 120      -7.096  17.007  10.174  1.00 94.77           C  
ATOM   1892  HB  VAL A 120      -6.260  16.324  10.024  1.00 94.77           H  
ATOM   1893  O   VAL A 120      -5.428  16.613  12.648  1.00 94.77           O  
ATOM   1894  CG1 VAL A 120      -8.341  16.206  10.568  1.00 94.77           C  
ATOM   1895 HG11 VAL A 120      -9.196  16.870  10.687  1.00 94.77           H  
ATOM   1896 HG12 VAL A 120      -8.561  15.472   9.792  1.00 94.77           H  
ATOM   1897 HG13 VAL A 120      -8.176  15.665  11.500  1.00 94.77           H  
ATOM   1898  CG2 VAL A 120      -7.390  17.699   8.845  1.00 94.77           C  
ATOM   1899 HG21 VAL A 120      -6.498  18.208   8.481  1.00 94.77           H  
ATOM   1900 HG22 VAL A 120      -7.697  16.958   8.107  1.00 94.77           H  
ATOM   1901 HG23 VAL A 120      -8.192  18.422   8.989  1.00 94.77           H  
ATOM   1902  N   ARG A 121      -7.255  17.538  13.581  1.00 91.06           N  
ATOM   1903  H   ARG A 121      -8.066  18.115  13.410  1.00 91.06           H  
ATOM   1904  CA  ARG A 121      -7.092  16.942  14.910  1.00 91.06           C  
ATOM   1905  HA  ARG A 121      -6.051  16.643  15.031  1.00 91.06           H  
ATOM   1906  C   ARG A 121      -7.934  15.679  15.041  1.00 91.06           C  
ATOM   1907  CB  ARG A 121      -7.423  17.975  15.998  1.00 91.06           C  
ATOM   1908  HB2 ARG A 121      -8.447  18.323  15.860  1.00 91.06           H  
ATOM   1909  HB3 ARG A 121      -7.350  17.498  16.975  1.00 91.06           H  
ATOM   1910  O   ARG A 121      -9.028  15.593  14.493  1.00 91.06           O  
ATOM   1911  CG  ARG A 121      -6.451  19.168  15.951  1.00 91.06           C  
ATOM   1912  HG2 ARG A 121      -6.542  19.686  14.996  1.00 91.06           H  
ATOM   1913  HG3 ARG A 121      -5.431  18.795  16.040  1.00 91.06           H  
ATOM   1914  CD  ARG A 121      -6.696  20.175  17.081  1.00 91.06           C  
ATOM   1915  HD2 ARG A 121      -6.620  19.647  18.031  1.00 91.06           H  
ATOM   1916  HD3 ARG A 121      -5.903  20.922  17.049  1.00 91.06           H  
ATOM   1917  NE  ARG A 121      -8.000  20.862  16.944  1.00 91.06           N  
ATOM   1918  HE  ARG A 121      -8.239  21.206  16.025  1.00 91.06           H  
ATOM   1919  NH1 ARG A 121      -8.782  20.518  19.074  1.00 91.06           N  
ATOM   1920 HH11 ARG A 121      -9.584  20.052  19.475  1.00 91.06           H  
ATOM   1921 HH12 ARG A 121      -7.905  20.076  19.308  1.00 91.06           H  
ATOM   1922  NH2 ARG A 121     -10.097  21.492  17.586  1.00 91.06           N  
ATOM   1923 HH21 ARG A 121     -10.817  21.415  18.290  1.00 91.06           H  
ATOM   1924 HH22 ARG A 121     -10.339  21.751  16.640  1.00 91.06           H  
ATOM   1925  CZ  ARG A 121      -8.944  20.961  17.864  1.00 91.06           C  
ATOM   1926  N   TYR A 122      -7.428  14.710  15.794  1.00 90.20           N  
ATOM   1927  H   TYR A 122      -6.527  14.855  16.227  1.00 90.20           H  
ATOM   1928  CA  TYR A 122      -8.153  13.489  16.132  1.00 90.20           C  
ATOM   1929  HA  TYR A 122      -8.982  13.342  15.441  1.00 90.20           H  
ATOM   1930  C   TYR A 122      -8.713  13.596  17.552  1.00 90.20           C  
ATOM   1931  CB  TYR A 122      -7.207  12.294  15.996  1.00 90.20           C  
ATOM   1932  HB2 TYR A 122      -6.392  12.391  16.713  1.00 90.20           H  
ATOM   1933  HB3 TYR A 122      -6.758  12.300  15.002  1.00 90.20           H  
ATOM   1934  O   TYR A 122      -7.944  13.651  18.510  1.00 90.20           O  
ATOM   1935  CG  TYR A 122      -7.885  10.959  16.180  1.00 90.20           C  
ATOM   1936  CD1 TYR A 122      -7.757  10.272  17.400  1.00 90.20           C  
ATOM   1937  HD1 TYR A 122      -7.197  10.716  18.209  1.00 90.20           H  
ATOM   1938  CD2 TYR A 122      -8.621  10.395  15.122  1.00 90.20           C  
ATOM   1939  HD2 TYR A 122      -8.696  10.919  14.181  1.00 90.20           H  
ATOM   1940  CE1 TYR A 122      -8.343   9.003  17.554  1.00 90.20           C  
ATOM   1941  HE1 TYR A 122      -8.223   8.464  18.482  1.00 90.20           H  
ATOM   1942  CE2 TYR A 122      -9.225   9.136  15.276  1.00 90.20           C  
ATOM   1943  HE2 TYR A 122      -9.785   8.691  14.467  1.00 90.20           H  
ATOM   1944  OH  TYR A 122      -9.598   7.191  16.619  1.00 90.20           O  
ATOM   1945  HH  TYR A 122      -9.332   6.780  17.445  1.00 90.20           H  
ATOM   1946  CZ  TYR A 122      -9.070   8.433  16.489  1.00 90.20           C  
ATOM   1947  N   GLU A 123     -10.038  13.607  17.694  1.00 86.22           N  
ATOM   1948  H   GLU A 123     -10.615  13.552  16.866  1.00 86.22           H  
ATOM   1949  CA  GLU A 123     -10.720  13.643  18.992  1.00 86.22           C  
ATOM   1950  HA  GLU A 123      -9.985  13.566  19.794  1.00 86.22           H  
ATOM   1951  C   GLU A 123     -11.705  12.466  19.108  1.00 86.22           C  
ATOM   1952  CB  GLU A 123     -11.439  14.986  19.210  1.00 86.22           C  
ATOM   1953  HB2 GLU A 123     -12.049  14.893  20.108  1.00 86.22           H  
ATOM   1954  HB3 GLU A 123     -12.098  15.184  18.365  1.00 86.22           H  
ATOM   1955  O   GLU A 123     -12.776  12.486  18.494  1.00 86.22           O  
ATOM   1956  CG  GLU A 123     -10.468  16.166  19.406  1.00 86.22           C  
ATOM   1957  HG2 GLU A 123      -9.857  16.277  18.509  1.00 86.22           H  
ATOM   1958  HG3 GLU A 123      -9.801  15.933  20.236  1.00 86.22           H  
ATOM   1959  CD  GLU A 123     -11.174  17.504  19.699  1.00 86.22           C  
ATOM   1960  OE1 GLU A 123     -10.476  18.549  19.675  1.00 86.22           O  
ATOM   1961  OE2 GLU A 123     -12.399  17.506  19.940  1.00 86.22           O  
ATOM   1962  N   PRO A 124     -11.395  11.412  19.883  1.00 80.26           N  
ATOM   1963  CA  PRO A 124     -12.334  10.320  20.118  1.00 80.26           C  
ATOM   1964  HA  PRO A 124     -12.764   9.986  19.174  1.00 80.26           H  
ATOM   1965  C   PRO A 124     -13.487  10.759  21.033  1.00 80.26           C  
ATOM   1966  CB  PRO A 124     -11.487   9.178  20.687  1.00 80.26           C  
ATOM   1967  HB2 PRO A 124     -11.097   8.577  19.866  1.00 80.26           H  
ATOM   1968  HB3 PRO A 124     -12.050   8.552  21.380  1.00 80.26           H  
ATOM   1969  O   PRO A 124     -13.282  11.015  22.217  1.00 80.26           O  
ATOM   1970  CG  PRO A 124     -10.328   9.895  21.381  1.00 80.26           C  
ATOM   1971  HG2 PRO A 124      -9.430   9.278  21.408  1.00 80.26           H  
ATOM   1972  HG3 PRO A 124     -10.626  10.178  22.390  1.00 80.26           H  
ATOM   1973  CD  PRO A 124     -10.121  11.154  20.541  1.00 80.26           C  
ATOM   1974  HD2 PRO A 124      -9.832  11.981  21.190  1.00 80.26           H  
ATOM   1975  HD3 PRO A 124      -9.354  10.979  19.787  1.00 80.26           H  
ATOM   1976  N   ASN A 125     -14.718  10.807  20.508  1.00 79.67           N  
ATOM   1977  H   ASN A 125     -14.836  10.631  19.520  1.00 79.67           H  
ATOM   1978  CA  ASN A 125     -15.925  11.090  21.288  1.00 79.67           C  
ATOM   1979  HA  ASN A 125     -15.635  11.516  22.248  1.00 79.67           H  
ATOM   1980  C   ASN A 125     -16.681   9.787  21.581  1.00 79.67           C  
ATOM   1981  CB  ASN A 125     -16.773  12.158  20.581  1.00 79.67           C  
ATOM   1982  HB2 ASN A 125     -16.138  13.013  20.352  1.00 79.67           H  
ATOM   1983  HB3 ASN A 125     -17.167  11.764  19.644  1.00 79.67           H  
ATOM   1984  O   ASN A 125     -17.563   9.361  20.834  1.00 79.67           O  
ATOM   1985  CG  ASN A 125     -17.937  12.638  21.439  1.00 79.67           C  
ATOM   1986  ND2 ASN A 125     -18.438  13.820  21.174  1.00 79.67           N  
ATOM   1987 HD21 ASN A 125     -18.043  14.386  20.437  1.00 79.67           H  
ATOM   1988 HD22 ASN A 125     -19.204  14.137  21.751  1.00 79.67           H  
ATOM   1989  OD1 ASN A 125     -18.415  11.974  22.350  1.00 79.67           O  
ATOM   1990  N   VAL A 126     -16.319   9.148  22.695  1.00 75.58           N  
ATOM   1991  H   VAL A 126     -15.560   9.539  23.234  1.00 75.58           H  
ATOM   1992  CA  VAL A 126     -16.906   7.870  23.130  1.00 75.58           C  
ATOM   1993  HA  VAL A 126     -16.757   7.136  22.338  1.00 75.58           H  
ATOM   1994  C   VAL A 126     -18.419   7.989  23.353  1.00 75.58           C  
ATOM   1995  CB  VAL A 126     -16.197   7.359  24.402  1.00 75.58           C  
ATOM   1996  HB  VAL A 126     -16.357   8.073  25.210  1.00 75.58           H  
ATOM   1997  O   VAL A 126     -19.158   7.064  23.030  1.00 75.58           O  
ATOM   1998  CG1 VAL A 126     -16.730   5.993  24.847  1.00 75.58           C  
ATOM   1999 HG11 VAL A 126     -16.642   5.271  24.035  1.00 75.58           H  
ATOM   2000 HG12 VAL A 126     -16.168   5.635  25.710  1.00 75.58           H  
ATOM   2001 HG13 VAL A 126     -17.777   6.078  25.140  1.00 75.58           H  
ATOM   2002  CG2 VAL A 126     -14.684   7.214  24.177  1.00 75.58           C  
ATOM   2003 HG21 VAL A 126     -14.228   8.181  23.967  1.00 75.58           H  
ATOM   2004 HG22 VAL A 126     -14.493   6.538  23.344  1.00 75.58           H  
ATOM   2005 HG23 VAL A 126     -14.214   6.813  25.075  1.00 75.58           H  
ATOM   2006  N   THR A 127     -18.905   9.135  23.839  1.00 75.93           N  
ATOM   2007  H   THR A 127     -18.266   9.885  24.064  1.00 75.93           H  
ATOM   2008  CA  THR A 127     -20.337   9.368  24.088  1.00 75.93           C  
ATOM   2009  HA  THR A 127     -20.710   8.584  24.747  1.00 75.93           H  
ATOM   2010  C   THR A 127     -21.151   9.317  22.798  1.00 75.93           C  
ATOM   2011  CB  THR A 127     -20.555  10.723  24.777  1.00 75.93           C  
ATOM   2012  HB  THR A 127     -20.280  11.530  24.097  1.00 75.93           H  
ATOM   2013  O   THR A 127     -22.157   8.611  22.732  1.00 75.93           O  
ATOM   2014  CG2 THR A 127     -22.000  10.925  25.230  1.00 75.93           C  
ATOM   2015 HG21 THR A 127     -22.090  11.872  25.762  1.00 75.93           H  
ATOM   2016 HG22 THR A 127     -22.301  10.110  25.888  1.00 75.93           H  
ATOM   2017 HG23 THR A 127     -22.665  10.953  24.366  1.00 75.93           H  
ATOM   2018  OG1 THR A 127     -19.743  10.804  25.925  1.00 75.93           O  
ATOM   2019  HG1 THR A 127     -19.855  11.681  26.299  1.00 75.93           H  
ATOM   2020  N   ALA A 128     -20.704  10.019  21.755  1.00 73.66           N  
ATOM   2021  H   ALA A 128     -19.858  10.561  21.856  1.00 73.66           H  
ATOM   2022  CA  ALA A 128     -21.384  10.015  20.463  1.00 73.66           C  
ATOM   2023  HA  ALA A 128     -22.446  10.200  20.624  1.00 73.66           H  
ATOM   2024  C   ALA A 128     -21.274   8.648  19.759  1.00 73.66           C  
ATOM   2025  CB  ALA A 128     -20.834  11.181  19.643  1.00 73.66           C  
ATOM   2026  HB1 ALA A 128     -21.155  12.121  20.092  1.00 73.66           H  
ATOM   2027  HB2 ALA A 128     -21.225  11.129  18.627  1.00 73.66           H  
ATOM   2028  HB3 ALA A 128     -19.744  11.155  19.637  1.00 73.66           H  
ATOM   2029  O   ALA A 128     -22.236   8.202  19.135  1.00 73.66           O  
ATOM   2030  N   LEU A 129     -20.160   7.924  19.939  1.00 71.15           N  
ATOM   2031  H   LEU A 129     -19.382   8.347  20.424  1.00 71.15           H  
ATOM   2032  CA  LEU A 129     -20.023   6.546  19.458  1.00 71.15           C  
ATOM   2033  HA  LEU A 129     -20.223   6.545  18.387  1.00 71.15           H  
ATOM   2034  C   LEU A 129     -21.047   5.603  20.117  1.00 71.15           C  
ATOM   2035  CB  LEU A 129     -18.577   6.077  19.700  1.00 71.15           C  
ATOM   2036  HB2 LEU A 129     -17.893   6.785  19.231  1.00 71.15           H  
ATOM   2037  HB3 LEU A 129     -18.383   6.085  20.772  1.00 71.15           H  
ATOM   2038  O   LEU A 129     -21.689   4.814  19.427  1.00 71.15           O  
ATOM   2039  CG  LEU A 129     -18.277   4.665  19.164  1.00 71.15           C  
ATOM   2040  HG  LEU A 129     -18.990   3.953  19.581  1.00 71.15           H  
ATOM   2041  CD1 LEU A 129     -18.341   4.610  17.640  1.00 71.15           C  
ATOM   2042 HD11 LEU A 129     -19.353   4.822  17.295  1.00 71.15           H  
ATOM   2043 HD12 LEU A 129     -18.066   3.613  17.294  1.00 71.15           H  
ATOM   2044 HD13 LEU A 129     -17.650   5.344  17.227  1.00 71.15           H  
ATOM   2045  CD2 LEU A 129     -16.875   4.234  19.595  1.00 71.15           C  
ATOM   2046 HD21 LEU A 129     -16.809   4.235  20.683  1.00 71.15           H  
ATOM   2047 HD22 LEU A 129     -16.675   3.225  19.234  1.00 71.15           H  
ATOM   2048 HD23 LEU A 129     -16.133   4.918  19.184  1.00 71.15           H  
ATOM   2049  N   ILE A 130     -21.243   5.703  21.437  1.00 75.09           N  
ATOM   2050  H   ILE A 130     -20.670   6.354  21.956  1.00 75.09           H  
ATOM   2051  CA  ILE A 130     -22.252   4.913  22.163  1.00 75.09           C  
ATOM   2052  HA  ILE A 130     -22.081   3.857  21.953  1.00 75.09           H  
ATOM   2053  C   ILE A 130     -23.665   5.239  21.657  1.00 75.09           C  
ATOM   2054  CB  ILE A 130     -22.119   5.129  23.691  1.00 75.09           C  
ATOM   2055  HB  ILE A 130     -22.090   6.201  23.889  1.00 75.09           H  
ATOM   2056  O   ILE A 130     -24.470   4.323  21.468  1.00 75.09           O  
ATOM   2057  CG1 ILE A 130     -20.812   4.489  24.215  1.00 75.09           C  
ATOM   2058 HG12 ILE A 130     -20.911   3.404  24.205  1.00 75.09           H  
ATOM   2059 HG13 ILE A 130     -19.983   4.740  23.553  1.00 75.09           H  
ATOM   2060  CG2 ILE A 130     -23.320   4.531  24.455  1.00 75.09           C  
ATOM   2061 HG21 ILE A 130     -24.243   5.040  24.180  1.00 75.09           H  
ATOM   2062 HG22 ILE A 130     -23.199   4.660  25.530  1.00 75.09           H  
ATOM   2063 HG23 ILE A 130     -23.418   3.469  24.230  1.00 75.09           H  
ATOM   2064  CD1 ILE A 130     -20.428   4.942  25.631  1.00 75.09           C  
ATOM   2065 HD11 ILE A 130     -21.162   4.602  26.362  1.00 75.09           H  
ATOM   2066 HD12 ILE A 130     -19.462   4.510  25.894  1.00 75.09           H  
ATOM   2067 HD13 ILE A 130     -20.353   6.029  25.665  1.00 75.09           H  
ATOM   2068  N   GLN A 131     -23.971   6.516  21.405  1.00 73.80           N  
ATOM   2069  H   GLN A 131     -23.271   7.223  21.577  1.00 73.80           H  
ATOM   2070  CA  GLN A 131     -25.267   6.935  20.860  1.00 73.80           C  
ATOM   2071  HA  GLN A 131     -26.059   6.550  21.503  1.00 73.80           H  
ATOM   2072  C   GLN A 131     -25.519   6.353  19.461  1.00 73.80           C  
ATOM   2073  CB  GLN A 131     -25.365   8.467  20.840  1.00 73.80           C  
ATOM   2074  HB2 GLN A 131     -26.218   8.760  20.229  1.00 73.80           H  
ATOM   2075  HB3 GLN A 131     -24.464   8.881  20.386  1.00 73.80           H  
ATOM   2076  O   GLN A 131     -26.600   5.813  19.226  1.00 73.80           O  
ATOM   2077  CG  GLN A 131     -25.560   9.056  22.246  1.00 73.80           C  
ATOM   2078  HG2 GLN A 131     -26.507   8.696  22.648  1.00 73.80           H  
ATOM   2079  HG3 GLN A 131     -24.763   8.718  22.908  1.00 73.80           H  
ATOM   2080  CD  GLN A 131     -25.570  10.583  22.254  1.00 73.80           C  
ATOM   2081  NE2 GLN A 131     -26.123  11.200  23.275  1.00 73.80           N  
ATOM   2082 HE21 GLN A 131     -26.136  12.208  23.216  1.00 73.80           H  
ATOM   2083 HE22 GLN A 131     -26.565  10.680  24.020  1.00 73.80           H  
ATOM   2084  OE1 GLN A 131     -25.079  11.259  21.368  1.00 73.80           O  
ATOM   2085  N   GLU A 132     -24.529   6.374  18.563  1.00 70.20           N  
ATOM   2086  H   GLU A 132     -23.678   6.873  18.781  1.00 70.20           H  
ATOM   2087  CA  GLU A 132     -24.687   5.827  17.208  1.00 70.20           C  
ATOM   2088  HA  GLU A 132     -25.633   6.199  16.813  1.00 70.20           H  
ATOM   2089  C   GLU A 132     -24.782   4.293  17.206  1.00 70.20           C  
ATOM   2090  CB  GLU A 132     -23.557   6.342  16.297  1.00 70.20           C  
ATOM   2091  HB2 GLU A 132     -22.616   5.890  16.611  1.00 70.20           H  
ATOM   2092  HB3 GLU A 132     -23.464   7.421  16.423  1.00 70.20           H  
ATOM   2093  O   GLU A 132     -25.628   3.734  16.509  1.00 70.20           O  
ATOM   2094  CG  GLU A 132     -23.774   6.045  14.798  1.00 70.20           C  
ATOM   2095  HG2 GLU A 132     -23.801   4.964  14.657  1.00 70.20           H  
ATOM   2096  HG3 GLU A 132     -22.909   6.420  14.253  1.00 70.20           H  
ATOM   2097  CD  GLU A 132     -25.047   6.671  14.187  1.00 70.20           C  
ATOM   2098  OE1 GLU A 132     -25.455   6.237  13.080  1.00 70.20           O  
ATOM   2099  OE2 GLU A 132     -25.671   7.553  14.818  1.00 70.20           O  
ATOM   2100  N   ILE A 133     -24.011   3.598  18.054  1.00 69.98           N  
ATOM   2101  H   ILE A 133     -23.313   4.100  18.585  1.00 69.98           H  
ATOM   2102  CA  ILE A 133     -24.161   2.145  18.262  1.00 69.98           C  
ATOM   2103  HA  ILE A 133     -24.045   1.641  17.303  1.00 69.98           H  
ATOM   2104  C   ILE A 133     -25.571   1.821  18.769  1.00 69.98           C  
ATOM   2105  CB  ILE A 133     -23.081   1.611  19.236  1.00 69.98           C  
ATOM   2106  HB  ILE A 133     -23.070   2.249  20.120  1.00 69.98           H  
ATOM   2107  O   ILE A 133     -26.189   0.858  18.317  1.00 69.98           O  
ATOM   2108  CG1 ILE A 133     -21.689   1.661  18.567  1.00 69.98           C  
ATOM   2109 HG12 ILE A 133     -21.640   0.913  17.775  1.00 69.98           H  
ATOM   2110 HG13 ILE A 133     -21.540   2.635  18.099  1.00 69.98           H  
ATOM   2111  CG2 ILE A 133     -23.387   0.165  19.689  1.00 69.98           C  
ATOM   2112 HG21 ILE A 133     -22.598  -0.207  20.342  1.00 69.98           H  
ATOM   2113 HG22 ILE A 133     -24.317   0.131  20.257  1.00 69.98           H  
ATOM   2114 HG23 ILE A 133     -23.472  -0.484  18.817  1.00 69.98           H  
ATOM   2115  CD1 ILE A 133     -20.525   1.434  19.541  1.00 69.98           C  
ATOM   2116 HD11 ILE A 133     -20.598   2.132  20.376  1.00 69.98           H  
ATOM   2117 HD12 ILE A 133     -20.525   0.411  19.916  1.00 69.98           H  
ATOM   2118 HD13 ILE A 133     -19.584   1.605  19.018  1.00 69.98           H  
ATOM   2119  N   THR A 134     -26.099   2.631  19.690  1.00 71.25           N  
ATOM   2120  H   THR A 134     -25.543   3.409  20.017  1.00 71.25           H  
ATOM   2121  CA  THR A 134     -27.460   2.455  20.214  1.00 71.25           C  
ATOM   2122  HA  THR A 134     -27.569   1.426  20.557  1.00 71.25           H  
ATOM   2123  C   THR A 134     -28.501   2.675  19.115  1.00 71.25           C  
ATOM   2124  CB  THR A 134     -27.721   3.379  21.414  1.00 71.25           C  
ATOM   2125  HB  THR A 134     -27.693   4.421  21.097  1.00 71.25           H  
ATOM   2126  O   THR A 134     -29.424   1.874  18.985  1.00 71.25           O  
ATOM   2127  CG2 THR A 134     -29.065   3.092  22.082  1.00 71.25           C  
ATOM   2128 HG21 THR A 134     -29.881   3.333  21.400  1.00 71.25           H  
ATOM   2129 HG22 THR A 134     -29.125   2.041  22.364  1.00 71.25           H  
ATOM   2130 HG23 THR A 134     -29.164   3.711  22.974  1.00 71.25           H  
ATOM   2131  OG1 THR A 134     -26.735   3.171  22.401  1.00 71.25           O  
ATOM   2132  HG1 THR A 134     -25.918   3.562  22.081  1.00 71.25           H  
ATOM   2133  N   ARG A 135     -28.325   3.700  18.269  1.00 69.75           N  
ATOM   2134  H   ARG A 135     -27.548   4.324  18.432  1.00 69.75           H  
ATOM   2135  CA  ARG A 135     -29.202   3.968  17.120  1.00 69.75           C  
ATOM   2136  HA  ARG A 135     -30.225   4.072  17.482  1.00 69.75           H  
ATOM   2137  C   ARG A 135     -29.203   2.812  16.117  1.00 69.75           C  
ATOM   2138  CB  ARG A 135     -28.764   5.277  16.441  1.00 69.75           C  
ATOM   2139  HB2 ARG A 135     -28.555   6.033  17.199  1.00 69.75           H  
ATOM   2140  HB3 ARG A 135     -27.850   5.106  15.874  1.00 69.75           H  
ATOM   2141  O   ARG A 135     -30.269   2.377  15.688  1.00 69.75           O  
ATOM   2142  CG  ARG A 135     -29.863   5.814  15.513  1.00 69.75           C  
ATOM   2143  HG2 ARG A 135     -30.671   6.204  16.132  1.00 69.75           H  
ATOM   2144  HG3 ARG A 135     -30.267   5.017  14.888  1.00 69.75           H  
ATOM   2145  CD  ARG A 135     -29.346   6.937  14.610  1.00 69.75           C  
ATOM   2146  HD2 ARG A 135     -28.688   7.590  15.183  1.00 69.75           H  
ATOM   2147  HD3 ARG A 135     -30.206   7.515  14.271  1.00 69.75           H  
ATOM   2148  NE  ARG A 135     -28.618   6.410  13.445  1.00 69.75           N  
ATOM   2149  HE  ARG A 135     -28.068   5.574  13.580  1.00 69.75           H  
ATOM   2150  NH1 ARG A 135     -28.841   8.234  12.064  1.00 69.75           N  
ATOM   2151 HH11 ARG A 135     -28.483   8.740  11.267  1.00 69.75           H  
ATOM   2152 HH12 ARG A 135     -29.263   8.725  12.840  1.00 69.75           H  
ATOM   2153  NH2 ARG A 135     -27.619   6.482  11.427  1.00 69.75           N  
ATOM   2154 HH21 ARG A 135     -26.833   6.027  11.868  1.00 69.75           H  
ATOM   2155 HH22 ARG A 135     -27.411   6.958  10.561  1.00 69.75           H  
ATOM   2156  CZ  ARG A 135     -28.381   7.039  12.313  1.00 69.75           C  
ATOM   2157  N   LEU A 136     -28.023   2.298  15.764  1.00 64.58           N  
ATOM   2158  H   LEU A 136     -27.187   2.728  16.132  1.00 64.58           H  
ATOM   2159  CA  LEU A 136     -27.883   1.194  14.812  1.00 64.58           C  
ATOM   2160  HA  LEU A 136     -28.465   1.429  13.921  1.00 64.58           H  
ATOM   2161  C   LEU A 136     -28.476  -0.110  15.362  1.00 64.58           C  
ATOM   2162  CB  LEU A 136     -26.407   1.035  14.409  1.00 64.58           C  
ATOM   2163  HB2 LEU A 136     -26.286   0.087  13.886  1.00 64.58           H  
ATOM   2164  HB3 LEU A 136     -25.802   0.995  15.314  1.00 64.58           H  
ATOM   2165  O   LEU A 136     -29.208  -0.781  14.636  1.00 64.58           O  
ATOM   2166  CG  LEU A 136     -25.884   2.163  13.496  1.00 64.58           C  
ATOM   2167  HG  LEU A 136     -26.093   3.133  13.948  1.00 64.58           H  
ATOM   2168  CD1 LEU A 136     -24.371   2.024  13.329  1.00 64.58           C  
ATOM   2169 HD11 LEU A 136     -23.891   2.089  14.305  1.00 64.58           H  
ATOM   2170 HD12 LEU A 136     -24.129   1.068  12.864  1.00 64.58           H  
ATOM   2171 HD13 LEU A 136     -23.997   2.839  12.709  1.00 64.58           H  
ATOM   2172  CD2 LEU A 136     -26.520   2.128  12.103  1.00 64.58           C  
ATOM   2173 HD21 LEU A 136     -27.591   2.322  12.166  1.00 64.58           H  
ATOM   2174 HD22 LEU A 136     -26.070   2.900  11.479  1.00 64.58           H  
ATOM   2175 HD23 LEU A 136     -26.360   1.154  11.642  1.00 64.58           H  
ATOM   2176  N   LYS A 137     -28.279  -0.416  16.653  1.00 68.25           N  
ATOM   2177  H   LYS A 137     -27.653   0.163  17.195  1.00 68.25           H  
ATOM   2178  CA  LYS A 137     -28.927  -1.572  17.301  1.00 68.25           C  
ATOM   2179  HA  LYS A 137     -28.669  -2.475  16.748  1.00 68.25           H  
ATOM   2180  C   LYS A 137     -30.456  -1.502  17.244  1.00 68.25           C  
ATOM   2181  CB  LYS A 137     -28.449  -1.719  18.754  1.00 68.25           C  
ATOM   2182  HB2 LYS A 137     -29.170  -2.336  19.290  1.00 68.25           H  
ATOM   2183  HB3 LYS A 137     -28.405  -0.744  19.239  1.00 68.25           H  
ATOM   2184  O   LYS A 137     -31.094  -2.515  16.989  1.00 68.25           O  
ATOM   2185  CG  LYS A 137     -27.083  -2.415  18.826  1.00 68.25           C  
ATOM   2186  HG2 LYS A 137     -27.140  -3.354  18.275  1.00 68.25           H  
ATOM   2187  HG3 LYS A 137     -26.321  -1.787  18.364  1.00 68.25           H  
ATOM   2188  CD  LYS A 137     -26.694  -2.719  20.277  1.00 68.25           C  
ATOM   2189  HD2 LYS A 137     -26.551  -1.784  20.819  1.00 68.25           H  
ATOM   2190  HD3 LYS A 137     -27.495  -3.292  20.744  1.00 68.25           H  
ATOM   2191  CE  LYS A 137     -25.402  -3.543  20.279  1.00 68.25           C  
ATOM   2192  HE2 LYS A 137     -25.539  -4.388  19.605  1.00 68.25           H  
ATOM   2193  HE3 LYS A 137     -24.598  -2.929  19.872  1.00 68.25           H  
ATOM   2194  NZ  LYS A 137     -25.054  -4.033  21.635  1.00 68.25           N  
ATOM   2195  HZ1 LYS A 137     -24.207  -4.582  21.594  1.00 68.25           H  
ATOM   2196  HZ2 LYS A 137     -24.912  -3.258  22.267  1.00 68.25           H  
ATOM   2197  HZ3 LYS A 137     -25.793  -4.626  21.983  1.00 68.25           H  
ATOM   2198  N   ILE A 138     -31.045  -0.315  17.414  1.00 58.67           N  
ATOM   2199  H   ILE A 138     -30.467   0.479  17.650  1.00 58.67           H  
ATOM   2200  CA  ILE A 138     -32.503  -0.132  17.302  1.00 58.67           C  
ATOM   2201  HA  ILE A 138     -32.993  -0.890  17.913  1.00 58.67           H  
ATOM   2202  C   ILE A 138     -32.984  -0.369  15.859  1.00 58.67           C  
ATOM   2203  CB  ILE A 138     -32.916   1.257  17.847  1.00 58.67           C  
ATOM   2204  HB  ILE A 138     -32.321   2.017  17.341  1.00 58.67           H  
ATOM   2205  O   ILE A 138     -34.043  -0.960  15.658  1.00 58.67           O  
ATOM   2206  CG1 ILE A 138     -32.651   1.346  19.369  1.00 58.67           C  
ATOM   2207 HG12 ILE A 138     -33.401   0.760  19.901  1.00 58.67           H  
ATOM   2208 HG13 ILE A 138     -31.681   0.912  19.607  1.00 58.67           H  
ATOM   2209  CG2 ILE A 138     -34.405   1.548  17.573  1.00 58.67           C  
ATOM   2210 HG21 ILE A 138     -34.701   2.504  18.004  1.00 58.67           H  
ATOM   2211 HG22 ILE A 138     -34.591   1.605  16.500  1.00 58.67           H  
ATOM   2212 HG23 ILE A 138     -35.024   0.757  17.996  1.00 58.67           H  
ATOM   2213  CD1 ILE A 138     -32.659   2.781  19.914  1.00 58.67           C  
ATOM   2214 HD11 ILE A 138     -32.380   2.764  20.968  1.00 58.67           H  
ATOM   2215 HD12 ILE A 138     -33.651   3.224  19.828  1.00 58.67           H  
ATOM   2216 HD13 ILE A 138     -31.938   3.390  19.368  1.00 58.67           H  
ATOM   2217  N   SER A 139     -32.215   0.045  14.844  1.00 53.96           N  
ATOM   2218  H   SER A 139     -31.364   0.546  15.055  1.00 53.96           H  
ATOM   2219  CA  SER A 139     -32.576  -0.201  13.437  1.00 53.96           C  
ATOM   2220  HA  SER A 139     -33.612   0.111  13.302  1.00 53.96           H  
ATOM   2221  C   SER A 139     -32.522  -1.683  13.043  1.00 53.96           C  
ATOM   2222  CB  SER A 139     -31.725   0.655  12.495  1.00 53.96           C  
ATOM   2223  HB2 SER A 139     -32.155   0.607  11.495  1.00 53.96           H  
ATOM   2224  HB3 SER A 139     -31.767   1.692  12.831  1.00 53.96           H  
ATOM   2225  O   SER A 139     -33.312  -2.119  12.208  1.00 53.96           O  
ATOM   2226  OG  SER A 139     -30.370   0.253  12.417  1.00 53.96           O  
ATOM   2227  HG  SER A 139     -30.099  -0.208  13.214  1.00 53.96           H  
ATOM   2228  N   GLU A 140     -31.649  -2.465  13.682  1.00 50.31           N  
ATOM   2229  H   GLU A 140     -31.020  -2.055  14.358  1.00 50.31           H  
ATOM   2230  CA  GLU A 140     -31.543  -3.910  13.457  1.00 50.31           C  
ATOM   2231  HA  GLU A 140     -31.592  -4.084  12.382  1.00 50.31           H  
ATOM   2232  C   GLU A 140     -32.729  -4.673  14.079  1.00 50.31           C  
ATOM   2233  CB  GLU A 140     -30.171  -4.399  13.966  1.00 50.31           C  
ATOM   2234  HB2 GLU A 140     -30.290  -4.887  14.934  1.00 50.31           H  
ATOM   2235  HB3 GLU A 140     -29.509  -3.543  14.097  1.00 50.31           H  
ATOM   2236  O   GLU A 140     -33.242  -5.614  13.472  1.00 50.31           O  
ATOM   2237  CG  GLU A 140     -29.502  -5.360  12.969  1.00 50.31           C  
ATOM   2238  HG2 GLU A 140     -29.462  -4.871  11.995  1.00 50.31           H  
ATOM   2239  HG3 GLU A 140     -30.123  -6.250  12.872  1.00 50.31           H  
ATOM   2240  CD  GLU A 140     -28.073  -5.775  13.367  1.00 50.31           C  
ATOM   2241  OE1 GLU A 140     -27.422  -6.441  12.529  1.00 50.31           O  
ATOM   2242  OE2 GLU A 140     -27.627  -5.438  14.490  1.00 50.31           O  
ATOM   2243  N   ASP A 141     -33.256  -4.207  15.220  1.00 46.00           N  
ATOM   2244  H   ASP A 141     -32.767  -3.471  15.709  1.00 46.00           H  
ATOM   2245  CA  ASP A 141     -34.451  -4.787  15.859  1.00 46.00           C  
ATOM   2246  HA  ASP A 141     -34.357  -5.871  15.809  1.00 46.00           H  
ATOM   2247  C   ASP A 141     -35.763  -4.461  15.118  1.00 46.00           C  
ATOM   2248  CB  ASP A 141     -34.526  -4.353  17.340  1.00 46.00           C  
ATOM   2249  HB2 ASP A 141     -33.890  -3.482  17.502  1.00 46.00           H  
ATOM   2250  HB3 ASP A 141     -35.546  -4.042  17.566  1.00 46.00           H  
ATOM   2251  O   ASP A 141     -36.709  -5.251  15.142  1.00 46.00           O  
ATOM   2252  CG  ASP A 141     -34.152  -5.453  18.347  1.00 46.00           C  
ATOM   2253  OD1 ASP A 141     -34.169  -6.654  17.981  1.00 46.00           O  
ATOM   2254  OD2 ASP A 141     -33.891  -5.080  19.513  1.00 46.00           O  
ATOM   2255  N   ILE A 142     -35.824  -3.345  14.379  1.00 45.26           N  
ATOM   2256  H   ILE A 142     -35.032  -2.719  14.415  1.00 45.26           H  
ATOM   2257  CA  ILE A 142     -36.979  -3.005  13.521  1.00 45.26           C  
ATOM   2258  HA  ILE A 142     -37.888  -3.249  14.072  1.00 45.26           H  
ATOM   2259  C   ILE A 142     -37.016  -3.881  12.250  1.00 45.26           C  
ATOM   2260  CB  ILE A 142     -37.009  -1.482  13.238  1.00 45.26           C  
ATOM   2261  HB  ILE A 142     -36.051  -1.196  12.804  1.00 45.26           H  
ATOM   2262  O   ILE A 142     -38.069  -4.040  11.631  1.00 45.26           O  
ATOM   2263  CG1 ILE A 142     -37.217  -0.699  14.560  1.00 45.26           C  
ATOM   2264 HG12 ILE A 142     -38.241  -0.838  14.905  1.00 45.26           H  
ATOM   2265 HG13 ILE A 142     -36.563  -1.095  15.337  1.00 45.26           H  
ATOM   2266  CG2 ILE A 142     -38.130  -1.093  12.252  1.00 45.26           C  
ATOM   2267 HG21 ILE A 142     -37.936  -1.532  11.273  1.00 45.26           H  
ATOM   2268 HG22 ILE A 142     -39.092  -1.450  12.619  1.00 45.26           H  
ATOM   2269 HG23 ILE A 142     -38.170  -0.013  12.112  1.00 45.26           H  
ATOM   2270  CD1 ILE A 142     -36.927   0.804  14.452  1.00 45.26           C  
ATOM   2271 HD11 ILE A 142     -36.986   1.250  15.445  1.00 45.26           H  
ATOM   2272 HD12 ILE A 142     -37.656   1.298  13.810  1.00 45.26           H  
ATOM   2273 HD13 ILE A 142     -35.923   0.960  14.057  1.00 45.26           H  
ATOM   2274  N   GLY A 143     -35.903  -4.537  11.897  1.00 38.52           N  
ATOM   2275  H   GLY A 143     -35.073  -4.395  12.454  1.00 38.52           H  
ATOM   2276  CA  GLY A 143     -35.830  -5.508  10.799  1.00 38.52           C  
ATOM   2277  HA2 GLY A 143     -34.786  -5.788  10.658  1.00 38.52           H  
ATOM   2278  HA3 GLY A 143     -36.191  -5.039   9.883  1.00 38.52           H  
ATOM   2279  C   GLY A 143     -36.636  -6.795  11.028  1.00 38.52           C  
ATOM   2280  O   GLY A 143     -36.852  -7.561  10.087  1.00 38.52           O  
ATOM   2281  N   ARG A 144     -37.135  -7.044  12.246  1.00 36.00           N  
ATOM   2282  H   ARG A 144     -36.936  -6.383  12.983  1.00 36.00           H  
ATOM   2283  CA  ARG A 144     -38.089  -8.126  12.516  1.00 36.00           C  
ATOM   2284  HA  ARG A 144     -37.981  -8.903  11.760  1.00 36.00           H  
ATOM   2285  C   ARG A 144     -39.516  -7.608  12.383  1.00 36.00           C  
ATOM   2286  CB  ARG A 144     -37.807  -8.765  13.884  1.00 36.00           C  
ATOM   2287  HB2 ARG A 144     -38.666  -9.371  14.174  1.00 36.00           H  
ATOM   2288  HB3 ARG A 144     -37.664  -7.988  14.635  1.00 36.00           H  
ATOM   2289  O   ARG A 144     -40.158  -7.262  13.370  1.00 36.00           O  
ATOM   2290  CG  ARG A 144     -36.574  -9.674  13.821  1.00 36.00           C  
ATOM   2291  HG2 ARG A 144     -36.729 -10.440  13.062  1.00 36.00           H  
ATOM   2292  HG3 ARG A 144     -35.696  -9.083  13.560  1.00 36.00           H  
ATOM   2293  CD  ARG A 144     -36.346 -10.344  15.177  1.00 36.00           C  
ATOM   2294  HD2 ARG A 144     -37.256 -10.871  15.465  1.00 36.00           H  
ATOM   2295  HD3 ARG A 144     -36.137  -9.569  15.915  1.00 36.00           H  
ATOM   2296  NE  ARG A 144     -35.218 -11.291  15.122  1.00 36.00           N  
ATOM   2297  HE  ARG A 144     -34.616 -11.220  14.313  1.00 36.00           H  
ATOM   2298  NH1 ARG A 144     -35.501 -12.181  17.217  1.00 36.00           N  
ATOM   2299 HH11 ARG A 144     -36.214 -11.486  17.387  1.00 36.00           H  
ATOM   2300 HH12 ARG A 144     -35.162 -12.740  17.987  1.00 36.00           H  
ATOM   2301  NH2 ARG A 144     -33.816 -12.891  15.934  1.00 36.00           N  
ATOM   2302 HH21 ARG A 144     -33.244 -12.797  15.107  1.00 36.00           H  
ATOM   2303 HH22 ARG A 144     -33.506 -13.465  16.705  1.00 36.00           H  
ATOM   2304  CZ  ARG A 144     -34.854 -12.117  16.086  1.00 36.00           C  
ATOM   2305  N   CYS A 145     -40.039  -7.603  11.156  1.00 28.88           N  
ATOM   2306  H   CYS A 145     -39.428  -7.789  10.373  1.00 28.88           H  
ATOM   2307  CA  CYS A 145     -41.474  -7.442  10.924  1.00 28.88           C  
ATOM   2308  HA  CYS A 145     -41.768  -6.437  11.227  1.00 28.88           H  
ATOM   2309  C   CYS A 145     -42.252  -8.488  11.748  1.00 28.88           C  
ATOM   2310  CB  CYS A 145     -41.800  -7.617   9.433  1.00 28.88           C  
ATOM   2311  HB2 CYS A 145     -42.880  -7.693   9.311  1.00 28.88           H  
ATOM   2312  HB3 CYS A 145     -41.347  -8.534   9.057  1.00 28.88           H  
ATOM   2313  O   CYS A 145     -42.083  -9.691  11.509  1.00 28.88           O  
ATOM   2314  SG  CYS A 145     -41.214  -6.198   8.468  1.00 28.88           S  
ATOM   2315  HG  CYS A 145     -41.716  -5.225   9.232  1.00 28.88           H  
ATOM   2316  N   PRO A 146     -43.131  -8.080  12.684  1.00 37.30           N  
ATOM   2317  CA  PRO A 146     -44.002  -9.013  13.372  1.00 37.30           C  
ATOM   2318  HA  PRO A 146     -43.397  -9.819  13.788  1.00 37.30           H  
ATOM   2319  C   PRO A 146     -44.999  -9.571  12.362  1.00 37.30           C  
ATOM   2320  CB  PRO A 146     -44.658  -8.247  14.529  1.00 37.30           C  
ATOM   2321  HB2 PRO A 146     -45.679  -7.959  14.279  1.00 37.30           H  
ATOM   2322  HB3 PRO A 146     -44.649  -8.830  15.450  1.00 37.30           H  
ATOM   2323  O   PRO A 146     -45.950  -8.916  11.938  1.00 37.30           O  
ATOM   2324  CG  PRO A 146     -43.803  -6.988  14.660  1.00 37.30           C  
ATOM   2325  HG2 PRO A 146     -42.949  -7.189  15.306  1.00 37.30           H  
ATOM   2326  HG3 PRO A 146     -44.379  -6.143  15.037  1.00 37.30           H  
ATOM   2327  CD  PRO A 146     -43.315  -6.749  13.234  1.00 37.30           C  
ATOM   2328  HD2 PRO A 146     -44.079  -6.222  12.663  1.00 37.30           H  
ATOM   2329  HD3 PRO A 146     -42.392  -6.170  13.256  1.00 37.30           H  
ATOM   2330  N   SER A 147     -44.759 -10.815  11.967  1.00 30.77           N  
ATOM   2331  H   SER A 147     -43.902 -11.244  12.287  1.00 30.77           H  
ATOM   2332  CA  SER A 147     -45.722 -11.633  11.248  1.00 30.77           C  
ATOM   2333  HA  SER A 147     -46.117 -11.084  10.393  1.00 30.77           H  
ATOM   2334  C   SER A 147     -46.857 -11.967  12.205  1.00 30.77           C  
ATOM   2335  CB  SER A 147     -45.050 -12.914  10.748  1.00 30.77           C  
ATOM   2336  HB2 SER A 147     -45.790 -13.549  10.260  1.00 30.77           H  
ATOM   2337  HB3 SER A 147     -44.615 -13.458  11.586  1.00 30.77           H  
ATOM   2338  O   SER A 147     -46.789 -12.959  12.921  1.00 30.77           O  
ATOM   2339  OG  SER A 147     -44.034 -12.594   9.823  1.00 30.77           O  
ATOM   2340  HG  SER A 147     -43.473 -11.903  10.183  1.00 30.77           H  
ATOM   2341  N   LYS A 148     -47.879 -11.115  12.253  1.00 33.19           N  
ATOM   2342  H   LYS A 148     -47.725 -10.203  11.848  1.00 33.19           H  
ATOM   2343  CA  LYS A 148     -49.248 -11.490  12.620  1.00 33.19           C  
ATOM   2344  HA  LYS A 148     -49.534 -12.355  12.023  1.00 33.19           H  
ATOM   2345  C   LYS A 148     -50.182 -10.351  12.235  1.00 33.19           C  
ATOM   2346  CB  LYS A 148     -49.360 -11.885  14.111  1.00 33.19           C  
ATOM   2347  HB2 LYS A 148     -50.233 -11.415  14.564  1.00 33.19           H  
ATOM   2348  HB3 LYS A 148     -48.479 -11.538  14.651  1.00 33.19           H  
ATOM   2349  O   LYS A 148     -50.285  -9.341  12.922  1.00 33.19           O  
ATOM   2350  CG  LYS A 148     -49.509 -13.416  14.258  1.00 33.19           C  
ATOM   2351  HG2 LYS A 148     -50.531 -13.692  13.995  1.00 33.19           H  
ATOM   2352  HG3 LYS A 148     -48.851 -13.944  13.568  1.00 33.19           H  
ATOM   2353  CD  LYS A 148     -49.214 -13.899  15.681  1.00 33.19           C  
ATOM   2354  HD2 LYS A 148     -49.993 -13.529  16.348  1.00 33.19           H  
ATOM   2355  HD3 LYS A 148     -48.252 -13.500  16.001  1.00 33.19           H  
ATOM   2356  CE  LYS A 148     -49.159 -15.431  15.716  1.00 33.19           C  
ATOM   2357  HE2 LYS A 148     -48.321 -15.759  15.101  1.00 33.19           H  
ATOM   2358  HE3 LYS A 148     -50.074 -15.821  15.270  1.00 33.19           H  
ATOM   2359  NZ  LYS A 148     -49.014 -15.941  17.103  1.00 33.19           N  
ATOM   2360  HZ1 LYS A 148     -49.792 -15.645  17.675  1.00 33.19           H  
ATOM   2361  HZ2 LYS A 148     -48.974 -16.951  17.114  1.00 33.19           H  
ATOM   2362  HZ3 LYS A 148     -48.166 -15.586  17.522  1.00 33.19           H  
ATOM   2363  N   ASN A 149     -50.870 -10.573  11.117  1.00 28.16           N  
ATOM   2364  H   ASN A 149     -50.624 -11.394  10.582  1.00 28.16           H  
ATOM   2365  CA  ASN A 149     -52.122  -9.922  10.767  1.00 28.16           C  
ATOM   2366  HA  ASN A 149     -51.966  -8.856  10.599  1.00 28.16           H  
ATOM   2367  C   ASN A 149     -53.104 -10.113  11.930  1.00 28.16           C  
ATOM   2368  CB  ASN A 149     -52.676 -10.588   9.488  1.00 28.16           C  
ATOM   2369  HB2 ASN A 149     -53.705 -10.261   9.339  1.00 28.16           H  
ATOM   2370  HB3 ASN A 149     -52.690 -11.671   9.612  1.00 28.16           H  
ATOM   2371  O   ASN A 149     -53.787 -11.132  12.008  1.00 28.16           O  
ATOM   2372  CG  ASN A 149     -51.921 -10.231   8.225  1.00 28.16           C  
ATOM   2373  ND2 ASN A 149     -51.889 -11.109   7.251  1.00 28.16           N  
ATOM   2374 HD21 ASN A 149     -52.398 -11.979   7.313  1.00 28.16           H  
ATOM   2375 HD22 ASN A 149     -51.403 -10.815   6.416  1.00 28.16           H  
ATOM   2376  OD1 ASN A 149     -51.359  -9.164   8.090  1.00 28.16           O  
ATOM   2377  N   VAL A 150     -53.158  -9.159  12.852  1.00 34.19           N  
ATOM   2378  H   VAL A 150     -52.491  -8.401  12.812  1.00 34.19           H  
ATOM   2379  CA  VAL A 150     -54.309  -9.018  13.739  1.00 34.19           C  
ATOM   2380  HA  VAL A 150     -54.802  -9.983  13.861  1.00 34.19           H  
ATOM   2381  C   VAL A 150     -55.255  -8.089  13.001  1.00 34.19           C  
ATOM   2382  CB  VAL A 150     -53.918  -8.547  15.146  1.00 34.19           C  
ATOM   2383  HB  VAL A 150     -53.413  -7.582  15.090  1.00 34.19           H  
ATOM   2384  O   VAL A 150     -54.975  -6.905  12.827  1.00 34.19           O  
ATOM   2385  CG1 VAL A 150     -55.161  -8.418  16.034  1.00 34.19           C  
ATOM   2386 HG11 VAL A 150     -55.690  -9.369  16.093  1.00 34.19           H  
ATOM   2387 HG12 VAL A 150     -54.867  -8.109  17.037  1.00 34.19           H  
ATOM   2388 HG13 VAL A 150     -55.832  -7.659  15.631  1.00 34.19           H  
ATOM   2389  CG2 VAL A 150     -52.976  -9.572  15.797  1.00 34.19           C  
ATOM   2390 HG21 VAL A 150     -52.044  -9.632  15.234  1.00 34.19           H  
ATOM   2391 HG22 VAL A 150     -53.448 -10.554  15.827  1.00 34.19           H  
ATOM   2392 HG23 VAL A 150     -52.738  -9.256  16.813  1.00 34.19           H  
ATOM   2393  N   GLY A 151     -56.312  -8.687  12.450  1.00 28.73           N  
ATOM   2394  H   GLY A 151     -56.436  -9.675  12.617  1.00 28.73           H  
ATOM   2395  CA  GLY A 151     -57.333  -7.988  11.686  1.00 28.73           C  
ATOM   2396  HA2 GLY A 151     -58.160  -8.661  11.459  1.00 28.73           H  
ATOM   2397  HA3 GLY A 151     -56.899  -7.635  10.751  1.00 28.73           H  
ATOM   2398  C   GLY A 151     -57.878  -6.805  12.472  1.00 28.73           C  
ATOM   2399  O   GLY A 151     -58.123  -6.923  13.667  1.00 28.73           O  
ATOM   2400  N   ILE A 152     -58.043  -5.687  11.770  1.00 27.30           N  
ATOM   2401  H   ILE A 152     -57.768  -5.710  10.798  1.00 27.30           H  
ATOM   2402  CA  ILE A 152     -58.670  -4.452  12.237  1.00 27.30           C  
ATOM   2403  HA  ILE A 152     -58.127  -4.058  13.096  1.00 27.30           H  
ATOM   2404  C   ILE A 152     -60.114  -4.798  12.636  1.00 27.30           C  
ATOM   2405  CB  ILE A 152     -58.624  -3.418  11.076  1.00 27.30           C  
ATOM   2406  HB  ILE A 152     -59.158  -3.842  10.226  1.00 27.30           H  
ATOM   2407  O   ILE A 152     -60.939  -5.008  11.741  1.00 27.30           O  
ATOM   2408  CG1 ILE A 152     -57.170  -3.127  10.617  1.00 27.30           C  
ATOM   2409 HG12 ILE A 152     -56.618  -4.059  10.495  1.00 27.30           H  
ATOM   2410 HG13 ILE A 152     -56.659  -2.542  11.381  1.00 27.30           H  
ATOM   2411  CG2 ILE A 152     -59.330  -2.107  11.468  1.00 27.30           C  
ATOM   2412 HG21 ILE A 152     -59.345  -1.413  10.628  1.00 27.30           H  
ATOM   2413 HG22 ILE A 152     -58.817  -1.641  12.310  1.00 27.30           H  
ATOM   2414 HG23 ILE A 152     -60.365  -2.300  11.751  1.00 27.30           H  
ATOM   2415  CD1 ILE A 152     -57.077  -2.394   9.272  1.00 27.30           C  
ATOM   2416 HD11 ILE A 152     -57.485  -1.386   9.354  1.00 27.30           H  
ATOM   2417 HD12 ILE A 152     -57.621  -2.947   8.506  1.00 27.30           H  
ATOM   2418 HD13 ILE A 152     -56.030  -2.319   8.977  1.00 27.30           H  
ATOM   2419  N   PRO A 153     -60.468  -4.896  13.932  1.00 29.89           N  
ATOM   2420  CA  PRO A 153     -61.858  -5.006  14.327  1.00 29.89           C  
ATOM   2421  HA  PRO A 153     -62.393  -5.671  13.648  1.00 29.89           H  
ATOM   2422  C   PRO A 153     -62.431  -3.595  14.255  1.00 29.89           C  
ATOM   2423  CB  PRO A 153     -61.877  -5.607  15.737  1.00 29.89           C  
ATOM   2424  HB2 PRO A 153     -62.296  -4.895  16.449  1.00 29.89           H  
ATOM   2425  HB3 PRO A 153     -62.442  -6.539  15.761  1.00 29.89           H  
ATOM   2426  O   PRO A 153     -61.866  -2.646  14.802  1.00 29.89           O  
ATOM   2427  CG  PRO A 153     -60.401  -5.858  16.060  1.00 29.89           C  
ATOM   2428  HG2 PRO A 153     -60.179  -5.674  17.111  1.00 29.89           H  
ATOM   2429  HG3 PRO A 153     -60.129  -6.876  15.781  1.00 29.89           H  
ATOM   2430  CD  PRO A 153     -59.676  -4.869  15.149  1.00 29.89           C  
ATOM   2431  HD2 PRO A 153     -58.629  -5.140  15.012  1.00 29.89           H  
ATOM   2432  HD3 PRO A 153     -59.721  -3.872  15.587  1.00 29.89           H  
ATOM   2433  N   GLY A 154     -63.519  -3.469  13.506  1.00 28.48           N  
ATOM   2434  H   GLY A 154     -63.898  -4.304  13.083  1.00 28.48           H  
ATOM   2435  CA  GLY A 154     -64.158  -2.204  13.199  1.00 28.48           C  
ATOM   2436  HA2 GLY A 154     -65.103  -2.391  12.688  1.00 28.48           H  
ATOM   2437  HA3 GLY A 154     -63.509  -1.653  12.519  1.00 28.48           H  
ATOM   2438  C   GLY A 154     -64.452  -1.341  14.425  1.00 28.48           C  
ATOM   2439  O   GLY A 154     -64.855  -1.826  15.477  1.00 28.48           O  
ATOM   2440  N   ASN A 155     -64.255  -0.044  14.205  1.00 34.93           N  
ATOM   2441  H   ASN A 155     -63.704   0.177  13.388  1.00 34.93           H  
ATOM   2442  CA  ASN A 155     -65.092   1.052  14.675  1.00 34.93           C  
ATOM   2443  HA  ASN A 155     -64.437   1.920  14.758  1.00 34.93           H  
ATOM   2444  C   ASN A 155     -65.713   0.862  16.070  1.00 34.93           C  
ATOM   2445  CB  ASN A 155     -66.129   1.339  13.565  1.00 34.93           C  
ATOM   2446  HB2 ASN A 155     -67.006   0.704  13.698  1.00 34.93           H  
ATOM   2447  HB3 ASN A 155     -65.704   1.119  12.586  1.00 34.93           H  
ATOM   2448  O   ASN A 155     -66.910   0.628  16.196  1.00 34.93           O  
ATOM   2449  CG  ASN A 155     -66.549   2.794  13.520  1.00 34.93           C  
ATOM   2450  ND2 ASN A 155     -67.704   3.091  12.976  1.00 34.93           N  
ATOM   2451 HD21 ASN A 155     -68.356   2.360  12.729  1.00 34.93           H  
ATOM   2452 HD22 ASN A 155     -67.955   4.069  13.009  1.00 34.93           H  
ATOM   2453  OD1 ASN A 155     -65.814   3.688  13.896  1.00 34.93           O  
ATOM   2454  N   ASN A 156     -64.890   0.986  17.109  1.00 35.83           N  
ATOM   2455  H   ASN A 156     -63.905   1.119  16.931  1.00 35.83           H  
ATOM   2456  CA  ASN A 156     -65.348   1.208  18.475  1.00 35.83           C  
ATOM   2457  HA  ASN A 156     -66.400   1.493  18.471  1.00 35.83           H  
ATOM   2458  C   ASN A 156     -64.558   2.384  19.047  1.00 35.83           C  
ATOM   2459  CB  ASN A 156     -65.173  -0.074  19.310  1.00 35.83           C  
ATOM   2460  HB2 ASN A 156     -65.039   0.199  20.357  1.00 35.83           H  
ATOM   2461  HB3 ASN A 156     -64.280  -0.606  18.983  1.00 35.83           H  
ATOM   2462  O   ASN A 156     -63.328   2.356  19.030  1.00 35.83           O  
ATOM   2463  CG  ASN A 156     -66.372  -1.007  19.254  1.00 35.83           C  
ATOM   2464  ND2 ASN A 156     -66.193  -2.254  19.620  1.00 35.83           N  
ATOM   2465 HD21 ASN A 156     -65.263  -2.600  19.809  1.00 35.83           H  
ATOM   2466 HD22 ASN A 156     -67.010  -2.843  19.538  1.00 35.83           H  
ATOM   2467  OD1 ASN A 156     -67.496  -0.640  18.971  1.00 35.83           O  
ATOM   2468  N   ASN A 157     -65.273   3.402  19.526  1.00 42.25           N  
ATOM   2469  H   ASN A 157     -66.271   3.385  19.371  1.00 42.25           H  
ATOM   2470  CA  ASN A 157     -64.777   4.618  20.168  1.00 42.25           C  
ATOM   2471  HA  ASN A 157     -64.528   5.354  19.403  1.00 42.25           H  
ATOM   2472  C   ASN A 157     -63.535   4.343  21.034  1.00 42.25           C  
ATOM   2473  CB  ASN A 157     -65.903   5.200  21.049  1.00 42.25           C  
ATOM   2474  HB2 ASN A 157     -65.511   6.073  21.570  1.00 42.25           H  
ATOM   2475  HB3 ASN A 157     -66.208   4.470  21.798  1.00 42.25           H  
ATOM   2476  O   ASN A 157     -63.635   3.825  22.151  1.00 42.25           O  
ATOM   2477  CG  ASN A 157     -67.146   5.642  20.297  1.00 42.25           C  
ATOM   2478  ND2 ASN A 157     -67.884   6.583  20.814  1.00 42.25           N  
ATOM   2479 HD21 ASN A 157     -67.330   7.317  21.230  1.00 42.25           H  
ATOM   2480 HD22 ASN A 157     -68.572   6.903  20.147  1.00 42.25           H  
ATOM   2481  OD1 ASN A 157     -67.510   5.108  19.270  1.00 42.25           O  
ATOM   2482  N   ILE A 158     -62.344   4.671  20.527  1.00 51.11           N  
ATOM   2483  H   ILE A 158     -62.302   5.034  19.586  1.00 51.11           H  
ATOM   2484  CA  ILE A 158     -61.101   4.470  21.276  1.00 51.11           C  
ATOM   2485  HA  ILE A 158     -61.159   3.520  21.808  1.00 51.11           H  
ATOM   2486  C   ILE A 158     -61.022   5.591  22.303  1.00 51.11           C  
ATOM   2487  CB  ILE A 158     -59.854   4.413  20.359  1.00 51.11           C  
ATOM   2488  HB  ILE A 158     -59.757   5.367  19.841  1.00 51.11           H  
ATOM   2489  O   ILE A 158     -60.574   6.688  21.987  1.00 51.11           O  
ATOM   2490  CG1 ILE A 158     -60.003   3.299  19.298  1.00 51.11           C  
ATOM   2491 HG12 ILE A 158     -60.913   3.474  18.724  1.00 51.11           H  
ATOM   2492 HG13 ILE A 158     -60.096   2.332  19.792  1.00 51.11           H  
ATOM   2493  CG2 ILE A 158     -58.587   4.186  21.212  1.00 51.11           C  
ATOM   2494 HG21 ILE A 158     -58.636   3.219  21.712  1.00 51.11           H  
ATOM   2495 HG22 ILE A 158     -57.696   4.225  20.586  1.00 51.11           H  
ATOM   2496 HG23 ILE A 158     -58.478   4.968  21.963  1.00 51.11           H  
ATOM   2497  CD1 ILE A 158     -58.854   3.237  18.285  1.00 51.11           C  
ATOM   2498 HD11 ILE A 158     -59.109   2.528  17.497  1.00 51.11           H  
ATOM   2499 HD12 ILE A 158     -57.936   2.899  18.766  1.00 51.11           H  
ATOM   2500 HD13 ILE A 158     -58.696   4.219  17.839  1.00 51.11           H  
ATOM   2501  N   ARG A 159     -61.477   5.344  23.532  1.00 63.90           N  
ATOM   2502  H   ARG A 159     -61.946   4.461  23.673  1.00 63.90           H  
ATOM   2503  CA  ARG A 159     -61.186   6.205  24.686  1.00 63.90           C  
ATOM   2504  HA  ARG A 159     -61.448   7.229  24.418  1.00 63.90           H  
ATOM   2505  C   ARG A 159     -59.681   6.145  24.975  1.00 63.90           C  
ATOM   2506  CB  ARG A 159     -62.047   5.742  25.874  1.00 63.90           C  
ATOM   2507  HB2 ARG A 159     -63.042   5.503  25.499  1.00 63.90           H  
ATOM   2508  HB3 ARG A 159     -61.619   4.835  26.301  1.00 63.90           H  
ATOM   2509  O   ARG A 159     -59.077   5.088  24.796  1.00 63.90           O  
ATOM   2510  CG  ARG A 159     -62.204   6.807  26.967  1.00 63.90           C  
ATOM   2511  HG2 ARG A 159     -62.594   7.722  26.521  1.00 63.90           H  
ATOM   2512  HG3 ARG A 159     -61.238   7.013  27.428  1.00 63.90           H  
ATOM   2513  CD  ARG A 159     -63.188   6.306  28.034  1.00 63.90           C  
ATOM   2514  HD2 ARG A 159     -62.750   5.439  28.530  1.00 63.90           H  
ATOM   2515  HD3 ARG A 159     -64.110   6.002  27.540  1.00 63.90           H  
ATOM   2516  NE  ARG A 159     -63.498   7.348  29.032  1.00 63.90           N  
ATOM   2517  HE  ARG A 159     -63.036   8.238  28.917  1.00 63.90           H  
ATOM   2518  NH1 ARG A 159     -64.977   6.119  30.290  1.00 63.90           N  
ATOM   2519 HH11 ARG A 159     -64.829   5.334  29.672  1.00 63.90           H  
ATOM   2520 HH12 ARG A 159     -65.616   6.048  31.068  1.00 63.90           H  
ATOM   2521  NH2 ARG A 159     -64.540   8.234  30.855  1.00 63.90           N  
ATOM   2522 HH21 ARG A 159     -65.169   8.142  31.639  1.00 63.90           H  
ATOM   2523 HH22 ARG A 159     -64.046   9.104  30.714  1.00 63.90           H  
ATOM   2524  CZ  ARG A 159     -64.334   7.230  30.050  1.00 63.90           C  
ATOM   2525  N   SER A 160     -59.080   7.250  25.423  1.00 74.04           N  
ATOM   2526  H   SER A 160     -59.606   8.110  25.497  1.00 74.04           H  
ATOM   2527  CA  SER A 160     -57.656   7.283  25.777  1.00 74.04           C  
ATOM   2528  HA  SER A 160     -57.069   7.107  24.875  1.00 74.04           H  
ATOM   2529  C   SER A 160     -57.365   6.179  26.790  1.00 74.04           C  
ATOM   2530  CB  SER A 160     -57.248   8.632  26.377  1.00 74.04           C  
ATOM   2531  HB2 SER A 160     -56.180   8.608  26.596  1.00 74.04           H  
ATOM   2532  HB3 SER A 160     -57.796   8.796  27.304  1.00 74.04           H  
ATOM   2533  O   SER A 160     -58.095   6.048  27.777  1.00 74.04           O  
ATOM   2534  OG  SER A 160     -57.521   9.690  25.476  1.00 74.04           O  
ATOM   2535  HG  SER A 160     -57.351  10.525  25.917  1.00 74.04           H  
ATOM   2536  N   LYS A 161     -56.340   5.365  26.533  1.00 82.55           N  
ATOM   2537  H   LYS A 161     -55.757   5.565  25.733  1.00 82.55           H  
ATOM   2538  CA  LYS A 161     -56.036   4.189  27.350  1.00 82.55           C  
ATOM   2539  HA  LYS A 161     -56.474   4.347  28.335  1.00 82.55           H  
ATOM   2540  C   LYS A 161     -54.531   4.050  27.558  1.00 82.55           C  
ATOM   2541  CB  LYS A 161     -56.710   2.935  26.744  1.00 82.55           C  
ATOM   2542  HB2 LYS A 161     -56.261   2.703  25.778  1.00 82.55           H  
ATOM   2543  HB3 LYS A 161     -57.771   3.136  26.599  1.00 82.55           H  
ATOM   2544  O   LYS A 161     -53.732   4.233  26.640  1.00 82.55           O  
ATOM   2545  CG  LYS A 161     -56.555   1.739  27.690  1.00 82.55           C  
ATOM   2546  HG2 LYS A 161     -55.495   1.484  27.691  1.00 82.55           H  
ATOM   2547  HG3 LYS A 161     -56.850   2.045  28.694  1.00 82.55           H  
ATOM   2548  CD  LYS A 161     -57.308   0.456  27.324  1.00 82.55           C  
ATOM   2549  HD2 LYS A 161     -58.381   0.644  27.281  1.00 82.55           H  
ATOM   2550  HD3 LYS A 161     -56.946   0.086  26.365  1.00 82.55           H  
ATOM   2551  CE  LYS A 161     -56.972  -0.534  28.451  1.00 82.55           C  
ATOM   2552  HE2 LYS A 161     -57.412  -0.182  29.385  1.00 82.55           H  
ATOM   2553  HE3 LYS A 161     -55.896  -0.516  28.619  1.00 82.55           H  
ATOM   2554  NZ  LYS A 161     -57.387  -1.928  28.185  1.00 82.55           N  
ATOM   2555  HZ1 LYS A 161     -58.392  -2.018  28.130  1.00 82.55           H  
ATOM   2556  HZ2 LYS A 161     -56.938  -2.272  27.349  1.00 82.55           H  
ATOM   2557  HZ3 LYS A 161     -57.038  -2.480  28.955  1.00 82.55           H  
ATOM   2558  N   LEU A 162     -54.162   3.719  28.790  1.00 87.83           N  
ATOM   2559  H   LEU A 162     -54.889   3.529  29.464  1.00 87.83           H  
ATOM   2560  CA  LEU A 162     -52.824   3.261  29.139  1.00 87.83           C  
ATOM   2561  HA  LEU A 162     -52.094   3.757  28.499  1.00 87.83           H  
ATOM   2562  C   LEU A 162     -52.758   1.753  28.897  1.00 87.83           C  
ATOM   2563  CB  LEU A 162     -52.569   3.629  30.605  1.00 87.83           C  
ATOM   2564  HB2 LEU A 162     -53.182   2.986  31.238  1.00 87.83           H  
ATOM   2565  HB3 LEU A 162     -52.888   4.659  30.760  1.00 87.83           H  
ATOM   2566  O   LEU A 162     -53.718   1.065  29.200  1.00 87.83           O  
ATOM   2567  CG  LEU A 162     -51.102   3.520  31.037  1.00 87.83           C  
ATOM   2568  HG  LEU A 162     -50.693   2.546  30.768  1.00 87.83           H  
ATOM   2569  CD1 LEU A 162     -50.274   4.631  30.388  1.00 87.83           C  
ATOM   2570 HD11 LEU A 162     -49.293   4.688  30.860  1.00 87.83           H  
ATOM   2571 HD12 LEU A 162     -50.136   4.422  29.327  1.00 87.83           H  
ATOM   2572 HD13 LEU A 162     -50.776   5.591  30.508  1.00 87.83           H  
ATOM   2573  CD2 LEU A 162     -51.020   3.691  32.547  1.00 87.83           C  
ATOM   2574 HD21 LEU A 162     -51.589   2.897  33.031  1.00 87.83           H  
ATOM   2575 HD22 LEU A 162     -51.415   4.664  32.842  1.00 87.83           H  
ATOM   2576 HD23 LEU A 162     -49.982   3.615  32.871  1.00 87.83           H  
ATOM   2577  N   HIS A 163     -51.670   1.262  28.323  1.00 90.40           N  
ATOM   2578  H   HIS A 163     -50.939   1.906  28.056  1.00 90.40           H  
ATOM   2579  CA  HIS A 163     -51.453  -0.148  28.029  1.00 90.40           C  
ATOM   2580  HA  HIS A 163     -52.242  -0.752  28.476  1.00 90.40           H  
ATOM   2581  C   HIS A 163     -50.118  -0.576  28.626  1.00 90.40           C  
ATOM   2582  CB  HIS A 163     -51.498  -0.342  26.510  1.00 90.40           C  
ATOM   2583  HB2 HIS A 163     -50.719   0.259  26.041  1.00 90.40           H  
ATOM   2584  HB3 HIS A 163     -52.458   0.023  26.144  1.00 90.40           H  
ATOM   2585  O   HIS A 163     -49.071  -0.060  28.210  1.00 90.40           O  
ATOM   2586  CG  HIS A 163     -51.347  -1.774  26.076  1.00 90.40           C  
ATOM   2587  CD2 HIS A 163     -52.348  -2.703  26.001  1.00 90.40           C  
ATOM   2588  HD2 HIS A 163     -53.374  -2.553  26.300  1.00 90.40           H  
ATOM   2589  ND1 HIS A 163     -50.206  -2.363  25.584  1.00 90.40           N  
ATOM   2590  HD1 HIS A 163     -49.289  -1.941  25.547  1.00 90.40           H  
ATOM   2591  CE1 HIS A 163     -50.529  -3.600  25.175  1.00 90.40           C  
ATOM   2592  HE1 HIS A 163     -49.844  -4.300  24.720  1.00 90.40           H  
ATOM   2593  NE2 HIS A 163     -51.823  -3.856  25.414  1.00 90.40           N  
ATOM   2594  N   PHE A 164     -50.156  -1.494  29.588  1.00 94.01           N  
ATOM   2595  H   PHE A 164     -51.061  -1.781  29.935  1.00 94.01           H  
ATOM   2596  CA  PHE A 164     -48.986  -1.978  30.309  1.00 94.01           C  
ATOM   2597  HA  PHE A 164     -48.108  -1.488  29.889  1.00 94.01           H  
ATOM   2598  C   PHE A 164     -48.796  -3.488  30.131  1.00 94.01           C  
ATOM   2599  CB  PHE A 164     -49.115  -1.560  31.779  1.00 94.01           C  
ATOM   2600  HB2 PHE A 164     -49.970  -2.078  32.213  1.00 94.01           H  
ATOM   2601  HB3 PHE A 164     -49.322  -0.490  31.819  1.00 94.01           H  
ATOM   2602  O   PHE A 164     -49.626  -4.284  30.556  1.00 94.01           O  
ATOM   2603  CG  PHE A 164     -47.890  -1.819  32.632  1.00 94.01           C  
ATOM   2604  CD1 PHE A 164     -48.042  -2.238  33.964  1.00 94.01           C  
ATOM   2605  HD1 PHE A 164     -49.027  -2.408  34.373  1.00 94.01           H  
ATOM   2606  CD2 PHE A 164     -46.595  -1.600  32.121  1.00 94.01           C  
ATOM   2607  HD2 PHE A 164     -46.455  -1.256  31.108  1.00 94.01           H  
ATOM   2608  CE1 PHE A 164     -46.908  -2.453  34.762  1.00 94.01           C  
ATOM   2609  HE1 PHE A 164     -47.040  -2.801  35.776  1.00 94.01           H  
ATOM   2610  CE2 PHE A 164     -45.463  -1.815  32.919  1.00 94.01           C  
ATOM   2611  HE2 PHE A 164     -44.477  -1.639  32.514  1.00 94.01           H  
ATOM   2612  CZ  PHE A 164     -45.618  -2.252  34.241  1.00 94.01           C  
ATOM   2613  HZ  PHE A 164     -44.747  -2.431  34.854  1.00 94.01           H  
ATOM   2614  N   VAL A 165     -47.703  -3.884  29.467  1.00 92.14           N  
ATOM   2615  H   VAL A 165     -47.032  -3.187  29.180  1.00 92.14           H  
ATOM   2616  CA  VAL A 165     -47.448  -5.278  29.065  1.00 92.14           C  
ATOM   2617  HA  VAL A 165     -48.087  -5.936  29.654  1.00 92.14           H  
ATOM   2618  C   VAL A 165     -46.011  -5.693  29.358  1.00 92.14           C  
ATOM   2619  CB  VAL A 165     -47.807  -5.489  27.578  1.00 92.14           C  
ATOM   2620  HB  VAL A 165     -47.317  -4.728  26.971  1.00 92.14           H  
ATOM   2621  O   VAL A 165     -45.082  -4.908  29.159  1.00 92.14           O  
ATOM   2622  CG1 VAL A 165     -47.424  -6.866  27.026  1.00 92.14           C  
ATOM   2623 HG11 VAL A 165     -47.846  -7.656  27.647  1.00 92.14           H  
ATOM   2624 HG12 VAL A 165     -46.339  -6.972  27.001  1.00 92.14           H  
ATOM   2625 HG13 VAL A 165     -47.789  -6.984  26.006  1.00 92.14           H  
ATOM   2626  CG2 VAL A 165     -49.321  -5.363  27.410  1.00 92.14           C  
ATOM   2627 HG21 VAL A 165     -49.625  -5.687  26.415  1.00 92.14           H  
ATOM   2628 HG22 VAL A 165     -49.828  -6.004  28.131  1.00 92.14           H  
ATOM   2629 HG23 VAL A 165     -49.641  -4.336  27.590  1.00 92.14           H  
ATOM   2630  N   GLY A 166     -45.848  -6.938  29.807  1.00 89.46           N  
ATOM   2631  H   GLY A 166     -46.671  -7.514  29.912  1.00 89.46           H  
ATOM   2632  CA  GLY A 166     -44.569  -7.633  29.937  1.00 89.46           C  
ATOM   2633  HA2 GLY A 166     -43.762  -6.901  29.954  1.00 89.46           H  
ATOM   2634  HA3 GLY A 166     -44.540  -8.189  30.874  1.00 89.46           H  
ATOM   2635  C   GLY A 166     -44.335  -8.622  28.791  1.00 89.46           C  
ATOM   2636  O   GLY A 166     -45.290  -9.095  28.177  1.00 89.46           O  
ATOM   2637  N   ASP A 167     -43.076  -8.938  28.497  1.00 83.59           N  
ATOM   2638  H   ASP A 167     -42.337  -8.563  29.075  1.00 83.59           H  
ATOM   2639  CA  ASP A 167     -42.687  -9.987  27.542  1.00 83.59           C  
ATOM   2640  HA  ASP A 167     -43.228  -9.818  26.610  1.00 83.59           H  
ATOM   2641  C   ASP A 167     -43.065 -11.401  28.004  1.00 83.59           C  
ATOM   2642  CB  ASP A 167     -41.180  -9.901  27.230  1.00 83.59           C  
ATOM   2643  HB2 ASP A 167     -41.014  -8.989  26.655  1.00 83.59           H  
ATOM   2644  HB3 ASP A 167     -40.908 -10.739  26.588  1.00 83.59           H  
ATOM   2645  O   ASP A 167     -43.428 -12.239  27.176  1.00 83.59           O  
ATOM   2646  CG  ASP A 167     -40.231  -9.872  28.440  1.00 83.59           C  
ATOM   2647  OD1 ASP A 167     -40.702  -9.779  29.596  1.00 83.59           O  
ATOM   2648  OD2 ASP A 167     -39.009  -9.767  28.195  1.00 83.59           O  
ATOM   2649  N   SER A 168     -43.027 -11.655  29.313  1.00 80.67           N  
ATOM   2650  H   SER A 168     -42.614 -10.958  29.915  1.00 80.67           H  
ATOM   2651  CA  SER A 168     -43.509 -12.895  29.920  1.00 80.67           C  
ATOM   2652  HA  SER A 168     -44.286 -13.320  29.283  1.00 80.67           H  
ATOM   2653  C   SER A 168     -44.105 -12.648  31.308  1.00 80.67           C  
ATOM   2654  CB  SER A 168     -42.365 -13.906  30.012  1.00 80.67           C  
ATOM   2655  HB2 SER A 168     -41.892 -14.016  29.037  1.00 80.67           H  
ATOM   2656  HB3 SER A 168     -41.627 -13.552  30.732  1.00 80.67           H  
ATOM   2657  O   SER A 168     -43.590 -11.850  32.089  1.00 80.67           O  
ATOM   2658  OG  SER A 168     -42.881 -15.158  30.425  1.00 80.67           O  
ATOM   2659  HG  SER A 168     -42.193 -15.623  30.907  1.00 80.67           H  
ATOM   2660  N   GLU A 169     -45.178 -13.368  31.642  1.00 77.74           N  
ATOM   2661  H   GLU A 169     -45.577 -13.983  30.946  1.00 77.74           H  
ATOM   2662  CA  GLU A 169     -45.736 -13.407  33.005  1.00 77.74           C  
ATOM   2663  HA  GLU A 169     -45.800 -12.397  33.410  1.00 77.74           H  
ATOM   2664  C   GLU A 169     -44.858 -14.233  33.959  1.00 77.74           C  
ATOM   2665  CB  GLU A 169     -47.146 -14.017  32.974  1.00 77.74           C  
ATOM   2666  HB2 GLU A 169     -47.100 -14.987  32.478  1.00 77.74           H  
ATOM   2667  HB3 GLU A 169     -47.477 -14.169  34.001  1.00 77.74           H  
ATOM   2668  O   GLU A 169     -44.825 -13.979  35.167  1.00 77.74           O  
ATOM   2669  CG  GLU A 169     -48.172 -13.122  32.262  1.00 77.74           C  
ATOM   2670  HG2 GLU A 169     -48.197 -12.155  32.764  1.00 77.74           H  
ATOM   2671  HG3 GLU A 169     -47.848 -12.961  31.234  1.00 77.74           H  
ATOM   2672  CD  GLU A 169     -49.591 -13.720  32.246  1.00 77.74           C  
ATOM   2673  OE1 GLU A 169     -50.486 -13.045  31.688  1.00 77.74           O  
ATOM   2674  OE2 GLU A 169     -49.782 -14.850  32.754  1.00 77.74           O  
ATOM   2675  N   PHE A 170     -44.128 -15.207  33.406  1.00 84.57           N  
ATOM   2676  H   PHE A 170     -44.142 -15.282  32.399  1.00 84.57           H  
ATOM   2677  CA  PHE A 170     -43.240 -16.105  34.133  1.00 84.57           C  
ATOM   2678  HA  PHE A 170     -43.241 -15.831  35.188  1.00 84.57           H  
ATOM   2679  C   PHE A 170     -41.825 -15.975  33.582  1.00 84.57           C  
ATOM   2680  CB  PHE A 170     -43.736 -17.552  34.032  1.00 84.57           C  
ATOM   2681  HB2 PHE A 170     -43.677 -17.879  32.994  1.00 84.57           H  
ATOM   2682  HB3 PHE A 170     -43.072 -18.190  34.615  1.00 84.57           H  
ATOM   2683  O   PHE A 170     -41.577 -16.351  32.439  1.00 84.57           O  
ATOM   2684  CG  PHE A 170     -45.152 -17.749  34.527  1.00 84.57           C  
ATOM   2685  CD1 PHE A 170     -45.418 -17.775  35.907  1.00 84.57           C  
ATOM   2686  HD1 PHE A 170     -44.609 -17.632  36.608  1.00 84.57           H  
ATOM   2687  CD2 PHE A 170     -46.211 -17.846  33.606  1.00 84.57           C  
ATOM   2688  HD2 PHE A 170     -46.017 -17.775  32.546  1.00 84.57           H  
ATOM   2689  CE1 PHE A 170     -46.737 -17.927  36.368  1.00 84.57           C  
ATOM   2690  HE1 PHE A 170     -46.948 -17.914  37.427  1.00 84.57           H  
ATOM   2691  CE2 PHE A 170     -47.531 -17.978  34.065  1.00 84.57           C  
ATOM   2692  HE2 PHE A 170     -48.349 -17.992  33.360  1.00 84.57           H  
ATOM   2693  CZ  PHE A 170     -47.794 -18.028  35.445  1.00 84.57           C  
ATOM   2694  HZ  PHE A 170     -48.815 -18.094  35.792  1.00 84.57           H  
ATOM   2695  N   VAL A 171     -40.900 -15.466  34.390  1.00 85.56           N  
ATOM   2696  H   VAL A 171     -41.181 -15.179  35.317  1.00 85.56           H  
ATOM   2697  CA  VAL A 171     -39.503 -15.265  33.978  1.00 85.56           C  
ATOM   2698  HA  VAL A 171     -39.383 -15.545  32.932  1.00 85.56           H  
ATOM   2699  C   VAL A 171     -38.601 -16.175  34.796  1.00 85.56           C  
ATOM   2700  CB  VAL A 171     -39.101 -13.785  34.095  1.00 85.56           C  
ATOM   2701  HB  VAL A 171     -39.200 -13.464  35.132  1.00 85.56           H  
ATOM   2702  O   VAL A 171     -38.671 -16.188  36.026  1.00 85.56           O  
ATOM   2703  CG1 VAL A 171     -37.660 -13.544  33.641  1.00 85.56           C  
ATOM   2704 HG11 VAL A 171     -37.559 -13.811  32.589  1.00 85.56           H  
ATOM   2705 HG12 VAL A 171     -36.954 -14.125  34.234  1.00 85.56           H  
ATOM   2706 HG13 VAL A 171     -37.410 -12.487  33.738  1.00 85.56           H  
ATOM   2707  CG2 VAL A 171     -40.000 -12.910  33.216  1.00 85.56           C  
ATOM   2708 HG21 VAL A 171     -41.025 -12.905  33.586  1.00 85.56           H  
ATOM   2709 HG22 VAL A 171     -39.624 -11.887  33.204  1.00 85.56           H  
ATOM   2710 HG23 VAL A 171     -39.984 -13.283  32.191  1.00 85.56           H  
ATOM   2711  N   LYS A 172     -37.742 -16.961  34.147  1.00 84.46           N  
ATOM   2712  H   LYS A 172     -37.788 -16.984  33.139  1.00 84.46           H  
ATOM   2713  CA  LYS A 172     -36.751 -17.785  34.854  1.00 84.46           C  
ATOM   2714  HA  LYS A 172     -37.211 -18.172  35.763  1.00 84.46           H  
ATOM   2715  C   LYS A 172     -35.558 -16.944  35.308  1.00 84.46           C  
ATOM   2716  CB  LYS A 172     -36.331 -18.983  33.990  1.00 84.46           C  
ATOM   2717  HB2 LYS A 172     -35.569 -19.550  34.524  1.00 84.46           H  
ATOM   2718  HB3 LYS A 172     -35.888 -18.615  33.064  1.00 84.46           H  
ATOM   2719  O   LYS A 172     -34.859 -16.340  34.494  1.00 84.46           O  
ATOM   2720  CG  LYS A 172     -37.485 -19.935  33.630  1.00 84.46           C  
ATOM   2721  HG2 LYS A 172     -37.065 -20.780  33.085  1.00 84.46           H  
ATOM   2722  HG3 LYS A 172     -38.184 -19.425  32.966  1.00 84.46           H  
ATOM   2723  CD  LYS A 172     -38.253 -20.461  34.851  1.00 84.46           C  
ATOM   2724  HD2 LYS A 172     -37.550 -20.892  35.564  1.00 84.46           H  
ATOM   2725  HD3 LYS A 172     -38.793 -19.637  35.318  1.00 84.46           H  
ATOM   2726  CE  LYS A 172     -39.256 -21.526  34.406  1.00 84.46           C  
ATOM   2727  HE2 LYS A 172     -38.697 -22.346  33.955  1.00 84.46           H  
ATOM   2728  HE3 LYS A 172     -39.900 -21.097  33.639  1.00 84.46           H  
ATOM   2729  NZ  LYS A 172     -40.062 -22.021  35.550  1.00 84.46           N  
ATOM   2730  HZ1 LYS A 172     -39.450 -22.364  36.276  1.00 84.46           H  
ATOM   2731  HZ2 LYS A 172     -40.652 -21.301  35.941  1.00 84.46           H  
ATOM   2732  HZ3 LYS A 172     -40.664 -22.774  35.249  1.00 84.46           H  
ATOM   2733  N   GLU A 173     -35.311 -16.939  36.619  1.00 85.14           N  
ATOM   2734  H   GLU A 173     -35.947 -17.457  37.208  1.00 85.14           H  
ATOM   2735  CA  GLU A 173     -34.272 -16.135  37.273  1.00 85.14           C  
ATOM   2736  HA  GLU A 173     -34.573 -15.090  37.197  1.00 85.14           H  
ATOM   2737  C   GLU A 173     -32.905 -16.312  36.589  1.00 85.14           C  
ATOM   2738  CB  GLU A 173     -34.163 -16.518  38.767  1.00 85.14           C  
ATOM   2739  HB2 GLU A 173     -35.150 -16.759  39.162  1.00 85.14           H  
ATOM   2740  HB3 GLU A 173     -33.526 -17.396  38.867  1.00 85.14           H  
ATOM   2741  O   GLU A 173     -32.432 -17.437  36.435  1.00 85.14           O  
ATOM   2742  CG  GLU A 173     -33.582 -15.380  39.613  1.00 85.14           C  
ATOM   2743  HG2 GLU A 173     -32.737 -14.930  39.093  1.00 85.14           H  
ATOM   2744  HG3 GLU A 173     -34.362 -14.622  39.683  1.00 85.14           H  
ATOM   2745  CD  GLU A 173     -33.138 -15.762  41.039  1.00 85.14           C  
ATOM   2746  OE1 GLU A 173     -32.743 -14.825  41.777  1.00 85.14           O  
ATOM   2747  OE2 GLU A 173     -33.169 -16.954  41.427  1.00 85.14           O  
ATOM   2748  N   LEU A 174     -32.254 -15.205  36.218  1.00 82.10           N  
ATOM   2749  H   LEU A 174     -32.723 -14.328  36.397  1.00 82.10           H  
ATOM   2750  CA  LEU A 174     -30.930 -15.154  35.567  1.00 82.10           C  
ATOM   2751  HA  LEU A 174     -30.725 -14.103  35.367  1.00 82.10           H  
ATOM   2752  C   LEU A 174     -30.801 -15.845  34.191  1.00 82.10           C  
ATOM   2753  CB  LEU A 174     -29.828 -15.672  36.520  1.00 82.10           C  
ATOM   2754  HB2 LEU A 174     -29.914 -16.758  36.574  1.00 82.10           H  
ATOM   2755  HB3 LEU A 174     -28.859 -15.453  36.073  1.00 82.10           H  
ATOM   2756  O   LEU A 174     -29.702 -15.836  33.637  1.00 82.10           O  
ATOM   2757  CG  LEU A 174     -29.827 -15.124  37.954  1.00 82.10           C  
ATOM   2758  HG  LEU A 174     -30.768 -15.373  38.444  1.00 82.10           H  
ATOM   2759  CD1 LEU A 174     -28.717 -15.789  38.770  1.00 82.10           C  
ATOM   2760 HD11 LEU A 174     -27.748 -15.571  38.321  1.00 82.10           H  
ATOM   2761 HD12 LEU A 174     -28.743 -15.415  39.793  1.00 82.10           H  
ATOM   2762 HD13 LEU A 174     -28.875 -16.868  38.770  1.00 82.10           H  
ATOM   2763  CD2 LEU A 174     -29.617 -13.611  38.007  1.00 82.10           C  
ATOM   2764 HD21 LEU A 174     -30.486 -13.122  37.568  1.00 82.10           H  
ATOM   2765 HD22 LEU A 174     -29.543 -13.286  39.045  1.00 82.10           H  
ATOM   2766 HD23 LEU A 174     -28.709 -13.343  37.468  1.00 82.10           H  
ATOM   2767  N   ILE A 175     -31.868 -16.434  33.647  1.00 81.63           N  
ATOM   2768  H   ILE A 175     -32.734 -16.419  34.167  1.00 81.63           H  
ATOM   2769  CA  ILE A 175     -31.866 -17.096  32.331  1.00 81.63           C  
ATOM   2770  HA  ILE A 175     -30.844 -17.187  31.964  1.00 81.63           H  
ATOM   2771  C   ILE A 175     -32.619 -16.247  31.312  1.00 81.63           C  
ATOM   2772  CB  ILE A 175     -32.464 -18.520  32.428  1.00 81.63           C  
ATOM   2773  HB  ILE A 175     -33.463 -18.448  32.858  1.00 81.63           H  
ATOM   2774  O   ILE A 175     -32.130 -16.030  30.205  1.00 81.63           O  
ATOM   2775  CG1 ILE A 175     -31.594 -19.395  33.357  1.00 81.63           C  
ATOM   2776 HG12 ILE A 175     -30.570 -19.418  32.984  1.00 81.63           H  
ATOM   2777 HG13 ILE A 175     -31.579 -18.951  34.353  1.00 81.63           H  
ATOM   2778  CG2 ILE A 175     -32.590 -19.172  31.034  1.00 81.63           C  
ATOM   2779 HG21 ILE A 175     -31.606 -19.274  30.578  1.00 81.63           H  
ATOM   2780 HG22 ILE A 175     -33.065 -20.150  31.106  1.00 81.63           H  
ATOM   2781 HG23 ILE A 175     -33.221 -18.571  30.379  1.00 81.63           H  
ATOM   2782  CD1 ILE A 175     -32.095 -20.834  33.505  1.00 81.63           C  
ATOM   2783 HD11 ILE A 175     -33.165 -20.832  33.711  1.00 81.63           H  
ATOM   2784 HD12 ILE A 175     -31.561 -21.310  34.328  1.00 81.63           H  
ATOM   2785 HD13 ILE A 175     -31.900 -21.404  32.597  1.00 81.63           H  
ATOM   2786  N   GLU A 176     -33.804 -15.772  31.689  1.00 83.30           N  
ATOM   2787  H   GLU A 176     -34.135 -15.942  32.628  1.00 83.30           H  
ATOM   2788  CA  GLU A 176     -34.683 -15.015  30.807  1.00 83.30           C  
ATOM   2789  HA  GLU A 176     -34.337 -15.146  29.781  1.00 83.30           H  
ATOM   2790  C   GLU A 176     -34.635 -13.521  31.161  1.00 83.30           C  
ATOM   2791  CB  GLU A 176     -36.103 -15.589  30.869  1.00 83.30           C  
ATOM   2792  HB2 GLU A 176     -36.790 -14.914  30.358  1.00 83.30           H  
ATOM   2793  HB3 GLU A 176     -36.391 -15.668  31.917  1.00 83.30           H  
ATOM   2794  O   GLU A 176     -34.674 -13.157  32.346  1.00 83.30           O  
ATOM   2795  CG  GLU A 176     -36.182 -16.975  30.203  1.00 83.30           C  
ATOM   2796  HG2 GLU A 176     -35.400 -17.615  30.612  1.00 83.30           H  
ATOM   2797  HG3 GLU A 176     -35.996 -16.860  29.135  1.00 83.30           H  
ATOM   2798  CD  GLU A 176     -37.526 -17.684  30.421  1.00 83.30           C  
ATOM   2799  OE1 GLU A 176     -37.750 -18.708  29.735  1.00 83.30           O  
ATOM   2800  OE2 GLU A 176     -38.276 -17.266  31.333  1.00 83.30           O  
ATOM   2801  N   PRO A 177     -34.531 -12.634  30.155  1.00 88.23           N  
ATOM   2802  CA  PRO A 177     -34.708 -11.213  30.383  1.00 88.23           C  
ATOM   2803  HA  PRO A 177     -34.081 -10.892  31.214  1.00 88.23           H  
ATOM   2804  C   PRO A 177     -36.175 -10.916  30.717  1.00 88.23           C  
ATOM   2805  CB  PRO A 177     -34.242 -10.536  29.093  1.00 88.23           C  
ATOM   2806  HB2 PRO A 177     -34.744  -9.583  28.923  1.00 88.23           H  
ATOM   2807  HB3 PRO A 177     -33.161 -10.400  29.126  1.00 88.23           H  
ATOM   2808  O   PRO A 177     -37.074 -11.657  30.328  1.00 88.23           O  
ATOM   2809  CG  PRO A 177     -34.597 -11.567  28.022  1.00 88.23           C  
ATOM   2810  HG2 PRO A 177     -35.648 -11.464  27.753  1.00 88.23           H  
ATOM   2811  HG3 PRO A 177     -33.964 -11.470  27.140  1.00 88.23           H  
ATOM   2812  CD  PRO A 177     -34.381 -12.905  28.730  1.00 88.23           C  
ATOM   2813  HD2 PRO A 177     -33.372 -13.270  28.538  1.00 88.23           H  
ATOM   2814  HD3 PRO A 177     -35.121 -13.627  28.384  1.00 88.23           H  
ATOM   2815  N   LEU A 178     -36.401  -9.813  31.427  1.00 89.23           N  
ATOM   2816  H   LEU A 178     -35.603  -9.234  31.646  1.00 89.23           H  
ATOM   2817  CA  LEU A 178     -37.733  -9.266  31.682  1.00 89.23           C  
ATOM   2818  HA  LEU A 178     -38.490  -9.910  31.235  1.00 89.23           H  
ATOM   2819  C   LEU A 178     -37.825  -7.901  31.012  1.00 89.23           C  
ATOM   2820  CB  LEU A 178     -37.984  -9.196  33.202  1.00 89.23           C  
ATOM   2821  HB2 LEU A 178     -37.126  -8.713  33.668  1.00 89.23           H  
ATOM   2822  HB3 LEU A 178     -38.045 -10.211  33.593  1.00 89.23           H  
ATOM   2823  O   LEU A 178     -36.940  -7.064  31.196  1.00 89.23           O  
ATOM   2824  CG  LEU A 178     -39.242  -8.416  33.634  1.00 89.23           C  
ATOM   2825  HG  LEU A 178     -39.205  -7.409  33.220  1.00 89.23           H  
ATOM   2826  CD1 LEU A 178     -40.546  -9.072  33.188  1.00 89.23           C  
ATOM   2827 HD11 LEU A 178     -40.674 -10.040  33.672  1.00 89.23           H  
ATOM   2828 HD12 LEU A 178     -40.557  -9.215  32.107  1.00 89.23           H  
ATOM   2829 HD13 LEU A 178     -41.390  -8.439  33.461  1.00 89.23           H  
ATOM   2830  CD2 LEU A 178     -39.253  -8.289  35.158  1.00 89.23           C  
ATOM   2831 HD21 LEU A 178     -40.137  -7.737  35.478  1.00 89.23           H  
ATOM   2832 HD22 LEU A 178     -38.370  -7.743  35.492  1.00 89.23           H  
ATOM   2833 HD23 LEU A 178     -39.257  -9.276  35.620  1.00 89.23           H  
ATOM   2834  N   THR A 179     -38.905  -7.650  30.288  1.00 92.31           N  
ATOM   2835  H   THR A 179     -39.535  -8.419  30.108  1.00 92.31           H  
ATOM   2836  CA  THR A 179     -39.150  -6.380  29.608  1.00 92.31           C  
ATOM   2837  HA  THR A 179     -38.440  -5.635  29.965  1.00 92.31           H  
ATOM   2838  C   THR A 179     -40.552  -5.894  29.901  1.00 92.31           C  
ATOM   2839  CB  THR A 179     -38.959  -6.505  28.095  1.00 92.31           C  
ATOM   2840  HB  THR A 179     -39.695  -7.195  27.684  1.00 92.31           H  
ATOM   2841  O   THR A 179     -41.529  -6.509  29.491  1.00 92.31           O  
ATOM   2842  CG2 THR A 179     -39.125  -5.152  27.402  1.00 92.31           C  
ATOM   2843 HG21 THR A 179     -38.660  -4.361  27.991  1.00 92.31           H  
ATOM   2844 HG22 THR A 179     -40.188  -4.937  27.297  1.00 92.31           H  
ATOM   2845 HG23 THR A 179     -38.673  -5.193  26.411  1.00 92.31           H  
ATOM   2846  OG1 THR A 179     -37.680  -7.013  27.813  1.00 92.31           O  
ATOM   2847  HG1 THR A 179     -37.767  -7.956  27.967  1.00 92.31           H  
ATOM   2848  N   LEU A 180     -40.655  -4.742  30.559  1.00 93.42           N  
ATOM   2849  H   LEU A 180     -39.801  -4.276  30.827  1.00 93.42           H  
ATOM   2850  CA  LEU A 180     -41.921  -4.090  30.866  1.00 93.42           C  
ATOM   2851  HA  LEU A 180     -42.745  -4.766  30.638  1.00 93.42           H  
ATOM   2852  C   LEU A 180     -42.102  -2.856  29.996  1.00 93.42           C  
ATOM   2853  CB  LEU A 180     -41.979  -3.745  32.359  1.00 93.42           C  
ATOM   2854  HB2 LEU A 180     -41.160  -3.068  32.604  1.00 93.42           H  
ATOM   2855  HB3 LEU A 180     -42.917  -3.223  32.549  1.00 93.42           H  
ATOM   2856  O   LEU A 180     -41.281  -1.937  30.025  1.00 93.42           O  
ATOM   2857  CG  LEU A 180     -41.912  -4.966  33.290  1.00 93.42           C  
ATOM   2858  HG  LEU A 180     -40.928  -5.431  33.233  1.00 93.42           H  
ATOM   2859  CD1 LEU A 180     -42.156  -4.504  34.724  1.00 93.42           C  
ATOM   2860 HD11 LEU A 180     -41.972  -5.336  35.404  1.00 93.42           H  
ATOM   2861 HD12 LEU A 180     -41.482  -3.687  34.980  1.00 93.42           H  
ATOM   2862 HD13 LEU A 180     -43.191  -4.182  34.844  1.00 93.42           H  
ATOM   2863  CD2 LEU A 180     -42.952  -6.010  32.905  1.00 93.42           C  
ATOM   2864 HD21 LEU A 180     -43.886  -5.521  32.629  1.00 93.42           H  
ATOM   2865 HD22 LEU A 180     -42.590  -6.595  32.060  1.00 93.42           H  
ATOM   2866 HD23 LEU A 180     -43.130  -6.697  33.733  1.00 93.42           H  
ATOM   2867  N   ARG A 181     -43.200  -2.817  29.243  1.00 94.56           N  
ATOM   2868  H   ARG A 181     -43.815  -3.617  29.276  1.00 94.56           H  
ATOM   2869  CA  ARG A 181     -43.553  -1.720  28.348  1.00 94.56           C  
ATOM   2870  HA  ARG A 181     -42.779  -0.954  28.393  1.00 94.56           H  
ATOM   2871  C   ARG A 181     -44.863  -1.092  28.781  1.00 94.56           C  
ATOM   2872  CB  ARG A 181     -43.634  -2.248  26.912  1.00 94.56           C  
ATOM   2873  HB2 ARG A 181     -44.442  -2.976  26.835  1.00 94.56           H  
ATOM   2874  HB3 ARG A 181     -42.700  -2.751  26.661  1.00 94.56           H  
ATOM   2875  O   ARG A 181     -45.921  -1.707  28.683  1.00 94.56           O  
ATOM   2876  CG  ARG A 181     -43.874  -1.101  25.922  1.00 94.56           C  
ATOM   2877  HG2 ARG A 181     -44.807  -0.591  26.159  1.00 94.56           H  
ATOM   2878  HG3 ARG A 181     -43.052  -0.388  25.990  1.00 94.56           H  
ATOM   2879  CD  ARG A 181     -43.962  -1.643  24.496  1.00 94.56           C  
ATOM   2880  HD2 ARG A 181     -44.803  -2.335  24.435  1.00 94.56           H  
ATOM   2881  HD3 ARG A 181     -43.051  -2.202  24.279  1.00 94.56           H  
ATOM   2882  NE  ARG A 181     -44.166  -0.544  23.533  1.00 94.56           N  
ATOM   2883  HE  ARG A 181     -44.989   0.023  23.680  1.00 94.56           H  
ATOM   2884  NH1 ARG A 181     -42.318  -0.896  22.202  1.00 94.56           N  
ATOM   2885 HH11 ARG A 181     -42.083  -1.718  22.741  1.00 94.56           H  
ATOM   2886 HH12 ARG A 181     -41.720  -0.612  21.440  1.00 94.56           H  
ATOM   2887  NH2 ARG A 181     -43.653   0.841  21.802  1.00 94.56           N  
ATOM   2888 HH21 ARG A 181     -43.011   1.128  21.077  1.00 94.56           H  
ATOM   2889 HH22 ARG A 181     -44.424   1.445  22.051  1.00 94.56           H  
ATOM   2890  CZ  ARG A 181     -43.382  -0.211  22.521  1.00 94.56           C  
ATOM   2891  N   CYS A 182     -44.798   0.173  29.162  1.00 94.17           N  
ATOM   2892  H   CYS A 182     -43.892   0.617  29.216  1.00 94.17           H  
ATOM   2893  CA  CYS A 182     -45.969   1.005  29.347  1.00 94.17           C  
ATOM   2894  HA  CYS A 182     -46.863   0.383  29.391  1.00 94.17           H  
ATOM   2895  C   CYS A 182     -46.128   1.986  28.191  1.00 94.17           C  
ATOM   2896  CB  CYS A 182     -45.860   1.731  30.669  1.00 94.17           C  
ATOM   2897  HB2 CYS A 182     -45.025   2.432  30.649  1.00 94.17           H  
ATOM   2898  HB3 CYS A 182     -45.700   1.009  31.469  1.00 94.17           H  
ATOM   2899  O   CYS A 182     -45.175   2.662  27.815  1.00 94.17           O  
ATOM   2900  SG  CYS A 182     -47.388   2.610  30.972  1.00 94.17           S  
ATOM   2901  N   SER A 183     -47.328   2.090  27.631  1.00 92.03           N  
ATOM   2902  H   SER A 183     -48.073   1.515  27.998  1.00 92.03           H  
ATOM   2903  CA  SER A 183     -47.626   2.983  26.511  1.00 92.03           C  
ATOM   2904  HA  SER A 183     -46.876   3.773  26.484  1.00 92.03           H  
ATOM   2905  C   SER A 183     -48.978   3.657  26.678  1.00 92.03           C  
ATOM   2906  CB  SER A 183     -47.546   2.228  25.183  1.00 92.03           C  
ATOM   2907  HB2 SER A 183     -46.504   1.968  24.997  1.00 92.03           H  
ATOM   2908  HB3 SER A 183     -47.887   2.878  24.376  1.00 92.03           H  
ATOM   2909  O   SER A 183     -49.937   3.016  27.089  1.00 92.03           O  
ATOM   2910  OG  SER A 183     -48.312   1.038  25.191  1.00 92.03           O  
ATOM   2911  HG  SER A 183     -48.695   0.930  26.065  1.00 92.03           H  
ATOM   2912  N   PHE A 184     -49.065   4.940  26.347  1.00 88.17           N  
ATOM   2913  H   PHE A 184     -48.236   5.407  26.008  1.00 88.17           H  
ATOM   2914  CA  PHE A 184     -50.303   5.707  26.367  1.00 88.17           C  
ATOM   2915  HA  PHE A 184     -51.084   5.139  26.873  1.00 88.17           H  
ATOM   2916  C   PHE A 184     -50.780   5.981  24.938  1.00 88.17           C  
ATOM   2917  CB  PHE A 184     -50.085   6.995  27.167  1.00 88.17           C  
ATOM   2918  HB2 PHE A 184     -49.275   7.565  26.712  1.00 88.17           H  
ATOM   2919  HB3 PHE A 184     -49.780   6.740  28.182  1.00 88.17           H  
ATOM   2920  O   PHE A 184     -50.031   6.534  24.128  1.00 88.17           O  
ATOM   2921  CG  PHE A 184     -51.326   7.859  27.236  1.00 88.17           C  
ATOM   2922  CD1 PHE A 184     -51.462   8.969  26.381  1.00 88.17           C  
ATOM   2923  HD1 PHE A 184     -50.677   9.216  25.682  1.00 88.17           H  
ATOM   2924  CD2 PHE A 184     -52.369   7.521  28.117  1.00 88.17           C  
ATOM   2925  HD2 PHE A 184     -52.283   6.657  28.759  1.00 88.17           H  
ATOM   2926  CE1 PHE A 184     -52.621   9.760  26.429  1.00 88.17           C  
ATOM   2927  HE1 PHE A 184     -52.714  10.621  25.784  1.00 88.17           H  
ATOM   2928  CE2 PHE A 184     -53.541   8.296  28.145  1.00 88.17           C  
ATOM   2929  HE2 PHE A 184     -54.350   8.023  28.805  1.00 88.17           H  
ATOM   2930  CZ  PHE A 184     -53.662   9.420  27.309  1.00 88.17           C  
ATOM   2931  HZ  PHE A 184     -54.554  10.028  27.346  1.00 88.17           H  
ATOM   2932  N   LEU A 185     -52.024   5.593  24.651  1.00 81.49           N  
ATOM   2933  H   LEU A 185     -52.565   5.159  25.385  1.00 81.49           H  
ATOM   2934  CA  LEU A 185     -52.736   5.858  23.401  1.00 81.49           C  
ATOM   2935  HA  LEU A 185     -52.044   6.193  22.628  1.00 81.49           H  
ATOM   2936  C   LEU A 185     -53.776   6.959  23.648  1.00 81.49           C  
ATOM   2937  CB  LEU A 185     -53.422   4.562  22.934  1.00 81.49           C  
ATOM   2938  HB2 LEU A 185     -54.156   4.814  22.169  1.00 81.49           H  
ATOM   2939  HB3 LEU A 185     -53.981   4.155  23.776  1.00 81.49           H  
ATOM   2940  O   LEU A 185     -54.676   6.786  24.475  1.00 81.49           O  
ATOM   2941  CG  LEU A 185     -52.458   3.490  22.385  1.00 81.49           C  
ATOM   2942  HG  LEU A 185     -51.432   3.718  22.676  1.00 81.49           H  
ATOM   2943  CD1 LEU A 185     -52.812   2.106  22.930  1.00 81.49           C  
ATOM   2944 HD11 LEU A 185     -52.730   2.114  24.017  1.00 81.49           H  
ATOM   2945 HD12 LEU A 185     -52.122   1.360  22.535  1.00 81.49           H  
ATOM   2946 HD13 LEU A 185     -53.832   1.843  22.650  1.00 81.49           H  
ATOM   2947  CD2 LEU A 185     -52.552   3.412  20.859  1.00 81.49           C  
ATOM   2948 HD21 LEU A 185     -51.917   2.613  20.476  1.00 81.49           H  
ATOM   2949 HD22 LEU A 185     -53.580   3.197  20.565  1.00 81.49           H  
ATOM   2950 HD23 LEU A 185     -52.269   4.369  20.421  1.00 81.49           H  
ATOM   2951  N   ALA A 186     -53.671   8.076  22.927  1.00 72.34           N  
ATOM   2952  H   ALA A 186     -52.949   8.136  22.224  1.00 72.34           H  
ATOM   2953  CA  ALA A 186     -54.652   9.159  22.982  1.00 72.34           C  
ATOM   2954  HA  ALA A 186     -54.991   9.266  24.012  1.00 72.34           H  
ATOM   2955  C   ALA A 186     -55.885   8.843  22.110  1.00 72.34           C  
ATOM   2956  CB  ALA A 186     -53.968  10.472  22.580  1.00 72.34           C  
ATOM   2957  HB1 ALA A 186     -54.680  11.295  22.653  1.00 72.34           H  
ATOM   2958  HB2 ALA A 186     -53.615  10.407  21.551  1.00 72.34           H  
ATOM   2959  HB3 ALA A 186     -53.123  10.674  23.239  1.00 72.34           H  
ATOM   2960  O   ALA A 186     -55.761   8.273  21.028  1.00 72.34           O  
ATOM   2961  N   SER A 187     -57.080   9.208  22.584  1.00 67.10           N  
ATOM   2962  H   SER A 187     -57.118   9.645  23.494  1.00 67.10           H  
ATOM   2963  CA  SER A 187     -58.339   9.099  21.831  1.00 67.10           C  
ATOM   2964  HA  SER A 187     -58.449   8.075  21.475  1.00 67.10           H  
ATOM   2965  C   SER A 187     -58.394  10.057  20.639  1.00 67.10           C  
ATOM   2966  CB  SER A 187     -59.518   9.455  22.738  1.00 67.10           C  
ATOM   2967  HB2 SER A 187     -59.443  10.502  23.032  1.00 67.10           H  
ATOM   2968  HB3 SER A 187     -59.487   8.842  23.639  1.00 67.10           H  
ATOM   2969  O   SER A 187     -58.000  11.213  20.766  1.00 67.10           O  
ATOM   2970  OG  SER A 187     -60.750   9.243  22.083  1.00 67.10           O  
ATOM   2971  HG  SER A 187     -60.840   8.294  21.967  1.00 67.10           H  
ATOM   2972  N   ASN A 188     -58.985   9.609  19.526  1.00 60.42           N  
ATOM   2973  H   ASN A 188     -59.288   8.646  19.510  1.00 60.42           H  
ATOM   2974  CA  ASN A 188     -59.263  10.444  18.351  1.00 60.42           C  
ATOM   2975  HA  ASN A 188     -58.477  11.194  18.257  1.00 60.42           H  
ATOM   2976  C   ASN A 188     -60.581  11.244  18.429  1.00 60.42           C  
ATOM   2977  CB  ASN A 188     -59.257   9.554  17.085  1.00 60.42           C  
ATOM   2978  HB2 ASN A 188     -59.875  10.021  16.318  1.00 60.42           H  
ATOM   2979  HB3 ASN A 188     -59.695   8.582  17.309  1.00 60.42           H  
ATOM   2980  O   ASN A 188     -60.801  12.090  17.565  1.00 60.42           O  
ATOM   2981  CG  ASN A 188     -57.890   9.363  16.455  1.00 60.42           C  
ATOM   2982  ND2 ASN A 188     -57.777   8.481  15.490  1.00 60.42           N  
ATOM   2983 HD21 ASN A 188     -58.580   7.955  15.175  1.00 60.42           H  
ATOM   2984 HD22 ASN A 188     -56.852   8.393  15.096  1.00 60.42           H  
ATOM   2985  OD1 ASN A 188     -56.910  10.003  16.775  1.00 60.42           O  
ATOM   2986  N   GLU A 189     -61.489  10.991  19.385  1.00 51.24           N  
ATOM   2987  H   GLU A 189     -61.281  10.332  20.122  1.00 51.24           H  
ATOM   2988  CA  GLU A 189     -62.866  11.520  19.263  1.00 51.24           C  
ATOM   2989  HA  GLU A 189     -63.152  11.433  18.215  1.00 51.24           H  
ATOM   2990  C   GLU A 189     -63.018  13.024  19.534  1.00 51.24           C  
ATOM   2991  CB  GLU A 189     -63.894  10.684  20.047  1.00 51.24           C  
ATOM   2992  HB2 GLU A 189     -63.559  10.537  21.074  1.00 51.24           H  
ATOM   2993  HB3 GLU A 189     -64.838  11.229  20.064  1.00 51.24           H  
ATOM   2994  O   GLU A 189     -64.001  13.611  19.098  1.00 51.24           O  
ATOM   2995  CG  GLU A 189     -64.137   9.330  19.363  1.00 51.24           C  
ATOM   2996  HG2 GLU A 189     -63.321   8.655  19.621  1.00 51.24           H  
ATOM   2997  HG3 GLU A 189     -64.114   9.471  18.283  1.00 51.24           H  
ATOM   2998  CD  GLU A 189     -65.479   8.680  19.737  1.00 51.24           C  
ATOM   2999  OE1 GLU A 189     -66.033   7.995  18.855  1.00 51.24           O  
ATOM   3000  OE2 GLU A 189     -65.919   8.765  20.910  1.00 51.24           O  
ATOM   3001  N   ASN A 190     -62.023  13.695  20.119  1.00 42.56           N  
ATOM   3002  H   ASN A 190     -61.200  13.180  20.398  1.00 42.56           H  
ATOM   3003  CA  ASN A 190     -62.001  15.156  20.191  1.00 42.56           C  
ATOM   3004  HA  ASN A 190     -62.853  15.573  19.654  1.00 42.56           H  
ATOM   3005  C   ASN A 190     -60.741  15.679  19.500  1.00 42.56           C  
ATOM   3006  CB  ASN A 190     -62.116  15.613  21.658  1.00 42.56           C  
ATOM   3007  HB2 ASN A 190     -61.928  16.685  21.716  1.00 42.56           H  
ATOM   3008  HB3 ASN A 190     -61.352  15.107  22.250  1.00 42.56           H  
ATOM   3009  O   ASN A 190     -59.749  15.973  20.160  1.00 42.56           O  
ATOM   3010  CG  ASN A 190     -63.473  15.359  22.290  1.00 42.56           C  
ATOM   3011  ND2 ASN A 190     -63.540  15.390  23.599  1.00 42.56           N  
ATOM   3012 HD21 ASN A 190     -62.725  15.608  24.155  1.00 42.56           H  
ATOM   3013 HD22 ASN A 190     -64.454  15.220  23.994  1.00 42.56           H  
ATOM   3014  OD1 ASN A 190     -64.494  15.195  21.652  1.00 42.56           O  
ATOM   3015  N   ALA A 191     -60.796  15.886  18.181  1.00 46.80           N  
ATOM   3016  H   ALA A 191     -61.601  15.538  17.680  1.00 46.80           H  
ATOM   3017  CA  ALA A 191     -59.739  16.560  17.409  1.00 46.80           C  
ATOM   3018  HA  ALA A 191     -58.828  15.965  17.486  1.00 46.80           H  
ATOM   3019  C   ALA A 191     -59.391  17.981  17.923  1.00 46.80           C  
ATOM   3020  CB  ALA A 191     -60.178  16.590  15.940  1.00 46.80           C  
ATOM   3021  HB1 ALA A 191     -59.383  17.023  15.333  1.00 46.80           H  
ATOM   3022  HB2 ALA A 191     -60.373  15.576  15.590  1.00 46.80           H  
ATOM   3023  HB3 ALA A 191     -61.078  17.195  15.829  1.00 46.80           H  
ATOM   3024  O   ALA A 191     -58.456  18.612  17.443  1.00 46.80           O  
ATOM   3025  N   HIS A 192     -60.135  18.489  18.910  1.00 45.24           N  
ATOM   3026  H   HIS A 192     -60.889  17.911  19.253  1.00 45.24           H  
ATOM   3027  CA  HIS A 192     -59.881  19.746  19.606  1.00 45.24           C  
ATOM   3028  HA  HIS A 192     -59.105  20.289  19.068  1.00 45.24           H  
ATOM   3029  C   HIS A 192     -59.321  19.579  21.027  1.00 45.24           C  
ATOM   3030  CB  HIS A 192     -61.157  20.598  19.559  1.00 45.24           C  
ATOM   3031  HB2 HIS A 192     -61.988  20.041  19.991  1.00 45.24           H  
ATOM   3032  HB3 HIS A 192     -61.013  21.504  20.147  1.00 45.24           H  
ATOM   3033  O   HIS A 192     -59.283  20.560  21.763  1.00 45.24           O  
ATOM   3034  CG  HIS A 192     -61.500  21.023  18.156  1.00 45.24           C  
ATOM   3035  CD2 HIS A 192     -62.700  20.873  17.516  1.00 45.24           C  
ATOM   3036  HD2 HIS A 192     -63.592  20.427  17.930  1.00 45.24           H  
ATOM   3037  ND1 HIS A 192     -60.638  21.625  17.269  1.00 45.24           N  
ATOM   3038  HD1 HIS A 192     -59.652  21.789  17.416  1.00 45.24           H  
ATOM   3039  CE1 HIS A 192     -61.302  21.838  16.124  1.00 45.24           C  
ATOM   3040  HE1 HIS A 192     -60.877  22.271  15.230  1.00 45.24           H  
ATOM   3041  NE2 HIS A 192     -62.566  21.399  16.227  1.00 45.24           N  
ATOM   3042  N   GLN A 193     -58.881  18.383  21.438  1.00 48.15           N  
ATOM   3043  H   GLN A 193     -58.950  17.593  20.811  1.00 48.15           H  
ATOM   3044  CA  GLN A 193     -58.198  18.171  22.716  1.00 48.15           C  
ATOM   3045  HA  GLN A 193     -57.893  19.147  23.091  1.00 48.15           H  
ATOM   3046  C   GLN A 193     -56.888  17.394  22.562  1.00 48.15           C  
ATOM   3047  CB  GLN A 193     -59.133  17.524  23.758  1.00 48.15           C  
ATOM   3048  HB2 GLN A 193     -58.532  17.149  24.587  1.00 48.15           H  
ATOM   3049  HB3 GLN A 193     -59.639  16.675  23.298  1.00 48.15           H  
ATOM   3050  O   GLN A 193     -56.821  16.208  22.886  1.00 48.15           O  
ATOM   3051  CG  GLN A 193     -60.166  18.492  24.355  1.00 48.15           C  
ATOM   3052  HG2 GLN A 193     -59.644  19.302  24.866  1.00 48.15           H  
ATOM   3053  HG3 GLN A 193     -60.772  18.923  23.558  1.00 48.15           H  
ATOM   3054  CD  GLN A 193     -61.098  17.804  25.348  1.00 48.15           C  
ATOM   3055  NE2 GLN A 193     -61.599  18.509  26.337  1.00 48.15           N  
ATOM   3056 HE21 GLN A 193     -62.205  18.010  26.972  1.00 48.15           H  
ATOM   3057 HE22 GLN A 193     -61.391  19.493  26.429  1.00 48.15           H  
ATOM   3058  OE1 GLN A 193     -61.420  16.630  25.254  1.00 48.15           O  
ATOM   3059  N   ASP A 194     -55.817  18.086  22.164  1.00 55.14           N  
ATOM   3060  H   ASP A 194     -55.925  19.023  21.803  1.00 55.14           H  
ATOM   3061  CA  ASP A 194     -54.454  17.574  22.333  1.00 55.14           C  
ATOM   3062  HA  ASP A 194     -54.350  16.653  21.759  1.00 55.14           H  
ATOM   3063  C   ASP A 194     -54.230  17.256  23.818  1.00 55.14           C  
ATOM   3064  CB  ASP A 194     -53.405  18.573  21.822  1.00 55.14           C  
ATOM   3065  HB2 ASP A 194     -52.421  18.238  22.150  1.00 55.14           H  
ATOM   3066  HB3 ASP A 194     -53.592  19.550  22.267  1.00 55.14           H  
ATOM   3067  O   ASP A 194     -54.156  18.133  24.684  1.00 55.14           O  
ATOM   3068  CG  ASP A 194     -53.377  18.695  20.296  1.00 55.14           C  
ATOM   3069  OD1 ASP A 194     -53.646  17.676  19.622  1.00 55.14           O  
ATOM   3070  OD2 ASP A 194     -53.092  19.818  19.828  1.00 55.14           O  
ATOM   3071  N   SER A 195     -54.221  15.965  24.127  1.00 63.49           N  
ATOM   3072  H   SER A 195     -54.362  15.308  23.373  1.00 63.49           H  
ATOM   3073  CA  SER A 195     -54.001  15.444  25.468  1.00 63.49           C  
ATOM   3074  HA  SER A 195     -54.185  16.220  26.211  1.00 63.49           H  
ATOM   3075  C   SER A 195     -52.539  15.035  25.558  1.00 63.49           C  
ATOM   3076  CB  SER A 195     -54.980  14.304  25.741  1.00 63.49           C  
ATOM   3077  HB2 SER A 195     -54.839  13.506  25.012  1.00 63.49           H  
ATOM   3078  HB3 SER A 195     -54.821  13.909  26.744  1.00 63.49           H  
ATOM   3079  O   SER A 195     -52.155  13.958  25.107  1.00 63.49           O  
ATOM   3080  OG  SER A 195     -56.302  14.802  25.661  1.00 63.49           O  
ATOM   3081  HG  SER A 195     -56.423  15.184  24.789  1.00 63.49           H  
ATOM   3082  N   ALA A 196     -51.706  15.923  26.098  1.00 77.13           N  
ATOM   3083  H   ALA A 196     -52.094  16.780  26.465  1.00 77.13           H  
ATOM   3084  CA  ALA A 196     -50.267  15.720  26.168  1.00 77.13           C  
ATOM   3085  HA  ALA A 196     -49.959  15.093  25.332  1.00 77.13           H  
ATOM   3086  C   ALA A 196     -49.886  15.008  27.468  1.00 77.13           C  
ATOM   3087  CB  ALA A 196     -49.550  17.065  26.011  1.00 77.13           C  
ATOM   3088  HB1 ALA A 196     -49.793  17.496  25.040  1.00 77.13           H  
ATOM   3089  HB2 ALA A 196     -48.472  16.918  26.070  1.00 77.13           H  
ATOM   3090  HB3 ALA A 196     -49.867  17.751  26.797  1.00 77.13           H  
ATOM   3091  O   ALA A 196     -50.204  15.471  28.570  1.00 77.13           O  
ATOM   3092  N   VAL A 197     -49.151  13.904  27.345  1.00 82.93           N  
ATOM   3093  H   VAL A 197     -48.943  13.561  26.418  1.00 82.93           H  
ATOM   3094  CA  VAL A 197     -48.552  13.226  28.496  1.00 82.93           C  
ATOM   3095  HA  VAL A 197     -49.328  13.071  29.245  1.00 82.93           H  
ATOM   3096  C   VAL A 197     -47.467  14.126  29.093  1.00 82.93           C  
ATOM   3097  CB  VAL A 197     -47.994  11.846  28.117  1.00 82.93           C  
ATOM   3098  HB  VAL A 197     -47.161  11.965  27.425  1.00 82.93           H  
ATOM   3099  O   VAL A 197     -46.518  14.525  28.412  1.00 82.93           O  
ATOM   3100  CG1 VAL A 197     -47.506  11.115  29.367  1.00 82.93           C  
ATOM   3101 HG11 VAL A 197     -46.654  11.634  29.806  1.00 82.93           H  
ATOM   3102 HG12 VAL A 197     -47.186  10.116  29.073  1.00 82.93           H  
ATOM   3103 HG13 VAL A 197     -48.305  11.034  30.104  1.00 82.93           H  
ATOM   3104  CG2 VAL A 197     -49.058  10.964  27.452  1.00 82.93           C  
ATOM   3105 HG21 VAL A 197     -49.351  11.382  26.489  1.00 82.93           H  
ATOM   3106 HG22 VAL A 197     -49.938  10.879  28.091  1.00 82.93           H  
ATOM   3107 HG23 VAL A 197     -48.655   9.966  27.281  1.00 82.93           H  
ATOM   3108  N   GLN A 198     -47.633  14.467  30.369  1.00 82.62           N  
ATOM   3109  H   GLN A 198     -48.440  14.094  30.848  1.00 82.62           H  
ATOM   3110  CA  GLN A 198     -46.711  15.305  31.140  1.00 82.62           C  
ATOM   3111  HA  GLN A 198     -46.162  15.970  30.473  1.00 82.62           H  
ATOM   3112  C   GLN A 198     -45.679  14.467  31.893  1.00 82.62           C  
ATOM   3113  CB  GLN A 198     -47.517  16.150  32.142  1.00 82.62           C  
ATOM   3114  HB2 GLN A 198     -48.145  15.492  32.744  1.00 82.62           H  
ATOM   3115  HB3 GLN A 198     -46.829  16.660  32.815  1.00 82.62           H  
ATOM   3116  O   GLN A 198     -44.521  14.863  32.017  1.00 82.62           O  
ATOM   3117  CG  GLN A 198     -48.408  17.197  31.459  1.00 82.62           C  
ATOM   3118  HG2 GLN A 198     -49.103  16.701  30.781  1.00 82.62           H  
ATOM   3119  HG3 GLN A 198     -48.992  17.708  32.224  1.00 82.62           H  
ATOM   3120  CD  GLN A 198     -47.606  18.248  30.698  1.00 82.62           C  
ATOM   3121  NE2 GLN A 198     -48.084  18.715  29.567  1.00 82.62           N  
ATOM   3122 HE21 GLN A 198     -48.879  18.270  29.129  1.00 82.62           H  
ATOM   3123 HE22 GLN A 198     -47.469  19.337  29.062  1.00 82.62           H  
ATOM   3124  OE1 GLN A 198     -46.549  18.685  31.111  1.00 82.62           O  
ATOM   3125  N   PHE A 199     -46.109  13.315  32.406  1.00 86.91           N  
ATOM   3126  H   PHE A 199     -47.066  13.039  32.241  1.00 86.91           H  
ATOM   3127  CA  PHE A 199     -45.307  12.458  33.268  1.00 86.91           C  
ATOM   3128  HA  PHE A 199     -44.261  12.514  32.965  1.00 86.91           H  
ATOM   3129  C   PHE A 199     -45.773  11.009  33.150  1.00 86.91           C  
ATOM   3130  CB  PHE A 199     -45.437  12.969  34.711  1.00 86.91           C  
ATOM   3131  HB2 PHE A 199     -46.493  13.012  34.980  1.00 86.91           H  
ATOM   3132  HB3 PHE A 199     -45.050  13.987  34.756  1.00 86.91           H  
ATOM   3133  O   PHE A 199     -46.977  10.752  33.185  1.00 86.91           O  
ATOM   3134  CG  PHE A 199     -44.709  12.146  35.751  1.00 86.91           C  
ATOM   3135  CD1 PHE A 199     -45.416  11.415  36.719  1.00 86.91           C  
ATOM   3136  HD1 PHE A 199     -46.496  11.447  36.738  1.00 86.91           H  
ATOM   3137  CD2 PHE A 199     -43.309  12.150  35.786  1.00 86.91           C  
ATOM   3138  HD2 PHE A 199     -42.762  12.701  35.035  1.00 86.91           H  
ATOM   3139  CE1 PHE A 199     -44.734  10.684  37.704  1.00 86.91           C  
ATOM   3140  HE1 PHE A 199     -45.287  10.145  38.460  1.00 86.91           H  
ATOM   3141  CE2 PHE A 199     -42.620  11.447  36.787  1.00 86.91           C  
ATOM   3142  HE2 PHE A 199     -41.542  11.497  36.827  1.00 86.91           H  
ATOM   3143  CZ  PHE A 199     -43.332  10.695  37.737  1.00 86.91           C  
ATOM   3144  HZ  PHE A 199     -42.806  10.152  38.507  1.00 86.91           H  
ATOM   3145  N   MET A 200     -44.835  10.071  33.037  1.00 91.06           N  
ATOM   3146  H   MET A 200     -43.868  10.362  33.028  1.00 91.06           H  
ATOM   3147  CA  MET A 200     -45.093   8.635  33.152  1.00 91.06           C  
ATOM   3148  HA  MET A 200     -46.109   8.490  33.520  1.00 91.06           H  
ATOM   3149  C   MET A 200     -44.143   8.010  34.161  1.00 91.06           C  
ATOM   3150  CB  MET A 200     -44.958   7.895  31.812  1.00 91.06           C  
ATOM   3151  HB2 MET A 200     -43.951   8.032  31.419  1.00 91.06           H  
ATOM   3152  HB3 MET A 200     -45.113   6.831  31.988  1.00 91.06           H  
ATOM   3153  O   MET A 200     -42.997   8.440  34.298  1.00 91.06           O  
ATOM   3154  CG  MET A 200     -45.958   8.363  30.762  1.00 91.06           C  
ATOM   3155  HG2 MET A 200     -46.969   8.219  31.144  1.00 91.06           H  
ATOM   3156  HG3 MET A 200     -45.796   9.431  30.615  1.00 91.06           H  
ATOM   3157  SD  MET A 200     -45.813   7.547  29.142  1.00 91.06           S  
ATOM   3158  CE  MET A 200     -46.318   5.854  29.551  1.00 91.06           C  
ATOM   3159  HE1 MET A 200     -45.593   5.401  30.227  1.00 91.06           H  
ATOM   3160  HE2 MET A 200     -47.299   5.868  30.026  1.00 91.06           H  
ATOM   3161  HE3 MET A 200     -46.370   5.261  28.638  1.00 91.06           H  
ATOM   3162  N   TYR A 201     -44.604   6.958  34.828  1.00 91.31           N  
ATOM   3163  H   TYR A 201     -45.558   6.660  34.683  1.00 91.31           H  
ATOM   3164  CA  TYR A 201     -43.786   6.186  35.749  1.00 91.31           C  
ATOM   3165  HA  TYR A 201     -42.746   6.272  35.434  1.00 91.31           H  
ATOM   3166  C   TYR A 201     -44.146   4.704  35.720  1.00 91.31           C  
ATOM   3167  CB  TYR A 201     -43.907   6.759  37.166  1.00 91.31           C  
ATOM   3168  HB2 TYR A 201     -43.190   6.248  37.808  1.00 91.31           H  
ATOM   3169  HB3 TYR A 201     -43.628   7.812  37.143  1.00 91.31           H  
ATOM   3170  O   TYR A 201     -45.286   4.336  35.449  1.00 91.31           O  
ATOM   3171  CG  TYR A 201     -45.285   6.631  37.786  1.00 91.31           C  
ATOM   3172  CD1 TYR A 201     -46.244   7.641  37.588  1.00 91.31           C  
ATOM   3173  HD1 TYR A 201     -46.013   8.490  36.961  1.00 91.31           H  
ATOM   3174  CD2 TYR A 201     -45.610   5.492  38.545  1.00 91.31           C  
ATOM   3175  HD2 TYR A 201     -44.887   4.699  38.664  1.00 91.31           H  
ATOM   3176  CE1 TYR A 201     -47.511   7.538  38.189  1.00 91.31           C  
ATOM   3177  HE1 TYR A 201     -48.251   8.314  38.057  1.00 91.31           H  
ATOM   3178  CE2 TYR A 201     -46.889   5.365  39.120  1.00 91.31           C  
ATOM   3179  HE2 TYR A 201     -47.147   4.479  39.681  1.00 91.31           H  
ATOM   3180  OH  TYR A 201     -49.081   6.284  39.481  1.00 91.31           O  
ATOM   3181  HH  TYR A 201     -49.250   5.441  39.908  1.00 91.31           H  
ATOM   3182  CZ  TYR A 201     -47.837   6.396  38.951  1.00 91.31           C  
ATOM   3183  N   ILE A 202     -43.165   3.867  36.049  1.00 93.40           N  
ATOM   3184  H   ILE A 202     -42.258   4.271  36.236  1.00 93.40           H  
ATOM   3185  CA  ILE A 202     -43.354   2.464  36.409  1.00 93.40           C  
ATOM   3186  HA  ILE A 202     -44.417   2.228  36.373  1.00 93.40           H  
ATOM   3187  C   ILE A 202     -42.889   2.300  37.853  1.00 93.40           C  
ATOM   3188  CB  ILE A 202     -42.646   1.516  35.418  1.00 93.40           C  
ATOM   3189  HB  ILE A 202     -41.613   1.842  35.298  1.00 93.40           H  
ATOM   3190  O   ILE A 202     -41.769   2.666  38.214  1.00 93.40           O  
ATOM   3191  CG1 ILE A 202     -43.367   1.572  34.050  1.00 93.40           C  
ATOM   3192 HG12 ILE A 202     -44.317   1.042  34.121  1.00 93.40           H  
ATOM   3193 HG13 ILE A 202     -43.594   2.606  33.789  1.00 93.40           H  
ATOM   3194  CG2 ILE A 202     -42.653   0.066  35.946  1.00 93.40           C  
ATOM   3195 HG21 ILE A 202     -42.185  -0.607  35.229  1.00 93.40           H  
ATOM   3196 HG22 ILE A 202     -42.089  -0.007  36.876  1.00 93.40           H  
ATOM   3197 HG23 ILE A 202     -43.677  -0.263  36.123  1.00 93.40           H  
ATOM   3198  CD1 ILE A 202     -42.554   0.985  32.894  1.00 93.40           C  
ATOM   3199 HD11 ILE A 202     -41.646   1.574  32.769  1.00 93.40           H  
ATOM   3200 HD12 ILE A 202     -42.303  -0.060  33.075  1.00 93.40           H  
ATOM   3201 HD13 ILE A 202     -43.138   1.048  31.975  1.00 93.40           H  
ATOM   3202  N   LEU A 203     -43.777   1.765  38.676  1.00 88.45           N  
ATOM   3203  H   LEU A 203     -44.664   1.490  38.277  1.00 88.45           H  
ATOM   3204  CA  LEU A 203     -43.649   1.590  40.115  1.00 88.45           C  
ATOM   3205  HA  LEU A 203     -42.685   1.959  40.466  1.00 88.45           H  
ATOM   3206  C   LEU A 203     -43.748   0.100  40.432  1.00 88.45           C  
ATOM   3207  CB  LEU A 203     -44.781   2.413  40.762  1.00 88.45           C  
ATOM   3208  HB2 LEU A 203     -45.702   2.190  40.223  1.00 88.45           H  
ATOM   3209  HB3 LEU A 203     -44.569   3.472  40.616  1.00 88.45           H  
ATOM   3210  O   LEU A 203     -44.641  -0.569  39.930  1.00 88.45           O  
ATOM   3211  CG  LEU A 203     -45.055   2.165  42.255  1.00 88.45           C  
ATOM   3212  HG  LEU A 203     -45.211   1.102  42.437  1.00 88.45           H  
ATOM   3213  CD1 LEU A 203     -43.908   2.660  43.120  1.00 88.45           C  
ATOM   3214 HD11 LEU A 203     -43.569   3.646  42.802  1.00 88.45           H  
ATOM   3215 HD12 LEU A 203     -44.213   2.685  44.166  1.00 88.45           H  
ATOM   3216 HD13 LEU A 203     -43.125   1.909  43.025  1.00 88.45           H  
ATOM   3217  CD2 LEU A 203     -46.319   2.898  42.687  1.00 88.45           C  
ATOM   3218 HD21 LEU A 203     -47.165   2.546  42.098  1.00 88.45           H  
ATOM   3219 HD22 LEU A 203     -46.526   2.688  43.736  1.00 88.45           H  
ATOM   3220 HD23 LEU A 203     -46.200   3.973  42.548  1.00 88.45           H  
ATOM   3221  N   HIS A 204     -42.862  -0.409  41.278  1.00 89.90           N  
ATOM   3222  H   HIS A 204     -42.158   0.199  41.673  1.00 89.90           H  
ATOM   3223  CA  HIS A 204     -42.991  -1.736  41.873  1.00 89.90           C  
ATOM   3224  HA  HIS A 204     -43.658  -2.356  41.274  1.00 89.90           H  
ATOM   3225  C   HIS A 204     -43.569  -1.616  43.283  1.00 89.90           C  
ATOM   3226  CB  HIS A 204     -41.618  -2.398  41.909  1.00 89.90           C  
ATOM   3227  HB2 HIS A 204     -40.975  -1.814  42.567  1.00 89.90           H  
ATOM   3228  HB3 HIS A 204     -41.203  -2.389  40.901  1.00 89.90           H  
ATOM   3229  O   HIS A 204     -43.178  -0.712  44.024  1.00 89.90           O  
ATOM   3230  CG  HIS A 204     -41.674  -3.829  42.367  1.00 89.90           C  
ATOM   3231  CD2 HIS A 204     -42.203  -4.853  41.634  1.00 89.90           C  
ATOM   3232  HD2 HIS A 204     -42.659  -4.771  40.659  1.00 89.90           H  
ATOM   3233  ND1 HIS A 204     -41.274  -4.368  43.576  1.00 89.90           N  
ATOM   3234  HD1 HIS A 204     -40.759  -3.941  44.332  1.00 89.90           H  
ATOM   3235  CE1 HIS A 204     -41.538  -5.685  43.546  1.00 89.90           C  
ATOM   3236  HE1 HIS A 204     -41.295  -6.402  44.317  1.00 89.90           H  
ATOM   3237  NE2 HIS A 204     -42.102  -6.015  42.385  1.00 89.90           N  
ATOM   3238  N   GLU A 205     -44.443  -2.542  43.676  1.00 86.38           N  
ATOM   3239  H   GLU A 205     -44.730  -3.249  43.015  1.00 86.38           H  
ATOM   3240  CA  GLU A 205     -45.141  -2.504  44.969  1.00 86.38           C  
ATOM   3241  HA  GLU A 205     -45.785  -1.624  44.982  1.00 86.38           H  
ATOM   3242  C   GLU A 205     -44.213  -2.368  46.187  1.00 86.38           C  
ATOM   3243  CB  GLU A 205     -46.048  -3.736  45.117  1.00 86.38           C  
ATOM   3244  HB2 GLU A 205     -46.532  -3.674  46.092  1.00 86.38           H  
ATOM   3245  HB3 GLU A 205     -46.825  -3.684  44.354  1.00 86.38           H  
ATOM   3246  O   GLU A 205     -44.501  -1.588  47.091  1.00 86.38           O  
ATOM   3247  CG  GLU A 205     -45.329  -5.092  44.989  1.00 86.38           C  
ATOM   3248  HG2 GLU A 205     -44.505  -5.147  45.701  1.00 86.38           H  
ATOM   3249  HG3 GLU A 205     -44.900  -5.170  43.990  1.00 86.38           H  
ATOM   3250  CD  GLU A 205     -46.256  -6.289  45.231  1.00 86.38           C  
ATOM   3251  OE1 GLU A 205     -45.900  -7.385  44.747  1.00 86.38           O  
ATOM   3252  OE2 GLU A 205     -47.332  -6.114  45.844  1.00 86.38           O  
ATOM   3253  N   THR A 206     -43.078  -3.074  46.202  1.00 82.42           N  
ATOM   3254  H   THR A 206     -42.952  -3.769  45.481  1.00 82.42           H  
ATOM   3255  CA  THR A 206     -42.122  -3.058  47.325  1.00 82.42           C  
ATOM   3256  HA  THR A 206     -42.591  -2.614  48.203  1.00 82.42           H  
ATOM   3257  C   THR A 206     -40.864  -2.249  47.043  1.00 82.42           C  
ATOM   3258  CB  THR A 206     -41.683  -4.479  47.698  1.00 82.42           C  
ATOM   3259  HB  THR A 206     -40.873  -4.421  48.424  1.00 82.42           H  
ATOM   3260  O   THR A 206     -40.253  -1.722  47.969  1.00 82.42           O  
ATOM   3261  CG2 THR A 206     -42.805  -5.314  48.312  1.00 82.42           C  
ATOM   3262 HG21 THR A 206     -42.414  -6.284  48.618  1.00 82.42           H  
ATOM   3263 HG22 THR A 206     -43.617  -5.467  47.602  1.00 82.42           H  
ATOM   3264 HG23 THR A 206     -43.200  -4.802  49.190  1.00 82.42           H  
ATOM   3265  OG1 THR A 206     -41.216  -5.142  46.546  1.00 82.42           O  
ATOM   3266  HG1 THR A 206     -41.150  -6.076  46.759  1.00 82.42           H  
ATOM   3267  N   ASN A 207     -40.465  -2.132  45.773  1.00 81.22           N  
ATOM   3268  H   ASN A 207     -41.108  -2.435  45.055  1.00 81.22           H  
ATOM   3269  CA  ASN A 207     -39.187  -1.518  45.401  1.00 81.22           C  
ATOM   3270  HA  ASN A 207     -38.529  -1.547  46.270  1.00 81.22           H  
ATOM   3271  C   ASN A 207     -39.331  -0.030  45.046  1.00 81.22           C  
ATOM   3272  CB  ASN A 207     -38.487  -2.326  44.292  1.00 81.22           C  
ATOM   3273  HB2 ASN A 207     -37.531  -1.833  44.117  1.00 81.22           H  
ATOM   3274  HB3 ASN A 207     -39.067  -2.311  43.369  1.00 81.22           H  
ATOM   3275  O   ASN A 207     -38.337   0.630  44.732  1.00 81.22           O  
ATOM   3276  CG  ASN A 207     -38.118  -3.751  44.656  1.00 81.22           C  
ATOM   3277  ND2 ASN A 207     -38.154  -4.662  43.708  1.00 81.22           N  
ATOM   3278 HD21 ASN A 207     -38.508  -4.472  42.782  1.00 81.22           H  
ATOM   3279 HD22 ASN A 207     -37.956  -5.620  43.961  1.00 81.22           H  
ATOM   3280  OD1 ASN A 207     -37.759  -4.042  45.781  1.00 81.22           O  
ATOM   3281  N   GLY A 208     -40.556   0.500  45.083  1.00 83.91           N  
ATOM   3282  H   GLY A 208     -41.342  -0.104  45.276  1.00 83.91           H  
ATOM   3283  CA  GLY A 208     -40.838   1.884  44.749  1.00 83.91           C  
ATOM   3284  HA2 GLY A 208     -40.157   2.528  45.305  1.00 83.91           H  
ATOM   3285  HA3 GLY A 208     -41.858   2.125  45.048  1.00 83.91           H  
ATOM   3286  C   GLY A 208     -40.681   2.167  43.256  1.00 83.91           C  
ATOM   3287  O   GLY A 208     -40.828   1.287  42.403  1.00 83.91           O  
ATOM   3288  N   ILE A 209     -40.453   3.437  42.931  1.00 85.68           N  
ATOM   3289  H   ILE A 209     -40.311   4.107  43.673  1.00 85.68           H  
ATOM   3290  CA  ILE A 209     -40.369   3.905  41.549  1.00 85.68           C  
ATOM   3291  HA  ILE A 209     -41.266   3.586  41.020  1.00 85.68           H  
ATOM   3292  C   ILE A 209     -39.162   3.250  40.862  1.00 85.68           C  
ATOM   3293  CB  ILE A 209     -40.335   5.445  41.521  1.00 85.68           C  
ATOM   3294  HB  ILE A 209     -39.515   5.786  42.152  1.00 85.68           H  
ATOM   3295  O   ILE A 209     -38.019   3.376  41.307  1.00 85.68           O  
ATOM   3296  CG1 ILE A 209     -41.661   6.029  42.070  1.00 85.68           C  
ATOM   3297 HG12 ILE A 209     -42.492   5.673  41.461  1.00 85.68           H  
ATOM   3298 HG13 ILE A 209     -41.815   5.668  43.087  1.00 85.68           H  
ATOM   3299  CG2 ILE A 209     -40.083   5.954  40.101  1.00 85.68           C  
ATOM   3300 HG21 ILE A 209     -39.151   5.557  39.698  1.00 85.68           H  
ATOM   3301 HG22 ILE A 209     -40.911   5.693  39.441  1.00 85.68           H  
ATOM   3302 HG23 ILE A 209     -39.965   7.036  40.156  1.00 85.68           H  
ATOM   3303  CD1 ILE A 209     -41.718   7.562  42.125  1.00 85.68           C  
ATOM   3304 HD11 ILE A 209     -41.770   7.979  41.119  1.00 85.68           H  
ATOM   3305 HD12 ILE A 209     -42.611   7.869  42.668  1.00 85.68           H  
ATOM   3306 HD13 ILE A 209     -40.838   7.950  42.639  1.00 85.68           H  
ATOM   3307  N   ILE A 210     -39.427   2.550  39.762  1.00 88.02           N  
ATOM   3308  H   ILE A 210     -40.388   2.496  39.455  1.00 88.02           H  
ATOM   3309  CA  ILE A 210     -38.418   1.871  38.947  1.00 88.02           C  
ATOM   3310  HA  ILE A 210     -37.566   1.600  39.571  1.00 88.02           H  
ATOM   3311  C   ILE A 210     -37.909   2.808  37.863  1.00 88.02           C  
ATOM   3312  CB  ILE A 210     -39.001   0.587  38.320  1.00 88.02           C  
ATOM   3313  HB  ILE A 210     -39.813   0.866  37.648  1.00 88.02           H  
ATOM   3314  O   ILE A 210     -36.700   2.935  37.676  1.00 88.02           O  
ATOM   3315  CG1 ILE A 210     -39.598  -0.375  39.367  1.00 88.02           C  
ATOM   3316 HG12 ILE A 210     -40.459   0.096  39.842  1.00 88.02           H  
ATOM   3317 HG13 ILE A 210     -39.963  -1.265  38.856  1.00 88.02           H  
ATOM   3318  CG2 ILE A 210     -37.939  -0.133  37.472  1.00 88.02           C  
ATOM   3319 HG21 ILE A 210     -37.678   0.465  36.599  1.00 88.02           H  
ATOM   3320 HG22 ILE A 210     -37.034  -0.314  38.053  1.00 88.02           H  
ATOM   3321 HG23 ILE A 210     -38.334  -1.086  37.123  1.00 88.02           H  
ATOM   3322  CD1 ILE A 210     -38.613  -0.803  40.457  1.00 88.02           C  
ATOM   3323 HD11 ILE A 210     -38.347   0.057  41.071  1.00 88.02           H  
ATOM   3324 HD12 ILE A 210     -37.720  -1.243  40.013  1.00 88.02           H  
ATOM   3325 HD13 ILE A 210     -39.075  -1.554  41.098  1.00 88.02           H  
ATOM   3326  N   ALA A 211     -38.831   3.468  37.163  1.00 91.10           N  
ATOM   3327  H   ALA A 211     -39.803   3.340  37.403  1.00 91.10           H  
ATOM   3328  CA  ALA A 211     -38.520   4.369  36.068  1.00 91.10           C  
ATOM   3329  HA  ALA A 211     -37.525   4.782  36.232  1.00 91.10           H  
ATOM   3330  C   ALA A 211     -39.527   5.516  36.003  1.00 91.10           C  
ATOM   3331  CB  ALA A 211     -38.501   3.571  34.761  1.00 91.10           C  
ATOM   3332  HB1 ALA A 211     -38.187   4.217  33.942  1.00 91.10           H  
ATOM   3333  HB2 ALA A 211     -37.797   2.744  34.856  1.00 91.10           H  
ATOM   3334  HB3 ALA A 211     -39.492   3.171  34.550  1.00 91.10           H  
ATOM   3335  O   ALA A 211     -40.717   5.307  36.242  1.00 91.10           O  
ATOM   3336  N   THR A 212     -39.068   6.707  35.635  1.00 87.30           N  
ATOM   3337  H   THR A 212     -38.071   6.834  35.535  1.00 87.30           H  
ATOM   3338  CA  THR A 212     -39.917   7.870  35.355  1.00 87.30           C  
ATOM   3339  HA  THR A 212     -40.939   7.534  35.179  1.00 87.30           H  
ATOM   3340  C   THR A 212     -39.445   8.595  34.109  1.00 87.30           C  
ATOM   3341  CB  THR A 212     -39.942   8.885  36.503  1.00 87.30           C  
ATOM   3342  HB  THR A 212     -40.633   9.685  36.240  1.00 87.30           H  
ATOM   3343  O   THR A 212     -38.265   8.555  33.768  1.00 87.30           O  
ATOM   3344  CG2 THR A 212     -40.367   8.273  37.821  1.00 87.30           C  
ATOM   3345 HG21 THR A 212     -40.487   9.051  38.574  1.00 87.30           H  
ATOM   3346 HG22 THR A 212     -41.308   7.736  37.696  1.00 87.30           H  
ATOM   3347 HG23 THR A 212     -39.582   7.580  38.124  1.00 87.30           H  
ATOM   3348  OG1 THR A 212     -38.662   9.424  36.711  1.00 87.30           O  
ATOM   3349  HG1 THR A 212     -38.659   9.939  37.521  1.00 87.30           H  
ATOM   3350  N   ILE A 213     -40.360   9.288  33.444  1.00 88.83           N  
ATOM   3351  H   ILE A 213     -41.321   9.233  33.750  1.00 88.83           H  
ATOM   3352  CA  ILE A 213     -40.058  10.232  32.370  1.00 88.83           C  
ATOM   3353  HA  ILE A 213     -39.049  10.617  32.521  1.00 88.83           H  
ATOM   3354  C   ILE A 213     -41.022  11.413  32.488  1.00 88.83           C  
ATOM   3355  CB  ILE A 213     -40.088   9.523  30.995  1.00 88.83           C  
ATOM   3356  HB  ILE A 213     -39.368   8.705  31.039  1.00 88.83           H  
ATOM   3357  O   ILE A 213     -42.216  11.223  32.732  1.00 88.83           O  
ATOM   3358  CG1 ILE A 213     -39.609  10.484  29.887  1.00 88.83           C  
ATOM   3359 HG12 ILE A 213     -38.644  10.897  30.179  1.00 88.83           H  
ATOM   3360 HG13 ILE A 213     -40.310  11.313  29.787  1.00 88.83           H  
ATOM   3361  CG2 ILE A 213     -41.463   8.906  30.690  1.00 88.83           C  
ATOM   3362 HG21 ILE A 213     -42.217   9.689  30.609  1.00 88.83           H  
ATOM   3363 HG22 ILE A 213     -41.435   8.337  29.760  1.00 88.83           H  
ATOM   3364 HG23 ILE A 213     -41.738   8.220  31.490  1.00 88.83           H  
ATOM   3365  CD1 ILE A 213     -39.434   9.819  28.515  1.00 88.83           C  
ATOM   3366 HD11 ILE A 213     -38.741   8.981  28.593  1.00 88.83           H  
ATOM   3367 HD12 ILE A 213     -40.389   9.464  28.126  1.00 88.83           H  
ATOM   3368 HD13 ILE A 213     -39.025  10.546  27.813  1.00 88.83           H  
ATOM   3369  N   SER A 214     -40.515  12.635  32.354  1.00 83.80           N  
ATOM   3370  H   SER A 214     -39.540  12.747  32.118  1.00 83.80           H  
ATOM   3371  CA  SER A 214     -41.316  13.860  32.436  1.00 83.80           C  
ATOM   3372  HA  SER A 214     -42.372  13.606  32.353  1.00 83.80           H  
ATOM   3373  C   SER A 214     -40.992  14.797  31.278  1.00 83.80           C  
ATOM   3374  CB  SER A 214     -41.112  14.560  33.789  1.00 83.80           C  
ATOM   3375  HB2 SER A 214     -41.119  13.822  34.591  1.00 83.80           H  
ATOM   3376  HB3 SER A 214     -41.920  15.273  33.950  1.00 83.80           H  
ATOM   3377  O   SER A 214     -40.001  14.620  30.575  1.00 83.80           O  
ATOM   3378  OG  SER A 214     -39.881  15.243  33.836  1.00 83.80           O  
ATOM   3379  HG  SER A 214     -39.786  15.670  34.690  1.00 83.80           H  
ATOM   3380  N   ARG A 215     -41.818  15.821  31.067  1.00 78.18           N  
ATOM   3381  H   ARG A 215     -42.671  15.874  31.605  1.00 78.18           H  
ATOM   3382  CA  ARG A 215     -41.506  16.882  30.096  1.00 78.18           C  
ATOM   3383  HA  ARG A 215     -41.185  16.421  29.162  1.00 78.18           H  
ATOM   3384  C   ARG A 215     -40.308  17.734  30.506  1.00 78.18           C  
ATOM   3385  CB  ARG A 215     -42.753  17.746  29.869  1.00 78.18           C  
ATOM   3386  HB2 ARG A 215     -43.194  18.006  30.831  1.00 78.18           H  
ATOM   3387  HB3 ARG A 215     -42.468  18.675  29.375  1.00 78.18           H  
ATOM   3388  O   ARG A 215     -39.540  18.139  29.641  1.00 78.18           O  
ATOM   3389  CG  ARG A 215     -43.799  17.027  29.007  1.00 78.18           C  
ATOM   3390  HG2 ARG A 215     -44.723  17.605  29.025  1.00 78.18           H  
ATOM   3391  HG3 ARG A 215     -44.000  16.033  29.406  1.00 78.18           H  
ATOM   3392  CD  ARG A 215     -43.311  16.919  27.560  1.00 78.18           C  
ATOM   3393  HD2 ARG A 215     -43.096  17.925  27.202  1.00 78.18           H  
ATOM   3394  HD3 ARG A 215     -42.395  16.330  27.516  1.00 78.18           H  
ATOM   3395  NE  ARG A 215     -44.310  16.275  26.696  1.00 78.18           N  
ATOM   3396  HE  ARG A 215     -44.977  15.656  27.134  1.00 78.18           H  
ATOM   3397  NH1 ARG A 215     -43.578  17.231  24.745  1.00 78.18           N  
ATOM   3398 HH11 ARG A 215     -42.849  17.713  25.251  1.00 78.18           H  
ATOM   3399 HH12 ARG A 215     -43.830  17.650  23.861  1.00 78.18           H  
ATOM   3400  NH2 ARG A 215     -45.287  15.776  24.722  1.00 78.18           N  
ATOM   3401 HH21 ARG A 215     -45.268  15.855  23.716  1.00 78.18           H  
ATOM   3402 HH22 ARG A 215     -45.841  15.052  25.157  1.00 78.18           H  
ATOM   3403  CZ  ARG A 215     -44.384  16.430  25.388  1.00 78.18           C  
ATOM   3404  N   ASP A 216     -40.123  17.940  31.806  1.00 74.70           N  
ATOM   3405  H   ASP A 216     -40.838  17.638  32.452  1.00 74.70           H  
ATOM   3406  CA  ASP A 216     -38.964  18.660  32.344  1.00 74.70           C  
ATOM   3407  HA  ASP A 216     -38.825  19.583  31.782  1.00 74.70           H  
ATOM   3408  C   ASP A 216     -37.672  17.831  32.220  1.00 74.70           C  
ATOM   3409  CB  ASP A 216     -39.233  19.028  33.811  1.00 74.70           C  
ATOM   3410  HB2 ASP A 216     -38.405  19.631  34.182  1.00 74.70           H  
ATOM   3411  HB3 ASP A 216     -39.273  18.113  34.401  1.00 74.70           H  
ATOM   3412  O   ASP A 216     -36.572  18.378  32.171  1.00 74.70           O  
ATOM   3413  CG  ASP A 216     -40.537  19.811  34.002  1.00 74.70           C  
ATOM   3414  OD1 ASP A 216     -40.802  20.729  33.195  1.00 74.70           O  
ATOM   3415  OD2 ASP A 216     -41.285  19.445  34.936  1.00 74.70           O  
ATOM   3416  N   GLN A 217     -37.806  16.503  32.143  1.00 77.12           N  
ATOM   3417  H   GLN A 217     -38.738  16.121  32.219  1.00 77.12           H  
ATOM   3418  CA  GLN A 217     -36.711  15.552  32.014  1.00 77.12           C  
ATOM   3419  HA  GLN A 217     -35.826  16.088  31.670  1.00 77.12           H  
ATOM   3420  C   GLN A 217     -37.061  14.466  30.976  1.00 77.12           C  
ATOM   3421  CB  GLN A 217     -36.386  14.994  33.406  1.00 77.12           C  
ATOM   3422  HB2 GLN A 217     -36.299  15.831  34.100  1.00 77.12           H  
ATOM   3423  HB3 GLN A 217     -37.186  14.341  33.755  1.00 77.12           H  
ATOM   3424  O   GLN A 217     -37.482  13.364  31.345  1.00 77.12           O  
ATOM   3425  CG  GLN A 217     -35.054  14.238  33.401  1.00 77.12           C  
ATOM   3426  HG2 GLN A 217     -34.299  14.851  32.908  1.00 77.12           H  
ATOM   3427  HG3 GLN A 217     -35.157  13.305  32.848  1.00 77.12           H  
ATOM   3428  CD  GLN A 217     -34.568  13.921  34.808  1.00 77.12           C  
ATOM   3429  NE2 GLN A 217     -33.281  13.716  34.981  1.00 77.12           N  
ATOM   3430 HE21 GLN A 217     -32.648  13.732  34.194  1.00 77.12           H  
ATOM   3431 HE22 GLN A 217     -33.004  13.515  35.931  1.00 77.12           H  
ATOM   3432  OE1 GLN A 217     -35.301  13.870  35.780  1.00 77.12           O  
ATOM   3433  N   PRO A 218     -36.860  14.740  29.670  1.00 73.54           N  
ATOM   3434  CA  PRO A 218     -37.265  13.851  28.573  1.00 73.54           C  
ATOM   3435  HA  PRO A 218     -38.282  13.502  28.754  1.00 73.54           H  
ATOM   3436  C   PRO A 218     -36.374  12.605  28.422  1.00 73.54           C  
ATOM   3437  CB  PRO A 218     -37.262  14.740  27.324  1.00 73.54           C  
ATOM   3438  HB2 PRO A 218     -37.062  14.187  26.405  1.00 73.54           H  
ATOM   3439  HB3 PRO A 218     -38.219  15.255  27.249  1.00 73.54           H  
ATOM   3440  O   PRO A 218     -36.447  11.903  27.417  1.00 73.54           O  
ATOM   3441  CG  PRO A 218     -36.164  15.756  27.626  1.00 73.54           C  
ATOM   3442  HG2 PRO A 218     -36.301  16.680  27.065  1.00 73.54           H  
ATOM   3443  HG3 PRO A 218     -35.189  15.317  27.416  1.00 73.54           H  
ATOM   3444  CD  PRO A 218     -36.316  15.980  29.129  1.00 73.54           C  
ATOM   3445  HD2 PRO A 218     -35.347  16.220  29.567  1.00 73.54           H  
ATOM   3446  HD3 PRO A 218     -37.021  16.792  29.309  1.00 73.54           H  
ATOM   3447  N   VAL A 219     -35.522  12.323  29.408  1.00 75.22           N  
ATOM   3448  H   VAL A 219     -35.627  12.851  30.262  1.00 75.22           H  
ATOM   3449  CA  VAL A 219     -34.708  11.110  29.485  1.00 75.22           C  
ATOM   3450  HA  VAL A 219     -34.795  10.561  28.547  1.00 75.22           H  
ATOM   3451  C   VAL A 219     -35.244  10.272  30.642  1.00 75.22           C  
ATOM   3452  CB  VAL A 219     -33.218  11.434  29.684  1.00 75.22           C  
ATOM   3453  HB  VAL A 219     -33.083  11.981  30.616  1.00 75.22           H  
ATOM   3454  O   VAL A 219     -35.306  10.789  31.760  1.00 75.22           O  
ATOM   3455  CG1 VAL A 219     -32.374  10.153  29.737  1.00 75.22           C  
ATOM   3456 HG11 VAL A 219     -32.653   9.552  30.603  1.00 75.22           H  
ATOM   3457 HG12 VAL A 219     -31.319  10.409  29.834  1.00 75.22           H  
ATOM   3458 HG13 VAL A 219     -32.520   9.567  28.829  1.00 75.22           H  
ATOM   3459  CG2 VAL A 219     -32.685  12.298  28.533  1.00 75.22           C  
ATOM   3460 HG21 VAL A 219     -32.847  11.794  27.581  1.00 75.22           H  
ATOM   3461 HG22 VAL A 219     -33.198  13.260  28.517  1.00 75.22           H  
ATOM   3462 HG23 VAL A 219     -31.619  12.483  28.669  1.00 75.22           H  
ATOM   3463  N   PRO A 220     -35.605   8.996  30.417  1.00 76.75           N  
ATOM   3464  CA  PRO A 220     -36.018   8.111  31.491  1.00 76.75           C  
ATOM   3465  HA  PRO A 220     -36.978   8.471  31.861  1.00 76.75           H  
ATOM   3466  C   PRO A 220     -34.980   8.060  32.613  1.00 76.75           C  
ATOM   3467  CB  PRO A 220     -36.199   6.732  30.862  1.00 76.75           C  
ATOM   3468  HB2 PRO A 220     -37.007   6.172  31.333  1.00 76.75           H  
ATOM   3469  HB3 PRO A 220     -35.262   6.179  30.919  1.00 76.75           H  
ATOM   3470  O   PRO A 220     -33.795   7.832  32.363  1.00 76.75           O  
ATOM   3471  CG  PRO A 220     -36.487   7.038  29.400  1.00 76.75           C  
ATOM   3472  HG2 PRO A 220     -36.142   6.228  28.758  1.00 76.75           H  
ATOM   3473  HG3 PRO A 220     -37.555   7.214  29.270  1.00 76.75           H  
ATOM   3474  CD  PRO A 220     -35.701   8.319  29.134  1.00 76.75           C  
ATOM   3475  HD2 PRO A 220     -34.700   8.071  28.780  1.00 76.75           H  
ATOM   3476  HD3 PRO A 220     -36.225   8.927  28.397  1.00 76.75           H  
ATOM   3477  N   THR A 221     -35.422   8.225  33.853  1.00 76.20           N  
ATOM   3478  H   THR A 221     -36.411   8.381  33.989  1.00 76.20           H  
ATOM   3479  CA  THR A 221     -34.562   8.108  35.033  1.00 76.20           C  
ATOM   3480  HA  THR A 221     -33.549   7.864  34.714  1.00 76.20           H  
ATOM   3481  C   THR A 221     -35.016   6.970  35.926  1.00 76.20           C  
ATOM   3482  CB  THR A 221     -34.464   9.411  35.829  1.00 76.20           C  
ATOM   3483  HB  THR A 221     -33.815   9.230  36.686  1.00 76.20           H  
ATOM   3484  O   THR A 221     -36.198   6.644  35.976  1.00 76.20           O  
ATOM   3485  CG2 THR A 221     -33.843  10.531  35.012  1.00 76.20           C  
ATOM   3486 HG21 THR A 221     -34.558  10.914  34.285  1.00 76.20           H  
ATOM   3487 HG22 THR A 221     -32.951  10.176  34.496  1.00 76.20           H  
ATOM   3488 HG23 THR A 221     -33.564  11.319  35.712  1.00 76.20           H  
ATOM   3489  OG1 THR A 221     -35.708   9.846  36.309  1.00 76.20           O  
ATOM   3490  HG1 THR A 221     -36.323   9.930  35.576  1.00 76.20           H  
ATOM   3491  N   THR A 222     -34.071   6.350  36.631  1.00 77.61           N  
ATOM   3492  H   THR A 222     -33.120   6.686  36.572  1.00 77.61           H  
ATOM   3493  CA  THR A 222     -34.351   5.349  37.664  1.00 77.61           C  
ATOM   3494  HA  THR A 222     -35.431   5.230  37.757  1.00 77.61           H  
ATOM   3495  C   THR A 222     -33.835   5.836  39.008  1.00 77.61           C  
ATOM   3496  CB  THR A 222     -33.786   3.962  37.317  1.00 77.61           C  
ATOM   3497  HB  THR A 222     -34.298   3.591  36.429  1.00 77.61           H  
ATOM   3498  O   THR A 222     -32.730   6.370  39.106  1.00 77.61           O  
ATOM   3499  CG2 THR A 222     -32.274   3.916  37.075  1.00 77.61           C  
ATOM   3500 HG21 THR A 222     -32.004   4.579  36.253  1.00 77.61           H  
ATOM   3501 HG22 THR A 222     -31.986   2.898  36.816  1.00 77.61           H  
ATOM   3502 HG23 THR A 222     -31.737   4.209  37.977  1.00 77.61           H  
ATOM   3503  OG1 THR A 222     -34.107   3.058  38.342  1.00 77.61           O  
ATOM   3504  HG1 THR A 222     -35.016   2.805  38.169  1.00 77.61           H  
ATOM   3505  N   SER A 223     -34.628   5.631  40.059  1.00 61.59           N  
ATOM   3506  H   SER A 223     -35.565   5.286  39.907  1.00 61.59           H  
ATOM   3507  CA  SER A 223     -34.204   5.809  41.452  1.00 61.59           C  
ATOM   3508  HA  SER A 223     -33.548   6.678  41.507  1.00 61.59           H  
ATOM   3509  C   SER A 223     -33.394   4.625  41.985  1.00 61.59           C  
ATOM   3510  CB  SER A 223     -35.411   6.088  42.364  1.00 61.59           C  
ATOM   3511  HB2 SER A 223     -35.251   5.661  43.355  1.00 61.59           H  
ATOM   3512  HB3 SER A 223     -35.494   7.168  42.480  1.00 61.59           H  
ATOM   3513  O   SER A 223     -32.833   4.708  43.078  1.00 61.59           O  
ATOM   3514  OG  SER A 223     -36.640   5.624  41.834  1.00 61.59           O  
ATOM   3515  HG  SER A 223     -36.768   4.678  41.932  1.00 61.59           H  
ATOM   3516  N   GLN A 224     -33.313   3.518  41.243  1.00 58.51           N  
ATOM   3517  H   GLN A 224     -33.705   3.512  40.313  1.00 58.51           H  
ATOM   3518  CA  GLN A 224     -32.596   2.333  41.687  1.00 58.51           C  
ATOM   3519  HA  GLN A 224     -32.635   2.294  42.775  1.00 58.51           H  
ATOM   3520  C   GLN A 224     -31.127   2.385  41.280  1.00 58.51           C  
ATOM   3521  CB  GLN A 224     -33.265   1.058  41.176  1.00 58.51           C  
ATOM   3522  HB2 GLN A 224     -32.649   0.212  41.482  1.00 58.51           H  
ATOM   3523  HB3 GLN A 224     -33.321   1.068  40.088  1.00 58.51           H  
ATOM   3524  O   GLN A 224     -30.770   2.537  40.116  1.00 58.51           O  
ATOM   3525  CG  GLN A 224     -34.667   0.885  41.772  1.00 58.51           C  
ATOM   3526  HG2 GLN A 224     -35.360   1.589  41.310  1.00 58.51           H  
ATOM   3527  HG3 GLN A 224     -34.635   1.084  42.843  1.00 58.51           H  
ATOM   3528  CD  GLN A 224     -35.189  -0.526  41.566  1.00 58.51           C  
ATOM   3529  NE2 GLN A 224     -36.177  -0.926  42.320  1.00 58.51           N  
ATOM   3530 HE21 GLN A 224     -36.490  -1.872  42.159  1.00 58.51           H  
ATOM   3531 HE22 GLN A 224     -36.638  -0.295  42.960  1.00 58.51           H  
ATOM   3532  OE1 GLN A 224     -34.705  -1.302  40.761  1.00 58.51           O  
ATOM   3533  N   LYS A 225     -30.247   2.154  42.254  1.00 49.49           N  
ATOM   3534  H   LYS A 225     -30.618   2.048  43.187  1.00 49.49           H  
ATOM   3535  CA  LYS A 225     -28.791   2.060  42.066  1.00 49.49           C  
ATOM   3536  HA  LYS A 225     -28.515   2.841  41.357  1.00 49.49           H  
ATOM   3537  C   LYS A 225     -28.348   0.733  41.409  1.00 49.49           C  
ATOM   3538  CB  LYS A 225     -28.115   2.355  43.423  1.00 49.49           C  
ATOM   3539  HB2 LYS A 225     -27.827   1.422  43.907  1.00 49.49           H  
ATOM   3540  HB3 LYS A 225     -28.834   2.851  44.076  1.00 49.49           H  
ATOM   3541  O   LYS A 225     -27.211   0.310  41.605  1.00 49.49           O  
ATOM   3542  CG  LYS A 225     -26.897   3.282  43.302  1.00 49.49           C  
ATOM   3543  HG2 LYS A 225     -26.108   2.783  42.739  1.00 49.49           H  
ATOM   3544  HG3 LYS A 225     -27.193   4.189  42.773  1.00 49.49           H  
ATOM   3545  CD  LYS A 225     -26.383   3.664  44.699  1.00 49.49           C  
ATOM   3546  HD2 LYS A 225     -27.210   4.067  45.283  1.00 49.49           H  
ATOM   3547  HD3 LYS A 225     -26.003   2.769  45.193  1.00 49.49           H  
ATOM   3548  CE  LYS A 225     -25.276   4.719  44.604  1.00 49.49           C  
ATOM   3549  HE2 LYS A 225     -24.455   4.310  44.015  1.00 49.49           H  
ATOM   3550  HE3 LYS A 225     -25.670   5.584  44.069  1.00 49.49           H  
ATOM   3551  NZ  LYS A 225     -24.795   5.127  45.949  1.00 49.49           N  
ATOM   3552  HZ1 LYS A 225     -25.554   5.515  46.490  1.00 49.49           H  
ATOM   3553  HZ2 LYS A 225     -24.072   5.827  45.869  1.00 49.49           H  
ATOM   3554  HZ3 LYS A 225     -24.420   4.332  46.447  1.00 49.49           H  
ATOM   3555  N   LEU A 226     -29.230   0.042  40.675  1.00 52.30           N  
ATOM   3556  H   LEU A 226     -30.088   0.511  40.420  1.00 52.30           H  
ATOM   3557  CA  LEU A 226     -28.991  -1.299  40.129  1.00 52.30           C  
ATOM   3558  HA  LEU A 226     -28.182  -1.759  40.696  1.00 52.30           H  
ATOM   3559  C   LEU A 226     -28.523  -1.248  38.665  1.00 52.30           C  
ATOM   3560  CB  LEU A 226     -30.237  -2.200  40.296  1.00 52.30           C  
ATOM   3561  HB2 LEU A 226     -30.318  -2.826  39.407  1.00 52.30           H  
ATOM   3562  HB3 LEU A 226     -31.146  -1.599  40.335  1.00 52.30           H  
ATOM   3563  O   LEU A 226     -29.279  -0.939  37.752  1.00 52.30           O  
ATOM   3564  CG  LEU A 226     -30.168  -3.145  41.511  1.00 52.30           C  
ATOM   3565  HG  LEU A 226     -29.173  -3.587  41.564  1.00 52.30           H  
ATOM   3566  CD1 LEU A 226     -30.454  -2.420  42.826  1.00 52.30           C  
ATOM   3567 HD11 LEU A 226     -29.718  -1.631  42.984  1.00 52.30           H  
ATOM   3568 HD12 LEU A 226     -31.453  -1.986  42.796  1.00 52.30           H  
ATOM   3569 HD13 LEU A 226     -30.401  -3.124  43.657  1.00 52.30           H  
ATOM   3570  CD2 LEU A 226     -31.169  -4.289  41.350  1.00 52.30           C  
ATOM   3571 HD21 LEU A 226     -32.179  -3.887  41.266  1.00 52.30           H  
ATOM   3572 HD22 LEU A 226     -31.132  -4.950  42.216  1.00 52.30           H  
ATOM   3573 HD23 LEU A 226     -30.951  -4.862  40.449  1.00 52.30           H  
ATOM   3574  N   SER A 227     -27.282  -1.667  38.428  1.00 50.58           N  
ATOM   3575  H   SER A 227     -26.718  -1.931  39.223  1.00 50.58           H  
ATOM   3576  CA  SER A 227     -26.588  -1.729  37.130  1.00 50.58           C  
ATOM   3577  HA  SER A 227     -26.721  -0.766  36.636  1.00 50.58           H  
ATOM   3578  C   SER A 227     -27.109  -2.788  36.135  1.00 50.58           C  
ATOM   3579  CB  SER A 227     -25.086  -1.906  37.414  1.00 50.58           C  
ATOM   3580  HB2 SER A 227     -24.679  -0.937  37.705  1.00 50.58           H  
ATOM   3581  HB3 SER A 227     -24.557  -2.239  36.521  1.00 50.58           H  
ATOM   3582  O   SER A 227     -26.419  -3.121  35.175  1.00 50.58           O  
ATOM   3583  OG  SER A 227     -24.870  -2.815  38.486  1.00 50.58           O  
ATOM   3584  HG  SER A 227     -23.925  -2.874  38.648  1.00 50.58           H  
ATOM   3585  N   SER A 228     -28.305  -3.350  36.339  1.00 67.45           N  
ATOM   3586  H   SER A 228     -28.883  -2.954  37.066  1.00 67.45           H  
ATOM   3587  CA  SER A 228     -28.866  -4.434  35.501  1.00 67.45           C  
ATOM   3588  HA  SER A 228     -28.119  -4.751  34.773  1.00 67.45           H  
ATOM   3589  C   SER A 228     -30.091  -4.028  34.673  1.00 67.45           C  
ATOM   3590  CB  SER A 228     -29.183  -5.659  36.364  1.00 67.45           C  
ATOM   3591  HB2 SER A 228     -29.975  -5.410  37.070  1.00 67.45           H  
ATOM   3592  HB3 SER A 228     -29.515  -6.486  35.736  1.00 67.45           H  
ATOM   3593  O   SER A 228     -30.595  -4.855  33.912  1.00 67.45           O  
ATOM   3594  OG  SER A 228     -28.016  -6.039  37.072  1.00 67.45           O  
ATOM   3595  HG  SER A 228     -27.476  -5.251  37.169  1.00 67.45           H  
ATOM   3596  N   ILE A 229     -30.546  -2.777  34.804  1.00 81.06           N  
ATOM   3597  H   ILE A 229     -30.048  -2.134  35.402  1.00 81.06           H  
ATOM   3598  CA  ILE A 229     -31.745  -2.260  34.140  1.00 81.06           C  
ATOM   3599  HA  ILE A 229     -32.296  -3.103  33.723  1.00 81.06           H  
ATOM   3600  C   ILE A 229     -31.347  -1.330  32.993  1.00 81.06           C  
ATOM   3601  CB  ILE A 229     -32.691  -1.573  35.150  1.00 81.06           C  
ATOM   3602  HB  ILE A 229     -32.171  -0.728  35.602  1.00 81.06           H  
ATOM   3603  O   ILE A 229     -30.503  -0.452  33.154  1.00 81.06           O  
ATOM   3604  CG1 ILE A 229     -33.093  -2.565  36.265  1.00 81.06           C  
ATOM   3605 HG12 ILE A 229     -32.197  -2.945  36.756  1.00 81.06           H  
ATOM   3606 HG13 ILE A 229     -33.613  -3.408  35.810  1.00 81.06           H  
ATOM   3607  CG2 ILE A 229     -33.939  -1.050  34.421  1.00 81.06           C  
ATOM   3608 HG21 ILE A 229     -33.672  -0.298  33.678  1.00 81.06           H  
ATOM   3609 HG22 ILE A 229     -34.453  -1.879  33.935  1.00 81.06           H  
ATOM   3610 HG23 ILE A 229     -34.611  -0.568  35.131  1.00 81.06           H  
ATOM   3611  CD1 ILE A 229     -33.975  -1.967  37.368  1.00 81.06           C  
ATOM   3612 HD11 ILE A 229     -34.059  -2.679  38.189  1.00 81.06           H  
ATOM   3613 HD12 ILE A 229     -34.977  -1.763  36.990  1.00 81.06           H  
ATOM   3614 HD13 ILE A 229     -33.530  -1.047  37.746  1.00 81.06           H  
ATOM   3615  N   THR A 230     -31.969  -1.512  31.833  1.00 86.47           N  
ATOM   3616  H   THR A 230     -32.665  -2.242  31.791  1.00 86.47           H  
ATOM   3617  CA  THR A 230     -31.878  -0.591  30.694  1.00 86.47           C  
ATOM   3618  HA  THR A 230     -31.117   0.165  30.890  1.00 86.47           H  
ATOM   3619  C   THR A 230     -33.221   0.110  30.525  1.00 86.47           C  
ATOM   3620  CB  THR A 230     -31.480  -1.337  29.416  1.00 86.47           C  
ATOM   3621  HB  THR A 230     -32.295  -2.000  29.128  1.00 86.47           H  
ATOM   3622  O   THR A 230     -34.257  -0.552  30.503  1.00 86.47           O  
ATOM   3623  CG2 THR A 230     -31.160  -0.395  28.257  1.00 86.47           C  
ATOM   3624 HG21 THR A 230     -30.364   0.292  28.542  1.00 86.47           H  
ATOM   3625 HG22 THR A 230     -30.838  -0.981  27.396  1.00 86.47           H  
ATOM   3626 HG23 THR A 230     -32.048   0.173  27.978  1.00 86.47           H  
ATOM   3627  OG1 THR A 230     -30.337  -2.125  29.674  1.00 86.47           O  
ATOM   3628  HG1 THR A 230     -30.537  -2.566  30.503  1.00 86.47           H  
ATOM   3629  N   LEU A 231     -33.205   1.438  30.412  1.00 87.52           N  
ATOM   3630  H   LEU A 231     -32.319   1.922  30.397  1.00 87.52           H  
ATOM   3631  CA  LEU A 231     -34.408   2.249  30.231  1.00 87.52           C  
ATOM   3632  HA  LEU A 231     -35.294   1.636  30.395  1.00 87.52           H  
ATOM   3633  C   LEU A 231     -34.480   2.809  28.815  1.00 87.52           C  
ATOM   3634  CB  LEU A 231     -34.439   3.414  31.228  1.00 87.52           C  
ATOM   3635  HB2 LEU A 231     -35.375   3.950  31.070  1.00 87.52           H  
ATOM   3636  HB3 LEU A 231     -33.618   4.089  30.987  1.00 87.52           H  
ATOM   3637  O   LEU A 231     -33.469   3.247  28.265  1.00 87.52           O  
ATOM   3638  CG  LEU A 231     -34.350   3.045  32.712  1.00 87.52           C  
ATOM   3639  HG  LEU A 231     -33.421   2.510  32.907  1.00 87.52           H  
ATOM   3640  CD1 LEU A 231     -34.340   4.346  33.510  1.00 87.52           C  
ATOM   3641 HD11 LEU A 231     -33.598   5.034  33.104  1.00 87.52           H  
ATOM   3642 HD12 LEU A 231     -34.061   4.130  34.541  1.00 87.52           H  
ATOM   3643 HD13 LEU A 231     -35.320   4.821  33.483  1.00 87.52           H  
ATOM   3644  CD2 LEU A 231     -35.533   2.187  33.150  1.00 87.52           C  
ATOM   3645 HD21 LEU A 231     -35.495   2.025  34.227  1.00 87.52           H  
ATOM   3646 HD22 LEU A 231     -36.464   2.686  32.881  1.00 87.52           H  
ATOM   3647 HD23 LEU A 231     -35.489   1.222  32.646  1.00 87.52           H  
ATOM   3648  N   GLN A 232     -35.685   2.859  28.262  1.00 89.44           N  
ATOM   3649  H   GLN A 232     -36.461   2.461  28.771  1.00 89.44           H  
ATOM   3650  CA  GLN A 232     -36.002   3.638  27.067  1.00 89.44           C  
ATOM   3651  HA  GLN A 232     -35.272   4.439  26.947  1.00 89.44           H  
ATOM   3652  C   GLN A 232     -37.375   4.278  27.239  1.00 89.44           C  
ATOM   3653  CB  GLN A 232     -35.983   2.764  25.806  1.00 89.44           C  
ATOM   3654  HB2 GLN A 232     -36.675   1.931  25.930  1.00 89.44           H  
ATOM   3655  HB3 GLN A 232     -36.330   3.366  24.967  1.00 89.44           H  
ATOM   3656  O   GLN A 232     -38.232   3.742  27.931  1.00 89.44           O  
ATOM   3657  CG  GLN A 232     -34.594   2.212  25.455  1.00 89.44           C  
ATOM   3658  HG2 GLN A 232     -34.241   1.560  26.254  1.00 89.44           H  
ATOM   3659  HG3 GLN A 232     -33.895   3.041  25.346  1.00 89.44           H  
ATOM   3660  CD  GLN A 232     -34.610   1.403  24.164  1.00 89.44           C  
ATOM   3661  NE2 GLN A 232     -33.462   1.073  23.617  1.00 89.44           N  
ATOM   3662 HE21 GLN A 232     -33.526   0.521  22.773  1.00 89.44           H  
ATOM   3663 HE22 GLN A 232     -32.585   1.359  24.029  1.00 89.44           H  
ATOM   3664  OE1 GLN A 232     -35.644   1.055  23.621  1.00 89.44           O  
ATOM   3665  N   GLY A 233     -37.611   5.424  26.621  1.00 87.43           N  
ATOM   3666  H   GLY A 233     -36.892   5.886  26.082  1.00 87.43           H  
ATOM   3667  CA  GLY A 233     -38.910   6.072  26.696  1.00 87.43           C  
ATOM   3668  HA2 GLY A 233     -39.192   6.253  27.734  1.00 87.43           H  
ATOM   3669  HA3 GLY A 233     -39.653   5.415  26.243  1.00 87.43           H  
ATOM   3670  C   GLY A 233     -38.917   7.392  25.956  1.00 87.43           C  
ATOM   3671  O   GLY A 233     -37.876   8.024  25.798  1.00 87.43           O  
ATOM   3672  N   GLU A 234     -40.097   7.777  25.498  1.00 89.15           N  
ATOM   3673  H   GLU A 234     -40.904   7.212  25.722  1.00 89.15           H  
ATOM   3674  CA  GLU A 234     -40.326   8.993  24.729  1.00 89.15           C  
ATOM   3675  HA  GLU A 234     -39.592   9.744  25.018  1.00 89.15           H  
ATOM   3676  C   GLU A 234     -41.731   9.518  25.043  1.00 89.15           C  
ATOM   3677  CB  GLU A 234     -40.146   8.692  23.229  1.00 89.15           C  
ATOM   3678  HB2 GLU A 234     -40.939   8.016  22.909  1.00 89.15           H  
ATOM   3679  HB3 GLU A 234     -39.188   8.192  23.086  1.00 89.15           H  
ATOM   3680  O   GLU A 234     -42.700   8.751  25.081  1.00 89.15           O  
ATOM   3681  CG  GLU A 234     -40.165   9.956  22.350  1.00 89.15           C  
ATOM   3682  HG2 GLU A 234     -41.131  10.448  22.463  1.00 89.15           H  
ATOM   3683  HG3 GLU A 234     -39.395  10.638  22.708  1.00 89.15           H  
ATOM   3684  CD  GLU A 234     -39.931   9.657  20.853  1.00 89.15           C  
ATOM   3685  OE1 GLU A 234     -39.680  10.612  20.086  1.00 89.15           O  
ATOM   3686  OE2 GLU A 234     -40.048   8.477  20.445  1.00 89.15           O  
ATOM   3687  N   LEU A 235     -41.839  10.829  25.275  1.00 84.25           N  
ATOM   3688  H   LEU A 235     -41.010  11.398  25.185  1.00 84.25           H  
ATOM   3689  CA  LEU A 235     -43.112  11.527  25.448  1.00 84.25           C  
ATOM   3690  HA  LEU A 235     -43.912  10.804  25.603  1.00 84.25           H  
ATOM   3691  C   LEU A 235     -43.436  12.300  24.169  1.00 84.25           C  
ATOM   3692  CB  LEU A 235     -43.063  12.455  26.676  1.00 84.25           C  
ATOM   3693  HB2 LEU A 235     -42.258  13.178  26.540  1.00 84.25           H  
ATOM   3694  HB3 LEU A 235     -44.002  13.008  26.714  1.00 84.25           H  
ATOM   3695  O   LEU A 235     -42.854  13.347  23.900  1.00 84.25           O  
ATOM   3696  CG  LEU A 235     -42.862  11.748  28.026  1.00 84.25           C  
ATOM   3697  HG  LEU A 235     -41.875  11.286  28.046  1.00 84.25           H  
ATOM   3698  CD1 LEU A 235     -42.936  12.782  29.149  1.00 84.25           C  
ATOM   3699 HD11 LEU A 235     -42.748  12.298  30.107  1.00 84.25           H  
ATOM   3700 HD12 LEU A 235     -43.920  13.251  29.169  1.00 84.25           H  
ATOM   3701 HD13 LEU A 235     -42.173  13.544  28.987  1.00 84.25           H  
ATOM   3702  CD2 LEU A 235     -43.916  10.670  28.280  1.00 84.25           C  
ATOM   3703 HD21 LEU A 235     -43.903  10.360  29.325  1.00 84.25           H  
ATOM   3704 HD22 LEU A 235     -44.907  11.053  28.034  1.00 84.25           H  
ATOM   3705 HD23 LEU A 235     -43.699   9.798  27.663  1.00 84.25           H  
ATOM   3706  N   ASN A 236     -44.381  11.784  23.391  1.00 79.39           N  
ATOM   3707  H   ASN A 236     -44.890  10.983  23.737  1.00 79.39           H  
ATOM   3708  CA  ASN A 236     -44.786  12.360  22.113  1.00 79.39           C  
ATOM   3709  HA  ASN A 236     -43.931  12.882  21.683  1.00 79.39           H  
ATOM   3710  C   ASN A 236     -45.900  13.410  22.298  1.00 79.39           C  
ATOM   3711  CB  ASN A 236     -45.156  11.207  21.164  1.00 79.39           C  
ATOM   3712  HB2 ASN A 236     -45.714  11.594  20.311  1.00 79.39           H  
ATOM   3713  HB3 ASN A 236     -45.790  10.491  21.686  1.00 79.39           H  
ATOM   3714  O   ASN A 236     -46.751  13.284  23.178  1.00 79.39           O  
ATOM   3715  CG  ASN A 236     -43.915  10.513  20.627  1.00 79.39           C  
ATOM   3716  ND2 ASN A 236     -43.744   9.221  20.795  1.00 79.39           N  
ATOM   3717 HD21 ASN A 236     -44.401   8.654  21.312  1.00 79.39           H  
ATOM   3718 HD22 ASN A 236     -42.824   8.881  20.555  1.00 79.39           H  
ATOM   3719  OD1 ASN A 236     -43.068  11.139  20.024  1.00 79.39           O  
ATOM   3720  N   GLU A 237     -45.877  14.476  21.488  1.00 65.20           N  
ATOM   3721  H   GLU A 237     -45.110  14.560  20.836  1.00 65.20           H  
ATOM   3722  CA  GLU A 237     -46.939  15.507  21.439  1.00 65.20           C  
ATOM   3723  HA  GLU A 237     -47.401  15.623  22.420  1.00 65.20           H  
ATOM   3724  C   GLU A 237     -48.073  15.149  20.482  1.00 65.20           C  
ATOM   3725  CB  GLU A 237     -46.357  16.864  20.999  1.00 65.20           C  
ATOM   3726  HB2 GLU A 237     -47.172  17.555  20.784  1.00 65.20           H  
ATOM   3727  HB3 GLU A 237     -45.750  16.734  20.103  1.00 65.20           H  
ATOM   3728  O   GLU A 237     -49.208  15.563  20.681  1.00 65.20           O  
ATOM   3729  CG  GLU A 237     -45.514  17.441  22.128  1.00 65.20           C  
ATOM   3730  HG2 GLU A 237     -44.708  16.736  22.331  1.00 65.20           H  
ATOM   3731  HG3 GLU A 237     -46.148  17.523  23.010  1.00 65.20           H  
ATOM   3732  CD  GLU A 237     -44.882  18.806  21.875  1.00 65.20           C  
ATOM   3733  OE1 GLU A 237     -44.148  19.191  22.814  1.00 65.20           O  
ATOM   3734  OE2 GLU A 237     -45.091  19.397  20.797  1.00 65.20           O  
ATOM   3735  N   THR A 238     -47.761  14.393  19.433  1.00 58.15           N  
ATOM   3736  H   THR A 238     -46.836  13.994  19.372  1.00 58.15           H  
ATOM   3737  CA  THR A 238     -48.678  14.118  18.331  1.00 58.15           C  
ATOM   3738  HA  THR A 238     -49.393  14.939  18.270  1.00 58.15           H  
ATOM   3739  C   THR A 238     -49.481  12.848  18.575  1.00 58.15           C  
ATOM   3740  CB  THR A 238     -47.931  14.034  16.985  1.00 58.15           C  
ATOM   3741  HB  THR A 238     -48.387  13.260  16.369  1.00 58.15           H  
ATOM   3742  O   THR A 238     -48.930  11.815  18.948  1.00 58.15           O  
ATOM   3743  CG2 THR A 238     -48.011  15.357  16.229  1.00 58.15           C  
ATOM   3744 HG21 THR A 238     -47.456  15.282  15.294  1.00 58.15           H  
ATOM   3745 HG22 THR A 238     -47.601  16.164  16.836  1.00 58.15           H  
ATOM   3746 HG23 THR A 238     -49.052  15.584  15.999  1.00 58.15           H  
ATOM   3747  OG1 THR A 238     -46.552  13.759  17.135  1.00 58.15           O  
ATOM   3748  HG1 THR A 238     -46.118  14.605  17.266  1.00 58.15           H  
ATOM   3749  N   ILE A 239     -50.777  12.899  18.254  1.00 56.87           N  
ATOM   3750  H   ILE A 239     -51.171  13.804  18.037  1.00 56.87           H  
ATOM   3751  CA  ILE A 239     -51.715  11.763  18.334  1.00 56.87           C  
ATOM   3752  HA  ILE A 239     -51.785  11.446  19.374  1.00 56.87           H  
ATOM   3753  C   ILE A 239     -51.218  10.546  17.520  1.00 56.87           C  
ATOM   3754  CB  ILE A 239     -53.123  12.232  17.869  1.00 56.87           C  
ATOM   3755  HB  ILE A 239     -53.051  12.529  16.823  1.00 56.87           H  
ATOM   3756  O   ILE A 239     -51.573   9.407  17.809  1.00 56.87           O  
ATOM   3757  CG1 ILE A 239     -53.636  13.451  18.682  1.00 56.87           C  
ATOM   3758 HG12 ILE A 239     -53.855  13.141  19.704  1.00 56.87           H  
ATOM   3759 HG13 ILE A 239     -52.866  14.221  18.732  1.00 56.87           H  
ATOM   3760  CG2 ILE A 239     -54.144  11.089  17.975  1.00 56.87           C  
ATOM   3761 HG21 ILE A 239     -55.141  11.447  17.721  1.00 56.87           H  
ATOM   3762 HG22 ILE A 239     -54.169  10.689  18.989  1.00 56.87           H  
ATOM   3763 HG23 ILE A 239     -53.909  10.284  17.278  1.00 56.87           H  
ATOM   3764  CD1 ILE A 239     -54.878  14.134  18.089  1.00 56.87           C  
ATOM   3765 HD11 ILE A 239     -55.757  13.497  18.184  1.00 56.87           H  
ATOM   3766 HD12 ILE A 239     -55.069  15.059  18.632  1.00 56.87           H  
ATOM   3767 HD13 ILE A 239     -54.708  14.374  17.039  1.00 56.87           H  
ATOM   3768  N   SER A 240     -50.350  10.760  16.523  1.00 54.24           N  
ATOM   3769  H   SER A 240     -50.030  11.705  16.364  1.00 54.24           H  
ATOM   3770  CA  SER A 240     -49.800   9.708  15.661  1.00 54.24           C  
ATOM   3771  HA  SER A 240     -50.613   9.038  15.385  1.00 54.24           H  
ATOM   3772  C   SER A 240     -48.720   8.832  16.306  1.00 54.24           C  
ATOM   3773  CB  SER A 240     -49.256  10.335  14.373  1.00 54.24           C  
ATOM   3774  HB2 SER A 240     -50.085  10.781  13.822  1.00 54.24           H  
ATOM   3775  HB3 SER A 240     -48.803   9.561  13.754  1.00 54.24           H  
ATOM   3776  O   SER A 240     -48.447   7.751  15.782  1.00 54.24           O  
ATOM   3777  OG  SER A 240     -48.300  11.340  14.662  1.00 54.24           O  
ATOM   3778  HG  SER A 240     -48.010  11.739  13.838  1.00 54.24           H  
ATOM   3779  N   LYS A 241     -48.097   9.251  17.416  1.00 65.96           N  
ATOM   3780  H   LYS A 241     -48.395  10.118  17.839  1.00 65.96           H  
ATOM   3781  CA  LYS A 241     -47.088   8.449  18.121  1.00 65.96           C  
ATOM   3782  HA  LYS A 241     -47.065   7.443  17.701  1.00 65.96           H  
ATOM   3783  C   LYS A 241     -47.433   8.308  19.600  1.00 65.96           C  
ATOM   3784  CB  LYS A 241     -45.690   9.055  17.966  1.00 65.96           C  
ATOM   3785  HB2 LYS A 241     -45.044   8.530  18.670  1.00 65.96           H  
ATOM   3786  HB3 LYS A 241     -45.721  10.108  18.246  1.00 65.96           H  
ATOM   3787  O   LYS A 241     -47.549   9.288  20.325  1.00 65.96           O  
ATOM   3788  CG  LYS A 241     -45.058   8.911  16.575  1.00 65.96           C  
ATOM   3789  HG2 LYS A 241     -45.079   7.865  16.269  1.00 65.96           H  
ATOM   3790  HG3 LYS A 241     -45.603   9.516  15.851  1.00 65.96           H  
ATOM   3791  CD  LYS A 241     -43.604   9.390  16.681  1.00 65.96           C  
ATOM   3792  HD2 LYS A 241     -43.108   8.829  17.473  1.00 65.96           H  
ATOM   3793  HD3 LYS A 241     -43.603  10.442  16.967  1.00 65.96           H  
ATOM   3794  CE  LYS A 241     -42.807   9.214  15.388  1.00 65.96           C  
ATOM   3795  HE2 LYS A 241     -42.864   8.170  15.081  1.00 65.96           H  
ATOM   3796  HE3 LYS A 241     -43.256   9.833  14.610  1.00 65.96           H  
ATOM   3797  NZ  LYS A 241     -41.396   9.609  15.631  1.00 65.96           N  
ATOM   3798  HZ1 LYS A 241     -40.820   9.497  14.809  1.00 65.96           H  
ATOM   3799  HZ2 LYS A 241     -41.004   9.066  16.387  1.00 65.96           H  
ATOM   3800  HZ3 LYS A 241     -41.349  10.567  15.947  1.00 65.96           H  
ATOM   3801  N   ASN A 242     -47.510   7.068  20.072  1.00 79.92           N  
ATOM   3802  H   ASN A 242     -47.468   6.303  19.414  1.00 79.92           H  
ATOM   3803  CA  ASN A 242     -47.761   6.778  21.482  1.00 79.92           C  
ATOM   3804  HA  ASN A 242     -48.653   7.323  21.793  1.00 79.92           H  
ATOM   3805  C   ASN A 242     -46.586   7.248  22.345  1.00 79.92           C  
ATOM   3806  CB  ASN A 242     -48.022   5.276  21.668  1.00 79.92           C  
ATOM   3807  HB2 ASN A 242     -48.193   5.069  22.724  1.00 79.92           H  
ATOM   3808  HB3 ASN A 242     -47.146   4.716  21.340  1.00 79.92           H  
ATOM   3809  O   ASN A 242     -45.423   7.033  21.995  1.00 79.92           O  
ATOM   3810  CG  ASN A 242     -49.236   4.798  20.899  1.00 79.92           C  
ATOM   3811  ND2 ASN A 242     -49.386   3.507  20.737  1.00 79.92           N  
ATOM   3812 HD21 ASN A 242     -48.766   2.842  21.179  1.00 79.92           H  
ATOM   3813 HD22 ASN A 242     -50.215   3.241  20.225  1.00 79.92           H  
ATOM   3814  OD1 ASN A 242     -50.047   5.558  20.407  1.00 79.92           O  
ATOM   3815  N   SER A 243     -46.886   7.838  23.499  1.00 87.46           N  
ATOM   3816  H   SER A 243     -47.861   7.914  23.750  1.00 87.46           H  
ATOM   3817  CA  SER A 243     -45.873   8.025  24.542  1.00 87.46           C  
ATOM   3818  HA  SER A 243     -44.944   8.376  24.092  1.00 87.46           H  
ATOM   3819  C   SER A 243     -45.615   6.683  25.219  1.00 87.46           C  
ATOM   3820  CB  SER A 243     -46.326   9.060  25.566  1.00 87.46           C  
ATOM   3821  HB2 SER A 243     -47.272   8.746  26.009  1.00 87.46           H  
ATOM   3822  HB3 SER A 243     -45.577   9.137  26.354  1.00 87.46           H  
ATOM   3823  O   SER A 243     -46.567   5.941  25.472  1.00 87.46           O  
ATOM   3824  OG  SER A 243     -46.475  10.322  24.943  1.00 87.46           O  
ATOM   3825  HG  SER A 243     -47.161  10.275  24.273  1.00 87.46           H  
ATOM   3826  N   TYR A 244     -44.359   6.337  25.492  1.00 92.20           N  
ATOM   3827  H   TYR A 244     -43.612   6.992  25.311  1.00 92.20           H  
ATOM   3828  CA  TYR A 244     -44.033   5.059  26.124  1.00 92.20           C  
ATOM   3829  HA  TYR A 244     -44.888   4.778  26.740  1.00 92.20           H  
ATOM   3830  C   TYR A 244     -42.845   5.140  27.079  1.00 92.20           C  
ATOM   3831  CB  TYR A 244     -43.837   3.957  25.065  1.00 92.20           C  
ATOM   3832  HB2 TYR A 244     -43.876   2.988  25.563  1.00 92.20           H  
ATOM   3833  HB3 TYR A 244     -44.671   3.984  24.364  1.00 92.20           H  
ATOM   3834  O   TYR A 244     -41.972   5.996  26.953  1.00 92.20           O  
ATOM   3835  CG  TYR A 244     -42.535   4.036  24.291  1.00 92.20           C  
ATOM   3836  CD1 TYR A 244     -42.442   4.855  23.149  1.00 92.20           C  
ATOM   3837  HD1 TYR A 244     -43.287   5.446  22.829  1.00 92.20           H  
ATOM   3838  CD2 TYR A 244     -41.408   3.312  24.733  1.00 92.20           C  
ATOM   3839  HD2 TYR A 244     -41.468   2.707  25.626  1.00 92.20           H  
ATOM   3840  CE1 TYR A 244     -41.225   4.947  22.447  1.00 92.20           C  
ATOM   3841  HE1 TYR A 244     -41.126   5.602  21.594  1.00 92.20           H  
ATOM   3842  CE2 TYR A 244     -40.190   3.401  24.032  1.00 92.20           C  
ATOM   3843  HE2 TYR A 244     -39.324   2.855  24.376  1.00 92.20           H  
ATOM   3844  OH  TYR A 244     -38.934   4.297  22.193  1.00 92.20           O  
ATOM   3845  HH  TYR A 244     -38.226   3.783  22.587  1.00 92.20           H  
ATOM   3846  CZ  TYR A 244     -40.099   4.220  22.885  1.00 92.20           C  
ATOM   3847  N   LEU A 245     -42.814   4.197  28.015  1.00 91.75           N  
ATOM   3848  H   LEU A 245     -43.585   3.545  28.038  1.00 91.75           H  
ATOM   3849  CA  LEU A 245     -41.739   3.961  28.966  1.00 91.75           C  
ATOM   3850  HA  LEU A 245     -40.841   4.472  28.619  1.00 91.75           H  
ATOM   3851  C   LEU A 245     -41.460   2.452  29.016  1.00 91.75           C  
ATOM   3852  CB  LEU A 245     -42.163   4.547  30.325  1.00 91.75           C  
ATOM   3853  HB2 LEU A 245     -42.421   5.597  30.185  1.00 91.75           H  
ATOM   3854  HB3 LEU A 245     -43.059   4.025  30.661  1.00 91.75           H  
ATOM   3855  O   LEU A 245     -42.373   1.649  29.210  1.00 91.75           O  
ATOM   3856  CG  LEU A 245     -41.096   4.450  31.428  1.00 91.75           C  
ATOM   3857  HG  LEU A 245     -40.836   3.404  31.593  1.00 91.75           H  
ATOM   3858  CD1 LEU A 245     -39.823   5.223  31.081  1.00 91.75           C  
ATOM   3859 HD11 LEU A 245     -40.068   6.251  30.814  1.00 91.75           H  
ATOM   3860 HD12 LEU A 245     -39.306   4.745  30.250  1.00 91.75           H  
ATOM   3861 HD13 LEU A 245     -39.153   5.228  31.941  1.00 91.75           H  
ATOM   3862  CD2 LEU A 245     -41.666   5.023  32.726  1.00 91.75           C  
ATOM   3863 HD21 LEU A 245     -41.875   6.086  32.612  1.00 91.75           H  
ATOM   3864 HD22 LEU A 245     -42.590   4.506  32.986  1.00 91.75           H  
ATOM   3865 HD23 LEU A 245     -40.949   4.885  33.536  1.00 91.75           H  
ATOM   3866  N   LEU A 246     -40.206   2.077  28.799  1.00 92.92           N  
ATOM   3867  H   LEU A 246     -39.517   2.804  28.666  1.00 92.92           H  
ATOM   3868  CA  LEU A 246     -39.710   0.711  28.675  1.00 92.92           C  
ATOM   3869  HA  LEU A 246     -40.532   0.014  28.841  1.00 92.92           H  
ATOM   3870  C   LEU A 246     -38.619   0.461  29.718  1.00 92.92           C  
ATOM   3871  CB  LEU A 246     -39.157   0.508  27.253  1.00 92.92           C  
ATOM   3872  HB2 LEU A 246     -38.283   1.152  27.152  1.00 92.92           H  
ATOM   3873  HB3 LEU A 246     -39.897   0.837  26.524  1.00 92.92           H  
ATOM   3874  O   LEU A 246     -37.680   1.250  29.847  1.00 92.92           O  
ATOM   3875  CG  LEU A 246     -38.734  -0.939  26.931  1.00 92.92           C  
ATOM   3876  HG  LEU A 246     -38.152  -1.359  27.751  1.00 92.92           H  
ATOM   3877  CD1 LEU A 246     -39.964  -1.809  26.682  1.00 92.92           C  
ATOM   3878 HD11 LEU A 246     -40.502  -1.965  27.618  1.00 92.92           H  
ATOM   3879 HD12 LEU A 246     -39.652  -2.779  26.297  1.00 92.92           H  
ATOM   3880 HD13 LEU A 246     -40.618  -1.337  25.950  1.00 92.92           H  
ATOM   3881  CD2 LEU A 246     -37.873  -0.973  25.671  1.00 92.92           C  
ATOM   3882 HD21 LEU A 246     -37.604  -2.003  25.434  1.00 92.92           H  
ATOM   3883 HD22 LEU A 246     -38.404  -0.535  24.826  1.00 92.92           H  
ATOM   3884 HD23 LEU A 246     -36.949  -0.420  25.840  1.00 92.92           H  
ATOM   3885  N   VAL A 247     -38.722  -0.666  30.417  1.00 91.39           N  
ATOM   3886  H   VAL A 247     -39.528  -1.254  30.256  1.00 91.39           H  
ATOM   3887  CA  VAL A 247     -37.751  -1.122  31.415  1.00 91.39           C  
ATOM   3888  HA  VAL A 247     -36.867  -0.484  31.382  1.00 91.39           H  
ATOM   3889  C   VAL A 247     -37.333  -2.546  31.073  1.00 91.39           C  
ATOM   3890  CB  VAL A 247     -38.346  -1.057  32.834  1.00 91.39           C  
ATOM   3891  HB  VAL A 247     -39.130  -1.805  32.944  1.00 91.39           H  
ATOM   3892  O   VAL A 247     -38.191  -3.412  30.938  1.00 91.39           O  
ATOM   3893  CG1 VAL A 247     -37.257  -1.310  33.872  1.00 91.39           C  
ATOM   3894 HG11 VAL A 247     -36.791  -2.283  33.713  1.00 91.39           H  
ATOM   3895 HG12 VAL A 247     -36.506  -0.524  33.805  1.00 91.39           H  
ATOM   3896 HG13 VAL A 247     -37.692  -1.297  34.872  1.00 91.39           H  
ATOM   3897  CG2 VAL A 247     -38.940   0.319  33.155  1.00 91.39           C  
ATOM   3898 HG21 VAL A 247     -38.186   1.094  33.021  1.00 91.39           H  
ATOM   3899 HG22 VAL A 247     -39.314   0.337  34.179  1.00 91.39           H  
ATOM   3900 HG23 VAL A 247     -39.770   0.518  32.477  1.00 91.39           H  
ATOM   3901  N   MET A 248     -36.030  -2.786  30.923  1.00 90.34           N  
ATOM   3902  H   MET A 248     -35.390  -2.008  30.993  1.00 90.34           H  
ATOM   3903  CA  MET A 248     -35.476  -4.094  30.557  1.00 90.34           C  
ATOM   3904  HA  MET A 248     -36.277  -4.832  30.494  1.00 90.34           H  
ATOM   3905  C   MET A 248     -34.461  -4.572  31.592  1.00 90.34           C  
ATOM   3906  CB  MET A 248     -34.793  -4.031  29.185  1.00 90.34           C  
ATOM   3907  HB2 MET A 248     -33.979  -3.309  29.236  1.00 90.34           H  
ATOM   3908  HB3 MET A 248     -34.373  -5.011  28.956  1.00 90.34           H  
ATOM   3909  O   MET A 248     -33.471  -3.884  31.847  1.00 90.34           O  
ATOM   3910  CG  MET A 248     -35.737  -3.638  28.049  1.00 90.34           C  
ATOM   3911  HG2 MET A 248     -36.179  -2.665  28.266  1.00 90.34           H  
ATOM   3912  HG3 MET A 248     -36.533  -4.382  28.014  1.00 90.34           H  
ATOM   3913  SD  MET A 248     -34.982  -3.568  26.400  1.00 90.34           S  
ATOM   3914  CE  MET A 248     -33.644  -2.377  26.652  1.00 90.34           C  
ATOM   3915  HE1 MET A 248     -32.844  -2.851  27.221  1.00 90.34           H  
ATOM   3916  HE2 MET A 248     -33.255  -2.070  25.681  1.00 90.34           H  
ATOM   3917  HE3 MET A 248     -34.024  -1.504  27.183  1.00 90.34           H  
ATOM   3918  N   TRP A 249     -34.646  -5.777  32.118  1.00 88.33           N  
ATOM   3919  H   TRP A 249     -35.465  -6.292  31.827  1.00 88.33           H  
ATOM   3920  CA  TRP A 249     -33.687  -6.491  32.953  1.00 88.33           C  
ATOM   3921  HA  TRP A 249     -32.929  -5.802  33.326  1.00 88.33           H  
ATOM   3922  C   TRP A 249     -33.023  -7.576  32.119  1.00 88.33           C  
ATOM   3923  CB  TRP A 249     -34.386  -7.129  34.157  1.00 88.33           C  
ATOM   3924  HB2 TRP A 249     -35.178  -7.783  33.795  1.00 88.33           H  
ATOM   3925  HB3 TRP A 249     -33.667  -7.761  34.678  1.00 88.33           H  
ATOM   3926  O   TRP A 249     -33.704  -8.429  31.561  1.00 88.33           O  
ATOM   3927  CG  TRP A 249     -34.974  -6.181  35.151  1.00 88.33           C  
ATOM   3928  CD1 TRP A 249     -34.499  -5.966  36.398  1.00 88.33           C  
ATOM   3929  HD1 TRP A 249     -33.655  -6.480  36.835  1.00 88.33           H  
ATOM   3930  CD2 TRP A 249     -36.211  -5.407  35.062  1.00 88.33           C  
ATOM   3931  CE2 TRP A 249     -36.392  -4.704  36.290  1.00 88.33           C  
ATOM   3932  CE3 TRP A 249     -37.225  -5.258  34.093  1.00 88.33           C  
ATOM   3933  HE3 TRP A 249     -37.151  -5.795  33.159  1.00 88.33           H  
ATOM   3934  NE1 TRP A 249     -35.325  -5.091  37.070  1.00 88.33           N  
ATOM   3935  HE1 TRP A 249     -35.255  -4.937  38.066  1.00 88.33           H  
ATOM   3936  CH2 TRP A 249     -38.498  -3.774  35.550  1.00 88.33           C  
ATOM   3937  HH2 TRP A 249     -39.372  -3.165  35.727  1.00 88.33           H  
ATOM   3938  CZ2 TRP A 249     -37.505  -3.890  36.537  1.00 88.33           C  
ATOM   3939  HZ2 TRP A 249     -37.608  -3.393  37.490  1.00 88.33           H  
ATOM   3940  CZ3 TRP A 249     -38.349  -4.450  34.328  1.00 88.33           C  
ATOM   3941  HZ3 TRP A 249     -39.095  -4.347  33.554  1.00 88.33           H  
ATOM   3942  N   ARG A 250     -31.687  -7.587  32.066  1.00 82.92           N  
ATOM   3943  H   ARG A 250     -31.182  -6.843  32.527  1.00 82.92           H  
ATOM   3944  CA  ARG A 250     -30.971  -8.687  31.391  1.00 82.92           C  
ATOM   3945  HA  ARG A 250     -31.435  -8.875  30.423  1.00 82.92           H  
ATOM   3946  C   ARG A 250     -31.108 -10.001  32.155  1.00 82.92           C  
ATOM   3947  CB  ARG A 250     -29.491  -8.361  31.181  1.00 82.92           C  
ATOM   3948  HB2 ARG A 250     -29.017  -9.224  30.713  1.00 82.92           H  
ATOM   3949  HB3 ARG A 250     -29.014  -8.189  32.147  1.00 82.92           H  
ATOM   3950  O   ARG A 250     -31.312 -11.039  31.548  1.00 82.92           O  
ATOM   3951  CG  ARG A 250     -29.287  -7.138  30.284  1.00 82.92           C  
ATOM   3952  HG2 ARG A 250     -29.630  -6.251  30.816  1.00 82.92           H  
ATOM   3953  HG3 ARG A 250     -29.859  -7.247  29.362  1.00 82.92           H  
ATOM   3954  CD  ARG A 250     -27.800  -6.999  29.949  1.00 82.92           C  
ATOM   3955  HD2 ARG A 250     -27.555  -7.700  29.151  1.00 82.92           H  
ATOM   3956  HD3 ARG A 250     -27.215  -7.254  30.832  1.00 82.92           H  
ATOM   3957  NE  ARG A 250     -27.471  -5.621  29.548  1.00 82.92           N  
ATOM   3958  HE  ARG A 250     -28.231  -4.955  29.558  1.00 82.92           H  
ATOM   3959  NH1 ARG A 250     -25.246  -5.965  29.104  1.00 82.92           N  
ATOM   3960 HH11 ARG A 250     -25.399  -6.960  29.186  1.00 82.92           H  
ATOM   3961 HH12 ARG A 250     -24.349  -5.619  28.796  1.00 82.92           H  
ATOM   3962  NH2 ARG A 250     -26.096  -3.896  29.013  1.00 82.92           N  
ATOM   3963 HH21 ARG A 250     -25.181  -3.542  28.775  1.00 82.92           H  
ATOM   3964 HH22 ARG A 250     -26.876  -3.261  29.099  1.00 82.92           H  
ATOM   3965  CZ  ARG A 250     -26.275  -5.170  29.224  1.00 82.92           C  
ATOM   3966  N   ASN A 251     -31.008  -9.912  33.481  1.00 81.87           N  
ATOM   3967  H   ASN A 251     -30.917  -8.989  33.879  1.00 81.87           H  
ATOM   3968  CA  ASN A 251     -31.062 -11.042  34.397  1.00 81.87           C  
ATOM   3969  HA  ASN A 251     -31.392 -11.940  33.875  1.00 81.87           H  
ATOM   3970  C   ASN A 251     -32.073 -10.706  35.496  1.00 81.87           C  
ATOM   3971  CB  ASN A 251     -29.657 -11.284  34.990  1.00 81.87           C  
ATOM   3972  HB2 ASN A 251     -29.316 -10.379  35.493  1.00 81.87           H  
ATOM   3973  HB3 ASN A 251     -29.737 -12.074  35.737  1.00 81.87           H  
ATOM   3974  O   ASN A 251     -31.696 -10.103  36.506  1.00 81.87           O  
ATOM   3975  CG  ASN A 251     -28.579 -11.710  34.012  1.00 81.87           C  
ATOM   3976  ND2 ASN A 251     -27.373 -11.909  34.487  1.00 81.87           N  
ATOM   3977 HD21 ASN A 251     -26.749 -12.357  33.831  1.00 81.87           H  
ATOM   3978 HD22 ASN A 251     -27.211 -11.953  35.483  1.00 81.87           H  
ATOM   3979  OD1 ASN A 251     -28.750 -11.826  32.819  1.00 81.87           O  
ATOM   3980  N   ALA A 252     -33.345 -11.045  35.290  1.00 86.20           N  
ATOM   3981  H   ALA A 252     -33.613 -11.532  34.446  1.00 86.20           H  
ATOM   3982  CA  ALA A 252     -34.361 -10.843  36.317  1.00 86.20           C  
ATOM   3983  HA  ALA A 252     -34.365  -9.793  36.610  1.00 86.20           H  
ATOM   3984  C   ALA A 252     -34.037 -11.690  37.559  1.00 86.20           C  
ATOM   3985  CB  ALA A 252     -35.734 -11.177  35.733  1.00 86.20           C  
ATOM   3986  HB1 ALA A 252     -35.914 -10.577  34.840  1.00 86.20           H  
ATOM   3987  HB2 ALA A 252     -36.511 -10.961  36.467  1.00 86.20           H  
ATOM   3988  HB3 ALA A 252     -35.774 -12.234  35.470  1.00 86.20           H  
ATOM   3989  O   ALA A 252     -33.602 -12.841  37.447  1.00 86.20           O  
ATOM   3990  N   LYS A 253     -34.220 -11.109  38.744  1.00 85.93           N  
ATOM   3991  H   LYS A 253     -34.561 -10.158  38.748  1.00 85.93           H  
ATOM   3992  CA  LYS A 253     -34.002 -11.749  40.046  1.00 85.93           C  
ATOM   3993  HA  LYS A 253     -33.447 -12.678  39.914  1.00 85.93           H  
ATOM   3994  C   LYS A 253     -35.331 -12.086  40.700  1.00 85.93           C  
ATOM   3995  CB  LYS A 253     -33.186 -10.826  40.951  1.00 85.93           C  
ATOM   3996  HB2 LYS A 253     -33.117 -11.267  41.945  1.00 85.93           H  
ATOM   3997  HB3 LYS A 253     -33.693  -9.864  41.032  1.00 85.93           H  
ATOM   3998  O   LYS A 253     -36.345 -11.462  40.413  1.00 85.93           O  
ATOM   3999  CG  LYS A 253     -31.772 -10.620  40.403  1.00 85.93           C  
ATOM   4000  HG2 LYS A 253     -31.268 -11.583  40.325  1.00 85.93           H  
ATOM   4001  HG3 LYS A 253     -31.820 -10.159  39.417  1.00 85.93           H  
ATOM   4002  CD  LYS A 253     -30.994  -9.705  41.345  1.00 85.93           C  
ATOM   4003  HD2 LYS A 253     -31.528  -8.759  41.437  1.00 85.93           H  
ATOM   4004  HD3 LYS A 253     -30.917 -10.174  42.326  1.00 85.93           H  
ATOM   4005  CE  LYS A 253     -29.606  -9.465  40.757  1.00 85.93           C  
ATOM   4006  HE2 LYS A 253     -29.098 -10.424  40.655  1.00 85.93           H  
ATOM   4007  HE3 LYS A 253     -29.729  -9.045  39.758  1.00 85.93           H  
ATOM   4008  NZ  LYS A 253     -28.828  -8.543  41.614  1.00 85.93           N  
ATOM   4009  HZ1 LYS A 253     -27.917  -8.377  41.211  1.00 85.93           H  
ATOM   4010  HZ2 LYS A 253     -29.322  -7.666  41.690  1.00 85.93           H  
ATOM   4011  HZ3 LYS A 253     -28.722  -8.935  42.539  1.00 85.93           H  
ATOM   4012  N   LEU A 254     -35.323 -13.002  41.669  1.00 84.22           N  
ATOM   4013  H   LEU A 254     -34.476 -13.526  41.836  1.00 84.22           H  
ATOM   4014  CA  LEU A 254     -36.538 -13.317  42.430  1.00 84.22           C  
ATOM   4015  HA  LEU A 254     -37.274 -13.702  41.725  1.00 84.22           H  
ATOM   4016  C   LEU A 254     -37.150 -12.065  43.098  1.00 84.22           C  
ATOM   4017  CB  LEU A 254     -36.198 -14.404  43.464  1.00 84.22           C  
ATOM   4018  HB2 LEU A 254     -35.598 -13.953  44.254  1.00 84.22           H  
ATOM   4019  HB3 LEU A 254     -35.594 -15.175  42.985  1.00 84.22           H  
ATOM   4020  O   LEU A 254     -38.368 -11.949  43.179  1.00 84.22           O  
ATOM   4021  CG  LEU A 254     -37.436 -15.075  44.089  1.00 84.22           C  
ATOM   4022  HG  LEU A 254     -38.124 -14.320  44.470  1.00 84.22           H  
ATOM   4023  CD1 LEU A 254     -38.155 -15.960  43.077  1.00 84.22           C  
ATOM   4024 HD11 LEU A 254     -38.555 -15.324  42.288  1.00 84.22           H  
ATOM   4025 HD12 LEU A 254     -38.999 -16.465  43.548  1.00 84.22           H  
ATOM   4026 HD13 LEU A 254     -37.475 -16.692  42.642  1.00 84.22           H  
ATOM   4027  CD2 LEU A 254     -37.009 -15.966  45.257  1.00 84.22           C  
ATOM   4028 HD21 LEU A 254     -37.891 -16.435  45.693  1.00 84.22           H  
ATOM   4029 HD22 LEU A 254     -36.318 -16.730  44.901  1.00 84.22           H  
ATOM   4030 HD23 LEU A 254     -36.528 -15.352  46.018  1.00 84.22           H  
ATOM   4031  N   SER A 255     -36.303 -11.111  43.511  1.00 84.25           N  
ATOM   4032  H   SER A 255     -35.318 -11.254  43.339  1.00 84.25           H  
ATOM   4033  CA  SER A 255     -36.690  -9.806  44.074  1.00 84.25           C  
ATOM   4034  HA  SER A 255     -37.373  -9.970  44.908  1.00 84.25           H  
ATOM   4035  C   SER A 255     -37.397  -8.860  43.097  1.00 84.25           C  
ATOM   4036  CB  SER A 255     -35.440  -9.087  44.595  1.00 84.25           C  
ATOM   4037  HB2 SER A 255     -35.718  -8.115  45.002  1.00 84.25           H  
ATOM   4038  HB3 SER A 255     -34.998  -9.681  45.395  1.00 84.25           H  
ATOM   4039  O   SER A 255     -37.932  -7.843  43.534  1.00 84.25           O  
ATOM   4040  OG  SER A 255     -34.480  -8.914  43.560  1.00 84.25           O  
ATOM   4041  HG  SER A 255     -34.855  -8.335  42.892  1.00 84.25           H  
ATOM   4042  N   ASP A 256     -37.356  -9.167  41.800  1.00 87.79           N  
ATOM   4043  H   ASP A 256     -36.896 -10.017  41.507  1.00 87.79           H  
ATOM   4044  CA  ASP A 256     -38.057  -8.435  40.742  1.00 87.79           C  
ATOM   4045  HA  ASP A 256     -38.221  -7.408  41.069  1.00 87.79           H  
ATOM   4046  C   ASP A 256     -39.453  -9.043  40.476  1.00 87.79           C  
ATOM   4047  CB  ASP A 256     -37.187  -8.380  39.466  1.00 87.79           C  
ATOM   4048  HB2 ASP A 256     -37.672  -7.726  38.741  1.00 87.79           H  
ATOM   4049  HB3 ASP A 256     -37.146  -9.376  39.025  1.00 87.79           H  
ATOM   4050  O   ASP A 256     -40.165  -8.606  39.580  1.00 87.79           O  
ATOM   4051  CG  ASP A 256     -35.751  -7.871  39.679  1.00 87.79           C  
ATOM   4052  OD1 ASP A 256     -35.532  -6.953  40.505  1.00 87.79           O  
ATOM   4053  OD2 ASP A 256     -34.829  -8.407  39.017  1.00 87.79           O  
ATOM   4054  N   SER A 257     -39.869 -10.066  41.238  1.00 88.85           N  
ATOM   4055  H   SER A 257     -39.267 -10.378  41.986  1.00 88.85           H  
ATOM   4056  CA  SER A 257     -41.267 -10.515  41.244  1.00 88.85           C  
ATOM   4057  HA  SER A 257     -41.630 -10.594  40.219  1.00 88.85           H  
ATOM   4058  C   SER A 257     -42.147  -9.544  42.010  1.00 88.85           C  
ATOM   4059  CB  SER A 257     -41.457 -11.856  41.946  1.00 88.85           C  
ATOM   4060  HB2 SER A 257     -42.516 -12.113  41.947  1.00 88.85           H  
ATOM   4061  HB3 SER A 257     -41.113 -11.784  42.978  1.00 88.85           H  
ATOM   4062  O   SER A 257     -41.771  -9.095  43.094  1.00 88.85           O  
ATOM   4063  OG  SER A 257     -40.748 -12.867  41.292  1.00 88.85           O  
ATOM   4064  HG  SER A 257     -39.821 -12.693  41.473  1.00 88.85           H  
ATOM   4065  N   GLY A 258     -43.369  -9.360  41.522  1.00 89.70           N  
ATOM   4066  H   GLY A 258     -43.609  -9.770  40.631  1.00 89.70           H  
ATOM   4067  CA  GLY A 258     -44.402  -8.625  42.233  1.00 89.70           C  
ATOM   4068  HA2 GLY A 258     -43.944  -7.895  42.901  1.00 89.70           H  
ATOM   4069  HA3 GLY A 258     -44.987  -9.310  42.848  1.00 89.70           H  
ATOM   4070  C   GLY A 258     -45.346  -7.880  41.307  1.00 89.70           C  
ATOM   4071  O   GLY A 258     -45.397  -8.099  40.091  1.00 89.70           O  
ATOM   4072  N   LYS A 259     -46.127  -6.997  41.918  1.00 92.22           N  
ATOM   4073  H   LYS A 259     -46.051  -6.954  42.925  1.00 92.22           H  
ATOM   4074  CA  LYS A 259     -47.047  -6.090  41.233  1.00 92.22           C  
ATOM   4075  HA  LYS A 259     -47.458  -6.592  40.358  1.00 92.22           H  
ATOM   4076  C   LYS A 259     -46.310  -4.846  40.759  1.00 92.22           C  
ATOM   4077  CB  LYS A 259     -48.204  -5.713  42.157  1.00 92.22           C  
ATOM   4078  HB2 LYS A 259     -47.800  -5.266  43.066  1.00 92.22           H  
ATOM   4079  HB3 LYS A 259     -48.830  -4.972  41.660  1.00 92.22           H  
ATOM   4080  O   LYS A 259     -45.726  -4.096  41.546  1.00 92.22           O  
ATOM   4081  CG  LYS A 259     -49.069  -6.920  42.527  1.00 92.22           C  
ATOM   4082  HG2 LYS A 259     -48.454  -7.750  42.874  1.00 92.22           H  
ATOM   4083  HG3 LYS A 259     -49.636  -7.232  41.650  1.00 92.22           H  
ATOM   4084  CD  LYS A 259     -50.031  -6.525  43.644  1.00 92.22           C  
ATOM   4085  HD2 LYS A 259     -49.462  -6.382  44.563  1.00 92.22           H  
ATOM   4086  HD3 LYS A 259     -50.517  -5.582  43.395  1.00 92.22           H  
ATOM   4087  CE  LYS A 259     -51.061  -7.628  43.871  1.00 92.22           C  
ATOM   4088  HE2 LYS A 259     -51.108  -7.852  44.936  1.00 92.22           H  
ATOM   4089  HE3 LYS A 259     -50.734  -8.524  43.342  1.00 92.22           H  
ATOM   4090  NZ  LYS A 259     -52.374  -7.178  43.370  1.00 92.22           N  
ATOM   4091  HZ1 LYS A 259     -52.705  -6.365  43.871  1.00 92.22           H  
ATOM   4092  HZ2 LYS A 259     -52.256  -6.846  42.424  1.00 92.22           H  
ATOM   4093  HZ3 LYS A 259     -53.065  -7.913  43.353  1.00 92.22           H  
ATOM   4094  N   TYR A 260     -46.403  -4.602  39.464  1.00 93.96           N  
ATOM   4095  H   TYR A 260     -46.900  -5.268  38.889  1.00 93.96           H  
ATOM   4096  CA  TYR A 260     -45.962  -3.381  38.825  1.00 93.96           C  
ATOM   4097  HA  TYR A 260     -45.332  -2.824  39.519  1.00 93.96           H  
ATOM   4098  C   TYR A 260     -47.165  -2.518  38.471  1.00 93.96           C  
ATOM   4099  CB  TYR A 260     -45.119  -3.702  37.594  1.00 93.96           C  
ATOM   4100  HB2 TYR A 260     -45.664  -4.383  36.941  1.00 93.96           H  
ATOM   4101  HB3 TYR A 260     -44.957  -2.771  37.051  1.00 93.96           H  
ATOM   4102  O   TYR A 260     -48.187  -3.007  38.000  1.00 93.96           O  
ATOM   4103  CG  TYR A 260     -43.767  -4.295  37.915  1.00 93.96           C  
ATOM   4104  CD1 TYR A 260     -42.640  -3.453  37.969  1.00 93.96           C  
ATOM   4105  HD1 TYR A 260     -42.751  -2.392  37.799  1.00 93.96           H  
ATOM   4106  CD2 TYR A 260     -43.633  -5.676  38.156  1.00 93.96           C  
ATOM   4107  HD2 TYR A 260     -44.498  -6.323  38.138  1.00 93.96           H  
ATOM   4108  CE1 TYR A 260     -41.368  -3.998  38.219  1.00 93.96           C  
ATOM   4109  HE1 TYR A 260     -40.492  -3.367  38.235  1.00 93.96           H  
ATOM   4110  CE2 TYR A 260     -42.364  -6.217  38.436  1.00 93.96           C  
ATOM   4111  HE2 TYR A 260     -42.239  -7.269  38.647  1.00 93.96           H  
ATOM   4112  OH  TYR A 260     -39.997  -5.892  38.682  1.00 93.96           O  
ATOM   4113  HH  TYR A 260     -39.281  -5.268  38.542  1.00 93.96           H  
ATOM   4114  CZ  TYR A 260     -41.229  -5.382  38.448  1.00 93.96           C  
ATOM   4115  N   PHE A 261     -47.010  -1.214  38.637  1.00 93.58           N  
ATOM   4116  H   PHE A 261     -46.145  -0.891  39.045  1.00 93.58           H  
ATOM   4117  CA  PHE A 261     -48.001  -0.216  38.279  1.00 93.58           C  
ATOM   4118  HA  PHE A 261     -48.859  -0.698  37.812  1.00 93.58           H  
ATOM   4119  C   PHE A 261     -47.375   0.746  37.288  1.00 93.58           C  
ATOM   4120  CB  PHE A 261     -48.489   0.511  39.534  1.00 93.58           C  
ATOM   4121  HB2 PHE A 261     -49.261   1.225  39.248  1.00 93.58           H  
ATOM   4122  HB3 PHE A 261     -47.664   1.074  39.970  1.00 93.58           H  
ATOM   4123  O   PHE A 261     -46.352   1.364  37.589  1.00 93.58           O  
ATOM   4124  CG  PHE A 261     -49.048  -0.421  40.585  1.00 93.58           C  
ATOM   4125  CD1 PHE A 261     -50.379  -0.862  40.493  1.00 93.58           C  
ATOM   4126  HD1 PHE A 261     -50.997  -0.551  39.663  1.00 93.58           H  
ATOM   4127  CD2 PHE A 261     -48.221  -0.894  41.622  1.00 93.58           C  
ATOM   4128  HD2 PHE A 261     -47.185  -0.590  41.676  1.00 93.58           H  
ATOM   4129  CE1 PHE A 261     -50.895  -1.747  41.454  1.00 93.58           C  
ATOM   4130  HE1 PHE A 261     -51.912  -2.103  41.375  1.00 93.58           H  
ATOM   4131  CE2 PHE A 261     -48.734  -1.790  42.574  1.00 93.58           C  
ATOM   4132  HE2 PHE A 261     -48.097  -2.164  43.362  1.00 93.58           H  
ATOM   4133  CZ  PHE A 261     -50.072  -2.212  42.493  1.00 93.58           C  
ATOM   4134  HZ  PHE A 261     -50.462  -2.915  43.215  1.00 93.58           H  
ATOM   4135  N   CYS A 262     -47.995   0.903  36.125  1.00 95.17           N  
ATOM   4136  H   CYS A 262     -48.849   0.391  35.957  1.00 95.17           H  
ATOM   4137  CA  CYS A 262     -47.683   2.031  35.266  1.00 95.17           C  
ATOM   4138  HA  CYS A 262     -46.699   2.421  35.524  1.00 95.17           H  
ATOM   4139  C   CYS A 262     -48.707   3.137  35.476  1.00 95.17           C  
ATOM   4140  CB  CYS A 262     -47.626   1.634  33.802  1.00 95.17           C  
ATOM   4141  HB2 CYS A 262     -48.608   1.295  33.473  1.00 95.17           H  
ATOM   4142  HB3 CYS A 262     -46.896   0.837  33.661  1.00 95.17           H  
ATOM   4143  O   CYS A 262     -49.902   2.854  35.448  1.00 95.17           O  
ATOM   4144  SG  CYS A 262     -47.132   3.105  32.872  1.00 95.17           S  
ATOM   4145  N   GLY A 263     -48.251   4.382  35.622  1.00 91.04           N  
ATOM   4146  H   GLY A 263     -47.251   4.527  35.603  1.00 91.04           H  
ATOM   4147  CA  GLY A 263     -49.111   5.561  35.632  1.00 91.04           C  
ATOM   4148  HA2 GLY A 263     -50.137   5.250  35.433  1.00 91.04           H  
ATOM   4149  HA3 GLY A 263     -49.098   6.025  36.619  1.00 91.04           H  
ATOM   4150  C   GLY A 263     -48.701   6.602  34.593  1.00 91.04           C  
ATOM   4151  O   GLY A 263     -47.514   6.777  34.313  1.00 91.04           O  
ATOM   4152  N   ALA A 264     -49.680   7.316  34.036  1.00 89.79           N  
ATOM   4153  H   ALA A 264     -50.628   7.091  34.303  1.00 89.79           H  
ATOM   4154  CA  ALA A 264     -49.476   8.442  33.127  1.00 89.79           C  
ATOM   4155  HA  ALA A 264     -48.435   8.759  33.187  1.00 89.79           H  
ATOM   4156  C   ALA A 264     -50.360   9.631  33.523  1.00 89.79           C  
ATOM   4157  CB  ALA A 264     -49.745   8.002  31.684  1.00 89.79           C  
ATOM   4158  HB1 ALA A 264     -50.787   7.700  31.579  1.00 89.79           H  
ATOM   4159  HB2 ALA A 264     -49.545   8.830  31.004  1.00 89.79           H  
ATOM   4160  HB3 ALA A 264     -49.094   7.167  31.429  1.00 89.79           H  
ATOM   4161  O   ALA A 264     -51.581   9.505  33.617  1.00 89.79           O  
ATOM   4162  N   HIS A 265     -49.739  10.794  33.715  1.00 85.08           N  
ATOM   4163  H   HIS A 265     -48.739  10.820  33.579  1.00 85.08           H  
ATOM   4164  CA  HIS A 265     -50.427  12.064  33.924  1.00 85.08           C  
ATOM   4165  HA  HIS A 265     -51.433  11.873  34.297  1.00 85.08           H  
ATOM   4166  C   HIS A 265     -50.531  12.803  32.602  1.00 85.08           C  
ATOM   4167  CB  HIS A 265     -49.706  12.928  34.955  1.00 85.08           C  
ATOM   4168  HB2 HIS A 265     -50.182  13.908  34.984  1.00 85.08           H  
ATOM   4169  HB3 HIS A 265     -48.670  13.069  34.646  1.00 85.08           H  
ATOM   4170  O   HIS A 265     -49.526  13.091  31.946  1.00 85.08           O  
ATOM   4171  CG  HIS A 265     -49.742  12.344  36.336  1.00 85.08           C  
ATOM   4172  CD2 HIS A 265     -49.011  11.282  36.785  1.00 85.08           C  
ATOM   4173  HD2 HIS A 265     -48.331  10.688  36.193  1.00 85.08           H  
ATOM   4174  ND1 HIS A 265     -50.573  12.727  37.363  1.00 85.08           N  
ATOM   4175  HD1 HIS A 265     -51.321  13.404  37.308  1.00 85.08           H  
ATOM   4176  CE1 HIS A 265     -50.315  11.937  38.419  1.00 85.08           C  
ATOM   4177  HE1 HIS A 265     -50.832  11.969  39.367  1.00 85.08           H  
ATOM   4178  NE2 HIS A 265     -49.353  11.054  38.117  1.00 85.08           N  
ATOM   4179  N   VAL A 266     -51.756  13.140  32.234  1.00 83.49           N  
ATOM   4180  H   VAL A 266     -52.524  12.905  32.846  1.00 83.49           H  
ATOM   4181  CA  VAL A 266     -52.093  13.728  30.946  1.00 83.49           C  
ATOM   4182  HA  VAL A 266     -51.187  13.880  30.361  1.00 83.49           H  
ATOM   4183  C   VAL A 266     -52.734  15.079  31.197  1.00 83.49           C  
ATOM   4184  CB  VAL A 266     -53.011  12.787  30.152  1.00 83.49           C  
ATOM   4185  HB  VAL A 266     -53.982  12.723  30.643  1.00 83.49           H  
ATOM   4186  O   VAL A 266     -53.601  15.216  32.056  1.00 83.49           O  
ATOM   4187  CG1 VAL A 266     -53.205  13.302  28.726  1.00 83.49           C  
ATOM   4188 HG11 VAL A 266     -53.708  14.269  28.741  1.00 83.49           H  
ATOM   4189 HG12 VAL A 266     -53.825  12.594  28.177  1.00 83.49           H  
ATOM   4190 HG13 VAL A 266     -52.244  13.394  28.220  1.00 83.49           H  
ATOM   4191  CG2 VAL A 266     -52.413  11.377  30.069  1.00 83.49           C  
ATOM   4192 HG21 VAL A 266     -52.361  10.922  31.058  1.00 83.49           H  
ATOM   4193 HG22 VAL A 266     -53.053  10.745  29.454  1.00 83.49           H  
ATOM   4194 HG23 VAL A 266     -51.412  11.417  29.638  1.00 83.49           H  
ATOM   4195  N   LYS A 267     -52.286  16.097  30.467  1.00 76.73           N  
ATOM   4196  H   LYS A 267     -51.592  15.904  29.759  1.00 76.73           H  
ATOM   4197  CA  LYS A 267     -52.880  17.431  30.496  1.00 76.73           C  
ATOM   4198  HA  LYS A 267     -53.617  17.490  31.297  1.00 76.73           H  
ATOM   4199  C   LYS A 267     -53.606  17.657  29.180  1.00 76.73           C  
ATOM   4200  CB  LYS A 267     -51.784  18.466  30.772  1.00 76.73           C  
ATOM   4201  HB2 LYS A 267     -51.075  18.468  29.944  1.00 76.73           H  
ATOM   4202  HB3 LYS A 267     -51.261  18.181  31.685  1.00 76.73           H  
ATOM   4203  O   LYS A 267     -52.977  17.603  28.126  1.00 76.73           O  
ATOM   4204  CG  LYS A 267     -52.360  19.874  30.960  1.00 76.73           C  
ATOM   4205  HG2 LYS A 267     -52.890  20.170  30.055  1.00 76.73           H  
ATOM   4206  HG3 LYS A 267     -53.058  19.874  31.798  1.00 76.73           H  
ATOM   4207  CD  LYS A 267     -51.239  20.884  31.220  1.00 76.73           C  
ATOM   4208  HD2 LYS A 267     -50.549  20.868  30.376  1.00 76.73           H  
ATOM   4209  HD3 LYS A 267     -50.702  20.608  32.128  1.00 76.73           H  
ATOM   4210  CE  LYS A 267     -51.837  22.286  31.371  1.00 76.73           C  
ATOM   4211  HE2 LYS A 267     -52.460  22.485  30.499  1.00 76.73           H  
ATOM   4212  HE3 LYS A 267     -52.483  22.301  32.249  1.00 76.73           H  
ATOM   4213  NZ  LYS A 267     -50.777  23.319  31.480  1.00 76.73           N  
ATOM   4214  HZ1 LYS A 267     -50.180  23.146  32.276  1.00 76.73           H  
ATOM   4215  HZ2 LYS A 267     -51.187  24.238  31.565  1.00 76.73           H  
ATOM   4216  HZ3 LYS A 267     -50.205  23.313  30.648  1.00 76.73           H  
ATOM   4217  N   ASN A 268     -54.907  17.914  29.244  1.00 69.62           N  
ATOM   4218  H   ASN A 268     -55.355  17.947  30.148  1.00 69.62           H  
ATOM   4219  CA  ASN A 268     -55.663  18.338  28.069  1.00 69.62           C  
ATOM   4220  HA  ASN A 268     -55.252  17.832  27.195  1.00 69.62           H  
ATOM   4221  C   ASN A 268     -55.475  19.847  27.808  1.00 69.62           C  
ATOM   4222  CB  ASN A 268     -57.123  17.859  28.201  1.00 69.62           C  
ATOM   4223  HB2 ASN A 268     -57.612  17.958  27.232  1.00 69.62           H  
ATOM   4224  HB3 ASN A 268     -57.117  16.796  28.443  1.00 69.62           H  
ATOM   4225  O   ASN A 268     -54.997  20.589  28.670  1.00 69.62           O  
ATOM   4226  CG  ASN A 268     -57.986  18.579  29.224  1.00 69.62           C  
ATOM   4227  ND2 ASN A 268     -59.153  18.037  29.484  1.00 69.62           N  
ATOM   4228 HD21 ASN A 268     -59.353  17.106  29.146  1.00 69.62           H  
ATOM   4229 HD22 ASN A 268     -59.767  18.447  30.172  1.00 69.62           H  
ATOM   4230  OD1 ASN A 268     -57.672  19.649  29.723  1.00 69.62           O  
ATOM   4231  N   VAL A 269     -55.878  20.327  26.630  1.00 65.92           N  
ATOM   4232  H   VAL A 269     -56.092  19.665  25.898  1.00 65.92           H  
ATOM   4233  CA  VAL A 269     -55.862  21.767  26.276  1.00 65.92           C  
ATOM   4234  HA  VAL A 269     -54.834  22.123  26.343  1.00 65.92           H  
ATOM   4235  C   VAL A 269     -56.684  22.662  27.210  1.00 65.92           C  
ATOM   4236  CB  VAL A 269     -56.348  22.018  24.838  1.00 65.92           C  
ATOM   4237  HB  VAL A 269     -56.545  23.083  24.711  1.00 65.92           H  
ATOM   4238  O   VAL A 269     -56.342  23.829  27.369  1.00 65.92           O  
ATOM   4239  CG1 VAL A 269     -55.289  21.642  23.804  1.00 65.92           C  
ATOM   4240 HG11 VAL A 269     -55.042  20.584  23.883  1.00 65.92           H  
ATOM   4241 HG12 VAL A 269     -54.385  22.229  23.968  1.00 65.92           H  
ATOM   4242 HG13 VAL A 269     -55.655  21.848  22.798  1.00 65.92           H  
ATOM   4243  CG2 VAL A 269     -57.641  21.262  24.552  1.00 65.92           C  
ATOM   4244 HG21 VAL A 269     -57.510  20.196  24.738  1.00 65.92           H  
ATOM   4245 HG22 VAL A 269     -58.446  21.647  25.178  1.00 65.92           H  
ATOM   4246 HG23 VAL A 269     -57.912  21.439  23.512  1.00 65.92           H  
ATOM   4247  N   ILE A 270     -57.723  22.136  27.878  1.00 65.05           N  
ATOM   4248  H   ILE A 270     -57.906  21.149  27.766  1.00 65.05           H  
ATOM   4249  CA  ILE A 270     -58.510  22.879  28.889  1.00 65.05           C  
ATOM   4250  HA  ILE A 270     -58.677  23.886  28.506  1.00 65.05           H  
ATOM   4251  C   ILE A 270     -57.698  23.045  30.195  1.00 65.05           C  
ATOM   4252  CB  ILE A 270     -59.908  22.222  29.099  1.00 65.05           C  
ATOM   4253  HB  ILE A 270     -59.766  21.237  29.544  1.00 65.05           H  
ATOM   4254  O   ILE A 270     -58.075  23.790  31.096  1.00 65.05           O  
ATOM   4255  CG1 ILE A 270     -60.634  22.037  27.741  1.00 65.05           C  
ATOM   4256 HG12 ILE A 270     -60.033  21.392  27.100  1.00 65.05           H  
ATOM   4257 HG13 ILE A 270     -60.729  23.005  27.249  1.00 65.05           H  
ATOM   4258  CG2 ILE A 270     -60.800  23.046  30.053  1.00 65.05           C  
ATOM   4259 HG21 ILE A 270     -60.928  24.059  29.669  1.00 65.05           H  
ATOM   4260 HG22 ILE A 270     -60.364  23.092  31.051  1.00 65.05           H  
ATOM   4261 HG23 ILE A 270     -61.776  22.578  30.179  1.00 65.05           H  
ATOM   4262  CD1 ILE A 270     -62.025  21.392  27.823  1.00 65.05           C  
ATOM   4263 HD11 ILE A 270     -61.979  20.476  28.412  1.00 65.05           H  
ATOM   4264 HD12 ILE A 270     -62.372  21.161  26.816  1.00 65.05           H  
ATOM   4265 HD13 ILE A 270     -62.743  22.080  28.269  1.00 65.05           H  
ATOM   4266  N   GLY A 271     -56.547  22.377  30.307  1.00 66.51           N  
ATOM   4267  H   GLY A 271     -56.280  21.770  29.545  1.00 66.51           H  
ATOM   4268  CA  GLY A 271     -55.698  22.369  31.491  1.00 66.51           C  
ATOM   4269  HA2 GLY A 271     -55.674  23.368  31.927  1.00 66.51           H  
ATOM   4270  HA3 GLY A 271     -54.691  22.089  31.182  1.00 66.51           H  
ATOM   4271  C   GLY A 271     -56.148  21.383  32.570  1.00 66.51           C  
ATOM   4272  O   GLY A 271     -55.512  21.328  33.625  1.00 66.51           O  
ATOM   4273  N   GLN A 272     -57.194  20.588  32.325  1.00 70.84           N  
ATOM   4274  H   GLN A 272     -57.571  20.580  31.388  1.00 70.84           H  
ATOM   4275  CA  GLN A 272     -57.565  19.488  33.211  1.00 70.84           C  
ATOM   4276  HA  GLN A 272     -57.615  19.878  34.228  1.00 70.84           H  
ATOM   4277  C   GLN A 272     -56.478  18.411  33.165  1.00 70.84           C  
ATOM   4278  CB  GLN A 272     -58.934  18.885  32.876  1.00 70.84           C  
ATOM   4279  HB2 GLN A 272     -59.138  18.074  33.576  1.00 70.84           H  
ATOM   4280  HB3 GLN A 272     -58.877  18.439  31.883  1.00 70.84           H  
ATOM   4281  O   GLN A 272     -55.882  18.129  32.120  1.00 70.84           O  
ATOM   4282  CG  GLN A 272     -60.100  19.883  32.949  1.00 70.84           C  
ATOM   4283  HG2 GLN A 272     -59.879  20.760  32.341  1.00 70.84           H  
ATOM   4284  HG3 GLN A 272     -60.229  20.203  33.982  1.00 70.84           H  
ATOM   4285  CD  GLN A 272     -61.401  19.278  32.429  1.00 70.84           C  
ATOM   4286  NE2 GLN A 272     -62.522  19.520  33.072  1.00 70.84           N  
ATOM   4287 HE21 GLN A 272     -63.345  19.078  32.690  1.00 70.84           H  
ATOM   4288 HE22 GLN A 272     -62.532  20.067  33.922  1.00 70.84           H  
ATOM   4289  OE1 GLN A 272     -61.436  18.612  31.408  1.00 70.84           O  
ATOM   4290  N   ARG A 273     -56.197  17.854  34.343  1.00 75.54           N  
ATOM   4291  H   ARG A 273     -56.814  18.058  35.116  1.00 75.54           H  
ATOM   4292  CA  ARG A 273     -55.192  16.816  34.549  1.00 75.54           C  
ATOM   4293  HA  ARG A 273     -54.591  16.699  33.647  1.00 75.54           H  
ATOM   4294  C   ARG A 273     -55.904  15.497  34.789  1.00 75.54           C  
ATOM   4295  CB  ARG A 273     -54.264  17.180  35.718  1.00 75.54           C  
ATOM   4296  HB2 ARG A 273     -54.860  17.405  36.603  1.00 75.54           H  
ATOM   4297  HB3 ARG A 273     -53.635  16.317  35.936  1.00 75.54           H  
ATOM   4298  O   ARG A 273     -56.541  15.346  35.828  1.00 75.54           O  
ATOM   4299  CG  ARG A 273     -53.361  18.372  35.374  1.00 75.54           C  
ATOM   4300  HG2 ARG A 273     -53.964  19.262  35.195  1.00 75.54           H  
ATOM   4301  HG3 ARG A 273     -52.819  18.137  34.458  1.00 75.54           H  
ATOM   4302  CD  ARG A 273     -52.336  18.657  36.480  1.00 75.54           C  
ATOM   4303  HD2 ARG A 273     -51.585  19.327  36.061  1.00 75.54           H  
ATOM   4304  HD3 ARG A 273     -51.845  17.726  36.764  1.00 75.54           H  
ATOM   4305  NE  ARG A 273     -52.947  19.289  37.668  1.00 75.54           N  
ATOM   4306  HE  ARG A 273     -53.946  19.184  37.768  1.00 75.54           H  
ATOM   4307  NH1 ARG A 273     -51.020  20.173  38.559  1.00 75.54           N  
ATOM   4308 HH11 ARG A 273     -50.550  20.698  39.283  1.00 75.54           H  
ATOM   4309 HH12 ARG A 273     -50.482  19.704  37.844  1.00 75.54           H  
ATOM   4310  NH2 ARG A 273     -52.971  20.555  39.565  1.00 75.54           N  
ATOM   4311 HH21 ARG A 273     -53.971  20.432  39.634  1.00 75.54           H  
ATOM   4312 HH22 ARG A 273     -52.483  21.088  40.271  1.00 75.54           H  
ATOM   4313  CZ  ARG A 273     -52.313  19.999  38.587  1.00 75.54           C  
ATOM   4314  N   ASP A 274     -55.738  14.573  33.859  1.00 79.80           N  
ATOM   4315  H   ASP A 274     -55.163  14.794  33.058  1.00 79.80           H  
ATOM   4316  CA  ASP A 274     -56.205  13.198  33.982  1.00 79.80           C  
ATOM   4317  HA  ASP A 274     -56.946  13.140  34.779  1.00 79.80           H  
ATOM   4318  C   ASP A 274     -55.038  12.288  34.368  1.00 79.80           C  
ATOM   4319  CB  ASP A 274     -56.889  12.741  32.687  1.00 79.80           C  
ATOM   4320  HB2 ASP A 274     -57.118  11.678  32.767  1.00 79.80           H  
ATOM   4321  HB3 ASP A 274     -56.201  12.876  31.852  1.00 79.80           H  
ATOM   4322  O   ASP A 274     -53.879  12.539  34.021  1.00 79.80           O  
ATOM   4323  CG  ASP A 274     -58.196  13.492  32.412  1.00 79.80           C  
ATOM   4324  OD1 ASP A 274     -58.918  13.790  33.390  1.00 79.80           O  
ATOM   4325  OD2 ASP A 274     -58.471  13.743  31.218  1.00 79.80           O  
ATOM   4326  N   MET A 275     -55.344  11.222  35.101  1.00 82.85           N  
ATOM   4327  H   MET A 275     -56.315  11.046  35.315  1.00 82.85           H  
ATOM   4328  CA  MET A 275     -54.377  10.212  35.510  1.00 82.85           C  
ATOM   4329  HA  MET A 275     -53.423  10.395  35.015  1.00 82.85           H  
ATOM   4330  C   MET A 275     -54.884   8.840  35.084  1.00 82.85           C  
ATOM   4331  CB  MET A 275     -54.144  10.299  37.023  1.00 82.85           C  
ATOM   4332  HB2 MET A 275     -53.854  11.318  37.281  1.00 82.85           H  
ATOM   4333  HB3 MET A 275     -55.070  10.060  37.545  1.00 82.85           H  
ATOM   4334  O   MET A 275     -55.999   8.449  35.425  1.00 82.85           O  
ATOM   4335  CG  MET A 275     -53.043   9.347  37.495  1.00 82.85           C  
ATOM   4336  HG2 MET A 275     -52.100   9.633  37.029  1.00 82.85           H  
ATOM   4337  HG3 MET A 275     -53.285   8.329  37.191  1.00 82.85           H  
ATOM   4338  SD  MET A 275     -52.842   9.365  39.294  1.00 82.85           S  
ATOM   4339  CE  MET A 275     -51.446   8.224  39.441  1.00 82.85           C  
ATOM   4340  HE1 MET A 275     -51.167   8.117  40.489  1.00 82.85           H  
ATOM   4341  HE2 MET A 275     -50.593   8.609  38.882  1.00 82.85           H  
ATOM   4342  HE3 MET A 275     -51.724   7.246  39.047  1.00 82.85           H  
ATOM   4343  N   PHE A 276     -54.050   8.111  34.351  1.00 86.66           N  
ATOM   4344  H   PHE A 276     -53.150   8.506  34.118  1.00 86.66           H  
ATOM   4345  CA  PHE A 276     -54.303   6.732  33.953  1.00 86.66           C  
ATOM   4346  HA  PHE A 276     -55.321   6.449  34.223  1.00 86.66           H  
ATOM   4347  C   PHE A 276     -53.341   5.817  34.694  1.00 86.66           C  
ATOM   4348  CB  PHE A 276     -54.152   6.580  32.437  1.00 86.66           C  
ATOM   4349  HB2 PHE A 276     -53.132   6.833  32.148  1.00 86.66           H  
ATOM   4350  HB3 PHE A 276     -54.323   5.532  32.192  1.00 86.66           H  
ATOM   4351  O   PHE A 276     -52.175   6.175  34.853  1.00 86.66           O  
ATOM   4352  CG  PHE A 276     -55.120   7.423  31.636  1.00 86.66           C  
ATOM   4353  CD1 PHE A 276     -56.329   6.864  31.183  1.00 86.66           C  
ATOM   4354  HD1 PHE A 276     -56.563   5.831  31.391  1.00 86.66           H  
ATOM   4355  CD2 PHE A 276     -54.830   8.775  31.372  1.00 86.66           C  
ATOM   4356  HD2 PHE A 276     -53.909   9.211  31.731  1.00 86.66           H  
ATOM   4357  CE1 PHE A 276     -57.246   7.657  30.472  1.00 86.66           C  
ATOM   4358  HE1 PHE A 276     -58.176   7.228  30.130  1.00 86.66           H  
ATOM   4359  CE2 PHE A 276     -55.752   9.569  30.668  1.00 86.66           C  
ATOM   4360  HE2 PHE A 276     -55.543  10.614  30.491  1.00 86.66           H  
ATOM   4361  CZ  PHE A 276     -56.960   9.010  30.219  1.00 86.66           C  
ATOM   4362  HZ  PHE A 276     -57.676   9.628  29.697  1.00 86.66           H  
ATOM   4363  N   GLN A 277     -53.811   4.642  35.110  1.00 90.23           N  
ATOM   4364  H   GLN A 277     -54.775   4.396  34.938  1.00 90.23           H  
ATOM   4365  CA  GLN A 277     -52.983   3.629  35.753  1.00 90.23           C  
ATOM   4366  HA  GLN A 277     -51.957   3.792  35.425  1.00 90.23           H  
ATOM   4367  C   GLN A 277     -53.405   2.225  35.307  1.00 90.23           C  
ATOM   4368  CB  GLN A 277     -53.036   3.807  37.281  1.00 90.23           C  
ATOM   4369  HB2 GLN A 277     -52.716   4.822  37.520  1.00 90.23           H  
ATOM   4370  HB3 GLN A 277     -54.062   3.680  37.624  1.00 90.23           H  
ATOM   4371  O   GLN A 277     -54.598   1.949  35.198  1.00 90.23           O  
ATOM   4372  CG  GLN A 277     -52.132   2.816  38.035  1.00 90.23           C  
ATOM   4373  HG2 GLN A 277     -51.110   2.892  37.664  1.00 90.23           H  
ATOM   4374  HG3 GLN A 277     -52.485   1.799  37.862  1.00 90.23           H  
ATOM   4375  CD  GLN A 277     -52.094   3.077  39.536  1.00 90.23           C  
ATOM   4376  NE2 GLN A 277     -52.208   2.057  40.358  1.00 90.23           N  
ATOM   4377 HE21 GLN A 277     -52.158   2.265  41.345  1.00 90.23           H  
ATOM   4378 HE22 GLN A 277     -52.342   1.119  40.009  1.00 90.23           H  
ATOM   4379  OE1 GLN A 277     -51.928   4.192  40.002  1.00 90.23           O  
ATOM   4380  N   GLU A 278     -52.430   1.346  35.082  1.00 91.38           N  
ATOM   4381  H   GLU A 278     -51.477   1.655  35.209  1.00 91.38           H  
ATOM   4382  CA  GLU A 278     -52.626  -0.095  34.879  1.00 91.38           C  
ATOM   4383  HA  GLU A 278     -53.637  -0.363  35.185  1.00 91.38           H  
ATOM   4384  C   GLU A 278     -51.676  -0.892  35.784  1.00 91.38           C  
ATOM   4385  CB  GLU A 278     -52.461  -0.510  33.402  1.00 91.38           C  
ATOM   4386  HB2 GLU A 278     -52.352  -1.594  33.378  1.00 91.38           H  
ATOM   4387  HB3 GLU A 278     -51.553  -0.067  32.991  1.00 91.38           H  
ATOM   4388  O   GLU A 278     -50.596  -0.417  36.145  1.00 91.38           O  
ATOM   4389  CG  GLU A 278     -53.671  -0.138  32.520  1.00 91.38           C  
ATOM   4390  HG2 GLU A 278     -54.580  -0.289  33.103  1.00 91.38           H  
ATOM   4391  HG3 GLU A 278     -53.612   0.920  32.267  1.00 91.38           H  
ATOM   4392  CD  GLU A 278     -53.785  -0.982  31.229  1.00 91.38           C  
ATOM   4393  OE1 GLU A 278     -54.922  -1.108  30.696  1.00 91.38           O  
ATOM   4394  OE2 GLU A 278     -52.741  -1.492  30.757  1.00 91.38           O  
ATOM   4395  N   GLU A 279     -52.095  -2.101  36.158  1.00 91.11           N  
ATOM   4396  H   GLU A 279     -52.939  -2.468  35.742  1.00 91.11           H  
ATOM   4397  CA  GLU A 279     -51.334  -3.052  36.974  1.00 91.11           C  
ATOM   4398  HA  GLU A 279     -50.427  -2.568  37.337  1.00 91.11           H  
ATOM   4399  C   GLU A 279     -50.929  -4.259  36.122  1.00 91.11           C  
ATOM   4400  CB  GLU A 279     -52.161  -3.478  38.205  1.00 91.11           C  
ATOM   4401  HB2 GLU A 279     -52.401  -2.583  38.779  1.00 91.11           H  
ATOM   4402  HB3 GLU A 279     -53.095  -3.924  37.863  1.00 91.11           H  
ATOM   4403  O   GLU A 279     -51.723  -4.755  35.324  1.00 91.11           O  
ATOM   4404  CG  GLU A 279     -51.442  -4.487  39.131  1.00 91.11           C  
ATOM   4405  HG2 GLU A 279     -50.511  -4.040  39.479  1.00 91.11           H  
ATOM   4406  HG3 GLU A 279     -51.192  -5.380  38.559  1.00 91.11           H  
ATOM   4407  CD  GLU A 279     -52.280  -4.921  40.352  1.00 91.11           C  
ATOM   4408  OE1 GLU A 279     -51.947  -5.957  40.983  1.00 91.11           O  
ATOM   4409  OE2 GLU A 279     -53.251  -4.223  40.716  1.00 91.11           O  
ATOM   4410  N   LEU A 280     -49.710  -4.748  36.331  1.00 92.20           N  
ATOM   4411  H   LEU A 280     -49.125  -4.283  37.011  1.00 92.20           H  
ATOM   4412  CA  LEU A 280     -49.201  -5.991  35.767  1.00 92.20           C  
ATOM   4413  HA  LEU A 280     -50.032  -6.580  35.381  1.00 92.20           H  
ATOM   4414  C   LEU A 280     -48.497  -6.782  36.867  1.00 92.20           C  
ATOM   4415  CB  LEU A 280     -48.240  -5.660  34.619  1.00 92.20           C  
ATOM   4416  HB2 LEU A 280     -47.429  -5.061  35.035  1.00 92.20           H  
ATOM   4417  HB3 LEU A 280     -48.764  -5.065  33.872  1.00 92.20           H  
ATOM   4418  O   LEU A 280     -47.675  -6.236  37.600  1.00 92.20           O  
ATOM   4419  CG  LEU A 280     -47.621  -6.891  33.938  1.00 92.20           C  
ATOM   4420  HG  LEU A 280     -47.179  -7.551  34.683  1.00 92.20           H  
ATOM   4421  CD1 LEU A 280     -48.642  -7.674  33.115  1.00 92.20           C  
ATOM   4422 HD11 LEU A 280     -49.104  -7.025  32.371  1.00 92.20           H  
ATOM   4423 HD12 LEU A 280     -48.149  -8.507  32.615  1.00 92.20           H  
ATOM   4424 HD13 LEU A 280     -49.417  -8.082  33.764  1.00 92.20           H  
ATOM   4425  CD2 LEU A 280     -46.506  -6.412  33.021  1.00 92.20           C  
ATOM   4426 HD21 LEU A 280     -46.003  -7.274  32.585  1.00 92.20           H  
ATOM   4427 HD22 LEU A 280     -46.913  -5.769  32.240  1.00 92.20           H  
ATOM   4428 HD23 LEU A 280     -45.789  -5.849  33.619  1.00 92.20           H  
ATOM   4429  N   VAL A 281     -48.787  -8.075  36.964  1.00 91.96           N  
ATOM   4430  H   VAL A 281     -49.412  -8.488  36.286  1.00 91.96           H  
ATOM   4431  CA  VAL A 281     -48.133  -8.968  37.924  1.00 91.96           C  
ATOM   4432  HA  VAL A 281     -47.634  -8.375  38.690  1.00 91.96           H  
ATOM   4433  C   VAL A 281     -47.075  -9.781  37.196  1.00 91.96           C  
ATOM   4434  CB  VAL A 281     -49.147  -9.876  38.641  1.00 91.96           C  
ATOM   4435  HB  VAL A 281     -49.563 -10.596  37.936  1.00 91.96           H  
ATOM   4436  O   VAL A 281     -47.379 -10.441  36.207  1.00 91.96           O  
ATOM   4437  CG1 VAL A 281     -48.467 -10.640  39.784  1.00 91.96           C  
ATOM   4438 HG11 VAL A 281     -47.679 -11.282  39.389  1.00 91.96           H  
ATOM   4439 HG12 VAL A 281     -48.034  -9.940  40.498  1.00 91.96           H  
ATOM   4440 HG13 VAL A 281     -49.197 -11.271  40.291  1.00 91.96           H  
ATOM   4441  CG2 VAL A 281     -50.304  -9.054  39.226  1.00 91.96           C  
ATOM   4442 HG21 VAL A 281     -50.946  -8.693  38.422  1.00 91.96           H  
ATOM   4443 HG22 VAL A 281     -50.909  -9.667  39.894  1.00 91.96           H  
ATOM   4444 HG23 VAL A 281     -49.911  -8.191  39.764  1.00 91.96           H  
ATOM   4445  N   VAL A 282     -45.844  -9.744  37.695  1.00 91.58           N  
ATOM   4446  H   VAL A 282     -45.669  -9.180  38.514  1.00 91.58           H  
ATOM   4447  CA  VAL A 282     -44.721 -10.513  37.151  1.00 91.58           C  
ATOM   4448  HA  VAL A 282     -45.035 -11.044  36.252  1.00 91.58           H  
ATOM   4449  C   VAL A 282     -44.276 -11.541  38.181  1.00 91.58           C  
ATOM   4450  CB  VAL A 282     -43.556  -9.592  36.763  1.00 91.58           C  
ATOM   4451  HB  VAL A 282     -43.218  -9.062  37.654  1.00 91.58           H  
ATOM   4452  O   VAL A 282     -44.045 -11.205  39.345  1.00 91.58           O  
ATOM   4453  CG1 VAL A 282     -42.374 -10.386  36.196  1.00 91.58           C  
ATOM   4454 HG11 VAL A 282     -41.968 -11.066  36.945  1.00 91.58           H  
ATOM   4455 HG12 VAL A 282     -41.579  -9.693  35.918  1.00 91.58           H  
ATOM   4456 HG13 VAL A 282     -42.682 -10.949  35.315  1.00 91.58           H  
ATOM   4457  CG2 VAL A 282     -43.971  -8.556  35.712  1.00 91.58           C  
ATOM   4458 HG21 VAL A 282     -44.793  -7.942  36.082  1.00 91.58           H  
ATOM   4459 HG22 VAL A 282     -43.118  -7.906  35.522  1.00 91.58           H  
ATOM   4460 HG23 VAL A 282     -44.274  -9.054  34.791  1.00 91.58           H  
ATOM   4461  N   SER A 283     -44.123 -12.794  37.754  1.00 89.73           N  
ATOM   4462  H   SER A 283     -44.344 -13.012  36.793  1.00 89.73           H  
ATOM   4463  CA  SER A 283     -43.610 -13.879  38.587  1.00 89.73           C  
ATOM   4464  HA  SER A 283     -43.471 -13.521  39.607  1.00 89.73           H  
ATOM   4465  C   SER A 283     -42.254 -14.351  38.068  1.00 89.73           C  
ATOM   4466  CB  SER A 283     -44.629 -15.020  38.636  1.00 89.73           C  
ATOM   4467  HB2 SER A 283     -44.722 -15.471  37.649  1.00 89.73           H  
ATOM   4468  HB3 SER A 283     -45.600 -14.620  38.928  1.00 89.73           H  
ATOM   4469  O   SER A 283     -42.155 -15.066  37.073  1.00 89.73           O  
ATOM   4470  OG  SER A 283     -44.230 -16.001  39.583  1.00 89.73           O  
ATOM   4471  HG  SER A 283     -44.118 -15.561  40.429  1.00 89.73           H  
ATOM   4472  N   VAL A 284     -41.185 -13.982  38.766  1.00 88.12           N  
ATOM   4473  H   VAL A 284     -41.310 -13.411  39.590  1.00 88.12           H  
ATOM   4474  CA  VAL A 284     -39.856 -14.552  38.540  1.00 88.12           C  
ATOM   4475  HA  VAL A 284     -39.775 -14.765  37.474  1.00 88.12           H  
ATOM   4476  C   VAL A 284     -39.762 -15.862  39.317  1.00 88.12           C  
ATOM   4477  CB  VAL A 284     -38.712 -13.576  38.877  1.00 88.12           C  
ATOM   4478  HB  VAL A 284     -38.667 -13.417  39.955  1.00 88.12           H  
ATOM   4479  O   VAL A 284     -40.040 -15.920  40.512  1.00 88.12           O  
ATOM   4480  CG1 VAL A 284     -37.361 -14.150  38.430  1.00 88.12           C  
ATOM   4481 HG11 VAL A 284     -37.138 -15.066  38.976  1.00 88.12           H  
ATOM   4482 HG12 VAL A 284     -36.568 -13.426  38.620  1.00 88.12           H  
ATOM   4483 HG13 VAL A 284     -37.380 -14.358  37.360  1.00 88.12           H  
ATOM   4484  CG2 VAL A 284     -38.913 -12.217  38.193  1.00 88.12           C  
ATOM   4485 HG21 VAL A 284     -38.997 -12.342  37.113  1.00 88.12           H  
ATOM   4486 HG22 VAL A 284     -39.813 -11.730  38.566  1.00 88.12           H  
ATOM   4487 HG23 VAL A 284     -38.069 -11.562  38.409  1.00 88.12           H  
ATOM   4488  N   GLN A 285     -39.381 -16.943  38.648  1.00 87.53           N  
ATOM   4489  H   GLN A 285     -39.136 -16.824  37.675  1.00 87.53           H  
ATOM   4490  CA  GLN A 285     -39.268 -18.274  39.241  1.00 87.53           C  
ATOM   4491  HA  GLN A 285     -39.574 -18.241  40.287  1.00 87.53           H  
ATOM   4492  C   GLN A 285     -37.824 -18.755  39.195  1.00 87.53           C  
ATOM   4493  CB  GLN A 285     -40.181 -19.262  38.512  1.00 87.53           C  
ATOM   4494  HB2 GLN A 285     -40.010 -20.260  38.916  1.00 87.53           H  
ATOM   4495  HB3 GLN A 285     -39.916 -19.269  37.454  1.00 87.53           H  
ATOM   4496  O   GLN A 285     -37.089 -18.466  38.252  1.00 87.53           O  
ATOM   4497  CG  GLN A 285     -41.671 -18.923  38.657  1.00 87.53           C  
ATOM   4498  HG2 GLN A 285     -41.942 -18.920  39.713  1.00 87.53           H  
ATOM   4499  HG3 GLN A 285     -41.868 -17.931  38.252  1.00 87.53           H  
ATOM   4500  CD  GLN A 285     -42.557 -19.920  37.920  1.00 87.53           C  
ATOM   4501  NE2 GLN A 285     -43.857 -19.781  38.042  1.00 87.53           N  
ATOM   4502 HE21 GLN A 285     -44.444 -20.376  37.475  1.00 87.53           H  
ATOM   4503 HE22 GLN A 285     -44.230 -18.985  38.539  1.00 87.53           H  
ATOM   4504  OE1 GLN A 285     -42.096 -20.828  37.230  1.00 87.53           O  
ATOM   4505  N   ARG A 286     -37.421 -19.559  40.183  1.00 85.55           N  
ATOM   4506  H   ARG A 286     -38.084 -19.815  40.901  1.00 85.55           H  
ATOM   4507  CA  ARG A 286     -36.122 -20.238  40.120  1.00 85.55           C  
ATOM   4508  HA  ARG A 286     -35.363 -19.471  39.971  1.00 85.55           H  
ATOM   4509  C   ARG A 286     -36.090 -21.204  38.921  1.00 85.55           C  
ATOM   4510  CB  ARG A 286     -35.805 -20.976  41.424  1.00 85.55           C  
ATOM   4511  HB2 ARG A 286     -36.627 -21.645  41.678  1.00 85.55           H  
ATOM   4512  HB3 ARG A 286     -34.908 -21.575  41.267  1.00 85.55           H  
ATOM   4513  O   ARG A 286     -37.088 -21.896  38.694  1.00 85.55           O  
ATOM   4514  CG  ARG A 286     -35.546 -19.996  42.575  1.00 85.55           C  
ATOM   4515  HG2 ARG A 286     -36.465 -19.461  42.815  1.00 85.55           H  
ATOM   4516  HG3 ARG A 286     -34.782 -19.277  42.279  1.00 85.55           H  
ATOM   4517  CD  ARG A 286     -35.063 -20.768  43.804  1.00 85.55           C  
ATOM   4518  HD2 ARG A 286     -35.807 -21.524  44.055  1.00 85.55           H  
ATOM   4519  HD3 ARG A 286     -34.123 -21.262  43.557  1.00 85.55           H  
ATOM   4520  NE  ARG A 286     -34.865 -19.871  44.956  1.00 85.55           N  
ATOM   4521  HE  ARG A 286     -35.019 -18.888  44.786  1.00 85.55           H  
ATOM   4522  NH1 ARG A 286     -34.201 -21.474  46.459  1.00 85.55           N  
ATOM   4523 HH11 ARG A 286     -34.265 -22.167  45.727  1.00 85.55           H  
ATOM   4524 HH12 ARG A 286     -33.921 -21.742  47.391  1.00 85.55           H  
ATOM   4525  NH2 ARG A 286     -34.404 -19.352  47.124  1.00 85.55           N  
ATOM   4526 HH21 ARG A 286     -34.134 -19.635  48.055  1.00 85.55           H  
ATOM   4527 HH22 ARG A 286     -34.646 -18.389  46.938  1.00 85.55           H  
ATOM   4528  CZ  ARG A 286     -34.492 -20.235  46.169  1.00 85.55           C  
ATOM   4529  N   PRO A 287     -34.973 -21.280  38.179  1.00 86.57           N  
ATOM   4530  CA  PRO A 287     -34.792 -22.269  37.125  1.00 86.57           C  
ATOM   4531  HA  PRO A 287     -35.526 -22.093  36.339  1.00 86.57           H  
ATOM   4532  C   PRO A 287     -34.923 -23.697  37.647  1.00 86.57           C  
ATOM   4533  CB  PRO A 287     -33.389 -22.036  36.567  1.00 86.57           C  
ATOM   4534  HB2 PRO A 287     -33.352 -22.263  35.501  1.00 86.57           H  
ATOM   4535  HB3 PRO A 287     -32.660 -22.643  37.104  1.00 86.57           H  
ATOM   4536  O   PRO A 287     -34.470 -24.015  38.750  1.00 86.57           O  
ATOM   4537  CG  PRO A 287     -33.129 -20.564  36.870  1.00 86.57           C  
ATOM   4538  HG2 PRO A 287     -32.064 -20.341  36.940  1.00 86.57           H  
ATOM   4539  HG3 PRO A 287     -33.603 -19.943  36.110  1.00 86.57           H  
ATOM   4540  CD  PRO A 287     -33.841 -20.368  38.203  1.00 86.57           C  
ATOM   4541  HD2 PRO A 287     -34.174 -19.332  38.272  1.00 86.57           H  
ATOM   4542  HD3 PRO A 287     -33.175 -20.621  39.028  1.00 86.57           H  
ATOM   4543  N   THR A 288     -35.517 -24.566  36.838  1.00 86.04           N  
ATOM   4544  H   THR A 288     -35.848 -24.242  35.940  1.00 86.04           H  
ATOM   4545  CA  THR A 288     -35.520 -26.012  37.081  1.00 86.04           C  
ATOM   4546  HA  THR A 288     -35.524 -26.189  38.156  1.00 86.04           H  
ATOM   4547  C   THR A 288     -34.253 -26.658  36.513  1.00 86.04           C  
ATOM   4548  CB  THR A 288     -36.778 -26.669  36.498  1.00 86.04           C  
ATOM   4549  HB  THR A 288     -36.772 -27.723  36.776  1.00 86.04           H  
ATOM   4550  O   THR A 288     -33.522 -26.045  35.733  1.00 86.04           O  
ATOM   4551  CG2 THR A 288     -38.072 -26.048  37.025  1.00 86.04           C  
ATOM   4552 HG21 THR A 288     -38.920 -26.619  36.646  1.00 86.04           H  
ATOM   4553 HG22 THR A 288     -38.079 -26.078  38.114  1.00 86.04           H  
ATOM   4554 HG23 THR A 288     -38.161 -25.015  36.689  1.00 86.04           H  
ATOM   4555  OG1 THR A 288     -36.778 -26.586  35.096  1.00 86.04           O  
ATOM   4556  HG1 THR A 288     -36.889 -25.669  34.833  1.00 86.04           H  
ATOM   4557  N   HIS A 289     -33.989 -27.918  36.874  1.00 81.60           N  
ATOM   4558  H   HIS A 289     -34.605 -28.393  37.518  1.00 81.60           H  
ATOM   4559  CA  HIS A 289     -32.881 -28.677  36.282  1.00 81.60           C  
ATOM   4560  HA  HIS A 289     -31.949 -28.151  36.487  1.00 81.60           H  
ATOM   4561  C   HIS A 289     -33.009 -28.771  34.750  1.00 81.60           C  
ATOM   4562  CB  HIS A 289     -32.798 -30.069  36.925  1.00 81.60           C  
ATOM   4563  HB2 HIS A 289     -33.763 -30.570  36.843  1.00 81.60           H  
ATOM   4564  HB3 HIS A 289     -32.073 -30.663  36.369  1.00 81.60           H  
ATOM   4565  O   HIS A 289     -32.013 -28.599  34.057  1.00 81.60           O  
ATOM   4566  CG  HIS A 289     -32.365 -30.037  38.371  1.00 81.60           C  
ATOM   4567  CD2 HIS A 289     -31.077 -30.087  38.835  1.00 81.60           C  
ATOM   4568  HD2 HIS A 289     -30.186 -30.157  38.228  1.00 81.60           H  
ATOM   4569  ND1 HIS A 289     -33.187 -29.960  39.475  1.00 81.60           N  
ATOM   4570  HD1 HIS A 289     -34.196 -30.006  39.472  1.00 81.60           H  
ATOM   4571  CE1 HIS A 289     -32.411 -29.956  40.572  1.00 81.60           C  
ATOM   4572  HE1 HIS A 289     -32.771 -29.933  41.590  1.00 81.60           H  
ATOM   4573  NE2 HIS A 289     -31.118 -30.029  40.231  1.00 81.60           N  
ATOM   4574  N   ASP A 290     -34.223 -28.939  34.218  1.00 83.81           N  
ATOM   4575  H   ASP A 290     -35.008 -29.128  34.825  1.00 83.81           H  
ATOM   4576  CA  ASP A 290     -34.490 -28.970  32.772  1.00 83.81           C  
ATOM   4577  HA  ASP A 290     -33.890 -29.755  32.312  1.00 83.81           H  
ATOM   4578  C   ASP A 290     -34.139 -27.650  32.072  1.00 83.81           C  
ATOM   4579  CB  ASP A 290     -35.977 -29.284  32.532  1.00 83.81           C  
ATOM   4580  HB2 ASP A 290     -36.588 -28.813  33.302  1.00 83.81           H  
ATOM   4581  HB3 ASP A 290     -36.271 -28.853  31.574  1.00 83.81           H  
ATOM   4582  O   ASP A 290     -33.600 -27.659  30.963  1.00 83.81           O  
ATOM   4583  CG  ASP A 290     -36.279 -30.781  32.480  1.00 83.81           C  
ATOM   4584  OD1 ASP A 290     -35.609 -31.543  33.212  1.00 83.81           O  
ATOM   4585  OD2 ASP A 290     -37.188 -31.139  31.698  1.00 83.81           O  
ATOM   4586  N   ASP A 291     -34.409 -26.510  32.715  1.00 84.09           N  
ATOM   4587  H   ASP A 291     -34.860 -26.566  33.617  1.00 84.09           H  
ATOM   4588  CA  ASP A 291     -34.062 -25.191  32.173  1.00 84.09           C  
ATOM   4589  HA  ASP A 291     -34.472 -25.103  31.167  1.00 84.09           H  
ATOM   4590  C   ASP A 291     -32.538 -25.038  32.068  1.00 84.09           C  
ATOM   4591  CB  ASP A 291     -34.667 -24.069  33.035  1.00 84.09           C  
ATOM   4592  HB2 ASP A 291     -34.397 -23.108  32.597  1.00 84.09           H  
ATOM   4593  HB3 ASP A 291     -34.234 -24.111  34.034  1.00 84.09           H  
ATOM   4594  O   ASP A 291     -32.016 -24.609  31.037  1.00 84.09           O  
ATOM   4595  CG  ASP A 291     -36.193 -24.143  33.136  1.00 84.09           C  
ATOM   4596  OD1 ASP A 291     -36.850 -24.389  32.099  1.00 84.09           O  
ATOM   4597  OD2 ASP A 291     -36.705 -23.996  34.279  1.00 84.09           O  
ATOM   4598  N   LEU A 292     -31.812 -25.475  33.103  1.00 83.71           N  
ATOM   4599  H   LEU A 292     -32.305 -25.851  33.900  1.00 83.71           H  
ATOM   4600  CA  LEU A 292     -30.349 -25.483  33.100  1.00 83.71           C  
ATOM   4601  HA  LEU A 292     -29.998 -24.489  32.823  1.00 83.71           H  
ATOM   4602  C   LEU A 292     -29.786 -26.442  32.041  1.00 83.71           C  
ATOM   4603  CB  LEU A 292     -29.826 -25.829  34.506  1.00 83.71           C  
ATOM   4604  HB2 LEU A 292     -28.740 -25.913  34.458  1.00 83.71           H  
ATOM   4605  HB3 LEU A 292     -30.220 -26.803  34.794  1.00 83.71           H  
ATOM   4606  O   LEU A 292     -28.841 -26.082  31.343  1.00 83.71           O  
ATOM   4607  CG  LEU A 292     -30.187 -24.806  35.601  1.00 83.71           C  
ATOM   4608  HG  LEU A 292     -31.269 -24.682  35.652  1.00 83.71           H  
ATOM   4609  CD1 LEU A 292     -29.696 -25.318  36.956  1.00 83.71           C  
ATOM   4610 HD11 LEU A 292     -30.166 -26.277  37.174  1.00 83.71           H  
ATOM   4611 HD12 LEU A 292     -28.613 -25.439  36.943  1.00 83.71           H  
ATOM   4612 HD13 LEU A 292     -29.975 -24.610  37.737  1.00 83.71           H  
ATOM   4613  CD2 LEU A 292     -29.552 -23.436  35.353  1.00 83.71           C  
ATOM   4614 HD21 LEU A 292     -29.935 -23.009  34.426  1.00 83.71           H  
ATOM   4615 HD22 LEU A 292     -29.807 -22.760  36.169  1.00 83.71           H  
ATOM   4616 HD23 LEU A 292     -28.469 -23.531  35.285  1.00 83.71           H  
ATOM   4617  N   VAL A 293     -30.382 -27.627  31.860  1.00 85.30           N  
ATOM   4618  H   VAL A 293     -31.140 -27.874  32.480  1.00 85.30           H  
ATOM   4619  CA  VAL A 293     -29.974 -28.593  30.823  1.00 85.30           C  
ATOM   4620  HA  VAL A 293     -28.915 -28.812  30.953  1.00 85.30           H  
ATOM   4621  C   VAL A 293     -30.128 -28.003  29.417  1.00 85.30           C  
ATOM   4622  CB  VAL A 293     -30.752 -29.919  30.967  1.00 85.30           C  
ATOM   4623  HB  VAL A 293     -31.816 -29.703  31.062  1.00 85.30           H  
ATOM   4624  O   VAL A 293     -29.230 -28.172  28.592  1.00 85.30           O  
ATOM   4625  CG1 VAL A 293     -30.555 -30.865  29.774  1.00 85.30           C  
ATOM   4626 HG11 VAL A 293     -31.045 -31.817  29.976  1.00 85.30           H  
ATOM   4627 HG12 VAL A 293     -31.006 -30.441  28.877  1.00 85.30           H  
ATOM   4628 HG13 VAL A 293     -29.493 -31.035  29.599  1.00 85.30           H  
ATOM   4629  CG2 VAL A 293     -30.286 -30.688  32.211  1.00 85.30           C  
ATOM   4630 HG21 VAL A 293     -29.270 -31.056  32.068  1.00 85.30           H  
ATOM   4631 HG22 VAL A 293     -30.294 -30.045  33.092  1.00 85.30           H  
ATOM   4632 HG23 VAL A 293     -30.954 -31.530  32.392  1.00 85.30           H  
ATOM   4633  N   LYS A 294     -31.208 -27.258  29.137  1.00 83.12           N  
ATOM   4634  H   LYS A 294     -31.915 -27.162  29.851  1.00 83.12           H  
ATOM   4635  CA  LYS A 294     -31.387 -26.564  27.846  1.00 83.12           C  
ATOM   4636  HA  LYS A 294     -31.310 -27.288  27.034  1.00 83.12           H  
ATOM   4637  C   LYS A 294     -30.296 -25.523  27.598  1.00 83.12           C  
ATOM   4638  CB  LYS A 294     -32.759 -25.882  27.789  1.00 83.12           C  
ATOM   4639  HB2 LYS A 294     -32.786 -25.212  26.930  1.00 83.12           H  
ATOM   4640  HB3 LYS A 294     -32.889 -25.280  28.688  1.00 83.12           H  
ATOM   4641  O   LYS A 294     -29.755 -25.468  26.494  1.00 83.12           O  
ATOM   4642  CG  LYS A 294     -33.921 -26.874  27.656  1.00 83.12           C  
ATOM   4643  HG2 LYS A 294     -33.897 -27.341  26.672  1.00 83.12           H  
ATOM   4644  HG3 LYS A 294     -33.839 -27.651  28.417  1.00 83.12           H  
ATOM   4645  CD  LYS A 294     -35.238 -26.115  27.845  1.00 83.12           C  
ATOM   4646  HD2 LYS A 294     -35.184 -25.571  28.788  1.00 83.12           H  
ATOM   4647  HD3 LYS A 294     -35.372 -25.400  27.034  1.00 83.12           H  
ATOM   4648  CE  LYS A 294     -36.425 -27.075  27.905  1.00 83.12           C  
ATOM   4649  HE2 LYS A 294     -36.601 -27.498  26.916  1.00 83.12           H  
ATOM   4650  HE3 LYS A 294     -36.169 -27.888  28.585  1.00 83.12           H  
ATOM   4651  NZ  LYS A 294     -37.627 -26.370  28.413  1.00 83.12           N  
ATOM   4652  HZ1 LYS A 294     -38.404 -27.007  28.519  1.00 83.12           H  
ATOM   4653  HZ2 LYS A 294     -37.887 -25.597  27.817  1.00 83.12           H  
ATOM   4654  HZ3 LYS A 294     -37.430 -25.990  29.328  1.00 83.12           H  
ATOM   4655  N   VAL A 295     -29.949 -24.732  28.616  1.00 85.52           N  
ATOM   4656  H   VAL A 295     -30.456 -24.822  29.485  1.00 85.52           H  
ATOM   4657  CA  VAL A 295     -28.864 -23.741  28.522  1.00 85.52           C  
ATOM   4658  HA  VAL A 295     -29.048 -23.105  27.656  1.00 85.52           H  
ATOM   4659  C   VAL A 295     -27.519 -24.430  28.284  1.00 85.52           C  
ATOM   4660  CB  VAL A 295     -28.819 -22.837  29.771  1.00 85.52           C  
ATOM   4661  HB  VAL A 295     -28.739 -23.456  30.665  1.00 85.52           H  
ATOM   4662  O   VAL A 295     -26.773 -24.010  27.403  1.00 85.52           O  
ATOM   4663  CG1 VAL A 295     -27.626 -21.872  29.741  1.00 85.52           C  
ATOM   4664 HG11 VAL A 295     -27.634 -21.293  28.817  1.00 85.52           H  
ATOM   4665 HG12 VAL A 295     -27.680 -21.191  30.591  1.00 85.52           H  
ATOM   4666 HG13 VAL A 295     -26.689 -22.425  29.813  1.00 85.52           H  
ATOM   4667  CG2 VAL A 295     -30.087 -21.981  29.876  1.00 85.52           C  
ATOM   4668 HG21 VAL A 295     -30.056 -21.387  30.789  1.00 85.52           H  
ATOM   4669 HG22 VAL A 295     -30.165 -21.314  29.018  1.00 85.52           H  
ATOM   4670 HG23 VAL A 295     -30.976 -22.611  29.912  1.00 85.52           H  
ATOM   4671  N   VAL A 296     -27.224 -25.521  29.000  1.00 84.25           N  
ATOM   4672  H   VAL A 296     -27.870 -25.808  29.722  1.00 84.25           H  
ATOM   4673  CA  VAL A 296     -25.998 -26.314  28.800  1.00 84.25           C  
ATOM   4674  HA  VAL A 296     -25.135 -25.657  28.909  1.00 84.25           H  
ATOM   4675  C   VAL A 296     -25.934 -26.888  27.384  1.00 84.25           C  
ATOM   4676  CB  VAL A 296     -25.882 -27.431  29.857  1.00 84.25           C  
ATOM   4677  HB  VAL A 296     -26.819 -27.987  29.899  1.00 84.25           H  
ATOM   4678  O   VAL A 296     -24.882 -26.824  26.754  1.00 84.25           O  
ATOM   4679  CG1 VAL A 296     -24.747 -28.422  29.562  1.00 84.25           C  
ATOM   4680 HG11 VAL A 296     -24.965 -28.991  28.659  1.00 84.25           H  
ATOM   4681 HG12 VAL A 296     -24.646 -29.127  30.386  1.00 84.25           H  
ATOM   4682 HG13 VAL A 296     -23.806 -27.887  29.429  1.00 84.25           H  
ATOM   4683  CG2 VAL A 296     -25.600 -26.833  31.242  1.00 84.25           C  
ATOM   4684 HG21 VAL A 296     -25.627 -27.620  31.996  1.00 84.25           H  
ATOM   4685 HG22 VAL A 296     -24.618 -26.359  31.251  1.00 84.25           H  
ATOM   4686 HG23 VAL A 296     -26.349 -26.084  31.499  1.00 84.25           H  
ATOM   4687  N   TYR A 297     -27.047 -27.399  26.853  1.00 85.12           N  
ATOM   4688  H   TYR A 297     -27.877 -27.453  27.425  1.00 85.12           H  
ATOM   4689  CA  TYR A 297     -27.099 -27.930  25.491  1.00 85.12           C  
ATOM   4690  HA  TYR A 297     -26.307 -28.671  25.382  1.00 85.12           H  
ATOM   4691  C   TYR A 297     -26.856 -26.846  24.430  1.00 85.12           C  
ATOM   4692  CB  TYR A 297     -28.443 -28.632  25.273  1.00 85.12           C  
ATOM   4693  HB2 TYR A 297     -28.619 -29.323  26.097  1.00 85.12           H  
ATOM   4694  HB3 TYR A 297     -29.246 -27.895  25.286  1.00 85.12           H  
ATOM   4695  O   TYR A 297     -26.096 -27.063  23.485  1.00 85.12           O  
ATOM   4696  CG  TYR A 297     -28.497 -29.415  23.977  1.00 85.12           C  
ATOM   4697  CD1 TYR A 297     -29.034 -28.832  22.812  1.00 85.12           C  
ATOM   4698  HD1 TYR A 297     -29.413 -27.822  22.845  1.00 85.12           H  
ATOM   4699  CD2 TYR A 297     -27.977 -30.723  23.936  1.00 85.12           C  
ATOM   4700  HD2 TYR A 297     -27.555 -31.163  24.827  1.00 85.12           H  
ATOM   4701  CE1 TYR A 297     -29.062 -29.562  21.608  1.00 85.12           C  
ATOM   4702  HE1 TYR A 297     -29.477 -29.112  20.718  1.00 85.12           H  
ATOM   4703  CE2 TYR A 297     -28.001 -31.454  22.734  1.00 85.12           C  
ATOM   4704  HE2 TYR A 297     -27.602 -32.457  22.691  1.00 85.12           H  
ATOM   4705  OH  TYR A 297     -28.574 -31.589  20.414  1.00 85.12           O  
ATOM   4706  HH  TYR A 297     -28.982 -31.091  19.701  1.00 85.12           H  
ATOM   4707  CZ  TYR A 297     -28.545 -30.876  21.570  1.00 85.12           C  
ATOM   4708  N   GLU A 298     -27.445 -25.657  24.589  1.00 84.09           N  
ATOM   4709  H   GLU A 298     -28.080 -25.522  25.363  1.00 84.09           H  
ATOM   4710  CA  GLU A 298     -27.203 -24.540  23.667  1.00 84.09           C  
ATOM   4711  HA  GLU A 298     -27.331 -24.912  22.650  1.00 84.09           H  
ATOM   4712  C   GLU A 298     -25.762 -24.018  23.773  1.00 84.09           C  
ATOM   4713  CB  GLU A 298     -28.245 -23.434  23.897  1.00 84.09           C  
ATOM   4714  HB2 GLU A 298     -28.129 -23.038  24.906  1.00 84.09           H  
ATOM   4715  HB3 GLU A 298     -29.241 -23.871  23.822  1.00 84.09           H  
ATOM   4716  O   GLU A 298     -25.130 -23.753  22.749  1.00 84.09           O  
ATOM   4717  CG  GLU A 298     -28.147 -22.267  22.895  1.00 84.09           C  
ATOM   4718  HG2 GLU A 298     -27.208 -21.742  23.068  1.00 84.09           H  
ATOM   4719  HG3 GLU A 298     -28.951 -21.563  23.114  1.00 84.09           H  
ATOM   4720  CD  GLU A 298     -28.238 -22.669  21.405  1.00 84.09           C  
ATOM   4721  OE1 GLU A 298     -27.610 -21.976  20.567  1.00 84.09           O  
ATOM   4722  OE2 GLU A 298     -28.918 -23.662  21.052  1.00 84.09           O  
ATOM   4723  N   LEU A 299     -25.195 -23.946  24.983  1.00 84.59           N  
ATOM   4724  H   LEU A 299     -25.759 -24.162  25.792  1.00 84.59           H  
ATOM   4725  CA  LEU A 299     -23.783 -23.607  25.181  1.00 84.59           C  
ATOM   4726  HA  LEU A 299     -23.579 -22.660  24.682  1.00 84.59           H  
ATOM   4727  C   LEU A 299     -22.857 -24.641  24.531  1.00 84.59           C  
ATOM   4728  CB  LEU A 299     -23.474 -23.471  26.682  1.00 84.59           C  
ATOM   4729  HB2 LEU A 299     -22.393 -23.490  26.817  1.00 84.59           H  
ATOM   4730  HB3 LEU A 299     -23.884 -24.337  27.202  1.00 84.59           H  
ATOM   4731  O   LEU A 299     -21.914 -24.252  23.845  1.00 84.59           O  
ATOM   4732  CG  LEU A 299     -24.013 -22.186  27.336  1.00 84.59           C  
ATOM   4733  HG  LEU A 299     -25.083 -22.088  27.149  1.00 84.59           H  
ATOM   4734  CD1 LEU A 299     -23.783 -22.260  28.847  1.00 84.59           C  
ATOM   4735 HD11 LEU A 299     -24.296 -23.134  29.249  1.00 84.59           H  
ATOM   4736 HD12 LEU A 299     -24.191 -21.369  29.324  1.00 84.59           H  
ATOM   4737 HD13 LEU A 299     -22.717 -22.334  29.063  1.00 84.59           H  
ATOM   4738  CD2 LEU A 299     -23.312 -20.929  26.811  1.00 84.59           C  
ATOM   4739 HD21 LEU A 299     -23.547 -20.779  25.757  1.00 84.59           H  
ATOM   4740 HD22 LEU A 299     -22.233 -21.020  26.934  1.00 84.59           H  
ATOM   4741 HD23 LEU A 299     -23.667 -20.058  27.362  1.00 84.59           H  
ATOM   4742  N   GLN A 300     -23.144 -25.938  24.672  1.00 86.09           N  
ATOM   4743  H   GLN A 300     -23.910 -26.199  25.277  1.00 86.09           H  
ATOM   4744  CA  GLN A 300     -22.387 -27.003  24.011  1.00 86.09           C  
ATOM   4745  HA  GLN A 300     -21.346 -26.931  24.327  1.00 86.09           H  
ATOM   4746  C   GLN A 300     -22.424 -26.840  22.486  1.00 86.09           C  
ATOM   4747  CB  GLN A 300     -22.944 -28.370  24.446  1.00 86.09           C  
ATOM   4748  HB2 GLN A 300     -22.920 -28.434  25.534  1.00 86.09           H  
ATOM   4749  HB3 GLN A 300     -23.983 -28.461  24.128  1.00 86.09           H  
ATOM   4750  O   GLN A 300     -21.383 -26.858  21.832  1.00 86.09           O  
ATOM   4751  CG  GLN A 300     -22.154 -29.552  23.863  1.00 86.09           C  
ATOM   4752  HG2 GLN A 300     -22.210 -29.531  22.775  1.00 86.09           H  
ATOM   4753  HG3 GLN A 300     -22.611 -30.484  24.198  1.00 86.09           H  
ATOM   4754  CD  GLN A 300     -20.695 -29.554  24.303  1.00 86.09           C  
ATOM   4755  NE2 GLN A 300     -19.761 -29.721  23.392  1.00 86.09           N  
ATOM   4756 HE21 GLN A 300     -19.985 -29.748  22.408  1.00 86.09           H  
ATOM   4757 HE22 GLN A 300     -18.800 -29.645  23.694  1.00 86.09           H  
ATOM   4758  OE1 GLN A 300     -20.370 -29.393  25.470  1.00 86.09           O  
ATOM   4759  N   ARG A 301     -23.609 -26.578  21.921  1.00 88.37           N  
ATOM   4760  H   ARG A 301     -24.424 -26.585  22.518  1.00 88.37           H  
ATOM   4761  CA  ARG A 301     -23.782 -26.336  20.484  1.00 88.37           C  
ATOM   4762  HA  ARG A 301     -23.378 -27.194  19.946  1.00 88.37           H  
ATOM   4763  C   ARG A 301     -23.012 -25.106  20.001  1.00 88.37           C  
ATOM   4764  CB  ARG A 301     -25.282 -26.201  20.206  1.00 88.37           C  
ATOM   4765  HB2 ARG A 301     -25.663 -25.303  20.692  1.00 88.37           H  
ATOM   4766  HB3 ARG A 301     -25.798 -27.064  20.628  1.00 88.37           H  
ATOM   4767  O   ARG A 301     -22.500 -25.103  18.880  1.00 88.37           O  
ATOM   4768  CG  ARG A 301     -25.580 -26.135  18.708  1.00 88.37           C  
ATOM   4769  HG2 ARG A 301     -25.246 -27.054  18.227  1.00 88.37           H  
ATOM   4770  HG3 ARG A 301     -25.068 -25.283  18.260  1.00 88.37           H  
ATOM   4771  CD  ARG A 301     -27.082 -25.958  18.512  1.00 88.37           C  
ATOM   4772  HD2 ARG A 301     -27.597 -26.811  18.954  1.00 88.37           H  
ATOM   4773  HD3 ARG A 301     -27.394 -25.067  19.056  1.00 88.37           H  
ATOM   4774  NE  ARG A 301     -27.416 -25.872  17.077  1.00 88.37           N  
ATOM   4775  HE  ARG A 301     -27.055 -26.618  16.500  1.00 88.37           H  
ATOM   4776  NH1 ARG A 301     -28.760 -24.012  17.209  1.00 88.37           N  
ATOM   4777 HH11 ARG A 301     -28.596 -23.963  18.204  1.00 88.37           H  
ATOM   4778 HH12 ARG A 301     -29.496 -23.425  16.843  1.00 88.37           H  
ATOM   4779  NH2 ARG A 301     -28.508 -25.081  15.253  1.00 88.37           N  
ATOM   4780 HH21 ARG A 301     -28.191 -25.888  14.735  1.00 88.37           H  
ATOM   4781 HH22 ARG A 301     -29.235 -24.495  14.867  1.00 88.37           H  
ATOM   4782  CZ  ARG A 301     -28.229 -24.992  16.526  1.00 88.37           C  
ATOM   4783  N   GLN A 302     -22.939 -24.051  20.810  1.00 89.39           N  
ATOM   4784  H   GLN A 302     -23.433 -24.083  21.691  1.00 89.39           H  
ATOM   4785  CA  GLN A 302     -22.109 -22.891  20.496  1.00 89.39           C  
ATOM   4786  HA  GLN A 302     -22.325 -22.571  19.476  1.00 89.39           H  
ATOM   4787  C   GLN A 302     -20.624 -23.257  20.527  1.00 89.39           C  
ATOM   4788  CB  GLN A 302     -22.422 -21.719  21.434  1.00 89.39           C  
ATOM   4789  HB2 GLN A 302     -21.653 -20.958  21.304  1.00 89.39           H  
ATOM   4790  HB3 GLN A 302     -22.406 -22.052  22.471  1.00 89.39           H  
ATOM   4791  O   GLN A 302     -19.920 -22.935  19.575  1.00 89.39           O  
ATOM   4792  CG  GLN A 302     -23.786 -21.093  21.111  1.00 89.39           C  
ATOM   4793  HG2 GLN A 302     -24.571 -21.842  21.213  1.00 89.39           H  
ATOM   4794  HG3 GLN A 302     -23.792 -20.742  20.079  1.00 89.39           H  
ATOM   4795  CD  GLN A 302     -24.108 -19.909  22.012  1.00 89.39           C  
ATOM   4796  NE2 GLN A 302     -25.361 -19.719  22.357  1.00 89.39           N  
ATOM   4797 HE21 GLN A 302     -26.070 -20.375  22.060  1.00 89.39           H  
ATOM   4798 HE22 GLN A 302     -25.554 -18.949  22.981  1.00 89.39           H  
ATOM   4799  OE1 GLN A 302     -23.251 -19.122  22.384  1.00 89.39           O  
ATOM   4800  N   VAL A 303     -20.155 -23.965  21.559  1.00 89.19           N  
ATOM   4801  H   VAL A 303     -20.795 -24.218  22.297  1.00 89.19           H  
ATOM   4802  CA  VAL A 303     -18.757 -24.421  21.675  1.00 89.19           C  
ATOM   4803  HA  VAL A 303     -18.104 -23.548  21.683  1.00 89.19           H  
ATOM   4804  C   VAL A 303     -18.335 -25.264  20.469  1.00 89.19           C  
ATOM   4805  CB  VAL A 303     -18.543 -25.185  22.998  1.00 89.19           C  
ATOM   4806  HB  VAL A 303     -19.332 -25.926  23.126  1.00 89.19           H  
ATOM   4807  O   VAL A 303     -17.253 -25.036  19.929  1.00 89.19           O  
ATOM   4808  CG1 VAL A 303     -17.192 -25.910  23.064  1.00 89.19           C  
ATOM   4809 HG11 VAL A 303     -16.380 -25.213  22.856  1.00 89.19           H  
ATOM   4810 HG12 VAL A 303     -17.055 -26.345  24.054  1.00 89.19           H  
ATOM   4811 HG13 VAL A 303     -17.169 -26.722  22.337  1.00 89.19           H  
ATOM   4812  CG2 VAL A 303     -18.587 -24.212  24.185  1.00 89.19           C  
ATOM   4813 HG21 VAL A 303     -17.744 -23.523  24.136  1.00 89.19           H  
ATOM   4814 HG22 VAL A 303     -19.511 -23.633  24.174  1.00 89.19           H  
ATOM   4815 HG23 VAL A 303     -18.544 -24.772  25.119  1.00 89.19           H  
ATOM   4816  N   ASP A 304     -19.191 -26.166  19.988  1.00 90.13           N  
ATOM   4817  H   ASP A 304     -20.021 -26.379  20.523  1.00 90.13           H  
ATOM   4818  CA  ASP A 304     -18.898 -26.976  18.800  1.00 90.13           C  
ATOM   4819  HA  ASP A 304     -17.943 -27.481  18.948  1.00 90.13           H  
ATOM   4820  C   ASP A 304     -18.748 -26.106  17.538  1.00 90.13           C  
ATOM   4821  CB  ASP A 304     -19.977 -28.057  18.625  1.00 90.13           C  
ATOM   4822  HB2 ASP A 304     -19.811 -28.563  17.674  1.00 90.13           H  
ATOM   4823  HB3 ASP A 304     -20.957 -27.580  18.585  1.00 90.13           H  
ATOM   4824  O   ASP A 304     -17.772 -26.246  16.800  1.00 90.13           O  
ATOM   4825  CG  ASP A 304     -19.965 -29.119  19.737  1.00 90.13           C  
ATOM   4826  OD1 ASP A 304     -18.880 -29.402  20.301  1.00 90.13           O  
ATOM   4827  OD2 ASP A 304     -21.051 -29.666  20.027  1.00 90.13           O  
ATOM   4828  N   LYS A 305     -19.631 -25.114  17.337  1.00 89.98           N  
ATOM   4829  H   LYS A 305     -20.387 -25.020  18.000  1.00 89.98           H  
ATOM   4830  CA  LYS A 305     -19.491 -24.138  16.237  1.00 89.98           C  
ATOM   4831  HA  LYS A 305     -19.441 -24.679  15.292  1.00 89.98           H  
ATOM   4832  C   LYS A 305     -18.195 -23.329  16.332  1.00 89.98           C  
ATOM   4833  CB  LYS A 305     -20.672 -23.163  16.222  1.00 89.98           C  
ATOM   4834  HB2 LYS A 305     -20.428 -22.338  15.552  1.00 89.98           H  
ATOM   4835  HB3 LYS A 305     -20.811 -22.749  17.221  1.00 89.98           H  
ATOM   4836  O   LYS A 305     -17.563 -23.056  15.311  1.00 89.98           O  
ATOM   4837  CG  LYS A 305     -21.981 -23.791  15.740  1.00 89.98           C  
ATOM   4838  HG2 LYS A 305     -21.875 -24.098  14.699  1.00 89.98           H  
ATOM   4839  HG3 LYS A 305     -22.233 -24.661  16.346  1.00 89.98           H  
ATOM   4840  CD  LYS A 305     -23.082 -22.734  15.862  1.00 89.98           C  
ATOM   4841  HD2 LYS A 305     -23.173 -22.449  16.910  1.00 89.98           H  
ATOM   4842  HD3 LYS A 305     -22.801 -21.858  15.278  1.00 89.98           H  
ATOM   4843  CE  LYS A 305     -24.420 -23.274  15.366  1.00 89.98           C  
ATOM   4844  HE2 LYS A 305     -24.315 -23.548  14.317  1.00 89.98           H  
ATOM   4845  HE3 LYS A 305     -24.657 -24.172  15.935  1.00 89.98           H  
ATOM   4846  NZ  LYS A 305     -25.475 -22.246  15.544  1.00 89.98           N  
ATOM   4847  HZ1 LYS A 305     -26.366 -22.571  15.198  1.00 89.98           H  
ATOM   4848  HZ2 LYS A 305     -25.569 -22.022  16.525  1.00 89.98           H  
ATOM   4849  HZ3 LYS A 305     -25.217 -21.397  15.061  1.00 89.98           H  
ATOM   4850  N   TRP A 306     -17.800 -22.927  17.540  1.00 86.74           N  
ATOM   4851  H   TRP A 306     -18.383 -23.150  18.333  1.00 86.74           H  
ATOM   4852  CA  TRP A 306     -16.544 -22.206  17.762  1.00 86.74           C  
ATOM   4853  HA  TRP A 306     -16.500 -21.353  17.085  1.00 86.74           H  
ATOM   4854  C   TRP A 306     -15.331 -23.079  17.445  1.00 86.74           C  
ATOM   4855  CB  TRP A 306     -16.479 -21.676  19.199  1.00 86.74           C  
ATOM   4856  HB2 TRP A 306     -16.738 -22.471  19.898  1.00 86.74           H  
ATOM   4857  HB3 TRP A 306     -15.452 -21.380  19.411  1.00 86.74           H  
ATOM   4858  O   TRP A 306     -14.384 -22.599  16.823  1.00 86.74           O  
ATOM   4859  CG  TRP A 306     -17.344 -20.482  19.456  1.00 86.74           C  
ATOM   4860  CD1 TRP A 306     -18.447 -20.443  20.233  1.00 86.74           C  
ATOM   4861  HD1 TRP A 306     -18.827 -21.280  20.801  1.00 86.74           H  
ATOM   4862  CD2 TRP A 306     -17.138 -19.111  19.004  1.00 86.74           C  
ATOM   4863  CE2 TRP A 306     -18.209 -18.307  19.499  1.00 86.74           C  
ATOM   4864  CE3 TRP A 306     -16.126 -18.459  18.267  1.00 86.74           C  
ATOM   4865  HE3 TRP A 306     -15.292 -19.035  17.897  1.00 86.74           H  
ATOM   4866  NE1 TRP A 306     -18.996 -19.178  20.217  1.00 86.74           N  
ATOM   4867  HE1 TRP A 306     -19.807 -18.918  20.760  1.00 86.74           H  
ATOM   4868  CH2 TRP A 306     -17.256 -16.307  18.532  1.00 86.74           C  
ATOM   4869  HH2 TRP A 306     -17.284 -15.241  18.362  1.00 86.74           H  
ATOM   4870  CZ2 TRP A 306     -18.282 -16.928  19.263  1.00 86.74           C  
ATOM   4871  HZ2 TRP A 306     -19.099 -16.350  19.668  1.00 86.74           H  
ATOM   4872  CZ3 TRP A 306     -16.181 -17.070  18.040  1.00 86.74           C  
ATOM   4873  HZ3 TRP A 306     -15.387 -16.586  17.491  1.00 86.74           H  
ATOM   4874  N   LYS A 307     -15.377 -24.364  17.805  1.00 91.15           N  
ATOM   4875  H   LYS A 307     -16.187 -24.685  18.316  1.00 91.15           H  
ATOM   4876  CA  LYS A 307     -14.323 -25.334  17.500  1.00 91.15           C  
ATOM   4877  HA  LYS A 307     -13.375 -24.950  17.876  1.00 91.15           H  
ATOM   4878  C   LYS A 307     -14.150 -25.539  15.993  1.00 91.15           C  
ATOM   4879  CB  LYS A 307     -14.659 -26.637  18.226  1.00 91.15           C  
ATOM   4880  HB2 LYS A 307     -15.565 -27.070  17.801  1.00 91.15           H  
ATOM   4881  HB3 LYS A 307     -14.843 -26.418  19.278  1.00 91.15           H  
ATOM   4882  O   LYS A 307     -13.023 -25.466  15.504  1.00 91.15           O  
ATOM   4883  CG  LYS A 307     -13.519 -27.651  18.123  1.00 91.15           C  
ATOM   4884  HG2 LYS A 307     -13.333 -27.899  17.079  1.00 91.15           H  
ATOM   4885  HG3 LYS A 307     -12.615 -27.233  18.565  1.00 91.15           H  
ATOM   4886  CD  LYS A 307     -13.927 -28.915  18.875  1.00 91.15           C  
ATOM   4887  HD2 LYS A 307     -14.115 -28.670  19.920  1.00 91.15           H  
ATOM   4888  HD3 LYS A 307     -14.841 -29.308  18.431  1.00 91.15           H  
ATOM   4889  CE  LYS A 307     -12.814 -29.952  18.770  1.00 91.15           C  
ATOM   4890  HE2 LYS A 307     -11.912 -29.550  19.231  1.00 91.15           H  
ATOM   4891  HE3 LYS A 307     -12.608 -30.127  17.714  1.00 91.15           H  
ATOM   4892  NZ  LYS A 307     -13.237 -31.206  19.432  1.00 91.15           N  
ATOM   4893  HZ1 LYS A 307     -14.081 -31.540  18.989  1.00 91.15           H  
ATOM   4894  HZ2 LYS A 307     -13.447 -31.029  20.404  1.00 91.15           H  
ATOM   4895  HZ3 LYS A 307     -12.518 -31.911  19.352  1.00 91.15           H  
ATOM   4896  N   ASP A 308     -15.246 -25.702  15.254  1.00 90.07           N  
ATOM   4897  H   ASP A 308     -16.128 -25.850  15.723  1.00 90.07           H  
ATOM   4898  CA  ASP A 308     -15.210 -25.808  13.789  1.00 90.07           C  
ATOM   4899  HA  ASP A 308     -14.562 -26.636  13.503  1.00 90.07           H  
ATOM   4900  C   ASP A 308     -14.643 -24.528  13.149  1.00 90.07           C  
ATOM   4901  CB  ASP A 308     -16.623 -26.082  13.248  1.00 90.07           C  
ATOM   4902  HB2 ASP A 308     -16.603 -25.966  12.164  1.00 90.07           H  
ATOM   4903  HB3 ASP A 308     -17.310 -25.335  13.646  1.00 90.07           H  
ATOM   4904  O   ASP A 308     -13.799 -24.581  12.250  1.00 90.07           O  
ATOM   4905  CG  ASP A 308     -17.166 -27.484  13.554  1.00 90.07           C  
ATOM   4906  OD1 ASP A 308     -16.364 -28.368  13.934  1.00 90.07           O  
ATOM   4907  OD2 ASP A 308     -18.388 -27.661  13.351  1.00 90.07           O  
ATOM   4908  N   SER A 309     -15.044 -23.355  13.656  1.00 88.61           N  
ATOM   4909  H   SER A 309     -15.760 -23.367  14.369  1.00 88.61           H  
ATOM   4910  CA  SER A 309     -14.512 -22.067  13.196  1.00 88.61           C  
ATOM   4911  HA  SER A 309     -14.639 -22.015  12.115  1.00 88.61           H  
ATOM   4912  C   SER A 309     -13.020 -21.901  13.503  1.00 88.61           C  
ATOM   4913  CB  SER A 309     -15.293 -20.913  13.826  1.00 88.61           C  
ATOM   4914  HB2 SER A 309     -15.107 -20.883  14.899  1.00 88.61           H  
ATOM   4915  HB3 SER A 309     -16.360 -21.059  13.657  1.00 88.61           H  
ATOM   4916  O   SER A 309     -12.298 -21.298  12.704  1.00 88.61           O  
ATOM   4917  OG  SER A 309     -14.890 -19.690  13.234  1.00 88.61           O  
ATOM   4918  HG  SER A 309     -13.933 -19.694  13.155  1.00 88.61           H  
ATOM   4919  N   GLN A 310     -12.541 -22.413  14.639  1.00 87.58           N  
ATOM   4920  H   GLN A 310     -13.184 -22.850  15.284  1.00 87.58           H  
ATOM   4921  CA  GLN A 310     -11.122 -22.396  14.989  1.00 87.58           C  
ATOM   4922  HA  GLN A 310     -10.750 -21.377  14.889  1.00 87.58           H  
ATOM   4923  C   GLN A 310     -10.320 -23.278  14.027  1.00 87.58           C  
ATOM   4924  CB  GLN A 310     -10.933 -22.834  16.449  1.00 87.58           C  
ATOM   4925  HB2 GLN A 310     -11.272 -23.862  16.575  1.00 87.58           H  
ATOM   4926  HB3 GLN A 310     -11.525 -22.189  17.098  1.00 87.58           H  
ATOM   4927  O   GLN A 310      -9.332 -22.811  13.462  1.00 87.58           O  
ATOM   4928  CG  GLN A 310      -9.455 -22.741  16.859  1.00 87.58           C  
ATOM   4929  HG2 GLN A 310      -9.128 -21.702  16.822  1.00 87.58           H  
ATOM   4930  HG3 GLN A 310      -8.845 -23.311  16.159  1.00 87.58           H  
ATOM   4931  CD  GLN A 310      -9.187 -23.283  18.254  1.00 87.58           C  
ATOM   4932  NE2 GLN A 310      -8.071 -23.953  18.436  1.00 87.58           N  
ATOM   4933 HE21 GLN A 310      -7.890 -24.324  19.358  1.00 87.58           H  
ATOM   4934 HE22 GLN A 310      -7.463 -24.147  17.653  1.00 87.58           H  
ATOM   4935  OE1 GLN A 310      -9.956 -23.108  19.188  1.00 87.58           O  
ATOM   4936  N   GLN A 311     -10.779 -24.506  13.775  1.00 89.89           N  
ATOM   4937  H   GLN A 311     -11.595 -24.831  14.273  1.00 89.89           H  
ATOM   4938  CA  GLN A 311     -10.122 -25.426  12.844  1.00 89.89           C
[truncated: 434,655 more chars]
