# Supplementary material for: Nuclear genome of Bulinus truncatus, an intermediate host of the carcinogenic human blood fluke Schistosoma haematobium
Source: Nat Commun. 2022 Feb 21;13:977. doi: 10.1038/s41467-022-28634-9 (PMC8861042; doi:10.1038/s41467-022-28634-9)
Supplement: Supplementary file 6 — Supplementary Data 3 [file 41467_2022_28634_MOESM6_ESM.zip › Supplementary_Data_3/bglb022867-pa.mature.pep.pdb]

ATOM      1  N   THR A   1     -25.989  -7.590  48.067  1.00 38.44           N  
ATOM      2  H   THR A   1     -25.112  -7.911  48.452  1.00 38.44           H  
ATOM      3  H2  THR A   1     -26.759  -8.131  48.432  1.00 38.44           H  
ATOM      4  H3  THR A   1     -26.139  -6.627  48.333  1.00 38.44           H  
ATOM      5  CA  THR A   1     -25.984  -7.645  46.593  1.00 38.44           C  
ATOM      6  HA  THR A   1     -25.805  -8.660  46.240  1.00 38.44           H  
ATOM      7  C   THR A   1     -24.858  -6.759  46.113  1.00 38.44           C  
ATOM      8  CB  THR A   1     -27.327  -7.153  46.035  1.00 38.44           C  
ATOM      9  HB  THR A   1     -27.194  -6.731  45.038  1.00 38.44           H  
ATOM     10  O   THR A   1     -24.962  -5.549  46.236  1.00 38.44           O  
ATOM     11  CG2 THR A   1     -28.339  -8.292  45.977  1.00 38.44           C  
ATOM     12 HG21 THR A   1     -28.537  -8.693  46.971  1.00 38.44           H  
ATOM     13 HG22 THR A   1     -29.274  -7.922  45.554  1.00 38.44           H  
ATOM     14 HG23 THR A   1     -27.967  -9.086  45.329  1.00 38.44           H  
ATOM     15  OG1 THR A   1     -27.868  -6.192  46.909  1.00 38.44           O  
ATOM     16  HG1 THR A   1     -28.465  -5.635  46.403  1.00 38.44           H  
ATOM     17  N   LEU A   2     -23.737  -7.334  45.672  1.00 44.81           N  
ATOM     18  H   LEU A   2     -23.682  -8.336  45.557  1.00 44.81           H  
ATOM     19  CA  LEU A   2     -22.749  -6.555  44.928  1.00 44.81           C  
ATOM     20  HA  LEU A   2     -22.541  -5.608  45.426  1.00 44.81           H  
ATOM     21  C   LEU A   2     -23.419  -6.259  43.588  1.00 44.81           C  
ATOM     22  CB  LEU A   2     -21.439  -7.357  44.776  1.00 44.81           C  
ATOM     23  HB2 LEU A   2     -21.683  -8.354  44.409  1.00 44.81           H  
ATOM     24  HB3 LEU A   2     -20.816  -6.879  44.019  1.00 44.81           H  
ATOM     25  O   LEU A   2     -23.609  -7.174  42.791  1.00 44.81           O  
ATOM     26  CG  LEU A   2     -20.626  -7.479  46.079  1.00 44.81           C  
ATOM     27  HG  LEU A   2     -21.292  -7.758  46.896  1.00 44.81           H  
ATOM     28  CD1 LEU A   2     -19.566  -8.571  45.948  1.00 44.81           C  
ATOM     29 HD11 LEU A   2     -19.004  -8.659  46.878  1.00 44.81           H  
ATOM     30 HD12 LEU A   2     -20.038  -9.529  45.731  1.00 44.81           H  
ATOM     31 HD13 LEU A   2     -18.877  -8.324  45.140  1.00 44.81           H  
ATOM     32  CD2 LEU A   2     -19.923  -6.168  46.438  1.00 44.81           C  
ATOM     33 HD21 LEU A   2     -19.249  -5.874  45.634  1.00 44.81           H  
ATOM     34 HD22 LEU A   2     -19.344  -6.297  47.353  1.00 44.81           H  
ATOM     35 HD23 LEU A   2     -20.652  -5.375  46.599  1.00 44.81           H  
ATOM     36  N   SER A   3     -23.910  -5.034  43.402  1.00 49.89           N  
ATOM     37  H   SER A   3     -23.761  -4.325  44.106  1.00 49.89           H  
ATOM     38  CA  SER A   3     -24.314  -4.566  42.081  1.00 49.89           C  
ATOM     39  HA  SER A   3     -25.180  -5.124  41.726  1.00 49.89           H  
ATOM     40  C   SER A   3     -23.125  -4.824  41.169  1.00 49.89           C  
ATOM     41  CB  SER A   3     -24.651  -3.068  42.121  1.00 49.89           C  
ATOM     42  HB2 SER A   3     -24.753  -2.688  41.105  1.00 49.89           H  
ATOM     43  HB3 SER A   3     -25.596  -2.924  42.645  1.00 49.89           H  
ATOM     44  O   SER A   3     -22.044  -4.295  41.436  1.00 49.89           O  
ATOM     45  OG  SER A   3     -23.634  -2.355  42.799  1.00 49.89           O  
ATOM     46  HG  SER A   3     -22.809  -2.521  42.338  1.00 49.89           H  
ATOM     47  N   ASN A   4     -23.298  -5.684  40.164  1.00 54.88           N  
ATOM     48  H   ASN A   4     -24.191  -6.147  40.067  1.00 54.88           H  
ATOM     49  CA  ASN A   4     -22.347  -5.807  39.073  1.00 54.88           C  
ATOM     50  HA  ASN A   4     -21.394  -6.196  39.432  1.00 54.88           H  
ATOM     51  C   ASN A   4     -22.159  -4.390  38.547  1.00 54.88           C  
ATOM     52  CB  ASN A   4     -22.924  -6.723  37.979  1.00 54.88           C  
ATOM     53  HB2 ASN A   4     -22.329  -6.604  37.073  1.00 54.88           H  
ATOM     54  HB3 ASN A   4     -23.941  -6.413  37.740  1.00 54.88           H  
ATOM     55  O   ASN A   4     -23.062  -3.853  37.912  1.00 54.88           O  
ATOM     56  CG  ASN A   4     -22.909  -8.197  38.330  1.00 54.88           C  
ATOM     57  ND2 ASN A   4     -23.793  -8.969  37.742  1.00 54.88           N  
ATOM     58 HD21 ASN A   4     -24.429  -8.582  37.060  1.00 54.88           H  
ATOM     59 HD22 ASN A   4     -23.737  -9.956  37.951  1.00 54.88           H  
ATOM     60  OD1 ASN A   4     -22.104  -8.681  39.106  1.00 54.88           O  
ATOM     61  N   VAL A   5     -21.049  -3.745  38.900  1.00 58.07           N  
ATOM     62  H   VAL A   5     -20.390  -4.193  39.520  1.00 58.07           H  
ATOM     63  CA  VAL A   5     -20.690  -2.484  38.274  1.00 58.07           C  
ATOM     64  HA  VAL A   5     -21.541  -1.803  38.298  1.00 58.07           H  
ATOM     65  C   VAL A   5     -20.415  -2.890  36.837  1.00 58.07           C  
ATOM     66  CB  VAL A   5     -19.497  -1.803  38.970  1.00 58.07           C  
ATOM     67  HB  VAL A   5     -18.614  -2.438  38.894  1.00 58.07           H  
ATOM     68  O   VAL A   5     -19.433  -3.574  36.554  1.00 58.07           O  
ATOM     69  CG1 VAL A   5     -19.198  -0.448  38.321  1.00 58.07           C  
ATOM     70 HG11 VAL A   5     -20.047   0.225  38.442  1.00 58.07           H  
ATOM     71 HG12 VAL A   5     -18.316  -0.002  38.781  1.00 58.07           H  
ATOM     72 HG13 VAL A   5     -19.007  -0.573  37.256  1.00 58.07           H  
ATOM     73  CG2 VAL A   5     -19.791  -1.553  40.458  1.00 58.07           C  
ATOM     74 HG21 VAL A   5     -19.918  -2.500  40.983  1.00 58.07           H  
ATOM     75 HG22 VAL A   5     -18.958  -1.017  40.912  1.00 58.07           H  
ATOM     76 HG23 VAL A   5     -20.700  -0.959  40.564  1.00 58.07           H  
ATOM     77  N   GLU A   6     -21.372  -2.621  35.959  1.00 69.98           N  
ATOM     78  H   GLU A   6     -22.235  -2.208  36.284  1.00 69.98           H  
ATOM     79  CA  GLU A   6     -21.196  -2.758  34.524  1.00 69.98           C  
ATOM     80  HA  GLU A   6     -20.930  -3.785  34.274  1.00 69.98           H  
ATOM     81  C   GLU A   6     -20.029  -1.837  34.164  1.00 69.98           C  
ATOM     82  CB  GLU A   6     -22.503  -2.395  33.799  1.00 69.98           C  
ATOM     83  HB2 GLU A   6     -22.850  -1.429  34.163  1.00 69.98           H  
ATOM     84  HB3 GLU A   6     -22.300  -2.323  32.730  1.00 69.98           H  
ATOM     85  O   GLU A   6     -20.127  -0.619  34.249  1.00 69.98           O  
ATOM     86  CG  GLU A   6     -23.592  -3.461  34.020  1.00 69.98           C  
ATOM     87  HG2 GLU A   6     -23.244  -4.399  33.586  1.00 69.98           H  
ATOM     88  HG3 GLU A   6     -23.720  -3.622  35.090  1.00 69.98           H  
ATOM     89  CD  GLU A   6     -24.962  -3.092  33.423  1.00 69.98           C  
ATOM     90  OE1 GLU A   6     -25.762  -4.037  33.238  1.00 69.98           O  
ATOM     91  OE2 GLU A   6     -25.228  -1.886  33.219  1.00 69.98           O  
ATOM     92  N   THR A   7     -18.859  -2.422  33.926  1.00 84.84           N  
ATOM     93  H   THR A   7     -18.773  -3.411  34.112  1.00 84.84           H  
ATOM     94  CA  THR A   7     -17.632  -1.691  33.597  1.00 84.84           C  
ATOM     95  HA  THR A   7     -17.786  -0.625  33.766  1.00 84.84           H  
ATOM     96  C   THR A   7     -17.294  -1.867  32.124  1.00 84.84           C  
ATOM     97  CB  THR A   7     -16.447  -2.133  34.470  1.00 84.84           C  
ATOM     98  HB  THR A   7     -15.537  -1.688  34.065  1.00 84.84           H  
ATOM     99  O   THR A   7     -17.548  -2.924  31.539  1.00 84.84           O  
ATOM    100  CG2 THR A   7     -16.583  -1.689  35.926  1.00 84.84           C  
ATOM    101 HG21 THR A   7     -17.415  -2.206  36.404  1.00 84.84           H  
ATOM    102 HG22 THR A   7     -15.664  -1.918  36.466  1.00 84.84           H  
ATOM    103 HG23 THR A   7     -16.758  -0.613  35.966  1.00 84.84           H  
ATOM    104  OG1 THR A   7     -16.308  -3.540  34.461  1.00 84.84           O  
ATOM    105  HG1 THR A   7     -15.430  -3.727  34.802  1.00 84.84           H  
ATOM    106  N   GLY A   8     -16.678  -0.864  31.508  1.00 86.81           N  
ATOM    107  H   GLY A   8     -16.484  -0.006  32.003  1.00 86.81           H  
ATOM    108  CA  GLY A   8     -16.010  -1.075  30.229  1.00 86.81           C  
ATOM    109  HA2 GLY A   8     -16.707  -1.510  29.512  1.00 86.81           H  
ATOM    110  HA3 GLY A   8     -15.657  -0.126  29.823  1.00 86.81           H  
ATOM    111  C   GLY A   8     -14.813  -2.010  30.404  1.00 86.81           C  
ATOM    112  O   GLY A   8     -14.169  -2.023  31.457  1.00 86.81           O  
ATOM    113  N   LEU A   9     -14.533  -2.830  29.393  1.00 92.14           N  
ATOM    114  H   LEU A   9     -15.068  -2.751  28.540  1.00 92.14           H  
ATOM    115  CA  LEU A   9     -13.306  -3.621  29.317  1.00 92.14           C  
ATOM    116  HA  LEU A   9     -12.937  -3.815  30.324  1.00 92.14           H  
ATOM    117  C   LEU A   9     -12.227  -2.818  28.588  1.00 92.14           C  
ATOM    118  CB  LEU A   9     -13.570  -4.973  28.628  1.00 92.14           C  
ATOM    119  HB2 LEU A   9     -13.825  -4.793  27.584  1.00 92.14           H  
ATOM    120  HB3 LEU A   9     -12.647  -5.552  28.632  1.00 92.14           H  
ATOM    121  O   LEU A   9     -12.524  -1.835  27.917  1.00 92.14           O  
ATOM    122  CG  LEU A   9     -14.681  -5.815  29.282  1.00 92.14           C  
ATOM    123  HG  LEU A   9     -15.615  -5.254  29.309  1.00 92.14           H  
ATOM    124  CD1 LEU A   9     -14.914  -7.078  28.462  1.00 92.14           C  
ATOM    125 HD11 LEU A   9     -15.715  -7.672  28.903  1.00 92.14           H  
ATOM    126 HD12 LEU A   9     -14.001  -7.671  28.402  1.00 92.14           H  
ATOM    127 HD13 LEU A   9     -15.216  -6.775  27.459  1.00 92.14           H  
ATOM    128  CD2 LEU A   9     -14.319  -6.238  30.707  1.00 92.14           C  
ATOM    129 HD21 LEU A   9     -13.368  -6.770  30.710  1.00 92.14           H  
ATOM    130 HD22 LEU A   9     -14.248  -5.356  31.344  1.00 92.14           H  
ATOM    131 HD23 LEU A   9     -15.099  -6.886  31.106  1.00 92.14           H  
ATOM    132  N   ASN A  10     -10.965  -3.230  28.724  1.00 93.42           N  
ATOM    133  H   ASN A  10     -10.796  -4.075  29.251  1.00 93.42           H  
ATOM    134  CA  ASN A  10      -9.840  -2.677  27.957  1.00 93.42           C  
ATOM    135  HA  ASN A  10      -8.924  -3.053  28.413  1.00 93.42           H  
ATOM    136  C   ASN A  10      -9.710  -1.138  28.010  1.00 93.42           C  
ATOM    137  CB  ASN A  10      -9.889  -3.250  26.532  1.00 93.42           C  
ATOM    138  HB2 ASN A  10      -9.018  -2.901  25.978  1.00 93.42           H  
ATOM    139  HB3 ASN A  10     -10.779  -2.884  26.018  1.00 93.42           H  
ATOM    140  O   ASN A  10      -9.272  -0.510  27.052  1.00 93.42           O  
ATOM    141  CG  ASN A  10      -9.867  -4.766  26.518  1.00 93.42           C  
ATOM    142  ND2 ASN A  10     -10.769  -5.399  25.812  1.00 93.42           N  
ATOM    143 HD21 ASN A  10     -11.428  -4.863  25.265  1.00 93.42           H  
ATOM    144 HD22 ASN A  10     -10.716  -6.407  25.763  1.00 93.42           H  
ATOM    145  OD1 ASN A  10      -9.070  -5.406  27.186  1.00 93.42           O  
ATOM    146  N   GLY A  11     -10.092  -0.528  29.138  1.00 89.53           N  
ATOM    147  H   GLY A  11     -10.503  -1.094  29.867  1.00 89.53           H  
ATOM    148  CA  GLY A  11     -10.060   0.927  29.329  1.00 89.53           C  
ATOM    149  HA2 GLY A  11      -9.179   1.338  28.835  1.00 89.53           H  
ATOM    150  HA3 GLY A  11      -9.984   1.142  30.395  1.00 89.53           H  
ATOM    151  C   GLY A  11     -11.285   1.678  28.794  1.00 89.53           C  
ATOM    152  O   GLY A  11     -11.303   2.904  28.847  1.00 89.53           O  
ATOM    153  N   GLY A  12     -12.307   0.967  28.310  1.00 93.10           N  
ATOM    154  H   GLY A  12     -12.213  -0.035  28.231  1.00 93.10           H  
ATOM    155  CA  GLY A  12     -13.563   1.556  27.865  1.00 93.10           C  
ATOM    156  HA2 GLY A  12     -13.353   2.237  27.040  1.00 93.10           H  
ATOM    157  HA3 GLY A  12     -14.223   0.769  27.500  1.00 93.10           H  
ATOM    158  C   GLY A  12     -14.283   2.318  28.980  1.00 93.10           C  
ATOM    159  O   GLY A  12     -14.356   1.865  30.127  1.00 93.10           O  
ATOM    160  N   LEU A  13     -14.838   3.481  28.639  1.00 93.32           N  
ATOM    161  H   LEU A  13     -14.776   3.767  27.673  1.00 93.32           H  
ATOM    162  CA  LEU A  13     -15.601   4.305  29.574  1.00 93.32           C  
ATOM    163  HA  LEU A  13     -15.252   4.120  30.589  1.00 93.32           H  
ATOM    164  C   LEU A  13     -17.072   3.901  29.504  1.00 93.32           C  
ATOM    165  CB  LEU A  13     -15.394   5.798  29.267  1.00 93.32           C  
ATOM    166  HB2 LEU A  13     -15.989   6.380  29.970  1.00 93.32           H  
ATOM    167  HB3 LEU A  13     -15.775   6.001  28.266  1.00 93.32           H  
ATOM    168  O   LEU A  13     -17.723   4.102  28.481  1.00 93.32           O  
ATOM    169  CG  LEU A  13     -13.932   6.275  29.337  1.00 93.32           C  
ATOM    170  HG  LEU A  13     -13.326   5.715  28.624  1.00 93.32           H  
ATOM    171  CD1 LEU A  13     -13.867   7.753  28.956  1.00 93.32           C  
ATOM    172 HD11 LEU A  13     -12.832   8.094  28.977  1.00 93.32           H  
ATOM    173 HD12 LEU A  13     -14.253   7.884  27.945  1.00 93.32           H  
ATOM    174 HD13 LEU A  13     -14.461   8.348  29.649  1.00 93.32           H  
ATOM    175  CD2 LEU A  13     -13.331   6.109  30.736  1.00 93.32           C  
ATOM    176 HD21 LEU A  13     -13.251   5.049  30.976  1.00 93.32           H  
ATOM    177 HD22 LEU A  13     -12.326   6.531  30.751  1.00 93.32           H  
ATOM    178 HD23 LEU A  13     -13.952   6.614  31.476  1.00 93.32           H  
ATOM    179  N   TRP A  14     -17.585   3.294  30.573  1.00 93.47           N  
ATOM    180  H   TRP A  14     -17.002   3.178  31.390  1.00 93.47           H  
ATOM    181  CA  TRP A  14     -18.996   2.921  30.666  1.00 93.47           C  
ATOM    182  HA  TRP A  14     -19.343   2.569  29.694  1.00 93.47           H  
ATOM    183  C   TRP A  14     -19.857   4.118  31.059  1.00 93.47           C  
ATOM    184  CB  TRP A  14     -19.181   1.781  31.668  1.00 93.47           C  
ATOM    185  HB2 TRP A  14     -18.580   0.933  31.338  1.00 93.47           H  
ATOM    186  HB3 TRP A  14     -18.821   2.095  32.648  1.00 93.47           H  
ATOM    187  O   TRP A  14     -19.593   4.766  32.073  1.00 93.47           O  
ATOM    188  CG  TRP A  14     -20.594   1.312  31.795  1.00 93.47           C  
ATOM    189  CD1 TRP A  14     -21.444   1.600  32.808  1.00 93.47           C  
ATOM    190  HD1 TRP A  14     -21.190   2.196  33.672  1.00 93.47           H  
ATOM    191  CD2 TRP A  14     -21.348   0.478  30.867  1.00 93.47           C  
ATOM    192  CE2 TRP A  14     -22.656   0.282  31.398  1.00 93.47           C  
ATOM    193  CE3 TRP A  14     -21.056  -0.129  29.627  1.00 93.47           C  
ATOM    194  HE3 TRP A  14     -20.083   0.023  29.183  1.00 93.47           H  
ATOM    195  NE1 TRP A  14     -22.654   0.968  32.590  1.00 93.47           N  
ATOM    196  HE1 TRP A  14     -23.426   0.962  33.241  1.00 93.47           H  
ATOM    197  CH2 TRP A  14     -23.311  -1.061  29.499  1.00 93.47           C  
ATOM    198  HH2 TRP A  14     -24.060  -1.623  28.960  1.00 93.47           H  
ATOM    199  CZ2 TRP A  14     -23.627  -0.480  30.737  1.00 93.47           C  
ATOM    200  HZ2 TRP A  14     -24.605  -0.614  31.173  1.00 93.47           H  
ATOM    201  CZ3 TRP A  14     -22.029  -0.886  28.946  1.00 93.47           C  
ATOM    202  HZ3 TRP A  14     -21.803  -1.310  27.979  1.00 93.47           H  
ATOM    203  N   ASP A  15     -20.914   4.362  30.293  1.00 92.43           N  
ATOM    204  H   ASP A  15     -21.063   3.799  29.467  1.00 92.43           H  
ATOM    205  CA  ASP A  15     -21.977   5.291  30.645  1.00 92.43           C  
ATOM    206  HA  ASP A  15     -21.674   5.891  31.503  1.00 92.43           H  
ATOM    207  C   ASP A  15     -23.236   4.509  31.041  1.00 92.43           C  
ATOM    208  CB  ASP A  15     -22.214   6.273  29.494  1.00 92.43           C  
ATOM    209  HB2 ASP A  15     -21.317   6.875  29.350  1.00 92.43           H  
ATOM    210  HB3 ASP A  15     -22.396   5.709  28.579  1.00 92.43           H  
ATOM    211  O   ASP A  15     -23.933   3.925  30.210  1.00 92.43           O  
ATOM    212  CG  ASP A  15     -23.399   7.207  29.763  1.00 92.43           C  
ATOM    213  OD1 ASP A  15     -23.903   7.244  30.911  1.00 92.43           O  
ATOM    214  OD2 ASP A  15     -23.865   7.827  28.784  1.00 92.43           O  
ATOM    215  N   ALA A  16     -23.545   4.526  32.339  1.00 89.60           N  
ATOM    216  H   ALA A  16     -22.944   5.054  32.956  1.00 89.60           H  
ATOM    217  CA  ALA A  16     -24.709   3.845  32.897  1.00 89.60           C  
ATOM    218  HA  ALA A  16     -24.714   2.817  32.534  1.00 89.60           H  
ATOM    219  C   ALA A  16     -26.047   4.469  32.469  1.00 89.60           C  
ATOM    220  CB  ALA A  16     -24.568   3.831  34.424  1.00 89.60           C  
ATOM    221  HB1 ALA A  16     -25.401   3.280  34.859  1.00 89.60           H  
ATOM    222  HB2 ALA A  16     -24.573   4.851  34.808  1.00 89.60           H  
ATOM    223  HB3 ALA A  16     -23.635   3.341  34.703  1.00 89.60           H  
ATOM    224  O   ALA A  16     -27.072   3.796  32.555  1.00 89.60           O  
ATOM    225  N   GLN A  17     -26.064   5.734  32.028  1.00 90.87           N  
ATOM    226  H   GLN A  17     -25.190   6.213  31.862  1.00 90.87           H  
ATOM    227  CA  GLN A  17     -27.291   6.383  31.562  1.00 90.87           C  
ATOM    228  HA  GLN A  17     -28.111   6.124  32.231  1.00 90.87           H  
ATOM    229  C   GLN A  17     -27.676   5.896  30.167  1.00 90.87           C  
ATOM    230  CB  GLN A  17     -27.137   7.911  31.550  1.00 90.87           C  
ATOM    231  HB2 GLN A  17     -26.327   8.199  30.881  1.00 90.87           H  
ATOM    232  HB3 GLN A  17     -28.062   8.339  31.163  1.00 90.87           H  
ATOM    233  O   GLN A  17     -28.840   5.580  29.931  1.00 90.87           O  
ATOM    234  CG  GLN A  17     -26.880   8.493  32.945  1.00 90.87           C  
ATOM    235  HG2 GLN A  17     -25.910   8.150  33.307  1.00 90.87           H  
ATOM    236  HG3 GLN A  17     -27.651   8.137  33.627  1.00 90.87           H  
ATOM    237  CD  GLN A  17     -26.883  10.020  32.962  1.00 90.87           C  
ATOM    238  NE2 GLN A  17     -26.796  10.625  34.126  1.00 90.87           N  
ATOM    239 HE21 GLN A  17     -26.675  10.088  34.973  1.00 90.87           H  
ATOM    240 HE22 GLN A  17     -26.752  11.633  34.073  1.00 90.87           H  
ATOM    241  OE1 GLN A  17     -26.988  10.716  31.968  1.00 90.87           O  
ATOM    242  N   SER A  18     -26.703   5.812  29.257  1.00 91.68           N  
ATOM    243  H   SER A  18     -25.778   6.132  29.506  1.00 91.68           H  
ATOM    244  CA  SER A  18     -26.919   5.319  27.891  1.00 91.68           C  
ATOM    245  HA  SER A  18     -27.949   5.533  27.608  1.00 91.68           H  
ATOM    246  C   SER A  18     -26.745   3.802  27.738  1.00 91.68           C  
ATOM    247  CB  SER A  18     -26.026   6.078  26.906  1.00 91.68           C  
ATOM    248  HB2 SER A  18     -26.229   5.724  25.895  1.00 91.68           H  
ATOM    249  HB3 SER A  18     -26.253   7.143  26.954  1.00 91.68           H  
ATOM    250  O   SER A  18     -27.044   3.274  26.670  1.00 91.68           O  
ATOM    251  OG  SER A  18     -24.661   5.879  27.201  1.00 91.68           O  
ATOM    252  HG  SER A  18     -24.358   6.644  27.695  1.00 91.68           H  
ATOM    253  N   GLN A  19     -26.280   3.101  28.781  1.00 90.20           N  
ATOM    254  H   GLN A  19     -25.969   3.633  29.581  1.00 90.20           H  
ATOM    255  CA  GLN A  19     -25.903   1.679  28.750  1.00 90.20           C  
ATOM    256  HA  GLN A  19     -25.339   1.488  29.663  1.00 90.20           H  
ATOM    257  C   GLN A  19     -24.934   1.349  27.605  1.00 90.20           C  
ATOM    258  CB  GLN A  19     -27.131   0.755  28.771  1.00 90.20           C  
ATOM    259  HB2 GLN A  19     -26.781  -0.278  28.780  1.00 90.20           H  
ATOM    260  HB3 GLN A  19     -27.725   0.905  27.870  1.00 90.20           H  
ATOM    261  O   GLN A  19     -25.066   0.332  26.921  1.00 90.20           O  
ATOM    262  CG  GLN A  19     -28.013   0.962  30.003  1.00 90.20           C  
ATOM    263  HG2 GLN A  19     -28.538   1.915  29.932  1.00 90.20           H  
ATOM    264  HG3 GLN A  19     -27.384   0.981  30.893  1.00 90.20           H  
ATOM    265  CD  GLN A  19     -29.037  -0.160  30.133  1.00 90.20           C  
ATOM    266  NE2 GLN A  19     -29.074  -0.847  31.253  1.00 90.20           N  
ATOM    267 HE21 GLN A  19     -29.679  -1.655  31.249  1.00 90.20           H  
ATOM    268 HE22 GLN A  19     -28.345  -0.718  31.940  1.00 90.20           H  
ATOM    269  OE1 GLN A  19     -29.806  -0.470  29.237  1.00 90.20           O  
ATOM    270  N   SER A  20     -23.969   2.239  27.380  1.00 91.46           N  
ATOM    271  H   SER A  20     -23.875   3.015  28.019  1.00 91.46           H  
ATOM    272  CA  SER A  20     -23.010   2.135  26.285  1.00 91.46           C  
ATOM    273  HA  SER A  20     -23.067   1.131  25.863  1.00 91.46           H  
ATOM    274  C   SER A  20     -21.578   2.318  26.777  1.00 91.46           C  
ATOM    275  CB  SER A  20     -23.379   3.111  25.162  1.00 91.46           C  
ATOM    276  HB2 SER A  20     -24.446   3.041  24.951  1.00 91.46           H  
ATOM    277  HB3 SER A  20     -22.834   2.827  24.262  1.00 91.46           H  
ATOM    278  O   SER A  20     -21.329   2.850  27.863  1.00 91.46           O  
ATOM    279  OG  SER A  20     -23.041   4.444  25.483  1.00 91.46           O  
ATOM    280  HG  SER A  20     -23.656   4.800  26.129  1.00 91.46           H  
ATOM    281  N   CYS A  21     -20.620   1.844  25.982  1.00 93.75           N  
ATOM    282  H   CYS A  21     -20.871   1.451  25.085  1.00 93.75           H  
ATOM    283  CA  CYS A  21     -19.204   1.970  26.283  1.00 93.75           C  
ATOM    284  HA  CYS A  21     -19.093   2.515  27.221  1.00 93.75           H  
ATOM    285  C   CYS A  21     -18.497   2.780  25.196  1.00 93.75           C  
ATOM    286  CB  CYS A  21     -18.609   0.572  26.473  1.00 93.75           C  
ATOM    287  HB2 CYS A  21     -18.395   0.119  25.506  1.00 93.75           H  
ATOM    288  HB3 CYS A  21     -19.327  -0.054  27.003  1.00 93.75           H  
ATOM    289  O   CYS A  21     -18.621   2.474  24.013  1.00 93.75           O  
ATOM    290  SG  CYS A  21     -17.099   0.712  27.462  1.00 93.75           S  
ATOM    291  HG  CYS A  21     -17.534   1.690  28.262  1.00 93.75           H  
ATOM    292  N   SER A  22     -17.736   3.797  25.603  1.00 94.36           N  
ATOM    293  H   SER A  22     -17.698   4.000  26.591  1.00 94.36           H  
ATOM    294  CA  SER A  22     -16.841   4.527  24.706  1.00 94.36           C  
ATOM    295  HA  SER A  22     -17.272   4.544  23.705  1.00 94.36           H  
ATOM    296  C   SER A  22     -15.490   3.820  24.642  1.00 94.36           C  
ATOM    297  CB  SER A  22     -16.695   5.976  25.159  1.00 94.36           C  
ATOM    298  HB2 SER A  22     -17.681   6.440  25.192  1.00 94.36           H  
ATOM    299  HB3 SER A  22     -16.247   6.011  26.152  1.00 94.36           H  
ATOM    300  O   SER A  22     -14.787   3.721  25.654  1.00 94.36           O  
ATOM    301  OG  SER A  22     -15.877   6.677  24.245  1.00 94.36           O  
ATOM    302  HG  SER A  22     -16.020   7.620  24.353  1.00 94.36           H  
ATOM    303  N   CYS A  23     -15.145   3.312  23.459  1.00 95.01           N  
ATOM    304  H   CYS A  23     -15.775   3.443  22.680  1.00 95.01           H  
ATOM    305  CA  CYS A  23     -13.929   2.544  23.221  1.00 95.01           C  
ATOM    306  HA  CYS A  23     -13.567   2.168  24.178  1.00 95.01           H  
ATOM    307  C   CYS A  23     -12.802   3.396  22.625  1.00 95.01           C  
ATOM    308  CB  CYS A  23     -14.246   1.329  22.346  1.00 95.01           C  
ATOM    309  HB2 CYS A  23     -14.470   1.663  21.333  1.00 95.01           H  
ATOM    310  HB3 CYS A  23     -13.349   0.711  22.310  1.00 95.01           H  
ATOM    311  O   CYS A  23     -13.031   4.378  21.923  1.00 95.01           O  
ATOM    312  SG  CYS A  23     -15.609   0.293  22.930  1.00 95.01           S  
ATOM    313  N   SER A  24     -11.556   3.006  22.893  1.00 91.71           N  
ATOM    314  H   SER A  24     -11.419   2.178  23.455  1.00 91.71           H  
ATOM    315  CA  SER A  24     -10.345   3.656  22.380  1.00 91.71           C  
ATOM    316  HA  SER A  24     -10.590   4.204  21.470  1.00 91.71           H  
ATOM    317  C   SER A  24      -9.280   2.607  22.027  1.00 91.71           C  
ATOM    318  CB  SER A  24      -9.842   4.684  23.398  1.00 91.71           C  
ATOM    319  HB2 SER A  24     -10.655   5.365  23.650  1.00 91.71           H  
ATOM    320  HB3 SER A  24      -9.025   5.262  22.965  1.00 91.71           H  
ATOM    321  O   SER A  24      -9.489   1.411  22.224  1.00 91.71           O  
ATOM    322  OG  SER A  24      -9.386   4.036  24.565  1.00 91.71           O  
ATOM    323  HG  SER A  24      -9.674   4.533  25.334  1.00 91.71           H  
ATOM    324  N   GLY A  25      -8.165   3.019  21.414  1.00 88.74           N  
ATOM    325  H   GLY A  25      -8.018   4.010  21.287  1.00 88.74           H  
ATOM    326  CA  GLY A  25      -7.033   2.119  21.127  1.00 88.74           C  
ATOM    327  HA2 GLY A  25      -6.208   2.711  20.732  1.00 88.74           H  
ATOM    328  HA3 GLY A  25      -6.703   1.663  22.061  1.00 88.74           H  
ATOM    329  C   GLY A  25      -7.314   0.984  20.128  1.00 88.74           C  
ATOM    330  O   GLY A  25      -6.564   0.011  20.081  1.00 88.74           O  
ATOM    331  N   GLY A  26      -8.388   1.092  19.343  1.00 94.69           N  
ATOM    332  H   GLY A  26      -8.977   1.906  19.449  1.00 94.69           H  
ATOM    333  CA  GLY A  26      -8.819   0.070  18.389  1.00 94.69           C  
ATOM    334  HA2 GLY A  26      -9.343   0.575  17.578  1.00 94.69           H  
ATOM    335  HA3 GLY A  26      -7.949  -0.434  17.969  1.00 94.69           H  
ATOM    336  C   GLY A  26      -9.752  -0.997  18.966  1.00 94.69           C  
ATOM    337  O   GLY A  26     -10.069  -1.953  18.260  1.00 94.69           O  
ATOM    338  N   PHE A  27     -10.188  -0.875  20.223  1.00 97.13           N  
ATOM    339  H   PHE A  27      -9.921  -0.064  20.763  1.00 97.13           H  
ATOM    340  CA  PHE A  27     -11.193  -1.769  20.797  1.00 97.13           C  
ATOM    341  HA  PHE A  27     -10.990  -2.778  20.436  1.00 97.13           H  
ATOM    342  C   PHE A  27     -12.610  -1.399  20.347  1.00 97.13           C  
ATOM    343  CB  PHE A  27     -11.086  -1.805  22.322  1.00 97.13           C  
ATOM    344  HB2 PHE A  27     -11.949  -2.353  22.701  1.00 97.13           H  
ATOM    345  HB3 PHE A  27     -11.133  -0.791  22.718  1.00 97.13           H  
ATOM    346  O   PHE A  27     -12.934  -0.236  20.169  1.00 97.13           O  
ATOM    347  CG  PHE A  27      -9.844  -2.506  22.828  1.00 97.13           C  
ATOM    348  CD1 PHE A  27      -9.794  -3.912  22.841  1.00 97.13           C  
ATOM    349  HD1 PHE A  27     -10.649  -4.481  22.506  1.00 97.13           H  
ATOM    350  CD2 PHE A  27      -8.741  -1.766  23.289  1.00 97.13           C  
ATOM    351  HD2 PHE A  27      -8.778  -0.687  23.298  1.00 97.13           H  
ATOM    352  CE1 PHE A  27      -8.647  -4.574  23.311  1.00 97.13           C  
ATOM    353  HE1 PHE A  27      -8.616  -5.654  23.331  1.00 97.13           H  
ATOM    354  CE2 PHE A  27      -7.593  -2.426  23.758  1.00 97.13           C  
ATOM    355  HE2 PHE A  27      -6.758  -1.846  24.125  1.00 97.13           H  
ATOM    356  CZ  PHE A  27      -7.550  -3.831  23.779  1.00 97.13           C  
ATOM    357  HZ  PHE A  27      -6.679  -4.340  24.165  1.00 97.13           H  
ATOM    358  N   VAL A  28     -13.477  -2.389  20.186  1.00 97.06           N  
ATOM    359  H   VAL A  28     -13.162  -3.330  20.372  1.00 97.06           H  
ATOM    360  CA  VAL A  28     -14.869  -2.235  19.752  1.00 97.06           C  
ATOM    361  HA  VAL A  28     -15.234  -1.252  20.049  1.00 97.06           H  
ATOM    362  C   VAL A  28     -15.760  -3.276  20.433  1.00 97.06           C  
ATOM    363  CB  VAL A  28     -14.993  -2.345  18.218  1.00 97.06           C  
ATOM    364  HB  VAL A  28     -16.052  -2.261  17.973  1.00 97.06           H  
ATOM    365  O   VAL A  28     -15.268  -4.194  21.099  1.00 97.06           O  
ATOM    366  CG1 VAL A  28     -14.276  -1.230  17.459  1.00 97.06           C  
ATOM    367 HG11 VAL A  28     -14.456  -1.336  16.389  1.00 97.06           H  
ATOM    368 HG12 VAL A  28     -14.671  -0.267  17.781  1.00 97.06           H  
ATOM    369 HG13 VAL A  28     -13.205  -1.261  17.656  1.00 97.06           H  
ATOM    370  CG2 VAL A  28     -14.518  -3.690  17.678  1.00 97.06           C  
ATOM    371 HG21 VAL A  28     -13.461  -3.831  17.902  1.00 97.06           H  
ATOM    372 HG22 VAL A  28     -14.673  -3.711  16.599  1.00 97.06           H  
ATOM    373 HG23 VAL A  28     -15.103  -4.484  18.141  1.00 97.06           H  
ATOM    374  N   GLY A  29     -17.071  -3.149  20.231  1.00 95.13           N  
ATOM    375  H   GLY A  29     -17.397  -2.383  19.660  1.00 95.13           H  
ATOM    376  CA  GLY A  29     -18.096  -3.986  20.848  1.00 95.13           C  
ATOM    377  HA2 GLY A  29     -17.671  -4.937  21.170  1.00 95.13           H  
ATOM    378  HA3 GLY A  29     -18.858  -4.190  20.095  1.00 95.13           H  
ATOM    379  C   GLY A  29     -18.763  -3.316  22.054  1.00 95.13           C  
ATOM    380  O   GLY A  29     -18.276  -2.288  22.533  1.00 95.13           O  
ATOM    381  N   PRO A  30     -19.878  -3.872  22.565  1.00 93.97           N  
ATOM    382  CA  PRO A  30     -20.692  -3.232  23.602  1.00 93.97           C  
ATOM    383  HA  PRO A  30     -21.115  -2.315  23.193  1.00 93.97           H  
ATOM    384  C   PRO A  30     -19.931  -2.887  24.884  1.00 93.97           C  
ATOM    385  CB  PRO A  30     -21.819  -4.227  23.898  1.00 93.97           C  
ATOM    386  HB2 PRO A  30     -22.743  -3.717  24.170  1.00 93.97           H  
ATOM    387  HB3 PRO A  30     -21.517  -4.916  24.687  1.00 93.97           H  
ATOM    388  O   PRO A  30     -20.360  -2.014  25.636  1.00 93.97           O  
ATOM    389  CG  PRO A  30     -21.963  -4.997  22.588  1.00 93.97           C  
ATOM    390  HG2 PRO A  30     -22.543  -4.411  21.875  1.00 93.97           H  
ATOM    391  HG3 PRO A  30     -22.412  -5.979  22.740  1.00 93.97           H  
ATOM    392  CD  PRO A  30     -20.519  -5.101  22.117  1.00 93.97           C  
ATOM    393  HD2 PRO A  30     -20.485  -5.225  21.034  1.00 93.97           H  
ATOM    394  HD3 PRO A  30     -20.054  -5.951  22.615  1.00 93.97           H  
ATOM    395  N   ARG A  31     -18.816  -3.576  25.158  1.00 94.01           N  
ATOM    396  H   ARG A  31     -18.527  -4.297  24.512  1.00 94.01           H  
ATOM    397  CA  ARG A  31     -17.955  -3.314  26.317  1.00 94.01           C  
ATOM    398  HA  ARG A  31     -18.230  -2.353  26.751  1.00 94.01           H  
ATOM    399  C   ARG A  31     -16.488  -3.156  25.931  1.00 94.01           C  
ATOM    400  CB  ARG A  31     -18.168  -4.403  27.382  1.00 94.01           C  
ATOM    401  HB2 ARG A  31     -17.895  -5.373  26.966  1.00 94.01           H  
ATOM    402  HB3 ARG A  31     -17.518  -4.193  28.232  1.00 94.01           H  
ATOM    403  O   ARG A  31     -15.636  -3.308  26.802  1.00 94.01           O  
ATOM    404  CG  ARG A  31     -19.619  -4.443  27.881  1.00 94.01           C  
ATOM    405  HG2 ARG A  31     -19.916  -3.454  28.230  1.00 94.01           H  
ATOM    406  HG3 ARG A  31     -20.277  -4.732  27.061  1.00 94.01           H  
ATOM    407  CD  ARG A  31     -19.804  -5.456  29.011  1.00 94.01           C  
ATOM    408  HD2 ARG A  31     -19.422  -6.421  28.677  1.00 94.01           H  
ATOM    409  HD3 ARG A  31     -20.874  -5.549  29.198  1.00 94.01           H  
ATOM    410  NE  ARG A  31     -19.132  -5.048  30.261  1.00 94.01           N  
ATOM    411  HE  ARG A  31     -18.671  -4.149  30.281  1.00 94.01           H  
ATOM    412  NH1 ARG A  31     -19.712  -6.883  31.500  1.00 94.01           N  
ATOM    413 HH11 ARG A  31     -19.738  -7.364  32.387  1.00 94.01           H  
ATOM    414 HH12 ARG A  31     -20.240  -7.212  30.704  1.00 94.01           H  
ATOM    415  NH2 ARG A  31     -18.490  -5.282  32.436  1.00 94.01           N  
ATOM    416 HH21 ARG A  31     -18.415  -5.805  33.296  1.00 94.01           H  
ATOM    417 HH22 ARG A  31     -17.985  -4.414  32.325  1.00 94.01           H  
ATOM    418  CZ  ARG A  31     -19.115  -5.731  31.389  1.00 94.01           C  
ATOM    419  N   CYS A  32     -16.187  -2.863  24.665  1.00 96.37           N  
ATOM    420  H   CYS A  32     -16.948  -2.689  24.023  1.00 96.37           H  
ATOM    421  CA  CYS A  32     -14.822  -2.778  24.139  1.00 96.37           C  
ATOM    422  HA  CYS A  32     -14.910  -2.570  23.073  1.00 96.37           H  
ATOM    423  C   CYS A  32     -14.043  -4.103  24.258  1.00 96.37           C  
ATOM    424  CB  CYS A  32     -14.094  -1.581  24.772  1.00 96.37           C  
ATOM    425  HB2 CYS A  32     -13.800  -1.847  25.788  1.00 96.37           H  
ATOM    426  HB3 CYS A  32     -13.183  -1.373  24.211  1.00 96.37           H  
ATOM    427  O   CYS A  32     -12.841  -4.113  24.511  1.00 96.37           O  
ATOM    428  SG  CYS A  32     -15.075  -0.067  24.856  1.00 96.37           S  
ATOM    429  N   GLU A  33     -14.724  -5.244  24.135  1.00 95.46           N  
ATOM    430  H   GLU A  33     -15.712  -5.179  23.936  1.00 95.46           H  
ATOM    431  CA  GLU A  33     -14.188  -6.577  24.436  1.00 95.46           C  
ATOM    432  HA  GLU A  33     -13.598  -6.497  25.349  1.00 95.46           H  
ATOM    433  C   GLU A  33     -13.245  -7.158  23.371  1.00 95.46           C  
ATOM    434  CB  GLU A  33     -15.342  -7.554  24.728  1.00 95.46           C  
ATOM    435  HB2 GLU A  33     -15.975  -7.154  25.520  1.00 95.46           H  
ATOM    436  HB3 GLU A  33     -14.903  -8.477  25.105  1.00 95.46           H  
ATOM    437  O   GLU A  33     -12.528  -8.121  23.652  1.00 95.46           O  
ATOM    438  CG  GLU A  33     -16.242  -7.916  23.536  1.00 95.46           C  
ATOM    439  HG2 GLU A  33     -15.630  -8.116  22.656  1.00 95.46           H  
ATOM    440  HG3 GLU A  33     -16.745  -8.850  23.787  1.00 95.46           H  
ATOM    441  CD  GLU A  33     -17.326  -6.880  23.192  1.00 95.46           C  
ATOM    442  OE1 GLU A  33     -18.076  -7.176  22.241  1.00 95.46           O  
ATOM    443  OE2 GLU A  33     -17.429  -5.820  23.861  1.00 95.46           O  
ATOM    444  N   ARG A  34     -13.229  -6.601  22.155  1.00 96.46           N  
ATOM    445  H   ARG A  34     -13.818  -5.796  21.996  1.00 96.46           H  
ATOM    446  CA  ARG A  34     -12.409  -7.098  21.040  1.00 96.46           C  
ATOM    447  HA  ARG A  34     -11.620  -7.731  21.446  1.00 96.46           H  
ATOM    448  C   ARG A  34     -11.724  -5.958  20.303  1.00 96.46           C  
ATOM    449  CB  ARG A  34     -13.272  -7.951  20.092  1.00 96.46           C  
ATOM    450  HB2 ARG A  34     -13.754  -8.743  20.665  1.00 96.46           H  
ATOM    451  HB3 ARG A  34     -12.619  -8.417  19.354  1.00 96.46           H  
ATOM    452  O   ARG A  34     -12.202  -4.834  20.331  1.00 96.46           O  
ATOM    453  CG  ARG A  34     -14.348  -7.137  19.352  1.00 96.46           C  
ATOM    454  HG2 ARG A  34     -15.051  -6.715  20.070  1.00 96.46           H  
ATOM    455  HG3 ARG A  34     -13.870  -6.323  18.807  1.00 96.46           H  
ATOM    456  CD  ARG A  34     -15.118  -8.001  18.349  1.00 96.46           C  
ATOM    457  HD2 ARG A  34     -14.414  -8.509  17.690  1.00 96.46           H  
ATOM    458  HD3 ARG A  34     -15.679  -8.757  18.899  1.00 96.46           H  
ATOM    459  NE  ARG A  34     -16.057  -7.190  17.546  1.00 96.46           N  
ATOM    460  HE  ARG A  34     -17.001  -7.107  17.894  1.00 96.46           H  
ATOM    461  NH1 ARG A  34     -14.565  -6.444  15.964  1.00 96.46           N  
ATOM    462 HH11 ARG A  34     -13.758  -6.715  16.507  1.00 96.46           H  
ATOM    463 HH12 ARG A  34     -14.439  -5.833  15.170  1.00 96.46           H  
ATOM    464  NH2 ARG A  34     -16.684  -5.837  15.805  1.00 96.46           N  
ATOM    465 HH21 ARG A  34     -16.423  -5.282  15.002  1.00 96.46           H  
ATOM    466 HH22 ARG A  34     -17.621  -5.733  16.167  1.00 96.46           H  
ATOM    467  CZ  ARG A  34     -15.769  -6.507  16.447  1.00 96.46           C  
ATOM    468  N   TYR A  35     -10.647  -6.254  19.588  1.00 97.60           N  
ATOM    469  H   TYR A  35     -10.313  -7.207  19.582  1.00 97.60           H  
ATOM    470  CA  TYR A  35     -10.110  -5.319  18.600  1.00 97.60           C  
ATOM    471  HA  TYR A  35     -10.048  -4.326  19.046  1.00 97.60           H  
ATOM    472  C   TYR A  35     -11.028  -5.230  17.376  1.00 97.60           C  
ATOM    473  CB  TYR A  35      -8.701  -5.738  18.185  1.00 97.60           C  
ATOM    474  HB2 TYR A  35      -8.734  -6.788  17.892  1.00 97.60           H  
ATOM    475  HB3 TYR A  35      -8.394  -5.153  17.318  1.00 97.60           H  
ATOM    476  O   TYR A  35     -11.717  -6.198  17.024  1.00 97.60           O  
ATOM    477  CG  TYR A  35      -7.664  -5.550  19.268  1.00 97.60           C  
ATOM    478  CD1 TYR A  35      -7.208  -4.252  19.561  1.00 97.60           C  
ATOM    479  HD1 TYR A  35      -7.593  -3.404  19.016  1.00 97.60           H  
ATOM    480  CD2 TYR A  35      -7.171  -6.657  19.988  1.00 97.60           C  
ATOM    481  HD2 TYR A  35      -7.537  -7.650  19.774  1.00 97.60           H  
ATOM    482  CE1 TYR A  35      -6.257  -4.053  20.577  1.00 97.60           C  
ATOM    483  HE1 TYR A  35      -5.932  -3.050  20.809  1.00 97.60           H  
ATOM    484  CE2 TYR A  35      -6.214  -6.461  21.001  1.00 97.60           C  
ATOM    485  HE2 TYR A  35      -5.830  -7.292  21.574  1.00 97.60           H  
ATOM    486  OH  TYR A  35      -4.822  -4.975  22.262  1.00 97.60           O  
ATOM    487  HH  TYR A  35      -4.655  -4.038  22.390  1.00 97.60           H  
ATOM    488  CZ  TYR A  35      -5.754  -5.159  21.293  1.00 97.60           C  
ATOM    489  N   ALA A  36     -10.997  -4.080  16.711  1.00 96.59           N  
ATOM    490  H   ALA A  36     -10.478  -3.305  17.098  1.00 96.59           H  
ATOM    491  CA  ALA A  36     -11.608  -3.899  15.411  1.00 96.59           C  
ATOM    492  HA  ALA A  36     -12.653  -4.199  15.486  1.00 96.59           H  
ATOM    493  C   ALA A  36     -10.921  -4.774  14.358  1.00 96.59           C  
ATOM    494  CB  ALA A  36     -11.567  -2.422  15.031  1.00 96.59           C  
ATOM    495  HB1 ALA A  36     -12.104  -1.842  15.781  1.00 96.59           H  
ATOM    496  HB2 ALA A  36     -12.045  -2.271  14.063  1.00 96.59           H  
ATOM    497  HB3 ALA A  36     -10.534  -2.076  14.984  1.00 96.59           H  
ATOM    498  O   ALA A  36      -9.711  -5.010  14.390  1.00 96.59           O  
ATOM    499  N   ILE A  37     -11.709  -5.254  13.404  1.00 95.04           N  
ATOM    500  H   ILE A  37     -12.695  -5.046  13.476  1.00 95.04           H  
ATOM    501  CA  ILE A  37     -11.253  -6.092  12.291  1.00 95.04           C  
ATOM    502  HA  ILE A  37     -10.487  -6.783  12.644  1.00 95.04           H  
ATOM    503  C   ILE A  37     -10.621  -5.237  11.190  1.00 95.04           C  
ATOM    504  CB  ILE A  37     -12.458  -6.907  11.773  1.00 95.04           C  
ATOM    505  HB  ILE A  37     -13.296  -6.223  11.639  1.00 95.04           H  
ATOM    506  O   ILE A  37      -9.689  -5.669  10.516  1.00 95.04           O  
ATOM    507  CG1 ILE A  37     -12.865  -7.944  12.848  1.00 95.04           C  
ATOM    508 HG12 ILE A  37     -12.080  -8.692  12.961  1.00 95.04           H  
ATOM    509 HG13 ILE A  37     -12.973  -7.445  13.811  1.00 95.04           H  
ATOM    510  CG2 ILE A  37     -12.173  -7.540  10.395  1.00 95.04           C  
ATOM    511 HG21 ILE A  37     -12.946  -8.259  10.123  1.00 95.04           H  
ATOM    512 HG22 ILE A  37     -11.196  -8.023  10.375  1.00 95.04           H  
ATOM    513 HG23 ILE A  37     -12.178  -6.764   9.630  1.00 95.04           H  
ATOM    514  CD1 ILE A  37     -14.202  -8.638  12.567  1.00 95.04           C  
ATOM    515 HD11 ILE A  37     -14.129  -9.279  11.689  1.00 95.04           H  
ATOM    516 HD12 ILE A  37     -14.981  -7.891  12.412  1.00 95.04           H  
ATOM    517 HD13 ILE A  37     -14.473  -9.255  13.424  1.00 95.04           H  
ATOM    518  N   SER A  38     -11.134  -4.026  10.998  1.00 94.15           N  
ATOM    519  H   SER A  38     -11.871  -3.719  11.617  1.00 94.15           H  
ATOM    520  CA  SER A  38     -10.714  -3.075   9.974  1.00 94.15           C  
ATOM    521  HA  SER A  38      -9.651  -3.198   9.768  1.00 94.15           H  
ATOM    522  C   SER A  38     -10.971  -1.648  10.459  1.00 94.15           C  
ATOM    523  CB  SER A  38     -11.467  -3.354   8.669  1.00 94.15           C  
ATOM    524  HB2 SER A  38     -11.053  -2.741   7.868  1.00 94.15           H  
ATOM    525  HB3 SER A  38     -11.343  -4.403   8.401  1.00 94.15           H  
ATOM    526  O   SER A  38     -11.696  -1.440  11.434  1.00 94.15           O  
ATOM    527  OG  SER A  38     -12.842  -3.059   8.820  1.00 94.15           O  
ATOM    528  HG  SER A  38     -13.347  -3.614   8.222  1.00 94.15           H  
ATOM    529  N   CYS A  39     -10.454  -0.646   9.746  1.00 95.54           N  
ATOM    530  H   CYS A  39      -9.813  -0.832   8.988  1.00 95.54           H  
ATOM    531  CA  CYS A  39     -10.828   0.741  10.030  1.00 95.54           C  
ATOM    532  HA  CYS A  39     -10.623   0.939  11.082  1.00 95.54           H  
ATOM    533  C   CYS A  39     -12.330   0.995   9.799  1.00 95.54           C  
ATOM    534  CB  CYS A  39      -9.967   1.684   9.188  1.00 95.54           C  
ATOM    535  HB2 CYS A  39     -10.212   2.712   9.453  1.00 95.54           H  
ATOM    536  HB3 CYS A  39     -10.219   1.548   8.136  1.00 95.54           H  
ATOM    537  O   CYS A  39     -12.911   1.867  10.438  1.00 95.54           O  
ATOM    538  SG  CYS A  39      -8.180   1.448   9.384  1.00 95.54           S  
ATOM    539  N   ARG A  40     -12.984   0.207   8.929  1.00 93.74           N  
ATOM    540  H   ARG A  40     -12.468  -0.529   8.468  1.00 93.74           H  
ATOM    541  CA  ARG A  40     -14.440   0.264   8.738  1.00 93.74           C  
ATOM    542  HA  ARG A  40     -14.714   1.314   8.632  1.00 93.74           H  
ATOM    543  C   ARG A  40     -15.198  -0.218   9.976  1.00 93.74           C  
ATOM    544  CB  ARG A  40     -14.844  -0.507   7.464  1.00 93.74           C  
ATOM    545  HB2 ARG A  40     -14.364  -0.043   6.601  1.00 93.74           H  
ATOM    546  HB3 ARG A  40     -14.486  -1.534   7.535  1.00 93.74           H  
ATOM    547  O   ARG A  40     -16.156   0.425  10.380  1.00 93.74           O  
ATOM    548  CG  ARG A  40     -16.362  -0.561   7.221  1.00 93.74           C  
ATOM    549  HG2 ARG A  40     -16.847  -1.039   8.072  1.00 93.74           H  
ATOM    550  HG3 ARG A  40     -16.566  -1.167   6.339  1.00 93.74           H  
ATOM    551  CD  ARG A  40     -16.941   0.838   7.005  1.00 93.74           C  
ATOM    552  HD2 ARG A  40     -16.540   1.509   7.765  1.00 93.74           H  
ATOM    553  HD3 ARG A  40     -16.650   1.188   6.015  1.00 93.74           H  
ATOM    554  NE  ARG A  40     -18.394   0.878   7.168  1.00 93.74           N  
ATOM    555  HE  ARG A  40     -18.789   0.241   7.845  1.00 93.74           H  
ATOM    556  NH1 ARG A  40     -18.774   2.881   6.084  1.00 93.74           N  
ATOM    557 HH11 ARG A  40     -19.382   3.671   5.921  1.00 93.74           H  
ATOM    558 HH12 ARG A  40     -17.799   2.928   5.823  1.00 93.74           H  
ATOM    559  NH2 ARG A  40     -20.408   1.877   7.226  1.00 93.74           N  
ATOM    560 HH21 ARG A  40     -21.022   2.660   7.052  1.00 93.74           H  
ATOM    561 HH22 ARG A  40     -20.558   1.300   8.041  1.00 93.74           H  
ATOM    562  CZ  ARG A  40     -19.182   1.872   6.808  1.00 93.74           C  
ATOM    563  N   ASP A  41     -14.726  -1.292  10.603  1.00 95.46           N  
ATOM    564  H   ASP A  41     -13.920  -1.761  10.216  1.00 95.46           H  
ATOM    565  CA  ASP A  41     -15.321  -1.829  11.832  1.00 95.46           C  
ATOM    566  HA  ASP A  41     -16.382  -2.011  11.659  1.00 95.46           H  
ATOM    567  C   ASP A  41     -15.211  -0.833  13.002  1.00 95.46           C  
ATOM    568  CB  ASP A  41     -14.646  -3.175  12.123  1.00 95.46           C  
ATOM    569  HB2 ASP A  41     -14.709  -3.794  11.227  1.00 95.46           H  
ATOM    570  HB3 ASP A  41     -13.588  -2.998  12.318  1.00 95.46           H  
ATOM    571  O   ASP A  41     -16.113  -0.771  13.828  1.00 95.46           O  
ATOM    572  CG  ASP A  41     -15.223  -3.990  13.285  1.00 95.46           C  
ATOM    573  OD1 ASP A  41     -16.446  -4.057  13.522  1.00 95.46           O  
ATOM    574  OD2 ASP A  41     -14.410  -4.687  13.929  1.00 95.46           O  
ATOM    575  N   LEU A  42     -14.174   0.017  13.048  1.00 96.72           N  
ATOM    576  H   LEU A  42     -13.447  -0.070  12.353  1.00 96.72           H  
ATOM    577  CA  LEU A  42     -14.126   1.138  14.002  1.00 96.72           C  
ATOM    578  HA  LEU A  42     -14.216   0.749  15.016  1.00 96.72           H  
ATOM    579  C   LEU A  42     -15.304   2.098  13.794  1.00 96.72           C  
ATOM    580  CB  LEU A  42     -12.809   1.921  13.871  1.00 96.72           C  
ATOM    581  HB2 LEU A  42     -12.856   2.802  14.512  1.00 96.72           H  
ATOM    582  HB3 LEU A  42     -12.722   2.278  12.845  1.00 96.72           H  
ATOM    583  O   LEU A  42     -16.035   2.384  14.741  1.00 96.72           O  
ATOM    584  CG  LEU A  42     -11.549   1.136  14.234  1.00 96.72           C  
ATOM    585  HG  LEU A  42     -11.560   0.176  13.717  1.00 96.72           H  
ATOM    586  CD1 LEU A  42     -10.313   1.907  13.777  1.00 96.72           C  
ATOM    587 HD11 LEU A  42     -10.143   2.769  14.421  1.00 96.72           H  
ATOM    588 HD12 LEU A  42      -9.452   1.238  13.798  1.00 96.72           H  
ATOM    589 HD13 LEU A  42     -10.447   2.272  12.759  1.00 96.72           H  
ATOM    590  CD2 LEU A  42     -11.435   0.911  15.739  1.00 96.72           C  
ATOM    591 HD21 LEU A  42     -12.345   0.451  16.126  1.00 96.72           H  
ATOM    592 HD22 LEU A  42     -11.286   1.860  16.253  1.00 96.72           H  
ATOM    593 HD23 LEU A  42     -10.595   0.243  15.928  1.00 96.72           H  
ATOM    594  N   TYR A  43     -15.509   2.565  12.560  1.00 95.71           N  
ATOM    595  H   TYR A  43     -14.885   2.271  11.822  1.00 95.71           H  
ATOM    596  CA  TYR A  43     -16.610   3.472  12.225  1.00 95.71           C  
ATOM    597  HA  TYR A  43     -16.511   4.389  12.805  1.00 95.71           H  
ATOM    598  C   TYR A  43     -17.976   2.861  12.557  1.00 95.71           C  
ATOM    599  CB  TYR A  43     -16.541   3.820  10.736  1.00 95.71           C  
ATOM    600  HB2 TYR A  43     -15.600   4.328  10.525  1.00 95.71           H  
ATOM    601  HB3 TYR A  43     -16.551   2.900  10.151  1.00 95.71           H  
ATOM    602  O   TYR A  43     -18.802   3.499  13.207  1.00 95.71           O  
ATOM    603  CG  TYR A  43     -17.682   4.696  10.270  1.00 95.71           C  
ATOM    604  CD1 TYR A  43     -18.755   4.137   9.549  1.00 95.71           C  
ATOM    605  HD1 TYR A  43     -18.787   3.071   9.377  1.00 95.71           H  
ATOM    606  CD2 TYR A  43     -17.693   6.061  10.602  1.00 95.71           C  
ATOM    607  HD2 TYR A  43     -16.918   6.466  11.236  1.00 95.71           H  
ATOM    608  CE1 TYR A  43     -19.810   4.961   9.115  1.00 95.71           C  
ATOM    609  HE1 TYR A  43     -20.659   4.546   8.592  1.00 95.71           H  
ATOM    610  CE2 TYR A  43     -18.732   6.894  10.150  1.00 95.71           C  
ATOM    611  HE2 TYR A  43     -18.725   7.945  10.399  1.00 95.71           H  
ATOM    612  OH  TYR A  43     -20.804   7.132   8.961  1.00 95.71           O  
ATOM    613  HH  TYR A  43     -20.641   8.054   9.170  1.00 95.71           H  
ATOM    614  CZ  TYR A  43     -19.790   6.342   9.399  1.00 95.71           C  
ATOM    615  N   ASP A  44     -18.189   1.596  12.184  1.00 95.10           N  
ATOM    616  H   ASP A  44     -17.476   1.127  11.643  1.00 95.10           H  
ATOM    617  CA  ASP A  44     -19.441   0.882  12.457  1.00 95.10           C  
ATOM    618  HA  ASP A  44     -20.270   1.481  12.081  1.00 95.10           H  
ATOM    619  C   ASP A  44     -19.690   0.683  13.969  1.00 95.10           C  
ATOM    620  CB  ASP A  44     -19.443  -0.463  11.706  1.00 95.10           C  
ATOM    621  HB2 ASP A  44     -18.567  -1.038  12.007  1.00 95.10           H  
ATOM    622  HB3 ASP A  44     -20.328  -1.025  12.003  1.00 95.10           H  
ATOM    623  O   ASP A  44     -20.834   0.515  14.389  1.00 95.10           O  
ATOM    624  CG  ASP A  44     -19.466  -0.328  10.172  1.00 95.10           C  
ATOM    625  OD1 ASP A  44     -20.008   0.664   9.629  1.00 95.10           O  
ATOM    626  OD2 ASP A  44     -18.957  -1.230   9.473  1.00 95.10           O  
ATOM    627  N   ASN A  45     -18.640   0.754  14.798  1.00 95.37           N  
ATOM    628  H   ASN A  45     -17.732   0.913  14.385  1.00 95.37           H  
ATOM    629  CA  ASN A  45     -18.716   0.712  16.263  1.00 95.37           C  
ATOM    630  HA  ASN A  45     -19.703   0.346  16.543  1.00 95.37           H  
ATOM    631  C   ASN A  45     -18.618   2.105  16.916  1.00 95.37           C  
ATOM    632  CB  ASN A  45     -17.692  -0.291  16.816  1.00 95.37           C  
ATOM    633  HB2 ASN A  45     -17.600  -0.164  17.894  1.00 95.37           H  
ATOM    634  HB3 ASN A  45     -16.718  -0.099  16.366  1.00 95.37           H  
ATOM    635  O   ASN A  45     -18.299   2.215  18.099  1.00 95.37           O  
ATOM    636  CG  ASN A  45     -18.103  -1.730  16.576  1.00 95.37           C  
ATOM    637  ND2 ASN A  45     -17.787  -2.265  15.426  1.00 95.37           N  
ATOM    638 HD21 ASN A  45     -17.293  -1.706  14.746  1.00 95.37           H  
ATOM    639 HD22 ASN A  45     -18.040  -3.215  15.192  1.00 95.37           H  
ATOM    640  OD1 ASN A  45     -18.648  -2.403  17.441  1.00 95.37           O  
ATOM    641  N   GLY A  46     -18.914   3.173  16.171  1.00 93.30           N  
ATOM    642  H   GLY A  46     -19.091   3.039  15.186  1.00 93.30           H  
ATOM    643  CA  GLY A  46     -19.123   4.511  16.728  1.00 93.30           C  
ATOM    644  HA2 GLY A  46     -19.592   4.428  17.708  1.00 93.30           H  
ATOM    645  HA3 GLY A  46     -19.803   5.051  16.069  1.00 93.30           H  
ATOM    646  C   GLY A  46     -17.865   5.364  16.882  1.00 93.30           C  
ATOM    647  O   GLY A  46     -17.940   6.435  17.487  1.00 93.30           O  
ATOM    648  N   TYR A  47     -16.724   4.947  16.324  1.00 94.27           N  
ATOM    649  H   TYR A  47     -16.715   4.076  15.812  1.00 94.27           H  
ATOM    650  CA  TYR A  47     -15.585   5.854  16.198  1.00 94.27           C  
ATOM    651  HA  TYR A  47     -15.362   6.265  17.182  1.00 94.27           H  
ATOM    652  C   TYR A  47     -15.963   7.012  15.270  1.00 94.27           C  
ATOM    653  CB  TYR A  47     -14.328   5.132  15.705  1.00 94.27           C  
ATOM    654  HB2 TYR A  47     -14.580   4.494  14.858  1.00 94.27           H  
ATOM    655  HB3 TYR A  47     -13.637   5.885  15.327  1.00 94.27           H  
ATOM    656  O   TYR A  47     -16.427   6.806  14.147  1.00 94.27           O  
ATOM    657  CG  TYR A  47     -13.614   4.330  16.777  1.00 94.27           C  
ATOM    658  CD1 TYR A  47     -12.358   4.769  17.239  1.00 94.27           C  
ATOM    659  HD1 TYR A  47     -11.909   5.655  16.814  1.00 94.27           H  
ATOM    660  CD2 TYR A  47     -14.199   3.174  17.333  1.00 94.27           C  
ATOM    661  HD2 TYR A  47     -15.174   2.841  17.009  1.00 94.27           H  
ATOM    662  CE1 TYR A  47     -11.693   4.067  18.258  1.00 94.27           C  
ATOM    663  HE1 TYR A  47     -10.734   4.418  18.610  1.00 94.27           H  
ATOM    664  CE2 TYR A  47     -13.528   2.459  18.340  1.00 94.27           C  
ATOM    665  HE2 TYR A  47     -13.979   1.589  18.794  1.00 94.27           H  
ATOM    666  OH  TYR A  47     -11.625   2.243  19.785  1.00 94.27           O  
ATOM    667  HH  TYR A  47     -11.002   2.830  20.221  1.00 94.27           H  
ATOM    668  CZ  TYR A  47     -12.277   2.907  18.803  1.00 94.27           C  
ATOM    669  N   GLY A  48     -15.779   8.238  15.764  1.00 92.91           N  
ATOM    670  H   GLY A  48     -15.426   8.321  16.707  1.00 92.91           H  
ATOM    671  CA  GLY A  48     -16.038   9.455  15.003  1.00 92.91           C  
ATOM    672  HA2 GLY A  48     -17.032   9.397  14.559  1.00 92.91           H  
ATOM    673  HA3 GLY A  48     -16.009  10.310  15.678  1.00 92.91           H  
ATOM    674  C   GLY A  48     -15.023   9.685  13.883  1.00 92.91           C  
ATOM    675  O   GLY A  48     -14.147   8.859  13.620  1.00 92.91           O  
ATOM    676  N   LEU A  49     -15.128  10.851  13.242  1.00 94.69           N  
ATOM    677  H   LEU A  49     -15.843  11.507  13.524  1.00 94.69           H  
ATOM    678  CA  LEU A  49     -14.123  11.283  12.275  1.00 94.69           C  
ATOM    679  HA  LEU A  49     -14.073  10.538  11.481  1.00 94.69           H  
ATOM    680  C   LEU A  49     -12.753  11.336  12.952  1.00 94.69           C  
ATOM    681  CB  LEU A  49     -14.480  12.647  11.662  1.00 94.69           C  
ATOM    682  HB2 LEU A  49     -14.517  13.388  12.460  1.00 94.69           H  
ATOM    683  HB3 LEU A  49     -13.677  12.931  10.982  1.00 94.69           H  
ATOM    684  O   LEU A  49     -12.594  11.933  14.018  1.00 94.69           O  
ATOM    685  CG  LEU A  49     -15.808  12.681  10.888  1.00 94.69           C  
ATOM    686  HG  LEU A  49     -16.629  12.455  11.567  1.00 94.69           H  
ATOM    687  CD1 LEU A  49     -16.029  14.085  10.323  1.00 94.69           C  
ATOM    688 HD11 LEU A  49     -15.242  14.326   9.608  1.00 94.69           H  
ATOM    689 HD12 LEU A  49     -17.000  14.128   9.830  1.00 94.69           H  
ATOM    690 HD13 LEU A  49     -16.012  14.813  11.134  1.00 94.69           H  
ATOM    691  CD2 LEU A  49     -15.840  11.687   9.728  1.00 94.69           C  
ATOM    692 HD21 LEU A  49     -16.750  11.817   9.142  1.00 94.69           H  
ATOM    693 HD22 LEU A  49     -15.824  10.665  10.105  1.00 94.69           H  
ATOM    694 HD23 LEU A  49     -14.971  11.839   9.087  1.00 94.69           H  
ATOM    695  N   MET A  50     -11.774  10.709  12.316  1.00 91.88           N  
ATOM    696  H   MET A  50     -11.982  10.300  11.416  1.00 91.88           H  
ATOM    697  CA  MET A  50     -10.397  10.671  12.782  1.00 91.88           C  
ATOM    698  HA  MET A  50     -10.228  11.528  13.434  1.00 91.88           H  
ATOM    699  C   MET A  50      -9.476  10.823  11.584  1.00 91.88           C  
ATOM    700  CB  MET A  50     -10.097   9.407  13.615  1.00 91.88           C  
ATOM    701  HB2 MET A  50      -9.035   9.399  13.860  1.00 91.88           H  
ATOM    702  HB3 MET A  50     -10.658   9.470  14.547  1.00 91.88           H  
ATOM    703  O   MET A  50      -9.560  10.070  10.609  1.00 91.88           O  
ATOM    704  CG  MET A  50     -10.467   8.087  12.924  1.00 91.88           C  
ATOM    705  HG2 MET A  50      -9.913   7.994  11.990  1.00 91.88           H  
ATOM    706  HG3 MET A  50     -11.532   8.139  12.701  1.00 91.88           H  
ATOM    707  SD  MET A  50     -10.243   6.557  13.876  1.00 91.88           S  
ATOM    708  CE  MET A  50      -8.459   6.555  14.051  1.00 91.88           C  
ATOM    709  HE1 MET A  50      -8.136   5.617  14.503  1.00 91.88           H  
ATOM    710  HE2 MET A  50      -8.003   6.665  13.067  1.00 91.88           H  
ATOM    711  HE3 MET A  50      -8.170   7.385  14.695  1.00 91.88           H  
ATOM    712  N   GLU A  51      -8.581  11.802  11.667  1.00 89.95           N  
ATOM    713  H   GLU A  51      -8.571  12.399  12.482  1.00 89.95           H  
ATOM    714  CA  GLU A  51      -7.452  11.879  10.752  1.00 89.95           C  
ATOM    715  HA  GLU A  51      -7.823  11.781   9.732  1.00 89.95           H  
ATOM    716  C   GLU A  51      -6.495  10.708  11.011  1.00 89.95           C  
ATOM    717  CB  GLU A  51      -6.745  13.234  10.869  1.00 89.95           C  
ATOM    718  HB2 GLU A  51      -6.419  13.390  11.897  1.00 89.95           H  
ATOM    719  HB3 GLU A  51      -5.869  13.213  10.220  1.00 89.95           H  
ATOM    720  O   GLU A  51      -6.550  10.069  12.064  1.00 89.95           O  
ATOM    721  CG  GLU A  51      -7.661  14.388  10.428  1.00 89.95           C  
ATOM    722  HG2 GLU A  51      -8.088  14.136   9.458  1.00 89.95           H  
ATOM    723  HG3 GLU A  51      -8.477  14.487  11.143  1.00 89.95           H  
ATOM    724  CD  GLU A  51      -6.925  15.731  10.312  1.00 89.95           C  
ATOM    725  OE1 GLU A  51      -7.571  16.691   9.840  1.00 89.95           O  
ATOM    726  OE2 GLU A  51      -5.728  15.790  10.680  1.00 89.95           O  
ATOM    727  N   ARG A  52      -5.636  10.411  10.029  1.00 91.27           N  
ATOM    728  H   ARG A  52      -5.640  11.027   9.228  1.00 91.27           H  
ATOM    729  CA  ARG A  52      -4.707   9.270  10.007  1.00 91.27           C  
ATOM    730  HA  ARG A  52      -5.264   8.381   9.710  1.00 91.27           H  
ATOM    731  C   ARG A  52      -4.077   8.994  11.385  1.00 91.27           C  
ATOM    732  CB  ARG A  52      -3.641   9.564   8.939  1.00 91.27           C  
ATOM    733  HB2 ARG A  52      -4.136   9.808   7.999  1.00 91.27           H  
ATOM    734  HB3 ARG A  52      -3.053  10.429   9.247  1.00 91.27           H  
ATOM    735  O   ARG A  52      -3.125   9.660  11.780  1.00 91.27           O  
ATOM    736  CG  ARG A  52      -2.719   8.362   8.699  1.00 91.27           C  
ATOM    737  HG2 ARG A  52      -2.250   8.064   9.636  1.00 91.27           H  
ATOM    738  HG3 ARG A  52      -3.315   7.534   8.315  1.00 91.27           H  
ATOM    739  CD  ARG A  52      -1.616   8.676   7.689  1.00 91.27           C  
ATOM    740  HD2 ARG A  52      -1.093   7.751   7.446  1.00 91.27           H  
ATOM    741  HD3 ARG A  52      -2.077   9.049   6.774  1.00 91.27           H  
ATOM    742  NE  ARG A  52      -0.630   9.622   8.246  1.00 91.27           N  
ATOM    743  HE  ARG A  52      -0.322   9.442   9.191  1.00 91.27           H  
ATOM    744  NH1 ARG A  52      -0.381  10.959   6.397  1.00 91.27           N  
ATOM    745 HH11 ARG A  52      -1.095  10.414   5.935  1.00 91.27           H  
ATOM    746 HH12 ARG A  52       0.061  11.745   5.941  1.00 91.27           H  
ATOM    747  NH2 ARG A  52       0.932  11.265   8.178  1.00 91.27           N  
ATOM    748 HH21 ARG A  52       1.530  11.832   7.595  1.00 91.27           H  
ATOM    749 HH22 ARG A  52       1.265  10.948   9.077  1.00 91.27           H  
ATOM    750  CZ  ARG A  52      -0.034  10.607   7.604  1.00 91.27           C  
ATOM    751  N   THR A  53      -4.575   7.973  12.083  1.00 93.02           N  
ATOM    752  H   THR A  53      -5.394   7.523  11.698  1.00 93.02           H  
ATOM    753  CA  THR A  53      -4.192   7.626  13.463  1.00 93.02           C  
ATOM    754  HA  THR A  53      -3.392   8.282  13.804  1.00 93.02           H  
ATOM    755  C   THR A  53      -3.727   6.179  13.548  1.00 93.02           C  
ATOM    756  CB  THR A  53      -5.372   7.811  14.418  1.00 93.02           C  
ATOM    757  HB  THR A  53      -6.167   7.164  14.046  1.00 93.02           H  
ATOM    758  O   THR A  53      -4.371   5.271  13.010  1.00 93.02           O  
ATOM    759  CG2 THR A  53      -5.083   7.433  15.873  1.00 93.02           C  
ATOM    760 HG21 THR A  53      -5.933   7.713  16.496  1.00 93.02           H  
ATOM    761 HG22 THR A  53      -4.937   6.357  15.969  1.00 93.02           H  
ATOM    762 HG23 THR A  53      -4.198   7.959  16.228  1.00 93.02           H  
ATOM    763  OG1 THR A  53      -5.819   9.142  14.444  1.00 93.02           O  
ATOM    764  HG1 THR A  53      -6.082   9.415  13.562  1.00 93.02           H  
ATOM    765  N   ARG A  54      -2.628   5.949  14.273  1.00 92.58           N  
ATOM    766  H   ARG A  54      -2.208   6.723  14.767  1.00 92.58           H  
ATOM    767  CA  ARG A  54      -2.077   4.612  14.502  1.00 92.58           C  
ATOM    768  HA  ARG A  54      -1.967   4.128  13.531  1.00 92.58           H  
ATOM    769  C   ARG A  54      -3.045   3.785  15.351  1.00 92.58           C  
ATOM    770  CB  ARG A  54      -0.681   4.738  15.136  1.00 92.58           C  
ATOM    771  HB2 ARG A  54      -0.755   5.159  16.139  1.00 92.58           H  
ATOM    772  HB3 ARG A  54      -0.080   5.408  14.521  1.00 92.58           H  
ATOM    773  O   ARG A  54      -3.386   4.170  16.461  1.00 92.58           O  
ATOM    774  CG  ARG A  54       0.015   3.375  15.198  1.00 92.58           C  
ATOM    775  HG2 ARG A  54      -0.127   2.868  14.244  1.00 92.58           H  
ATOM    776  HG3 ARG A  54      -0.452   2.792  15.991  1.00 92.58           H  
ATOM    777  CD  ARG A  54       1.519   3.474  15.483  1.00 92.58           C  
ATOM    778  HD2 ARG A  54       1.952   4.258  14.861  1.00 92.58           H  
ATOM    779  HD3 ARG A  54       1.663   3.749  16.528  1.00 92.58           H  
ATOM    780  NE  ARG A  54       2.187   2.192  15.165  1.00 92.58           N  
ATOM    781  HE  ARG A  54       1.799   1.680  14.386  1.00 92.58           H  
ATOM    782  NH1 ARG A  54       3.870   2.195  16.737  1.00 92.58           N  
ATOM    783 HH11 ARG A  54       3.710   3.178  16.906  1.00 92.58           H  
ATOM    784 HH12 ARG A  54       4.734   1.820  17.101  1.00 92.58           H  
ATOM    785  NH2 ARG A  54       3.748   0.533  15.312  1.00 92.58           N  
ATOM    786 HH21 ARG A  54       4.654   0.257  15.664  1.00 92.58           H  
ATOM    787 HH22 ARG A  54       3.422   0.138  14.442  1.00 92.58           H  
ATOM    788  CZ  ARG A  54       3.243   1.650  15.748  1.00 92.58           C  
ATOM    789  N   THR A  55      -3.498   2.652  14.822  1.00 94.05           N  
ATOM    790  H   THR A  55      -3.180   2.399  13.897  1.00 94.05           H  
ATOM    791  CA  THR A  55      -4.554   1.834  15.434  1.00 94.05           C  
ATOM    792  HA  THR A  55      -4.671   2.128  16.477  1.00 94.05           H  
ATOM    793  C   THR A  55      -4.195   0.353  15.401  1.00 94.05           C  
ATOM    794  CB  THR A  55      -5.902   2.066  14.734  1.00 94.05           C  
ATOM    795  HB  THR A  55      -5.874   1.650  13.727  1.00 94.05           H  
ATOM    796  O   THR A  55      -3.680  -0.139  14.396  1.00 94.05           O  
ATOM    797  CG2 THR A  55      -7.049   1.432  15.521  1.00 94.05           C  
ATOM    798 HG21 THR A  55      -7.121   0.368  15.298  1.00 94.05           H  
ATOM    799 HG22 THR A  55      -6.899   1.579  16.591  1.00 94.05           H  
ATOM    800 HG23 THR A  55      -7.985   1.921  15.251  1.00 94.05           H  
ATOM    801  OG1 THR A  55      -6.190   3.445  14.647  1.00 94.05           O  
ATOM    802  HG1 THR A  55      -5.496   3.874  14.140  1.00 94.05           H  
ATOM    803  N   LEU A  56      -4.474  -0.363  16.497  1.00 94.99           N  
ATOM    804  H   LEU A  56      -4.926   0.097  17.274  1.00 94.99           H  
ATOM    805  CA  LEU A  56      -4.397  -1.822  16.540  1.00 94.99           C  
ATOM    806  HA  LEU A  56      -3.545  -2.150  15.945  1.00 94.99           H  
ATOM    807  C   LEU A  56      -5.654  -2.429  15.925  1.00 94.99           C  
ATOM    808  CB  LEU A  56      -4.230  -2.328  17.984  1.00 94.99           C  
ATOM    809  HB2 LEU A  56      -4.936  -1.794  18.621  1.00 94.99           H  
ATOM    810  HB3 LEU A  56      -4.499  -3.384  18.019  1.00 94.99           H  
ATOM    811  O   LEU A  56      -6.763  -2.180  16.392  1.00 94.99           O  
ATOM    812  CG  LEU A  56      -2.816  -2.177  18.555  1.00 94.99           C  
ATOM    813  HG  LEU A  56      -2.528  -1.127  18.493  1.00 94.99           H  
ATOM    814  CD1 LEU A  56      -2.808  -2.580  20.029  1.00 94.99           C  
ATOM    815 HD11 LEU A  56      -3.092  -3.627  20.132  1.00 94.99           H  
ATOM    816 HD12 LEU A  56      -1.815  -2.421  20.449  1.00 94.99           H  
ATOM    817 HD13 LEU A  56      -3.516  -1.954  20.574  1.00 94.99           H  
ATOM    818  CD2 LEU A  56      -1.789  -3.046  17.819  1.00 94.99           C  
ATOM    819 HD21 LEU A  56      -2.130  -4.079  17.760  1.00 94.99           H  
ATOM    820 HD22 LEU A  56      -0.835  -3.020  18.347  1.00 94.99           H  
ATOM    821 HD23 LEU A  56      -1.630  -2.653  16.815  1.00 94.99           H  
ATOM    822  N   LEU A  57      -5.460  -3.277  14.923  1.00 96.18           N  
ATOM    823  H   LEU A  57      -4.517  -3.418  14.592  1.00 96.18           H  
ATOM    824  CA  LEU A  57      -6.515  -4.085  14.324  1.00 96.18           C  
ATOM    825  HA  LEU A  57      -7.464  -3.878  14.817  1.00 96.18           H  
ATOM    826  C   LEU A  57      -6.204  -5.564  14.526  1.00 96.18           C  
ATOM    827  CB  LEU A  57      -6.655  -3.744  12.835  1.00 96.18           C  
ATOM    828  HB2 LEU A  57      -5.720  -4.000  12.336  1.00 96.18           H  
ATOM    829  HB3 LEU A  57      -7.442  -4.369  12.412  1.00 96.18           H  
ATOM    830  O   LEU A  57      -5.041  -5.969  14.528  1.00 96.18           O  
ATOM    831  CG  LEU A  57      -6.984  -2.269  12.538  1.00 96.18           C  
ATOM    832  HG  LEU A  57      -6.185  -1.624  12.903  1.00 96.18           H  
ATOM    833  CD1 LEU A  57      -7.080  -2.114  11.027  1.00 96.18           C  
ATOM    834 HD11 LEU A  57      -7.268  -1.072  10.768  1.00 96.18           H  
ATOM    835 HD12 LEU A  57      -6.140  -2.436  10.580  1.00 96.18           H  
ATOM    836 HD13 LEU A  57      -7.876  -2.752  10.641  1.00 96.18           H  
ATOM    837  CD2 LEU A  57      -8.312  -1.815  13.140  1.00 96.18           C  
ATOM    838 HD21 LEU A  57      -8.543  -0.803  12.807  1.00 96.18           H  
ATOM    839 HD22 LEU A  57      -8.243  -1.807  14.228  1.00 96.18           H  
ATOM    840 HD23 LEU A  57      -9.115  -2.487  12.838  1.00 96.18           H  
ATOM    841  N   LYS A  58      -7.245  -6.387  14.662  1.00 96.59           N  
ATOM    842  H   LYS A  58      -8.166  -5.973  14.638  1.00 96.59           H  
ATOM    843  CA  LYS A  58      -7.126  -7.848  14.705  1.00 96.59           C  
ATOM    844  HA  LYS A  58      -6.139  -8.130  14.337  1.00 96.59           H  
ATOM    845  C   LYS A  58      -8.159  -8.500  13.785  1.00 96.59           C  
ATOM    846  CB  LYS A  58      -7.233  -8.344  16.150  1.00 96.59           C  
ATOM    847  HB2 LYS A  58      -6.645  -7.695  16.798  1.00 96.59           H  
ATOM    848  HB3 LYS A  58      -8.275  -8.303  16.468  1.00 96.59           H  
ATOM    849  O   LYS A  58      -9.227  -8.908  14.247  1.00 96.59           O  
ATOM    850  CG  LYS A  58      -6.725  -9.784  16.287  1.00 96.59           C  
ATOM    851  HG2 LYS A  58      -5.670  -9.825  16.017  1.00 96.59           H  
ATOM    852  HG3 LYS A  58      -7.288 -10.433  15.616  1.00 96.59           H  
ATOM    853  CD  LYS A  58      -6.903 -10.258  17.735  1.00 96.59           C  
ATOM    854  HD2 LYS A  58      -7.959 -10.202  18.001  1.00 96.59           H  
ATOM    855  HD3 LYS A  58      -6.352  -9.586  18.393  1.00 96.59           H  
ATOM    856  CE  LYS A  58      -6.397 -11.687  17.969  1.00 96.59           C  
ATOM    857  HE2 LYS A  58      -6.555 -11.934  19.018  1.00 96.59           H  
ATOM    858  HE3 LYS A  58      -5.324 -11.723  17.782  1.00 96.59           H  
ATOM    859  NZ  LYS A  58      -7.083 -12.680  17.110  1.00 96.59           N  
ATOM    860  HZ1 LYS A  58      -8.081 -12.526  17.074  1.00 96.59           H  
ATOM    861  HZ2 LYS A  58      -6.709 -12.629  16.173  1.00 96.59           H  
ATOM    862  HZ3 LYS A  58      -6.875 -13.618  17.421  1.00 96.59           H  
ATOM    863  N   PRO A  59      -7.840  -8.633  12.491  1.00 95.08           N  
ATOM    864  CA  PRO A  59      -8.651  -9.409  11.567  1.00 95.08           C  
ATOM    865  HA  PRO A  59      -9.600  -8.884  11.459  1.00 95.08           H  
ATOM    866  C   PRO A  59      -8.879 -10.864  12.024  1.00 95.08           C  
ATOM    867  CB  PRO A  59      -7.896  -9.368  10.243  1.00 95.08           C  
ATOM    868  HB2 PRO A  59      -7.190 -10.198  10.199  1.00 95.08           H  
ATOM    869  HB3 PRO A  59      -8.575  -9.400   9.390  1.00 95.08           H  
ATOM    870  O   PRO A  59      -8.023 -11.442  12.712  1.00 95.08           O  
ATOM    871  CG  PRO A  59      -7.109  -8.067  10.314  1.00 95.08           C  
ATOM    872  HG2 PRO A  59      -7.761  -7.231  10.060  1.00 95.08           H  
ATOM    873  HG3 PRO A  59      -6.235  -8.092   9.664  1.00 95.08           H  
ATOM    874  CD  PRO A  59      -6.733  -7.998  11.790  1.00 95.08           C  
ATOM    875  HD2 PRO A  59      -5.819  -8.565  11.969  1.00 95.08           H  
ATOM    876  HD3 PRO A  59      -6.599  -6.958  12.087  1.00 95.08           H  
ATOM    877  N   PRO A  60     -10.003 -11.498  11.643  1.00 93.03           N  
ATOM    878  CA  PRO A  60     -10.253 -12.909  11.919  1.00 93.03           C  
ATOM    879  HA  PRO A  60     -10.296 -13.052  12.998  1.00 93.03           H  
ATOM    880  C   PRO A  60      -9.172 -13.805  11.309  1.00 93.03           C  
ATOM    881  CB  PRO A  60     -11.625 -13.220  11.307  1.00 93.03           C  
ATOM    882  HB2 PRO A  60     -12.192 -13.918  11.923  1.00 93.03           H  
ATOM    883  HB3 PRO A  60     -11.514 -13.615  10.297  1.00 93.03           H  
ATOM    884  O   PRO A  60      -8.884 -13.716  10.129  1.00 93.03           O  
ATOM    885  CG  PRO A  60     -12.309 -11.859  11.226  1.00 93.03           C  
ATOM    886  HG2 PRO A  60     -13.054 -11.823  10.431  1.00 93.03           H  
ATOM    887  HG3 PRO A  60     -12.757 -11.614  12.189  1.00 93.03           H  
ATOM    888  CD  PRO A  60     -11.142 -10.919  10.950  1.00 93.03           C  
ATOM    889  HD2 PRO A  60     -11.388  -9.931  11.341  1.00 93.03           H  
ATOM    890  HD3 PRO A  60     -10.938 -10.874   9.880  1.00 93.03           H  
ATOM    891  N   GLY A  61      -8.593 -14.714  12.092  1.00 90.70           N  
ATOM    892  H   GLY A  61      -8.870 -14.764  13.062  1.00 90.70           H  
ATOM    893  CA  GLY A  61      -7.532 -15.613  11.615  1.00 90.70           C  
ATOM    894  HA2 GLY A  61      -7.670 -15.816  10.553  1.00 90.70           H  
ATOM    895  HA3 GLY A  61      -7.607 -16.562  12.146  1.00 90.70           H  
ATOM    896  C   GLY A  61      -6.107 -15.083  11.806  1.00 90.70           C  
ATOM    897  O   GLY A  61      -5.171 -15.872  11.732  1.00 90.70           O  
ATOM    898  N   TYR A  62      -5.923 -13.805  12.161  1.00 89.71           N  
ATOM    899  H   TYR A  62      -6.710 -13.172  12.162  1.00 89.71           H  
ATOM    900  CA  TYR A  62      -4.640 -13.318  12.675  1.00 89.71           C  
ATOM    901  HA  TYR A  62      -3.845 -13.833  12.136  1.00 89.71           H  
ATOM    902  C   TYR A  62      -4.468 -13.666  14.158  1.00 89.71           C  
ATOM    903  CB  TYR A  62      -4.457 -11.817  12.405  1.00 89.71           C  
ATOM    904  HB2 TYR A  62      -5.421 -11.338  12.235  1.00 89.71           H  
ATOM    905  HB3 TYR A  62      -4.010 -11.341  13.278  1.00 89.71           H  
ATOM    906  O   TYR A  62      -5.368 -13.452  14.984  1.00 89.71           O  
ATOM    907  CG  TYR A  62      -3.559 -11.574  11.214  1.00 89.71           C  
ATOM    908  CD1 TYR A  62      -2.208 -11.217  11.399  1.00 89.71           C  
ATOM    909  HD1 TYR A  62      -1.828 -11.041  12.394  1.00 89.71           H  
ATOM    910  CD2 TYR A  62      -4.051 -11.816   9.923  1.00 89.71           C  
ATOM    911  HD2 TYR A  62      -5.076 -12.125   9.780  1.00 89.71           H  
ATOM    912  CE1 TYR A  62      -1.346 -11.099  10.291  1.00 89.71           C  
ATOM    913  HE1 TYR A  62      -0.307 -10.840  10.431  1.00 89.71           H  
ATOM    914  CE2 TYR A  62      -3.179 -11.723   8.828  1.00 89.71           C  
ATOM    915  HE2 TYR A  62      -3.487 -12.011   7.834  1.00 89.71           H  
ATOM    916  OH  TYR A  62      -1.033 -11.300   7.916  1.00 89.71           O  
ATOM    917  HH  TYR A  62      -0.107 -11.168   8.135  1.00 89.71           H  
ATOM    918  CZ  TYR A  62      -1.840 -11.355   8.998  1.00 89.71           C  
ATOM    919  N   SER A  63      -3.291 -14.192  14.508  1.00 89.96           N  
ATOM    920  H   SER A  63      -2.586 -14.318  13.796  1.00 89.96           H  
ATOM    921  CA  SER A  63      -2.959 -14.637  15.868  1.00 89.96           C  
ATOM    922  HA  SER A  63      -3.745 -15.307  16.219  1.00 89.96           H  
ATOM    923  C   SER A  63      -2.873 -13.474  16.861  1.00 89.96           C  
ATOM    924  CB  SER A  63      -1.643 -15.425  15.848  1.00 89.96           C  
ATOM    925  HB2 SER A  63      -1.782 -16.337  15.268  1.00 89.96           H  
ATOM    926  HB3 SER A  63      -1.360 -15.692  16.866  1.00 89.96           H  
ATOM    927  O   SER A  63      -3.379 -13.582  17.977  1.00 89.96           O  
ATOM    928  OG  SER A  63      -0.621 -14.647  15.253  1.00 89.96           O  
ATOM    929  HG  SER A  63       0.183 -15.167  15.185  1.00 89.96           H  
ATOM    930  N   ALA A  64      -2.314 -12.341  16.437  1.00 94.12           N  
ATOM    931  H   ALA A  64      -1.932 -12.328  15.502  1.00 94.12           H  
ATOM    932  CA  ALA A  64      -2.115 -11.144  17.247  1.00 94.12           C  
ATOM    933  HA  ALA A  64      -2.671 -11.246  18.179  1.00 94.12           H  
ATOM    934  C   ALA A  64      -2.618  -9.884  16.518  1.00 94.12           C  
ATOM    935  CB  ALA A  64      -0.623 -11.050  17.591  1.00 94.12           C  
ATOM    936  HB1 ALA A  64      -0.036 -10.977  16.676  1.00 94.12           H  
ATOM    937  HB2 ALA A  64      -0.313 -11.935  18.146  1.00 94.12           H  
ATOM    938  HB3 ALA A  64      -0.428 -10.165  18.197  1.00 94.12           H  
ATOM    939  O   ALA A  64      -2.652  -9.872  15.284  1.00 94.12           O  
ATOM    940  N   PRO A  65      -3.023  -8.832  17.257  1.00 95.12           N  
ATOM    941  CA  PRO A  65      -3.308  -7.539  16.654  1.00 95.12           C  
ATOM    942  HA  PRO A  65      -4.040  -7.664  15.857  1.00 95.12           H  
ATOM    943  C   PRO A  65      -2.028  -6.917  16.078  1.00 95.12           C  
ATOM    944  CB  PRO A  65      -3.893  -6.684  17.781  1.00 95.12           C  
ATOM    945  HB2 PRO A  65      -3.721  -5.618  17.627  1.00 95.12           H  
ATOM    946  HB3 PRO A  65      -4.962  -6.873  17.884  1.00 95.12           H  
ATOM    947  O   PRO A  65      -0.927  -7.163  16.574  1.00 95.12           O  
ATOM    948  CG  PRO A  65      -3.169  -7.223  19.012  1.00 95.12           C  
ATOM    949  HG2 PRO A  65      -2.170  -6.791  19.071  1.00 95.12           H  
ATOM    950  HG3 PRO A  65      -3.722  -7.028  19.931  1.00 95.12           H  
ATOM    951  CD  PRO A  65      -3.071  -8.720  18.712  1.00 95.12           C  
ATOM    952  HD2 PRO A  65      -2.178  -9.130  19.183  1.00 95.12           H  
ATOM    953  HD3 PRO A  65      -3.961  -9.228  19.085  1.00 95.12           H  
ATOM    954  N   PHE A  66      -2.175  -6.074  15.064  1.00 94.66           N  
ATOM    955  H   PHE A  66      -3.105  -5.902  14.709  1.00 94.66           H  
ATOM    956  CA  PHE A  66      -1.074  -5.328  14.460  1.00 94.66           C  
ATOM    957  HA  PHE A  66      -0.229  -5.318  15.148  1.00 94.66           H  
ATOM    958  C   PHE A  66      -1.464  -3.874  14.215  1.00 94.66           C  
ATOM    959  CB  PHE A  66      -0.621  -6.016  13.169  1.00 94.66           C  
ATOM    960  HB2 PHE A  66       0.194  -5.440  12.731  1.00 94.66           H  
ATOM    961  HB3 PHE A  66      -0.222  -6.998  13.425  1.00 94.66           H  
ATOM    962  O   PHE A  66      -2.645  -3.536  14.148  1.00 94.66           O  
ATOM    963  CG  PHE A  66      -1.712  -6.182  12.130  1.00 94.66           C  
ATOM    964  CD1 PHE A  66      -2.343  -7.431  11.966  1.00 94.66           C  
ATOM    965  HD1 PHE A  66      -2.074  -8.263  12.600  1.00 94.66           H  
ATOM    966  CD2 PHE A  66      -2.082  -5.099  11.308  1.00 94.66           C  
ATOM    967  HD2 PHE A  66      -1.606  -4.137  11.420  1.00 94.66           H  
ATOM    968  CE1 PHE A  66      -3.313  -7.604  10.964  1.00 94.66           C  
ATOM    969  HE1 PHE A  66      -3.769  -8.572  10.814  1.00 94.66           H  
ATOM    970  CE2 PHE A  66      -3.076  -5.266  10.330  1.00 94.66           C  
ATOM    971  HE2 PHE A  66      -3.367  -4.430   9.711  1.00 94.66           H  
ATOM    972  CZ  PHE A  66      -3.680  -6.521  10.146  1.00 94.66           C  
ATOM    973  HZ  PHE A  66      -4.418  -6.654   9.369  1.00 94.66           H  
ATOM    974  N   TYR A  67      -0.456  -3.015  14.080  1.00 94.40           N  
ATOM    975  H   TYR A  67       0.492  -3.363  14.044  1.00 94.40           H  
ATOM    976  CA  TYR A  67      -0.669  -1.603  13.807  1.00 94.40           C  
ATOM    977  HA  TYR A  67      -1.584  -1.292  14.311  1.00 94.40           H  
ATOM    978  C   TYR A  67      -0.854  -1.336  12.313  1.00 94.40           C  
ATOM    979  CB  TYR A  67       0.473  -0.766  14.388  1.00 94.40           C  
ATOM    980  HB2 TYR A  67       1.426  -1.174  14.054  1.00 94.40           H  
ATOM    981  HB3 TYR A  67       0.391   0.245  13.987  1.00 94.40           H  
ATOM    982  O   TYR A  67      -0.157  -1.878  11.464  1.00 94.40           O  
ATOM    983  CG  TYR A  67       0.450  -0.667  15.900  1.00 94.40           C  
ATOM    984  CD1 TYR A  67      -0.487   0.177  16.523  1.00 94.40           C  
ATOM    985  HD1 TYR A  67      -1.208   0.719  15.928  1.00 94.40           H  
ATOM    986  CD2 TYR A  67       1.360  -1.405  16.682  1.00 94.40           C  
ATOM    987  HD2 TYR A  67       2.076  -2.057  16.204  1.00 94.40           H  
ATOM    988  CE1 TYR A  67      -0.493   0.320  17.922  1.00 94.40           C  
ATOM    989  HE1 TYR A  67      -1.196   0.982  18.406  1.00 94.40           H  
ATOM    990  CE2 TYR A  67       1.320  -1.309  18.086  1.00 94.40           C  
ATOM    991  HE2 TYR A  67       1.998  -1.902  18.682  1.00 94.40           H  
ATOM    992  OH  TYR A  67       0.289  -0.423  20.058  1.00 94.40           O  
ATOM    993  HH  TYR A  67       0.810  -1.121  20.463  1.00 94.40           H  
ATOM    994  CZ  TYR A  67       0.385  -0.450  18.706  1.00 94.40           C  
ATOM    995  N   THR A  68      -1.758  -0.424  12.007  1.00 94.76           N  
ATOM    996  H   THR A  68      -2.347  -0.080  12.752  1.00 94.76           H  
ATOM    997  CA  THR A  68      -1.840   0.312  10.741  1.00 94.76           C  
ATOM    998  HA  THR A  68      -0.857   0.359  10.272  1.00 94.76           H  
ATOM    999  C   THR A  68      -2.272   1.737  11.080  1.00 94.76           C  
ATOM   1000  CB  THR A  68      -2.800  -0.383   9.759  1.00 94.76           C  
ATOM   1001  HB  THR A  68      -2.426  -1.380   9.527  1.00 94.76           H  
ATOM   1002  O   THR A  68      -2.511   2.042  12.252  1.00 94.76           O  
ATOM   1003  CG2 THR A  68      -4.212  -0.506  10.317  1.00 94.76           C  
ATOM   1004 HG21 THR A  68      -4.807  -1.055   9.587  1.00 94.76           H  
ATOM   1005 HG22 THR A  68      -4.655   0.477  10.474  1.00 94.76           H  
ATOM   1006 HG23 THR A  68      -4.205  -1.060  11.255  1.00 94.76           H  
ATOM   1007  OG1 THR A  68      -2.945   0.356   8.572  1.00 94.76           O  
ATOM   1008  HG1 THR A  68      -2.404   0.025   7.851  1.00 94.76           H  
ATOM   1009  N   ASN A  69      -2.381   2.614  10.091  1.00 94.62           N  
ATOM   1010  H   ASN A  69      -2.299   2.270   9.146  1.00 94.62           H  
ATOM   1011  CA  ASN A  69      -3.073   3.874  10.290  1.00 94.62           C  
ATOM   1012  HA  ASN A  69      -3.147   4.080  11.358  1.00 94.62           H  
ATOM   1013  C   ASN A  69      -4.492   3.780   9.727  1.00 94.62           C  
ATOM   1014  CB  ASN A  69      -2.294   5.035   9.692  1.00 94.62           C  
ATOM   1015  HB2 ASN A  69      -2.767   5.956  10.033  1.00 94.62           H  
ATOM   1016  HB3 ASN A  69      -2.396   4.982   8.608  1.00 94.62           H  
ATOM   1017  O   ASN A  69      -4.702   3.325   8.601  1.00 94.62           O  
ATOM   1018  CG  ASN A  69      -0.828   5.093  10.075  1.00 94.62           C  
ATOM   1019  ND2 ASN A  69       0.015   5.411   9.120  1.00 94.62           N  
ATOM   1020 HD21 ASN A  69      -0.342   5.510   8.180  1.00 94.62           H  
ATOM   1021 HD22 ASN A  69       1.006   5.364   9.305  1.00 94.62           H  
ATOM   1022  OD1 ASN A  69      -0.445   4.905  11.222  1.00 94.62           O  
ATOM   1023  N   CYS A  70      -5.454   4.244  10.517  1.00 95.65           N  
ATOM   1024  H   CYS A  70      -5.195   4.613  11.421  1.00 95.65           H  
ATOM   1025  CA  CYS A  70      -6.838   4.411  10.102  1.00 95.65           C  
ATOM   1026  HA  CYS A  70      -7.003   3.890   9.158  1.00 95.65           H  
ATOM   1027  C   CYS A  70      -7.137   5.886   9.870  1.00 95.65           C  
ATOM   1028  CB  CYS A  70      -7.775   3.819  11.161  1.00 95.65           C  
ATOM   1029  HB2 CYS A  70      -8.796   4.119  10.926  1.00 95.65           H  
ATOM   1030  HB3 CYS A  70      -7.527   4.239  12.136  1.00 95.65           H  
ATOM   1031  O   CYS A  70      -6.767   6.725  10.691  1.00 95.65           O  
ATOM   1032  SG  CYS A  70      -7.743   2.014  11.279  1.00 95.65           S  
ATOM   1033  N   ALA A  71      -7.845   6.189   8.787  1.00 95.11           N  
ATOM   1034  H   ALA A  71      -8.078   5.451   8.138  1.00 95.11           H  
ATOM   1035  CA  ALA A  71      -8.507   7.474   8.606  1.00 95.11           C  
ATOM   1036  HA  ALA A  71      -8.400   8.072   9.511  1.00 95.11           H  
ATOM   1037  C   ALA A  71      -9.999   7.224   8.381  1.00 95.11           C  
ATOM   1038  CB  ALA A  71      -7.851   8.251   7.459  1.00 95.11           C  
ATOM   1039  HB1 ALA A  71      -6.780   8.344   7.636  1.00 95.11           H  
ATOM   1040  HB2 ALA A  71      -8.291   9.246   7.403  1.00 95.11           H  
ATOM   1041  HB3 ALA A  71      -8.023   7.740   6.512  1.00 95.11           H  
ATOM   1042  O   ALA A  71     -10.369   6.465   7.486  1.00 95.11           O  
ATOM   1043  N   ILE A  72     -10.841   7.845   9.202  1.00 96.06           N  
ATOM   1044  H   ILE A  72     -10.453   8.507   9.859  1.00 96.06           H  
ATOM   1045  CA  ILE A  72     -12.296   7.850   9.039  1.00 96.06           C  
ATOM   1046  HA  ILE A  72     -12.592   7.178   8.234  1.00 96.06           H  
ATOM   1047  C   ILE A  72     -12.655   9.272   8.638  1.00 96.06           C  
ATOM   1048  CB  ILE A  72     -13.024   7.403  10.322  1.00 96.06           C  
ATOM   1049  HB  ILE A  72     -12.768   8.112  11.110  1.00 96.06           H  
ATOM   1050  O   ILE A  72     -12.663  10.182   9.468  1.00 96.06           O  
ATOM   1051  CG1 ILE A  72     -12.589   5.982  10.757  1.00 96.06           C  
ATOM   1052 HG12 ILE A  72     -11.505   5.953  10.868  1.00 96.06           H  
ATOM   1053 HG13 ILE A  72     -12.870   5.264   9.987  1.00 96.06           H  
ATOM   1054  CG2 ILE A  72     -14.548   7.475  10.148  1.00 96.06           C  
ATOM   1055 HG21 ILE A  72     -14.855   8.423   9.706  1.00 96.06           H  
ATOM   1056 HG22 ILE A  72     -15.006   7.421  11.135  1.00 96.06           H  
ATOM   1057 HG23 ILE A  72     -14.908   6.659   9.522  1.00 96.06           H  
ATOM   1058  CD1 ILE A  72     -13.192   5.534  12.095  1.00 96.06           C  
ATOM   1059 HD11 ILE A  72     -12.998   6.282  12.863  1.00 96.06           H  
ATOM   1060 HD12 ILE A  72     -12.741   4.588  12.395  1.00 96.06           H  
ATOM   1061 HD13 ILE A  72     -14.271   5.398  12.009  1.00 96.06           H  
ATOM   1062  N   LEU A  73     -12.885   9.454   7.345  1.00 94.68           N  
ATOM   1063  H   LEU A  73     -12.937   8.648   6.739  1.00 94.68           H  
ATOM   1064  CA  LEU A  73     -13.249  10.724   6.738  1.00 94.68           C  
ATOM   1065  HA  LEU A  73     -13.055  11.535   7.440  1.00 94.68           H  
ATOM   1066  C   LEU A  73     -14.757  10.724   6.453  1.00 94.68           C  
ATOM   1067  CB  LEU A  73     -12.376  10.949   5.487  1.00 94.68           C  
ATOM   1068  HB2 LEU A  73     -12.577  11.945   5.091  1.00 94.68           H  
ATOM   1069  HB3 LEU A  73     -12.673  10.227   4.726  1.00 94.68           H  
ATOM   1070  O   LEU A  73     -15.438   9.715   6.636  1.00 94.68           O  
ATOM   1071  CG  LEU A  73     -10.857  10.805   5.726  1.00 94.68           C  
ATOM   1072  HG  LEU A  73     -10.629   9.797   6.072  1.00 94.68           H  
ATOM   1073  CD1 LEU A  73     -10.084  11.027   4.429  1.00 94.68           C  
ATOM   1074 HD11 LEU A  73     -10.376  10.272   3.698  1.00 94.68           H  
ATOM   1075 HD12 LEU A  73     -10.303  12.012   4.019  1.00 94.68           H  
ATOM   1076 HD13 LEU A  73      -9.012  10.938   4.608  1.00 94.68           H  
ATOM   1077  CD2 LEU A  73     -10.329  11.804   6.758  1.00 94.68           C  
ATOM   1078 HD21 LEU A  73     -10.572  12.821   6.452  1.00 94.68           H  
ATOM   1079 HD22 LEU A  73     -10.771  11.604   7.735  1.00 94.68           H  
ATOM   1080 HD23 LEU A  73      -9.247  11.709   6.851  1.00 94.68           H  
ATOM   1081  N   GLN A  74     -15.296  11.869   6.035  1.00 92.84           N  
ATOM   1082  H   GLN A  74     -14.696  12.663   5.863  1.00 92.84           H  
ATOM   1083  CA  GLN A  74     -16.739  12.013   5.802  1.00 92.84           C  
ATOM   1084  HA  GLN A  74     -17.272  11.741   6.713  1.00 92.84           H  
ATOM   1085  C   GLN A  74     -17.256  11.067   4.708  1.00 92.84           C  
ATOM   1086  CB  GLN A  74     -17.060  13.476   5.462  1.00 92.84           C  
ATOM   1087  HB2 GLN A  74     -16.394  13.825   4.673  1.00 92.84           H  
ATOM   1088  HB3 GLN A  74     -18.085  13.539   5.098  1.00 92.84           H  
ATOM   1089  O   GLN A  74     -18.290  10.433   4.903  1.00 92.84           O  
ATOM   1090  CG  GLN A  74     -16.929  14.373   6.702  1.00 92.84           C  
ATOM   1091  HG2 GLN A  74     -15.920  14.301   7.107  1.00 92.84           H  
ATOM   1092  HG3 GLN A  74     -17.629  14.020   7.459  1.00 92.84           H  
ATOM   1093  CD  GLN A  74     -17.220  15.844   6.418  1.00 92.84           C  
ATOM   1094  NE2 GLN A  74     -17.537  16.623   7.429  1.00 92.84           N  
ATOM   1095 HE21 GLN A  74     -17.692  17.591   7.182  1.00 92.84           H  
ATOM   1096 HE22 GLN A  74     -17.574  16.261   8.371  1.00 92.84           H  
ATOM   1097  OE1 GLN A  74     -17.147  16.347   5.315  1.00 92.84           O  
ATOM   1098  N   ASP A  75     -16.510  10.933   3.609  1.00 90.85           N  
ATOM   1099  H   ASP A  75     -15.715  11.546   3.498  1.00 90.85           H  
ATOM   1100  CA  ASP A  75     -16.939  10.179   2.422  1.00 90.85           C  
ATOM   1101  HA  ASP A  75     -17.995   9.927   2.515  1.00 90.85           H  
ATOM   1102  C   ASP A  75     -16.184   8.857   2.227  1.00 90.85           C  
ATOM   1103  CB  ASP A  75     -16.791  11.080   1.190  1.00 90.85           C  
ATOM   1104  HB2 ASP A  75     -17.101  10.528   0.302  1.00 90.85           H  
ATOM   1105  HB3 ASP A  75     -15.742  11.352   1.071  1.00 90.85           H  
ATOM   1106  O   ASP A  75     -16.503   8.069   1.336  1.00 90.85           O  
ATOM   1107  CG  ASP A  75     -17.648  12.343   1.294  1.00 90.85           C  
ATOM   1108  OD1 ASP A  75     -18.848  12.211   1.626  1.00 90.85           O  
ATOM   1109  OD2 ASP A  75     -17.091  13.434   1.044  1.00 90.85           O  
ATOM   1110  N   GLU A  76     -15.168   8.589   3.047  1.00 92.31           N  
ATOM   1111  H   GLU A  76     -14.991   9.213   3.821  1.00 92.31           H  
ATOM   1112  CA  GLU A  76     -14.308   7.423   2.875  1.00 92.31           C  
ATOM   1113  HA  GLU A  76     -14.927   6.598   2.524  1.00 92.31           H  
ATOM   1114  C   GLU A  76     -13.645   6.974   4.177  1.00 92.31           C  
ATOM   1115  CB  GLU A  76     -13.250   7.692   1.795  1.00 92.31           C  
ATOM   1116  HB2 GLU A  76     -13.740   7.991   0.868  1.00 92.31           H  
ATOM   1117  HB3 GLU A  76     -12.704   6.767   1.608  1.00 92.31           H  
ATOM   1118  O   GLU A  76     -13.404   7.752   5.099  1.00 92.31           O  
ATOM   1119  CG  GLU A  76     -12.267   8.780   2.223  1.00 92.31           C  
ATOM   1120  HG2 GLU A  76     -11.722   8.445   3.106  1.00 92.31           H  
ATOM   1121  HG3 GLU A  76     -12.817   9.687   2.472  1.00 92.31           H  
ATOM   1122  CD  GLU A  76     -11.252   9.102   1.143  1.00 92.31           C  
ATOM   1123  OE1 GLU A  76     -10.743  10.236   1.163  1.00 92.31           O  
ATOM   1124  OE2 GLU A  76     -10.800   8.203   0.400  1.00 92.31           O  
ATOM   1125  N   ILE A  77     -13.298   5.690   4.226  1.00 95.17           N  
ATOM   1126  H   ILE A  77     -13.453   5.119   3.407  1.00 95.17           H  
ATOM   1127  CA  ILE A  77     -12.538   5.098   5.323  1.00 95.17           C  
ATOM   1128  HA  ILE A  77     -12.193   5.887   5.990  1.00 95.17           H  
ATOM   1129  C   ILE A  77     -11.320   4.419   4.720  1.00 95.17           C  
ATOM   1130  CB  ILE A  77     -13.407   4.133   6.146  1.00 95.17           C  
ATOM   1131  HB  ILE A  77     -13.808   3.370   5.479  1.00 95.17           H  
ATOM   1132  O   ILE A  77     -11.447   3.584   3.824  1.00 95.17           O  
ATOM   1133  CG1 ILE A  77     -14.580   4.903   6.794  1.00 95.17           C  
ATOM   1134 HG12 ILE A  77     -14.206   5.522   7.610  1.00 95.17           H  
ATOM   1135 HG13 ILE A  77     -15.051   5.565   6.066  1.00 95.17           H  
ATOM   1136  CG2 ILE A  77     -12.552   3.446   7.227  1.00 95.17           C  
ATOM   1137 HG21 ILE A  77     -12.048   4.197   7.836  1.00 95.17           H  
ATOM   1138 HG22 ILE A  77     -11.810   2.795   6.765  1.00 95.17           H  
ATOM   1139 HG23 ILE A  77     -13.184   2.840   7.876  1.00 95.17           H  
ATOM   1140  CD1 ILE A  77     -15.684   3.990   7.310  1.00 95.17           C  
ATOM   1141 HD11 ILE A  77     -16.021   3.353   6.493  1.00 95.17           H  
ATOM   1142 HD12 ILE A  77     -16.520   4.602   7.651  1.00 95.17           H  
ATOM   1143 HD13 ILE A  77     -15.320   3.391   8.145  1.00 95.17           H  
ATOM   1144  N   ARG A  78     -10.139   4.777   5.217  1.00 94.81           N  
ATOM   1145  H   ARG A  78     -10.136   5.434   5.984  1.00 94.81           H  
ATOM   1146  CA  ARG A  78      -8.857   4.308   4.695  1.00 94.81           C  
ATOM   1147  HA  ARG A  78      -9.043   3.663   3.837  1.00 94.81           H  
ATOM   1148  C   ARG A  78      -8.122   3.477   5.736  1.00 94.81           C  
ATOM   1149  CB  ARG A  78      -8.008   5.490   4.202  1.00 94.81           C  
ATOM   1150  HB2 ARG A  78      -7.072   5.099   3.803  1.00 94.81           H  
ATOM   1151  HB3 ARG A  78      -7.763   6.126   5.053  1.00 94.81           H  
ATOM   1152  O   ARG A  78      -8.140   3.783   6.930  1.00 94.81           O  
ATOM   1153  CG  ARG A  78      -8.693   6.337   3.112  1.00 94.81           C  
ATOM   1154  HG2 ARG A  78      -8.912   5.713   2.246  1.00 94.81           H  
ATOM   1155  HG3 ARG A  78      -9.621   6.763   3.491  1.00 94.81           H  
ATOM   1156  CD  ARG A  78      -7.756   7.478   2.699  1.00 94.81           C  
ATOM   1157  HD2 ARG A  78      -6.813   7.049   2.359  1.00 94.81           H  
ATOM   1158  HD3 ARG A  78      -7.563   8.099   3.573  1.00 94.81           H  
ATOM   1159  NE  ARG A  78      -8.315   8.316   1.626  1.00 94.81           N  
ATOM   1160  HE  ARG A  78      -9.212   8.074   1.230  1.00 94.81           H  
ATOM   1161  NH1 ARG A  78      -6.614   9.848   1.482  1.00 94.81           N  
ATOM   1162 HH11 ARG A  78      -6.126   9.356   2.216  1.00 94.81           H  
ATOM   1163 HH12 ARG A  78      -6.231  10.671   1.039  1.00 94.81           H  
ATOM   1164  NH2 ARG A  78      -8.359  10.041   0.138  1.00 94.81           N  
ATOM   1165 HH21 ARG A  78      -9.358   9.894   0.119  1.00 94.81           H  
ATOM   1166 HH22 ARG A  78      -8.029  10.941  -0.179  1.00 94.81           H  
ATOM   1167  CZ  ARG A  78      -7.770   9.394   1.091  1.00 94.81           C  
ATOM   1168  N   THR A  79      -7.464   2.432   5.251  1.00 95.68           N  
ATOM   1169  H   THR A  79      -7.500   2.279   4.253  1.00 95.68           H  
ATOM   1170  CA  THR A  79      -6.516   1.607   5.998  1.00 95.68           C  
ATOM   1171  HA  THR A  79      -6.378   2.000   7.006  1.00 95.68           H  
ATOM   1172  C   THR A  79      -5.183   1.671   5.273  1.00 95.68           C  
ATOM   1173  CB  THR A  79      -6.998   0.149   6.087  1.00 95.68           C  
ATOM   1174  HB  THR A  79      -7.056  -0.289   5.091  1.00 95.68           H  
ATOM   1175  O   THR A  79      -5.091   1.233   4.125  1.00 95.68           O  
ATOM   1176  CG2 THR A  79      -6.073  -0.695   6.956  1.00 95.68           C  
ATOM   1177 HG21 THR A  79      -6.492  -1.694   7.076  1.00 95.68           H  
ATOM   1178 HG22 THR A  79      -5.967  -0.219   7.931  1.00 95.68           H  
ATOM   1179 HG23 THR A  79      -5.092  -0.780   6.489  1.00 95.68           H  
ATOM   1180  OG1 THR A  79      -8.276   0.095   6.682  1.00 95.68           O  
ATOM   1181  HG1 THR A  79      -8.268   0.779   7.356  1.00 95.68           H  
ATOM   1182  N   ASP A  80      -4.158   2.213   5.923  1.00 95.66           N  
ATOM   1183  H   ASP A  80      -4.295   2.596   6.847  1.00 95.66           H  
ATOM   1184  CA  ASP A  80      -2.846   2.354   5.299  1.00 95.66           C  
ATOM   1185  HA  ASP A  80      -2.979   2.776   4.303  1.00 95.66           H  
ATOM   1186  C   ASP A  80      -2.174   0.983   5.156  1.00 95.66           C  
ATOM   1187  CB  ASP A  80      -1.944   3.317   6.085  1.00 95.66           C  
ATOM   1188  HB2 ASP A  80      -1.973   3.053   7.142  1.00 95.66           H  
ATOM   1189  HB3 ASP A  80      -0.921   3.174   5.739  1.00 95.66           H  
ATOM   1190  O   ASP A  80      -1.887   0.285   6.134  1.00 95.66           O  
ATOM   1191  CG  ASP A  80      -2.274   4.807   5.918  1.00 95.66           C  
ATOM   1192  OD1 ASP A  80      -3.270   5.152   5.245  1.00 95.66           O  
ATOM   1193  OD2 ASP A  80      -1.505   5.606   6.508  1.00 95.66           O  
ATOM   1194  N   VAL A  81      -1.874   0.604   3.917  1.00 96.54           N  
ATOM   1195  H   VAL A  81      -2.240   1.154   3.153  1.00 96.54           H  
ATOM   1196  CA  VAL A  81      -1.007  -0.547   3.625  1.00 96.54           C  
ATOM   1197  HA  VAL A  81      -0.996  -1.204   4.495  1.00 96.54           H  
ATOM   1198  C   VAL A  81       0.442  -0.115   3.391  1.00 96.54           C  
ATOM   1199  CB  VAL A  81      -1.561  -1.390   2.470  1.00 96.54           C  
ATOM   1200  HB  VAL A  81      -0.913  -2.259   2.361  1.00 96.54           H  
ATOM   1201  O   VAL A  81       1.375  -0.873   3.645  1.00 96.54           O  
ATOM   1202  CG1 VAL A  81      -2.963  -1.922   2.789  1.00 96.54           C  
ATOM   1203 HG11 VAL A  81      -3.678  -1.102   2.846  1.00 96.54           H  
ATOM   1204 HG12 VAL A  81      -2.954  -2.449   3.744  1.00 96.54           H  
ATOM   1205 HG13 VAL A  81      -3.280  -2.613   2.008  1.00 96.54           H  
ATOM   1206  CG2 VAL A  81      -1.593  -0.649   1.129  1.00 96.54           C  
ATOM   1207 HG21 VAL A  81      -2.225   0.236   1.191  1.00 96.54           H  
ATOM   1208 HG22 VAL A  81      -1.990  -1.313   0.360  1.00 96.54           H  
ATOM   1209 HG23 VAL A  81      -0.583  -0.363   0.834  1.00 96.54           H  
ATOM   1210  N   VAL A  82       0.629   1.126   2.952  1.00 95.57           N  
ATOM   1211  H   VAL A  82      -0.183   1.708   2.807  1.00 95.57           H  
ATOM   1212  CA  VAL A  82       1.918   1.783   2.774  1.00 95.57           C  
ATOM   1213  HA  VAL A  82       2.632   1.340   3.467  1.00 95.57           H  
ATOM   1214  C   VAL A  82       1.756   3.257   3.118  1.00 95.57           C  
ATOM   1215  CB  VAL A  82       2.459   1.577   1.346  1.00 95.57           C  
ATOM   1216  HB  VAL A  82       2.578   0.505   1.189  1.00 95.57           H  
ATOM   1217  O   VAL A  82       0.768   3.884   2.737  1.00 95.57           O  
ATOM   1218  CG1 VAL A  82       1.539   2.106   0.235  1.00 95.57           C  
ATOM   1219 HG11 VAL A  82       0.543   1.673   0.324  1.00 95.57           H  
ATOM   1220 HG12 VAL A  82       1.459   3.192   0.289  1.00 95.57           H  
ATOM   1221 HG13 VAL A  82       1.948   1.835  -0.739  1.00 95.57           H  
ATOM   1222  CG2 VAL A  82       3.832   2.225   1.168  1.00 95.57           C  
ATOM   1223 HG21 VAL A  82       3.775   3.307   1.285  1.00 95.57           H  
ATOM   1224 HG22 VAL A  82       4.187   2.016   0.158  1.00 95.57           H  
ATOM   1225 HG23 VAL A  82       4.535   1.819   1.895  1.00 95.57           H  
ATOM   1226  N   HIS A  83       2.727   3.814   3.827  1.00 92.77           N  
ATOM   1227  H   HIS A  83       3.490   3.232   4.142  1.00 92.77           H  
ATOM   1228  CA  HIS A  83       2.843   5.248   4.024  1.00 92.77           C  
ATOM   1229  HA  HIS A  83       2.385   5.754   3.174  1.00 92.77           H  
ATOM   1230  C   HIS A  83       4.318   5.629   4.069  1.00 92.77           C  
ATOM   1231  CB  HIS A  83       2.112   5.675   5.304  1.00 92.77           C  
ATOM   1232  HB2 HIS A  83       2.608   5.237   6.171  1.00 92.77           H  
ATOM   1233  HB3 HIS A  83       1.086   5.308   5.276  1.00 92.77           H  
ATOM   1234  O   HIS A  83       5.100   4.971   4.751  1.00 92.77           O  
ATOM   1235  CG  HIS A  83       2.073   7.172   5.448  1.00 92.77           C  
ATOM   1236  CD2 HIS A  83       2.578   7.925   6.474  1.00 92.77           C  
ATOM   1237  HD2 HIS A  83       3.067   7.545   7.358  1.00 92.77           H  
ATOM   1238  ND1 HIS A  83       1.581   8.044   4.506  1.00 92.77           N  
ATOM   1239  HD1 HIS A  83       1.114   7.783   3.650  1.00 92.77           H  
ATOM   1240  CE1 HIS A  83       1.813   9.291   4.935  1.00 92.77           C  
ATOM   1241  HE1 HIS A  83       1.565  10.184   4.381  1.00 92.77           H  
ATOM   1242  NE2 HIS A  83       2.381   9.275   6.152  1.00 92.77           N  
ATOM   1243  N   GLN A  84       4.691   6.691   3.362  1.00 89.86           N  
ATOM   1244  H   GLN A  84       4.000   7.207   2.836  1.00 89.86           H  
ATOM   1245  CA  GLN A  84       6.050   7.209   3.348  1.00 89.86           C  
ATOM   1246  HA  GLN A  84       6.561   6.906   4.262  1.00 89.86           H  
ATOM   1247  C   GLN A  84       6.018   8.732   3.299  1.00 89.86           C  
ATOM   1248  CB  GLN A  84       6.814   6.602   2.167  1.00 89.86           C  
ATOM   1249  HB2 GLN A  84       6.320   6.861   1.231  1.00 89.86           H  
ATOM   1250  HB3 GLN A  84       6.791   5.518   2.283  1.00 89.86           H  
ATOM   1251  O   GLN A  84       5.290   9.321   2.498  1.00 89.86           O  
ATOM   1252  CG  GLN A  84       8.275   7.075   2.114  1.00 89.86           C  
ATOM   1253  HG2 GLN A  84       8.307   8.128   1.834  1.00 89.86           H  
ATOM   1254  HG3 GLN A  84       8.733   6.976   3.098  1.00 89.86           H  
ATOM   1255  CD  GLN A  84       9.091   6.264   1.116  1.00 89.86           C  
ATOM   1256  NE2 GLN A  84      10.115   6.833   0.532  1.00 89.86           N  
ATOM   1257 HE21 GLN A  84      10.369   7.786   0.748  1.00 89.86           H  
ATOM   1258 HE22 GLN A  84      10.592   6.313  -0.190  1.00 89.86           H  
ATOM   1259  OE1 GLN A  84       8.823   5.109   0.849  1.00 89.86           O  
ATOM   1260  N   THR A  85       6.827   9.369   4.138  1.00 84.43           N  
ATOM   1261  H   THR A  85       7.382   8.825   4.784  1.00 84.43           H  
ATOM   1262  CA  THR A  85       7.007  10.815   4.179  1.00 84.43           C  
ATOM   1263  HA  THR A  85       6.373  11.254   3.408  1.00 84.43           H  
ATOM   1264  C   THR A  85       8.464  11.172   3.885  1.00 84.43           C  
ATOM   1265  CB  THR A  85       6.573  11.430   5.518  1.00 84.43           C  
ATOM   1266  HB  THR A  85       6.791  12.497   5.481  1.00 84.43           H  
ATOM   1267  O   THR A  85       9.371  10.437   4.282  1.00 84.43           O  
ATOM   1268  CG2 THR A  85       5.078  11.274   5.772  1.00 84.43           C  
ATOM   1269 HG21 THR A  85       4.513  11.736   4.963  1.00 84.43           H  
ATOM   1270 HG22 THR A  85       4.824  10.215   5.821  1.00 84.43           H  
ATOM   1271 HG23 THR A  85       4.817  11.747   6.719  1.00 84.43           H  
ATOM   1272  OG1 THR A  85       7.261  10.888   6.619  1.00 84.43           O  
ATOM   1273  HG1 THR A  85       6.999   9.966   6.677  1.00 84.43           H  
ATOM   1274  N   PRO A  86       8.734  12.321   3.238  1.00 75.91           N  
ATOM   1275  CA  PRO A  86      10.109  12.759   2.991  1.00 75.91           C  
ATOM   1276  HA  PRO A  86      10.617  12.010   2.384  1.00 75.91           H  
ATOM   1277  C   PRO A  86      10.930  12.973   4.272  1.00 75.91           C  
ATOM   1278  CB  PRO A  86       9.985  14.052   2.177  1.00 75.91           C  
ATOM   1279  HB2 PRO A  86       9.972  14.917   2.841  1.00 75.91           H  
ATOM   1280  HB3 PRO A  86      10.792  14.146   1.452  1.00 75.91           H  
ATOM   1281  O   PRO A  86      12.126  12.727   4.283  1.00 75.91           O  
ATOM   1282  CG  PRO A  86       8.626  13.922   1.493  1.00 75.91           C  
ATOM   1283  HG2 PRO A  86       8.727  13.313   0.595  1.00 75.91           H  
ATOM   1284  HG3 PRO A  86       8.198  14.895   1.249  1.00 75.91           H  
ATOM   1285  CD  PRO A  86       7.790  13.176   2.528  1.00 75.91           C  
ATOM   1286  HD2 PRO A  86       7.022  12.601   2.010  1.00 75.91           H  
ATOM   1287  HD3 PRO A  86       7.338  13.882   3.224  1.00 75.91           H  
ATOM   1288  N   SER A  87      10.293  13.421   5.360  1.00 67.81           N  
ATOM   1289  H   SER A  87       9.296  13.570   5.300  1.00 67.81           H  
ATOM   1290  CA  SER A  87      10.977  13.931   6.558  1.00 67.81           C  
ATOM   1291  HA  SER A  87      11.890  14.439   6.249  1.00 67.81           H  
ATOM   1292  C   SER A  87      11.392  12.882   7.592  1.00 67.81           C  
ATOM   1293  CB  SER A  87      10.071  14.959   7.243  1.00 67.81           C  
ATOM   1294  HB2 SER A  87       9.970  15.830   6.596  1.00 67.81           H  
ATOM   1295  HB3 SER A  87      10.522  15.278   8.183  1.00 67.81           H  
ATOM   1296  O   SER A  87      12.251  13.173   8.418  1.00 67.81           O  
ATOM   1297  OG  SER A  87       8.780  14.413   7.488  1.00 67.81           O  
ATOM   1298  HG  SER A  87       8.887  13.596   7.980  1.00 67.81           H  
ATOM   1299  N   VAL A  88      10.740  11.712   7.627  1.00 63.87           N  
ATOM   1300  H   VAL A  88      10.066  11.518   6.901  1.00 63.87           H  
ATOM   1301  CA  VAL A  88      11.052  10.643   8.602  1.00 63.87           C  
ATOM   1302  HA  VAL A  88      11.707  11.043   9.376  1.00 63.87           H  
ATOM   1303  C   VAL A  88      11.843   9.515   7.940  1.00 63.87           C  
ATOM   1304  CB  VAL A  88       9.782  10.125   9.313  1.00 63.87           C  
ATOM   1305  HB  VAL A  88       9.119   9.666   8.579  1.00 63.87           H  
ATOM   1306  O   VAL A  88      12.666   8.899   8.610  1.00 63.87           O  
ATOM   1307  CG1 VAL A  88      10.093   9.088  10.404  1.00 63.87           C  
ATOM   1308 HG11 VAL A  88      10.788   9.505  11.133  1.00 63.87           H  
ATOM   1309 HG12 VAL A  88       9.175   8.777  10.904  1.00 63.87           H  
ATOM   1310 HG13 VAL A  88      10.544   8.203   9.956  1.00 63.87           H  
ATOM   1311  CG2 VAL A  88       9.030  11.274  10.005  1.00 63.87           C  
ATOM   1312 HG21 VAL A  88       9.701  11.802  10.682  1.00 63.87           H  
ATOM   1313 HG22 VAL A  88       8.181  10.875  10.561  1.00 63.87           H  
ATOM   1314 HG23 VAL A  88       8.645  11.964   9.254  1.00 63.87           H  
ATOM   1315  N   GLY A  89      11.639   9.297   6.634  1.00 68.72           N  
ATOM   1316  H   GLY A  89      10.914   9.820   6.164  1.00 68.72           H  
ATOM   1317  CA  GLY A  89      12.434   8.396   5.807  1.00 68.72           C  
ATOM   1318  HA2 GLY A  89      12.060   8.422   4.784  1.00 68.72           H  
ATOM   1319  HA3 GLY A  89      13.468   8.739   5.804  1.00 68.72           H  
ATOM   1320  C   GLY A  89      12.413   6.954   6.306  1.00 68.72           C  
ATOM   1321  O   GLY A  89      13.349   6.498   6.961  1.00 68.72           O  
ATOM   1322  N   ILE A  90      11.369   6.197   5.973  1.00 83.73           N  
ATOM   1323  H   ILE A  90      10.587   6.615   5.488  1.00 83.73           H  
ATOM   1324  CA  ILE A  90      11.400   4.746   6.180  1.00 83.73           C  
ATOM   1325  HA  ILE A  90      11.699   4.584   7.216  1.00 83.73           H  
ATOM   1326  C   ILE A  90      12.467   4.101   5.279  1.00 83.73           C  
ATOM   1327  CB  ILE A  90       9.989   4.151   6.016  1.00 83.73           C  
ATOM   1328  HB  ILE A  90       9.328   4.783   6.609  1.00 83.73           H  
ATOM   1329  O   ILE A  90      12.515   4.340   4.074  1.00 83.73           O  
ATOM   1330  CG1 ILE A  90       9.914   2.735   6.619  1.00 83.73           C  
ATOM   1331 HG12 ILE A  90      10.276   2.773   7.647  1.00 83.73           H  
ATOM   1332 HG13 ILE A  90      10.555   2.055   6.058  1.00 83.73           H  
ATOM   1333  CG2 ILE A  90       9.479   4.206   4.568  1.00 83.73           C  
ATOM   1334 HG21 ILE A  90      10.020   3.482   3.960  1.00 83.73           H  
ATOM   1335 HG22 ILE A  90       9.639   5.199   4.148  1.00 83.73           H  
ATOM   1336 HG23 ILE A  90       8.413   3.983   4.523  1.00 83.73           H  
ATOM   1337  CD1 ILE A  90       8.474   2.208   6.649  1.00 83.73           C  
ATOM   1338 HD11 ILE A  90       8.392   1.335   7.296  1.00 83.73           H  
ATOM   1339 HD12 ILE A  90       7.820   2.981   7.054  1.00 83.73           H  
ATOM   1340 HD13 ILE A  90       8.137   1.947   5.646  1.00 83.73           H  
ATOM   1341  N   ASN A  91      13.346   3.271   5.853  1.00 89.37           N  
ATOM   1342  H   ASN A  91      13.346   3.183   6.859  1.00 89.37           H  
ATOM   1343  CA  ASN A  91      14.266   2.468   5.048  1.00 89.37           C  
ATOM   1344  HA  ASN A  91      14.676   3.097   4.257  1.00 89.37           H  
ATOM   1345  C   ASN A  91      13.501   1.313   4.387  1.00 89.37           C  
ATOM   1346  CB  ASN A  91      15.450   1.952   5.888  1.00 89.37           C  
ATOM   1347  HB2 ASN A  91      16.030   2.796   6.260  1.00 89.37           H  
ATOM   1348  HB3 ASN A  91      15.071   1.381   6.736  1.00 89.37           H  
ATOM   1349  O   ASN A  91      13.132   0.358   5.075  1.00 89.37           O  
ATOM   1350  CG  ASN A  91      16.371   1.058   5.062  1.00 89.37           C  
ATOM   1351  ND2 ASN A  91      17.186   0.245   5.689  1.00 89.37           N  
ATOM   1352 HD21 ASN A  91      17.230   0.215   6.697  1.00 89.37           H  
ATOM   1353 HD22 ASN A  91      17.704  -0.391   5.100  1.00 89.37           H  
ATOM   1354  OD1 ASN A  91      16.361   1.062   3.843  1.00 89.37           O  
ATOM   1355  N   ASN A  92      13.334   1.394   3.067  1.00 94.41           N  
ATOM   1356  H   ASN A  92      13.595   2.259   2.616  1.00 94.41           H  
ATOM   1357  CA  ASN A  92      12.708   0.364   2.238  1.00 94.41           C  
ATOM   1358  HA  ASN A  92      12.052  -0.244   2.860  1.00 94.41           H  
ATOM   1359  C   ASN A  92      13.710  -0.611   1.595  1.00 94.41           C  
ATOM   1360  CB  ASN A  92      11.842   1.058   1.183  1.00 94.41           C  
ATOM   1361  HB2 ASN A  92      11.415   0.317   0.507  1.00 94.41           H  
ATOM   1362  HB3 ASN A  92      12.462   1.729   0.588  1.00 94.41           H  
ATOM   1363  O   ASN A  92      13.301  -1.586   0.970  1.00 94.41           O  
ATOM   1364  CG  ASN A  92      10.688   1.821   1.794  1.00 94.41           C  
ATOM   1365  ND2 ASN A  92      10.499   3.031   1.349  1.00 94.41           N  
ATOM   1366 HD21 ASN A  92       9.682   3.557   1.624  1.00 94.41           H  
ATOM   1367 HD22 ASN A  92      11.019   3.344   0.541  1.00 94.41           H  
ATOM   1368  OD1 ASN A  92       9.967   1.329   2.650  1.00 94.41           O  
ATOM   1369  N   SER A  93      15.021  -0.436   1.768  1.00 95.92           N  
ATOM   1370  H   SER A  93      15.348   0.344   2.321  1.00 95.92           H  
ATOM   1371  CA  SER A  93      16.000  -1.449   1.358  1.00 95.92           C  
ATOM   1372  HA  SER A  93      15.702  -1.862   0.394  1.00 95.92           H  
ATOM   1373  C   SER A  93      16.010  -2.590   2.381  1.00 95.92           C  
ATOM   1374  CB  SER A  93      17.377  -0.818   1.153  1.00 95.92           C  
ATOM   1375  HB2 SER A  93      17.713  -0.347   2.077  1.00 95.92           H  
ATOM   1376  HB3 SER A  93      17.319  -0.061   0.371  1.00 95.92           H  
ATOM   1377  O   SER A  93      16.887  -2.662   3.246  1.00 95.92           O  
ATOM   1378  OG  SER A  93      18.299  -1.820   0.771  1.00 95.92           O  
ATOM   1379  HG  SER A  93      18.378  -2.423   1.513  1.00 95.92           H  
ATOM   1380  N   ARG A  94      14.988  -3.446   2.310  1.00 97.26           N  
ATOM   1381  H   ARG A  94      14.324  -3.286   1.566  1.00 97.26           H  
ATOM   1382  CA  ARG A  94      14.649  -4.495   3.283  1.00 97.26           C  
ATOM   1383  HA  ARG A  94      15.408  -4.541   4.065  1.00 97.26           H  
ATOM   1384  C   ARG A  94      14.623  -5.874   2.639  1.00 97.26           C  
ATOM   1385  CB  ARG A  94      13.282  -4.179   3.913  1.00 97.26           C  
ATOM   1386  HB2 ARG A  94      12.986  -4.998   4.568  1.00 97.26           H  
ATOM   1387  HB3 ARG A  94      12.533  -4.105   3.124  1.00 97.26           H  
ATOM   1388  O   ARG A  94      14.432  -5.988   1.434  1.00 97.26           O  
ATOM   1389  CG  ARG A  94      13.257  -2.878   4.720  1.00 97.26           C  
ATOM   1390  HG2 ARG A  94      13.601  -2.045   4.106  1.00 97.26           H  
ATOM   1391  HG3 ARG A  94      12.229  -2.681   5.026  1.00 97.26           H  
ATOM   1392  CD  ARG A  94      14.127  -2.998   5.966  1.00 97.26           C  
ATOM   1393  HD2 ARG A  94      13.780  -3.875   6.514  1.00 97.26           H  
ATOM   1394  HD3 ARG A  94      15.171  -3.138   5.685  1.00 97.26           H  
ATOM   1395  NE  ARG A  94      14.000  -1.810   6.814  1.00 97.26           N  
ATOM   1396  HE  ARG A  94      13.603  -0.995   6.370  1.00 97.26           H  
ATOM   1397  NH1 ARG A  94      14.786  -2.794   8.744  1.00 97.26           N  
ATOM   1398 HH11 ARG A  94      14.730  -3.709   8.319  1.00 97.26           H  
ATOM   1399 HH12 ARG A  94      14.939  -2.777   9.742  1.00 97.26           H  
ATOM   1400  NH2 ARG A  94      14.137  -0.652   8.753  1.00 97.26           N  
ATOM   1401 HH21 ARG A  94      13.654   0.103   8.287  1.00 97.26           H  
ATOM   1402 HH22 ARG A  94      14.286  -0.636   9.752  1.00 97.26           H  
ATOM   1403  CZ  ARG A  94      14.313  -1.764   8.094  1.00 97.26           C  
ATOM   1404  N   SER A  95      14.805  -6.909   3.449  1.00 98.37           N  
ATOM   1405  H   SER A  95      14.885  -6.727   4.439  1.00 98.37           H  
ATOM   1406  CA  SER A  95      14.722  -8.301   3.003  1.00 98.37           C  
ATOM   1407  HA  SER A  95      15.348  -8.423   2.119  1.00 98.37           H  
ATOM   1408  C   SER A  95      13.297  -8.709   2.624  1.00 98.37           C  
ATOM   1409  CB  SER A  95      15.260  -9.236   4.092  1.00 98.37           C  
ATOM   1410  HB2 SER A  95      16.300  -8.986   4.301  1.00 98.37           H  
ATOM   1411  HB3 SER A  95      15.215 -10.268   3.744  1.00 98.37           H  
ATOM   1412  O   SER A  95      12.315  -8.126   3.089  1.00 98.37           O  
ATOM   1413  OG  SER A  95      14.495  -9.119   5.279  1.00 98.37           O  
ATOM   1414  HG  SER A  95      14.647  -8.244   5.643  1.00 98.37           H  
ATOM   1415  N   TRP A  96      13.170  -9.772   1.836  1.00 98.69           N  
ATOM   1416  H   TRP A  96      14.005 -10.117   1.384  1.00 98.69           H  
ATOM   1417  CA  TRP A  96      11.903 -10.414   1.502  1.00 98.69           C  
ATOM   1418  HA  TRP A  96      11.308  -9.752   0.873  1.00 98.69           H  
ATOM   1419  C   TRP A  96      11.091 -10.737   2.753  1.00 98.69           C  
ATOM   1420  CB  TRP A  96      12.198 -11.705   0.736  1.00 98.69           C  
ATOM   1421  HB2 TRP A  96      12.922 -12.300   1.293  1.00 98.69           H  
ATOM   1422  HB3 TRP A  96      12.658 -11.436  -0.214  1.00 98.69           H  
ATOM   1423  O   TRP A  96       9.900 -10.447   2.812  1.00 98.69           O  
ATOM   1424  CG  TRP A  96      10.989 -12.548   0.469  1.00 98.69           C  
ATOM   1425  CD1 TRP A  96      10.579 -13.610   1.198  1.00 98.69           C  
ATOM   1426  HD1 TRP A  96      11.095 -13.993   2.066  1.00 98.69           H  
ATOM   1427  CD2 TRP A  96       9.996 -12.380  -0.580  1.00 98.69           C  
ATOM   1428  CE2 TRP A  96       9.009 -13.402  -0.444  1.00 98.69           C  
ATOM   1429  CE3 TRP A  96       9.836 -11.465  -1.637  1.00 98.69           C  
ATOM   1430  HE3 TRP A  96      10.559 -10.673  -1.765  1.00 98.69           H  
ATOM   1431  NE1 TRP A  96       9.412 -14.120   0.661  1.00 98.69           N  
ATOM   1432  HE1 TRP A  96       8.932 -14.929   1.029  1.00 98.69           H  
ATOM   1433  CH2 TRP A  96       7.811 -12.614  -2.388  1.00 98.69           C  
ATOM   1434  HH2 TRP A  96       7.008 -12.697  -3.104  1.00 98.69           H  
ATOM   1435  CZ2 TRP A  96       7.930 -13.532  -1.331  1.00 98.69           C  
ATOM   1436  HZ2 TRP A  96       7.220 -14.338  -1.219  1.00 98.69           H  
ATOM   1437  CZ3 TRP A  96       8.756 -11.584  -2.525  1.00 98.69           C  
ATOM   1438  HZ3 TRP A  96       8.661 -10.874  -3.333  1.00 98.69           H  
ATOM   1439  N   ALA A  97      11.739 -11.288   3.783  1.00 98.69           N  
ATOM   1440  H   ALA A  97      12.735 -11.430   3.695  1.00 98.69           H  
ATOM   1441  CA  ALA A  97      11.079 -11.634   5.037  1.00 98.69           C  
ATOM   1442  HA  ALA A  97      10.258 -12.318   4.821  1.00 98.69           H  
ATOM   1443  C   ALA A  97      10.473 -10.402   5.733  1.00 98.69           C  
ATOM   1444  CB  ALA A  97      12.092 -12.355   5.931  1.00 98.69           C  
ATOM   1445  HB1 ALA A  97      11.610 -12.646   6.865  1.00 98.69           H  
ATOM   1446  HB2 ALA A  97      12.462 -13.248   5.428  1.00 98.69           H  
ATOM   1447  HB3 ALA A  97      12.928 -11.693   6.155  1.00 98.69           H  
ATOM   1448  O   ALA A  97       9.340 -10.466   6.206  1.00 98.69           O  
ATOM   1449  N   GLU A  98      11.182  -9.270   5.742  1.00 98.48           N  
ATOM   1450  H   GLU A  98      12.094  -9.263   5.308  1.00 98.48           H  
ATOM   1451  CA  GLU A  98      10.670  -8.002   6.277  1.00 98.48           C  
ATOM   1452  HA  GLU A  98      10.263  -8.161   7.276  1.00 98.48           H  
ATOM   1453  C   GLU A  98       9.534  -7.429   5.415  1.00 98.48           C  
ATOM   1454  CB  GLU A  98      11.810  -6.978   6.368  1.00 98.48           C  
ATOM   1455  HB2 GLU A  98      12.320  -6.957   5.405  1.00 98.48           H  
ATOM   1456  HB3 GLU A  98      11.390  -5.988   6.548  1.00 98.48           H  
ATOM   1457  O   GLU A  98       8.589  -6.863   5.954  1.00 98.48           O  
ATOM   1458  CG  GLU A  98      12.832  -7.267   7.479  1.00 98.48           C  
ATOM   1459  HG2 GLU A  98      13.125  -8.317   7.453  1.00 98.48           H  
ATOM   1460  HG3 GLU A  98      12.368  -7.074   8.446  1.00 98.48           H  
ATOM   1461  CD  GLU A  98      14.080  -6.390   7.301  1.00 98.48           C  
ATOM   1462  OE1 GLU A  98      14.337  -5.495   8.145  1.00 98.48           O  
ATOM   1463  OE2 GLU A  98      14.771  -6.581   6.269  1.00 98.48           O  
ATOM   1464  N   TYR A  99       9.572  -7.599   4.090  1.00 98.65           N  
ATOM   1465  H   TYR A  99      10.396  -8.017   3.683  1.00 98.65           H  
ATOM   1466  CA  TYR A  99       8.462  -7.220   3.208  1.00 98.65           C  
ATOM   1467  HA  TYR A  99       8.165  -6.199   3.448  1.00 98.65           H  
ATOM   1468  C   TYR A  99       7.220  -8.094   3.403  1.00 98.65           C  
ATOM   1469  CB  TYR A  99       8.922  -7.266   1.745  1.00 98.65           C  
ATOM   1470  HB2 TYR A  99       8.063  -7.474   1.106  1.00 98.65           H  
ATOM   1471  HB3 TYR A  99       9.639  -8.073   1.596  1.00 98.65           H  
ATOM   1472  O   TYR A  99       6.092  -7.602   3.310  1.00 98.65           O  
ATOM   1473  CG  TYR A  99       9.512  -5.954   1.292  1.00 98.65           C  
ATOM   1474  CD1 TYR A  99       8.644  -4.868   1.112  1.00 98.65           C  
ATOM   1475  HD1 TYR A  99       7.580  -5.004   1.241  1.00 98.65           H  
ATOM   1476  CD2 TYR A  99      10.893  -5.797   1.073  1.00 98.65           C  
ATOM   1477  HD2 TYR A  99      11.566  -6.631   1.205  1.00 98.65           H  
ATOM   1478  CE1 TYR A  99       9.140  -3.613   0.747  1.00 98.65           C  
ATOM   1479  HE1 TYR A  99       8.473  -2.771   0.635  1.00 98.65           H  
ATOM   1480  CE2 TYR A  99      11.401  -4.536   0.702  1.00 98.65           C  
ATOM   1481  HE2 TYR A  99      12.460  -4.406   0.539  1.00 98.65           H  
ATOM   1482  OH  TYR A  99      10.960  -2.208   0.235  1.00 98.65           O  
ATOM   1483  HH  TYR A  99      11.891  -2.095   0.441  1.00 98.65           H  
ATOM   1484  CZ  TYR A  99      10.518  -3.442   0.562  1.00 98.65           C  
ATOM   1485  N   VAL A 100       7.405  -9.382   3.687  1.00 98.60           N  
ATOM   1486  H   VAL A 100       8.350  -9.736   3.680  1.00 98.60           H  
ATOM   1487  CA  VAL A 100       6.309 -10.302   3.998  1.00 98.60           C  
ATOM   1488  HA  VAL A 100       5.526 -10.175   3.250  1.00 98.60           H  
ATOM   1489  C   VAL A 100       5.679  -9.964   5.341  1.00 98.60           C  
ATOM   1490  CB  VAL A 100       6.780 -11.765   3.937  1.00 98.60           C  
ATOM   1491  HB  VAL A 100       7.696 -11.889   4.514  1.00 98.60           H  
ATOM   1492  O   VAL A 100       4.452  -9.837   5.415  1.00 98.60           O  
ATOM   1493  CG1 VAL A 100       5.722 -12.731   4.487  1.00 98.60           C  
ATOM   1494 HG11 VAL A 100       6.015 -13.762   4.288  1.00 98.60           H  
ATOM   1495 HG12 VAL A 100       5.625 -12.609   5.566  1.00 98.60           H  
ATOM   1496 HG13 VAL A 100       4.759 -12.534   4.016  1.00 98.60           H  
ATOM   1497  CG2 VAL A 100       7.048 -12.154   2.480  1.00 98.60           C  
ATOM   1498 HG21 VAL A 100       6.144 -11.994   1.892  1.00 98.60           H  
ATOM   1499 HG22 VAL A 100       7.842 -11.542   2.053  1.00 98.60           H  
ATOM   1500 HG23 VAL A 100       7.347 -13.200   2.421  1.00 98.60           H  
ATOM   1501  N   ASP A 101       6.502  -9.786   6.376  1.00 97.39           N  
ATOM   1502  H   ASP A 101       7.496  -9.911   6.247  1.00 97.39           H  
ATOM   1503  CA  ASP A 101       6.013  -9.474   7.714  1.00 97.39           C  
ATOM   1504  HA  ASP A 101       5.184 -10.147   7.933  1.00 97.39           H  
ATOM   1505  C   ASP A 101       5.465  -8.050   7.786  1.00 97.39           C  
ATOM   1506  CB  ASP A 101       7.092  -9.718   8.779  1.00 97.39           C  
ATOM   1507  HB2 ASP A 101       7.924  -9.033   8.618  1.00 97.39           H  
ATOM   1508  HB3 ASP A 101       7.460 -10.740   8.686  1.00 97.39           H  
ATOM   1509  O   ASP A 101       4.323  -7.872   8.183  1.00 97.39           O  
ATOM   1510  CG  ASP A 101       6.517  -9.527  10.193  1.00 97.39           C  
ATOM   1511  OD1 ASP A 101       5.385 -10.011  10.442  1.00 97.39           O  
ATOM   1512  OD2 ASP A 101       7.179  -8.874  11.025  1.00 97.39           O  
ATOM   1513  N   GLY A 102       6.205  -7.042   7.339  1.00 96.74           N  
ATOM   1514  H   GLY A 102       7.130  -7.254   6.993  1.00 96.74           H  
ATOM   1515  CA  GLY A 102       5.886  -5.627   7.522  1.00 96.74           C  
ATOM   1516  HA2 GLY A 102       4.902  -5.502   7.974  1.00 96.74           H  
ATOM   1517  HA3 GLY A 102       5.865  -5.141   6.547  1.00 96.74           H  
ATOM   1518  C   GLY A 102       6.905  -4.917   8.409  1.00 96.74           C  
ATOM   1519  O   GLY A 102       7.599  -5.534   9.211  1.00 96.74           O  
ATOM   1520  N   TYR A 103       6.990  -3.597   8.285  1.00 95.31           N  
ATOM   1521  H   TYR A 103       6.362  -3.129   7.646  1.00 95.31           H  
ATOM   1522  CA  TYR A 103       7.891  -2.771   9.082  1.00 95.31           C  
ATOM   1523  HA  TYR A 103       7.950  -3.200  10.083  1.00 95.31           H  
ATOM   1524  C   TYR A 103       7.351  -1.347   9.242  1.00 95.31           C  
ATOM   1525  CB  TYR A 103       9.312  -2.802   8.488  1.00 95.31           C  
ATOM   1526  HB2 TYR A 103       9.712  -3.809   8.607  1.00 95.31           H  
ATOM   1527  HB3 TYR A 103       9.955  -2.141   9.070  1.00 95.31           H  
ATOM   1528  O   TYR A 103       6.555  -0.855   8.442  1.00 95.31           O  
ATOM   1529  CG  TYR A 103       9.411  -2.424   7.022  1.00 95.31           C  
ATOM   1530  CD1 TYR A 103       9.309  -3.412   6.023  1.00 95.31           C  
ATOM   1531  HD1 TYR A 103       9.171  -4.446   6.303  1.00 95.31           H  
ATOM   1532  CD2 TYR A 103       9.611  -1.081   6.659  1.00 95.31           C  
ATOM   1533  HD2 TYR A 103       9.726  -0.331   7.428  1.00 95.31           H  
ATOM   1534  CE1 TYR A 103       9.375  -3.054   4.662  1.00 95.31           C  
ATOM   1535  HE1 TYR A 103       9.292  -3.800   3.886  1.00 95.31           H  
ATOM   1536  CE2 TYR A 103       9.654  -0.718   5.300  1.00 95.31           C  
ATOM   1537  HE2 TYR A 103       9.784   0.311   5.000  1.00 95.31           H  
ATOM   1538  OH  TYR A 103       9.544  -1.330   2.998  1.00 95.31           O  
ATOM   1539  HH  TYR A 103       9.606  -0.377   2.893  1.00 95.31           H  
ATOM   1540  CZ  TYR A 103       9.527  -1.700   4.301  1.00 95.31           C  
ATOM   1541  N   TYR A 104       7.794  -0.673  10.299  1.00 92.54           N  
ATOM   1542  H   TYR A 104       8.497  -1.102  10.883  1.00 92.54           H  
ATOM   1543  CA  TYR A 104       7.394   0.690  10.645  1.00 92.54           C  
ATOM   1544  HA  TYR A 104       6.776   1.111   9.852  1.00 92.54           H  
ATOM   1545  C   TYR A 104       8.649   1.550  10.779  1.00 92.54           C  
ATOM   1546  CB  TYR A 104       6.570   0.691  11.947  1.00 92.54           C  
ATOM   1547  HB2 TYR A 104       7.238   0.481  12.782  1.00 92.54           H  
ATOM   1548  HB3 TYR A 104       6.166   1.692  12.102  1.00 92.54           H  
ATOM   1549  O   TYR A 104       9.698   1.052  11.189  1.00 92.54           O  
ATOM   1550  CG  TYR A 104       5.431  -0.315  11.982  1.00 92.54           C  
ATOM   1551  CD1 TYR A 104       4.143   0.033  11.527  1.00 92.54           C  
ATOM   1552  HD1 TYR A 104       3.955   1.032  11.163  1.00 92.54           H  
ATOM   1553  CD2 TYR A 104       5.681  -1.622  12.441  1.00 92.54           C  
ATOM   1554  HD2 TYR A 104       6.669  -1.890  12.784  1.00 92.54           H  
ATOM   1555  CE1 TYR A 104       3.116  -0.933  11.507  1.00 92.54           C  
ATOM   1556  HE1 TYR A 104       2.135  -0.693  11.124  1.00 92.54           H  
ATOM   1557  CE2 TYR A 104       4.666  -2.593  12.408  1.00 92.54           C  
ATOM   1558  HE2 TYR A 104       4.885  -3.602  12.727  1.00 92.54           H  
ATOM   1559  OH  TYR A 104       2.422  -3.209  11.921  1.00 92.54           O  
ATOM   1560  HH  TYR A 104       2.807  -4.069  12.103  1.00 92.54           H  
ATOM   1561  CZ  TYR A 104       3.384  -2.252  11.934  1.00 92.54           C  
ATOM   1562  N   ALA A 105       8.558   2.842  10.469  1.00 89.27           N  
ATOM   1563  H   ALA A 105       7.703   3.200  10.067  1.00 89.27           H  
ATOM   1564  CA  ALA A 105       9.688   3.755  10.665  1.00 89.27           C  
ATOM   1565  HA  ALA A 105      10.578   3.315  10.214  1.00 89.27           H  
ATOM   1566  C   ALA A 105      10.021   4.007  12.146  1.00 89.27           C  
ATOM   1567  CB  ALA A 105       9.389   5.064   9.939  1.00 89.27           C  
ATOM   1568  HB1 ALA A 105      10.200   5.771  10.108  1.00 89.27           H  
ATOM   1569  HB2 ALA A 105       9.332   4.862   8.869  1.00 89.27           H  
ATOM   1570  HB3 ALA A 105       8.451   5.495  10.290  1.00 89.27           H  
ATOM   1571  O   ALA A 105      11.120   4.452  12.463  1.00 89.27           O  
ATOM   1572  N   SER A 106       9.080   3.751  13.058  1.00 83.49           N  
ATOM   1573  H   SER A 106       8.213   3.331  12.755  1.00 83.49           H  
ATOM   1574  CA  SER A 106       9.267   3.947  14.493  1.00 83.49           C  
ATOM   1575  HA  SER A 106      10.318   3.793  14.741  1.00 83.49           H  
ATOM   1576  C   SER A 106       8.434   2.960  15.305  1.00 83.49           C  
ATOM   1577  CB  SER A 106       8.873   5.378  14.868  1.00 83.49           C  
ATOM   1578  HB2 SER A 106       9.430   6.085  14.253  1.00 83.49           H  
ATOM   1579  HB3 SER A 106       7.807   5.511  14.684  1.00 83.49           H  
ATOM   1580  O   SER A 106       7.323   2.591  14.913  1.00 83.49           O  
ATOM   1581  OG  SER A 106       9.141   5.634  16.233  1.00 83.49           O  
ATOM   1582  HG  SER A 106      10.054   5.915  16.317  1.00 83.49           H  
ATOM   1583  N   ASP A 107       8.951   2.599  16.477  1.00 80.27           N  
ATOM   1584  H   ASP A 107       9.894   2.884  16.702  1.00 80.27           H  
ATOM   1585  CA  ASP A 107       8.218   1.839  17.486  1.00 80.27           C  
ATOM   1586  HA  ASP A 107       7.642   1.061  16.984  1.00 80.27           H  
ATOM   1587  C   ASP A 107       7.211   2.698  18.270  1.00 80.27           C  
ATOM   1588  CB  ASP A 107       9.211   1.149  18.433  1.00 80.27           C  
ATOM   1589  HB2 ASP A 107       9.885   1.896  18.852  1.00 80.27           H  
ATOM   1590  HB3 ASP A 107       8.661   0.693  19.255  1.00 80.27           H  
ATOM   1591  O   ASP A 107       6.393   2.137  19.002  1.00 80.27           O  
ATOM   1592  CG  ASP A 107      10.012   0.047  17.738  1.00 80.27           C  
ATOM   1593  OD1 ASP A 107       9.405  -0.676  16.916  1.00 80.27           O  
ATOM   1594  OD2 ASP A 107      11.211  -0.075  18.067  1.00 80.27           O  
ATOM   1595  N   ASP A 108       7.217   4.029  18.103  1.00 81.01           N  
ATOM   1596  H   ASP A 108       7.880   4.430  17.455  1.00 81.01           H  
ATOM   1597  CA  ASP A 108       6.306   4.951  18.792  1.00 81.01           C  
ATOM   1598  HA  ASP A 108       6.456   4.834  19.865  1.00 81.01           H  
ATOM   1599  C   ASP A 108       4.836   4.629  18.478  1.00 81.01           C  
ATOM   1600  CB  ASP A 108       6.647   6.408  18.447  1.00 81.01           C  
ATOM   1601  HB2 ASP A 108       7.703   6.575  18.657  1.00 81.01           H  
ATOM   1602  HB3 ASP A 108       6.482   6.576  17.383  1.00 81.01           H  
ATOM   1603  O   ASP A 108       4.354   4.784  17.352  1.00 81.01           O  
ATOM   1604  CG  ASP A 108       5.824   7.426  19.249  1.00 81.01           C  
ATOM   1605  OD1 ASP A 108       4.855   7.012  19.929  1.00 81.01           O  
ATOM   1606  OD2 ASP A 108       6.178   8.621  19.152  1.00 81.01           O  
ATOM   1607  N   LYS A 109       4.128   4.131  19.495  1.00 75.29           N  
ATOM   1608  H   LYS A 109       4.579   4.141  20.398  1.00 75.29           H  
ATOM   1609  CA  LYS A 109       2.749   3.624  19.420  1.00 75.29           C  
ATOM   1610  HA  LYS A 109       2.601   3.021  18.524  1.00 75.29           H  
ATOM   1611  C   LYS A 109       1.703   4.721  19.278  1.00 75.29           C  
ATOM   1612  CB  LYS A 109       2.472   2.704  20.613  1.00 75.29           C  
ATOM   1613  HB2 LYS A 109       2.681   3.237  21.541  1.00 75.29           H  
ATOM   1614  HB3 LYS A 109       1.420   2.419  20.609  1.00 75.29           H  
ATOM   1615  O   LYS A 109       0.607   4.414  18.822  1.00 75.29           O  
ATOM   1616  CG  LYS A 109       3.334   1.436  20.516  1.00 75.29           C  
ATOM   1617  HG2 LYS A 109       4.388   1.711  20.482  1.00 75.29           H  
ATOM   1618  HG3 LYS A 109       3.078   0.898  19.603  1.00 75.29           H  
ATOM   1619  CD  LYS A 109       3.132   0.524  21.723  1.00 75.29           C  
ATOM   1620  HD2 LYS A 109       3.440   1.060  22.621  1.00 75.29           H  
ATOM   1621  HD3 LYS A 109       2.078   0.261  21.816  1.00 75.29           H  
ATOM   1622  CE  LYS A 109       3.992  -0.729  21.541  1.00 75.29           C  
ATOM   1623  HE2 LYS A 109       3.687  -1.234  20.625  1.00 75.29           H  
ATOM   1624  HE3 LYS A 109       5.028  -0.415  21.410  1.00 75.29           H  
ATOM   1625  NZ  LYS A 109       3.873  -1.635  22.707  1.00 75.29           N  
ATOM   1626  HZ1 LYS A 109       4.449  -2.454  22.574  1.00 75.29           H  
ATOM   1627  HZ2 LYS A 109       2.912  -1.913  22.847  1.00 75.29           H  
ATOM   1628  HZ3 LYS A 109       4.188  -1.154  23.537  1.00 75.29           H  
ATOM   1629  N   GLU A 110       2.058   5.965  19.574  1.00 75.87           N  
ATOM   1630  H   GLU A 110       3.004   6.153  19.872  1.00 75.87           H  
ATOM   1631  CA  GLU A 110       1.103   7.072  19.643  1.00 75.87           C  
ATOM   1632  HA  GLU A 110       0.095   6.685  19.794  1.00 75.87           H  
ATOM   1633  C   GLU A 110       1.056   7.904  18.357  1.00 75.87           C  
ATOM   1634  CB  GLU A 110       1.453   7.948  20.854  1.00 75.87           C  
ATOM   1635  HB2 GLU A 110       0.750   8.780  20.905  1.00 75.87           H  
ATOM   1636  HB3 GLU A 110       2.449   8.368  20.715  1.00 75.87           H  
ATOM   1637  O   GLU A 110       0.111   8.662  18.145  1.00 75.87           O  
ATOM   1638  CG  GLU A 110       1.421   7.188  22.193  1.00 75.87           C  
ATOM   1639  HG2 GLU A 110       1.641   7.896  22.993  1.00 75.87           H  
ATOM   1640  HG3 GLU A 110       2.214   6.440  22.201  1.00 75.87           H  
ATOM   1641  CD  GLU A 110       0.067   6.520  22.481  1.00 75.87           C  
ATOM   1642  OE1 GLU A 110       0.087   5.369  22.979  1.00 75.87           O  
ATOM   1643  OE2 GLU A 110      -0.972   7.162  22.215  1.00 75.87           O  
ATOM   1644  N   VAL A 111       2.047   7.771  17.467  1.00 80.27           N  
ATOM   1645  H   VAL A 111       2.801   7.136  17.686  1.00 80.27           H  
ATOM   1646  CA  VAL A 111       2.122   8.594  16.254  1.00 80.27           C  
ATOM   1647  HA  VAL A 111       1.285   9.292  16.267  1.00 80.27           H  
ATOM   1648  C   VAL A 111       1.961   7.752  14.996  1.00 80.27           C  
ATOM   1649  CB  VAL A 111       3.386   9.472  16.220  1.00 80.27           C  
ATOM   1650  HB  VAL A 111       4.270   8.856  16.056  1.00 80.27           H  
ATOM   1651  O   VAL A 111       2.688   6.786  14.770  1.00 80.27           O  
ATOM   1652  CG1 VAL A 111       3.257  10.493  15.079  1.00 80.27           C  
ATOM   1653 HG11 VAL A 111       3.360   9.996  14.114  1.00 80.27           H  
ATOM   1654 HG12 VAL A 111       4.014  11.271  15.173  1.00 80.27           H  
ATOM   1655 HG13 VAL A 111       2.283  10.981  15.126  1.00 80.27           H  
ATOM   1656  CG2 VAL A 111       3.571  10.266  17.520  1.00 80.27           C  
ATOM   1657 HG21 VAL A 111       3.746   9.583  18.351  1.00 80.27           H  
ATOM   1658 HG22 VAL A 111       2.679  10.854  17.734  1.00 80.27           H  
ATOM   1659 HG23 VAL A 111       4.439  10.922  17.450  1.00 80.27           H  
ATOM   1660  N   ALA A 112       1.034   8.162  14.127  1.00 79.44           N  
ATOM   1661  H   ALA A 112       0.449   8.946  14.377  1.00 79.44           H  
ATOM   1662  CA  ALA A 112       0.950   7.641  12.769  1.00 79.44           C  
ATOM   1663  HA  ALA A 112       0.885   6.553  12.806  1.00 79.44           H  
ATOM   1664  C   ALA A 112       2.217   8.027  11.995  1.00 79.44           C  
ATOM   1665  CB  ALA A 112      -0.320   8.165  12.098  1.00 79.44           C  
ATOM   1666  HB1 ALA A 112      -1.197   7.805  12.635  1.00 79.44           H  
ATOM   1667  HB2 ALA A 112      -0.362   7.801  11.071  1.00 79.44           H  
ATOM   1668  HB3 ALA A 112      -0.326   9.255  12.092  1.00 79.44           H  
ATOM   1669  O   ALA A 112       2.460   9.201  11.697  1.00 79.44           O  
ATOM   1670  N   ARG A 113       3.039   7.027  11.688  1.00 85.27           N  
ATOM   1671  H   ARG A 113       2.754   6.094  11.950  1.00 85.27           H  
ATOM   1672  CA  ARG A 113       4.301   7.171  10.959  1.00 85.27           C  
ATOM   1673  HA  ARG A 113       4.430   8.204  10.636  1.00 85.27           H  
ATOM   1674  C   ARG A 113       4.269   6.347   9.683  1.00 85.27           C  
ATOM   1675  CB  ARG A 113       5.481   6.764  11.867  1.00 85.27           C  
ATOM   1676  HB2 ARG A 113       6.409   6.788  11.294  1.00 85.27           H  
ATOM   1677  HB3 ARG A 113       5.330   5.736  12.197  1.00 85.27           H  
ATOM   1678  O   ARG A 113       3.321   5.604   9.428  1.00 85.27           O  
ATOM   1679  CG  ARG A 113       5.677   7.647  13.108  1.00 85.27           C  
ATOM   1680  HG2 ARG A 113       4.781   7.619  13.728  1.00 85.27           H  
ATOM   1681  HG3 ARG A 113       6.500   7.233  13.692  1.00 85.27           H  
ATOM   1682  CD  ARG A 113       6.004   9.103  12.765  1.00 85.27           C  
ATOM   1683  HD2 ARG A 113       5.147   9.543  12.254  1.00 85.27           H  
ATOM   1684  HD3 ARG A 113       6.869   9.126  12.102  1.00 85.27           H  
ATOM   1685  NE  ARG A 113       6.296   9.870  13.988  1.00 85.27           N  
ATOM   1686  HE  ARG A 113       6.341   9.346  14.850  1.00 85.27           H  
ATOM   1687  NH1 ARG A 113       6.367  11.954  13.032  1.00 85.27           N  
ATOM   1688 HH11 ARG A 113       6.480  12.954  13.119  1.00 85.27           H  
ATOM   1689 HH12 ARG A 113       6.189  11.527  12.135  1.00 85.27           H  
ATOM   1690  NH2 ARG A 113       6.647  11.733  15.242  1.00 85.27           N  
ATOM   1691 HH21 ARG A 113       6.674  11.158  16.072  1.00 85.27           H  
ATOM   1692 HH22 ARG A 113       6.739  12.735  15.329  1.00 85.27           H  
ATOM   1693  CZ  ARG A 113       6.440  11.179  14.080  1.00 85.27           C  
ATOM   1694  N   ASP A 114       5.322   6.511   8.899  1.00 91.61           N  
ATOM   1695  H   ASP A 114       5.973   7.258   9.098  1.00 91.61           H  
ATOM   1696  CA  ASP A 114       5.602   5.708   7.723  1.00 91.61           C  
ATOM   1697  HA  ASP A 114       4.834   5.910   6.976  1.00 91.61           H  
ATOM   1698  C   ASP A 114       5.594   4.215   8.074  1.00 91.61           C  
ATOM   1699  CB  ASP A 114       6.969   6.094   7.147  1.00 91.61           C  
ATOM   1700  HB2 ASP A 114       7.175   5.454   6.289  1.00 91.61           H  
ATOM   1701  HB3 ASP A 114       7.724   5.901   7.909  1.00 91.61           H  
ATOM   1702  O   ASP A 114       6.121   3.796   9.115  1.00 91.61           O  
ATOM   1703  CG  ASP A 114       7.123   7.548   6.711  1.00 91.61           C  
ATOM   1704  OD1 ASP A 114       6.215   8.375   6.937  1.00 91.61           O  
ATOM   1705  OD2 ASP A 114       8.186   7.872   6.146  1.00 91.61           O  
ATOM   1706  N   LEU A 115       4.998   3.415   7.196  1.00 94.25           N  
ATOM   1707  H   LEU A 115       4.716   3.808   6.309  1.00 94.25           H  
ATOM   1708  CA  LEU A 115       4.932   1.971   7.344  1.00 94.25           C  
ATOM   1709  HA  LEU A 115       5.843   1.642   7.844  1.00 94.25           H  
ATOM   1710  C   LEU A 115       4.892   1.259   5.996  1.00 94.25           C  
ATOM   1711  CB  LEU A 115       3.740   1.557   8.233  1.00 94.25           C  
ATOM   1712  HB2 LEU A 115       3.892   0.510   8.495  1.00 94.25           H  
ATOM   1713  HB3 LEU A 115       3.790   2.121   9.165  1.00 94.25           H  
ATOM   1714  O   LEU A 115       4.407   1.788   4.997  1.00 94.25           O  
ATOM   1715  CG  LEU A 115       2.332   1.714   7.607  1.00 94.25           C  
ATOM   1716  HG  LEU A 115       2.394   1.874   6.531  1.00 94.25           H  
ATOM   1717  CD1 LEU A 115       1.485   0.464   7.842  1.00 94.25           C  
ATOM   1718 HD11 LEU A 115       1.980  -0.394   7.388  1.00 94.25           H  
ATOM   1719 HD12 LEU A 115       1.360   0.285   8.910  1.00 94.25           H  
ATOM   1720 HD13 LEU A 115       0.509   0.589   7.374  1.00 94.25           H  
ATOM   1721  CD2 LEU A 115       1.582   2.892   8.215  1.00 94.25           C  
ATOM   1722 HD21 LEU A 115       0.606   2.988   7.740  1.00 94.25           H  
ATOM   1723 HD22 LEU A 115       2.151   3.803   8.028  1.00 94.25           H  
ATOM   1724 HD23 LEU A 115       1.456   2.756   9.289  1.00 94.25           H  
ATOM   1725  N   TRP A 116       5.307   0.003   6.032  1.00 96.74           N  
ATOM   1726  H   TRP A 116       5.738  -0.321   6.886  1.00 96.74           H  
ATOM   1727  CA  TRP A 116       4.920  -1.030   5.092  1.00 96.74           C  
ATOM   1728  HA  TRP A 116       4.264  -0.630   4.319  1.00 96.74           H  
ATOM   1729  C   TRP A 116       4.176  -2.102   5.881  1.00 96.74           C  
ATOM   1730  CB  TRP A 116       6.170  -1.598   4.431  1.00 96.74           C  
ATOM   1731  HB2 TRP A 116       6.867  -1.910   5.210  1.00 96.74           H  
ATOM   1732  HB3 TRP A 116       6.648  -0.820   3.837  1.00 96.74           H  
ATOM   1733  O   TRP A 116       4.745  -2.734   6.770  1.00 96.74           O  
ATOM   1734  CG  TRP A 116       5.875  -2.765   3.554  1.00 96.74           C  
ATOM   1735  CD1 TRP A 116       6.069  -4.062   3.871  1.00 96.74           C  
ATOM   1736  HD1 TRP A 116       6.522  -4.408   4.788  1.00 96.74           H  
ATOM   1737  CD2 TRP A 116       5.338  -2.757   2.203  1.00 96.74           C  
ATOM   1738  CE2 TRP A 116       5.209  -4.107   1.766  1.00 96.74           C  
ATOM   1739  CE3 TRP A 116       4.980  -1.740   1.294  1.00 96.74           C  
ATOM   1740  HE3 TRP A 116       5.085  -0.707   1.592  1.00 96.74           H  
ATOM   1741  NE1 TRP A 116       5.620  -4.861   2.843  1.00 96.74           N  
ATOM   1742  HE1 TRP A 116       5.708  -5.867   2.854  1.00 96.74           H  
ATOM   1743  CH2 TRP A 116       4.442  -3.400  -0.413  1.00 96.74           C  
ATOM   1744  HH2 TRP A 116       4.112  -3.636  -1.414  1.00 96.74           H  
ATOM   1745  CZ2 TRP A 116       4.784  -4.433   0.474  1.00 96.74           C  
ATOM   1746  HZ2 TRP A 116       4.737  -5.465   0.158  1.00 96.74           H  
ATOM   1747  CZ3 TRP A 116       4.532  -2.059  -0.001  1.00 96.74           C  
ATOM   1748  HZ3 TRP A 116       4.278  -1.266  -0.689  1.00 96.74           H  
ATOM   1749  N   LEU A 117       2.891  -2.305   5.599  1.00 96.74           N  
ATOM   1750  H   LEU A 117       2.459  -1.759   4.867  1.00 96.74           H  
ATOM   1751  CA  LEU A 117       2.043  -3.157   6.435  1.00 96.74           C  
ATOM   1752  HA  LEU A 117       2.103  -2.791   7.460  1.00 96.74           H  
ATOM   1753  C   LEU A 117       2.510  -4.623   6.455  1.00 96.74           C  
ATOM   1754  CB  LEU A 117       0.600  -3.009   5.934  1.00 96.74           C  
ATOM   1755  HB2 LEU A 117       0.335  -1.952   5.966  1.00 96.74           H  
ATOM   1756  HB3 LEU A 117       0.557  -3.352   4.900  1.00 96.74           H  
ATOM   1757  O   LEU A 117       2.355  -5.304   7.470  1.00 96.74           O  
ATOM   1758  CG  LEU A 117      -0.428  -3.790   6.757  1.00 96.74           C  
ATOM   1759  HG  LEU A 117      -0.091  -4.819   6.875  1.00 96.74           H  
ATOM   1760  CD1 LEU A 117      -0.621  -3.188   8.146  1.00 96.74           C  
ATOM   1761 HD11 LEU A 117       0.299  -3.270   8.725  1.00 96.74           H  
ATOM   1762 HD12 LEU A 117      -1.409  -3.723   8.676  1.00 96.74           H  
ATOM   1763 HD13 LEU A 117      -0.888  -2.135   8.055  1.00 96.74           H  
ATOM   1764  CD2 LEU A 117      -1.767  -3.838   6.032  1.00 96.74           C  
ATOM   1765 HD21 LEU A 117      -2.401  -4.565   6.539  1.00 96.74           H  
ATOM   1766 HD22 LEU A 117      -1.622  -4.174   5.006  1.00 96.74           H  
ATOM   1767 HD23 LEU A 117      -2.233  -2.852   6.036  1.00 96.74           H  
ATOM   1768  N   GLY A 118       3.099  -5.088   5.354  1.00 97.82           N  
ATOM   1769  H   GLY A 118       3.264  -4.436   4.599  1.00 97.82           H  
ATOM   1770  CA  GLY A 118       3.486  -6.479   5.147  1.00 97.82           C  
ATOM   1771  HA2 GLY A 118       4.518  -6.513   4.797  1.00 97.82           H  
ATOM   1772  HA3 GLY A 118       3.438  -7.037   6.082  1.00 97.82           H  
ATOM   1773  C   GLY A 118       2.573  -7.182   4.151  1.00 97.82           C  
ATOM   1774  O   GLY A 118       1.346  -7.056   4.219  1.00 97.82           O  
ATOM   1775  N   LEU A 119       3.167  -7.939   3.230  1.00 98.63           N  
ATOM   1776  H   LEU A 119       4.174  -8.016   3.260  1.00 98.63           H  
ATOM   1777  CA  LEU A 119       2.444  -8.610   2.146  1.00 98.63           C  
ATOM   1778  HA  LEU A 119       1.909  -7.861   1.563  1.00 98.63           H  
ATOM   1779  C   LEU A 119       1.404  -9.602   2.667  1.00 98.63           C  
ATOM   1780  CB  LEU A 119       3.436  -9.345   1.235  1.00 98.63           C  
ATOM   1781  HB2 LEU A 119       4.020 -10.042   1.836  1.00 98.63           H  
ATOM   1782  HB3 LEU A 119       2.867  -9.942   0.522  1.00 98.63           H  
ATOM   1783  O   LEU A 119       0.304  -9.668   2.118  1.00 98.63           O  
ATOM   1784  CG  LEU A 119       4.368  -8.422   0.438  1.00 98.63           C  
ATOM   1785  HG  LEU A 119       4.741  -7.625   1.081  1.00 98.63           H  
ATOM   1786  CD1 LEU A 119       5.566  -9.204  -0.088  1.00 98.63           C  
ATOM   1787 HD11 LEU A 119       6.266  -8.506  -0.549  1.00 98.63           H  
ATOM   1788 HD12 LEU A 119       5.251  -9.939  -0.828  1.00 98.63           H  
ATOM   1789 HD13 LEU A 119       6.080  -9.705   0.733  1.00 98.63           H  
ATOM   1790  CD2 LEU A 119       3.620  -7.802  -0.743  1.00 98.63           C  
ATOM   1791 HD21 LEU A 119       2.806  -7.170  -0.387  1.00 98.63           H  
ATOM   1792 HD22 LEU A 119       4.307  -7.185  -1.322  1.00 98.63           H  
ATOM   1793 HD23 LEU A 119       3.225  -8.582  -1.393  1.00 98.63           H  
ATOM   1794  N   GLU A 120       1.699 -10.326   3.750  1.00 97.46           N  
ATOM   1795  H   GLU A 120       2.613 -10.238   4.170  1.00 97.46           H  
ATOM   1796  CA  GLU A 120       0.738 -11.283   4.307  1.00 97.46           C  
ATOM   1797  HA  GLU A 120       0.371 -11.899   3.486  1.00 97.46           H  
ATOM   1798  C   GLU A 120      -0.478 -10.567   4.907  1.00 97.46           C  
ATOM   1799  CB  GLU A 120       1.434 -12.195   5.331  1.00 97.46           C  
ATOM   1800  HB2 GLU A 120       2.381 -12.539   4.916  1.00 97.46           H  
ATOM   1801  HB3 GLU A 120       1.654 -11.622   6.233  1.00 97.46           H  
ATOM   1802  O   GLU A 120      -1.620 -10.984   4.708  1.00 97.46           O  
ATOM   1803  CG  GLU A 120       0.590 -13.427   5.709  1.00 97.46           C  
ATOM   1804  HG2 GLU A 120       1.162 -14.034   6.411  1.00 97.46           H  
ATOM   1805  HG3 GLU A 120      -0.315 -13.099   6.219  1.00 97.46           H  
ATOM   1806  CD  GLU A 120       0.197 -14.295   4.498  1.00 97.46           C  
ATOM   1807  OE1 GLU A 120      -0.887 -14.922   4.540  1.00 97.46           O  
ATOM   1808  OE2 GLU A 120       0.961 -14.307   3.500  1.00 97.46           O  
ATOM   1809  N   LYS A 121      -0.254  -9.420   5.561  1.00 97.05           N  
ATOM   1810  H   LYS A 121       0.695  -9.075   5.593  1.00 97.05           H  
ATOM   1811  CA  LYS A 121      -1.334  -8.602   6.130  1.00 97.05           C  
ATOM   1812  HA  LYS A 121      -1.997  -9.244   6.709  1.00 97.05           H  
ATOM   1813  C   LYS A 121      -2.194  -7.979   5.029  1.00 97.05           C  
ATOM   1814  CB  LYS A 121      -0.753  -7.527   7.056  1.00 97.05           C  
ATOM   1815  HB2 LYS A 121      -1.580  -6.942   7.459  1.00 97.05           H  
ATOM   1816  HB3 LYS A 121      -0.116  -6.876   6.456  1.00 97.05           H  
ATOM   1817  O   LYS A 121      -3.420  -8.009   5.124  1.00 97.05           O  
ATOM   1818  CG  LYS A 121       0.094  -8.077   8.216  1.00 97.05           C  
ATOM   1819  HG2 LYS A 121      -0.414  -8.932   8.663  1.00 97.05           H  
ATOM   1820  HG3 LYS A 121       1.065  -8.392   7.836  1.00 97.05           H  
ATOM   1821  CD  LYS A 121       0.275  -7.024   9.312  1.00 97.05           C  
ATOM   1822  HD2 LYS A 121      -0.707  -6.866   9.757  1.00 97.05           H  
ATOM   1823  HD3 LYS A 121       0.587  -6.067   8.894  1.00 97.05           H  
ATOM   1824  CE  LYS A 121       1.244  -7.463  10.417  1.00 97.05           C  
ATOM   1825  HE2 LYS A 121       1.050  -6.849  11.296  1.00 97.05           H  
ATOM   1826  HE3 LYS A 121       1.043  -8.502  10.678  1.00 97.05           H  
ATOM   1827  NZ  LYS A 121       2.658  -7.297  10.022  1.00 97.05           N  
ATOM   1828  HZ1 LYS A 121       3.330  -7.576  10.721  1.00 97.05           H  
ATOM   1829  HZ2 LYS A 121       2.866  -6.371   9.674  1.00 97.05           H  
ATOM   1830  HZ3 LYS A 121       2.903  -7.871   9.228  1.00 97.05           H  
ATOM   1831  N   MET A 122      -1.572  -7.473   3.958  1.00 97.19           N  
ATOM   1832  H   MET A 122      -0.562  -7.476   3.959  1.00 97.19           H  
ATOM   1833  CA  MET A 122      -2.275  -6.964   2.770  1.00 97.19           C  
ATOM   1834  HA  MET A 122      -2.950  -6.160   3.063  1.00 97.19           H  
ATOM   1835  C   MET A 122      -3.115  -8.056   2.099  1.00 97.19           C  
ATOM   1836  CB  MET A 122      -1.273  -6.426   1.742  1.00 97.19           C  
ATOM   1837  HB2 MET A 122      -0.526  -7.191   1.528  1.00 97.19           H  
ATOM   1838  HB3 MET A 122      -1.803  -6.207   0.815  1.00 97.19           H  
ATOM   1839  O   MET A 122      -4.301  -7.855   1.839  1.00 97.19           O  
ATOM   1840  CG  MET A 122      -0.558  -5.153   2.182  1.00 97.19           C  
ATOM   1841  HG2 MET A 122      -1.298  -4.361   2.300  1.00 97.19           H  
ATOM   1842  HG3 MET A 122      -0.065  -5.319   3.140  1.00 97.19           H  
ATOM   1843  SD  MET A 122       0.683  -4.657   0.960  1.00 97.19           S  
ATOM   1844  CE  MET A 122       1.542  -3.322   1.827  1.00 97.19           C  
ATOM   1845  HE1 MET A 122       1.573  -3.520   2.899  1.00 97.19           H  
ATOM   1846  HE2 MET A 122       2.565  -3.257   1.457  1.00 97.19           H  
ATOM   1847  HE3 MET A 122       1.056  -2.369   1.621  1.00 97.19           H  
ATOM   1848  N   ARG A 123      -2.520  -9.233   1.867  1.00 96.84           N  
ATOM   1849  H   ARG A 123      -1.538  -9.318   2.089  1.00 96.84           H  
ATOM   1850  CA  ARG A 123      -3.203 -10.419   1.338  1.00 96.84           C  
ATOM   1851  HA  ARG A 123      -3.587 -10.211   0.339  1.00 96.84           H  
ATOM   1852  C   ARG A 123      -4.401 -10.794   2.196  1.00 96.84           C  
ATOM   1853  CB  ARG A 123      -2.188 -11.568   1.265  1.00 96.84           C  
ATOM   1854  HB2 ARG A 123      -1.441 -11.335   0.505  1.00 96.84           H  
ATOM   1855  HB3 ARG A 123      -1.677 -11.647   2.224  1.00 96.84           H  
ATOM   1856  O   ARG A 123      -5.468 -11.075   1.661  1.00 96.84           O  
ATOM   1857  CG  ARG A 123      -2.820 -12.928   0.949  1.00 96.84           C  
ATOM   1858  HG2 ARG A 123      -3.266 -12.899  -0.045  1.00 96.84           H  
ATOM   1859  HG3 ARG A 123      -3.587 -13.169   1.684  1.00 96.84           H  
ATOM   1860  CD  ARG A 123      -1.738 -14.008   1.033  1.00 96.84           C  
ATOM   1861  HD2 ARG A 123      -1.028 -13.878   0.216  1.00 96.84           H  
ATOM   1862  HD3 ARG A 123      -1.187 -13.877   1.965  1.00 96.84           H  
ATOM   1863  NE  ARG A 123      -2.300 -15.370   1.040  1.00 96.84           N  
ATOM   1864  HE  ARG A 123      -2.173 -15.871   1.909  1.00 96.84           H  
ATOM   1865  NH1 ARG A 123      -3.140 -15.371  -1.080  1.00 96.84           N  
ATOM   1866 HH11 ARG A 123      -4.062 -15.496  -1.472  1.00 96.84           H  
ATOM   1867 HH12 ARG A 123      -2.707 -14.467  -1.205  1.00 96.84           H  
ATOM   1868  NH2 ARG A 123      -3.493 -17.133   0.206  1.00 96.84           N  
ATOM   1869 HH21 ARG A 123      -4.027 -17.523  -0.557  1.00 96.84           H  
ATOM   1870 HH22 ARG A 123      -3.400 -17.615   1.088  1.00 96.84           H  
ATOM   1871  CZ  ARG A 123      -2.962 -15.955   0.062  1.00 96.84           C  
ATOM   1872  N   HIS A 124      -4.250 -10.788   3.512  1.00 95.10           N  
ATOM   1873  H   HIS A 124      -3.329 -10.627   3.894  1.00 95.10           H  
ATOM   1874  CA  HIS A 124      -5.329 -11.151   4.415  1.00 95.10           C  
ATOM   1875  HA  HIS A 124      -5.742 -12.110   4.101  1.00 95.10           H  
ATOM   1876  C   HIS A 124      -6.468 -10.131   4.413  1.00 95.10           C  
ATOM   1877  CB  HIS A 124      -4.737 -11.318   5.797  1.00 95.10           C  
ATOM   1878  HB2 HIS A 124      -3.890 -11.999   5.718  1.00 95.10           H  
ATOM   1879  HB3 HIS A 124      -4.377 -10.361   6.172  1.00 95.10           H  
ATOM   1880  O   HIS A 124      -7.633 -10.515   4.303  1.00 95.10           O  
ATOM   1881  CG  HIS A 124      -5.725 -11.897   6.762  1.00 95.10           C  
ATOM   1882  CD2 HIS A 124      -6.640 -11.206   7.504  1.00 95.10           C  
ATOM   1883  HD2 HIS A 124      -6.806 -10.139   7.482  1.00 95.10           H  
ATOM   1884  ND1 HIS A 124      -5.825 -13.225   7.099  1.00 95.10           N  
ATOM   1885  HD1 HIS A 124      -5.254 -13.975   6.737  1.00 95.10           H  
ATOM   1886  CE1 HIS A 124      -6.789 -13.336   8.024  1.00 95.10           C  
ATOM   1887  HE1 HIS A 124      -7.108 -14.259   8.485  1.00 95.10           H  
ATOM   1888  NE2 HIS A 124      -7.304 -12.130   8.306  1.00 95.10           N  
ATOM   1889  N   PHE A 125      -6.155  -8.833   4.452  1.00 94.80           N  
ATOM   1890  H   PHE A 125      -5.189  -8.559   4.563  1.00 94.80           H  
ATOM   1891  CA  PHE A 125      -7.167  -7.792   4.275  1.00 94.80           C  
ATOM   1892  HA  PHE A 125      -7.912  -7.907   5.063  1.00 94.80           H  
ATOM   1893  C   PHE A 125      -7.922  -7.947   2.955  1.00 94.80           C  
ATOM   1894  CB  PHE A 125      -6.516  -6.402   4.338  1.00 94.80           C  
ATOM   1895  HB2 PHE A 125      -5.548  -6.439   3.839  1.00 94.80           H  
ATOM   1896  HB3 PHE A 125      -7.132  -5.708   3.766  1.00 94.80           H  
ATOM   1897  O   PHE A 125      -9.139  -7.767   2.906  1.00 94.80           O  
ATOM   1898  CG  PHE A 125      -6.350  -5.814   5.726  1.00 94.80           C  
ATOM   1899  CD1 PHE A 125      -7.369  -5.941   6.691  1.00 94.80           C  
ATOM   1900  HD1 PHE A 125      -8.292  -6.450   6.459  1.00 94.80           H  
ATOM   1901  CD2 PHE A 125      -5.205  -5.054   6.029  1.00 94.80           C  
ATOM   1902  HD2 PHE A 125      -4.439  -4.913   5.280  1.00 94.80           H  
ATOM   1903  CE1 PHE A 125      -7.217  -5.370   7.963  1.00 94.80           C  
ATOM   1904  HE1 PHE A 125      -8.006  -5.459   8.695  1.00 94.80           H  
ATOM   1905  CE2 PHE A 125      -5.069  -4.459   7.296  1.00 94.80           C  
ATOM   1906  HE2 PHE A 125      -4.211  -3.843   7.522  1.00 94.80           H  
ATOM   1907  CZ  PHE A 125      -6.062  -4.639   8.270  1.00 94.80           C  
ATOM   1908  HZ  PHE A 125      -5.950  -4.193   9.247  1.00 94.80           H  
ATOM   1909  N   ASN A 126      -7.215  -8.328   1.899  1.00 95.45           N  
ATOM   1910  H   ASN A 126      -6.211  -8.397   1.986  1.00 95.45           H  
ATOM   1911  CA  ASN A 126      -7.809  -8.533   0.596  1.00 95.45           C  
ATOM   1912  HA  ASN A 126      -8.469  -7.689   0.391  1.00 95.45           H  
ATOM   1913  C   ASN A 126      -8.697  -9.788   0.527  1.00 95.45           C  
ATOM   1914  CB  ASN A 126      -6.666  -8.514  -0.422  1.00 95.45           C  
ATOM   1915  HB2 ASN A 126      -5.926  -9.275  -0.174  1.00 95.45           H  
ATOM   1916  HB3 ASN A 126      -6.180  -7.538  -0.404  1.00 95.45           H  
ATOM   1917  O   ASN A 126      -9.870  -9.689   0.176  1.00 95.45           O  
ATOM   1918  CG  ASN A 126      -7.158  -8.774  -1.818  1.00 95.45           C  
ATOM   1919  ND2 ASN A 126      -8.032  -7.937  -2.319  1.00 95.45           N  
ATOM   1920 HD21 ASN A 126      -8.329  -8.070  -3.275  1.00 95.45           H  
ATOM   1921 HD22 ASN A 126      -8.370  -7.161  -1.768  1.00 95.45           H  
ATOM   1922  OD1 ASN A 126      -6.738  -9.721  -2.458  1.00 95.45           O  
ATOM   1923  N   GLN A 127      -8.167 -10.956   0.891  1.00 93.83           N  
ATOM   1924  H   GLN A 127      -7.202 -10.965   1.186  1.00 93.83           H  
ATOM   1925  CA  GLN A 127      -8.834 -12.242   0.669  1.00 93.83           C  
ATOM   1926  HA  GLN A 127      -9.434 -12.170  -0.238  1.00 93.83           H  
ATOM   1927  C   GLN A 127      -9.795 -12.652   1.789  1.00 93.83           C  
ATOM   1928  CB  GLN A 127      -7.782 -13.340   0.450  1.00 93.83           C  
ATOM   1929  HB2 GLN A 127      -8.308 -14.284   0.309  1.00 93.83           H  
ATOM   1930  HB3 GLN A 127      -7.144 -13.430   1.329  1.00 93.83           H  
ATOM   1931  O   GLN A 127     -10.776 -13.340   1.520  1.00 93.83           O  
ATOM   1932  CG  GLN A 127      -6.917 -13.073  -0.792  1.00 93.83           C  
ATOM   1933  HG2 GLN A 127      -7.560 -12.715  -1.597  1.00 93.83           H  
ATOM   1934  HG3 GLN A 127      -6.182 -12.296  -0.584  1.00 93.83           H  
ATOM   1935  CD  GLN A 127      -6.191 -14.316  -1.292  1.00 93.83           C  
ATOM   1936  NE2 GLN A 127      -5.822 -14.348  -2.554  1.00 93.83           N  
ATOM   1937 HE21 GLN A 127      -6.010 -13.541  -3.131  1.00 93.83           H  
ATOM   1938 HE22 GLN A 127      -5.590 -15.239  -2.970  1.00 93.83           H  
ATOM   1939  OE1 GLN A 127      -5.945 -15.293  -0.598  1.00 93.83           O  
ATOM   1940  N   VAL A 128      -9.524 -12.251   3.035  1.00 90.08           N  
ATOM   1941  H   VAL A 128      -8.708 -11.677   3.191  1.00 90.08           H  
ATOM   1942  CA  VAL A 128     -10.336 -12.626   4.205  1.00 90.08           C  
ATOM   1943  HA  VAL A 128     -10.970 -13.473   3.942  1.00 90.08           H  
ATOM   1944  C   VAL A 128     -11.279 -11.495   4.602  1.00 90.08           C  
ATOM   1945  CB  VAL A 128      -9.454 -13.073   5.389  1.00 90.08           C  
ATOM   1946  HB  VAL A 128      -8.836 -12.240   5.723  1.00 90.08           H  
ATOM   1947  O   VAL A 128     -12.451 -11.750   4.867  1.00 90.08           O  
ATOM   1948  CG1 VAL A 128     -10.300 -13.541   6.580  1.00 90.08           C  
ATOM   1949 HG11 VAL A 128     -10.895 -12.712   6.965  1.00 90.08           H  
ATOM   1950 HG12 VAL A 128     -10.962 -14.352   6.277  1.00 90.08           H  
ATOM   1951 HG13 VAL A 128      -9.649 -13.880   7.386  1.00 90.08           H  
ATOM   1952  CG2 VAL A 128      -8.537 -14.233   4.970  1.00 90.08           C  
ATOM   1953 HG21 VAL A 128      -9.131 -15.036   4.533  1.00 90.08           H  
ATOM   1954 HG22 VAL A 128      -7.806 -13.885   4.240  1.00 90.08           H  
ATOM   1955 HG23 VAL A 128      -8.000 -14.618   5.837  1.00 90.08           H  
ATOM   1956  N   CYS A 129     -10.805 -10.244   4.596  1.00 90.70           N  
ATOM   1957  H   CYS A 129      -9.823 -10.096   4.417  1.00 90.70           H  
ATOM   1958  CA  CYS A 129     -11.649  -9.091   4.937  1.00 90.70           C  
ATOM   1959  HA  CYS A 129     -12.434  -9.432   5.612  1.00 90.70           H  
ATOM   1960  C   CYS A 129     -12.384  -8.479   3.732  1.00 90.70           C  
ATOM   1961  CB  CYS A 129     -10.849  -8.027   5.702  1.00 90.70           C  
ATOM   1962  HB2 CYS A 129     -10.121  -7.555   5.042  1.00 90.70           H  
ATOM   1963  HB3 CYS A 129     -11.542  -7.257   6.040  1.00 90.70           H  
ATOM   1964  O   CYS A 129     -13.207  -7.587   3.925  1.00 90.70           O  
ATOM   1965  SG  CYS A 129     -10.011  -8.747   7.141  1.00 90.70           S  
ATOM   1966  HG  CYS A 129      -9.612  -7.603   7.704  1.00 90.70           H  
ATOM   1967  N   GLY A 130     -12.103  -8.929   2.504  1.00 92.04           N  
ATOM   1968  H   GLY A 130     -11.388  -9.635   2.401  1.00 92.04           H  
ATOM   1969  CA  GLY A 130     -12.803  -8.483   1.295  1.00 92.04           C  
ATOM   1970  HA2 GLY A 130     -13.878  -8.527   1.467  1.00 92.04           H  
ATOM   1971  HA3 GLY A 130     -12.556  -9.167   0.484  1.00 92.04           H  
ATOM   1972  C   GLY A 130     -12.455  -7.064   0.826  1.00 92.04           C  
ATOM   1973  O   GLY A 130     -13.219  -6.475   0.060  1.00 92.04           O  
ATOM   1974  N   LEU A 131     -11.324  -6.494   1.259  1.00 93.33           N  
ATOM   1975  H   LEU A 131     -10.716  -7.028   1.863  1.00 93.33           H  
ATOM   1976  CA  LEU A 131     -10.873  -5.177   0.795  1.00 93.33           C  
ATOM   1977  HA  LEU A 131     -11.739  -4.519   0.721  1.00 93.33           H  
ATOM   1978  C   LEU A 131     -10.271  -5.291  -0.613  1.00 93.33           C  
ATOM   1979  CB  LEU A 131      -9.889  -4.544   1.798  1.00 93.33           C  
ATOM   1980  HB2 LEU A 131      -9.577  -3.581   1.395  1.00 93.33           H  
ATOM   1981  HB3 LEU A 131      -9.002  -5.174   1.868  1.00 93.33           H  
ATOM   1982  O   LEU A 131      -9.151  -5.765  -0.795  1.00 93.33           O  
ATOM   1983  CG  LEU A 131     -10.444  -4.321   3.219  1.00 93.33           C  
ATOM   1984  HG  LEU A 131     -10.602  -5.285   3.701  1.00 93.33           H  
ATOM   1985  CD1 LEU A 131      -9.438  -3.522   4.050  1.00 93.33           C  
ATOM   1986 HD11 LEU A 131      -8.469  -4.021   4.056  1.00 93.33           H  
ATOM   1987 HD12 LEU A 131      -9.790  -3.433   5.078  1.00 93.33           H  
ATOM   1988 HD13 LEU A 131      -9.312  -2.524   3.630  1.00 93.33           H  
ATOM   1989  CD2 LEU A 131     -11.761  -3.541   3.233  1.00 93.33           C  
ATOM   1990 HD21 LEU A 131     -11.651  -2.605   2.685  1.00 93.33           H  
ATOM   1991 HD22 LEU A 131     -12.051  -3.324   4.261  1.00 93.33           H  
ATOM   1992 HD23 LEU A 131     -12.552  -4.140   2.783  1.00 93.33           H  
ATOM   1993  N   THR A 132     -11.029  -4.869  -1.625  1.00 95.56           N  
ATOM   1994  H   THR A 132     -11.961  -4.545  -1.408  1.00 95.56           H  
ATOM   1995  CA  THR A 132     -10.697  -5.080  -3.049  1.00 95.56           C  
ATOM   1996  HA  THR A 132      -9.789  -5.679  -3.122  1.00 95.56           H  
ATOM   1997  C   THR A 132     -10.387  -3.797  -3.821  1.00 95.56           C  
ATOM   1998  CB  THR A 132     -11.798  -5.877  -3.759  1.00 95.56           C  
ATOM   1999  HB  THR A 132     -11.560  -5.943  -4.821  1.00 95.56           H  
ATOM   2000  O   THR A 132     -10.146  -3.854  -5.025  1.00 95.56           O  
ATOM   2001  CG2 THR A 132     -11.937  -7.299  -3.223  1.00 95.56           C  
ATOM   2002 HG21 THR A 132     -10.997  -7.831  -3.363  1.00 95.56           H  
ATOM   2003 HG22 THR A 132     -12.718  -7.823  -3.775  1.00 95.56           H  
ATOM   2004 HG23 THR A 132     -12.186  -7.296  -2.162  1.00 95.56           H  
ATOM   2005  OG1 THR A 132     -13.047  -5.247  -3.607  1.00 95.56           O  
ATOM   2006  HG1 THR A 132     -13.443  -5.594  -2.804  1.00 95.56           H  
ATOM   2007  N   THR A 133     -10.343  -2.647  -3.149  1.00 96.70           N  
ATOM   2008  H   THR A 133     -10.515  -2.662  -2.154  1.00 96.70           H  
ATOM   2009  CA  THR A 133      -9.925  -1.372  -3.746  1.00 96.70           C  
ATOM   2010  HA  THR A 133      -9.777  -1.497  -4.819  1.00 96.70           H  
ATOM   2011  C   THR A 133      -8.602  -0.944  -3.128  1.00 96.70           C  
ATOM   2012  CB  THR A 133     -10.993  -0.285  -3.567  1.00 96.70           C  
ATOM   2013  HB  THR A 133     -11.139  -0.087  -2.505  1.00 96.70           H  
ATOM   2014  O   THR A 133      -8.498  -0.850  -1.906  1.00 96.70           O  
ATOM   2015  CG2 THR A 133     -10.628   1.018  -4.279  1.00 96.70           C  
ATOM   2016 HG21 THR A 133     -10.452   0.828  -5.337  1.00 96.70           H  
ATOM   2017 HG22 THR A 133     -11.439   1.738  -4.172  1.00 96.70           H  
ATOM   2018 HG23 THR A 133      -9.729   1.447  -3.838  1.00 96.70           H  
ATOM   2019  OG1 THR A 133     -12.212  -0.720  -4.125  1.00 96.70           O  
ATOM   2020  HG1 THR A 133     -12.847  -0.008  -4.023  1.00 96.70           H  
ATOM   2021  N   LEU A 134      -7.604  -0.667  -3.967  1.00 97.41           N  
ATOM   2022  H   LEU A 134      -7.789  -0.726  -4.958  1.00 97.41           H  
ATOM   2023  CA  LEU A 134      -6.328  -0.081  -3.557  1.00 97.41           C  
ATOM   2024  HA  LEU A 134      -6.305   0.024  -2.472  1.00 97.41           H  
ATOM   2025  C   LEU A 134      -6.209   1.305  -4.180  1.00 97.41           C  
ATOM   2026  CB  LEU A 134      -5.169  -1.000  -3.983  1.00 97.41           C  
ATOM   2027  HB2 LEU A 134      -5.295  -1.973  -3.507  1.00 97.41           H  
ATOM   2028  HB3 LEU A 134      -5.232  -1.134  -5.062  1.00 97.41           H  
ATOM   2029  O   LEU A 134      -6.418   1.456  -5.381  1.00 97.41           O  
ATOM   2030  CG  LEU A 134      -3.756  -0.469  -3.677  1.00 97.41           C  
ATOM   2031  HG  LEU A 134      -3.631   0.521  -4.115  1.00 97.41           H  
ATOM   2032  CD1 LEU A 134      -3.488  -0.385  -2.175  1.00 97.41           C  
ATOM   2033 HD11 LEU A 134      -4.160   0.335  -1.708  1.00 97.41           H  
ATOM   2034 HD12 LEU A 134      -2.464  -0.049  -2.006  1.00 97.41           H  
ATOM   2035 HD13 LEU A 134      -3.626  -1.363  -1.713  1.00 97.41           H  
ATOM   2036  CD2 LEU A 134      -2.720  -1.398  -4.311  1.00 97.41           C  
ATOM   2037 HD21 LEU A 134      -2.807  -2.402  -3.895  1.00 97.41           H  
ATOM   2038 HD22 LEU A 134      -2.874  -1.438  -5.389  1.00 97.41           H  
ATOM   2039 HD23 LEU A 134      -1.717  -1.016  -4.119  1.00 97.41           H  
ATOM   2040  N   VAL A 135      -5.837   2.300  -3.379  1.00 96.60           N  
ATOM   2041  H   VAL A 135      -5.666   2.115  -2.401  1.00 96.60           H  
ATOM   2042  CA  VAL A 135      -5.565   3.652  -3.872  1.00 96.60           C  
ATOM   2043  HA  VAL A 135      -5.634   3.648  -4.960  1.00 96.60           H  
ATOM   2044  C   VAL A 135      -4.142   4.034  -3.492  1.00 96.60           C  
ATOM   2045  CB  VAL A 135      -6.599   4.681  -3.380  1.00 96.60           C  
ATOM   2046  HB  VAL A 135      -6.463   4.861  -2.313  1.00 96.60           H  
ATOM   2047  O   VAL A 135      -3.821   4.122  -2.309  1.00 96.60           O  
ATOM   2048  CG1 VAL A 135      -6.422   6.001  -4.140  1.00 96.60           C  
ATOM   2049 HG11 VAL A 135      -5.405   6.375  -4.025  1.00 96.60           H  
ATOM   2050 HG12 VAL A 135      -7.110   6.750  -3.748  1.00 96.60           H  
ATOM   2051 HG13 VAL A 135      -6.620   5.855  -5.202  1.00 96.60           H  
ATOM   2052  CG2 VAL A 135      -8.040   4.205  -3.616  1.00 96.60           C  
ATOM   2053 HG21 VAL A 135      -8.255   3.343  -2.985  1.00 96.60           H  
ATOM   2054 HG22 VAL A 135      -8.175   3.930  -4.663  1.00 96.60           H  
ATOM   2055 HG23 VAL A 135      -8.738   4.999  -3.352  1.00 96.60           H  
ATOM   2056  N   LEU A 136      -3.285   4.246  -4.491  1.00 95.72           N  
ATOM   2057  H   LEU A 136      -3.638   4.178  -5.435  1.00 95.72           H  
ATOM   2058  CA  LEU A 136      -1.950   4.808  -4.290  1.00 95.72           C  
ATOM   2059  HA  LEU A 136      -1.629   4.614  -3.267  1.00 95.72           H  
ATOM   2060  C   LEU A 136      -2.032   6.320  -4.494  1.00 95.72           C  
ATOM   2061  CB  LEU A 136      -0.953   4.128  -5.242  1.00 95.72           C  
ATOM   2062  HB2 LEU A 136      -0.937   3.060  -5.023  1.00 95.72           H  
ATOM   2063  HB3 LEU A 136      -1.309   4.256  -6.264  1.00 95.72           H  
ATOM   2064  O   LEU A 136      -2.351   6.763  -5.593  1.00 95.72           O  
ATOM   2065  CG  LEU A 136       0.484   4.677  -5.173  1.00 95.72           C  
ATOM   2066  HG  LEU A 136       0.488   5.744  -5.398  1.00 95.72           H  
ATOM   2067  CD1 LEU A 136       1.118   4.456  -3.799  1.00 95.72           C  
ATOM   2068 HD11 LEU A 136       2.152   4.801  -3.813  1.00 95.72           H  
ATOM   2069 HD12 LEU A 136       0.589   5.034  -3.041  1.00 95.72           H  
ATOM   2070 HD13 LEU A 136       1.096   3.399  -3.535  1.00 95.72           H  
ATOM   2071  CD2 LEU A 136       1.337   3.960  -6.220  1.00 95.72           C  
ATOM   2072 HD21 LEU A 136       0.991   4.226  -7.218  1.00 95.72           H  
ATOM   2073 HD22 LEU A 136       2.378   4.262  -6.112  1.00 95.72           H  
ATOM   2074 HD23 LEU A 136       1.275   2.880  -6.081  1.00 95.72           H  
ATOM   2075  N   ILE A 137      -1.763   7.092  -3.443  1.00 92.99           N  
ATOM   2076  H   ILE A 137      -1.476   6.656  -2.578  1.00 92.99           H  
ATOM   2077  CA  ILE A 137      -1.875   8.555  -3.452  1.00 92.99           C  
ATOM   2078  HA  ILE A 137      -2.335   8.872  -4.388  1.00 92.99           H  
ATOM   2079  C   ILE A 137      -0.477   9.167  -3.385  1.00 92.99           C  
ATOM   2080  CB  ILE A 137      -2.783   9.064  -2.308  1.00 92.99           C  
ATOM   2081  HB  ILE A 137      -2.324   8.794  -1.357  1.00 92.99           H  
ATOM   2082  O   ILE A 137       0.309   8.824  -2.502  1.00 92.99           O  
ATOM   2083  CG1 ILE A 137      -4.176   8.395  -2.385  1.00 92.99           C  
ATOM   2084 HG12 ILE A 137      -4.661   8.673  -3.321  1.00 92.99           H  
ATOM   2085 HG13 ILE A 137      -4.055   7.312  -2.371  1.00 92.99           H  
ATOM   2086  CG2 ILE A 137      -2.907  10.599  -2.371  1.00 92.99           C  
ATOM   2087 HG21 ILE A 137      -3.343  10.908  -3.321  1.00 92.99           H  
ATOM   2088 HG22 ILE A 137      -3.525  10.976  -1.556  1.00 92.99           H  
ATOM   2089 HG23 ILE A 137      -1.932  11.074  -2.263  1.00 92.99           H  
ATOM   2090  CD1 ILE A 137      -5.110   8.732  -1.220  1.00 92.99           C  
ATOM   2091 HD11 ILE A 137      -6.004   8.111  -1.287  1.00 92.99           H  
ATOM   2092 HD12 ILE A 137      -5.414   9.778  -1.267  1.00 92.99           H  
ATOM   2093 HD13 ILE A 137      -4.609   8.532  -0.273  1.00 92.99           H  
ATOM   2094  N   LEU A 138      -0.190  10.082  -4.307  1.00 89.68           N  
ATOM   2095  H   LEU A 138      -0.904  10.301  -4.987  1.00 89.68           H  
ATOM   2096  CA  LEU A 138       1.006  10.914  -4.326  1.00 89.68           C  
ATOM   2097  HA  LEU A 138       1.715  10.566  -3.575  1.00 89.68           H  
ATOM   2098  C   LEU A 138       0.610  12.343  -3.996  1.00 89.68           C  
ATOM   2099  CB  LEU A 138       1.681  10.871  -5.706  1.00 89.68           C  
ATOM   2100  HB2 LEU A 138       1.053  11.409  -6.417  1.00 89.68           H  
ATOM   2101  HB3 LEU A 138       2.633  11.397  -5.635  1.00 89.68           H  
ATOM   2102  O   LEU A 138      -0.170  12.937  -4.734  1.00 89.68           O  
ATOM   2103  CG  LEU A 138       1.922   9.472  -6.271  1.00 89.68           C  
ATOM   2104  HG  LEU A 138       0.965   8.982  -6.451  1.00 89.68           H  
ATOM   2105  CD1 LEU A 138       2.641   9.619  -7.611  1.00 89.68           C  
ATOM   2106 HD11 LEU A 138       3.632  10.047  -7.464  1.00 89.68           H  
ATOM   2107 HD12 LEU A 138       2.064  10.261  -8.277  1.00 89.68           H  
ATOM   2108 HD13 LEU A 138       2.740   8.638  -8.077  1.00 89.68           H  
ATOM   2109  CD2 LEU A 138       2.743   8.606  -5.317  1.00 89.68           C  
ATOM   2110 HD21 LEU A 138       3.746   9.018  -5.202  1.00 89.68           H  
ATOM   2111 HD22 LEU A 138       2.780   7.590  -5.712  1.00 89.68           H  
ATOM   2112 HD23 LEU A 138       2.264   8.544  -4.340  1.00 89.68           H  
ATOM   2113  N   SER A 139       1.176  12.881  -2.921  1.00 87.96           N  
ATOM   2114  H   SER A 139       1.796  12.312  -2.363  1.00 87.96           H  
ATOM   2115  CA  SER A 139       0.889  14.237  -2.457  1.00 87.96           C  
ATOM   2116  HA  SER A 139       0.081  14.666  -3.050  1.00 87.96           H  
ATOM   2117  C   SER A 139       2.105  15.136  -2.620  1.00 87.96           C  
ATOM   2118  CB  SER A 139       0.427  14.216  -0.999  1.00 87.96           C  
ATOM   2119  HB2 SER A 139       0.287  15.240  -0.653  1.00 87.96           H  
ATOM   2120  HB3 SER A 139       1.182  13.731  -0.380  1.00 87.96           H  
ATOM   2121  O   SER A 139       3.124  14.953  -1.947  1.00 87.96           O  
ATOM   2122  OG  SER A 139      -0.798  13.529  -0.881  1.00 87.96           O  
ATOM   2123  HG  SER A 139      -1.421  14.061  -1.380  1.00 87.96           H  
ATOM   2124  N   PHE A 140       1.985  16.142  -3.482  1.00 81.90           N  
ATOM   2125  H   PHE A 140       1.115  16.226  -3.987  1.00 81.90           H  
ATOM   2126  CA  PHE A 140       3.018  17.133  -3.764  1.00 81.90           C  
ATOM   2127  HA  PHE A 140       3.969  16.798  -3.350  1.00 81.90           H  
ATOM   2128  C   PHE A 140       2.638  18.459  -3.102  1.00 81.90           C  
ATOM   2129  CB  PHE A 140       3.207  17.269  -5.280  1.00 81.90           C  
ATOM   2130  HB2 PHE A 140       3.997  17.995  -5.472  1.00 81.90           H  
ATOM   2131  HB3 PHE A 140       2.291  17.662  -5.720  1.00 81.90           H  
ATOM   2132  O   PHE A 140       1.826  19.225  -3.620  1.00 81.90           O  
ATOM   2133  CG  PHE A 140       3.558  15.967  -5.973  1.00 81.90           C  
ATOM   2134  CD1 PHE A 140       4.896  15.535  -6.031  1.00 81.90           C  
ATOM   2135  HD1 PHE A 140       5.677  16.138  -5.593  1.00 81.90           H  
ATOM   2136  CD2 PHE A 140       2.542  15.176  -6.544  1.00 81.90           C  
ATOM   2137  HD2 PHE A 140       1.512  15.494  -6.490  1.00 81.90           H  
ATOM   2138  CE1 PHE A 140       5.217  14.323  -6.669  1.00 81.90           C  
ATOM   2139  HE1 PHE A 140       6.246  13.996  -6.703  1.00 81.90           H  
ATOM   2140  CE2 PHE A 140       2.865  13.968  -7.186  1.00 81.90           C  
ATOM   2141  HE2 PHE A 140       2.080  13.371  -7.627  1.00 81.90           H  
ATOM   2142  CZ  PHE A 140       4.203  13.542  -7.251  1.00 81.90           C  
ATOM   2143  HZ  PHE A 140       4.448  12.612  -7.742  1.00 81.90           H  
ATOM   2144  N   LYS A 141       3.230  18.736  -1.932  1.00 74.09           N  
ATOM   2145  H   LYS A 141       3.867  18.045  -1.560  1.00 74.09           H  
ATOM   2146  CA  LYS A 141       2.887  19.915  -1.115  1.00 74.09           C  
ATOM   2147  HA  LYS A 141       1.826  19.873  -0.867  1.00 74.09           H  
ATOM   2148  C   LYS A 141       3.072  21.241  -1.855  1.00 74.09           C  
ATOM   2149  CB  LYS A 141       3.711  19.944   0.179  1.00 74.09           C  
ATOM   2150  HB2 LYS A 141       3.552  20.909   0.660  1.00 74.09           H  
ATOM   2151  HB3 LYS A 141       4.771  19.857  -0.060  1.00 74.09           H  
ATOM   2152  O   LYS A 141       2.256  22.136  -1.674  1.00 74.09           O  
ATOM   2153  CG  LYS A 141       3.301  18.841   1.162  1.00 74.09           C  
ATOM   2154  HG2 LYS A 141       3.535  17.864   0.739  1.00 74.09           H  
ATOM   2155  HG3 LYS A 141       2.228  18.903   1.346  1.00 74.09           H  
ATOM   2156  CD  LYS A 141       4.054  19.025   2.483  1.00 74.09           C  
ATOM   2157  HD2 LYS A 141       5.125  18.963   2.294  1.00 74.09           H  
ATOM   2158  HD3 LYS A 141       3.821  20.010   2.887  1.00 74.09           H  
ATOM   2159  CE  LYS A 141       3.638  17.947   3.484  1.00 74.09           C  
ATOM   2160  HE2 LYS A 141       2.556  17.993   3.613  1.00 74.09           H  
ATOM   2161  HE3 LYS A 141       3.882  16.971   3.063  1.00 74.09           H  
ATOM   2162  NZ  LYS A 141       4.324  18.141   4.785  1.00 74.09           N  
ATOM   2163  HZ1 LYS A 141       4.084  19.044   5.168  1.00 74.09           H  
ATOM   2164  HZ2 LYS A 141       4.049  17.425   5.441  1.00 74.09           H  
ATOM   2165  HZ3 LYS A 141       5.325  18.107   4.658  1.00 74.09           H  
ATOM   2166  N   ASN A 142       4.115  21.358  -2.674  1.00 72.26           N  
ATOM   2167  H   ASN A 142       4.766  20.590  -2.749  1.00 72.26           H  
ATOM   2168  CA  ASN A 142       4.463  22.620  -3.332  1.00 72.26           C  
ATOM   2169  HA  ASN A 142       4.504  23.414  -2.587  1.00 72.26           H  
ATOM   2170  C   ASN A 142       3.414  23.046  -4.366  1.00 72.26           C  
ATOM   2171  CB  ASN A 142       5.850  22.487  -3.976  1.00 72.26           C  
ATOM   2172  HB2 ASN A 142       6.059  23.393  -4.545  1.00 72.26           H  
ATOM   2173  HB3 ASN A 142       5.863  21.651  -4.676  1.00 72.26           H  
ATOM   2174  O   ASN A 142       3.108  24.226  -4.477  1.00 72.26           O  
ATOM   2175  CG  ASN A 142       6.974  22.310  -2.974  1.00 72.26           C  
ATOM   2176  ND2 ASN A 142       8.179  22.202  -3.465  1.00 72.26           N  
ATOM   2177 HD21 ASN A 142       8.929  22.277  -2.792  1.00 72.26           H  
ATOM   2178 HD22 ASN A 142       8.321  22.482  -4.425  1.00 72.26           H  
ATOM   2179  OD1 ASN A 142       6.789  22.227  -1.767  1.00 72.26           O  
ATOM   2180  N   GLU A 143       2.820  22.079  -5.062  1.00 69.56           N  
ATOM   2181  H   GLU A 143       3.119  21.125  -4.917  1.00 69.56           H  
ATOM   2182  CA  GLU A 143       1.806  22.319  -6.095  1.00 69.56           C  
ATOM   2183  HA  GLU A 143       1.889  23.339  -6.469  1.00 69.56           H  
ATOM   2184  C   GLU A 143       0.376  22.179  -5.561  1.00 69.56           C  
ATOM   2185  CB  GLU A 143       2.064  21.359  -7.268  1.00 69.56           C  
ATOM   2186  HB2 GLU A 143       1.243  21.415  -7.982  1.00 69.56           H  
ATOM   2187  HB3 GLU A 143       2.101  20.338  -6.888  1.00 69.56           H  
ATOM   2188  O   GLU A 143      -0.584  22.331  -6.312  1.00 69.56           O  
ATOM   2189  CG  GLU A 143       3.381  21.661  -8.003  1.00 69.56           C  
ATOM   2190  HG2 GLU A 143       3.512  20.903  -8.775  1.00 69.56           H  
ATOM   2191  HG3 GLU A 143       4.215  21.559  -7.308  1.00 69.56           H  
ATOM   2192  CD  GLU A 143       3.419  23.044  -8.676  1.00 69.56           C  
ATOM   2193  OE1 GLU A 143       4.545  23.546  -8.888  1.00 69.56           O  
ATOM   2194  OE2 GLU A 143       2.334  23.580  -8.997  1.00 69.56           O  
ATOM   2195  N   SER A 144       0.208  21.854  -4.270  1.00 78.27           N  
ATOM   2196  H   SER A 144       1.033  21.765  -3.694  1.00 78.27           H  
ATOM   2197  CA  SER A 144      -1.088  21.438  -3.712  1.00 78.27           C  
ATOM   2198  HA  SER A 144      -0.897  20.965  -2.748  1.00 78.27           H  
ATOM   2199  C   SER A 144      -1.774  20.374  -4.589  1.00 78.27           C  
ATOM   2200  CB  SER A 144      -1.986  22.655  -3.457  1.00 78.27           C  
ATOM   2201  HB2 SER A 144      -2.919  22.330  -2.996  1.00 78.27           H  
ATOM   2202  HB3 SER A 144      -2.213  23.150  -4.401  1.00 78.27           H  
ATOM   2203  O   SER A 144      -2.986  20.411  -4.799  1.00 78.27           O  
ATOM   2204  OG  SER A 144      -1.327  23.559  -2.589  1.00 78.27           O  
ATOM   2205  HG  SER A 144      -0.479  23.756  -2.993  1.00 78.27           H  
ATOM   2206  N   LEU A 145      -0.975  19.450  -5.136  1.00 83.62           N  
ATOM   2207  H   LEU A 145       0.002  19.466  -4.881  1.00 83.62           H  
ATOM   2208  CA  LEU A 145      -1.409  18.440  -6.096  1.00 83.62           C  
ATOM   2209  HA  LEU A 145      -2.424  18.673  -6.418  1.00 83.62           H  
ATOM   2210  C   LEU A 145      -1.416  17.065  -5.435  1.00 83.62           C  
ATOM   2211  CB  LEU A 145      -0.499  18.481  -7.340  1.00 83.62           C  
ATOM   2212  HB2 LEU A 145       0.533  18.359  -7.012  1.00 83.62           H  
ATOM   2213  HB3 LEU A 145      -0.586  19.461  -7.809  1.00 83.62           H  
ATOM   2214  O   LEU A 145      -0.370  16.573  -5.010  1.00 83.62           O  
ATOM   2215  CG  LEU A 145      -0.804  17.389  -8.387  1.00 83.62           C  
ATOM   2216  HG  LEU A 145      -0.782  16.409  -7.908  1.00 83.62           H  
ATOM   2217  CD1 LEU A 145      -2.169  17.577  -9.051  1.00 83.62           C  
ATOM   2218 HD11 LEU A 145      -2.232  18.567  -9.502  1.00 83.62           H  
ATOM   2219 HD12 LEU A 145      -2.965  17.463  -8.314  1.00 83.62           H  
ATOM   2220 HD13 LEU A 145      -2.306  16.821  -9.824  1.00 83.62           H  
ATOM   2221  CD2 LEU A 145       0.269  17.389  -9.476  1.00 83.62           C  
ATOM   2222 HD21 LEU A 145       1.244  17.200  -9.028  1.00 83.62           H  
ATOM   2223 HD22 LEU A 145       0.286  18.355  -9.981  1.00 83.62           H  
ATOM   2224 HD23 LEU A 145       0.057  16.606 -10.204  1.00 83.62           H  
ATOM   2225  N   ASP A 146      -2.581  16.425  -5.445  1.00 88.27           N  
ATOM   2226  H   ASP A 146      -3.397  16.918  -5.780  1.00 88.27           H  
ATOM   2227  CA  ASP A 146      -2.734  15.010  -5.129  1.00 88.27           C  
ATOM   2228  HA  ASP A 146      -1.795  14.627  -4.729  1.00 88.27           H  
ATOM   2229  C   ASP A 146      -3.067  14.229  -6.402  1.00 88.27           C  
ATOM   2230  CB  ASP A 146      -3.810  14.795  -4.055  1.00 88.27           C  
ATOM   2231  HB2 ASP A 146      -4.713  15.334  -4.339  1.00 88.27           H  
ATOM   2232  HB3 ASP A 146      -4.053  13.733  -4.023  1.00 88.27           H  
ATOM   2233  O   ASP A 146      -4.047  14.534  -7.087  1.00 88.27           O  
ATOM   2234  CG  ASP A 146      -3.383  15.210  -2.644  1.00 88.27           C  
ATOM   2235  OD1 ASP A 146      -2.169  15.181  -2.339  1.00 88.27           O  
ATOM   2236  OD2 ASP A 146      -4.288  15.461  -1.822  1.00 88.27           O  
ATOM   2237  N   VAL A 147      -2.272  13.201  -6.697  1.00 90.05           N  
ATOM   2238  H   VAL A 147      -1.497  13.024  -6.074  1.00 90.05           H  
ATOM   2239  CA  VAL A 147      -2.523  12.239  -7.780  1.00 90.05           C  
ATOM   2240  HA  VAL A 147      -3.386  12.567  -8.359  1.00 90.05           H  
ATOM   2241  C   VAL A 147      -2.858  10.890  -7.174  1.00 90.05           C  
ATOM   2242  CB  VAL A 147      -1.332  12.135  -8.744  1.00 90.05           C  
ATOM   2243  HB  VAL A 147      -0.439  11.832  -8.198  1.00 90.05           H  
ATOM   2244  O   VAL A 147      -2.138  10.405  -6.305  1.00 90.05           O  
ATOM   2245  CG1 VAL A 147      -1.583  11.112  -9.863  1.00 90.05           C  
ATOM   2246 HG11 VAL A 147      -0.720  11.081 -10.528  1.00 90.05           H  
ATOM   2247 HG12 VAL A 147      -1.714  10.112  -9.449  1.00 90.05           H  
ATOM   2248 HG13 VAL A 147      -2.467  11.391 -10.435  1.00 90.05           H  
ATOM   2249  CG2 VAL A 147      -1.085  13.507  -9.373  1.00 90.05           C  
ATOM   2250 HG21 VAL A 147      -0.376  13.419 -10.196  1.00 90.05           H  
ATOM   2251 HG22 VAL A 147      -0.677  14.191  -8.629  1.00 90.05           H  
ATOM   2252 HG23 VAL A 147      -2.015  13.917  -9.768  1.00 90.05           H  
ATOM   2253  N   ALA A 148      -3.938  10.267  -7.640  1.00 93.02           N  
ATOM   2254  H   ALA A 148      -4.457  10.696  -8.393  1.00 93.02           H  
ATOM   2255  CA  ALA A 148      -4.413   9.002  -7.094  1.00 93.02           C  
ATOM   2256  HA  ALA A 148      -3.692   8.627  -6.368  1.00 93.02           H  
ATOM   2257  C   ALA A 148      -4.559   7.938  -8.184  1.00 93.02           C  
ATOM   2258  CB  ALA A 148      -5.716   9.248  -6.329  1.00 93.02           C  
ATOM   2259  HB1 ALA A 148      -6.472   9.653  -7.001  1.00 93.02           H  
ATOM   2260  HB2 ALA A 148      -6.079   8.309  -5.910  1.00 93.02           H  
ATOM   2261  HB3 ALA A 148      -5.540   9.956  -5.519  1.00 93.02           H  
ATOM   2262  O   ALA A 148      -5.286   8.130  -9.157  1.00 93.02           O  
ATOM   2263  N   PHE A 149      -3.901   6.795  -7.992  1.00 95.47           N  
ATOM   2264  H   PHE A 149      -3.320   6.727  -7.168  1.00 95.47           H  
ATOM   2265  CA  PHE A 149      -4.083   5.590  -8.798  1.00 95.47           C  
ATOM   2266  HA  PHE A 149      -4.482   5.858  -9.777  1.00 95.47           H  
ATOM   2267  C   PHE A 149      -5.081   4.682  -8.085  1.00 95.47           C  
ATOM   2268  CB  PHE A 149      -2.755   4.851  -9.011  1.00 95.47           C  
ATOM   2269  HB2 PHE A 149      -2.413   4.458  -8.054  1.00 95.47           H  
ATOM   2270  HB3 PHE A 149      -2.950   3.995  -9.657  1.00 95.47           H  
ATOM   2271  O   PHE A 149      -4.762   4.107  -7.043  1.00 95.47           O  
ATOM   2272  CG  PHE A 149      -1.630   5.667  -9.606  1.00 95.47           C  
ATOM   2273  CD1 PHE A 149      -1.276   5.500 -10.956  1.00 95.47           C  
ATOM   2274  HD1 PHE A 149      -1.813   4.799 -11.577  1.00 95.47           H  
ATOM   2275  CD2 PHE A 149      -0.923   6.587  -8.808  1.00 95.47           C  
ATOM   2276  HD2 PHE A 149      -1.178   6.722  -7.767  1.00 95.47           H  
ATOM   2277  CE1 PHE A 149      -0.236   6.268 -11.504  1.00 95.47           C  
ATOM   2278  HE1 PHE A 149       0.016   6.171 -12.550  1.00 95.47           H  
ATOM   2279  CE2 PHE A 149       0.109   7.357  -9.361  1.00 95.47           C  
ATOM   2280  HE2 PHE A 149       0.622   8.086  -8.752  1.00 95.47           H  
ATOM   2281  CZ  PHE A 149       0.461   7.192 -10.708  1.00 95.47           C  
ATOM   2282  HZ  PHE A 149       1.260   7.786 -11.127  1.00 95.47           H  
ATOM   2283  N   HIS A 150      -6.280   4.558  -8.638  1.00 96.99           N  
ATOM   2284  H   HIS A 150      -6.451   5.042  -9.508  1.00 96.99           H  
ATOM   2285  CA  HIS A 150      -7.353   3.718  -8.126  1.00 96.99           C  
ATOM   2286  HA  HIS A 150      -7.212   3.546  -7.059  1.00 96.99           H  
ATOM   2287  C   HIS A 150      -7.334   2.376  -8.851  1.00 96.99           C  
ATOM   2288  CB  HIS A 150      -8.702   4.419  -8.330  1.00 96.99           C  
ATOM   2289  HB2 HIS A 150      -9.487   3.783  -7.923  1.00 96.99           H  
ATOM   2290  HB3 HIS A 150      -8.889   4.537  -9.397  1.00 96.99           H  
ATOM   2291  O   HIS A 150      -7.607   2.322 -10.046  1.00 96.99           O  
ATOM   2292  CG  HIS A 150      -8.796   5.775  -7.684  1.00 96.99           C  
ATOM   2293  CD2 HIS A 150      -8.380   6.965  -8.220  1.00 96.99           C  
ATOM   2294  HD2 HIS A 150      -7.905   7.096  -9.181  1.00 96.99           H  
ATOM   2295  ND1 HIS A 150      -9.352   6.054  -6.457  1.00 96.99           N  
ATOM   2296  HD1 HIS A 150      -9.760   5.387  -5.817  1.00 96.99           H  
ATOM   2297  CE1 HIS A 150      -9.275   7.380  -6.258  1.00 96.99           C  
ATOM   2298  HE1 HIS A 150      -9.635   7.899  -5.382  1.00 96.99           H  
ATOM   2299  NE2 HIS A 150      -8.696   7.980  -7.310  1.00 96.99           N  
ATOM   2300  N   TYR A 151      -7.037   1.299  -8.132  1.00 98.19           N  
ATOM   2301  H   TYR A 151      -6.813   1.423  -7.155  1.00 98.19           H  
ATOM   2302  CA  TYR A 151      -7.094  -0.070  -8.636  1.00 98.19           C  
ATOM   2303  HA  TYR A 151      -7.142  -0.057  -9.725  1.00 98.19           H  
ATOM   2304  C   TYR A 151      -8.350  -0.754  -8.099  1.00 98.19           C  
ATOM   2305  CB  TYR A 151      -5.829  -0.837  -8.237  1.00 98.19           C  
ATOM   2306  HB2 TYR A 151      -5.810  -0.939  -7.152  1.00 98.19           H  
ATOM   2307  HB3 TYR A 151      -5.884  -1.839  -8.661  1.00 98.19           H  
ATOM   2308  O   TYR A 151      -8.559  -0.815  -6.882  1.00 98.19           O  
ATOM   2309  CG  TYR A 151      -4.537  -0.189  -8.688  1.00 98.19           C  
ATOM   2310  CD1 TYR A 151      -4.021  -0.476  -9.964  1.00 98.19           C  
ATOM   2311  HD1 TYR A 151      -4.540  -1.163 -10.616  1.00 98.19           H  
ATOM   2312  CD2 TYR A 151      -3.870   0.724  -7.847  1.00 98.19           C  
ATOM   2313  HD2 TYR A 151      -4.282   0.965  -6.878  1.00 98.19           H  
ATOM   2314  CE1 TYR A 151      -2.846   0.158 -10.402  1.00 98.19           C  
ATOM   2315  HE1 TYR A 151      -2.454  -0.052 -11.387  1.00 98.19           H  
ATOM   2316  CE2 TYR A 151      -2.688   1.352  -8.280  1.00 98.19           C  
ATOM   2317  HE2 TYR A 151      -2.192   2.060  -7.633  1.00 98.19           H  
ATOM   2318  OH  TYR A 151      -1.045   1.706  -9.988  1.00 98.19           O  
ATOM   2319  HH  TYR A 151      -0.743   2.336  -9.330  1.00 98.19           H  
ATOM   2320  CZ  TYR A 151      -2.176   1.077  -9.566  1.00 98.19           C  
ATOM   2321  N   PHE A 152      -9.174  -1.286  -9.000  1.00 97.92           N  
ATOM   2322  H   PHE A 152      -8.927  -1.203  -9.976  1.00 97.92           H  
ATOM   2323  CA  PHE A 152     -10.467  -1.889  -8.671  1.00 97.92           C  
ATOM   2324  HA  PHE A 152     -10.716  -1.651  -7.637  1.00 97.92           H  
ATOM   2325  C   PHE A 152     -10.435  -3.411  -8.802  1.00 97.92           C  
ATOM   2326  CB  PHE A 152     -11.564  -1.287  -9.555  1.00 97.92           C  
ATOM   2327  HB2 PHE A 152     -12.519  -1.739  -9.289  1.00 97.92           H  
ATOM   2328  HB3 PHE A 152     -11.360  -1.543 -10.594  1.00 97.92           H  
ATOM   2329  O   PHE A 152      -9.827  -3.957  -9.724  1.00 97.92           O  
ATOM   2330  CG  PHE A 152     -11.694   0.217  -9.427  1.00 97.92           C  
ATOM   2331  CD1 PHE A 152     -12.321   0.780  -8.299  1.00 97.92           C  
ATOM   2332  HD1 PHE A 152     -12.714   0.140  -7.523  1.00 97.92           H  
ATOM   2333  CD2 PHE A 152     -11.176   1.056 -10.431  1.00 97.92           C  
ATOM   2334  HD2 PHE A 152     -10.684   0.637 -11.296  1.00 97.92           H  
ATOM   2335  CE1 PHE A 152     -12.442   2.177  -8.183  1.00 97.92           C  
ATOM   2336  HE1 PHE A 152     -12.931   2.610  -7.322  1.00 97.92           H  
ATOM   2337  CE2 PHE A 152     -11.299   2.451 -10.314  1.00 97.92           C  
ATOM   2338  HE2 PHE A 152     -10.905   3.086 -11.094  1.00 97.92           H  
ATOM   2339  CZ  PHE A 152     -11.935   3.012  -9.194  1.00 97.92           C  
ATOM   2340  HZ  PHE A 152     -12.031   4.085  -9.113  1.00 97.92           H  
ATOM   2341  N   HIS A 153     -11.134  -4.105  -7.900  1.00 97.73           N  
ATOM   2342  H   HIS A 153     -11.585  -3.592  -7.156  1.00 97.73           H  
ATOM   2343  CA  HIS A 153     -11.164  -5.571  -7.829  1.00 97.73           C  
ATOM   2344  HA  HIS A 153     -11.689  -5.829  -6.909  1.00 97.73           H  
ATOM   2345  C   HIS A 153      -9.764  -6.190  -7.697  1.00 97.73           C  
ATOM   2346  CB  HIS A 153     -11.989  -6.158  -8.980  1.00 97.73           C  
ATOM   2347  HB2 HIS A 153     -12.085  -7.235  -8.835  1.00 97.73           H  
ATOM   2348  HB3 HIS A 153     -11.458  -5.998  -9.918  1.00 97.73           H  
ATOM   2349  O   HIS A 153      -9.426  -7.171  -8.360  1.00 97.73           O  
ATOM   2350  CG  HIS A 153     -13.370  -5.570  -9.078  1.00 97.73           C  
ATOM   2351  CD2 HIS A 153     -13.860  -4.762 -10.070  1.00 97.73           C  
ATOM   2352  HD2 HIS A 153     -13.331  -4.420 -10.947  1.00 97.73           H  
ATOM   2353  ND1 HIS A 153     -14.372  -5.722  -8.147  1.00 97.73           N  
ATOM   2354  HD1 HIS A 153     -14.310  -6.233  -7.279  1.00 97.73           H  
ATOM   2355  CE1 HIS A 153     -15.441  -5.032  -8.574  1.00 97.73           C  
ATOM   2356  HE1 HIS A 153     -16.380  -4.951  -8.048  1.00 97.73           H  
ATOM   2357  NE2 HIS A 153     -15.177  -4.434  -9.743  1.00 97.73           N  
ATOM   2358  N   VAL A 154      -8.940  -5.582  -6.845  1.00 98.45           N  
ATOM   2359  H   VAL A 154      -9.299  -4.786  -6.336  1.00 98.45           H  
ATOM   2360  CA  VAL A 154      -7.592  -6.040  -6.526  1.00 98.45           C  
ATOM   2361  HA  VAL A 154      -7.030  -6.086  -7.459  1.00 98.45           H  
ATOM   2362  C   VAL A 154      -7.645  -7.434  -5.916  1.00 98.45           C  
ATOM   2363  CB  VAL A 154      -6.872  -5.060  -5.581  1.00 98.45           C  
ATOM   2364  HB  VAL A 154      -7.467  -4.931  -4.677  1.00 98.45           H  
ATOM   2365  O   VAL A 154      -8.477  -7.724  -5.055  1.00 98.45           O  
ATOM   2366  CG1 VAL A 154      -5.469  -5.540  -5.175  1.00 98.45           C  
ATOM   2367 HG11 VAL A 154      -4.969  -4.766  -4.592  1.00 98.45           H  
ATOM   2368 HG12 VAL A 154      -5.539  -6.432  -4.553  1.00 98.45           H  
ATOM   2369 HG13 VAL A 154      -4.874  -5.756  -6.063  1.00 98.45           H  
ATOM   2370  CG2 VAL A 154      -6.707  -3.698  -6.258  1.00 98.45           C  
ATOM   2371 HG21 VAL A 154      -6.034  -3.774  -7.111  1.00 98.45           H  
ATOM   2372 HG22 VAL A 154      -7.672  -3.312  -6.586  1.00 98.45           H  
ATOM   2373 HG23 VAL A 154      -6.294  -2.993  -5.537  1.00 98.45           H  
ATOM   2374  N   ASN A 155      -6.708  -8.276  -6.331  1.00 98.43           N  
ATOM   2375  H   ASN A 155      -6.101  -7.959  -7.073  1.00 98.43           H  
ATOM   2376  CA  ASN A 155      -6.397  -9.544  -5.701  1.00 98.43           C  
ATOM   2377  HA  ASN A 155      -6.869  -9.569  -4.719  1.00 98.43           H  
ATOM   2378  C   ASN A 155      -4.880  -9.670  -5.500  1.00 98.43           C  
ATOM   2379  CB  ASN A 155      -7.023 -10.688  -6.507  1.00 98.43           C  
ATOM   2380  HB2 ASN A 155      -8.101 -10.686  -6.345  1.00 98.43           H  
ATOM   2381  HB3 ASN A 155      -6.847 -10.539  -7.572  1.00 98.43           H  
ATOM   2382  O   ASN A 155      -4.115  -9.546  -6.463  1.00 98.43           O  
ATOM   2383  CG  ASN A 155      -6.479 -12.036  -6.076  1.00 98.43           C  
ATOM   2384  ND2 ASN A 155      -5.608 -12.616  -6.866  1.00 98.43           N  
ATOM   2385 HD21 ASN A 155      -5.210 -13.485  -6.539  1.00 98.43           H  
ATOM   2386 HD22 ASN A 155      -5.340 -12.154  -7.723  1.00 98.43           H  
ATOM   2387  OD1 ASN A 155      -6.777 -12.564  -5.017  1.00 98.43           O  
ATOM   2388  N   VAL A 156      -4.477  -9.949  -4.257  1.00 98.36           N  
ATOM   2389  H   VAL A 156      -5.191 -10.038  -3.549  1.00 98.36           H  
ATOM   2390  CA  VAL A 156      -3.090 -10.207  -3.846  1.00 98.36           C  
ATOM   2391  HA  VAL A 156      -2.416  -9.892  -4.643  1.00 98.36           H  
ATOM   2392  C   VAL A 156      -2.909 -11.710  -3.629  1.00 98.36           C  
ATOM   2393  CB  VAL A 156      -2.711  -9.409  -2.582  1.00 98.36           C  
ATOM   2394  HB  VAL A 156      -3.345  -9.733  -1.756  1.00 98.36           H  
ATOM   2395  O   VAL A 156      -3.526 -12.311  -2.747  1.00 98.36           O  
ATOM   2396  CG1 VAL A 156      -1.242  -9.632  -2.196  1.00 98.36           C  
ATOM   2397 HG11 VAL A 156      -1.064 -10.682  -1.965  1.00 98.36           H  
ATOM   2398 HG12 VAL A 156      -0.999  -9.048  -1.308  1.00 98.36           H  
ATOM   2399 HG13 VAL A 156      -0.585  -9.328  -3.011  1.00 98.36           H  
ATOM   2400  CG2 VAL A 156      -2.921  -7.901  -2.777  1.00 98.36           C  
ATOM   2401 HG21 VAL A 156      -2.604  -7.365  -1.882  1.00 98.36           H  
ATOM   2402 HG22 VAL A 156      -2.338  -7.550  -3.629  1.00 98.36           H  
ATOM   2403 HG23 VAL A 156      -3.976  -7.686  -2.946  1.00 98.36           H  
ATOM   2404  N   GLY A 157      -2.069 -12.324  -4.461  1.00 98.28           N  
ATOM   2405  H   GLY A 157      -1.624 -11.761  -5.171  1.00 98.28           H  
ATOM   2406  CA  GLY A 157      -1.752 -13.750  -4.428  1.00 98.28           C  
ATOM   2407  HA2 GLY A 157      -2.674 -14.321  -4.536  1.00 98.28           H  
ATOM   2408  HA3 GLY A 157      -1.102 -13.981  -5.272  1.00 98.28           H  
ATOM   2409  C   GLY A 157      -1.053 -14.201  -3.144  1.00 98.28           C  
ATOM   2410  O   GLY A 157      -0.714 -13.399  -2.277  1.00 98.28           O  
ATOM   2411  N   GLY A 158      -0.883 -15.514  -2.996  1.00 98.01           N  
ATOM   2412  H   GLY A 158      -1.127 -16.140  -3.750  1.00 98.01           H  
ATOM   2413  CA  GLY A 158      -0.194 -16.107  -1.851  1.00 98.01           C  
ATOM   2414  HA2 GLY A 158      -0.540 -17.131  -1.710  1.00 98.01           H  
ATOM   2415  HA3 GLY A 158      -0.408 -15.545  -0.942  1.00 98.01           H  
ATOM   2416  C   GLY A 158       1.315 -16.127  -2.023  1.00 98.01           C  
ATOM   2417  O   GLY A 158       1.842 -15.761  -3.076  1.00 98.01           O  
ATOM   2418  N   ALA A 159       2.006 -16.600  -0.987  1.00 98.11           N  
ATOM   2419  H   ALA A 159       1.520 -16.832  -0.132  1.00 98.11           H  
ATOM   2420  CA  ALA A 159       3.442 -16.854  -1.043  1.00 98.11           C  
ATOM   2421  HA  ALA A 159       3.959 -15.919  -1.261  1.00 98.11           H  
ATOM   2422  C   ALA A 159       3.816 -17.864  -2.149  1.00 98.11           C  
ATOM   2423  CB  ALA A 159       3.886 -17.347   0.339  1.00 98.11           C  
ATOM   2424  HB1 ALA A 159       4.960 -17.531   0.328  1.00 98.11           H  
ATOM   2425  HB2 ALA A 159       3.670 -16.587   1.090  1.00 98.11           H  
ATOM   2426  HB3 ALA A 159       3.368 -18.271   0.596  1.00 98.11           H  
ATOM   2427  O   ALA A 159       4.883 -17.750  -2.738  1.00 98.11           O  
ATOM   2428  N   ASP A 160       2.922 -18.800  -2.488  1.00 98.14           N  
ATOM   2429  H   ASP A 160       2.006 -18.767  -2.063  1.00 98.14           H  
ATOM   2430  CA  ASP A 160       3.080 -19.783  -3.572  1.00 98.14           C  
ATOM   2431  HA  ASP A 160       4.000 -20.343  -3.408  1.00 98.14           H  
ATOM   2432  C   ASP A 160       3.175 -19.150  -4.970  1.00 98.14           C  
ATOM   2433  CB  ASP A 160       1.890 -20.760  -3.522  1.00 98.14           C  
ATOM   2434  HB2 ASP A 160       1.865 -21.236  -2.542  1.00 98.14           H  
ATOM   2435  HB3 ASP A 160       2.050 -21.543  -4.263  1.00 98.14           H  
ATOM   2436  O   ASP A 160       3.719 -19.745  -5.898  1.00 98.14           O  
ATOM   2437  CG  ASP A 160       0.534 -20.081  -3.779  1.00 98.14           C  
ATOM   2438  OD1 ASP A 160       0.197 -19.138  -3.019  1.00 98.14           O  
ATOM   2439  OD2 ASP A 160      -0.169 -20.497  -4.725  1.00 98.14           O  
ATOM   2440  N   VAL A 161       2.668 -17.926  -5.111  1.00 98.23           N  
ATOM   2441  H   VAL A 161       2.235 -17.514  -4.296  1.00 98.23           H  
ATOM   2442  CA  VAL A 161       2.742 -17.117  -6.329  1.00 98.23           C  
ATOM   2443  HA  VAL A 161       3.416 -17.611  -7.030  1.00 98.23           H  
ATOM   2444  C   VAL A 161       3.384 -15.764  -6.040  1.00 98.23           C  
ATOM   2445  CB  VAL A 161       1.367 -16.990  -7.019  1.00 98.23           C  
ATOM   2446  HB  VAL A 161       1.462 -16.329  -7.880  1.00 98.23           H  
ATOM   2447  O   VAL A 161       2.971 -14.769  -6.629  1.00 98.23           O  
ATOM   2448  CG1 VAL A 161       0.886 -18.336  -7.567  1.00 98.23           C  
ATOM   2449 HG11 VAL A 161       0.717 -19.034  -6.746  1.00 98.23           H  
ATOM   2450 HG12 VAL A 161       1.646 -18.760  -8.224  1.00 98.23           H  
ATOM   2451 HG13 VAL A 161      -0.046 -18.212  -8.117  1.00 98.23           H  
ATOM   2452  CG2 VAL A 161       0.286 -16.414  -6.094  1.00 98.23           C  
ATOM   2453 HG21 VAL A 161      -0.635 -16.253  -6.655  1.00 98.23           H  
ATOM   2454 HG22 VAL A 161       0.089 -17.114  -5.282  1.00 98.23           H  
ATOM   2455 HG23 VAL A 161       0.625 -15.467  -5.672  1.00 98.23           H  
ATOM   2456  N   ASN A 162       4.346 -15.707  -5.112  1.00 98.55           N  
ATOM   2457  H   ASN A 162       4.611 -16.565  -4.650  1.00 98.55           H  
ATOM   2458  CA  ASN A 162       5.150 -14.519  -4.795  1.00 98.55           C  
ATOM   2459  HA  ASN A 162       5.590 -14.683  -3.811  1.00 98.55           H  
ATOM   2460  C   ASN A 162       4.320 -13.228  -4.669  1.00 98.55           C  
ATOM   2461  CB  ASN A 162       6.308 -14.413  -5.803  1.00 98.55           C  
ATOM   2462  HB2 ASN A 162       6.896 -13.518  -5.599  1.00 98.55           H  
ATOM   2463  HB3 ASN A 162       5.904 -14.336  -6.813  1.00 98.55           H  
ATOM   2464  O   ASN A 162       4.667 -12.185  -5.228  1.00 98.55           O  
ATOM   2465  CG  ASN A 162       7.253 -15.596  -5.735  1.00 98.55           C  
ATOM   2466  ND2 ASN A 162       7.890 -15.933  -6.829  1.00 98.55           N  
ATOM   2467 HD21 ASN A 162       8.677 -16.548  -6.677  1.00 98.55           H  
ATOM   2468 HD22 ASN A 162       7.883 -15.319  -7.631  1.00 98.55           H  
ATOM   2469  OD1 ASN A 162       7.431 -16.224  -4.707  1.00 98.55           O  
ATOM   2470  N   TYR A 163       3.174 -13.320  -3.987  1.00 98.63           N  
ATOM   2471  H   TYR A 163       2.937 -14.215  -3.584  1.00 98.63           H  
ATOM   2472  CA  TYR A 163       2.247 -12.210  -3.761  1.00 98.63           C  
ATOM   2473  HA  TYR A 163       1.340 -12.648  -3.345  1.00 98.63           H  
ATOM   2474  C   TYR A 163       1.796 -11.491  -5.039  1.00 98.63           C  
ATOM   2475  CB  TYR A 163       2.804 -11.272  -2.682  1.00 98.63           C  
ATOM   2476  HB2 TYR A 163       2.100 -10.456  -2.519  1.00 98.63           H  
ATOM   2477  HB3 TYR A 163       3.745 -10.836  -3.019  1.00 98.63           H  
ATOM   2478  O   TYR A 163       1.578 -10.281  -5.029  1.00 98.63           O  
ATOM   2479  CG  TYR A 163       3.012 -11.979  -1.362  1.00 98.63           C  
ATOM   2480  CD1 TYR A 163       1.914 -12.157  -0.500  1.00 98.63           C  
ATOM   2481  HD1 TYR A 163       0.942 -11.774  -0.774  1.00 98.63           H  
ATOM   2482  CD2 TYR A 163       4.276 -12.490  -1.011  1.00 98.63           C  
ATOM   2483  HD2 TYR A 163       5.119 -12.351  -1.672  1.00 98.63           H  
ATOM   2484  CE1 TYR A 163       2.084 -12.818   0.728  1.00 98.63           C  
ATOM   2485  HE1 TYR A 163       1.249 -12.943   1.401  1.00 98.63           H  
ATOM   2486  CE2 TYR A 163       4.441 -13.177   0.207  1.00 98.63           C  
ATOM   2487  HE2 TYR A 163       5.402 -13.589   0.478  1.00 98.63           H  
ATOM   2488  OH  TYR A 163       3.478 -14.001   2.260  1.00 98.63           O  
ATOM   2489  HH  TYR A 163       2.638 -14.086   2.718  1.00 98.63           H  
ATOM   2490  CZ  TYR A 163       3.346 -13.331   1.086  1.00 98.63           C  
ATOM   2491  N   LYS A 164       1.637 -12.229  -6.148  1.00 98.54           N  
ATOM   2492  H   LYS A 164       1.965 -13.183  -6.110  1.00 98.54           H  
ATOM   2493  CA  LYS A 164       1.205 -11.693  -7.448  1.00 98.54           C  
ATOM   2494  HA  LYS A 164       2.043 -11.132  -7.861  1.00 98.54           H  
ATOM   2495  C   LYS A 164       0.010 -10.750  -7.317  1.00 98.54           C  
ATOM   2496  CB  LYS A 164       0.854 -12.848  -8.396  1.00 98.54           C  
ATOM   2497  HB2 LYS A 164       1.704 -13.527  -8.458  1.00 98.54           H  
ATOM   2498  HB3 LYS A 164       0.009 -13.396  -7.980  1.00 98.54           H  
ATOM   2499  O   LYS A 164      -1.026 -11.156  -6.790  1.00 98.54           O  
ATOM   2500  CG  LYS A 164       0.525 -12.352  -9.816  1.00 98.54           C  
ATOM   2501  HG2 LYS A 164       1.397 -11.833 -10.212  1.00 98.54           H  
ATOM   2502  HG3 LYS A 164      -0.311 -11.652  -9.792  1.00 98.54           H  
ATOM   2503  CD  LYS A 164       0.172 -13.498 -10.769  1.00 98.54           C  
ATOM   2504  HD2 LYS A 164       0.099 -13.092 -11.778  1.00 98.54           H  
ATOM   2505  HD3 LYS A 164       0.976 -14.234 -10.749  1.00 98.54           H  
ATOM   2506  CE  LYS A 164      -1.159 -14.154 -10.381  1.00 98.54           C  
ATOM   2507  HE2 LYS A 164      -1.942 -13.396 -10.414  1.00 98.54           H  
ATOM   2508  HE3 LYS A 164      -1.085 -14.509  -9.353  1.00 98.54           H  
ATOM   2509  NZ  LYS A 164      -1.489 -15.285 -11.281  1.00 98.54           N  
ATOM   2510  HZ1 LYS A 164      -0.765 -15.987 -11.232  1.00 98.54           H  
ATOM   2511  HZ2 LYS A 164      -2.363 -15.709 -11.005  1.00 98.54           H  
ATOM   2512  HZ3 LYS A 164      -1.569 -14.964 -12.235  1.00 98.54           H  
ATOM   2513  N   ILE A 165       0.117  -9.547  -7.873  1.00 98.50           N  
ATOM   2514  H   ILE A 165       0.987  -9.296  -8.320  1.00 98.50           H  
ATOM   2515  CA  ILE A 165      -0.980  -8.577  -7.876  1.00 98.50           C  
ATOM   2516  HA  ILE A 165      -1.665  -8.868  -7.080  1.00 98.50           H  
ATOM   2517  C   ILE A 165      -1.769  -8.622  -9.181  1.00 98.50           C  
ATOM   2518  CB  ILE A 165      -0.485  -7.172  -7.504  1.00 98.50           C  
ATOM   2519  HB  ILE A 165       0.145  -7.297  -6.623  1.00 98.50           H  
ATOM   2520  O   ILE A 165      -1.217  -8.702 -10.276  1.00 98.50           O  
ATOM   2521  CG1 ILE A 165      -1.667  -6.264  -7.103  1.00 98.50           C  
ATOM   2522 HG12 ILE A 165      -1.993  -5.670  -7.957  1.00 98.50           H  
ATOM   2523 HG13 ILE A 165      -2.513  -6.863  -6.765  1.00 98.50           H  
ATOM   2524  CG2 ILE A 165       0.365  -6.527  -8.614  1.00 98.50           C  
ATOM   2525 HG21 ILE A 165      -0.241  -6.289  -9.488  1.00 98.50           H  
ATOM   2526 HG22 ILE A 165       0.813  -5.607  -8.238  1.00 98.50           H  
ATOM   2527 HG23 ILE A 165       1.172  -7.196  -8.913  1.00 98.50           H  
ATOM   2528  CD1 ILE A 165      -1.279  -5.342  -5.947  1.00 98.50           C  
ATOM   2529 HD11 ILE A 165      -0.349  -4.821  -6.172  1.00 98.50           H  
ATOM   2530 HD12 ILE A 165      -1.125  -5.933  -5.044  1.00 98.50           H  
ATOM   2531 HD13 ILE A 165      -2.083  -4.629  -5.761  1.00 98.50           H  
ATOM   2532  N   THR A 166      -3.088  -8.578  -9.063  1.00 98.47           N  
ATOM   2533  H   THR A 166      -3.467  -8.502  -8.130  1.00 98.47           H  
ATOM   2534  CA  THR A 166      -4.040  -8.513 -10.180  1.00 98.47           C  
ATOM   2535  HA  THR A 166      -3.545  -8.117 -11.067  1.00 98.47           H  
ATOM   2536  C   THR A 166      -5.163  -7.553  -9.814  1.00 98.47           C  
ATOM   2537  CB  THR A 166      -4.613  -9.902 -10.515  1.00 98.47           C  
ATOM   2538  HB  THR A 166      -5.452  -9.789 -11.201  1.00 98.47           H  
ATOM   2539  O   THR A 166      -5.416  -7.349  -8.632  1.00 98.47           O  
ATOM   2540  CG2 THR A 166      -3.578 -10.819 -11.166  1.00 98.47           C  
ATOM   2541 HG21 THR A 166      -2.770 -11.030 -10.466  1.00 98.47           H  
ATOM   2542 HG22 THR A 166      -3.172 -10.336 -12.054  1.00 98.47           H  
ATOM   2543 HG23 THR A 166      -4.062 -11.751 -11.459  1.00 98.47           H  
ATOM   2544  OG1 THR A 166      -5.051 -10.564  -9.348  1.00 98.47           O  
ATOM   2545  HG1 THR A 166      -4.727 -10.051  -8.603  1.00 98.47           H  
ATOM   2546  N   TYR A 167      -5.822  -6.961 -10.802  1.00 98.33           N  
ATOM   2547  H   TYR A 167      -5.541  -7.119 -11.759  1.00 98.33           H  
ATOM   2548  CA  TYR A 167      -6.981  -6.079 -10.637  1.00 98.33           C  
ATOM   2549  HA  TYR A 167      -7.638  -6.480  -9.864  1.00 98.33           H  
ATOM   2550  C   TYR A 167      -7.767  -6.047 -11.949  1.00 98.33           C  
ATOM   2551  CB  TYR A 167      -6.535  -4.670 -10.214  1.00 98.33           C  
ATOM   2552  HB2 TYR A 167      -6.204  -4.711  -9.176  1.00 98.33           H  
ATOM   2553  HB3 TYR A 167      -7.381  -3.983 -10.253  1.00 98.33           H  
ATOM   2554  O   TYR A 167      -7.233  -6.416 -12.995  1.00 98.33           O  
ATOM   2555  CG  TYR A 167      -5.416  -4.103 -11.051  1.00 98.33           C  
ATOM   2556  CD1 TYR A 167      -4.086  -4.270 -10.624  1.00 98.33           C  
ATOM   2557  HD1 TYR A 167      -3.876  -4.743  -9.676  1.00 98.33           H  
ATOM   2558  CD2 TYR A 167      -5.702  -3.457 -12.269  1.00 98.33           C  
ATOM   2559  HD2 TYR A 167      -6.725  -3.317 -12.585  1.00 98.33           H  
ATOM   2560  CE1 TYR A 167      -3.034  -3.819 -11.432  1.00 98.33           C  
ATOM   2561  HE1 TYR A 167      -2.011  -3.948 -11.110  1.00 98.33           H  
ATOM   2562  CE2 TYR A 167      -4.651  -3.009 -13.085  1.00 98.33           C  
ATOM   2563  HE2 TYR A 167      -4.859  -2.522 -14.026  1.00 98.33           H  
ATOM   2564  OH  TYR A 167      -2.303  -2.820 -13.461  1.00 98.33           O  
ATOM   2565  HH  TYR A 167      -1.493  -2.840 -12.947  1.00 98.33           H  
ATOM   2566  CZ  TYR A 167      -3.322  -3.202 -12.667  1.00 98.33           C  
ATOM   2567  N   TYR A 168      -9.033  -5.651 -11.899  1.00 97.65           N  
ATOM   2568  H   TYR A 168      -9.397  -5.294 -11.027  1.00 97.65           H  
ATOM   2569  CA  TYR A 168      -9.879  -5.578 -13.090  1.00 97.65           C  
ATOM   2570  HA  TYR A 168      -9.667  -6.422 -13.746  1.00 97.65           H  
ATOM   2571  C   TYR A 168      -9.622  -4.305 -13.897  1.00 97.65           C  
ATOM   2572  CB  TYR A 168     -11.341  -5.658 -12.656  1.00 97.65           C  
ATOM   2573  HB2 TYR A 168     -11.514  -6.614 -12.163  1.00 97.65           H  
ATOM   2574  HB3 TYR A 168     -11.513  -4.859 -11.934  1.00 97.65           H  
ATOM   2575  O   TYR A 168      -9.555  -4.365 -15.121  1.00 97.65           O  
ATOM   2576  CG  TYR A 168     -12.335  -5.512 -13.789  1.00 97.65           C  
ATOM   2577  CD1 TYR A 168     -13.005  -4.289 -13.983  1.00 97.65           C  
ATOM   2578  HD1 TYR A 168     -12.819  -3.455 -13.324  1.00 97.65           H  
ATOM   2579  CD2 TYR A 168     -12.561  -6.588 -14.668  1.00 97.65           C  
ATOM   2580  HD2 TYR A 168     -12.035  -7.521 -14.526  1.00 97.65           H  
ATOM   2581  CE1 TYR A 168     -13.888  -4.132 -15.066  1.00 97.65           C  
ATOM   2582  HE1 TYR A 168     -14.373  -3.180 -15.225  1.00 97.65           H  
ATOM   2583  CE2 TYR A 168     -13.456  -6.440 -15.744  1.00 97.65           C  
ATOM   2584  HE2 TYR A 168     -13.632  -7.252 -16.435  1.00 97.65           H  
ATOM   2585  OH  TYR A 168     -14.963  -5.061 -16.998  1.00 97.65           O  
ATOM   2586  HH  TYR A 168     -15.276  -4.155 -17.051  1.00 97.65           H  
ATOM   2587  CZ  TYR A 168     -14.114  -5.209 -15.949  1.00 97.65           C  
ATOM   2588  N   ASP A 169      -9.464  -3.172 -13.211  1.00 96.77           N  
ATOM   2589  H   ASP A 169      -9.483  -3.193 -12.201  1.00 96.77           H  
ATOM   2590  CA  ASP A 169      -9.325  -1.865 -13.850  1.00 96.77           C  
ATOM   2591  HA  ASP A 169      -8.833  -2.001 -14.813  1.00 96.77           H  
ATOM   2592  C   ASP A 169      -8.459  -0.913 -13.015  1.00 96.77           C  
ATOM   2593  CB  ASP A 169     -10.728  -1.284 -14.105  1.00 96.77           C  
ATOM   2594  HB2 ASP A 169     -11.160  -0.953 -13.160  1.00 96.77           H  
ATOM   2595  HB3 ASP A 169     -11.365  -2.069 -14.512  1.00 96.77           H  
ATOM   2596  O   ASP A 169      -8.273  -1.121 -11.809  1.00 96.77           O  
ATOM   2597  CG  ASP A 169     -10.742  -0.135 -15.116  1.00 96.77           C  
ATOM   2598  OD1 ASP A 169      -9.718   0.040 -15.816  1.00 96.77           O  
ATOM   2599  OD2 ASP A 169     -11.791   0.539 -15.184  1.00 96.77           O  
ATOM   2600  N   VAL A 170      -7.934   0.123 -13.671  1.00 95.82           N  
ATOM   2601  H   VAL A 170      -8.247   0.263 -14.621  1.00 95.82           H  
ATOM   2602  CA  VAL A 170      -7.158   1.203 -13.062  1.00 95.82           C  
ATOM   2603  HA  VAL A 170      -7.369   1.177 -11.993  1.00 95.82           H  
ATOM   2604  C   VAL A 170      -7.611   2.563 -13.594  1.00 95.82           C  
ATOM   2605  CB  VAL A 170      -5.638   0.985 -13.213  1.00 95.82           C  
ATOM   2606  HB  VAL A 170      -5.396   0.038 -12.729  1.00 95.82           H  
ATOM   2607  O   VAL A 170      -7.658   2.788 -14.800  1.00 95.82           O  
ATOM   2608  CG1 VAL A 170      -5.150   0.890 -14.666  1.00 95.82           C  
ATOM   2609 HG11 VAL A 170      -5.292   1.842 -15.177  1.00 95.82           H  
ATOM   2610 HG12 VAL A 170      -5.710   0.119 -15.195  1.00 95.82           H  
ATOM   2611 HG13 VAL A 170      -4.092   0.630 -14.679  1.00 95.82           H  
ATOM   2612  CG2 VAL A 170      -4.833   2.081 -12.499  1.00 95.82           C  
ATOM   2613 HG21 VAL A 170      -4.994   3.049 -12.975  1.00 95.82           H  
ATOM   2614 HG22 VAL A 170      -3.770   1.842 -12.539  1.00 95.82           H  
ATOM   2615 HG23 VAL A 170      -5.139   2.138 -11.455  1.00 95.82           H  
ATOM   2616  N   ALA A 171      -7.878   3.499 -12.686  1.00 94.81           N  
ATOM   2617  H   ALA A 171      -7.804   3.246 -11.711  1.00 94.81           H  
ATOM   2618  CA  ALA A 171      -8.142   4.899 -13.010  1.00 94.81           C  
ATOM   2619  HA  ALA A 171      -8.048   5.047 -14.086  1.00 94.81           H  
ATOM   2620  C   ALA A 171      -7.114   5.807 -12.326  1.00 94.81           C  
ATOM   2621  CB  ALA A 171      -9.581   5.250 -12.620  1.00 94.81           C  
ATOM   2622  HB1 ALA A 171      -9.797   6.280 -12.903  1.00 94.81           H  
ATOM   2623  HB2 ALA A 171      -9.714   5.143 -11.543  1.00 94.81           H  
ATOM   2624  HB3 ALA A 171     -10.272   4.588 -13.140  1.00 94.81           H  
ATOM   2625  O   ALA A 171      -6.715   5.545 -11.193  1.00 94.81           O  
ATOM   2626  N   ILE A 172      -6.694   6.881 -12.998  1.00 92.49           N  
ATOM   2627  H   ILE A 172      -7.077   7.069 -13.913  1.00 92.49           H  
ATOM   2628  CA  ILE A 172      -5.741   7.852 -12.446  1.00 92.49           C  
ATOM   2629  HA  ILE A 172      -5.470   7.543 -11.437  1.00 92.49           H  
ATOM   2630  C   ILE A 172      -6.429   9.214 -12.345  1.00 92.49           C  
ATOM   2631  CB  ILE A 172      -4.420   7.907 -13.247  1.00 92.49           C  
ATOM   2632  HB  ILE A 172      -4.613   8.369 -14.215  1.00 92.49           H  
ATOM   2633  O   ILE A 172      -6.718   9.854 -13.354  1.00 92.49           O  
ATOM   2634  CG1 ILE A 172      -3.837   6.492 -13.484  1.00 92.49           C  
ATOM   2635 HG12 ILE A 172      -4.575   5.875 -13.997  1.00 92.49           H  
ATOM   2636 HG13 ILE A 172      -3.623   6.026 -12.522  1.00 92.49           H  
ATOM   2637  CG2 ILE A 172      -3.409   8.776 -12.469  1.00 92.49           C  
ATOM   2638 HG21 ILE A 172      -3.844   9.740 -12.207  1.00 92.49           H  
ATOM   2639 HG22 ILE A 172      -3.105   8.274 -11.551  1.00 92.49           H  
ATOM   2640 HG23 ILE A 172      -2.528   8.966 -13.081  1.00 92.49           H  
ATOM   2641  CD1 ILE A 172      -2.574   6.467 -14.353  1.00 92.49           C  
ATOM   2642 HD11 ILE A 172      -2.266   5.433 -14.514  1.00 92.49           H  
ATOM   2643 HD12 ILE A 172      -2.782   6.929 -15.318  1.00 92.49           H  
ATOM   2644 HD13 ILE A 172      -1.757   7.001 -13.868  1.00 92.49           H  
ATOM   2645  N   THR A 173      -6.691   9.661 -11.120  1.00 91.13           N  
ATOM   2646  H   THR A 173      -6.388   9.100 -10.336  1.00 91.13           H  
ATOM   2647  CA  THR A 173      -7.294  10.971 -10.843  1.00 91.13           C  
ATOM   2648  HA  THR A 173      -7.963  11.225 -11.664  1.00 91.13           H  
ATOM   2649  C   THR A 173      -6.202  12.030 -10.754  1.00 91.13           C  
ATOM   2650  CB  THR A 173      -8.133  10.950  -9.559  1.00 91.13           C  
ATOM   2651  HB  THR A 173      -7.480  10.807  -8.698  1.00 91.13           H  
ATOM   2652  O   THR A 173      -5.143  11.780 -10.177  1.00 91.13           O  
ATOM   2653  CG2 THR A 173      -8.939  12.238  -9.385  1.00 91.13           C  
ATOM   2654 HG21 THR A 173      -9.557  12.417 -10.265  1.00 91.13           H  
ATOM   2655 HG22 THR A 173      -9.583  12.142  -8.511  1.00 91.13           H  
ATOM   2656 HG23 THR A 173      -8.272  13.085  -9.221  1.00 91.13           H  
ATOM   2657  OG1 THR A 173      -9.063   9.893  -9.615  1.00 91.13           O  
ATOM   2658  HG1 THR A 173      -8.986   9.390  -8.801  1.00 91.13           H  
ATOM   2659  N   ASN A 174      -6.454  13.206 -11.341  1.00 83.45           N  
ATOM   2660  H   ASN A 174      -7.381  13.357 -11.711  1.00 83.45           H  
ATOM   2661  CA  ASN A 174      -5.483  14.298 -11.518  1.00 83.45           C  
ATOM   2662  HA  ASN A 174      -5.958  15.038 -12.162  1.00 83.45           H  
ATOM   2663  C   ASN A 174      -4.200  13.888 -12.261  1.00 83.45           C  
ATOM   2664  CB  ASN A 174      -5.204  14.995 -10.179  1.00 83.45           C  
ATOM   2665  HB2 ASN A 174      -4.514  15.825 -10.332  1.00 83.45           H  
ATOM   2666  HB3 ASN A 174      -4.724  14.287  -9.503  1.00 83.45           H  
ATOM   2667  O   ASN A 174      -3.217  14.623 -12.254  1.00 83.45           O  
ATOM   2668  CG  ASN A 174      -6.444  15.561  -9.524  1.00 83.45           C  
ATOM   2669  ND2 ASN A 174      -6.436  15.663  -8.219  1.00 83.45           N  
ATOM   2670 HD21 ASN A 174      -5.618  15.355  -7.711  1.00 83.45           H  
ATOM   2671 HD22 ASN A 174      -7.234  16.081  -7.764  1.00 83.45           H  
ATOM   2672  OD1 ASN A 174      -7.430  15.890 -10.170  1.00 83.45           O  
ATOM   2673  N   GLY A 175      -4.226  12.733 -12.933  1.00 72.78           N  
ATOM   2674  H   GLY A 175      -5.058  12.164 -12.880  1.00 72.78           H  
ATOM   2675  CA  GLY A 175      -3.079  12.184 -13.643  1.00 72.78           C  
ATOM   2676  HA2 GLY A 175      -2.235  12.115 -12.957  1.00 72.78           H  
ATOM   2677  HA3 GLY A 175      -3.329  11.184 -13.998  1.00 72.78           H  
ATOM   2678  C   GLY A 175      -2.650  12.994 -14.860  1.00 72.78           C  
ATOM   2679  O   GLY A 175      -1.480  12.890 -15.192  1.00 72.78           O  
ATOM   2680  N   ASP A 176      -3.578  13.763 -15.456  1.00 71.83           N  
ATOM   2681  H   ASP A 176      -4.517  13.692 -15.090  1.00 71.83           H  
ATOM   2682  CA  ASP A 176      -3.411  14.601 -16.662  1.00 71.83           C  
ATOM   2683  HA  ASP A 176      -2.415  14.435 -17.072  1.00 71.83           H  
ATOM   2684  C   ASP A 176      -3.535  16.120 -16.391  1.00 71.83           C  
ATOM   2685  CB  ASP A 176      -4.369  14.135 -17.770  1.00 71.83           C  
ATOM   2686  HB2 ASP A 176      -5.372  14.031 -17.356  1.00 71.83           H  
ATOM   2687  HB3 ASP A 176      -4.411  14.888 -18.556  1.00 71.83           H  
ATOM   2688  O   ASP A 176      -3.631  16.937 -17.314  1.00 71.83           O  
ATOM   2689  CG  ASP A 176      -3.936  12.824 -18.439  1.00 71.83           C  
ATOM   2690  OD1 ASP A 176      -2.712  12.565 -18.551  1.00 71.83           O  
ATOM   2691  OD2 ASP A 176      -4.856  12.102 -18.885  1.00 71.83           O  
ATOM   2692  N   GLN A 177      -3.592  16.536 -15.120  1.00 67.12           N  
ATOM   2693  H   GLN A 177      -3.351  15.875 -14.396  1.00 67.12           H  
ATOM   2694  CA  GLN A 177      -3.669  17.960 -14.778  1.00 67.12           C  
ATOM   2695  HA  GLN A 177      -4.287  18.453 -15.529  1.00 67.12           H  
ATOM   2696  C   GLN A 177      -2.290  18.628 -14.866  1.00 67.12           C  
ATOM   2697  CB  GLN A 177      -4.359  18.183 -13.424  1.00 67.12           C  
ATOM   2698  HB2 GLN A 177      -4.253  19.237 -13.165  1.00 67.12           H  
ATOM   2699  HB3 GLN A 177      -3.879  17.586 -12.649  1.00 67.12           H  
ATOM   2700  O   GLN A 177      -1.258  17.997 -14.669  1.00 67.12           O  
ATOM   2701  CG  GLN A 177      -5.858  17.840 -13.507  1.00 67.12           C  
ATOM   2702  HG2 GLN A 177      -6.269  18.249 -14.430  1.00 67.12           H  
ATOM   2703  HG3 GLN A 177      -5.980  16.757 -13.540  1.00 67.12           H  
ATOM   2704  CD  GLN A 177      -6.688  18.410 -12.359  1.00 67.12           C  
ATOM   2705  NE2 GLN A 177      -7.949  18.053 -12.266  1.00 67.12           N  
ATOM   2706 HE21 GLN A 177      -8.378  18.313 -11.390  1.00 67.12           H  
ATOM   2707 HE22 GLN A 177      -8.312  17.304 -12.838  1.00 67.12           H  
ATOM   2708  OE1 GLN A 177      -6.250  19.204 -11.548  1.00 67.12           O  
ATOM   2709  N   SER A 178      -2.262  19.923 -15.193  1.00 65.32           N  
ATOM   2710  H   SER A 178      -3.142  20.417 -15.245  1.00 65.32           H  
ATOM   2711  CA  SER A 178      -1.026  20.725 -15.284  1.00 65.32           C  
ATOM   2712  HA  SER A 178      -1.322  21.717 -15.626  1.00 65.32           H  
ATOM   2713  C   SER A 178       0.011  20.236 -16.314  1.00 65.32           C  
ATOM   2714  CB  SER A 178      -0.414  20.923 -13.887  1.00 65.32           C  
ATOM   2715  HB2 SER A 178       0.436  21.601 -13.953  1.00 65.32           H  
ATOM   2716  HB3 SER A 178      -0.073  19.968 -13.489  1.00 65.32           H  
ATOM   2717  O   SER A 178       1.185  20.581 -16.216  1.00 65.32           O  
ATOM   2718  OG  SER A 178      -1.387  21.480 -13.021  1.00 65.32           O  
ATOM   2719  HG  SER A 178      -0.994  21.576 -12.151  1.00 65.32           H  
ATOM   2720  N   GLY A 179      -0.400  19.454 -17.324  1.00 70.51           N  
ATOM   2721  H   GLY A 179      -1.357  19.131 -17.318  1.00 70.51           H  
ATOM   2722  CA  GLY A 179       0.512  18.902 -18.342  1.00 70.51           C  
ATOM   2723  HA2 GLY A 179      -0.080  18.524 -19.175  1.00 70.51           H  
ATOM   2724  HA3 GLY A 179       1.170  19.691 -18.707  1.00 70.51           H  
ATOM   2725  C   GLY A 179       1.390  17.750 -17.836  1.00 70.51           C  
ATOM   2726  O   GLY A 179       2.344  17.351 -18.502  1.00 70.51           O  
ATOM   2727  N   VAL A 180       1.071  17.233 -16.655  1.00 73.57           N  
ATOM   2728  H   VAL A 180       0.260  17.605 -16.183  1.00 73.57           H  
ATOM   2729  CA  VAL A 180       1.645  16.034 -16.051  1.00 73.57           C  
ATOM   2730  HA  VAL A 180       2.701  15.946 -16.307  1.00 73.57           H  
ATOM   2731  C   VAL A 180       0.865  14.843 -16.600  1.00 73.57           C  
ATOM   2732  CB  VAL A 180       1.469  16.153 -14.524  1.00 73.57           C  
ATOM   2733  HB  VAL A 180       0.406  16.135 -14.285  1.00 73.57           H  
ATOM   2734  O   VAL A 180      -0.346  14.943 -16.612  1.00 73.57           O  
ATOM   2735  CG1 VAL A 180       2.106  15.005 -13.762  1.00 73.57           C  
ATOM   2736 HG11 VAL A 180       3.189  15.029 -13.886  1.00 73.57           H  
ATOM   2737 HG12 VAL A 180       1.701  14.050 -14.099  1.00 73.57           H  
ATOM   2738 HG13 VAL A 180       1.889  15.149 -12.704  1.00 73.57           H  
ATOM   2739  CG2 VAL A 180       2.062  17.459 -13.967  1.00 73.57           C  
ATOM   2740 HG21 VAL A 180       3.099  17.576 -14.284  1.00 73.57           H  
ATOM   2741 HG22 VAL A 180       2.007  17.462 -12.879  1.00 73.57           H  
ATOM   2742 HG23 VAL A 180       1.490  18.314 -14.327  1.00 73.57           H  
ATOM   2743  N   THR A 181       1.500  13.753 -17.048  1.00 85.93           N  
ATOM   2744  H   THR A 181       2.510  13.743 -17.051  1.00 85.93           H  
ATOM   2745  CA  THR A 181       0.799  12.500 -17.408  1.00 85.93           C  
ATOM   2746  HA  THR A 181      -0.244  12.556 -17.093  1.00 85.93           H  
ATOM   2747  C   THR A 181       1.453  11.338 -16.684  1.00 85.93           C  
ATOM   2748  CB  THR A 181       0.746  12.230 -18.920  1.00 85.93           C  
ATOM   2749  HB  THR A 181       1.750  12.307 -19.337  1.00 85.93           H  
ATOM   2750  O   THR A 181       2.594  10.983 -16.975  1.00 85.93           O  
ATOM   2751  CG2 THR A 181       0.164  10.856 -19.273  1.00 85.93           C  
ATOM   2752 HG21 THR A 181      -0.799  10.725 -18.779  1.00 85.93           H  
ATOM   2753 HG22 THR A 181       0.021  10.790 -20.351  1.00 85.93           H  
ATOM   2754 HG23 THR A 181       0.842  10.063 -18.959  1.00 85.93           H  
ATOM   2755  OG1 THR A 181      -0.093  13.162 -19.555  1.00 85.93           O  
ATOM   2756  HG1 THR A 181      -0.973  13.038 -19.192  1.00 85.93           H  
ATOM   2757  N   PHE A 182       0.731  10.711 -15.761  1.00 89.88           N  
ATOM   2758  H   PHE A 182      -0.191  11.071 -15.559  1.00 89.88           H  
ATOM   2759  CA  PHE A 182       1.195   9.499 -15.089  1.00 89.88           C  
ATOM   2760  HA  PHE A 182       2.285   9.486 -15.101  1.00 89.88           H  
ATOM   2761  C   PHE A 182       0.725   8.230 -15.798  1.00 89.88           C  
ATOM   2762  CB  PHE A 182       0.770   9.505 -13.624  1.00 89.88           C  
ATOM   2763  HB2 PHE A 182       0.939   8.508 -13.217  1.00 89.88           H  
ATOM   2764  HB3 PHE A 182      -0.298   9.712 -13.555  1.00 89.88           H  
ATOM   2765  O   PHE A 182      -0.390   8.144 -16.308  1.00 89.88           O  
ATOM   2766  CG  PHE A 182       1.543  10.497 -12.785  1.00 89.88           C  
ATOM   2767  CD1 PHE A 182       2.840  10.182 -12.338  1.00 89.88           C  
ATOM   2768  HD1 PHE A 182       3.289   9.241 -12.618  1.00 89.88           H  
ATOM   2769  CD2 PHE A 182       0.983  11.745 -12.467  1.00 89.88           C  
ATOM   2770  HD2 PHE A 182       0.007  12.019 -12.840  1.00 89.88           H  
ATOM   2771  CE1 PHE A 182       3.557  11.097 -11.547  1.00 89.88           C  
ATOM   2772  HE1 PHE A 182       4.555  10.856 -11.211  1.00 89.88           H  
ATOM   2773  CE2 PHE A 182       1.699  12.647 -11.664  1.00 89.88           C  
ATOM   2774  HE2 PHE A 182       1.273  13.608 -11.416  1.00 89.88           H  
ATOM   2775  CZ  PHE A 182       2.983  12.330 -11.202  1.00 89.88           C  
ATOM   2776  HZ  PHE A 182       3.529  13.039 -10.597  1.00 89.88           H  
ATOM   2777  N   LYS A 183       1.572   7.202 -15.776  1.00 91.70           N  
ATOM   2778  H   LYS A 183       2.472   7.349 -15.343  1.00 91.70           H  
ATOM   2779  CA  LYS A 183       1.240   5.851 -16.230  1.00 91.70           C  
ATOM   2780  HA  LYS A 183       0.275   5.867 -16.737  1.00 91.70           H  
ATOM   2781  C   LYS A 183       1.119   4.898 -15.054  1.00 91.70           C  
ATOM   2782  CB  LYS A 183       2.300   5.359 -17.208  1.00 91.70           C  
ATOM   2783  HB2 LYS A 183       3.275   5.508 -16.745  1.00 91.70           H  
ATOM   2784  HB3 LYS A 183       2.167   4.291 -17.384  1.00 91.70           H  
ATOM   2785  O   LYS A 183       1.639   5.131 -13.967  1.00 91.70           O  
ATOM   2786  CG  LYS A 183       2.262   6.086 -18.557  1.00 91.70           C  
ATOM   2787  HG2 LYS A 183       2.328   7.165 -18.418  1.00 91.70           H  
ATOM   2788  HG3 LYS A 183       1.350   5.832 -19.096  1.00 91.70           H  
ATOM   2789  CD  LYS A 183       3.485   5.592 -19.317  1.00 91.70           C  
ATOM   2790  HD2 LYS A 183       3.464   4.504 -19.369  1.00 91.70           H  
ATOM   2791  HD3 LYS A 183       4.354   5.904 -18.739  1.00 91.70           H  
ATOM   2792  CE  LYS A 183       3.662   6.158 -20.713  1.00 91.70           C  
ATOM   2793  HE2 LYS A 183       2.835   5.837 -21.347  1.00 91.70           H  
ATOM   2794  HE3 LYS A 183       3.663   7.246 -20.652  1.00 91.70           H  
ATOM   2795  NZ  LYS A 183       4.961   5.655 -21.212  1.00 91.70           N  
ATOM   2796  HZ1 LYS A 183       5.207   6.053 -22.107  1.00 91.70           H  
ATOM   2797  HZ2 LYS A 183       5.674   5.876 -20.531  1.00 91.70           H  
ATOM   2798  HZ3 LYS A 183       4.950   4.646 -21.252  1.00 91.70           H  
ATOM   2799  N   ASN A 184       0.434   3.792 -15.312  1.00 92.55           N  
ATOM   2800  H   ASN A 184       0.058   3.683 -16.243  1.00 92.55           H  
ATOM   2801  CA  ASN A 184       0.209   2.729 -14.349  1.00 92.55           C  
ATOM   2802  HA  ASN A 184      -0.473   3.091 -13.580  1.00 92.55           H  
ATOM   2803  C   ASN A 184       1.514   2.268 -13.668  1.00 92.55           C  
ATOM   2804  CB  ASN A 184      -0.468   1.591 -15.114  1.00 92.55           C  
ATOM   2805  HB2 ASN A 184      -1.390   1.953 -15.569  1.00 92.55           H  
ATOM   2806  HB3 ASN A 184       0.199   1.236 -15.899  1.00 92.55           H  
ATOM   2807  O   ASN A 184       2.446   1.813 -14.328  1.00 92.55           O  
ATOM   2808  CG  ASN A 184      -0.817   0.424 -14.226  1.00 92.55           C  
ATOM   2809  ND2 ASN A 184      -1.251  -0.643 -14.837  1.00 92.55           N  
ATOM   2810 HD21 ASN A 184      -1.398  -0.637 -15.836  1.00 92.55           H  
ATOM   2811 HD22 ASN A 184      -1.629  -1.371 -14.248  1.00 92.55           H  
ATOM   2812  OD1 ASN A 184      -0.716   0.459 -13.013  1.00 92.55           O  
ATOM   2813  N   CYS A 185       1.539   2.357 -12.339  1.00 93.32           N  
ATOM   2814  H   CYS A 185       0.708   2.697 -11.876  1.00 93.32           H  
ATOM   2815  CA  CYS A 185       2.693   2.032 -11.502  1.00 93.32           C  
ATOM   2816  HA  CYS A 185       3.592   2.085 -12.116  1.00 93.32           H  
ATOM   2817  C   CYS A 185       2.620   0.610 -10.911  1.00 93.32           C  
ATOM   2818  CB  CYS A 185       2.792   3.105 -10.411  1.00 93.32           C  
ATOM   2819  HB2 CYS A 185       2.391   2.705  -9.480  1.00 93.32           H  
ATOM   2820  HB3 CYS A 185       2.174   3.959 -10.690  1.00 93.32           H  
ATOM   2821  O   CYS A 185       3.511   0.181 -10.182  1.00 93.32           O  
ATOM   2822  SG  CYS A 185       4.441   3.764 -10.083  1.00 93.32           S  
ATOM   2823  N   LEU A 186       1.552  -0.138 -11.188  1.00 96.04           N  
ATOM   2824  H   LEU A 186       0.816   0.253 -11.758  1.00 96.04           H  
ATOM   2825  CA  LEU A 186       1.342  -1.476 -10.649  1.00 96.04           C  
ATOM   2826  HA  LEU A 186       2.254  -1.827 -10.164  1.00 96.04           H  
ATOM   2827  C   LEU A 186       1.023  -2.436 -11.797  1.00 96.04           C  
ATOM   2828  CB  LEU A 186       0.234  -1.375  -9.595  1.00 96.04           C  
ATOM   2829  HB2 LEU A 186      -0.716  -1.252 -10.113  1.00 96.04           H  
ATOM   2830  HB3 LEU A 186       0.405  -0.484  -8.990  1.00 96.04           H  
ATOM   2831  O   LEU A 186      -0.145  -2.668 -12.098  1.00 96.04           O  
ATOM   2832  CG  LEU A 186       0.119  -2.571  -8.647  1.00 96.04           C  
ATOM   2833  HG  LEU A 186       0.063  -3.500  -9.214  1.00 96.04           H  
ATOM   2834  CD1 LEU A 186       1.308  -2.626  -7.688  1.00 96.04           C  
ATOM   2835 HD11 LEU A 186       1.251  -3.526  -7.076  1.00 96.04           H  
ATOM   2836 HD12 LEU A 186       2.252  -2.637  -8.234  1.00 96.04           H  
ATOM   2837 HD13 LEU A 186       1.297  -1.756  -7.031  1.00 96.04           H  
ATOM   2838  CD2 LEU A 186      -1.169  -2.383  -7.841  1.00 96.04           C  
ATOM   2839 HD21 LEU A 186      -1.114  -2.913  -6.890  1.00 96.04           H  
ATOM   2840 HD22 LEU A 186      -2.021  -2.739  -8.420  1.00 96.04           H  
ATOM   2841 HD23 LEU A 186      -1.322  -1.329  -7.609  1.00 96.04           H  
ATOM   2842  N   PRO A 187       2.031  -2.976 -12.499  1.00 95.71           N  
ATOM   2843  CA  PRO A 187       1.811  -3.822 -13.664  1.00 95.71           C  
ATOM   2844  HA  PRO A 187       1.337  -3.216 -14.436  1.00 95.71           H  
ATOM   2845  C   PRO A 187       0.921  -5.029 -13.337  1.00 95.71           C  
ATOM   2846  CB  PRO A 187       3.205  -4.238 -14.144  1.00 95.71           C  
ATOM   2847  HB2 PRO A 187       3.261  -4.272 -15.232  1.00 95.71           H  
ATOM   2848  HB3 PRO A 187       3.473  -5.208 -13.725  1.00 95.71           H  
ATOM   2849  O   PRO A 187       1.159  -5.764 -12.377  1.00 95.71           O  
ATOM   2850  CG  PRO A 187       4.133  -3.168 -13.568  1.00 95.71           C  
ATOM   2851  HG2 PRO A 187       5.136  -3.551 -13.381  1.00 95.71           H  
ATOM   2852  HG3 PRO A 187       4.165  -2.309 -14.238  1.00 95.71           H  
ATOM   2853  CD  PRO A 187       3.449  -2.773 -12.268  1.00 95.71           C  
ATOM   2854  HD2 PRO A 187       3.761  -3.438 -11.463  1.00 95.71           H  
ATOM   2855  HD3 PRO A 187       3.689  -1.739 -12.023  1.00 95.71           H  
ATOM   2856  N   TYR A 188      -0.111  -5.255 -14.151  1.00 97.33           N  
ATOM   2857  H   TYR A 188      -0.294  -4.608 -14.905  1.00 97.33           H  
ATOM   2858  CA  TYR A 188      -1.032  -6.371 -13.949  1.00 97.33           C  
ATOM   2859  HA  TYR A 188      -1.486  -6.260 -12.964  1.00 97.33           H  
ATOM   2860  C   TYR A 188      -0.296  -7.721 -13.990  1.00 97.33           C  
ATOM   2861  CB  TYR A 188      -2.154  -6.327 -14.992  1.00 97.33           C  
ATOM   2862  HB2 TYR A 188      -2.718  -5.402 -14.869  1.00 97.33           H  
ATOM   2863  HB3 TYR A 188      -1.715  -6.316 -15.990  1.00 97.33           H  
ATOM   2864  O   TYR A 188       0.461  -8.020 -14.918  1.00 97.33           O  
ATOM   2865  CG  TYR A 188      -3.104  -7.506 -14.889  1.00 97.33           C  
ATOM   2866  CD1 TYR A 188      -2.826  -8.695 -15.594  1.00 97.33           C  
ATOM   2867  HD1 TYR A 188      -1.952  -8.751 -16.227  1.00 97.33           H  
ATOM   2868  CD2 TYR A 188      -4.248  -7.423 -14.074  1.00 97.33           C  
ATOM   2869  HD2 TYR A 188      -4.488  -6.496 -13.574  1.00 97.33           H  
ATOM   2870  CE1 TYR A 188      -3.686  -9.803 -15.480  1.00 97.33           C  
ATOM   2871  HE1 TYR A 188      -3.491 -10.713 -16.030  1.00 97.33           H  
ATOM   2872  CE2 TYR A 188      -5.113  -8.530 -13.966  1.00 97.33           C  
ATOM   2873  HE2 TYR A 188      -6.018  -8.461 -13.381  1.00 97.33           H  
ATOM   2874  OH  TYR A 188      -5.677 -10.778 -14.571  1.00 97.33           O  
ATOM   2875  HH  TYR A 188      -6.481 -10.537 -14.105  1.00 97.33           H  
ATOM   2876  CZ  TYR A 188      -4.835  -9.717 -14.671  1.00 97.33           C  
ATOM   2877  N   GLY A 189      -0.545  -8.570 -12.993  1.00 97.93           N  
ATOM   2878  H   GLY A 189      -1.085  -8.252 -12.201  1.00 97.93           H  
ATOM   2879  CA  GLY A 189       0.042  -9.904 -12.907  1.00 97.93           C  
ATOM   2880  HA2 GLY A 189      -0.447 -10.443 -12.095  1.00 97.93           H  
ATOM   2881  HA3 GLY A 189      -0.137 -10.436 -13.841  1.00 97.93           H  
ATOM   2882  C   GLY A 189       1.546  -9.899 -12.625  1.00 97.93           C  
ATOM   2883  O   GLY A 189       2.216 -10.881 -12.962  1.00 97.93           O  
ATOM   2884  N   ALA A 190       2.089  -8.806 -12.085  1.00 98.11           N  
ATOM   2885  H   ALA A 190       1.499  -8.009 -11.894  1.00 98.11           H  
ATOM   2886  CA  ALA A 190       3.451  -8.752 -11.570  1.00 98.11           C  
ATOM   2887  HA  ALA A 190       4.124  -9.235 -12.279  1.00 98.11           H  
ATOM   2888  C   ALA A 190       3.561  -9.502 -10.240  1.00 98.11           C  
ATOM   2889  CB  ALA A 190       3.892  -7.296 -11.433  1.00 98.11           C  
ATOM   2890  HB1 ALA A 190       3.141  -6.722 -10.889  1.00 98.11           H  
ATOM   2891  HB2 ALA A 190       4.033  -6.862 -12.423  1.00 98.11           H  
ATOM   2892  HB3 ALA A 190       4.838  -7.242 -10.894  1.00 98.11           H  
ATOM   2893  O   ALA A 190       2.631  -9.504  -9.429  1.00 98.11           O  
ATOM   2894  N   PHE A 191       4.708 -10.138 -10.034  1.00 98.49           N  
ATOM   2895  H   PHE A 191       5.462  -9.987 -10.690  1.00 98.49           H  
ATOM   2896  CA  PHE A 191       5.102 -10.724  -8.760  1.00 98.49           C  
ATOM   2897  HA  PHE A 191       4.226 -11.057  -8.204  1.00 98.49           H  
ATOM   2898  C   PHE A 191       5.825  -9.666  -7.930  1.00 98.49           C  
ATOM   2899  CB  PHE A 191       5.997 -11.930  -9.030  1.00 98.49           C  
ATOM   2900  HB2 PHE A 191       6.896 -11.563  -9.524  1.00 98.49           H  
ATOM   2901  HB3 PHE A 191       6.298 -12.367  -8.078  1.00 98.49           H  
ATOM   2902  O   PHE A 191       6.396  -8.728  -8.487  1.00 98.49           O  
ATOM   2903  CG  PHE A 191       5.350 -13.002  -9.886  1.00 98.49           C  
ATOM   2904  CD1 PHE A 191       4.351 -13.804  -9.323  1.00 98.49           C  
ATOM   2905  HD1 PHE A 191       4.080 -13.627  -8.293  1.00 98.49           H  
ATOM   2906  CD2 PHE A 191       5.733 -13.206 -11.223  1.00 98.49           C  
ATOM   2907  HD2 PHE A 191       6.537 -12.619 -11.643  1.00 98.49           H  
ATOM   2908  CE1 PHE A 191       3.738 -14.824 -10.071  1.00 98.49           C  
ATOM   2909  HE1 PHE A 191       3.008 -15.466  -9.601  1.00 98.49           H  
ATOM   2910  CE2 PHE A 191       5.108 -14.211 -11.987  1.00 98.49           C  
ATOM   2911  HE2 PHE A 191       5.441 -14.394 -12.998  1.00 98.49           H  
ATOM   2912  CZ  PHE A 191       4.113 -15.023 -11.411  1.00 98.49           C  
ATOM   2913  HZ  PHE A 191       3.674 -15.826 -11.984  1.00 98.49           H  
ATOM   2914  N   PHE A 192       5.779  -9.791  -6.607  1.00 98.74           N  
ATOM   2915  H   PHE A 192       5.359 -10.607  -6.187  1.00 98.74           H  
ATOM   2916  CA  PHE A 192       6.552  -8.902  -5.749  1.00 98.74           C  
ATOM   2917  HA  PHE A 192       6.469  -7.881  -6.121  1.00 98.74           H  
ATOM   2918  C   PHE A 192       8.026  -9.314  -5.783  1.00 98.74           C  
ATOM   2919  CB  PHE A 192       5.985  -8.939  -4.328  1.00 98.74           C  
ATOM   2920  HB2 PHE A 192       4.898  -8.875  -4.376  1.00 98.74           H  
ATOM   2921  HB3 PHE A 192       6.237  -9.887  -3.853  1.00 98.74           H  
ATOM   2922  O   PHE A 192       8.314 -10.496  -5.604  1.00 98.74           O  
ATOM   2923  CG  PHE A 192       6.489  -7.793  -3.478  1.00 98.74           C  
ATOM   2924  CD1 PHE A 192       7.658  -7.919  -2.706  1.00 98.74           C  
ATOM   2925  HD1 PHE A 192       8.215  -8.844  -2.699  1.00 98.74           H  
ATOM   2926  CD2 PHE A 192       5.798  -6.571  -3.496  1.00 98.74           C  
ATOM   2927  HD2 PHE A 192       4.918  -6.459  -4.111  1.00 98.74           H  
ATOM   2928  CE1 PHE A 192       8.113  -6.836  -1.936  1.00 98.74           C  
ATOM   2929  HE1 PHE A 192       9.020  -6.928  -1.356  1.00 98.74           H  
ATOM   2930  CE2 PHE A 192       6.247  -5.490  -2.724  1.00 98.74           C  
ATOM   2931  HE2 PHE A 192       5.717  -4.549  -2.748  1.00 98.74           H  
ATOM   2932  CZ  PHE A 192       7.402  -5.624  -1.940  1.00 98.74           C  
ATOM   2933  HZ  PHE A 192       7.755  -4.779  -1.368  1.00 98.74           H  
ATOM   2934  N   SER A 193       8.946  -8.366  -5.947  1.00 98.65           N  
ATOM   2935  H   SER A 193       8.635  -7.416  -6.094  1.00 98.65           H  
ATOM   2936  CA  SER A 193      10.388  -8.580  -5.743  1.00 98.65           C  
ATOM   2937  HA  SER A 193      10.574  -9.624  -5.491  1.00 98.65           H  
ATOM   2938  C   SER A 193      10.880  -7.726  -4.582  1.00 98.65           C  
ATOM   2939  CB  SER A 193      11.225  -8.265  -6.989  1.00 98.65           C  
ATOM   2940  HB2 SER A 193      12.262  -8.542  -6.803  1.00 98.65           H  
ATOM   2941  HB3 SER A 193      11.199  -7.193  -7.183  1.00 98.65           H  
ATOM   2942  O   SER A 193      10.315  -6.672  -4.305  1.00 98.65           O  
ATOM   2943  OG  SER A 193      10.763  -8.969  -8.117  1.00 98.65           O  
ATOM   2944  HG  SER A 193      11.308  -8.746  -8.875  1.00 98.65           H  
ATOM   2945  N   ALA A 194      11.958  -8.160  -3.937  1.00 98.46           N  
ATOM   2946  H   ALA A 194      12.404  -8.998  -4.282  1.00 98.46           H  
ATOM   2947  CA  ALA A 194      12.682  -7.425  -2.899  1.00 98.46           C  
ATOM   2948  HA  ALA A 194      12.320  -6.398  -2.861  1.00 98.46           H  
ATOM   2949  C   ALA A 194      14.186  -7.401  -3.242  1.00 98.46           C  
ATOM   2950  CB  ALA A 194      12.399  -8.095  -1.546  1.00 98.46           C  
ATOM   2951  HB1 ALA A 194      12.891  -7.551  -0.740  1.00 98.46           H  
ATOM   2952  HB2 ALA A 194      12.781  -9.116  -1.549  1.00 98.46           H  
ATOM   2953  HB3 ALA A 194      11.326  -8.109  -1.356  1.00 98.46           H  
ATOM   2954  O   ALA A 194      14.610  -8.184  -4.086  1.00 98.46           O  
ATOM   2955  N   PRO A 195      15.017  -6.545  -2.622  1.00 98.38           N  
ATOM   2956  CA  PRO A 195      16.467  -6.498  -2.856  1.00 98.38           C  
ATOM   2957  HA  PRO A 195      16.640  -6.079  -3.847  1.00 98.38           H  
ATOM   2958  C   PRO A 195      17.234  -7.833  -2.767  1.00 98.38           C  
ATOM   2959  CB  PRO A 195      16.987  -5.521  -1.799  1.00 98.38           C  
ATOM   2960  HB2 PRO A 195      17.164  -6.046  -0.860  1.00 98.38           H  
ATOM   2961  HB3 PRO A 195      17.892  -5.014  -2.131  1.00 98.38           H  
ATOM   2962  O   PRO A 195      18.320  -7.950  -3.337  1.00 98.38           O  
ATOM   2963  CG  PRO A 195      15.828  -4.544  -1.615  1.00 98.38           C  
ATOM   2964  HG2 PRO A 195      15.866  -3.785  -2.396  1.00 98.38           H  
ATOM   2965  HG3 PRO A 195      15.842  -4.082  -0.628  1.00 98.38           H  
ATOM   2966  CD  PRO A 195      14.591  -5.416  -1.811  1.00 98.38           C  
ATOM   2967  HD2 PRO A 195      14.220  -5.777  -0.852  1.00 98.38           H  
ATOM   2968  HD3 PRO A 195      13.814  -4.841  -2.314  1.00 98.38           H  
ATOM   2969  N   ASP A 196      16.704  -8.812  -2.031  1.00 98.31           N  
ATOM   2970  H   ASP A 196      15.840  -8.639  -1.537  1.00 98.31           H  
ATOM   2971  CA  ASP A 196      17.249 -10.163  -1.846  1.00 98.31           C  
ATOM   2972  HA  ASP A 196      18.220 -10.219  -2.338  1.00 98.31           H  
ATOM   2973  C   ASP A 196      16.381 -11.274  -2.477  1.00 98.31           C  
ATOM   2974  CB  ASP A 196      17.468 -10.413  -0.342  1.00 98.31           C  
ATOM   2975  HB2 ASP A 196      18.085  -9.613   0.066  1.00 98.31           H  
ATOM   2976  HB3 ASP A 196      18.015 -11.348  -0.215  1.00 98.31           H  
ATOM   2977  O   ASP A 196      16.685 -12.455  -2.297  1.00 98.31           O  
ATOM   2978  CG  ASP A 196      16.159 -10.487   0.455  1.00 98.31           C  
ATOM   2979  OD1 ASP A 196      15.148  -9.911  -0.005  1.00 98.31           O  
ATOM   2980  OD2 ASP A 196      16.163 -11.038   1.577  1.00 98.31           O  
ATOM   2981  N   ALA A 197      15.321 -10.923  -3.215  1.00 98.23           N  
ATOM   2982  H   ALA A 197      15.173  -9.940  -3.394  1.00 98.23           H  
ATOM   2983  CA  ALA A 197      14.405 -11.870  -3.850  1.00 98.23           C  
ATOM   2984  HA  ALA A 197      14.918 -12.821  -3.989  1.00 98.23           H  
ATOM   2985  C   ALA A 197      13.951 -11.378  -5.230  1.00 98.23           C  
ATOM   2986  CB  ALA A 197      13.213 -12.122  -2.922  1.00 98.23           C  
ATOM   2987  HB1 ALA A 197      13.569 -12.562  -1.991  1.00 98.23           H  
ATOM   2988  HB2 ALA A 197      12.702 -11.182  -2.714  1.00 98.23           H  
ATOM   2989  HB3 ALA A 197      12.515 -12.812  -3.398  1.00 98.23           H  
ATOM   2990  O   ALA A 197      13.122 -10.470  -5.353  1.00 98.23           O  
ATOM   2991  N   ASP A 198      14.486 -12.019  -6.267  1.00 98.43           N  
ATOM   2992  H   ASP A 198      15.143 -12.764  -6.088  1.00 98.43           H  
ATOM   2993  CA  ASP A 198      14.244 -11.687  -7.666  1.00 98.43           C  
ATOM   2994  HA  ASP A 198      13.987 -10.629  -7.728  1.00 98.43           H  
ATOM   2995  C   ASP A 198      13.072 -12.487  -8.246  1.00 98.43           C  
ATOM   2996  CB  ASP A 198      15.542 -11.912  -8.458  1.00 98.43           C  
ATOM   2997  HB2 ASP A 198      16.377 -11.482  -7.903  1.00 98.43           H  
ATOM   2998  HB3 ASP A 198      15.736 -12.979  -8.564  1.00 98.43           H  
ATOM   2999  O   ASP A 198      13.206 -13.669  -8.559  1.00 98.43           O  
ATOM   3000  CG  ASP A 198      15.500 -11.253  -9.833  1.00 98.43           C  
ATOM   3001  OD1 ASP A 198      14.583 -10.425 -10.022  1.00 98.43           O  
ATOM   3002  OD2 ASP A 198      16.453 -11.492 -10.606  1.00 98.43           O  
ATOM   3003  N   ASN A 199      11.907 -11.848  -8.350  1.00 98.28           N  
ATOM   3004  H   ASN A 199      11.863 -10.881  -8.063  1.00 98.28           H  
ATOM   3005  CA  ASN A 199      10.685 -12.454  -8.885  1.00 98.28           C  
ATOM   3006  HA  ASN A 199      10.899 -13.462  -9.240  1.00 98.28           H  
ATOM   3007  C   ASN A 199      10.121 -11.674 -10.079  1.00 98.28           C  
ATOM   3008  CB  ASN A 199       9.644 -12.529  -7.765  1.00 98.28           C  
ATOM   3009  HB2 ASN A 199       9.432 -11.505  -7.458  1.00 98.28           H  
ATOM   3010  HB3 ASN A 199       8.724 -12.970  -8.149  1.00 98.28           H  
ATOM   3011  O   ASN A 199       9.001 -11.947 -10.522  1.00 98.28           O  
ATOM   3012  CG  ASN A 199      10.076 -13.355  -6.572  1.00 98.28           C  
ATOM   3013  ND2 ASN A 199       9.846 -12.862  -5.381  1.00 98.28           N  
ATOM   3014 HD21 ASN A 199       9.422 -11.948  -5.304  1.00 98.28           H  
ATOM   3015 HD22 ASN A 199      10.123 -13.412  -4.580  1.00 98.28           H  
ATOM   3016  OD1 ASN A 199      10.525 -14.482  -6.685  1.00 98.28           O  
ATOM   3017  N   ASP A 200      10.845 -10.668 -10.565  1.00 97.98           N  
ATOM   3018  H   ASP A 200      11.819 -10.597 -10.308  1.00 97.98           H  
ATOM   3019  CA  ASP A 200      10.359  -9.835 -11.651  1.00 97.98           C  
ATOM   3020  HA  ASP A 200       9.287  -9.694 -11.509  1.00 97.98           H  
ATOM   3021  C   ASP A 200      10.507 -10.554 -13.002  1.00 97.98           C  
ATOM   3022  CB  ASP A 200      10.961  -8.433 -11.548  1.00 97.98           C  
ATOM   3023  HB2 ASP A 200      10.694  -8.017 -10.576  1.00 97.98           H  
ATOM   3024  HB3 ASP A 200      10.504  -7.783 -12.293  1.00 97.98           H  
ATOM   3025  O   ASP A 200      10.865 -11.731 -13.084  1.00 97.98           O  
ATOM   3026  CG  ASP A 200      12.469  -8.397 -11.712  1.00 97.98           C  
ATOM   3027  OD1 ASP A 200      12.887  -8.623 -12.865  1.00 97.98           O  
ATOM   3028  OD2 ASP A 200      13.112  -8.020 -10.699  1.00 97.98           O  
ATOM   3029  N   LYS A 201      10.072  -9.894 -14.075  1.00 95.60           N  
ATOM   3030  H   LYS A 201       9.931  -8.898 -13.979  1.00 95.60           H  
ATOM   3031  CA  LYS A 201      10.029 -10.484 -15.420  1.00 95.60           C  
ATOM   3032  HA  LYS A 201      10.178 -11.561 -15.337  1.00 95.60           H  
ATOM   3033  C   LYS A 201      11.193 -10.015 -16.287  1.00 95.60           C  
ATOM   3034  CB  LYS A 201       8.658 -10.236 -16.071  1.00 95.60           C  
ATOM   3035  HB2 LYS A 201       8.677 -10.607 -17.096  1.00 95.60           H  
ATOM   3036  HB3 LYS A 201       8.464  -9.164 -16.096  1.00 95.60           H  
ATOM   3037  O   LYS A 201      11.186 -10.305 -17.486  1.00 95.60           O  
ATOM   3038  CG  LYS A 201       7.529 -10.956 -15.320  1.00 95.60           C  
ATOM   3039  HG2 LYS A 201       7.736 -12.025 -15.294  1.00 95.60           H  
ATOM   3040  HG3 LYS A 201       7.482 -10.583 -14.297  1.00 95.60           H  
ATOM   3041  CD  LYS A 201       6.173 -10.716 -15.997  1.00 95.60           C  
ATOM   3042  HD2 LYS A 201       6.180 -11.143 -17.000  1.00 95.60           H  
ATOM   3043  HD3 LYS A 201       6.002  -9.642 -16.058  1.00 95.60           H  
ATOM   3044  CE  LYS A 201       5.083 -11.372 -15.142  1.00 95.60           C  
ATOM   3045  HE2 LYS A 201       5.189 -12.455 -15.196  1.00 95.60           H  
ATOM   3046  HE3 LYS A 201       5.260 -11.082 -14.106  1.00 95.60           H  
ATOM   3047  NZ  LYS A 201       3.718 -10.947 -15.536  1.00 95.60           N  
ATOM   3048  HZ1 LYS A 201       3.447 -11.343 -16.425  1.00 95.60           H  
ATOM   3049  HZ2 LYS A 201       3.672  -9.939 -15.590  1.00 95.60           H  
ATOM   3050  HZ3 LYS A 201       3.066 -11.215 -14.812  1.00 95.60           H  
ATOM   3051  N   ASP A 202      12.151  -9.271 -15.735  1.00 97.13           N  
ATOM   3052  H   ASP A 202      12.200  -9.161 -14.733  1.00 97.13           H  
ATOM   3053  CA  ASP A 202      13.319  -8.845 -16.490  1.00 97.13           C  
ATOM   3054  HA  ASP A 202      12.978  -8.526 -17.475  1.00 97.13           H  
ATOM   3055  C   ASP A 202      14.311 -10.015 -16.625  1.00 97.13           C  
ATOM   3056  CB  ASP A 202      13.973  -7.628 -15.840  1.00 97.13           C  
ATOM   3057  HB2 ASP A 202      14.572  -7.969 -14.995  1.00 97.13           H  
ATOM   3058  HB3 ASP A 202      13.208  -6.956 -15.451  1.00 97.13           H  
ATOM   3059  O   ASP A 202      14.710 -10.620 -15.635  1.00 97.13           O  
ATOM   3060  CG  ASP A 202      14.853  -6.868 -16.831  1.00 97.13           C  
ATOM   3061  OD1 ASP A 202      15.874  -7.441 -17.303  1.00 97.13           O  
ATOM   3062  OD2 ASP A 202      14.451  -5.727 -17.175  1.00 97.13           O  
ATOM   3063  N   PRO A 203      14.736 -10.380 -17.846  1.00 95.18           N  
ATOM   3064  CA  PRO A 203      15.645 -11.508 -18.037  1.00 95.18           C  
ATOM   3065  HA  PRO A 203      15.321 -12.353 -17.429  1.00 95.18           H  
ATOM   3066  C   PRO A 203      17.101 -11.193 -17.664  1.00 95.18           C  
ATOM   3067  CB  PRO A 203      15.501 -11.861 -19.519  1.00 95.18           C  
ATOM   3068  HB2 PRO A 203      16.412 -12.291 -19.937  1.00 95.18           H  
ATOM   3069  HB3 PRO A 203      14.668 -12.552 -19.643  1.00 95.18           H  
ATOM   3070  O   PRO A 203      17.941 -12.093 -17.693  1.00 95.18           O  
ATOM   3071  CG  PRO A 203      15.152 -10.524 -20.177  1.00 95.18           C  
ATOM   3072  HG2 PRO A 203      14.596 -10.663 -21.104  1.00 95.18           H  
ATOM   3073  HG3 PRO A 203      16.058  -9.947 -20.359  1.00 95.18           H  
ATOM   3074  CD  PRO A 203      14.310  -9.821 -19.119  1.00 95.18           C  
ATOM   3075  HD2 PRO A 203      13.255 -10.047 -19.276  1.00 95.18           H  
ATOM   3076  HD3 PRO A 203      14.478  -8.745 -19.159  1.00 95.18           H  
ATOM   3077  N   THR A 204      17.436  -9.925 -17.412  1.00 95.65           N  
ATOM   3078  H   THR A 204      16.695  -9.240 -17.359  1.00 95.65           H  
ATOM   3079  CA  THR A 204      18.829  -9.461 -17.317  1.00 95.65           C  
ATOM   3080  HA  THR A 204      19.500 -10.320 -17.294  1.00 95.65           H  
ATOM   3081  C   THR A 204      19.147  -8.667 -16.062  1.00 95.65           C  
ATOM   3082  CB  THR A 204      19.204  -8.608 -18.536  1.00 95.65           C  
ATOM   3083  HB  THR A 204      20.204  -8.204 -18.379  1.00 95.65           H  
ATOM   3084  O   THR A 204      20.320  -8.568 -15.696  1.00 95.65           O  
ATOM   3085  CG2 THR A 204      19.247  -9.437 -19.820  1.00 95.65           C  
ATOM   3086 HG21 THR A 204      19.557  -8.802 -20.650  1.00 95.65           H  
ATOM   3087 HG22 THR A 204      18.263  -9.854 -20.034  1.00 95.65           H  
ATOM   3088 HG23 THR A 204      19.962 -10.252 -19.704  1.00 95.65           H  
ATOM   3089  OG1 THR A 204      18.324  -7.522 -18.764  1.00 95.65           O  
ATOM   3090  HG1 THR A 204      17.536  -7.597 -18.220  1.00 95.65           H  
ATOM   3091  N   VAL A 205      18.138  -8.090 -15.413  1.00 97.14           N  
ATOM   3092  H   VAL A 205      17.194  -8.225 -15.746  1.00 97.14           H  
ATOM   3093  CA  VAL A 205      18.313  -7.172 -14.289  1.00 97.14           C  
ATOM   3094  HA  VAL A 205      19.344  -7.210 -13.938  1.00 97.14           H  
ATOM   3095  C   VAL A 205      17.404  -7.588 -13.147  1.00 97.14           C  
ATOM   3096  CB  VAL A 205      17.996  -5.722 -14.711  1.00 97.14           C  
ATOM   3097  HB  VAL A 205      16.956  -5.648 -15.028  1.00 97.14           H  
ATOM   3098  O   VAL A 205      16.215  -7.742 -13.340  1.00 97.14           O  
ATOM   3099  CG1 VAL A 205      18.223  -4.749 -13.545  1.00 97.14           C  
ATOM   3100 HG11 VAL A 205      18.032  -3.730 -13.881  1.00 97.14           H  
ATOM   3101 HG12 VAL A 205      17.524  -4.970 -12.739  1.00 97.14           H  
ATOM   3102 HG13 VAL A 205      19.249  -4.828 -13.185  1.00 97.14           H  
ATOM   3103  CG2 VAL A 205      18.888  -5.257 -15.871  1.00 97.14           C  
ATOM   3104 HG21 VAL A 205      18.689  -4.208 -16.092  1.00 97.14           H  
ATOM   3105 HG22 VAL A 205      19.940  -5.387 -15.616  1.00 97.14           H  
ATOM   3106 HG23 VAL A 205      18.656  -5.833 -16.766  1.00 97.14           H  
ATOM   3107  N   HIS A 206      17.943  -7.662 -11.935  1.00 97.78           N  
ATOM   3108  H   HIS A 206      18.938  -7.533 -11.826  1.00 97.78           H  
ATOM   3109  CA  HIS A 206      17.121  -7.836 -10.745  1.00 97.78           C  
ATOM   3110  HA  HIS A 206      16.293  -8.507 -10.972  1.00 97.78           H  
ATOM   3111  C   HIS A 206      16.543  -6.479 -10.302  1.00 97.78           C  
ATOM   3112  CB  HIS A 206      17.979  -8.498  -9.664  1.00 97.78           C  
ATOM   3113  HB2 HIS A 206      18.276  -9.488 -10.011  1.00 97.78           H  
ATOM   3114  HB3 HIS A 206      18.876  -7.902  -9.497  1.00 97.78           H  
ATOM   3115  O   HIS A 206      17.262  -5.644  -9.740  1.00 97.78           O  
ATOM   3116  CG  HIS A 206      17.255  -8.651  -8.358  1.00 97.78           C  
ATOM   3117  CD2 HIS A 206      17.806  -9.042  -7.174  1.00 97.78           C  
ATOM   3118  HD2 HIS A 206      18.843  -9.293  -7.005  1.00 97.78           H  
ATOM   3119  ND1 HIS A 206      15.905  -8.480  -8.152  1.00 97.78           N  
ATOM   3120  HD1 HIS A 206      15.215  -8.622  -8.876  1.00 97.78           H  
ATOM   3121  CE1 HIS A 206      15.670  -8.700  -6.850  1.00 97.78           C  
ATOM   3122  HE1 HIS A 206      14.686  -8.757  -6.407  1.00 97.78           H  
ATOM   3123  NE2 HIS A 206      16.800  -9.038  -6.214  1.00 97.78           N  
ATOM   3124  N   CYS A 207      15.249  -6.246 -10.523  1.00 98.30           N  
ATOM   3125  H   CYS A 207      14.688  -6.971 -10.947  1.00 98.30           H  
ATOM   3126  CA  CYS A 207      14.629  -4.937 -10.315  1.00 98.30           C  
ATOM   3127  HA  CYS A 207      15.253  -4.191 -10.807  1.00 98.30           H  
ATOM   3128  C   CYS A 207      14.564  -4.520  -8.851  1.00 98.30           C  
ATOM   3129  CB  CYS A 207      13.236  -4.899 -10.951  1.00 98.30           C  
ATOM   3130  HB2 CYS A 207      12.591  -5.626 -10.457  1.00 98.30           H  
ATOM   3131  HB3 CYS A 207      12.811  -3.907 -10.797  1.00 98.30           H  
ATOM   3132  O   CYS A 207      14.847  -3.363  -8.552  1.00 98.30           O  
ATOM   3133  SG  CYS A 207      13.250  -5.247 -12.724  1.00 98.30           S  
ATOM   3134  N   GLY A 208      14.275  -5.445  -7.930  1.00 98.08           N  
ATOM   3135  H   GLY A 208      14.065  -6.379  -8.251  1.00 98.08           H  
ATOM   3136  CA  GLY A 208      14.268  -5.143  -6.491  1.00 98.08           C  
ATOM   3137  HA2 GLY A 208      13.530  -4.365  -6.290  1.00 98.08           H  
ATOM   3138  HA3 GLY A 208      13.997  -6.040  -5.935  1.00 98.08           H  
ATOM   3139  C   GLY A 208      15.627  -4.649  -5.985  1.00 98.08           C  
ATOM   3140  O   GLY A 208      15.713  -3.692  -5.214  1.00 98.08           O  
ATOM   3141  N   LYS A 209      16.717  -5.245  -6.484  1.00 98.09           N  
ATOM   3142  H   LYS A 209      16.585  -6.027  -7.109  1.00 98.09           H  
ATOM   3143  CA  LYS A 209      18.083  -4.820  -6.160  1.00 98.09           C  
ATOM   3144  HA  LYS A 209      18.146  -4.658  -5.084  1.00 98.09           H  
ATOM   3145  C   LYS A 209      18.456  -3.492  -6.817  1.00 98.09           C  
ATOM   3146  CB  LYS A 209      19.040  -5.951  -6.534  1.00 98.09           C  
ATOM   3147  HB2 LYS A 209      18.972  -6.149  -7.603  1.00 98.09           H  
ATOM   3148  HB3 LYS A 209      18.730  -6.840  -5.985  1.00 98.09           H  
ATOM   3149  O   LYS A 209      19.039  -2.643  -6.150  1.00 98.09           O  
ATOM   3150  CG  LYS A 209      20.491  -5.636  -6.159  1.00 98.09           C  
ATOM   3151  HG2 LYS A 209      20.852  -4.787  -6.739  1.00 98.09           H  
ATOM   3152  HG3 LYS A 209      20.548  -5.401  -5.096  1.00 98.09           H  
ATOM   3153  CD  LYS A 209      21.357  -6.857  -6.460  1.00 98.09           C  
ATOM   3154  HD2 LYS A 209      20.976  -7.707  -5.893  1.00 98.09           H  
ATOM   3155  HD3 LYS A 209      21.301  -7.083  -7.525  1.00 98.09           H  
ATOM   3156  CE  LYS A 209      22.803  -6.574  -6.058  1.00 98.09           C  
ATOM   3157  HE2 LYS A 209      22.817  -6.302  -5.002  1.00 98.09           H  
ATOM   3158  HE3 LYS A 209      23.163  -5.722  -6.633  1.00 98.09           H  
ATOM   3159  NZ  LYS A 209      23.644  -7.768  -6.299  1.00 98.09           N  
ATOM   3160  HZ1 LYS A 209      24.600  -7.594  -6.026  1.00 98.09           H  
ATOM   3161  HZ2 LYS A 209      23.281  -8.545  -5.765  1.00 98.09           H  
ATOM   3162  HZ3 LYS A 209      23.610  -8.018  -7.277  1.00 98.09           H  
ATOM   3163  N   THR A 210      18.113  -3.297  -8.090  1.00 98.04           N  
ATOM   3164  H   THR A 210      17.692  -4.061  -8.599  1.00 98.04           H  
ATOM   3165  CA  THR A 210      18.379  -2.043  -8.821  1.00 98.04           C  
ATOM   3166  HA  THR A 210      19.439  -1.802  -8.745  1.00 98.04           H  
ATOM   3167  C   THR A 210      17.601  -0.863  -8.231  1.00 98.04           C  
ATOM   3168  CB  THR A 210      18.041  -2.228 -10.308  1.00 98.04           C  
ATOM   3169  HB  THR A 210      17.000  -2.533 -10.410  1.00 98.04           H  
ATOM   3170  O   THR A 210      18.152   0.225  -8.072  1.00 98.04           O  
ATOM   3171  CG2 THR A 210      18.287  -0.985 -11.157  1.00 98.04           C  
ATOM   3172 HG21 THR A 210      17.583  -0.201 -10.878  1.00 98.04           H  
ATOM   3173 HG22 THR A 210      19.304  -0.621 -11.011  1.00 98.04           H  
ATOM   3174 HG23 THR A 210      18.134  -1.216 -12.211  1.00 98.04           H  
ATOM   3175  OG1 THR A 210      18.872  -3.236 -10.832  1.00 98.04           O  
ATOM   3176  HG1 THR A 210      18.443  -3.565 -11.626  1.00 98.04           H  
ATOM   3177  N   ALA A 211      16.346  -1.089  -7.840  1.00 97.68           N  
ATOM   3178  H   ALA A 211      15.939  -1.996  -8.018  1.00 97.68           H  
ATOM   3179  CA  ALA A 211      15.483  -0.098  -7.206  1.00 97.68           C  
ATOM   3180  HA  ALA A 211      15.570   0.840  -7.754  1.00 97.68           H  
ATOM   3181  C   ALA A 211      15.845   0.179  -5.736  1.00 97.68           C  
ATOM   3182  CB  ALA A 211      14.040  -0.603  -7.314  1.00 97.68           C  
ATOM   3183  HB1 ALA A 211      13.781  -0.797  -8.355  1.00 97.68           H  
ATOM   3184  HB2 ALA A 211      13.351   0.140  -6.912  1.00 97.68           H  
ATOM   3185  HB3 ALA A 211      13.927  -1.525  -6.743  1.00 97.68           H  
ATOM   3186  O   ALA A 211      15.386   1.169  -5.168  1.00 97.68           O  
ATOM   3187  N   GLY A 212      16.617  -0.704  -5.089  1.00 97.14           N  
ATOM   3188  H   GLY A 212      16.950  -1.512  -5.596  1.00 97.14           H  
ATOM   3189  CA  GLY A 212      16.902  -0.623  -3.653  1.00 97.14           C  
ATOM   3190  HA2 GLY A 212      17.548  -1.457  -3.378  1.00 97.14           H  
ATOM   3191  HA3 GLY A 212      17.423   0.311  -3.441  1.00 97.14           H  
ATOM   3192  C   GLY A 212      15.646  -0.686  -2.775  1.00 97.14           C  
ATOM   3193  O   GLY A 212      15.655  -0.173  -1.658  1.00 97.14           O  
ATOM   3194  N   ALA A 213      14.558  -1.265  -3.286  1.00 97.49           N  
ATOM   3195  H   ALA A 213      14.636  -1.722  -4.183  1.00 97.49           H  
ATOM   3196  CA  ALA A 213      13.261  -1.337  -2.626  1.00 97.49           C  
ATOM   3197  HA  ALA A 213      13.422  -1.488  -1.559  1.00 97.49           H  
ATOM   3198  C   ALA A 213      12.454  -2.524  -3.170  1.00 97.49           C  
ATOM   3199  CB  ALA A 213      12.501  -0.017  -2.828  1.00 97.49           C  
ATOM   3200  HB1 ALA A 213      11.798   0.126  -2.008  1.00 97.49           H  
ATOM   3201  HB2 ALA A 213      11.951  -0.040  -3.769  1.00 97.49           H  
ATOM   3202  HB3 ALA A 213      13.187   0.829  -2.845  1.00 97.49           H  
ATOM   3203  O   ALA A 213      12.767  -3.076  -4.226  1.00 97.49           O  
ATOM   3204  N   GLY A 214      11.412  -2.920  -2.449  1.00 98.16           N  
ATOM   3205  H   GLY A 214      11.162  -2.390  -1.626  1.00 98.16           H  
ATOM   3206  CA  GLY A 214      10.473  -3.941  -2.880  1.00 98.16           C  
ATOM   3207  HA2 GLY A 214      10.995  -4.613  -3.561  1.00 98.16           H  
ATOM   3208  HA3 GLY A 214      10.117  -4.519  -2.026  1.00 98.16           H  
ATOM   3209  C   GLY A 214       9.279  -3.334  -3.604  1.00 98.16           C  
ATOM   3210  O   GLY A 214       8.783  -2.274  -3.230  1.00 98.16           O  
ATOM   3211  N   TRP A 215       8.808  -3.997  -4.650  1.00 98.15           N  
ATOM   3212  H   TRP A 215       9.229  -4.885  -4.884  1.00 98.15           H  
ATOM   3213  CA  TRP A 215       7.601  -3.604  -5.370  1.00 98.15           C  
ATOM   3214  HA  TRP A 215       6.818  -3.398  -4.640  1.00 98.15           H  
ATOM   3215  C   TRP A 215       7.127  -4.743  -6.269  1.00 98.15           C  
ATOM   3216  CB  TRP A 215       7.848  -2.333  -6.210  1.00 98.15           C  
ATOM   3217  HB2 TRP A 215       8.478  -1.631  -5.664  1.00 98.15           H  
ATOM   3218  HB3 TRP A 215       8.380  -2.623  -7.116  1.00 98.15           H  
ATOM   3219  O   TRP A 215       7.837  -5.723  -6.505  1.00 98.15           O  
ATOM   3220  CG  TRP A 215       6.613  -1.593  -6.618  1.00 98.15           C  
ATOM   3221  CD1 TRP A 215       6.265  -1.290  -7.888  1.00 98.15           C  
ATOM   3222  HD1 TRP A 215       6.854  -1.527  -8.762  1.00 98.15           H  
ATOM   3223  CD2 TRP A 215       5.544  -1.069  -5.773  1.00 98.15           C  
ATOM   3224  CE2 TRP A 215       4.538  -0.514  -6.619  1.00 98.15           C  
ATOM   3225  CE3 TRP A 215       5.320  -1.009  -4.379  1.00 98.15           C  
ATOM   3226  HE3 TRP A 215       6.077  -1.386  -3.707  1.00 98.15           H  
ATOM   3227  NE1 TRP A 215       5.038  -0.658  -7.894  1.00 98.15           N  
ATOM   3228  HE1 TRP A 215       4.583  -0.337  -8.736  1.00 98.15           H  
ATOM   3229  CH2 TRP A 215       3.157   0.080  -4.725  1.00 98.15           C  
ATOM   3230  HH2 TRP A 215       2.259   0.518  -4.316  1.00 98.15           H  
ATOM   3231  CZ2 TRP A 215       3.353   0.038  -6.115  1.00 98.15           C  
ATOM   3232  HZ2 TRP A 215       2.617   0.446  -6.792  1.00 98.15           H  
ATOM   3233  CZ3 TRP A 215       4.141  -0.437  -3.863  1.00 98.15           C  
ATOM   3234  HZ3 TRP A 215       3.996  -0.384  -2.794  1.00 98.15           H  
ATOM   3235  N   TRP A 216       5.932  -4.587  -6.830  1.00 98.26           N  
ATOM   3236  H   TRP A 216       5.424  -3.739  -6.626  1.00 98.26           H  
ATOM   3237  CA  TRP A 216       5.459  -5.417  -7.934  1.00 98.26           C  
ATOM   3238  HA  TRP A 216       5.779  -6.447  -7.776  1.00 98.26           H  
ATOM   3239  C   TRP A 216       6.086  -4.949  -9.250  1.00 98.26           C  
ATOM   3240  CB  TRP A 216       3.933  -5.404  -7.957  1.00 98.26           C  
ATOM   3241  HB2 TRP A 216       3.591  -5.910  -8.861  1.00 98.26           H  
ATOM   3242  HB3 TRP A 216       3.590  -4.371  -8.004  1.00 98.26           H  
ATOM   3243  O   TRP A 216       5.440  -4.291 -10.065  1.00 98.26           O  
ATOM   3244  CG  TRP A 216       3.301  -6.080  -6.787  1.00 98.26           C  
ATOM   3245  CD1 TRP A 216       3.043  -7.402  -6.704  1.00 98.26           C  
ATOM   3246  HD1 TRP A 216       3.264  -8.122  -7.478  1.00 98.26           H  
ATOM   3247  CD2 TRP A 216       2.897  -5.509  -5.506  1.00 98.26           C  
ATOM   3248  CE2 TRP A 216       2.357  -6.558  -4.704  1.00 98.26           C  
ATOM   3249  CE3 TRP A 216       2.965  -4.223  -4.926  1.00 98.26           C  
ATOM   3250  HE3 TRP A 216       3.375  -3.402  -5.495  1.00 98.26           H  
ATOM   3251  NE1 TRP A 216       2.474  -7.684  -5.483  1.00 98.26           N  
ATOM   3252  HE1 TRP A 216       2.204  -8.615  -5.198  1.00 98.26           H  
ATOM   3253  CH2 TRP A 216       1.967  -5.054  -2.855  1.00 98.26           C  
ATOM   3254  HH2 TRP A 216       1.624  -4.870  -1.847  1.00 98.26           H  
ATOM   3255  CZ2 TRP A 216       1.888  -6.345  -3.402  1.00 98.26           C  
ATOM   3256  HZ2 TRP A 216       1.498  -7.168  -2.821  1.00 98.26           H  
ATOM   3257  CZ3 TRP A 216       2.503  -3.999  -3.616  1.00 98.26           C  
ATOM   3258  HZ3 TRP A 216       2.560  -3.007  -3.194  1.00 98.26           H  
ATOM   3259  N   PHE A 217       7.370  -5.244  -9.445  1.00 97.46           N  
ATOM   3260  H   PHE A 217       7.855  -5.778  -8.738  1.00 97.46           H  
ATOM   3261  CA  PHE A 217       8.088  -4.863 -10.660  1.00 97.46           C  
ATOM   3262  HA  PHE A 217       7.807  -3.839 -10.903  1.00 97.46           H  
ATOM   3263  C   PHE A 217       7.687  -5.745 -11.856  1.00 97.46           C  
ATOM   3264  CB  PHE A 217       9.601  -4.869 -10.414  1.00 97.46           C  
ATOM   3265  HB2 PHE A 217       9.911  -5.886 -10.177  1.00 97.46           H  
ATOM   3266  HB3 PHE A 217      10.107  -4.584 -11.336  1.00 97.46           H  
ATOM   3267  O   PHE A 217       7.316  -6.910 -11.712  1.00 97.46           O  
ATOM   3268  CG  PHE A 217      10.069  -3.936  -9.309  1.00 97.46           C  
ATOM   3269  CD1 PHE A 217      10.117  -2.542  -9.506  1.00 97.46           C  
ATOM   3270  HD1 PHE A 217       9.804  -2.111 -10.446  1.00 97.46           H  
ATOM   3271  CD2 PHE A 217      10.474  -4.469  -8.075  1.00 97.46           C  
ATOM   3272  HD2 PHE A 217      10.391  -5.533  -7.908  1.00 97.46           H  
ATOM   3273  CE1 PHE A 217      10.583  -1.700  -8.479  1.00 97.46           C  
ATOM   3274  HE1 PHE A 217      10.620  -0.631  -8.627  1.00 97.46           H  
ATOM   3275  CE2 PHE A 217      10.957  -3.633  -7.056  1.00 97.46           C  
ATOM   3276  HE2 PHE A 217      11.266  -4.053  -6.110  1.00 97.46           H  
ATOM   3277  CZ  PHE A 217      11.012  -2.245  -7.256  1.00 97.46           C  
ATOM   3278  HZ  PHE A 217      11.367  -1.601  -6.465  1.00 97.46           H  
ATOM   3279  N   SER A 218       7.758  -5.174 -13.062  1.00 93.21           N  
ATOM   3280  H   SER A 218       8.152  -4.246 -13.110  1.00 93.21           H  
ATOM   3281  CA  SER A 218       7.638  -5.931 -14.316  1.00 93.21           C  
ATOM   3282  HA  SER A 218       7.265  -6.930 -14.091  1.00 93.21           H  
ATOM   3283  C   SER A 218       9.019  -6.152 -14.923  1.00 93.21           C  
ATOM   3284  CB  SER A 218       6.620  -5.314 -15.282  1.00 93.21           C  
ATOM   3285  HB2 SER A 218       5.630  -5.373 -14.831  1.00 93.21           H  
ATOM   3286  HB3 SER A 218       6.608  -5.896 -16.203  1.00 93.21           H  
ATOM   3287  O   SER A 218       9.699  -7.083 -14.525  1.00 93.21           O  
ATOM   3288  OG  SER A 218       6.914  -3.965 -15.594  1.00 93.21           O  
ATOM   3289  HG  SER A 218       6.856  -3.430 -14.799  1.00 93.21           H  
ATOM   3290  N   THR A 219       9.442  -5.295 -15.842  1.00 94.92           N  
ATOM   3291  H   THR A 219       8.820  -4.549 -16.120  1.00 94.92           H  
ATOM   3292  CA  THR A 219      10.831  -5.179 -16.292  1.00 94.92           C  
ATOM   3293  HA  THR A 219      11.429  -5.967 -15.835  1.00 94.92           H  
ATOM   3294  C   THR A 219      11.396  -3.841 -15.828  1.00 94.92           C  
ATOM   3295  CB  THR A 219      10.948  -5.318 -17.816  1.00 94.92           C  
ATOM   3296  HB  THR A 219      11.990  -5.197 -18.111  1.00 94.92           H  
ATOM   3297  O   THR A 219      10.637  -2.893 -15.607  1.00 94.92           O  
ATOM   3298  CG2 THR A 219      10.450  -6.678 -18.306  1.00 94.92           C  
ATOM   3299 HG21 THR A 219      10.968  -7.471 -17.766  1.00 94.92           H  
ATOM   3300 HG22 THR A 219      10.663  -6.776 -19.370  1.00 94.92           H  
ATOM   3301 HG23 THR A 219       9.377  -6.772 -18.141  1.00 94.92           H  
ATOM   3302  OG1 THR A 219      10.163  -4.338 -18.465  1.00 94.92           O  
ATOM   3303  HG1 THR A 219      10.540  -3.480 -18.257  1.00 94.92           H  
ATOM   3304  N   CYS A 220      12.715  -3.736 -15.715  1.00 95.52           N  
ATOM   3305  H   CYS A 220      13.290  -4.544 -15.904  1.00 95.52           H  
ATOM   3306  CA  CYS A 220      13.395  -2.502 -15.304  1.00 95.52           C  
ATOM   3307  HA  CYS A 220      12.733  -1.654 -15.478  1.00 95.52           H  
ATOM   3308  C   CYS A 220      14.658  -2.212 -16.122  1.00 95.52           C  
ATOM   3309  CB  CYS A 220      13.714  -2.546 -13.813  1.00 95.52           C  
ATOM   3310  HB2 CYS A 220      14.279  -1.652 -13.550  1.00 95.52           H  
ATOM   3311  HB3 CYS A 220      12.787  -2.555 -13.239  1.00 95.52           H  
ATOM   3312  O   CYS A 220      15.478  -1.391 -15.721  1.00 95.52           O  
ATOM   3313  SG  CYS A 220      14.695  -3.989 -13.382  1.00 95.52           S  
ATOM   3314  N   SER A 221      14.828  -2.854 -17.277  1.00 94.25           N  
ATOM   3315  H   SER A 221      14.278  -3.681 -17.458  1.00 94.25           H  
ATOM   3316  CA  SER A 221      15.802  -2.449 -18.285  1.00 94.25           C  
ATOM   3317  HA  SER A 221      16.622  -1.940 -17.779  1.00 94.25           H  
ATOM   3318  C   SER A 221      15.149  -1.511 -19.318  1.00 94.25           C  
ATOM   3319  CB  SER A 221      16.393  -3.695 -18.935  1.00 94.25           C  
ATOM   3320  HB2 SER A 221      16.738  -4.373 -18.155  1.00 94.25           H  
ATOM   3321  HB3 SER A 221      15.631  -4.203 -19.526  1.00 94.25           H  
ATOM   3322  O   SER A 221      14.075  -1.830 -19.836  1.00 94.25           O  
ATOM   3323  OG  SER A 221      17.489  -3.341 -19.757  1.00 94.25           O  
ATOM   3324  HG  SER A 221      17.976  -4.154 -19.909  1.00 94.25           H  
ATOM   3325  N   PRO A 222      15.751  -0.348 -19.646  1.00 93.87           N  
ATOM   3326  CA  PRO A 222      17.062   0.130 -19.194  1.00 93.87           C  
ATOM   3327  HA  PRO A 222      17.763  -0.700 -19.112  1.00 93.87           H  
ATOM   3328  C   PRO A 222      17.052   0.874 -17.844  1.00 93.87           C  
ATOM   3329  CB  PRO A 222      17.532   1.044 -20.330  1.00 93.87           C  
ATOM   3330  HB2 PRO A 222      17.977   0.436 -21.118  1.00 93.87           H  
ATOM   3331  HB3 PRO A 222      18.240   1.802 -19.995  1.00 93.87           H  
ATOM   3332  O   PRO A 222      18.117   1.275 -17.385  1.00 93.87           O  
ATOM   3333  CG  PRO A 222      16.233   1.664 -20.840  1.00 93.87           C  
ATOM   3334  HG2 PRO A 222      15.956   2.507 -20.207  1.00 93.87           H  
ATOM   3335  HG3 PRO A 222      16.315   1.978 -21.880  1.00 93.87           H  
ATOM   3336  CD  PRO A 222      15.213   0.541 -20.668  1.00 93.87           C  
ATOM   3337  HD2 PRO A 222      15.109  -0.008 -21.604  1.00 93.87           H  
ATOM   3338  HD3 PRO A 222      14.248   0.945 -20.362  1.00 93.87           H  
ATOM   3339  N   TYR A 223      15.882   1.116 -17.247  1.00 94.05           N  
ATOM   3340  H   TYR A 223      15.043   0.719 -17.644  1.00 94.05           H  
ATOM   3341  CA  TYR A 223      15.730   1.747 -15.931  1.00 94.05           C  
ATOM   3342  HA  TYR A 223      16.546   1.428 -15.282  1.00 94.05           H  
ATOM   3343  C   TYR A 223      14.417   1.324 -15.255  1.00 94.05           C  
ATOM   3344  CB  TYR A 223      15.798   3.274 -16.081  1.00 94.05           C  
ATOM   3345  HB2 TYR A 223      16.823   3.541 -16.337  1.00 94.05           H  
ATOM   3346  HB3 TYR A 223      15.594   3.726 -15.110  1.00 94.05           H  
ATOM   3347  O   TYR A 223      13.475   0.875 -15.916  1.00 94.05           O  
ATOM   3348  CG  TYR A 223      14.856   3.873 -17.113  1.00 94.05           C  
ATOM   3349  CD1 TYR A 223      15.373   4.314 -18.345  1.00 94.05           C  
ATOM   3350  HD1 TYR A 223      16.432   4.223 -18.535  1.00 94.05           H  
ATOM   3351  CD2 TYR A 223      13.473   3.973 -16.861  1.00 94.05           C  
ATOM   3352  HD2 TYR A 223      13.065   3.619 -15.926  1.00 94.05           H  
ATOM   3353  CE1 TYR A 223      14.515   4.830 -19.334  1.00 94.05           C  
ATOM   3354  HE1 TYR A 223      14.919   5.148 -20.284  1.00 94.05           H  
ATOM   3355  CE2 TYR A 223      12.611   4.499 -17.843  1.00 94.05           C  
ATOM   3356  HE2 TYR A 223      11.547   4.554 -17.667  1.00 94.05           H  
ATOM   3357  OH  TYR A 223      12.297   5.421 -20.031  1.00 94.05           O  
ATOM   3358  HH  TYR A 223      12.759   5.632 -20.846  1.00 94.05           H  
ATOM   3359  CZ  TYR A 223      13.129   4.917 -19.085  1.00 94.05           C  
ATOM   3360  N   VAL A 224      14.314   1.531 -13.941  1.00 95.57           N  
ATOM   3361  H   VAL A 224      15.086   1.986 -13.475  1.00 95.57           H  
ATOM   3362  CA  VAL A 224      13.101   1.247 -13.161  1.00 95.57           C  
ATOM   3363  HA  VAL A 224      12.737   0.258 -13.438  1.00 95.57           H  
ATOM   3364  C   VAL A 224      12.019   2.272 -13.511  1.00 95.57           C  
ATOM   3365  CB  VAL A 224      13.411   1.232 -11.651  1.00 95.57           C  
ATOM   3366  HB  VAL A 224      13.828   2.195 -11.357  1.00 95.57           H  
ATOM   3367  O   VAL A 224      12.217   3.476 -13.365  1.00 95.57           O  
ATOM   3368  CG1 VAL A 224      12.149   0.967 -10.824  1.00 95.57           C  
ATOM   3369 HG11 VAL A 224      11.471   1.818 -10.890  1.00 95.57           H  
ATOM   3370 HG12 VAL A 224      11.646   0.065 -11.170  1.00 95.57           H  
ATOM   3371 HG13 VAL A 224      12.428   0.828  -9.779  1.00 95.57           H  
ATOM   3372  CG2 VAL A 224      14.415   0.128 -11.292  1.00 95.57           C  
ATOM   3373 HG21 VAL A 224      13.966  -0.856 -11.423  1.00 95.57           H  
ATOM   3374 HG22 VAL A 224      15.309   0.203 -11.912  1.00 95.57           H  
ATOM   3375 HG23 VAL A 224      14.716   0.239 -10.250  1.00 95.57           H  
ATOM   3376  N   THR A 225      10.865   1.812 -13.995  1.00 92.93           N  
ATOM   3377  H   THR A 225      10.764   0.821 -14.164  1.00 92.93           H  
ATOM   3378  CA  THR A 225       9.766   2.689 -14.444  1.00 92.93           C  
ATOM   3379  HA  THR A 225      10.185   3.580 -14.910  1.00 92.93           H  
ATOM   3380  C   THR A 225       8.885   3.170 -13.292  1.00 92.93           C  
ATOM   3381  CB  THR A 225       8.899   1.976 -15.490  1.00 92.93           C  
ATOM   3382  HB  THR A 225       8.038   2.598 -15.735  1.00 92.93           H  
ATOM   3383  O   THR A 225       8.368   4.282 -13.333  1.00 92.93           O  
ATOM   3384  CG2 THR A 225       9.667   1.692 -16.779  1.00 92.93           C  
ATOM   3385 HG21 THR A 225      10.554   1.091 -16.577  1.00 92.93           H  
ATOM   3386 HG22 THR A 225       9.972   2.632 -17.238  1.00 92.93           H  
ATOM   3387 HG23 THR A 225       9.028   1.155 -17.480  1.00 92.93           H  
ATOM   3388  OG1 THR A 225       8.450   0.741 -14.979  1.00 92.93           O  
ATOM   3389  HG1 THR A 225       7.926   0.327 -15.669  1.00 92.93           H  
ATOM   3390  N   CYS A 226       8.748   2.360 -12.243  1.00 95.11           N  
ATOM   3391  H   CYS A 226       9.205   1.460 -12.278  1.00 95.11           H  
ATOM   3392  CA  CYS A 226       7.966   2.666 -11.054  1.00 95.11           C  
ATOM   3393  HA  CYS A 226       7.811   3.742 -10.976  1.00 95.11           H  
ATOM   3394  C   CYS A 226       8.699   2.174  -9.800  1.00 95.11           C  
ATOM   3395  CB  CYS A 226       6.604   1.986 -11.181  1.00 95.11           C  
ATOM   3396  HB2 CYS A 226       6.068   2.386 -12.041  1.00 95.11           H  
ATOM   3397  HB3 CYS A 226       6.762   0.918 -11.333  1.00 95.11           H  
ATOM   3398  O   CYS A 226       9.011   0.989  -9.703  1.00 95.11           O  
ATOM   3399  SG  CYS A 226       5.613   2.197  -9.695  1.00 95.11           S  
ATOM   3400  N   ASN A 227       8.949   3.071  -8.846  1.00 95.70           N  
ATOM   3401  H   ASN A 227       8.627   4.016  -9.000  1.00 95.70           H  
ATOM   3402  CA  ASN A 227       9.544   2.765  -7.547  1.00 95.70           C  
ATOM   3403  HA  ASN A 227       9.338   1.726  -7.292  1.00 95.70           H  
ATOM   3404  C   ASN A 227       8.920   3.650  -6.450  1.00 95.70           C  
ATOM   3405  CB  ASN A 227      11.075   2.942  -7.633  1.00 95.70           C  
ATOM   3406  HB2 ASN A 227      11.466   2.351  -8.461  1.00 95.70           H  
ATOM   3407  HB3 ASN A 227      11.326   3.988  -7.814  1.00 95.70           H  
ATOM   3408  O   ASN A 227       9.538   4.628  -6.033  1.00 95.70           O  
ATOM   3409  CG  ASN A 227      11.777   2.478  -6.367  1.00 95.70           C  
ATOM   3410  ND2 ASN A 227      13.059   2.721  -6.243  1.00 95.70           N  
ATOM   3411 HD21 ASN A 227      13.554   2.272  -5.486  1.00 95.70           H  
ATOM   3412 HD22 ASN A 227      13.583   3.134  -7.002  1.00 95.70           H  
ATOM   3413  OD1 ASN A 227      11.180   1.865  -5.495  1.00 95.70           O  
ATOM   3414  N   PRO A 228       7.694   3.370  -5.973  1.00 94.16           N  
ATOM   3415  CA  PRO A 228       7.015   4.233  -5.001  1.00 94.16           C  
ATOM   3416  HA  PRO A 228       7.024   5.256  -5.376  1.00 94.16           H  
ATOM   3417  C   PRO A 228       7.671   4.213  -3.617  1.00 94.16           C  
ATOM   3418  CB  PRO A 228       5.569   3.727  -4.941  1.00 94.16           C  
ATOM   3419  HB2 PRO A 228       5.448   3.014  -4.125  1.00 94.16           H  
ATOM   3420  HB3 PRO A 228       4.857   4.546  -4.839  1.00 94.16           H  
ATOM   3421  O   PRO A 228       7.481   5.143  -2.841  1.00 94.16           O  
ATOM   3422  CG  PRO A 228       5.410   2.999  -6.272  1.00 94.16           C  
ATOM   3423  HG2 PRO A 228       5.254   3.722  -7.073  1.00 94.16           H  
ATOM   3424  HG3 PRO A 228       4.595   2.276  -6.243  1.00 94.16           H  
ATOM   3425  CD  PRO A 228       6.778   2.342  -6.423  1.00 94.16           C  
ATOM   3426  HD2 PRO A 228       6.962   2.035  -7.452  1.00 94.16           H  
ATOM   3427  HD3 PRO A 228       6.850   1.477  -5.764  1.00 94.16           H  
ATOM   3428  N   LEU A 229       8.450   3.167  -3.325  1.00 94.98           N  
ATOM   3429  H   LEU A 229       8.561   2.451  -4.029  1.00 94.98           H  
ATOM   3430  CA  LEU A 229       9.212   2.996  -2.088  1.00 94.98           C  
ATOM   3431  HA  LEU A 229       8.759   3.600  -1.302  1.00 94.98           H  
ATOM   3432  C   LEU A 229      10.664   3.487  -2.198  1.00 94.98           C  
ATOM   3433  CB  LEU A 229       9.160   1.518  -1.671  1.00 94.98           C  
ATOM   3434  HB2 LEU A 229       9.563   0.908  -2.480  1.00 94.98           H  
ATOM   3435  HB3 LEU A 229       9.810   1.385  -0.806  1.00 94.98           H  
ATOM   3436  O   LEU A 229      11.448   3.312  -1.263  1.00 94.98           O  
ATOM   3437  CG  LEU A 229       7.776   0.977  -1.293  1.00 94.98           C  
ATOM   3438  HG  LEU A 229       7.160   0.885  -2.188  1.00 94.98           H  
ATOM   3439  CD1 LEU A 229       7.940  -0.399  -0.655  1.00 94.98           C  
ATOM   3440 HD11 LEU A 229       6.983  -0.920  -0.637  1.00 94.98           H  
ATOM   3441 HD12 LEU A 229       8.657  -0.993  -1.222  1.00 94.98           H  
ATOM   3442 HD13 LEU A 229       8.323  -0.302   0.361  1.00 94.98           H  
ATOM   3443  CD2 LEU A 229       7.056   1.848  -0.267  1.00 94.98           C  
ATOM   3444 HD21 LEU A 229       6.220   1.284   0.147  1.00 94.98           H  
ATOM   3445 HD22 LEU A 229       7.735   2.108   0.545  1.00 94.98           H  
ATOM   3446 HD23 LEU A 229       6.690   2.760  -0.737  1.00 94.98           H  
ATOM   3447  N   GLY A 230      11.044   4.093  -3.323  1.00 93.81           N  
ATOM   3448  H   GLY A 230      10.382   4.181  -4.081  1.00 93.81           H  
ATOM   3449  CA  GLY A 230      12.370   4.674  -3.482  1.00 93.81           C  
ATOM   3450  HA2 GLY A 230      12.486   5.030  -4.506  1.00 93.81           H  
ATOM   3451  HA3 GLY A 230      13.122   3.905  -3.308  1.00 93.81           H  
ATOM   3452  C   GLY A 230      12.617   5.831  -2.510  1.00 93.81           C  
ATOM   3453  O   GLY A 230      11.716   6.312  -1.817  1.00 93.81           O  
ATOM   3454  N   VAL A 231      13.857   6.312  -2.468  1.00 90.36           N  
ATOM   3455  H   VAL A 231      14.568   5.859  -3.023  1.00 90.36           H  
ATOM   3456  CA  VAL A 231      14.213   7.499  -1.678  1.00 90.36           C  
ATOM   3457  HA  VAL A 231      13.904   7.315  -0.649  1.00 90.36           H  
ATOM   3458  C   VAL A 231      13.473   8.728  -2.238  1.00 90.36           C  
ATOM   3459  CB  VAL A 231      15.736   7.714  -1.654  1.00 90.36           C  
ATOM   3460  HB  VAL A 231      16.103   7.832  -2.673  1.00 90.36           H  
ATOM   3461  O   VAL A 231      13.592   8.991  -3.441  1.00 90.36           O  
ATOM   3462  CG1 VAL A 231      16.127   8.954  -0.843  1.00 90.36           C  
ATOM   3463 HG11 VAL A 231      15.747   9.857  -1.321  1.00 90.36           H  
ATOM   3464 HG12 VAL A 231      15.726   8.890   0.168  1.00 90.36           H  
ATOM   3465 HG13 VAL A 231      17.212   9.041  -0.789  1.00 90.36           H  
ATOM   3466  CG2 VAL A 231      16.450   6.506  -1.032  1.00 90.36           C  
ATOM   3467 HG21 VAL A 231      16.274   5.611  -1.629  1.00 90.36           H  
ATOM   3468 HG22 VAL A 231      16.086   6.336  -0.019  1.00 90.36           H  
ATOM   3469 HG23 VAL A 231      17.525   6.686  -1.001  1.00 90.36           H  
ATOM   3470  N   PRO A 232      12.710   9.485  -1.424  1.00 87.59           N  
ATOM   3471  CA  PRO A 232      12.031  10.694  -1.880  1.00 87.59           C  
ATOM   3472  HA  PRO A 232      11.343  10.426  -2.682  1.00 87.59           H  
ATOM   3473  C   PRO A 232      13.018  11.743  -2.398  1.00 87.59           C  
ATOM   3474  CB  PRO A 232      11.232  11.222  -0.681  1.00 87.59           C  
ATOM   3475  HB2 PRO A 232      11.813  11.966  -0.137  1.00 87.59           H  
ATOM   3476  HB3 PRO A 232      10.271  11.637  -0.987  1.00 87.59           H  
ATOM   3477  O   PRO A 232      14.186  11.764  -2.013  1.00 87.59           O  
ATOM   3478  CG  PRO A 232      11.060   9.982   0.190  1.00 87.59           C  
ATOM   3479  HG2 PRO A 232      10.225   9.394  -0.192  1.00 87.59           H  
ATOM   3480  HG3 PRO A 232      10.909  10.223   1.242  1.00 87.59           H  
ATOM   3481  CD  PRO A 232      12.373   9.238  -0.033  1.00 87.59           C  
ATOM   3482  HD2 PRO A 232      13.150   9.659   0.606  1.00 87.59           H  
ATOM   3483  HD3 PRO A 232      12.247   8.176   0.180  1.00 87.59           H  
ATOM   3484  N   TYR A 233      12.545  12.631  -3.266  1.00 85.11           N  
ATOM   3485  H   TYR A 233      11.568  12.595  -3.520  1.00 85.11           H  
ATOM   3486  CA  TYR A 233      13.290  13.835  -3.620  1.00 85.11           C  
ATOM   3487  HA  TYR A 233      14.357  13.616  -3.646  1.00 85.11           H  
ATOM   3488  C   TYR A 233      13.069  14.907  -2.549  1.00 85.11           C  
ATOM   3489  CB  TYR A 233      12.876  14.305  -5.018  1.00 85.11           C  
ATOM   3490  HB2 TYR A 233      11.794  14.428  -5.056  1.00 85.11           H  
ATOM   3491  HB3 TYR A 233      13.324  15.282  -5.201  1.00 85.11           H  
ATOM   3492  O   TYR A 233      11.927  15.215  -2.210  1.00 85.11           O  
ATOM   3493  CG  TYR A 233      13.329  13.362  -6.114  1.00 85.11           C  
ATOM   3494  CD1 TYR A 233      14.679  13.368  -6.493  1.00 85.11           C  
ATOM   3495  HD1 TYR A 233      15.348  14.040  -5.977  1.00 85.11           H  
ATOM   3496  CD2 TYR A 233      12.426  12.492  -6.751  1.00 85.11           C  
ATOM   3497  HD2 TYR A 233      11.385  12.492  -6.465  1.00 85.11           H  
ATOM   3498  CE1 TYR A 233      15.141  12.520  -7.515  1.00 85.11           C  
ATOM   3499  HE1 TYR A 233      16.181  12.545  -7.804  1.00 85.11           H  
ATOM   3500  CE2 TYR A 233      12.884  11.629  -7.765  1.00 85.11           C  
ATOM   3501  HE2 TYR A 233      12.200  10.973  -8.283  1.00 85.11           H  
ATOM   3502  OH  TYR A 233      14.718  10.751  -9.055  1.00 85.11           O  
ATOM   3503  HH  TYR A 233      15.664  10.876  -9.156  1.00 85.11           H  
ATOM   3504  CZ  TYR A 233      14.244  11.622  -8.130  1.00 85.11           C  
ATOM   3505  N   GLU A 234      14.155  15.469  -2.029  1.00 78.71           N  
ATOM   3506  H   GLU A 234      15.052  15.196  -2.403  1.00 78.71           H  
ATOM   3507  CA  GLU A 234      14.140  16.646  -1.157  1.00 78.71           C  
ATOM   3508  HA  GLU A 234      13.236  16.655  -0.548  1.00 78.71           H  
ATOM   3509  C   GLU A 234      14.162  17.933  -1.984  1.00 78.71           C  
ATOM   3510  CB  GLU A 234      15.364  16.634  -0.228  1.00 78.71           C  
ATOM   3511  HB2 GLU A 234      16.270  16.593  -0.832  1.00 78.71           H  
ATOM   3512  HB3 GLU A 234      15.365  17.570   0.331  1.00 78.71           H  
ATOM   3513  O   GLU A 234      13.575  18.940  -1.592  1.00 78.71           O  
ATOM   3514  CG  GLU A 234      15.365  15.468   0.771  1.00 78.71           C  
ATOM   3515  HG2 GLU A 234      14.430  15.492   1.331  1.00 78.71           H  
ATOM   3516  HG3 GLU A 234      15.406  14.528   0.221  1.00 78.71           H  
ATOM   3517  CD  GLU A 234      16.545  15.525   1.759  1.00 78.71           C  
ATOM   3518  OE1 GLU A 234      16.666  14.571   2.559  1.00 78.71           O  
ATOM   3519  OE2 GLU A 234      17.314  16.516   1.734  1.00 78.71           O  
ATOM   3520  N   THR A 235      14.830  17.903  -3.144  1.00 76.18           N  
ATOM   3521  H   THR A 235      15.267  17.034  -3.413  1.00 76.18           H  
ATOM   3522  CA  THR A 235      14.899  19.036  -4.070  1.00 76.18           C  
ATOM   3523  HA  THR A 235      14.045  19.686  -3.877  1.00 76.18           H  
ATOM   3524  C   THR A 235      14.804  18.575  -5.522  1.00 76.18           C  
ATOM   3525  CB  THR A 235      16.178  19.878  -3.882  1.00 76.18           C  
ATOM   3526  HB  THR A 235      16.038  20.816  -4.420  1.00 76.18           H  
ATOM   3527  O   THR A 235      15.241  17.484  -5.889  1.00 76.18           O  
ATOM   3528  CG2 THR A 235      16.527  20.217  -2.433  1.00 76.18           C  
ATOM   3529 HG21 THR A 235      17.388  20.885  -2.412  1.00 76.18           H  
ATOM   3530 HG22 THR A 235      15.681  20.714  -1.959  1.00 76.18           H  
ATOM   3531 HG23 THR A 235      16.768  19.313  -1.873  1.00 76.18           H  
ATOM   3532  OG1 THR A 235      17.294  19.230  -4.442  1.00 76.18           O  
ATOM   3533  HG1 THR A 235      17.371  18.390  -3.983  1.00 76.18           H  
ATOM   3534  N   GLY A 236      14.316  19.451  -6.402  1.00 76.68           N  
ATOM   3535  H   GLY A 236      13.886  20.297  -6.056  1.00 76.68           H  
ATOM   3536  CA  GLY A 236      14.283  19.175  -7.842  1.00 76.68           C  
ATOM   3537  HA2 GLY A 236      13.787  18.217  -8.001  1.00 76.68           H  
ATOM   3538  HA3 GLY A 236      13.689  19.940  -8.342  1.00 76.68           H  
ATOM   3539  C   GLY A 236      15.656  19.116  -8.536  1.00 76.68           C  
ATOM   3540  O   GLY A 236      15.714  18.790  -9.718  1.00 76.68           O  
ATOM   3541  N   GLN A 237      16.763  19.426  -7.844  1.00 80.44           N  
ATOM   3542  H   GLN A 237      16.677  19.605  -6.854  1.00 80.44           H  
ATOM   3543  CA  GLN A 237      18.117  19.408  -8.427  1.00 80.44           C  
ATOM   3544  HA  GLN A 237      18.039  19.611  -9.495  1.00 80.44           H  
ATOM   3545  C   GLN A 237      18.820  18.050  -8.315  1.00 80.44           C  
ATOM   3546  CB  GLN A 237      18.985  20.512  -7.806  1.00 80.44           C  
ATOM   3547  HB2 GLN A 237      19.986  20.431  -8.229  1.00 80.44           H  
ATOM   3548  HB3 GLN A 237      19.054  20.378  -6.727  1.00 80.44           H  
ATOM   3549  O   GLN A 237      19.878  17.844  -8.912  1.00 80.44           O  
ATOM   3550  CG  GLN A 237      18.437  21.911  -8.123  1.00 80.44           C  
ATOM   3551  HG2 GLN A 237      17.637  22.162  -7.427  1.00 80.44           H  
ATOM   3552  HG3 GLN A 237      18.021  21.907  -9.130  1.00 80.44           H  
ATOM   3553  CD  GLN A 237      19.509  22.994  -8.065  1.00 80.44           C  
ATOM   3554  NE2 GLN A 237      19.356  24.055  -8.827  1.00 80.44           N  
ATOM   3555 HE21 GLN A 237      18.529  24.163  -9.396  1.00 80.44           H  
ATOM   3556 HE22 GLN A 237      20.073  24.761  -8.736  1.00 80.44           H  
ATOM   3557  OE1 GLN A 237      20.503  22.924  -7.363  1.00 80.44           O  
ATOM   3558  N   GLU A 238      18.250  17.113  -7.563  1.00 84.49           N  
ATOM   3559  H   GLU A 238      17.374  17.317  -7.105  1.00 84.49           H  
ATOM   3560  CA  GLU A 238      18.827  15.785  -7.384  1.00 84.49           C  
ATOM   3561  HA  GLU A 238      19.876  15.900  -7.112  1.00 84.49           H  
ATOM   3562  C   GLU A 238      18.765  14.969  -8.686  1.00 84.49           C  
ATOM   3563  CB  GLU A 238      18.111  15.080  -6.230  1.00 84.49           C  
ATOM   3564  HB2 GLU A 238      17.044  15.098  -6.450  1.00 84.49           H  
ATOM   3565  HB3 GLU A 238      18.450  14.046  -6.165  1.00 84.49           H  
ATOM   3566  O   GLU A 238      17.822  15.069  -9.476  1.00 84.49           O  
ATOM   3567  CG  GLU A 238      18.368  15.782  -4.888  1.00 84.49           C  
ATOM   3568  HG2 GLU A 238      18.112  16.839  -4.964  1.00 84.49           H  
ATOM   3569  HG3 GLU A 238      19.430  15.711  -4.653  1.00 84.49           H  
ATOM   3570  CD  GLU A 238      17.542  15.157  -3.767  1.00 84.49           C  
ATOM   3571  OE1 GLU A 238      16.331  15.436  -3.688  1.00 84.49           O  
ATOM   3572  OE2 GLU A 238      18.098  14.324  -3.023  1.00 84.49           O  
ATOM   3573  N   ALA A 239      19.782  14.141  -8.935  1.00 86.69           N  
ATOM   3574  H   ALA A 239      20.536  14.076  -8.266  1.00 86.69           H  
ATOM   3575  CA  ALA A 239      19.836  13.305 -10.131  1.00 86.69           C  
ATOM   3576  HA  ALA A 239      19.670  13.947 -10.997  1.00 86.69           H  
ATOM   3577  C   ALA A 239      18.734  12.228 -10.128  1.00 86.69           C  
ATOM   3578  CB  ALA A 239      21.236  12.693 -10.262  1.00 86.69           C  
ATOM   3579  HB1 ALA A 239      21.439  12.045  -9.410  1.00 86.69           H  
ATOM   3580  HB2 ALA A 239      21.985  13.484 -10.304  1.00 86.69           H  
ATOM   3581  HB3 ALA A 239      21.294  12.100 -11.175  1.00 86.69           H  
ATOM   3582  O   ALA A 239      18.380  11.680  -9.079  1.00 86.69           O  
ATOM   3583  N   LEU A 240      18.225  11.885 -11.317  1.00 86.94           N  
ATOM   3584  H   LEU A 240      18.567  12.348 -12.147  1.00 86.94           H  
ATOM   3585  CA  LEU A 240      17.443  10.659 -11.483  1.00 86.94           C  
ATOM   3586  HA  LEU A 240      16.603  10.684 -10.789  1.00 86.94           H  
ATOM   3587  C   LEU A 240      18.312   9.457 -11.114  1.00 86.94           C  
ATOM   3588  CB  LEU A 240      16.897  10.496 -12.912  1.00 86.94           C  
ATOM   3589  HB2 LEU A 240      17.726  10.580 -13.614  1.00 86.94           H  
ATOM   3590  HB3 LEU A 240      16.479   9.494 -13.012  1.00 86.94           H  
ATOM   3591  O   LEU A 240      19.478   9.377 -11.496  1.00 86.94           O  
ATOM   3592  CG  LEU A 240      15.808  11.505 -13.295  1.00 86.94           C  
ATOM   3593  HG  LEU A 240      16.250  12.495 -13.185  1.00 86.94           H  
ATOM   3594  CD1 LEU A 240      15.400  11.335 -14.755  1.00 86.94           C  
ATOM   3595 HD11 LEU A 240      14.673  12.102 -15.020  1.00 86.94           H  
ATOM   3596 HD12 LEU A 240      16.273  11.442 -15.400  1.00 86.94           H  
ATOM   3597 HD13 LEU A 240      14.954  10.352 -14.904  1.00 86.94           H  
ATOM   3598  CD2 LEU A 240      14.553  11.394 -12.429  1.00 86.94           C  
ATOM   3599 HD21 LEU A 240      14.759  11.746 -11.419  1.00 86.94           H  
ATOM   3600 HD22 LEU A 240      14.198  10.364 -12.395  1.00 86.94           H  
ATOM   3601 HD23 LEU A 240      13.762  12.025 -12.835  1.00 86.94           H  
ATOM   3602  N   SER A 241      17.721   8.532 -10.373  1.00 92.05           N  
ATOM   3603  H   SER A 241      16.748   8.646 -10.127  1.00 92.05           H  
ATOM   3604  CA  SER A 241      18.332   7.272  -9.971  1.00 92.05           C  
ATOM   3605  HA  SER A 241      19.035   6.932 -10.731  1.00 92.05           H  
ATOM   3606  C   SER A 241      17.222   6.247  -9.814  1.00 92.05           C  
ATOM   3607  CB  SER A 241      19.068   7.439  -8.639  1.00 92.05           C  
ATOM   3608  HB2 SER A 241      18.367   7.796  -7.884  1.00 92.05           H  
ATOM   3609  HB3 SER A 241      19.867   8.171  -8.756  1.00 92.05           H  
ATOM   3610  O   SER A 241      16.136   6.593  -9.350  1.00 92.05           O  
ATOM   3611  OG  SER A 241      19.617   6.203  -8.224  1.00 92.05           O  
ATOM   3612  HG  SER A 241      19.386   6.028  -7.308  1.00 92.05           H  
ATOM   3613  N   ASP A 242      17.499   4.990 -10.144  1.00 94.60           N  
ATOM   3614  H   ASP A 242      18.407   4.762 -10.524  1.00 94.60           H  
ATOM   3615  CA  ASP A 242      16.544   3.895  -9.947  1.00 94.60           C  
ATOM   3616  HA  ASP A 242      15.599   4.151 -10.426  1.00 94.60           H  
ATOM   3617  C   ASP A 242      16.226   3.658  -8.464  1.00 94.60           C  
ATOM   3618  CB  ASP A 242      17.098   2.629 -10.607  1.00 94.60           C  
ATOM   3619  HB2 ASP A 242      16.485   1.783 -10.294  1.00 94.60           H  
ATOM   3620  HB3 ASP A 242      18.116   2.454 -10.260  1.00 94.60           H  
ATOM   3621  O   ASP A 242      15.145   3.180  -8.131  1.00 94.60           O  
ATOM   3622  CG  ASP A 242      17.068   2.709 -12.136  1.00 94.60           C  
ATOM   3623  OD1 ASP A 242      16.150   3.365 -12.689  1.00 94.60           O  
ATOM   3624  OD2 ASP A 242      17.956   2.102 -12.765  1.00 94.60           O  
ATOM   3625  N   THR A 243      17.120   4.080  -7.565  1.00 94.81           N  
ATOM   3626  H   THR A 243      17.991   4.453  -7.914  1.00 94.81           H  
ATOM   3627  CA  THR A 243      16.937   3.996  -6.107  1.00 94.81           C  
ATOM   3628  HA  THR A 243      16.463   3.039  -5.888  1.00 94.81           H  
ATOM   3629  C   THR A 243      16.019   5.066  -5.514  1.00 94.81           C  
ATOM   3630  CB  THR A 243      18.282   4.017  -5.376  1.00 94.81           C  
ATOM   3631  HB  THR A 243      18.105   3.955  -4.303  1.00 94.81           H  
ATOM   3632  O   THR A 243      15.766   5.068  -4.307  1.00 94.81           O  
ATOM   3633  CG2 THR A 243      19.174   2.845  -5.783  1.00 94.81           C  
ATOM   3634 HG21 THR A 243      18.642   1.909  -5.614  1.00 94.81           H  
ATOM   3635 HG22 THR A 243      20.083   2.844  -5.182  1.00 94.81           H  
ATOM   3636 HG23 THR A 243      19.439   2.909  -6.839  1.00 94.81           H  
ATOM   3637  OG1 THR A 243      18.995   5.211  -5.656  1.00 94.81           O  
ATOM   3638  HG1 THR A 243      19.709   5.233  -5.015  1.00 94.81           H  
ATOM   3639  N   ARG A 244      15.537   6.008  -6.330  1.00 92.77           N  
ATOM   3640  H   ARG A 244      15.685   5.893  -7.323  1.00 92.77           H  
ATOM   3641  CA  ARG A 244      14.669   7.105  -5.894  1.00 92.77           C  
ATOM   3642  HA  ARG A 244      14.677   7.164  -4.806  1.00 92.77           H  
ATOM   3643  C   ARG A 244      13.220   6.869  -6.274  1.00 92.77           C  
ATOM   3644  CB  ARG A 244      15.184   8.442  -6.427  1.00 92.77           C  
ATOM   3645  HB2 ARG A 244      14.433   9.212  -6.249  1.00 92.77           H  
ATOM   3646  HB3 ARG A 244      15.369   8.378  -7.500  1.00 92.77           H  
ATOM   3647  O   ARG A 244      12.922   6.051  -7.142  1.00 92.77           O  
ATOM   3648  CG  ARG A 244      16.462   8.821  -5.682  1.00 92.77           C  
ATOM   3649  HG2 ARG A 244      16.267   8.804  -4.610  1.00 92.77           H  
ATOM   3650  HG3 ARG A 244      17.265   8.122  -5.914  1.00 92.77           H  
ATOM   3651  CD  ARG A 244      16.870  10.233  -6.061  1.00 92.77           C  
ATOM   3652  HD2 ARG A 244      17.140  10.265  -7.117  1.00 92.77           H  
ATOM   3653  HD3 ARG A 244      16.009  10.881  -5.894  1.00 92.77           H  
ATOM   3654  NE  ARG A 244      17.997  10.689  -5.241  1.00 92.77           N  
ATOM   3655  HE  ARG A 244      18.919  10.376  -5.509  1.00 92.77           H  
ATOM   3656  NH1 ARG A 244      16.814  12.042  -3.779  1.00 92.77           N  
ATOM   3657 HH11 ARG A 244      16.887  12.825  -3.145  1.00 92.77           H  
ATOM   3658 HH12 ARG A 244      15.901  11.693  -4.034  1.00 92.77           H  
ATOM   3659  NH2 ARG A 244      19.018  11.959  -3.681  1.00 92.77           N  
ATOM   3660 HH21 ARG A 244      19.938  11.656  -3.967  1.00 92.77           H  
ATOM   3661 HH22 ARG A 244      18.894  12.776  -3.101  1.00 92.77           H  
ATOM   3662  CZ  ARG A 244      17.925  11.547  -4.242  1.00 92.77           C  
ATOM   3663  N   MET A 245      12.330   7.603  -5.606  1.00 92.43           N  
ATOM   3664  H   MET A 245      12.670   8.251  -4.910  1.00 92.43           H  
ATOM   3665  CA  MET A 245      10.912   7.607  -5.941  1.00 92.43           C  
ATOM   3666  HA  MET A 245      10.513   6.617  -5.719  1.00 92.43           H  
ATOM   3667  C   MET A 245      10.731   7.889  -7.425  1.00 92.43           C  
ATOM   3668  CB  MET A 245      10.123   8.632  -5.124  1.00 92.43           C  
ATOM   3669  HB2 MET A 245      10.681   9.566  -5.051  1.00 92.43           H  
ATOM   3670  HB3 MET A 245       9.175   8.828  -5.624  1.00 92.43           H  
ATOM   3671  O   MET A 245      11.251   8.873  -7.943  1.00 92.43           O  
ATOM   3672  CG  MET A 245       9.808   8.097  -3.734  1.00 92.43           C  
ATOM   3673  HG2 MET A 245       9.324   7.125  -3.832  1.00 92.43           H  
ATOM   3674  HG3 MET A 245      10.746   7.972  -3.192  1.00 92.43           H  
ATOM   3675  SD  MET A 245       8.736   9.190  -2.772  1.00 92.43           S  
ATOM   3676  CE  MET A 245       8.127   7.988  -1.569  1.00 92.43           C  
ATOM   3677  HE1 MET A 245       7.144   7.636  -1.882  1.00 92.43           H  
ATOM   3678  HE2 MET A 245       8.794   7.126  -1.541  1.00 92.43           H  
ATOM   3679  HE3 MET A 245       8.042   8.451  -0.586  1.00 92.43           H  
ATOM   3680  N   ARG A 246       9.992   7.029  -8.119  1.00 92.55           N  
ATOM   3681  H   ARG A 246       9.613   6.224  -7.642  1.00 92.55           H  
ATOM   3682  CA  ARG A 246       9.781   7.178  -9.557  1.00 92.55           C  
ATOM   3683  HA  ARG A 246       9.809   8.242  -9.793  1.00 92.55           H  
ATOM   3684  C   ARG A 246       8.420   6.658  -9.965  1.00 92.55           C  
ATOM   3685  CB  ARG A 246      10.931   6.488 -10.303  1.00 92.55           C  
ATOM   3686  HB2 ARG A 246      10.865   5.407 -10.180  1.00 92.55           H  
ATOM   3687  HB3 ARG A 246      11.871   6.822  -9.866  1.00 92.55           H  
ATOM   3688  O   ARG A 246       7.960   5.647  -9.442  1.00 92.55           O  
ATOM   3689  CG  ARG A 246      10.930   6.842 -11.794  1.00 92.55           C  
ATOM   3690  HG2 ARG A 246      10.731   7.906 -11.922  1.00 92.55           H  
ATOM   3691  HG3 ARG A 246      10.163   6.264 -12.310  1.00 92.55           H  
ATOM   3692  CD  ARG A 246      12.301   6.528 -12.383  1.00 92.55           C  
ATOM   3693  HD2 ARG A 246      12.536   5.481 -12.193  1.00 92.55           H  
ATOM   3694  HD3 ARG A 246      13.049   7.134 -11.871  1.00 92.55           H  
ATOM   3695  NE  ARG A 246      12.344   6.829 -13.822  1.00 92.55           N  
ATOM   3696  HE  ARG A 246      11.538   7.293 -14.216  1.00 92.55           H  
ATOM   3697  NH1 ARG A 246      14.391   5.868 -14.218  1.00 92.55           N  
ATOM   3698 HH11 ARG A 246      15.125   5.580 -14.849  1.00 92.55           H  
ATOM   3699 HH12 ARG A 246      14.355   5.399 -13.324  1.00 92.55           H  
ATOM   3700  NH2 ARG A 246      13.313   6.920 -15.871  1.00 92.55           N  
ATOM   3701 HH21 ARG A 246      12.496   7.399 -16.221  1.00 92.55           H  
ATOM   3702 HH22 ARG A 246      13.986   6.522 -16.511  1.00 92.55           H  
ATOM   3703  CZ  ARG A 246      13.348   6.537 -14.626  1.00 92.55           C  
ATOM   3704  N   PHE A 247       7.811   7.347 -10.918  1.00 92.25           N  
ATOM   3705  H   PHE A 247       8.277   8.147 -11.322  1.00 92.25           H  
ATOM   3706  CA  PHE A 247       6.520   7.003 -11.495  1.00 92.25           C  
ATOM   3707  HA  PHE A 247       6.282   5.961 -11.280  1.00 92.25           H  
ATOM   3708  C   PHE A 247       6.621   7.169 -13.007  1.00 92.25           C  
ATOM   3709  CB  PHE A 247       5.428   7.893 -10.887  1.00 92.25           C  
ATOM   3710  HB2 PHE A 247       5.669   8.936 -11.091  1.00 92.25           H  
ATOM   3711  HB3 PHE A 247       4.481   7.661 -11.374  1.00 92.25           H  
ATOM   3712  O   PHE A 247       7.196   8.145 -13.489  1.00 92.25           O  
ATOM   3713  CG  PHE A 247       5.272   7.696  -9.392  1.00 92.25           C  
ATOM   3714  CD1 PHE A 247       4.348   6.761  -8.905  1.00 92.25           C  
ATOM   3715  HD1 PHE A 247       3.660   6.280  -9.584  1.00 92.25           H  
ATOM   3716  CD2 PHE A 247       6.105   8.383  -8.491  1.00 92.25           C  
ATOM   3717  HD2 PHE A 247       6.813   9.104  -8.871  1.00 92.25           H  
ATOM   3718  CE1 PHE A 247       4.322   6.446  -7.538  1.00 92.25           C  
ATOM   3719  HE1 PHE A 247       3.626   5.705  -7.173  1.00 92.25           H  
ATOM   3720  CE2 PHE A 247       6.056   8.099  -7.117  1.00 92.25           C  
ATOM   3721  HE2 PHE A 247       6.703   8.621  -6.427  1.00 92.25           H  
ATOM   3722  CZ  PHE A 247       5.186   7.104  -6.645  1.00 92.25           C  
ATOM   3723  HZ  PHE A 247       5.161   6.870  -5.591  1.00 92.25           H  
ATOM   3724  N   ASP A 248       6.103   6.201 -13.758  1.00 90.27           N  
ATOM   3725  H   ASP A 248       5.657   5.408 -13.318  1.00 90.27           H  
ATOM   3726  CA  ASP A 248       6.195   6.232 -15.213  1.00 90.27           C  
ATOM   3727  HA  ASP A 248       7.228   6.464 -15.471  1.00 90.27           H  
ATOM   3728  C   ASP A 248       5.317   7.361 -15.776  1.00 90.27           C  
ATOM   3729  CB  ASP A 248       5.889   4.839 -15.795  1.00 90.27           C  
ATOM   3730  HB2 ASP A 248       4.856   4.574 -15.573  1.00 90.27           H  
ATOM   3731  HB3 ASP A 248       6.518   4.108 -15.287  1.00 90.27           H  
ATOM   3732  O   ASP A 248       4.298   7.742 -15.199  1.00 90.27           O  
ATOM   3733  CG  ASP A 248       6.153   4.719 -17.308  1.00 90.27           C  
ATOM   3734  OD1 ASP A 248       6.863   5.576 -17.887  1.00 90.27           O  
ATOM   3735  OD2 ASP A 248       5.590   3.800 -17.942  1.00 90.27           O  
ATOM   3736  N   GLY A 249       5.727   7.905 -16.917  1.00 88.24           N  
ATOM   3737  H   GLY A 249       6.503   7.448 -17.374  1.00 88.24           H  
ATOM   3738  CA  GLY A 249       5.060   9.010 -17.602  1.00 88.24           C  
ATOM   3739  HA2 GLY A 249       3.988   8.949 -17.414  1.00 88.24           H  
ATOM   3740  HA3 GLY A 249       5.219   8.911 -18.675  1.00 88.24           H  
ATOM   3741  C   GLY A 249       5.523  10.408 -17.186  1.00 88.24           C  
ATOM   3742  O   GLY A 249       5.452  11.311 -18.018  1.00 88.24           O  
ATOM   3743  N   TYR A 250       6.073  10.599 -15.979  1.00 87.43           N  
ATOM   3744  H   TYR A 250       6.118   9.833 -15.323  1.00 87.43           H  
ATOM   3745  CA  TYR A 250       6.429  11.940 -15.510  1.00 87.43           C  
ATOM   3746  HA  TYR A 250       6.651  12.561 -16.378  1.00 87.43           H  
ATOM   3747  C   TYR A 250       7.666  11.999 -14.599  1.00 87.43           C  
ATOM   3748  CB  TYR A 250       5.208  12.549 -14.821  1.00 87.43           C  
ATOM   3749  HB2 TYR A 250       5.020  12.027 -13.883  1.00 87.43           H  
ATOM   3750  HB3 TYR A 250       4.328  12.419 -15.452  1.00 87.43           H  
ATOM   3751  O   TYR A 250       7.837  11.197 -13.683  1.00 87.43           O  
ATOM   3752  CG  TYR A 250       5.386  14.022 -14.565  1.00 87.43           C  
ATOM   3753  CD1 TYR A 250       5.811  14.456 -13.301  1.00 87.43           C  
ATOM   3754  HD1 TYR A 250       6.026  13.735 -12.526  1.00 87.43           H  
ATOM   3755  CD2 TYR A 250       5.147  14.954 -15.594  1.00 87.43           C  
ATOM   3756  HD2 TYR A 250       4.830  14.614 -16.569  1.00 87.43           H  
ATOM   3757  CE1 TYR A 250       5.982  15.826 -13.059  1.00 87.43           C  
ATOM   3758  HE1 TYR A 250       6.405  16.135 -12.115  1.00 87.43           H  
ATOM   3759  CE2 TYR A 250       5.276  16.332 -15.336  1.00 87.43           C  
ATOM   3760  HE2 TYR A 250       5.043  17.061 -16.098  1.00 87.43           H  
ATOM   3761  OH  TYR A 250       5.766  18.105 -13.806  1.00 87.43           O  
ATOM   3762  HH  TYR A 250       5.868  18.306 -12.873  1.00 87.43           H  
ATOM   3763  CZ  TYR A 250       5.673  16.774 -14.057  1.00 87.43           C  
ATOM   3764  N   ASP A 251       8.520  13.005 -14.815  1.00 87.44           N  
ATOM   3765  H   ASP A 251       8.287  13.688 -15.522  1.00 87.44           H  
ATOM   3766  CA  ASP A 251       9.638  13.310 -13.917  1.00 87.44           C  
ATOM   3767  HA  ASP A 251      10.071  12.374 -13.562  1.00 87.44           H  
ATOM   3768  C   ASP A 251       9.143  14.092 -12.695  1.00 87.44           C  
ATOM   3769  CB  ASP A 251      10.745  14.063 -14.664  1.00 87.44           C  
ATOM   3770  HB2 ASP A 251      10.375  15.035 -14.992  1.00 87.44           H  
ATOM   3771  HB3 ASP A 251      11.012  13.490 -15.552  1.00 87.44           H  
ATOM   3772  O   ASP A 251       9.012  15.318 -12.720  1.00 87.44           O  
ATOM   3773  CG  ASP A 251      12.008  14.257 -13.816  1.00 87.44           C  
ATOM   3774  OD1 ASP A 251      12.005  14.007 -12.588  1.00 87.44           O  
ATOM   3775  OD2 ASP A 251      13.051  14.601 -14.409  1.00 87.44           O  
ATOM   3776  N   ILE A 252       8.878  13.375 -11.603  1.00 86.23           N  
ATOM   3777  H   ILE A 252       8.938  12.370 -11.678  1.00 86.23           H  
ATOM   3778  CA  ILE A 252       8.332  13.957 -10.371  1.00 86.23           C  
ATOM   3779  HA  ILE A 252       7.415  14.484 -10.634  1.00 86.23           H  
ATOM   3780  C   ILE A 252       9.240  15.007  -9.719  1.00 86.23           C  
ATOM   3781  CB  ILE A 252       7.959  12.865  -9.352  1.00 86.23           C  
ATOM   3782  HB  ILE A 252       7.485  13.372  -8.510  1.00 86.23           H  
ATOM   3783  O   ILE A 252       8.768  15.755  -8.866  1.00 86.23           O  
ATOM   3784  CG1 ILE A 252       9.206  12.128  -8.814  1.00 86.23           C  
ATOM   3785 HG12 ILE A 252       9.923  12.861  -8.443  1.00 86.23           H  
ATOM   3786 HG13 ILE A 252       9.684  11.562  -9.613  1.00 86.23           H  
ATOM   3787  CG2 ILE A 252       6.914  11.912  -9.949  1.00 86.23           C  
ATOM   3788 HG21 ILE A 252       6.470  11.309  -9.157  1.00 86.23           H  
ATOM   3789 HG22 ILE A 252       6.115  12.491 -10.413  1.00 86.23           H  
ATOM   3790 HG23 ILE A 252       7.363  11.260 -10.699  1.00 86.23           H  
ATOM   3791  CD1 ILE A 252       8.898  11.188  -7.645  1.00 86.23           C  
ATOM   3792 HD11 ILE A 252       9.831  10.893  -7.164  1.00 86.23           H  
ATOM   3793 HD12 ILE A 252       8.400  10.288  -8.008  1.00 86.23           H  
ATOM   3794 HD13 ILE A 252       8.271  11.690  -6.909  1.00 86.23           H  
ATOM   3795  N   ARG A 253      10.518  15.123 -10.114  1.00 84.12           N  
ATOM   3796  H   ARG A 253      10.850  14.538 -10.866  1.00 84.12           H  
ATOM   3797  CA  ARG A 253      11.395  16.200  -9.624  1.00 84.12           C  
ATOM   3798  HA  ARG A 253      11.440  16.167  -8.536  1.00 84.12           H  
ATOM   3799  C   ARG A 253      10.872  17.578 -10.007  1.00 84.12           C  
ATOM   3800  CB  ARG A 253      12.802  16.042 -10.191  1.00 84.12           C  
ATOM   3801  HB2 ARG A 253      12.747  16.086 -11.279  1.00 84.12           H  
ATOM   3802  HB3 ARG A 253      13.415  16.879  -9.856  1.00 84.12           H  
ATOM   3803  O   ARG A 253      11.060  18.519  -9.245  1.00 84.12           O  
ATOM   3804  CG  ARG A 253      13.465  14.739  -9.731  1.00 84.12           C  
ATOM   3805  HG2 ARG A 253      12.880  13.873 -10.041  1.00 84.12           H  
ATOM   3806  HG3 ARG A 253      13.540  14.747  -8.644  1.00 84.12           H  
ATOM   3807  CD  ARG A 253      14.864  14.639 -10.328  1.00 84.12           C  
ATOM   3808  HD2 ARG A 253      15.351  13.739  -9.952  1.00 84.12           H  
ATOM   3809  HD3 ARG A 253      15.428  15.510  -9.996  1.00 84.12           H  
ATOM   3810  NE  ARG A 253      14.818  14.596 -11.798  1.00 84.12           N  
ATOM   3811  HE  ARG A 253      13.917  14.435 -12.226  1.00 84.12           H  
ATOM   3812  NH1 ARG A 253      17.028  15.084 -12.152  1.00 84.12           N  
ATOM   3813 HH11 ARG A 253      17.726  15.490 -12.758  1.00 84.12           H  
ATOM   3814 HH12 ARG A 253      17.145  15.129 -11.150  1.00 84.12           H  
ATOM   3815  NH2 ARG A 253      15.646  14.916 -13.885  1.00 84.12           N  
ATOM   3816 HH21 ARG A 253      16.373  15.195 -14.528  1.00 84.12           H  
ATOM   3817 HH22 ARG A 253      14.693  14.813 -14.202  1.00 84.12           H  
ATOM   3818  CZ  ARG A 253      15.822  14.869 -12.600  1.00 84.12           C  
ATOM   3819  N   ASN A 254      10.153  17.675 -11.125  1.00 81.82           N  
ATOM   3820  H   ASN A 254      10.040  16.846 -11.692  1.00 81.82           H  
ATOM   3821  CA  ASN A 254       9.471  18.898 -11.546  1.00 81.82           C  
ATOM   3822  HA  ASN A 254      10.187  19.719 -11.577  1.00 81.82           H  
ATOM   3823  C   ASN A 254       8.349  19.317 -10.578  1.00 81.82           C  
ATOM   3824  CB  ASN A 254       8.899  18.676 -12.953  1.00 81.82           C  
ATOM   3825  HB2 ASN A 254       8.238  17.810 -12.930  1.00 81.82           H  
ATOM   3826  HB3 ASN A 254       8.310  19.547 -13.241  1.00 81.82           H  
ATOM   3827  O   ASN A 254       7.915  20.458 -10.626  1.00 81.82           O  
ATOM   3828  CG  ASN A 254       9.942  18.457 -14.032  1.00 81.82           C  
ATOM   3829  ND2 ASN A 254       9.542  17.871 -15.135  1.00 81.82           N  
ATOM   3830 HD21 ASN A 254      10.253  17.688 -15.829  1.00 81.82           H  
ATOM   3831 HD22 ASN A 254       8.586  17.555 -15.209  1.00 81.82           H  
ATOM   3832  OD1 ASN A 254      11.105  18.808 -13.922  1.00 81.82           O  
ATOM   3833  N   LEU A 255       7.873  18.411  -9.714  1.00 78.56           N  
ATOM   3834  H   LEU A 255       8.262  17.479  -9.735  1.00 78.56           H  
ATOM   3835  CA  LEU A 255       6.900  18.697  -8.646  1.00 78.56           C  
ATOM   3836  HA  LEU A 255       6.405  19.648  -8.843  1.00 78.56           H  
ATOM   3837  C   LEU A 255       7.573  18.833  -7.271  1.00 78.56           C  
ATOM   3838  CB  LEU A 255       5.835  17.586  -8.606  1.00 78.56           C  
ATOM   3839  HB2 LEU A 255       6.331  16.645  -8.370  1.00 78.56           H  
ATOM   3840  HB3 LEU A 255       5.133  17.804  -7.801  1.00 78.56           H  
ATOM   3841  O   LEU A 255       6.943  19.267  -6.310  1.00 78.56           O  
ATOM   3842  CG  LEU A 255       5.036  17.413  -9.904  1.00 78.56           C  
ATOM   3843  HG  LEU A 255       5.741  17.384 -10.735  1.00 78.56           H  
ATOM   3844  CD1 LEU A 255       4.244  16.106  -9.881  1.00 78.56           C  
ATOM   3845 HD11 LEU A 255       4.917  15.264  -9.721  1.00 78.56           H  
ATOM   3846 HD12 LEU A 255       3.725  15.972 -10.830  1.00 78.56           H  
ATOM   3847 HD13 LEU A 255       3.511  16.136  -9.075  1.00 78.56           H  
ATOM   3848  CD2 LEU A 255       4.083  18.563 -10.193  1.00 78.56           C  
ATOM   3849 HD21 LEU A 255       4.640  19.495 -10.295  1.00 78.56           H  
ATOM   3850 HD22 LEU A 255       3.363  18.661  -9.382  1.00 78.56           H  
ATOM   3851 HD23 LEU A 255       3.546  18.380 -11.124  1.00 78.56           H  
ATOM   3852  N   ALA A 256       8.852  18.457  -7.164  1.00 70.84           N  
ATOM   3853  H   ALA A 256       9.315  18.111  -7.993  1.00 70.84           H  
ATOM   3854  CA  ALA A 256       9.662  18.615  -5.958  1.00 70.84           C  
ATOM   3855  HA  ALA A 256       9.022  18.482  -5.086  1.00 70.84           H  
ATOM   3856  C   ALA A 256      10.284  20.022  -5.850  1.00 70.84           C  
ATOM   3857  CB  ALA A 256      10.732  17.512  -5.940  1.00 70.84           C  
ATOM   3858  HB1 ALA A 256      11.255  17.530  -4.984  1.00 70.84           H  
ATOM   3859  HB2 ALA A 256      10.262  16.536  -6.065  1.00 70.84           H  
ATOM   3860  HB3 ALA A 256      11.456  17.678  -6.738  1.00 70.84           H  
ATOM   3861  O   ALA A 256      10.968  20.323  -4.871  1.00 70.84           O  
ATOM   3862  N   THR A 257      10.116  20.887  -6.859  1.00 56.09           N  
ATOM   3863  H   THR A 257       9.542  20.627  -7.648  1.00 56.09           H  
ATOM   3864  CA  THR A 257      10.816  22.173  -6.909  1.00 56.09           C  
ATOM   3865  HA  THR A 257      11.830  21.975  -6.561  1.00 56.09           H  
ATOM   3866  C   THR A 257      10.233  23.223  -5.967  1.00 56.09           C  
ATOM   3867  CB  THR A 257      10.975  22.733  -8.329  1.00 56.09           C  
ATOM   3868  HB  THR A 257      11.223  23.793  -8.276  1.00 56.09           H  
ATOM   3869  O   THR A 257       9.047  23.532  -5.993  1.00 56.09           O  
ATOM   3870  CG2 THR A 257      12.098  22.010  -9.072  1.00 56.09           C  
ATOM   3871 HG21 THR A 257      11.863  20.949  -9.152  1.00 56.09           H  
ATOM   3872 HG22 THR A 257      12.188  22.423 -10.077  1.00 56.09           H  
ATOM   3873 HG23 THR A 257      13.043  22.151  -8.546  1.00 56.09           H  
ATOM   3874  OG1 THR A 257       9.818  22.565  -9.103  1.00 56.09           O  
ATOM   3875  HG1 THR A 257       9.061  22.946  -8.653  1.00 56.09           H  
ATOM   3876  N   ASN A 258      11.176  23.781  -5.206  1.00 47.53           N  
ATOM   3877  H   ASN A 258      12.086  23.355  -5.312  1.00 47.53           H  
ATOM   3878  CA  ASN A 258      11.200  24.931  -4.305  1.00 47.53           C  
ATOM   3879  HA  ASN A 258      12.263  25.055  -4.097  1.00 47.53           H  
ATOM   3880  C   ASN A 258      10.526  24.782  -2.930  1.00 47.53           C  
ATOM   3881  CB  ASN A 258      10.848  26.218  -5.056  1.00 47.53           C  
ATOM   3882  HB2 ASN A 258       9.850  26.126  -5.486  1.00 47.53           H  
ATOM   3883  HB3 ASN A 258      10.836  27.051  -4.353  1.00 47.53           H  
ATOM   3884  O   ASN A 258       9.300  24.795  -2.849  1.00 47.53           O  
ATOM   3885  CG  ASN A 258      11.857  26.532  -6.147  1.00 47.53           C  
ATOM   3886  ND2 ASN A 258      11.512  27.416  -7.051  1.00 47.53           N  
ATOM   3887 HD21 ASN A 258      12.176  27.597  -7.789  1.00 47.53           H  
ATOM   3888 HD22 ASN A 258      10.592  27.832  -7.007  1.00 47.53           H  
ATOM   3889  OD1 ASN A 258      12.954  25.995  -6.224  1.00 47.53           O  
ATOM   3890  N   PRO A 259      11.308  24.714  -1.827  1.00 42.66           N  
ATOM   3891  CA  PRO A 259      10.745  25.033  -0.523  1.00 42.66           C  
ATOM   3892  HA  PRO A 259       9.925  24.349  -0.304  1.00 42.66           H  
ATOM   3893  C   PRO A 259      10.225  26.485  -0.540  1.00 42.66           C  
ATOM   3894  CB  PRO A 259      11.880  24.832   0.487  1.00 42.66           C  
ATOM   3895  HB2 PRO A 259      11.902  23.789   0.802  1.00 42.66           H  
ATOM   3896  HB3 PRO A 259      11.783  25.490   1.351  1.00 42.66           H  
ATOM   3897  O   PRO A 259      10.726  27.290  -1.336  1.00 42.66           O  
ATOM   3898  CG  PRO A 259      13.133  25.144  -0.325  1.00 42.66           C  
ATOM   3899  HG2 PRO A 259      14.004  24.610   0.054  1.00 42.66           H  
ATOM   3900  HG3 PRO A 259      13.309  26.220  -0.314  1.00 42.66           H  
ATOM   3901  CD  PRO A 259      12.769  24.703  -1.740  1.00 42.66           C  
ATOM   3902  HD2 PRO A 259      13.234  25.405  -2.433  1.00 42.66           H  
ATOM   3903  HD3 PRO A 259      13.134  23.691  -1.919  1.00 42.66           H  
ATOM   3904  N   PRO A 260       9.229  26.820   0.298  1.00 37.56           N  
ATOM   3905  CA  PRO A 260       8.876  28.214   0.555  1.00 37.56           C  
ATOM   3906  HA  PRO A 260       8.528  28.684  -0.365  1.00 37.56           H  
ATOM   3907  C   PRO A 260      10.075  29.029   1.062  1.00 37.56           C  
ATOM   3908  CB  PRO A 260       7.736  28.170   1.576  1.00 37.56           C  
ATOM   3909  HB2 PRO A 260       7.766  29.017   2.260  1.00 37.56           H  
ATOM   3910  HB3 PRO A 260       6.783  28.140   1.047  1.00 37.56           H  
ATOM   3911  O   PRO A 260      10.956  28.446   1.739  1.00 37.56           O  
ATOM   3912  CG  PRO A 260       7.958  26.844   2.301  1.00 37.56           C  
ATOM   3913  HG2 PRO A 260       8.706  26.978   3.082  1.00 37.56           H  
ATOM   3914  HG3 PRO A 260       7.032  26.449   2.718  1.00 37.56           H  
ATOM   3915  CD  PRO A 260       8.520  25.938   1.209  1.00 37.56           C  
ATOM   3916  HD2 PRO A 260       9.180  25.194   1.655  1.00 37.56           H  
ATOM   3917  HD3 PRO A 260       7.705  25.452   0.673  1.00 37.56           H  
ATOM   3918  OXT PRO A 260      10.044  30.250   0.798  1.00 37.56           O  
TER    3919      PRO A 260                                                       
END   
