# Supplementary material for: Nuclear genome of Bulinus truncatus, an intermediate host of the carcinogenic human blood fluke Schistosoma haematobium
Source: Nat Commun. 2022 Feb 21;13:977. doi: 10.1038/s41467-022-28634-9 (PMC8861042; doi:10.1038/s41467-022-28634-9)
Supplement: Supplementary file 6 — Supplementary Data 3 [file 41467_2022_28634_MOESM6_ESM.zip › Supplementary_Data_3/bglb040226-pa.mature.pep.pdb]

ATOM      1  N   MET A   1     143.927  16.691 -71.258  1.00 66.68           N  
ATOM      2  H   MET A   1     144.361  15.925 -71.752  1.00 66.68           H  
ATOM      3  H2  MET A   1     142.985  16.792 -71.610  1.00 66.68           H  
ATOM      4  H3  MET A   1     144.443  17.536 -71.461  1.00 66.68           H  
ATOM      5  CA  MET A   1     143.907  16.409 -69.800  1.00 66.68           C  
ATOM      6  HA  MET A   1     143.356  15.479 -69.662  1.00 66.68           H  
ATOM      7  C   MET A   1     143.122  17.466 -69.020  1.00 66.68           C  
ATOM      8  CB  MET A   1     145.315  16.175 -69.229  1.00 66.68           C  
ATOM      9  HB2 MET A   1     145.901  15.611 -69.955  1.00 66.68           H  
ATOM     10  HB3 MET A   1     145.809  17.131 -69.054  1.00 66.68           H  
ATOM     11  O   MET A   1     142.251  17.079 -68.257  1.00 66.68           O  
ATOM     12  CG  MET A   1     145.269  15.357 -67.931  1.00 66.68           C  
ATOM     13  HG2 MET A   1     144.747  15.926 -67.161  1.00 66.68           H  
ATOM     14  HG3 MET A   1     144.704  14.444 -68.116  1.00 66.68           H  
ATOM     15  SD  MET A   1     146.897  14.877 -67.296  1.00 66.68           S  
ATOM     16  CE  MET A   1     147.566  16.484 -66.786  1.00 66.68           C  
ATOM     17  HE1 MET A   1     146.891  16.953 -66.070  1.00 66.68           H  
ATOM     18  HE2 MET A   1     147.696  17.131 -67.654  1.00 66.68           H  
ATOM     19  HE3 MET A   1     148.535  16.332 -66.311  1.00 66.68           H  
ATOM     20  N   GLN A   2     143.367  18.772 -69.223  1.00 69.73           N  
ATOM     21  H   GLN A   2     144.136  19.073 -69.805  1.00 69.73           H  
ATOM     22  CA  GLN A   2     142.615  19.849 -68.546  1.00 69.73           C  
ATOM     23  HA  GLN A   2     142.651  19.675 -67.470  1.00 69.73           H  
ATOM     24  C   GLN A   2     141.116  19.901 -68.906  1.00 69.73           C  
ATOM     25  CB  GLN A   2     143.279  21.208 -68.832  1.00 69.73           C  
ATOM     26  HB2 GLN A   2     142.532  21.997 -68.744  1.00 69.73           H  
ATOM     27  HB3 GLN A   2     143.657  21.219 -69.854  1.00 69.73           H  
ATOM     28  O   GLN A   2     140.303  20.033 -67.997  1.00 69.73           O  
ATOM     29  CG  GLN A   2     144.407  21.529 -67.837  1.00 69.73           C  
ATOM     30  HG2 GLN A   2     145.129  20.713 -67.819  1.00 69.73           H  
ATOM     31  HG3 GLN A   2     143.980  21.633 -66.839  1.00 69.73           H  
ATOM     32  CD  GLN A   2     145.152  22.813 -68.199  1.00 69.73           C  
ATOM     33  NE2 GLN A   2     145.665  23.552 -67.241  1.00 69.73           N  
ATOM     34 HE21 GLN A   2     145.548  23.317 -66.266  1.00 69.73           H  
ATOM     35 HE22 GLN A   2     146.143  24.387 -67.547  1.00 69.73           H  
ATOM     36  OE1 GLN A   2     145.315  23.154 -69.355  1.00 69.73           O  
ATOM     37  N   GLU A   3     140.736  19.728 -70.179  1.00 76.35           N  
ATOM     38  H   GLU A   3     141.419  19.780 -70.921  1.00 76.35           H  
ATOM     39  CA  GLU A   3     139.316  19.621 -70.586  1.00 76.35           C  
ATOM     40  HA  GLU A   3     138.779  20.515 -70.270  1.00 76.35           H  
ATOM     41  C   GLU A   3     138.605  18.440 -69.913  1.00 76.35           C  
ATOM     42  CB  GLU A   3     139.211  19.502 -72.115  1.00 76.35           C  
ATOM     43  HB2 GLU A   3     138.395  18.830 -72.379  1.00 76.35           H  
ATOM     44  HB3 GLU A   3     140.140  19.078 -72.497  1.00 76.35           H  
ATOM     45  O   GLU A   3     137.540  18.624 -69.331  1.00 76.35           O  
ATOM     46  CG  GLU A   3     138.928  20.871 -72.750  1.00 76.35           C  
ATOM     47  HG2 GLU A   3     139.653  21.588 -72.366  1.00 76.35           H  
ATOM     48  HG3 GLU A   3     137.936  21.198 -72.438  1.00 76.35           H  
ATOM     49  CD  GLU A   3     139.018  20.851 -74.282  1.00 76.35           C  
ATOM     50  OE1 GLU A   3     138.390  21.737 -74.899  1.00 76.35           O  
ATOM     51  OE2 GLU A   3     139.779  20.000 -74.800  1.00 76.35           O  
ATOM     52  N   ASN A   4     139.244  17.262 -69.879  1.00 79.06           N  
ATOM     53  H   ASN A   4     140.025  17.130 -70.505  1.00 79.06           H  
ATOM     54  CA  ASN A   4     138.705  16.096 -69.170  1.00 79.06           C  
ATOM     55  HA  ASN A   4     137.725  15.863 -69.586  1.00 79.06           H  
ATOM     56  C   ASN A   4     138.489  16.374 -67.671  1.00 79.06           C  
ATOM     57  CB  ASN A   4     139.620  14.866 -69.353  1.00 79.06           C  
ATOM     58  HB2 ASN A   4     140.637  15.105 -69.045  1.00 79.06           H  
ATOM     59  HB3 ASN A   4     139.248  14.076 -68.700  1.00 79.06           H  
ATOM     60  O   ASN A   4     137.497  15.916 -67.119  1.00 79.06           O  
ATOM     61  CG  ASN A   4     139.641  14.296 -70.760  1.00 79.06           C  
ATOM     62  ND2 ASN A   4     140.325  13.197 -70.974  1.00 79.06           N  
ATOM     63 HD21 ASN A   4     140.615  12.627 -70.193  1.00 79.06           H  
ATOM     64 HD22 ASN A   4     140.193  12.807 -71.896  1.00 79.06           H  
ATOM     65  OD1 ASN A   4     139.119  14.848 -71.703  1.00 79.06           O  
ATOM     66  N   MET A   5     139.378  17.129 -67.006  1.00 78.38           N  
ATOM     67  H   MET A   5     140.173  17.495 -67.511  1.00 78.38           H  
ATOM     68  CA  MET A   5     139.215  17.486 -65.585  1.00 78.38           C  
ATOM     69  HA  MET A   5     138.944  16.589 -65.028  1.00 78.38           H  
ATOM     70  C   MET A   5     138.067  18.473 -65.340  1.00 78.38           C  
ATOM     71  CB  MET A   5     140.520  18.063 -65.001  1.00 78.38           C  
ATOM     72  HB2 MET A   5     141.087  18.584 -65.772  1.00 78.38           H  
ATOM     73  HB3 MET A   5     140.262  18.796 -64.237  1.00 78.38           H  
ATOM     74  O   MET A   5     137.370  18.348 -64.336  1.00 78.38           O  
ATOM     75  CG  MET A   5     141.401  16.994 -64.338  1.00 78.38           C  
ATOM     76  HG2 MET A   5     140.865  16.045 -64.326  1.00 78.38           H  
ATOM     77  HG3 MET A   5     142.303  16.850 -64.933  1.00 78.38           H  
ATOM     78  SD  MET A   5     141.864  17.368 -62.620  1.00 78.38           S  
ATOM     79  CE  MET A   5     143.216  18.548 -62.858  1.00 78.38           C  
ATOM     80  HE1 MET A   5     144.024  18.072 -63.414  1.00 78.38           H  
ATOM     81  HE2 MET A   5     143.588  18.868 -61.885  1.00 78.38           H  
ATOM     82  HE3 MET A   5     142.851  19.417 -63.407  1.00 78.38           H  
ATOM     83  N   LYS A   6     137.853  19.446 -66.237  1.00 81.42           N  
ATOM     84  H   LYS A   6     138.455  19.495 -67.047  1.00 81.42           H  
ATOM     85  CA  LYS A   6     136.744  20.404 -66.115  1.00 81.42           C  
ATOM     86  HA  LYS A   6     136.729  20.778 -65.092  1.00 81.42           H  
ATOM     87  C   LYS A   6     135.390  19.718 -66.334  1.00 81.42           C  
ATOM     88  CB  LYS A   6     136.975  21.585 -67.068  1.00 81.42           C  
ATOM     89  HB2 LYS A   6     138.018  21.897 -67.006  1.00 81.42           H  
ATOM     90  HB3 LYS A   6     136.766  21.274 -68.091  1.00 81.42           H  
ATOM     91  O   LYS A   6     134.498  19.908 -65.513  1.00 81.42           O  
ATOM     92  CG  LYS A   6     136.088  22.779 -66.689  1.00 81.42           C  
ATOM     93  HG2 LYS A   6     135.042  22.472 -66.709  1.00 81.42           H  
ATOM     94  HG3 LYS A   6     136.337  23.110 -65.681  1.00 81.42           H  
ATOM     95  CD  LYS A   6     136.282  23.938 -67.669  1.00 81.42           C  
ATOM     96  HD2 LYS A   6     136.048  23.586 -68.674  1.00 81.42           H  
ATOM     97  HD3 LYS A   6     137.314  24.288 -67.634  1.00 81.42           H  
ATOM     98  CE  LYS A   6     135.323  25.069 -67.287  1.00 81.42           C  
ATOM     99  HE2 LYS A   6     135.617  25.482 -66.322  1.00 81.42           H  
ATOM    100  HE3 LYS A   6     134.329  24.638 -67.172  1.00 81.42           H  
ATOM    101  NZ  LYS A   6     135.283  26.121 -68.329  1.00 81.42           N  
ATOM    102  HZ1 LYS A   6     136.191  26.539 -68.473  1.00 81.42           H  
ATOM    103  HZ2 LYS A   6     134.960  25.707 -69.192  1.00 81.42           H  
ATOM    104  HZ3 LYS A   6     134.607  26.826 -68.071  1.00 81.42           H  
ATOM    105  N   SER A   7     135.294  18.860 -67.357  1.00 86.20           N  
ATOM    106  H   SER A   7     136.076  18.789 -67.992  1.00 86.20           H  
ATOM    107  CA  SER A   7     134.134  17.985 -67.600  1.00 86.20           C  
ATOM    108  HA  SER A   7     133.256  18.596 -67.807  1.00 86.20           H  
ATOM    109  C   SER A   7     133.835  17.112 -66.379  1.00 86.20           C  
ATOM    110  CB  SER A   7     134.410  17.092 -68.814  1.00 86.20           C  
ATOM    111  HB2 SER A   7     134.693  17.720 -69.660  1.00 86.20           H  
ATOM    112  HB3 SER A   7     135.245  16.427 -68.593  1.00 86.20           H  
ATOM    113  O   SER A   7     132.712  17.108 -65.893  1.00 86.20           O  
ATOM    114  OG  SER A   7     133.291  16.316 -69.192  1.00 86.20           O  
ATOM    115  HG  SER A   7     132.796  15.994 -68.435  1.00 86.20           H  
ATOM    116  N   LEU A   8     134.856  16.460 -65.807  1.00 88.66           N  
ATOM    117  H   LEU A   8     135.752  16.456 -66.275  1.00 88.66           H  
ATOM    118  CA  LEU A   8     134.702  15.620 -64.615  1.00 88.66           C  
ATOM    119  HA  LEU A   8     133.978  14.840 -64.847  1.00 88.66           H  
ATOM    120  C   LEU A   8     134.167  16.403 -63.400  1.00 88.66           C  
ATOM    121  CB  LEU A   8     136.070  14.985 -64.299  1.00 88.66           C  
ATOM    122  HB2 LEU A   8     136.731  15.767 -63.928  1.00 88.66           H  
ATOM    123  HB3 LEU A   8     136.500  14.588 -65.219  1.00 88.66           H  
ATOM    124  O   LEU A   8     133.386  15.870 -62.616  1.00 88.66           O  
ATOM    125  CG  LEU A   8     136.023  13.840 -63.273  1.00 88.66           C  
ATOM    126  HG  LEU A   8     135.442  14.136 -62.399  1.00 88.66           H  
ATOM    127  CD1 LEU A   8     135.413  12.575 -63.882  1.00 88.66           C  
ATOM    128 HD11 LEU A   8     134.351  12.736 -64.066  1.00 88.66           H  
ATOM    129 HD12 LEU A   8     135.902  12.332 -64.826  1.00 88.66           H  
ATOM    130 HD13 LEU A   8     135.518  11.738 -63.192  1.00 88.66           H  
ATOM    131  CD2 LEU A   8     137.443  13.517 -62.804  1.00 88.66           C  
ATOM    132 HD21 LEU A   8     137.410  12.721 -62.061  1.00 88.66           H  
ATOM    133 HD22 LEU A   8     138.054  13.203 -63.651  1.00 88.66           H  
ATOM    134 HD23 LEU A   8     137.882  14.402 -62.344  1.00 88.66           H  
ATOM    135  N   ASN A   9     134.575  17.665 -63.226  1.00 89.14           N  
ATOM    136  H   ASN A   9     135.233  18.046 -63.892  1.00 89.14           H  
ATOM    137  CA  ASN A   9     134.118  18.520 -62.126  1.00 89.14           C  
ATOM    138  HA  ASN A   9     134.124  17.934 -61.207  1.00 89.14           H  
ATOM    139  C   ASN A   9     132.676  19.029 -62.324  1.00 89.14           C  
ATOM    140  CB  ASN A   9     135.127  19.668 -61.972  1.00 89.14           C  
ATOM    141  HB2 ASN A   9     136.131  19.252 -61.886  1.00 89.14           H  
ATOM    142  HB3 ASN A   9     135.096  20.303 -62.857  1.00 89.14           H  
ATOM    143  O   ASN A   9     131.925  19.142 -61.354  1.00 89.14           O  
ATOM    144  CG  ASN A   9     134.868  20.499 -60.729  1.00 89.14           C  
ATOM    145  ND2 ASN A   9     134.412  21.721 -60.879  1.00 89.14           N  
ATOM    146 HD21 ASN A   9     134.274  22.243 -60.026  1.00 89.14           H  
ATOM    147 HD22 ASN A   9     134.149  22.051 -61.797  1.00 89.14           H  
ATOM    148  OD1 ASN A   9     135.097  20.081 -59.610  1.00 89.14           O  
ATOM    149  N   GLU A  10     132.272  19.323 -63.563  1.00 89.63           N  
ATOM    150  H   GLU A  10     132.922  19.209 -64.328  1.00 89.63           H  
ATOM    151  CA  GLU A  10     130.875  19.631 -63.912  1.00 89.63           C  
ATOM    152  HA  GLU A  10     130.497  20.404 -63.243  1.00 89.63           H  
ATOM    153  C   GLU A  10     129.966  18.407 -63.706  1.00 89.63           C  
ATOM    154  CB  GLU A  10     130.794  20.173 -65.353  1.00 89.63           C  
ATOM    155  HB2 GLU A  10     129.756  20.137 -65.684  1.00 89.63           H  
ATOM    156  HB3 GLU A  10     131.394  19.545 -66.011  1.00 89.63           H  
ATOM    157  O   GLU A  10     128.916  18.531 -63.066  1.00 89.63           O  
ATOM    158  CG  GLU A  10     131.281  21.633 -65.434  1.00 89.63           C  
ATOM    159  HG2 GLU A  10     130.613  22.254 -64.837  1.00 89.63           H  
ATOM    160  HG3 GLU A  10     132.270  21.697 -64.980  1.00 89.63           H  
ATOM    161  CD  GLU A  10     131.363  22.210 -66.862  1.00 89.63           C  
ATOM    162  OE1 GLU A  10     131.987  23.296 -67.001  1.00 89.63           O  
ATOM    163  OE2 GLU A  10     130.840  21.584 -67.806  1.00 89.63           O  
ATOM    164  N   ASP A  11     130.409  17.217 -64.124  1.00 93.66           N  
ATOM    165  H   ASP A  11     131.219  17.190 -64.727  1.00 93.66           H  
ATOM    166  CA  ASP A  11     129.721  15.945 -63.866  1.00 93.66           C  
ATOM    167  HA  ASP A  11     128.718  15.988 -64.290  1.00 93.66           H  
ATOM    168  C   ASP A  11     129.590  15.677 -62.356  1.00 93.66           C  
ATOM    169  CB  ASP A  11     130.482  14.780 -64.531  1.00 93.66           C  
ATOM    170  HB2 ASP A  11     130.037  13.844 -64.194  1.00 93.66           H  
ATOM    171  HB3 ASP A  11     131.518  14.791 -64.193  1.00 93.66           H  
ATOM    172  O   ASP A  11     128.527  15.284 -61.870  1.00 93.66           O  
ATOM    173  CG  ASP A  11     130.449  14.783 -66.065  1.00 93.66           C  
ATOM    174  OD1 ASP A  11     129.473  15.321 -66.630  1.00 93.66           O  
ATOM    175  OD2 ASP A  11     131.389  14.198 -66.654  1.00 93.66           O  
ATOM    176  N   PHE A  12     130.647  15.942 -61.577  1.00 94.47           N  
ATOM    177  H   PHE A  12     131.508  16.206 -62.033  1.00 94.47           H  
ATOM    178  CA  PHE A  12     130.640  15.781 -60.120  1.00 94.47           C  
ATOM    179  HA  PHE A  12     130.322  14.763 -59.894  1.00 94.47           H  
ATOM    180  C   PHE A  12     129.645  16.724 -59.424  1.00 94.47           C  
ATOM    181  CB  PHE A  12     132.062  15.966 -59.576  1.00 94.47           C  
ATOM    182  HB2 PHE A  12     132.729  15.280 -60.097  1.00 94.47           H  
ATOM    183  HB3 PHE A  12     132.400  16.980 -59.788  1.00 94.47           H  
ATOM    184  O   PHE A  12     128.861  16.279 -58.584  1.00 94.47           O  
ATOM    185  CG  PHE A  12     132.183  15.700 -58.088  1.00 94.47           C  
ATOM    186  CD1 PHE A  12     132.288  16.769 -57.179  1.00 94.47           C  
ATOM    187  HD1 PHE A  12     132.277  17.788 -57.536  1.00 94.47           H  
ATOM    188  CD2 PHE A  12     132.194  14.375 -57.613  1.00 94.47           C  
ATOM    189  HD2 PHE A  12     132.115  13.554 -58.311  1.00 94.47           H  
ATOM    190  CE1 PHE A  12     132.425  16.509 -55.805  1.00 94.47           C  
ATOM    191  HE1 PHE A  12     132.525  17.333 -55.114  1.00 94.47           H  
ATOM    192  CE2 PHE A  12     132.302  14.117 -56.235  1.00 94.47           C  
ATOM    193  HE2 PHE A  12     132.303  13.099 -55.875  1.00 94.47           H  
ATOM    194  CZ  PHE A  12     132.417  15.186 -55.330  1.00 94.47           C  
ATOM    195  HZ  PHE A  12     132.508  14.991 -54.271  1.00 94.47           H  
ATOM    196  N   ASN A  13     129.617  18.007 -59.798  1.00 92.69           N  
ATOM    197  H   ASN A  13     130.281  18.316 -60.493  1.00 92.69           H  
ATOM    198  CA  ASN A  13     128.655  18.972 -59.253  1.00 92.69           C  
ATOM    199  HA  ASN A  13     128.705  18.947 -58.165  1.00 92.69           H  
ATOM    200  C   ASN A  13     127.207  18.628 -59.635  1.00 92.69           C  
ATOM    201  CB  ASN A  13     129.025  20.381 -59.739  1.00 92.69           C  
ATOM    202  HB2 ASN A  13     128.189  21.056 -59.559  1.00 92.69           H  
ATOM    203  HB3 ASN A  13     129.215  20.357 -60.812  1.00 92.69           H  
ATOM    204  O   ASN A  13     126.310  18.725 -58.794  1.00 92.69           O  
ATOM    205  CG  ASN A  13     130.225  20.954 -59.013  1.00 92.69           C  
ATOM    206  ND2 ASN A  13     131.017  21.759 -59.676  1.00 92.69           N  
ATOM    207 HD21 ASN A  13     130.917  21.826 -60.679  1.00 92.69           H  
ATOM    208 HD22 ASN A  13     131.855  22.027 -59.180  1.00 92.69           H  
ATOM    209  OD1 ASN A  13     130.456  20.725 -57.837  1.00 92.69           O  
ATOM    210  N   THR A  14     126.987  18.173 -60.872  1.00 94.49           N  
ATOM    211  H   THR A  14     127.759  18.149 -61.522  1.00 94.49           H  
ATOM    212  CA  THR A  14     125.681  17.680 -61.339  1.00 94.49           C  
ATOM    213  HA  THR A  14     124.937  18.467 -61.219  1.00 94.49           H  
ATOM    214  C   THR A  14     125.233  16.478 -60.508  1.00 94.49           C  
ATOM    215  CB  THR A  14     125.749  17.309 -62.830  1.00 94.49           C  
ATOM    216  HB  THR A  14     126.464  16.500 -62.980  1.00 94.49           H  
ATOM    217  O   THR A  14     124.099  16.434 -60.028  1.00 94.49           O  
ATOM    218  CG2 THR A  14     124.391  16.879 -63.383  1.00 94.49           C  
ATOM    219 HG21 THR A  14     123.646  17.649 -63.183  1.00 94.49           H  
ATOM    220 HG22 THR A  14     124.474  16.733 -64.460  1.00 94.49           H  
ATOM    221 HG23 THR A  14     124.080  15.939 -62.927  1.00 94.49           H  
ATOM    222  OG1 THR A  14     126.164  18.431 -63.573  1.00 94.49           O  
ATOM    223  HG1 THR A  14     127.123  18.454 -63.563  1.00 94.49           H  
ATOM    224  N   ASN A  15     126.142  15.539 -60.229  1.00 96.59           N  
ATOM    225  H   ASN A  15     127.045  15.593 -60.680  1.00 96.59           H  
ATOM    226  CA  ASN A  15     125.864  14.399 -59.358  1.00 96.59           C  
ATOM    227  HA  ASN A  15     124.976  13.893 -59.737  1.00 96.59           H  
ATOM    228  C   ASN A  15     125.527  14.822 -57.917  1.00 96.59           C  
ATOM    229  CB  ASN A  15     127.042  13.412 -59.417  1.00 96.59           C  
ATOM    230  HB2 ASN A  15     126.942  12.685 -58.610  1.00 96.59           H  
ATOM    231  HB3 ASN A  15     127.982  13.947 -59.283  1.00 96.59           H  
ATOM    232  O   ASN A  15     124.592  14.269 -57.340  1.00 96.59           O  
ATOM    233  CG  ASN A  15     127.082  12.623 -60.714  1.00 96.59           C  
ATOM    234  ND2 ASN A  15     128.241  12.163 -61.121  1.00 96.59           N  
ATOM    235 HD21 ASN A  15     128.235  11.748 -62.042  1.00 96.59           H  
ATOM    236 HD22 ASN A  15     129.092  12.492 -60.688  1.00 96.59           H  
ATOM    237  OD1 ASN A  15     126.072  12.367 -61.347  1.00 96.59           O  
ATOM    238  N   ILE A  16     126.205  15.821 -57.336  1.00 95.88           N  
ATOM    239  H   ILE A  16     126.988  16.216 -57.837  1.00 95.88           H  
ATOM    240  CA  ILE A  16     125.863  16.361 -56.002  1.00 95.88           C  
ATOM    241  HA  ILE A  16     125.871  15.539 -55.286  1.00 95.88           H  
ATOM    242  C   ILE A  16     124.443  16.945 -55.980  1.00 95.88           C  
ATOM    243  CB  ILE A  16     126.905  17.412 -55.541  1.00 95.88           C  
ATOM    244  HB  ILE A  16     127.097  18.102 -56.362  1.00 95.88           H  
ATOM    245  O   ILE A  16     123.687  16.691 -55.034  1.00 95.88           O  
ATOM    246  CG1 ILE A  16     128.222  16.700 -55.168  1.00 95.88           C  
ATOM    247 HG12 ILE A  16     128.518  16.028 -55.974  1.00 95.88           H  
ATOM    248 HG13 ILE A  16     128.057  16.093 -54.278  1.00 95.88           H  
ATOM    249  CG2 ILE A  16     126.395  18.233 -54.333  1.00 95.88           C  
ATOM    250 HG21 ILE A  16     125.503  18.801 -54.596  1.00 95.88           H  
ATOM    251 HG22 ILE A  16     127.136  18.970 -54.023  1.00 95.88           H  
ATOM    252 HG23 ILE A  16     126.170  17.574 -53.495  1.00 95.88           H  
ATOM    253  CD1 ILE A  16     129.398  17.647 -54.903  1.00 95.88           C  
ATOM    254 HD11 ILE A  16     129.172  18.371 -54.120  1.00 95.88           H  
ATOM    255 HD12 ILE A  16     130.240  17.050 -54.551  1.00 95.88           H  
ATOM    256 HD13 ILE A  16     129.672  18.168 -55.821  1.00 95.88           H  
ATOM    257  N   GLN A  17     124.062  17.717 -57.003  1.00 94.31           N  
ATOM    258  H   GLN A  17     124.722  17.894 -57.747  1.00 94.31           H  
ATOM    259  CA  GLN A  17     122.713  18.281 -57.112  1.00 94.31           C  
ATOM    260  HA  GLN A  17     122.484  18.832 -56.200  1.00 94.31           H  
ATOM    261  C   GLN A  17     121.656  17.179 -57.244  1.00 94.31           C  
ATOM    262  CB  GLN A  17     122.629  19.250 -58.298  1.00 94.31           C  
ATOM    263  HB2 GLN A  17     121.580  19.482 -58.482  1.00 94.31           H  
ATOM    264  HB3 GLN A  17     123.036  18.775 -59.191  1.00 94.31           H  
ATOM    265  O   GLN A  17     120.668  17.198 -56.507  1.00 94.31           O  
ATOM    266  CG  GLN A  17     123.371  20.568 -58.029  1.00 94.31           C  
ATOM    267  HG2 GLN A  17     122.971  21.022 -57.123  1.00 94.31           H  
ATOM    268  HG3 GLN A  17     124.432  20.372 -57.876  1.00 94.31           H  
ATOM    269  CD  GLN A  17     123.224  21.565 -59.175  1.00 94.31           C  
ATOM    270  NE2 GLN A  17     123.608  22.807 -58.980  1.00 94.31           N  
ATOM    271 HE21 GLN A  17     124.037  23.090 -58.110  1.00 94.31           H  
ATOM    272 HE22 GLN A  17     123.509  23.412 -59.783  1.00 94.31           H  
ATOM    273  OE1 GLN A  17     122.757  21.272 -60.259  1.00 94.31           O  
ATOM    274  N   ASN A  18     121.906  16.174 -58.091  1.00 97.21           N  
ATOM    275  H   ASN A  18     122.706  16.253 -58.703  1.00 97.21           H  
ATOM    276  CA  ASN A  18     121.041  15.003 -58.234  1.00 97.21           C  
ATOM    277  HA  ASN A  18     120.046  15.333 -58.532  1.00 97.21           H  
ATOM    278  C   ASN A  18     120.882  14.254 -56.902  1.00 97.21           C  
ATOM    279  CB  ASN A  18     121.604  14.083 -59.334  1.00 97.21           C  
ATOM    280  HB2 ASN A  18     122.660  13.887 -59.147  1.00 97.21           H  
ATOM    281  HB3 ASN A  18     121.072  13.132 -59.312  1.00 97.21           H  
ATOM    282  O   ASN A  18     119.759  13.982 -56.487  1.00 97.21           O  
ATOM    283  CG  ASN A  18     121.444  14.650 -60.735  1.00 97.21           C  
ATOM    284  ND2 ASN A  18     122.182  14.142 -61.695  1.00 97.21           N  
ATOM    285 HD21 ASN A  18     122.893  13.450 -61.505  1.00 97.21           H  
ATOM    286 HD22 ASN A  18     122.064  14.562 -62.605  1.00 97.21           H  
ATOM    287  OD1 ASN A  18     120.638  15.524 -60.995  1.00 97.21           O  
ATOM    288  N   ILE A  19     121.978  13.990 -56.179  1.00 97.36           N  
ATOM    289  H   ILE A  19     122.875  14.223 -56.581  1.00 97.36           H  
ATOM    290  CA  ILE A  19     121.953  13.348 -54.851  1.00 97.36           C  
ATOM    291  HA  ILE A  19     121.451  12.384 -54.938  1.00 97.36           H  
ATOM    292  C   ILE A  19     121.141  14.181 -53.849  1.00 97.36           C  
ATOM    293  CB  ILE A  19     123.397  13.103 -54.346  1.00 97.36           C  
ATOM    294  HB  ILE A  19     123.973  14.017 -54.492  1.00 97.36           H  
ATOM    295  O   ILE A  19     120.368  13.630 -53.065  1.00 97.36           O  
ATOM    296  CG1 ILE A  19     124.059  11.964 -55.155  1.00 97.36           C  
ATOM    297 HG12 ILE A  19     123.606  11.011 -54.881  1.00 97.36           H  
ATOM    298 HG13 ILE A  19     123.873  12.111 -56.219  1.00 97.36           H  
ATOM    299  CG2 ILE A  19     123.436  12.753 -52.842  1.00 97.36           C  
ATOM    300 HG21 ILE A  19     122.822  11.874 -52.648  1.00 97.36           H  
ATOM    301 HG22 ILE A  19     124.459  12.555 -52.523  1.00 97.36           H  
ATOM    302 HG23 ILE A  19     123.074  13.590 -52.244  1.00 97.36           H  
ATOM    303  CD1 ILE A  19     125.579  11.867 -54.961  1.00 97.36           C  
ATOM    304 HD11 ILE A  19     125.822  11.539 -53.950  1.00 97.36           H  
ATOM    305 HD12 ILE A  19     125.983  11.139 -55.664  1.00 97.36           H  
ATOM    306 HD13 ILE A  19     126.042  12.835 -55.155  1.00 97.36           H  
ATOM    307  N   THR A  20     121.289  15.507 -53.869  1.00 96.24           N  
ATOM    308  H   THR A  20     121.935  15.900 -54.537  1.00 96.24           H  
ATOM    309  CA  THR A  20     120.549  16.410 -52.974  1.00 96.24           C  
ATOM    310  HA  THR A  20     120.676  16.062 -51.949  1.00 96.24           H  
ATOM    311  C   THR A  20     119.049  16.396 -53.277  1.00 96.24           C  
ATOM    312  CB  THR A  20     121.100  17.840 -53.057  1.00 96.24           C  
ATOM    313  HB  THR A  20     120.952  18.238 -54.061  1.00 96.24           H  
ATOM    314  O   THR A  20     118.245  16.321 -52.345  1.00 96.24           O  
ATOM    315  CG2 THR A  20     120.440  18.777 -52.043  1.00 96.24           C  
ATOM    316 HG21 THR A  20     120.936  19.747 -52.075  1.00 96.24           H  
ATOM    317 HG22 THR A  20     119.388  18.918 -52.290  1.00 96.24           H  
ATOM    318 HG23 THR A  20     120.528  18.361 -51.040  1.00 96.24           H  
ATOM    319  OG1 THR A  20     122.479  17.831 -52.762  1.00 96.24           O  
ATOM    320  HG1 THR A  20     122.936  17.440 -53.510  1.00 96.24           H  
ATOM    321  N   SER A  21     118.667  16.410 -54.560  1.00 96.79           N  
ATOM    322  H   SER A  21     119.377  16.482 -55.274  1.00 96.79           H  
ATOM    323  CA  SER A  21     117.271  16.271 -54.994  1.00 96.79           C  
ATOM    324  HA  SER A  21     116.676  17.056 -54.526  1.00 96.79           H  
ATOM    325  C   SER A  21     116.692  14.924 -54.566  1.00 96.79           C  
ATOM    326  CB  SER A  21     117.156  16.427 -56.513  1.00 96.79           C  
ATOM    327  HB2 SER A  21     117.710  17.313 -56.824  1.00 96.79           H  
ATOM    328  HB3 SER A  21     117.575  15.557 -57.019  1.00 96.79           H  
ATOM    329  O   SER A  21     115.662  14.888 -53.901  1.00 96.79           O  
ATOM    330  OG  SER A  21     115.800  16.594 -56.876  1.00 96.79           O  
ATOM    331  HG  SER A  21     115.298  15.789 -56.726  1.00 96.79           H  
ATOM    332  N   ILE A  22     117.411  13.827 -54.831  1.00 98.06           N  
ATOM    333  H   ILE A  22     118.245  13.926 -55.392  1.00 98.06           H  
ATOM    334  CA  ILE A  22     117.019  12.474 -54.415  1.00 98.06           C  
ATOM    335  HA  ILE A  22     116.061  12.230 -54.875  1.00 98.06           H  
ATOM    336  C   ILE A  22     116.814  12.411 -52.896  1.00 98.06           C  
ATOM    337  CB  ILE A  22     118.076  11.448 -54.894  1.00 98.06           C  
ATOM    338  HB  ILE A  22     119.064  11.822 -54.627  1.00 98.06           H  
ATOM    339  O   ILE A  22     115.835  11.841 -52.424  1.00 98.06           O  
ATOM    340  CG1 ILE A  22     118.011  11.277 -56.429  1.00 98.06           C  
ATOM    341 HG12 ILE A  22     117.931  12.254 -56.908  1.00 98.06           H  
ATOM    342 HG13 ILE A  22     117.114  10.718 -56.694  1.00 98.06           H  
ATOM    343  CG2 ILE A  22     117.888  10.079 -54.212  1.00 98.06           C  
ATOM    344 HG21 ILE A  22     116.871   9.721 -54.368  1.00 98.06           H  
ATOM    345 HG22 ILE A  22     118.085  10.158 -53.143  1.00 98.06           H  
ATOM    346 HG23 ILE A  22     118.589   9.346 -54.613  1.00 98.06           H  
ATOM    347  CD1 ILE A  22     119.238  10.569 -57.023  1.00 98.06           C  
ATOM    348 HD11 ILE A  22     120.149  11.080 -56.714  1.00 98.06           H  
ATOM    349 HD12 ILE A  22     119.276   9.527 -56.706  1.00 98.06           H  
ATOM    350 HD13 ILE A  22     119.172  10.595 -58.111  1.00 98.06           H  
ATOM    351  N   LYS A  23     117.699  13.024 -52.101  1.00 97.61           N  
ATOM    352  H   LYS A  23     118.509  13.444 -52.536  1.00 97.61           H  
ATOM    353  CA  LYS A  23     117.564  13.062 -50.638  1.00 97.61           C  
ATOM    354  HA  LYS A  23     117.453  12.038 -50.281  1.00 97.61           H  
ATOM    355  C   LYS A  23     116.308  13.815 -50.187  1.00 97.61           C  
ATOM    356  CB  LYS A  23     118.839  13.668 -50.039  1.00 97.61           C  
ATOM    357  HB2 LYS A  23     118.912  14.718 -50.322  1.00 97.61           H  
ATOM    358  HB3 LYS A  23     119.699  13.140 -50.450  1.00 97.61           H  
ATOM    359  O   LYS A  23     115.672  13.401 -49.218  1.00 97.61           O  
ATOM    360  CG  LYS A  23     118.872  13.543 -48.510  1.00 97.61           C  
ATOM    361  HG2 LYS A  23     118.768  12.493 -48.233  1.00 97.61           H  
ATOM    362  HG3 LYS A  23     118.052  14.110 -48.072  1.00 97.61           H  
ATOM    363  CD  LYS A  23     120.198  14.083 -47.967  1.00 97.61           C  
ATOM    364  HD2 LYS A  23     121.021  13.540 -48.433  1.00 97.61           H  
ATOM    365  HD3 LYS A  23     120.281  15.140 -48.219  1.00 97.61           H  
ATOM    366  CE  LYS A  23     120.253  13.900 -46.448  1.00 97.61           C  
ATOM    367  HE2 LYS A  23     119.411  14.430 -46.003  1.00 97.61           H  
ATOM    368  HE3 LYS A  23     120.135  12.839 -46.224  1.00 97.61           H  
ATOM    369  NZ  LYS A  23     121.534  14.403 -45.893  1.00 97.61           N  
ATOM    370  HZ1 LYS A  23     121.565  14.269 -44.892  1.00 97.61           H  
ATOM    371  HZ2 LYS A  23     122.312  13.910 -46.307  1.00 97.61           H  
ATOM    372  HZ3 LYS A  23     121.640  15.388 -46.091  1.00 97.61           H  
ATOM    373  N   LYS A  24     115.951  14.907 -50.870  1.00 97.08           N  
ATOM    374  H   LYS A  24     116.504  15.161 -51.676  1.00 97.08           H  
ATOM    375  CA  LYS A  24     114.707  15.644 -50.612  1.00 97.08           C  
ATOM    376  HA  LYS A  24     114.655  15.894 -49.553  1.00 97.08           H  
ATOM    377  C   LYS A  24     113.490  14.769 -50.911  1.00 97.08           C  
ATOM    378  CB  LYS A  24     114.694  16.941 -51.433  1.00 97.08           C  
ATOM    379  HB2 LYS A  24     114.654  16.698 -52.495  1.00 97.08           H  
ATOM    380  HB3 LYS A  24     115.611  17.498 -51.240  1.00 97.08           H  
ATOM    381  O   LYS A  24     112.634  14.642 -50.041  1.00 97.08           O  
ATOM    382  CG  LYS A  24     113.488  17.820 -51.081  1.00 97.08           C  
ATOM    383  HG2 LYS A  24     113.569  18.154 -50.046  1.00 97.08           H  
ATOM    384  HG3 LYS A  24     112.567  17.249 -51.199  1.00 97.08           H  
ATOM    385  CD  LYS A  24     113.430  19.031 -52.013  1.00 97.08           C  
ATOM    386  HD2 LYS A  24     114.323  19.642 -51.877  1.00 97.08           H  
ATOM    387  HD3 LYS A  24     113.390  18.676 -53.043  1.00 97.08           H  
ATOM    388  CE  LYS A  24     112.174  19.848 -51.706  1.00 97.08           C  
ATOM    389  HE2 LYS A  24     112.247  20.241 -50.691  1.00 97.08           H  
ATOM    390  HE3 LYS A  24     111.317  19.177 -51.743  1.00 97.08           H  
ATOM    391  NZ  LYS A  24     112.000  20.945 -52.686  1.00 97.08           N  
ATOM    392  HZ1 LYS A  24     112.799  21.563 -52.683  1.00 97.08           H  
ATOM    393  HZ2 LYS A  24     111.163  21.473 -52.480  1.00 97.08           H  
ATOM    394  HZ3 LYS A  24     111.901  20.551 -53.611  1.00 97.08           H  
ATOM    395  N   ASP A  25     113.468  14.117 -52.070  1.00 98.01           N  
ATOM    396  H   ASP A  25     114.179  14.321 -52.757  1.00 98.01           H  
ATOM    397  CA  ASP A  25     112.374  13.226 -52.469  1.00 98.01           C  
ATOM    398  HA  ASP A  25     111.439  13.785 -52.453  1.00 98.01           H  
ATOM    399  C   ASP A  25     112.228  12.050 -51.493  1.00 98.01           C  
ATOM    400  CB  ASP A  25     112.602  12.717 -53.902  1.00 98.01           C  
ATOM    401  HB2 ASP A  25     111.810  12.009 -54.147  1.00 98.01           H  
ATOM    402  HB3 ASP A  25     113.552  12.184 -53.945  1.00 98.01           H  
ATOM    403  O   ASP A  25     111.122  11.747 -51.058  1.00 98.01           O  
ATOM    404  CG  ASP A  25     112.596  13.826 -54.962  1.00 98.01           C  
ATOM    405  OD1 ASP A  25     112.030  14.911 -54.691  1.00 98.01           O  
ATOM    406  OD2 ASP A  25     113.180  13.578 -56.040  1.00 98.01           O  
ATOM    407  N   ILE A  26     113.340  11.445 -51.056  1.00 98.29           N  
ATOM    408  H   ILE A  26     114.213  11.710 -51.489  1.00 98.29           H  
ATOM    409  CA  ILE A  26     113.351  10.390 -50.027  1.00 98.29           C  
ATOM    410  HA  ILE A  26     112.734   9.561 -50.374  1.00 98.29           H  
ATOM    411  C   ILE A  26     112.725  10.878 -48.717  1.00 98.29           C  
ATOM    412  CB  ILE A  26     114.790   9.865 -49.801  1.00 98.29           C  
ATOM    413  HB  ILE A  26     115.462  10.720 -49.731  1.00 98.29           H  
ATOM    414  O   ILE A  26     111.920  10.161 -48.123  1.00 98.29           O  
ATOM    415  CG1 ILE A  26     115.221   8.988 -50.999  1.00 98.29           C  
ATOM    416 HG12 ILE A  26     114.996   9.506 -51.932  1.00 98.29           H  
ATOM    417 HG13 ILE A  26     114.645   8.064 -50.997  1.00 98.29           H  
ATOM    418  CG2 ILE A  26     114.917   9.055 -48.493  1.00 98.29           C  
ATOM    419 HG21 ILE A  26     114.206   8.229 -48.495  1.00 98.29           H  
ATOM    420 HG22 ILE A  26     115.926   8.658 -48.378  1.00 98.29           H  
ATOM    421 HG23 ILE A  26     114.729   9.690 -47.627  1.00 98.29           H  
ATOM    422  CD1 ILE A  26     116.717   8.641 -51.006  1.00 98.29           C  
ATOM    423 HD11 ILE A  26     117.310   9.550 -50.903  1.00 98.29           H  
ATOM    424 HD12 ILE A  26     116.966   8.158 -51.951  1.00 98.29           H  
ATOM    425 HD13 ILE A  26     116.958   7.951 -50.198  1.00 98.29           H  
ATOM    426  N   ASN A  27     113.068  12.084 -48.256  1.00 97.79           N  
ATOM    427  H   ASN A  27     113.724  12.639 -48.788  1.00 97.79           H  
ATOM    428  CA  ASN A  27     112.471  12.644 -47.043  1.00 97.79           C  
ATOM    429  HA  ASN A  27     112.581  11.928 -46.229  1.00 97.79           H  
ATOM    430  C   ASN A  27     110.963  12.876 -47.217  1.00 97.79           C  
ATOM    431  CB  ASN A  27     113.191  13.943 -46.659  1.00 97.79           C  
ATOM    432  HB2 ASN A  27     112.600  14.459 -45.902  1.00 97.79           H  
ATOM    433  HB3 ASN A  27     113.256  14.594 -47.531  1.00 97.79           H  
ATOM    434  O   ASN A  27     110.193  12.536 -46.323  1.00 97.79           O  
ATOM    435  CG  ASN A  27     114.577  13.733 -46.080  1.00 97.79           C  
ATOM    436  ND2 ASN A  27     115.393  14.760 -46.106  1.00 97.79           N  
ATOM    437 HD21 ASN A  27     116.286  14.627 -45.653  1.00 97.79           H  
ATOM    438 HD22 ASN A  27     115.080  15.624 -46.524  1.00 97.79           H  
ATOM    439  OD1 ASN A  27     114.943  12.698 -45.542  1.00 97.79           O  
ATOM    440  N   THR A  28     110.531  13.379 -48.376  1.00 98.00           N  
ATOM    441  H   THR A  28     111.207  13.663 -49.070  1.00 98.00           H  
ATOM    442  CA  THR A  28     109.107  13.534 -48.699  1.00 98.00           C  
ATOM    443  HA  THR A  28     108.631  14.122 -47.914  1.00 98.00           H  
ATOM    444  C   THR A  28     108.381  12.187 -48.741  1.00 98.00           C  
ATOM    445  CB  THR A  28     108.946  14.282 -50.031  1.00 98.00           C  
ATOM    446  HB  THR A  28     109.461  13.744 -50.827  1.00 98.00           H  
ATOM    447  O   THR A  28     107.303  12.052 -48.164  1.00 98.00           O  
ATOM    448  CG2 THR A  28     107.485  14.479 -50.428  1.00 98.00           C  
ATOM    449 HG21 THR A  28     106.930  14.936 -49.608  1.00 98.00           H  
ATOM    450 HG22 THR A  28     107.432  15.121 -51.307  1.00 98.00           H  
ATOM    451 HG23 THR A  28     107.035  13.518 -50.678  1.00 98.00           H  
ATOM    452  OG1 THR A  28     109.506  15.572 -49.909  1.00 98.00           O  
ATOM    453  HG1 THR A  28     109.164  15.945 -49.093  1.00 98.00           H  
ATOM    454  N   TYR A  29     108.970  11.156 -49.353  1.00 98.33           N  
ATOM    455  H   TYR A  29     109.828  11.312 -49.863  1.00 98.33           H  
ATOM    456  CA  TYR A  29     108.401   9.807 -49.340  1.00 98.33           C  
ATOM    457  HA  TYR A  29     107.374   9.863 -49.701  1.00 98.33           H  
ATOM    458  C   TYR A  29     108.309   9.240 -47.924  1.00 98.33           C  
ATOM    459  CB  TYR A  29     109.203   8.869 -50.254  1.00 98.33           C  
ATOM    460  HB2 TYR A  29     108.828   7.855 -50.116  1.00 98.33           H  
ATOM    461  HB3 TYR A  29     110.246   8.878 -49.936  1.00 98.33           H  
ATOM    462  O   TYR A  29     107.294   8.639 -47.583  1.00 98.33           O  
ATOM    463  CG  TYR A  29     109.127   9.179 -51.740  1.00 98.33           C  
ATOM    464  CD1 TYR A  29     107.898   9.529 -52.337  1.00 98.33           C  
ATOM    465  HD1 TYR A  29     106.992   9.570 -51.752  1.00 98.33           H  
ATOM    466  CD2 TYR A  29     110.285   9.080 -52.538  1.00 98.33           C  
ATOM    467  HD2 TYR A  29     111.228   8.812 -52.086  1.00 98.33           H  
ATOM    468  CE1 TYR A  29     107.834   9.810 -53.713  1.00 98.33           C  
ATOM    469  HE1 TYR A  29     106.899  10.084 -54.181  1.00 98.33           H  
ATOM    470  CE2 TYR A  29     110.224   9.359 -53.917  1.00 98.33           C  
ATOM    471  HE2 TYR A  29     111.118   9.304 -54.521  1.00 98.33           H  
ATOM    472  OH  TYR A  29     108.922  10.009 -55.831  1.00 98.33           O  
ATOM    473  HH  TYR A  29     109.787  10.014 -56.245  1.00 98.33           H  
ATOM    474  CZ  TYR A  29     108.996   9.731 -54.504  1.00 98.33           C  
ATOM    475  N   LYS A  30     109.311   9.485 -47.072  1.00 98.06           N  
ATOM    476  H   LYS A  30     110.124   9.968 -47.426  1.00 98.06           H  
ATOM    477  CA  LYS A  30     109.284   9.083 -45.661  1.00 98.06           C  
ATOM    478  HA  LYS A  30     109.113   8.008 -45.613  1.00 98.06           H  
ATOM    479  C   LYS A  30     108.125   9.735 -44.899  1.00 98.06           C  
ATOM    480  CB  LYS A  30     110.645   9.402 -45.029  1.00 98.06           C  
ATOM    481  HB2 LYS A  30     110.802  10.481 -45.023  1.00 98.06           H  
ATOM    482  HB3 LYS A  30     111.429   8.938 -45.627  1.00 98.06           H  
ATOM    483  O   LYS A  30     107.433   9.049 -44.155  1.00 98.06           O  
ATOM    484  CG  LYS A  30     110.740   8.877 -43.594  1.00 98.06           C  
ATOM    485  HG2 LYS A  30     110.612   7.795 -43.599  1.00 98.06           H  
ATOM    486  HG3 LYS A  30     109.955   9.325 -42.984  1.00 98.06           H  
ATOM    487  CD  LYS A  30     112.096   9.233 -42.982  1.00 98.06           C  
ATOM    488  HD2 LYS A  30     112.890   8.769 -43.567  1.00 98.06           H  
ATOM    489  HD3 LYS A  30     112.219  10.316 -42.992  1.00 98.06           H  
ATOM    490  CE  LYS A  30     112.123   8.712 -41.544  1.00 98.06           C  
ATOM    491  HE2 LYS A  30     111.271   9.131 -41.009  1.00 98.06           H  
ATOM    492  HE3 LYS A  30     111.995   7.630 -41.566  1.00 98.06           H  
ATOM    493  NZ  LYS A  30     113.386   9.072 -40.860  1.00 98.06           N  
ATOM    494  HZ1 LYS A  30     113.483  10.077 -40.832  1.00 98.06           H  
ATOM    495  HZ2 LYS A  30     114.174   8.674 -41.351  1.00 98.06           H  
ATOM    496  HZ3 LYS A  30     113.373   8.721 -39.913  1.00 98.06           H  
ATOM    497  N   GLU A  31     107.888  11.031 -45.093  1.00 97.67           N  
ATOM    498  H   GLU A  31     108.511  11.556 -45.690  1.00 97.67           H  
ATOM    499  CA  GLU A  31     106.750  11.731 -44.478  1.00 97.67           C  
ATOM    500  HA  GLU A  31     106.765  11.579 -43.399  1.00 97.67           H  
ATOM    501  C   GLU A  31     105.399  11.203 -44.979  1.00 97.67           C  
ATOM    502  CB  GLU A  31     106.836  13.235 -44.761  1.00 97.67           C  
ATOM    503  HB2 GLU A  31     105.884  13.692 -44.492  1.00 97.67           H  
ATOM    504  HB3 GLU A  31     107.004  13.389 -45.827  1.00 97.67           H  
ATOM    505  O   GLU A  31     104.470  11.043 -44.190  1.00 97.67           O  
ATOM    506  CG  GLU A  31     107.943  13.929 -43.955  1.00 97.67           C  
ATOM    507  HG2 GLU A  31     107.732  13.798 -42.894  1.00 97.67           H  
ATOM    508  HG3 GLU A  31     108.898  13.449 -44.166  1.00 97.67           H  
ATOM    509  CD  GLU A  31     108.053  15.431 -44.268  1.00 97.67           C  
ATOM    510  OE1 GLU A  31     108.932  16.075 -43.650  1.00 97.67           O  
ATOM    511  OE2 GLU A  31     107.277  15.934 -45.116  1.00 97.67           O  
ATOM    512  N   ASN A  32     105.283  10.899 -46.274  1.00 98.30           N  
ATOM    513  H   ASN A  32     106.058  11.103 -46.888  1.00 98.30           H  
ATOM    514  CA  ASN A  32     104.063  10.317 -46.835  1.00 98.30           C  
ATOM    515  HA  ASN A  32     103.212  10.928 -46.536  1.00 98.30           H  
ATOM    516  C   ASN A  32     103.793   8.908 -46.289  1.00 98.30           C  
ATOM    517  CB  ASN A  32     104.156  10.321 -48.368  1.00 98.30           C  
ATOM    518  HB2 ASN A  32     103.339   9.723 -48.773  1.00 98.30           H  
ATOM    519  HB3 ASN A  32     105.097   9.865 -48.676  1.00 98.30           H  
ATOM    520  O   ASN A  32     102.648   8.601 -45.969  1.00 98.30           O  
ATOM    521  CG  ASN A  32     104.044  11.709 -48.975  1.00 98.30           C  
ATOM    522  ND2 ASN A  32     104.440  11.854 -50.218  1.00 98.30           N  
ATOM    523 HD21 ASN A  32     104.824  11.071 -50.727  1.00 98.30           H  
ATOM    524 HD22 ASN A  32     104.367  12.786 -50.602  1.00 98.30           H  
ATOM    525  OD1 ASN A  32     103.569  12.665 -48.378  1.00 98.30           O  
ATOM    526  N   ILE A  33     104.828   8.076 -46.133  1.00 98.44           N  
ATOM    527  H   ILE A  33     105.741   8.379 -46.442  1.00 98.44           H  
ATOM    528  CA  ILE A  33     104.709   6.743 -45.522  1.00 98.44           C  
ATOM    529  HA  ILE A  33     103.958   6.173 -46.069  1.00 98.44           H  
ATOM    530  C   ILE A  33     104.193   6.856 -44.080  1.00 98.44           C  
ATOM    531  CB  ILE A  33     106.052   5.980 -45.624  1.00 98.44           C  
ATOM    532  HB  ILE A  33     106.853   6.642 -45.294  1.00 98.44           H  
ATOM    533  O   ILE A  33     103.226   6.184 -43.742  1.00 98.44           O  
ATOM    534  CG1 ILE A  33     106.312   5.566 -47.093  1.00 98.44           C  
ATOM    535 HG12 ILE A  33     105.642   4.749 -47.362  1.00 98.44           H  
ATOM    536 HG13 ILE A  33     106.085   6.399 -47.758  1.00 98.44           H  
ATOM    537  CG2 ILE A  33     106.065   4.729 -44.724  1.00 98.44           C  
ATOM    538 HG21 ILE A  33     105.233   4.071 -44.973  1.00 98.44           H  
ATOM    539 HG22 ILE A  33     106.999   4.176 -44.830  1.00 98.44           H  
ATOM    540 HG23 ILE A  33     105.980   5.002 -43.672  1.00 98.44           H  
ATOM    541  CD1 ILE A  33     107.759   5.135 -47.370  1.00 98.44           C  
ATOM    542 HD11 ILE A  33     107.998   4.216 -46.834  1.00 98.44           H  
ATOM    543 HD12 ILE A  33     108.446   5.925 -47.065  1.00 98.44           H  
ATOM    544 HD13 ILE A  33     107.881   4.954 -48.438  1.00 98.44           H  
ATOM    545  N   LEU A  34     104.748   7.764 -43.268  1.00 97.81           N  
ATOM    546  H   LEU A  34     105.550   8.279 -43.602  1.00 97.81           H  
ATOM    547  CA  LEU A  34     104.294   7.985 -41.883  1.00 97.81           C  
ATOM    548  HA  LEU A  34     104.373   7.050 -41.330  1.00 97.81           H  
ATOM    549  C   LEU A  34     102.818   8.423 -41.794  1.00 97.81           C  
ATOM    550  CB  LEU A  34     105.193   9.053 -41.230  1.00 97.81           C  
ATOM    551  HB2 LEU A  34     104.716   9.395 -40.312  1.00 97.81           H  
ATOM    552  HB3 LEU A  34     105.257   9.907 -41.903  1.00 97.81           H  
ATOM    553  O   LEU A  34     102.102   8.030 -40.870  1.00 97.81           O  
ATOM    554  CG  LEU A  34     106.614   8.578 -40.881  1.00 97.81           C  
ATOM    555  HG  LEU A  34     107.068   8.083 -41.739  1.00 97.81           H  
ATOM    556  CD1 LEU A  34     107.478   9.788 -40.507  1.00 97.81           C  
ATOM    557 HD11 LEU A  34     108.483   9.455 -40.249  1.00 97.81           H  
ATOM    558 HD12 LEU A  34     107.034  10.307 -39.658  1.00 97.81           H  
ATOM    559 HD13 LEU A  34     107.534  10.467 -41.358  1.00 97.81           H  
ATOM    560  CD2 LEU A  34     106.630   7.620 -39.692  1.00 97.81           C  
ATOM    561 HD21 LEU A  34     106.152   8.077 -38.825  1.00 97.81           H  
ATOM    562 HD22 LEU A  34     106.084   6.712 -39.946  1.00 97.81           H  
ATOM    563 HD23 LEU A  34     107.652   7.333 -39.445  1.00 97.81           H  
ATOM    564  N   LYS A  35     102.341   9.227 -42.755  1.00 97.99           N  
ATOM    565  H   LYS A  35     102.978   9.527 -43.479  1.00 97.99           H  
ATOM    566  CA  LYS A  35     100.918   9.605 -42.841  1.00 97.99           C  
ATOM    567  HA  LYS A  35     100.576   9.958 -41.868  1.00 97.99           H  
ATOM    568  C   LYS A  35     100.042   8.400 -43.173  1.00 97.99           C  
ATOM    569  CB  LYS A  35     100.704  10.713 -43.878  1.00 97.99           C  
ATOM    570  HB2 LYS A  35     101.186  10.430 -44.814  1.00 97.99           H  
ATOM    571  HB3 LYS A  35      99.635  10.818 -44.064  1.00 97.99           H  
ATOM    572  O   LYS A  35      99.047   8.178 -42.495  1.00 97.99           O  
ATOM    573  CG  LYS A  35     101.245  12.064 -43.398  1.00 97.99           C  
ATOM    574  HG2 LYS A  35     100.668  12.402 -42.538  1.00 97.99           H  
ATOM    575  HG3 LYS A  35     102.290  11.962 -43.105  1.00 97.99           H  
ATOM    576  CD  LYS A  35     101.135  13.087 -44.530  1.00 97.99           C  
ATOM    577  HD2 LYS A  35     101.661  12.698 -45.403  1.00 97.99           H  
ATOM    578  HD3 LYS A  35     100.086  13.240 -44.782  1.00 97.99           H  
ATOM    579  CE  LYS A  35     101.774  14.406 -44.099  1.00 97.99           C  
ATOM    580  HE2 LYS A  35     102.770  14.188 -43.712  1.00 97.99           H  
ATOM    581  HE3 LYS A  35     101.184  14.839 -43.292  1.00 97.99           H  
ATOM    582  NZ  LYS A  35     101.876  15.336 -45.247  1.00 97.99           N  
ATOM    583  HZ1 LYS A  35     100.957  15.554 -45.607  1.00 97.99           H  
ATOM    584  HZ2 LYS A  35     102.353  16.184 -44.974  1.00 97.99           H  
ATOM    585  HZ3 LYS A  35     102.414  14.899 -45.981  1.00 97.99           H  
ATOM    586  N   ILE A  36     100.448   7.597 -44.158  1.00 98.48           N  
ATOM    587  H   ILE A  36     101.301   7.834 -44.645  1.00 98.48           H  
ATOM    588  CA  ILE A  36      99.737   6.370 -44.544  1.00 98.48           C  
ATOM    589  HA  ILE A  36      98.709   6.629 -44.797  1.00 98.48           H  
ATOM    590  C   ILE A  36      99.663   5.385 -43.369  1.00 98.48           C  
ATOM    591  CB  ILE A  36     100.407   5.736 -45.787  1.00 98.48           C  
ATOM    592  HB  ILE A  36     101.478   5.659 -45.601  1.00 98.48           H  
ATOM    593  O   ILE A  36      98.618   4.780 -43.153  1.00 98.48           O  
ATOM    594  CG1 ILE A  36     100.182   6.629 -47.029  1.00 98.48           C  
ATOM    595 HG12 ILE A  36      99.139   6.562 -47.340  1.00 98.48           H  
ATOM    596 HG13 ILE A  36     100.376   7.671 -46.774  1.00 98.48           H  
ATOM    597  CG2 ILE A  36      99.872   4.316 -46.060  1.00 98.48           C  
ATOM    598 HG21 ILE A  36     100.315   3.901 -46.965  1.00 98.48           H  
ATOM    599 HG22 ILE A  36      98.787   4.339 -46.163  1.00 98.48           H  
ATOM    600 HG23 ILE A  36     100.136   3.648 -45.239  1.00 98.48           H  
ATOM    601  CD1 ILE A  36     101.085   6.272 -48.218  1.00 98.48           C  
ATOM    602 HD11 ILE A  36     102.129   6.273 -47.904  1.00 98.48           H  
ATOM    603 HD12 ILE A  36     100.824   5.294 -48.623  1.00 98.48           H  
ATOM    604 HD13 ILE A  36     100.953   7.017 -49.003  1.00 98.48           H  
ATOM    605  N   GLU A  37     100.739   5.238 -42.592  1.00 98.22           N  
ATOM    606  H   GLU A  37     101.595   5.707 -42.853  1.00 98.22           H  
ATOM    607  CA  GLU A  37     100.757   4.392 -41.390  1.00 98.22           C  
ATOM    608  HA  GLU A  37     100.471   3.375 -41.656  1.00 98.22           H  
ATOM    609  C   GLU A  37      99.746   4.873 -40.339  1.00 98.22           C  
ATOM    610  CB  GLU A  37     102.176   4.364 -40.796  1.00 98.22           C  
ATOM    611  HB2 GLU A  37     102.545   5.387 -40.721  1.00 98.22           H  
ATOM    612  HB3 GLU A  37     102.133   3.941 -39.792  1.00 98.22           H  
ATOM    613  O   GLU A  37      98.995   4.063 -39.796  1.00 98.22           O  
ATOM    614  CG  GLU A  37     103.147   3.514 -41.634  1.00 98.22           C  
ATOM    615  HG2 GLU A  37     103.106   3.833 -42.675  1.00 98.22           H  
ATOM    616  HG3 GLU A  37     102.806   2.479 -41.600  1.00 98.22           H  
ATOM    617  CD  GLU A  37     104.608   3.585 -41.152  1.00 98.22           C  
ATOM    618  OE1 GLU A  37     105.399   2.714 -41.585  1.00 98.22           O  
ATOM    619  OE2 GLU A  37     104.958   4.515 -40.391  1.00 98.22           O  
ATOM    620  N   THR A  38      99.670   6.187 -40.106  1.00 97.94           N  
ATOM    621  H   THR A  38     100.317   6.789 -40.595  1.00 97.94           H  
ATOM    622  CA  THR A  38      98.674   6.792 -39.202  1.00 97.94           C  
ATOM    623  HA  THR A  38      98.765   6.334 -38.217  1.00 97.94           H  
ATOM    624  C   THR A  38      97.238   6.559 -39.687  1.00 97.94           C  
ATOM    625  CB  THR A  38      98.912   8.303 -39.054  1.00 97.94           C  
ATOM    626  HB  THR A  38      98.745   8.794 -40.013  1.00 97.94           H  
ATOM    627  O   THR A  38      96.378   6.146 -38.910  1.00 97.94           O  
ATOM    628  CG2 THR A  38      97.967   8.928 -38.023  1.00 97.94           C  
ATOM    629 HG21 THR A  38      98.267   9.957 -37.823  1.00 97.94           H  
ATOM    630 HG22 THR A  38      97.993   8.354 -37.097  1.00 97.94           H  
ATOM    631 HG23 THR A  38      96.948   8.935 -38.410  1.00 97.94           H  
ATOM    632  OG1 THR A  38     100.241   8.566 -38.645  1.00 97.94           O  
ATOM    633  HG1 THR A  38     100.830   8.206 -39.312  1.00 97.94           H  
ATOM    634  N   ASP A  39      96.969   6.790 -40.974  1.00 98.48           N  
ATOM    635  H   ASP A  39      97.695   7.173 -41.563  1.00 98.48           H  
ATOM    636  CA  ASP A  39      95.637   6.593 -41.559  1.00 98.48           C  
ATOM    637  HA  ASP A  39      94.907   7.163 -40.985  1.00 98.48           H  
ATOM    638  C   ASP A  39      95.212   5.116 -41.516  1.00 98.48           C  
ATOM    639  CB  ASP A  39      95.621   7.095 -43.015  1.00 98.48           C  
ATOM    640  HB2 ASP A  39      96.455   6.647 -43.555  1.00 98.48           H  
ATOM    641  HB3 ASP A  39      94.700   6.750 -43.484  1.00 98.48           H  
ATOM    642  O   ASP A  39      94.043   4.803 -41.273  1.00 98.48           O  
ATOM    643  CG  ASP A  39      95.674   8.621 -43.172  1.00 98.48           C  
ATOM    644  OD1 ASP A  39      95.336   9.339 -42.204  1.00 98.48           O  
ATOM    645  OD2 ASP A  39      96.001   9.063 -44.298  1.00 98.48           O  
ATOM    646  N   LEU A  40      96.160   4.194 -41.722  1.00 98.40           N  
ATOM    647  H   LEU A  40      97.094   4.516 -41.934  1.00 98.40           H  
ATOM    648  CA  LEU A  40      95.929   2.756 -41.622  1.00 98.40           C  
ATOM    649  HA  LEU A  40      95.072   2.513 -42.251  1.00 98.40           H  
ATOM    650  C   LEU A  40      95.579   2.337 -40.189  1.00 98.40           C  
ATOM    651  CB  LEU A  40      97.167   2.011 -42.152  1.00 98.40           C  
ATOM    652  HB2 LEU A  40      98.023   2.278 -41.533  1.00 98.40           H  
ATOM    653  HB3 LEU A  40      97.371   2.349 -43.168  1.00 98.40           H  
ATOM    654  O   LEU A  40      94.656   1.543 -40.008  1.00 98.40           O  
ATOM    655  CG  LEU A  40      97.028   0.477 -42.158  1.00 98.40           C  
ATOM    656  HG  LEU A  40      96.828   0.118 -41.149  1.00 98.40           H  
ATOM    657  CD1 LEU A  40      95.906   0.000 -43.086  1.00 98.40           C  
ATOM    658 HD11 LEU A  40      96.048   0.409 -44.087  1.00 98.40           H  
ATOM    659 HD12 LEU A  40      95.904  -1.089 -43.132  1.00 98.40           H  
ATOM    660 HD13 LEU A  40      94.942   0.320 -42.690  1.00 98.40           H  
ATOM    661  CD2 LEU A  40      98.337  -0.156 -42.630  1.00 98.40           C  
ATOM    662 HD21 LEU A  40      98.566   0.172 -43.644  1.00 98.40           H  
ATOM    663 HD22 LEU A  40      99.145   0.151 -41.965  1.00 98.40           H  
ATOM    664 HD23 LEU A  40      98.255  -1.242 -42.604  1.00 98.40           H  
ATOM    665  N   ASP A  41      96.266   2.881 -39.182  1.00 98.13           N  
ATOM    666  H   ASP A  41      97.027   3.512 -39.389  1.00 98.13           H  
ATOM    667  CA  ASP A  41      95.939   2.626 -37.775  1.00 98.13           C  
ATOM    668  HA  ASP A  41      95.937   1.548 -37.612  1.00 98.13           H  
ATOM    669  C   ASP A  41      94.535   3.140 -37.421  1.00 98.13           C  
ATOM    670  CB  ASP A  41      97.012   3.230 -36.859  1.00 98.13           C  
ATOM    671  HB2 ASP A  41      97.993   2.876 -37.175  1.00 98.13           H  
ATOM    672  HB3 ASP A  41      96.996   4.317 -36.941  1.00 98.13           H  
ATOM    673  O   ASP A  41      93.716   2.392 -36.887  1.00 98.13           O  
ATOM    674  CG  ASP A  41      96.783   2.808 -35.403  1.00 98.13           C  
ATOM    675  OD1 ASP A  41      96.720   1.578 -35.162  1.00 98.13           O  
ATOM    676  OD2 ASP A  41      96.654   3.705 -34.543  1.00 98.13           O  
ATOM    677  N   ASN A  42      94.194   4.366 -37.830  1.00 98.12           N  
ATOM    678  H   ASN A  42      94.906   4.939 -38.261  1.00 98.12           H  
ATOM    679  CA  ASN A  42      92.856   4.925 -37.623  1.00 98.12           C  
ATOM    680  HA  ASN A  42      92.643   4.928 -36.554  1.00 98.12           H  
ATOM    681  C   ASN A  42      91.760   4.085 -38.307  1.00 98.12           C  
ATOM    682  CB  ASN A  42      92.861   6.373 -38.130  1.00 98.12           C  
ATOM    683  HB2 ASN A  42      93.050   6.383 -39.204  1.00 98.12           H  
ATOM    684  HB3 ASN A  42      93.662   6.927 -37.640  1.00 98.12           H  
ATOM    685  O   ASN A  42      90.719   3.795 -37.715  1.00 98.12           O  
ATOM    686  CG  ASN A  42      91.554   7.082 -37.827  1.00 98.12           C  
ATOM    687  ND2 ASN A  42      90.953   7.719 -38.805  1.00 98.12           N  
ATOM    688 HD21 ASN A  42      90.129   8.245 -38.550  1.00 98.12           H  
ATOM    689 HD22 ASN A  42      91.375   7.744 -39.722  1.00 98.12           H  
ATOM    690  OD1 ASN A  42      91.055   7.090 -36.718  1.00 98.12           O  
ATOM    691  N   ASN A  43      92.000   3.632 -39.540  1.00 98.61           N  
ATOM    692  H   ASN A  43      92.858   3.910 -39.996  1.00 98.61           H  
ATOM    693  CA  ASN A  43      91.081   2.733 -40.238  1.00 98.61           C  
ATOM    694  HA  ASN A  43      90.089   3.183 -40.243  1.00 98.61           H  
ATOM    695  C   ASN A  43      90.934   1.387 -39.516  1.00 98.61           C  
ATOM    696  CB  ASN A  43      91.549   2.549 -41.689  1.00 98.61           C  
ATOM    697  HB2 ASN A  43      92.619   2.342 -41.704  1.00 98.61           H  
ATOM    698  HB3 ASN A  43      91.029   1.699 -42.129  1.00 98.61           H  
ATOM    699  O   ASN A  43      89.815   0.890 -39.397  1.00 98.61           O  
ATOM    700  CG  ASN A  43      91.251   3.758 -42.558  1.00 98.61           C  
ATOM    701  ND2 ASN A  43      91.953   3.906 -43.655  1.00 98.61           N  
ATOM    702 HD21 ASN A  43      91.811   4.783 -44.136  1.00 98.61           H  
ATOM    703 HD22 ASN A  43      92.788   3.353 -43.780  1.00 98.61           H  
ATOM    704  OD1 ASN A  43      90.363   4.555 -42.298  1.00 98.61           O  
ATOM    705  N   ASN A  44      92.021   0.820 -38.986  1.00 98.23           N  
ATOM    706  H   ASN A  44      92.917   1.269 -39.112  1.00 98.23           H  
ATOM    707  CA  ASN A  44      91.959  -0.407 -38.191  1.00 98.23           C  
ATOM    708  HA  ASN A  44      91.472  -1.182 -38.783  1.00 98.23           H  
ATOM    709  C   ASN A  44      91.098  -0.222 -36.931  1.00 98.23           C  
ATOM    710  CB  ASN A  44      93.381  -0.878 -37.842  1.00 98.23           C  
ATOM    711  HB2 ASN A  44      93.965  -0.042 -37.458  1.00 98.23           H  
ATOM    712  HB3 ASN A  44      93.323  -1.630 -37.055  1.00 98.23           H  
ATOM    713  O   ASN A  44      90.272  -1.088 -36.639  1.00 98.23           O  
ATOM    714  CG  ASN A  44      94.116  -1.512 -39.008  1.00 98.23           C  
ATOM    715  ND2 ASN A  44      95.427  -1.502 -38.971  1.00 98.23           N  
ATOM    716 HD21 ASN A  44      95.891  -0.956 -38.259  1.00 98.23           H  
ATOM    717 HD22 ASN A  44      95.901  -1.845 -39.794  1.00 98.23           H  
ATOM    718  OD1 ASN A  44      93.541  -2.072 -39.929  1.00 98.23           O  
ATOM    719  N   GLN A  45      91.214   0.910 -36.227  1.00 97.58           N  
ATOM    720  H   GLN A  45      91.923   1.577 -36.495  1.00 97.58           H  
ATOM    721  CA  GLN A  45      90.359   1.208 -35.069  1.00 97.58           C  
ATOM    722  HA  GLN A  45      90.414   0.370 -34.375  1.00 97.58           H  
ATOM    723  C   GLN A  45      88.879   1.346 -35.456  1.00 97.58           C  
ATOM    724  CB  GLN A  45      90.844   2.474 -34.339  1.00 97.58           C  
ATOM    725  HB2 GLN A  45      90.820   3.321 -35.024  1.00 97.58           H  
ATOM    726  HB3 GLN A  45      90.151   2.686 -33.524  1.00 97.58           H  
ATOM    727  O   GLN A  45      88.012   0.760 -34.804  1.00 97.58           O  
ATOM    728  CG  GLN A  45      92.257   2.361 -33.745  1.00 97.58           C  
ATOM    729  HG2 GLN A  45      92.987   2.326 -34.553  1.00 97.58           H  
ATOM    730  HG3 GLN A  45      92.470   3.255 -33.159  1.00 97.58           H  
ATOM    731  CD  GLN A  45      92.457   1.142 -32.852  1.00 97.58           C  
ATOM    732  NE2 GLN A  45      93.615   0.520 -32.909  1.00 97.58           N  
ATOM    733 HE21 GLN A  45      93.747  -0.264 -32.286  1.00 97.58           H  
ATOM    734 HE22 GLN A  45      94.354   0.891 -33.489  1.00 97.58           H  
ATOM    735  OE1 GLN A  45      91.591   0.719 -32.101  1.00 97.58           O  
ATOM    736  N   ASN A  46      88.575   2.036 -36.560  1.00 98.42           N  
ATOM    737  H   ASN A  46      89.316   2.538 -37.027  1.00 98.42           H  
ATOM    738  CA  ASN A  46      87.202   2.157 -37.064  1.00 98.42           C  
ATOM    739  HA  ASN A  46      86.576   2.576 -36.276  1.00 98.42           H  
ATOM    740  C   ASN A  46      86.599   0.790 -37.432  1.00 98.42           C  
ATOM    741  CB  ASN A  46      87.188   3.114 -38.268  1.00 98.42           C  
ATOM    742  HB2 ASN A  46      87.927   2.790 -39.001  1.00 98.42           H  
ATOM    743  HB3 ASN A  46      86.204   3.088 -38.736  1.00 98.42           H  
ATOM    744  O   ASN A  46      85.449   0.512 -37.095  1.00 98.42           O  
ATOM    745  CG  ASN A  46      87.460   4.555 -37.876  1.00 98.42           C  
ATOM    746  ND2 ASN A  46      88.064   5.332 -38.742  1.00 98.42           N  
ATOM    747 HD21 ASN A  46      88.371   6.214 -38.356  1.00 98.42           H  
ATOM    748 HD22 ASN A  46      88.461   4.950 -39.589  1.00 98.42           H  
ATOM    749  OD1 ASN A  46      87.113   5.014 -36.803  1.00 98.42           O  
ATOM    750  N   ILE A  47      87.373  -0.093 -38.073  1.00 98.59           N  
ATOM    751  H   ILE A  47      88.303   0.198 -38.337  1.00 98.59           H  
ATOM    752  CA  ILE A  47      86.942  -1.461 -38.411  1.00 98.59           C  
ATOM    753  HA  ILE A  47      86.013  -1.402 -38.978  1.00 98.59           H  
ATOM    754  C   ILE A  47      86.633  -2.272 -37.145  1.00 98.59           C  
ATOM    755  CB  ILE A  47      88.008  -2.157 -39.291  1.00 98.59           C  
ATOM    756  HB  ILE A  47      88.982  -2.025 -38.819  1.00 98.59           H  
ATOM    757  O   ILE A  47      85.637  -2.998 -37.115  1.00 98.59           O  
ATOM    758  CG1 ILE A  47      88.046  -1.510 -40.696  1.00 98.59           C  
ATOM    759 HG12 ILE A  47      87.127  -1.743 -41.234  1.00 98.59           H  
ATOM    760 HG13 ILE A  47      88.090  -0.425 -40.598  1.00 98.59           H  
ATOM    761  CG2 ILE A  47      87.747  -3.671 -39.427  1.00 98.59           C  
ATOM    762 HG21 ILE A  47      87.846  -4.161 -38.458  1.00 98.59           H  
ATOM    763 HG22 ILE A  47      88.480  -4.125 -40.094  1.00 98.59           H  
ATOM    764 HG23 ILE A  47      86.745  -3.842 -39.819  1.00 98.59           H  
ATOM    765  CD1 ILE A  47      89.251  -1.949 -41.541  1.00 98.59           C  
ATOM    766 HD11 ILE A  47      89.090  -2.952 -41.936  1.00 98.59           H  
ATOM    767 HD12 ILE A  47      90.158  -1.933 -40.937  1.00 98.59           H  
ATOM    768 HD13 ILE A  47      89.373  -1.261 -42.377  1.00 98.59           H  
ATOM    769  N   LEU A  48      87.455  -2.150 -36.095  1.00 98.29           N  
ATOM    770  H   LEU A  48      88.257  -1.541 -36.177  1.00 98.29           H  
ATOM    771  CA  LEU A  48      87.208  -2.816 -34.812  1.00 98.29           C  
ATOM    772  HA  LEU A  48      87.056  -3.880 -34.995  1.00 98.29           H  
ATOM    773  C   LEU A  48      85.916  -2.315 -34.150  1.00 98.29           C  
ATOM    774  CB  LEU A  48      88.422  -2.633 -33.881  1.00 98.29           C  
ATOM    775  HB2 LEU A  48      88.670  -1.573 -33.835  1.00 98.29           H  
ATOM    776  HB3 LEU A  48      88.137  -2.942 -32.875  1.00 98.29           H  
ATOM    777  O   LEU A  48      85.130  -3.137 -33.676  1.00 98.29           O  
ATOM    778  CG  LEU A  48      89.681  -3.421 -34.289  1.00 98.29           C  
ATOM    779  HG  LEU A  48      89.942  -3.200 -35.323  1.00 98.29           H  
ATOM    780  CD1 LEU A  48      90.852  -3.022 -33.391  1.00 98.29           C  
ATOM    781 HD11 LEU A  48      90.625  -3.243 -32.348  1.00 98.29           H  
ATOM    782 HD12 LEU A  48      91.037  -1.952 -33.491  1.00 98.29           H  
ATOM    783 HD13 LEU A  48      91.754  -3.555 -33.694  1.00 98.29           H  
ATOM    784  CD2 LEU A  48      89.487  -4.937 -34.166  1.00 98.29           C  
ATOM    785 HD21 LEU A  48      90.424  -5.440 -34.403  1.00 98.29           H  
ATOM    786 HD22 LEU A  48      88.725  -5.272 -34.870  1.00 98.29           H  
ATOM    787 HD23 LEU A  48      89.187  -5.189 -33.149  1.00 98.29           H  
ATOM    788  N   SER A  49      85.656  -1.003 -34.183  1.00 98.26           N  
ATOM    789  H   SER A  49      86.363  -0.384 -34.553  1.00 98.26           H  
ATOM    790  CA  SER A  49      84.404  -0.419 -33.681  1.00 98.26           C  
ATOM    791  HA  SER A  49      84.278  -0.706 -32.636  1.00 98.26           H  
ATOM    792  C   SER A  49      83.187  -0.932 -34.455  1.00 98.26           C  
ATOM    793  CB  SER A  49      84.461   1.109 -33.748  1.00 98.26           C  
ATOM    794  HB2 SER A  49      85.402   1.450 -33.318  1.00 98.26           H  
ATOM    795  HB3 SER A  49      84.412   1.442 -34.785  1.00 98.26           H  
ATOM    796  O   SER A  49      82.253  -1.452 -33.853  1.00 98.26           O  
ATOM    797  OG  SER A  49      83.398   1.685 -33.012  1.00 98.26           O  
ATOM    798  HG  SER A  49      82.545   1.352 -33.299  1.00 98.26           H  
ATOM    799  N   ILE A  50      83.225  -0.887 -35.793  1.00 98.62           N  
ATOM    800  H   ILE A  50      84.020  -0.445 -36.231  1.00 98.62           H  
ATOM    801  CA  ILE A  50      82.133  -1.378 -36.653  1.00 98.62           C  
ATOM    802  HA  ILE A  50      81.219  -0.838 -36.403  1.00 98.62           H  
ATOM    803  C   ILE A  50      81.856  -2.863 -36.402  1.00 98.62           C  
ATOM    804  CB  ILE A  50      82.475  -1.121 -38.141  1.00 98.62           C  
ATOM    805  HB  ILE A  50      83.485  -1.485 -38.326  1.00 98.62           H  
ATOM    806  O   ILE A  50      80.703  -3.291 -36.390  1.00 98.62           O  
ATOM    807  CG1 ILE A  50      82.431   0.395 -38.439  1.00 98.62           C  
ATOM    808 HG12 ILE A  50      81.398   0.741 -38.412  1.00 98.62           H  
ATOM    809 HG13 ILE A  50      82.972   0.939 -37.664  1.00 98.62           H  
ATOM    810  CG2 ILE A  50      81.518  -1.867 -39.095  1.00 98.62           C  
ATOM    811 HG21 ILE A  50      81.754  -1.638 -40.135  1.00 98.62           H  
ATOM    812 HG22 ILE A  50      81.617  -2.946 -38.976  1.00 98.62           H  
ATOM    813 HG23 ILE A  50      80.488  -1.577 -38.888  1.00 98.62           H  
ATOM    814  CD1 ILE A  50      83.056   0.779 -39.787  1.00 98.62           C  
ATOM    815 HD11 ILE A  50      83.109   1.865 -39.858  1.00 98.62           H  
ATOM    816 HD12 ILE A  50      84.065   0.372 -39.859  1.00 98.62           H  
ATOM    817 HD13 ILE A  50      82.450   0.410 -40.615  1.00 98.62           H  
ATOM    818  N   ARG A  51      82.904  -3.668 -36.189  1.00 98.40           N  
ATOM    819  H   ARG A  51      83.829  -3.266 -36.239  1.00 98.40           H  
ATOM    820  CA  ARG A  51      82.755  -5.090 -35.865  1.00 98.40           C  
ATOM    821  HA  ARG A  51      82.117  -5.552 -36.619  1.00 98.40           H  
ATOM    822  C   ARG A  51      82.042  -5.295 -34.528  1.00 98.40           C  
ATOM    823  CB  ARG A  51      84.134  -5.752 -35.898  1.00 98.40           C  
ATOM    824  HB2 ARG A  51      84.591  -5.562 -36.870  1.00 98.40           H  
ATOM    825  HB3 ARG A  51      84.769  -5.320 -35.124  1.00 98.40           H  
ATOM    826  O   ARG A  51      81.150  -6.134 -34.457  1.00 98.40           O  
ATOM    827  CG  ARG A  51      84.027  -7.263 -35.685  1.00 98.40           C  
ATOM    828  HG2 ARG A  51      83.362  -7.693 -36.434  1.00 98.40           H  
ATOM    829  HG3 ARG A  51      83.630  -7.474 -34.691  1.00 98.40           H  
ATOM    830  CD  ARG A  51      85.413  -7.888 -35.812  1.00 98.40           C  
ATOM    831  HD2 ARG A  51      85.804  -7.670 -36.806  1.00 98.40           H  
ATOM    832  HD3 ARG A  51      86.067  -7.442 -35.063  1.00 98.40           H  
ATOM    833  NE  ARG A  51      85.340  -9.340 -35.605  1.00 98.40           N  
ATOM    834  HE  ARG A  51      84.464  -9.683 -35.236  1.00 98.40           H  
ATOM    835  NH1 ARG A  51      87.512  -9.813 -36.163  1.00 98.40           N  
ATOM    836 HH11 ARG A  51      87.667  -8.822 -36.285  1.00 98.40           H  
ATOM    837 HH12 ARG A  51      88.268 -10.473 -36.278  1.00 98.40           H  
ATOM    838  NH2 ARG A  51      86.123 -11.469 -35.582  1.00 98.40           N  
ATOM    839 HH21 ARG A  51      86.877 -12.132 -35.688  1.00 98.40           H  
ATOM    840 HH22 ARG A  51      85.218 -11.762 -35.244  1.00 98.40           H  
ATOM    841  CZ  ARG A  51      86.323 -10.198 -35.786  1.00 98.40           C  
ATOM    842  N   SER A  52      82.398  -4.514 -33.508  1.00 98.28           N  
ATOM    843  H   SER A  52      83.123  -3.828 -33.661  1.00 98.28           H  
ATOM    844  CA  SER A  52      81.724  -4.535 -32.204  1.00 98.28           C  
ATOM    845  HA  SER A  52      81.784  -5.542 -31.790  1.00 98.28           H  
ATOM    846  C   SER A  52      80.241  -4.162 -32.318  1.00 98.28           C  
ATOM    847  CB  SER A  52      82.444  -3.576 -31.251  1.00 98.28           C  
ATOM    848  HB2 SER A  52      83.498  -3.849 -31.201  1.00 98.28           H  
ATOM    849  HB3 SER A  52      82.364  -2.552 -31.615  1.00 98.28           H  
ATOM    850  O   SER A  52      79.381  -4.838 -31.747  1.00 98.28           O  
ATOM    851  OG  SER A  52      81.888  -3.653 -29.955  1.00 98.28           O  
ATOM    852  HG  SER A  52      81.073  -3.146 -29.948  1.00 98.28           H  
ATOM    853  N   ASP A  53      79.918  -3.130 -33.099  1.00 98.57           N  
ATOM    854  H   ASP A  53      80.655  -2.543 -33.463  1.00 98.57           H  
ATOM    855  CA  ASP A  53      78.532  -2.713 -33.334  1.00 98.57           C  
ATOM    856  HA  ASP A  53      78.034  -2.566 -32.375  1.00 98.57           H  
ATOM    857  C   ASP A  53      77.746  -3.783 -34.110  1.00 98.57           C  
ATOM    858  CB  ASP A  53      78.505  -1.378 -34.095  1.00 98.57           C  
ATOM    859  HB2 ASP A  53      77.469  -1.141 -34.337  1.00 98.57           H  
ATOM    860  HB3 ASP A  53      79.049  -1.491 -35.032  1.00 98.57           H  
ATOM    861  O   ASP A  53      76.595  -4.076 -33.788  1.00 98.57           O  
ATOM    862  CG  ASP A  53      79.089  -0.199 -33.308  1.00 98.57           C  
ATOM    863  OD1 ASP A  53      79.116  -0.274 -32.059  1.00 98.57           O  
ATOM    864  OD2 ASP A  53      79.495   0.776 -33.979  1.00 98.57           O  
ATOM    865  N   ALA A  54      78.369  -4.428 -35.102  1.00 98.52           N  
ATOM    866  H   ALA A  54      79.301  -4.129 -35.350  1.00 98.52           H  
ATOM    867  CA  ALA A  54      77.760  -5.524 -35.856  1.00 98.52           C  
ATOM    868  HA  ALA A  54      76.805  -5.178 -36.250  1.00 98.52           H  
ATOM    869  C   ALA A  54      77.472  -6.753 -34.976  1.00 98.52           C  
ATOM    870  CB  ALA A  54      78.670  -5.881 -37.037  1.00 98.52           C  
ATOM    871  HB1 ALA A  54      79.632  -6.238 -36.670  1.00 98.52           H  
ATOM    872  HB2 ALA A  54      78.202  -6.665 -37.633  1.00 98.52           H  
ATOM    873  HB3 ALA A  54      78.828  -5.001 -37.660  1.00 98.52           H  
ATOM    874  O   ALA A  54      76.407  -7.363 -35.105  1.00 98.52           O  
ATOM    875  N   ASP A  55      78.386  -7.099 -34.064  1.00 98.57           N  
ATOM    876  H   ASP A  55      79.257  -6.591 -34.035  1.00 98.57           H  
ATOM    877  CA  ASP A  55      78.183  -8.178 -33.093  1.00 98.57           C  
ATOM    878  HA  ASP A  55      77.863  -9.073 -33.627  1.00 98.57           H  
ATOM    879  C   ASP A  55      77.055  -7.837 -32.103  1.00 98.57           C  
ATOM    880  CB  ASP A  55      79.507  -8.497 -32.368  1.00 98.57           C  
ATOM    881  HB2 ASP A  55      79.978  -7.568 -32.046  1.00 98.57           H  
ATOM    882  HB3 ASP A  55      79.278  -9.079 -31.476  1.00 98.57           H  
ATOM    883  O   ASP A  55      76.227  -8.698 -31.795  1.00 98.57           O  
ATOM    884  CG  ASP A  55      80.500  -9.320 -33.212  1.00 98.57           C  
ATOM    885  OD1 ASP A  55      80.040 -10.125 -34.061  1.00 98.57           O  
ATOM    886  OD2 ASP A  55      81.725  -9.235 -32.957  1.00 98.57           O  
ATOM    887  N   THR A  56      76.956  -6.573 -31.678  1.00 98.44           N  
ATOM    888  H   THR A  56      77.676  -5.924 -31.958  1.00 98.44           H  
ATOM    889  CA  THR A  56      75.856  -6.078 -30.831  1.00 98.44           C  
ATOM    890  HA  THR A  56      75.785  -6.708 -29.944  1.00 98.44           H  
ATOM    891  C   THR A  56      74.512  -6.166 -31.561  1.00 98.44           C  
ATOM    892  CB  THR A  56      76.128  -4.640 -30.359  1.00 98.44           C  
ATOM    893  HB  THR A  56      76.174  -3.968 -31.216  1.00 98.44           H  
ATOM    894  O   THR A  56      73.584  -6.810 -31.071  1.00 98.44           O  
ATOM    895  CG2 THR A  56      75.057  -4.138 -29.391  1.00 98.44           C  
ATOM    896 HG21 THR A  56      74.969  -4.818 -28.544  1.00 98.44           H  
ATOM    897 HG22 THR A  56      75.334  -3.147 -29.030  1.00 98.44           H  
ATOM    898 HG23 THR A  56      74.092  -4.063 -29.893  1.00 98.44           H  
ATOM    899  OG1 THR A  56      77.364  -4.601 -29.678  1.00 98.44           O  
ATOM    900  HG1 THR A  56      78.063  -4.620 -30.336  1.00 98.44           H  
ATOM    901  N   ASN A  57      74.429  -5.645 -32.789  1.00 98.72           N  
ATOM    902  H   ASN A  57      75.214  -5.108 -33.130  1.00 98.72           H  
ATOM    903  CA  ASN A  57      73.224  -5.722 -33.620  1.00 98.72           C  
ATOM    904  HA  ASN A  57      72.405  -5.221 -33.105  1.00 98.72           H  
ATOM    905  C   ASN A  57      72.787  -7.173 -33.869  1.00 98.72           C  
ATOM    906  CB  ASN A  57      73.498  -5.018 -34.961  1.00 98.72           C  
ATOM    907  HB2 ASN A  57      74.447  -5.366 -35.369  1.00 98.72           H  
ATOM    908  HB3 ASN A  57      72.705  -5.271 -35.665  1.00 98.72           H  
ATOM    909  O   ASN A  57      71.596  -7.479 -33.863  1.00 98.72           O  
ATOM    910  CG  ASN A  57      73.522  -3.504 -34.854  1.00 98.72           C  
ATOM    911  ND2 ASN A  57      74.137  -2.829 -35.796  1.00 98.72           N  
ATOM    912 HD21 ASN A  57      74.723  -3.308 -36.464  1.00 98.72           H  
ATOM    913 HD22 ASN A  57      74.208  -1.838 -35.614  1.00 98.72           H  
ATOM    914  OD1 ASN A  57      72.958  -2.898 -33.967  1.00 98.72           O  
ATOM    915  N   LYS A  58      73.738  -8.095 -34.063  1.00 98.52           N  
ATOM    916  H   LYS A  58      74.698  -7.785 -34.089  1.00 98.52           H  
ATOM    917  CA  LYS A  58      73.442  -9.526 -34.203  1.00 98.52           C  
ATOM    918  HA  LYS A  58      72.723  -9.654 -35.012  1.00 98.52           H  
ATOM    919  C   LYS A  58      72.787 -10.095 -32.941  1.00 98.52           C  
ATOM    920  CB  LYS A  58      74.738 -10.263 -34.552  1.00 98.52           C  
ATOM    921  HB2 LYS A  58      75.459 -10.116 -33.748  1.00 98.52           H  
ATOM    922  HB3 LYS A  58      75.154  -9.832 -35.463  1.00 98.52           H  
ATOM    923  O   LYS A  58      71.846 -10.877 -33.061  1.00 98.52           O  
ATOM    924  CG  LYS A  58      74.523 -11.767 -34.762  1.00 98.52           C  
ATOM    925  HG2 LYS A  58      74.077 -12.212 -33.873  1.00 98.52           H  
ATOM    926  HG3 LYS A  58      73.865 -11.928 -35.615  1.00 98.52           H  
ATOM    927  CD  LYS A  58      75.875 -12.434 -35.013  1.00 98.52           C  
ATOM    928  HD2 LYS A  58      76.535 -12.217 -34.173  1.00 98.52           H  
ATOM    929  HD3 LYS A  58      76.316 -12.022 -35.921  1.00 98.52           H  
ATOM    930  CE  LYS A  58      75.698 -13.945 -35.150  1.00 98.52           C  
ATOM    931  HE2 LYS A  58      75.060 -14.146 -36.011  1.00 98.52           H  
ATOM    932  HE3 LYS A  58      75.193 -14.316 -34.258  1.00 98.52           H  
ATOM    933  NZ  LYS A  58      77.018 -14.597 -35.307  1.00 98.52           N  
ATOM    934  HZ1 LYS A  58      77.492 -14.225 -36.118  1.00 98.52           H  
ATOM    935  HZ2 LYS A  58      77.593 -14.388 -34.503  1.00 98.52           H  
ATOM    936  HZ3 LYS A  58      76.922 -15.598 -35.396  1.00 98.52           H  
ATOM    937  N   GLN A  59      73.272  -9.727 -31.754  1.00 98.10           N  
ATOM    938  H   GLN A  59      74.018  -9.047 -31.724  1.00 98.10           H  
ATOM    939  CA  GLN A  59      72.666 -10.158 -30.491  1.00 98.10           C  
ATOM    940  HA  GLN A  59      72.564 -11.244 -30.498  1.00 98.10           H  
ATOM    941  C   GLN A  59      71.256  -9.588 -30.315  1.00 98.10           C  
ATOM    942  CB  GLN A  59      73.549  -9.763 -29.301  1.00 98.10           C  
ATOM    943  HB2 GLN A  59      72.986  -9.940 -28.384  1.00 98.10           H  
ATOM    944  HB3 GLN A  59      73.789  -8.701 -29.350  1.00 98.10           H  
ATOM    945  O   GLN A  59      70.351 -10.326 -29.927  1.00 98.10           O  
ATOM    946  CG  GLN A  59      74.844 -10.582 -29.233  1.00 98.10           C  
ATOM    947  HG2 GLN A  59      74.592 -11.642 -29.186  1.00 98.10           H  
ATOM    948  HG3 GLN A  59      75.438 -10.414 -30.131  1.00 98.10           H  
ATOM    949  CD  GLN A  59      75.695 -10.236 -28.015  1.00 98.10           C  
ATOM    950  NE2 GLN A  59      76.803 -10.914 -27.818  1.00 98.10           N  
ATOM    951 HE21 GLN A  59      77.145 -11.548 -28.526  1.00 98.10           H  
ATOM    952 HE22 GLN A  59      77.365 -10.592 -27.043  1.00 98.10           H  
ATOM    953  OE1 GLN A  59      75.381  -9.393 -27.191  1.00 98.10           O  
ATOM    954  N   ASP A  60      71.039  -8.320 -30.659  1.00 98.49           N  
ATOM    955  H   ASP A  60      71.826  -7.733 -30.895  1.00 98.49           H  
ATOM    956  CA  ASP A  60      69.716  -7.700 -30.565  1.00 98.49           C  
ATOM    957  HA  ASP A  60      69.312  -7.887 -29.570  1.00 98.49           H  
ATOM    958  C   ASP A  60      68.713  -8.315 -31.550  1.00 98.49           C  
ATOM    959  CB  ASP A  60      69.842  -6.183 -30.742  1.00 98.49           C  
ATOM    960  HB2 ASP A  60      70.393  -5.969 -31.658  1.00 98.49           H  
ATOM    961  HB3 ASP A  60      68.842  -5.760 -30.842  1.00 98.49           H  
ATOM    962  O   ASP A  60      67.574  -8.586 -31.175  1.00 98.49           O  
ATOM    963  CG  ASP A  60      70.527  -5.507 -29.547  1.00 98.49           C  
ATOM    964  OD1 ASP A  60      70.514  -6.097 -28.431  1.00 98.49           O  
ATOM    965  OD2 ASP A  60      71.033  -4.385 -29.751  1.00 98.49           O  
ATOM    966  N   ILE A  61      69.137  -8.650 -32.775  1.00 98.65           N  
ATOM    967  H   ILE A  61      70.066  -8.361 -33.046  1.00 98.65           H  
ATOM    968  CA  ILE A  61      68.301  -9.380 -33.744  1.00 98.65           C  
ATOM    969  HA  ILE A  61      67.382  -8.815 -33.901  1.00 98.65           H  
ATOM    970  C   ILE A  61      67.882 -10.753 -33.198  1.00 98.65           C  
ATOM    971  CB  ILE A  61      69.035  -9.506 -35.101  1.00 98.65           C  
ATOM    972  HB  ILE A  61      70.055  -9.839 -34.910  1.00 98.65           H  
ATOM    973  O   ILE A  61      66.737 -11.164 -33.396  1.00 98.65           O  
ATOM    974  CG1 ILE A  61      69.080  -8.130 -35.803  1.00 98.65           C  
ATOM    975 HG12 ILE A  61      69.365  -7.359 -35.087  1.00 98.65           H  
ATOM    976 HG13 ILE A  61      68.084  -7.875 -36.167  1.00 98.65           H  
ATOM    977  CG2 ILE A  61      68.361 -10.537 -36.033  1.00 98.65           C  
ATOM    978 HG21 ILE A  61      68.864 -10.569 -37.000  1.00 98.65           H  
ATOM    979 HG22 ILE A  61      68.424 -11.537 -35.604  1.00 98.65           H  
ATOM    980 HG23 ILE A  61      67.314 -10.275 -36.179  1.00 98.65           H  
ATOM    981  CD1 ILE A  61      70.072  -8.065 -36.972  1.00 98.65           C  
ATOM    982 HD11 ILE A  61      70.133  -7.037 -37.331  1.00 98.65           H  
ATOM    983 HD12 ILE A  61      71.061  -8.378 -36.637  1.00 98.65           H  
ATOM    984 HD13 ILE A  61      69.745  -8.699 -37.796  1.00 98.65           H  
ATOM    985  N   LEU A  62      68.781 -11.466 -32.511  1.00 98.43           N  
ATOM    986  H   LEU A  62      69.696 -11.067 -32.357  1.00 98.43           H  
ATOM    987  CA  LEU A  62      68.451 -12.756 -31.896  1.00 98.43           C  
ATOM    988  HA  LEU A  62      67.979 -13.389 -32.647  1.00 98.43           H  
ATOM    989  C   LEU A  62      67.408 -12.597 -30.783  1.00 98.43           C  
ATOM    990  CB  LEU A  62      69.726 -13.451 -31.385  1.00 98.43           C  
ATOM    991  HB2 LEU A  62      69.433 -14.283 -30.745  1.00 98.43           H  
ATOM    992  HB3 LEU A  62      70.285 -12.748 -30.768  1.00 98.43           H  
ATOM    993  O   LEU A  62      66.427 -13.337 -30.784  1.00 98.43           O  
ATOM    994  CG  LEU A  62      70.643 -13.991 -32.496  1.00 98.43           C  
ATOM    995  HG  LEU A  62      70.853 -13.207 -33.223  1.00 98.43           H  
ATOM    996  CD1 LEU A  62      71.970 -14.456 -31.890  1.00 98.43           C  
ATOM    997 HD11 LEU A  62      72.454 -13.611 -31.401  1.00 98.43           H  
ATOM    998 HD12 LEU A  62      71.783 -15.236 -31.152  1.00 98.43           H  
ATOM    999 HD13 LEU A  62      72.624 -14.838 -32.675  1.00 98.43           H  
ATOM   1000  CD2 LEU A  62      70.022 -15.176 -33.243  1.00 98.43           C  
ATOM   1001 HD21 LEU A  62      70.732 -15.569 -33.971  1.00 98.43           H  
ATOM   1002 HD22 LEU A  62      69.755 -15.958 -32.532  1.00 98.43           H  
ATOM   1003 HD23 LEU A  62      69.125 -14.851 -33.771  1.00 98.43           H  
ATOM   1004  N   ARG A  63      67.554 -11.590 -29.911  1.00 98.39           N  
ATOM   1005  H   ARG A  63      68.377 -11.011 -29.988  1.00 98.39           H  
ATOM   1006  CA  ARG A  63      66.560 -11.282 -28.864  1.00 98.39           C  
ATOM   1007  HA  ARG A  63      66.390 -12.166 -28.249  1.00 98.39           H  
ATOM   1008  C   ARG A  63      65.197 -10.914 -29.455  1.00 98.39           C  
ATOM   1009  CB  ARG A  63      67.060 -10.135 -27.977  1.00 98.39           C  
ATOM   1010  HB2 ARG A  63      66.251  -9.833 -27.312  1.00 98.39           H  
ATOM   1011  HB3 ARG A  63      67.313  -9.283 -28.607  1.00 98.39           H  
ATOM   1012  O   ARG A  63      64.180 -11.448 -29.030  1.00 98.39           O  
ATOM   1013  CG  ARG A  63      68.271 -10.515 -27.117  1.00 98.39           C  
ATOM   1014  HG2 ARG A  63      69.074 -10.894 -27.748  1.00 98.39           H  
ATOM   1015  HG3 ARG A  63      67.985 -11.285 -26.400  1.00 98.39           H  
ATOM   1016  CD  ARG A  63      68.752  -9.261 -26.380  1.00 98.39           C  
ATOM   1017  HD2 ARG A  63      67.973  -8.929 -25.695  1.00 98.39           H  
ATOM   1018  HD3 ARG A  63      68.916  -8.476 -27.119  1.00 98.39           H  
ATOM   1019  NE  ARG A  63      69.994  -9.513 -25.631  1.00 98.39           N  
ATOM   1020  HE  ARG A  63      70.083 -10.427 -25.211  1.00 98.39           H  
ATOM   1021  NH1 ARG A  63      71.009  -7.457 -25.986  1.00 98.39           N  
ATOM   1022 HH11 ARG A  63      71.824  -6.863 -25.928  1.00 98.39           H  
ATOM   1023 HH12 ARG A  63      70.391  -7.187 -26.738  1.00 98.39           H  
ATOM   1024  NH2 ARG A  63      72.038  -9.016 -24.782  1.00 98.39           N  
ATOM   1025 HH21 ARG A  63      72.840  -8.402 -24.776  1.00 98.39           H  
ATOM   1026 HH22 ARG A  63      72.100  -9.952 -24.409  1.00 98.39           H  
ATOM   1027  CZ  ARG A  63      70.991  -8.657 -25.472  1.00 98.39           C  
ATOM   1028  N   ILE A  64      65.172 -10.061 -30.484  1.00 98.68           N  
ATOM   1029  H   ILE A  64      66.043  -9.633 -30.763  1.00 98.68           H  
ATOM   1030  CA  ILE A  64      63.931  -9.678 -31.180  1.00 98.68           C  
ATOM   1031  HA  ILE A  64      63.237  -9.259 -30.451  1.00 98.68           H  
ATOM   1032  C   ILE A  64      63.242 -10.904 -31.792  1.00 98.68           C  
ATOM   1033  CB  ILE A  64      64.227  -8.602 -32.254  1.00 98.68           C  
ATOM   1034  HB  ILE A  64      65.081  -8.933 -32.845  1.00 98.68           H  
ATOM   1035  O   ILE A  64      62.014 -10.995 -31.781  1.00 98.68           O  
ATOM   1036  CG1 ILE A  64      64.581  -7.261 -31.573  1.00 98.68           C  
ATOM   1037 HG12 ILE A  64      65.307  -7.432 -30.779  1.00 98.68           H  
ATOM   1038 HG13 ILE A  64      63.688  -6.843 -31.109  1.00 98.68           H  
ATOM   1039  CG2 ILE A  64      63.034  -8.398 -33.213  1.00 98.68           C  
ATOM   1040 HG21 ILE A  64      62.142  -8.137 -32.643  1.00 98.68           H  
ATOM   1041 HG22 ILE A  64      62.840  -9.306 -33.784  1.00 98.68           H  
ATOM   1042 HG23 ILE A  64      63.247  -7.608 -33.933  1.00 98.68           H  
ATOM   1043  CD1 ILE A  64      65.182  -6.220 -32.528  1.00 98.68           C  
ATOM   1044 HD11 ILE A  64      66.036  -6.647 -33.053  1.00 98.68           H  
ATOM   1045 HD12 ILE A  64      65.522  -5.361 -31.949  1.00 98.68           H  
ATOM   1046 HD13 ILE A  64      64.440  -5.876 -33.248  1.00 98.68           H  
ATOM   1047  N   LYS A  65      64.014 -11.856 -32.327  1.00 98.55           N  
ATOM   1048  H   LYS A  65      65.015 -11.722 -32.317  1.00 98.55           H  
ATOM   1049  CA  LYS A  65      63.467 -13.097 -32.878  1.00 98.55           C  
ATOM   1050  HA  LYS A  65      62.662 -12.843 -33.567  1.00 98.55           H  
ATOM   1051  C   LYS A  65      62.830 -13.972 -31.794  1.00 98.55           C  
ATOM   1052  CB  LYS A  65      64.567 -13.830 -33.651  1.00 98.55           C  
ATOM   1053  HB2 LYS A  65      64.987 -13.159 -34.401  1.00 98.55           H  
ATOM   1054  HB3 LYS A  65      65.359 -14.135 -32.967  1.00 98.55           H  
ATOM   1055  O   LYS A  65      61.718 -14.446 -31.997  1.00 98.55           O  
ATOM   1056  CG  LYS A  65      63.991 -15.065 -34.344  1.00 98.55           C  
ATOM   1057  HG2 LYS A  65      63.196 -14.761 -35.025  1.00 98.55           H  
ATOM   1058  HG3 LYS A  65      63.577 -15.743 -33.598  1.00 98.55           H  
ATOM   1059  CD  LYS A  65      65.073 -15.807 -35.120  1.00 98.55           C  
ATOM   1060  HD2 LYS A  65      65.456 -15.173 -35.920  1.00 98.55           H  
ATOM   1061  HD3 LYS A  65      65.877 -16.082 -34.438  1.00 98.55           H  
ATOM   1062  CE  LYS A  65      64.412 -17.060 -35.689  1.00 98.55           C  
ATOM   1063  HE2 LYS A  65      63.612 -16.761 -36.366  1.00 98.55           H  
ATOM   1064  HE3 LYS A  65      63.941 -17.598 -34.866  1.00 98.55           H  
ATOM   1065  NZ  LYS A  65      65.396 -17.924 -36.375  1.00 98.55           N  
ATOM   1066  HZ1 LYS A  65      64.926 -18.753 -36.707  1.00 98.55           H  
ATOM   1067  HZ2 LYS A  65      65.819 -17.430 -37.148  1.00 98.55           H  
ATOM   1068  HZ3 LYS A  65      66.103 -18.202 -35.709  1.00 98.55           H  
ATOM   1069  N   GLU A  66      63.494 -14.144 -30.653  1.00 98.13           N  
ATOM   1070  H   GLU A  66      64.405 -13.721 -30.551  1.00 98.13           H  
ATOM   1071  CA  GLU A  66      62.947 -14.889 -29.507  1.00 98.13           C  
ATOM   1072  HA  GLU A  66      62.705 -15.906 -29.816  1.00 98.13           H  
ATOM   1073  C   GLU A  66      61.646 -14.255 -28.982  1.00 98.13           C  
ATOM   1074  CB  GLU A  66      64.000 -14.948 -28.386  1.00 98.13           C  
ATOM   1075  HB2 GLU A  66      64.364 -13.939 -28.189  1.00 98.13           H  
ATOM   1076  HB3 GLU A  66      63.528 -15.327 -27.480  1.00 98.13           H  
ATOM   1077  O   GLU A  66      60.661 -14.955 -28.715  1.00 98.13           O  
ATOM   1078  CG  GLU A  66      65.185 -15.866 -28.734  1.00 98.13           C  
ATOM   1079  HG2 GLU A  66      64.817 -16.890 -28.794  1.00 98.13           H  
ATOM   1080  HG3 GLU A  66      65.569 -15.602 -29.719  1.00 98.13           H  
ATOM   1081  CD  GLU A  66      66.345 -15.803 -27.722  1.00 98.13           C  
ATOM   1082  OE1 GLU A  66      67.342 -16.528 -27.959  1.00 98.13           O  
ATOM   1083  OE2 GLU A  66      66.265 -15.039 -26.733  1.00 98.13           O  
ATOM   1084  N   ASP A  67      61.599 -12.922 -28.909  1.00 98.49           N  
ATOM   1085  H   ASP A  67      62.457 -12.404 -29.036  1.00 98.49           H  
ATOM   1086  CA  ASP A  67      60.389 -12.185 -28.546  1.00 98.49           C  
ATOM   1087  HA  ASP A  67      60.025 -12.555 -27.587  1.00 98.49           H  
ATOM   1088  C   ASP A  67      59.266 -12.401 -29.570  1.00 98.49           C  
ATOM   1089  CB  ASP A  67      60.698 -10.684 -28.417  1.00 98.49           C  
ATOM   1090  HB2 ASP A  67      61.338 -10.368 -29.240  1.00 98.49           H  
ATOM   1091  HB3 ASP A  67      59.760 -10.134 -28.503  1.00 98.49           H  
ATOM   1092  O   ASP A  67      58.118 -12.641 -29.184  1.00 98.49           O  
ATOM   1093  CG  ASP A  67      61.335 -10.273 -27.085  1.00 98.49           C  
ATOM   1094  OD1 ASP A  67      61.301 -11.080 -26.130  1.00 98.49           O  
ATOM   1095  OD2 ASP A  67      61.730  -9.089 -26.998  1.00 98.49           O  
ATOM   1096  N   LEU A  68      59.574 -12.352 -30.871  1.00 98.65           N  
ATOM   1097  H   LEU A  68      60.532 -12.153 -31.121  1.00 98.65           H  
ATOM   1098  CA  LEU A  68      58.601 -12.579 -31.941  1.00 98.65           C  
ATOM   1099  HA  LEU A  68      57.777 -11.881 -31.793  1.00 98.65           H  
ATOM   1100  C   LEU A  68      58.017 -13.995 -31.887  1.00 98.65           C  
ATOM   1101  CB  LEU A  68      59.255 -12.297 -33.305  1.00 98.65           C  
ATOM   1102  HB2 LEU A  68      60.108 -12.965 -33.426  1.00 98.65           H  
ATOM   1103  HB3 LEU A  68      59.630 -11.273 -33.310  1.00 98.65           H  
ATOM   1104  O   LEU A  68      56.796 -14.142 -31.957  1.00 98.65           O  
ATOM   1105  CG  LEU A  68      58.310 -12.498 -34.507  1.00 98.65           C  
ATOM   1106  HG  LEU A  68      57.937 -13.522 -34.522  1.00 98.65           H  
ATOM   1107  CD1 LEU A  68      57.116 -11.538 -34.472  1.00 98.65           C  
ATOM   1108 HD11 LEU A  68      56.529 -11.648 -35.384  1.00 98.65           H  
ATOM   1109 HD12 LEU A  68      57.468 -10.510 -34.386  1.00 98.65           H  
ATOM   1110 HD13 LEU A  68      56.477 -11.779 -33.622  1.00 98.65           H  
ATOM   1111  CD2 LEU A  68      59.075 -12.261 -35.809  1.00 98.65           C  
ATOM   1112 HD21 LEU A  68      59.909 -12.961 -35.864  1.00 98.65           H  
ATOM   1113 HD22 LEU A  68      58.418 -12.434 -36.662  1.00 98.65           H  
ATOM   1114 HD23 LEU A  68      59.458 -11.241 -35.838  1.00 98.65           H  
ATOM   1115  N   ASP A  69      58.861 -15.011 -31.710  1.00 98.46           N  
ATOM   1116  H   ASP A  69      59.852 -14.818 -31.698  1.00 98.46           H  
ATOM   1117  CA  ASP A  69      58.435 -16.407 -31.573  1.00 98.46           C  
ATOM   1118  HA  ASP A  69      57.864 -16.695 -32.456  1.00 98.46           H  
ATOM   1119  C   ASP A  69      57.514 -16.562 -30.348  1.00 98.46           C  
ATOM   1120  CB  ASP A  69      59.673 -17.325 -31.474  1.00 98.46           C  
ATOM   1121  HB2 ASP A  69      60.327 -16.960 -30.682  1.00 98.46           H  
ATOM   1122  HB3 ASP A  69      59.334 -18.321 -31.191  1.00 98.46           H  
ATOM   1123  O   ASP A  69      56.439 -17.165 -30.427  1.00 98.46           O  
ATOM   1124  CG  ASP A  69      60.482 -17.460 -32.781  1.00 98.46           C  
ATOM   1125  OD1 ASP A  69      59.937 -17.156 -33.867  1.00 98.46           O  
ATOM   1126  OD2 ASP A  69      61.646 -17.926 -32.716  1.00 98.46           O  
ATOM   1127  N   THR A  70      57.857 -15.910 -29.233  1.00 98.25           N  
ATOM   1128  H   THR A  70      58.754 -15.446 -29.219  1.00 98.25           H  
ATOM   1129  CA  THR A  70      57.011 -15.864 -28.030  1.00 98.25           C  
ATOM   1130  HA  THR A  70      56.808 -16.887 -27.714  1.00 98.25           H  
ATOM   1131  C   THR A  70      55.662 -15.184 -28.302  1.00 98.25           C  
ATOM   1132  CB  THR A  70      57.744 -15.151 -26.882  1.00 98.25           C  
ATOM   1133  HB  THR A  70      57.956 -14.117 -27.156  1.00 98.25           H  
ATOM   1134  O   THR A  70      54.614 -15.661 -27.855  1.00 98.25           O  
ATOM   1135  CG2 THR A  70      56.932 -15.161 -25.584  1.00 98.25           C  
ATOM   1136 HG21 THR A  70      56.654 -16.185 -25.333  1.00 98.25           H  
ATOM   1137 HG22 THR A  70      57.542 -14.750 -24.780  1.00 98.25           H  
ATOM   1138 HG23 THR A  70      56.035 -14.552 -25.693  1.00 98.25           H  
ATOM   1139  OG1 THR A  70      58.956 -15.805 -26.602  1.00 98.25           O  
ATOM   1140  HG1 THR A  70      59.604 -15.538 -27.258  1.00 98.25           H  
ATOM   1141  N   LYS A  71      55.636 -14.074 -29.055  1.00 98.22           N  
ATOM   1142  H   LYS A  71      56.515 -13.720 -29.404  1.00 98.22           H  
ATOM   1143  CA  LYS A  71      54.377 -13.407 -29.438  1.00 98.22           C  
ATOM   1144  HA  LYS A  71      53.755 -13.297 -28.550  1.00 98.22           H  
ATOM   1145  C   LYS A  71      53.530 -14.258 -30.381  1.00 98.22           C  
ATOM   1146  CB  LYS A  71      54.629 -12.018 -30.052  1.00 98.22           C  
ATOM   1147  HB2 LYS A  71      55.285 -12.121 -30.917  1.00 98.22           H  
ATOM   1148  HB3 LYS A  71      53.675 -11.634 -30.413  1.00 98.22           H  
ATOM   1149  O   LYS A  71      52.310 -14.255 -30.226  1.00 98.22           O  
ATOM   1150  CG  LYS A  71      55.224 -10.957 -29.111  1.00 98.22           C  
ATOM   1151  HG2 LYS A  71      55.155  -9.989 -29.608  1.00 98.22           H  
ATOM   1152  HG3 LYS A  71      56.284 -11.161 -28.957  1.00 98.22           H  
ATOM   1153  CD  LYS A  71      54.552 -10.859 -27.736  1.00 98.22           C  
ATOM   1154  HD2 LYS A  71      53.498 -10.607 -27.856  1.00 98.22           H  
ATOM   1155  HD3 LYS A  71      54.652 -11.814 -27.221  1.00 98.22           H  
ATOM   1156  CE  LYS A  71      55.273  -9.787 -26.914  1.00 98.22           C  
ATOM   1157  HE2 LYS A  71      55.114  -8.815 -27.382  1.00 98.22           H  
ATOM   1158  HE3 LYS A  71      56.342  -9.994 -26.952  1.00 98.22           H  
ATOM   1159  NZ  LYS A  71      54.821  -9.772 -25.501  1.00 98.22           N  
ATOM   1160  HZ1 LYS A  71      55.021 -10.661 -25.067  1.00 98.22           H  
ATOM   1161  HZ2 LYS A  71      53.832  -9.575 -25.436  1.00 98.22           H  
ATOM   1162  HZ3 LYS A  71      55.334  -9.068 -24.990  1.00 98.22           H  
ATOM   1163  N   GLN A  72      54.140 -15.007 -31.298  1.00 98.42           N  
ATOM   1164  H   GLN A  72      55.145 -14.948 -31.379  1.00 98.42           H  
ATOM   1165  CA  GLN A  72      53.420 -15.941 -32.167  1.00 98.42           C  
ATOM   1166  HA  GLN A  72      52.629 -15.404 -32.690  1.00 98.42           H  
ATOM   1167  C   GLN A  72      52.739 -17.051 -31.359  1.00 98.42           C  
ATOM   1168  CB  GLN A  72      54.371 -16.542 -33.208  1.00 98.42           C  
ATOM   1169  HB2 GLN A  72      53.882 -17.400 -33.670  1.00 98.42           H  
ATOM   1170  HB3 GLN A  72      55.281 -16.891 -32.721  1.00 98.42           H  
ATOM   1171  O   GLN A  72      51.560 -17.321 -31.582  1.00 98.42           O  
ATOM   1172  CG  GLN A  72      54.726 -15.546 -34.321  1.00 98.42           C  
ATOM   1173  HG2 GLN A  72      53.810 -15.219 -34.813  1.00 98.42           H  
ATOM   1174  HG3 GLN A  72      55.219 -14.670 -33.898  1.00 98.42           H  
ATOM   1175  CD  GLN A  72      55.649 -16.156 -35.371  1.00 98.42           C  
ATOM   1176  NE2 GLN A  72      55.891 -15.473 -36.467  1.00 98.42           N  
ATOM   1177 HE21 GLN A  72      56.571 -15.904 -37.077  1.00 98.42           H  
ATOM   1178 HE22 GLN A  72      55.539 -14.533 -36.581  1.00 98.42           H  
ATOM   1179  OE1 GLN A  72      56.145 -17.261 -35.262  1.00 98.42           O  
ATOM   1180  N   GLN A  73      53.421 -17.632 -30.366  1.00 97.17           N  
ATOM   1181  H   GLN A  73      54.398 -17.402 -30.246  1.00 97.17           H  
ATOM   1182  CA  GLN A  73      52.816 -18.649 -29.495  1.00 97.17           C  
ATOM   1183  HA  GLN A  73      52.393 -19.436 -30.119  1.00 97.17           H  
ATOM   1184  C   GLN A  73      51.646 -18.095 -28.673  1.00 97.17           C  
ATOM   1185  CB  GLN A  73      53.884 -19.263 -28.575  1.00 97.17           C  
ATOM   1186  HB2 GLN A  73      53.393 -19.918 -27.856  1.00 97.17           H  
ATOM   1187  HB3 GLN A  73      54.389 -18.473 -28.020  1.00 97.17           H  
ATOM   1188  O   GLN A  73      50.577 -18.704 -28.614  1.00 97.17           O  
ATOM   1189  CG  GLN A  73      54.929 -20.085 -29.345  1.00 97.17           C  
ATOM   1190  HG2 GLN A  73      55.624 -20.534 -28.636  1.00 97.17           H  
ATOM   1191  HG3 GLN A  73      55.502 -19.427 -29.998  1.00 97.17           H  
ATOM   1192  CD  GLN A  73      54.314 -21.198 -30.188  1.00 97.17           C  
ATOM   1193  NE2 GLN A  73      54.844 -21.464 -31.361  1.00 97.17           N  
ATOM   1194 HE21 GLN A  73      54.394 -22.196 -31.891  1.00 97.17           H  
ATOM   1195 HE22 GLN A  73      55.627 -20.927 -31.703  1.00 97.17           H  
ATOM   1196  OE1 GLN A  73      53.339 -21.833 -29.828  1.00 97.17           O  
ATOM   1197  N   ASN A  74      51.794 -16.893 -28.109  1.00 97.85           N  
ATOM   1198  H   ASN A  74      52.705 -16.457 -28.140  1.00 97.85           H  
ATOM   1199  CA  ASN A  74      50.693 -16.232 -27.404  1.00 97.85           C  
ATOM   1200  HA  ASN A  74      50.334 -16.893 -26.614  1.00 97.85           H  
ATOM   1201  C   ASN A  74      49.495 -15.959 -28.329  1.00 97.85           C  
ATOM   1202  CB  ASN A  74      51.211 -14.932 -26.773  1.00 97.85           C  
ATOM   1203  HB2 ASN A  74      50.363 -14.357 -26.402  1.00 97.85           H  
ATOM   1204  HB3 ASN A  74      51.725 -14.342 -27.531  1.00 97.85           H  
ATOM   1205  O   ASN A  74      48.349 -16.126 -27.920  1.00 97.85           O  
ATOM   1206  CG  ASN A  74      52.134 -15.178 -25.594  1.00 97.85           C  
ATOM   1207  ND2 ASN A  74      53.072 -14.295 -25.352  1.00 97.85           N  
ATOM   1208 HD21 ASN A  74      53.714 -14.596 -24.632  1.00 97.85           H  
ATOM   1209 HD22 ASN A  74      53.321 -13.650 -26.088  1.00 97.85           H  
ATOM   1210  OD1 ASN A  74      52.028 -16.139 -24.859  1.00 97.85           O  
ATOM   1211  N   MET A  75      49.741 -15.567 -29.582  1.00 98.27           N  
ATOM   1212  H   MET A  75      50.701 -15.441 -29.869  1.00 98.27           H  
ATOM   1213  CA  MET A  75      48.686 -15.328 -30.570  1.00 98.27           C  
ATOM   1214  HA  MET A  75      47.967 -14.627 -30.145  1.00 98.27           H  
ATOM   1215  C   MET A  75      47.921 -16.610 -30.926  1.00 98.27           C  
ATOM   1216  CB  MET A  75      49.311 -14.686 -31.814  1.00 98.27           C  
ATOM   1217  HB2 MET A  75      49.972 -15.399 -32.305  1.00 98.27           H  
ATOM   1218  HB3 MET A  75      49.902 -13.827 -31.496  1.00 98.27           H  
ATOM   1219  O   MET A  75      46.695 -16.567 -31.042  1.00 98.27           O  
ATOM   1220  CG  MET A  75      48.262 -14.209 -32.825  1.00 98.27           C  
ATOM   1221  HG2 MET A  75      47.619 -13.468 -32.349  1.00 98.27           H  
ATOM   1222  HG3 MET A  75      47.641 -15.056 -33.117  1.00 98.27           H  
ATOM   1223  SD  MET A  75      48.960 -13.492 -34.339  1.00 98.27           S  
ATOM   1224  CE  MET A  75      49.838 -12.052 -33.674  1.00 98.27           C  
ATOM   1225  HE1 MET A  75      50.675 -12.380 -33.058  1.00 98.27           H  
ATOM   1226  HE2 MET A  75      50.220 -11.452 -34.500  1.00 98.27           H  
ATOM   1227  HE3 MET A  75      49.154 -11.449 -33.077  1.00 98.27           H  
ATOM   1228  N   LEU A  76      48.612 -17.749 -31.051  1.00 98.16           N  
ATOM   1229  H   LEU A  76      49.618 -17.716 -30.968  1.00 98.16           H  
ATOM   1230  CA  LEU A  76      47.975 -19.052 -31.274  1.00 98.16           C  
ATOM   1231  HA  LEU A  76      47.336 -18.990 -32.154  1.00 98.16           H  
ATOM   1232  C   LEU A  76      47.056 -19.430 -30.105  1.00 98.16           C  
ATOM   1233  CB  LEU A  76      49.050 -20.132 -31.502  1.00 98.16           C  
ATOM   1234  HB2 LEU A  76      49.782 -20.077 -30.695  1.00 98.16           H  
ATOM   1235  HB3 LEU A  76      48.577 -21.112 -31.444  1.00 98.16           H  
ATOM   1236  O   LEU A  76      45.894 -19.757 -30.330  1.00 98.16           O  
ATOM   1237  CG  LEU A  76      49.784 -20.031 -32.851  1.00 98.16           C  
ATOM   1238  HG  LEU A  76      50.181 -19.024 -32.983  1.00 98.16           H  
ATOM   1239  CD1 LEU A  76      50.952 -21.017 -32.875  1.00 98.16           C  
ATOM   1240 HD11 LEU A  76      50.585 -22.036 -32.754  1.00 98.16           H  
ATOM   1241 HD12 LEU A  76      51.639 -20.790 -32.060  1.00 98.16           H  
ATOM   1242 HD13 LEU A  76      51.490 -20.932 -33.820  1.00 98.16           H  
ATOM   1243  CD2 LEU A  76      48.863 -20.350 -34.032  1.00 98.16           C  
ATOM   1244 HD21 LEU A  76      49.438 -20.340 -34.959  1.00 98.16           H  
ATOM   1245 HD22 LEU A  76      48.411 -21.332 -33.899  1.00 98.16           H  
ATOM   1246 HD23 LEU A  76      48.077 -19.599 -34.111  1.00 98.16           H  
ATOM   1247  N   SER A  77      47.532 -19.279 -28.865  1.00 97.95           N  
ATOM   1248  H   SER A  77      48.503 -19.027 -28.752  1.00 97.95           H  
ATOM   1249  CA  SER A  77      46.715 -19.532 -27.670  1.00 97.95           C  
ATOM   1250  HA  SER A  77      46.334 -20.552 -27.720  1.00 97.95           H  
ATOM   1251  C   SER A  77      45.502 -18.595 -27.574  1.00 97.95           C  
ATOM   1252  CB  SER A  77      47.591 -19.405 -26.422  1.00 97.95           C  
ATOM   1253  HB2 SER A  77      48.373 -20.164 -26.453  1.00 97.95           H  
ATOM   1254  HB3 SER A  77      48.057 -18.420 -26.400  1.00 97.95           H  
ATOM   1255  O   SER A  77      44.395 -19.029 -27.253  1.00 97.95           O  
ATOM   1256  OG  SER A  77      46.816 -19.577 -25.252  1.00 97.95           O  
ATOM   1257  HG  SER A  77      46.368 -20.424 -25.316  1.00 97.95           H  
ATOM   1258  N   ILE A  78      45.663 -17.307 -27.900  1.00 98.23           N  
ATOM   1259  H   ILE A  78      46.594 -16.979 -28.115  1.00 98.23           H  
ATOM   1260  CA  ILE A  78      44.538 -16.359 -27.954  1.00 98.23           C  
ATOM   1261  HA  ILE A  78      44.013 -16.388 -26.999  1.00 98.23           H  
ATOM   1262  C   ILE A  78      43.520 -16.783 -29.021  1.00 98.23           C  
ATOM   1263  CB  ILE A  78      45.046 -14.916 -28.180  1.00 98.23           C  
ATOM   1264  HB  ILE A  78      45.756 -14.924 -29.007  1.00 98.23           H  
ATOM   1265  O   ILE A  78      42.319 -16.703 -28.773  1.00 98.23           O  
ATOM   1266  CG1 ILE A  78      45.760 -14.408 -26.906  1.00 98.23           C  
ATOM   1267 HG12 ILE A  78      45.022 -14.219 -26.127  1.00 98.23           H  
ATOM   1268 HG13 ILE A  78      46.435 -15.176 -26.529  1.00 98.23           H  
ATOM   1269  CG2 ILE A  78      43.895 -13.954 -28.542  1.00 98.23           C  
ATOM   1270 HG21 ILE A  78      43.446 -14.237 -29.494  1.00 98.23           H  
ATOM   1271 HG22 ILE A  78      44.263 -12.935 -28.656  1.00 98.23           H  
ATOM   1272 HG23 ILE A  78      43.128 -13.976 -27.768  1.00 98.23           H  
ATOM   1273  CD1 ILE A  78      46.588 -13.135 -27.129  1.00 98.23           C  
ATOM   1274 HD11 ILE A  78      47.146 -12.909 -26.220  1.00 98.23           H  
ATOM   1275 HD12 ILE A  78      47.293 -13.289 -27.945  1.00 98.23           H  
ATOM   1276 HD13 ILE A  78      45.943 -12.286 -27.356  1.00 98.23           H  
ATOM   1277  N   THR A  79      43.982 -17.248 -30.183  1.00 98.21           N  
ATOM   1278  H   THR A  79      44.982 -17.323 -30.306  1.00 98.21           H  
ATOM   1279  CA  THR A  79      43.106 -17.694 -31.277  1.00 98.21           C  
ATOM   1280  HA  THR A  79      42.416 -16.888 -31.526  1.00 98.21           H  
ATOM   1281  C   THR A  79      42.260 -18.894 -30.849  1.00 98.21           C  
ATOM   1282  CB  THR A  79      43.921 -18.018 -32.537  1.00 98.21           C  
ATOM   1283  HB  THR A  79      44.597 -18.851 -32.340  1.00 98.21           H  
ATOM   1284  O   THR A  79      41.042 -18.865 -31.011  1.00 98.21           O  
ATOM   1285  CG2 THR A  79      43.036 -18.373 -33.730  1.00 98.21           C  
ATOM   1286 HG21 THR A  79      42.319 -17.573 -33.916  1.00 98.21           H  
ATOM   1287 HG22 THR A  79      42.493 -19.298 -33.538  1.00 98.21           H  
ATOM   1288 HG23 THR A  79      43.657 -18.516 -34.615  1.00 98.21           H  
ATOM   1289  OG1 THR A  79      44.682 -16.886 -32.909  1.00 98.21           O  
ATOM   1290  HG1 THR A  79      45.378 -16.782 -32.256  1.00 98.21           H  
ATOM   1291  N   GLU A  80      42.870 -19.887 -30.201  1.00 97.74           N  
ATOM   1292  H   GLU A  80      43.874 -19.859 -30.095  1.00 97.74           H  
ATOM   1293  CA  GLU A  80      42.165 -21.056 -29.656  1.00 97.74           C  
ATOM   1294  HA  GLU A  80      41.653 -21.572 -30.468  1.00 97.74           H  
ATOM   1295  C   GLU A  80      41.104 -20.665 -28.610  1.00 97.74           C  
ATOM   1296  CB  GLU A  80      43.220 -22.000 -29.063  1.00 97.74           C  
ATOM   1297  HB2 GLU A  80      43.963 -22.211 -29.832  1.00 97.74           H  
ATOM   1298  HB3 GLU A  80      43.716 -21.501 -28.230  1.00 97.74           H  
ATOM   1299  O   GLU A  80      39.966 -21.147 -28.645  1.00 97.74           O  
ATOM   1300  CG  GLU A  80      42.629 -23.331 -28.577  1.00 97.74           C  
ATOM   1301  HG2 GLU A  80      41.906 -23.132 -27.786  1.00 97.74           H  
ATOM   1302  HG3 GLU A  80      42.101 -23.798 -29.408  1.00 97.74           H  
ATOM   1303  CD  GLU A  80      43.696 -24.301 -28.041  1.00 97.74           C  
ATOM   1304  OE1 GLU A  80      43.323 -25.465 -27.773  1.00 97.74           O  
ATOM   1305  OE2 GLU A  80      44.871 -23.887 -27.897  1.00 97.74           O  
ATOM   1306  N   ASN A  81      41.431 -19.722 -27.719  1.00 98.19           N  
ATOM   1307  H   ASN A  81      42.390 -19.404 -27.702  1.00 98.19           H  
ATOM   1308  CA  ASN A  81      40.482 -19.194 -26.737  1.00 98.19           C  
ATOM   1309  HA  ASN A  81      40.054 -20.027 -26.179  1.00 98.19           H  
ATOM   1310  C   ASN A  81      39.310 -18.450 -27.401  1.00 98.19           C  
ATOM   1311  CB  ASN A  81      41.232 -18.271 -25.762  1.00 98.19           C  
ATOM   1312  HB2 ASN A  81      41.837 -17.560 -26.323  1.00 98.19           H  
ATOM   1313  HB3 ASN A  81      40.507 -17.713 -25.169  1.00 98.19           H  
ATOM   1314  O   ASN A  81      38.163 -18.585 -26.972  1.00 98.19           O  
ATOM   1315  CG  ASN A  81      42.111 -19.027 -24.783  1.00 98.19           C  
ATOM   1316  ND2 ASN A  81      43.198 -18.440 -24.346  1.00 98.19           N  
ATOM   1317 HD21 ASN A  81      43.794 -19.038 -23.792  1.00 98.19           H  
ATOM   1318 HD22 ASN A  81      43.563 -17.639 -24.842  1.00 98.19           H  
ATOM   1319  OD1 ASN A  81      41.815 -20.124 -24.351  1.00 98.19           O  
ATOM   1320  N   VAL A  82      39.574 -17.670 -28.454  1.00 98.46           N  
ATOM   1321  H   VAL A  82      40.531 -17.608 -28.770  1.00 98.46           H  
ATOM   1322  CA  VAL A  82      38.533 -16.963 -29.217  1.00 98.46           C  
ATOM   1323  HA  VAL A  82      37.909 -16.404 -28.521  1.00 98.46           H  
ATOM   1324  C   VAL A  82      37.609 -17.949 -29.929  1.00 98.46           C  
ATOM   1325  CB  VAL A  82      39.159 -15.961 -30.209  1.00 98.46           C  
ATOM   1326  HB  VAL A  82      39.983 -16.438 -30.740  1.00 98.46           H  
ATOM   1327  O   VAL A  82      36.393 -17.762 -29.888  1.00 98.46           O  
ATOM   1328  CG1 VAL A  82      38.158 -15.436 -31.251  1.00 98.46           C  
ATOM   1329 HG11 VAL A  82      38.632 -14.660 -31.854  1.00 98.46           H  
ATOM   1330 HG12 VAL A  82      37.862 -16.246 -31.917  1.00 98.46           H  
ATOM   1331 HG13 VAL A  82      37.278 -15.029 -30.754  1.00 98.46           H  
ATOM   1332  CG2 VAL A  82      39.700 -14.741 -29.451  1.00 98.46           C  
ATOM   1333 HG21 VAL A  82      38.881 -14.187 -28.992  1.00 98.46           H  
ATOM   1334 HG22 VAL A  82      40.390 -15.059 -28.669  1.00 98.46           H  
ATOM   1335 HG23 VAL A  82      40.240 -14.091 -30.139  1.00 98.46           H  
ATOM   1336  N   ASP A  83      38.148 -19.002 -30.540  1.00 98.36           N  
ATOM   1337  H   ASP A  83      39.153 -19.093 -30.574  1.00 98.36           H  
ATOM   1338  CA  ASP A  83      37.341 -20.018 -31.221  1.00 98.36           C  
ATOM   1339  HA  ASP A  83      36.636 -19.517 -31.884  1.00 98.36           H  
ATOM   1340  C   ASP A  83      36.494 -20.831 -30.230  1.00 98.36           C  
ATOM   1341  CB  ASP A  83      38.245 -20.915 -32.078  1.00 98.36           C  
ATOM   1342  HB2 ASP A  83      37.674 -21.793 -32.380  1.00 98.36           H  
ATOM   1343  HB3 ASP A  83      39.092 -21.254 -31.482  1.00 98.36           H  
ATOM   1344  O   ASP A  83      35.306 -21.057 -30.472  1.00 98.36           O  
ATOM   1345  CG  ASP A  83      38.746 -20.223 -33.357  1.00 98.36           C  
ATOM   1346  OD1 ASP A  83      38.024 -19.335 -33.895  1.00 98.36           O  
ATOM   1347  OD2 ASP A  83      39.815 -20.632 -33.852  1.00 98.36           O  
ATOM   1348  N   THR A  84      37.053 -21.166 -29.063  1.00 98.14           N  
ATOM   1349  H   THR A  84      38.041 -20.993 -28.947  1.00 98.14           H  
ATOM   1350  CA  THR A  84      36.310 -21.797 -27.960  1.00 98.14           C  
ATOM   1351  HA  THR A  84      35.882 -22.735 -28.314  1.00 98.14           H  
ATOM   1352  C   THR A  84      35.160 -20.906 -27.485  1.00 98.14           C  
ATOM   1353  CB  THR A  84      37.248 -22.113 -26.787  1.00 98.14           C  
ATOM   1354  HB  THR A  84      37.708 -21.195 -26.421  1.00 98.14           H  
ATOM   1355  O   THR A  84      34.017 -21.355 -27.372  1.00 98.14           O  
ATOM   1356  CG2 THR A  84      36.521 -22.801 -25.630  1.00 98.14           C  
ATOM   1357 HG21 THR A  84      37.251 -23.108 -24.881  1.00 98.14           H  
ATOM   1358 HG22 THR A  84      35.993 -23.682 -25.995  1.00 98.14           H  
ATOM   1359 HG23 THR A  84      35.814 -22.114 -25.165  1.00 98.14           H  
ATOM   1360  OG1 THR A  84      38.259 -22.991 -27.215  1.00 98.14           O  
ATOM   1361  HG1 THR A  84      38.920 -22.492 -27.701  1.00 98.14           H  
ATOM   1362  N   ASN A  85      35.423 -19.615 -27.267  1.00 98.23           N  
ATOM   1363  H   ASN A  85      36.378 -19.297 -27.352  1.00 98.23           H  
ATOM   1364  CA  ASN A  85      34.391 -18.657 -26.872  1.00 98.23           C  
ATOM   1365  HA  ASN A  85      33.880 -19.036 -25.987  1.00 98.23           H  
ATOM   1366  C   ASN A  85      33.316 -18.494 -27.951  1.00 98.23           C  
ATOM   1367  CB  ASN A  85      35.050 -17.313 -26.531  1.00 98.23           C  
ATOM   1368  HB2 ASN A  85      34.285 -16.538 -26.484  1.00 98.23           H  
ATOM   1369  HB3 ASN A  85      35.765 -17.045 -27.310  1.00 98.23           H  
ATOM   1370  O   ASN A  85      32.131 -18.438 -27.625  1.00 98.23           O  
ATOM   1371  CG  ASN A  85      35.750 -17.333 -25.185  1.00 98.23           C  
ATOM   1372  ND2 ASN A  85      36.643 -16.404 -24.947  1.00 98.23           N  
ATOM   1373 HD21 ASN A  85      37.128 -16.491 -24.065  1.00 98.23           H  
ATOM   1374 HD22 ASN A  85      36.945 -15.789 -25.689  1.00 98.23           H  
ATOM   1375  OD1 ASN A  85      35.476 -18.142 -24.315  1.00 98.23           O  
ATOM   1376  N   ARG A  86      33.703 -18.478 -29.233  1.00 98.29           N  
ATOM   1377  H   ARG A  86      34.692 -18.517 -29.430  1.00 98.29           H  
ATOM   1378  CA  ARG A  86      32.758 -18.430 -30.356  1.00 98.29           C  
ATOM   1379  HA  ARG A  86      32.122 -17.553 -30.236  1.00 98.29           H  
ATOM   1380  C   ARG A  86      31.830 -19.645 -30.348  1.00 98.29           C  
ATOM   1381  CB  ARG A  86      33.537 -18.318 -31.677  1.00 98.29           C  
ATOM   1382  HB2 ARG A  86      34.120 -19.225 -31.834  1.00 98.29           H  
ATOM   1383  HB3 ARG A  86      34.226 -17.476 -31.612  1.00 98.29           H  
ATOM   1384  O   ARG A  86      30.624 -19.480 -30.518  1.00 98.29           O  
ATOM   1385  CG  ARG A  86      32.599 -18.109 -32.878  1.00 98.29           C  
ATOM   1386  HG2 ARG A  86      32.091 -17.149 -32.781  1.00 98.29           H  
ATOM   1387  HG3 ARG A  86      31.843 -18.894 -32.895  1.00 98.29           H  
ATOM   1388  CD  ARG A  86      33.343 -18.166 -34.216  1.00 98.29           C  
ATOM   1389  HD2 ARG A  86      32.613 -18.097 -35.022  1.00 98.29           H  
ATOM   1390  HD3 ARG A  86      33.831 -19.139 -34.284  1.00 98.29           H  
ATOM   1391  NE  ARG A  86      34.326 -17.072 -34.363  1.00 98.29           N  
ATOM   1392  HE  ARG A  86      34.083 -16.183 -33.949  1.00 98.29           H  
ATOM   1393  NH1 ARG A  86      35.979 -18.274 -35.414  1.00 98.29           N  
ATOM   1394 HH11 ARG A  86      35.348 -19.061 -35.463  1.00 98.29           H  
ATOM   1395 HH12 ARG A  86      36.923 -18.541 -35.174  1.00 98.29           H  
ATOM   1396  NH2 ARG A  86      36.388 -16.195 -34.798  1.00 98.29           N  
ATOM   1397 HH21 ARG A  86      36.171 -15.355 -34.281  1.00 98.29           H  
ATOM   1398 HH22 ARG A  86      37.335 -16.400 -35.083  1.00 98.29           H  
ATOM   1399  CZ  ARG A  86      35.544 -17.181 -34.864  1.00 98.29           C  
ATOM   1400  N   HIS A  87      32.367 -20.844 -30.122  1.00 97.27           N  
ATOM   1401  H   HIS A  87      33.368 -20.916 -30.009  1.00 97.27           H  
ATOM   1402  CA  HIS A  87      31.561 -22.061 -30.035  1.00 97.27           C  
ATOM   1403  HA  HIS A  87      30.964 -22.144 -30.943  1.00 97.27           H  
ATOM   1404  C   HIS A  87      30.580 -22.014 -28.853  1.00 97.27           C  
ATOM   1405  CB  HIS A  87      32.486 -23.278 -29.958  1.00 97.27           C  
ATOM   1406  HB2 HIS A  87      33.079 -23.232 -29.044  1.00 97.27           H  
ATOM   1407  HB3 HIS A  87      33.172 -23.263 -30.805  1.00 97.27           H  
ATOM   1408  O   HIS A  87      29.384 -22.239 -29.037  1.00 97.27           O  
ATOM   1409  CG  HIS A  87      31.724 -24.576 -29.986  1.00 97.27           C  
ATOM   1410  CD2 HIS A  87      31.701 -25.533 -29.007  1.00 97.27           C  
ATOM   1411  HD2 HIS A  87      32.234 -25.496 -28.069  1.00 97.27           H  
ATOM   1412  ND1 HIS A  87      30.896 -25.009 -30.997  1.00 97.27           N  
ATOM   1413  HD1 HIS A  87      30.669 -24.510 -31.845  1.00 97.27           H  
ATOM   1414  CE1 HIS A  87      30.392 -26.201 -30.640  1.00 97.27           C  
ATOM   1415  HE1 HIS A  87      29.694 -26.783 -31.224  1.00 97.27           H  
ATOM   1416  NE2 HIS A  87      30.868 -26.569 -29.443  1.00 97.27           N  
ATOM   1417  N   ASN A  88      31.052 -21.616 -27.668  1.00 97.81           N  
ATOM   1418  H   ASN A  88      32.049 -21.481 -27.572  1.00 97.81           H  
ATOM   1419  CA  ASN A  88      30.205 -21.454 -26.483  1.00 97.81           C  
ATOM   1420  HA  ASN A  88      29.720 -22.405 -26.264  1.00 97.81           H  
ATOM   1421  C   ASN A  88      29.085 -20.423 -26.702  1.00 97.81           C  
ATOM   1422  CB  ASN A  88      31.092 -21.055 -25.291  1.00 97.81           C  
ATOM   1423  HB2 ASN A  88      30.457 -20.764 -24.454  1.00 97.81           H  
ATOM   1424  HB3 ASN A  88      31.710 -20.200 -25.564  1.00 97.81           H  
ATOM   1425  O   ASN A  88      27.943 -20.654 -26.304  1.00 97.81           O  
ATOM   1426  CG  ASN A  88      31.982 -22.185 -24.804  1.00 97.81           C  
ATOM   1427  ND2 ASN A  88      33.038 -21.872 -24.092  1.00 97.81           N  
ATOM   1428 HD21 ASN A  88      33.304 -20.909 -23.943  1.00 97.81           H  
ATOM   1429 HD22 ASN A  88      33.628 -22.648 -23.825  1.00 97.81           H  
ATOM   1430  OD1 ASN A  88      31.731 -23.356 -25.024  1.00 97.81           O  
ATOM   1431  N   MET A  89      29.382 -19.303 -27.370  1.00 98.28           N  
ATOM   1432  H   MET A  89      30.342 -19.145 -27.641  1.00 98.28           H  
ATOM   1433  CA  MET A  89      28.376 -18.298 -27.726  1.00 98.28           C  
ATOM   1434  HA  MET A  89      27.851 -17.990 -26.822  1.00 98.28           H  
ATOM   1435  C   MET A  89      27.316 -18.852 -28.685  1.00 98.28           C  
ATOM   1436  CB  MET A  89      29.045 -17.063 -28.345  1.00 98.28           C  
ATOM   1437  HB2 MET A  89      29.771 -17.373 -29.096  1.00 98.28           H  
ATOM   1438  HB3 MET A  89      28.277 -16.468 -28.838  1.00 98.28           H  
ATOM   1439  O   MET A  89      26.140 -18.537 -28.515  1.00 98.28           O  
ATOM   1440  CG  MET A  89      29.734 -16.182 -27.298  1.00 98.28           C  
ATOM   1441  HG2 MET A  89      30.448 -16.788 -26.739  1.00 98.28           H  
ATOM   1442  HG3 MET A  89      28.985 -15.818 -26.595  1.00 98.28           H  
ATOM   1443  SD  MET A  89      30.625 -14.758 -27.989  1.00 98.28           S  
ATOM   1444  CE  MET A  89      29.248 -13.798 -28.676  1.00 98.28           C  
ATOM   1445  HE1 MET A  89      28.796 -14.338 -29.508  1.00 98.28           H  
ATOM   1446  HE2 MET A  89      29.620 -12.839 -29.035  1.00 98.28           H  
ATOM   1447  HE3 MET A  89      28.498 -13.627 -27.903  1.00 98.28           H  
ATOM   1448  N   SER A  90      27.700 -19.700 -29.647  1.00 98.13           N  
ATOM   1449  H   SER A  90      28.683 -19.909 -29.741  1.00 98.13           H  
ATOM   1450  CA  SER A  90      26.751 -20.360 -30.558  1.00 98.13           C  
ATOM   1451  HA  SER A  90      26.171 -19.595 -31.074  1.00 98.13           H  
ATOM   1452  C   SER A  90      25.776 -21.261 -29.797  1.00 98.13           C  
ATOM   1453  CB  SER A  90      27.505 -21.182 -31.608  1.00 98.13           C  
ATOM   1454  HB2 SER A  90      28.325 -20.582 -32.003  1.00 98.13           H  
ATOM   1455  HB3 SER A  90      27.920 -22.082 -31.156  1.00 98.13           H  
ATOM   1456  O   SER A  90      24.567 -21.155 -29.985  1.00 98.13           O  
ATOM   1457  OG  SER A  90      26.660 -21.538 -32.685  1.00 98.13           O  
ATOM   1458  HG  SER A  90      25.968 -22.141 -32.403  1.00 98.13           H  
ATOM   1459  N   ILE A  91      26.286 -22.081 -28.870  1.00 97.88           N  
ATOM   1460  H   ILE A  91      27.290 -22.126 -28.770  1.00 97.88           H  
ATOM   1461  CA  ILE A  91      25.455 -22.943 -28.013  1.00 97.88           C  
ATOM   1462  HA  ILE A  91      24.841 -23.585 -28.645  1.00 97.88           H  
ATOM   1463  C   ILE A  91      24.501 -22.095 -27.160  1.00 97.88           C  
ATOM   1464  CB  ILE A  91      26.352 -23.833 -27.121  1.00 97.88           C  
ATOM   1465  HB  ILE A  91      27.045 -23.191 -26.577  1.00 97.88           H  
ATOM   1466  O   ILE A  91      23.313 -22.399 -27.042  1.00 97.88           O  
ATOM   1467  CG1 ILE A  91      27.174 -24.820 -27.980  1.00 97.88           C  
ATOM   1468 HG12 ILE A  91      27.657 -24.288 -28.799  1.00 97.88           H  
ATOM   1469 HG13 ILE A  91      26.505 -25.561 -28.418  1.00 97.88           H  
ATOM   1470  CG2 ILE A  91      25.503 -24.604 -26.087  1.00 97.88           C  
ATOM   1471 HG21 ILE A  91      24.757 -25.210 -26.601  1.00 97.88           H  
ATOM   1472 HG22 ILE A  91      24.999 -23.914 -25.409  1.00 97.88           H  
ATOM   1473 HG23 ILE A  91      26.129 -25.251 -25.473  1.00 97.88           H  
ATOM   1474  CD1 ILE A  91      28.278 -25.541 -27.197  1.00 97.88           C  
ATOM   1475 HD11 ILE A  91      27.862 -26.160 -26.402  1.00 97.88           H  
ATOM   1476 HD12 ILE A  91      28.973 -24.815 -26.775  1.00 97.88           H  
ATOM   1477 HD13 ILE A  91      28.819 -26.200 -27.876  1.00 97.88           H  
ATOM   1478  N   PHE A  92      25.002 -21.007 -26.566  1.00 98.05           N  
ATOM   1479  H   PHE A  92      25.988 -20.811 -26.665  1.00 98.05           H  
ATOM   1480  CA  PHE A  92      24.171 -20.104 -25.772  1.00 98.05           C  
ATOM   1481  HA  PHE A  92      23.693 -20.681 -24.980  1.00 98.05           H  
ATOM   1482  C   PHE A  92      23.047 -19.472 -26.606  1.00 98.05           C  
ATOM   1483  CB  PHE A  92      25.052 -19.033 -25.121  1.00 98.05           C  
ATOM   1484  HB2 PHE A  92      25.816 -19.520 -24.516  1.00 98.05           H  
ATOM   1485  HB3 PHE A  92      25.560 -18.460 -25.897  1.00 98.05           H  
ATOM   1486  O   PHE A  92      21.904 -19.402 -26.151  1.00 98.05           O  
ATOM   1487  CG  PHE A  92      24.260 -18.088 -24.240  1.00 98.05           C  
ATOM   1488  CD1 PHE A  92      23.888 -16.816 -24.714  1.00 98.05           C  
ATOM   1489  HD1 PHE A  92      24.184 -16.500 -25.703  1.00 98.05           H  
ATOM   1490  CD2 PHE A  92      23.848 -18.506 -22.961  1.00 98.05           C  
ATOM   1491  HD2 PHE A  92      24.122 -19.485 -22.598  1.00 98.05           H  
ATOM   1492  CE1 PHE A  92      23.114 -15.962 -23.907  1.00 98.05           C  
ATOM   1493  HE1 PHE A  92      22.825 -14.989 -24.275  1.00 98.05           H  
ATOM   1494  CE2 PHE A  92      23.073 -17.653 -22.156  1.00 98.05           C  
ATOM   1495  HE2 PHE A  92      22.754 -17.976 -21.176  1.00 98.05           H  
ATOM   1496  CZ  PHE A  92      22.707 -16.381 -22.628  1.00 98.05           C  
ATOM   1497  HZ  PHE A  92      22.109 -15.727 -22.011  1.00 98.05           H  
ATOM   1498  N   GLN A  93      23.346 -19.055 -27.837  1.00 97.56           N  
ATOM   1499  H   GLN A  93      24.299 -19.142 -28.158  1.00 97.56           H  
ATOM   1500  CA  GLN A  93      22.364 -18.484 -28.756  1.00 97.56           C  
ATOM   1501  HA  GLN A  93      21.872 -17.648 -28.260  1.00 97.56           H  
ATOM   1502  C   GLN A  93      21.272 -19.495 -29.142  1.00 97.56           C  
ATOM   1503  CB  GLN A  93      23.112 -17.948 -29.984  1.00 97.56           C  
ATOM   1504  HB2 GLN A  93      23.646 -18.762 -30.476  1.00 97.56           H  
ATOM   1505  HB3 GLN A  93      23.841 -17.209 -29.651  1.00 97.56           H  
ATOM   1506  O   GLN A  93      20.090 -19.138 -29.182  1.00 97.56           O  
ATOM   1507  CG  GLN A  93      22.167 -17.294 -30.998  1.00 97.56           C  
ATOM   1508  HG2 GLN A  93      21.464 -18.039 -31.372  1.00 97.56           H  
ATOM   1509  HG3 GLN A  93      21.600 -16.502 -30.509  1.00 97.56           H  
ATOM   1510  CD  GLN A  93      22.896 -16.696 -32.196  1.00 97.56           C  
ATOM   1511  NE2 GLN A  93      22.183 -16.383 -33.254  1.00 97.56           N  
ATOM   1512 HE21 GLN A  93      22.708 -16.033 -34.043  1.00 97.56           H  
ATOM   1513 HE22 GLN A  93      21.198 -16.604 -33.290  1.00 97.56           H  
ATOM   1514  OE1 GLN A  93      24.094 -16.472 -32.214  1.00 97.56           O  
ATOM   1515  N   GLU A  94      21.633 -20.752 -29.394  1.00 97.03           N  
ATOM   1516  H   GLU A  94      22.616 -20.984 -29.407  1.00 97.03           H  
ATOM   1517  CA  GLU A  94      20.673 -21.827 -29.675  1.00 97.03           C  
ATOM   1518  HA  GLU A  94      20.033 -21.539 -30.509  1.00 97.03           H  
ATOM   1519  C   GLU A  94      19.757 -22.093 -28.473  1.00 97.03           C  
ATOM   1520  CB  GLU A  94      21.429 -23.102 -30.068  1.00 97.03           C  
ATOM   1521  HB2 GLU A  94      22.223 -23.285 -29.344  1.00 97.03           H  
ATOM   1522  HB3 GLU A  94      20.736 -23.944 -30.046  1.00 97.03           H  
ATOM   1523  O   GLU A  94      18.532 -22.133 -28.622  1.00 97.03           O  
ATOM   1524  CG  GLU A  94      22.023 -22.997 -31.481  1.00 97.03           C  
ATOM   1525  HG2 GLU A  94      21.203 -22.953 -32.198  1.00 97.03           H  
ATOM   1526  HG3 GLU A  94      22.585 -22.067 -31.569  1.00 97.03           H  
ATOM   1527  CD  GLU A  94      22.947 -24.173 -31.836  1.00 97.03           C  
ATOM   1528  OE1 GLU A  94      23.645 -24.051 -32.868  1.00 97.03           O  
ATOM   1529  OE2 GLU A  94      22.961 -25.176 -31.088  1.00 97.03           O  
ATOM   1530  N   ASN A  95      20.325 -22.167 -27.266  1.00 97.26           N  
ATOM   1531  H   ASN A  95      21.334 -22.166 -27.218  1.00 97.26           H  
ATOM   1532  CA  ASN A  95      19.556 -22.316 -26.029  1.00 97.26           C  
ATOM   1533  HA  ASN A  95      18.954 -23.222 -26.095  1.00 97.26           H  
ATOM   1534  C   ASN A  95      18.575 -21.157 -25.816  1.00 97.26           C  
ATOM   1535  CB  ASN A  95      20.526 -22.444 -24.843  1.00 97.26           C  
ATOM   1536  HB2 ASN A  95      19.972 -22.326 -23.912  1.00 97.26           H  
ATOM   1537  HB3 ASN A  95      21.278 -21.657 -24.897  1.00 97.26           H  
ATOM   1538  O   ASN A  95      17.405 -21.386 -25.503  1.00 97.26           O  
ATOM   1539  CG  ASN A  95      21.213 -23.794 -24.787  1.00 97.26           C  
ATOM   1540  ND2 ASN A  95      22.326 -23.888 -24.101  1.00 97.26           N  
ATOM   1541 HD21 ASN A  95      22.781 -24.788 -24.150  1.00 97.26           H  
ATOM   1542 HD22 ASN A  95      22.769 -23.060 -23.728  1.00 97.26           H  
ATOM   1543  OD1 ASN A  95      20.742 -24.793 -25.301  1.00 97.26           O  
ATOM   1544  N   LEU A  96      19.020 -19.916 -26.033  1.00 98.30           N  
ATOM   1545  H   LEU A  96      19.995 -19.786 -26.260  1.00 98.30           H  
ATOM   1546  CA  LEU A  96      18.156 -18.743 -25.926  1.00 98.30           C  
ATOM   1547  HA  LEU A  96      17.706 -18.752 -24.933  1.00 98.30           H  
ATOM   1548  C   LEU A  96      17.017 -18.788 -26.954  1.00 98.30           C  
ATOM   1549  CB  LEU A  96      19.019 -17.479 -26.083  1.00 98.30           C  
ATOM   1550  HB2 LEU A  96      19.839 -17.521 -25.366  1.00 98.30           H  
ATOM   1551  HB3 LEU A  96      19.451 -17.472 -27.083  1.00 98.30           H  
ATOM   1552  O   LEU A  96      15.871 -18.489 -26.623  1.00 98.30           O  
ATOM   1553  CG  LEU A  96      18.241 -16.168 -25.868  1.00 98.30           C  
ATOM   1554  HG  LEU A  96      17.412 -16.111 -26.574  1.00 98.30           H  
ATOM   1555  CD1 LEU A  96      17.692 -16.050 -24.444  1.00 98.30           C  
ATOM   1556 HD11 LEU A  96      17.231 -15.072 -24.306  1.00 98.30           H  
ATOM   1557 HD12 LEU A  96      16.928 -16.808 -24.273  1.00 98.30           H  
ATOM   1558 HD13 LEU A  96      18.497 -16.176 -23.720  1.00 98.30           H  
ATOM   1559  CD2 LEU A  96      19.164 -14.978 -26.129  1.00 98.30           C  
ATOM   1560 HD21 LEU A  96      18.610 -14.047 -26.007  1.00 98.30           H  
ATOM   1561 HD22 LEU A  96      19.545 -15.027 -27.149  1.00 98.30           H  
ATOM   1562 HD23 LEU A  96      20.001 -14.996 -25.431  1.00 98.30           H  
ATOM   1563  N   THR A  97      17.311 -19.216 -28.182  1.00 97.74           N  
ATOM   1564  H   THR A  97      18.270 -19.467 -28.378  1.00 97.74           H  
ATOM   1565  CA  THR A  97      16.309 -19.360 -29.247  1.00 97.74           C  
ATOM   1566  HA  THR A  97      15.807 -18.402 -29.384  1.00 97.74           H  
ATOM   1567  C   THR A  97      15.238 -20.388 -28.867  1.00 97.74           C  
ATOM   1568  CB  THR A  97      16.985 -19.735 -30.575  1.00 97.74           C  
ATOM   1569  HB  THR A  97      17.470 -20.707 -30.480  1.00 97.74           H  
ATOM   1570  O   THR A  97      14.047 -20.120 -29.038  1.00 97.74           O  
ATOM   1571  CG2 THR A  97      15.996 -19.785 -31.739  1.00 97.74           C  
ATOM   1572 HG21 THR A  97      15.262 -20.575 -31.578  1.00 97.74           H  
ATOM   1573 HG22 THR A  97      16.538 -20.000 -32.660  1.00 97.74           H  
ATOM   1574 HG23 THR A  97      15.487 -18.827 -31.835  1.00 97.74           H  
ATOM   1575  OG1 THR A  97      17.958 -18.767 -30.907  1.00 97.74           O  
ATOM   1576  HG1 THR A  97      18.713 -18.903 -30.330  1.00 97.74           H  
ATOM   1577  N   MET A  98      15.630 -21.524 -28.275  1.00 96.76           N  
ATOM   1578  H   MET A  98      16.620 -21.699 -28.172  1.00 96.76           H  
ATOM   1579  CA  MET A  98      14.685 -22.520 -27.751  1.00 96.76           C  
ATOM   1580  HA  MET A  98      13.996 -22.804 -28.546  1.00 96.76           H  
ATOM   1581  C   MET A  98      13.829 -21.966 -26.606  1.00 96.76           C  
ATOM   1582  CB  MET A  98      15.428 -23.780 -27.281  1.00 96.76           C  
ATOM   1583  HB2 MET A  98      14.747 -24.386 -26.684  1.00 96.76           H  
ATOM   1584  HB3 MET A  98      16.278 -23.504 -26.657  1.00 96.76           H  
ATOM   1585  O   MET A  98      12.612 -22.155 -26.608  1.00 96.76           O  
ATOM   1586  CG  MET A  98      15.905 -24.641 -28.452  1.00 96.76           C  
ATOM   1587  HG2 MET A  98      15.058 -24.826 -29.112  1.00 96.76           H  
ATOM   1588  HG3 MET A  98      16.663 -24.097 -29.016  1.00 96.76           H  
ATOM   1589  SD  MET A  98      16.581 -26.251 -27.959  1.00 96.76           S  
ATOM   1590  CE  MET A  98      18.168 -25.736 -27.245  1.00 96.76           C  
ATOM   1591  HE1 MET A  98      17.995 -25.179 -26.324  1.00 96.76           H  
ATOM   1592  HE2 MET A  98      18.768 -26.616 -27.015  1.00 96.76           H  
ATOM   1593  HE3 MET A  98      18.713 -25.112 -27.953  1.00 96.76           H  
ATOM   1594  N   MET A  99      14.426 -21.239 -25.654  1.00 97.50           N  
ATOM   1595  H   MET A  99      15.429 -21.129 -25.691  1.00 97.50           H  
ATOM   1596  CA  MET A  99      13.684 -20.627 -24.542  1.00 97.50           C  
ATOM   1597  HA  MET A  99      13.139 -21.406 -24.009  1.00 97.50           H  
ATOM   1598  C   MET A  99      12.651 -19.606 -25.029  1.00 97.50           C  
ATOM   1599  CB  MET A  99      14.647 -19.944 -23.562  1.00 97.50           C  
ATOM   1600  HB2 MET A  99      15.325 -19.287 -24.106  1.00 97.50           H  
ATOM   1601  HB3 MET A  99      14.068 -19.335 -22.867  1.00 97.50           H  
ATOM   1602  O   MET A  99      11.511 -19.613 -24.564  1.00 97.50           O  
ATOM   1603  CG  MET A  99      15.460 -20.944 -22.741  1.00 97.50           C  
ATOM   1604  HG2 MET A  99      14.776 -21.575 -22.174  1.00 97.50           H  
ATOM   1605  HG3 MET A  99      16.038 -21.580 -23.412  1.00 97.50           H  
ATOM   1606  SD  MET A  99      16.595 -20.132 -21.585  1.00 97.50           S  
ATOM   1607  CE  MET A  99      17.374 -21.593 -20.854  1.00 97.50           C  
ATOM   1608  HE1 MET A  99      16.617 -22.207 -20.367  1.00 97.50           H  
ATOM   1609  HE2 MET A  99      18.114 -21.278 -20.117  1.00 97.50           H  
ATOM   1610  HE3 MET A  99      17.866 -22.173 -21.634  1.00 97.50           H  
ATOM   1611  N   VAL A 100      13.018 -18.758 -25.994  1.00 97.72           N  
ATOM   1612  H   VAL A 100      13.974 -18.790 -26.318  1.00 97.72           H  
ATOM   1613  CA  VAL A 100      12.104 -17.775 -26.596  1.00 97.72           C  
ATOM   1614  HA  VAL A 100      11.664 -17.174 -25.800  1.00 97.72           H  
ATOM   1615  C   VAL A 100      10.944 -18.470 -27.315  1.00 97.72           C  
ATOM   1616  CB  VAL A 100      12.876 -16.830 -27.539  1.00 97.72           C  
ATOM   1617  HB  VAL A 100      13.495 -17.421 -28.214  1.00 97.72           H  
ATOM   1618  O   VAL A 100       9.795 -18.049 -27.167  1.00 97.72           O  
ATOM   1619  CG1 VAL A 100      11.949 -15.946 -28.385  1.00 97.72           C  
ATOM   1620 HG11 VAL A 100      12.543 -15.238 -28.964  1.00 97.72           H  
ATOM   1621 HG12 VAL A 100      11.380 -16.557 -29.086  1.00 97.72           H  
ATOM   1622 HG13 VAL A 100      11.262 -15.398 -27.741  1.00 97.72           H  
ATOM   1623  CG2 VAL A 100      13.781 -15.889 -26.730  1.00 97.72           C  
ATOM   1624 HG21 VAL A 100      14.455 -16.460 -26.091  1.00 97.72           H  
ATOM   1625 HG22 VAL A 100      14.384 -15.284 -27.407  1.00 97.72           H  
ATOM   1626 HG23 VAL A 100      13.177 -15.235 -26.101  1.00 97.72           H  
ATOM   1627  N   ALA A 101      11.205 -19.557 -28.046  1.00 96.29           N  
ATOM   1628  H   ALA A 101      12.163 -19.859 -28.151  1.00 96.29           H  
ATOM   1629  CA  ALA A 101      10.155 -20.344 -28.692  1.00 96.29           C  
ATOM   1630  HA  ALA A 101       9.556 -19.680 -29.315  1.00 96.29           H  
ATOM   1631  C   ALA A 101       9.204 -20.999 -27.672  1.00 96.29           C  
ATOM   1632  CB  ALA A 101      10.817 -21.385 -29.601  1.00 96.29           C  
ATOM   1633  HB1 ALA A 101      11.420 -22.074 -29.009  1.00 96.29           H  
ATOM   1634  HB2 ALA A 101      11.458 -20.889 -30.330  1.00 96.29           H  
ATOM   1635  HB3 ALA A 101      10.049 -21.951 -30.128  1.00 96.29           H  
ATOM   1636  O   ALA A 101       7.984 -20.983 -27.870  1.00 96.29           O  
ATOM   1637  N   ASN A 102       9.741 -21.511 -26.559  1.00 95.59           N  
ATOM   1638  H   ASN A 102      10.747 -21.542 -26.477  1.00 95.59           H  
ATOM   1639  CA  ASN A 102       8.940 -22.074 -25.473  1.00 95.59           C  
ATOM   1640  HA  ASN A 102       8.291 -22.844 -25.889  1.00 95.59           H  
ATOM   1641  C   ASN A 102       8.029 -21.007 -24.847  1.00 95.59           C  
ATOM   1642  CB  ASN A 102       9.864 -22.734 -24.437  1.00 95.59           C  
ATOM   1643  HB2 ASN A 102      10.417 -21.980 -23.878  1.00 95.59           H  
ATOM   1644  HB3 ASN A 102      10.577 -23.385 -24.943  1.00 95.59           H  
ATOM   1645  O   ASN A 102       6.815 -21.174 -24.821  1.00 95.59           O  
ATOM   1646  CG  ASN A 102       9.050 -23.599 -23.494  1.00 95.59           C  
ATOM   1647  ND2 ASN A 102       9.003 -23.299 -22.218  1.00 95.59           N  
ATOM   1648 HD21 ASN A 102       8.322 -23.832 -21.698  1.00 95.59           H  
ATOM   1649 HD22 ASN A 102       9.447 -22.471 -21.849  1.00 95.59           H  
ATOM   1650  OD1 ASN A 102       8.427 -24.552 -23.913  1.00 95.59           O  
ATOM   1651  N   LEU A 103       8.584 -19.854 -24.456  1.00 98.07           N  
ATOM   1652  H   LEU A 103       9.586 -19.755 -24.535  1.00 98.07           H  
ATOM   1653  CA  LEU A 103       7.806 -18.736 -23.905  1.00 98.07           C  
ATOM   1654  HA  LEU A 103       7.276 -19.077 -23.016  1.00 98.07           H  
ATOM   1655  C   LEU A 103       6.735 -18.224 -24.877  1.00 98.07           C  
ATOM   1656  CB  LEU A 103       8.756 -17.583 -23.540  1.00 98.07           C  
ATOM   1657  HB2 LEU A 103       8.164 -16.684 -23.368  1.00 98.07           H  
ATOM   1658  HB3 LEU A 103       9.409 -17.389 -24.391  1.00 98.07           H  
ATOM   1659  O   LEU A 103       5.625 -17.903 -24.460  1.00 98.07           O  
ATOM   1660  CG  LEU A 103       9.618 -17.830 -22.291  1.00 98.07           C  
ATOM   1661  HG  LEU A 103      10.157 -18.772 -22.392  1.00 98.07           H  
ATOM   1662  CD1 LEU A 103      10.636 -16.697 -22.157  1.00 98.07           C  
ATOM   1663 HD11 LEU A 103      10.124 -15.741 -22.043  1.00 98.07           H  
ATOM   1664 HD12 LEU A 103      11.267 -16.874 -21.286  1.00 98.07           H  
ATOM   1665 HD13 LEU A 103      11.270 -16.669 -23.043  1.00 98.07           H  
ATOM   1666  CD2 LEU A 103       8.778 -17.875 -21.012  1.00 98.07           C  
ATOM   1667 HD21 LEU A 103       8.109 -18.735 -21.029  1.00 98.07           H  
ATOM   1668 HD22 LEU A 103       8.190 -16.962 -20.913  1.00 98.07           H  
ATOM   1669 HD23 LEU A 103       9.433 -17.975 -20.146  1.00 98.07           H  
ATOM   1670  N   SER A 104       7.039 -18.166 -26.177  1.00 97.32           N  
ATOM   1671  H   SER A 104       7.981 -18.398 -26.459  1.00 97.32           H  
ATOM   1672  CA  SER A 104       6.059 -17.784 -27.200  1.00 97.32           C  
ATOM   1673  HA  SER A 104       5.652 -16.807 -26.937  1.00 97.32           H  
ATOM   1674  C   SER A 104       4.888 -18.770 -27.280  1.00 97.32           C  
ATOM   1675  CB  SER A 104       6.748 -17.684 -28.565  1.00 97.32           C  
ATOM   1676  HB2 SER A 104       7.624 -17.042 -28.479  1.00 97.32           H  
ATOM   1677  HB3 SER A 104       7.069 -18.674 -28.888  1.00 97.32           H  
ATOM   1678  O   SER A 104       3.758 -18.361 -27.552  1.00 97.32           O  
ATOM   1679  OG  SER A 104       5.862 -17.131 -29.526  1.00 97.32           O  
ATOM   1680  HG  SER A 104       5.611 -16.261 -29.208  1.00 97.32           H  
ATOM   1681  N   THR A 105       5.143 -20.053 -27.025  1.00 97.02           N  
ATOM   1682  H   THR A 105       6.081 -20.311 -26.754  1.00 97.02           H  
ATOM   1683  CA  THR A 105       4.116 -21.103 -26.990  1.00 97.02           C  
ATOM   1684  HA  THR A 105       3.460 -20.984 -27.852  1.00 97.02           H  
ATOM   1685  C   THR A 105       3.245 -20.969 -25.742  1.00 97.02           C  
ATOM   1686  CB  THR A 105       4.762 -22.493 -27.087  1.00 97.02           C  
ATOM   1687  HB  THR A 105       5.390 -22.684 -26.218  1.00 97.02           H  
ATOM   1688  O   THR A 105       2.025 -20.873 -25.866  1.00 97.02           O  
ATOM   1689  CG2 THR A 105       3.721 -23.604 -27.199  1.00 97.02           C  
ATOM   1690 HG21 THR A 105       3.061 -23.421 -28.047  1.00 97.02           H  
ATOM   1691 HG22 THR A 105       4.229 -24.559 -27.333  1.00 97.02           H  
ATOM   1692 HG23 THR A 105       3.132 -23.657 -26.284  1.00 97.02           H  
ATOM   1693  OG1 THR A 105       5.558 -22.537 -28.257  1.00 97.02           O  
ATOM   1694  HG1 THR A 105       6.391 -22.107 -28.051  1.00 97.02           H  
ATOM   1695  N   GLU A 106       3.864 -20.834 -24.568  1.00 95.66           N  
ATOM   1696  H   GLU A 106       4.866 -20.958 -24.533  1.00 95.66           H  
ATOM   1697  CA  GLU A 106       3.167 -20.619 -23.290  1.00 95.66           C  
ATOM   1698  HA  GLU A 106       2.524 -21.471 -23.067  1.00 95.66           H  
ATOM   1699  C   GLU A 106       2.281 -19.363 -23.321  1.00 95.66           C  
ATOM   1700  CB  GLU A 106       4.211 -20.471 -22.170  1.00 95.66           C  
ATOM   1701  HB2 GLU A 106       4.893 -19.660 -22.427  1.00 95.66           H  
ATOM   1702  HB3 GLU A 106       3.706 -20.185 -21.248  1.00 95.66           H  
ATOM   1703  O   GLU A 106       1.123 -19.377 -22.899  1.00 95.66           O  
ATOM   1704  CG  GLU A 106       5.045 -21.736 -21.911  1.00 95.66           C  
ATOM   1705  HG2 GLU A 106       5.768 -21.512 -21.127  1.00 95.66           H  
ATOM   1706  HG3 GLU A 106       5.610 -21.987 -22.809  1.00 95.66           H  
ATOM   1707  CD  GLU A 106       4.203 -22.944 -21.486  1.00 95.66           C  
ATOM   1708  OE1 GLU A 106       4.653 -24.073 -21.778  1.00 95.66           O  
ATOM   1709  OE2 GLU A 106       3.154 -22.715 -20.845  1.00 95.66           O  
ATOM   1710  N   LEU A 107       2.787 -18.266 -23.898  1.00 97.45           N  
ATOM   1711  H   LEU A 107       3.752 -18.289 -24.194  1.00 97.45           H  
ATOM   1712  CA  LEU A 107       2.033 -17.019 -24.023  1.00 97.45           C  
ATOM   1713  HA  LEU A 107       1.733 -16.714 -23.020  1.00 97.45           H  
ATOM   1714  C   LEU A 107       0.752 -17.199 -24.852  1.00 97.45           C  
ATOM   1715  CB  LEU A 107       2.951 -15.943 -24.629  1.00 97.45           C  
ATOM   1716  HB2 LEU A 107       3.835 -15.844 -23.998  1.00 97.45           H  
ATOM   1717  HB3 LEU A 107       3.277 -16.281 -25.613  1.00 97.45           H  
ATOM   1718  O   LEU A 107      -0.292 -16.649 -24.497  1.00 97.45           O  
ATOM   1719  CG  LEU A 107       2.287 -14.561 -24.773  1.00 97.45           C  
ATOM   1720  HG  LEU A 107       1.402 -14.640 -25.404  1.00 97.45           H  
ATOM   1721  CD1 LEU A 107       1.882 -13.967 -23.421  1.00 97.45           C  
ATOM   1722 HD11 LEU A 107       1.500 -12.955 -23.559  1.00 97.45           H  
ATOM   1723 HD12 LEU A 107       1.093 -14.570 -22.972  1.00 97.45           H  
ATOM   1724 HD13 LEU A 107       2.741 -13.941 -22.751  1.00 97.45           H  
ATOM   1725  CD2 LEU A 107       3.257 -13.595 -25.453  1.00 97.45           C  
ATOM   1726 HD21 LEU A 107       4.152 -13.478 -24.843  1.00 97.45           H  
ATOM   1727 HD22 LEU A 107       3.536 -13.986 -26.431  1.00 97.45           H  
ATOM   1728 HD23 LEU A 107       2.780 -12.624 -25.583  1.00 97.45           H  
ATOM   1729  N   LYS A 108       0.809 -17.980 -25.938  1.00 96.23           N  
ATOM   1730  H   LYS A 108       1.675 -18.465 -26.123  1.00 96.23           H  
ATOM   1731  CA  LYS A 108      -0.368 -18.274 -26.771  1.00 96.23           C  
ATOM   1732  HA  LYS A 108      -0.860 -17.339 -27.041  1.00 96.23           H  
ATOM   1733  C   LYS A 108      -1.406 -19.100 -26.013  1.00 96.23           C  
ATOM   1734  CB  LYS A 108       0.055 -19.006 -28.048  1.00 96.23           C  
ATOM   1735  HB2 LYS A 108      -0.833 -19.411 -28.533  1.00 96.23           H  
ATOM   1736  HB3 LYS A 108       0.705 -19.841 -27.787  1.00 96.23           H  
ATOM   1737  O   LYS A 108      -2.602 -18.850 -26.165  1.00 96.23           O  
ATOM   1738  CG  LYS A 108       0.764 -18.081 -29.043  1.00 96.23           C  
ATOM   1739  HG2 LYS A 108       1.575 -17.548 -28.547  1.00 96.23           H  
ATOM   1740  HG3 LYS A 108       0.053 -17.351 -29.429  1.00 96.23           H  
ATOM   1741  CD  LYS A 108       1.326 -18.917 -30.196  1.00 96.23           C  
ATOM   1742  HD2 LYS A 108       1.996 -19.671 -29.783  1.00 96.23           H  
ATOM   1743  HD3 LYS A 108       0.506 -19.411 -30.717  1.00 96.23           H  
ATOM   1744  CE  LYS A 108       2.105 -18.024 -31.159  1.00 96.23           C  
ATOM   1745  HE2 LYS A 108       2.863 -17.493 -30.584  1.00 96.23           H  
ATOM   1746  HE3 LYS A 108       1.424 -17.288 -31.589  1.00 96.23           H  
ATOM   1747  NZ  LYS A 108       2.751 -18.834 -32.218  1.00 96.23           N  
ATOM   1748  HZ1 LYS A 108       2.060 -19.350 -32.745  1.00 96.23           H  
ATOM   1749  HZ2 LYS A 108       3.289 -18.245 -32.837  1.00 96.23           H  
ATOM   1750  HZ3 LYS A 108       3.384 -19.492 -31.786  1.00 96.23           H  
ATOM   1751  N   GLU A 109      -0.976 -20.045 -25.179  1.00 95.54           N  
ATOM   1752  H   GLU A 109       0.017 -20.214 -25.095  1.00 95.54           H  
ATOM   1753  CA  GLU A 109      -1.889 -20.830 -24.342  1.00 95.54           C  
ATOM   1754  HA  GLU A 109      -2.650 -21.275 -24.983  1.00 95.54           H  
ATOM   1755  C   GLU A 109      -2.615 -19.942 -23.321  1.00 95.54           C  
ATOM   1756  CB  GLU A 109      -1.125 -21.971 -23.655  1.00 95.54           C  
ATOM   1757  HB2 GLU A 109      -0.579 -22.533 -24.413  1.00 95.54           H  
ATOM   1758  HB3 GLU A 109      -0.418 -21.566 -22.931  1.00 95.54           H  
ATOM   1759  O   GLU A 109      -3.842 -20.008 -23.196  1.00 95.54           O  
ATOM   1760  CG  GLU A 109      -2.114 -22.905 -22.941  1.00 95.54           C  
ATOM   1761  HG2 GLU A 109      -2.829 -23.286 -23.671  1.00 95.54           H  
ATOM   1762  HG3 GLU A 109      -2.671 -22.329 -22.203  1.00 95.54           H  
ATOM   1763  CD  GLU A 109      -1.455 -24.088 -22.226  1.00 95.54           C  
ATOM   1764  OE1 GLU A 109      -2.088 -24.555 -21.243  1.00 95.54           O  
ATOM   1765  OE2 GLU A 109      -0.379 -24.528 -22.666  1.00 95.54           O  
ATOM   1766  N   VAL A 110      -1.887 -19.045 -22.646  1.00 95.20           N  
ATOM   1767  H   VAL A 110      -0.884 -19.069 -22.763  1.00 95.20           H  
ATOM   1768  CA  VAL A 110      -2.476 -18.071 -21.712  1.00 95.20           C  
ATOM   1769  HA  VAL A 110      -3.024 -18.614 -20.942  1.00 95.20           H  
ATOM   1770  C   VAL A 110      -3.485 -17.165 -22.420  1.00 95.20           C  
ATOM   1771  CB  VAL A 110      -1.376 -17.241 -21.023  1.00 95.20           C  
ATOM   1772  HB  VAL A 110      -0.716 -16.813 -21.778  1.00 95.20           H  
ATOM   1773  O   VAL A 110      -4.592 -16.967 -21.918  1.00 95.20           O  
ATOM   1774  CG1 VAL A 110      -1.951 -16.092 -20.182  1.00 95.20           C  
ATOM   1775 HG11 VAL A 110      -1.149 -15.600 -19.632  1.00 95.20           H  
ATOM   1776 HG12 VAL A 110      -2.687 -16.474 -19.475  1.00 95.20           H  
ATOM   1777 HG13 VAL A 110      -2.418 -15.348 -20.827  1.00 95.20           H  
ATOM   1778  CG2 VAL A 110      -0.545 -18.127 -20.087  1.00 95.20           C  
ATOM   1779 HG21 VAL A 110       0.248 -17.539 -19.625  1.00 95.20           H  
ATOM   1780 HG22 VAL A 110      -1.178 -18.552 -19.308  1.00 95.20           H  
ATOM   1781 HG23 VAL A 110      -0.079 -18.939 -20.644  1.00 95.20           H  
ATOM   1782  N   GLN A 111      -3.148 -16.654 -23.608  1.00 95.24           N  
ATOM   1783  H   GLN A 111      -2.225 -16.850 -23.970  1.00 95.24           H  
ATOM   1784  CA  GLN A 111      -4.063 -15.835 -24.410  1.00 95.24           C  
ATOM   1785  HA  GLN A 111      -4.356 -14.962 -23.826  1.00 95.24           H  
ATOM   1786  C   GLN A 111      -5.357 -16.585 -24.766  1.00 95.24           C  
ATOM   1787  CB  GLN A 111      -3.344 -15.361 -25.681  1.00 95.24           C  
ATOM   1788  HB2 GLN A 111      -4.082 -14.982 -26.388  1.00 95.24           H  
ATOM   1789  HB3 GLN A 111      -2.833 -16.206 -26.143  1.00 95.24           H  
ATOM   1790  O   GLN A 111      -6.440 -15.998 -24.706  1.00 95.24           O  
ATOM   1791  CG  GLN A 111      -2.340 -14.236 -25.393  1.00 95.24           C  
ATOM   1792  HG2 GLN A 111      -1.654 -14.532 -24.599  1.00 95.24           H  
ATOM   1793  HG3 GLN A 111      -2.890 -13.362 -25.044  1.00 95.24           H  
ATOM   1794  CD  GLN A 111      -1.517 -13.839 -26.617  1.00 95.24           C  
ATOM   1795  NE2 GLN A 111      -0.894 -12.681 -26.591  1.00 95.24           N  
ATOM   1796 HE21 GLN A 111      -0.934 -12.096 -25.769  1.00 95.24           H  
ATOM   1797 HE22 GLN A 111      -0.351 -12.454 -27.412  1.00 95.24           H  
ATOM   1798  OE1 GLN A 111      -1.415 -14.530 -27.619  1.00 95.24           O  
ATOM   1799  N   SER A 112      -5.271 -17.885 -25.071  1.00 93.26           N  
ATOM   1800  H   SER A 112      -4.354 -18.305 -25.123  1.00 93.26           H  
ATOM   1801  CA  SER A 112      -6.445 -18.731 -25.323  1.00 93.26           C  
ATOM   1802  HA  SER A 112      -7.051 -18.264 -26.099  1.00 93.26           H  
ATOM   1803  C   SER A 112      -7.323 -18.888 -24.077  1.00 93.26           C  
ATOM   1804  CB  SER A 112      -6.002 -20.104 -25.835  1.00 93.26           C  
ATOM   1805  HB2 SER A 112      -5.329 -19.969 -26.681  1.00 93.26           H  
ATOM   1806  HB3 SER A 112      -5.474 -20.649 -25.052  1.00 93.26           H  
ATOM   1807  O   SER A 112      -8.542 -18.731 -24.158  1.00 93.26           O  
ATOM   1808  OG  SER A 112      -7.125 -20.852 -26.260  1.00 93.26           O  
ATOM   1809  HG  SER A 112      -7.610 -21.176 -25.498  1.00 93.26           H  
ATOM   1810  N   LYS A 113      -6.721 -19.133 -22.907  1.00 92.76           N  
ATOM   1811  H   LYS A 113      -5.719 -19.258 -22.904  1.00 92.76           H  
ATOM   1812  CA  LYS A 113      -7.457 -19.263 -21.636  1.00 92.76           C  
ATOM   1813  HA  LYS A 113      -8.253 -19.999 -21.755  1.00 92.76           H  
ATOM   1814  C   LYS A 113      -8.150 -17.959 -21.236  1.00 92.76           C  
ATOM   1815  CB  LYS A 113      -6.509 -19.743 -20.525  1.00 92.76           C  
ATOM   1816  HB2 LYS A 113      -5.627 -19.103 -20.498  1.00 92.76           H  
ATOM   1817  HB3 LYS A 113      -7.021 -19.665 -19.566  1.00 92.76           H  
ATOM   1818  O   LYS A 113      -9.311 -17.978 -20.840  1.00 92.76           O  
ATOM   1819  CG  LYS A 113      -6.083 -21.205 -20.727  1.00 92.76           C  
ATOM   1820  HG2 LYS A 113      -5.625 -21.318 -21.710  1.00 92.76           H  
ATOM   1821  HG3 LYS A 113      -6.966 -21.843 -20.683  1.00 92.76           H  
ATOM   1822  CD  LYS A 113      -5.077 -21.657 -19.658  1.00 92.76           C  
ATOM   1823  HD2 LYS A 113      -4.213 -20.994 -19.689  1.00 92.76           H  
ATOM   1824  HD3 LYS A 113      -5.537 -21.616 -18.671  1.00 92.76           H  
ATOM   1825  CE  LYS A 113      -4.635 -23.090 -19.980  1.00 92.76           C  
ATOM   1826  HE2 LYS A 113      -5.469 -23.777 -19.840  1.00 92.76           H  
ATOM   1827  HE3 LYS A 113      -4.365 -23.123 -21.036  1.00 92.76           H  
ATOM   1828  NZ  LYS A 113      -3.453 -23.531 -19.202  1.00 92.76           N  
ATOM   1829  HZ1 LYS A 113      -2.979 -24.237 -19.747  1.00 92.76           H  
ATOM   1830  HZ2 LYS A 113      -2.753 -22.804 -19.153  1.00 92.76           H  
ATOM   1831  HZ3 LYS A 113      -3.678 -23.895 -18.287  1.00 92.76           H  
ATOM   1832  N   ILE A 114      -7.486 -16.812 -21.405  1.00 90.24           N  
ATOM   1833  H   ILE A 114      -6.524 -16.864 -21.707  1.00 90.24           H  
ATOM   1834  CA  ILE A 114      -8.096 -15.489 -21.174  1.00 90.24           C  
ATOM   1835  HA  ILE A 114      -8.456 -15.440 -20.146  1.00 90.24           H  
ATOM   1836  C   ILE A 114      -9.317 -15.291 -22.080  1.00 90.24           C  
ATOM   1837  CB  ILE A 114      -7.048 -14.369 -21.379  1.00 90.24           C  
ATOM   1838  HB  ILE A 114      -6.524 -14.554 -22.316  1.00 90.24           H  
ATOM   1839  O   ILE A 114     -10.347 -14.783 -21.636  1.00 90.24           O  
ATOM   1840  CG1 ILE A 114      -6.023 -14.397 -20.223  1.00 90.24           C  
ATOM   1841 HG12 ILE A 114      -6.515 -14.105 -19.295  1.00 90.24           H  
ATOM   1842 HG13 ILE A 114      -5.651 -15.413 -20.091  1.00 90.24           H  
ATOM   1843  CG2 ILE A 114      -7.709 -12.977 -21.471  1.00 90.24           C  
ATOM   1844 HG21 ILE A 114      -8.347 -12.916 -22.352  1.00 90.24           H  
ATOM   1845 HG22 ILE A 114      -8.305 -12.786 -20.578  1.00 90.24           H  
ATOM   1846 HG23 ILE A 114      -6.955 -12.197 -21.571  1.00 90.24           H  
ATOM   1847  CD1 ILE A 114      -4.807 -13.489 -20.448  1.00 90.24           C  
ATOM   1848 HD11 ILE A 114      -4.353 -13.709 -21.414  1.00 90.24           H  
ATOM   1849 HD12 ILE A 114      -5.093 -12.439 -20.404  1.00 90.24           H  
ATOM   1850 HD13 ILE A 114      -4.074 -13.676 -19.662  1.00 90.24           H  
ATOM   1851  N   HIS A 115      -9.234 -15.712 -23.345  1.00 85.97           N  
ATOM   1852  H   HIS A 115      -8.368 -16.119 -23.671  1.00 85.97           H  
ATOM   1853  CA  HIS A 115     -10.363 -15.628 -24.267  1.00 85.97           C  
ATOM   1854  HA  HIS A 115     -10.702 -14.592 -24.292  1.00 85.97           H  
ATOM   1855  C   HIS A 115     -11.563 -16.476 -23.809  1.00 85.97           C  
ATOM   1856  CB  HIS A 115      -9.890 -16.006 -25.675  1.00 85.97           C  
ATOM   1857  HB2 HIS A 115      -9.526 -17.033 -25.678  1.00 85.97           H  
ATOM   1858  HB3 HIS A 115      -9.062 -15.358 -25.960  1.00 85.97           H  
ATOM   1859  O   HIS A 115     -12.702 -16.023 -23.934  1.00 85.97           O  
ATOM   1860  CG  HIS A 115     -10.976 -15.884 -26.709  1.00 85.97           C  
ATOM   1861  CD2 HIS A 115     -11.650 -16.915 -27.302  1.00 85.97           C  
ATOM   1862  HD2 HIS A 115     -11.477 -17.963 -27.108  1.00 85.97           H  
ATOM   1863  ND1 HIS A 115     -11.475 -14.716 -27.233  1.00 85.97           N  
ATOM   1864  HD1 HIS A 115     -11.162 -13.783 -27.004  1.00 85.97           H  
ATOM   1865  CE1 HIS A 115     -12.424 -15.034 -28.127  1.00 85.97           C  
ATOM   1866  HE1 HIS A 115     -12.984 -14.318 -28.711  1.00 85.97           H  
ATOM   1867  NE2 HIS A 115     -12.573 -16.369 -28.208  1.00 85.97           N  
ATOM   1868  N   GLU A 116     -11.338 -17.665 -23.242  1.00 85.91           N  
ATOM   1869  H   GLU A 116     -10.391 -18.010 -23.180  1.00 85.91           H  
ATOM   1870  CA  GLU A 116     -12.411 -18.471 -22.639  1.00 85.91           C  
ATOM   1871  HA  GLU A 116     -13.223 -18.581 -23.357  1.00 85.91           H  
ATOM   1872  C   GLU A 116     -13.023 -17.804 -21.403  1.00 85.91           C  
ATOM   1873  CB  GLU A 116     -11.914 -19.873 -22.268  1.00 85.91           C  
ATOM   1874  HB2 GLU A 116     -10.990 -19.804 -21.693  1.00 85.91           H  
ATOM   1875  HB3 GLU A 116     -12.674 -20.345 -21.646  1.00 85.91           H  
ATOM   1876  O   GLU A 116     -14.248 -17.715 -21.301  1.00 85.91           O  
ATOM   1877  CG  GLU A 116     -11.698 -20.754 -23.503  1.00 85.91           C  
ATOM   1878  HG2 GLU A 116     -10.843 -20.381 -24.066  1.00 85.91           H  
ATOM   1879  HG3 GLU A 116     -12.578 -20.676 -24.142  1.00 85.91           H  
ATOM   1880  CD  GLU A 116     -11.470 -22.227 -23.134  1.00 85.91           C  
ATOM   1881  OE1 GLU A 116     -11.771 -23.070 -24.008  1.00 85.91           O  
ATOM   1882  OE2 GLU A 116     -10.999 -22.493 -22.005  1.00 85.91           O  
ATOM   1883  N   VAL A 117     -12.198 -17.261 -20.504  1.00 81.23           N  
ATOM   1884  H   VAL A 117     -11.204 -17.392 -20.628  1.00 81.23           H  
ATOM   1885  CA  VAL A 117     -12.678 -16.539 -19.312  1.00 81.23           C  
ATOM   1886  HA  VAL A 117     -13.320 -17.205 -18.736  1.00 81.23           H  
ATOM   1887  C   VAL A 117     -13.533 -15.330 -19.704  1.00 81.23           C  
ATOM   1888  CB  VAL A 117     -11.495 -16.124 -18.415  1.00 81.23           C  
ATOM   1889  HB  VAL A 117     -10.762 -15.581 -19.011  1.00 81.23           H  
ATOM   1890  O   VAL A 117     -14.614 -15.129 -19.153  1.00 81.23           O  
ATOM   1891  CG1 VAL A 117     -11.935 -15.226 -17.251  1.00 81.23           C  
ATOM   1892 HG11 VAL A 117     -12.286 -14.264 -17.624  1.00 81.23           H  
ATOM   1893 HG12 VAL A 117     -12.733 -15.706 -16.685  1.00 81.23           H  
ATOM   1894 HG13 VAL A 117     -11.090 -15.037 -16.588  1.00 81.23           H  
ATOM   1895  CG2 VAL A 117     -10.820 -17.360 -17.806  1.00 81.23           C  
ATOM   1896 HG21 VAL A 117      -9.951 -17.057 -17.221  1.00 81.23           H  
ATOM   1897 HG22 VAL A 117     -10.487 -18.043 -18.588  1.00 81.23           H  
ATOM   1898 HG23 VAL A 117     -11.521 -17.888 -17.159  1.00 81.23           H  
ATOM   1899  N   ASN A 118     -13.115 -14.565 -20.715  1.00 78.90           N  
ATOM   1900  H   ASN A 118     -12.204 -14.755 -21.107  1.00 78.90           H  
ATOM   1901  CA  ASN A 118     -13.864 -13.399 -21.193  1.00 78.90           C  
ATOM   1902  HA  ASN A 118     -14.055 -12.738 -20.349  1.00 78.90           H  
ATOM   1903  C   ASN A 118     -15.242 -13.763 -21.776  1.00 78.90           C  
ATOM   1904  CB  ASN A 118     -13.002 -12.652 -22.224  1.00 78.90           C  
ATOM   1905  HB2 ASN A 118     -12.606 -13.361 -22.952  1.00 78.90           H  
ATOM   1906  HB3 ASN A 118     -13.623 -11.927 -22.749  1.00 78.90           H  
ATOM   1907  O   ASN A 118     -16.182 -12.969 -21.672  1.00 78.90           O  
ATOM   1908  CG  ASN A 118     -11.858 -11.880 -21.589  1.00 78.90           C  
ATOM   1909  ND2 ASN A 118     -10.840 -11.550 -22.349  1.00 78.90           N  
ATOM   1910 HD21 ASN A 118     -10.785 -11.866 -23.306  1.00 78.90           H  
ATOM   1911 HD22 ASN A 118     -10.101 -11.052 -21.874  1.00 78.90           H  
ATOM   1912  OD1 ASN A 118     -11.869 -11.521 -20.427  1.00 78.90           O  
ATOM   1913  N   LYS A 119     -15.397 -14.965 -22.354  1.00 75.50           N  
ATOM   1914  H   LYS A 119     -14.598 -15.582 -22.391  1.00 75.50           H  
ATOM   1915  CA  LYS A 119     -16.712 -15.472 -22.787  1.00 75.50           C  
ATOM   1916  HA  LYS A 119     -17.220 -14.706 -23.374  1.00 75.50           H  
ATOM   1917  C   LYS A 119     -17.629 -15.763 -21.601  1.00 75.50           C  
ATOM   1918  CB  LYS A 119     -16.564 -16.742 -23.635  1.00 75.50           C  
ATOM   1919  HB2 LYS A 119     -17.544 -17.206 -23.741  1.00 75.50           H  
ATOM   1920  HB3 LYS A 119     -15.911 -17.453 -23.128  1.00 75.50           H  
ATOM   1921  O   LYS A 119     -18.823 -15.494 -21.686  1.00 75.50           O  
ATOM   1922  CG  LYS A 119     -16.026 -16.447 -25.035  1.00 75.50           C  
ATOM   1923  HG2 LYS A 119     -15.071 -15.927 -24.962  1.00 75.50           H  
ATOM   1924  HG3 LYS A 119     -16.735 -15.811 -25.565  1.00 75.50           H  
ATOM   1925  CD  LYS A 119     -15.837 -17.758 -25.803  1.00 75.50           C  
ATOM   1926  HD2 LYS A 119     -15.129 -18.384 -25.260  1.00 75.50           H  
ATOM   1927  HD3 LYS A 119     -16.789 -18.281 -25.899  1.00 75.50           H  
ATOM   1928  CE  LYS A 119     -15.280 -17.414 -27.179  1.00 75.50           C  
ATOM   1929  HE2 LYS A 119     -16.045 -16.908 -27.768  1.00 75.50           H  
ATOM   1930  HE3 LYS A 119     -14.466 -16.707 -27.018  1.00 75.50           H  
ATOM   1931  NZ  LYS A 119     -14.760 -18.606 -27.889  1.00 75.50           N  
ATOM   1932  HZ1 LYS A 119     -14.204 -18.299 -28.674  1.00 75.50           H  
ATOM   1933  HZ2 LYS A 119     -15.508 -19.212 -28.195  1.00 75.50           H  
ATOM   1934  HZ3 LYS A 119     -14.145 -19.122 -27.277  1.00 75.50           H  
ATOM   1935  N   LEU A 120     -17.080 -16.291 -20.508  1.00 71.07           N  
ATOM   1936  H   LEU A 120     -16.088 -16.481 -20.518  1.00 71.07           H  
ATOM   1937  CA  LEU A 120     -17.841 -16.627 -19.302  1.00 71.07           C  
ATOM   1938  HA  LEU A 120     -18.762 -17.134 -19.590  1.00 71.07           H  
ATOM   1939  C   LEU A 120     -18.268 -15.380 -18.514  1.00 71.07           C  
ATOM   1940  CB  LEU A 120     -16.998 -17.576 -18.432  1.00 71.07           C  
ATOM   1941  HB2 LEU A 120     -16.036 -17.104 -18.232  1.00 71.07           H  
ATOM   1942  HB3 LEU A 120     -17.498 -17.714 -17.473  1.00 71.07           H  
ATOM   1943  O   LEU A 120     -19.358 -15.359 -17.946  1.00 71.07           O  
ATOM   1944  CG  LEU A 120     -16.758 -18.960 -19.065  1.00 71.07           C  
ATOM   1945  HG  LEU A 120     -16.410 -18.847 -20.091  1.00 71.07           H  
ATOM   1946  CD1 LEU A 120     -15.682 -19.709 -18.280  1.00 71.07           C  
ATOM   1947 HD11 LEU A 120     -15.502 -20.682 -18.738  1.00 71.07           H  
ATOM   1948 HD12 LEU A 120     -15.995 -19.846 -17.245  1.00 71.07           H  
ATOM   1949 HD13 LEU A 120     -14.751 -19.143 -18.305  1.00 71.07           H  
ATOM   1950  CD2 LEU A 120     -18.033 -19.807 -19.070  1.00 71.07           C  
ATOM   1951 HD21 LEU A 120     -18.420 -19.908 -18.056  1.00 71.07           H  
ATOM   1952 HD22 LEU A 120     -17.811 -20.797 -19.468  1.00 71.07           H  
ATOM   1953 HD23 LEU A 120     -18.791 -19.343 -19.702  1.00 71.07           H  
ATOM   1954  N   LEU A 121     -17.448 -14.324 -18.532  1.00 66.83           N  
ATOM   1955  H   LEU A 121     -16.542 -14.450 -18.961  1.00 66.83           H  
ATOM   1956  CA  LEU A 121     -17.680 -13.090 -17.775  1.00 66.83           C  
ATOM   1957  HA  LEU A 121     -17.699 -13.351 -16.717  1.00 66.83           H  
ATOM   1958  C   LEU A 121     -19.026 -12.408 -18.095  1.00 66.83           C  
ATOM   1959  CB  LEU A 121     -16.485 -12.151 -18.039  1.00 66.83           C  
ATOM   1960  HB2 LEU A 121     -15.562 -12.699 -17.848  1.00 66.83           H  
ATOM   1961  HB3 LEU A 121     -16.493 -11.870 -19.092  1.00 66.83           H  
ATOM   1962  O   LEU A 121     -19.625 -11.803 -17.214  1.00 66.83           O  
ATOM   1963  CG  LEU A 121     -16.466 -10.864 -17.190  1.00 66.83           C  
ATOM   1964  HG  LEU A 121     -17.370 -10.286 -17.378  1.00 66.83           H  
ATOM   1965  CD1 LEU A 121     -16.361 -11.161 -15.694  1.00 66.83           C  
ATOM   1966 HD11 LEU A 121     -16.230 -10.231 -15.142  1.00 66.83           H  
ATOM   1967 HD12 LEU A 121     -15.518 -11.823 -15.494  1.00 66.83           H  
ATOM   1968 HD13 LEU A 121     -17.288 -11.622 -15.352  1.00 66.83           H  
ATOM   1969  CD2 LEU A 121     -15.266 -10.007 -17.593  1.00 66.83           C  
ATOM   1970 HD21 LEU A 121     -15.331  -9.757 -18.652  1.00 66.83           H  
ATOM   1971 HD22 LEU A 121     -14.338 -10.546 -17.406  1.00 66.83           H  
ATOM   1972 HD23 LEU A 121     -15.267  -9.081 -17.017  1.00 66.83           H  
ATOM   1973  N   HIS A 122     -19.539 -12.548 -19.323  1.00 60.51           N  
ATOM   1974  H   HIS A 122     -19.041 -13.128 -19.983  1.00 60.51           H  
ATOM   1975  CA  HIS A 122     -20.787 -11.902 -19.761  1.00 60.51           C  
ATOM   1976  HA  HIS A 122     -20.748 -10.850 -19.481  1.00 60.51           H  
ATOM   1977  C   HIS A 122     -22.060 -12.465 -19.109  1.00 60.51           C  
ATOM   1978  CB  HIS A 122     -20.888 -11.988 -21.291  1.00 60.51           C  
ATOM   1979  HB2 HIS A 122     -21.915 -11.784 -21.591  1.00 60.51           H  
ATOM   1980  HB3 HIS A 122     -20.644 -12.998 -21.623  1.00 60.51           H  
ATOM   1981  O   HIS A 122     -23.118 -11.849 -19.219  1.00 60.51           O  
ATOM   1982  CG  HIS A 122     -20.001 -10.995 -21.995  1.00 60.51           C  
ATOM   1983  CD2 HIS A 122     -20.418  -9.857 -22.634  1.00 60.51           C  
ATOM   1984  HD2 HIS A 122     -21.440  -9.521 -22.727  1.00 60.51           H  
ATOM   1985  ND1 HIS A 122     -18.626 -11.034 -22.088  1.00 60.51           N  
ATOM   1986  HD1 HIS A 122     -18.008 -11.748 -21.730  1.00 60.51           H  
ATOM   1987  CE1 HIS A 122     -18.231  -9.940 -22.759  1.00 60.51           C  
ATOM   1988  HE1 HIS A 122     -17.204  -9.691 -22.982  1.00 60.51           H  
ATOM   1989  NE2 HIS A 122     -19.287  -9.200 -23.128  1.00 60.51           N  
ATOM   1990  N   PHE A 123     -21.981 -13.620 -18.444  1.00 60.97           N  
ATOM   1991  H   PHE A 123     -21.084 -14.078 -18.371  1.00 60.97           H  
ATOM   1992  CA  PHE A 123     -23.135 -14.262 -17.807  1.00 60.97           C  
ATOM   1993  HA  PHE A 123     -24.053 -13.824 -18.197  1.00 60.97           H  
ATOM   1994  C   PHE A 123     -23.194 -14.053 -16.292  1.00 60.97           C  
ATOM   1995  CB  PHE A 123     -23.144 -15.749 -18.173  1.00 60.97           C  
ATOM   1996  HB2 PHE A 123     -22.198 -16.201 -17.874  1.00 60.97           H  
ATOM   1997  HB3 PHE A 123     -23.935 -16.250 -17.615  1.00 60.97           H  
ATOM   1998  O   PHE A 123     -24.138 -14.522 -15.654  1.00 60.97           O  
ATOM   1999  CG  PHE A 123     -23.389 -15.996 -19.646  1.00 60.97           C  
ATOM   2000  CD1 PHE A 123     -24.696 -15.909 -20.160  1.00 60.97           C  
ATOM   2001  HD1 PHE A 123     -25.518 -15.671 -19.501  1.00 60.97           H  
ATOM   2002  CD2 PHE A 123     -22.315 -16.284 -20.507  1.00 60.97           C  
ATOM   2003  HD2 PHE A 123     -21.307 -16.327 -20.120  1.00 60.97           H  
ATOM   2004  CE1 PHE A 123     -24.932 -16.122 -21.529  1.00 60.97           C  
ATOM   2005  HE1 PHE A 123     -25.936 -16.050 -21.921  1.00 60.97           H  
ATOM   2006  CE2 PHE A 123     -22.550 -16.498 -21.876  1.00 60.97           C  
ATOM   2007  HE2 PHE A 123     -21.719 -16.707 -22.534  1.00 60.97           H  
ATOM   2008  CZ  PHE A 123     -23.858 -16.421 -22.387  1.00 60.97           C  
ATOM   2009  HZ  PHE A 123     -24.036 -16.578 -23.440  1.00 60.97           H  
ATOM   2010  N   LEU A 124     -22.204 -13.380 -15.697  1.00 65.87           N  
ATOM   2011  H   LEU A 124     -21.496 -12.931 -16.260  1.00 65.87           H  
ATOM   2012  CA  LEU A 124     -22.186 -13.179 -14.254  1.00 65.87           C  
ATOM   2013  HA  LEU A 124     -22.571 -14.094 -13.805  1.00 65.87           H  
ATOM   2014  C   LEU A 124     -23.121 -12.027 -13.850  1.00 65.87           C  
ATOM   2015  CB  LEU A 124     -20.750 -12.997 -13.741  1.00 65.87           C  
ATOM   2016  HB2 LEU A 124     -20.792 -12.760 -12.678  1.00 65.87           H  
ATOM   2017  HB3 LEU A 124     -20.299 -12.148 -14.255  1.00 65.87           H  
ATOM   2018  O   LEU A 124     -23.136 -10.988 -14.515  1.00 65.87           O  
ATOM   2019  CG  LEU A 124     -19.858 -14.239 -13.934  1.00 65.87           C  
ATOM   2020  HG  LEU A 124     -19.746 -14.445 -14.999  1.00 65.87           H  
ATOM   2021  CD1 LEU A 124     -18.471 -13.970 -13.352  1.00 65.87           C  
ATOM   2022 HD11 LEU A 124     -18.539 -13.829 -12.273  1.00 65.87           H  
ATOM   2023 HD12 LEU A 124     -18.055 -13.067 -13.799  1.00 65.87           H  
ATOM   2024 HD13 LEU A 124     -17.809 -14.808 -13.568  1.00 65.87           H  
ATOM   2025  CD2 LEU A 124     -20.408 -15.493 -13.242  1.00 65.87           C  
ATOM   2026 HD21 LEU A 124     -19.673 -16.296 -13.298  1.00 65.87           H  
ATOM   2027 HD22 LEU A 124     -20.627 -15.277 -12.196  1.00 65.87           H  
ATOM   2028 HD23 LEU A 124     -21.312 -15.834 -13.747  1.00 65.87           H  
ATOM   2029  N   PRO A 125     -23.892 -12.181 -12.757  1.00 70.20           N  
ATOM   2030  CA  PRO A 125     -24.630 -11.074 -12.165  1.00 70.20           C  
ATOM   2031  HA  PRO A 125     -25.402 -10.742 -12.859  1.00 70.20           H  
ATOM   2032  C   PRO A 125     -23.663  -9.932 -11.853  1.00 70.20           C  
ATOM   2033  CB  PRO A 125     -25.272 -11.623 -10.883  1.00 70.20           C  
ATOM   2034  HB2 PRO A 125     -24.671 -11.363 -10.011  1.00 70.20           H  
ATOM   2035  HB3 PRO A 125     -26.290 -11.252 -10.757  1.00 70.20           H  
ATOM   2036  O   PRO A 125     -22.639 -10.158 -11.208  1.00 70.20           O  
ATOM   2037  CG  PRO A 125     -25.248 -13.138 -11.067  1.00 70.20           C  
ATOM   2038  HG2 PRO A 125     -26.144 -13.453 -11.601  1.00 70.20           H  
ATOM   2039  HG3 PRO A 125     -25.167 -13.661 -10.114  1.00 70.20           H  
ATOM   2040  CD  PRO A 125     -24.028 -13.378 -11.946  1.00 70.20           C  
ATOM   2041  HD2 PRO A 125     -23.140 -13.499 -11.327  1.00 70.20           H  
ATOM   2042  HD3 PRO A 125     -24.197 -14.265 -12.557  1.00 70.20           H  
ATOM   2043  N   VAL A 126     -23.980  -8.717 -12.301  1.00 77.58           N  
ATOM   2044  H   VAL A 126     -24.818  -8.598 -12.851  1.00 77.58           H  
ATOM   2045  CA  VAL A 126     -23.198  -7.531 -11.935  1.00 77.58           C  
ATOM   2046  HA  VAL A 126     -22.151  -7.729 -12.165  1.00 77.58           H  
ATOM   2047  C   VAL A 126     -23.380  -7.308 -10.431  1.00 77.58           C  
ATOM   2048  CB  VAL A 126     -23.615  -6.288 -12.743  1.00 77.58           C  
ATOM   2049  HB  VAL A 126     -24.664  -6.062 -12.554  1.00 77.58           H  
ATOM   2050  O   VAL A 126     -24.521  -7.109  -9.999  1.00 77.58           O  
ATOM   2051  CG1 VAL A 126     -22.767  -5.066 -12.367  1.00 77.58           C  
ATOM   2052 HG11 VAL A 126     -22.942  -4.794 -11.326  1.00 77.58           H  
ATOM   2053 HG12 VAL A 126     -23.045  -4.215 -12.987  1.00 77.58           H  
ATOM   2054 HG13 VAL A 126     -21.707  -5.283 -12.506  1.00 77.58           H  
ATOM   2055  CG2 VAL A 126     -23.434  -6.532 -14.249  1.00 77.58           C  
ATOM   2056 HG21 VAL A 126     -24.072  -7.350 -14.582  1.00 77.58           H  
ATOM   2057 HG22 VAL A 126     -22.395  -6.783 -14.464  1.00 77.58           H  
ATOM   2058 HG23 VAL A 126     -23.708  -5.635 -14.804  1.00 77.58           H  
ATOM   2059  N   PRO A 127     -22.308  -7.362  -9.620  1.00 88.55           N  
ATOM   2060  CA  PRO A 127     -22.422  -7.104  -8.193  1.00 88.55           C  
ATOM   2061  HA  PRO A 127     -23.115  -7.833  -7.773  1.00 88.55           H  
ATOM   2062  C   PRO A 127     -22.925  -5.674  -7.951  1.00 88.55           C  
ATOM   2063  CB  PRO A 127     -21.029  -7.337  -7.603  1.00 88.55           C  
ATOM   2064  HB2 PRO A 127     -20.506  -6.387  -7.498  1.00 88.55           H  
ATOM   2065  HB3 PRO A 127     -21.082  -7.854  -6.645  1.00 88.55           H  
ATOM   2066  O   PRO A 127     -22.572  -4.764  -8.709  1.00 88.55           O  
ATOM   2067  CG  PRO A 127     -20.320  -8.195  -8.647  1.00 88.55           C  
ATOM   2068  HG2 PRO A 127     -19.240  -8.047  -8.629  1.00 88.55           H  
ATOM   2069  HG3 PRO A 127     -20.568  -9.245  -8.489  1.00 88.55           H  
ATOM   2070  CD  PRO A 127     -20.938  -7.718  -9.956  1.00 88.55           C  
ATOM   2071  HD2 PRO A 127     -20.875  -8.515 -10.697  1.00 88.55           H  
ATOM   2072  HD3 PRO A 127     -20.413  -6.831 -10.311  1.00 88.55           H  
ATOM   2073  N   PRO A 128     -23.751  -5.441  -6.921  1.00 92.08           N  
ATOM   2074  CA  PRO A 128     -24.278  -4.112  -6.644  1.00 92.08           C  
ATOM   2075  HA  PRO A 128     -24.773  -3.716  -7.531  1.00 92.08           H  
ATOM   2076  C   PRO A 128     -23.152  -3.155  -6.224  1.00 92.08           C  
ATOM   2077  CB  PRO A 128     -25.309  -4.334  -5.537  1.00 92.08           C  
ATOM   2078  HB2 PRO A 128     -26.272  -4.584  -5.981  1.00 92.08           H  
ATOM   2079  HB3 PRO A 128     -25.402  -3.461  -4.890  1.00 92.08           H  
ATOM   2080  O   PRO A 128     -22.195  -3.558  -5.572  1.00 92.08           O  
ATOM   2081  CG  PRO A 128     -24.766  -5.547  -4.779  1.00 92.08           C  
ATOM   2082  HG2 PRO A 128     -23.980  -5.233  -4.092  1.00 92.08           H  
ATOM   2083  HG3 PRO A 128     -25.552  -6.084  -4.248  1.00 92.08           H  
ATOM   2084  CD  PRO A 128     -24.160  -6.392  -5.897  1.00 92.08           C  
ATOM   2085  HD2 PRO A 128     -23.310  -6.961  -5.520  1.00 92.08           H  
ATOM   2086  HD3 PRO A 128     -24.916  -7.064  -6.304  1.00 92.08           H  
ATOM   2087  N   THR A 129     -23.256  -1.868  -6.548  1.00 91.21           N  
ATOM   2088  H   THR A 129     -24.025  -1.546  -7.118  1.00 91.21           H  
ATOM   2089  CA  THR A 129     -22.285  -0.854  -6.086  1.00 91.21           C  
ATOM   2090  HA  THR A 129     -21.271  -1.241  -6.190  1.00 91.21           H  
ATOM   2091  C   THR A 129     -22.470  -0.487  -4.610  1.00 91.21           C  
ATOM   2092  CB  THR A 129     -22.399   0.424  -6.926  1.00 91.21           C  
ATOM   2093  HB  THR A 129     -21.809   1.216  -6.464  1.00 91.21           H  
ATOM   2094  O   THR A 129     -21.533  -0.033  -3.963  1.00 91.21           O  
ATOM   2095  CG2 THR A 129     -21.919   0.232  -8.365  1.00 91.21           C  
ATOM   2096 HG21 THR A 129     -20.844   0.053  -8.368  1.00 91.21           H  
ATOM   2097 HG22 THR A 129     -22.117   1.136  -8.941  1.00 91.21           H  
ATOM   2098 HG23 THR A 129     -22.429  -0.611  -8.831  1.00 91.21           H  
ATOM   2099  OG1 THR A 129     -23.750   0.831  -6.993  1.00 91.21           O  
ATOM   2100  HG1 THR A 129     -23.746   1.789  -7.053  1.00 91.21           H  
ATOM   2101  N   SER A 130     -23.678  -0.686  -4.078  1.00 93.63           N  
ATOM   2102  H   SER A 130     -24.379  -1.104  -4.672  1.00 93.63           H  
ATOM   2103  CA  SER A 130     -24.098  -0.346  -2.715  1.00 93.63           C  
ATOM   2104  HA  SER A 130     -23.276  -0.520  -2.021  1.00 93.63           H  
ATOM   2105  C   SER A 130     -25.289  -1.222  -2.301  1.00 93.63           C  
ATOM   2106  CB  SER A 130     -24.463   1.147  -2.688  1.00 93.63           C  
ATOM   2107  HB2 SER A 130     -25.151   1.367  -3.504  1.00 93.63           H  
ATOM   2108  HB3 SER A 130     -23.556   1.733  -2.838  1.00 93.63           H  
ATOM   2109  O   SER A 130     -25.918  -1.870  -3.140  1.00 93.63           O  
ATOM   2110  OG  SER A 130     -25.068   1.538  -1.470  1.00 93.63           O  
ATOM   2111  HG  SER A 130     -24.938   2.486  -1.394  1.00 93.63           H  
ATOM   2112  N   CYS A 131     -25.666  -1.208  -1.022  1.00 96.10           N  
ATOM   2113  H   CYS A 131     -25.153  -0.613  -0.387  1.00 96.10           H  
ATOM   2114  CA  CYS A 131     -26.857  -1.901  -0.526  1.00 96.10           C  
ATOM   2115  HA  CYS A 131     -26.816  -2.934  -0.871  1.00 96.10           H  
ATOM   2116  C   CYS A 131     -28.184  -1.316  -1.040  1.00 96.10           C  
ATOM   2117  CB  CYS A 131     -26.827  -1.924   1.002  1.00 96.10           C  
ATOM   2118  HB2 CYS A 131     -27.792  -2.265   1.378  1.00 96.10           H  
ATOM   2119  HB3 CYS A 131     -26.667  -0.912   1.375  1.00 96.10           H  
ATOM   2120  O   CYS A 131     -29.219  -1.954  -0.859  1.00 96.10           O  
ATOM   2121  SG  CYS A 131     -25.554  -3.013   1.677  1.00 96.10           S  
ATOM   2122  N   ARG A 132     -28.176  -0.145  -1.698  1.00 91.84           N  
ATOM   2123  H   ARG A 132     -27.282   0.320  -1.769  1.00 91.84           H  
ATOM   2124  CA  ARG A 132     -29.372   0.608  -2.133  1.00 91.84           C  
ATOM   2125  HA  ARG A 132     -29.838   1.049  -1.252  1.00 91.84           H  
ATOM   2126  C   ARG A 132     -30.461  -0.249  -2.793  1.00 91.84           C  
ATOM   2127  CB  ARG A 132     -28.925   1.761  -3.052  1.00 91.84           C  
ATOM   2128  HB2 ARG A 132     -28.206   2.377  -2.511  1.00 91.84           H  
ATOM   2129  HB3 ARG A 132     -28.429   1.353  -3.933  1.00 91.84           H  
ATOM   2130  O   ARG A 132     -31.621  -0.135  -2.420  1.00 91.84           O  
ATOM   2131  CG  ARG A 132     -30.098   2.651  -3.502  1.00 91.84           C  
ATOM   2132  HG2 ARG A 132     -30.773   2.062  -4.124  1.00 91.84           H  
ATOM   2133  HG3 ARG A 132     -30.654   3.004  -2.634  1.00 91.84           H  
ATOM   2134  CD  ARG A 132     -29.627   3.851  -4.333  1.00 91.84           C  
ATOM   2135  HD2 ARG A 132     -28.888   3.513  -5.059  1.00 91.84           H  
ATOM   2136  HD3 ARG A 132     -30.484   4.243  -4.880  1.00 91.84           H  
ATOM   2137  NE  ARG A 132     -29.081   4.941  -3.502  1.00 91.84           N  
ATOM   2138  HE  ARG A 132     -29.508   5.106  -2.601  1.00 91.84           H  
ATOM   2139  NH1 ARG A 132     -27.641   5.893  -5.037  1.00 91.84           N  
ATOM   2140 HH11 ARG A 132     -27.598   5.021  -5.546  1.00 91.84           H  
ATOM   2141 HH12 ARG A 132     -26.833   6.497  -5.086  1.00 91.84           H  
ATOM   2142  NH2 ARG A 132     -28.113   6.954  -3.168  1.00 91.84           N  
ATOM   2143 HH21 ARG A 132     -28.523   7.018  -2.247  1.00 91.84           H  
ATOM   2144 HH22 ARG A 132     -27.649   7.783  -3.511  1.00 91.84           H  
ATOM   2145  CZ  ARG A 132     -28.281   5.913  -3.909  1.00 91.84           C  
ATOM   2146  N   ASN A 133     -30.084  -1.115  -3.736  1.00 90.03           N  
ATOM   2147  H   ASN A 133     -29.097  -1.172  -3.942  1.00 90.03           H  
ATOM   2148  CA  ASN A 133     -31.022  -1.961  -4.492  1.00 90.03           C  
ATOM   2149  HA  ASN A 133     -32.036  -1.597  -4.326  1.00 90.03           H  
ATOM   2150  C   ASN A 133     -31.032  -3.427  -4.026  1.00 90.03           C  
ATOM   2151  CB  ASN A 133     -30.721  -1.821  -5.995  1.00 90.03           C  
ATOM   2152  HB2 ASN A 133     -29.686  -2.103  -6.185  1.00 90.03           H  
ATOM   2153  HB3 ASN A 133     -31.367  -2.494  -6.559  1.00 90.03           H  
ATOM   2154  O   ASN A 133     -31.619  -4.290  -4.682  1.00 90.03           O  
ATOM   2155  CG  ASN A 133     -30.977  -0.419  -6.514  1.00 90.03           C  
ATOM   2156  ND2 ASN A 133     -30.216   0.033  -7.482  1.00 90.03           N  
ATOM   2157 HD21 ASN A 133     -29.485  -0.536  -7.883  1.00 90.03           H  
ATOM   2158 HD22 ASN A 133     -30.433   0.966  -7.804  1.00 90.03           H  
ATOM   2159  OD1 ASN A 133     -31.854   0.294  -6.069  1.00 90.03           O  
ATOM   2160  N   VAL A 134     -30.367  -3.739  -2.911  1.00 92.75           N  
ATOM   2161  H   VAL A 134     -29.989  -2.995  -2.342  1.00 92.75           H  
ATOM   2162  CA  VAL A 134     -30.294  -5.104  -2.386  1.00 92.75           C  
ATOM   2163  HA  VAL A 134     -30.169  -5.790  -3.223  1.00 92.75           H  
ATOM   2164  C   VAL A 134     -31.609  -5.440  -1.690  1.00 92.75           C  
ATOM   2165  CB  VAL A 134     -29.076  -5.294  -1.466  1.00 92.75           C  
ATOM   2166  HB  VAL A 134     -29.108  -4.573  -0.649  1.00 92.75           H  
ATOM   2167  O   VAL A 134     -31.918  -4.938  -0.613  1.00 92.75           O  
ATOM   2168  CG1 VAL A 134     -29.038  -6.706  -0.866  1.00 92.75           C  
ATOM   2169 HG11 VAL A 134     -28.135  -6.821  -0.267  1.00 92.75           H  
ATOM   2170 HG12 VAL A 134     -29.894  -6.862  -0.210  1.00 92.75           H  
ATOM   2171 HG13 VAL A 134     -29.040  -7.456  -1.657  1.00 92.75           H  
ATOM   2172  CG2 VAL A 134     -27.784  -5.091  -2.269  1.00 92.75           C  
ATOM   2173 HG21 VAL A 134     -27.752  -4.091  -2.703  1.00 92.75           H  
ATOM   2174 HG22 VAL A 134     -26.924  -5.198  -1.607  1.00 92.75           H  
ATOM   2175 HG23 VAL A 134     -27.715  -5.829  -3.068  1.00 92.75           H  
ATOM   2176  N   SER A 135     -32.384  -6.325  -2.314  1.00 88.81           N  
ATOM   2177  H   SER A 135     -32.073  -6.678  -3.208  1.00 88.81           H  
ATOM   2178  CA  SER A 135     -33.637  -6.846  -1.765  1.00 88.81           C  
ATOM   2179  HA  SER A 135     -33.968  -6.214  -0.940  1.00 88.81           H  
ATOM   2180  C   SER A 135     -33.442  -8.266  -1.240  1.00 88.81           C  
ATOM   2181  CB  SER A 135     -34.732  -6.813  -2.832  1.00 88.81           C  
ATOM   2182  HB2 SER A 135     -35.629  -7.298  -2.446  1.00 88.81           H  
ATOM   2183  HB3 SER A 135     -34.397  -7.346  -3.722  1.00 88.81           H  
ATOM   2184  O   SER A 135     -32.988  -9.143  -1.969  1.00 88.81           O  
ATOM   2185  OG  SER A 135     -35.041  -5.476  -3.162  1.00 88.81           O  
ATOM   2186  HG  SER A 135     -34.235  -5.024  -3.424  1.00 88.81           H  
ATOM   2187  N   SER A 136     -33.822  -8.508   0.016  1.00 92.12           N  
ATOM   2188  H   SER A 136     -34.161  -7.736   0.572  1.00 92.12           H  
ATOM   2189  CA  SER A 136     -33.753  -9.824   0.662  1.00 92.12           C  
ATOM   2190  HA  SER A 136     -33.624 -10.587  -0.107  1.00 92.12           H  
ATOM   2191  C   SER A 136     -35.037 -10.119   1.448  1.00 92.12           C  
ATOM   2192  CB  SER A 136     -32.532  -9.880   1.586  1.00 92.12           C  
ATOM   2193  HB2 SER A 136     -31.635  -9.701   0.995  1.00 92.12           H  
ATOM   2194  HB3 SER A 136     -32.619  -9.101   2.343  1.00 92.12           H  
ATOM   2195  O   SER A 136     -35.672  -9.189   1.965  1.00 92.12           O  
ATOM   2196  OG  SER A 136     -32.423 -11.137   2.234  1.00 92.12           O  
ATOM   2197  HG  SER A 136     -31.603 -11.136   2.734  1.00 92.12           H  
ATOM   2198  N   PRO A 137     -35.461 -11.392   1.571  1.00 92.29           N  
ATOM   2199  CA  PRO A 137     -36.507 -11.771   2.518  1.00 92.29           C  
ATOM   2200  HA  PRO A 137     -37.398 -11.162   2.358  1.00 92.29           H  
ATOM   2201  C   PRO A 137     -36.062 -11.597   3.980  1.00 92.29           C  
ATOM   2202  CB  PRO A 137     -36.832 -13.232   2.190  1.00 92.29           C  
ATOM   2203  HB2 PRO A 137     -37.619 -13.265   1.437  1.00 92.29           H  
ATOM   2204  HB3 PRO A 137     -37.134 -13.797   3.072  1.00 92.29           H  
ATOM   2205  O   PRO A 137     -36.903 -11.373   4.848  1.00 92.29           O  
ATOM   2206  CG  PRO A 137     -35.535 -13.771   1.587  1.00 92.29           C  
ATOM   2207  HG2 PRO A 137     -34.853 -14.066   2.384  1.00 92.29           H  
ATOM   2208  HG3 PRO A 137     -35.717 -14.607   0.911  1.00 92.29           H  
ATOM   2209  CD  PRO A 137     -34.969 -12.561   0.849  1.00 92.29           C  
ATOM   2210  HD2 PRO A 137     -35.354 -12.540  -0.171  1.00 92.29           H  
ATOM   2211  HD3 PRO A 137     -33.880 -12.615   0.831  1.00 92.29           H  
ATOM   2212  N   GLN A 138     -34.758 -11.670   4.260  1.00 92.63           N  
ATOM   2213  H   GLN A 138     -34.105 -11.731   3.492  1.00 92.63           H  
ATOM   2214  CA  GLN A 138     -34.196 -11.511   5.603  1.00 92.63           C  
ATOM   2215  HA  GLN A 138     -34.892 -11.926   6.332  1.00 92.63           H  
ATOM   2216  C   GLN A 138     -33.987 -10.032   5.940  1.00 92.63           C  
ATOM   2217  CB  GLN A 138     -32.873 -12.280   5.708  1.00 92.63           C  
ATOM   2218  HB2 GLN A 138     -32.457 -12.130   6.704  1.00 92.63           H  
ATOM   2219  HB3 GLN A 138     -32.170 -11.879   4.978  1.00 92.63           H  
ATOM   2220  O   GLN A 138     -33.803  -9.214   5.045  1.00 92.63           O  
ATOM   2221  CG  GLN A 138     -33.043 -13.788   5.461  1.00 92.63           C  
ATOM   2222  HG2 GLN A 138     -33.723 -14.208   6.202  1.00 92.63           H  
ATOM   2223  HG3 GLN A 138     -33.468 -13.951   4.471  1.00 92.63           H  
ATOM   2224  CD  GLN A 138     -31.718 -14.539   5.536  1.00 92.63           C  
ATOM   2225  NE2 GLN A 138     -31.588 -15.662   4.865  1.00 92.63           N  
ATOM   2226 HE21 GLN A 138     -32.334 -16.035   4.295  1.00 92.63           H  
ATOM   2227 HE22 GLN A 138     -30.684 -16.103   4.954  1.00 92.63           H  
ATOM   2228  OE1 GLN A 138     -30.782 -14.147   6.202  1.00 92.63           O  
ATOM   2229  N   ALA A 139     -33.976  -9.680   7.230  1.00 94.05           N  
ATOM   2230  H   ALA A 139     -34.145 -10.382   7.936  1.00 94.05           H  
ATOM   2231  CA  ALA A 139     -33.715  -8.301   7.654  1.00 94.05           C  
ATOM   2232  HA  ALA A 139     -34.431  -7.648   7.155  1.00 94.05           H  
ATOM   2233  C   ALA A 139     -32.314  -7.819   7.248  1.00 94.05           C  
ATOM   2234  CB  ALA A 139     -33.935  -8.188   9.166  1.00 94.05           C  
ATOM   2235  HB1 ALA A 139     -33.776  -7.155   9.476  1.00 94.05           H  
ATOM   2236  HB2 ALA A 139     -34.957  -8.474   9.416  1.00 94.05           H  
ATOM   2237  HB3 ALA A 139     -33.235  -8.832   9.699  1.00 94.05           H  
ATOM   2238  O   ALA A 139     -32.134  -6.660   6.878  1.00 94.05           O  
ATOM   2239  N   ARG A 140     -31.343  -8.736   7.275  1.00 95.25           N  
ATOM   2240  H   ARG A 140     -31.596  -9.692   7.479  1.00 95.25           H  
ATOM   2241  CA  ARG A 140     -29.945  -8.493   6.926  1.00 95.25           C  
ATOM   2242  HA  ARG A 140     -29.861  -7.478   6.539  1.00 95.25           H  
ATOM   2243  C   ARG A 140     -29.511  -9.438   5.813  1.00 95.25           C  
ATOM   2244  CB  ARG A 140     -29.060  -8.602   8.177  1.00 95.25           C  
ATOM   2245  HB2 ARG A 140     -29.245  -9.554   8.674  1.00 95.25           H  
ATOM   2246  HB3 ARG A 140     -28.010  -8.558   7.886  1.00 95.25           H  
ATOM   2247  O   ARG A 140     -29.963 -10.579   5.777  1.00 95.25           O  
ATOM   2248  CG  ARG A 140     -29.358  -7.437   9.132  1.00 95.25           C  
ATOM   2249  HG2 ARG A 140     -30.431  -7.367   9.309  1.00 95.25           H  
ATOM   2250  HG3 ARG A 140     -29.028  -6.509   8.665  1.00 95.25           H  
ATOM   2251  CD  ARG A 140     -28.671  -7.589  10.488  1.00 95.25           C  
ATOM   2252  HD2 ARG A 140     -28.980  -8.520  10.965  1.00 95.25           H  
ATOM   2253  HD3 ARG A 140     -27.592  -7.626  10.339  1.00 95.25           H  
ATOM   2254  NE  ARG A 140     -28.987  -6.431  11.338  1.00 95.25           N  
ATOM   2255  HE  ARG A 140     -28.315  -5.677  11.356  1.00 95.25           H  
ATOM   2256  NH1 ARG A 140     -30.971  -7.151  12.250  1.00 95.25           N  
ATOM   2257 HH11 ARG A 140     -30.851  -8.032  11.769  1.00 95.25           H  
ATOM   2258 HH12 ARG A 140     -31.794  -6.942  12.796  1.00 95.25           H  
ATOM   2259  NH2 ARG A 140     -30.207  -5.093  12.693  1.00 95.25           N  
ATOM   2260 HH21 ARG A 140     -29.571  -4.348  12.448  1.00 95.25           H  
ATOM   2261 HH22 ARG A 140     -31.071  -4.822  13.141  1.00 95.25           H  
ATOM   2262  CZ  ARG A 140     -30.058  -6.232  12.080  1.00 95.25           C  
ATOM   2263  N   ALA A 141     -28.670  -8.961   4.905  1.00 95.60           N  
ATOM   2264  H   ALA A 141     -28.368  -8.001   4.989  1.00 95.60           H  
ATOM   2265  CA  ALA A 141     -28.133  -9.752   3.802  1.00 95.60           C  
ATOM   2266  HA  ALA A 141     -28.210 -10.813   4.039  1.00 95.60           H  
ATOM   2267  C   ALA A 141     -26.658  -9.418   3.588  1.00 95.60           C  
ATOM   2268  CB  ALA A 141     -28.954  -9.471   2.540  1.00 95.60           C  
ATOM   2269  HB1 ALA A 141     -28.852  -8.424   2.254  1.00 95.60           H  
ATOM   2270  HB2 ALA A 141     -28.598 -10.097   1.722  1.00 95.60           H  
ATOM   2271  HB3 ALA A 141     -30.004  -9.690   2.737  1.00 95.60           H  
ATOM   2272  O   ALA A 141     -26.311  -8.246   3.505  1.00 95.60           O  
ATOM   2273  N   ILE A 142     -25.805 -10.434   3.488  1.00 96.27           N  
ATOM   2274  H   ILE A 142     -26.152 -11.382   3.514  1.00 96.27           H  
ATOM   2275  CA  ILE A 142     -24.384 -10.252   3.182  1.00 96.27           C  
ATOM   2276  HA  ILE A 142     -24.060  -9.275   3.541  1.00 96.27           H  
ATOM   2277  C   ILE A 142     -24.227 -10.292   1.663  1.00 96.27           C  
ATOM   2278  CB  ILE A 142     -23.517 -11.312   3.891  1.00 96.27           C  
ATOM   2279  HB  ILE A 142     -23.800 -12.291   3.504  1.00 96.27           H  
ATOM   2280  O   ILE A 142     -24.732 -11.212   1.017  1.00 96.27           O  
ATOM   2281  CG1 ILE A 142     -23.740 -11.298   5.424  1.00 96.27           C  
ATOM   2282 HG12 ILE A 142     -23.212 -10.455   5.870  1.00 96.27           H  
ATOM   2283 HG13 ILE A 142     -24.799 -11.192   5.659  1.00 96.27           H  
ATOM   2284  CG2 ILE A 142     -22.031 -11.072   3.577  1.00 96.27           C  
ATOM   2285 HG21 ILE A 142     -21.725 -10.081   3.912  1.00 96.27           H  
ATOM   2286 HG22 ILE A 142     -21.405 -11.813   4.074  1.00 96.27           H  
ATOM   2287 HG23 ILE A 142     -21.838 -11.164   2.508  1.00 96.27           H  
ATOM   2288  CD1 ILE A 142     -23.279 -12.603   6.082  1.00 96.27           C  
ATOM   2289 HD11 ILE A 142     -23.747 -13.454   5.587  1.00 96.27           H  
ATOM   2290 HD12 ILE A 142     -22.196 -12.705   6.016  1.00 96.27           H  
ATOM   2291 HD13 ILE A 142     -23.580 -12.612   7.129  1.00 96.27           H  
ATOM   2292  N   VAL A 143     -23.570  -9.285   1.091  1.00 95.28           N  
ATOM   2293  H   VAL A 143     -23.167  -8.576   1.687  1.00 95.28           H  
ATOM   2294  CA  VAL A 143     -23.313  -9.191  -0.351  1.00 95.28           C  
ATOM   2295  HA  VAL A 143     -23.391 -10.189  -0.784  1.00 95.28           H  
ATOM   2296  C   VAL A 143     -21.895  -8.700  -0.609  1.00 95.28           C  
ATOM   2297  CB  VAL A 143     -24.328  -8.282  -1.079  1.00 95.28           C  
ATOM   2298  HB  VAL A 143     -24.115  -8.335  -2.147  1.00 95.28           H  
ATOM   2299  O   VAL A 143     -21.352  -7.907   0.156  1.00 95.28           O  
ATOM   2300  CG1 VAL A 143     -25.778  -8.745  -0.884  1.00 95.28           C  
ATOM   2301 HG11 VAL A 143     -26.081  -8.601   0.153  1.00 95.28           H  
ATOM   2302 HG12 VAL A 143     -25.861  -9.801  -1.139  1.00 95.28           H  
ATOM   2303 HG13 VAL A 143     -26.436  -8.169  -1.535  1.00 95.28           H  
ATOM   2304  CG2 VAL A 143     -24.226  -6.812  -0.659  1.00 95.28           C  
ATOM   2305 HG21 VAL A 143     -24.356  -6.726   0.420  1.00 95.28           H  
ATOM   2306 HG22 VAL A 143     -23.249  -6.408  -0.925  1.00 95.28           H  
ATOM   2307 HG23 VAL A 143     -24.984  -6.220  -1.172  1.00 95.28           H  
ATOM   2308  N   THR A 144     -21.313  -9.115  -1.729  1.00 96.24           N  
ATOM   2309  H   THR A 144     -21.763  -9.824  -2.290  1.00 96.24           H  
ATOM   2310  CA  THR A 144     -20.074  -8.527  -2.247  1.00 96.24           C  
ATOM   2311  HA  THR A 144     -19.485  -8.128  -1.422  1.00 96.24           H  
ATOM   2312  C   THR A 144     -20.423  -7.381  -3.188  1.00 96.24           C  
ATOM   2313  CB  THR A 144     -19.218  -9.575  -2.964  1.00 96.24           C  
ATOM   2314  HB  THR A 144     -19.683  -9.824  -3.918  1.00 96.24           H  
ATOM   2315  O   THR A 144     -21.163  -7.574  -4.154  1.00 96.24           O  
ATOM   2316  CG2 THR A 144     -17.800  -9.077  -3.222  1.00 96.24           C  
ATOM   2317 HG21 THR A 144     -17.328  -8.788  -2.283  1.00 96.24           H  
ATOM   2318 HG22 THR A 144     -17.214  -9.870  -3.687  1.00 96.24           H  
ATOM   2319 HG23 THR A 144     -17.824  -8.220  -3.895  1.00 96.24           H  
ATOM   2320  OG1 THR A 144     -19.130 -10.760  -2.204  1.00 96.24           O  
ATOM   2321  HG1 THR A 144     -18.704 -10.579  -1.363  1.00 96.24           H  
ATOM   2322  N   LEU A 145     -19.908  -6.186  -2.907  1.00 95.28           N  
ATOM   2323  H   LEU A 145     -19.322  -6.091  -2.090  1.00 95.28           H  
ATOM   2324  CA  LEU A 145     -20.090  -5.018  -3.762  1.00 95.28           C  
ATOM   2325  HA  LEU A 145     -21.131  -5.005  -4.082  1.00 95.28           H  
ATOM   2326  C   LEU A 145     -19.225  -5.112  -5.026  1.00 95.28           C  
ATOM   2327  CB  LEU A 145     -19.795  -3.727  -2.972  1.00 95.28           C  
ATOM   2328  HB2 LEU A 145     -19.938  -2.875  -3.636  1.00 95.28           H  
ATOM   2329  HB3 LEU A 145     -18.748  -3.742  -2.666  1.00 95.28           H  
ATOM   2330  O   LEU A 145     -18.273  -5.889  -5.096  1.00 95.28           O  
ATOM   2331  CG  LEU A 145     -20.660  -3.506  -1.717  1.00 95.28           C  
ATOM   2332  HG  LEU A 145     -20.439  -4.282  -0.984  1.00 95.28           H  
ATOM   2333  CD1 LEU A 145     -20.319  -2.150  -1.096  1.00 95.28           C  
ATOM   2334 HD11 LEU A 145     -20.906  -1.999  -0.190  1.00 95.28           H  
ATOM   2335 HD12 LEU A 145     -19.261  -2.130  -0.831  1.00 95.28           H  
ATOM   2336 HD13 LEU A 145     -20.532  -1.346  -1.800  1.00 95.28           H  
ATOM   2337  CD2 LEU A 145     -22.160  -3.534  -2.025  1.00 95.28           C  
ATOM   2338 HD21 LEU A 145     -22.730  -3.254  -1.139  1.00 95.28           H  
ATOM   2339 HD22 LEU A 145     -22.380  -2.844  -2.840  1.00 95.28           H  
ATOM   2340 HD23 LEU A 145     -22.453  -4.543  -2.316  1.00 95.28           H  
ATOM   2341  N   SER A 146     -19.493  -4.266  -6.021  1.00 92.52           N  
ATOM   2342  H   SER A 146     -20.318  -3.689  -5.937  1.00 92.52           H  
ATOM   2343  CA  SER A 146     -18.692  -4.176  -7.252  1.00 92.52           C  
ATOM   2344  HA  SER A 146     -18.687  -5.152  -7.737  1.00 92.52           H  
ATOM   2345  C   SER A 146     -17.226  -3.798  -7.009  1.00 92.52           C  
ATOM   2346  CB  SER A 146     -19.333  -3.172  -8.211  1.00 92.52           C  
ATOM   2347  HB2 SER A 146     -20.372  -3.452  -8.382  1.00 92.52           H  
ATOM   2348  HB3 SER A 146     -18.805  -3.186  -9.165  1.00 92.52           H  
ATOM   2349  O   SER A 146     -16.383  -4.038  -7.868  1.00 92.52           O  
ATOM   2350  OG  SER A 146     -19.287  -1.868  -7.662  1.00 92.52           O  
ATOM   2351  HG  SER A 146     -18.405  -1.509  -7.787  1.00 92.52           H  
ATOM   2352  N   SER A 147     -16.910  -3.216  -5.846  1.00 92.91           N  
ATOM   2353  H   SER A 147     -17.652  -3.056  -5.180  1.00 92.91           H  
ATOM   2354  CA  SER A 147     -15.540  -2.953  -5.389  1.00 92.91           C  
ATOM   2355  HA  SER A 147     -14.960  -2.550  -6.219  1.00 92.91           H  
ATOM   2356  C   SER A 147     -14.805  -4.202  -4.886  1.00 92.91           C  
ATOM   2357  CB  SER A 147     -15.574  -1.907  -4.269  1.00 92.91           C  
ATOM   2358  HB2 SER A 147     -14.559  -1.704  -3.927  1.00 92.91           H  
ATOM   2359  HB3 SER A 147     -16.009  -0.983  -4.651  1.00 92.91           H  
ATOM   2360  O   SER A 147     -13.611  -4.130  -4.611  1.00 92.91           O  
ATOM   2361  OG  SER A 147     -16.354  -2.383  -3.186  1.00 92.91           O  
ATOM   2362  HG  SER A 147     -16.368  -1.714  -2.498  1.00 92.91           H  
ATOM   2363  N   GLY A 148     -15.502  -5.332  -4.730  1.00 94.21           N  
ATOM   2364  H   GLY A 148     -16.477  -5.334  -4.994  1.00 94.21           H  
ATOM   2365  CA  GLY A 148     -15.002  -6.537  -4.069  1.00 94.21           C  
ATOM   2366  HA2 GLY A 148     -13.945  -6.669  -4.300  1.00 94.21           H  
ATOM   2367  HA3 GLY A 148     -15.548  -7.400  -4.451  1.00 94.21           H  
ATOM   2368  C   GLY A 148     -15.154  -6.522  -2.544  1.00 94.21           C  
ATOM   2369  O   GLY A 148     -14.858  -7.528  -1.906  1.00 94.21           O  
ATOM   2370  N   LEU A 149     -15.628  -5.418  -1.953  1.00 96.22           N  
ATOM   2371  H   LEU A 149     -15.869  -4.626  -2.532  1.00 96.22           H  
ATOM   2372  CA  LEU A 149     -15.878  -5.321  -0.514  1.00 96.22           C  
ATOM   2373  HA  LEU A 149     -15.022  -5.748   0.009  1.00 96.22           H  
ATOM   2374  C   LEU A 149     -17.127  -6.122  -0.134  1.00 96.22           C  
ATOM   2375  CB  LEU A 149     -16.011  -3.839  -0.117  1.00 96.22           C  
ATOM   2376  HB2 LEU A 149     -15.108  -3.310  -0.419  1.00 96.22           H  
ATOM   2377  HB3 LEU A 149     -16.855  -3.417  -0.663  1.00 96.22           H  
ATOM   2378  O   LEU A 149     -18.207  -5.883  -0.674  1.00 96.22           O  
ATOM   2379  CG  LEU A 149     -16.248  -3.603   1.388  1.00 96.22           C  
ATOM   2380  HG  LEU A 149     -17.135  -4.149   1.709  1.00 96.22           H  
ATOM   2381  CD1 LEU A 149     -15.063  -4.050   2.243  1.00 96.22           C  
ATOM   2382 HD11 LEU A 149     -14.148  -3.552   1.922  1.00 96.22           H  
ATOM   2383 HD12 LEU A 149     -15.252  -3.805   3.289  1.00 96.22           H  
ATOM   2384 HD13 LEU A 149     -14.934  -5.130   2.180  1.00 96.22           H  
ATOM   2385  CD2 LEU A 149     -16.493  -2.113   1.635  1.00 96.22           C  
ATOM   2386 HD21 LEU A 149     -15.608  -1.536   1.367  1.00 96.22           H  
ATOM   2387 HD22 LEU A 149     -16.719  -1.956   2.689  1.00 96.22           H  
ATOM   2388 HD23 LEU A 149     -17.346  -1.776   1.046  1.00 96.22           H  
ATOM   2389  N   GLU A 150     -16.994  -7.042   0.814  1.00 97.35           N  
ATOM   2390  H   GLU A 150     -16.088  -7.197   1.232  1.00 97.35           H  
ATOM   2391  CA  GLU A 150     -18.136  -7.739   1.401  1.00 97.35           C  
ATOM   2392  HA  GLU A 150     -18.887  -7.892   0.626  1.00 97.35           H  
ATOM   2393  C   GLU A 150     -18.768  -6.886   2.504  1.00 97.35           C  
ATOM   2394  CB  GLU A 150     -17.708  -9.122   1.902  1.00 97.35           C  
ATOM   2395  HB2 GLU A 150     -17.100  -9.020   2.801  1.00 97.35           H  
ATOM   2396  HB3 GLU A 150     -17.115  -9.611   1.129  1.00 97.35           H  
ATOM   2397  O   GLU A 150     -18.074  -6.414   3.404  1.00 97.35           O  
ATOM   2398  CG  GLU A 150     -18.937  -9.989   2.188  1.00 97.35           C  
ATOM   2399  HG2 GLU A 150     -19.552  -9.518   2.954  1.00 97.35           H  
ATOM   2400  HG3 GLU A 150     -19.539 -10.050   1.282  1.00 97.35           H  
ATOM   2401  CD  GLU A 150     -18.527 -11.394   2.631  1.00 97.35           C  
ATOM   2402  OE1 GLU A 150     -18.111 -11.536   3.801  1.00 97.35           O  
ATOM   2403  OE2 GLU A 150     -18.652 -12.311   1.789  1.00 97.35           O  
ATOM   2404  N   VAL A 151     -20.085  -6.686   2.437  1.00 97.85           N  
ATOM   2405  H   VAL A 151     -20.598  -7.125   1.686  1.00 97.85           H  
ATOM   2406  CA  VAL A 151     -20.844  -5.849   3.373  1.00 97.85           C  
ATOM   2407  HA  VAL A 151     -20.229  -5.651   4.252  1.00 97.85           H  
ATOM   2408  C   VAL A 151     -22.105  -6.549   3.860  1.00 97.85           C  
ATOM   2409  CB  VAL A 151     -21.195  -4.473   2.781  1.00 97.85           C  
ATOM   2410  HB  VAL A 151     -21.709  -3.918   3.566  1.00 97.85           H  
ATOM   2411  O   VAL A 151     -22.726  -7.322   3.129  1.00 97.85           O  
ATOM   2412  CG1 VAL A 151     -19.946  -3.675   2.392  1.00 97.85           C  
ATOM   2413 HG11 VAL A 151     -19.242  -3.669   3.224  1.00 97.85           H  
ATOM   2414 HG12 VAL A 151     -20.221  -2.647   2.155  1.00 97.85           H  
ATOM   2415 HG13 VAL A 151     -19.471  -4.130   1.523  1.00 97.85           H  
ATOM   2416  CG2 VAL A 151     -22.136  -4.540   1.574  1.00 97.85           C  
ATOM   2417 HG21 VAL A 151     -23.087  -4.987   1.863  1.00 97.85           H  
ATOM   2418 HG22 VAL A 151     -21.688  -5.142   0.784  1.00 97.85           H  
ATOM   2419 HG23 VAL A 151     -22.329  -3.533   1.205  1.00 97.85           H  
ATOM   2420  N   MET A 152     -22.539  -6.215   5.077  1.00 98.13           N  
ATOM   2421  H   MET A 152     -21.966  -5.604   5.641  1.00 98.13           H  
ATOM   2422  CA  MET A 152     -23.867  -6.571   5.569  1.00 98.13           C  
ATOM   2423  HA  MET A 152     -24.209  -7.462   5.043  1.00 98.13           H  
ATOM   2424  C   MET A 152     -24.857  -5.434   5.284  1.00 98.13           C  
ATOM   2425  CB  MET A 152     -23.792  -6.928   7.058  1.00 98.13           C  
ATOM   2426  HB2 MET A 152     -22.993  -7.655   7.207  1.00 98.13           H  
ATOM   2427  HB3 MET A 152     -23.563  -6.035   7.639  1.00 98.13           H  
ATOM   2428  O   MET A 152     -24.737  -4.335   5.822  1.00 98.13           O  
ATOM   2429  CG  MET A 152     -25.108  -7.538   7.550  1.00 98.13           C  
ATOM   2430  HG2 MET A 152     -25.287  -8.469   7.012  1.00 98.13           H  
ATOM   2431  HG3 MET A 152     -25.926  -6.858   7.309  1.00 98.13           H  
ATOM   2432  SD  MET A 152     -25.157  -7.875   9.331  1.00 98.13           S  
ATOM   2433  CE  MET A 152     -24.156  -9.384   9.393  1.00 98.13           C  
ATOM   2434  HE1 MET A 152     -24.019  -9.697  10.428  1.00 98.13           H  
ATOM   2435  HE2 MET A 152     -24.649 -10.183   8.840  1.00 98.13           H  
ATOM   2436  HE3 MET A 152     -23.181  -9.192   8.946  1.00 98.13           H  
ATOM   2437  N   CYS A 153     -25.860  -5.710   4.457  1.00 98.11           N  
ATOM   2438  H   CYS A 153     -25.867  -6.612   4.004  1.00 98.11           H  
ATOM   2439  CA  CYS A 153     -26.953  -4.797   4.155  1.00 98.11           C  
ATOM   2440  HA  CYS A 153     -26.565  -3.779   4.198  1.00 98.11           H  
ATOM   2441  C   CYS A 153     -28.099  -4.942   5.156  1.00 98.11           C  
ATOM   2442  CB  CYS A 153     -27.484  -5.058   2.740  1.00 98.11           C  
ATOM   2443  HB2 CYS A 153     -28.305  -4.365   2.554  1.00 98.11           H  
ATOM   2444  HB3 CYS A 153     -27.884  -6.071   2.700  1.00 98.11           H  
ATOM   2445  O   CYS A 153     -28.580  -6.056   5.366  1.00 98.11           O  
ATOM   2446  SG  CYS A 153     -26.290  -4.875   1.397  1.00 98.11           S  
ATOM   2447  N   ASP A 154     -28.618  -3.833   5.683  1.00 97.92           N  
ATOM   2448  H   ASP A 154     -28.183  -2.955   5.439  1.00 97.92           H  
ATOM   2449  CA  ASP A 154     -29.964  -3.785   6.264  1.00 97.92           C  
ATOM   2450  HA  ASP A 154     -30.215  -4.770   6.660  1.00 97.92           H  
ATOM   2451  C   ASP A 154     -30.976  -3.456   5.158  1.00 97.92           C  
ATOM   2452  CB  ASP A 154     -30.018  -2.829   7.460  1.00 97.92           C  
ATOM   2453  HB2 ASP A 154     -29.643  -1.847   7.170  1.00 97.92           H  
ATOM   2454  HB3 ASP A 154     -29.347  -3.210   8.230  1.00 97.92           H  
ATOM   2455  O   ASP A 154     -30.938  -2.398   4.521  1.00 97.92           O  
ATOM   2456  CG  ASP A 154     -31.406  -2.651   8.083  1.00 97.92           C  
ATOM   2457  OD1 ASP A 154     -32.445  -3.056   7.508  1.00 97.92           O  
ATOM   2458  OD2 ASP A 154     -31.445  -2.077   9.190  1.00 97.92           O  
ATOM   2459  N   THR A 155     -31.877  -4.408   4.915  1.00 96.65           N  
ATOM   2460  H   THR A 155     -31.899  -5.193   5.550  1.00 96.65           H  
ATOM   2461  CA  THR A 155     -32.824  -4.380   3.792  1.00 96.65           C  
ATOM   2462  HA  THR A 155     -32.508  -3.610   3.089  1.00 96.65           H  
ATOM   2463  C   THR A 155     -34.248  -4.009   4.211  1.00 96.65           C  
ATOM   2464  CB  THR A 155     -32.819  -5.705   3.015  1.00 96.65           C  
ATOM   2465  HB  THR A 155     -33.410  -5.572   2.109  1.00 96.65           H  
ATOM   2466  O   THR A 155     -35.167  -4.099   3.393  1.00 96.65           O  
ATOM   2467  CG2 THR A 155     -31.421  -6.169   2.604  1.00 96.65           C  
ATOM   2468 HG21 THR A 155     -30.921  -5.368   2.060  1.00 96.65           H  
ATOM   2469 HG22 THR A 155     -30.826  -6.435   3.477  1.00 96.65           H  
ATOM   2470 HG23 THR A 155     -31.503  -7.033   1.944  1.00 96.65           H  
ATOM   2471  OG1 THR A 155     -33.408  -6.729   3.780  1.00 96.65           O  
ATOM   2472  HG1 THR A 155     -32.788  -6.996   4.461  1.00 96.65           H  
ATOM   2473  N   LYS A 156     -34.468  -3.631   5.481  1.00 96.42           N  
ATOM   2474  H   LYS A 156     -33.671  -3.540   6.093  1.00 96.42           H  
ATOM   2475  CA  LYS A 156     -35.814  -3.377   6.029  1.00 96.42           C  
ATOM   2476  HA  LYS A 156     -36.537  -3.334   5.214  1.00 96.42           H  
ATOM   2477  C   LYS A 156     -35.947  -2.026   6.710  1.00 96.42           C  
ATOM   2478  CB  LYS A 156     -36.218  -4.495   7.009  1.00 96.42           C  
ATOM   2479  HB2 LYS A 156     -35.520  -4.493   7.846  1.00 96.42           H  
ATOM   2480  HB3 LYS A 156     -37.212  -4.281   7.403  1.00 96.42           H  
ATOM   2481  O   LYS A 156     -36.975  -1.376   6.528  1.00 96.42           O  
ATOM   2482  CG  LYS A 156     -36.225  -5.900   6.394  1.00 96.42           C  
ATOM   2483  HG2 LYS A 156     -35.228  -6.101   6.002  1.00 96.42           H  
ATOM   2484  HG3 LYS A 156     -36.441  -6.622   7.181  1.00 96.42           H  
ATOM   2485  CD  LYS A 156     -37.241  -6.092   5.264  1.00 96.42           C  
ATOM   2486  HD2 LYS A 156     -38.256  -6.088   5.663  1.00 96.42           H  
ATOM   2487  HD3 LYS A 156     -37.139  -5.284   4.540  1.00 96.42           H  
ATOM   2488  CE  LYS A 156     -36.934  -7.421   4.572  1.00 96.42           C  
ATOM   2489  HE2 LYS A 156     -35.850  -7.524   4.510  1.00 96.42           H  
ATOM   2490  HE3 LYS A 156     -37.312  -8.255   5.162  1.00 96.42           H  
ATOM   2491  NZ  LYS A 156     -37.473  -7.440   3.198  1.00 96.42           N  
ATOM   2492  HZ1 LYS A 156     -37.049  -8.210   2.701  1.00 96.42           H  
ATOM   2493  HZ2 LYS A 156     -37.171  -6.602   2.722  1.00 96.42           H  
ATOM   2494  HZ3 LYS A 156     -38.481  -7.509   3.184  1.00 96.42           H  
ATOM   2495  N   THR A 157     -34.954  -1.608   7.488  1.00 95.30           N  
ATOM   2496  H   THR A 157     -34.119  -2.169   7.582  1.00 95.30           H  
ATOM   2497  CA  THR A 157     -35.041  -0.360   8.252  1.00 95.30           C  
ATOM   2498  HA  THR A 157     -35.942  -0.386   8.864  1.00 95.30           H  
ATOM   2499  C   THR A 157     -35.123   0.824   7.300  1.00 95.30           C  
ATOM   2500  CB  THR A 157     -33.846  -0.200   9.191  1.00 95.30           C  
ATOM   2501  HB  THR A 157     -32.930  -0.120   8.606  1.00 95.30           H  
ATOM   2502  O   THR A 157     -34.269   0.976   6.432  1.00 95.30           O  
ATOM   2503  CG2 THR A 157     -33.961   1.019  10.101  1.00 95.30           C  
ATOM   2504 HG21 THR A 157     -33.138   1.002  10.816  1.00 95.30           H  
ATOM   2505 HG22 THR A 157     -34.904   0.994  10.647  1.00 95.30           H  
ATOM   2506 HG23 THR A 157     -33.897   1.935   9.513  1.00 95.30           H  
ATOM   2507  OG1 THR A 157     -33.777  -1.329  10.026  1.00 95.30           O  
ATOM   2508  HG1 THR A 157     -32.961  -1.764   9.768  1.00 95.30           H  
ATOM   2509  N   ASP A 158     -36.160   1.651   7.451  1.00 92.27           N  
ATOM   2510  H   ASP A 158     -36.827   1.459   8.184  1.00 92.27           H  
ATOM   2511  CA  ASP A 158     -36.364   2.864   6.647  1.00 92.27           C  
ATOM   2512  HA  ASP A 158     -37.386   3.195   6.828  1.00 92.27           H  
ATOM   2513  C   ASP A 158     -36.268   2.621   5.122  1.00 92.27           C  
ATOM   2514  CB  ASP A 158     -35.440   3.967   7.177  1.00 92.27           C  
ATOM   2515  HB2 ASP A 158     -35.529   4.017   8.263  1.00 92.27           H  
ATOM   2516  HB3 ASP A 158     -34.406   3.727   6.932  1.00 92.27           H  
ATOM   2517  O   ASP A 158     -35.504   3.249   4.386  1.00 92.27           O  
ATOM   2518  CG  ASP A 158     -35.810   5.330   6.606  1.00 92.27           C  
ATOM   2519  OD1 ASP A 158     -37.031   5.587   6.497  1.00 92.27           O  
ATOM   2520  OD2 ASP A 158     -34.864   6.099   6.346  1.00 92.27           O  
ATOM   2521  N   GLY A 159     -36.988   1.593   4.658  1.00 92.14           N  
ATOM   2522  H   GLY A 159     -37.520   1.052   5.325  1.00 92.14           H  
ATOM   2523  CA  GLY A 159     -36.988   1.166   3.255  1.00 92.14           C  
ATOM   2524  HA2 GLY A 159     -37.867   0.547   3.073  1.00 92.14           H  
ATOM   2525  HA3 GLY A 159     -37.051   2.046   2.615  1.00 92.14           H  
ATOM   2526  C   GLY A 159     -35.754   0.363   2.826  1.00 92.14           C  
ATOM   2527  O   GLY A 159     -35.668  -0.036   1.669  1.00 92.14           O  
ATOM   2528  N   GLY A 160     -34.819   0.093   3.741  1.00 95.11           N  
ATOM   2529  H   GLY A 160     -34.901   0.533   4.646  1.00 95.11           H  
ATOM   2530  CA  GLY A 160     -33.575  -0.613   3.454  1.00 95.11           C  
ATOM   2531  HA2 GLY A 160     -33.130  -0.951   4.390  1.00 95.11           H  
ATOM   2532  HA3 GLY A 160     -33.793  -1.485   2.838  1.00 95.11           H  
ATOM   2533  C   GLY A 160     -32.555   0.258   2.720  1.00 95.11           C  
ATOM   2534  O   GLY A 160     -32.642   1.490   2.702  1.00 95.11           O  
ATOM   2535  N   GLY A 161     -31.565  -0.397   2.118  1.00 96.35           N  
ATOM   2536  H   GLY A 161     -31.530  -1.403   2.201  1.00 96.35           H  
ATOM   2537  CA  GLY A 161     -30.505   0.271   1.365  1.00 96.35           C  
ATOM   2538  HA2 GLY A 161     -30.180  -0.401   0.572  1.00 96.35           H  
ATOM   2539  HA3 GLY A 161     -30.899   1.173   0.898  1.00 96.35           H  
ATOM   2540  C   GLY A 161     -29.283   0.663   2.195  1.00 96.35           C  
ATOM   2541  O   GLY A 161     -28.402   1.350   1.684  1.00 96.35           O  
ATOM   2542  N   TRP A 162     -29.222   0.235   3.454  1.00 98.20           N  
ATOM   2543  H   TRP A 162     -29.949  -0.378   3.796  1.00 98.20           H  
ATOM   2544  CA  TRP A 162     -28.168   0.616   4.387  1.00 98.20           C  
ATOM   2545  HA  TRP A 162     -27.771   1.593   4.110  1.00 98.20           H  
ATOM   2546  C   TRP A 162     -27.025  -0.397   4.384  1.00 98.20           C  
ATOM   2547  CB  TRP A 162     -28.762   0.727   5.788  1.00 98.20           C  
ATOM   2548  HB2 TRP A 162     -29.179  -0.247   6.046  1.00 98.20           H  
ATOM   2549  HB3 TRP A 162     -27.953   0.950   6.484  1.00 98.20           H  
ATOM   2550  O   TRP A 162     -27.269  -1.598   4.464  1.00 98.20           O  
ATOM   2551  CG  TRP A 162     -29.829   1.751   5.981  1.00 98.20           C  
ATOM   2552  CD1 TRP A 162     -31.160   1.551   5.855  1.00 98.20           C  
ATOM   2553  HD1 TRP A 162     -31.630   0.611   5.608  1.00 98.20           H  
ATOM   2554  CD2 TRP A 162     -29.668   3.149   6.351  1.00 98.20           C  
ATOM   2555  CE2 TRP A 162     -30.954   3.766   6.365  1.00 98.20           C  
ATOM   2556  CE3 TRP A 162     -28.557   3.960   6.658  1.00 98.20           C  
ATOM   2557  HE3 TRP A 162     -27.570   3.521   6.664  1.00 98.20           H  
ATOM   2558  NE1 TRP A 162     -31.828   2.739   6.075  1.00 98.20           N  
ATOM   2559  HE1 TRP A 162     -32.835   2.817   6.037  1.00 98.20           H  
ATOM   2560  CH2 TRP A 162     -29.988   5.918   6.904  1.00 98.20           C  
ATOM   2561  HH2 TRP A 162     -30.100   6.974   7.101  1.00 98.20           H  
ATOM   2562  CZ2 TRP A 162     -31.122   5.131   6.632  1.00 98.20           C  
ATOM   2563  HZ2 TRP A 162     -32.104   5.580   6.621  1.00 98.20           H  
ATOM   2564  CZ3 TRP A 162     -28.711   5.330   6.928  1.00 98.20           C  
ATOM   2565  HZ3 TRP A 162     -27.848   5.941   7.147  1.00 98.20           H  
ATOM   2566  N   ILE A 163     -25.788   0.090   4.362  1.00 98.45           N  
ATOM   2567  H   ILE A 163     -25.684   1.094   4.310  1.00 98.45           H  
ATOM   2568  CA  ILE A 163     -24.570  -0.681   4.631  1.00 98.45           C  
ATOM   2569  HA  ILE A 163     -24.721  -1.728   4.368  1.00 98.45           H  
ATOM   2570  C   ILE A 163     -24.282  -0.581   6.126  1.00 98.45           C  
ATOM   2571  CB  ILE A 163     -23.384  -0.123   3.808  1.00 98.45           C  
ATOM   2572  HB  ILE A 163     -23.279   0.938   4.035  1.00 98.45           H  
ATOM   2573  O   ILE A 163     -24.041   0.514   6.627  1.00 98.45           O  
ATOM   2574  CG1 ILE A 163     -23.626  -0.266   2.290  1.00 98.45           C  
ATOM   2575 HG12 ILE A 163     -24.631   0.077   2.043  1.00 98.45           H  
ATOM   2576 HG13 ILE A 163     -23.527  -1.316   2.016  1.00 98.45           H  
ATOM   2577  CG2 ILE A 163     -22.081  -0.834   4.213  1.00 98.45           C  
ATOM   2578 HG21 ILE A 163     -22.206  -1.913   4.123  1.00 98.45           H  
ATOM   2579 HG22 ILE A 163     -21.816  -0.598   5.243  1.00 98.45           H  
ATOM   2580 HG23 ILE A 163     -21.248  -0.513   3.587  1.00 98.45           H  
ATOM   2581  CD1 ILE A 163     -22.652   0.529   1.415  1.00 98.45           C  
ATOM   2582 HD11 ILE A 163     -22.982   0.487   0.377  1.00 98.45           H  
ATOM   2583 HD12 ILE A 163     -22.626   1.570   1.736  1.00 98.45           H  
ATOM   2584 HD13 ILE A 163     -21.651   0.103   1.474  1.00 98.45           H  
ATOM   2585  N   ILE A 164     -24.292  -1.695   6.851  1.00 98.71           N  
ATOM   2586  H   ILE A 164     -24.448  -2.581   6.393  1.00 98.71           H  
ATOM   2587  CA  ILE A 164     -23.919  -1.709   8.268  1.00 98.71           C  
ATOM   2588  HA  ILE A 164     -24.347  -0.835   8.757  1.00 98.71           H  
ATOM   2589  C   ILE A 164     -22.393  -1.598   8.374  1.00 98.71           C  
ATOM   2590  CB  ILE A 164     -24.490  -2.954   8.972  1.00 98.71           C  
ATOM   2591  HB  ILE A 164     -24.099  -3.840   8.472  1.00 98.71           H  
ATOM   2592  O   ILE A 164     -21.672  -2.383   7.764  1.00 98.71           O  
ATOM   2593  CG1 ILE A 164     -26.037  -2.992   8.910  1.00 98.71           C  
ATOM   2594 HG12 ILE A 164     -26.395  -2.652   7.939  1.00 98.71           H  
ATOM   2595 HG13 ILE A 164     -26.445  -2.320   9.665  1.00 98.71           H  
ATOM   2596  CG2 ILE A 164     -24.044  -2.955  10.446  1.00 98.71           C  
ATOM   2597 HG21 ILE A 164     -22.960  -3.034  10.529  1.00 98.71           H  
ATOM   2598 HG22 ILE A 164     -24.348  -2.024  10.925  1.00 98.71           H  
ATOM   2599 HG23 ILE A 164     -24.484  -3.794  10.984  1.00 98.71           H  
ATOM   2600  CD1 ILE A 164     -26.604  -4.400   9.128  1.00 98.71           C  
ATOM   2601 HD11 ILE A 164     -26.434  -4.990   8.227  1.00 98.71           H  
ATOM   2602 HD12 ILE A 164     -26.128  -4.894   9.975  1.00 98.71           H  
ATOM   2603 HD13 ILE A 164     -27.676  -4.339   9.311  1.00 98.71           H  
ATOM   2604  N   ILE A 165     -21.913  -0.616   9.140  1.00 98.79           N  
ATOM   2605  H   ILE A 165     -22.579  -0.042   9.637  1.00 98.79           H  
ATOM   2606  CA  ILE A 165     -20.482  -0.327   9.330  1.00 98.79           C  
ATOM   2607  HA  ILE A 165     -19.922  -0.926   8.613  1.00 98.79           H  
ATOM   2608  C   ILE A 165     -19.967  -0.738  10.714  1.00 98.79           C  
ATOM   2609  CB  ILE A 165     -20.148   1.149   9.019  1.00 98.79           C  
ATOM   2610  HB  ILE A 165     -19.065   1.251   9.092  1.00 98.79           H  
ATOM   2611  O   ILE A 165     -18.767  -0.929  10.888  1.00 98.79           O  
ATOM   2612  CG1 ILE A 165     -20.789   2.141  10.015  1.00 98.79           C  
ATOM   2613 HG12 ILE A 165     -20.588   1.809  11.033  1.00 98.79           H  
ATOM   2614 HG13 ILE A 165     -21.868   2.164   9.862  1.00 98.79           H  
ATOM   2615  CG2 ILE A 165     -20.558   1.491   7.576  1.00 98.79           C  
ATOM   2616 HG21 ILE A 165     -20.210   0.717   6.893  1.00 98.79           H  
ATOM   2617 HG22 ILE A 165     -20.117   2.441   7.272  1.00 98.79           H  
ATOM   2618 HG23 ILE A 165     -21.643   1.558   7.501  1.00 98.79           H  
ATOM   2619  CD1 ILE A 165     -20.250   3.572   9.904  1.00 98.79           C  
ATOM   2620 HD11 ILE A 165     -19.181   3.582  10.117  1.00 98.79           H  
ATOM   2621 HD12 ILE A 165     -20.423   3.980   8.909  1.00 98.79           H  
ATOM   2622 HD13 ILE A 165     -20.758   4.205  10.632  1.00 98.79           H  
ATOM   2623  N   GLN A 166     -20.860  -0.884  11.691  1.00 98.76           N  
ATOM   2624  H   GLN A 166     -21.832  -0.694  11.490  1.00 98.76           H  
ATOM   2625  CA  GLN A 166     -20.547  -1.359  13.034  1.00 98.76           C  
ATOM   2626  HA  GLN A 166     -19.713  -2.059  12.978  1.00 98.76           H  
ATOM   2627  C   GLN A 166     -21.763  -2.079  13.605  1.00 98.76           C  
ATOM   2628  CB  GLN A 166     -20.135  -0.169  13.913  1.00 98.76           C  
ATOM   2629  HB2 GLN A 166     -20.953   0.549  13.971  1.00 98.76           H  
ATOM   2630  HB3 GLN A 166     -19.292   0.327  13.433  1.00 98.76           H  
ATOM   2631  O   GLN A 166     -22.892  -1.623  13.410  1.00 98.76           O  
ATOM   2632  CG  GLN A 166     -19.716  -0.543  15.339  1.00 98.76           C  
ATOM   2633  HG2 GLN A 166     -19.313  -1.556  15.364  1.00 98.76           H  
ATOM   2634  HG3 GLN A 166     -18.912   0.136  15.622  1.00 98.76           H  
ATOM   2635  CD  GLN A 166     -20.804  -0.403  16.403  1.00 98.76           C  
ATOM   2636  NE2 GLN A 166     -20.383  -0.277  17.638  1.00 98.76           N  
ATOM   2637 HE21 GLN A 166     -21.055  -0.093  18.370  1.00 98.76           H  
ATOM   2638 HE22 GLN A 166     -19.395  -0.167  17.816  1.00 98.76           H  
ATOM   2639  OE1 GLN A 166     -22.007  -0.387  16.173  1.00 98.76           O  
ATOM   2640  N   ARG A 167     -21.542  -3.191  14.309  1.00 98.73           N  
ATOM   2641  H   ARG A 167     -20.598  -3.546  14.362  1.00 98.73           H  
ATOM   2642  CA  ARG A 167     -22.616  -3.941  14.964  1.00 98.73           C  
ATOM   2643  HA  ARG A 167     -23.412  -3.243  15.226  1.00 98.73           H  
ATOM   2644  C   ARG A 167     -22.129  -4.590  16.260  1.00 98.73           C  
ATOM   2645  CB  ARG A 167     -23.168  -4.948  13.943  1.00 98.73           C  
ATOM   2646  HB2 ARG A 167     -22.401  -5.688  13.715  1.00 98.73           H  
ATOM   2647  HB3 ARG A 167     -23.410  -4.413  13.025  1.00 98.73           H  
ATOM   2648  O   ARG A 167     -21.126  -5.298  16.247  1.00 98.73           O  
ATOM   2649  CG  ARG A 167     -24.431  -5.660  14.426  1.00 98.73           C  
ATOM   2650  HG2 ARG A 167     -25.179  -4.932  14.739  1.00 98.73           H  
ATOM   2651  HG3 ARG A 167     -24.155  -6.291  15.272  1.00 98.73           H  
ATOM   2652  CD  ARG A 167     -24.990  -6.533  13.295  1.00 98.73           C  
ATOM   2653  HD2 ARG A 167     -24.161  -7.076  12.841  1.00 98.73           H  
ATOM   2654  HD3 ARG A 167     -25.428  -5.900  12.523  1.00 98.73           H  
ATOM   2655  NE  ARG A 167     -25.964  -7.525  13.786  1.00 98.73           N  
ATOM   2656  HE  ARG A 167     -25.558  -8.414  14.042  1.00 98.73           H  
ATOM   2657  NH1 ARG A 167     -27.747  -6.134  13.953  1.00 98.73           N  
ATOM   2658 HH11 ARG A 167     -27.216  -5.415  13.483  1.00 98.73           H  
ATOM   2659 HH12 ARG A 167     -28.681  -5.905  14.261  1.00 98.73           H  
ATOM   2660  NH2 ARG A 167     -28.017  -8.246  14.502  1.00 98.73           N  
ATOM   2661 HH21 ARG A 167     -27.608  -9.149  14.693  1.00 98.73           H  
ATOM   2662 HH22 ARG A 167     -28.924  -8.005  14.875  1.00 98.73           H  
ATOM   2663  CZ  ARG A 167     -27.229  -7.305  14.066  1.00 98.73           C  
ATOM   2664  N   ARG A 168     -22.857  -4.354  17.354  1.00 98.31           N  
ATOM   2665  H   ARG A 168     -23.634  -3.717  17.247  1.00 98.31           H  
ATOM   2666  CA  ARG A 168     -22.648  -4.896  18.708  1.00 98.31           C  
ATOM   2667  HA  ARG A 168     -21.916  -5.703  18.685  1.00 98.31           H  
ATOM   2668  C   ARG A 168     -23.973  -5.451  19.223  1.00 98.31           C  
ATOM   2669  CB  ARG A 168     -22.157  -3.806  19.672  1.00 98.31           C  
ATOM   2670  HB2 ARG A 168     -22.977  -3.119  19.881  1.00 98.31           H  
ATOM   2671  HB3 ARG A 168     -21.870  -4.288  20.606  1.00 98.31           H  
ATOM   2672  O   ARG A 168     -24.956  -4.710  19.287  1.00 98.31           O  
ATOM   2673  CG  ARG A 168     -20.966  -2.981  19.201  1.00 98.31           C  
ATOM   2674  HG2 ARG A 168     -21.181  -2.595  18.205  1.00 98.31           H  
ATOM   2675  HG3 ARG A 168     -20.832  -2.133  19.874  1.00 98.31           H  
ATOM   2676  CD  ARG A 168     -19.670  -3.782  19.140  1.00 98.31           C  
ATOM   2677  HD2 ARG A 168     -18.888  -3.107  18.791  1.00 98.31           H  
ATOM   2678  HD3 ARG A 168     -19.787  -4.583  18.411  1.00 98.31           H  
ATOM   2679  NE  ARG A 168     -19.257  -4.364  20.431  1.00 98.31           N  
ATOM   2680  HE  ARG A 168     -19.325  -5.368  20.513  1.00 98.31           H  
ATOM   2681  NH1 ARG A 168     -18.482  -2.439  21.458  1.00 98.31           N  
ATOM   2682 HH11 ARG A 168     -17.985  -2.050  22.247  1.00 98.31           H  
ATOM   2683 HH12 ARG A 168     -18.923  -1.835  20.779  1.00 98.31           H  
ATOM   2684  NH2 ARG A 168     -18.142  -4.387  22.418  1.00 98.31           N  
ATOM   2685 HH21 ARG A 168     -17.653  -3.858  23.126  1.00 98.31           H  
ATOM   2686 HH22 ARG A 168     -18.106  -5.396  22.403  1.00 98.31           H  
ATOM   2687  CZ  ARG A 168     -18.635  -3.732  21.412  1.00 98.31           C  
ATOM   2688  N   ILE A 169     -24.017  -6.741  19.539  1.00 96.92           N  
ATOM   2689  H   ILE A 169     -23.135  -7.228  19.596  1.00 96.92           H  
ATOM   2690  CA  ILE A 169     -25.254  -7.474  19.848  1.00 96.92           C  
ATOM   2691  HA  ILE A 169     -26.001  -6.766  20.208  1.00 96.92           H  
ATOM   2692  C   ILE A 169     -25.128  -8.524  20.954  1.00 96.92           C  
ATOM   2693  CB  ILE A 169     -25.819  -8.163  18.584  1.00 96.92           C  
ATOM   2694  HB  ILE A 169     -26.744  -8.663  18.872  1.00 96.92           H  
ATOM   2695  O   ILE A 169     -26.158  -8.954  21.466  1.00 96.92           O  
ATOM   2696  CG1 ILE A 169     -24.869  -9.216  17.973  1.00 96.92           C  
ATOM   2697 HG12 ILE A 169     -24.004  -8.716  17.537  1.00 96.92           H  
ATOM   2698 HG13 ILE A 169     -24.515  -9.883  18.759  1.00 96.92           H  
ATOM   2699  CG2 ILE A 169     -26.174  -7.123  17.520  1.00 96.92           C  
ATOM   2700 HG21 ILE A 169     -26.872  -7.552  16.801  1.00 96.92           H  
ATOM   2701 HG22 ILE A 169     -25.267  -6.783  17.019  1.00 96.92           H  
ATOM   2702 HG23 ILE A 169     -26.624  -6.256  18.003  1.00 96.92           H  
ATOM   2703  CD1 ILE A 169     -25.513 -10.088  16.892  1.00 96.92           C  
ATOM   2704 HD11 ILE A 169     -24.819 -10.883  16.621  1.00 96.92           H  
ATOM   2705 HD12 ILE A 169     -25.730  -9.492  16.005  1.00 96.92           H  
ATOM   2706 HD13 ILE A 169     -26.431 -10.536  17.273  1.00 96.92           H  
ATOM   2707  N   ASN A 170     -23.925  -9.008  21.266  1.00 94.25           N  
ATOM   2708  H   ASN A 170     -23.100  -8.586  20.862  1.00 94.25           H  
ATOM   2709  CA  ASN A 170     -23.746 -10.115  22.210  1.00 94.25           C  
ATOM   2710  HA  ASN A 170     -24.479 -10.000  23.008  1.00 94.25           H  
ATOM   2711  C   ASN A 170     -22.388 -10.146  22.934  1.00 94.25           C  
ATOM   2712  CB  ASN A 170     -24.038 -11.447  21.481  1.00 94.25           C  
ATOM   2713  HB2 ASN A 170     -23.911 -12.269  22.185  1.00 94.25           H  
ATOM   2714  HB3 ASN A 170     -25.080 -11.443  21.160  1.00 94.25           H  
ATOM   2715  O   ASN A 170     -22.231 -10.969  23.832  1.00 94.25           O  
ATOM   2716  CG  ASN A 170     -23.150 -11.718  20.277  1.00 94.25           C  
ATOM   2717  ND2 ASN A 170     -23.635 -12.445  19.292  1.00 94.25           N  
ATOM   2718 HD21 ASN A 170     -24.591 -12.767  19.331  1.00 94.25           H  
ATOM   2719 HD22 ASN A 170     -23.088 -12.474  18.443  1.00 94.25           H  
ATOM   2720  OD1 ASN A 170     -22.013 -11.308  20.181  1.00 94.25           O  
ATOM   2721  N   GLY A 171     -21.425  -9.296  22.570  1.00 95.48           N  
ATOM   2722  H   GLY A 171     -21.570  -8.688  21.776  1.00 95.48           H  
ATOM   2723  CA  GLY A 171     -20.116  -9.223  23.220  1.00 95.48           C  
ATOM   2724  HA2 GLY A 171     -19.643  -8.282  22.940  1.00 95.48           H  
ATOM   2725  HA3 GLY A 171     -20.251  -9.241  24.301  1.00 95.48           H  
ATOM   2726  C   GLY A 171     -19.147 -10.352  22.864  1.00 95.48           C  
ATOM   2727  O   GLY A 171     -18.147 -10.525  23.556  1.00 95.48           O  
ATOM   2728  N   ASN A 172     -19.418 -11.129  21.812  1.00 96.87           N  
ATOM   2729  H   ASN A 172     -20.192 -10.860  21.222  1.00 96.87           H  
ATOM   2730  CA  ASN A 172     -18.542 -12.222  21.381  1.00 96.87           C  
ATOM   2731  HA  ASN A 172     -18.175 -12.743  22.265  1.00 96.87           H  
ATOM   2732  C   ASN A 172     -17.299 -11.742  20.619  1.00 96.87           C  
ATOM   2733  CB  ASN A 172     -19.349 -13.207  20.527  1.00 96.87           C  
ATOM   2734  HB2 ASN A 172     -19.867 -12.659  19.740  1.00 96.87           H  
ATOM   2735  HB3 ASN A 172     -18.666 -13.912  20.053  1.00 96.87           H  
ATOM   2736  O   ASN A 172     -16.371 -12.528  20.413  1.00 96.87           O  
ATOM   2737  CG  ASN A 172     -20.333 -14.025  21.338  1.00 96.87           C  
ATOM   2738  ND2 ASN A 172     -21.462 -14.366  20.766  1.00 96.87           N  
ATOM   2739 HD21 ASN A 172     -22.110 -14.840  21.378  1.00 96.87           H  
ATOM   2740 HD22 ASN A 172     -21.735 -13.876  19.926  1.00 96.87           H  
ATOM   2741  OD1 ASN A 172     -20.101 -14.437  22.460  1.00 96.87           O  
ATOM   2742  N   VAL A 173     -17.270 -10.483  20.179  1.00 97.66           N  
ATOM   2743  H   VAL A 173     -18.093  -9.913  20.307  1.00 97.66           H  
ATOM   2744  CA  VAL A 173     -16.107  -9.870  19.535  1.00 97.66           C  
ATOM   2745  HA  VAL A 173     -15.329 -10.623  19.409  1.00 97.66           H  
ATOM   2746  C   VAL A 173     -15.540  -8.780  20.436  1.00 97.66           C  
ATOM   2747  CB  VAL A 173     -16.463  -9.357  18.128  1.00 97.66           C  
ATOM   2748  HB  VAL A 173     -17.291  -8.651  18.200  1.00 97.66           H  
ATOM   2749  O   VAL A 173     -16.246  -7.864  20.856  1.00 97.66           O  
ATOM   2750  CG1 VAL A 173     -15.283  -8.662  17.435  1.00 97.66           C  
ATOM   2751 HG11 VAL A 173     -14.993  -7.771  17.992  1.00 97.66           H  
ATOM   2752 HG12 VAL A 173     -15.581  -8.346  16.435  1.00 97.66           H  
ATOM   2753 HG13 VAL A 173     -14.432  -9.340  17.364  1.00 97.66           H  
ATOM   2754  CG2 VAL A 173     -16.890 -10.529  17.234  1.00 97.66           C  
ATOM   2755 HG21 VAL A 173     -17.796 -10.983  17.634  1.00 97.66           H  
ATOM   2756 HG22 VAL A 173     -17.100 -10.174  16.225  1.00 97.66           H  
ATOM   2757 HG23 VAL A 173     -16.102 -11.282  17.195  1.00 97.66           H  
ATOM   2758  N   ASP A 174     -14.237  -8.866  20.701  1.00 97.31           N  
ATOM   2759  H   ASP A 174     -13.732  -9.691  20.410  1.00 97.31           H  
ATOM   2760  CA  ASP A 174     -13.495  -7.806  21.380  1.00 97.31           C  
ATOM   2761  HA  ASP A 174     -14.058  -7.495  22.260  1.00 97.31           H  
ATOM   2762  C   ASP A 174     -13.331  -6.594  20.450  1.00 97.31           C  
ATOM   2763  CB  ASP A 174     -12.143  -8.351  21.859  1.00 97.31           C  
ATOM   2764  HB2 ASP A 174     -11.558  -8.667  20.995  1.00 97.31           H  
ATOM   2765  HB3 ASP A 174     -12.317  -9.222  22.489  1.00 97.31           H  
ATOM   2766  O   ASP A 174     -12.863  -6.742  19.317  1.00 97.31           O  
ATOM   2767  CG  ASP A 174     -11.343  -7.321  22.661  1.00 97.31           C  
ATOM   2768  OD1 ASP A 174     -11.934  -6.276  23.022  1.00 97.31           O  
ATOM   2769  OD2 ASP A 174     -10.146  -7.598  22.875  1.00 97.31           O  
ATOM   2770  N   PHE A 175     -13.726  -5.412  20.926  1.00 98.48           N  
ATOM   2771  H   PHE A 175     -13.964  -5.383  21.907  1.00 98.48           H  
ATOM   2772  CA  PHE A 175     -13.618  -4.135  20.211  1.00 98.48           C  
ATOM   2773  HA  PHE A 175     -13.379  -4.336  19.167  1.00 98.48           H  
ATOM   2774  C   PHE A 175     -12.457  -3.270  20.721  1.00 98.48           C  
ATOM   2775  CB  PHE A 175     -14.964  -3.389  20.234  1.00 98.48           C  
ATOM   2776  HB2 PHE A 175     -14.774  -2.317  20.168  1.00 98.48           H  
ATOM   2777  HB3 PHE A 175     -15.468  -3.562  21.185  1.00 98.48           H  
ATOM   2778  O   PHE A 175     -12.199  -2.206  20.153  1.00 98.48           O  
ATOM   2779  CG  PHE A 175     -15.890  -3.761  19.090  1.00 98.48           C  
ATOM   2780  CD1 PHE A 175     -16.240  -2.807  18.115  1.00 98.48           C  
ATOM   2781  HD1 PHE A 175     -15.857  -1.800  18.182  1.00 98.48           H  
ATOM   2782  CD2 PHE A 175     -16.370  -5.075  18.971  1.00 98.48           C  
ATOM   2783  HD2 PHE A 175     -16.096  -5.811  19.713  1.00 98.48           H  
ATOM   2784  CE1 PHE A 175     -17.063  -3.173  17.034  1.00 98.48           C  
ATOM   2785  HE1 PHE A 175     -17.317  -2.440  16.282  1.00 98.48           H  
ATOM   2786  CE2 PHE A 175     -17.190  -5.444  17.894  1.00 98.48           C  
ATOM   2787  HE2 PHE A 175     -17.556  -6.457  17.817  1.00 98.48           H  
ATOM   2788  CZ  PHE A 175     -17.540  -4.491  16.925  1.00 98.48           C  
ATOM   2789  HZ  PHE A 175     -18.189  -4.772  16.109  1.00 98.48           H  
ATOM   2790  N   TYR A 176     -11.705  -3.718  21.727  1.00 98.48           N  
ATOM   2791  H   TYR A 176     -11.906  -4.608  22.159  1.00 98.48           H  
ATOM   2792  CA  TYR A 176     -10.488  -3.042  22.162  1.00 98.48           C  
ATOM   2793  HA  TYR A 176     -10.639  -1.970  22.033  1.00 98.48           H  
ATOM   2794  C   TYR A 176      -9.303  -3.435  21.265  1.00 98.48           C  
ATOM   2795  CB  TYR A 176     -10.269  -3.291  23.655  1.00 98.48           C  
ATOM   2796  HB2 TYR A 176     -11.199  -3.090  24.187  1.00 98.48           H  
ATOM   2797  HB3 TYR A 176     -10.019  -4.340  23.812  1.00 98.48           H  
ATOM   2798  O   TYR A 176      -8.449  -4.245  21.617  1.00 98.48           O  
ATOM   2799  CG  TYR A 176      -9.198  -2.402  24.248  1.00 98.48           C  
ATOM   2800  CD1 TYR A 176      -8.106  -2.970  24.929  1.00 98.48           C  
ATOM   2801  HD1 TYR A 176      -8.030  -4.044  25.007  1.00 98.48           H  
ATOM   2802  CD2 TYR A 176      -9.291  -1.003  24.113  1.00 98.48           C  
ATOM   2803  HD2 TYR A 176     -10.124  -0.561  23.585  1.00 98.48           H  
ATOM   2804  CE1 TYR A 176      -7.119  -2.141  25.494  1.00 98.48           C  
ATOM   2805  HE1 TYR A 176      -6.281  -2.579  26.016  1.00 98.48           H  
ATOM   2806  CE2 TYR A 176      -8.308  -0.172  24.673  1.00 98.48           C  
ATOM   2807  HE2 TYR A 176      -8.375   0.902  24.578  1.00 98.48           H  
ATOM   2808  OH  TYR A 176      -6.285   0.066  25.928  1.00 98.48           O  
ATOM   2809  HH  TYR A 176      -5.575  -0.434  26.336  1.00 98.48           H  
ATOM   2810  CZ  TYR A 176      -7.226  -0.739  25.373  1.00 98.48           C  
ATOM   2811  N   ARG A 177      -9.305  -2.892  20.042  1.00 98.71           N  
ATOM   2812  H   ARG A 177     -10.049  -2.238  19.843  1.00 98.71           H  
ATOM   2813  CA  ARG A 177      -8.386  -3.240  18.944  1.00 98.71           C  
ATOM   2814  HA  ARG A 177      -7.750  -4.067  19.259  1.00 98.71           H  
ATOM   2815  C   ARG A 177      -7.424  -2.114  18.584  1.00 98.71           C  
ATOM   2816  CB  ARG A 177      -9.181  -3.690  17.708  1.00 98.71           C  
ATOM   2817  HB2 ARG A 177      -8.473  -3.989  16.935  1.00 98.71           H  
ATOM   2818  HB3 ARG A 177      -9.761  -2.855  17.316  1.00 98.71           H  
ATOM   2819  O   ARG A 177      -7.688  -0.948  18.883  1.00 98.71           O  
ATOM   2820  CG  ARG A 177     -10.128  -4.866  17.949  1.00 98.71           C  
ATOM   2821  HG2 ARG A 177     -10.545  -5.167  16.988  1.00 98.71           H  
ATOM   2822  HG3 ARG A 177     -10.947  -4.564  18.602  1.00 98.71           H  
ATOM   2823  CD  ARG A 177      -9.391  -6.053  18.566  1.00 98.71           C  
ATOM   2824  HD2 ARG A 177      -9.133  -5.827  19.601  1.00 98.71           H  
ATOM   2825  HD3 ARG A 177      -8.470  -6.219  18.007  1.00 98.71           H  
ATOM   2826  NE  ARG A 177     -10.241  -7.242  18.533  1.00 98.71           N  
ATOM   2827  HE  ARG A 177     -11.201  -7.100  18.814  1.00 98.71           H  
ATOM   2828  NH1 ARG A 177      -8.673  -8.740  17.786  1.00 98.71           N  
ATOM   2829 HH11 ARG A 177      -8.000  -8.228  18.337  1.00 98.71           H  
ATOM   2830 HH12 ARG A 177      -8.407  -8.416  16.868  1.00 98.71           H  
ATOM   2831  NH2 ARG A 177     -10.777  -9.388  18.115  1.00 98.71           N  
ATOM   2832 HH21 ARG A 177     -10.453 -10.309  17.860  1.00 98.71           H  
ATOM   2833 HH22 ARG A 177     -11.715  -9.173  18.424  1.00 98.71           H  
ATOM   2834  CZ  ARG A 177      -9.890  -8.440  18.138  1.00 98.71           C  
ATOM   2835  N   ASP A 178      -6.316  -2.488  17.948  1.00 98.76           N  
ATOM   2836  H   ASP A 178      -6.220  -3.455  17.670  1.00 98.76           H  
ATOM   2837  CA  ASP A 178      -5.269  -1.550  17.537  1.00 98.76           C  
ATOM   2838  HA  ASP A 178      -5.141  -0.834  18.349  1.00 98.76           H  
ATOM   2839  C   ASP A 178      -5.671  -0.716  16.301  1.00 98.76           C  
ATOM   2840  CB  ASP A 178      -3.914  -2.290  17.416  1.00 98.76           C  
ATOM   2841  HB2 ASP A 178      -3.117  -1.548  17.461  1.00 98.76           H  
ATOM   2842  HB3 ASP A 178      -3.791  -2.933  18.287  1.00 98.76           H  
ATOM   2843  O   ASP A 178      -6.711  -0.944  15.666  1.00 98.76           O  
ATOM   2844  CG  ASP A 178      -3.676  -3.139  16.158  1.00 98.76           C  
ATOM   2845  OD1 ASP A 178      -4.336  -2.896  15.123  1.00 98.76           O  
ATOM   2846  OD2 ASP A 178      -2.739  -3.972  16.179  1.00 98.76           O  
ATOM   2847  N   TRP A 179      -4.854   0.281  15.945  1.00 98.88           N  
ATOM   2848  H   TRP A 179      -4.053   0.470  16.532  1.00 98.88           H  
ATOM   2849  CA  TRP A 179      -5.102   1.156  14.796  1.00 98.88           C  
ATOM   2850  HA  TRP A 179      -6.028   1.713  14.941  1.00 98.88           H  
ATOM   2851  C   TRP A 179      -5.247   0.385  13.488  1.00 98.88           C  
ATOM   2852  CB  TRP A 179      -3.954   2.156  14.645  1.00 98.88           C  
ATOM   2853  HB2 TRP A 179      -3.016   1.616  14.518  1.00 98.88           H  
ATOM   2854  HB3 TRP A 179      -3.871   2.746  15.559  1.00 98.88           H  
ATOM   2855  O   TRP A 179      -6.092   0.711  12.651  1.00 98.88           O  
ATOM   2856  CG  TRP A 179      -4.148   3.088  13.487  1.00 98.88           C  
ATOM   2857  CD1 TRP A 179      -3.667   2.925  12.235  1.00 98.88           C  
ATOM   2858  HD1 TRP A 179      -3.069   2.085  11.915  1.00 98.88           H  
ATOM   2859  CD2 TRP A 179      -4.960   4.292  13.446  1.00 98.88           C  
ATOM   2860  CE2 TRP A 179      -4.875   4.857  12.139  1.00 98.88           C  
ATOM   2861  CE3 TRP A 179      -5.709   4.990  14.412  1.00 98.88           C  
ATOM   2862  HE3 TRP A 179      -5.798   4.583  15.408  1.00 98.88           H  
ATOM   2863  NE1 TRP A 179      -4.112   3.952  11.425  1.00 98.88           N  
ATOM   2864  HE1 TRP A 179      -3.906   3.992  10.437  1.00 98.88           H  
ATOM   2865  CH2 TRP A 179      -6.174   6.785  12.820  1.00 98.88           C  
ATOM   2866  HH2 TRP A 179      -6.646   7.732  12.605  1.00 98.88           H  
ATOM   2867  CZ2 TRP A 179      -5.459   6.095  11.825  1.00 98.88           C  
ATOM   2868  HZ2 TRP A 179      -5.373   6.510  10.831  1.00 98.88           H  
ATOM   2869  CZ3 TRP A 179      -6.307   6.220  14.098  1.00 98.88           C  
ATOM   2870  HZ3 TRP A 179      -6.877   6.727  14.862  1.00 98.88           H  
ATOM   2871  N   LYS A 180      -4.400  -0.626  13.287  1.00 98.86           N  
ATOM   2872  H   LYS A 180      -3.920  -0.990  14.098  1.00 98.86           H  
ATOM   2873  CA  LYS A 180      -4.356  -1.391  12.045  1.00 98.86           C  
ATOM   2874  HA  LYS A 180      -4.325  -0.701  11.202  1.00 98.86           H  
ATOM   2875  C   LYS A 180      -5.627  -2.222  11.887  1.00 98.86           C  
ATOM   2876  CB  LYS A 180      -3.094  -2.255  12.058  1.00 98.86           C  
ATOM   2877  HB2 LYS A 180      -3.148  -2.959  12.887  1.00 98.86           H  
ATOM   2878  HB3 LYS A 180      -2.220  -1.619  12.199  1.00 98.86           H  
ATOM   2879  O   LYS A 180      -6.206  -2.229  10.804  1.00 98.86           O  
ATOM   2880  CG  LYS A 180      -2.955  -3.027  10.747  1.00 98.86           C  
ATOM   2881  HG2 LYS A 180      -3.866  -3.592  10.551  1.00 98.86           H  
ATOM   2882  HG3 LYS A 180      -2.783  -2.325   9.931  1.00 98.86           H  
ATOM   2883  CD  LYS A 180      -1.794  -4.010  10.837  1.00 98.86           C  
ATOM   2884  HD2 LYS A 180      -0.850  -3.469  10.902  1.00 98.86           H  
ATOM   2885  HD3 LYS A 180      -1.926  -4.620  11.731  1.00 98.86           H  
ATOM   2886  CE  LYS A 180      -1.837  -4.897   9.596  1.00 98.86           C  
ATOM   2887  HE2 LYS A 180      -2.861  -5.247   9.468  1.00 98.86           H  
ATOM   2888  HE3 LYS A 180      -1.585  -4.304   8.716  1.00 98.86           H  
ATOM   2889  NZ  LYS A 180      -0.921  -6.045   9.757  1.00 98.86           N  
ATOM   2890  HZ1 LYS A 180      -0.993  -6.660   8.959  1.00 98.86           H  
ATOM   2891  HZ2 LYS A 180      -1.202  -6.558  10.580  1.00 98.86           H  
ATOM   2892  HZ3 LYS A 180       0.029  -5.728   9.885  1.00 98.86           H  
ATOM   2893  N   GLU A 181      -6.080  -2.874  12.950  1.00 98.88           N  
ATOM   2894  H   GLU A 181      -5.540  -2.830  13.802  1.00 98.88           H  
ATOM   2895  CA  GLU A 181      -7.333  -3.624  12.973  1.00 98.88           C  
ATOM   2896  HA  GLU A 181      -7.333  -4.363  12.172  1.00 98.88           H  
ATOM   2897  C   GLU A 181      -8.535  -2.701  12.732  1.00 98.88           C  
ATOM   2898  CB  GLU A 181      -7.470  -4.357  14.315  1.00 98.88           C  
ATOM   2899  HB2 GLU A 181      -8.490  -4.730  14.404  1.00 98.88           H  
ATOM   2900  HB3 GLU A 181      -7.292  -3.642  15.118  1.00 98.88           H  
ATOM   2901  O   GLU A 181      -9.384  -3.016  11.901  1.00 98.88           O  
ATOM   2902  CG  GLU A 181      -6.511  -5.548  14.475  1.00 98.88           C  
ATOM   2903  HG2 GLU A 181      -5.476  -5.208  14.421  1.00 98.88           H  
ATOM   2904  HG3 GLU A 181      -6.673  -6.241  13.650  1.00 98.88           H  
ATOM   2905  CD  GLU A 181      -6.755  -6.268  15.813  1.00 98.88           C  
ATOM   2906  OE1 GLU A 181      -7.349  -7.380  15.799  1.00 98.88           O  
ATOM   2907  OE2 GLU A 181      -6.419  -5.704  16.877  1.00 98.88           O  
ATOM   2908  N   TYR A 182      -8.597  -1.523  13.367  1.00 98.89           N  
ATOM   2909  H   TYR A 182      -7.901  -1.313  14.068  1.00 98.89           H  
ATOM   2910  CA  TYR A 182      -9.668  -0.550  13.100  1.00 98.89           C  
ATOM   2911  HA  TYR A 182     -10.623  -1.070  13.171  1.00 98.89           H  
ATOM   2912  C   TYR A 182      -9.619   0.051  11.694  1.00 98.89           C  
ATOM   2913  CB  TYR A 182      -9.651   0.573  14.143  1.00 98.89           C  
ATOM   2914  HB2 TYR A 182      -9.970   1.506  13.678  1.00 98.89           H  
ATOM   2915  HB3 TYR A 182      -8.639   0.729  14.515  1.00 98.89           H  
ATOM   2916  O   TYR A 182     -10.665   0.385  11.134  1.00 98.89           O  
ATOM   2917  CG  TYR A 182     -10.597   0.292  15.284  1.00 98.89           C  
ATOM   2918  CD1 TYR A 182     -11.981   0.451  15.086  1.00 98.89           C  
ATOM   2919  HD1 TYR A 182     -12.350   0.803  14.134  1.00 98.89           H  
ATOM   2920  CD2 TYR A 182     -10.105  -0.172  16.515  1.00 98.89           C  
ATOM   2921  HD2 TYR A 182      -9.043  -0.298  16.665  1.00 98.89           H  
ATOM   2922  CE1 TYR A 182     -12.881   0.135  16.119  1.00 98.89           C  
ATOM   2923  HE1 TYR A 182     -13.946   0.228  15.968  1.00 98.89           H  
ATOM   2924  CE2 TYR A 182     -11.002  -0.491  17.550  1.00 98.89           C  
ATOM   2925  HE2 TYR A 182     -10.622  -0.833  18.501  1.00 98.89           H  
ATOM   2926  OH  TYR A 182     -13.266  -0.631  18.342  1.00 98.89           O  
ATOM   2927  HH  TYR A 182     -12.829  -1.073  19.074  1.00 98.89           H  
ATOM   2928  CZ  TYR A 182     -12.391  -0.339  17.351  1.00 98.89           C  
ATOM   2929  N   ARG A 183      -8.430   0.191  11.102  1.00 98.89           N  
ATOM   2930  H   ARG A 183      -7.604  -0.015  11.646  1.00 98.89           H  
ATOM   2931  CA  ARG A 183      -8.274   0.601   9.704  1.00 98.89           C  
ATOM   2932  HA  ARG A 183      -8.840   1.518   9.534  1.00 98.89           H  
ATOM   2933  C   ARG A 183      -8.841  -0.452   8.758  1.00 98.89           C  
ATOM   2934  CB  ARG A 183      -6.794   0.873   9.403  1.00 98.89           C  
ATOM   2935  HB2 ARG A 183      -6.435   1.682  10.039  1.00 98.89           H  
ATOM   2936  HB3 ARG A 183      -6.205  -0.020   9.612  1.00 98.89           H  
ATOM   2937  O   ARG A 183      -9.645  -0.108   7.892  1.00 98.89           O  
ATOM   2938  CG  ARG A 183      -6.616   1.265   7.931  1.00 98.89           C  
ATOM   2939  HG2 ARG A 183      -7.076   0.535   7.266  1.00 98.89           H  
ATOM   2940  HG3 ARG A 183      -7.125   2.214   7.762  1.00 98.89           H  
ATOM   2941  CD  ARG A 183      -5.150   1.366   7.544  1.00 98.89           C  
ATOM   2942  HD2 ARG A 183      -5.069   1.924   6.611  1.00 98.89           H  
ATOM   2943  HD3 ARG A 183      -4.604   1.892   8.327  1.00 98.89           H  
ATOM   2944  NE  ARG A 183      -4.640   0.009   7.340  1.00 98.89           N  
ATOM   2945  HE  ARG A 183      -5.317  -0.703   7.105  1.00 98.89           H  
ATOM   2946  NH1 ARG A 183      -2.464   0.364   7.887  1.00 98.89           N  
ATOM   2947 HH11 ARG A 183      -1.521   0.040   8.045  1.00 98.89           H  
ATOM   2948 HH12 ARG A 183      -2.697   1.346   7.939  1.00 98.89           H  
ATOM   2949  NH2 ARG A 183      -3.220  -1.712   7.377  1.00 98.89           N  
ATOM   2950 HH21 ARG A 183      -4.047  -2.283   7.279  1.00 98.89           H  
ATOM   2951 HH22 ARG A 183      -2.326  -2.132   7.585  1.00 98.89           H  
ATOM   2952  CZ  ARG A 183      -3.433  -0.438   7.536  1.00 98.89           C  
ATOM   2953  N   ASP A 184      -8.391  -1.694   8.915  1.00 98.76           N  
ATOM   2954  H   ASP A 184      -7.736  -1.865   9.665  1.00 98.76           H  
ATOM   2955  CA  ASP A 184      -8.643  -2.786   7.971  1.00 98.76           C  
ATOM   2956  HA  ASP A 184      -8.611  -2.386   6.957  1.00 98.76           H  
ATOM   2957  C   ASP A 184     -10.045  -3.400   8.154  1.00 98.76           C  
ATOM   2958  CB  ASP A 184      -7.512  -3.838   8.095  1.00 98.76           C  
ATOM   2959  HB2 ASP A 184      -7.463  -4.186   9.127  1.00 98.76           H  
ATOM   2960  HB3 ASP A 184      -7.768  -4.692   7.468  1.00 98.76           H  
ATOM   2961  O   ASP A 184     -10.650  -3.855   7.182  1.00 98.76           O  
ATOM   2962  CG  ASP A 184      -6.117  -3.335   7.660  1.00 98.76           C  
ATOM   2963  OD1 ASP A 184      -6.016  -2.310   6.947  1.00 98.76           O  
ATOM   2964  OD2 ASP A 184      -5.073  -3.961   7.977  1.00 98.76           O  
ATOM   2965  N   GLY A 185     -10.586  -3.345   9.374  1.00 98.72           N  
ATOM   2966  H   GLY A 185      -9.996  -3.013  10.123  1.00 98.72           H  
ATOM   2967  CA  GLY A 185     -11.837  -3.980   9.780  1.00 98.72           C  
ATOM   2968  HA2 GLY A 185     -12.475  -4.165   8.915  1.00 98.72           H  
ATOM   2969  HA3 GLY A 185     -12.364  -3.305  10.454  1.00 98.72           H  
ATOM   2970  C   GLY A 185     -11.604  -5.305  10.509  1.00 98.72           C  
ATOM   2971  O   GLY A 185     -10.595  -5.983  10.313  1.00 98.72           O  
ATOM   2972  N   PHE A 186     -12.547  -5.676  11.374  1.00 98.68           N  
ATOM   2973  H   PHE A 186     -13.383  -5.113  11.441  1.00 98.68           H  
ATOM   2974  CA  PHE A 186     -12.486  -6.905  12.168  1.00 98.68           C  
ATOM   2975  HA  PHE A 186     -12.020  -7.684  11.565  1.00 98.68           H  
ATOM   2976  C   PHE A 186     -13.885  -7.402  12.555  1.00 98.68           C  
ATOM   2977  CB  PHE A 186     -11.616  -6.683  13.420  1.00 98.68           C  
ATOM   2978  HB2 PHE A 186     -11.512  -7.628  13.954  1.00 98.68           H  
ATOM   2979  HB3 PHE A 186     -10.614  -6.395  13.103  1.00 98.68           H  
ATOM   2980  O   PHE A 186     -14.879  -6.686  12.431  1.00 98.68           O  
ATOM   2981  CG  PHE A 186     -12.142  -5.635  14.382  1.00 98.68           C  
ATOM   2982  CD1 PHE A 186     -11.678  -4.312  14.291  1.00 98.68           C  
ATOM   2983  HD1 PHE A 186     -10.947  -4.048  13.542  1.00 98.68           H  
ATOM   2984  CD2 PHE A 186     -13.090  -5.975  15.367  1.00 98.68           C  
ATOM   2985  HD2 PHE A 186     -13.448  -6.991  15.453  1.00 98.68           H  
ATOM   2986  CE1 PHE A 186     -12.156  -3.332  15.176  1.00 98.68           C  
ATOM   2987  HE1 PHE A 186     -11.782  -2.321  15.112  1.00 98.68           H  
ATOM   2988  CE2 PHE A 186     -13.578  -4.993  16.245  1.00 98.68           C  
ATOM   2989  HE2 PHE A 186     -14.302  -5.256  17.002  1.00 98.68           H  
ATOM   2990  CZ  PHE A 186     -13.111  -3.671  16.150  1.00 98.68           C  
ATOM   2991  HZ  PHE A 186     -13.479  -2.920  16.833  1.00 98.68           H  
ATOM   2992  N   GLY A 187     -13.948  -8.630  13.073  1.00 97.15           N  
ATOM   2993  H   GLY A 187     -13.097  -9.173  13.086  1.00 97.15           H  
ATOM   2994  CA  GLY A 187     -15.191  -9.330  13.403  1.00 97.15           C  
ATOM   2995  HA2 GLY A 187     -15.988  -8.614  13.602  1.00 97.15           H  
ATOM   2996  HA3 GLY A 187     -15.045  -9.923  14.306  1.00 97.15           H  
ATOM   2997  C   GLY A 187     -15.649 -10.267  12.287  1.00 97.15           C  
ATOM   2998  O   GLY A 187     -14.902 -10.544  11.351  1.00 97.15           O  
ATOM   2999  N   ASP A 188     -16.866 -10.793  12.413  1.00 92.56           N  
ATOM   3000  H   ASP A 188     -17.455 -10.475  13.169  1.00 92.56           H  
ATOM   3001  CA  ASP A 188     -17.420 -11.783  11.482  1.00 92.56           C  
ATOM   3002  HA  ASP A 188     -16.990 -11.622  10.493  1.00 92.56           H  
ATOM   3003  C   ASP A 188     -18.942 -11.617  11.382  1.00 92.56           C  
ATOM   3004  CB  ASP A 188     -17.026 -13.201  11.945  1.00 92.56           C  
ATOM   3005  HB2 ASP A 188     -17.516 -13.399  12.898  1.00 92.56           H  
ATOM   3006  HB3 ASP A 188     -15.949 -13.229  12.111  1.00 92.56           H  
ATOM   3007  O   ASP A 188     -19.657 -11.575  12.391  1.00 92.56           O  
ATOM   3008  CG  ASP A 188     -17.396 -14.326  10.966  1.00 92.56           C  
ATOM   3009  OD1 ASP A 188     -18.509 -14.292  10.398  1.00 92.56           O  
ATOM   3010  OD2 ASP A 188     -16.616 -15.286  10.822  1.00 92.56           O  
ATOM   3011  N   TYR A 189     -19.462 -11.556  10.155  1.00 93.85           N  
ATOM   3012  H   TYR A 189     -18.839 -11.647   9.365  1.00 93.85           H  
ATOM   3013  CA  TYR A 189     -20.894 -11.421   9.897  1.00 93.85           C  
ATOM   3014  HA  TYR A 189     -21.249 -10.523  10.403  1.00 93.85           H  
ATOM   3015  C   TYR A 189     -21.738 -12.582  10.447  1.00 93.85           C  
ATOM   3016  CB  TYR A 189     -21.120 -11.276   8.386  1.00 93.85           C  
ATOM   3017  HB2 TYR A 189     -20.748 -12.174   7.892  1.00 93.85           H  
ATOM   3018  HB3 TYR A 189     -22.195 -11.219   8.219  1.00 93.85           H  
ATOM   3019  O   TYR A 189     -22.896 -12.364  10.804  1.00 93.85           O  
ATOM   3020  CG  TYR A 189     -20.505 -10.054   7.730  1.00 93.85           C  
ATOM   3021  CD1 TYR A 189     -20.602  -8.798   8.355  1.00 93.85           C  
ATOM   3022  HD1 TYR A 189     -21.076  -8.693   9.320  1.00 93.85           H  
ATOM   3023  CD2 TYR A 189     -19.846 -10.158   6.487  1.00 93.85           C  
ATOM   3024  HD2 TYR A 189     -19.728 -11.115   6.000  1.00 93.85           H  
ATOM   3025  CE1 TYR A 189     -20.055  -7.661   7.743  1.00 93.85           C  
ATOM   3026  HE1 TYR A 189     -20.101  -6.695   8.223  1.00 93.85           H  
ATOM   3027  CE2 TYR A 189     -19.281  -9.016   5.884  1.00 93.85           C  
ATOM   3028  HE2 TYR A 189     -18.723  -9.115   4.965  1.00 93.85           H  
ATOM   3029  OH  TYR A 189     -18.864  -6.629   5.979  1.00 93.85           O  
ATOM   3030  HH  TYR A 189     -18.415  -6.763   5.142  1.00 93.85           H  
ATOM   3031  CZ  TYR A 189     -19.389  -7.760   6.514  1.00 93.85           C  
ATOM   3032  N   ASN A 190     -21.172 -13.786  10.557  1.00 90.67           N  
ATOM   3033  H   ASN A 190     -20.202 -13.872  10.289  1.00 90.67           H  
ATOM   3034  CA  ASN A 190     -21.815 -14.967  11.134  1.00 90.67           C  
ATOM   3035  HA  ASN A 190     -22.826 -15.051  10.733  1.00 90.67           H  
ATOM   3036  C   ASN A 190     -21.925 -14.879  12.661  1.00 90.67           C  
ATOM   3037  CB  ASN A 190     -21.026 -16.230  10.757  1.00 90.67           C  
ATOM   3038  HB2 ASN A 190     -20.033 -16.191  11.206  1.00 90.67           H  
ATOM   3039  HB3 ASN A 190     -21.536 -17.105  11.159  1.00 90.67           H  
ATOM   3040  O   ASN A 190     -22.927 -15.312  13.225  1.00 90.67           O  
ATOM   3041  CG  ASN A 190     -20.894 -16.425   9.263  1.00 90.67           C  
ATOM   3042  ND2 ASN A 190     -19.688 -16.392   8.754  1.00 90.67           N  
ATOM   3043 HD21 ASN A 190     -18.957 -15.987   9.321  1.00 90.67           H  
ATOM   3044 HD22 ASN A 190     -19.606 -16.409   7.748  1.00 90.67           H  
ATOM   3045  OD1 ASN A 190     -21.870 -16.608   8.552  1.00 90.67           O  
ATOM   3046  N   ILE A 191     -20.915 -14.307  13.329  1.00 89.34           N  
ATOM   3047  H   ILE A 191     -20.130 -13.964  12.794  1.00 89.34           H  
ATOM   3048  CA  ILE A 191     -20.967 -14.005  14.773  1.00 89.34           C  
ATOM   3049  HA  ILE A 191     -21.355 -14.876  15.302  1.00 89.34           H  
ATOM   3050  C   ILE A 191     -21.948 -12.850  15.024  1.00 89.34           C  
ATOM   3051  CB  ILE A 191     -19.549 -13.698  15.314  1.00 89.34           C  
ATOM   3052  HB  ILE A 191     -19.140 -12.850  14.765  1.00 89.34           H  
ATOM   3053  O   ILE A 191     -22.615 -12.787  16.061  1.00 89.34           O  
ATOM   3054  CG1 ILE A 191     -18.620 -14.919  15.102  1.00 89.34           C  
ATOM   3055 HG12 ILE A 191     -18.615 -15.192  14.047  1.00 89.34           H  
ATOM   3056 HG13 ILE A 191     -19.006 -15.770  15.663  1.00 89.34           H  
ATOM   3057  CG2 ILE A 191     -19.606 -13.318  16.807  1.00 89.34           C  
ATOM   3058 HG21 ILE A 191     -18.603 -13.145  17.198  1.00 89.34           H  
ATOM   3059 HG22 ILE A 191     -20.078 -14.115  17.382  1.00 89.34           H  
ATOM   3060 HG23 ILE A 191     -20.161 -12.390  16.949  1.00 89.34           H  
ATOM   3061  CD1 ILE A 191     -17.157 -14.683  15.505  1.00 89.34           C  
ATOM   3062 HD11 ILE A 191     -17.061 -14.657  16.590  1.00 89.34           H  
ATOM   3063 HD12 ILE A 191     -16.794 -13.745  15.087  1.00 89.34           H  
ATOM   3064 HD13 ILE A 191     -16.545 -15.501  15.126  1.00 89.34           H  
ATOM   3065  N   GLY A 192     -22.074 -11.967  14.030  1.00 92.17           N  
ATOM   3066  H   GLY A 192     -21.441 -12.061  13.249  1.00 92.17           H  
ATOM   3067  CA  GLY A 192     -23.017 -10.860  14.005  1.00 92.17           C  
ATOM   3068  HA2 GLY A 192     -23.257 -10.638  12.966  1.00 92.17           H  
ATOM   3069  HA3 GLY A 192     -23.932 -11.153  14.520  1.00 92.17           H  
ATOM   3070  C   GLY A 192     -22.481  -9.586  14.649  1.00 92.17           C  
ATOM   3071  O   GLY A 192     -23.241  -8.625  14.747  1.00 92.17           O  
ATOM   3072  N   GLU A 193     -21.205  -9.564  15.042  1.00 98.43           N  
ATOM   3073  H   GLU A 193     -20.642 -10.385  14.873  1.00 98.43           H  
ATOM   3074  CA  GLU A 193     -20.495  -8.389  15.544  1.00 98.43           C  
ATOM   3075  HA  GLU A 193     -21.152  -7.522  15.475  1.00 98.43           H  
ATOM   3076  C   GLU A 193     -19.256  -8.114  14.698  1.00 98.43           C  
ATOM   3077  CB  GLU A 193     -20.070  -8.555  17.004  1.00 98.43           C  
ATOM   3078  HB2 GLU A 193     -19.457  -9.451  17.101  1.00 98.43           H  
ATOM   3079  HB3 GLU A 193     -19.478  -7.685  17.287  1.00 98.43           H  
ATOM   3080  O   GLU A 193     -18.470  -9.019  14.412  1.00 98.43           O  
ATOM   3081  CG  GLU A 193     -21.257  -8.660  17.953  1.00 98.43           C  
ATOM   3082  HG2 GLU A 193     -21.955  -7.859  17.709  1.00 98.43           H  
ATOM   3083  HG3 GLU A 193     -21.759  -9.617  17.810  1.00 98.43           H  
ATOM   3084  CD  GLU A 193     -20.824  -8.514  19.412  1.00 98.43           C  
ATOM   3085  OE1 GLU A 193     -21.566  -7.820  20.145  1.00 98.43           O  
ATOM   3086  OE2 GLU A 193     -19.775  -9.062  19.806  1.00 98.43           O  
ATOM   3087  N   PHE A 194     -19.098  -6.862  14.279  1.00 98.66           N  
ATOM   3088  H   PHE A 194     -19.745  -6.152  14.589  1.00 98.66           H  
ATOM   3089  CA  PHE A 194     -17.986  -6.446  13.432  1.00 98.66           C  
ATOM   3090  HA  PHE A 194     -17.061  -6.846  13.848  1.00 98.66           H  
ATOM   3091  C   PHE A 194     -17.844  -4.925  13.389  1.00 98.66           C  
ATOM   3092  CB  PHE A 194     -18.173  -7.001  12.005  1.00 98.66           C  
ATOM   3093  HB2 PHE A 194     -17.275  -6.793  11.423  1.00 98.66           H  
ATOM   3094  HB3 PHE A 194     -18.269  -8.086  12.035  1.00 98.66           H  
ATOM   3095  O   PHE A 194     -18.777  -4.178  13.712  1.00 98.66           O  
ATOM   3096  CG  PHE A 194     -19.361  -6.423  11.268  1.00 98.66           C  
ATOM   3097  CD1 PHE A 194     -20.635  -7.003  11.410  1.00 98.66           C  
ATOM   3098  HD1 PHE A 194     -20.761  -7.873  12.037  1.00 98.66           H  
ATOM   3099  CD2 PHE A 194     -19.189  -5.287  10.456  1.00 98.66           C  
ATOM   3100  HD2 PHE A 194     -18.209  -4.848  10.338  1.00 98.66           H  
ATOM   3101  CE1 PHE A 194     -21.734  -6.456  10.725  1.00 98.66           C  
ATOM   3102  HE1 PHE A 194     -22.711  -6.907  10.815  1.00 98.66           H  
ATOM   3103  CE2 PHE A 194     -20.288  -4.729   9.787  1.00 98.66           C  
ATOM   3104  HE2 PHE A 194     -20.149  -3.867   9.151  1.00 98.66           H  
ATOM   3105  CZ  PHE A 194     -21.554  -5.327   9.906  1.00 98.66           C  
ATOM   3106  HZ  PHE A 194     -22.386  -4.925   9.348  1.00 98.66           H  
ATOM   3107  N   TYR A 195     -16.679  -4.490  12.922  1.00 98.83           N  
ATOM   3108  H   TYR A 195     -15.976  -5.183  12.705  1.00 98.83           H  
ATOM   3109  CA  TYR A 195     -16.398  -3.133  12.483  1.00 98.83           C  
ATOM   3110  HA  TYR A 195     -17.317  -2.546  12.497  1.00 98.83           H  
ATOM   3111  C   TYR A 195     -15.872  -3.194  11.047  1.00 98.83           C  
ATOM   3112  CB  TYR A 195     -15.388  -2.488  13.436  1.00 98.83           C  
ATOM   3113  HB2 TYR A 195     -15.668  -2.718  14.464  1.00 98.83           H  
ATOM   3114  HB3 TYR A 195     -14.399  -2.912  13.268  1.00 98.83           H  
ATOM   3115  O   TYR A 195     -14.907  -3.904  10.773  1.00 98.83           O  
ATOM   3116  CG  TYR A 195     -15.337  -0.985  13.287  1.00 98.83           C  
ATOM   3117  CD1 TYR A 195     -14.361  -0.372  12.479  1.00 98.83           C  
ATOM   3118  HD1 TYR A 195     -13.600  -0.969  12.000  1.00 98.83           H  
ATOM   3119  CD2 TYR A 195     -16.300  -0.203  13.950  1.00 98.83           C  
ATOM   3120  HD2 TYR A 195     -17.036  -0.689  14.573  1.00 98.83           H  
ATOM   3121  CE1 TYR A 195     -14.361   1.029  12.330  1.00 98.83           C  
ATOM   3122  HE1 TYR A 195     -13.612   1.523  11.728  1.00 98.83           H  
ATOM   3123  CE2 TYR A 195     -16.301   1.196  13.811  1.00 98.83           C  
ATOM   3124  HE2 TYR A 195     -17.049   1.792  14.312  1.00 98.83           H  
ATOM   3125  OH  TYR A 195     -15.310   3.163  12.884  1.00 98.83           O  
ATOM   3126  HH  TYR A 195     -15.960   3.610  13.430  1.00 98.83           H  
ATOM   3127  CZ  TYR A 195     -15.325   1.813  13.001  1.00 98.83           C  
ATOM   3128  N   LEU A 196     -16.504  -2.469  10.120  1.00 98.70           N  
ATOM   3129  H   LEU A 196     -17.278  -1.890  10.413  1.00 98.70           H  
ATOM   3130  CA  LEU A 196     -16.226  -2.586   8.682  1.00 98.70           C  
ATOM   3131  HA  LEU A 196     -16.308  -3.639   8.411  1.00 98.70           H  
ATOM   3132  C   LEU A 196     -14.804  -2.142   8.304  1.00 98.70           C  
ATOM   3133  CB  LEU A 196     -17.300  -1.789   7.918  1.00 98.70           C  
ATOM   3134  HB2 LEU A 196     -17.237  -0.744   8.222  1.00 98.70           H  
ATOM   3135  HB3 LEU A 196     -18.272  -2.181   8.217  1.00 98.70           H  
ATOM   3136  O   LEU A 196     -14.291  -2.551   7.266  1.00 98.70           O  
ATOM   3137  CG  LEU A 196     -17.214  -1.863   6.380  1.00 98.70           C  
ATOM   3138  HG  LEU A 196     -16.241  -1.511   6.039  1.00 98.70           H  
ATOM   3139  CD1 LEU A 196     -17.449  -3.282   5.861  1.00 98.70           C  
ATOM   3140 HD11 LEU A 196     -17.422  -3.293   4.772  1.00 98.70           H  
ATOM   3141 HD12 LEU A 196     -16.659  -3.945   6.215  1.00 98.70           H  
ATOM   3142 HD13 LEU A 196     -18.412  -3.661   6.203  1.00 98.70           H  
ATOM   3143  CD2 LEU A 196     -18.265  -0.953   5.750  1.00 98.70           C  
ATOM   3144 HD21 LEU A 196     -18.088   0.077   6.061  1.00 98.70           H  
ATOM   3145 HD22 LEU A 196     -18.191  -1.010   4.664  1.00 98.70           H  
ATOM   3146 HD23 LEU A 196     -19.261  -1.272   6.058  1.00 98.70           H  
ATOM   3147  N   GLY A 197     -14.171  -1.322   9.140  1.00 98.87           N  
ATOM   3148  H   GLY A 197     -14.659  -1.046   9.980  1.00 98.87           H  
ATOM   3149  CA  GLY A 197     -12.837  -0.780   8.911  1.00 98.87           C  
ATOM   3150  HA2 GLY A 197     -12.284  -1.397   8.202  1.00 98.87           H  
ATOM   3151  HA3 GLY A 197     -12.290  -0.796   9.854  1.00 98.87           H  
ATOM   3152  C   GLY A 197     -12.889   0.641   8.363  1.00 98.87           C  
ATOM   3153  O   GLY A 197     -13.604   0.929   7.401  1.00 98.87           O  
ATOM   3154  N   ASN A 198     -12.126   1.546   8.971  1.00 98.94           N  
ATOM   3155  H   ASN A 198     -11.555   1.239   9.746  1.00 98.94           H  
ATOM   3156  CA  ASN A 198     -12.145   2.967   8.630  1.00 98.94           C  
ATOM   3157  HA  ASN A 198     -13.166   3.339   8.723  1.00 98.94           H  
ATOM   3158  C   ASN A 198     -11.720   3.239   7.184  1.00 98.94           C  
ATOM   3159  CB  ASN A 198     -11.256   3.734   9.614  1.00 98.94           C  
ATOM   3160  HB2 ASN A 198     -11.140   4.748   9.233  1.00 98.94           H  
ATOM   3161  HB3 ASN A 198     -10.271   3.272   9.684  1.00 98.94           H  
ATOM   3162  O   ASN A 198     -12.298   4.111   6.539  1.00 98.94           O  
ATOM   3163  CG  ASN A 198     -11.875   3.878  10.987  1.00 98.94           C  
ATOM   3164  ND2 ASN A 198     -11.084   3.895  12.033  1.00 98.94           N  
ATOM   3165 HD21 ASN A 198     -11.522   4.045  12.930  1.00 98.94           H  
ATOM   3166 HD22 ASN A 198     -10.084   3.796  11.929  1.00 98.94           H  
ATOM   3167  OD1 ASN A 198     -13.076   4.011  11.122  1.00 98.94           O  
ATOM   3168  N   GLU A 199     -10.786   2.459   6.635  1.00 98.88           N  
ATOM   3169  H   GLU A 199     -10.376   1.722   7.191  1.00 98.88           H  
ATOM   3170  CA  GLU A 199     -10.372   2.592   5.235  1.00 98.88           C  
ATOM   3171  HA  GLU A 199     -10.112   3.633   5.040  1.00 98.88           H  
ATOM   3172  C   GLU A 199     -11.508   2.206   4.272  1.00 98.88           C  
ATOM   3173  CB  GLU A 199      -9.123   1.722   5.026  1.00 98.88           C  
ATOM   3174  HB2 GLU A 199      -9.372   0.690   5.274  1.00 98.88           H  
ATOM   3175  HB3 GLU A 199      -8.343   2.053   5.711  1.00 98.88           H  
ATOM   3176  O   GLU A 199     -11.703   2.834   3.229  1.00 98.88           O  
ATOM   3177  CG  GLU A 199      -8.559   1.735   3.601  1.00 98.88           C  
ATOM   3178  HG2 GLU A 199      -9.321   1.351   2.923  1.00 98.88           H  
ATOM   3179  HG3 GLU A 199      -7.726   1.033   3.562  1.00 98.88           H  
ATOM   3180  CD  GLU A 199      -8.069   3.101   3.100  1.00 98.88           C  
ATOM   3181  OE1 GLU A 199      -7.815   3.147   1.871  1.00 98.88           O  
ATOM   3182  OE2 GLU A 199      -7.966   4.057   3.897  1.00 98.88           O  
ATOM   3183  N   ASN A 200     -12.310   1.201   4.636  1.00 98.64           N  
ATOM   3184  H   ASN A 200     -12.147   0.762   5.530  1.00 98.64           H  
ATOM   3185  CA  ASN A 200     -13.479   0.793   3.859  1.00 98.64           C  
ATOM   3186  HA  ASN A 200     -13.200   0.729   2.807  1.00 98.64           H  
ATOM   3187  C   ASN A 200     -14.599   1.839   3.958  1.00 98.64           C  
ATOM   3188  CB  ASN A 200     -13.929  -0.601   4.327  1.00 98.64           C  
ATOM   3189  HB2 ASN A 200     -14.137  -0.579   5.396  1.00 98.64           H  
ATOM   3190  HB3 ASN A 200     -14.847  -0.883   3.811  1.00 98.64           H  
ATOM   3191  O   ASN A 200     -15.202   2.195   2.944  1.00 98.64           O  
ATOM   3192  CG  ASN A 200     -12.890  -1.673   4.043  1.00 98.64           C  
ATOM   3193  ND2 ASN A 200     -12.737  -2.627   4.929  1.00 98.64           N  
ATOM   3194 HD21 ASN A 200     -13.271  -2.628   5.786  1.00 98.64           H  
ATOM   3195 HD22 ASN A 200     -11.965  -3.271   4.837  1.00 98.64           H  
ATOM   3196  OD1 ASN A 200     -12.212  -1.652   3.023  1.00 98.64           O  
ATOM   3197  N   ILE A 201     -14.840   2.389   5.153  1.00 98.81           N  
ATOM   3198  H   ILE A 201     -14.316   2.046   5.945  1.00 98.81           H  
ATOM   3199  CA  ILE A 201     -15.832   3.453   5.373  1.00 98.81           C  
ATOM   3200  HA  ILE A 201     -16.783   3.125   4.952  1.00 98.81           H  
ATOM   3201  C   ILE A 201     -15.430   4.739   4.626  1.00 98.81           C  
ATOM   3202  CB  ILE A 201     -16.044   3.701   6.885  1.00 98.81           C  
ATOM   3203  HB  ILE A 201     -15.095   4.010   7.322  1.00 98.81           H  
ATOM   3204  O   ILE A 201     -16.276   5.357   3.974  1.00 98.81           O  
ATOM   3205  CG1 ILE A 201     -16.549   2.431   7.616  1.00 98.81           C  
ATOM   3206 HG12 ILE A 201     -17.609   2.288   7.404  1.00 98.81           H  
ATOM   3207 HG13 ILE A 201     -16.033   1.545   7.247  1.00 98.81           H  
ATOM   3208  CG2 ILE A 201     -17.079   4.824   7.091  1.00 98.81           C  
ATOM   3209 HG21 ILE A 201     -18.020   4.559   6.609  1.00 98.81           H  
ATOM   3210 HG22 ILE A 201     -17.258   4.985   8.154  1.00 98.81           H  
ATOM   3211 HG23 ILE A 201     -16.719   5.764   6.674  1.00 98.81           H  
ATOM   3212  CD1 ILE A 201     -16.339   2.478   9.136  1.00 98.81           C  
ATOM   3213 HD11 ILE A 201     -16.901   3.297   9.584  1.00 98.81           H  
ATOM   3214 HD12 ILE A 201     -15.280   2.606   9.362  1.00 98.81           H  
ATOM   3215 HD13 ILE A 201     -16.673   1.539   9.578  1.00 98.81           H  
ATOM   3216  N   PHE A 202     -14.148   5.116   4.641  1.00 98.80           N  
ATOM   3217  H   PHE A 202     -13.502   4.613   5.232  1.00 98.80           H  
ATOM   3218  CA  PHE A 202     -13.612   6.231   3.851  1.00 98.80           C  
ATOM   3219  HA  PHE A 202     -14.129   7.149   4.129  1.00 98.80           H  
ATOM   3220  C   PHE A 202     -13.839   6.018   2.349  1.00 98.80           C  
ATOM   3221  CB  PHE A 202     -12.116   6.410   4.155  1.00 98.80           C  
ATOM   3222  HB2 PHE A 202     -11.647   5.428   4.213  1.00 98.80           H  
ATOM   3223  HB3 PHE A 202     -12.010   6.878   5.135  1.00 98.80           H  
ATOM   3224  O   PHE A 202     -14.377   6.893   1.665  1.00 98.80           O  
ATOM   3225  CG  PHE A 202     -11.360   7.239   3.127  1.00 98.80           C  
ATOM   3226  CD1 PHE A 202     -10.308   6.664   2.389  1.00 98.80           C  
ATOM   3227  HD1 PHE A 202     -10.000   5.647   2.584  1.00 98.80           H  
ATOM   3228  CD2 PHE A 202     -11.730   8.572   2.865  1.00 98.80           C  
ATOM   3229  HD2 PHE A 202     -12.562   9.017   3.391  1.00 98.80           H  
ATOM   3230  CE1 PHE A 202      -9.638   7.419   1.410  1.00 98.80           C  
ATOM   3231  HE1 PHE A 202      -8.824   6.969   0.861  1.00 98.80           H  
ATOM   3232  CE2 PHE A 202     -11.051   9.334   1.903  1.00 98.80           C  
ATOM   3233  HE2 PHE A 202     -11.344  10.358   1.721  1.00 98.80           H  
ATOM   3234  CZ  PHE A 202     -10.005   8.755   1.169  1.00 98.80           C  
ATOM   3235  HZ  PHE A 202      -9.481   9.334   0.423  1.00 98.80           H  
ATOM   3236  N   LYS A 203     -13.502   4.838   1.814  1.00 98.13           N  
ATOM   3237  H   LYS A 203     -13.032   4.165   2.403  1.00 98.13           H  
ATOM   3238  CA  LYS A 203     -13.731   4.517   0.393  1.00 98.13           C  
ATOM   3239  HA  LYS A 203     -13.209   5.244  -0.228  1.00 98.13           H  
ATOM   3240  C   LYS A 203     -15.203   4.604   0.001  1.00 98.13           C  
ATOM   3241  CB  LYS A 203     -13.189   3.121   0.079  1.00 98.13           C  
ATOM   3242  HB2 LYS A 203     -13.487   2.428   0.865  1.00 98.13           H  
ATOM   3243  HB3 LYS A 203     -13.604   2.773  -0.867  1.00 98.13           H  
ATOM   3244  O   LYS A 203     -15.510   5.122  -1.067  1.00 98.13           O  
ATOM   3245  CG  LYS A 203     -11.666   3.158  -0.049  1.00 98.13           C  
ATOM   3246  HG2 LYS A 203     -11.235   3.676   0.807  1.00 98.13           H  
ATOM   3247  HG3 LYS A 203     -11.395   3.701  -0.954  1.00 98.13           H  
ATOM   3248  CD  LYS A 203     -11.103   1.737  -0.110  1.00 98.13           C  
ATOM   3249  HD2 LYS A 203     -11.385   1.215   0.804  1.00 98.13           H  
ATOM   3250  HD3 LYS A 203     -11.492   1.203  -0.977  1.00 98.13           H  
ATOM   3251  CE  LYS A 203      -9.586   1.867  -0.193  1.00 98.13           C  
ATOM   3252  HE2 LYS A 203      -9.279   2.076  -1.218  1.00 98.13           H  
ATOM   3253  HE3 LYS A 203      -9.307   2.731   0.409  1.00 98.13           H  
ATOM   3254  NZ  LYS A 203      -8.895   0.682   0.353  1.00 98.13           N  
ATOM   3255  HZ1 LYS A 203      -7.938   0.943   0.544  1.00 98.13           H  
ATOM   3256  HZ2 LYS A 203      -9.290   0.467   1.257  1.00 98.13           H  
ATOM   3257  HZ3 LYS A 203      -8.959  -0.125  -0.251  1.00 98.13           H  
ATOM   3258  N   LEU A 204     -16.115   4.145   0.856  1.00 97.37           N  
ATOM   3259  H   LEU A 204     -15.795   3.692   1.700  1.00 97.37           H  
ATOM   3260  CA  LEU A 204     -17.552   4.269   0.608  1.00 97.37           C  
ATOM   3261  HA  LEU A 204     -17.774   3.899  -0.392  1.00 97.37           H  
ATOM   3262  C   LEU A 204     -17.982   5.744   0.620  1.00 97.37           C  
ATOM   3263  CB  LEU A 204     -18.321   3.418   1.637  1.00 97.37           C  
ATOM   3264  HB2 LEU A 204     -17.972   3.679   2.636  1.00 97.37           H  
ATOM   3265  HB3 LEU A 204     -19.381   3.668   1.581  1.00 97.37           H  
ATOM   3266  O   LEU A 204     -18.500   6.248  -0.377  1.00 97.37           O  
ATOM   3267  CG  LEU A 204     -18.162   1.898   1.429  1.00 97.37           C  
ATOM   3268  HG  LEU A 204     -17.109   1.642   1.307  1.00 97.37           H  
ATOM   3269  CD1 LEU A 204     -18.700   1.146   2.646  1.00 97.37           C  
ATOM   3270 HD11 LEU A 204     -19.758   1.370   2.788  1.00 97.37           H  
ATOM   3271 HD12 LEU A 204     -18.141   1.443   3.533  1.00 97.37           H  
ATOM   3272 HD13 LEU A 204     -18.575   0.073   2.499  1.00 97.37           H  
ATOM   3273  CD2 LEU A 204     -18.918   1.406   0.192  1.00 97.37           C  
ATOM   3274 HD21 LEU A 204     -18.845   0.321   0.123  1.00 97.37           H  
ATOM   3275 HD22 LEU A 204     -19.968   1.692   0.256  1.00 97.37           H  
ATOM   3276 HD23 LEU A 204     -18.486   1.839  -0.710  1.00 97.37           H  
ATOM   3277  N   THR A 205     -17.692   6.466   1.703  1.00 98.00           N  
ATOM   3278  H   THR A 205     -17.205   6.007   2.459  1.00 98.00           H  
ATOM   3279  CA  THR A 205     -18.166   7.848   1.916  1.00 98.00           C  
ATOM   3280  HA  THR A 205     -19.208   7.892   1.599  1.00 98.00           H  
ATOM   3281  C   THR A 205     -17.452   8.920   1.084  1.00 98.00           C  
ATOM   3282  CB  THR A 205     -18.147   8.228   3.403  1.00 98.00           C  
ATOM   3283  HB  THR A 205     -18.512   9.251   3.493  1.00 98.00           H  
ATOM   3284  O   THR A 205     -17.925  10.054   0.992  1.00 98.00           O  
ATOM   3285  CG2 THR A 205     -19.052   7.325   4.242  1.00 98.00           C  
ATOM   3286 HG21 THR A 205     -19.858   6.921   3.630  1.00 98.00           H  
ATOM   3287 HG22 THR A 205     -19.491   7.930   5.034  1.00 98.00           H  
ATOM   3288 HG23 THR A 205     -18.491   6.504   4.690  1.00 98.00           H  
ATOM   3289  OG1 THR A 205     -16.845   8.154   3.944  1.00 98.00           O  
ATOM   3290  HG1 THR A 205     -16.592   7.228   3.972  1.00 98.00           H  
ATOM   3291  N   SER A 206     -16.345   8.579   0.420  1.00 96.68           N  
ATOM   3292  H   SER A 206     -15.937   7.677   0.616  1.00 96.68           H  
ATOM   3293  CA  SER A 206     -15.651   9.467  -0.526  1.00 96.68           C  
ATOM   3294  HA  SER A 206     -15.715  10.487  -0.147  1.00 96.68           H  
ATOM   3295  C   SER A 206     -16.269   9.484  -1.928  1.00 96.68           C  
ATOM   3296  CB  SER A 206     -14.162   9.117  -0.611  1.00 96.68           C  
ATOM   3297  HB2 SER A 206     -13.683   9.757  -1.353  1.00 96.68           H  
ATOM   3298  HB3 SER A 206     -13.693   9.296   0.356  1.00 96.68           H  
ATOM   3299  O   SER A 206     -16.017  10.421  -2.684  1.00 96.68           O  
ATOM   3300  OG  SER A 206     -13.972   7.767  -0.970  1.00 96.68           O  
ATOM   3301  HG  SER A 206     -14.035   7.266  -0.153  1.00 96.68           H  
ATOM   3302  N   THR A 207     -17.098   8.493  -2.275  1.00 91.59           N  
ATOM   3303  H   THR A 207     -17.267   7.762  -1.599  1.00 91.59           H  
ATOM   3304  CA  THR A 207     -17.675   8.350  -3.629  1.00 91.59           C  
ATOM   3305  HA  THR A 207     -17.027   8.868  -4.335  1.00 91.59           H  
ATOM   3306  C   THR A 207     -19.053   8.988  -3.801  1.00 91.59           C  
ATOM   3307  CB  THR A 207     -17.723   6.883  -4.078  1.00 91.59           C  
ATOM   3308  HB  THR A 207     -18.185   6.839  -5.065  1.00 91.59           H  
ATOM   3309  O   THR A 207     -19.513   9.142  -4.930  1.00 91.59           O  
ATOM   3310  CG2 THR A 207     -16.324   6.280  -4.203  1.00 91.59           C  
ATOM   3311 HG21 THR A 207     -15.782   6.367  -3.261  1.00 91.59           H  
ATOM   3312 HG22 THR A 207     -15.769   6.806  -4.980  1.00 91.59           H  
ATOM   3313 HG23 THR A 207     -16.406   5.228  -4.473  1.00 91.59           H  
ATOM   3314  OG1 THR A 207     -18.490   6.080  -3.207  1.00 91.59           O  
ATOM   3315  HG1 THR A 207     -18.122   6.105  -2.320  1.00 91.59           H  
ATOM   3316  N   GLY A 208     -19.690   9.410  -2.709  1.00 91.31           N  
ATOM   3317  H   GLY A 208     -19.233   9.314  -1.813  1.00 91.31           H  
ATOM   3318  CA  GLY A 208     -21.037   9.974  -2.720  1.00 91.31           C  
ATOM   3319  HA2 GLY A 208     -21.759   9.167  -2.838  1.00 91.31           H  
ATOM   3320  HA3 GLY A 208     -21.148  10.651  -3.567  1.00 91.31           H  
ATOM   3321  C   GLY A 208     -21.354  10.740  -1.439  1.00 91.31           C  
ATOM   3322  O   GLY A 208     -20.483  10.968  -0.599  1.00 91.31           O  
ATOM   3323  N   GLN A 209     -22.609  11.158  -1.295  1.00 96.05           N  
ATOM   3324  H   GLN A 209     -23.291  10.876  -1.984  1.00 96.05           H  
ATOM   3325  CA  GLN A 209     -23.119  11.718  -0.042  1.00 96.05           C  
ATOM   3326  HA  GLN A 209     -22.295  12.079   0.573  1.00 96.05           H  
ATOM   3327  C   GLN A 209     -23.820  10.607   0.725  1.00 96.05           C  
ATOM   3328  CB  GLN A 209     -24.070  12.891  -0.311  1.00 96.05           C  
ATOM   3329  HB2 GLN A 209     -24.476  13.246   0.637  1.00 96.05           H  
ATOM   3330  HB3 GLN A 209     -24.900  12.545  -0.926  1.00 96.05           H  
ATOM   3331  O   GLN A 209     -24.668   9.923   0.161  1.00 96.05           O  
ATOM   3332  CG  GLN A 209     -23.386  14.062  -1.029  1.00 96.05           C  
ATOM   3333  HG2 GLN A 209     -23.013  13.724  -1.996  1.00 96.05           H  
ATOM   3334  HG3 GLN A 209     -24.132  14.833  -1.219  1.00 96.05           H  
ATOM   3335  CD  GLN A 209     -22.240  14.701  -0.246  1.00 96.05           C  
ATOM   3336  NE2 GLN A 209     -21.340  15.392  -0.909  1.00 96.05           N  
ATOM   3337 HE21 GLN A 209     -20.794  16.010  -0.325  1.00 96.05           H  
ATOM   3338 HE22 GLN A 209     -21.471  15.534  -1.901  1.00 96.05           H  
ATOM   3339  OE1 GLN A 209     -22.108  14.633   0.961  1.00 96.05           O  
ATOM   3340  N   TYR A 210     -23.461  10.417   1.989  1.00 98.21           N  
ATOM   3341  H   TYR A 210     -22.804  11.048   2.426  1.00 98.21           H  
ATOM   3342  CA  TYR A 210     -24.015   9.360   2.826  1.00 98.21           C  
ATOM   3343  HA  TYR A 210     -24.805   8.839   2.285  1.00 98.21           H  
ATOM   3344  C   TYR A 210     -24.649   9.955   4.072  1.00 98.21           C  
ATOM   3345  CB  TYR A 210     -22.932   8.331   3.179  1.00 98.21           C  
ATOM   3346  HB2 TYR A 210     -23.279   7.744   4.029  1.00 98.21           H  
ATOM   3347  HB3 TYR A 210     -22.027   8.849   3.496  1.00 98.21           H  
ATOM   3348  O   TYR A 210     -24.130  10.911   4.639  1.00 98.21           O  
ATOM   3349  CG  TYR A 210     -22.597   7.378   2.046  1.00 98.21           C  
ATOM   3350  CD1 TYR A 210     -23.105   6.065   2.059  1.00 98.21           C  
ATOM   3351  HD1 TYR A 210     -23.734   5.740   2.875  1.00 98.21           H  
ATOM   3352  CD2 TYR A 210     -21.790   7.804   0.972  1.00 98.21           C  
ATOM   3353  HD2 TYR A 210     -21.398   8.810   0.959  1.00 98.21           H  
ATOM   3354  CE1 TYR A 210     -22.794   5.174   1.015  1.00 98.21           C  
ATOM   3355  HE1 TYR A 210     -23.169   4.161   1.023  1.00 98.21           H  
ATOM   3356  CE2 TYR A 210     -21.501   6.925  -0.089  1.00 98.21           C  
ATOM   3357  HE2 TYR A 210     -20.893   7.253  -0.919  1.00 98.21           H  
ATOM   3358  OH  TYR A 210     -21.719   4.746  -1.080  1.00 98.21           O  
ATOM   3359  HH  TYR A 210     -21.218   5.177  -1.777  1.00 98.21           H  
ATOM   3360  CZ  TYR A 210     -21.997   5.605  -0.065  1.00 98.21           C  
ATOM   3361  N   ASP A 211     -25.741   9.350   4.514  1.00 97.95           N  
ATOM   3362  H   ASP A 211     -26.138   8.604   3.962  1.00 97.95           H  
ATOM   3363  CA  ASP A 211     -26.302   9.567   5.841  1.00 97.95           C  
ATOM   3364  HA  ASP A 211     -25.894  10.481   6.271  1.00 97.95           H  
ATOM   3365  C   ASP A 211     -25.897   8.426   6.754  1.00 97.95           C  
ATOM   3366  CB  ASP A 211     -27.824   9.721   5.761  1.00 97.95           C  
ATOM   3367  HB2 ASP A 211     -28.255   8.855   5.259  1.00 97.95           H  
ATOM   3368  HB3 ASP A 211     -28.232   9.779   6.770  1.00 97.95           H  
ATOM   3369  O   ASP A 211     -25.787   7.279   6.315  1.00 97.95           O  
ATOM   3370  CG  ASP A 211     -28.185  10.997   5.014  1.00 97.95           C  
ATOM   3371  OD1 ASP A 211     -27.381  11.957   5.060  1.00 97.95           O  
ATOM   3372  OD2 ASP A 211     -29.233  11.049   4.345  1.00 97.95           O  
ATOM   3373  N   LEU A 212     -25.684   8.744   8.025  1.00 98.77           N  
ATOM   3374  H   LEU A 212     -25.844   9.703   8.299  1.00 98.77           H  
ATOM   3375  CA  LEU A 212     -25.434   7.775   9.080  1.00 98.77           C  
ATOM   3376  HA  LEU A 212     -25.153   6.818   8.639  1.00 98.77           H  
ATOM   3377  C   LEU A 212     -26.706   7.581   9.892  1.00 98.77           C  
ATOM   3378  CB  LEU A 212     -24.270   8.271   9.949  1.00 98.77           C  
ATOM   3379  HB2 LEU A 212     -24.476   9.302  10.238  1.00 98.77           H  
ATOM   3380  HB3 LEU A 212     -23.366   8.257   9.340  1.00 98.77           H  
ATOM   3381  O   LEU A 212     -27.298   8.546  10.363  1.00 98.77           O  
ATOM   3382  CG  LEU A 212     -24.001   7.451  11.221  1.00 98.77           C  
ATOM   3383  HG  LEU A 212     -24.919   7.339  11.797  1.00 98.77           H  
ATOM   3384  CD1 LEU A 212     -23.444   6.067  10.895  1.00 98.77           C  
ATOM   3385 HD11 LEU A 212     -24.173   5.495  10.319  1.00 98.77           H  
ATOM   3386 HD12 LEU A 212     -23.244   5.539  11.827  1.00 98.77           H  
ATOM   3387 HD13 LEU A 212     -22.522   6.161  10.322  1.00 98.77           H  
ATOM   3388  CD2 LEU A 212     -22.990   8.175  12.105  1.00 98.77           C  
ATOM   3389 HD21 LEU A 212     -22.045   8.290  11.575  1.00 98.77           H  
ATOM   3390 HD22 LEU A 212     -23.373   9.159  12.374  1.00 98.77           H  
ATOM   3391 HD23 LEU A 212     -22.813   7.600  13.014  1.00 98.77           H  
ATOM   3392  N   ARG A 213     -27.061   6.327  10.146  1.00 98.58           N  
ATOM   3393  H   ARG A 213     -26.537   5.594   9.689  1.00 98.58           H  
ATOM   3394  CA  ARG A 213     -28.057   5.924  11.132  1.00 98.58           C  
ATOM   3395  HA  ARG A 213     -28.437   6.813  11.636  1.00 98.58           H  
ATOM   3396  C   ARG A 213     -27.406   5.044  12.191  1.00 98.58           C  
ATOM   3397  CB  ARG A 213     -29.220   5.239  10.407  1.00 98.58           C  
ATOM   3398  HB2 ARG A 213     -29.692   5.962   9.742  1.00 98.58           H  
ATOM   3399  HB3 ARG A 213     -28.839   4.414   9.805  1.00 98.58           H  
ATOM   3400  O   ARG A 213     -26.672   4.116  11.867  1.00 98.58           O  
ATOM   3401  CG  ARG A 213     -30.261   4.701  11.391  1.00 98.58           C  
ATOM   3402  HG2 ARG A 213     -30.601   5.502  12.047  1.00 98.58           H  
ATOM   3403  HG3 ARG A 213     -29.815   3.916  12.001  1.00 98.58           H  
ATOM   3404  CD  ARG A 213     -31.456   4.113  10.649  1.00 98.58           C  
ATOM   3405  HD2 ARG A 213     -31.111   3.327   9.977  1.00 98.58           H  
ATOM   3406  HD3 ARG A 213     -31.932   4.888  10.048  1.00 98.58           H  
ATOM   3407  NE  ARG A 213     -32.381   3.538  11.634  1.00 98.58           N  
ATOM   3408  HE  ARG A 213     -32.024   2.801  12.224  1.00 98.58           H  
ATOM   3409  NH1 ARG A 213     -34.043   5.128  11.591  1.00 98.58           N  
ATOM   3410 HH11 ARG A 213     -34.885   5.506  12.000  1.00 98.58           H  
ATOM   3411 HH12 ARG A 213     -33.588   5.583  10.812  1.00 98.58           H  
ATOM   3412  NH2 ARG A 213     -34.089   3.470  13.080  1.00 98.58           N  
ATOM   3413 HH21 ARG A 213     -34.851   3.925  13.563  1.00 98.58           H  
ATOM   3414 HH22 ARG A 213     -33.483   2.837  13.582  1.00 98.58           H  
ATOM   3415  CZ  ARG A 213     -33.504   4.049  12.081  1.00 98.58           C  
ATOM   3416  N   ILE A 214     -27.719   5.313  13.450  1.00 98.84           N  
ATOM   3417  H   ILE A 214     -28.310   6.113  13.625  1.00 98.84           H  
ATOM   3418  CA  ILE A 214     -27.306   4.529  14.609  1.00 98.84           C  
ATOM   3419  HA  ILE A 214     -26.711   3.675  14.283  1.00 98.84           H  
ATOM   3420  C   ILE A 214     -28.565   4.019  15.296  1.00 98.84           C  
ATOM   3421  CB  ILE A 214     -26.439   5.367  15.571  1.00 98.84           C  
ATOM   3422  HB  ILE A 214     -27.051   6.168  15.985  1.00 98.84           H  
ATOM   3423  O   ILE A 214     -29.351   4.824  15.790  1.00 98.84           O  
ATOM   3424  CG1 ILE A 214     -25.253   6.012  14.820  1.00 98.84           C  
ATOM   3425 HG12 ILE A 214     -24.702   5.244  14.277  1.00 98.84           H  
ATOM   3426 HG13 ILE A 214     -25.638   6.724  14.090  1.00 98.84           H  
ATOM   3427  CG2 ILE A 214     -25.962   4.477  16.733  1.00 98.84           C  
ATOM   3428 HG21 ILE A 214     -26.795   3.938  17.184  1.00 98.84           H  
ATOM   3429 HG22 ILE A 214     -25.230   3.750  16.382  1.00 98.84           H  
ATOM   3430 HG23 ILE A 214     -25.523   5.097  17.516  1.00 98.84           H  
ATOM   3431  CD1 ILE A 214     -24.284   6.780  15.722  1.00 98.84           C  
ATOM   3432 HD11 ILE A 214     -23.511   7.235  15.103  1.00 98.84           H  
ATOM   3433 HD12 ILE A 214     -24.819   7.559  16.265  1.00 98.84           H  
ATOM   3434 HD13 ILE A 214     -23.792   6.107  16.424  1.00 98.84           H  
ATOM   3435  N   ASP A 215     -28.747   2.703  15.334  1.00 98.64           N  
ATOM   3436  H   ASP A 215     -28.024   2.118  14.941  1.00 98.64           H  
ATOM   3437  CA  ASP A 215     -29.800   2.044  16.106  1.00 98.64           C  
ATOM   3438  HA  ASP A 215     -30.600   2.754  16.314  1.00 98.64           H  
ATOM   3439  C   ASP A 215     -29.240   1.561  17.446  1.00 98.64           C  
ATOM   3440  CB  ASP A 215     -30.402   0.874  15.316  1.00 98.64           C  
ATOM   3441  HB2 ASP A 215     -29.596   0.233  14.958  1.00 98.64           H  
ATOM   3442  HB3 ASP A 215     -31.031   0.288  15.986  1.00 98.64           H  
ATOM   3443  O   ASP A 215     -28.170   0.955  17.494  1.00 98.64           O  
ATOM   3444  CG  ASP A 215     -31.262   1.307  14.128  1.00 98.64           C  
ATOM   3445  OD1 ASP A 215     -31.816   2.426  14.113  1.00 98.64           O  
ATOM   3446  OD2 ASP A 215     -31.434   0.508  13.186  1.00 98.64           O  
ATOM   3447  N   LEU A 216     -29.976   1.818  18.526  1.00 98.66           N  
ATOM   3448  H   LEU A 216     -30.872   2.265  18.394  1.00 98.66           H  
ATOM   3449  CA  LEU A 216     -29.587   1.501  19.898  1.00 98.66           C  
ATOM   3450  HA  LEU A 216     -28.724   0.836  19.881  1.00 98.66           H  
ATOM   3451  C   LEU A 216     -30.730   0.784  20.623  1.00 98.66           C  
ATOM   3452  CB  LEU A 216     -29.203   2.791  20.652  1.00 98.66           C  
ATOM   3453  HB2 LEU A 216     -30.094   3.416  20.711  1.00 98.66           H  
ATOM   3454  HB3 LEU A 216     -28.916   2.525  21.669  1.00 98.66           H  
ATOM   3455  O   LEU A 216     -31.902   1.095  20.402  1.00 98.66           O  
ATOM   3456  CG  LEU A 216     -28.087   3.646  20.026  1.00 98.66           C  
ATOM   3457  HG  LEU A 216     -28.335   3.873  18.989  1.00 98.66           H  
ATOM   3458  CD1 LEU A 216     -27.979   4.975  20.777  1.00 98.66           C  
ATOM   3459 HD11 LEU A 216     -27.714   4.800  21.820  1.00 98.66           H  
ATOM   3460 HD12 LEU A 216     -27.209   5.589  20.309  1.00 98.66           H  
ATOM   3461 HD13 LEU A 216     -28.927   5.510  20.724  1.00 98.66           H  
ATOM   3462  CD2 LEU A 216     -26.726   2.959  20.080  1.00 98.66           C  
ATOM   3463 HD21 LEU A 216     -25.973   3.591  19.609  1.00 98.66           H  
ATOM   3464 HD22 LEU A 216     -26.439   2.774  21.115  1.00 98.66           H  
ATOM   3465 HD23 LEU A 216     -26.765   2.013  19.540  1.00 98.66           H  
ATOM   3466  N   GLU A 217     -30.402  -0.112  21.550  1.00 98.44           N  
ATOM   3467  H   GLU A 217     -29.426  -0.343  21.673  1.00 98.44           H  
ATOM   3468  CA  GLU A 217     -31.365  -0.637  22.524  1.00 98.44           C  
ATOM   3469  HA  GLU A 217     -32.311  -0.111  22.390  1.00 98.44           H  
ATOM   3470  C   GLU A 217     -30.885  -0.357  23.946  1.00 98.44           C  
ATOM   3471  CB  GLU A 217     -31.658  -2.125  22.292  1.00 98.44           C  
ATOM   3472  HB2 GLU A 217     -30.812  -2.722  22.634  1.00 98.44           H  
ATOM   3473  HB3 GLU A 217     -31.812  -2.281  21.224  1.00 98.44           H  
ATOM   3474  O   GLU A 217     -29.740  -0.634  24.295  1.00 98.44           O  
ATOM   3475  CG  GLU A 217     -32.917  -2.581  23.040  1.00 98.44           C  
ATOM   3476  HG2 GLU A 217     -32.770  -2.429  24.109  1.00 98.44           H  
ATOM   3477  HG3 GLU A 217     -33.755  -1.958  22.727  1.00 98.44           H  
ATOM   3478  CD  GLU A 217     -33.278  -4.050  22.776  1.00 98.44           C  
ATOM   3479  OE1 GLU A 217     -33.970  -4.609  23.655  1.00 98.44           O  
ATOM   3480  OE2 GLU A 217     -32.932  -4.574  21.694  1.00 98.44           O  
ATOM   3481  N   TYR A 218     -31.757   0.212  24.776  1.00 97.73           N  
ATOM   3482  H   TYR A 218     -32.682   0.424  24.430  1.00 97.73           H  
ATOM   3483  CA  TYR A 218     -31.461   0.484  26.179  1.00 97.73           C  
ATOM   3484  HA  TYR A 218     -30.692  -0.209  26.519  1.00 97.73           H  
ATOM   3485  C   TYR A 218     -32.708   0.264  27.029  1.00 97.73           C  
ATOM   3486  CB  TYR A 218     -30.931   1.914  26.334  1.00 97.73           C  
ATOM   3487  HB2 TYR A 218     -30.058   2.036  25.692  1.00 97.73           H  
ATOM   3488  HB3 TYR A 218     -31.692   2.614  25.990  1.00 97.73           H  
ATOM   3489  O   TYR A 218     -33.790   0.741  26.681  1.00 97.73           O  
ATOM   3490  CG  TYR A 218     -30.531   2.256  27.754  1.00 97.73           C  
ATOM   3491  CD1 TYR A 218     -31.187   3.289  28.453  1.00 97.73           C  
ATOM   3492  HD1 TYR A 218     -31.959   3.866  27.965  1.00 97.73           H  
ATOM   3493  CD2 TYR A 218     -29.495   1.534  28.377  1.00 97.73           C  
ATOM   3494  HD2 TYR A 218     -28.966   0.757  27.846  1.00 97.73           H  
ATOM   3495  CE1 TYR A 218     -30.803   3.599  29.773  1.00 97.73           C  
ATOM   3496  HE1 TYR A 218     -31.257   4.424  30.302  1.00 97.73           H  
ATOM   3497  CE2 TYR A 218     -29.125   1.829  29.699  1.00 97.73           C  
ATOM   3498  HE2 TYR A 218     -28.332   1.263  30.165  1.00 97.73           H  
ATOM   3499  OH  TYR A 218     -29.434   3.127  31.687  1.00 97.73           O  
ATOM   3500  HH  TYR A 218     -28.663   2.614  31.941  1.00 97.73           H  
ATOM   3501  CZ  TYR A 218     -29.782   2.857  30.403  1.00 97.73           C  
ATOM   3502  N   ASN A 219     -32.576  -0.465  28.142  1.00 95.48           N  
ATOM   3503  H   ASN A 219     -31.652  -0.784  28.396  1.00 95.48           H  
ATOM   3504  CA  ASN A 219     -33.698  -0.831  29.014  1.00 95.48           C  
ATOM   3505  HA  ASN A 219     -33.352  -1.639  29.659  1.00 95.48           H  
ATOM   3506  C   ASN A 219     -34.900  -1.424  28.240  1.00 95.48           C  
ATOM   3507  CB  ASN A 219     -34.049   0.371  29.918  1.00 95.48           C  
ATOM   3508  HB2 ASN A 219     -34.969   0.160  30.464  1.00 95.48           H  
ATOM   3509  HB3 ASN A 219     -34.212   1.257  29.303  1.00 95.48           H  
ATOM   3510  O   ASN A 219     -36.052  -1.062  28.495  1.00 95.48           O  
ATOM   3511  CG  ASN A 219     -32.982   0.655  30.958  1.00 95.48           C  
ATOM   3512  ND2 ASN A 219     -32.839   1.885  31.386  1.00 95.48           N  
ATOM   3513 HD21 ASN A 219     -32.024   2.031  31.965  1.00 95.48           H  
ATOM   3514 HD22 ASN A 219     -33.268   2.649  30.885  1.00 95.48           H  
ATOM   3515  OD1 ASN A 219     -32.294  -0.229  31.430  1.00 95.48           O  
ATOM   3516  N   ASN A 220     -34.623  -2.331  27.291  1.00 94.45           N  
ATOM   3517  H   ASN A 220     -33.656  -2.586  27.149  1.00 94.45           H  
ATOM   3518  CA  ASN A 220     -35.600  -2.993  26.408  1.00 94.45           C  
ATOM   3519  HA  ASN A 220     -35.024  -3.599  25.708  1.00 94.45           H  
ATOM   3520  C   ASN A 220     -36.425  -2.031  25.528  1.00 94.45           C  
ATOM   3521  CB  ASN A 220     -36.486  -3.967  27.207  1.00 94.45           C  
ATOM   3522  HB2 ASN A 220     -37.196  -3.402  27.810  1.00 94.45           H  
ATOM   3523  HB3 ASN A 220     -37.053  -4.578  26.504  1.00 94.45           H  
ATOM   3524  O   ASN A 220     -37.565  -2.327  25.157  1.00 94.45           O  
ATOM   3525  CG  ASN A 220     -35.702  -4.911  28.092  1.00 94.45           C  
ATOM   3526  ND2 ASN A 220     -35.765  -4.742  29.393  1.00 94.45           N  
ATOM   3527 HD21 ASN A 220     -36.269  -3.957  29.779  1.00 94.45           H  
ATOM   3528 HD22 ASN A 220     -35.178  -5.365  29.929  1.00 94.45           H  
ATOM   3529  OD1 ASN A 220     -35.021  -5.811  27.650  1.00 94.45           O  
ATOM   3530  N   LYS A 221     -35.891  -0.840  25.229  1.00 98.15           N  
ATOM   3531  H   LYS A 221     -34.980  -0.620  25.604  1.00 98.15           H  
ATOM   3532  CA  LYS A 221     -36.495   0.133  24.312  1.00 98.15           C  
ATOM   3533  HA  LYS A 221     -37.403  -0.292  23.885  1.00 98.15           H  
ATOM   3534  C   LYS A 221     -35.546   0.424  23.161  1.00 98.15           C  
ATOM   3535  CB  LYS A 221     -36.856   1.424  25.050  1.00 98.15           C  
ATOM   3536  HB2 LYS A 221     -35.979   1.789  25.584  1.00 98.15           H  
ATOM   3537  HB3 LYS A 221     -37.150   2.177  24.318  1.00 98.15           H  
ATOM   3538  O   LYS A 221     -34.356   0.639  23.379  1.00 98.15           O  
ATOM   3539  CG  LYS A 221     -38.002   1.222  26.044  1.00 98.15           C  
ATOM   3540  HG2 LYS A 221     -38.884   0.858  25.517  1.00 98.15           H  
ATOM   3541  HG3 LYS A 221     -37.710   0.494  26.801  1.00 98.15           H  
ATOM   3542  CD  LYS A 221     -38.319   2.556  26.720  1.00 98.15           C  
ATOM   3543  HD2 LYS A 221     -38.629   3.278  25.964  1.00 98.15           H  
ATOM   3544  HD3 LYS A 221     -37.418   2.920  27.215  1.00 98.15           H  
ATOM   3545  CE  LYS A 221     -39.430   2.355  27.748  1.00 98.15           C  
ATOM   3546  HE2 LYS A 221     -40.318   1.985  27.236  1.00 98.15           H  
ATOM   3547  HE3 LYS A 221     -39.103   1.590  28.453  1.00 98.15           H  
ATOM   3548  NZ  LYS A 221     -39.716   3.624  28.456  1.00 98.15           N  
ATOM   3549  HZ1 LYS A 221     -38.874   3.948  28.911  1.00 98.15           H  
ATOM   3550  HZ2 LYS A 221     -40.012   4.330  27.797  1.00 98.15           H  
ATOM   3551  HZ3 LYS A 221     -40.433   3.487  29.155  1.00 98.15           H  
ATOM   3552  N   ALA A 222     -36.105   0.467  21.955  1.00 98.01           N  
ATOM   3553  H   ALA A 222     -37.093   0.274  21.873  1.00 98.01           H  
ATOM   3554  CA  ALA A 222     -35.375   0.783  20.737  1.00 98.01           C  
ATOM   3555  HA  ALA A 222     -34.353   0.420  20.843  1.00 98.01           H  
ATOM   3556  C   ALA A 222     -35.321   2.297  20.492  1.00 98.01           C  
ATOM   3557  CB  ALA A 222     -36.008   0.031  19.563  1.00 98.01           C  
ATOM   3558  HB1 ALA A 222     -37.036   0.361  19.413  1.00 98.01           H  
ATOM   3559  HB2 ALA A 222     -35.991  -1.040  19.761  1.00 98.01           H  
ATOM   3560  HB3 ALA A 222     -35.432   0.226  18.658  1.00 98.01           H  
ATOM   3561  O   ALA A 222     -36.330   3.005  20.574  1.00 98.01           O  
ATOM   3562  N   TYR A 223     -34.136   2.761  20.127  1.00 98.52           N  
ATOM   3563  H   TYR A 223     -33.376   2.100  20.059  1.00 98.52           H  
ATOM   3564  CA  TYR A 223     -33.787   4.146  19.866  1.00 98.52           C  
ATOM   3565  HA  TYR A 223     -34.686   4.760  19.800  1.00 98.52           H  
ATOM   3566  C   TYR A 223     -33.018   4.239  18.550  1.00 98.52           C  
ATOM   3567  CB  TYR A 223     -32.921   4.650  21.020  1.00 98.52           C  
ATOM   3568  HB2 TYR A 223     -32.081   3.965  21.139  1.00 98.52           H  
ATOM   3569  HB3 TYR A 223     -32.496   5.619  20.757  1.00 98.52           H  
ATOM   3570  O   TYR A 223     -32.391   3.275  18.118  1.00 98.52           O  
ATOM   3571  CG  TYR A 223     -33.631   4.750  22.348  1.00 98.52           C  
ATOM   3572  CD1 TYR A 223     -34.428   5.869  22.655  1.00 98.52           C  
ATOM   3573  HD1 TYR A 223     -34.531   6.672  21.941  1.00 98.52           H  
ATOM   3574  CD2 TYR A 223     -33.494   3.702  23.277  1.00 98.52           C  
ATOM   3575  HD2 TYR A 223     -32.885   2.843  23.036  1.00 98.52           H  
ATOM   3576  CE1 TYR A 223     -35.089   5.937  23.897  1.00 98.52           C  
ATOM   3577  HE1 TYR A 223     -35.691   6.803  24.129  1.00 98.52           H  
ATOM   3578  CE2 TYR A 223     -34.160   3.760  24.512  1.00 98.52           C  
ATOM   3579  HE2 TYR A 223     -34.049   2.957  25.225  1.00 98.52           H  
ATOM   3580  OH  TYR A 223     -35.603   4.953  26.020  1.00 98.52           O  
ATOM   3581  HH  TYR A 223     -35.923   5.850  26.141  1.00 98.52           H  
ATOM   3582  CZ  TYR A 223     -34.960   4.877  24.823  1.00 98.52           C  
ATOM   3583  N   PHE A 224     -33.040   5.407  17.919  1.00 98.51           N  
ATOM   3584  H   PHE A 224     -33.610   6.157  18.284  1.00 98.51           H  
ATOM   3585  CA  PHE A 224     -32.197   5.700  16.779  1.00 98.51           C  
ATOM   3586  HA  PHE A 224     -31.285   5.122  16.924  1.00 98.51           H  
ATOM   3587  C   PHE A 224     -31.808   7.176  16.706  1.00 98.51           C  
ATOM   3588  CB  PHE A 224     -32.857   5.221  15.481  1.00 98.51           C  
ATOM   3589  HB2 PHE A 224     -33.277   4.228  15.638  1.00 98.51           H  
ATOM   3590  HB3 PHE A 224     -32.072   5.116  14.732  1.00 98.51           H  
ATOM   3591  O   PHE A 224     -32.596   8.069  17.036  1.00 98.51           O  
ATOM   3592  CG  PHE A 224     -33.924   6.144  14.924  1.00 98.51           C  
ATOM   3593  CD1 PHE A 224     -35.269   6.019  15.312  1.00 98.51           C  
ATOM   3594  HD1 PHE A 224     -35.552   5.267  16.034  1.00 98.51           H  
ATOM   3595  CD2 PHE A 224     -33.550   7.154  14.025  1.00 98.51           C  
ATOM   3596  HD2 PHE A 224     -32.503   7.266  13.783  1.00 98.51           H  
ATOM   3597  CE1 PHE A 224     -36.235   6.897  14.786  1.00 98.51           C  
ATOM   3598  HE1 PHE A 224     -37.266   6.812  15.095  1.00 98.51           H  
ATOM   3599  CE2 PHE A 224     -34.510   8.034  13.495  1.00 98.51           C  
ATOM   3600  HE2 PHE A 224     -34.208   8.841  12.844  1.00 98.51           H  
ATOM   3601  CZ  PHE A 224     -35.857   7.901  13.874  1.00 98.51           C  
ATOM   3602  HZ  PHE A 224     -36.595   8.588  13.487  1.00 98.51           H  
ATOM   3603  N   ALA A 225     -30.596   7.402  16.214  1.00 98.63           N  
ATOM   3604  H   ALA A 225     -30.042   6.592  15.976  1.00 98.63           H  
ATOM   3605  CA  ALA A 225     -30.022   8.691  15.862  1.00 98.63           C  
ATOM   3606  HA  ALA A 225     -30.744   9.491  16.024  1.00 98.63           H  
ATOM   3607  C   ALA A 225     -29.638   8.671  14.379  1.00 98.63           C  
ATOM   3608  CB  ALA A 225     -28.794   8.927  16.752  1.00 98.63           C  
ATOM   3609  HB1 ALA A 225     -29.103   9.156  17.772  1.00 98.63           H  
ATOM   3610  HB2 ALA A 225     -28.159   8.041  16.761  1.00 98.63           H  
ATOM   3611  HB3 ALA A 225     -28.206   9.759  16.366  1.00 98.63           H  
ATOM   3612  O   ALA A 225     -29.112   7.669  13.899  1.00 98.63           O  
ATOM   3613  N   GLN A 226     -29.892   9.749  13.649  1.00 98.52           N  
ATOM   3614  H   GLN A 226     -30.352  10.545  14.066  1.00 98.52           H  
ATOM   3615  CA  GLN A 226     -29.457   9.923  12.268  1.00 98.52           C  
ATOM   3616  HA  GLN A 226     -28.748   9.128  12.037  1.00 98.52           H  
ATOM   3617  C   GLN A 226     -28.718  11.240  12.102  1.00 98.52           C  
ATOM   3618  CB  GLN A 226     -30.612   9.832  11.264  1.00 98.52           C  
ATOM   3619  HB2 GLN A 226     -31.362  10.584  11.511  1.00 98.52           H  
ATOM   3620  HB3 GLN A 226     -30.216  10.040  10.270  1.00 98.52           H  
ATOM   3621  O   GLN A 226     -29.073  12.245  12.717  1.00 98.52           O  
ATOM   3622  CG  GLN A 226     -31.261   8.448  11.260  1.00 98.52           C  
ATOM   3623  HG2 GLN A 226     -31.878   8.374  12.156  1.00 98.52           H  
ATOM   3624  HG3 GLN A 226     -30.481   7.688  11.303  1.00 98.52           H  
ATOM   3625  CD  GLN A 226     -32.118   8.161  10.034  1.00 98.52           C  
ATOM   3626  NE2 GLN A 226     -33.311   7.625  10.184  1.00 98.52           N  
ATOM   3627 HE21 GLN A 226     -33.805   7.579   9.304  1.00 98.52           H  
ATOM   3628 HE22 GLN A 226     -33.769   7.714  11.080  1.00 98.52           H  
ATOM   3629  OE1 GLN A 226     -31.735   8.356   8.903  1.00 98.52           O  
ATOM   3630  N   TYR A 227     -27.694  11.201  11.261  1.00 98.70           N  
ATOM   3631  H   TYR A 227     -27.513  10.337  10.769  1.00 98.70           H  
ATOM   3632  CA  TYR A 227     -26.827  12.321  10.957  1.00 98.70           C  
ATOM   3633  HA  TYR A 227     -27.272  13.240  11.340  1.00 98.70           H  
ATOM   3634  C   TYR A 227     -26.676  12.445   9.453  1.00 98.70           C  
ATOM   3635  CB  TYR A 227     -25.462  12.150  11.621  1.00 98.70           C  
ATOM   3636  HB2 TYR A 227     -24.833  12.990  11.329  1.00 98.70           H  
ATOM   3637  HB3 TYR A 227     -24.987  11.241  11.250  1.00 98.70           H  
ATOM   3638  O   TYR A 227     -26.334  11.488   8.753  1.00 98.70           O  
ATOM   3639  CG  TYR A 227     -25.538  12.091  13.128  1.00 98.70           C  
ATOM   3640  CD1 TYR A 227     -25.451  13.281  13.871  1.00 98.70           C  
ATOM   3641  HD1 TYR A 227     -25.318  14.228  13.370  1.00 98.70           H  
ATOM   3642  CD2 TYR A 227     -25.734  10.857  13.779  1.00 98.70           C  
ATOM   3643  HD2 TYR A 227     -25.809   9.950  13.197  1.00 98.70           H  
ATOM   3644  CE1 TYR A 227     -25.558  13.239  15.271  1.00 98.70           C  
ATOM   3645  HE1 TYR A 227     -25.490  14.158  15.834  1.00 98.70           H  
ATOM   3646  CE2 TYR A 227     -25.852  10.814  15.181  1.00 98.70           C  
ATOM   3647  HE2 TYR A 227     -25.994   9.872  15.690  1.00 98.70           H  
ATOM   3648  OH  TYR A 227     -25.882  11.985  17.282  1.00 98.70           O  
ATOM   3649  HH  TYR A 227     -25.799  12.883  17.611  1.00 98.70           H  
ATOM   3650  CZ  TYR A 227     -25.778  12.010  15.928  1.00 98.70           C  
ATOM   3651  N   GLU A 228     -26.917  13.653   8.986  1.00 97.77           N  
ATOM   3652  H   GLU A 228     -27.236  14.359   9.635  1.00 97.77           H  
ATOM   3653  CA  GLU A 228     -26.749  14.045   7.605  1.00 97.77           C  
ATOM   3654  HA  GLU A 228     -27.237  13.295   6.982  1.00 97.77           H  
ATOM   3655  C   GLU A 228     -25.263  14.102   7.192  1.00 97.77           C  
ATOM   3656  CB  GLU A 228     -27.469  15.397   7.461  1.00 97.77           C  
ATOM   3657  HB2 GLU A 228     -27.045  15.930   6.610  1.00 97.77           H  
ATOM   3658  HB3 GLU A 228     -27.238  16.029   8.319  1.00 97.77           H  
ATOM   3659  O   GLU A 228     -24.406  14.367   8.027  1.00 97.77           O  
ATOM   3660  CG  GLU A 228     -29.011  15.225   7.369  1.00 97.77           C  
ATOM   3661  HG2 GLU A 228     -29.237  14.216   7.022  1.00 97.77           H  
ATOM   3662  HG3 GLU A 228     -29.432  15.319   8.370  1.00 97.77           H  
ATOM   3663  CD  GLU A 228     -29.714  16.210   6.416  1.00 97.77           C  
ATOM   3664  OE1 GLU A 228     -30.961  16.205   6.375  1.00 97.77           O  
ATOM   3665  OE2 GLU A 228     -28.999  16.847   5.600  1.00 97.77           O  
ATOM   3666  N   ASN A 229     -24.934  13.912   5.907  1.00 97.08           N  
ATOM   3667  H   ASN A 229     -25.653  13.574   5.284  1.00 97.08           H  
ATOM   3668  CA  ASN A 229     -23.598  14.167   5.327  1.00 97.08           C  
ATOM   3669  HA  ASN A 229     -23.601  13.718   4.334  1.00 97.08           H  
ATOM   3670  C   ASN A 229     -22.425  13.494   6.074  1.00 97.08           C  
ATOM   3671  CB  ASN A 229     -23.380  15.681   5.147  1.00 97.08           C  
ATOM   3672  HB2 ASN A 229     -22.425  15.850   4.648  1.00 97.08           H  
ATOM   3673  HB3 ASN A 229     -23.335  16.152   6.129  1.00 97.08           H  
ATOM   3674  O   ASN A 229     -21.368  14.097   6.272  1.00 97.08           O  
ATOM   3675  CG  ASN A 229     -24.449  16.342   4.305  1.00 97.08           C  
ATOM   3676  ND2 ASN A 229     -25.080  17.375   4.813  1.00 97.08           N  
ATOM   3677 HD21 ASN A 229     -25.883  17.704   4.296  1.00 97.08           H  
ATOM   3678 HD22 ASN A 229     -24.921  17.642   5.774  1.00 97.08           H  
ATOM   3679  OD1 ASN A 229     -24.730  15.950   3.186  1.00 97.08           O  
ATOM   3680  N   PHE A 230     -22.613  12.245   6.494  1.00 98.67           N  
ATOM   3681  H   PHE A 230     -23.463  11.784   6.205  1.00 98.67           H  
ATOM   3682  CA  PHE A 230     -21.595  11.451   7.165  1.00 98.67           C  
ATOM   3683  HA  PHE A 230     -21.240  12.019   8.025  1.00 98.67           H  
ATOM   3684  C   PHE A 230     -20.406  11.150   6.248  1.00 98.67           C  
ATOM   3685  CB  PHE A 230     -22.214  10.157   7.690  1.00 98.67           C  
ATOM   3686  HB2 PHE A 230     -22.946  10.415   8.456  1.00 98.67           H  
ATOM   3687  HB3 PHE A 230     -22.747   9.661   6.878  1.00 98.67           H  
ATOM   3688  O   PHE A 230     -20.564  10.578   5.164  1.00 98.67           O  
ATOM   3689  CG  PHE A 230     -21.197   9.189   8.274  1.00 98.67           C  
ATOM   3690  CD1 PHE A 230     -20.778   8.074   7.528  1.00 98.67           C  
ATOM   3691  HD1 PHE A 230     -21.176   7.920   6.537  1.00 98.67           H  
ATOM   3692  CD2 PHE A 230     -20.669   9.394   9.560  1.00 98.67           C  
ATOM   3693  HD2 PHE A 230     -20.977  10.250  10.142  1.00 98.67           H  
ATOM   3694  CE1 PHE A 230     -19.843   7.170   8.066  1.00 98.67           C  
ATOM   3695  HE1 PHE A 230     -19.510   6.325   7.481  1.00 98.67           H  
ATOM   3696  CE2 PHE A 230     -19.760   8.472  10.110  1.00 98.67           C  
ATOM   3697  HE2 PHE A 230     -19.378   8.609  11.110  1.00 98.67           H  
ATOM   3698  CZ  PHE A 230     -19.346   7.360   9.364  1.00 98.67           C  
ATOM   3699  HZ  PHE A 230     -18.638   6.661   9.784  1.00 98.67           H  
ATOM   3700  N   LYS A 231     -19.201  11.470   6.725  1.00 98.65           N  
ATOM   3701  H   LYS A 231     -19.165  11.973   7.601  1.00 98.65           H  
ATOM   3702  CA  LYS A 231     -17.934  11.063   6.114  1.00 98.65           C  
ATOM   3703  HA  LYS A 231     -18.122  10.184   5.497  1.00 98.65           H  
ATOM   3704  C   LYS A 231     -16.915  10.652   7.162  1.00 98.65           C  
ATOM   3705  CB  LYS A 231     -17.354  12.165   5.213  1.00 98.65           C  
ATOM   3706  HB2 LYS A 231     -16.426  11.795   4.779  1.00 98.65           H  
ATOM   3707  HB3 LYS A 231     -17.121  13.054   5.798  1.00 98.65           H  
ATOM   3708  O   LYS A 231     -16.837  11.229   8.245  1.00 98.65           O  
ATOM   3709  CG  LYS A 231     -18.313  12.535   4.080  1.00 98.65           C  
ATOM   3710  HG2 LYS A 231     -18.626  11.620   3.577  1.00 98.65           H  
ATOM   3711  HG3 LYS A 231     -19.192  13.038   4.486  1.00 98.65           H  
ATOM   3712  CD  LYS A 231     -17.646  13.450   3.059  1.00 98.65           C  
ATOM   3713  HD2 LYS A 231     -17.420  14.415   3.512  1.00 98.65           H  
ATOM   3714  HD3 LYS A 231     -16.728  12.978   2.708  1.00 98.65           H  
ATOM   3715  CE  LYS A 231     -18.634  13.602   1.903  1.00 98.65           C  
ATOM   3716  HE2 LYS A 231     -19.017  12.613   1.651  1.00 98.65           H  
ATOM   3717  HE3 LYS A 231     -19.480  14.204   2.232  1.00 98.65           H  
ATOM   3718  NZ  LYS A 231     -17.984  14.188   0.715  1.00 98.65           N  
ATOM   3719  HZ1 LYS A 231     -17.253  13.562   0.409  1.00 98.65           H  
ATOM   3720  HZ2 LYS A 231     -18.669  14.256  -0.024  1.00 98.65           H  
ATOM   3721  HZ3 LYS A 231     -17.599  15.094   0.941  1.00 98.65           H  
ATOM   3722  N   VAL A 232     -16.087   9.695   6.773  1.00 98.87           N  
ATOM   3723  H   VAL A 232     -16.227   9.297   5.855  1.00 98.87           H  
ATOM   3724  CA  VAL A 232     -14.808   9.402   7.420  1.00 98.87           C  
ATOM   3725  HA  VAL A 232     -14.686  10.003   8.321  1.00 98.87           H  
ATOM   3726  C   VAL A 232     -13.736   9.797   6.422  1.00 98.87           C  
ATOM   3727  CB  VAL A 232     -14.723   7.917   7.809  1.00 98.87           C  
ATOM   3728  HB  VAL A 232     -14.905   7.298   6.931  1.00 98.87           H  
ATOM   3729  O   VAL A 232     -13.801   9.355   5.279  1.00 98.87           O  
ATOM   3730  CG1 VAL A 232     -13.357   7.548   8.386  1.00 98.87           C  
ATOM   3731 HG11 VAL A 232     -13.356   6.506   8.707  1.00 98.87           H  
ATOM   3732 HG12 VAL A 232     -13.134   8.187   9.241  1.00 98.87           H  
ATOM   3733 HG13 VAL A 232     -12.585   7.666   7.627  1.00 98.87           H  
ATOM   3734  CG2 VAL A 232     -15.785   7.603   8.869  1.00 98.87           C  
ATOM   3735 HG21 VAL A 232     -15.667   8.270   9.723  1.00 98.87           H  
ATOM   3736 HG22 VAL A 232     -16.780   7.743   8.446  1.00 98.87           H  
ATOM   3737 HG23 VAL A 232     -15.686   6.570   9.202  1.00 98.87           H  
ATOM   3738  N   LEU A 233     -12.804  10.669   6.807  1.00 98.83           N  
ATOM   3739  H   LEU A 233     -12.849  11.041   7.745  1.00 98.83           H  
ATOM   3740  CA  LEU A 233     -11.723  11.102   5.915  1.00 98.83           C  
ATOM   3741  HA  LEU A 233     -12.125  11.197   4.907  1.00 98.83           H  
ATOM   3742  C   LEU A 233     -10.614  10.047   5.800  1.00 98.83           C  
ATOM   3743  CB  LEU A 233     -11.195  12.483   6.339  1.00 98.83           C  
ATOM   3744  HB2 LEU A 233     -10.395  12.767   5.655  1.00 98.83           H  
ATOM   3745  HB3 LEU A 233     -10.767  12.407   7.339  1.00 98.83           H  
ATOM   3746  O   LEU A 233     -10.710   8.961   6.362  1.00 98.83           O  
ATOM   3747  CG  LEU A 233     -12.233  13.620   6.328  1.00 98.83           C  
ATOM   3748  HG  LEU A 233     -12.896  13.521   7.188  1.00 98.83           H  
ATOM   3749  CD1 LEU A 233     -11.493  14.954   6.424  1.00 98.83           C  
ATOM   3750 HD11 LEU A 233     -12.207  15.769   6.550  1.00 98.83           H  
ATOM   3751 HD12 LEU A 233     -10.896  15.124   5.528  1.00 98.83           H  
ATOM   3752 HD13 LEU A 233     -10.823  14.948   7.283  1.00 98.83           H  
ATOM   3753  CD2 LEU A 233     -13.084  13.654   5.054  1.00 98.83           C  
ATOM   3754 HD21 LEU A 233     -13.709  14.548   5.056  1.00 98.83           H  
ATOM   3755 HD22 LEU A 233     -13.741  12.785   5.025  1.00 98.83           H  
ATOM   3756 HD23 LEU A 233     -12.439  13.664   4.175  1.00 98.83           H  
ATOM   3757  N   SER A 234      -9.572  10.351   5.032  1.00 98.72           N  
ATOM   3758  H   SER A 234      -9.490  11.294   4.680  1.00 98.72           H  
ATOM   3759  CA  SER A 234      -8.480   9.417   4.759  1.00 98.72           C  
ATOM   3760  HA  SER A 234      -8.908   8.493   4.370  1.00 98.72           H  
ATOM   3761  C   SER A 234      -7.664   9.068   6.013  1.00 98.72           C  
ATOM   3762  CB  SER A 234      -7.578  10.021   3.681  1.00 98.72           C  
ATOM   3763  HB2 SER A 234      -8.183  10.391   2.853  1.00 98.72           H  
ATOM   3764  HB3 SER A 234      -6.917   9.241   3.302  1.00 98.72           H  
ATOM   3765  O   SER A 234      -7.696   9.781   7.020  1.00 98.72           O  
ATOM   3766  OG  SER A 234      -6.786  11.070   4.210  1.00 98.72           O  
ATOM   3767  HG  SER A 234      -7.276  11.890   4.307  1.00 98.72           H  
ATOM   3768  N   GLU A 235      -6.841   8.016   5.939  1.00 98.79           N  
ATOM   3769  H   GLU A 235      -6.905   7.389   5.149  1.00 98.79           H  
ATOM   3770  CA  GLU A 235      -5.885   7.695   7.010  1.00 98.79           C  
ATOM   3771  HA  GLU A 235      -6.447   7.520   7.928  1.00 98.79           H  
ATOM   3772  C   GLU A 235      -4.895   8.845   7.275  1.00 98.79           C  
ATOM   3773  CB  GLU A 235      -5.110   6.413   6.655  1.00 98.79           C  
ATOM   3774  HB2 GLU A 235      -4.434   6.611   5.823  1.00 98.79           H  
ATOM   3775  HB3 GLU A 235      -5.814   5.641   6.343  1.00 98.79           H  
ATOM   3776  O   GLU A 235      -4.490   9.069   8.419  1.00 98.79           O  
ATOM   3777  CG  GLU A 235      -4.303   5.917   7.869  1.00 98.79           C  
ATOM   3778  HG2 GLU A 235      -3.501   6.625   8.080  1.00 98.79           H  
ATOM   3779  HG3 GLU A 235      -4.964   5.900   8.735  1.00 98.79           H  
ATOM   3780  CD  GLU A 235      -3.680   4.523   7.719  1.00 98.79           C  
ATOM   3781  OE1 GLU A 235      -3.235   3.992   8.766  1.00 98.79           O  
ATOM   3782  OE2 GLU A 235      -3.612   3.976   6.600  1.00 98.79           O  
ATOM   3783  N   THR A 236      -4.527   9.607   6.236  1.00 98.66           N  
ATOM   3784  H   THR A 236      -4.924   9.412   5.328  1.00 98.66           H  
ATOM   3785  CA  THR A 236      -3.664  10.791   6.373  1.00 98.66           C  
ATOM   3786  HA  THR A 236      -2.805  10.514   6.984  1.00 98.66           H  
ATOM   3787  C   THR A 236      -4.340  11.941   7.118  1.00 98.66           C  
ATOM   3788  CB  THR A 236      -3.129  11.285   5.018  1.00 98.66           C  
ATOM   3789  HB  THR A 236      -2.679  12.269   5.146  1.00 98.66           H  
ATOM   3790  O   THR A 236      -3.648  12.742   7.740  1.00 98.66           O  
ATOM   3791  CG2 THR A 236      -2.065  10.330   4.476  1.00 98.66           C  
ATOM   3792 HG21 THR A 236      -1.688  10.709   3.526  1.00 98.66           H  
ATOM   3793 HG22 THR A 236      -2.494   9.339   4.322  1.00 98.66           H  
ATOM   3794 HG23 THR A 236      -1.239  10.260   5.183  1.00 98.66           H  
ATOM   3795  OG1 THR A 236      -4.090  11.344   3.992  1.00 98.66           O  
ATOM   3796  HG1 THR A 236      -4.954  11.584   4.334  1.00 98.66           H  
ATOM   3797  N   ASP A 237      -5.674  11.969   7.133  1.00 98.77           N  
ATOM   3798  H   ASP A 237      -6.174  11.256   6.622  1.00 98.77           H  
ATOM   3799  CA  ASP A 237      -6.493  12.876   7.944  1.00 98.77           C  
ATOM   3800  HA  ASP A 237      -5.902  13.758   8.194  1.00 98.77           H  
ATOM   3801  C   ASP A 237      -6.923  12.224   9.275  1.00 98.77           C  
ATOM   3802  CB  ASP A 237      -7.705  13.352   7.132  1.00 98.77           C  
ATOM   3803  HB2 ASP A 237      -8.340  12.491   6.922  1.00 98.77           H  
ATOM   3804  HB3 ASP A 237      -8.284  14.061   7.724  1.00 98.77           H  
ATOM   3805  O   ASP A 237      -7.891  12.651   9.904  1.00 98.77           O  
ATOM   3806  CG  ASP A 237      -7.313  14.030   5.820  1.00 98.77           C  
ATOM   3807  OD1 ASP A 237      -6.647  15.087   5.879  1.00 98.77           O  
ATOM   3808  OD2 ASP A 237      -7.686  13.463   4.761  1.00 98.77           O  
ATOM   3809  N   ASN A 238      -6.232  11.158   9.702  1.00 98.81           N  
ATOM   3810  H   ASN A 238      -5.478  10.829   9.117  1.00 98.81           H  
ATOM   3811  CA  ASN A 238      -6.526  10.381  10.912  1.00 98.81           C  
ATOM   3812  HA  ASN A 238      -5.919   9.477  10.863  1.00 98.81           H  
ATOM   3813  C   ASN A 238      -7.986   9.899  10.999  1.00 98.81           C  
ATOM   3814  CB  ASN A 238      -6.093  11.161  12.166  1.00 98.81           C  
ATOM   3815  HB2 ASN A 238      -6.710  12.056  12.250  1.00 98.81           H  
ATOM   3816  HB3 ASN A 238      -6.265  10.548  13.051  1.00 98.81           H  
ATOM   3817  O   ASN A 238      -8.576   9.898  12.083  1.00 98.81           O  
ATOM   3818  CG  ASN A 238      -4.635  11.549  12.174  1.00 98.81           C  
ATOM   3819  ND2 ASN A 238      -4.336  12.809  12.376  1.00 98.81           N  
ATOM   3820 HD21 ASN A 238      -5.082  13.480  12.494  1.00 98.81           H  
ATOM   3821 HD22 ASN A 238      -3.354  13.044  12.405  1.00 98.81           H  
ATOM   3822  OD1 ASN A 238      -3.742  10.733  12.014  1.00 98.81           O  
ATOM   3823  N   PHE A 239      -8.580   9.518   9.862  1.00 98.88           N  
ATOM   3824  H   PHE A 239      -8.063   9.588   8.998  1.00 98.88           H  
ATOM   3825  CA  PHE A 239      -9.976   9.080   9.776  1.00 98.88           C  
ATOM   3826  HA  PHE A 239     -10.239   9.065   8.718  1.00 98.88           H  
ATOM   3827  C   PHE A 239     -10.964  10.069  10.413  1.00 98.88           C  
ATOM   3828  CB  PHE A 239     -10.121   7.639  10.304  1.00 98.88           C  
ATOM   3829  HB2 PHE A 239     -11.164   7.331  10.238  1.00 98.88           H  
ATOM   3830  HB3 PHE A 239      -9.844   7.617  11.358  1.00 98.88           H  
ATOM   3831  O   PHE A 239     -11.915   9.655  11.074  1.00 98.88           O  
ATOM   3832  CG  PHE A 239      -9.300   6.620   9.547  1.00 98.88           C  
ATOM   3833  CD1 PHE A 239      -9.493   6.461   8.163  1.00 98.88           C  
ATOM   3834  HD1 PHE A 239     -10.254   7.030   7.649  1.00 98.88           H  
ATOM   3835  CD2 PHE A 239      -8.369   5.810  10.220  1.00 98.88           C  
ATOM   3836  HD2 PHE A 239      -8.247   5.897  11.290  1.00 98.88           H  
ATOM   3837  CE1 PHE A 239      -8.709   5.556   7.437  1.00 98.88           C  
ATOM   3838  HE1 PHE A 239      -8.834   5.457   6.368  1.00 98.88           H  
ATOM   3839  CE2 PHE A 239      -7.583   4.898   9.495  1.00 98.88           C  
ATOM   3840  HE2 PHE A 239      -6.843   4.295  10.002  1.00 98.88           H  
ATOM   3841  CZ  PHE A 239      -7.732   4.806   8.101  1.00 98.88           C  
ATOM   3842  HZ  PHE A 239      -7.070   4.189   7.511  1.00 98.88           H  
ATOM   3843  N   GLN A 240     -10.734  11.378  10.248  1.00 98.88           N  
ATOM   3844  H   GLN A 240      -9.884  11.659   9.781  1.00 98.88           H  
ATOM   3845  CA  GLN A 240     -11.576  12.426  10.829  1.00 98.88           C  
ATOM   3846  HA  GLN A 240     -11.423  12.406  11.908  1.00 98.88           H  
ATOM   3847  C   GLN A 240     -13.068  12.203  10.539  1.00 98.88           C  
ATOM   3848  CB  GLN A 240     -11.134  13.795  10.291  1.00 98.88           C  
ATOM   3849  HB2 GLN A 240     -10.056  13.904  10.409  1.00 98.88           H  
ATOM   3850  HB3 GLN A 240     -11.368  13.848   9.228  1.00 98.88           H  
ATOM   3851  O   GLN A 240     -13.453  11.971   9.390  1.00 98.88           O  
ATOM   3852  CG  GLN A 240     -11.821  14.962  11.017  1.00 98.88           C  
ATOM   3853  HG2 GLN A 240     -11.599  14.893  12.082  1.00 98.88           H  
ATOM   3854  HG3 GLN A 240     -12.901  14.898  10.886  1.00 98.88           H  
ATOM   3855  CD  GLN A 240     -11.371  16.328  10.511  1.00 98.88           C  
ATOM   3856  NE2 GLN A 240     -11.450  17.356  11.322  1.00 98.88           N  
ATOM   3857 HE21 GLN A 240     -11.150  18.239  10.934  1.00 98.88           H  
ATOM   3858 HE22 GLN A 240     -11.702  17.221  12.290  1.00 98.88           H  
ATOM   3859  OE1 GLN A 240     -10.938  16.526   9.391  1.00 98.88           O  
ATOM   3860  N   LEU A 241     -13.901  12.322  11.577  1.00 98.91           N  
ATOM   3861  H   LEU A 241     -13.507  12.507  12.489  1.00 98.91           H  
ATOM   3862  CA  LEU A 241     -15.356  12.265  11.459  1.00 98.91           C  
ATOM   3863  HA  LEU A 241     -15.617  11.476  10.755  1.00 98.91           H  
ATOM   3864  C   LEU A 241     -15.908  13.590  10.941  1.00 98.91           C  
ATOM   3865  CB  LEU A 241     -15.967  11.933  12.832  1.00 98.91           C  
ATOM   3866  HB2 LEU A 241     -15.588  10.958  13.139  1.00 98.91           H  
ATOM   3867  HB3 LEU A 241     -15.632  12.675  13.557  1.00 98.91           H  
ATOM   3868  O   LEU A 241     -15.611  14.645  11.499  1.00 98.91           O  
ATOM   3869  CG  LEU A 241     -17.502  11.856  12.874  1.00 98.91           C  
ATOM   3870  HG  LEU A 241     -17.934  12.802  12.547  1.00 98.91           H  
ATOM   3871  CD1 LEU A 241     -18.030  10.727  11.992  1.00 98.91           C  
ATOM   3872 HD11 LEU A 241     -17.542   9.789  12.258  1.00 98.91           H  
ATOM   3873 HD12 LEU A 241     -17.844  10.947  10.941  1.00 98.91           H  
ATOM   3874 HD13 LEU A 241     -19.105  10.629  12.139  1.00 98.91           H  
ATOM   3875  CD2 LEU A 241     -17.977  11.586  14.301  1.00 98.91           C  
ATOM   3876 HD21 LEU A 241     -17.617  12.376  14.961  1.00 98.91           H  
ATOM   3877 HD22 LEU A 241     -19.066  11.576  14.328  1.00 98.91           H  
ATOM   3878 HD23 LEU A 241     -17.592  10.628  14.649  1.00 98.91           H  
ATOM   3879  N   GLN A 242     -16.783  13.531   9.944  1.00 98.81           N  
ATOM   3880  H   GLN A 242     -16.937  12.644   9.487  1.00 98.81           H  
ATOM   3881  CA  GLN A 242     -17.631  14.649   9.549  1.00 98.81           C  
ATOM   3882  HA  GLN A 242     -17.514  15.470  10.256  1.00 98.81           H  
ATOM   3883  C   GLN A 242     -19.087  14.208   9.577  1.00 98.81           C  
ATOM   3884  CB  GLN A 242     -17.245  15.170   8.163  1.00 98.81           C  
ATOM   3885  HB2 GLN A 242     -17.373  14.368   7.436  1.00 98.81           H  
ATOM   3886  HB3 GLN A 242     -17.918  15.985   7.897  1.00 98.81           H  
ATOM   3887  O   GLN A 242     -19.445  13.191   8.988  1.00 98.81           O  
ATOM   3888  CG  GLN A 242     -15.802  15.684   8.119  1.00 98.81           C  
ATOM   3889  HG2 GLN A 242     -15.107  14.868   8.316  1.00 98.81           H  
ATOM   3890  HG3 GLN A 242     -15.674  16.436   8.897  1.00 98.81           H  
ATOM   3891  CD  GLN A 242     -15.438  16.295   6.772  1.00 98.81           C  
ATOM   3892  NE2 GLN A 242     -14.545  17.260   6.764  1.00 98.81           N  
ATOM   3893 HE21 GLN A 242     -14.265  17.611   5.859  1.00 98.81           H  
ATOM   3894 HE22 GLN A 242     -14.107  17.538   7.630  1.00 98.81           H  
ATOM   3895  OE1 GLN A 242     -15.919  15.929   5.708  1.00 98.81           O  
ATOM   3896  N   ILE A 243     -19.914  14.982  10.267  1.00 98.63           N  
ATOM   3897  H   ILE A 243     -19.523  15.768  10.766  1.00 98.63           H  
ATOM   3898  CA  ILE A 243     -21.366  14.815  10.331  1.00 98.63           C  
ATOM   3899  HA  ILE A 243     -21.691  14.249   9.458  1.00 98.63           H  
ATOM   3900  C   ILE A 243     -22.049  16.178  10.240  1.00 98.63           C  
ATOM   3901  CB  ILE A 243     -21.810  14.045  11.597  1.00 98.63           C  
ATOM   3902  HB  ILE A 243     -22.891  14.149  11.685  1.00 98.63           H  
ATOM   3903  O   ILE A 243     -21.505  17.201  10.668  1.00 98.63           O  
ATOM   3904  CG1 ILE A 243     -21.172  14.611  12.882  1.00 98.63           C  
ATOM   3905 HG12 ILE A 243     -20.096  14.436  12.860  1.00 98.63           H  
ATOM   3906 HG13 ILE A 243     -21.351  15.685  12.924  1.00 98.63           H  
ATOM   3907  CG2 ILE A 243     -21.502  12.552  11.417  1.00 98.63           C  
ATOM   3908 HG21 ILE A 243     -21.928  12.220  10.471  1.00 98.63           H  
ATOM   3909 HG22 ILE A 243     -20.424  12.390  11.406  1.00 98.63           H  
ATOM   3910 HG23 ILE A 243     -21.958  11.963  12.213  1.00 98.63           H  
ATOM   3911  CD1 ILE A 243     -21.718  14.005  14.175  1.00 98.63           C  
ATOM   3912 HD11 ILE A 243     -21.624  12.919  14.160  1.00 98.63           H  
ATOM   3913 HD12 ILE A 243     -21.126  14.380  15.010  1.00 98.63           H  
ATOM   3914 HD13 ILE A 243     -22.763  14.285  14.309  1.00 98.63           H  
ATOM   3915  N   GLY A 244     -23.236  16.173   9.651  1.00 97.74           N  
ATOM   3916  H   GLY A 244     -23.576  15.291   9.296  1.00 97.74           H  
ATOM   3917  CA  GLY A 244     -24.143  17.302   9.515  1.00 97.74           C  
ATOM   3918  HA2 GLY A 244     -23.612  18.242   9.665  1.00 97.74           H  
ATOM   3919  HA3 GLY A 244     -24.552  17.295   8.505  1.00 97.74           H  
ATOM   3920  C   GLY A 244     -25.296  17.237  10.511  1.00 97.74           C  
ATOM   3921  O   GLY A 244     -25.143  16.748  11.631  1.00 97.74           O  
ATOM   3922  N   ASP A 245     -26.445  17.759  10.086  1.00 97.77           N  
ATOM   3923  H   ASP A 245     -26.492  18.160   9.160  1.00 97.77           H  
ATOM   3924  CA  ASP A 245     -27.633  17.909  10.920  1.00 97.77           C  
ATOM   3925  HA  ASP A 245     -27.359  18.542  11.763  1.00 97.77           H  
ATOM   3926  C   ASP A 245     -28.130  16.579  11.498  1.00 97.77           C  
ATOM   3927  CB  ASP A 245     -28.749  18.627  10.141  1.00 97.77           C  
ATOM   3928  HB2 ASP A 245     -29.662  18.601  10.736  1.00 97.77           H  
ATOM   3929  HB3 ASP A 245     -28.938  18.090   9.211  1.00 97.77           H  
ATOM   3930  O   ASP A 245     -28.101  15.524  10.859  1.00 97.77           O  
ATOM   3931  CG  ASP A 245     -28.429  20.097   9.832  1.00 97.77           C  
ATOM   3932  OD1 ASP A 245     -27.553  20.673  10.517  1.00 97.77           O  
ATOM   3933  OD2 ASP A 245     -29.075  20.655   8.919  1.00 97.77           O  
ATOM   3934  N   TYR A 246     -28.599  16.659  12.740  1.00 98.12           N  
ATOM   3935  H   TYR A 246     -28.616  17.569  13.178  1.00 98.12           H  
ATOM   3936  CA  TYR A 246     -29.084  15.531  13.519  1.00 98.12           C  
ATOM   3937  HA  TYR A 246     -28.680  14.610  13.098  1.00 98.12           H  
ATOM   3938  C   TYR A 246     -30.614  15.444  13.499  1.00 98.12           C  
ATOM   3939  CB  TYR A 246     -28.559  15.661  14.955  1.00 98.12           C  
ATOM   3940  HB2 TYR A 246     -28.700  16.686  15.298  1.00 98.12           H  
ATOM   3941  HB3 TYR A 246     -27.489  15.456  14.965  1.00 98.12           H  
ATOM   3942  O   TYR A 246     -31.310  16.444  13.692  1.00 98.12           O  
ATOM   3943  CG  TYR A 246     -29.259  14.730  15.922  1.00 98.12           C  
ATOM   3944  CD1 TYR A 246     -30.245  15.221  16.804  1.00 98.12           C  
ATOM   3945  HD1 TYR A 246     -30.455  16.280  16.826  1.00 98.12           H  
ATOM   3946  CD2 TYR A 246     -29.001  13.354  15.852  1.00 98.12           C  
ATOM   3947  HD2 TYR A 246     -28.283  12.976  15.140  1.00 98.12           H  
ATOM   3948  CE1 TYR A 246     -30.962  14.334  17.634  1.00 98.12           C  
ATOM   3949  HE1 TYR A 246     -31.725  14.704  18.304  1.00 98.12           H  
ATOM   3950  CE2 TYR A 246     -29.720  12.472  16.669  1.00 98.12           C  
ATOM   3951  HE2 TYR A 246     -29.545  11.409  16.604  1.00 98.12           H  
ATOM   3952  OH  TYR A 246     -31.383  12.038  18.282  1.00 98.12           O  
ATOM   3953  HH  TYR A 246     -31.945  12.414  18.964  1.00 98.12           H  
ATOM   3954  CZ  TYR A 246     -30.695  12.951  17.555  1.00 98.12           C  
ATOM   3955  N   PHE A 247     -31.143  14.223  13.393  1.00 97.35           N  
ATOM   3956  H   PHE A 247     -30.514  13.453  13.214  1.00 97.35           H  
ATOM   3957  CA  PHE A 247     -32.526  13.904  13.743  1.00 97.35           C  
ATOM   3958  HA  PHE A 247     -32.849  14.606  14.512  1.00 97.35           H  
ATOM   3959  C   PHE A 247     -32.638  12.492  14.327  1.00 97.35           C  
ATOM   3960  CB  PHE A 247     -33.444  14.080  12.526  1.00 97.35           C  
ATOM   3961  HB2 PHE A 247     -34.478  14.054  12.870  1.00 97.35           H  
ATOM   3962  HB3 PHE A 247     -33.280  15.069  12.098  1.00 97.35           H  
ATOM   3963  O   PHE A 247     -31.845  11.608  14.029  1.00 97.35           O  
ATOM   3964  CG  PHE A 247     -33.271  13.041  11.433  1.00 97.35           C  
ATOM   3965  CD1 PHE A 247     -32.243  13.182  10.483  1.00 97.35           C  
ATOM   3966  HD1 PHE A 247     -31.554  14.012  10.541  1.00 97.35           H  
ATOM   3967  CD2 PHE A 247     -34.161  11.952  11.347  1.00 97.35           C  
ATOM   3968  HD2 PHE A 247     -34.953  11.843  12.073  1.00 97.35           H  
ATOM   3969  CE1 PHE A 247     -32.125  12.258   9.432  1.00 97.35           C  
ATOM   3970  HE1 PHE A 247     -31.351  12.384   8.689  1.00 97.35           H  
ATOM   3971  CE2 PHE A 247     -34.045  11.029  10.292  1.00 97.35           C  
ATOM   3972  HE2 PHE A 247     -34.750  10.217  10.193  1.00 97.35           H  
ATOM   3973  CZ  PHE A 247     -33.036  11.195   9.326  1.00 97.35           C  
ATOM   3974  HZ  PHE A 247     -32.960  10.516   8.489  1.00 97.35           H  
ATOM   3975  N   GLY A 248     -33.642  12.229  15.158  1.00 97.02           N  
ATOM   3976  H   GLY A 248     -34.263  12.971  15.447  1.00 97.02           H  
ATOM   3977  CA  GLY A 248     -33.807  10.912  15.770  1.00 97.02           C  
ATOM   3978  HA2 GLY A 248     -34.118  10.194  15.011  1.00 97.02           H  
ATOM   3979  HA3 GLY A 248     -32.852  10.582  16.181  1.00 97.02           H  
ATOM   3980  C   GLY A 248     -34.827  10.914  16.895  1.00 97.02           C  
ATOM   3981  O   GLY A 248     -35.387  11.955  17.235  1.00 97.02           O  
ATOM   3982  N   ASN A 249     -35.072   9.742  17.480  1.00 96.79           N  
ATOM   3983  H   ASN A 249     -34.526   8.943  17.191  1.00 96.79           H  
ATOM   3984  CA  ASN A 249     -35.917   9.606  18.674  1.00 96.79           C  
ATOM   3985  HA  ASN A 249     -36.473  10.534  18.807  1.00 96.79           H  
ATOM   3986  C   ASN A 249     -35.098   9.447  19.973  1.00 96.79           C  
ATOM   3987  CB  ASN A 249     -36.962   8.495  18.454  1.00 96.79           C  
ATOM   3988  HB2 ASN A 249     -37.438   8.625  17.482  1.00 96.79           H  
ATOM   3989  HB3 ASN A 249     -37.725   8.584  19.227  1.00 96.79           H  
ATOM   3990  O   ASN A 249     -35.671   9.182  21.030  1.00 96.79           O  
ATOM   3991  CG  ASN A 249     -36.379   7.098  18.536  1.00 96.79           C  
ATOM   3992  ND2 ASN A 249     -37.199   6.073  18.530  1.00 96.79           N  
ATOM   3993 HD21 ASN A 249     -36.788   5.172  18.727  1.00 96.79           H  
ATOM   3994 HD22 ASN A 249     -38.198   6.219  18.519  1.00 96.79           H  
ATOM   3995  OD1 ASN A 249     -35.186   6.898  18.620  1.00 96.79           O  
ATOM   3996  N   THR A 250     -33.773   9.595  19.890  1.00 96.15           N  
ATOM   3997  H   THR A 250     -33.382   9.791  18.979  1.00 96.15           H  
ATOM   3998  CA  THR A 250     -32.848   9.627  21.030  1.00 96.15           C  
ATOM   3999  HA  THR A 250     -33.408   9.457  21.950  1.00 96.15           H  
ATOM   4000  C   THR A 250     -32.195  11.005  21.172  1.00 96.15           C  
ATOM   4001  CB  THR A 250     -31.847   8.470  20.914  1.00 96.15           C  
ATOM   4002  HB  THR A 250     -32.441   7.585  20.686  1.00 96.15           H  
ATOM   4003  O   THR A 250     -32.636  11.986  20.570  1.00 96.15           O  
ATOM   4004  CG2 THR A 250     -30.791   8.617  19.827  1.00 96.15           C  
ATOM   4005 HG21 THR A 250     -29.994   9.285  20.153  1.00 96.15           H  
ATOM   4006 HG22 THR A 250     -31.238   9.037  18.926  1.00 96.15           H  
ATOM   4007 HG23 THR A 250     -30.363   7.642  19.593  1.00 96.15           H  
ATOM   4008  OG1 THR A 250     -31.173   8.266  22.135  1.00 96.15           O  
ATOM   4009  HG1 THR A 250     -30.525   7.572  21.992  1.00 96.15           H  
ATOM   4010  N   THR A 251     -31.178  11.113  22.017  1.00 94.47           N  
ATOM   4011  H   THR A 251     -30.871  10.274  22.487  1.00 94.47           H  
ATOM   4012  CA  THR A 251     -30.382  12.328  22.221  1.00 94.47           C  
ATOM   4013  HA  THR A 251     -31.007  13.205  22.054  1.00 94.47           H  
ATOM   4014  C   THR A 251     -29.220  12.391  21.237  1.00 94.47           C  
ATOM   4015  CB  THR A 251     -29.870  12.370  23.663  1.00 94.47           C  
ATOM   4016  HB  THR A 251     -29.211  13.227  23.795  1.00 94.47           H  
ATOM   4017  O   THR A 251     -28.745  11.356  20.782  1.00 94.47           O  
ATOM   4018  CG2 THR A 251     -31.051  12.507  24.639  1.00 94.47           C  
ATOM   4019 HG21 THR A 251     -31.921  11.946  24.298  1.00 94.47           H  
ATOM   4020 HG22 THR A 251     -30.799  12.122  25.627  1.00 94.47           H  
ATOM   4021 HG23 THR A 251     -31.326  13.558  24.725  1.00 94.47           H  
ATOM   4022  OG1 THR A 251     -29.143  11.194  23.959  1.00 94.47           O  
ATOM   4023  HG1 THR A 251     -28.233  11.335  23.685  1.00 94.47           H  
ATOM   4024  N   ASP A 252     -28.711  13.583  20.942  1.00 97.39           N  
ATOM   4025  H   ASP A 252     -29.113  14.425  21.327  1.00 97.39           H  
ATOM   4026  CA  ASP A 252     -27.512  13.728  20.115  1.00 97.39           C  
ATOM   4027  HA  ASP A 252     -27.520  12.966  19.335  1.00 97.39           H  
ATOM   4028  C   ASP A 252     -26.239  13.551  20.958  1.00 97.39           C  
ATOM   4029  CB  ASP A 252     -27.541  15.086  19.413  1.00 97.39           C  
ATOM   4030  HB2 ASP A 252     -28.477  15.177  18.861  1.00 97.39           H  
ATOM   4031  HB3 ASP A 252     -27.512  15.883  20.156  1.00 97.39           H  
ATOM   4032  O   ASP A 252     -25.874  14.434  21.735  1.00 97.39           O  
ATOM   4033  CG  ASP A 252     -26.377  15.262  18.438  1.00 97.39           C  
ATOM   4034  OD1 ASP A 252     -25.515  14.352  18.321  1.00 97.39           O  
ATOM   4035  OD2 ASP A 252     -26.336  16.332  17.802  1.00 97.39           O  
ATOM   4036  N   SER A 253     -25.566  12.408  20.804  1.00 97.68           N  
ATOM   4037  H   SER A 253     -25.946  11.712  20.180  1.00 97.68           H  
ATOM   4038  CA  SER A 253     -24.304  12.110  21.505  1.00 97.68           C  
ATOM   4039  HA  SER A 253     -24.072  12.929  22.186  1.00 97.68           H  
ATOM   4040  C   SER A 253     -23.105  11.977  20.568  1.00 97.68           C  
ATOM   4041  CB  SER A 253     -24.411  10.848  22.359  1.00 97.68           C  
ATOM   4042  HB2 SER A 253     -24.371   9.975  21.708  1.00 97.68           H  
ATOM   4043  HB3 SER A 253     -23.564  10.806  23.044  1.00 97.68           H  
ATOM   4044  O   SER A 253     -22.008  11.660  21.033  1.00 97.68           O  
ATOM   4045  OG  SER A 253     -25.608  10.830  23.103  1.00 97.68           O  
ATOM   4046  HG  SER A 253     -26.121  10.084  22.785  1.00 97.68           H  
ATOM   4047  N   LEU A 254     -23.290  12.205  19.262  1.00 98.38           N  
ATOM   4048  H   LEU A 254     -24.204  12.502  18.950  1.00 98.38           H  
ATOM   4049  CA  LEU A 254     -22.216  12.119  18.271  1.00 98.38           C  
ATOM   4050  HA  LEU A 254     -21.365  11.618  18.732  1.00 98.38           H  
ATOM   4051  C   LEU A 254     -21.724  13.496  17.823  1.00 98.38           C  
ATOM   4052  CB  LEU A 254     -22.652  11.265  17.075  1.00 98.38           C  
ATOM   4053  HB2 LEU A 254     -23.289  11.884  16.443  1.00 98.38           H  
ATOM   4054  HB3 LEU A 254     -23.225  10.407  17.425  1.00 98.38           H  
ATOM   4055  O   LEU A 254     -20.542  13.626  17.532  1.00 98.38           O  
ATOM   4056  CG  LEU A 254     -21.486  10.763  16.205  1.00 98.38           C  
ATOM   4057  HG  LEU A 254     -20.865  11.601  15.889  1.00 98.38           H  
ATOM   4058  CD1 LEU A 254     -20.610   9.749  16.940  1.00 98.38           C  
ATOM   4059 HD11 LEU A 254     -19.881   9.322  16.252  1.00 98.38           H  
ATOM   4060 HD12 LEU A 254     -21.238   8.956  17.346  1.00 98.38           H  
ATOM   4061 HD13 LEU A 254     -20.061  10.231  17.749  1.00 98.38           H  
ATOM   4062  CD2 LEU A 254     -22.055  10.085  14.961  1.00 98.38           C  
ATOM   4063 HD21 LEU A 254     -22.677   9.240  15.255  1.00 98.38           H  
ATOM   4064 HD22 LEU A 254     -21.243   9.742  14.319  1.00 98.38           H  
ATOM   4065 HD23 LEU A 254     -22.668  10.793  14.402  1.00 98.38           H  
ATOM   4066  N   SER A 255     -22.551  14.547  17.845  1.00 98.22           N  
ATOM   4067  H   SER A 255     -23.538  14.407  18.008  1.00 98.22           H  
ATOM   4068  CA  SER A 255     -22.112  15.894  17.434  1.00 98.22           C  
ATOM   4069  HA  SER A 255     -21.790  15.860  16.393  1.00 98.22           H  
ATOM   4070  C   SER A 255     -20.933  16.436  18.245  1.00 98.22           C  
ATOM   4071  CB  SER A 255     -23.274  16.877  17.507  1.00 98.22           C  
ATOM   4072  HB2 SER A 255     -23.769  16.802  18.474  1.00 98.22           H  
ATOM   4073  HB3 SER A 255     -22.905  17.894  17.367  1.00 98.22           H  
ATOM   4074  O   SER A 255     -20.114  17.183  17.716  1.00 98.22           O  
ATOM   4075  OG  SER A 255     -24.172  16.575  16.470  1.00 98.22           O  
ATOM   4076  HG  SER A 255     -25.042  16.497  16.868  1.00 98.22           H  
ATOM   4077  N   HIS A 256     -20.778  16.007  19.503  1.00 97.89           N  
ATOM   4078  H   HIS A 256     -21.478  15.380  19.872  1.00 97.89           H  
ATOM   4079  CA  HIS A 256     -19.594  16.306  20.323  1.00 97.89           C  
ATOM   4080  HA  HIS A 256     -19.507  17.387  20.438  1.00 97.89           H  
ATOM   4081  C   HIS A 256     -18.271  15.805  19.704  1.00 97.89           C  
ATOM   4082  CB  HIS A 256     -19.806  15.673  21.704  1.00 97.89           C  
ATOM   4083  HB2 HIS A 256     -19.948  14.598  21.594  1.00 97.89           H  
ATOM   4084  HB3 HIS A 256     -20.708  16.094  22.147  1.00 97.89           H  
ATOM   4085  O   HIS A 256     -17.200  16.353  19.973  1.00 97.89           O  
ATOM   4086  CG  HIS A 256     -18.652  15.915  22.641  1.00 97.89           C  
ATOM   4087  CD2 HIS A 256     -17.640  15.041  22.937  1.00 97.89           C  
ATOM   4088  HD2 HIS A 256     -17.537  14.037  22.553  1.00 97.89           H  
ATOM   4089  ND1 HIS A 256     -18.373  17.096  23.288  1.00 97.89           N  
ATOM   4090  HD1 HIS A 256     -18.946  17.927  23.280  1.00 97.89           H  
ATOM   4091  CE1 HIS A 256     -17.223  16.936  23.963  1.00 97.89           C  
ATOM   4092  HE1 HIS A 256     -16.751  17.690  24.576  1.00 97.89           H  
ATOM   4093  NE2 HIS A 256     -16.740  15.699  23.782  1.00 97.89           N  
ATOM   4094  N   HIS A 257     -18.363  14.771  18.871  1.00 98.66           N  
ATOM   4095  H   HIS A 257     -19.283  14.417  18.654  1.00 98.66           H  
ATOM   4096  CA  HIS A 257     -17.261  14.105  18.186  1.00 98.66           C  
ATOM   4097  HA  HIS A 257     -16.333  14.284  18.729  1.00 98.66           H  
ATOM   4098  C   HIS A 257     -17.056  14.612  16.753  1.00 98.66           C  
ATOM   4099  CB  HIS A 257     -17.541  12.598  18.201  1.00 98.66           C  
ATOM   4100  HB2 HIS A 257     -18.439  12.364  17.629  1.00 98.66           H  
ATOM   4101  HB3 HIS A 257     -16.711  12.089  17.711  1.00 98.66           H  
ATOM   4102  O   HIS A 257     -16.126  14.179  16.073  1.00 98.66           O  
ATOM   4103  CG  HIS A 257     -17.670  12.052  19.595  1.00 98.66           C  
ATOM   4104  CD2 HIS A 257     -18.788  11.936  20.376  1.00 98.66           C  
ATOM   4105  HD2 HIS A 257     -19.785  12.240  20.092  1.00 98.66           H  
ATOM   4106  ND1 HIS A 257     -16.618  11.603  20.330  1.00 98.66           N  
ATOM   4107  HD1 HIS A 257     -15.669  11.545  19.990  1.00 98.66           H  
ATOM   4108  CE1 HIS A 257     -17.079  11.171  21.501  1.00 98.66           C  
ATOM   4109  HE1 HIS A 257     -16.448  10.679  22.226  1.00 98.66           H  
ATOM   4110  NE2 HIS A 257     -18.403  11.383  21.608  1.00 98.66           N  
ATOM   4111  N   ASN A 258     -17.903  15.526  16.269  1.00 98.71           N  
ATOM   4112  H   ASN A 258     -18.630  15.894  16.867  1.00 98.71           H  
ATOM   4113  CA  ASN A 258     -17.774  16.055  14.918  1.00 98.71           C  
ATOM   4114  HA  ASN A 258     -17.820  15.213  14.228  1.00 98.71           H  
ATOM   4115  C   ASN A 258     -16.417  16.754  14.733  1.00 98.71           C  
ATOM   4116  CB  ASN A 258     -18.946  17.001  14.617  1.00 98.71           C  
ATOM   4117  HB2 ASN A 258     -18.823  17.924  15.185  1.00 98.71           H  
ATOM   4118  HB3 ASN A 258     -19.881  16.533  14.923  1.00 98.71           H  
ATOM   4119  O   ASN A 258     -15.975  17.521  15.591  1.00 98.71           O  
ATOM   4120  CG  ASN A 258     -19.061  17.325  13.138  1.00 98.71           C  
ATOM   4121  ND2 ASN A 258     -19.819  18.333  12.788  1.00 98.71           N  
ATOM   4122 HD21 ASN A 258     -20.152  18.276  11.837  1.00 98.71           H  
ATOM   4123 HD22 ASN A 258     -20.400  18.776  13.486  1.00 98.71           H  
ATOM   4124  OD1 ASN A 258     -18.520  16.653  12.277  1.00 98.71           O  
ATOM   4125  N   ASN A 259     -15.770  16.514  13.594  1.00 98.70           N  
ATOM   4126  H   ASN A 259     -16.210  15.904  12.920  1.00 98.70           H  
ATOM   4127  CA  ASN A 259     -14.420  16.962  13.249  1.00 98.70           C  
ATOM   4128  HA  ASN A 259     -14.209  16.545  12.265  1.00 98.70           H  
ATOM   4129  C   ASN A 259     -13.295  16.421  14.147  1.00 98.70           C  
ATOM   4130  CB  ASN A 259     -14.383  18.492  13.087  1.00 98.70           C  
ATOM   4131  HB2 ASN A 259     -14.587  18.976  14.042  1.00 98.70           H  
ATOM   4132  HB3 ASN A 259     -13.390  18.803  12.761  1.00 98.70           H  
ATOM   4133  O   ASN A 259     -12.164  16.906  14.038  1.00 98.70           O  
ATOM   4134  CG  ASN A 259     -15.362  18.970  12.039  1.00 98.70           C  
ATOM   4135  ND2 ASN A 259     -16.355  19.734  12.426  1.00 98.70           N  
ATOM   4136 HD21 ASN A 259     -16.521  19.863  13.414  1.00 98.70           H  
ATOM   4137 HD22 ASN A 259     -17.063  19.905  11.726  1.00 98.70           H  
ATOM   4138  OD1 ASN A 259     -15.241  18.673  10.865  1.00 98.70           O  
ATOM   4139  N   MET A 260     -13.554  15.439  15.014  1.00 98.81           N  
ATOM   4140  H   MET A 260     -14.487  15.058  15.073  1.00 98.81           H  
ATOM   4141  CA  MET A 260     -12.500  14.787  15.793  1.00 98.81           C  
ATOM   4142  HA  MET A 260     -11.738  15.527  16.036  1.00 98.81           H  
ATOM   4143  C   MET A 260     -11.802  13.698  14.980  1.00 98.81           C  
ATOM   4144  CB  MET A 260     -13.031  14.241  17.124  1.00 98.81           C  
ATOM   4145  HB2 MET A 260     -13.814  13.508  16.930  1.00 98.81           H  
ATOM   4146  HB3 MET A 260     -12.221  13.732  17.646  1.00 98.81           H  
ATOM   4147  O   MET A 260     -12.373  13.111  14.058  1.00 98.81           O  
ATOM   4148  CG  MET A 260     -13.583  15.331  18.047  1.00 98.81           C  
ATOM   4149  HG2 MET A 260     -14.461  15.786  17.587  1.00 98.81           H  
ATOM   4150  HG3 MET A 260     -13.916  14.832  18.958  1.00 98.81           H  
ATOM   4151  SD  MET A 260     -12.411  16.640  18.527  1.00 98.81           S  
ATOM   4152  CE  MET A 260     -12.906  17.963  17.391  1.00 98.81           C  
ATOM   4153  HE1 MET A 260     -12.423  18.894  17.686  1.00 98.81           H  
ATOM   4154  HE2 MET A 260     -12.605  17.711  16.374  1.00 98.81           H  
ATOM   4155  HE3 MET A 260     -13.988  18.090  17.426  1.00 98.81           H  
ATOM   4156  N   PHE A 261     -10.542  13.451  15.325  1.00 98.86           N  
ATOM   4157  H   PHE A 261     -10.174  13.891  16.157  1.00 98.86           H  
ATOM   4158  CA  PHE A 261      -9.752  12.361  14.764  1.00 98.86           C  
ATOM   4159  HA  PHE A 261     -10.013  12.210  13.717  1.00 98.86           H  
ATOM   4160  C   PHE A 261     -10.079  11.057  15.482  1.00 98.86           C  
ATOM   4161  CB  PHE A 261      -8.264  12.714  14.853  1.00 98.86           C  
ATOM   4162  HB2 PHE A 261      -8.014  12.836  15.907  1.00 98.86           H  
ATOM   4163  HB3 PHE A 261      -7.688  11.869  14.476  1.00 98.86           H  
ATOM   4164  O   PHE A 261     -10.485  11.065  16.642  1.00 98.86           O  
ATOM   4165  CG  PHE A 261      -7.828  13.964  14.101  1.00 98.86           C  
ATOM   4166  CD1 PHE A 261      -8.546  14.439  12.985  1.00 98.86           C  
ATOM   4167  HD1 PHE A 261      -9.419  13.913  12.627  1.00 98.86           H  
ATOM   4168  CD2 PHE A 261      -6.662  14.642  14.504  1.00 98.86           C  
ATOM   4169  HD2 PHE A 261      -6.098  14.277  15.350  1.00 98.86           H  
ATOM   4170  CE1 PHE A 261      -8.118  15.582  12.291  1.00 98.86           C  
ATOM   4171  HE1 PHE A 261      -8.659  15.915  11.418  1.00 98.86           H  
ATOM   4172  CE2 PHE A 261      -6.221  15.779  13.800  1.00 98.86           C  
ATOM   4173  HE2 PHE A 261      -5.308  16.273  14.096  1.00 98.86           H  
ATOM   4174  CZ  PHE A 261      -6.954  16.252  12.696  1.00 98.86           C  
ATOM   4175  HZ  PHE A 261      -6.607  17.107  12.135  1.00 98.86           H  
ATOM   4176  N   PHE A 262      -9.935   9.939  14.775  1.00 98.92           N  
ATOM   4177  H   PHE A 262      -9.550   9.981  13.842  1.00 98.92           H  
ATOM   4178  CA  PHE A 262     -10.103   8.626  15.382  1.00 98.92           C  
ATOM   4179  HA  PHE A 262     -10.999   8.632  16.002  1.00 98.92           H  
ATOM   4180  C   PHE A 262      -8.897   8.323  16.273  1.00 98.92           C  
ATOM   4181  CB  PHE A 262     -10.287   7.585  14.274  1.00 98.92           C  
ATOM   4182  HB2 PHE A 262      -9.321   7.360  13.820  1.00 98.92           H  
ATOM   4183  HB3 PHE A 262     -10.923   8.007  13.496  1.00 98.92           H  
ATOM   4184  O   PHE A 262      -7.772   8.628  15.881  1.00 98.92           O  
ATOM   4185  CG  PHE A 262     -10.943   6.308  14.750  1.00 98.92           C  
ATOM   4186  CD1 PHE A 262     -10.183   5.158  15.024  1.00 98.92           C  
ATOM   4187  HD1 PHE A 262      -9.108   5.174  14.915  1.00 98.92           H  
ATOM   4188  CD2 PHE A 262     -12.337   6.278  14.925  1.00 98.92           C  
ATOM   4189  HD2 PHE A 262     -12.918   7.170  14.744  1.00 98.92           H  
ATOM   4190  CE1 PHE A 262     -10.826   3.983  15.454  1.00 98.92           C  
ATOM   4191  HE1 PHE A 262     -10.243   3.103  15.682  1.00 98.92           H  
ATOM   4192  CE2 PHE A 262     -12.983   5.103  15.338  1.00 98.92           C  
ATOM   4193  HE2 PHE A 262     -14.057   5.088  15.453  1.00 98.92           H  
ATOM   4194  CZ  PHE A 262     -12.223   3.953  15.606  1.00 98.92           C  
ATOM   4195  HZ  PHE A 262     -12.709   3.049  15.944  1.00 98.92           H  
ATOM   4196  N   SER A 263      -9.105   7.706  17.432  1.00 98.89           N  
ATOM   4197  H   SER A 263     -10.054   7.525  17.726  1.00 98.89           H  
ATOM   4198  CA  SER A 263      -8.025   7.300  18.340  1.00 98.89           C  
ATOM   4199  HA  SER A 263      -7.067   7.371  17.825  1.00 98.89           H  
ATOM   4200  C   SER A 263      -8.206   5.853  18.785  1.00 98.89           C  
ATOM   4201  CB  SER A 263      -7.946   8.210  19.570  1.00 98.89           C  
ATOM   4202  HB2 SER A 263      -8.891   8.154  20.111  1.00 98.89           H  
ATOM   4203  HB3 SER A 263      -7.143   7.868  20.223  1.00 98.89           H  
ATOM   4204  O   SER A 263      -9.325   5.415  19.061  1.00 98.89           O  
ATOM   4205  OG  SER A 263      -7.713   9.554  19.208  1.00 98.89           O  
ATOM   4206  HG  SER A 263      -7.706  10.085  20.007  1.00 98.89           H  
ATOM   4207  N   THR A 264      -7.089   5.138  18.886  1.00 98.87           N  
ATOM   4208  H   THR A 264      -6.217   5.600  18.672  1.00 98.87           H  
ATOM   4209  CA  THR A 264      -6.964   3.780  19.438  1.00 98.87           C  
ATOM   4210  HA  THR A 264      -7.920   3.453  19.846  1.00 98.87           H  
ATOM   4211  C   THR A 264      -5.948   3.785  20.578  1.00 98.87           C  
ATOM   4212  CB  THR A 264      -6.525   2.763  18.369  1.00 98.87           C  
ATOM   4213  HB  THR A 264      -6.338   1.799  18.843  1.00 98.87           H  
ATOM   4214  O   THR A 264      -5.248   4.778  20.802  1.00 98.87           O  
ATOM   4215  CG2 THR A 264      -7.587   2.560  17.296  1.00 98.87           C  
ATOM   4216 HG21 THR A 264      -7.801   3.493  16.774  1.00 98.87           H  
ATOM   4217 HG22 THR A 264      -8.488   2.164  17.765  1.00 98.87           H  
ATOM   4218 HG23 THR A 264      -7.251   1.799  16.592  1.00 98.87           H  
ATOM   4219  OG1 THR A 264      -5.346   3.194  17.738  1.00 98.87           O  
ATOM   4220  HG1 THR A 264      -4.700   2.494  17.856  1.00 98.87           H  
ATOM   4221  N   PHE A 265      -5.843   2.684  21.325  1.00 98.49           N  
ATOM   4222  H   PHE A 265      -6.405   1.872  21.115  1.00 98.49           H  
ATOM   4223  CA  PHE A 265      -4.903   2.613  22.448  1.00 98.49           C  
ATOM   4224  HA  PHE A 265      -5.136   3.424  23.138  1.00 98.49           H  
ATOM   4225  C   PHE A 265      -3.437   2.800  22.016  1.00 98.49           C  
ATOM   4226  CB  PHE A 265      -5.110   1.297  23.200  1.00 98.49           C  
ATOM   4227  HB2 PHE A 265      -6.148   1.255  23.528  1.00 98.49           H  
ATOM   4228  HB3 PHE A 265      -4.481   1.311  24.090  1.00 98.49           H  
ATOM   4229  O   PHE A 265      -2.636   3.355  22.761  1.00 98.49           O  
ATOM   4230  CG  PHE A 265      -4.770   0.034  22.436  1.00 98.49           C  
ATOM   4231  CD1 PHE A 265      -5.791  -0.788  21.927  1.00 98.49           C  
ATOM   4232  HD1 PHE A 265      -6.830  -0.530  22.076  1.00 98.49           H  
ATOM   4233  CD2 PHE A 265      -3.423  -0.346  22.277  1.00 98.49           C  
ATOM   4234  HD2 PHE A 265      -2.635   0.266  22.691  1.00 98.49           H  
ATOM   4235  CE1 PHE A 265      -5.462  -1.980  21.262  1.00 98.49           C  
ATOM   4236  HE1 PHE A 265      -6.246  -2.639  20.922  1.00 98.49           H  
ATOM   4237  CE2 PHE A 265      -3.095  -1.514  21.569  1.00 98.49           C  
ATOM   4238  HE2 PHE A 265      -2.061  -1.790  21.425  1.00 98.49           H  
ATOM   4239  CZ  PHE A 265      -4.117  -2.333  21.064  1.00 98.49           C  
ATOM   4240  HZ  PHE A 265      -3.875  -3.248  20.545  1.00 98.49           H  
ATOM   4241  N   ASP A 266      -3.091   2.386  20.795  1.00 98.61           N  
ATOM   4242  H   ASP A 266      -3.785   1.917  20.230  1.00 98.61           H  
ATOM   4243  CA  ASP A 266      -1.753   2.473  20.203  1.00 98.61           C  
ATOM   4244  HA  ASP A 266      -1.021   2.512  21.009  1.00 98.61           H  
ATOM   4245  C   ASP A 266      -1.533   3.731  19.342  1.00 98.61           C  
ATOM   4246  CB  ASP A 266      -1.483   1.193  19.391  1.00 98.61           C  
ATOM   4247  HB2 ASP A 266      -1.621   0.323  20.033  1.00 98.61           H  
ATOM   4248  HB3 ASP A 266      -0.441   1.199  19.069  1.00 98.61           H  
ATOM   4249  O   ASP A 266      -0.403   3.995  18.921  1.00 98.61           O  
ATOM   4250  CG  ASP A 266      -2.389   1.058  18.160  1.00 98.61           C  
ATOM   4251  OD1 ASP A 266      -3.603   1.355  18.271  1.00 98.61           O  
ATOM   4252  OD2 ASP A 266      -1.889   0.670  17.084  1.00 98.61           O  
ATOM   4253  N   ARG A 267      -2.583   4.528  19.088  1.00 98.48           N  
ATOM   4254  H   ARG A 267      -3.480   4.252  19.463  1.00 98.48           H  
ATOM   4255  CA  ARG A 267      -2.497   5.794  18.347  1.00 98.48           C  
ATOM   4256  HA  ARG A 267      -1.491   6.189  18.480  1.00 98.48           H  
ATOM   4257  C   ARG A 267      -3.471   6.835  18.900  1.00 98.48           C  
ATOM   4258  CB  ARG A 267      -2.694   5.524  16.848  1.00 98.48           C  
ATOM   4259  HB2 ARG A 267      -2.025   4.715  16.551  1.00 98.48           H  
ATOM   4260  HB3 ARG A 267      -3.719   5.204  16.660  1.00 98.48           H  
ATOM   4261  O   ARG A 267      -4.642   6.890  18.522  1.00 98.48           O  
ATOM   4262  CG  ARG A 267      -2.371   6.767  16.003  1.00 98.48           C  
ATOM   4263  HG2 ARG A 267      -1.389   7.156  16.272  1.00 98.48           H  
ATOM   4264  HG3 ARG A 267      -3.121   7.535  16.192  1.00 98.48           H  
ATOM   4265  CD  ARG A 267      -2.370   6.385  14.521  1.00 98.48           C  
ATOM   4266  HD2 ARG A 267      -1.525   5.722  14.335  1.00 98.48           H  
ATOM   4267  HD3 ARG A 267      -3.289   5.831  14.328  1.00 98.48           H  
ATOM   4268  NE  ARG A 267      -2.323   7.539  13.600  1.00 98.48           N  
ATOM   4269  HE  ARG A 267      -2.360   8.467  13.998  1.00 98.48           H  
ATOM   4270  NH1 ARG A 267      -2.243   6.293  11.667  1.00 98.48           N  
ATOM   4271 HH11 ARG A 267      -2.316   6.232  10.661  1.00 98.48           H  
ATOM   4272 HH12 ARG A 267      -2.396   5.458  12.214  1.00 98.48           H  
ATOM   4273  NH2 ARG A 267      -2.338   8.490  11.515  1.00 98.48           N  
ATOM   4274 HH21 ARG A 267      -2.625   9.372  11.916  1.00 98.48           H  
ATOM   4275 HH22 ARG A 267      -2.477   8.386  10.520  1.00 98.48           H  
ATOM   4276  CZ  ARG A 267      -2.299   7.441  12.278  1.00 98.48           C  
ATOM   4277  N   ASP A 268      -2.933   7.690  19.763  1.00 98.69           N  
ATOM   4278  H   ASP A 268      -1.973   7.546  20.040  1.00 98.69           H  
ATOM   4279  CA  ASP A 268      -3.636   8.817  20.373  1.00 98.69           C  
ATOM   4280  HA  ASP A 268      -4.660   8.519  20.596  1.00 98.69           H  
ATOM   4281  C   ASP A 268      -3.672  10.031  19.428  1.00 98.69           C  
ATOM   4282  CB  ASP A 268      -2.956   9.154  21.709  1.00 98.69           C  
ATOM   4283  HB2 ASP A 268      -1.927   9.461  21.521  1.00 98.69           H  
ATOM   4284  HB3 ASP A 268      -2.927   8.257  22.328  1.00 98.69           H  
ATOM   4285  O   ASP A 268      -2.642  10.644  19.135  1.00 98.69           O  
ATOM   4286  CG  ASP A 268      -3.673  10.260  22.487  1.00 98.69           C  
ATOM   4287  OD1 ASP A 268      -4.723  10.732  21.990  1.00 98.69           O  
ATOM   4288  OD2 ASP A 268      -3.129  10.615  23.559  1.00 98.69           O  
ATOM   4289  N   ASN A 269      -4.866  10.370  18.943  1.00 98.53           N  
ATOM   4290  H   ASN A 269      -5.661   9.810  19.217  1.00 98.53           H  
ATOM   4291  CA  ASN A 269      -5.139  11.580  18.167  1.00 98.53           C  
ATOM   4292  HA  ASN A 269      -4.223  12.166  18.091  1.00 98.53           H  
ATOM   4293  C   ASN A 269      -6.184  12.484  18.850  1.00 98.53           C  
ATOM   4294  CB  ASN A 269      -5.589  11.190  16.750  1.00 98.53           C  
ATOM   4295  HB2 ASN A 269      -6.558  10.696  16.822  1.00 98.53           H  
ATOM   4296  HB3 ASN A 269      -5.714  12.095  16.156  1.00 98.53           H  
ATOM   4297  O   ASN A 269      -6.763  13.362  18.196  1.00 98.53           O  
ATOM   4298  CG  ASN A 269      -4.618  10.304  15.997  1.00 98.53           C  
ATOM   4299  ND2 ASN A 269      -5.079   9.164  15.546  1.00 98.53           N  
ATOM   4300 HD21 ASN A 269      -6.024   8.902  15.786  1.00 98.53           H  
ATOM   4301 HD22 ASN A 269      -4.446   8.508  15.110  1.00 98.53           H  
ATOM   4302  OD1 ASN A 269      -3.478  10.645  15.722  1.00 98.53           O  
ATOM   4303  N   ASP A 270      -6.472  12.248  20.133  1.00 98.60           N  
ATOM   4304  H   ASP A 270      -5.859  11.659  20.679  1.00 98.60           H  
ATOM   4305  CA  ASP A 270      -7.561  12.916  20.831  1.00 98.60           C  
ATOM   4306  HA  ASP A 270      -8.357  13.073  20.103  1.00 98.60           H  
ATOM   4307  C   ASP A 270      -7.164  14.334  21.307  1.00 98.60           C  
ATOM   4308  CB  ASP A 270      -8.169  11.948  21.861  1.00 98.60           C  
ATOM   4309  HB2 ASP A 270      -8.264  10.965  21.398  1.00 98.60           H  
ATOM   4310  HB3 ASP A 270      -9.189  12.268  22.071  1.00 98.60           H  
ATOM   4311  O   ASP A 270      -6.075  14.842  21.020  1.00 98.60           O  
ATOM   4312  CG  ASP A 270      -7.432  11.798  23.188  1.00 98.60           C  
ATOM   4313  OD1 ASP A 270      -7.193  12.855  23.815  1.00 98.60           O  
ATOM   4314  OD2 ASP A 270      -7.344  10.641  23.657  1.00 98.60           O  
ATOM   4315  N   LYS A 271      -8.102  15.070  21.918  1.00 97.73           N  
ATOM   4316  H   LYS A 271      -8.937  14.583  22.211  1.00 97.73           H  
ATOM   4317  CA  LYS A 271      -7.883  16.475  22.332  1.00 97.73           C  
ATOM   4318  HA  LYS A 271      -6.985  16.847  21.837  1.00 97.73           H  
ATOM   4319  C   LYS A 271      -7.539  16.628  23.808  1.00 97.73           C  
ATOM   4320  CB  LYS A 271      -9.075  17.358  21.931  1.00 97.73           C  
ATOM   4321  HB2 LYS A 271      -8.942  18.359  22.342  1.00 97.73           H  
ATOM   4322  HB3 LYS A 271      -9.976  16.938  22.378  1.00 97.73           H  
ATOM   4323  O   LYS A 271      -7.413  17.761  24.288  1.00 97.73           O  
ATOM   4324  CG  LYS A 271      -9.289  17.499  20.419  1.00 97.73           C  
ATOM   4325  HG2 LYS A 271      -9.490  16.518  19.987  1.00 97.73           H  
ATOM   4326  HG3 LYS A 271     -10.163  18.129  20.257  1.00 97.73           H  
ATOM   4327  CD  LYS A 271      -8.080  18.129  19.717  1.00 97.73           C  
ATOM   4328  HD2 LYS A 271      -7.239  17.440  19.786  1.00 97.73           H  
ATOM   4329  HD3 LYS A 271      -7.821  19.072  20.199  1.00 97.73           H  
ATOM   4330  CE  LYS A 271      -8.411  18.360  18.245  1.00 97.73           C  
ATOM   4331  HE2 LYS A 271      -8.867  17.447  17.860  1.00 97.73           H  
ATOM   4332  HE3 LYS A 271      -9.145  19.162  18.162  1.00 97.73           H  
ATOM   4333  NZ  LYS A 271      -7.184  18.663  17.475  1.00 97.73           N  
ATOM   4334  HZ1 LYS A 271      -6.735  19.499  17.821  1.00 97.73           H  
ATOM   4335  HZ2 LYS A 271      -7.399  18.750  16.492  1.00 97.73           H  
ATOM   4336  HZ3 LYS A 271      -6.547  17.887  17.580  1.00 97.73           H  
ATOM   4337  N   LYS A 272      -7.413  15.533  24.551  1.00 96.67           N  
ATOM   4338  H   LYS A 272      -7.392  14.634  24.092  1.00 96.67           H  
ATOM   4339  CA  LYS A 272      -7.034  15.573  25.955  1.00 96.67           C  
ATOM   4340  HA  LYS A 272      -7.652  16.322  26.451  1.00 96.67           H  
ATOM   4341  C   LYS A 272      -5.567  15.981  26.079  1.00 96.67           C  
ATOM   4342  CB  LYS A 272      -7.314  14.201  26.563  1.00 96.67           C  
ATOM   4343  HB2 LYS A 272      -6.570  13.487  26.210  1.00 96.67           H  
ATOM   4344  HB3 LYS A 272      -8.295  13.863  26.230  1.00 96.67           H  
ATOM   4345  O   LYS A 272      -4.707  15.583  25.309  1.00 96.67           O  
ATOM   4346  CG  LYS A 272      -7.289  14.241  28.090  1.00 96.67           C  
ATOM   4347  HG2 LYS A 272      -6.277  14.442  28.442  1.00 96.67           H  
ATOM   4348  HG3 LYS A 272      -7.965  15.016  28.451  1.00 96.67           H  
ATOM   4349  CD  LYS A 272      -7.758  12.882  28.595  1.00 96.67           C  
ATOM   4350  HD2 LYS A 272      -8.765  12.704  28.219  1.00 96.67           H  
ATOM   4351  HD3 LYS A 272      -7.097  12.106  28.209  1.00 96.67           H  
ATOM   4352  CE  LYS A 272      -7.772  12.837  30.118  1.00 96.67           C  
ATOM   4353  HE2 LYS A 272      -8.296  13.715  30.495  1.00 96.67           H  
ATOM   4354  HE3 LYS A 272      -6.742  12.861  30.473  1.00 96.67           H  
ATOM   4355  NZ  LYS A 272      -8.451  11.600  30.554  1.00 96.67           N  
ATOM   4356  HZ1 LYS A 272      -8.469  11.500  31.559  1.00 96.67           H  
ATOM   4357  HZ2 LYS A 272      -9.396  11.563  30.201  1.00 96.67           H  
ATOM   4358  HZ3 LYS A 272      -7.973  10.799  30.165  1.00 96.67           H  
ATOM   4359  N   SER A 273      -5.265  16.814  27.072  1.00 93.76           N  
ATOM   4360  H   SER A 273      -5.997  17.141  27.686  1.00 93.76           H  
ATOM   4361  CA  SER A 273      -3.902  17.321  27.268  1.00 93.76           C  
ATOM   4362  HA  SER A 273      -3.484  17.585  26.297  1.00 93.76           H  
ATOM   4363  C   SER A 273      -2.948  16.302  27.895  1.00 93.76           C  
ATOM   4364  CB  SER A 273      -3.944  18.586  28.124  1.00 93.76           C  
ATOM   4365  HB2 SER A 273      -4.459  19.371  27.570  1.00 93.76           H  
ATOM   4366  HB3 SER A 273      -2.925  18.914  28.331  1.00 93.76           H  
ATOM   4367  O   SER A 273      -1.736  16.438  27.744  1.00 93.76           O  
ATOM   4368  OG  SER A 273      -4.631  18.352  29.344  1.00 93.76           O  
ATOM   4369  HG  SER A 273      -4.539  19.131  29.897  1.00 93.76           H  
ATOM   4370  N   VAL A 274      -3.474  15.323  28.640  1.00 95.01           N  
ATOM   4371  H   VAL A 274      -4.481  15.242  28.659  1.00 95.01           H  
ATOM   4372  CA  VAL A 274      -2.699  14.286  29.331  1.00 95.01           C  
ATOM   4373  HA  VAL A 274      -1.764  14.134  28.791  1.00 95.01           H  
ATOM   4374  C   VAL A 274      -3.473  12.966  29.334  1.00 95.01           C  
ATOM   4375  CB  VAL A 274      -2.358  14.692  30.785  1.00 95.01           C  
ATOM   4376  HB  VAL A 274      -3.283  14.815  31.350  1.00 95.01           H  
ATOM   4377  O   VAL A 274      -4.566  12.888  29.905  1.00 95.01           O  
ATOM   4378  CG1 VAL A 274      -1.508  13.618  31.482  1.00 95.01           C  
ATOM   4379 HG11 VAL A 274      -1.253  13.941  32.491  1.00 95.01           H  
ATOM   4380 HG12 VAL A 274      -0.592  13.444  30.918  1.00 95.01           H  
ATOM   4381 HG13 VAL A 274      -2.064  12.684  31.560  1.00 95.01           H  
ATOM   4382  CG2 VAL A 274      -1.574  16.009  30.877  1.00 95.01           C  
ATOM   4383 HG21 VAL A 274      -0.675  15.948  30.264  1.00 95.01           H  
ATOM   4384 HG22 VAL A 274      -2.192  16.834  30.522  1.00 95.01           H  
ATOM   4385 HG23 VAL A 274      -1.297  16.212  31.911  1.00 95.01           H  
ATOM   4386  N   GLY A 275      -2.840  11.926  28.787  1.00 95.62           N  
ATOM   4387  H   GLY A 275      -2.017  12.120  28.235  1.00 95.62           H  
ATOM   4388  CA  GLY A 275      -3.355  10.556  28.719  1.00 95.62           C  
ATOM   4389  HA2 GLY A 275      -3.931  10.325  29.614  1.00 95.62           H  
ATOM   4390  HA3 GLY A 275      -2.512   9.867  28.669  1.00 95.62           H  
ATOM   4391  C   GLY A 275      -4.243  10.307  27.500  1.00 95.62           C  
ATOM   4392  O   GLY A 275      -4.858  11.239  27.000  1.00 95.62           O  
ATOM   4393  N   ASN A 276      -4.335   9.041  27.095  1.00 97.94           N  
ATOM   4394  H   ASN A 276      -3.787   8.331  27.559  1.00 97.94           H  
ATOM   4395  CA  ASN A 276      -5.085   8.589  25.926  1.00 97.94           C  
ATOM   4396  HA  ASN A 276      -5.153   9.395  25.196  1.00 97.94           H  
ATOM   4397  C   ASN A 276      -6.514   8.174  26.327  1.00 97.94           C  
ATOM   4398  CB  ASN A 276      -4.267   7.440  25.301  1.00 97.94           C  
ATOM   4399  HB2 ASN A 276      -3.278   7.818  25.039  1.00 97.94           H  
ATOM   4400  HB3 ASN A 276      -4.147   6.635  26.025  1.00 97.94           H  
ATOM   4401  O   ASN A 276      -6.710   7.325  27.206  1.00 97.94           O  
ATOM   4402  CG  ASN A 276      -4.874   6.849  24.042  1.00 97.94           C  
ATOM   4403  ND2 ASN A 276      -4.184   5.955  23.376  1.00 97.94           N  
ATOM   4404 HD21 ASN A 276      -4.571   5.629  22.502  1.00 97.94           H  
ATOM   4405 HD22 ASN A 276      -3.298   5.608  23.715  1.00 97.94           H  
ATOM   4406  OD1 ASN A 276      -5.994   7.137  23.661  1.00 97.94           O  
ATOM   4407  N   CYS A 277      -7.532   8.765  25.703  1.00 98.64           N  
ATOM   4408  H   CYS A 277      -7.324   9.443  24.983  1.00 98.64           H  
ATOM   4409  CA  CYS A 277      -8.932   8.426  25.947  1.00 98.64           C  
ATOM   4410  HA  CYS A 277      -9.131   8.494  27.016  1.00 98.64           H  
ATOM   4411  C   CYS A 277      -9.279   6.994  25.536  1.00 98.64           C  
ATOM   4412  CB  CYS A 277      -9.823   9.428  25.209  1.00 98.64           C  
ATOM   4413  HB2 CYS A 277      -9.473   9.542  24.183  1.00 98.64           H  
ATOM   4414  HB3 CYS A 277     -10.852   9.070  25.190  1.00 98.64           H  
ATOM   4415  O   CYS A 277     -10.063   6.353  26.236  1.00 98.64           O  
ATOM   4416  SG  CYS A 277      -9.722  11.010  26.083  1.00 98.64           S  
ATOM   4417  HG  CYS A 277     -10.361  10.595  27.180  1.00 98.64           H  
ATOM   4418  N   ALA A 278      -8.679   6.480  24.464  1.00 98.68           N  
ATOM   4419  H   ALA A 278      -7.969   7.022  23.994  1.00 98.68           H  
ATOM   4420  CA  ALA A 278      -8.910   5.114  24.006  1.00 98.68           C  
ATOM   4421  HA  ALA A 278      -9.980   4.960  23.862  1.00 98.68           H  
ATOM   4422  C   ALA A 278      -8.448   4.079  25.046  1.00 98.68           C  
ATOM   4423  CB  ALA A 278      -8.204   4.941  22.659  1.00 98.68           C  
ATOM   4424  HB1 ALA A 278      -7.129   5.073  22.785  1.00 98.68           H  
ATOM   4425  HB2 ALA A 278      -8.385   3.936  22.277  1.00 98.68           H  
ATOM   4426  HB3 ALA A 278      -8.578   5.671  21.941  1.00 98.68           H  
ATOM   4427  O   ALA A 278      -9.182   3.139  25.346  1.00 98.68           O  
ATOM   4428  N   GLU A 279      -7.287   4.299  25.675  1.00 98.23           N  
ATOM   4429  H   GLU A 279      -6.726   5.087  25.382  1.00 98.23           H  
ATOM   4430  CA  GLU A 279      -6.811   3.468  26.792  1.00 98.23           C  
ATOM   4431  HA  GLU A 279      -6.840   2.418  26.500  1.00 98.23           H  
ATOM   4432  C   GLU A 279      -7.701   3.613  28.034  1.00 98.23           C  
ATOM   4433  CB  GLU A 279      -5.369   3.840  27.178  1.00 98.23           C  
ATOM   4434  HB2 GLU A 279      -5.130   3.353  28.124  1.00 98.23           H  
ATOM   4435  HB3 GLU A 279      -5.306   4.918  27.329  1.00 98.23           H  
ATOM   4436  O   GLU A 279      -8.062   2.624  28.669  1.00 98.23           O  
ATOM   4437  CG  GLU A 279      -4.325   3.397  26.149  1.00 98.23           C  
ATOM   4438  HG2 GLU A 279      -4.511   3.909  25.205  1.00 98.23           H  
ATOM   4439  HG3 GLU A 279      -4.443   2.324  26.001  1.00 98.23           H  
ATOM   4440  CD  GLU A 279      -2.892   3.688  26.621  1.00 98.23           C  
ATOM   4441  OE1 GLU A 279      -2.059   2.754  26.584  1.00 98.23           O  
ATOM   4442  OE2 GLU A 279      -2.641   4.837  27.060  1.00 98.23           O  
ATOM   4443  N   MET A 280      -8.079   4.847  28.388  1.00 98.12           N  
ATOM   4444  H   MET A 280      -7.747   5.618  27.826  1.00 98.12           H  
ATOM   4445  CA  MET A 280      -8.854   5.124  29.603  1.00 98.12           C  
ATOM   4446  HA  MET A 280      -8.333   4.671  30.446  1.00 98.12           H  
ATOM   4447  C   MET A 280     -10.263   4.518  29.573  1.00 98.12           C  
ATOM   4448  CB  MET A 280      -8.906   6.644  29.818  1.00 98.12           C  
ATOM   4449  HB2 MET A 280      -7.883   7.017  29.859  1.00 98.12           H  
ATOM   4450  HB3 MET A 280      -9.408   7.114  28.972  1.00 98.12           H  
ATOM   4451  O   MET A 280     -10.780   4.136  30.622  1.00 98.12           O  
ATOM   4452  CG  MET A 280      -9.638   7.040  31.108  1.00 98.12           C  
ATOM   4453  HG2 MET A 280      -9.282   6.414  31.926  1.00 98.12           H  
ATOM   4454  HG3 MET A 280     -10.700   6.837  30.974  1.00 98.12           H  
ATOM   4455  SD  MET A 280      -9.452   8.786  31.588  1.00 98.12           S  
ATOM   4456  CE  MET A 280      -7.764   8.730  32.247  1.00 98.12           C  
ATOM   4457  HE1 MET A 280      -7.497   9.692  32.685  1.00 98.12           H  
ATOM   4458  HE2 MET A 280      -7.705   7.962  33.019  1.00 98.12           H  
ATOM   4459  HE3 MET A 280      -7.062   8.481  31.451  1.00 98.12           H  
ATOM   4460  N   TYR A 281     -10.881   4.440  28.394  1.00 98.12           N  
ATOM   4461  H   TYR A 281     -10.402   4.800  27.581  1.00 98.12           H  
ATOM   4462  CA  TYR A 281     -12.270   4.005  28.223  1.00 98.12           C  
ATOM   4463  HA  TYR A 281     -12.683   3.761  29.201  1.00 98.12           H  
ATOM   4464  C   TYR A 281     -12.417   2.715  27.405  1.00 98.12           C  
ATOM   4465  CB  TYR A 281     -13.095   5.170  27.675  1.00 98.12           C  
ATOM   4466  HB2 TYR A 281     -12.736   5.413  26.675  1.00 98.12           H  
ATOM   4467  HB3 TYR A 281     -14.135   4.859  27.574  1.00 98.12           H  
ATOM   4468  O   TYR A 281     -13.514   2.414  26.939  1.00 98.12           O  
ATOM   4469  CG  TYR A 281     -13.045   6.402  28.557  1.00 98.12           C  
ATOM   4470  CD1 TYR A 281     -13.584   6.390  29.860  1.00 98.12           C  
ATOM   4471  HD1 TYR A 281     -14.011   5.479  30.254  1.00 98.12           H  
ATOM   4472  CD2 TYR A 281     -12.439   7.567  28.065  1.00 98.12           C  
ATOM   4473  HD2 TYR A 281     -12.020   7.569  27.069  1.00 98.12           H  
ATOM   4474  CE1 TYR A 281     -13.575   7.562  30.644  1.00 98.12           C  
ATOM   4475  HE1 TYR A 281     -14.009   7.558  31.633  1.00 98.12           H  
ATOM   4476  CE2 TYR A 281     -12.376   8.716  28.862  1.00 98.12           C  
ATOM   4477  HE2 TYR A 281     -11.856   9.578  28.473  1.00 98.12           H  
ATOM   4478  OH  TYR A 281     -12.999   9.893  30.853  1.00 98.12           O  
ATOM   4479  HH  TYR A 281     -12.683  10.619  30.310  1.00 98.12           H  
ATOM   4480  CZ  TYR A 281     -12.982   8.736  30.137  1.00 98.12           C  
ATOM   4481  N   SER A 282     -11.324   1.952  27.269  1.00 96.71           N  
ATOM   4482  H   SER A 282     -10.447   2.331  27.596  1.00 96.71           H  
ATOM   4483  CA  SER A 282     -11.271   0.601  26.681  1.00 96.71           C  
ATOM   4484  HA  SER A 282     -10.225   0.408  26.442  1.00 96.71           H  
ATOM   4485  C   SER A 282     -12.035   0.465  25.359  1.00 96.71           C  
ATOM   4486  CB  SER A 282     -11.685  -0.479  27.686  1.00 96.71           C  
ATOM   4487  HB2 SER A 282     -11.456  -1.461  27.274  1.00 96.71           H  
ATOM   4488  HB3 SER A 282     -12.761  -0.424  27.855  1.00 96.71           H  
ATOM   4489  O   SER A 282     -12.832  -0.452  25.166  1.00 96.71           O  
ATOM   4490  OG  SER A 282     -10.982  -0.311  28.904  1.00 96.71           O  
ATOM   4491  HG  SER A 282     -11.004   0.621  29.132  1.00 96.71           H  
ATOM   4492  N   GLY A 283     -11.804   1.399  24.440  1.00 96.09           N  
ATOM   4493  H   GLY A 283     -11.107   2.104  24.632  1.00 96.09           H  
ATOM   4494  CA  GLY A 283     -12.437   1.405  23.127  1.00 96.09           C  
ATOM   4495  HA2 GLY A 283     -13.430   1.847  23.210  1.00 96.09           H  
ATOM   4496  HA3 GLY A 283     -12.546   0.386  22.758  1.00 96.09           H  
ATOM   4497  C   GLY A 283     -11.629   2.204  22.115  1.00 96.09           C  
ATOM   4498  O   GLY A 283     -10.554   2.717  22.419  1.00 96.09           O  
ATOM   4499  N   ALA A 284     -12.158   2.320  20.902  1.00 98.82           N  
ATOM   4500  H   ALA A 284     -13.032   1.852  20.706  1.00 98.82           H  
ATOM   4501  CA  ALA A 284     -11.636   3.233  19.896  1.00 98.82           C  
ATOM   4502  HA  ALA A 284     -10.924   3.917  20.358  1.00 98.82           H  
ATOM   4503  C   ALA A 284     -12.766   4.050  19.290  1.00 98.82           C  
ATOM   4504  CB  ALA A 284     -10.907   2.467  18.810  1.00 98.82           C  
ATOM   4505  HB1 ALA A 284     -11.640   1.946  18.193  1.00 98.82           H  
ATOM   4506  HB2 ALA A 284     -10.200   1.765  19.252  1.00 98.82           H  
ATOM   4507  HB3 ALA A 284     -10.380   3.181  18.177  1.00 98.82           H  
ATOM   4508  O   ALA A 284     -13.819   3.515  18.925  1.00 98.82           O  
ATOM   4509  N   TRP A 285     -12.553   5.353  19.181  1.00 98.75           N  
ATOM   4510  H   TRP A 285     -11.639   5.721  19.403  1.00 98.75           H  
ATOM   4511  CA  TRP A 285     -13.597   6.278  18.777  1.00 98.75           C  
ATOM   4512  HA  TRP A 285     -14.165   5.833  17.960  1.00 98.75           H  
ATOM   4513  C   TRP A 285     -13.007   7.587  18.272  1.00 98.75           C  
ATOM   4514  CB  TRP A 285     -14.528   6.522  19.978  1.00 98.75           C  
ATOM   4515  HB2 TRP A 285     -14.637   5.603  20.554  1.00 98.75           H  
ATOM   4516  HB3 TRP A 285     -14.070   7.263  20.632  1.00 98.75           H  
ATOM   4517  O   TRP A 285     -11.813   7.848  18.410  1.00 98.75           O  
ATOM   4518  CG  TRP A 285     -15.907   6.965  19.621  1.00 98.75           C  
ATOM   4519  CD1 TRP A 285     -16.527   8.064  20.097  1.00 98.75           C  
ATOM   4520  HD1 TRP A 285     -16.091   8.744  20.814  1.00 98.75           H  
ATOM   4521  CD2 TRP A 285     -16.882   6.291  18.773  1.00 98.75           C  
ATOM   4522  CE2 TRP A 285     -18.086   7.054  18.788  1.00 98.75           C  
ATOM   4523  CE3 TRP A 285     -16.884   5.094  18.026  1.00 98.75           C  
ATOM   4524  HE3 TRP A 285     -15.995   4.481  18.012  1.00 98.75           H  
ATOM   4525  NE1 TRP A 285     -17.814   8.128  19.604  1.00 98.75           N  
ATOM   4526  HE1 TRP A 285     -18.502   8.786  19.940  1.00 98.75           H  
ATOM   4527  CH2 TRP A 285     -19.204   5.453  17.369  1.00 98.75           C  
ATOM   4528  HH2 TRP A 285     -20.097   5.124  16.859  1.00 98.75           H  
ATOM   4529  CZ2 TRP A 285     -19.237   6.643  18.110  1.00 98.75           C  
ATOM   4530  HZ2 TRP A 285     -20.143   7.226  18.181  1.00 98.75           H  
ATOM   4531  CZ3 TRP A 285     -18.031   4.679  17.324  1.00 98.75           C  
ATOM   4532  HZ3 TRP A 285     -18.019   3.753  16.769  1.00 98.75           H  
ATOM   4533  N   TRP A 286     -13.866   8.452  17.741  1.00 98.84           N  
ATOM   4534  H   TRP A 286     -14.832   8.171  17.656  1.00 98.84           H  
ATOM   4535  CA  TRP A 286     -13.529   9.844  17.441  1.00 98.84           C  
ATOM   4536  HA  TRP A 286     -12.525   9.877  17.018  1.00 98.84           H  
ATOM   4537  C   TRP A 286     -13.496  10.685  18.721  1.00 98.84           C  
ATOM   4538  CB  TRP A 286     -14.494  10.377  16.381  1.00 98.84           C  
ATOM   4539  HB2 TRP A 286     -14.263  11.424  16.182  1.00 98.84           H  
ATOM   4540  HB3 TRP A 286     -15.514  10.322  16.762  1.00 98.84           H  
ATOM   4541  O   TRP A 286     -14.295  11.606  18.894  1.00 98.84           O  
ATOM   4542  CG  TRP A 286     -14.426   9.641  15.088  1.00 98.84           C  
ATOM   4543  CD1 TRP A 286     -13.493   9.835  14.131  1.00 98.84           C  
ATOM   4544  HD1 TRP A 286     -12.691  10.555  14.182  1.00 98.84           H  
ATOM   4545  CD2 TRP A 286     -15.300   8.581  14.593  1.00 98.84           C  
ATOM   4546  CE2 TRP A 286     -14.841   8.193  13.298  1.00 98.84           C  
ATOM   4547  CE3 TRP A 286     -16.419   7.897  15.116  1.00 98.84           C  
ATOM   4548  HE3 TRP A 286     -16.793   8.160  16.095  1.00 98.84           H  
ATOM   4549  NE1 TRP A 286     -13.748   8.999  13.064  1.00 98.84           N  
ATOM   4550  HE1 TRP A 286     -13.179   8.999  12.229  1.00 98.84           H  
ATOM   4551  CH2 TRP A 286     -16.568   6.511  13.108  1.00 98.84           C  
ATOM   4552  HH2 TRP A 286     -17.043   5.715  12.553  1.00 98.84           H  
ATOM   4553  CZ2 TRP A 286     -15.453   7.169  12.565  1.00 98.84           C  
ATOM   4554  HZ2 TRP A 286     -15.047   6.871  11.609  1.00 98.84           H  
ATOM   4555  CZ3 TRP A 286     -17.047   6.874  14.381  1.00 98.84           C  
ATOM   4556  HZ3 TRP A 286     -17.892   6.355  14.809  1.00 98.84           H  
ATOM   4557  N   TYR A 287     -12.651  10.308  19.682  1.00 98.75           N  
ATOM   4558  H   TYR A 287     -12.000   9.563  19.478  1.00 98.75           H  
ATOM   4559  CA  TYR A 287     -12.589  10.956  20.989  1.00 98.75           C  
ATOM   4560  HA  TYR A 287     -13.586  10.915  21.429  1.00 98.75           H  
ATOM   4561  C   TYR A 287     -12.206  12.438  20.856  1.00 98.75           C  
ATOM   4562  CB  TYR A 287     -11.637  10.208  21.936  1.00 98.75           C  
ATOM   4563  HB2 TYR A 287     -10.650  10.168  21.476  1.00 98.75           H  
ATOM   4564  HB3 TYR A 287     -11.539  10.786  22.855  1.00 98.75           H  
ATOM   4565  O   TYR A 287     -11.335  12.822  20.078  1.00 98.75           O  
ATOM   4566  CG  TYR A 287     -12.075   8.801  22.317  1.00 98.75           C  
ATOM   4567  CD1 TYR A 287     -13.229   8.588  23.096  1.00 98.75           C  
ATOM   4568  HD1 TYR A 287     -13.798   9.441  23.434  1.00 98.75           H  
ATOM   4569  CD2 TYR A 287     -11.309   7.693  21.923  1.00 98.75           C  
ATOM   4570  HD2 TYR A 287     -10.406   7.835  21.348  1.00 98.75           H  
ATOM   4571  CE1 TYR A 287     -13.641   7.284  23.446  1.00 98.75           C  
ATOM   4572  HE1 TYR A 287     -14.529   7.123  24.039  1.00 98.75           H  
ATOM   4573  CE2 TYR A 287     -11.698   6.392  22.280  1.00 98.75           C  
ATOM   4574  HE2 TYR A 287     -11.108   5.540  21.974  1.00 98.75           H  
ATOM   4575  OH  TYR A 287     -13.222   4.899  23.311  1.00 98.75           O  
ATOM   4576  HH  TYR A 287     -14.136   4.783  23.582  1.00 98.75           H  
ATOM   4577  CZ  TYR A 287     -12.866   6.177  23.033  1.00 98.75           C  
ATOM   4578  N   ASN A 288     -12.876  13.279  21.642  1.00 97.85           N  
ATOM   4579  H   ASN A 288     -13.531  12.873  22.295  1.00 97.85           H  
ATOM   4580  CA  ASN A 288     -12.467  14.664  21.855  1.00 97.85           C  
ATOM   4581  HA  ASN A 288     -11.881  15.009  21.003  1.00 97.85           H  
ATOM   4582  C   ASN A 288     -11.536  14.681  23.078  1.00 97.85           C  
ATOM   4583  CB  ASN A 288     -13.738  15.526  21.943  1.00 97.85           C  
ATOM   4584  HB2 ASN A 288     -14.402  15.255  21.123  1.00 97.85           H  
ATOM   4585  HB3 ASN A 288     -14.268  15.317  22.873  1.00 97.85           H  
ATOM   4586  O   ASN A 288     -10.584  13.916  23.136  1.00 97.85           O  
ATOM   4587  CG  ASN A 288     -13.474  17.018  21.848  1.00 97.85           C  
ATOM   4588  ND2 ASN A 288     -14.441  17.769  21.381  1.00 97.85           N  
ATOM   4589 HD21 ASN A 288     -15.286  17.331  21.042  1.00 97.85           H  
ATOM   4590 HD22 ASN A 288     -14.242  18.751  21.256  1.00 97.85           H  
ATOM   4591  OD1 ASN A 288     -12.431  17.536  22.212  1.00 97.85           O  
ATOM   4592  N   ALA A 289     -11.819  15.460  24.116  1.00 96.48           N  
ATOM   4593  H   ALA A 289     -12.543  16.158  24.015  1.00 96.48           H  
ATOM   4594  CA  ALA A 289     -11.358  15.115  25.452  1.00 96.48           C  
ATOM   4595  HA  ALA A 289     -10.375  14.647  25.398  1.00 96.48           H  
ATOM   4596  C   ALA A 289     -12.341  14.091  26.033  1.00 96.48           C  
ATOM   4597  CB  ALA A 289     -11.213  16.395  26.281  1.00 96.48           C  
ATOM   4598  HB1 ALA A 289     -12.172  16.910  26.347  1.00 96.48           H  
ATOM   4599  HB2 ALA A 289     -10.482  17.052  25.808  1.00 96.48           H  
ATOM   4600  HB3 ALA A 289     -10.869  16.142  27.283  1.00 96.48           H  
ATOM   4601  O   ALA A 289     -13.233  14.462  26.797  1.00 96.48           O  
ATOM   4602  N   CYS A 290     -12.163  12.811  25.692  1.00 92.64           N  
ATOM   4603  H   CYS A 290     -11.395  12.598  25.071  1.00 92.64           H  
ATOM   4604  CA  CYS A 290     -13.073  11.710  26.030  1.00 92.64           C  
ATOM   4605  HA  CYS A 290     -12.557  10.778  25.798  1.00 92.64           H  
ATOM   4606  C   CYS A 290     -14.305  11.718  25.108  1.00 92.64           C  
ATOM   4607  CB  CYS A 290     -13.382  11.680  27.550  1.00 92.64           C  
ATOM   4608  HB2 CYS A 290     -14.192  12.379  27.762  1.00 92.64           H  
ATOM   4609  HB3 CYS A 290     -13.740  10.686  27.815  1.00 92.64           H  
ATOM   4610  O   CYS A 290     -14.151  11.741  23.884  1.00 92.64           O  
ATOM   4611  SG  CYS A 290     -11.961  12.167  28.599  1.00 92.64           S  
ATOM   4612  HG  CYS A 290     -12.018  13.443  28.207  1.00 92.64           H  
ATOM   4613  N   HIS A 291     -15.525  11.666  25.648  1.00 97.95           N  
ATOM   4614  H   HIS A 291     -15.622  11.558  26.648  1.00 97.95           H  
ATOM   4615  CA  HIS A 291     -16.686  11.336  24.835  1.00 97.95           C  
ATOM   4616  HA  HIS A 291     -16.626  11.906  23.908  1.00 97.95           H  
ATOM   4617  C   HIS A 291     -18.039  11.637  25.455  1.00 97.95           C  
ATOM   4618  CB  HIS A 291     -16.656   9.830  24.551  1.00 97.95           C  
ATOM   4619  HB2 HIS A 291     -17.576   9.588  24.019  1.00 97.95           H  
ATOM   4620  HB3 HIS A 291     -15.821   9.578  23.897  1.00 97.95           H  
ATOM   4621  O   HIS A 291     -18.203  11.591  26.669  1.00 97.95           O  
ATOM   4622  CG  HIS A 291     -16.570   8.947  25.763  1.00 97.95           C  
ATOM   4623  CD2 HIS A 291     -17.453   7.964  26.078  1.00 97.95           C  
ATOM   4624  HD2 HIS A 291     -18.345   7.710  25.525  1.00 97.95           H  
ATOM   4625  ND1 HIS A 291     -15.551   8.961  26.714  1.00 97.95           N  
ATOM   4626  CE1 HIS A 291     -15.823   7.946  27.544  1.00 97.95           C  
ATOM   4627  HE1 HIS A 291     -15.215   7.661  28.389  1.00 97.95           H  
ATOM   4628  NE2 HIS A 291     -16.938   7.306  27.170  1.00 97.95           N  
ATOM   4629  HE2 HIS A 291     -17.245   6.430  27.568  1.00 97.95           H  
ATOM   4630  N   TYR A 292     -19.037  11.821  24.585  1.00 98.28           N  
ATOM   4631  H   TYR A 292     -18.798  11.876  23.605  1.00 98.28           H  
ATOM   4632  CA  TYR A 292     -20.457  11.639  24.909  1.00 98.28           C  
ATOM   4633  HA  TYR A 292     -20.584  11.581  25.990  1.00 98.28           H  
ATOM   4634  C   TYR A 292     -21.005  10.309  24.372  1.00 98.28           C  
ATOM   4635  CB  TYR A 292     -21.270  12.837  24.396  1.00 98.28           C  
ATOM   4636  HB2 TYR A 292     -21.059  12.970  23.335  1.00 98.28           H  
ATOM   4637  HB3 TYR A 292     -22.328  12.589  24.486  1.00 98.28           H  
ATOM   4638  O   TYR A 292     -22.004   9.812  24.885  1.00 98.28           O  
ATOM   4639  CG  TYR A 292     -21.061  14.169  25.105  1.00 98.28           C  
ATOM   4640  CD1 TYR A 292     -20.257  14.292  26.260  1.00 98.28           C  
ATOM   4641  HD1 TYR A 292     -19.755  13.440  26.693  1.00 98.28           H  
ATOM   4642  CD2 TYR A 292     -21.728  15.307  24.611  1.00 98.28           C  
ATOM   4643  HD2 TYR A 292     -22.375  15.214  23.751  1.00 98.28           H  
ATOM   4644  CE1 TYR A 292     -20.087  15.536  26.888  1.00 98.28           C  
ATOM   4645  HE1 TYR A 292     -19.456  15.610  27.762  1.00 98.28           H  
ATOM   4646  CE2 TYR A 292     -21.564  16.558  25.238  1.00 98.28           C  
ATOM   4647  HE2 TYR A 292     -22.077  17.431  24.862  1.00 98.28           H  
ATOM   4648  OH  TYR A 292     -20.574  17.875  26.986  1.00 98.28           O  
ATOM   4649  HH  TYR A 292     -19.998  17.790  27.749  1.00 98.28           H  
ATOM   4650  CZ  TYR A 292     -20.738  16.673  26.374  1.00 98.28           C  
ATOM   4651  N   SER A 293     -20.345   9.681  23.398  1.00 98.36           N  
ATOM   4652  H   SER A 293     -19.551  10.132  22.965  1.00 98.36           H  
ATOM   4653  CA  SER A 293     -20.653   8.323  22.935  1.00 98.36           C  
ATOM   4654  HA  SER A 293     -21.338   7.862  23.646  1.00 98.36           H  
ATOM   4655  C   SER A 293     -19.402   7.441  22.882  1.00 98.36           C  
ATOM   4656  CB  SER A 293     -21.365   8.360  21.579  1.00 98.36           C  
ATOM   4657  HB2 SER A 293     -21.466   7.344  21.197  1.00 98.36           H  
ATOM   4658  HB3 SER A 293     -22.364   8.776  21.714  1.00 98.36           H  
ATOM   4659  O   SER A 293     -18.320   7.924  22.574  1.00 98.36           O  
ATOM   4660  OG  SER A 293     -20.665   9.151  20.637  1.00 98.36           O  
ATOM   4661  HG  SER A 293     -20.865  10.069  20.834  1.00 98.36           H  
ATOM   4662  N   ASN A 294     -19.534   6.150  23.198  1.00 98.39           N  
ATOM   4663  H   ASN A 294     -20.447   5.822  23.481  1.00 98.39           H  
ATOM   4664  CA  ASN A 294     -18.441   5.164  23.127  1.00 98.39           C  
ATOM   4665  HA  ASN A 294     -17.721   5.492  22.377  1.00 98.39           H  
ATOM   4666  C   ASN A 294     -18.964   3.804  22.662  1.00 98.39           C  
ATOM   4667  CB  ASN A 294     -17.705   5.078  24.476  1.00 98.39           C  
ATOM   4668  HB2 ASN A 294     -18.379   4.769  25.276  1.00 98.39           H  
ATOM   4669  HB3 ASN A 294     -17.291   6.067  24.671  1.00 98.39           H  
ATOM   4670  O   ASN A 294     -18.857   2.806  23.360  1.00 98.39           O  
ATOM   4671  CG  ASN A 294     -16.472   4.197  24.458  1.00 98.39           C  
ATOM   4672  ND2 ASN A 294     -16.121   3.580  25.561  1.00 98.39           N  
ATOM   4673 HD21 ASN A 294     -16.727   3.570  26.369  1.00 98.39           H  
ATOM   4674 HD22 ASN A 294     -15.273   3.032  25.588  1.00 98.39           H  
ATOM   4675  OD1 ASN A 294     -15.774   4.146  23.459  1.00 98.39           O  
ATOM   4676  N   LEU A 295     -19.581   3.748  21.480  1.00 98.68           N  
ATOM   4677  H   LEU A 295     -19.619   4.586  20.916  1.00 98.68           H  
ATOM   4678  CA  LEU A 295     -20.262   2.535  20.994  1.00 98.68           C  
ATOM   4679  HA  LEU A 295     -20.925   2.174  21.780  1.00 98.68           H  
ATOM   4680  C   LEU A 295     -19.310   1.360  20.692  1.00 98.68           C  
ATOM   4681  CB  LEU A 295     -21.110   2.898  19.765  1.00 98.68           C  
ATOM   4682  HB2 LEU A 295     -21.598   1.992  19.406  1.00 98.68           H  
ATOM   4683  HB3 LEU A 295     -20.449   3.253  18.975  1.00 98.68           H  
ATOM   4684  O   LEU A 295     -19.749   0.223  20.510  1.00 98.68           O  
ATOM   4685  CG  LEU A 295     -22.193   3.961  20.031  1.00 98.68           C  
ATOM   4686  HG  LEU A 295     -21.720   4.896  20.331  1.00 98.68           H  
ATOM   4687  CD1 LEU A 295     -22.972   4.224  18.746  1.00 98.68           C  
ATOM   4688 HD11 LEU A 295     -22.290   4.531  17.953  1.00 98.68           H  
ATOM   4689 HD12 LEU A 295     -23.497   3.321  18.436  1.00 98.68           H  
ATOM   4690 HD13 LEU A 295     -23.698   5.019  18.921  1.00 98.68           H  
ATOM   4691  CD2 LEU A 295     -23.178   3.538  21.125  1.00 98.68           C  
ATOM   4692 HD21 LEU A 295     -23.996   4.255  21.190  1.00 98.68           H  
ATOM   4693 HD22 LEU A 295     -23.589   2.556  20.892  1.00 98.68           H  
ATOM   4694 HD23 LEU A 295     -22.679   3.505  22.093  1.00 98.68           H  
ATOM   4695  N   ASN A 296     -18.008   1.628  20.674  1.00 98.73           N  
ATOM   4696  H   ASN A 296     -17.729   2.586  20.832  1.00 98.73           H  
ATOM   4697  CA  ASN A 296     -16.939   0.642  20.553  1.00 98.73           C  
ATOM   4698  HA  ASN A 296     -17.332  -0.293  20.156  1.00 98.73           H  
ATOM   4699  C   ASN A 296     -16.282   0.293  21.899  1.00 98.73           C  
ATOM   4700  CB  ASN A 296     -15.929   1.192  19.552  1.00 98.73           C  
ATOM   4701  HB2 ASN A 296     -15.676   2.212  19.841  1.00 98.73           H  
ATOM   4702  HB3 ASN A 296     -15.015   0.600  19.596  1.00 98.73           H  
ATOM   4703  O   ASN A 296     -15.281  -0.415  21.912  1.00 98.73           O  
ATOM   4704  CG  ASN A 296     -16.412   1.181  18.116  1.00 98.73           C  
ATOM   4705  ND2 ASN A 296     -15.704   1.888  17.272  1.00 98.73           N  
ATOM   4706 HD21 ASN A 296     -14.887   2.363  17.628  1.00 98.73           H  
ATOM   4707 HD22 ASN A 296     -15.899   1.796  16.285  1.00 98.73           H  
ATOM   4708  OD1 ASN A 296     -17.400   0.557  17.740  1.00 98.73           O  
ATOM   4709  N   GLY A 297     -16.837   0.769  23.014  1.00 98.26           N  
ATOM   4710  H   GLY A 297     -17.632   1.389  22.953  1.00 98.26           H  
ATOM   4711  CA  GLY A 297     -16.386   0.413  24.354  1.00 98.26           C  
ATOM   4712  HA2 GLY A 297     -16.922   1.024  25.080  1.00 98.26           H  
ATOM   4713  HA3 GLY A 297     -15.322   0.624  24.454  1.00 98.26           H  
ATOM   4714  C   GLY A 297     -16.621  -1.057  24.705  1.00 98.26           C  
ATOM   4715  O   GLY A 297     -17.137  -1.861  23.911  1.00 98.26           O  
ATOM   4716  N   GLU A 298     -16.265  -1.394  25.937  1.00 98.17           N  
ATOM   4717  H   GLU A 298     -15.914  -0.664  26.541  1.00 98.17           H  
ATOM   4718  CA  GLU A 298     -16.383  -2.739  26.492  1.00 98.17           C  
ATOM   4719  HA  GLU A 298     -15.861  -3.431  25.831  1.00 98.17           H  
ATOM   4720  C   GLU A 298     -17.857  -3.165  26.602  1.00 98.17           C  
ATOM   4721  CB  GLU A 298     -15.680  -2.766  27.850  1.00 98.17           C  
ATOM   4722  HB2 GLU A 298     -14.680  -2.346  27.744  1.00 98.17           H  
ATOM   4723  HB3 GLU A 298     -16.256  -2.135  28.526  1.00 98.17           H  
ATOM   4724  O   GLU A 298     -18.711  -2.420  27.092  1.00 98.17           O  
ATOM   4725  CG  GLU A 298     -15.556  -4.178  28.440  1.00 98.17           C  
ATOM   4726  HG2 GLU A 298     -14.938  -4.780  27.774  1.00 98.17           H  
ATOM   4727  HG3 GLU A 298     -16.545  -4.634  28.486  1.00 98.17           H  
ATOM   4728  CD  GLU A 298     -14.955  -4.179  29.857  1.00 98.17           C  
ATOM   4729  OE1 GLU A 298     -14.493  -5.259  30.286  1.00 98.17           O  
ATOM   4730  OE2 GLU A 298     -15.032  -3.128  30.545  1.00 98.17           O  
ATOM   4731  N   TRP A 299     -18.173  -4.373  26.128  1.00 97.73           N  
ATOM   4732  H   TRP A 299     -17.424  -5.003  25.878  1.00 97.73           H  
ATOM   4733  CA  TRP A 299     -19.545  -4.883  26.110  1.00 97.73           C  
ATOM   4734  HA  TRP A 299     -20.166  -4.194  25.538  1.00 97.73           H  
ATOM   4735  C   TRP A 299     -20.137  -4.979  27.520  1.00 97.73           C  
ATOM   4736  CB  TRP A 299     -19.592  -6.240  25.408  1.00 97.73           C  
ATOM   4737  HB2 TRP A 299     -19.171  -6.141  24.408  1.00 97.73           H  
ATOM   4738  HB3 TRP A 299     -18.976  -6.949  25.961  1.00 97.73           H  
ATOM   4739  O   TRP A 299     -19.494  -5.503  28.423  1.00 97.73           O  
ATOM   4740  CG  TRP A 299     -20.974  -6.797  25.281  1.00 97.73           C  
ATOM   4741  CD1 TRP A 299     -21.529  -7.715  26.105  1.00 97.73           C  
ATOM   4742  HD1 TRP A 299     -21.039  -8.158  26.959  1.00 97.73           H  
ATOM   4743  CD2 TRP A 299     -22.023  -6.424  24.338  1.00 97.73           C  
ATOM   4744  CE2 TRP A 299     -23.183  -7.202  24.632  1.00 97.73           C  
ATOM   4745  CE3 TRP A 299     -22.136  -5.461  23.309  1.00 97.73           C  
ATOM   4746  HE3 TRP A 299     -21.295  -4.820  23.092  1.00 97.73           H  
ATOM   4747  NE1 TRP A 299     -22.831  -7.964  25.720  1.00 97.73           N  
ATOM   4748  HE1 TRP A 299     -23.490  -8.478  26.286  1.00 97.73           H  
ATOM   4749  CH2 TRP A 299     -24.458  -6.106  22.906  1.00 97.73           C  
ATOM   4750  HH2 TRP A 299     -25.387  -5.961  22.374  1.00 97.73           H  
ATOM   4751  CZ2 TRP A 299     -24.379  -7.067  23.921  1.00 97.73           C  
ATOM   4752  HZ2 TRP A 299     -25.240  -7.661  24.190  1.00 97.73           H  
ATOM   4753  CZ3 TRP A 299     -23.355  -5.289  22.624  1.00 97.73           C  
ATOM   4754  HZ3 TRP A 299     -23.485  -4.488  21.912  1.00 97.73           H  
ATOM   4755  N   GLU A 300     -21.364  -4.476  27.701  1.00 95.52           N  
ATOM   4756  H   GLU A 300     -21.846  -4.124  26.886  1.00 95.52           H  
ATOM   4757  CA  GLU A 300     -22.113  -4.493  28.974  1.00 95.52           C  
ATOM   4758  HA  GLU A 300     -22.990  -3.861  28.834  1.00 95.52           H  
ATOM   4759  C   GLU A 300     -21.403  -3.865  30.189  1.00 95.52           C  
ATOM   4760  CB  GLU A 300     -22.645  -5.909  29.264  1.00 95.52           C  
ATOM   4761  HB2 GLU A 300     -21.866  -6.647  29.074  1.00 95.52           H  
ATOM   4762  HB3 GLU A 300     -22.941  -5.986  30.310  1.00 95.52           H  
ATOM   4763  O   GLU A 300     -21.916  -3.928  31.308  1.00 95.52           O  
ATOM   4764  CG  GLU A 300     -23.880  -6.219  28.410  1.00 95.52           C  
ATOM   4765  HG2 GLU A 300     -24.679  -5.536  28.699  1.00 95.52           H  
ATOM   4766  HG3 GLU A 300     -23.653  -6.023  27.362  1.00 95.52           H  
ATOM   4767  CD  GLU A 300     -24.379  -7.663  28.578  1.00 95.52           C  
ATOM   4768  OE1 GLU A 300     -25.135  -8.110  27.686  1.00 95.52           O  
ATOM   4769  OE2 GLU A 300     -24.023  -8.325  29.579  1.00 95.52           O  
ATOM   4770  N   SER A 301     -20.267  -3.189  29.992  1.00 97.38           N  
ATOM   4771  H   SER A 301     -19.855  -3.197  29.070  1.00 97.38           H  
ATOM   4772  CA  SER A 301     -19.522  -2.582  31.092  1.00 97.38           C  
ATOM   4773  HA  SER A 301     -19.340  -3.364  31.829  1.00 97.38           H  
ATOM   4774  C   SER A 301     -20.344  -1.471  31.749  1.00 97.38           C  
ATOM   4775  CB  SER A 301     -18.156  -2.095  30.608  1.00 97.38           C  
ATOM   4776  HB2 SER A 301     -18.273  -1.216  29.973  1.00 97.38           H  
ATOM   4777  HB3 SER A 301     -17.710  -2.896  30.018  1.00 97.38           H  
ATOM   4778  O   SER A 301     -20.939  -0.616  31.082  1.00 97.38           O  
ATOM   4779  OG  SER A 301     -17.277  -1.798  31.678  1.00 97.38           O  
ATOM   4780  HG  SER A 301     -16.436  -2.168  31.402  1.00 97.38           H  
ATOM   4781  N   THR A 302     -20.382  -1.494  33.081  1.00 96.63           N  
ATOM   4782  H   THR A 302     -19.968  -2.289  33.544  1.00 96.63           H  
ATOM   4783  CA  THR A 302     -20.989  -0.452  33.927  1.00 96.63           C  
ATOM   4784  HA  THR A 302     -21.593   0.210  33.307  1.00 96.63           H  
ATOM   4785  C   THR A 302     -19.932   0.428  34.590  1.00 96.63           C  
ATOM   4786  CB  THR A 302     -21.917  -1.056  34.991  1.00 96.63           C  
ATOM   4787  HB  THR A 302     -22.383  -0.248  35.557  1.00 96.63           H  
ATOM   4788  O   THR A 302     -20.252   1.248  35.447  1.00 96.63           O  
ATOM   4789  CG2 THR A 302     -23.027  -1.909  34.380  1.00 96.63           C  
ATOM   4790 HG21 THR A 302     -22.605  -2.774  33.868  1.00 96.63           H  
ATOM   4791 HG22 THR A 302     -23.694  -2.255  35.170  1.00 96.63           H  
ATOM   4792 HG23 THR A 302     -23.593  -1.311  33.665  1.00 96.63           H  
ATOM   4793  OG1 THR A 302     -21.177  -1.863  35.884  1.00 96.63           O  
ATOM   4794  HG1 THR A 302     -20.618  -1.268  36.389  1.00 96.63           H  
ATOM   4795  N   SER A 303     -18.657   0.229  34.247  1.00 97.83           N  
ATOM   4796  H   SER A 303     -18.449  -0.454  33.533  1.00 97.83           H  
ATOM   4797  CA  SER A 303     -17.570   1.092  34.700  1.00 97.83           C  
ATOM   4798  HA  SER A 303     -17.645   1.222  35.780  1.00 97.83           H  
ATOM   4799  C   SER A 303     -17.686   2.458  34.027  1.00 97.83           C  
ATOM   4800  CB  SER A 303     -16.214   0.455  34.386  1.00 97.83           C  
ATOM   4801  HB2 SER A 303     -15.414   1.132  34.686  1.00 97.83           H  
ATOM   4802  HB3 SER A 303     -16.137   0.267  33.316  1.00 97.83           H  
ATOM   4803  O   SER A 303     -17.945   2.538  32.824  1.00 97.83           O  
ATOM   4804  OG  SER A 303     -16.077  -0.768  35.083  1.00 97.83           O  
ATOM   4805  HG  SER A 303     -15.941  -1.455  34.426  1.00 97.83           H  
ATOM   4806  N   TYR A 304     -17.470   3.526  34.797  1.00 97.81           N  
ATOM   4807  H   TYR A 304     -17.339   3.385  35.788  1.00 97.81           H  
ATOM   4808  CA  TYR A 304     -17.640   4.903  34.334  1.00 97.81           C  
ATOM   4809  HA  TYR A 304     -18.704   5.072  34.165  1.00 97.81           H  
ATOM   4810  C   TYR A 304     -16.883   5.171  33.022  1.00 97.81           C  
ATOM   4811  CB  TYR A 304     -17.183   5.877  35.431  1.00 97.81           C  
ATOM   4812  HB2 TYR A 304     -17.706   5.638  36.357  1.00 97.81           H  
ATOM   4813  HB3 TYR A 304     -16.118   5.738  35.614  1.00 97.81           H  
ATOM   4814  O   TYR A 304     -15.653   5.177  32.982  1.00 97.81           O  
ATOM   4815  CG  TYR A 304     -17.440   7.335  35.087  1.00 97.81           C  
ATOM   4816  CD1 TYR A 304     -16.510   8.056  34.312  1.00 97.81           C  
ATOM   4817  HD1 TYR A 304     -15.600   7.575  33.984  1.00 97.81           H  
ATOM   4818  CD2 TYR A 304     -18.626   7.965  35.510  1.00 97.81           C  
ATOM   4819  HD2 TYR A 304     -19.342   7.426  36.114  1.00 97.81           H  
ATOM   4820  CE1 TYR A 304     -16.780   9.386  33.934  1.00 97.81           C  
ATOM   4821  HE1 TYR A 304     -16.075   9.920  33.314  1.00 97.81           H  
ATOM   4822  CE2 TYR A 304     -18.896   9.295  35.149  1.00 97.81           C  
ATOM   4823  HE2 TYR A 304     -19.814   9.767  35.467  1.00 97.81           H  
ATOM   4824  OH  TYR A 304     -18.257  11.280  33.977  1.00 97.81           O  
ATOM   4825  HH  TYR A 304     -17.606  11.603  33.350  1.00 97.81           H  
ATOM   4826  CZ  TYR A 304     -17.980  10.004  34.350  1.00 97.81           C  
ATOM   4827  N   GLY A 305     -17.626   5.423  31.946  1.00 97.49           N  
ATOM   4828  H   GLY A 305     -18.620   5.270  32.036  1.00 97.49           H  
ATOM   4829  CA  GLY A 305     -17.119   5.799  30.628  1.00 97.49           C  
ATOM   4830  HA2 GLY A 305     -17.890   6.363  30.104  1.00 97.49           H  
ATOM   4831  HA3 GLY A 305     -16.263   6.460  30.764  1.00 97.49           H  
ATOM   4832  C   GLY A 305     -16.664   4.635  29.739  1.00 97.49           C  
ATOM   4833  O   GLY A 305     -16.414   4.862  28.559  1.00 97.49           O  
ATOM   4834  N   VAL A 306     -16.539   3.420  30.276  1.00 98.36           N  
ATOM   4835  H   VAL A 306     -16.814   3.299  31.241  1.00 98.36           H  
ATOM   4836  CA  VAL A 306     -15.878   2.284  29.601  1.00 98.36           C  
ATOM   4837  HA  VAL A 306     -15.049   2.657  28.999  1.00 98.36           H  
ATOM   4838  C   VAL A 306     -16.822   1.545  28.650  1.00 98.36           C  
ATOM   4839  CB  VAL A 306     -15.310   1.317  30.659  1.00 98.36           C  
ATOM   4840  HB  VAL A 306     -16.138   0.918  31.245  1.00 98.36           H  
ATOM   4841  O   VAL A 306     -16.409   1.046  27.606  1.00 98.36           O  
ATOM   4842  CG1 VAL A 306     -14.546   0.152  30.041  1.00 98.36           C  
ATOM   4843 HG11 VAL A 306     -13.717   0.541  29.449  1.00 98.36           H  
ATOM   4844 HG12 VAL A 306     -15.202  -0.439  29.402  1.00 98.36           H  
ATOM   4845 HG13 VAL A 306     -14.158  -0.509  30.816  1.00 98.36           H  
ATOM   4846  CG2 VAL A 306     -14.325   2.024  31.603  1.00 98.36           C  
ATOM   4847 HG21 VAL A 306     -14.832   2.800  32.177  1.00 98.36           H  
ATOM   4848 HG22 VAL A 306     -13.513   2.473  31.030  1.00 98.36           H  
ATOM   4849 HG23 VAL A 306     -13.902   1.303  32.304  1.00 98.36           H  
ATOM   4850  N   GLY A 307     -18.103   1.486  29.008  1.00 98.02           N  
ATOM   4851  H   GLY A 307     -18.365   1.926  29.878  1.00 98.02           H  
ATOM   4852  CA  GLY A 307     -19.115   0.737  28.272  1.00 98.02           C  
ATOM   4853  HA2 GLY A 307     -18.733  -0.263  28.066  1.00 98.02           H  
ATOM   4854  HA3 GLY A 307     -19.986   0.646  28.921  1.00 98.02           H  
ATOM   4855  C   GLY A 307     -19.559   1.356  26.945  1.00 98.02           C  
ATOM   4856  O   GLY A 307     -19.080   2.415  26.529  1.00 98.02           O  
ATOM   4857  N   LEU A 308     -20.553   0.723  26.308  1.00 98.41           N  
ATOM   4858  H   LEU A 308     -20.910  -0.115  26.742  1.00 98.41           H  
ATOM   4859  CA  LEU A 308     -21.240   1.249  25.122  1.00 98.41           C  
ATOM   4860  HA  LEU A 308     -20.484   1.633  24.438  1.00 98.41           H  
ATOM   4861  C   LEU A 308     -22.137   2.430  25.511  1.00 98.41           C  
ATOM   4862  CB  LEU A 308     -22.027   0.172  24.353  1.00 98.41           C  
ATOM   4863  HB2 LEU A 308     -22.640   0.704  23.626  1.00 98.41           H  
ATOM   4864  HB3 LEU A 308     -22.692  -0.363  25.032  1.00 98.41           H  
ATOM   4865  O   LEU A 308     -23.362   2.312  25.594  1.00 98.41           O  
ATOM   4866  CG  LEU A 308     -21.196  -0.821  23.534  1.00 98.41           C  
ATOM   4867  HG  LEU A 308     -20.486  -0.275  22.913  1.00 98.41           H  
ATOM   4868  CD1 LEU A 308     -20.430  -1.798  24.411  1.00 98.41           C  
ATOM   4869 HD11 LEU A 308     -19.996  -2.595  23.809  1.00 98.41           H  
ATOM   4870 HD12 LEU A 308     -19.615  -1.277  24.913  1.00 98.41           H  
ATOM   4871 HD13 LEU A 308     -21.099  -2.225  25.159  1.00 98.41           H  
ATOM   4872  CD2 LEU A 308     -22.134  -1.623  22.631  1.00 98.41           C  
ATOM   4873 HD21 LEU A 308     -21.557  -2.369  22.084  1.00 98.41           H  
ATOM   4874 HD22 LEU A 308     -22.887  -2.129  23.234  1.00 98.41           H  
ATOM   4875 HD23 LEU A 308     -22.623  -0.956  21.921  1.00 98.41           H  
ATOM   4876  N   ASN A 309     -21.521   3.573  25.799  1.00 98.10           N  
ATOM   4877  H   ASN A 309     -20.511   3.556  25.816  1.00 98.10           H  
ATOM   4878  CA  ASN A 309     -22.235   4.733  26.309  1.00 98.10           C  
ATOM   4879  HA  ASN A 309     -23.032   4.377  26.963  1.00 98.10           H  
ATOM   4880  C   ASN A 309     -22.889   5.544  25.184  1.00 98.10           C  
ATOM   4881  CB  ASN A 309     -21.317   5.633  27.148  1.00 98.10           C  
ATOM   4882  HB2 ASN A 309     -20.573   6.082  26.490  1.00 98.10           H  
ATOM   4883  HB3 ASN A 309     -21.918   6.432  27.582  1.00 98.10           H  
ATOM   4884  O   ASN A 309     -22.306   5.767  24.120  1.00 98.10           O  
ATOM   4885  CG  ASN A 309     -20.574   4.969  28.292  1.00 98.10           C  
ATOM   4886  ND2 ASN A 309     -21.130   4.026  29.011  1.00 98.10           N  
ATOM   4887 HD21 ASN A 309     -22.067   3.683  28.853  1.00 98.10           H  
ATOM   4888 HD22 ASN A 309     -20.589   3.691  29.796  1.00 98.10           H  
ATOM   4889  OD1 ASN A 309     -19.478   5.388  28.610  1.00 98.10           O  
ATOM   4890  N   TRP A 310     -24.064   6.084  25.494  1.00 98.05           N  
ATOM   4891  H   TRP A 310     -24.479   5.806  26.371  1.00 98.05           H  
ATOM   4892  CA  TRP A 310     -24.720   7.177  24.786  1.00 98.05           C  
ATOM   4893  HA  TRP A 310     -24.007   7.682  24.135  1.00 98.05           H  
ATOM   4894  C   TRP A 310     -25.192   8.159  25.859  1.00 98.05           C  
ATOM   4895  CB  TRP A 310     -25.859   6.607  23.932  1.00 98.05           C  
ATOM   4896  HB2 TRP A 310     -25.476   5.747  23.382  1.00 98.05           H  
ATOM   4897  HB3 TRP A 310     -26.662   6.240  24.571  1.00 98.05           H  
ATOM   4898  O   TRP A 310     -26.295   8.030  26.384  1.00 98.05           O  
ATOM   4899  CG  TRP A 310     -26.413   7.561  22.924  1.00 98.05           C  
ATOM   4900  CD1 TRP A 310     -27.477   8.380  23.082  1.00 98.05           C  
ATOM   4901  HD1 TRP A 310     -28.076   8.462  23.978  1.00 98.05           H  
ATOM   4902  CD2 TRP A 310     -25.904   7.816  21.582  1.00 98.05           C  
ATOM   4903  CE2 TRP A 310     -26.734   8.796  20.966  1.00 98.05           C  
ATOM   4904  CE3 TRP A 310     -24.801   7.347  20.837  1.00 98.05           C  
ATOM   4905  HE3 TRP A 310     -24.146   6.608  21.274  1.00 98.05           H  
ATOM   4906  NE1 TRP A 310     -27.681   9.089  21.917  1.00 98.05           N  
ATOM   4907  HE1 TRP A 310     -28.410   9.774  21.776  1.00 98.05           H  
ATOM   4908  CH2 TRP A 310     -25.379   8.815  18.969  1.00 98.05           C  
ATOM   4909  HH2 TRP A 310     -25.172   9.196  17.980  1.00 98.05           H  
ATOM   4910  CZ2 TRP A 310     -26.487   9.297  19.682  1.00 98.05           C  
ATOM   4911  HZ2 TRP A 310     -27.137  10.041  19.245  1.00 98.05           H  
ATOM   4912  CZ3 TRP A 310     -24.540   7.843  19.545  1.00 98.05           C  
ATOM   4913  HZ3 TRP A 310     -23.686   7.482  18.991  1.00 98.05           H  
ATOM   4914  N   SER A 311     -24.306   9.058  26.289  1.00 94.91           N  
ATOM   4915  H   SER A 311     -23.461   9.193  25.753  1.00 94.91           H  
ATOM   4916  CA  SER A 311     -24.313   9.621  27.646  1.00 94.91           C  
ATOM   4917  HA  SER A 311     -24.146   8.782  28.321  1.00 94.91           H  
ATOM   4918  C   SER A 311     -25.625  10.266  28.105  1.00 94.91           C  
ATOM   4919  CB  SER A 311     -23.135  10.580  27.866  1.00 94.91           C  
ATOM   4920  HB2 SER A 311     -22.211  10.086  27.564  1.00 94.91           H  
ATOM   4921  HB3 SER A 311     -23.067  10.804  28.930  1.00 94.91           H  
ATOM   4922  O   SER A 311     -25.998  10.025  29.253  1.00 94.91           O  
ATOM   4923  OG  SER A 311     -23.271  11.794  27.155  1.00 94.91           O  
ATOM   4924  HG  SER A 311     -22.516  12.347  27.367  1.00 94.91           H  
ATOM   4925  N   PRO A 312     -26.403  11.001  27.286  1.00 92.38           N  
ATOM   4926  CA  PRO A 312     -27.663  11.568  27.755  1.00 92.38           C  
ATOM   4927  HA  PRO A 312     -27.509  11.986  28.750  1.00 92.38           H  
ATOM   4928  C   PRO A 312     -28.795  10.523  27.852  1.00 92.38           C  
ATOM   4929  CB  PRO A 312     -27.972  12.722  26.794  1.00 92.38           C  
ATOM   4930  HB2 PRO A 312     -28.201  13.639  27.337  1.00 92.38           H  
ATOM   4931  HB3 PRO A 312     -28.815  12.448  26.161  1.00 92.38           H  
ATOM   4932  O   PRO A 312     -29.817  10.797  28.476  1.00 92.38           O  
ATOM   4933  CG  PRO A 312     -26.724  12.892  25.926  1.00 92.38           C  
ATOM   4934  HG2 PRO A 312     -26.965  13.219  24.914  1.00 92.38           H  
ATOM   4935  HG3 PRO A 312     -26.027  13.580  26.404  1.00 92.38           H  
ATOM   4936  CD  PRO A 312     -26.146  11.486  25.944  1.00 92.38           C  
ATOM   4937  HD2 PRO A 312     -25.093  11.499  25.664  1.00 92.38           H  
ATOM   4938  HD3 PRO A 312     -26.707  10.853  25.256  1.00 92.38           H
[truncated: 24,309 more chars]
