# Supplementary material for: Nuclear genome of Bulinus truncatus, an intermediate host of the carcinogenic human blood fluke Schistosoma haematobium
Source: Nat Commun. 2022 Feb 21;13:977. doi: 10.1038/s41467-022-28634-9 (PMC8861042; doi:10.1038/s41467-022-28634-9)
Supplement: Supplementary file 6 — Supplementary Data 3 [file 41467_2022_28634_MOESM6_ESM.zip › Supplementary_Data_3/btru_033525-t1.mature.pep.pdb]

ATOM      1  N   SER A   1     -10.836 -13.489  10.656  1.00 50.15           N  
ATOM      2  H   SER A   1     -11.175 -14.369  10.295  1.00 50.15           H  
ATOM      3  H2  SER A   1     -11.364 -13.233  11.479  1.00 50.15           H  
ATOM      4  H3  SER A   1      -9.863 -13.607  10.900  1.00 50.15           H  
ATOM      5  CA  SER A   1     -10.972 -12.476   9.589  1.00 50.15           C  
ATOM      6  HA  SER A   1     -10.541 -11.533   9.924  1.00 50.15           H  
ATOM      7  C   SER A   1     -12.453 -12.243   9.280  1.00 50.15           C  
ATOM      8  CB  SER A   1     -10.205 -12.942   8.343  1.00 50.15           C  
ATOM      9  HB2 SER A   1      -9.133 -12.865   8.524  1.00 50.15           H  
ATOM     10  HB3 SER A   1     -10.465 -12.315   7.489  1.00 50.15           H  
ATOM     11  O   SER A   1     -13.030 -12.921   8.442  1.00 50.15           O  
ATOM     12  OG  SER A   1     -10.536 -14.288   8.073  1.00 50.15           O  
ATOM     13  HG  SER A   1     -10.112 -14.571   7.260  1.00 50.15           H  
ATOM     14  N   GLN A   2     -13.108 -11.310   9.983  1.00 57.47           N  
ATOM     15  H   GLN A   2     -12.616 -10.717  10.636  1.00 57.47           H  
ATOM     16  CA  GLN A   2     -14.578 -11.170   9.944  1.00 57.47           C  
ATOM     17  HA  GLN A   2     -15.012 -12.142  10.181  1.00 57.47           H  
ATOM     18  C   GLN A   2     -15.175 -10.783   8.575  1.00 57.47           C  
ATOM     19  CB  GLN A   2     -15.037 -10.182  11.032  1.00 57.47           C  
ATOM     20  HB2 GLN A   2     -14.341  -9.344  11.083  1.00 57.47           H  
ATOM     21  HB3 GLN A   2     -16.017  -9.787  10.765  1.00 57.47           H  
ATOM     22  O   GLN A   2     -16.361 -11.002   8.361  1.00 57.47           O  
ATOM     23  CG  GLN A   2     -15.173 -10.846  12.415  1.00 57.47           C  
ATOM     24  HG2 GLN A   2     -15.909 -11.648  12.355  1.00 57.47           H  
ATOM     25  HG3 GLN A   2     -14.217 -11.275  12.715  1.00 57.47           H  
ATOM     26  CD  GLN A   2     -15.618  -9.863  13.498  1.00 57.47           C  
ATOM     27  NE2 GLN A   2     -16.025 -10.341  14.653  1.00 57.47           N  
ATOM     28 HE21 GLN A   2     -16.285  -9.657  15.349  1.00 57.47           H  
ATOM     29 HE22 GLN A   2     -16.066 -11.332  14.842  1.00 57.47           H  
ATOM     30  OE1 GLN A   2     -15.583  -8.656  13.333  1.00 57.47           O  
ATOM     31  N   PHE A   3     -14.385 -10.264   7.631  1.00 63.53           N  
ATOM     32  H   PHE A   3     -13.424 -10.055   7.860  1.00 63.53           H  
ATOM     33  CA  PHE A   3     -14.910  -9.791   6.342  1.00 63.53           C  
ATOM     34  HA  PHE A   3     -15.980  -9.603   6.437  1.00 63.53           H  
ATOM     35  C   PHE A   3     -14.778 -10.785   5.192  1.00 63.53           C  
ATOM     36  CB  PHE A   3     -14.256  -8.448   6.000  1.00 63.53           C  
ATOM     37  HB2 PHE A   3     -14.528  -8.162   4.985  1.00 63.53           H  
ATOM     38  HB3 PHE A   3     -13.170  -8.536   6.041  1.00 63.53           H  
ATOM     39  O   PHE A   3     -15.428 -10.606   4.169  1.00 63.53           O  
ATOM     40  CG  PHE A   3     -14.728  -7.366   6.942  1.00 63.53           C  
ATOM     41  CD1 PHE A   3     -15.956  -6.722   6.697  1.00 63.53           C  
ATOM     42  HD1 PHE A   3     -16.520  -6.949   5.805  1.00 63.53           H  
ATOM     43  CD2 PHE A   3     -14.011  -7.087   8.119  1.00 63.53           C  
ATOM     44  HD2 PHE A   3     -13.081  -7.595   8.327  1.00 63.53           H  
ATOM     45  CE1 PHE A   3     -16.455  -5.784   7.616  1.00 63.53           C  
ATOM     46  HE1 PHE A   3     -17.389  -5.277   7.425  1.00 63.53           H  
ATOM     47  CE2 PHE A   3     -14.538  -6.185   9.056  1.00 63.53           C  
ATOM     48  HE2 PHE A   3     -14.037  -6.036  10.001  1.00 63.53           H  
ATOM     49  CZ  PHE A   3     -15.745  -5.513   8.797  1.00 63.53           C  
ATOM     50  HZ  PHE A   3     -16.140  -4.803   9.508  1.00 63.53           H  
ATOM     51  N   CYS A   4     -13.943 -11.818   5.330  1.00 71.78           N  
ATOM     52  H   CYS A   4     -13.534 -11.996   6.236  1.00 71.78           H  
ATOM     53  CA  CYS A   4     -13.485 -12.606   4.182  1.00 71.78           C  
ATOM     54  HA  CYS A   4     -14.066 -12.316   3.306  1.00 71.78           H  
ATOM     55  C   CYS A   4     -13.778 -14.082   4.319  1.00 71.78           C  
ATOM     56  CB  CYS A   4     -12.046 -12.258   3.843  1.00 71.78           C  
ATOM     57  HB2 CYS A   4     -11.796 -12.721   2.888  1.00 71.78           H  
ATOM     58  HB3 CYS A   4     -11.369 -12.625   4.614  1.00 71.78           H  
ATOM     59  O   CYS A   4     -12.947 -14.935   4.012  1.00 71.78           O  
ATOM     60  SG  CYS A   4     -11.910 -10.471   3.687  1.00 71.78           S  
ATOM     61  N   PHE A   5     -14.988 -14.370   4.786  1.00 64.45           N  
ATOM     62  H   PHE A   5     -15.619 -13.613   5.008  1.00 64.45           H  
ATOM     63  CA  PHE A   5     -15.526 -15.709   4.698  1.00 64.45           C  
ATOM     64  HA  PHE A   5     -14.785 -16.394   5.109  1.00 64.45           H  
ATOM     65  C   PHE A   5     -15.789 -16.022   3.226  1.00 64.45           C  
ATOM     66  CB  PHE A   5     -16.776 -15.840   5.561  1.00 64.45           C  
ATOM     67  HB2 PHE A   5     -17.225 -16.818   5.390  1.00 64.45           H  
ATOM     68  HB3 PHE A   5     -17.505 -15.080   5.277  1.00 64.45           H  
ATOM     69  O   PHE A   5     -16.494 -15.254   2.563  1.00 64.45           O  
ATOM     70  CG  PHE A   5     -16.432 -15.715   7.027  1.00 64.45           C  
ATOM     71  CD1 PHE A   5     -15.808 -16.788   7.691  1.00 64.45           C  
ATOM     72  HD1 PHE A   5     -15.611 -17.711   7.166  1.00 64.45           H  
ATOM     73  CD2 PHE A   5     -16.686 -14.515   7.716  1.00 64.45           C  
ATOM     74  HD2 PHE A   5     -17.166 -13.686   7.218  1.00 64.45           H  
ATOM     75  CE1 PHE A   5     -15.446 -16.665   9.043  1.00 64.45           C  
ATOM     76  HE1 PHE A   5     -14.982 -17.495   9.556  1.00 64.45           H  
ATOM     77  CE2 PHE A   5     -16.343 -14.402   9.072  1.00 64.45           C  
ATOM     78  HE2 PHE A   5     -16.597 -13.500   9.608  1.00 64.45           H  
ATOM     79  CZ  PHE A   5     -15.717 -15.472   9.736  1.00 64.45           C  
ATOM     80  HZ  PHE A   5     -15.474 -15.390  10.785  1.00 64.45           H  
ATOM     81  N   PRO A   6     -15.228 -17.121   2.697  1.00 54.95           N  
ATOM     82  CA  PRO A   6     -15.571 -17.580   1.370  1.00 54.95           C  
ATOM     83  HA  PRO A   6     -15.332 -16.806   0.640  1.00 54.95           H  
ATOM     84  C   PRO A   6     -17.073 -17.872   1.357  1.00 54.95           C  
ATOM     85  CB  PRO A   6     -14.711 -18.828   1.103  1.00 54.95           C  
ATOM     86  HB2 PRO A   6     -14.243 -18.779   0.120  1.00 54.95           H  
ATOM     87  HB3 PRO A   6     -15.304 -19.740   1.177  1.00 54.95           H  
ATOM     88  O   PRO A   6     -17.530 -18.881   1.886  1.00 54.95           O  
ATOM     89  CG  PRO A   6     -13.662 -18.827   2.214  1.00 54.95           C  
ATOM     90  HG2 PRO A   6     -13.396 -19.838   2.521  1.00 54.95           H  
ATOM     91  HG3 PRO A   6     -12.777 -18.286   1.879  1.00 54.95           H  
ATOM     92  CD  PRO A   6     -14.321 -18.052   3.345  1.00 54.95           C  
ATOM     93  HD2 PRO A   6     -13.550 -17.542   3.922  1.00 54.95           H  
ATOM     94  HD3 PRO A   6     -14.890 -18.732   3.979  1.00 54.95           H  
ATOM     95  N   GLN A   7     -17.858 -17.005   0.726  1.00 54.92           N  
ATOM     96  H   GLN A   7     -17.444 -16.136   0.419  1.00 54.92           H  
ATOM     97  CA  GLN A   7     -18.986 -17.525  -0.033  1.00 54.92           C  
ATOM     98  HA  GLN A   7     -19.614 -18.145   0.606  1.00 54.92           H  
ATOM     99  C   GLN A   7     -18.338 -18.405  -1.111  1.00 54.92           C  
ATOM    100  CB  GLN A   7     -19.817 -16.356  -0.594  1.00 54.92           C  
ATOM    101  HB2 GLN A   7     -20.645 -16.754  -1.180  1.00 54.92           H  
ATOM    102  HB3 GLN A   7     -19.189 -15.763  -1.259  1.00 54.92           H  
ATOM    103  O   GLN A   7     -17.263 -18.044  -1.592  1.00 54.92           O  
ATOM    104  CG  GLN A   7     -20.369 -15.434   0.515  1.00 54.92           C  
ATOM    105  HG2 GLN A   7     -19.544 -15.007   1.086  1.00 54.92           H  
ATOM    106  HG3 GLN A   7     -20.904 -14.607   0.049  1.00 54.92           H  
ATOM    107  CD  GLN A   7     -21.333 -16.141   1.466  1.00 54.92           C  
ATOM    108  NE2 GLN A   7     -21.374 -15.775   2.729  1.00 54.92           N  
ATOM    109 HE21 GLN A   7     -22.024 -16.282   3.313  1.00 54.92           H  
ATOM    110 HE22 GLN A   7     -20.753 -15.064   3.089  1.00 54.92           H  
ATOM    111  OE1 GLN A   7     -22.076 -17.028   1.085  1.00 54.92           O  
ATOM    112  N   ASN A   8     -18.906 -19.557  -1.469  1.00 54.68           N  
ATOM    113  H   ASN A   8     -19.754 -19.827  -0.990  1.00 54.68           H  
ATOM    114  CA  ASN A   8     -18.374 -20.487  -2.489  1.00 54.68           C  
ATOM    115  HA  ASN A   8     -17.331 -20.690  -2.244  1.00 54.68           H  
ATOM    116  C   ASN A   8     -18.336 -19.889  -3.921  1.00 54.68           C  
ATOM    117  CB  ASN A   8     -19.165 -21.812  -2.411  1.00 54.68           C  
ATOM    118  HB2 ASN A   8     -19.131 -22.331  -3.370  1.00 54.68           H  
ATOM    119  HB3 ASN A   8     -20.213 -21.609  -2.193  1.00 54.68           H  
ATOM    120  O   ASN A   8     -18.564 -20.563  -4.916  1.00 54.68           O  
ATOM    121  CG  ASN A   8     -18.610 -22.806  -1.409  1.00 54.68           C  
ATOM    122  ND2 ASN A   8     -19.413 -23.752  -0.982  1.00 54.68           N  
ATOM    123 HD21 ASN A   8     -19.019 -24.403  -0.319  1.00 54.68           H  
ATOM    124 HD22 ASN A   8     -20.366 -23.816  -1.312  1.00 54.68           H  
ATOM    125  OD1 ASN A   8     -17.452 -22.780  -1.029  1.00 54.68           O  
ATOM    126  N   ASN A   9     -18.044 -18.602  -4.031  1.00 60.02           N  
ATOM    127  H   ASN A   9     -17.751 -18.135  -3.184  1.00 60.02           H  
ATOM    128  CA  ASN A   9     -18.025 -17.774  -5.204  1.00 60.02           C  
ATOM    129  HA  ASN A   9     -18.349 -18.365  -6.060  1.00 60.02           H  
ATOM    130  C   ASN A   9     -16.566 -17.356  -5.422  1.00 60.02           C  
ATOM    131  CB  ASN A   9     -19.005 -16.602  -4.941  1.00 60.02           C  
ATOM    132  HB2 ASN A   9     -19.563 -16.772  -4.020  1.00 60.02           H  
ATOM    133  HB3 ASN A   9     -18.464 -15.663  -4.821  1.00 60.02           H  
ATOM    134  O   ASN A   9     -16.091 -16.382  -4.834  1.00 60.02           O  
ATOM    135  CG  ASN A   9     -20.030 -16.422  -6.037  1.00 60.02           C  
ATOM    136  ND2 ASN A   9     -20.972 -15.531  -5.847  1.00 60.02           N  
ATOM    137 HD21 ASN A   9     -21.028 -15.010  -4.983  1.00 60.02           H  
ATOM    138 HD22 ASN A   9     -21.653 -15.451  -6.589  1.00 60.02           H  
ATOM    139  OD1 ASN A   9     -20.015 -17.063  -7.069  1.00 60.02           O  
ATOM    140  N   ARG A  10     -15.830 -18.134  -6.226  1.00 64.38           N  
ATOM    141  H   ARG A  10     -16.286 -18.932  -6.643  1.00 64.38           H  
ATOM    142  CA  ARG A  10     -14.506 -17.764  -6.747  1.00 64.38           C  
ATOM    143  HA  ARG A  10     -14.000 -17.097  -6.048  1.00 64.38           H  
ATOM    144  C   ARG A  10     -14.733 -17.029  -8.068  1.00 64.38           C  
ATOM    145  CB  ARG A  10     -13.629 -19.008  -6.944  1.00 64.38           C  
ATOM    146  HB2 ARG A  10     -14.158 -19.741  -7.554  1.00 64.38           H  
ATOM    147  HB3 ARG A  10     -12.725 -18.713  -7.478  1.00 64.38           H  
ATOM    148  O   ARG A  10     -14.916 -17.666  -9.096  1.00 64.38           O  
ATOM    149  CG  ARG A  10     -13.225 -19.644  -5.611  1.00 64.38           C  
ATOM    150  HG2 ARG A  10     -14.109 -20.022  -5.098  1.00 64.38           H  
ATOM    151  HG3 ARG A  10     -12.736 -18.897  -4.985  1.00 64.38           H  
ATOM    152  CD  ARG A  10     -12.256 -20.795  -5.879  1.00 64.38           C  
ATOM    153  HD2 ARG A  10     -11.376 -20.399  -6.385  1.00 64.38           H  
ATOM    154  HD3 ARG A  10     -12.746 -21.515  -6.535  1.00 64.38           H  
ATOM    155  NE  ARG A  10     -11.855 -21.455  -4.625  1.00 64.38           N  
ATOM    156  HE  ARG A  10     -12.287 -21.115  -3.777  1.00 64.38           H  
ATOM    157  NH1 ARG A  10     -10.426 -22.971  -5.572  1.00 64.38           N  
ATOM    158 HH11 ARG A  10     -10.678 -22.591  -6.473  1.00 64.38           H  
ATOM    159 HH12 ARG A  10      -9.891 -23.825  -5.511  1.00 64.38           H  
ATOM    160  NH2 ARG A  10     -10.792 -23.020  -3.364  1.00 64.38           N  
ATOM    161 HH21 ARG A  10     -11.280 -22.676  -2.550  1.00 64.38           H  
ATOM    162 HH22 ARG A  10     -10.215 -23.846  -3.292  1.00 64.38           H  
ATOM    163  CZ  ARG A  10     -11.023 -22.472  -4.525  1.00 64.38           C  
ATOM    164  N   PRO A  11     -14.776 -15.691  -8.080  1.00 64.77           N  
ATOM    165  CA  PRO A  11     -15.357 -14.969  -9.209  1.00 64.77           C  
ATOM    166  HA  PRO A  11     -16.238 -15.489  -9.587  1.00 64.77           H  
ATOM    167  C   PRO A  11     -14.375 -14.773 -10.371  1.00 64.77           C  
ATOM    168  CB  PRO A  11     -15.777 -13.637  -8.603  1.00 64.77           C  
ATOM    169  HB2 PRO A  11     -16.728 -13.760  -8.084  1.00 64.77           H  
ATOM    170  HB3 PRO A  11     -15.834 -12.852  -9.357  1.00 64.77           H  
ATOM    171  O   PRO A  11     -14.781 -14.435 -11.477  1.00 64.77           O  
ATOM    172  CG  PRO A  11     -14.658 -13.383  -7.594  1.00 64.77           C  
ATOM    173  HG2 PRO A  11     -13.767 -13.053  -8.127  1.00 64.77           H  
ATOM    174  HG3 PRO A  11     -14.894 -12.628  -6.844  1.00 64.77           H  
ATOM    175  CD  PRO A  11     -14.399 -14.768  -7.018  1.00 64.77           C  
ATOM    176  HD2 PRO A  11     -15.034 -14.900  -6.142  1.00 64.77           H  
ATOM    177  HD3 PRO A  11     -13.349 -14.880  -6.745  1.00 64.77           H  
ATOM    178  N   CYS A  12     -13.076 -14.960 -10.125  1.00 72.15           N  
ATOM    179  H   CYS A  12     -12.811 -15.256  -9.197  1.00 72.15           H  
ATOM    180  CA  CYS A  12     -12.016 -14.566 -11.050  1.00 72.15           C  
ATOM    181  HA  CYS A  12     -12.450 -13.943 -11.832  1.00 72.15           H  
ATOM    182  C   CYS A  12     -11.369 -15.744 -11.791  1.00 72.15           C  
ATOM    183  CB  CYS A  12     -10.992 -13.700 -10.311  1.00 72.15           C  
ATOM    184  HB2 CYS A  12     -10.439 -14.327  -9.610  1.00 72.15           H  
ATOM    185  HB3 CYS A  12     -10.286 -13.320 -11.049  1.00 72.15           H  
ATOM    186  O   CYS A  12     -10.242 -15.620 -12.267  1.00 72.15           O  
ATOM    187  SG  CYS A  12     -11.654 -12.277  -9.409  1.00 72.15           S  
ATOM    188  N   GLU A  13     -12.054 -16.889 -11.890  1.00 63.14           N  
ATOM    189  H   GLU A  13     -12.970 -16.946 -11.469  1.00 63.14           H  
ATOM    190  CA  GLU A  13     -11.524 -18.104 -12.535  1.00 63.14           C  
ATOM    191  HA  GLU A  13     -10.661 -18.462 -11.975  1.00 63.14           H  
ATOM    192  C   GLU A  13     -11.044 -17.855 -13.974  1.00 63.14           C  
ATOM    193  CB  GLU A  13     -12.594 -19.205 -12.520  1.00 63.14           C  
ATOM    194  HB2 GLU A  13     -12.248 -20.032 -13.141  1.00 63.14           H  
ATOM    195  HB3 GLU A  13     -13.520 -18.813 -12.940  1.00 63.14           H  
ATOM    196  O   GLU A  13     -10.046 -18.432 -14.406  1.00 63.14           O  
ATOM    197  CG  GLU A  13     -12.835 -19.730 -11.097  1.00 63.14           C  
ATOM    198  HG2 GLU A  13     -13.164 -18.904 -10.466  1.00 63.14           H  
ATOM    199  HG3 GLU A  13     -11.884 -20.085 -10.699  1.00 63.14           H  
ATOM    200  CD  GLU A  13     -13.864 -20.869 -11.026  1.00 63.14           C  
ATOM    201  OE1 GLU A  13     -13.967 -21.449  -9.920  1.00 63.14           O  
ATOM    202  OE2 GLU A  13     -14.497 -21.159 -12.067  1.00 63.14           O  
ATOM    203  N   LYS A  14     -11.681 -16.925 -14.698  1.00 58.61           N  
ATOM    204  H   LYS A  14     -12.457 -16.450 -14.259  1.00 58.61           H  
ATOM    205  CA  LYS A  14     -11.202 -16.444 -15.999  1.00 58.61           C  
ATOM    206  HA  LYS A  14     -10.552 -17.204 -16.432  1.00 58.61           H  
ATOM    207  C   LYS A  14     -10.358 -15.175 -15.836  1.00 58.61           C  
ATOM    208  CB  LYS A  14     -12.382 -16.251 -16.966  1.00 58.61           C  
ATOM    209  HB2 LYS A  14     -13.146 -15.633 -16.495  1.00 58.61           H  
ATOM    210  HB3 LYS A  14     -12.021 -15.734 -17.855  1.00 58.61           H  
ATOM    211  O   LYS A  14     -10.864 -14.128 -15.444  1.00 58.61           O  
ATOM    212  CG  LYS A  14     -12.986 -17.599 -17.394  1.00 58.61           C  
ATOM    213  HG2 LYS A  14     -12.200 -18.224 -17.819  1.00 58.61           H  
ATOM    214  HG3 LYS A  14     -13.401 -18.105 -16.522  1.00 58.61           H  
ATOM    215  CD  LYS A  14     -14.093 -17.413 -18.441  1.00 58.61           C  
ATOM    216  HD2 LYS A  14     -14.889 -16.805 -18.011  1.00 58.61           H  
ATOM    217  HD3 LYS A  14     -13.682 -16.903 -19.312  1.00 58.61           H  
ATOM    218  CE  LYS A  14     -14.652 -18.781 -18.856  1.00 58.61           C  
ATOM    219  HE2 LYS A  14     -15.023 -19.287 -17.965  1.00 58.61           H  
ATOM    220  HE3 LYS A  14     -13.836 -19.383 -19.257  1.00 58.61           H  
ATOM    221  NZ  LYS A  14     -15.738 -18.659 -19.862  1.00 58.61           N  
ATOM    222  HZ1 LYS A  14     -16.510 -18.126 -19.487  1.00 58.61           H  
ATOM    223  HZ2 LYS A  14     -16.086 -19.574 -20.111  1.00 58.61           H  
ATOM    224  HZ3 LYS A  14     -15.405 -18.208 -20.702  1.00 58.61           H  
ATOM    225  N   GLY A  15      -9.075 -15.265 -16.192  1.00 58.27           N  
ATOM    226  H   GLY A  15      -8.732 -16.177 -16.457  1.00 58.27           H  
ATOM    227  CA  GLY A  15      -8.145 -14.127 -16.281  1.00 58.27           C  
ATOM    228  HA2 GLY A  15      -7.518 -14.255 -17.164  1.00 58.27           H  
ATOM    229  HA3 GLY A  15      -8.711 -13.205 -16.407  1.00 58.27           H  
ATOM    230  C   GLY A  15      -7.216 -13.935 -15.078  1.00 58.27           C  
ATOM    231  O   GLY A  15      -6.258 -13.173 -15.170  1.00 58.27           O  
ATOM    232  N   MET A  16      -7.437 -14.645 -13.970  1.00 66.92           N  
ATOM    233  H   MET A  16      -8.252 -15.240 -13.925  1.00 66.92           H  
ATOM    234  CA  MET A  16      -6.555 -14.595 -12.804  1.00 66.92           C  
ATOM    235  HA  MET A  16      -5.954 -13.687 -12.857  1.00 66.92           H  
ATOM    236  C   MET A  16      -5.618 -15.799 -12.781  1.00 66.92           C  
ATOM    237  CB  MET A  16      -7.423 -14.500 -11.553  1.00 66.92           C  
ATOM    238  HB2 MET A  16      -8.228 -13.800 -11.781  1.00 66.92           H  
ATOM    239  HB3 MET A  16      -7.869 -15.469 -11.329  1.00 66.92           H  
ATOM    240  O   MET A  16      -6.069 -16.937 -12.902  1.00 66.92           O  
ATOM    241  CG  MET A  16      -6.697 -13.985 -10.314  1.00 66.92           C  
ATOM    242  HG2 MET A  16      -6.368 -14.838  -9.721  1.00 66.92           H  
ATOM    243  HG3 MET A  16      -5.837 -13.380 -10.603  1.00 66.92           H  
ATOM    244  SD  MET A  16      -7.832 -12.966  -9.350  1.00 66.92           S  
ATOM    245  CE  MET A  16      -6.925 -12.680  -7.844  1.00 66.92           C  
ATOM    246  HE1 MET A  16      -6.753 -13.651  -7.378  1.00 66.92           H  
ATOM    247  HE2 MET A  16      -5.987 -12.162  -8.039  1.00 66.92           H  
ATOM    248  HE3 MET A  16      -7.541 -12.068  -7.185  1.00 66.92           H  
ATOM    249  N   GLN A  17      -4.316 -15.557 -12.599  1.00 65.62           N  
ATOM    250  H   GLN A  17      -3.996 -14.600 -12.578  1.00 65.62           H  
ATOM    251  CA  GLN A  17      -3.329 -16.635 -12.498  1.00 65.62           C  
ATOM    252  HA  GLN A  17      -3.351 -17.170 -13.447  1.00 65.62           H  
ATOM    253  C   GLN A  17      -3.686 -17.613 -11.353  1.00 65.62           C  
ATOM    254  CB  GLN A  17      -1.915 -16.067 -12.303  1.00 65.62           C  
ATOM    255  HB2 GLN A  17      -1.240 -16.904 -12.122  1.00 65.62           H  
ATOM    256  HB3 GLN A  17      -1.901 -15.416 -11.429  1.00 65.62           H  
ATOM    257  O   GLN A  17      -4.167 -17.162 -10.308  1.00 65.62           O  
ATOM    258  CG  GLN A  17      -1.398 -15.293 -13.528  1.00 65.62           C  
ATOM    259  HG2 GLN A  17      -1.510 -15.914 -14.417  1.00 65.62           H  
ATOM    260  HG3 GLN A  17      -1.989 -14.387 -13.668  1.00 65.62           H  
ATOM    261  CD  GLN A  17       0.075 -14.903 -13.406  1.00 65.62           C  
ATOM    262  NE2 GLN A  17       0.629 -14.241 -14.397  1.00 65.62           N  
ATOM    263 HE21 GLN A  17       0.105 -13.976 -15.219  1.00 65.62           H  
ATOM    264 HE22 GLN A  17       1.614 -14.033 -14.313  1.00 65.62           H  
ATOM    265  OE1 GLN A  17       0.745 -15.160 -12.418  1.00 65.62           O  
ATOM    266  N   PRO A  18      -3.441 -18.932 -11.496  1.00 67.25           N  
ATOM    267  CA  PRO A  18      -3.900 -19.946 -10.536  1.00 67.25           C  
ATOM    268  HA  PRO A  18      -4.988 -19.991 -10.573  1.00 67.25           H  
ATOM    269  C   PRO A  18      -3.466 -19.713  -9.080  1.00 67.25           C  
ATOM    270  CB  PRO A  18      -3.332 -21.270 -11.058  1.00 67.25           C  
ATOM    271  HB2 PRO A  18      -3.982 -22.109 -10.810  1.00 67.25           H  
ATOM    272  HB3 PRO A  18      -2.329 -21.437 -10.664  1.00 67.25           H  
ATOM    273  O   PRO A  18      -4.231 -19.953  -8.147  1.00 67.25           O  
ATOM    274  CG  PRO A  18      -3.247 -21.051 -12.565  1.00 67.25           C  
ATOM    275  HG2 PRO A  18      -2.498 -21.693 -13.028  1.00 67.25           H  
ATOM    276  HG3 PRO A  18      -4.227 -21.220 -13.013  1.00 67.25           H  
ATOM    277  CD  PRO A  18      -2.881 -19.576 -12.680  1.00 67.25           C  
ATOM    278  HD2 PRO A  18      -3.305 -19.186 -13.605  1.00 67.25           H  
ATOM    279  HD3 PRO A  18      -1.797 -19.462 -12.681  1.00 67.25           H  
ATOM    280  N   ASN A  19      -2.255 -19.195  -8.863  1.00 69.67           N  
ATOM    281  H   ASN A  19      -1.693 -18.941  -9.663  1.00 69.67           H  
ATOM    282  CA  ASN A  19      -1.763 -18.820  -7.533  1.00 69.67           C  
ATOM    283  HA  ASN A  19      -1.840 -19.687  -6.877  1.00 69.67           H  
ATOM    284  C   ASN A  19      -2.607 -17.706  -6.891  1.00 69.67           C  
ATOM    285  CB  ASN A  19      -0.276 -18.417  -7.630  1.00 69.67           C  
ATOM    286  HB2 ASN A  19       0.305 -19.267  -7.987  1.00 69.67           H  
ATOM    287  HB3 ASN A  19       0.079 -18.170  -6.630  1.00 69.67           H  
ATOM    288  O   ASN A  19      -2.874 -17.733  -5.692  1.00 69.67           O  
ATOM    289  CG  ASN A  19       0.009 -17.233  -8.547  1.00 69.67           C  
ATOM    290  ND2 ASN A  19       1.151 -16.607  -8.415  1.00 69.67           N  
ATOM    291 HD21 ASN A  19       1.363 -15.926  -9.131  1.00 69.67           H  
ATOM    292 HD22 ASN A  19       1.845 -16.929  -7.756  1.00 69.67           H  
ATOM    293  OD1 ASN A  19      -0.776 -16.862  -9.404  1.00 69.67           O  
ATOM    294  N   ARG A  20      -3.078 -16.751  -7.695  1.00 71.49           N  
ATOM    295  H   ARG A  20      -2.841 -16.810  -8.675  1.00 71.49           H  
ATOM    296  CA  ARG A  20      -3.947 -15.666  -7.247  1.00 71.49           C  
ATOM    297  HA  ARG A  20      -3.589 -15.307  -6.282  1.00 71.49           H  
ATOM    298  C   ARG A  20      -5.376 -16.155  -6.996  1.00 71.49           C  
ATOM    299  CB  ARG A  20      -3.881 -14.509  -8.252  1.00 71.49           C  
ATOM    300  HB2 ARG A  20      -4.605 -13.763  -7.925  1.00 71.49           H  
ATOM    301  HB3 ARG A  20      -4.162 -14.861  -9.245  1.00 71.49           H  
ATOM    302  O   ARG A  20      -6.006 -15.671  -6.068  1.00 71.49           O  
ATOM    303  CG  ARG A  20      -2.520 -13.799  -8.336  1.00 71.49           C  
ATOM    304  HG2 ARG A  20      -2.244 -13.439  -7.345  1.00 71.49           H  
ATOM    305  HG3 ARG A  20      -1.755 -14.487  -8.695  1.00 71.49           H  
ATOM    306  CD  ARG A  20      -2.634 -12.609  -9.301  1.00 71.49           C  
ATOM    307  HD2 ARG A  20      -2.775 -12.997 -10.310  1.00 71.49           H  
ATOM    308  HD3 ARG A  20      -3.526 -12.039  -9.043  1.00 71.49           H  
ATOM    309  NE  ARG A  20      -1.439 -11.733  -9.289  1.00 71.49           N  
ATOM    310  HE  ARG A  20      -0.607 -12.098  -9.731  1.00 71.49           H  
ATOM    311  NH1 ARG A  20      -2.375  -9.930  -8.242  1.00 71.49           N  
ATOM    312 HH11 ARG A  20      -3.136 -10.506  -7.910  1.00 71.49           H  
ATOM    313 HH12 ARG A  20      -2.303  -9.050  -7.752  1.00 71.49           H  
ATOM    314  NH2 ARG A  20      -0.270  -9.788  -8.979  1.00 71.49           N  
ATOM    315 HH21 ARG A  20       0.548 -10.150  -9.448  1.00 71.49           H  
ATOM    316 HH22 ARG A  20      -0.209  -8.853  -8.601  1.00 71.49           H  
ATOM    317  CZ  ARG A  20      -1.362 -10.486  -8.841  1.00 71.49           C  
ATOM    318  N   GLN A  21      -5.874 -17.157  -7.721  1.00 67.61           N  
ATOM    319  H   GLN A  21      -5.316 -17.528  -8.477  1.00 67.61           H  
ATOM    320  CA  GLN A  21      -7.221 -17.709  -7.488  1.00 67.61           C  
ATOM    321  HA  GLN A  21      -7.957 -16.914  -7.608  1.00 67.61           H  
ATOM    322  C   GLN A  21      -7.414 -18.285  -6.074  1.00 67.61           C  
ATOM    323  CB  GLN A  21      -7.526 -18.810  -8.508  1.00 67.61           C  
ATOM    324  HB2 GLN A  21      -8.488 -19.257  -8.257  1.00 67.61           H  
ATOM    325  HB3 GLN A  21      -6.766 -19.588  -8.434  1.00 67.61           H  
ATOM    326  O   GLN A  21      -8.523 -18.265  -5.553  1.00 67.61           O  
ATOM    327  CG  GLN A  21      -7.603 -18.305  -9.955  1.00 67.61           C  
ATOM    328  HG2 GLN A  21      -8.415 -17.582 -10.042  1.00 67.61           H  
ATOM    329  HG3 GLN A  21      -6.671 -17.813 -10.233  1.00 67.61           H  
ATOM    330  CD  GLN A  21      -7.856 -19.440 -10.942  1.00 67.61           C  
ATOM    331  NE2 GLN A  21      -7.927 -19.146 -12.217  1.00 67.61           N  
ATOM    332 HE21 GLN A  21      -7.709 -18.220 -12.557  1.00 67.61           H  
ATOM    333 HE22 GLN A  21      -8.210 -19.881 -12.849  1.00 67.61           H  
ATOM    334  OE1 GLN A  21      -7.971 -20.601 -10.586  1.00 67.61           O  
ATOM    335  N   LYS A  22      -6.343 -18.776  -5.434  1.00 74.76           N  
ATOM    336  H   LYS A  22      -5.468 -18.812  -5.936  1.00 74.76           H  
ATOM    337  CA  LYS A  22      -6.386 -19.256  -4.040  1.00 74.76           C  
ATOM    338  HA  LYS A  22      -7.341 -19.749  -3.857  1.00 74.76           H  
ATOM    339  C   LYS A  22      -6.308 -18.133  -3.001  1.00 74.76           C  
ATOM    340  CB  LYS A  22      -5.253 -20.262  -3.796  1.00 74.76           C  
ATOM    341  HB2 LYS A  22      -4.298 -19.798  -4.043  1.00 74.76           H  
ATOM    342  HB3 LYS A  22      -5.241 -20.516  -2.736  1.00 74.76           H  
ATOM    343  O   LYS A  22      -6.688 -18.351  -1.857  1.00 74.76           O  
ATOM    344  CG  LYS A  22      -5.420 -21.558  -4.602  1.00 74.76           C  
ATOM    345  HG2 LYS A  22      -5.358 -21.340  -5.668  1.00 74.76           H  
ATOM    346  HG3 LYS A  22      -6.394 -21.995  -4.383  1.00 74.76           H  
ATOM    347  CD  LYS A  22      -4.319 -22.556  -4.222  1.00 74.76           C  
ATOM    348  HD2 LYS A  22      -4.379 -22.763  -3.154  1.00 74.76           H  
ATOM    349  HD3 LYS A  22      -3.347 -22.113  -4.442  1.00 74.76           H  
ATOM    350  CE  LYS A  22      -4.479 -23.862  -5.009  1.00 74.76           C  
ATOM    351  HE2 LYS A  22      -5.471 -24.268  -4.810  1.00 74.76           H  
ATOM    352  HE3 LYS A  22      -4.419 -23.636  -6.074  1.00 74.76           H  
ATOM    353  NZ  LYS A  22      -3.440 -24.858  -4.636  1.00 74.76           N  
ATOM    354  HZ1 LYS A  22      -2.514 -24.501  -4.828  1.00 74.76           H  
ATOM    355  HZ2 LYS A  22      -3.493 -25.082  -3.653  1.00 74.76           H  
ATOM    356  HZ3 LYS A  22      -3.559 -25.714  -5.158  1.00 74.76           H  
ATOM    357  N   ARG A  23      -5.781 -16.967  -3.386  1.00 86.01           N  
ATOM    358  H   ARG A  23      -5.541 -16.867  -4.362  1.00 86.01           H  
ATOM    359  CA  ARG A  23      -5.552 -15.816  -2.498  1.00 86.01           C  
ATOM    360  HA  ARG A  23      -5.317 -16.176  -1.497  1.00 86.01           H  
ATOM    361  C   ARG A  23      -6.796 -14.958  -2.312  1.00 86.01           C  
ATOM    362  CB  ARG A  23      -4.353 -15.005  -3.030  1.00 86.01           C  
ATOM    363  HB2 ARG A  23      -4.541 -14.725  -4.066  1.00 86.01           H  
ATOM    364  HB3 ARG A  23      -3.472 -15.645  -3.010  1.00 86.01           H  
ATOM    365  O   ARG A  23      -6.904 -14.290  -1.292  1.00 86.01           O  
ATOM    366  CG  ARG A  23      -4.050 -13.721  -2.234  1.00 86.01           C  
ATOM    367  HG2 ARG A  23      -4.867 -13.010  -2.356  1.00 86.01           H  
ATOM    368  HG3 ARG A  23      -3.949 -13.963  -1.176  1.00 86.01           H  
ATOM    369  CD  ARG A  23      -2.755 -13.067  -2.730  1.00 86.01           C  
ATOM    370  HD2 ARG A  23      -1.916 -13.720  -2.491  1.00 86.01           H  
ATOM    371  HD3 ARG A  23      -2.821 -12.960  -3.813  1.00 86.01           H  
ATOM    372  NE  ARG A  23      -2.530 -11.746  -2.115  1.00 86.01           N  
ATOM    373  HE  ARG A  23      -2.929 -11.572  -1.204  1.00 86.01           H  
ATOM    374  NH1 ARG A  23      -1.438 -10.690  -3.846  1.00 86.01           N  
ATOM    375 HH11 ARG A  23      -1.250 -11.572  -4.302  1.00 86.01           H  
ATOM    376 HH12 ARG A  23      -1.358  -9.786  -4.288  1.00 86.01           H  
ATOM    377  NH2 ARG A  23      -2.127  -9.500  -2.155  1.00 86.01           N  
ATOM    378 HH21 ARG A  23      -2.154  -8.735  -2.814  1.00 86.01           H  
ATOM    379 HH22 ARG A  23      -2.701  -9.490  -1.324  1.00 86.01           H  
ATOM    380  CZ  ARG A  23      -2.018 -10.673  -2.686  1.00 86.01           C  
ATOM    381  N   PHE A  24      -7.701 -14.948  -3.288  1.00 88.60           N  
ATOM    382  H   PHE A  24      -7.587 -15.569  -4.076  1.00 88.60           H  
ATOM    383  CA  PHE A  24      -8.804 -13.999  -3.305  1.00 88.60           C  
ATOM    384  HA  PHE A  24      -8.776 -13.429  -2.377  1.00 88.60           H  
ATOM    385  C   PHE A  24     -10.179 -14.662  -3.372  1.00 88.60           C  
ATOM    386  CB  PHE A  24      -8.616 -12.999  -4.440  1.00 88.60           C  
ATOM    387  HB2 PHE A  24      -8.610 -13.534  -5.390  1.00 88.60           H  
ATOM    388  HB3 PHE A  24      -9.493 -12.353  -4.428  1.00 88.60           H  
ATOM    389  O   PHE A  24     -10.390 -15.618  -4.118  1.00 88.60           O  
ATOM    390  CG  PHE A  24      -7.384 -12.114  -4.346  1.00 88.60           C  
ATOM    391  CD1 PHE A  24      -7.422 -10.892  -3.655  1.00 88.60           C  
ATOM    392  HD1 PHE A  24      -8.295 -10.612  -3.085  1.00 88.60           H  
ATOM    393  CD2 PHE A  24      -6.192 -12.487  -4.986  1.00 88.60           C  
ATOM    394  HD2 PHE A  24      -6.122 -13.471  -5.426  1.00 88.60           H  
ATOM    395  CE1 PHE A  24      -6.317 -10.025  -3.698  1.00 88.60           C  
ATOM    396  HE1 PHE A  24      -6.344  -9.086  -3.165  1.00 88.60           H  
ATOM    397  CE2 PHE A  24      -5.098 -11.614  -5.066  1.00 88.60           C  
ATOM    398  HE2 PHE A  24      -4.195 -11.905  -5.581  1.00 88.60           H  
ATOM    399  CZ  PHE A  24      -5.168 -10.371  -4.424  1.00 88.60           C  
ATOM    400  HZ  PHE A  24      -4.329  -9.691  -4.450  1.00 88.60           H  
ATOM    401  N   VAL A  25     -11.131 -14.087  -2.640  1.00 87.47           N  
ATOM    402  H   VAL A  25     -10.864 -13.308  -2.056  1.00 87.47           H  
ATOM    403  CA  VAL A  25     -12.551 -14.471  -2.638  1.00 87.47           C  
ATOM    404  HA  VAL A  25     -12.723 -15.201  -3.429  1.00 87.47           H  
ATOM    405  C   VAL A  25     -13.430 -13.262  -2.947  1.00 87.47           C  
ATOM    406  CB  VAL A  25     -12.964 -15.136  -1.308  1.00 87.47           C  
ATOM    407  HB  VAL A  25     -14.012 -15.424  -1.384  1.00 87.47           H  
ATOM    408  O   VAL A  25     -13.017 -12.121  -2.728  1.00 87.47           O  
ATOM    409  CG1 VAL A  25     -12.154 -16.414  -1.057  1.00 87.47           C  
ATOM    410 HG11 VAL A  25     -11.098 -16.179  -0.926  1.00 87.47           H  
ATOM    411 HG12 VAL A  25     -12.269 -17.093  -1.902  1.00 87.47           H  
ATOM    412 HG13 VAL A  25     -12.518 -16.904  -0.155  1.00 87.47           H  
ATOM    413  CG2 VAL A  25     -12.819 -14.206  -0.098  1.00 87.47           C  
ATOM    414 HG21 VAL A  25     -13.075 -14.740   0.817  1.00 87.47           H  
ATOM    415 HG22 VAL A  25     -13.499 -13.361  -0.205  1.00 87.47           H  
ATOM    416 HG23 VAL A  25     -11.800 -13.827  -0.025  1.00 87.47           H  
ATOM    417  N   MET A  26     -14.644 -13.496  -3.453  1.00 86.86           N  
ATOM    418  H   MET A  26     -14.957 -14.448  -3.575  1.00 86.86           H  
ATOM    419  CA  MET A  26     -15.649 -12.435  -3.534  1.00 86.86           C  
ATOM    420  HA  MET A  26     -15.148 -11.496  -3.767  1.00 86.86           H  
ATOM    421  C   MET A  26     -16.375 -12.304  -2.205  1.00 86.86           C  
ATOM    422  CB  MET A  26     -16.693 -12.711  -4.617  1.00 86.86           C  
ATOM    423  HB2 MET A  26     -17.481 -13.353  -4.222  1.00 86.86           H  
ATOM    424  HB3 MET A  26     -16.250 -13.261  -5.447  1.00 86.86           H  
ATOM    425  O   MET A  26     -16.832 -13.300  -1.646  1.00 86.86           O  
ATOM    426  CG  MET A  26     -17.318 -11.412  -5.131  1.00 86.86           C  
ATOM    427  HG2 MET A  26     -17.914 -10.965  -4.336  1.00 86.86           H  
ATOM    428  HG3 MET A  26     -16.533 -10.708  -5.408  1.00 86.86           H  
ATOM    429  SD  MET A  26     -18.383 -11.715  -6.561  1.00 86.86           S  
ATOM    430  CE  MET A  26     -17.369 -11.017  -7.875  1.00 86.86           C  
ATOM    431  HE1 MET A  26     -16.306 -11.144  -7.668  1.00 86.86           H  
ATOM    432  HE2 MET A  26     -17.606  -9.954  -7.911  1.00 86.86           H  
ATOM    433  HE3 MET A  26     -17.639 -11.470  -8.829  1.00 86.86           H  
ATOM    434  N   VAL A  27     -16.555 -11.074  -1.749  1.00 88.57           N  
ATOM    435  H   VAL A  27     -16.131 -10.304  -2.246  1.00 88.57           H  
ATOM    436  CA  VAL A  27     -17.393 -10.758  -0.593  1.00 88.57           C  
ATOM    437  HA  VAL A  27     -18.003 -11.626  -0.343  1.00 88.57           H  
ATOM    438  C   VAL A  27     -18.345  -9.634  -0.952  1.00 88.57           C  
ATOM    439  CB  VAL A  27     -16.553 -10.423   0.651  1.00 88.57           C  
ATOM    440  HB  VAL A  27     -17.228 -10.250   1.489  1.00 88.57           H  
ATOM    441  O   VAL A  27     -18.070  -8.849  -1.861  1.00 88.57           O  
ATOM    442  CG1 VAL A  27     -15.642 -11.598   1.003  1.00 88.57           C  
ATOM    443 HG11 VAL A  27     -16.236 -12.476   1.256  1.00 88.57           H  
ATOM    444 HG12 VAL A  27     -15.025 -11.308   1.854  1.00 88.57           H  
ATOM    445 HG13 VAL A  27     -14.974 -11.823   0.171  1.00 88.57           H  
ATOM    446  CG2 VAL A  27     -15.676  -9.177   0.476  1.00 88.57           C  
ATOM    447 HG21 VAL A  27     -15.123  -8.994   1.398  1.00 88.57           H  
ATOM    448 HG22 VAL A  27     -16.303  -8.308   0.279  1.00 88.57           H  
ATOM    449 HG23 VAL A  27     -14.972  -9.314  -0.344  1.00 88.57           H  
ATOM    450  N   LYS A  28     -19.467  -9.548  -0.240  1.00 88.85           N  
ATOM    451  H   LYS A  28     -19.614 -10.201   0.516  1.00 88.85           H  
ATOM    452  CA  LYS A  28     -20.385  -8.419  -0.344  1.00 88.85           C  
ATOM    453  HA  LYS A  28     -20.070  -7.782  -1.170  1.00 88.85           H  
ATOM    454  C   LYS A  28     -20.300  -7.605   0.937  1.00 88.85           C  
ATOM    455  CB  LYS A  28     -21.803  -8.910  -0.655  1.00 88.85           C  
ATOM    456  HB2 LYS A  28     -22.261  -9.317   0.247  1.00 88.85           H  
ATOM    457  HB3 LYS A  28     -21.750  -9.698  -1.407  1.00 88.85           H  
ATOM    458  O   LYS A  28     -20.541  -8.132   2.017  1.00 88.85           O  
ATOM    459  CG  LYS A  28     -22.660  -7.769  -1.218  1.00 88.85           C  
ATOM    460  HG2 LYS A  28     -22.664  -6.930  -0.523  1.00 88.85           H  
ATOM    461  HG3 LYS A  28     -22.215  -7.434  -2.155  1.00 88.85           H  
ATOM    462  CD  LYS A  28     -24.108  -8.223  -1.458  1.00 88.85           C  
ATOM    463  HD2 LYS A  28     -24.736  -7.781  -0.685  1.00 88.85           H  
ATOM    464  HD3 LYS A  28     -24.189  -9.307  -1.380  1.00 88.85           H  
ATOM    465  CE  LYS A  28     -24.603  -7.787  -2.840  1.00 88.85           C  
ATOM    466  HE2 LYS A  28     -24.131  -8.408  -3.601  1.00 88.85           H  
ATOM    467  HE3 LYS A  28     -24.305  -6.752  -3.010  1.00 88.85           H  
ATOM    468  NZ  LYS A  28     -26.079  -7.879  -2.909  1.00 88.85           N  
ATOM    469  HZ1 LYS A  28     -26.475  -7.238  -2.236  1.00 88.85           H  
ATOM    470  HZ2 LYS A  28     -26.424  -8.796  -2.664  1.00 88.85           H  
ATOM    471  HZ3 LYS A  28     -26.440  -7.579  -3.803  1.00 88.85           H  
ATOM    472  N   VAL A  29     -19.954  -6.333   0.810  1.00 89.40           N  
ATOM    473  H   VAL A  29     -19.767  -5.981  -0.119  1.00 89.40           H  
ATOM    474  CA  VAL A  29     -19.908  -5.374   1.918  1.00 89.40           C  
ATOM    475  HA  VAL A  29     -20.327  -5.824   2.819  1.00 89.40           H  
ATOM    476  C   VAL A  29     -20.799  -4.207   1.503  1.00 89.40           C  
ATOM    477  CB  VAL A  29     -18.445  -4.971   2.218  1.00 89.40           C  
ATOM    478  HB  VAL A  29     -18.017  -4.494   1.337  1.00 89.40           H  
ATOM    479  O   VAL A  29     -20.724  -3.789   0.351  1.00 89.40           O  
ATOM    480  CG1 VAL A  29     -18.368  -4.004   3.401  1.00 89.40           C  
ATOM    481 HG11 VAL A  29     -17.330  -3.724   3.581  1.00 89.40           H  
ATOM    482 HG12 VAL A  29     -18.777  -4.465   4.300  1.00 89.40           H  
ATOM    483 HG13 VAL A  29     -18.927  -3.098   3.166  1.00 89.40           H  
ATOM    484  CG2 VAL A  29     -17.566  -6.183   2.554  1.00 89.40           C  
ATOM    485 HG21 VAL A  29     -17.498  -6.847   1.692  1.00 89.40           H  
ATOM    486 HG22 VAL A  29     -16.558  -5.851   2.803  1.00 89.40           H  
ATOM    487 HG23 VAL A  29     -17.986  -6.731   3.398  1.00 89.40           H  
ATOM    488  N   LEU A  30     -21.689  -3.702   2.363  1.00 88.71           N  
ATOM    489  H   LEU A  30     -21.723  -4.085   3.297  1.00 88.71           H  
ATOM    490  CA  LEU A  30     -22.614  -2.595   2.033  1.00 88.71           C  
ATOM    491  HA  LEU A  30     -23.459  -2.652   2.720  1.00 88.71           H  
ATOM    492  C   LEU A  30     -23.231  -2.699   0.613  1.00 88.71           C  
ATOM    493  CB  LEU A  30     -21.914  -1.236   2.257  1.00 88.71           C  
ATOM    494  HB2 LEU A  30     -22.627  -0.446   2.021  1.00 88.71           H  
ATOM    495  HB3 LEU A  30     -21.088  -1.157   1.549  1.00 88.71           H  
ATOM    496  O   LEU A  30     -23.132  -1.769  -0.188  1.00 88.71           O  
ATOM    497  CG  LEU A  30     -21.355  -0.963   3.662  1.00 88.71           C  
ATOM    498  HG  LEU A  30     -20.590  -1.700   3.906  1.00 88.71           H  
ATOM    499  CD1 LEU A  30     -20.718   0.427   3.674  1.00 88.71           C  
ATOM    500 HD11 LEU A  30     -21.461   1.188   3.435  1.00 88.71           H  
ATOM    501 HD12 LEU A  30     -20.311   0.634   4.663  1.00 88.71           H  
ATOM    502 HD13 LEU A  30     -19.904   0.469   2.950  1.00 88.71           H  
ATOM    503  CD2 LEU A  30     -22.444  -1.017   4.732  1.00 88.71           C  
ATOM    504 HD21 LEU A  30     -22.017  -0.745   5.698  1.00 88.71           H  
ATOM    505 HD22 LEU A  30     -22.847  -2.026   4.816  1.00 88.71           H  
ATOM    506 HD23 LEU A  30     -23.247  -0.321   4.492  1.00 88.71           H  
ATOM    507  N   GLU A  31     -23.779  -3.872   0.273  1.00 85.62           N  
ATOM    508  H   GLU A  31     -23.888  -4.558   1.006  1.00 85.62           H  
ATOM    509  CA  GLU A  31     -24.362  -4.205  -1.042  1.00 85.62           C  
ATOM    510  HA  GLU A  31     -24.626  -5.261  -0.986  1.00 85.62           H  
ATOM    511  C   GLU A  31     -23.427  -4.160  -2.264  1.00 85.62           C  
ATOM    512  CB  GLU A  31     -25.674  -3.426  -1.271  1.00 85.62           C  
ATOM    513  HB2 GLU A  31     -26.069  -3.667  -2.258  1.00 85.62           H  
ATOM    514  HB3 GLU A  31     -25.482  -2.354  -1.250  1.00 85.62           H  
ATOM    515  O   GLU A  31     -23.876  -4.291  -3.405  1.00 85.62           O  
ATOM    516  CG  GLU A  31     -26.755  -3.767  -0.237  1.00 85.62           C  
ATOM    517  HG2 GLU A  31     -26.455  -3.376   0.735  1.00 85.62           H  
ATOM    518  HG3 GLU A  31     -27.684  -3.275  -0.525  1.00 85.62           H  
ATOM    519  CD  GLU A  31     -26.982  -5.283  -0.153  1.00 85.62           C  
ATOM    520  OE1 GLU A  31     -26.969  -5.808   0.976  1.00 85.62           O  
ATOM    521  OE2 GLU A  31     -26.998  -5.954  -1.220  1.00 85.62           O  
ATOM    522  N   ARG A  32     -22.114  -4.067  -2.057  1.00 88.72           N  
ATOM    523  H   ARG A  32     -21.797  -3.960  -1.104  1.00 88.72           H  
ATOM    524  CA  ARG A  32     -21.110  -4.015  -3.121  1.00 88.72           C  
ATOM    525  HA  ARG A  32     -21.631  -3.974  -4.077  1.00 88.72           H  
ATOM    526  C   ARG A  32     -20.220  -5.246  -3.124  1.00 88.72           C  
ATOM    527  CB  ARG A  32     -20.308  -2.728  -2.958  1.00 88.72           C  
ATOM    528  HB2 ARG A  32     -19.603  -2.826  -2.132  1.00 88.72           H  
ATOM    529  HB3 ARG A  32     -21.014  -1.931  -2.724  1.00 88.72           H  
ATOM    530  O   ARG A  32     -19.684  -5.634  -2.090  1.00 88.72           O  
ATOM    531  CG  ARG A  32     -19.558  -2.374  -4.244  1.00 88.72           C  
ATOM    532  HG2 ARG A  32     -18.684  -3.012  -4.372  1.00 88.72           H  
ATOM    533  HG3 ARG A  32     -20.230  -2.513  -5.091  1.00 88.72           H  
ATOM    534  CD  ARG A  32     -19.138  -0.907  -4.179  1.00 88.72           C  
ATOM    535  HD2 ARG A  32     -18.163  -0.824  -3.697  1.00 88.72           H  
ATOM    536  HD3 ARG A  32     -19.847  -0.359  -3.559  1.00 88.72           H  
ATOM    537  NE  ARG A  32     -19.178  -0.276  -5.508  1.00 88.72           N  
ATOM    538  HE  ARG A  32     -20.087  -0.013  -5.863  1.00 88.72           H  
ATOM    539  NH1 ARG A  32     -16.948  -0.208  -5.853  1.00 88.72           N  
ATOM    540 HH11 ARG A  32     -16.184   0.357  -6.196  1.00 88.72           H  
ATOM    541 HH12 ARG A  32     -16.811  -0.809  -5.053  1.00 88.72           H  
ATOM    542  NH2 ARG A  32     -18.285   0.953  -7.194  1.00 88.72           N  
ATOM    543 HH21 ARG A  32     -19.193   1.325  -7.432  1.00 88.72           H  
ATOM    544 HH22 ARG A  32     -17.496   1.507  -7.495  1.00 88.72           H  
ATOM    545  CZ  ARG A  32     -18.139   0.148  -6.188  1.00 88.72           C  
ATOM    546  N   ASN A  33     -20.034  -5.830  -4.306  1.00 88.97           N  
ATOM    547  H   ASN A  33     -20.513  -5.453  -5.111  1.00 88.97           H  
ATOM    548  CA  ASN A  33     -19.089  -6.924  -4.497  1.00 88.97           C  
ATOM    549  HA  ASN A  33     -19.225  -7.644  -3.690  1.00 88.97           H  
ATOM    550  C   ASN A  33     -17.657  -6.397  -4.429  1.00 88.97           C  
ATOM    551  CB  ASN A  33     -19.354  -7.640  -5.828  1.00 88.97           C  
ATOM    552  HB2 ASN A  33     -18.570  -8.378  -6.000  1.00 88.97           H  
ATOM    553  HB3 ASN A  33     -19.325  -6.916  -6.642  1.00 88.97           H  
ATOM    554  O   ASN A  33     -17.310  -5.417  -5.091  1.00 88.97           O  
ATOM    555  CG  ASN A  33     -20.678  -8.379  -5.843  1.00 88.97           C  
ATOM    556  ND2 ASN A  33     -21.277  -8.532  -7.000  1.00 88.97           N  
ATOM    557 HD21 ASN A  33     -22.130  -9.071  -6.988  1.00 88.97           H  
ATOM    558 HD22 ASN A  33     -20.846  -8.213  -7.856  1.00 88.97           H  
ATOM    559  OD1 ASN A  33     -21.201  -8.817  -4.833  1.00 88.97           O  
ATOM    560  N   MET A  34     -16.828  -7.083  -3.656  1.00 90.36           N  
ATOM    561  H   MET A  34     -17.203  -7.845  -3.110  1.00 90.36           H  
ATOM    562  CA  MET A  34     -15.432  -6.749  -3.443  1.00 90.36           C  
ATOM    563  HA  MET A  34     -15.101  -6.039  -4.201  1.00 90.36           H  
ATOM    564  C   MET A  34     -14.568  -7.992  -3.546  1.00 90.36           C  
ATOM    565  CB  MET A  34     -15.242  -6.112  -2.067  1.00 90.36           C  
ATOM    566  HB2 MET A  34     -14.178  -5.916  -1.935  1.00 90.36           H  
ATOM    567  HB3 MET A  34     -15.559  -6.809  -1.291  1.00 90.36           H  
ATOM    568  O   MET A  34     -14.990  -9.096  -3.199  1.00 90.36           O  
ATOM    569  CG  MET A  34     -16.032  -4.812  -1.916  1.00 90.36           C  
ATOM    570  HG2 MET A  34     -17.097  -5.044  -1.894  1.00 90.36           H  
ATOM    571  HG3 MET A  34     -15.838  -4.168  -2.774  1.00 90.36           H  
ATOM    572  SD  MET A  34     -15.625  -3.912  -0.407  1.00 90.36           S  
ATOM    573  CE  MET A  34     -13.941  -3.419  -0.828  1.00 90.36           C  
ATOM    574  HE1 MET A  34     -13.565  -2.714  -0.087  1.00 90.36           H  
ATOM    575  HE2 MET A  34     -13.939  -2.960  -1.817  1.00 90.36           H  
ATOM    576  HE3 MET A  34     -13.291  -4.293  -0.878  1.00 90.36           H  
ATOM    577  N   LEU A  35     -13.336  -7.789  -3.998  1.00 91.36           N  
ATOM    578  H   LEU A  35     -13.043  -6.846  -4.209  1.00 91.36           H  
ATOM    579  CA  LEU A  35     -12.303  -8.797  -3.876  1.00 91.36           C  
ATOM    580  HA  LEU A  35     -12.756  -9.781  -3.994  1.00 91.36           H  
ATOM    581  C   LEU A  35     -11.710  -8.694  -2.468  1.00 91.36           C  
ATOM    582  CB  LEU A  35     -11.271  -8.570  -4.992  1.00 91.36           C  
ATOM    583  HB2 LEU A  35     -11.781  -8.309  -5.919  1.00 91.36           H  
ATOM    584  HB3 LEU A  35     -10.636  -7.727  -4.717  1.00 91.36           H  
ATOM    585  O   LEU A  35     -11.312  -7.604  -2.053  1.00 91.36           O  
ATOM    586  CG  LEU A  35     -10.396  -9.800  -5.250  1.00 91.36           C  
ATOM    587  HG  LEU A  35     -10.018 -10.165  -4.296  1.00 91.36           H  
ATOM    588  CD1 LEU A  35     -11.197 -10.911  -5.940  1.00 91.36           C  
ATOM    589 HD11 LEU A  35     -10.530 -11.694  -6.300  1.00 91.36           H  
ATOM    590 HD12 LEU A  35     -11.736 -10.502  -6.795  1.00 91.36           H  
ATOM    591 HD13 LEU A  35     -11.907 -11.353  -5.242  1.00 91.36           H  
ATOM    592  CD2 LEU A  35      -9.218  -9.429  -6.151  1.00 91.36           C  
ATOM    593 HD21 LEU A  35      -9.592  -9.096  -7.119  1.00 91.36           H  
ATOM    594 HD22 LEU A  35      -8.639  -8.627  -5.693  1.00 91.36           H  
ATOM    595 HD23 LEU A  35      -8.570 -10.295  -6.284  1.00 91.36           H  
ATOM    596  N   CYS A  36     -11.649  -9.809  -1.748  1.00 92.25           N  
ATOM    597  H   CYS A  36     -12.049 -10.660  -2.116  1.00 92.25           H  
ATOM    598  CA  CYS A  36     -10.912  -9.883  -0.498  1.00 92.25           C  
ATOM    599  HA  CYS A  36     -10.527  -8.891  -0.263  1.00 92.25           H  
ATOM    600  C   CYS A  36      -9.716 -10.820  -0.610  1.00 92.25           C  
ATOM    601  CB  CYS A  36     -11.794 -10.287   0.675  1.00 92.25           C  
ATOM    602  HB2 CYS A  36     -12.202 -11.286   0.521  1.00 92.25           H  
ATOM    603  HB3 CYS A  36     -12.604  -9.567   0.796  1.00 92.25           H  
ATOM    604  O   CYS A  36      -9.863 -11.963  -1.035  1.00 92.25           O  
ATOM    605  SG  CYS A  36     -10.727 -10.265   2.133  1.00 92.25           S  
ATOM    606  N   ASP A  37      -8.555 -10.342  -0.181  1.00 91.89           N  
ATOM    607  H   ASP A  37      -8.552  -9.406   0.201  1.00 91.89           H  
ATOM    608  CA  ASP A  37      -7.355 -11.135   0.037  1.00 91.89           C  
ATOM    609  HA  ASP A  37      -7.248 -11.865  -0.765  1.00 91.89           H  
ATOM    610  C   ASP A  37      -7.418 -11.865   1.385  1.00 91.89           C  
ATOM    611  CB  ASP A  37      -6.166 -10.191  -0.022  1.00 91.89           C  
ATOM    612  HB2 ASP A  37      -6.201  -9.628  -0.955  1.00 91.89           H  
ATOM    613  HB3 ASP A  37      -6.260  -9.479   0.798  1.00 91.89           H  
ATOM    614  O   ASP A  37      -7.473 -11.260   2.464  1.00 91.89           O  
ATOM    615  CG  ASP A  37      -4.807 -10.857   0.100  1.00 91.89           C  
ATOM    616  OD1 ASP A  37      -4.680 -12.044   0.480  1.00 91.89           O  
ATOM    617  OD2 ASP A  37      -3.841 -10.153  -0.245  1.00 91.89           O  
ATOM    618  N   THR A  38      -7.408 -13.191   1.316  1.00 90.34           N  
ATOM    619  H   THR A  38      -7.341 -13.622   0.406  1.00 90.34           H  
ATOM    620  CA  THR A  38      -7.526 -14.079   2.472  1.00 90.34           C  
ATOM    621  HA  THR A  38      -8.009 -13.538   3.286  1.00 90.34           H  
ATOM    622  C   THR A  38      -6.184 -14.559   3.011  1.00 90.34           C  
ATOM    623  CB  THR A  38      -8.412 -15.292   2.146  1.00 90.34           C  
ATOM    624  HB  THR A  38      -8.495 -15.927   3.028  1.00 90.34           H  
ATOM    625  O   THR A  38      -6.188 -15.268   4.012  1.00 90.34           O  
ATOM    626  CG2 THR A  38      -9.815 -14.867   1.732  1.00 90.34           C  
ATOM    627 HG21 THR A  38     -10.250 -14.241   2.511  1.00 90.34           H  
ATOM    628 HG22 THR A  38     -10.437 -15.753   1.602  1.00 90.34           H  
ATOM    629 HG23 THR A  38      -9.771 -14.315   0.793  1.00 90.34           H  
ATOM    630  OG1 THR A  38      -7.879 -16.048   1.084  1.00 90.34           O  
ATOM    631  HG1 THR A  38      -7.149 -16.569   1.428  1.00 90.34           H  
ATOM    632  N   LEU A  39      -5.056 -14.227   2.371  1.00 89.87           N  
ATOM    633  H   LEU A  39      -5.107 -13.570   1.606  1.00 89.87           H  
ATOM    634  CA  LEU A  39      -3.753 -14.813   2.709  1.00 89.87           C  
ATOM    635  HA  LEU A  39      -3.860 -15.481   3.564  1.00 89.87           H  
ATOM    636  C   LEU A  39      -2.706 -13.787   3.144  1.00 89.87           C  
ATOM    637  CB  LEU A  39      -3.225 -15.646   1.525  1.00 89.87           C  
ATOM    638  HB2 LEU A  39      -3.095 -14.983   0.670  1.00 89.87           H  
ATOM    639  HB3 LEU A  39      -2.241 -16.029   1.797  1.00 89.87           H  
ATOM    640  O   LEU A  39      -1.948 -14.069   4.070  1.00 89.87           O  
ATOM    641  CG  LEU A  39      -4.104 -16.839   1.105  1.00 89.87           C  
ATOM    642  HG  LEU A  39      -5.075 -16.474   0.769  1.00 89.87           H  
ATOM    643  CD1 LEU A  39      -3.435 -17.580  -0.057  1.00 89.87           C  
ATOM    644 HD11 LEU A  39      -2.508 -18.041   0.284  1.00 89.87           H  
ATOM    645 HD12 LEU A  39      -4.109 -18.350  -0.430  1.00 89.87           H  
ATOM    646 HD13 LEU A  39      -3.208 -16.880  -0.861  1.00 89.87           H  
ATOM    647  CD2 LEU A  39      -4.320 -17.851   2.231  1.00 89.87           C  
ATOM    648 HD21 LEU A  39      -4.884 -18.705   1.859  1.00 89.87           H  
ATOM    649 HD22 LEU A  39      -3.360 -18.191   2.621  1.00 89.87           H  
ATOM    650 HD23 LEU A  39      -4.888 -17.396   3.043  1.00 89.87           H  
ATOM    651  N   SER A  40      -2.621 -12.621   2.500  1.00 90.72           N  
ATOM    652  H   SER A  40      -3.280 -12.396   1.769  1.00 90.72           H  
ATOM    653  CA  SER A  40      -1.553 -11.667   2.821  1.00 90.72           C  
ATOM    654  HA  SER A  40      -0.602 -12.198   2.806  1.00 90.72           H  
ATOM    655  C   SER A  40      -1.721 -11.069   4.217  1.00 90.72           C  
ATOM    656  CB  SER A  40      -1.478 -10.546   1.797  1.00 90.72           C  
ATOM    657  HB2 SER A  40      -0.736  -9.833   2.156  1.00 90.72           H  
ATOM    658  HB3 SER A  40      -2.443 -10.043   1.722  1.00 90.72           H  
ATOM    659  O   SER A  40      -2.814 -10.636   4.567  1.00 90.72           O  
ATOM    660  OG  SER A  40      -1.057 -11.051   0.540  1.00 90.72           O  
ATOM    661  HG  SER A  40      -0.216 -11.493   0.680  1.00 90.72           H  
ATOM    662  N   ASP A  41      -0.643 -11.039   5.010  1.00 91.39           N  
ATOM    663  H   ASP A  41       0.241 -11.363   4.643  1.00 91.39           H  
ATOM    664  CA  ASP A  41      -0.632 -10.517   6.389  1.00 91.39           C  
ATOM    665  HA  ASP A  41       0.272 -10.889   6.871  1.00 91.39           H  
ATOM    666  C   ASP A  41      -1.814 -11.046   7.237  1.00 91.39           C  
ATOM    667  CB  ASP A  41      -0.495  -8.984   6.355  1.00 91.39           C  
ATOM    668  HB2 ASP A  41       0.361  -8.720   5.735  1.00 91.39           H  
ATOM    669  HB3 ASP A  41      -1.381  -8.549   5.892  1.00 91.39           H  
ATOM    670  O   ASP A  41      -2.578 -10.287   7.826  1.00 91.39           O  
ATOM    671  CG  ASP A  41      -0.293  -8.375   7.747  1.00 91.39           C  
ATOM    672  OD1 ASP A  41       0.807  -8.487   8.325  1.00 91.39           O  
ATOM    673  OD2 ASP A  41      -1.219  -7.719   8.272  1.00 91.39           O  
ATOM    674  N   GLY A  42      -2.054 -12.363   7.221  1.00 90.07           N  
ATOM    675  H   GLY A  42      -1.453 -12.950   6.660  1.00 90.07           H  
ATOM    676  CA  GLY A  42      -3.167 -12.995   7.953  1.00 90.07           C  
ATOM    677  HA2 GLY A  42      -3.213 -12.577   8.959  1.00 90.07           H  
ATOM    678  HA3 GLY A  42      -2.967 -14.063   8.039  1.00 90.07           H  
ATOM    679  C   GLY A  42      -4.553 -12.827   7.310  1.00 90.07           C  
ATOM    680  O   GLY A  42      -5.552 -13.313   7.844  1.00 90.07           O  
ATOM    681  N   GLY A  43      -4.624 -12.174   6.149  1.00 91.46           N  
ATOM    682  H   GLY A  43      -3.781 -11.739   5.803  1.00 91.46           H  
ATOM    683  CA  GLY A  43      -5.832 -12.019   5.351  1.00 91.46           C  
ATOM    684  HA2 GLY A  43      -5.555 -11.700   4.347  1.00 91.46           H  
ATOM    685  HA3 GLY A  43      -6.325 -12.989   5.278  1.00 91.46           H  
ATOM    686  C   GLY A  43      -6.839 -11.020   5.918  1.00 91.46           C  
ATOM    687  O   GLY A  43      -6.589 -10.279   6.873  1.00 91.46           O  
ATOM    688  N   GLY A  44      -8.020 -11.003   5.303  1.00 92.24           N  
ATOM    689  H   GLY A  44      -8.099 -11.498   4.426  1.00 92.24           H  
ATOM    690  CA  GLY A  44      -9.090 -10.088   5.687  1.00 92.24           C  
ATOM    691  HA2 GLY A  44      -9.040  -9.894   6.758  1.00 92.24           H  
ATOM    692  HA3 GLY A  44     -10.050 -10.561   5.483  1.00 92.24           H  
ATOM    693  C   GLY A  44      -9.033  -8.735   4.976  1.00 92.24           C  
ATOM    694  O   GLY A  44      -9.696  -7.810   5.433  1.00 92.24           O  
ATOM    695  N   TRP A  45      -8.241  -8.601   3.907  1.00 95.37           N  
ATOM    696  H   TRP A  45      -7.768  -9.414   3.540  1.00 95.37           H  
ATOM    697  CA  TRP A  45      -8.020  -7.319   3.240  1.00 95.37           C  
ATOM    698  HA  TRP A  45      -8.201  -6.514   3.952  1.00 95.37           H  
ATOM    699  C   TRP A  45      -8.962  -7.106   2.063  1.00 95.37           C  
ATOM    700  CB  TRP A  45      -6.571  -7.186   2.790  1.00 95.37           C  
ATOM    701  HB2 TRP A  45      -6.342  -7.917   2.014  1.00 95.37           H  
ATOM    702  HB3 TRP A  45      -6.462  -6.197   2.345  1.00 95.37           H  
ATOM    703  O   TRP A  45      -8.905  -7.818   1.063  1.00 95.37           O  
ATOM    704  CG  TRP A  45      -5.545  -7.278   3.853  1.00 95.37           C  
ATOM    705  CD1 TRP A  45      -4.835  -8.370   4.208  1.00 95.37           C  
ATOM    706  HD1 TRP A  45      -4.920  -9.348   3.758  1.00 95.37           H  
ATOM    707  CD2 TRP A  45      -5.074  -6.194   4.691  1.00 95.37           C  
ATOM    708  CE2 TRP A  45      -4.057  -6.696   5.548  1.00 95.37           C  
ATOM    709  CE3 TRP A  45      -5.394  -4.826   4.781  1.00 95.37           C  
ATOM    710  HE3 TRP A  45      -6.140  -4.414   4.117  1.00 95.37           H  
ATOM    711  NE1 TRP A  45      -3.964  -8.033   5.224  1.00 95.37           N  
ATOM    712  HE1 TRP A  45      -3.323  -8.694   5.637  1.00 95.37           H  
ATOM    713  CH2 TRP A  45      -3.745  -4.515   6.550  1.00 95.37           C  
ATOM    714  HH2 TRP A  45      -3.226  -3.869   7.242  1.00 95.37           H  
ATOM    715  CZ2 TRP A  45      -3.390  -5.868   6.456  1.00 95.37           C  
ATOM    716  HZ2 TRP A  45      -2.595  -6.262   7.074  1.00 95.37           H  
ATOM    717  CZ3 TRP A  45      -4.738  -3.994   5.703  1.00 95.37           C  
ATOM    718  HZ3 TRP A  45      -4.975  -2.941   5.748  1.00 95.37           H  
ATOM    719  N   LEU A  46      -9.787  -6.073   2.157  1.00 95.37           N  
ATOM    720  H   LEU A  46      -9.731  -5.490   2.980  1.00 95.37           H  
ATOM    721  CA  LEU A  46     -10.661  -5.612   1.092  1.00 95.37           C  
ATOM    722  HA  LEU A  46     -11.114  -6.465   0.586  1.00 95.37           H  
ATOM    723  C   LEU A  46      -9.849  -4.820   0.062  1.00 95.37           C  
ATOM    724  CB  LEU A  46     -11.756  -4.747   1.733  1.00 95.37           C  
ATOM    725  HB2 LEU A  46     -12.359  -4.312   0.936  1.00 95.37           H  
ATOM    726  HB3 LEU A  46     -11.290  -3.912   2.256  1.00 95.37           H  
ATOM    727  O   LEU A  46      -9.256  -3.795   0.393  1.00 95.37           O  
ATOM    728  CG  LEU A  46     -12.696  -5.473   2.711  1.00 95.37           C  
ATOM    729  HG  LEU A  46     -12.126  -5.830   3.569  1.00 95.37           H  
ATOM    730  CD1 LEU A  46     -13.753  -4.489   3.211  1.00 95.37           C  
ATOM    731 HD11 LEU A  46     -14.377  -4.147   2.386  1.00 95.37           H  
ATOM    732 HD12 LEU A  46     -14.379  -4.972   3.962  1.00 95.37           H  
ATOM    733 HD13 LEU A  46     -13.264  -3.630   3.670  1.00 95.37           H  
ATOM    734  CD2 LEU A  46     -13.410  -6.664   2.065  1.00 95.37           C  
ATOM    735 HD21 LEU A  46     -12.685  -7.441   1.823  1.00 95.37           H  
ATOM    736 HD22 LEU A  46     -13.931  -6.345   1.162  1.00 95.37           H  
ATOM    737 HD23 LEU A  46     -14.132  -7.080   2.768  1.00 95.37           H  
ATOM    738  N   VAL A  47      -9.813  -5.277  -1.188  1.00 95.59           N  
ATOM    739  H   VAL A  47     -10.321  -6.121  -1.411  1.00 95.59           H  
ATOM    740  CA  VAL A  47      -9.023  -4.637  -2.249  1.00 95.59           C  
ATOM    741  HA  VAL A  47      -8.044  -4.377  -1.846  1.00 95.59           H  
ATOM    742  C   VAL A  47      -9.708  -3.348  -2.704  1.00 95.59           C  
ATOM    743  CB  VAL A  47      -8.794  -5.598  -3.428  1.00 95.59           C  
ATOM    744  HB  VAL A  47      -9.759  -5.864  -3.858  1.00 95.59           H  
ATOM    745  O   VAL A  47     -10.844  -3.380  -3.183  1.00 95.59           O  
ATOM    746  CG1 VAL A  47      -7.936  -4.961  -4.529  1.00 95.59           C  
ATOM    747 HG11 VAL A  47      -8.446  -4.099  -4.958  1.00 95.59           H  
ATOM    748 HG12 VAL A  47      -7.763  -5.685  -5.324  1.00 95.59           H  
ATOM    749 HG13 VAL A  47      -6.977  -4.642  -4.119  1.00 95.59           H  
ATOM    750  CG2 VAL A  47      -8.083  -6.882  -2.978  1.00 95.59           C  
ATOM    751 HG21 VAL A  47      -7.116  -6.638  -2.538  1.00 95.59           H  
ATOM    752 HG22 VAL A  47      -8.679  -7.415  -2.238  1.00 95.59           H  
ATOM    753 HG23 VAL A  47      -7.933  -7.537  -3.837  1.00 95.59           H  
ATOM    754  N   MET A  48      -9.011  -2.214  -2.581  1.00 96.66           N  
ATOM    755  H   MET A  48      -8.075  -2.270  -2.207  1.00 96.66           H  
ATOM    756  CA  MET A  48      -9.487  -0.913  -3.069  1.00 96.66           C  
ATOM    757  HA  MET A  48     -10.567  -0.982  -3.204  1.00 96.66           H  
ATOM    758  C   MET A  48      -8.891  -0.514  -4.417  1.00 96.66           C  
ATOM    759  CB  MET A  48      -9.260   0.206  -2.048  1.00 96.66           C  
ATOM    760  HB2 MET A  48      -9.778   1.094  -2.410  1.00 96.66           H  
ATOM    761  HB3 MET A  48      -9.715  -0.075  -1.098  1.00 96.66           H  
ATOM    762  O   MET A  48      -9.533   0.197  -5.186  1.00 96.66           O  
ATOM    763  CG  MET A  48      -7.793   0.551  -1.788  1.00 96.66           C  
ATOM    764  HG2 MET A  48      -7.292   0.788  -2.726  1.00 96.66           H  
ATOM    765  HG3 MET A  48      -7.316  -0.315  -1.330  1.00 96.66           H  
ATOM    766  SD  MET A  48      -7.557   1.939  -0.662  1.00 96.66           S  
ATOM    767  CE  MET A  48      -8.066   3.315  -1.724  1.00 96.66           C  
ATOM    768  HE1 MET A  48      -9.055   3.134  -2.145  1.00 96.66           H  
ATOM    769  HE2 MET A  48      -8.108   4.218  -1.114  1.00 96.66           H  
ATOM    770  HE3 MET A  48      -7.345   3.446  -2.530  1.00 96.66           H  
ATOM    771  N   GLN A  49      -7.671  -0.958  -4.703  1.00 96.26           N  
ATOM    772  H   GLN A  49      -7.188  -1.530  -4.024  1.00 96.26           H  
ATOM    773  CA  GLN A  49      -6.970  -0.680  -5.947  1.00 96.26           C  
ATOM    774  HA  GLN A  49      -7.705  -0.480  -6.726  1.00 96.26           H  
ATOM    775  C   GLN A  49      -6.157  -1.901  -6.345  1.00 96.26           C  
ATOM    776  CB  GLN A  49      -6.089   0.564  -5.777  1.00 96.26           C  
ATOM    777  HB2 GLN A  49      -6.713   1.369  -5.389  1.00 96.26           H  
ATOM    778  HB3 GLN A  49      -5.304   0.367  -5.047  1.00 96.26           H  
ATOM    779  O   GLN A  49      -5.583  -2.579  -5.489  1.00 96.26           O  
ATOM    780  CG  GLN A  49      -5.444   1.048  -7.081  1.00 96.26           C  
ATOM    781  HG2 GLN A  49      -6.091   0.835  -7.932  1.00 96.26           H  
ATOM    782  HG3 GLN A  49      -5.335   2.130  -7.011  1.00 96.26           H  
ATOM    783  CD  GLN A  49      -4.049   0.512  -7.360  1.00 96.26           C  
ATOM    784  NE2 GLN A  49      -3.349   1.186  -8.238  1.00 96.26           N  
ATOM    785 HE21 GLN A  49      -3.682   2.094  -8.530  1.00 96.26           H  
ATOM    786 HE22 GLN A  49      -2.372   0.956  -8.343  1.00 96.26           H  
ATOM    787  OE1 GLN A  49      -3.576  -0.472  -6.815  1.00 96.26           O  
ATOM    788  N   ARG A  50      -6.116  -2.183  -7.646  1.00 92.20           N  
ATOM    789  H   ARG A  50      -6.653  -1.608  -8.280  1.00 92.20           H  
ATOM    790  CA  ARG A  50      -5.334  -3.288  -8.193  1.00 92.20           C  
ATOM    791  HA  ARG A  50      -4.472  -3.456  -7.548  1.00 92.20           H  
ATOM    792  C   ARG A  50      -4.821  -2.962  -9.582  1.00 92.20           C  
ATOM    793  CB  ARG A  50      -6.223  -4.533  -8.184  1.00 92.20           C  
ATOM    794  HB2 ARG A  50      -6.575  -4.675  -7.162  1.00 92.20           H  
ATOM    795  HB3 ARG A  50      -7.091  -4.375  -8.824  1.00 92.20           H  
ATOM    796  O   ARG A  50      -5.607  -2.507 -10.412  1.00 92.20           O  
ATOM    797  CG  ARG A  50      -5.491  -5.800  -8.633  1.00 92.20           C  
ATOM    798  HG2 ARG A  50      -4.495  -5.838  -8.193  1.00 92.20           H  
ATOM    799  HG3 ARG A  50      -5.397  -5.809  -9.719  1.00 92.20           H  
ATOM    800  CD  ARG A  50      -6.311  -7.004  -8.169  1.00 92.20           C  
ATOM    801  HD2 ARG A  50      -6.497  -6.919  -7.098  1.00 92.20           H  
ATOM    802  HD3 ARG A  50      -7.268  -6.983  -8.691  1.00 92.20           H  
ATOM    803  NE  ARG A  50      -5.590  -8.258  -8.412  1.00 92.20           N  
ATOM    804  HE  ARG A  50      -4.666  -8.304  -8.007  1.00 92.20           H  
ATOM    805  NH1 ARG A  50      -7.378  -9.512  -9.107  1.00 92.20           N  
ATOM    806 HH11 ARG A  50      -7.763 -10.209  -9.728  1.00 92.20           H  
ATOM    807 HH12 ARG A  50      -7.997  -8.815  -8.718  1.00 92.20           H  
ATOM    808  NH2 ARG A  50      -5.309 -10.204  -9.539  1.00 92.20           N  
ATOM    809 HH21 ARG A  50      -4.377  -9.872  -9.745  1.00 92.20           H  
ATOM    810 HH22 ARG A  50      -5.763 -10.885 -10.131  1.00 92.20           H  
ATOM    811  CZ  ARG A  50      -6.096  -9.323  -8.995  1.00 92.20           C  
ATOM    812  N   ARG A  51      -3.538  -3.246  -9.818  1.00 90.43           N  
ATOM    813  H   ARG A  51      -2.989  -3.527  -9.017  1.00 90.43           H  
ATOM    814  CA  ARG A  51      -2.822  -3.119 -11.097  1.00 90.43           C  
ATOM    815  HA  ARG A  51      -3.534  -2.955 -11.906  1.00 90.43           H  
ATOM    816  C   ARG A  51      -2.044  -4.382 -11.407  1.00 90.43           C  
ATOM    817  CB  ARG A  51      -1.823  -1.957 -11.063  1.00 90.43           C  
ATOM    818  HB2 ARG A  51      -1.406  -1.828 -12.062  1.00 90.43           H  
ATOM    819  HB3 ARG A  51      -1.008  -2.199 -10.381  1.00 90.43           H  
ATOM    820  O   ARG A  51      -1.279  -4.854 -10.565  1.00 90.43           O  
ATOM    821  CG  ARG A  51      -2.435  -0.647 -10.604  1.00 90.43           C  
ATOM    822  HG2 ARG A  51      -2.805  -0.796  -9.590  1.00 90.43           H  
ATOM    823  HG3 ARG A  51      -1.641   0.100 -10.574  1.00 90.43           H  
ATOM    824  CD  ARG A  51      -3.580  -0.168 -11.500  1.00 90.43           C  
ATOM    825  HD2 ARG A  51      -3.993   0.740 -11.060  1.00 90.43           H  
ATOM    826  HD3 ARG A  51      -4.378  -0.910 -11.535  1.00 90.43           H  
ATOM    827  NE  ARG A  51      -3.143   0.090 -12.877  1.00 90.43           N  
ATOM    828  HE  ARG A  51      -3.383  -0.593 -13.580  1.00 90.43           H  
ATOM    829  NH1 ARG A  51      -2.174   2.058 -12.332  1.00 90.43           N  
ATOM    830 HH11 ARG A  51      -1.522   2.778 -12.610  1.00 90.43           H  
ATOM    831 HH12 ARG A  51      -2.253   1.838 -11.350  1.00 90.43           H  
ATOM    832  NH2 ARG A  51      -2.107   1.400 -14.438  1.00 90.43           N  
ATOM    833 HH21 ARG A  51      -1.514   2.206 -14.578  1.00 90.43           H  
ATOM    834 HH22 ARG A  51      -2.312   0.715 -15.151  1.00 90.43           H  
ATOM    835  CZ  ARG A  51      -2.492   1.177 -13.220  1.00 90.43           C  
ATOM    836  N   LEU A  52      -2.203  -4.910 -12.612  1.00 83.55           N  
ATOM    837  H   LEU A  52      -2.902  -4.496 -13.212  1.00 83.55           H  
ATOM    838  CA  LEU A  52      -1.586  -6.143 -13.087  1.00 83.55           C  
ATOM    839  HA  LEU A  52      -0.862  -6.503 -12.356  1.00 83.55           H  
ATOM    840  C   LEU A  52      -0.841  -5.874 -14.400  1.00 83.55           C  
ATOM    841  CB  LEU A  52      -2.685  -7.211 -13.289  1.00 83.55           C  
ATOM    842  HB2 LEU A  52      -2.215  -8.148 -13.588  1.00 83.55           H  
ATOM    843  HB3 LEU A  52      -3.315  -6.882 -14.115  1.00 83.55           H  
ATOM    844  O   LEU A  52      -1.409  -5.313 -15.330  1.00 83.55           O  
ATOM    845  CG  LEU A  52      -3.601  -7.466 -12.076  1.00 83.55           C  
ATOM    846  HG  LEU A  52      -4.080  -6.538 -11.765  1.00 83.55           H  
ATOM    847  CD1 LEU A  52      -4.702  -8.459 -12.454  1.00 83.55           C  
ATOM    848 HD11 LEU A  52      -5.447  -8.503 -11.660  1.00 83.55           H  
ATOM    849 HD12 LEU A  52      -5.197  -8.095 -13.354  1.00 83.55           H  
ATOM    850 HD13 LEU A  52      -4.283  -9.443 -12.664  1.00 83.55           H  
ATOM    851  CD2 LEU A  52      -2.826  -8.044 -10.889  1.00 83.55           C  
ATOM    852 HD21 LEU A  52      -3.491  -8.107 -10.028  1.00 83.55           H  
ATOM    853 HD22 LEU A  52      -2.016  -7.366 -10.619  1.00 83.55           H  
ATOM    854 HD23 LEU A  52      -2.411  -9.017 -11.153  1.00 83.55           H  
ATOM    855  N   THR A  53       0.415  -6.319 -14.513  1.00 72.20           N  
ATOM    856  H   THR A  53       0.890  -6.670 -13.693  1.00 72.20           H  
ATOM    857  CA  THR A  53       1.225  -6.177 -15.747  1.00 72.20           C  
ATOM    858  HA  THR A  53       1.319  -5.121 -15.999  1.00 72.20           H  
ATOM    859  C   THR A  53       0.596  -6.894 -16.936  1.00 72.20           C  
ATOM    860  CB  THR A  53       2.628  -6.804 -15.610  1.00 72.20           C  
ATOM    861  HB  THR A  53       2.641  -7.776 -16.103  1.00 72.20           H  
ATOM    862  O   THR A  53       0.648  -6.424 -18.065  1.00 72.20           O  
ATOM    863  CG2 THR A  53       3.720  -5.960 -16.243  1.00 72.20           C  
ATOM    864 HG21 THR A  53       3.768  -4.990 -15.749  1.00 72.20           H  
ATOM    865 HG22 THR A  53       4.681  -6.464 -16.137  1.00 72.20           H  
ATOM    866 HG23 THR A  53       3.510  -5.814 -17.302  1.00 72.20           H  
ATOM    867  OG1 THR A  53       2.966  -7.044 -14.278  1.00 72.20           O  
ATOM    868  HG1 THR A  53       2.864  -6.220 -13.796  1.00 72.20           H  
ATOM    869  N   SER A  54       0.023  -8.071 -16.681  1.00 58.31           N  
ATOM    870  H   SER A  54      -0.032  -8.368 -15.718  1.00 58.31           H  
ATOM    871  CA  SER A  54      -0.590  -8.943 -17.680  1.00 58.31           C  
ATOM    872  HA  SER A  54      -0.438  -8.523 -18.674  1.00 58.31           H  
ATOM    873  C   SER A  54      -2.093  -8.999 -17.426  1.00 58.31           C  
ATOM    874  CB  SER A  54       0.072 -10.332 -17.679  1.00 58.31           C  
ATOM    875  HB2 SER A  54       1.013 -10.269 -18.225  1.00 58.31           H  
ATOM    876  HB3 SER A  54      -0.577 -11.036 -18.200  1.00 58.31           H  
ATOM    877  O   SER A  54      -2.558  -9.676 -16.513  1.00 58.31           O  
ATOM    878  OG  SER A  54       0.345 -10.819 -16.373  1.00 58.31           O  
ATOM    879  HG  SER A  54       1.167 -10.415 -16.086  1.00 58.31           H  
ATOM    880  N   GLY A  55      -2.855  -8.241 -18.219  1.00 53.52           N  
ATOM    881  H   GLY A  55      -2.395  -7.663 -18.908  1.00 53.52           H  
ATOM    882  CA  GLY A  55      -4.322  -8.226 -18.172  1.00 53.52           C  
ATOM    883  HA2 GLY A  55      -4.685  -8.996 -17.491  1.00 53.52           H  
ATOM    884  HA3 GLY A  55      -4.701  -8.461 -19.167  1.00 53.52           H  
ATOM    885  C   GLY A  55      -4.957  -6.903 -17.741  1.00 53.52           C  
ATOM    886  O   GLY A  55      -6.178  -6.790 -17.791  1.00 53.52           O  
ATOM    887  N   GLY A  56      -4.170  -5.892 -17.366  1.00 58.74           N  
ATOM    888  H   GLY A  56      -3.174  -6.034 -17.271  1.00 58.74           H  
ATOM    889  CA  GLY A  56      -4.684  -4.556 -17.078  1.00 58.74           C  
ATOM    890  HA2 GLY A  56      -3.901  -3.965 -16.603  1.00 58.74           H  
ATOM    891  HA3 GLY A  56      -5.523  -4.634 -16.386  1.00 58.74           H  
ATOM    892  C   GLY A  56      -5.142  -3.825 -18.341  1.00 58.74           C  
ATOM    893  O   GLY A  56      -4.368  -3.111 -18.969  1.00 58.74           O  
ATOM    894  N   VAL A  57      -6.407  -3.997 -18.731  1.00 70.02           N  
ATOM    895  H   VAL A  57      -6.938  -4.727 -18.277  1.00 70.02           H  
ATOM    896  CA  VAL A  57      -7.032  -3.230 -19.832  1.00 70.02           C  
ATOM    897  HA  VAL A  57      -6.256  -2.948 -20.543  1.00 70.02           H  
ATOM    898  C   VAL A  57      -7.658  -1.916 -19.356  1.00 70.02           C  
ATOM    899  CB  VAL A  57      -8.062  -4.077 -20.601  1.00 70.02           C  
ATOM    900  HB  VAL A  57      -8.518  -3.453 -21.370  1.00 70.02           H  
ATOM    901  O   VAL A  57      -8.061  -1.074 -20.160  1.00 70.02           O  
ATOM    902  CG1 VAL A  57      -7.378  -5.251 -21.311  1.00 70.02           C  
ATOM    903 HG11 VAL A  57      -8.105  -5.784 -21.924  1.00 70.02           H  
ATOM    904 HG12 VAL A  57      -6.581  -4.878 -21.956  1.00 70.02           H  
ATOM    905 HG13 VAL A  57      -6.955  -5.941 -20.582  1.00 70.02           H  
ATOM    906  CG2 VAL A  57      -9.181  -4.618 -19.700  1.00 70.02           C  
ATOM    907 HG21 VAL A  57      -8.777  -5.305 -18.957  1.00 70.02           H  
ATOM    908 HG22 VAL A  57      -9.910  -5.154 -20.307  1.00 70.02           H  
ATOM    909 HG23 VAL A  57      -9.688  -3.797 -19.193  1.00 70.02           H  
ATOM    910  N   THR A  58      -7.756  -1.731 -18.039  1.00 82.94           N  
ATOM    911  H   THR A  58      -7.391  -2.448 -17.429  1.00 82.94           H  
ATOM    912  CA  THR A  58      -8.400  -0.570 -17.430  1.00 82.94           C  
ATOM    913  HA  THR A  58      -9.319  -0.358 -17.976  1.00 82.94           H  
ATOM    914  C   THR A  58      -7.485   0.648 -17.504  1.00 82.94           C  
ATOM    915  CB  THR A  58      -8.780  -0.858 -15.975  1.00 82.94           C  
ATOM    916  HB  THR A  58      -7.871  -1.033 -15.400  1.00 82.94           H  
ATOM    917  O   THR A  58      -6.392   0.664 -16.941  1.00 82.94           O  
ATOM    918  CG2 THR A  58      -9.557   0.289 -15.340  1.00 82.94           C  
ATOM    919 HG21 THR A  58      -8.946   1.191 -15.315  1.00 82.94           H  
ATOM    920 HG22 THR A  58     -10.474   0.479 -15.898  1.00 82.94           H  
ATOM    921 HG23 THR A  58      -9.796   0.020 -14.311  1.00 82.94           H  
ATOM    922  OG1 THR A  58      -9.612  -1.995 -15.895  1.00 82.94           O  
ATOM    923  HG1 THR A  58      -9.540  -2.334 -15.000  1.00 82.94           H  
ATOM    924  N   ARG A  59      -7.961   1.713 -18.150  1.00 86.33           N  
ATOM    925  H   ARG A  59      -8.857   1.628 -18.609  1.00 86.33           H  
ATOM    926  CA  ARG A  59      -7.297   3.022 -18.132  1.00 86.33           C  
ATOM    927  HA  ARG A  59      -6.222   2.881 -18.251  1.00 86.33           H  
ATOM    928  C   ARG A  59      -7.528   3.699 -16.786  1.00 86.33           C  
ATOM    929  CB  ARG A  59      -7.805   3.893 -19.288  1.00 86.33           C  
ATOM    930  HB2 ARG A  59      -8.890   3.972 -19.237  1.00 86.33           H  
ATOM    931  HB3 ARG A  59      -7.386   4.895 -19.189  1.00 86.33           H  
ATOM    932  O   ARG A  59      -8.681   3.855 -16.388  1.00 86.33           O  
ATOM    933  CG  ARG A  59      -7.392   3.313 -20.647  1.00 86.33           C  
ATOM    934  HG2 ARG A  59      -6.306   3.226 -20.691  1.00 86.33           H  
ATOM    935  HG3 ARG A  59      -7.833   2.324 -20.773  1.00 86.33           H  
ATOM    936  CD  ARG A  59      -7.874   4.223 -21.777  1.00 86.33           C  
ATOM    937  HD2 ARG A  59      -8.942   4.394 -21.646  1.00 86.33           H  
ATOM    938  HD3 ARG A  59      -7.356   5.180 -21.708  1.00 86.33           H  
ATOM    939  NE  ARG A  59      -7.618   3.611 -23.095  1.00 86.33           N  
ATOM    940  HE  ARG A  59      -6.853   2.954 -23.145  1.00 86.33           H  
ATOM    941  NH1 ARG A  59      -9.275   4.689 -24.267  1.00 86.33           N  
ATOM    942 HH11 ARG A  59      -9.478   5.248 -23.450  1.00 86.33           H  
ATOM    943 HH12 ARG A  59      -9.740   4.887 -25.142  1.00 86.33           H  
ATOM    944  NH2 ARG A  59      -7.973   3.210 -25.309  1.00 86.33           N  
ATOM    945 HH21 ARG A  59      -7.199   2.560 -25.321  1.00 86.33           H  
ATOM    946 HH22 ARG A  59      -8.473   3.403 -26.165  1.00 86.33           H  
ATOM    947  CZ  ARG A  59      -8.288   3.838 -24.212  1.00 86.33           C  
ATOM    948  N   PHE A  60      -6.451   4.115 -16.123  1.00 91.31           N  
ATOM    949  H   PHE A  60      -5.544   3.932 -16.527  1.00 91.31           H  
ATOM    950  CA  PHE A  60      -6.495   4.916 -14.891  1.00 91.31           C  
ATOM    951  HA  PHE A  60      -7.430   4.714 -14.368  1.00 91.31           H  
ATOM    952  C   PHE A  60      -6.521   6.427 -15.174  1.00 91.31           C  
ATOM    953  CB  PHE A  60      -5.353   4.499 -13.948  1.00 91.31           C  
ATOM    954  HB2 PHE A  60      -5.112   5.337 -13.294  1.00 91.31           H  
ATOM    955  HB3 PHE A  60      -4.454   4.279 -14.524  1.00 91.31           H  
ATOM    956  O   PHE A  60      -6.736   7.211 -14.260  1.00 91.31           O  
ATOM    957  CG  PHE A  60      -5.704   3.305 -13.077  1.00 91.31           C  
ATOM    958  CD1 PHE A  60      -5.903   3.474 -11.693  1.00 91.31           C  
ATOM    959  HD1 PHE A  60      -5.771   4.448 -11.246  1.00 91.31           H  
ATOM    960  CD2 PHE A  60      -5.882   2.032 -13.648  1.00 91.31           C  
ATOM    961  HD2 PHE A  60      -5.715   1.878 -14.704  1.00 91.31           H  
ATOM    962  CE1 PHE A  60      -6.286   2.387 -10.888  1.00 91.31           C  
ATOM    963  HE1 PHE A  60      -6.429   2.529  -9.827  1.00 91.31           H  
ATOM    964  CE2 PHE A  60      -6.285   0.953 -12.846  1.00 91.31           C  
ATOM    965  HE2 PHE A  60      -6.413  -0.021 -13.294  1.00 91.31           H  
ATOM    966  CZ  PHE A  60      -6.493   1.125 -11.467  1.00 91.31           C  
ATOM    967  HZ  PHE A  60      -6.785   0.286 -10.853  1.00 91.31           H  
ATOM    968  N   GLN A  61      -6.398   6.838 -16.442  1.00 89.45           N  
ATOM    969  H   GLN A  61      -6.160   6.160 -17.151  1.00 89.45           H  
ATOM    970  CA  GLN A  61      -6.650   8.208 -16.901  1.00 89.45           C  
ATOM    971  HA  GLN A  61      -6.157   8.904 -16.222  1.00 89.45           H  
ATOM    972  C   GLN A  61      -8.155   8.504 -16.841  1.00 89.45           C  
ATOM    973  CB  GLN A  61      -6.092   8.429 -18.322  1.00 89.45           C  
ATOM    974  HB2 GLN A  61      -6.281   9.469 -18.587  1.00 89.45           H  
ATOM    975  HB3 GLN A  61      -6.638   7.807 -19.030  1.00 89.45           H  
ATOM    976  O   GLN A  61      -8.867   8.438 -17.843  1.00 89.45           O  
ATOM    977  CG  GLN A  61      -4.587   8.174 -18.509  1.00 89.45           C  
ATOM    978  HG2 GLN A  61      -4.017   8.707 -17.748  1.00 89.45           H  
ATOM    979  HG3 GLN A  61      -4.288   8.581 -19.474  1.00 89.45           H  
ATOM    980  CD  GLN A  61      -4.173   6.708 -18.487  1.00 89.45           C  
ATOM    981  NE2 GLN A  61      -2.926   6.432 -18.183  1.00 89.45           N  
ATOM    982 HE21 GLN A  61      -2.636   5.464 -18.164  1.00 89.45           H  
ATOM    983 HE22 GLN A  61      -2.302   7.185 -17.932  1.00 89.45           H  
ATOM    984  OE1 GLN A  61      -4.947   5.784 -18.731  1.00 89.45           O  
ATOM    985  N   GLN A  62      -8.660   8.706 -15.629  1.00 93.62           N  
ATOM    986  H   GLN A  62      -8.011   8.721 -14.855  1.00 93.62           H  
ATOM    987  CA  GLN A  62     -10.076   8.840 -15.319  1.00 93.62           C  
ATOM    988  HA  GLN A  62     -10.654   8.842 -16.244  1.00 93.62           H  
ATOM    989  C   GLN A  62     -10.344  10.168 -14.616  1.00 93.62           C  
ATOM    990  CB  GLN A  62     -10.545   7.657 -14.457  1.00 93.62           C  
ATOM    991  HB2 GLN A  62     -11.583   7.818 -14.166  1.00 93.62           H  
ATOM    992  HB3 GLN A  62      -9.946   7.622 -13.547  1.00 93.62           H  
ATOM    993  O   GLN A  62      -9.481  10.720 -13.937  1.00 93.62           O  
ATOM    994  CG  GLN A  62     -10.444   6.293 -15.146  1.00 93.62           C  
ATOM    995  HG2 GLN A  62      -9.412   6.136 -15.461  1.00 93.62           H  
ATOM    996  HG3 GLN A  62     -10.684   5.517 -14.419  1.00 93.62           H  
ATOM    997  CD  GLN A  62     -11.367   6.100 -16.345  1.00 93.62           C  
ATOM    998  NE2 GLN A  62     -11.105   5.096 -17.148  1.00 93.62           N  
ATOM    999 HE21 GLN A  62     -10.272   4.558 -16.961  1.00 93.62           H  
ATOM   1000 HE22 GLN A  62     -11.644   5.044 -18.001  1.00 93.62           H  
ATOM   1001  OE1 GLN A  62     -12.360   6.780 -16.564  1.00 93.62           O  
ATOM   1002  N   ASN A  63     -11.569  10.656 -14.772  1.00 94.61           N  
ATOM   1003  H   ASN A  63     -12.237  10.117 -15.303  1.00 94.61           H  
ATOM   1004  CA  ASN A  63     -12.022  11.912 -14.190  1.00 94.61           C  
ATOM   1005  HA  ASN A  63     -11.188  12.614 -14.194  1.00 94.61           H  
ATOM   1006  C   ASN A  63     -12.460  11.759 -12.717  1.00 94.61           C  
ATOM   1007  CB  ASN A  63     -13.102  12.473 -15.131  1.00 94.61           C  
ATOM   1008  HB2 ASN A  63     -13.296  13.515 -14.878  1.00 94.61           H  
ATOM   1009  HB3 ASN A  63     -12.718  12.472 -16.151  1.00 94.61           H  
ATOM   1010  O   ASN A  63     -12.549  10.638 -12.196  1.00 94.61           O  
ATOM   1011  CG  ASN A  63     -14.442  11.766 -15.110  1.00 94.61           C  
ATOM   1012  ND2 ASN A  63     -15.310  12.134 -16.021  1.00 94.61           N  
ATOM   1013 HD21 ASN A  63     -16.248  11.766 -15.945  1.00 94.61           H  
ATOM   1014 HD22 ASN A  63     -15.090  12.937 -16.593  1.00 94.61           H  
ATOM   1015  OD1 ASN A  63     -14.746  10.888 -14.316  1.00 94.61           O  
ATOM   1016  N   TRP A  64     -12.787  12.874 -12.059  1.00 95.92           N  
ATOM   1017  H   TRP A  64     -12.635  13.757 -12.524  1.00 95.92           H  
ATOM   1018  CA  TRP A  64     -13.222  12.912 -10.658  1.00 95.92           C  
ATOM   1019  HA  TRP A  64     -12.393  12.632 -10.009  1.00 95.92           H  
ATOM   1020  C   TRP A  64     -14.376  11.947 -10.388  1.00 95.92           C  
ATOM   1021  CB  TRP A  64     -13.648  14.338 -10.292  1.00 95.92           C  
ATOM   1022  HB2 TRP A  64     -12.816  15.014 -10.492  1.00 95.92           H  
ATOM   1023  HB3 TRP A  64     -14.476  14.650 -10.927  1.00 95.92           H  
ATOM   1024  O   TRP A  64     -14.312  11.106  -9.490  1.00 95.92           O  
ATOM   1025  CG  TRP A  64     -14.042  14.492  -8.854  1.00 95.92           C  
ATOM   1026  CD1 TRP A  64     -15.302  14.529  -8.357  1.00 95.92           C  
ATOM   1027  HD1 TRP A  64     -16.205  14.472  -8.946  1.00 95.92           H  
ATOM   1028  CD2 TRP A  64     -13.159  14.616  -7.703  1.00 95.92           C  
ATOM   1029  CE2 TRP A  64     -13.958  14.761  -6.528  1.00 95.92           C  
ATOM   1030  CE3 TRP A  64     -11.757  14.662  -7.551  1.00 95.92           C  
ATOM   1031  HE3 TRP A  64     -11.125  14.577  -8.422  1.00 95.92           H  
ATOM   1032  NE1 TRP A  64     -15.262  14.671  -6.980  1.00 95.92           N  
ATOM   1033  HE1 TRP A  64     -16.089  14.731  -6.404  1.00 95.92           H  
ATOM   1034  CH2 TRP A  64     -11.982  15.012  -5.146  1.00 95.92           C  
ATOM   1035  HH2 TRP A  64     -11.516  15.173  -4.186  1.00 95.92           H  
ATOM   1036  CZ2 TRP A  64     -13.383  14.965  -5.264  1.00 95.92           C  
ATOM   1037  HZ2 TRP A  64     -14.009  15.098  -4.394  1.00 95.92           H  
ATOM   1038  CZ3 TRP A  64     -11.176  14.858  -6.286  1.00 95.92           C  
ATOM   1039  HZ3 TRP A  64     -10.101  14.916  -6.196  1.00 95.92           H  
ATOM   1040  N   GLN A  65     -15.414  12.000 -11.227  1.00 97.60           N  
ATOM   1041  H   GLN A  65     -15.379  12.696 -11.958  1.00 97.60           H  
ATOM   1042  CA  GLN A  65     -16.622  11.194 -11.061  1.00 97.60           C  
ATOM   1043  HA  GLN A  65     -17.038  11.423 -10.080  1.00 97.60           H  
ATOM   1044  C   GLN A  65     -16.338   9.684 -11.114  1.00 97.60           C  
ATOM   1045  CB  GLN A  65     -17.631  11.605 -12.145  1.00 97.60           C  
ATOM   1046  HB2 GLN A  65     -17.246  11.321 -13.125  1.00 97.60           H  
ATOM   1047  HB3 GLN A  65     -17.749  12.688 -12.130  1.00 97.60           H  
ATOM   1048  O   GLN A  65     -16.971   8.899 -10.399  1.00 97.60           O  
ATOM   1049  CG  GLN A  65     -19.013  10.966 -11.952  1.00 97.60           C  
ATOM   1050  HG2 GLN A  65     -19.671  11.305 -12.752  1.00 97.60           H  
ATOM   1051  HG3 GLN A  65     -18.937   9.881 -12.020  1.00 97.60           H  
ATOM   1052  CD  GLN A  65     -19.644  11.363 -10.621  1.00 97.60           C  
ATOM   1053  NE2 GLN A  65     -19.830  10.452  -9.696  1.00 97.60           N  
ATOM   1054 HE21 GLN A  65     -19.414   9.535  -9.773  1.00 97.60           H  
ATOM   1055 HE22 GLN A  65     -20.211  10.782  -8.821  1.00 97.60           H  
ATOM   1056  OE1 GLN A  65     -19.959  12.507 -10.370  1.00 97.60           O  
ATOM   1057  N   LYS A  66     -15.387   9.255 -11.949  1.00 97.72           N  
ATOM   1058  H   LYS A  66     -14.903   9.947 -12.503  1.00 97.72           H  
ATOM   1059  CA  LYS A  66     -14.956   7.856 -12.048  1.00 97.72           C  
ATOM   1060  HA  LYS A  66     -15.831   7.205 -12.056  1.00 97.72           H  
ATOM   1061  C   LYS A  66     -14.143   7.436 -10.828  1.00 97.72           C  
ATOM   1062  CB  LYS A  66     -14.162   7.672 -13.345  1.00 97.72           C  
ATOM   1063  HB2 LYS A  66     -13.443   8.488 -13.409  1.00 97.72           H  
ATOM   1064  HB3 LYS A  66     -13.613   6.730 -13.319  1.00 97.72           H  
ATOM   1065  O   LYS A  66     -14.420   6.375 -10.277  1.00 97.72           O  
ATOM   1066  CG  LYS A  66     -15.034   7.711 -14.607  1.00 97.72           C  
ATOM   1067  HG2 LYS A  66     -14.385   7.870 -15.469  1.00 97.72           H  
ATOM   1068  HG3 LYS A  66     -15.728   8.549 -14.555  1.00 97.72           H  
ATOM   1069  CD  LYS A  66     -15.833   6.422 -14.815  1.00 97.72           C  
ATOM   1070  HD2 LYS A  66     -16.541   6.293 -13.996  1.00 97.72           H  
ATOM   1071  HD3 LYS A  66     -15.148   5.575 -14.845  1.00 97.72           H  
ATOM   1072  CE  LYS A  66     -16.580   6.537 -16.146  1.00 97.72           C  
ATOM   1073  HE2 LYS A  66     -17.174   7.451 -16.129  1.00 97.72           H  
ATOM   1074  HE3 LYS A  66     -15.842   6.639 -16.942  1.00 97.72           H  
ATOM   1075  NZ  LYS A  66     -17.451   5.363 -16.387  1.00 97.72           N  
ATOM   1076  HZ1 LYS A  66     -17.935   5.465 -17.267  1.00 97.72           H  
ATOM   1077  HZ2 LYS A  66     -18.135   5.279 -15.649  1.00 97.72           H  
ATOM   1078  HZ3 LYS A  66     -16.895   4.520 -16.416  1.00 97.72           H  
ATOM   1079  N   TYR A  67     -13.205   8.254 -10.354  1.00 97.46           N  
ATOM   1080  H   TYR A  67     -13.022   9.119 -10.841  1.00 97.46           H  
ATOM   1081  CA  TYR A  67     -12.457   7.967  -9.122  1.00 97.46           C  
ATOM   1082  HA  TYR A  67     -12.028   6.968  -9.198  1.00 97.46           H  
ATOM   1083  C   TYR A  67     -13.338   7.957  -7.866  1.00 97.46           C  
ATOM   1084  CB  TYR A  67     -11.310   8.969  -8.978  1.00 97.46           C  
ATOM   1085  HB2 TYR A  67     -11.067   9.085  -7.922  1.00 97.46           H  
ATOM   1086  HB3 TYR A  67     -11.612   9.949  -9.349  1.00 97.46           H  
ATOM   1087  O   TYR A  67     -13.118   7.146  -6.963  1.00 97.46           O  
ATOM   1088  CG  TYR A  67     -10.061   8.498  -9.684  1.00 97.46           C  
ATOM   1089  CD1 TYR A  67      -9.303   7.473  -9.092  1.00 97.46           C  
ATOM   1090  HD1 TYR A  67      -9.609   7.059  -8.142  1.00 97.46           H  
ATOM   1091  CD2 TYR A  67      -9.658   9.053 -10.913  1.00 97.46           C  
ATOM   1092  HD2 TYR A  67     -10.234   9.839 -11.378  1.00 97.46           H  
ATOM   1093  CE1 TYR A  67      -8.128   7.016  -9.703  1.00 97.46           C  
ATOM   1094  HE1 TYR A  67      -7.545   6.241  -9.229  1.00 97.46           H  
ATOM   1095  CE2 TYR A  67      -8.471   8.605 -11.525  1.00 97.46           C  
ATOM   1096  HE2 TYR A  67      -8.128   9.052 -12.446  1.00 97.46           H  
ATOM   1097  OH  TYR A  67      -6.505   7.219 -11.426  1.00 97.46           O  
ATOM   1098  HH  TYR A  67      -6.030   6.648 -10.817  1.00 97.46           H  
ATOM   1099  CZ  TYR A  67      -7.699   7.597 -10.911  1.00 97.46           C  
ATOM   1100  N   LYS A  68     -14.381   8.788  -7.843  1.00 98.00           N  
ATOM   1101  H   LYS A  68     -14.412   9.510  -8.547  1.00 98.00           H  
ATOM   1102  CA  LYS A  68     -15.434   8.790  -6.825  1.00 98.00           C  
ATOM   1103  HA  LYS A  68     -14.986   8.900  -5.837  1.00 98.00           H  
ATOM   1104  C   LYS A  68     -16.233   7.485  -6.808  1.00 98.00           C  
ATOM   1105  CB  LYS A  68     -16.309  10.025  -7.075  1.00 98.00           C  
ATOM   1106  HB2 LYS A  68     -15.724  10.909  -6.822  1.00 98.00           H  
ATOM   1107  HB3 LYS A  68     -16.576  10.086  -8.130  1.00 98.00           H  
ATOM   1108  O   LYS A  68     -16.311   6.824  -5.774  1.00 98.00           O  
ATOM   1109  CG  LYS A  68     -17.600  10.018  -6.257  1.00 98.00           C  
ATOM   1110  HG2 LYS A  68     -18.280   9.256  -6.638  1.00 98.00           H  
ATOM   1111  HG3 LYS A  68     -17.373   9.782  -5.218  1.00 98.00           H  
ATOM   1112  CD  LYS A  68     -18.277  11.381  -6.366  1.00 98.00           C  
ATOM   1113  HD2 LYS A  68     -17.570  12.148  -6.046  1.00 98.00           H  
ATOM   1114  HD3 LYS A  68     -18.564  11.573  -7.400  1.00 98.00           H  
ATOM   1115  CE  LYS A  68     -19.502  11.433  -5.460  1.00 98.00           C  
ATOM   1116  HE2 LYS A  68     -19.163  11.271  -4.436  1.00 98.00           H  
ATOM   1117  HE3 LYS A  68     -20.193  10.625  -5.699  1.00 98.00           H  
ATOM   1118  NZ  LYS A  68     -20.150  12.755  -5.547  1.00 98.00           N  
ATOM   1119  HZ1 LYS A  68     -20.733  12.926  -4.740  1.00 98.00           H  
ATOM   1120  HZ2 LYS A  68     -20.617  12.944  -6.423  1.00 98.00           H  
ATOM   1121  HZ3 LYS A  68     -19.445  13.465  -5.406  1.00 98.00           H  
ATOM   1122  N   ASN A  69     -16.771   7.077  -7.959  1.00 97.62           N  
ATOM   1123  H   ASN A  69     -16.679   7.693  -8.754  1.00 97.62           H  
ATOM   1124  CA  ASN A  69     -17.677   5.924  -8.059  1.00 97.62           C  
ATOM   1125  HA  ASN A  69     -18.303   5.892  -7.167  1.00 97.62           H  
ATOM   1126  C   ASN A  69     -16.962   4.567  -8.149  1.00 97.62           C  
ATOM   1127  CB  ASN A  69     -18.580   6.114  -9.287  1.00 97.62           C  
ATOM   1128  HB2 ASN A  69     -17.962   6.302 -10.165  1.00 97.62           H  
ATOM   1129  HB3 ASN A  69     -19.144   5.197  -9.458  1.00 97.62           H  
ATOM   1130  O   ASN A  69     -17.554   3.534  -7.832  1.00 97.62           O  
ATOM   1131  CG  ASN A  69     -19.587   7.236  -9.136  1.00 97.62           C  
ATOM   1132  ND2 ASN A  69     -20.243   7.614 -10.207  1.00 97.62           N  
ATOM   1133 HD21 ASN A  69     -20.092   7.156 -11.094  1.00 97.62           H  
ATOM   1134 HD22 ASN A  69     -20.961   8.310 -10.060  1.00 97.62           H  
ATOM   1135  OD1 ASN A  69     -19.821   7.785  -8.080  1.00 97.62           O  
ATOM   1136  N   GLY A  70     -15.716   4.550  -8.613  1.00 97.07           N  
ATOM   1137  H   GLY A  70     -15.319   5.425  -8.923  1.00 97.07           H  
ATOM   1138  CA  GLY A  70     -14.993   3.337  -8.981  1.00 97.07           C  
ATOM   1139  HA2 GLY A  70     -13.941   3.470  -8.726  1.00 97.07           H  
ATOM   1140  HA3 GLY A  70     -15.361   2.480  -8.417  1.00 97.07           H  
ATOM   1141  C   GLY A  70     -15.084   3.004 -10.469  1.00 97.07           C  
ATOM   1142  O   GLY A  70     -15.990   3.436 -11.188  1.00 97.07           O  
ATOM   1143  N   PHE A  71     -14.116   2.221 -10.938  1.00 95.76           N  
ATOM   1144  H   PHE A  71     -13.441   1.855 -10.282  1.00 95.76           H  
ATOM   1145  CA  PHE A  71     -14.005   1.782 -12.327  1.00 95.76           C  
ATOM   1146  HA  PHE A  71     -15.003   1.545 -12.696  1.00 95.76           H  
ATOM   1147  C   PHE A  71     -13.155   0.509 -12.452  1.00 95.76           C  
ATOM   1148  CB  PHE A  71     -13.429   2.924 -13.187  1.00 95.76           C  
ATOM   1149  HB2 PHE A  71     -14.130   3.758 -13.172  1.00 95.76           H  
ATOM   1150  HB3 PHE A  71     -13.361   2.596 -14.224  1.00 95.76           H  
ATOM   1151  O   PHE A  71     -12.476   0.087 -11.515  1.00 95.76           O  
ATOM   1152  CG  PHE A  71     -12.068   3.434 -12.751  1.00 95.76           C  
ATOM   1153  CD1 PHE A  71     -11.972   4.565 -11.924  1.00 95.76           C  
ATOM   1154  HD1 PHE A  71     -12.871   5.061 -11.588  1.00 95.76           H  
ATOM   1155  CD2 PHE A  71     -10.894   2.790 -13.178  1.00 95.76           C  
ATOM   1156  HD2 PHE A  71     -10.962   1.922 -13.817  1.00 95.76           H  
ATOM   1157  CE1 PHE A  71     -10.716   5.059 -11.538  1.00 95.76           C  
ATOM   1158  HE1 PHE A  71     -10.644   5.942 -10.919  1.00 95.76           H  
ATOM   1159  CE2 PHE A  71      -9.634   3.271 -12.781  1.00 95.76           C  
ATOM   1160  HE2 PHE A  71      -8.732   2.773 -13.107  1.00 95.76           H  
ATOM   1161  CZ  PHE A  71      -9.545   4.411 -11.965  1.00 95.76           C  
ATOM   1162  HZ  PHE A  71      -8.579   4.794 -11.672  1.00 95.76           H  
ATOM   1163  N   GLY A  72     -13.172  -0.088 -13.644  1.00 92.35           N  
ATOM   1164  H   GLY A  72     -13.783   0.285 -14.357  1.00 92.35           H  
ATOM   1165  CA  GLY A  72     -12.431  -1.306 -13.958  1.00 92.35           C  
ATOM   1166  HA2 GLY A  72     -12.193  -1.325 -15.022  1.00 92.35           H  
ATOM   1167  HA3 GLY A  72     -11.489  -1.309 -13.409  1.00 92.35           H  
ATOM   1168  C   GLY A  72     -13.191  -2.584 -13.617  1.00 92.35           C  
ATOM   1169  O   GLY A  72     -14.403  -2.574 -13.401  1.00 92.35           O  
ATOM   1170  N   ASN A  73     -12.466  -3.699 -13.601  1.00 89.00           N  
ATOM   1171  H   ASN A  73     -11.465  -3.618 -13.711  1.00 89.00           H  
ATOM   1172  CA  ASN A  73     -13.003  -5.020 -13.297  1.00 89.00           C  
ATOM   1173  HA  ASN A  73     -14.072  -4.951 -13.093  1.00 89.00           H  
ATOM   1174  C   ASN A  73     -12.311  -5.543 -12.039  1.00 89.00           C  
ATOM   1175  CB  ASN A  73     -12.809  -5.925 -14.527  1.00 89.00           C  
ATOM   1176  HB2 ASN A  73     -11.748  -6.007 -14.763  1.00 89.00           H  
ATOM   1177  HB3 ASN A  73     -13.308  -5.462 -15.379  1.00 89.00           H  
ATOM   1178  O   ASN A  73     -11.097  -5.712 -12.038  1.00 89.00           O  
ATOM   1179  CG  ASN A  73     -13.364  -7.328 -14.337  1.00 89.00           C  
ATOM   1180  ND2 ASN A  73     -13.912  -7.919 -15.371  1.00 89.00           N  
ATOM   1181 HD21 ASN A  73     -14.296  -8.840 -15.216  1.00 89.00           H  
ATOM   1182 HD22 ASN A  73     -13.946  -7.457 -16.268  1.00 89.00           H  
ATOM   1183  OD1 ASN A  73     -13.316  -7.915 -13.269  1.00 89.00           O  
ATOM   1184  N   ILE A  74     -13.077  -5.823 -10.985  1.00 87.48           N  
ATOM   1185  H   ILE A  74     -14.069  -5.648 -11.060  1.00 87.48           H  
ATOM   1186  CA  ILE A  74     -12.567  -6.284  -9.681  1.00 87.48           C  
ATOM   1187  HA  ILE A  74     -11.941  -5.496  -9.263  1.00 87.48           H  
ATOM   1188  C   ILE A  74     -11.671  -7.536  -9.754  1.00 87.48           C  
ATOM   1189  CB  ILE A  74     -13.744  -6.526  -8.713  1.00 87.48           C  
ATOM   1190  HB  ILE A  74     -13.344  -6.967  -7.800  1.00 87.48           H  
ATOM   1191  O   ILE A  74     -10.862  -7.765  -8.859  1.00 87.48           O  
ATOM   1192  CG1 ILE A  74     -14.776  -7.500  -9.325  1.00 87.48           C  
ATOM   1193 HG12 ILE A  74     -15.288  -7.012 -10.154  1.00 87.48           H  
ATOM   1194 HG13 ILE A  74     -14.272  -8.383  -9.716  1.00 87.48           H  
ATOM   1195  CG2 ILE A  74     -14.406  -5.186  -8.338  1.00 87.48           C  
ATOM   1196 HG21 ILE A  74     -15.045  -5.315  -7.464  1.00 87.48           H  
ATOM   1197 HG22 ILE A  74     -15.002  -4.797  -9.164  1.00 87.48           H  
ATOM   1198 HG23 ILE A  74     -13.640  -4.454  -8.082  1.00 87.48           H  
ATOM   1199  CD1 ILE A  74     -15.836  -7.978  -8.337  1.00 87.48           C  
ATOM   1200 HD11 ILE A  74     -16.332  -7.139  -7.849  1.00 87.48           H  
ATOM   1201 HD12 ILE A  74     -16.583  -8.522  -8.915  1.00 87.48           H  
ATOM   1202 HD13 ILE A  74     -15.383  -8.627  -7.588  1.00 87.48           H  
ATOM   1203  N   CYS A  75     -11.776  -8.340 -10.816  1.00 83.49           N  
ATOM   1204  H   CYS A  75     -12.452  -8.109 -11.530  1.00 83.49           H  
ATOM   1205  CA  CYS A  75     -10.910  -9.497 -11.048  1.00 83.49           C  
ATOM   1206  HA  CYS A  75     -10.622  -9.909 -10.081  1.00 83.49           H  
ATOM   1207  C   CYS A  75      -9.590  -9.172 -11.762  1.00 83.49           C  
ATOM   1208  CB  CYS A  75     -11.716 -10.555 -11.804  1.00 83.49           C  
ATOM   1209  HB2 CYS A  75     -12.231 -10.100 -12.650  1.00 83.49           H  
ATOM   1210  HB3 CYS A  75     -11.034 -11.312 -12.194  1.00 83.49           H  
ATOM   1211  O   CYS A  75      -8.686 -10.010 -11.780  1.00 83.49           O  
ATOM   1212  SG  CYS A  75     -12.913 -11.383 -10.741  1.00 83.49           S  
ATOM   1213  N   GLN A  76      -9.467  -7.966 -12.311  1.00 86.26           N  
ATOM   1214  H   GLN A  76     -10.207  -7.300 -12.143  1.00 86.26           H  
ATOM   1215  CA  GLN A  76      -8.317  -7.451 -13.052  1.00 86.26           C  
ATOM   1216  HA  GLN A  76      -7.481  -8.146 -12.973  1.00 86.26           H  
ATOM   1217  C   GLN A  76      -7.870  -6.112 -12.432  1.00 86.26           C  
ATOM   1218  CB  GLN A  76      -8.689  -7.311 -14.543  1.00 86.26           C  
ATOM   1219  HB2 GLN A  76      -7.810  -6.970 -15.089  1.00 86.26           H  
ATOM   1220  HB3 GLN A  76      -9.471  -6.557 -14.641  1.00 86.26           H  
ATOM   1221  O   GLN A  76      -7.791  -5.984 -11.208  1.00 86.26           O  
ATOM   1222  CG  GLN A  76      -9.170  -8.598 -15.221  1.00 86.26           C  
ATOM   1223  HG2 GLN A  76     -10.054  -8.977 -14.709  1.00 86.26           H  
ATOM   1224  HG3 GLN A  76      -8.385  -9.352 -15.169  1.00 86.26           H  
ATOM   1225  CD  GLN A  76      -9.533  -8.360 -16.684  1.00 86.26           C  
ATOM   1226  NE2 GLN A  76     -10.198  -9.296 -17.323  1.00 86.26           N  
ATOM   1227 HE21 GLN A  76     -10.371  -9.104 -18.299  1.00 86.26           H  
ATOM   1228 HE22 GLN A  76     -10.418 -10.175 -16.877  1.00 86.26           H  
ATOM   1229  OE1 GLN A  76      -9.272  -7.333 -17.281  1.00 86.26           O  
ATOM   1230  N   ASP A  77      -7.588  -5.124 -13.280  1.00 89.29           N  
ATOM   1231  H   ASP A  77      -7.612  -5.319 -14.271  1.00 89.29           H  
ATOM   1232  CA  ASP A  77      -7.285  -3.759 -12.889  1.00 89.29           C  
ATOM   1233  HA  ASP A  77      -6.622  -3.798 -12.025  1.00 89.29           H  
ATOM   1234  C   ASP A  77      -8.559  -3.009 -12.505  1.00 89.29           C  
ATOM   1235  CB  ASP A  77      -6.558  -3.042 -14.030  1.00 89.29           C  
ATOM   1236  HB2 ASP A  77      -6.681  -1.969 -13.883  1.00 89.29           H  
ATOM   1237  HB3 ASP A  77      -7.008  -3.305 -14.987  1.00 89.29           H  
ATOM   1238  O   ASP A  77      -9.511  -2.918 -13.295  1.00 89.29           O  
ATOM   1239  CG  ASP A  77      -5.065  -3.342 -14.057  1.00 89.29           C  
ATOM   1240  OD1 ASP A  77      -4.685  -4.474 -13.690  1.00 89.29           O  
ATOM   1241  OD2 ASP A  77      -4.296  -2.428 -14.422  1.00 89.29           O  
ATOM   1242  N   SER A  78      -8.575  -2.452 -11.295  1.00 93.15           N  
ATOM   1243  H   SER A  78      -7.735  -2.476 -10.735  1.00 93.15           H  
ATOM   1244  CA  SER A  78      -9.751  -1.760 -10.771  1.00 93.15           C  
ATOM   1245  HA  SER A  78     -10.225  -1.222 -11.592  1.00 93.15           H  
ATOM   1246  C   SER A  78      -9.426  -0.730  -9.700  1.00 93.15           C  
ATOM   1247  CB  SER A  78     -10.767  -2.771 -10.227  1.00 93.15           C  
ATOM   1248  HB2 SER A  78     -11.001  -3.486 -11.016  1.00 93.15           H  
ATOM   1249  HB3 SER A  78     -11.686  -2.255  -9.949  1.00 93.15           H  
ATOM   1250  O   SER A  78      -8.386  -0.787  -9.040  1.00 93.15           O  
ATOM   1251  OG  SER A  78     -10.264  -3.471  -9.107  1.00 93.15           O  
ATOM   1252  HG  SER A  78      -9.407  -3.830  -9.348  1.00 93.15           H  
ATOM   1253  N   TRP A  79     -10.371   0.189  -9.534  1.00 96.23           N  
ATOM   1254  H   TRP A  79     -11.167   0.159 -10.155  1.00 96.23           H  
ATOM   1255  CA  TRP A  79     -10.450   1.149  -8.449  1.00 96.23           C  
ATOM   1256  HA  TRP A  79      -9.698   0.925  -7.692  1.00 96.23           H  
ATOM   1257  C   TRP A  79     -11.837   1.058  -7.820  1.00 96.23           C  
ATOM   1258  CB  TRP A  79     -10.198   2.554  -8.993  1.00 96.23           C  
ATOM   1259  HB2 TRP A  79     -10.952   2.788  -9.744  1.00 96.23           H  
ATOM   1260  HB3 TRP A  79      -9.224   2.573  -9.483  1.00 96.23           H  
ATOM   1261  O   TRP A  79     -12.853   1.148  -8.514  1.00 96.23           O  
ATOM   1262  CG  TRP A  79     -10.215   3.611  -7.939  1.00 96.23           C  
ATOM   1263  CD1 TRP A  79     -11.252   4.422  -7.633  1.00 96.23           C  
ATOM   1264  HD1 TRP A  79     -12.204   4.430  -8.142  1.00 96.23           H  
ATOM   1265  CD2 TRP A  79      -9.126   4.013  -7.062  1.00 96.23           C  
ATOM   1266  CE2 TRP A  79      -9.586   5.068  -6.222  1.00 96.23           C  
ATOM   1267  CE3 TRP A  79      -7.779   3.622  -6.934  1.00 96.23           C  
ATOM   1268  HE3 TRP A  79      -7.406   2.844  -7.583  1.00 96.23           H  
ATOM   1269  NE1 TRP A  79     -10.896   5.268  -6.603  1.00 96.23           N  
ATOM   1270  HE1 TRP A  79     -11.483   6.028  -6.291  1.00 96.23           H  
ATOM   1271  CH2 TRP A  79      -7.407   5.290  -5.195  1.00 96.23           C  
ATOM   1272  HH2 TRP A  79      -6.741   5.788  -4.506  1.00 96.23           H  
ATOM   1273  CZ2 TRP A  79      -8.743   5.703  -5.304  1.00 96.23           C  
ATOM   1274  HZ2 TRP A  79      -9.107   6.527  -4.708  1.00 96.23           H  
ATOM   1275  CZ3 TRP A  79      -6.925   4.250  -6.005  1.00 96.23           C  
ATOM   1276  HZ3 TRP A  79      -5.891   3.954  -5.914  1.00 96.23           H  
ATOM   1277  N   LEU A  80     -11.895   0.887  -6.505  1.00 96.57           N  
ATOM   1278  H   LEU A  80     -11.025   0.793  -5.999  1.00 96.57           H  
ATOM   1279  CA  LEU A  80     -13.141   0.657  -5.788  1.00 96.57           C  
ATOM   1280  HA  LEU A  80     -13.679  -0.138  -6.303  1.00 96.57           H  
ATOM   1281  C   LEU A  80     -14.035   1.898  -5.787  1.00 96.57           C  
ATOM   1282  CB  LEU A  80     -12.785   0.188  -4.374  1.00 96.57           C  
ATOM   1283  HB2 LEU A  80     -12.223   0.980  -3.879  1.00 96.57           H  
ATOM   1284  HB3 LEU A  80     -12.143  -0.686  -4.480  1.00 96.57           H  
ATOM   1285  O   LEU A  80     -15.241   1.768  -5.947  1.00 96.57           O  
ATOM   1286  CG  LEU A  80     -13.977  -0.211  -3.492  1.00 96.57           C  
ATOM   1287  HG  LEU A  80     -14.733   0.574  -3.493  1.00 96.57           H  
ATOM   1288  CD1 LEU A  80     -14.605  -1.524  -3.971  1.00 96.57           C  
ATOM   1289 HD11 LEU A  80     -14.886  -1.463  -5.022  1.00 96.57           H  
ATOM   1290 HD12 LEU A  80     -15.473  -1.763  -3.357  1.00 96.57           H  
ATOM   1291 HD13 LEU A  80     -13.872  -2.326  -3.886  1.00 96.57           H  
ATOM   1292  CD2 LEU A  80     -13.469  -0.401  -2.067  1.00 96.57           C  
ATOM   1293 HD21 LEU A  80     -12.647  -1.116  -2.054  1.00 96.57           H  
ATOM   1294 HD22 LEU A  80     -13.114   0.553  -1.677  1.00 96.57           H  
ATOM   1295 HD23 LEU A  80     -14.273  -0.760  -1.425  1.00 96.57           H  
ATOM   1296  N   GLY A  81     -13.474   3.095  -5.676  1.00 97.75           N  
ATOM   1297  H   GLY A  81     -12.469   3.153  -5.591  1.00 97.75           H  
ATOM   1298  CA  GLY A  81     -14.255   4.325  -5.577  1.00 97.75           C  
ATOM   1299  HA2 GLY A  81     -13.886   5.031  -6.322  1.00 97.75           H  
ATOM   1300  HA3 GLY A  81     -15.309   4.153  -5.795  1.00 97.75           H  
ATOM   1301  C   GLY A  81     -14.173   4.942  -4.189  1.00 97.75           C  
ATOM   1302  O   GLY A  81     -14.404   4.272  -3.179  1.00 97.75           O  
ATOM   1303  N   LEU A  82     -13.835   6.226  -4.153  1.00 98.44           N  
ATOM   1304  H   LEU A  82     -13.726   6.714  -5.031  1.00 98.44           H  
ATOM   1305  CA  LEU A  82     -13.543   6.961  -2.927  1.00 98.44           C  
ATOM   1306  HA  LEU A  82     -12.797   6.411  -2.353  1.00 98.44           H  
ATOM   1307  C   LEU A  82     -14.765   7.116  -2.013  1.00 98.44           C  
ATOM   1308  CB  LEU A  82     -12.956   8.324  -3.309  1.00 98.44           C  
ATOM   1309  HB2 LEU A  82     -12.874   8.921  -2.401  1.00 98.44           H  
ATOM   1310  HB3 LEU A  82     -13.648   8.833  -3.980  1.00 98.44           H  
ATOM   1311  O   LEU A  82     -14.615   6.980  -0.804  1.00 98.44           O  
ATOM   1312  CG  LEU A  82     -11.560   8.251  -3.950  1.00 98.44           C  
ATOM   1313  HG  LEU A  82     -11.531   7.451  -4.691  1.00 98.44           H  
ATOM   1314  CD1 LEU A  82     -11.229   9.551  -4.669  1.00 98.44           C  
ATOM   1315 HD11 LEU A  82     -11.100  10.358  -3.947  1.00 98.44           H  
ATOM   1316 HD12 LEU A  82     -10.296   9.428  -5.219  1.00 98.44           H  
ATOM   1317 HD13 LEU A  82     -12.020   9.816  -5.370  1.00 98.44           H  
ATOM   1318  CD2 LEU A  82     -10.483   7.987  -2.894  1.00 98.44           C  
ATOM   1319 HD21 LEU A  82      -9.491   8.133  -3.322  1.00 98.44           H  
ATOM   1320 HD22 LEU A  82     -10.584   8.701  -2.076  1.00 98.44           H  
ATOM   1321 HD23 LEU A  82     -10.570   6.974  -2.502  1.00 98.44           H  
ATOM   1322  N   ASP A  83     -15.977   7.273  -2.559  1.00 97.91           N  
ATOM   1323  H   ASP A  83     -16.049   7.394  -3.559  1.00 97.91           H  
ATOM   1324  CA  ASP A  83     -17.212   7.342  -1.752  1.00 97.91           C  
ATOM   1325  HA  ASP A  83     -17.157   8.174  -1.050  1.00 97.91           H  
ATOM   1326  C   ASP A  83     -17.446   6.074  -0.935  1.00 97.91           C  
ATOM   1327  CB  ASP A  83     -18.436   7.493  -2.674  1.00 97.91           C  
ATOM   1328  HB2 ASP A  83     -19.302   7.037  -2.195  1.00 97.91           H  
ATOM   1329  HB3 ASP A  83     -18.264   6.956  -3.607  1.00 97.91           H  
ATOM   1330  O   ASP A  83     -17.976   6.091   0.178  1.00 97.91           O  
ATOM   1331  CG  ASP A  83     -18.818   8.935  -2.974  1.00 97.91           C  
ATOM   1332  OD1 ASP A  83     -18.191   9.849  -2.401  1.00 97.91           O  
ATOM   1333  OD2 ASP A  83     -19.755   9.106  -3.779  1.00 97.91           O  
ATOM   1334  N   TYR A  84     -17.096   4.935  -1.520  1.00 97.18           N  
ATOM   1335  H   TYR A  84     -16.595   4.986  -2.395  1.00 97.18           H  
ATOM   1336  CA  TYR A  84     -17.287   3.654  -0.875  1.00 97.18           C  
ATOM   1337  HA  TYR A  84     -18.248   3.656  -0.360  1.00 97.18           H  
ATOM   1338  C   TYR A  84     -16.219   3.417   0.203  1.00 97.18           C  
ATOM   1339  CB  TYR A  84     -17.346   2.587  -1.966  1.00 97.18           C  
ATOM   1340  HB2 TYR A  84     -16.369   2.489  -2.438  1.00 97.18           H  
ATOM   1341  HB3 TYR A  84     -18.060   2.890  -2.732  1.00 97.18           H  
ATOM   1342  O   TYR A  84     -16.552   2.968   1.298  1.00 97.18           O  
ATOM   1343  CG  TYR A  84     -17.772   1.264  -1.404  1.00 97.18           C  
ATOM   1344  CD1 TYR A  84     -16.784   0.440  -0.858  1.00 97.18           C  
ATOM   1345  HD1 TYR A  84     -15.751   0.755  -0.863  1.00 97.18           H  
ATOM   1346  CD2 TYR A  84     -19.131   0.901  -1.342  1.00 97.18           C  
ATOM   1347  HD2 TYR A  84     -19.885   1.536  -1.784  1.00 97.18           H  
ATOM   1348  CE1 TYR A  84     -17.153  -0.749  -0.233  1.00 97.18           C  
ATOM   1349  HE1 TYR A  84     -16.401  -1.387   0.208  1.00 97.18           H  
ATOM   1350  CE2 TYR A  84     -19.511  -0.289  -0.696  1.00 97.18           C  
ATOM   1351  HE2 TYR A  84     -20.549  -0.579  -0.616  1.00 97.18           H  
ATOM   1352  OH  TYR A  84     -18.780  -2.217   0.545  1.00 97.18           O  
ATOM   1353  HH  TYR A  84     -19.660  -2.567   0.390  1.00 97.18           H  
ATOM   1354  CZ  TYR A  84     -18.504  -1.093  -0.124  1.00 97.18           C  
ATOM   1355  N   VAL A  85     -14.962   3.788  -0.074  1.00 97.95           N  
ATOM   1356  H   VAL A  85     -14.765   4.187  -0.980  1.00 97.95           H  
ATOM   1357  CA  VAL A  85     -13.874   3.744   0.919  1.00 97.95           C  
ATOM   1358  HA  VAL A  85     -13.817   2.736   1.330  1.00 97.95           H  
ATOM   1359  C   VAL A  85     -14.175   4.682   2.091  1.00 97.95           C  
ATOM   1360  CB  VAL A  85     -12.510   4.074   0.283  1.00 97.95           C  
ATOM   1361  HB  VAL A  85     -12.544   5.071  -0.157  1.00 97.95           H  
ATOM   1362  O   VAL A  85     -14.135   4.230   3.231  1.00 97.95           O  
ATOM   1363  CG1 VAL A  85     -11.375   4.023   1.313  1.00 97.95           C  
ATOM   1364 HG11 VAL A  85     -11.519   4.784   2.080  1.00 97.95           H  
ATOM   1365 HG12 VAL A  85     -11.343   3.044   1.793  1.00 97.95           H  
ATOM   1366 HG13 VAL A  85     -10.419   4.212   0.825  1.00 97.95           H  
ATOM   1367  CG2 VAL A  85     -12.145   3.063  -0.813  1.00 97.95           C  
ATOM   1368 HG21 VAL A  85     -12.027   2.074  -0.371  1.00 97.95           H  
ATOM   1369 HG22 VAL A  85     -12.917   3.032  -1.583  1.00 97.95           H  
ATOM   1370 HG23 VAL A  85     -11.206   3.359  -1.280  1.00 97.95           H  
ATOM   1371  N   TYR A  86     -14.573   5.932   1.818  1.00 98.17           N  
ATOM   1372  H   TYR A  86     -14.575   6.236   0.855  1.00 98.17           H  
ATOM   1373  CA  TYR A  86     -14.974   6.921   2.826  1.00 98.17           C  
ATOM   1374  HA  TYR A  86     -14.102   7.201   3.417  1.00 98.17           H  
ATOM   1375  C   TYR A  86     -16.025   6.358   3.787  1.00 98.17           C  
ATOM   1376  CB  TYR A  86     -15.520   8.183   2.130  1.00 98.17           C  
ATOM   1377  HB2 TYR A  86     -14.688   8.731   1.687  1.00 98.17           H  
ATOM   1378  HB3 TYR A  86     -16.184   7.884   1.319  1.00 98.17           H  
ATOM   1379  O   TYR A  86     -15.837   6.415   5.004  1.00 98.17           O  
ATOM   1380  CG  TYR A  86     -16.288   9.114   3.057  1.00 98.17           C  
ATOM   1381  CD1 TYR A  86     -17.685   9.256   2.956  1.00 98.17           C  
ATOM   1382  HD1 TYR A  86     -18.226   8.738   2.177  1.00 98.17           H  
ATOM   1383  CD2 TYR A  86     -15.602   9.808   4.064  1.00 98.17           C  
ATOM   1384  HD2 TYR A  86     -14.526   9.728   4.114  1.00 98.17           H  
ATOM   1385  CE1 TYR A  86     -18.374  10.086   3.865  1.00 98.17           C  
ATOM   1386  HE1 TYR A  86     -19.444  10.213   3.793  1.00 98.17           H  
ATOM   1387  CE2 TYR A  86     -16.277  10.623   4.986  1.00 98.17           C  
ATOM   1388  HE2 TYR A  86     -15.722  11.148   5.751  1.00 98.17           H  
ATOM   1389  OH  TYR A  86     -18.336  11.570   5.751  1.00 98.17           O  
ATOM   1390  HH  TYR A  86     -17.747  11.961   6.401  1.00 98.17           H  
ATOM   1391  CZ  TYR A  86     -17.672  10.765   4.884  1.00 98.17           C  
ATOM   1392  N   ARG A  87     -17.106   5.769   3.255  1.00 97.06           N  
ATOM   1393  H   ARG A  87     -17.195   5.768   2.249  1.00 97.06           H  
ATOM   1394  CA  ARG A  87     -18.185   5.200   4.078  1.00 97.06           C  
ATOM   1395  HA  ARG A  87     -18.577   5.977   4.733  1.00 97.06           H  
ATOM   1396  C   ARG A  87     -17.695   4.105   5.019  1.00 97.06           C  
ATOM   1397  CB  ARG A  87     -19.312   4.658   3.192  1.00 97.06           C  
ATOM   1398  HB2 ARG A  87     -19.928   3.984   3.787  1.00 97.06           H  
ATOM   1399  HB3 ARG A  87     -18.891   4.094   2.360  1.00 97.06           H  
ATOM   1400  O   ARG A  87     -18.136   4.068   6.159  1.00 97.06           O  
ATOM   1401  CG  ARG A  87     -20.206   5.793   2.679  1.00 97.06           C  
ATOM   1402  HG2 ARG A  87     -19.642   6.469   2.036  1.00 97.06           H  
ATOM   1403  HG3 ARG A  87     -20.570   6.365   3.532  1.00 97.06           H  
ATOM   1404  CD  ARG A  87     -21.417   5.238   1.927  1.00 97.06           C  
ATOM   1405  HD2 ARG A  87     -22.094   6.066   1.717  1.00 97.06           H  
ATOM   1406  HD3 ARG A  87     -21.930   4.530   2.578  1.00 97.06           H  
ATOM   1407  NE  ARG A  87     -21.037   4.596   0.657  1.00 97.06           N  
ATOM   1408  HE  ARG A  87     -20.143   4.877   0.279  1.00 97.06           H  
ATOM   1409  NH1 ARG A  87     -22.978   3.397   0.358  1.00 97.06           N  
ATOM   1410 HH11 ARG A  87     -23.549   2.766  -0.187  1.00 97.06           H  
ATOM   1411 HH12 ARG A  87     -23.291   3.706   1.267  1.00 97.06           H  
ATOM   1412  NH2 ARG A  87     -21.436   3.416  -1.245  1.00 97.06           N  
ATOM   1413 HH21 ARG A  87     -22.083   2.891  -1.817  1.00 97.06           H  
ATOM   1414 HH22 ARG A  87     -20.601   3.826  -1.637  1.00 97.06           H  
ATOM   1415  CZ  ARG A  87     -21.810   3.800  -0.061  1.00 97.06           C  
ATOM   1416  N   LEU A  88     -16.793   3.237   4.562  1.00 96.17           N  
ATOM   1417  H   LEU A  88     -16.443   3.350   3.621  1.00 96.17           H  
ATOM   1418  CA  LEU A  88     -16.255   2.169   5.402  1.00 96.17           C  
ATOM   1419  HA  LEU A  88     -17.073   1.721   5.967  1.00 96.17           H  
ATOM   1420  C   LEU A  88     -15.293   2.709   6.459  1.00 96.17           C  
ATOM   1421  CB  LEU A  88     -15.592   1.093   4.528  1.00 96.17           C  
ATOM   1422  HB2 LEU A  88     -14.910   1.574   3.826  1.00 96.17           H  
ATOM   1423  HB3 LEU A  88     -15.005   0.440   5.175  1.00 96.17           H  
ATOM   1424  O   LEU A  88     -15.495   2.465   7.647  1.00 96.17           O  
ATOM   1425  CG  LEU A  88     -16.595   0.226   3.752  1.00 96.17           C  
ATOM   1426  HG  LEU A  88     -17.242   0.855   3.141  1.00 96.17           H  
ATOM   1427  CD1 LEU A  88     -15.836  -0.731   2.838  1.00 96.17           C  
ATOM   1428 HD11 LEU A  88     -15.095  -1.290   3.408  1.00 96.17           H  
ATOM   1429 HD12 LEU A  88     -16.537  -1.439   2.396  1.00 96.17           H  
ATOM   1430 HD13 LEU A  88     -15.356  -0.149   2.052  1.00 96.17           H  
ATOM   1431  CD2 LEU A  88     -17.462  -0.629   4.678  1.00 96.17           C  
ATOM   1432 HD21 LEU A  88     -18.145  -1.234   4.081  1.00 96.17           H  
ATOM   1433 HD22 LEU A  88     -18.065  -0.002   5.334  1.00 96.17           H  
ATOM   1434 HD23 LEU A  88     -16.835  -1.276   5.291  1.00 96.17           H  
ATOM   1435  N   THR A  89     -14.290   3.492   6.052  1.00 97.39           N  
ATOM   1436  H   THR A  89     -14.213   3.726   5.073  1.00 97.39           H  
ATOM   1437  CA  THR A  89     -13.220   3.949   6.954  1.00 97.39           C  
ATOM   1438  HA  THR A  89     -12.869   3.086   7.520  1.00 97.39           H  
ATOM   1439  C   THR A  89     -13.675   4.977   7.992  1.00 97.39           C  
ATOM   1440  CB  THR A  89     -12.014   4.500   6.181  1.00 97.39           C  
ATOM   1441  HB  THR A  89     -11.260   4.797   6.910  1.00 97.39           H  
ATOM   1442  O   THR A  89     -12.936   5.269   8.931  1.00 97.39           O  
ATOM   1443  CG2 THR A  89     -11.389   3.453   5.256  1.00 97.39           C  
ATOM   1444 HG21 THR A  89     -10.515   3.889   4.772  1.00 97.39           H  
ATOM   1445 HG22 THR A  89     -11.072   2.591   5.843  1.00 97.39           H  
ATOM   1446 HG23 THR A  89     -12.098   3.136   4.493  1.00 97.39           H  
ATOM   1447  OG1 THR A  89     -12.354   5.630   5.397  1.00 97.39           O  
ATOM   1448  HG1 THR A  89     -12.812   6.266   5.952  1.00 97.39           H  
ATOM   1449  N   ASN A  90     -14.881   5.534   7.840  1.00 97.43           N  
ATOM   1450  H   ASN A  90     -15.417   5.283   7.021  1.00 97.43           H  
ATOM   1451  CA  ASN A  90     -15.485   6.483   8.780  1.00 97.43           C  
ATOM   1452  HA  ASN A  90     -14.755   6.714   9.556  1.00 97.43           H  
ATOM   1453  C   ASN A  90     -16.679   5.893   9.546  1.00 97.43           C  
ATOM   1454  CB  ASN A  90     -15.805   7.808   8.070  1.00 97.43           C  
ATOM   1455  HB2 ASN A  90     -16.478   7.636   7.231  1.00 97.43           H  
ATOM   1456  HB3 ASN A  90     -16.301   8.485   8.766  1.00 97.43           H  
ATOM   1457  O   ASN A  90     -17.459   6.643  10.134  1.00 97.43           O  
ATOM   1458  CG  ASN A  90     -14.541   8.492   7.602  1.00 97.43           C  
ATOM   1459  ND2 ASN A  90     -14.119   8.197   6.398  1.00 97.43           N  
ATOM   1460 HD21 ASN A  90     -14.722   7.638   5.811  1.00 97.43           H  
ATOM   1461 HD22 ASN A  90     -13.360   8.731   5.999  1.00 97.43           H  
ATOM   1462  OD1 ASN A  90     -13.909   9.239   8.330  1.00 97.43           O  
ATOM   1463  N   THR A  91     -16.817   4.563   9.579  1.00 95.42           N  
ATOM   1464  H   THR A  91     -16.172   3.985   9.060  1.00 95.42           H  
ATOM   1465  CA  THR A  91     -17.807   3.903  10.441  1.00 95.42           C  
ATOM   1466  HA  THR A  91     -18.788   4.293  10.169  1.00 95.42           H  
ATOM   1467  C   THR A  91     -17.492   4.207  11.917  1.00 95.42           C  
ATOM   1468  CB  THR A  91     -17.857   2.389  10.206  1.00 95.42           C  
ATOM   1469  HB  THR A  91     -16.910   1.938  10.504  1.00 95.42           H  
ATOM   1470  O   THR A  91     -16.360   3.970  12.354  1.00 95.42           O  
ATOM   1471  CG2 THR A  91     -19.010   1.740  10.974  1.00 95.42           C  
ATOM   1472 HG21 THR A  91     -19.052   0.679  10.726  1.00 95.42           H  
ATOM   1473 HG22 THR A  91     -18.860   1.840  12.049  1.00 95.42           H  
ATOM   1474 HG23 THR A  91     -19.954   2.205  10.692  1.00 95.42           H  
ATOM   1475  OG1 THR A  91     -18.083   2.130   8.840  1.00 95.42           O  
ATOM   1476  HG1 THR A  91     -17.228   2.169   8.405  1.00 95.42           H  
ATOM   1477  N   PRO A  92     -18.445   4.741  12.708  1.00 95.13           N  
ATOM   1478  CA  PRO A  92     -18.197   5.111  14.100  1.00 95.13           C  
ATOM   1479  HA  PRO A  92     -17.480   5.932  14.106  1.00 95.13           H  
ATOM   1480  C   PRO A  92     -17.654   3.951  14.943  1.00 95.13           C  
ATOM   1481  CB  PRO A  92     -19.537   5.620  14.639  1.00 95.13           C  
ATOM   1482  HB2 PRO A  92     -20.122   4.792  15.040  1.00 95.13           H  
ATOM   1483  HB3 PRO A  92     -19.402   6.394  15.394  1.00 95.13           H  
ATOM   1484  O   PRO A  92     -18.180   2.843  14.904  1.00 95.13           O  
ATOM   1485  CG  PRO A  92     -20.227   6.160  13.389  1.00 95.13           C  
ATOM   1486  HG2 PRO A  92     -19.854   7.160  13.165  1.00 95.13           H  
ATOM   1487  HG3 PRO A  92     -21.312   6.169  13.494  1.00 95.13           H  
ATOM   1488  CD  PRO A  92     -19.773   5.188  12.303  1.00 95.13           C  
ATOM   1489  HD2 PRO A  92     -19.756   5.708  11.345  1.00 95.13           H  
ATOM   1490  HD3 PRO A  92     -20.447   4.333  12.262  1.00 95.13           H  
ATOM   1491  N   GLY A  93     -16.598   4.217  15.717  1.00 93.43           N  
ATOM   1492  H   GLY A  93     -16.201   5.145  15.681  1.00 93.43           H  
ATOM   1493  CA  GLY A  93     -15.951   3.223  16.584  1.00 93.43           C  
ATOM   1494  HA2 GLY A  93     -15.343   3.740  17.326  1.00 93.43           H  
ATOM   1495  HA3 GLY A  93     -16.719   2.657  17.110  1.00 93.43           H  
ATOM   1496  C   GLY A  93     -15.052   2.216  15.857  1.00 93.43           C  
ATOM   1497  O   GLY A  93     -14.372   1.429  16.511  1.00 93.43           O  
ATOM   1498  N   GLU A  94     -14.993   2.241  14.525  1.00 94.03           N  
ATOM   1499  H   GLU A  94     -15.558   2.902  14.011  1.00 94.03           H  
ATOM   1500  CA  GLU A  94     -14.138   1.344  13.755  1.00 94.03           C  
ATOM   1501  HA  GLU A  94     -13.900   0.478  14.373  1.00 94.03           H  
ATOM   1502  C   GLU A  94     -12.811   2.011  13.381  1.00 94.03           C  
ATOM   1503  CB  GLU A  94     -14.865   0.806  12.518  1.00 94.03           C  
ATOM   1504  HB2 GLU A  94     -15.023   1.618  11.808  1.00 94.03           H  
ATOM   1505  HB3 GLU A  94     -14.218   0.059  12.057  1.00 94.03           H  
ATOM   1506  O   GLU A  94     -12.747   3.194  13.042  1.00 94.03           O  
ATOM   1507  CG  GLU A  94     -16.214   0.156  12.860  1.00 94.03           C  
ATOM   1508  HG2 GLU A  94     -16.079  -0.474  13.739  1.00 94.03           H  
ATOM   1509  HG3 GLU A  94     -16.938   0.933  13.109  1.00 94.03           H  
ATOM   1510  CD  GLU A  94     -16.764  -0.707  11.719  1.00 94.03           C  
ATOM   1511  OE1 GLU A  94     -17.527  -1.645  12.048  1.00 94.03           O  
ATOM   1512  OE2 GLU A  94     -16.309  -0.561  10.563  1.00 94.03           O  
ATOM   1513  N   ARG A  95     -11.731   1.226  13.419  1.00 96.37           N  
ATOM   1514  H   ARG A  95     -11.855   0.259  13.683  1.00 96.37           H  
ATOM   1515  CA  ARG A  95     -10.407   1.621  12.926  1.00 96.37           C  
ATOM   1516  HA  ARG A  95     -10.452   2.636  12.533  1.00 96.37           H  
ATOM   1517  C   ARG A  95     -10.021   0.710  11.778  1.00 96.37           C  
ATOM   1518  CB  ARG A  95      -9.359   1.585  14.048  1.00 96.37           C  
ATOM   1519  HB2 ARG A  95      -8.371   1.757  13.620  1.00 96.37           H  
ATOM   1520  HB3 ARG A  95      -9.364   0.600  14.516  1.00 96.37           H  
ATOM   1521  O   ARG A  95     -10.318  -0.483  11.815  1.00 96.37           O  
ATOM   1522  CG  ARG A  95      -9.628   2.663  15.108  1.00 96.37           C  
ATOM   1523  HG2 ARG A  95      -9.592   3.650  14.648  1.00 96.37           H  
ATOM   1524  HG3 ARG A  95     -10.626   2.516  15.522  1.00 96.37           H  
ATOM   1525  CD  ARG A  95      -8.622   2.602  16.265  1.00 96.37           C  
ATOM   1526  HD2 ARG A  95      -8.562   1.575  16.625  1.00 96.37           H  
ATOM   1527  HD3 ARG A  95      -9.003   3.227  17.072  1.00 96.37           H  
ATOM   1528  NE  ARG A  95      -7.273   3.081  15.900  1.00 96.37           N  
ATOM   1529  HE  ARG A  95      -7.113   3.506  14.997  1.00 96.37           H  
ATOM   1530  NH1 ARG A  95      -6.237   2.688  17.913  1.00 96.37           N  
ATOM   1531 HH11 ARG A  95      -5.389   2.717  18.461  1.00 96.37           H  
ATOM   1532 HH12 ARG A  95      -7.095   2.313  18.292  1.00 96.37           H  
ATOM   1533  NH2 ARG A  95      -5.084   3.598  16.256  1.00 96.37           N  
ATOM   1534 HH21 ARG A  95      -4.243   3.648  16.813  1.00 96.37           H  
ATOM   1535 HH22 ARG A  95      -5.055   4.059  15.358  1.00 96.37           H  
ATOM   1536  CZ  ARG A  95      -6.209   3.117  16.682  1.00 96.37           C  
ATOM   1537  N   TYR A  96      -9.352   1.270  10.781  1.00 97.52           N  
ATOM   1538  H   TYR A  96      -9.087   2.243  10.846  1.00 97.52           H  
ATOM   1539  CA  TYR A  96      -8.917   0.542   9.599  1.00 97.52           C  
ATOM   1540  HA  TYR A  96      -9.138  -0.516   9.738  1.00 97.52           H  
ATOM   1541  C   TYR A  96      -7.406   0.656   9.424  1.00 97.52           C  
ATOM   1542  CB  TYR A  96      -9.699   1.016   8.364  1.00 97.52           C  
ATOM   1543  HB2 TYR A  96      -9.180   0.671   7.469  1.00 97.52           H  
ATOM   1544  HB3 TYR A  96      -9.703   2.106   8.333  1.00 97.52           H  
ATOM   1545  O   TYR A  96      -6.801   1.661   9.783  1.00 97.52           O  
ATOM   1546  CG  TYR A  96     -11.132   0.510   8.316  1.00 97.52           C  
ATOM   1547  CD1 TYR A  96     -11.461  -0.585   7.494  1.00 97.52           C  
ATOM   1548  HD1 TYR A  96     -10.690  -1.056   6.904  1.00 97.52           H  
ATOM   1549  CD2 TYR A  96     -12.134   1.115   9.101  1.00 97.52           C  
ATOM   1550  HD2 TYR A  96     -11.901   1.968   9.721  1.00 97.52           H  
ATOM   1551  CE1 TYR A  96     -12.783  -1.073   7.452  1.00 97.52           C  
ATOM   1552  HE1 TYR A  96     -13.045  -1.914   6.826  1.00 97.52           H  
ATOM   1553  CE2 TYR A  96     -13.449   0.609   9.082  1.00 97.52           C  
ATOM   1554  HE2 TYR A  96     -14.224   1.068   9.678  1.00 97.52           H  
ATOM   1555  OH  TYR A  96     -15.032  -1.014   8.266  1.00 97.52           O  
ATOM   1556  HH  TYR A  96     -15.556  -0.704   9.008  1.00 97.52           H  
ATOM   1557  CZ  TYR A  96     -13.778  -0.488   8.261  1.00 97.52           C  
ATOM   1558  N   GLN A  97      -6.811  -0.388   8.863  1.00 97.80           N  
ATOM   1559  H   GLN A  97      -7.390  -1.180   8.624  1.00 97.80           H  
ATOM   1560  CA  GLN A  97      -5.438  -0.401   8.370  1.00 97.80           C  
ATOM   1561  HA  GLN A  97      -4.904   0.482   8.721  1.00 97.80           H  
ATOM   1562  C   GLN A  97      -5.449  -0.378   6.844  1.00 97.80           C  
ATOM   1563  CB  GLN A  97      -4.718  -1.658   8.880  1.00 97.80           C  
ATOM   1564  HB2 GLN A  97      -3.847  -1.853   8.253  1.00 97.80           H  
ATOM   1565  HB3 GLN A  97      -5.394  -2.509   8.804  1.00 97.80           H  
ATOM   1566  O   GLN A  97      -6.354  -0.946   6.226  1.00 97.80           O  
ATOM   1567  CG  GLN A  97      -4.225  -1.496  10.319  1.00 97.80           C  
ATOM   1568  HG2 GLN A  97      -4.992  -1.023  10.933  1.00 97.80           H  
ATOM   1569  HG3 GLN A  97      -3.360  -0.833  10.287  1.00 97.80           H  
ATOM   1570  CD  GLN A  97      -3.787  -2.801  10.984  1.00 97.80           C  
ATOM   1571  NE2 GLN A  97      -3.089  -2.718  12.087  1.00 97.80           N  
ATOM   1572 HE21 GLN A  97      -2.830  -3.554  12.591  1.00 97.80           H  
ATOM   1573 HE22 GLN A  97      -2.728  -1.813  12.355  1.00 97.80           H  
ATOM   1574  OE1 GLN A  97      -4.069  -3.915  10.544  1.00 97.80           O  
ATOM   1575  N   LEU A  98      -4.421   0.219   6.247  1.00 98.60           N  
ATOM   1576  H   LEU A  98      -3.718   0.626   6.848  1.00 98.60           H  
ATOM   1577  CA  LEU A  98      -4.101   0.136   4.825  1.00 98.60           C  
ATOM   1578  HA  LEU A  98      -4.960  -0.251   4.276  1.00 98.60           H  
ATOM   1579  C   LEU A  98      -2.921  -0.812   4.635  1.00 98.60           C  
ATOM   1580  CB  LEU A  98      -3.766   1.539   4.292  1.00 98.60           C  
ATOM   1581  HB2 LEU A  98      -4.652   2.165   4.392  1.00 98.60           H  
ATOM   1582  HB3 LEU A  98      -2.982   1.961   4.920  1.00 98.60           H  
ATOM   1583  O   LEU A  98      -1.940  -0.737   5.362  1.00 98.60           O  
ATOM   1584  CG  LEU A  98      -3.307   1.621   2.826  1.00 98.60           C  
ATOM   1585  HG  LEU A  98      -2.473   0.940   2.657  1.00 98.60           H  
ATOM   1586  CD1 LEU A  98      -4.437   1.281   1.855  1.00 98.60           C  
ATOM   1587 HD11 LEU A  98      -4.779   0.258   2.015  1.00 98.60           H  
ATOM   1588 HD12 LEU A  98      -5.274   1.964   2.002  1.00 98.60           H  
ATOM   1589 HD13 LEU A  98      -4.073   1.371   0.832  1.00 98.60           H  
ATOM   1590  CD2 LEU A  98      -2.831   3.038   2.519  1.00 98.60           C  
ATOM   1591 HD21 LEU A  98      -2.489   3.100   1.486  1.00 98.60           H  
ATOM   1592 HD22 LEU A  98      -3.640   3.751   2.676  1.00 98.60           H  
ATOM   1593 HD23 LEU A  98      -1.998   3.293   3.175  1.00 98.60           H  
ATOM   1594  N   ARG A  99      -2.989  -1.650   3.609  1.00 98.24           N  
ATOM   1595  H   ARG A  99      -3.848  -1.660   3.079  1.00 98.24           H  
ATOM   1596  CA  ARG A  99      -1.890  -2.458   3.097  1.00 98.24           C  
ATOM   1597  HA  ARG A  99      -0.982  -2.226   3.652  1.00 98.24           H  
ATOM   1598  C   ARG A  99      -1.655  -2.112   1.638  1.00 98.24           C  
ATOM   1599  CB  ARG A  99      -2.217  -3.942   3.294  1.00 98.24           C  
ATOM   1600  HB2 ARG A  99      -3.168  -4.174   2.816  1.00 98.24           H  
ATOM   1601  HB3 ARG A  99      -2.302  -4.137   4.363  1.00 98.24           H  
ATOM   1602  O   ARG A  99      -2.584  -2.120   0.833  1.00 98.24           O  
ATOM   1603  CG  ARG A  99      -1.127  -4.851   2.724  1.00 98.24           C  
ATOM   1604  HG2 ARG A  99      -1.050  -4.700   1.647  1.00 98.24           H  
ATOM   1605  HG3 ARG A  99      -0.168  -4.609   3.181  1.00 98.24           H  
ATOM   1606  CD  ARG A  99      -1.462  -6.317   2.991  1.00 98.24           C  
ATOM   1607  HD2 ARG A  99      -1.479  -6.486   4.067  1.00 98.24           H  
ATOM   1608  HD3 ARG A  99      -2.448  -6.557   2.592  1.00 98.24           H  
ATOM   1609  NE  ARG A  99      -0.437  -7.172   2.388  1.00 98.24           N  
ATOM   1610  HE  ARG A  99       0.347  -7.422   2.973  1.00 98.24           H  
ATOM   1611  NH1 ARG A  99      -1.205  -7.302   0.225  1.00 98.24           N  
ATOM   1612 HH11 ARG A  99      -1.114  -7.715  -0.692  1.00 98.24           H  
ATOM   1613 HH12 ARG A  99      -2.064  -6.861   0.523  1.00 98.24           H  
ATOM   1614  NH2 ARG A  99       0.792  -8.145   0.780  1.00 98.24           N  
ATOM   1615 HH21 ARG A  99       1.010  -8.372  -0.180  1.00 98.24           H  
ATOM   1616 HH22 ARG A  99       1.480  -8.225   1.515  1.00 98.24           H  
ATOM   1617  CZ  ARG A  99      -0.294  -7.526   1.129  1.00 98.24           C  
ATOM   1618  N   ILE A 100      -0.400  -1.891   1.294  1.00 98.20           N  
ATOM   1619  H   ILE A 100       0.292  -1.873   2.030  1.00 98.20           H  
ATOM   1620  CA  ILE A 100       0.084  -1.718  -0.065  1.00 98.20           C  
ATOM   1621  HA  ILE A 100      -0.752  -1.764  -0.763  1.00 98.20           H  
ATOM   1622  C   ILE A 100       1.034  -2.875  -0.355  1.00 98.20           C  
ATOM   1623  CB  ILE A 100       0.757  -0.344  -0.232  1.00 98.20           C  
ATOM   1624  HB  ILE A 100       1.620  -0.293   0.432  1.00 98.20           H  
ATOM   1625  O   ILE A 100       2.073  -3.006   0.285  1.00 98.20           O  
ATOM   1626  CG1 ILE A 100      -0.209   0.804   0.148  1.00 98.20           C  
ATOM   1627 HG12 ILE A 100      -1.104   0.752  -0.472  1.00 98.20           H  
ATOM   1628 HG13 ILE A 100      -0.514   0.683   1.188  1.00 98.20           H  
ATOM   1629  CG2 ILE A 100       1.253  -0.228  -1.680  1.00 98.20           C  
ATOM   1630 HG21 ILE A 100       1.768   0.724  -1.812  1.00 98.20           H  
ATOM   1631 HG22 ILE A 100       1.981  -1.007  -1.906  1.00 98.20           H  
ATOM   1632 HG23 ILE A 100       0.415  -0.293  -2.375  1.00 98.20           H  
ATOM   1633  CD1 ILE A 100       0.396   2.209   0.035  1.00 98.20           C  
ATOM   1634 HD11 ILE A 100      -0.307   2.936   0.441  1.00 98.20           H  
ATOM   1635 HD12 ILE A 100       1.325   2.263   0.601  1.00 98.20           H  
ATOM   1636 HD13 ILE A 100       0.585   2.465  -1.008  1.00 98.20           H  
ATOM   1637  N   GLY A 101       0.660  -3.731  -1.301  1.00 96.21           N  
ATOM   1638  H   GLY A 101      -0.200  -3.534  -1.792  1.00 96.21           H  
ATOM   1639  CA  GLY A 101       1.492  -4.822  -1.798  1.00 96.21           C  
ATOM   1640  HA2 GLY A 101       0.910  -5.743  -1.821  1.00 96.21           H  
ATOM   1641  HA3 GLY A 101       2.347  -4.976  -1.140  1.00 96.21           H  
ATOM   1642  C   GLY A 101       1.980  -4.527  -3.210  1.00 96.21           C  
ATOM   1643  O   GLY A 101       1.191  -4.122  -4.062  1.00 96.21           O  
ATOM   1644  N   MET A 102       3.261  -4.759  -3.479  1.00 93.80           N  
ATOM   1645  H   MET A 102       3.862  -5.071  -2.730  1.00 93.80           H  
ATOM   1646  CA  MET A 102       3.859  -4.556  -4.798  1.00 93.80           C  
ATOM   1647  HA  MET A 102       3.061  -4.500  -5.539  1.00 93.80           H  
ATOM   1648  C   MET A 102       4.771  -5.711  -5.186  1.00 93.80           C  
ATOM   1649  CB  MET A 102       4.643  -3.244  -4.849  1.00 93.80           C  
ATOM   1650  HB2 MET A 102       5.101  -3.129  -5.832  1.00 93.80           H  
ATOM   1651  HB3 MET A 102       5.437  -3.294  -4.105  1.00 93.80           H  
ATOM   1652  O   MET A 102       5.271  -6.444  -4.334  1.00 93.80           O  
ATOM   1653  CG  MET A 102       3.760  -2.022  -4.590  1.00 93.80           C  
ATOM   1654  HG2 MET A 102       3.008  -1.957  -5.376  1.00 93.80           H  
ATOM   1655  HG3 MET A 102       3.251  -2.128  -3.631  1.00 93.80           H  
ATOM   1656  SD  MET A 102       4.689  -0.482  -4.555  1.00 93.80           S  
ATOM   1657  CE  MET A 102       5.652  -0.709  -3.039  1.00 93.80           C  
ATOM   1658  HE1 MET A 102       6.343   0.130  -2.955  1.00 93.80           H  
ATOM   1659  HE2 MET A 102       6.248  -1.621  -3.083  1.00 93.80           H  
ATOM   1660  HE3 MET A 102       4.994  -0.729  -2.171  1.00 93.80           H  
ATOM   1661  N   LYS A 103       5.009  -5.853  -6.488  1.00 91.38           N  
ATOM   1662  H   LYS A 103       4.567  -5.200  -7.119  1.00 91.38           H  
ATOM   1663  CA  LYS A 103       5.971  -6.806  -7.037  1.00 91.38           C  
ATOM   1664  HA  LYS A 103       6.604  -7.178  -6.231  1.00 91.38           H  
ATOM   1665  C   LYS A 103       6.885  -6.116  -8.047  1.00 91.38           C  
ATOM   1666  CB  LYS A 103       5.209  -7.995  -7.634  1.00 91.38           C  
ATOM   1667  HB2 LYS A 103       4.531  -8.400  -6.882  1.00 91.38           H  
ATOM   1668  HB3 LYS A 103       4.632  -7.656  -8.493  1.00 91.38           H  
ATOM   1669  O   LYS A 103       6.384  -5.445  -8.950  1.00 91.38           O  
ATOM   1670  CG  LYS A 103       6.174  -9.095  -8.076  1.00 91.38           C  
ATOM   1671  HG2 LYS A 103       6.842  -8.689  -8.836  1.00 91.38           H  
ATOM   1672  HG3 LYS A 103       6.770  -9.425  -7.225  1.00 91.38           H  
ATOM   1673  CD  LYS A 103       5.425 -10.291  -8.665  1.00 91.38           C  
ATOM   1674  HD2 LYS A 103       4.889 -10.827  -7.882  1.00 91.38           H  
ATOM   1675  HD3 LYS A 103       4.740  -9.942  -9.437  1.00 91.38           H  
ATOM   1676  CE  LYS A 103       6.504 -11.164  -9.294  1.00 91.38           C  
ATOM   1677  HE2 LYS A 103       7.071 -10.511  -9.957  1.00 91.38           H  
ATOM   1678  HE3 LYS A 103       7.189 -11.521  -8.526  1.00 91.38           H  
ATOM   1679  NZ  LYS A 103       5.975 -12.264 -10.116  1.00 91.38           N  
ATOM   1680  HZ1 LYS A 103       5.412 -12.901  -9.571  1.00 91.38           H  
ATOM   1681  HZ2 LYS A 103       5.465 -11.849 -10.882  1.00 91.38           H  
ATOM   1682  HZ3 LYS A 103       6.764 -12.741 -10.528  1.00 91.38           H  
ATOM   1683  N   VAL A 104       8.192  -6.321  -7.896  1.00 88.98           N  
ATOM   1684  H   VAL A 104       8.493  -6.896  -7.123  1.00 88.98           H  
ATOM   1685  CA  VAL A 104       9.236  -5.897  -8.842  1.00 88.98           C  
ATOM   1686  HA  VAL A 104       8.785  -5.608  -9.791  1.00 88.98           H  
ATOM   1687  C   VAL A 104      10.151  -7.095  -9.084  1.00 88.98           C  
ATOM   1688  CB  VAL A 104      10.038  -4.690  -8.309  1.00 88.98           C  
ATOM   1689  HB  VAL A 104      10.519  -4.960  -7.368  1.00 88.98           H  
ATOM   1690  O   VAL A 104      10.802  -7.581  -8.156  1.00 88.98           O  
ATOM   1691  CG1 VAL A 104      11.123  -4.255  -9.301  1.00 88.98           C  
ATOM   1692 HG11 VAL A 104      11.855  -5.051  -9.437  1.00 88.98           H  
ATOM   1693 HG12 VAL A 104      10.675  -4.006 -10.263  1.00 88.98           H  
ATOM   1694 HG13 VAL A 104      11.648  -3.381  -8.915  1.00 88.98           H  
ATOM   1695  CG2 VAL A 104       9.134  -3.478  -8.064  1.00 88.98           C  
ATOM   1696 HG21 VAL A 104       8.407  -3.691  -7.280  1.00 88.98           H  
ATOM   1697 HG22 VAL A 104       8.619  -3.220  -8.989  1.00 88.98           H  
ATOM   1698 HG23 VAL A 104       9.740  -2.624  -7.762  1.00 88.98           H  
ATOM   1699  N   GLY A 105      10.165  -7.624 -10.310  1.00 86.29           N  
ATOM   1700  H   GLY A 105       9.577  -7.248 -11.039  1.00 86.29           H  
ATOM   1701  CA  GLY A 105      10.874  -8.863 -10.618  1.00 86.29           C  
ATOM   1702  HA2 GLY A 105      10.720  -9.114 -11.667  1.00 86.29           H  
ATOM   1703  HA3 GLY A 105      11.941  -8.718 -10.448  1.00 86.29           H  
ATOM   1704  C   GLY A 105      10.369 -10.027  -9.763  1.00 86.29           C  
ATOM   1705  O   GLY A 105       9.184 -10.349  -9.737  1.00 86.29           O  
ATOM   1706  N   THR A 106      11.260 -10.685  -9.026  1.00 88.65           N  
ATOM   1707  H   THR A 106      12.226 -10.393  -9.041  1.00 88.65           H  
ATOM   1708  CA  THR A 106      10.900 -11.799  -8.131  1.00 88.65           C  
ATOM   1709  HA  THR A 106       9.997 -12.282  -8.503  1.00 88.65           H  
ATOM   1710  C   THR A 106      10.585 -11.356  -6.701  1.00 88.65           C  
ATOM   1711  CB  THR A 106      12.006 -12.858  -8.123  1.00 88.65           C  
ATOM   1712  HB  THR A 106      11.762 -13.639  -7.403  1.00 88.65           H  
ATOM   1713  O   THR A 106      10.129 -12.177  -5.904  1.00 88.65           O  
ATOM   1714  CG2 THR A 106      12.185 -13.493  -9.503  1.00 88.65           C  
ATOM   1715 HG21 THR A 106      11.242 -13.927  -9.835  1.00 88.65           H  
ATOM   1716 HG22 THR A 106      12.934 -14.283  -9.446  1.00 88.65           H  
ATOM   1717 HG23 THR A 106      12.514 -12.748 -10.228  1.00 88.65           H  
ATOM   1718  OG1 THR A 106      13.226 -12.254  -7.769  1.00 88.65           O  
ATOM   1719  HG1 THR A 106      13.891 -12.940  -7.672  1.00 88.65           H  
ATOM   1720  N   ILE A 107      10.788 -10.077  -6.372  1.00 92.42           N  
ATOM   1721  H   ILE A 107      11.056  -9.423  -7.092  1.00 92.42           H  
ATOM   1722  CA  ILE A 107      10.684  -9.559  -5.007  1.00 92.42           C  
ATOM   1723  HA  ILE A 107      10.806 -10.396  -4.320  1.00 92.42           H  
ATOM   1724  C   ILE A 107       9.292  -8.969  -4.777  1.00 92.42           C  
ATOM   1725  CB  ILE A 107      11.824  -8.563  -4.689  1.00 92.42           C  
ATOM   1726  HB  ILE A 107      11.703  -7.678  -5.314  1.00 92.42           H  
ATOM   1727  O   ILE A 107       8.742  -8.256  -5.620  1.00 92.42           O  
ATOM   1728  CG1 ILE A 107      13.204  -9.199  -4.993  1.00 92.42           C  
ATOM   1729 HG12 ILE A 107      13.339 -10.089  -4.378  1.00 92.42           H  
ATOM   1730 HG13 ILE A 107      13.240  -9.504  -6.039  1.00 92.42           H  
ATOM   1731  CG2 ILE A 107      11.740  -8.142  -3.208  1.00 92.42           C  
ATOM   1732 HG21 ILE A 107      10.800  -7.630  -3.000  1.00 92.42           H  
ATOM   1733 HG22 ILE A 107      12.533  -7.434  -2.968  1.00 92.42           H  
ATOM   1734 HG23 ILE A 107      11.838  -9.009  -2.555  1.00 92.42           H  
ATOM   1735  CD1 ILE A 107      14.397  -8.261  -4.776  1.00 92.42           C  
ATOM   1736 HD11 ILE A 107      14.544  -8.064  -3.714  1.00 92.42           H  
ATOM   1737 HD12 ILE A 107      15.300  -8.732  -5.164  1.00 92.42           H  
ATOM   1738 HD13 ILE A 107      14.233  -7.322  -5.304  1.00 92.42           H  
ATOM   1739  N   SER A 108       8.715  -9.293  -3.619  1.00 93.50           N  
ATOM   1740  H   SER A 108       9.273  -9.790  -2.940  1.00 93.50           H  
ATOM   1741  CA  SER A 108       7.449  -8.726  -3.152  1.00 93.50           C  
ATOM   1742  HA  SER A 108       6.968  -8.193  -3.972  1.00 93.50           H  
ATOM   1743  C   SER A 108       7.706  -7.732  -2.025  1.00 93.50           C  
ATOM   1744  CB  SER A 108       6.483  -9.822  -2.699  1.00 93.50           C  
ATOM   1745  HB2 SER A 108       5.547  -9.367  -2.373  1.00 93.50           H  
ATOM   1746  HB3 SER A 108       6.923 -10.376  -1.869  1.00 93.50           H  
ATOM   1747  O   SER A 108       8.421  -8.040  -1.070  1.00 93.50           O  
ATOM   1748  OG  SER A 108       6.222 -10.707  -3.774  1.00 93.50           O  
ATOM   1749  HG  SER A 108       7.077 -10.954  -4.134  1.00 93.50           H  
ATOM   1750  N   TYR A 109       7.088  -6.563  -2.135  1.00 96.31           N  
ATOM   1751  H   TYR A 109       6.471  -6.420  -2.922  1.00 96.31           H  
ATOM   1752  CA  TYR A 109       7.171  -5.483  -1.160  1.00 96.31           C  
ATOM   1753  HA  TYR A 109       7.870  -5.763  -0.372  1.00 96.31           H  
ATOM   1754  C   TYR A 109       5.810  -5.245  -0.519  1.00 96.31           C  
ATOM   1755  CB  TYR A 109       7.716  -4.211  -1.810  1.00 96.31           C  
ATOM   1756  HB2 TYR A 109       7.049  -3.903  -2.615  1.00 96.31           H  
ATOM   1757  HB3 TYR A 109       7.718  -3.417  -1.062  1.00 96.31           H  
ATOM   1758  O   TYR A 109       4.765  -5.427  -1.148  1.00 96.31           O  
ATOM   1759  CG  TYR A 109       9.119  -4.367  -2.358  1.00 96.31           C  
ATOM   1760  CD1 TYR A 109      10.231  -4.132  -1.525  1.00 96.31           C  
ATOM   1761  HD1 TYR A 109      10.091  -3.840  -0.495  1.00 96.31           H  
ATOM   1762  CD2 TYR A 109       9.309  -4.776  -3.692  1.00 96.31           C  
ATOM   1763  HD2 TYR A 109       8.458  -4.964  -4.329  1.00 96.31           H  
ATOM   1764  CE1 TYR A 109      11.536  -4.278  -2.033  1.00 96.31           C  
ATOM   1765  HE1 TYR A 109      12.384  -4.083  -1.394  1.00 96.31           H  
ATOM   1766  CE2 TYR A 109      10.612  -4.947  -4.193  1.00 96.31           C  
ATOM   1767  HE2 TYR A 109      10.779  -5.270  -5.210  1.00 96.31           H  
ATOM   1768  OH  TYR A 109      12.978  -4.834  -3.873  1.00 96.31           O  
ATOM   1769  HH  TYR A 109      13.648  -4.530  -3.256  1.00 96.31           H  
ATOM   1770  CZ  TYR A 109      11.726  -4.685  -3.370  1.00 96.31           C  
ATOM   1771  N   GLU A 110       5.832  -4.838   0.738  1.00 97.53           N  
ATOM   1772  H   GLU A 110       6.729  -4.738   1.192  1.00 97.53           H  
ATOM   1773  CA  GLU A 110       4.675  -4.619   1.579  1.00 97.53           C  
ATOM   1774  HA  GLU A 110       3.812  -4.427   0.942  1.00 97.53           H  
ATOM   1775  C   GLU A 110       4.908  -3.405   2.477  1.00 97.53           C  
ATOM   1776  CB  GLU A 110       4.386  -5.886   2.395  1.00 97.53           C  
ATOM   1777  HB2 GLU A 110       4.293  -6.726   1.707  1.00 97.53           H  
ATOM   1778  HB3 GLU A 110       5.214  -6.086   3.076  1.00 97.53           H  
ATOM   1779  O   GLU A 110       5.925  -3.304   3.164  1.00 97.53           O  
ATOM   1780  CG  GLU A 110       3.084  -5.765   3.192  1.00 97.53           C  
ATOM   1781  HG2 GLU A 110       2.281  -5.456   2.524  1.00 97.53           H  
ATOM   1782  HG3 GLU A 110       3.198  -5.003   3.963  1.00 97.53           H  
ATOM   1783  CD  GLU A 110       2.726  -7.107   3.832  1.00 97.53           C  
ATOM   1784  OE1 GLU A 110       3.104  -7.338   4.993  1.00 97.53           O  
ATOM   1785  OE2 GLU A 110       2.039  -7.905   3.145  1.00 97.53           O  
ATOM   1786  N   ALA A 111       3.927  -2.510   2.474  1.00 98.40           N  
ATOM   1787  H   ALA A 111       3.161  -2.655   1.831  1.00 98.40           H  
ATOM   1788  CA  ALA A 111       3.805  -1.375   3.372  1.00 98.40           C  
ATOM   1789  HA  ALA A 111       4.567  -1.423   4.150  1.00 98.40           H  
ATOM   1790  C   ALA A 111       2.426  -1.427   4.034  1.00 98.40           C  
ATOM   1791  CB  ALA A 111       4.004  -0.092   2.558  1.00 98.40           C  
ATOM   1792  HB1 ALA A 111       5.047  -0.004   2.254  1.00 98.40           H  
ATOM   1793  HB2 ALA A 111       3.381  -0.106   1.663  1.00 98.40           H  
ATOM   1794  HB3 ALA A 111       3.732   0.776   3.158  1.00 98.40           H  
ATOM   1795  O   ALA A 111       1.414  -1.582   3.349  1.00 98.40           O  
ATOM   1796  N   ILE A 112       2.370  -1.321   5.356  1.00 98.50           N  
ATOM   1797  H   ILE A 112       3.233  -1.206   5.869  1.00 98.50           H  
ATOM   1798  CA  ILE A 112       1.136  -1.348   6.138  1.00 98.50           C  
ATOM   1799  HA  ILE A 112       0.297  -1.274   5.446  1.00 98.50           H  
ATOM   1800  C   ILE A 112       1.091  -0.117   7.032  1.00 98.50           C  
ATOM   1801  CB  ILE A 112       0.976  -2.677   6.911  1.00 98.50           C  
ATOM   1802  HB  ILE A 112       1.890  -2.869   7.473  1.00 98.50           H  
ATOM   1803  O   ILE A 112       2.063   0.190   7.718  1.00 98.50           O  
ATOM   1804  CG1 ILE A 112       0.762  -3.820   5.893  1.00 98.50           C  
ATOM   1805 HG12 ILE A 112      -0.208  -3.679   5.417  1.00 98.50           H  
ATOM   1806 HG13 ILE A 112       1.526  -3.769   5.118  1.00 98.50           H  
ATOM   1807  CG2 ILE A 112      -0.211  -2.610   7.895  1.00 98.50           C  
ATOM   1808 HG21 ILE A 112      -1.124  -2.341   7.364  1.00 98.50           H  
ATOM   1809 HG22 ILE A 112      -0.359  -3.570   8.390  1.00 98.50           H  
ATOM   1810 HG23 ILE A 112      -0.020  -1.867   8.669  1.00 98.50           H  
ATOM   1811  CD1 ILE A 112       0.819  -5.239   6.456  1.00 98.50           C  
ATOM   1812 HD11 ILE A 112       0.671  -5.948   5.641  1.00 98.50           H  
ATOM   1813 HD12 ILE A 112       0.025  -5.396   7.186  1.00 98.50           H  
ATOM   1814 HD13 ILE A 112       1.803  -5.414   6.889  1.00 98.50           H  
ATOM   1815  N   TYR A 113      -0.054   0.559   7.013  1.00 98.61           N  
ATOM   1816  H   TYR A 113      -0.810   0.189   6.455  1.00 98.61           H  
ATOM   1817  CA  TYR A 113      -0.329   1.765   7.777  1.00 98.61           C  
ATOM   1818  HA  TYR A 113       0.539   1.994   8.394  1.00 98.61           H  
ATOM   1819  C   TYR A 113      -1.540   1.563   8.678  1.00 98.61           C  
ATOM   1820  CB  TYR A 113      -0.556   2.958   6.847  1.00 98.61           C  
ATOM   1821  HB2 TYR A 113      -1.414   2.764   6.204  1.00 98.61           H  
ATOM   1822  HB3 TYR A 113      -0.802   3.820   7.467  1.00 98.61           H  
ATOM   1823  O   TYR A 113      -2.578   1.070   8.227  1.00 98.61           O  
ATOM   1824  CG  TYR A 113       0.642   3.296   5.991  1.00 98.61           C  
ATOM   1825  CD1 TYR A 113       1.588   4.220   6.467  1.00 98.61           C  
ATOM   1826  HD1 TYR A 113       1.443   4.705   7.421  1.00 98.61           H  
ATOM   1827  CD2 TYR A 113       0.830   2.662   4.746  1.00 98.61           C  
ATOM   1828  HD2 TYR A 113       0.102   1.949   4.388  1.00 98.61           H  
ATOM   1829  CE1 TYR A 113       2.734   4.497   5.706  1.00 98.61           C  
ATOM   1830  HE1 TYR A 113       3.455   5.212   6.075  1.00 98.61           H  
ATOM   1831  CE2 TYR A 113       1.988   2.926   3.992  1.00 98.61           C  
ATOM   1832  HE2 TYR A 113       2.160   2.431   3.048  1.00 98.61           H  
ATOM   1833  OH  TYR A 113       4.129   3.981   3.825  1.00 98.61           O  
ATOM   1834  HH  TYR A 113       4.744   4.486   4.362  1.00 98.61           H  
ATOM   1835  CZ  TYR A 113       2.956   3.825   4.486  1.00 98.61           C  
ATOM   1836  N   ASP A 114      -1.426   1.986   9.930  1.00 97.59           N  
ATOM   1837  H   ASP A 114      -0.528   2.330  10.239  1.00 97.59           H  
ATOM   1838  CA  ASP A 114      -2.567   2.097  10.838  1.00 97.59           C  
ATOM   1839  HA  ASP A 114      -3.211   1.226  10.713  1.00 97.59           H  
ATOM   1840  C   ASP A 114      -3.435   3.317  10.508  1.00 97.59           C  
ATOM   1841  CB  ASP A 114      -2.072   2.102  12.289  1.00 97.59           C  
ATOM   1842  HB2 ASP A 114      -1.369   2.923  12.424  1.00 97.59           H  
ATOM   1843  HB3 ASP A 114      -2.917   2.264  12.959  1.00 97.59           H  
ATOM   1844  O   ASP A 114      -3.069   4.150   9.682  1.00 97.59           O  
ATOM   1845  CG  ASP A 114      -1.420   0.769  12.660  1.00 97.59           C  
ATOM   1846  OD1 ASP A 114      -2.024  -0.276  12.336  1.00 97.59           O  
ATOM   1847  OD2 ASP A 114      -0.336   0.782  13.280  1.00 97.59           O  
ATOM   1848  N   ASP A 115      -4.604   3.413  11.143  1.00 97.22           N  
ATOM   1849  H   ASP A 115      -4.834   2.686  11.806  1.00 97.22           H  
ATOM   1850  CA  ASP A 115      -5.501   4.579  11.095  1.00 97.22           C  
ATOM   1851  HA  ASP A 115      -6.465   4.235  11.470  1.00 97.22           H  
ATOM   1852  C   ASP A 115      -5.828   5.099   9.690  1.00 97.22           C  
ATOM   1853  CB  ASP A 115      -5.006   5.662  12.063  1.00 97.22           C  
ATOM   1854  HB2 ASP A 115      -5.652   6.537  12.000  1.00 97.22           H  
ATOM   1855  HB3 ASP A 115      -3.989   5.958  11.803  1.00 97.22           H  
ATOM   1856  O   ASP A 115      -6.007   6.298   9.472  1.00 97.22           O  
ATOM   1857  CG  ASP A 115      -5.062   5.143  13.492  1.00 97.22           C  
ATOM   1858  OD1 ASP A 115      -6.082   4.506  13.856  1.00 97.22           O  
ATOM   1859  OD2 ASP A 115      -4.105   5.328  14.266  1.00 97.22           O  
ATOM   1860  N   PHE A 116      -5.956   4.174   8.741  1.00 98.46           N  
ATOM   1861  H   PHE A 116      -5.843   3.207   9.012  1.00 98.46           H  
ATOM   1862  CA  PHE A 116      -6.311   4.490   7.372  1.00 98.46           C  
ATOM   1863  HA  PHE A 116      -5.597   5.229   7.007  1.00 98.46           H  
ATOM   1864  C   PHE A 116      -7.716   5.078   7.291  1.00 98.46           C  
ATOM   1865  CB  PHE A 116      -6.197   3.255   6.484  1.00 98.46           C  
ATOM   1866  HB2 PHE A 116      -6.769   2.442   6.932  1.00 98.46           H  
ATOM   1867  HB3 PHE A 116      -5.149   2.956   6.457  1.00 98.46           H  
ATOM   1868  O   PHE A 116      -8.706   4.414   7.618  1.00 98.46           O  
ATOM   1869  CG  PHE A 116      -6.694   3.498   5.068  1.00 98.46           C  
ATOM   1870  CD1 PHE A 116      -7.761   2.739   4.554  1.00 98.46           C  
ATOM   1871  HD1 PHE A 116      -8.237   1.993   5.174  1.00 98.46           H  
ATOM   1872  CD2 PHE A 116      -6.098   4.492   4.265  1.00 98.46           C  
ATOM   1873  HD2 PHE A 116      -5.287   5.091   4.653  1.00 98.46           H  
ATOM   1874  CE1 PHE A 116      -8.220   2.956   3.242  1.00 98.46           C  
ATOM   1875  HE1 PHE A 116      -9.041   2.373   2.852  1.00 98.46           H  
ATOM   1876  CE2 PHE A 116      -6.559   4.710   2.955  1.00 98.46           C  
ATOM   1877  HE2 PHE A 116      -6.103   5.473   2.341  1.00 98.46           H  
ATOM   1878  CZ  PHE A 116      -7.616   3.941   2.443  1.00 98.46           C  
ATOM   1879  HZ  PHE A 116      -7.968   4.115   1.437  1.00 98.46           H  
ATOM   1880  N   LYS A 117      -7.799   6.310   6.790  1.00 98.46           N  
ATOM   1881  H   LYS A 117      -6.933   6.798   6.614  1.00 98.46           H  
ATOM   1882  CA  LYS A 117      -9.053   6.971   6.443  1.00 98.46           C  
ATOM   1883  HA  LYS A 117      -9.808   6.201   6.283  1.00 98.46           H  
ATOM   1884  C   LYS A 117      -8.933   7.737   5.139  1.00 98.46           C  
ATOM   1885  CB  LYS A 117      -9.536   7.893   7.573  1.00 98.46           C  
ATOM   1886  HB2 LYS A 117      -8.792   8.667   7.762  1.00 98.46           H  
ATOM   1887  HB3 LYS A 117     -10.457   8.380   7.251  1.00 98.46           H  
ATOM   1888  O   LYS A 117      -7.895   8.305   4.809  1.00 98.46           O  
ATOM   1889  CG  LYS A 117      -9.816   7.127   8.870  1.00 98.46           C  
ATOM   1890  HG2 LYS A 117      -8.885   6.726   9.273  1.00 98.46           H  
ATOM   1891  HG3 LYS A 117     -10.495   6.302   8.654  1.00 98.46           H  
ATOM   1892  CD  LYS A 117     -10.451   8.041   9.915  1.00 98.46           C  
ATOM   1893  HD2 LYS A 117     -11.348   8.496   9.495  1.00 98.46           H  
ATOM   1894  HD3 LYS A 117      -9.742   8.820  10.195  1.00 98.46           H  
ATOM   1895  CE  LYS A 117     -10.826   7.195  11.131  1.00 98.46           C  
ATOM   1896  HE2 LYS A 117      -9.923   6.735  11.531  1.00 98.46           H  
ATOM   1897  HE3 LYS A 117     -11.490   6.398  10.797  1.00 98.46           H  
ATOM   1898  NZ  LYS A 117     -11.496   8.020  12.160  1.00 98.46           N  
ATOM   1899  HZ1 LYS A 117     -12.296   8.479  11.749  1.00 98.46           H  
ATOM   1900  HZ2 LYS A 117     -11.813   7.432  12.918  1.00 98.46           H  
ATOM   1901  HZ3 LYS A 117     -10.860   8.719  12.515  1.00 98.46           H  
ATOM   1902  N   VAL A 118     -10.056   7.782   4.441  1.00 98.51           N  
ATOM   1903  H   VAL A 118     -10.844   7.253   4.786  1.00 98.51           H  
ATOM   1904  CA  VAL A 118     -10.329   8.738   3.372  1.00 98.51           C  
ATOM   1905  HA  VAL A 118      -9.444   9.337   3.157  1.00 98.51           H  
ATOM   1906  C   VAL A 118     -11.424   9.660   3.887  1.00 98.51           C  
ATOM   1907  CB  VAL A 118     -10.736   7.979   2.100  1.00 98.51           C  
ATOM   1908  HB  VAL A 118     -11.573   7.317   2.322  1.00 98.51           H  
ATOM   1909  O   VAL A 118     -12.377   9.167   4.482  1.00 98.51           O  
ATOM   1910  CG1 VAL A 118     -11.153   8.920   0.979  1.00 98.51           C  
ATOM   1911 HG11 VAL A 118     -10.310   9.566   0.732  1.00 98.51           H  
ATOM   1912 HG12 VAL A 118     -12.003   9.525   1.294  1.00 98.51           H  
ATOM   1913 HG13 VAL A 118     -11.453   8.344   0.103  1.00 98.51           H  
ATOM   1914  CG2 VAL A 118      -9.558   7.140   1.584  1.00 98.51           C  
ATOM   1915 HG21 VAL A 118      -8.685   7.775   1.439  1.00 98.51           H  
ATOM   1916 HG22 VAL A 118      -9.823   6.664   0.640  1.00 98.51           H  
ATOM   1917 HG23 VAL A 118      -9.309   6.363   2.307  1.00 98.51           H  
ATOM   1918  N   ASP A 119     -11.281  10.972   3.722  1.00 98.07           N  
ATOM   1919  H   ASP A 119     -10.403  11.309   3.355  1.00 98.07           H  
ATOM   1920  CA  ASP A 119     -12.271  11.962   4.168  1.00 98.07           C  
ATOM   1921  HA  ASP A 119     -12.683  11.630   5.121  1.00 98.07           H  
ATOM   1922  C   ASP A 119     -13.451  12.084   3.176  1.00 98.07           C  
ATOM   1923  CB  ASP A 119     -11.540  13.293   4.429  1.00 98.07           C  
ATOM   1924  HB2 ASP A 119     -10.522  13.067   4.750  1.00 98.07           H  
ATOM   1925  HB3 ASP A 119     -11.473  13.856   3.498  1.00 98.07           H  
ATOM   1926  O   ASP A 119     -13.504  11.404   2.152  1.00 98.07           O  
ATOM   1927  CG  ASP A 119     -12.162  14.178   5.520  1.00 98.07           C  
ATOM   1928  OD1 ASP A 119     -13.410  14.213   5.647  1.00 98.07           O  
ATOM   1929  OD2 ASP A 119     -11.386  14.915   6.170  1.00 98.07           O  
ATOM   1930  N   SER A 120     -14.433  12.922   3.488  1.00 98.11           N  
ATOM   1931  H   SER A 120     -14.322  13.457   4.337  1.00 98.11           H  
ATOM   1932  CA  SER A 120     -15.589  13.188   2.631  1.00 98.11           C  
ATOM   1933  HA  SER A 120     -16.064  12.236   2.394  1.00 98.11           H  
ATOM   1934  C   SER A 120     -15.196  13.861   1.310  1.00 98.11           C  
ATOM   1935  CB  SER A 120     -16.602  14.052   3.391  1.00 98.11           C  
ATOM   1936  HB2 SER A 120     -16.848  13.578   4.342  1.00 98.11           H  
ATOM   1937  HB3 SER A 120     -17.515  14.135   2.801  1.00 98.11           H  
ATOM   1938  O   SER A 120     -14.124  14.458   1.184  1.00 98.11           O  
ATOM   1939  OG  SER A 120     -16.086  15.348   3.629  1.00 98.11           O  
ATOM   1940  HG  SER A 120     -15.423  15.300   4.322  1.00 98.11           H  
ATOM   1941  N   GLU A 121     -16.101  13.840   0.328  1.00 97.67           N  
ATOM   1942  H   GLU A 121     -16.941  13.291   0.441  1.00 97.67           H  
ATOM   1943  CA  GLU A 121     -15.925  14.579  -0.930  1.00 97.67           C  
ATOM   1944  HA  GLU A 121     -15.036  14.206  -1.439  1.00 97.67           H  
ATOM   1945  C   GLU A 121     -15.742  16.089  -0.699  1.00 97.67           C  
ATOM   1946  CB  GLU A 121     -17.144  14.332  -1.826  1.00 97.67           C  
ATOM   1947  HB2 GLU A 121     -17.302  13.258  -1.919  1.00 97.67           H  
ATOM   1948  HB3 GLU A 121     -18.024  14.767  -1.353  1.00 97.67           H  
ATOM   1949  O   GLU A 121     -14.920  16.712  -1.367  1.00 97.67           O  
ATOM   1950  CG  GLU A 121     -16.956  14.941  -3.225  1.00 97.67           C  
ATOM   1951  HG2 GLU A 121     -16.038  14.540  -3.655  1.00 97.67           H  
ATOM   1952  HG3 GLU A 121     -16.861  16.024  -3.148  1.00 97.67           H  
ATOM   1953  CD  GLU A 121     -18.122  14.623  -4.160  1.00 97.67           C  
ATOM   1954  OE1 GLU A 121     -17.921  14.574  -5.398  1.00 97.67           O  
ATOM   1955  OE2 GLU A 121     -19.247  14.357  -3.682  1.00 97.67           O  
ATOM   1956  N   ALA A 122     -16.439  16.666   0.290  1.00 96.69           N  
ATOM   1957  H   ALA A 122     -17.071  16.094   0.831  1.00 96.69           H  
ATOM   1958  CA  ALA A 122     -16.295  18.076   0.667  1.00 96.69           C  
ATOM   1959  HA  ALA A 122     -16.508  18.697  -0.203  1.00 96.69           H  
ATOM   1960  C   ALA A 122     -14.867  18.414   1.136  1.00 96.69           C  
ATOM   1961  CB  ALA A 122     -17.325  18.388   1.761  1.00 96.69           C  
ATOM   1962  HB1 ALA A 122     -18.331  18.179   1.396  1.00 96.69           H  
ATOM   1963  HB2 ALA A 122     -17.126  17.786   2.648  1.00 96.69           H  
ATOM   1964  HB3 ALA A 122     -17.258  19.442   2.030  1.00 96.69           H  
ATOM   1965  O   ALA A 122     -14.375  19.511   0.893  1.00 96.69           O  
ATOM   1966  N   ASN A 123     -14.180  17.436   1.733  1.00 96.55           N  
ATOM   1967  H   ASN A 123     -14.650  16.552   1.866  1.00 96.55           H  
ATOM   1968  CA  ASN A 123     -12.769  17.505   2.119  1.00 96.55           C  
ATOM   1969  HA  ASN A 123     -12.470  18.551   2.182  1.00 96.55           H  
ATOM   1970  C   ASN A 123     -11.844  16.856   1.072  1.00 96.55           C  
ATOM   1971  CB  ASN A 123     -12.619  16.878   3.512  1.00 96.55           C  
ATOM   1972  HB2 ASN A 123     -13.033  15.870   3.486  1.00 96.55           H  
ATOM   1973  HB3 ASN A 123     -11.565  16.808   3.783  1.00 96.55           H  
ATOM   1974  O   ASN A 123     -10.720  16.458   1.389  1.00 96.55           O  
ATOM   1975  CG  ASN A 123     -13.308  17.680   4.597  1.00 96.55           C  
ATOM   1976  ND2 ASN A 123     -13.841  17.024   5.600  1.00 96.55           N  
ATOM   1977 HD21 ASN A 123     -13.635  16.043   5.726  1.00 96.55           H  
ATOM   1978 HD22 ASN A 123     -14.253  17.581   6.334  1.00 96.55           H  
ATOM   1979  OD1 ASN A 123     -13.351  18.897   4.582  1.00 96.55           O  
ATOM   1980  N   ARG A 124     -12.324  16.714  -0.171  1.00 96.17           N  
ATOM   1981  H   ARG A 124     -13.271  17.025  -0.334  1.00 96.17           H  
ATOM   1982  CA  ARG A 124     -11.599  16.176  -1.332  1.00 96.17           C  
ATOM   1983  HA  ARG A 124     -12.343  15.975  -2.103  1.00 96.17           H  
ATOM   1984  C   ARG A 124     -10.929  14.830  -1.061  1.00 96.17           C  
ATOM   1985  CB  ARG A 124     -10.625  17.227  -1.889  1.00 96.17           C  
ATOM   1986  HB2 ARG A 124      -9.843  17.412  -1.151  1.00 96.17           H  
ATOM   1987  HB3 ARG A 124     -10.160  16.835  -2.793  1.00 96.17           H  
ATOM   1988  O   ARG A 124      -9.796  14.600  -1.483  1.00 96.17           O  
ATOM   1989  CG  ARG A 124     -11.313  18.558  -2.220  1.00 96.17           C  
ATOM   1990  HG2 ARG A 124     -11.661  19.020  -1.296  1.00 96.17           H  
ATOM   1991  HG3 ARG A 124     -12.172  18.387  -2.868  1.00 96.17           H  
ATOM   1992  CD  ARG A 124     -10.338  19.526  -2.894  1.00 96.17           C  
ATOM   1993  HD2 ARG A 124     -10.742  20.533  -2.795  1.00 96.17           H  
ATOM   1994  HD3 ARG A 124      -9.381  19.490  -2.373  1.00 96.17           H  
ATOM   1995  NE  ARG A 124     -10.149  19.236  -4.329  1.00 96.17           N  
ATOM   1996  HE  ARG A 124     -10.707  18.507  -4.752  1.00 96.17           H  
ATOM   1997  NH1 ARG A 124      -8.503  20.786  -4.708  1.00 96.17           N  
ATOM   1998 HH11 ARG A 124      -8.042  21.366  -5.394  1.00 96.17           H  
ATOM   1999 HH12 ARG A 124      -8.456  21.004  -3.723  1.00 96.17           H  
ATOM   2000  NH2 ARG A 124      -9.369  19.712  -6.424  1.00 96.17           N  
ATOM   2001 HH21 ARG A 124      -8.769  20.259  -7.024  1.00 96.17           H  
ATOM   2002 HH22 ARG A 124     -10.113  19.210  -6.887  1.00 96.17           H  
ATOM   2003  CZ  ARG A 124      -9.341  19.892  -5.142  1.00 96.17           C  
ATOM   2004  N   TYR A 125     -11.616  13.947  -0.336  1.00 97.81           N  
ATOM   2005  H   TYR A 125     -12.522  14.221   0.018  1.00 97.81           H  
ATOM   2006  CA  TYR A 125     -11.141  12.596  -0.031  1.00 97.81           C  
ATOM   2007  HA  TYR A 125     -11.802  12.188   0.735  1.00 97.81           H  
ATOM   2008  C   TYR A 125      -9.733  12.558   0.577  1.00 97.81           C  
ATOM   2009  CB  TYR A 125     -11.277  11.708  -1.273  1.00 97.81           C  
ATOM   2010  HB2 TYR A 125     -10.952  10.694  -1.038  1.00 97.81           H  
ATOM   2011  HB3 TYR A 125     -10.604  12.080  -2.046  1.00 97.81           H  
ATOM   2012  O   TYR A 125      -8.948  11.660   0.273  1.00 97.81           O  
ATOM   2013  CG  TYR A 125     -12.675  11.618  -1.832  1.00 97.81           C  
ATOM   2014  CD1 TYR A 125     -13.694  10.959  -1.114  1.00 97.81           C  
ATOM   2015  HD1 TYR A 125     -13.491  10.539  -0.141  1.00 97.81           H  
ATOM   2016  CD2 TYR A 125     -12.941  12.168  -3.097  1.00 97.81           C  
ATOM   2017  HD2 TYR A 125     -12.160  12.669  -3.649  1.00 97.81           H  
ATOM   2018  CE1 TYR A 125     -14.981  10.834  -1.673  1.00 97.81           C  
ATOM   2019  HE1 TYR A 125     -15.773  10.337  -1.132  1.00 97.81           H  
ATOM   2020  CE2 TYR A 125     -14.222  12.047  -3.654  1.00 97.81           C  
ATOM   2021  HE2 TYR A 125     -14.441  12.464  -4.626  1.00 97.81           H  
ATOM   2022  OH  TYR A 125     -16.458  11.308  -3.517  1.00 97.81           O  
ATOM   2023  HH  TYR A 125     -17.100  10.826  -2.991  1.00 97.81           H  
ATOM   2024  CZ  TYR A 125     -15.239  11.386  -2.944  1.00 97.81           C  
ATOM   2025  N   LYS A 126      -9.394  13.546   1.414  1.00 97.63           N  
ATOM   2026  H   LYS A 126     -10.063  14.289   1.556  1.00 97.63           H  
ATOM   2027  CA  LYS A 126      -8.087  13.664   2.070  1.00 97.63           C  
ATOM   2028  HA  LYS A 126      -7.347  13.921   1.313  1.00 97.63           H  
ATOM   2029  C   LYS A 126      -7.646  12.346   2.720  1.00 97.63           C  
ATOM   2030  CB  LYS A 126      -8.173  14.804   3.089  1.00 97.63           C  
ATOM   2031  HB2 LYS A 126      -8.476  15.713   2.569  1.00 97.63           H  
ATOM   2032  HB3 LYS A 126      -8.945  14.549   3.815  1.00 97.63           H  
ATOM   2033  O   LYS A 126      -8.438  11.704   3.411  1.00 97.63           O  
ATOM   2034  CG  LYS A 126      -6.845  15.080   3.809  1.00 97.63           C  
ATOM   2035  HG2 LYS A 126      -6.510  14.191   4.343  1.00 97.63           H  
ATOM   2036  HG3 LYS A 126      -6.098  15.342   3.059  1.00 97.63           H  
ATOM   2037  CD  LYS A 126      -6.977  16.236   4.809  1.00 97.63           C  
ATOM   2038  HD2 LYS A 126      -5.991  16.461   5.215  1.00 97.63           H  
ATOM   2039  HD3 LYS A 126      -7.347  17.116   4.283  1.00 97.63           H  
ATOM   2040  CE  LYS A 126      -7.934  15.853   5.950  1.00 97.63           C  
ATOM   2041  HE2 LYS A 126      -8.870  15.486   5.529  1.00 97.63           H  
ATOM   2042  HE3 LYS A 126      -7.495  15.034   6.518  1.00 97.63           H  
ATOM   2043  NZ  LYS A 126      -8.242  16.997   6.836  1.00 97.63           N  
ATOM   2044  HZ1 LYS A 126      -8.642  17.751   6.296  1.00 97.63           H  
ATOM   2045  HZ2 LYS A 126      -7.413  17.316   7.316  1.00 97.63           H  
ATOM   2046  HZ3 LYS A 126      -8.939  16.705   7.506  1.00 97.63           H  
ATOM   2047  N   LEU A 127      -6.389  11.965   2.500  1.00 98.40           N  
ATOM   2048  H   LEU A 127      -5.800  12.566   1.942  1.00 98.40           H  
ATOM   2049  CA  LEU A 127      -5.788  10.760   3.071  1.00 98.40           C  
ATOM   2050  HA  LEU A 127      -6.523   9.955   3.032  1.00 98.40           H  
ATOM   2051  C   LEU A 127      -5.393  10.990   4.530  1.00 98.40           C  
ATOM   2052  CB  LEU A 127      -4.567  10.358   2.223  1.00 98.40           C  
ATOM   2053  HB2 LEU A 127      -4.893  10.198   1.196  1.00 98.40           H  
ATOM   2054  HB3 LEU A 127      -3.859  11.187   2.225  1.00 98.40           H  
ATOM   2055  O   LEU A 127      -4.815  12.019   4.875  1.00 98.40           O  
ATOM   2056  CG  LEU A 127      -3.831   9.085   2.676  1.00 98.40           C  
ATOM   2057  HG  LEU A 127      -3.498   9.195   3.708  1.00 98.40           H  
ATOM   2058  CD1 LEU A 127      -4.713   7.840   2.558  1.00 98.40           C  
ATOM   2059 HD11 LEU A 127      -5.107   7.761   1.544  1.00 98.40           H  
ATOM   2060 HD12 LEU A 127      -5.538   7.896   3.268  1.00 98.40           H  
ATOM   2061 HD13 LEU A 127      -4.122   6.953   2.785  1.00 98.40           H  
ATOM   2062  CD2 LEU A 127      -2.602   8.874   1.799  1.00 98.40           C  
ATOM   2063 HD21 LEU A 127      -2.895   8.708   0.762  1.00 98.40           H  
ATOM   2064 HD22 LEU A 127      -2.029   8.023   2.169  1.00 98.40           H  
ATOM   2065 HD23 LEU A 127      -1.960   9.754   1.847  1.00 98.40           H  
ATOM   2066  N   SER A 128      -5.655  10.013   5.389  1.00 98.63           N  
ATOM   2067  H   SER A 128      -6.220   9.234   5.081  1.00 98.63           H  
ATOM   2068  CA  SER A 128      -5.054   9.920   6.720  1.00 98.63           C  
ATOM   2069  HA  SER A 128      -4.225  10.624   6.795  1.00 98.63           H  
ATOM   2070  C   SER A 128      -4.499   8.520   6.932  1.00 98.63           C  
ATOM   2071  CB  SER A 128      -6.059  10.285   7.810  1.00 98.63           C  
ATOM   2072  HB2 SER A 128      -6.893   9.584   7.783  1.00 98.63           H  
ATOM   2073  HB3 SER A 128      -5.577  10.230   8.786  1.00 98.63           H  
ATOM   2074  O   SER A 128      -5.181   7.535   6.655  1.00 98.63           O  
ATOM   2075  OG  SER A 128      -6.525  11.601   7.581  1.00 98.63           O  
ATOM   2076  HG  SER A 128      -6.140  11.879   6.747  1.00 98.63           H  
ATOM   2077  N   ILE A 129      -3.254   8.455   7.391  1.00 98.59           N  
ATOM   2078  H   ILE A 129      -2.761   9.323   7.540  1.00 98.59           H  
ATOM   2079  CA  ILE A 129      -2.523   7.233   7.732  1.00 98.59           C  
ATOM   2080  HA  ILE A 129      -3.241   6.444   7.959  1.00 98.59           H  
ATOM   2081  C   ILE A 129      -1.710   7.468   9.011  1.00 98.59           C  
ATOM   2082  CB  ILE A 129      -1.625   6.753   6.564  1.00 98.59           C  
ATOM   2083  HB  ILE A 129      -0.962   5.982   6.957  1.00 98.59           H  
ATOM   2084  O   ILE A 129      -1.277   8.588   9.292  1.00 98.59           O  
ATOM   2085  CG1 ILE A 129      -0.733   7.883   5.999  1.00 98.59           C  
ATOM   2086 HG12 ILE A 129      -1.358   8.657   5.554  1.00 98.59           H  
ATOM   2087 HG13 ILE A 129      -0.166   8.325   6.817  1.00 98.59           H  
ATOM   2088  CG2 ILE A 129      -2.483   6.103   5.464  1.00 98.59           C  
ATOM   2089 HG21 ILE A 129      -3.138   5.354   5.909  1.00 98.59           H  
ATOM   2090 HG22 ILE A 129      -3.088   6.861   4.965  1.00 98.59           H  
ATOM   2091 HG23 ILE A 129      -1.844   5.607   4.733  1.00 98.59           H  
ATOM   2092  CD1 ILE A 129       0.270   7.428   4.933  1.00 98.59           C  
ATOM   2093 HD11 ILE A 129       0.903   8.272   4.660  1.00 98.59           H  
ATOM   2094 HD12 ILE A 129      -0.251   7.093   4.037  1.00 98.59           H  
ATOM   2095 HD13 ILE A 129       0.893   6.623   5.323  1.00 98.59           H  
ATOM   2096  N   GLY A 130      -1.541   6.410   9.796  1.00 98.13           N  
ATOM   2097  H   GLY A 130      -1.987   5.548   9.515  1.00 98.13           H  
ATOM   2098  CA  GLY A 130      -0.842   6.386  11.077  1.00 98.13           C  
ATOM   2099  HA2 GLY A 130      -1.460   5.848  11.796  1.00 98.13           H  
ATOM   2100  HA3 GLY A 130      -0.698   7.400  11.451  1.00 98.13           H  
ATOM   2101  C   GLY A 130       0.525   5.707  10.990  1.00 98.13           C  
ATOM   2102  O   GLY A 130       1.279   5.907  10.037  1.00 98.13           O  
ATOM   2103  N   SER A 131       0.853   4.909  12.009  1.00 97.82           N  
ATOM   2104  H   SER A 131       0.176   4.723  12.735  1.00 97.82           H  
ATOM   2105  CA  SER A 131       2.115   4.169  12.103  1.00 97.82           C  
ATOM   2106  HA  SER A 131       2.926   4.898  12.122  1.00 97.82           H  
ATOM   2107  C   SER A 131       2.347   3.255  10.906  1.00 97.82           C  
ATOM   2108  CB  SER A 131       2.193   3.343  13.398  1.00 97.82           C  
ATOM   2109  HB2 SER A 131       2.797   2.449  13.245  1.00 97.82           H  
ATOM   2110  HB3 SER A 131       2.683   3.955  14.156  1.00 97.82           H  
ATOM   2111  O   SER A 131       1.419   2.634  10.396  1.00 97.82           O  
ATOM   2112  OG  SER A 131       0.921   2.986  13.899  1.00 97.82           O  
ATOM   2113  HG  SER A 131       0.633   2.121  13.600  1.00 97.82           H  
ATOM   2114  N   PHE A 132       3.609   3.161  10.492  1.00 98.30           N  
ATOM   2115  H   PHE A 132       4.319   3.666  11.003  1.00 98.30           H  
ATOM   2116  CA  PHE A 132       4.066   2.364   9.359  1.00 98.30           C  
ATOM   2117  HA  PHE A 132       3.211   2.070   8.751  1.00 98.30           H  
ATOM   2118  C   PHE A 132       4.798   1.099   9.821  1.00 98.30           C  
ATOM   2119  CB  PHE A 132       4.984   3.235   8.493  1.00 98.30           C  
ATOM   2120  HB2 PHE A 132       5.681   3.768   9.139  1.00 98.30           H  
ATOM   2121  HB3 PHE A 132       4.380   3.982   7.978  1.00 98.30           H  
ATOM   2122  O   PHE A 132       5.615   1.147  10.741  1.00 98.30           O  
ATOM   2123  CG  PHE A 132       5.788   2.454   7.474  1.00 98.30           C  
ATOM   2124  CD1 PHE A 132       7.150   2.179   7.706  1.00 98.30           C  
ATOM   2125  HD1 PHE A 132       7.629   2.536   8.606  1.00 98.30           H  
ATOM   2126  CD2 PHE A 132       5.161   1.956   6.321  1.00 98.30           C  
ATOM   2127  HD2 PHE A 132       4.108   2.129   6.158  1.00 98.30           H  
ATOM   2128  CE1 PHE A 132       7.887   1.427   6.775  1.00 98.30           C  
ATOM   2129  HE1 PHE A 132       8.933   1.214   6.943  1.00 98.30           H  
ATOM   2130  CE2 PHE A 132       5.907   1.228   5.383  1.00 98.30           C  
ATOM   2131  HE2 PHE A 132       5.444   0.873   4.475  1.00 98.30           H  
ATOM   2132  CZ  PHE A 132       7.261   0.957   5.611  1.00 98.30           C  
ATOM   2133  HZ  PHE A 132       7.811   0.380   4.882  1.00 98.30           H  
ATOM   2134  N   ARG A 133       4.580  -0.012   9.112  1.00 98.04           N  
ATOM   2135  H   ARG A 133       3.856   0.031   8.409  1.00 98.04           H  
ATOM   2136  CA  ARG A 133       5.453  -1.194   9.114  1.00 98.04           C  
ATOM   2137  HA  ARG A 133       6.455  -0.874   9.401  1.00 98.04           H  
ATOM   2138  C   ARG A 133       5.550  -1.781   7.709  1.00 98.04           C  
ATOM   2139  CB  ARG A 133       4.962  -2.230  10.140  1.00 98.04           C  
ATOM   2140  HB2 ARG A 133       5.703  -3.026  10.212  1.00 98.04           H  
ATOM   2141  HB3 ARG A 133       4.887  -1.752  11.117  1.00 98.04           H  
ATOM   2142  O   ARG A 133       4.624  -1.643   6.917  1.00 98.04           O  
ATOM   2143  CG  ARG A 133       3.603  -2.850   9.773  1.00 98.04           C  
ATOM   2144  HG2 ARG A 133       2.846  -2.067   9.730  1.00 98.04           H  
ATOM   2145  HG3 ARG A 133       3.675  -3.335   8.800  1.00 98.04           H  
ATOM   2146  CD  ARG A 133       3.183  -3.904  10.799  1.00 98.04           C  
ATOM   2147  HD2 ARG A 133       3.916  -4.710  10.817  1.00 98.04           H  
ATOM   2148  HD3 ARG A 133       3.166  -3.442  11.787  1.00 98.04           H  
ATOM   2149  NE  ARG A 133       1.841  -4.435  10.503  1.00 98.04           N  
ATOM   2150  HE  ARG A 133       1.070  -3.912  10.894  1.00 98.04           H  
ATOM   2151  NH1 ARG A 133       2.385  -6.299   9.229  1.00 98.04           N  
ATOM   2152 HH11 ARG A 133       2.032  -7.133   8.781  1.00 98.04           H  
ATOM   2153 HH12 ARG A 133       3.362  -6.051   9.169  1.00 98.04           H  
ATOM   2154  NH2 ARG A 133       0.284  -5.899   9.772  1.00 98.04           N  
ATOM   2155 HH21 ARG A 133       0.049  -6.737   9.259  1.00 98.04           H  
ATOM   2156 HH22 ARG A 133      -0.443  -5.358  10.216  1.00 98.04           H  
ATOM   2157  CZ  ARG A 133       1.526  -5.533   9.835  1.00 98.04           C  
ATOM   2158  N   GLY A 134       6.626  -2.493   7.406  1.00 97.00           N  
ATOM   2159  H   GLY A 134       7.399  -2.547   8.054  1.00 97.00           H  
ATOM   2160  CA  GLY A 134       6.794  -3.107   6.092  1.00 97.00           C  
ATOM   2161  HA2 GLY A 134       6.514  -2.377   5.332  1.00 97.00           H  
ATOM   2162  HA3 GLY A 134       6.138  -3.972   5.996  1.00 97.00           H  
ATOM   2163  C   GLY A 134       8.226  -3.534   5.811  1.00 97.00           C  
ATOM   2164  O   GLY A 134       9.101  -3.394   6.662  1.00 97.00           O  
ATOM   2165  N   ASN A 135       8.461  -4.039   4.602  1.00 97.04           N  
ATOM   2166  H   ASN A 135       7.689  -4.080   3.952  1.00 97.04           H  
ATOM   2167  CA  ASN A 135       9.790  -4.403   4.092  1.00 97.04           C  
ATOM   2168  HA  ASN A 135      10.510  -4.295   4.903  1.00 97.04           H  
ATOM   2169  C   ASN A 135      10.275  -3.445   2.984  1.00 97.04           C  
ATOM   2170  CB  ASN A 135       9.802  -5.885   3.668  1.00 97.04           C  
ATOM   2171  HB2 ASN A 135       9.397  -6.504   4.469  1.00 97.04           H  
ATOM   2172  HB3 ASN A 135      10.837  -6.182   3.495  1.00 97.04           H  
ATOM   2173  O   ASN A 135      11.063  -3.831   2.121  1.00 97.04           O  
ATOM   2174  CG  ASN A 135       9.014  -6.144   2.397  1.00 97.04           C  
ATOM   2175  ND2 ASN A 135       9.272  -7.235   1.714  1.00 97.04           N  
ATOM   2176 HD21 ASN A 135      10.018  -7.846   2.014  1.00 97.04           H  
ATOM   2177 HD22 ASN A 135       8.815  -7.360   0.822  1.00 97.04           H  
ATOM   2178  OD1 ASN A 135       8.160  -5.375   2.005  1.00 97.04           O  
ATOM   2179  N   ILE A 136       9.778  -2.209   2.991  1.00 96.21           N  
ATOM   2180  H   ILE A 136       9.176  -1.946   3.758  1.00 96.21           H  
ATOM   2181  CA  ILE A 136      10.111  -1.142   2.043  1.00 96.21           C  
ATOM   2182  HA  ILE A 136      11.061  -1.389   1.569  1.00 96.21           H  
ATOM   2183  C   ILE A 136      10.322   0.179   2.800  1.00 96.21           C  
ATOM   2184  CB  ILE A 136       9.031  -1.082   0.938  1.00 96.21           C  
ATOM   2185  HB  ILE A 136       8.911  -2.099   0.564  1.00 96.21           H  
ATOM   2186  O   ILE A 136       9.983   0.278   3.978  1.00 96.21           O  
ATOM   2187  CG1 ILE A 136       9.515  -0.219  -0.246  1.00 96.21           C  
ATOM   2188 HG12 ILE A 136      10.533  -0.508  -0.511  1.00 96.21           H  
ATOM   2189 HG13 ILE A 136       9.514   0.834   0.037  1.00 96.21           H  
ATOM   2190  CG2 ILE A 136       7.660  -0.633   1.476  1.00 96.21           C  
ATOM   2191 HG21 ILE A 136       7.688   0.419   1.757  1.00 96.21           H  
ATOM   2192 HG22 ILE A 136       7.381  -1.224   2.348  1.00 96.21           H  
ATOM   2193 HG23 ILE A 136       6.891  -0.772   0.716  1.00 96.21           H  
ATOM   2194  CD1 ILE A 136       8.649  -0.363  -1.491  1.00 96.21           C  
ATOM   2195 HD11 ILE A 136       9.060   0.252  -2.291  1.00 96.21           H  
ATOM   2196 HD12 ILE A 136       8.623  -1.404  -1.814  1.00 96.21           H  
ATOM   2197 HD13 ILE A 136       7.641  -0.015  -1.264  1.00 96.21           H  
ATOM   2198  N   SER A 137      10.919   1.183   2.157  1.00 96.96           N  
ATOM   2199  H   SER A 137      11.123   1.084   1.173  1.00 96.96           H  
ATOM   2200  CA  SER A 137      11.002   2.546   2.694  1.00 96.96           C  
ATOM   2201  HA  SER A 137      11.519   2.521   3.653  1.00 96.96           H  
ATOM   2202  C   SER A 137       9.607   3.146   2.904  1.00 96.96           C  
ATOM   2203  CB  SER A 137      11.797   3.420   1.728  1.00 96.96           C  
ATOM   2204  HB2 SER A 137      11.906   4.424   2.137  1.00 96.96           H  
ATOM   2205  HB3 SER A 137      12.787   2.992   1.568  1.00 96.96           H  
ATOM   2206  O   SER A 137       8.655   2.732   2.256  1.00 96.96           O  
ATOM   2207  OG  SER A 137      11.103   3.480   0.505  1.00 96.96           O  
ATOM   2208  HG  SER A 137      10.959   4.416   0.349  1.00 96.96           H  
ATOM   2209  N   ASN A 138       9.465   4.129   3.793  1.00 97.47           N  
ATOM   2210  H   ASN A 138      10.291   4.496   4.245  1.00 97.47           H  
ATOM   2211  CA  ASN A 138       8.170   4.724   4.139  1.00 97.47           C  
ATOM   2212  HA  ASN A 138       7.402   3.969   3.971  1.00 97.47           H  
ATOM   2213  C   ASN A 138       7.785   5.924   3.242  1.00 97.47           C  
ATOM   2214  CB  ASN A 138       8.163   5.055   5.641  1.00 97.47           C  
ATOM   2215  HB2 ASN A 138       8.834   5.894   5.825  1.00 97.47           H  
ATOM   2216  HB3 ASN A 138       8.511   4.192   6.208  1.00 97.47           H  
ATOM   2217  O   ASN A 138       7.334   6.954   3.740  1.00 97.47           O  
ATOM   2218  CG  ASN A 138       6.776   5.415   6.141  1.00 97.47           C  
ATOM   2219  ND2 ASN A 138       6.674   6.009   7.307  1.00 97.47           N  
ATOM   2220 HD21 ASN A 138       7.506   6.282   7.809  1.00 97.47           H  
ATOM   2221 HD22 ASN A 138       5.742   6.270   7.596  1.00 97.47           H  
ATOM   2222  OD1 ASN A 138       5.766   5.155   5.512  1.00 97.47           O  
ATOM   2223  N   ASP A 139       7.977   5.817   1.928  1.00 96.37           N  
ATOM   2224  H   ASP A 139       8.455   4.998   1.581  1.00 96.37           H  
ATOM   2225  CA  ASP A 139       7.815   6.951   1.000  1.00 96.37           C  
ATOM   2226  HA  ASP A 139       8.440   7.779   1.333  1.00 96.37           H  
ATOM   2227  C   ASP A 139       6.363   7.452   0.965  1.00 96.37           C  
ATOM   2228  CB  ASP A 139       8.269   6.550  -0.415  1.00 96.37           C  
ATOM   2229  HB2 ASP A 139       7.650   5.721  -0.758  1.00 96.37           H  
ATOM   2230  HB3 ASP A 139       8.098   7.391  -1.087  1.00 96.37           H  
ATOM   2231  O   ASP A 139       6.106   8.649   0.896  1.00 96.37           O  
ATOM   2232  CG  ASP A 139       9.742   6.140  -0.520  1.00 96.37           C  
ATOM   2233  OD1 ASP A 139      10.415   5.970   0.519  1.00 96.37           O  
ATOM   2234  OD2 ASP A 139      10.216   5.819  -1.628  1.00 96.37           O  
ATOM   2235  N   PHE A 140       5.386   6.548   1.113  1.00 97.37           N  
ATOM   2236  H   PHE A 140       5.648   5.575   1.183  1.00 97.37           H  
ATOM   2237  CA  PHE A 140       3.966   6.911   1.095  1.00 97.37           C  
ATOM   2238  HA  PHE A 140       3.798   7.500   0.193  1.00 97.37           H  
ATOM   2239  C   PHE A 140       3.544   7.799   2.282  1.00 97.37           C  
ATOM   2240  CB  PHE A 140       3.118   5.637   0.984  1.00 97.37           C  
ATOM   2241  HB2 PHE A 140       3.220   5.060   1.903  1.00 97.37           H  
ATOM   2242  HB3 PHE A 140       3.510   5.025   0.171  1.00 97.37           H  
ATOM   2243  O   PHE A 140       2.495   8.439   2.220  1.00 97.37           O  
ATOM   2244  CG  PHE A 140       1.644   5.857   0.717  1.00 97.37           C  
ATOM   2245  CD1 PHE A 140       0.675   5.523   1.682  1.00 97.37           C  
ATOM   2246  HD1 PHE A 140       0.979   5.138   2.644  1.00 97.37           H  
ATOM   2247  CD2 PHE A 140       1.238   6.400  -0.514  1.00 97.37           C  
ATOM   2248  HD2 PHE A 140       1.979   6.699  -1.240  1.00 97.37           H  
ATOM   2249  CE1 PHE A 140      -0.690   5.712   1.402  1.00 97.37           C  
ATOM   2250  HE1 PHE A 140      -1.429   5.480   2.155  1.00 97.37           H  
ATOM   2251  CE2 PHE A 140      -0.124   6.595  -0.792  1.00 97.37           C  
ATOM   2252  HE2 PHE A 140      -0.425   7.052  -1.723  1.00 97.37           H  
ATOM   2253  CZ  PHE A 140      -1.090   6.238   0.162  1.00 97.37           C  
ATOM   2254  HZ  PHE A 140      -2.137   6.408  -0.042  1.00 97.37           H  
ATOM   2255  N   ALA A 141       4.352   7.909   3.345  1.00 97.49           N  
ATOM   2256  H   ALA A 141       5.249   7.444   3.329  1.00 97.49           H  
ATOM   2257  CA  ALA A 141       4.058   8.810   4.460  1.00 97.49           C  
ATOM   2258  HA  ALA A 141       3.070   8.562   4.850  1.00 97.49           H  
ATOM   2259  C   ALA A 141       4.014  10.292   4.056  1.00 97.49           C  
ATOM   2260  CB  ALA A 141       5.070   8.583   5.582  1.00 97.49           C  
ATOM   2261  HB1 ALA A 141       4.888   9.293   6.389  1.00 97.49           H  
ATOM   2262  HB2 ALA A 141       6.086   8.718   5.210  1.00 97.49           H  
ATOM   2263  HB3 ALA A 141       4.942   7.572   5.969  1.00 97.49           H  
ATOM   2264  O   ALA A 141       3.282  11.055   4.687  1.00 97.49           O  
ATOM   2265  N   SER A 142       4.727  10.705   3.000  1.00 96.19           N  
ATOM   2266  H   SER A 142       5.270  10.042   2.466  1.00 96.19           H  
ATOM   2267  CA  SER A 142       4.680  12.090   2.503  1.00 96.19           C  
ATOM   2268  HA  SER A 142       4.911  12.768   3.325  1.00 96.19           H  
ATOM   2269  C   SER A 142       3.307  12.487   1.953  1.00 96.19           C  
ATOM   2270  CB  SER A 142       5.729  12.286   1.415  1.00 96.19           C  
ATOM   2271  HB2 SER A 142       6.705  11.979   1.790  1.00 96.19           H  
ATOM   2272  HB3 SER A 142       5.774  13.339   1.137  1.00 96.19           H  
ATOM   2273  O   SER A 142       2.975  13.668   1.893  1.00 96.19           O  
ATOM   2274  OG  SER A 142       5.403  11.524   0.279  1.00 96.19           O  
ATOM   2275  HG  SER A 142       6.212  11.533  -0.238  1.00 96.19           H  
ATOM   2276  N   HIS A 143       2.477  11.501   1.608  1.00 96.37           N  
ATOM   2277  H   HIS A 143       2.828  10.556   1.663  1.00 96.37           H  
ATOM   2278  CA  HIS A 143       1.114  11.697   1.133  1.00 96.37           C  
ATOM   2279  HA  HIS A 143       1.078  12.609   0.536  1.00 96.37           H  
ATOM   2280  C   HIS A 143       0.096  11.866   2.274  1.00 96.37           C  
ATOM   2281  CB  HIS A 143       0.751  10.517   0.226  1.00 96.37           C  
ATOM   2282  HB2 HIS A 143       0.838   9.577   0.771  1.00 96.37           H  
ATOM   2283  HB3 HIS A 143      -0.293  10.620  -0.071  1.00 96.37           H  
ATOM   2284  O   HIS A 143      -1.073  12.165   2.016  1.00 96.37           O  
ATOM   2285  CG  HIS A 143       1.582  10.452  -1.030  1.00 96.37           C  
ATOM   2286  CD2 HIS A 143       2.849   9.961  -1.217  1.00 96.37           C  
ATOM   2287  HD2 HIS A 143       3.493   9.549  -0.454  1.00 96.37           H  
ATOM   2288  ND1 HIS A 143       1.174  10.949  -2.231  1.00 96.37           N  
ATOM   2289  HD1 HIS A 143       0.314  11.454  -2.389  1.00 96.37           H  
ATOM   2290  CE1 HIS A 143       2.137  10.759  -3.128  1.00 96.37           C  
ATOM   2291  HE1 HIS A 143       2.059  11.063  -4.162  1.00 96.37           H  
ATOM   2292  NE2 HIS A 143       3.185  10.141  -2.569  1.00 96.37           N  
ATOM   2293  N   ASN A 144       0.492  11.668   3.537  1.00 97.87           N  
ATOM   2294  H   ASN A 144       1.470  11.492   3.719  1.00 97.87           H  
ATOM   2295  CA  ASN A 144      -0.416  11.813   4.672  1.00 97.87           C  
ATOM   2296  HA  ASN A 144      -1.258  11.140   4.511  1.00 97.87           H  
ATOM   2297  C   ASN A 144      -0.953  13.251   4.762  1.00 97.87           C  
ATOM   2298  CB  ASN A 144       0.301  11.406   5.966  1.00 97.87           C  
ATOM   2299  HB2 ASN A 144       0.827  10.463   5.812  1.00 97.87           H  
ATOM   2300  HB3 ASN A 144       1.040  12.165   6.221  1.00 97.87           H  
ATOM   2301  O   ASN A 144      -0.189  14.213   4.784  1.00 97.87           O  
ATOM   2302  CG  ASN A 144      -0.657  11.220   7.128  1.00 97.87           C  
ATOM   2303  ND2 ASN A 144      -0.145  11.170   8.332  1.00 97.87           N  
ATOM   2304 HD21 ASN A 144      -0.725  10.729   9.031  1.00 97.87           H  
ATOM   2305 HD22 ASN A 144       0.856  11.239   8.448  1.00 97.87           H  
ATOM   2306  OD1 ASN A 144      -1.857  11.047   6.971  1.00 97.87           O  
ATOM   2307  N   GLY A 145      -2.275  13.409   4.816  1.00 96.70           N  
ATOM   2308  H   GLY A 145      -2.865  12.590   4.845  1.00 96.70           H  
ATOM   2309  CA  GLY A 145      -2.934  14.715   4.805  1.00 96.70           C  
ATOM   2310  HA2 GLY A 145      -3.920  14.607   5.257  1.00 96.70           H  
ATOM   2311  HA3 GLY A 145      -2.354  15.414   5.407  1.00 96.70           H  
ATOM   2312  C   GLY A 145      -3.120  15.335   3.415  1.00 96.70           C  
ATOM   2313  O   GLY A 145      -3.764  16.381   3.317  1.00 96.70           O  
ATOM   2314  N   ALA A 146      -2.628  14.707   2.343  1.00 95.83           N  
ATOM   2315  H   ALA A 146      -2.100  13.854   2.463  1.00 95.83           H  
ATOM   2316  CA  ALA A 146      -2.848  15.185   0.983  1.00 95.83           C  
ATOM   2317  HA  ALA A 146      -2.645  16.256   0.970  1.00 95.83           H  
ATOM   2318  C   ALA A 146      -4.305  14.979   0.536  1.00 95.83           C  
ATOM   2319  CB  ALA A 146      -1.848  14.525   0.031  1.00 95.83           C  
ATOM   2320  HB1 ALA A 146      -1.976  14.921  -0.976  1.00 95.83           H  
ATOM   2321  HB2 ALA A 146      -2.006  13.447   0.009  1.00 95.83           H  
ATOM   2322  HB3 ALA A 146      -0.831  14.726   0.368  1.00 95.83           H  
ATOM   2323  O   ALA A 146      -4.958  13.986   0.873  1.00 95.83           O  
ATOM   2324  N   MET A 147      -4.816  15.929  -0.248  1.00 95.74           N  
ATOM   2325  H   MET A 147      -4.202  16.681  -0.528  1.00 95.74           H  
ATOM   2326  CA  MET A 147      -6.131  15.849  -0.890  1.00 95.74           C  
ATOM   2327  HA  MET A 147      -6.828  15.331  -0.231  1.00 95.74           H  
ATOM   2328  C   MET A 147      -6.043  15.056  -2.192  1.00 95.74           C  
ATOM   2329  CB  MET A 147      -6.688  17.253  -1.150  1.00 95.74           C  
ATOM   2330  HB2 MET A 147      -5.965  17.830  -1.728  1.00 95.74           H  
ATOM   2331  HB3 MET A 147      -7.604  17.171  -1.735  1.00 95.74           H  
ATOM   2332  O   MET A 147      -5.023  15.099  -2.882  1.00 95.74           O  
ATOM   2333  CG  MET A 147      -6.999  17.990   0.155  1.00 95.74           C  
ATOM   2334  HG2 MET A 147      -7.746  17.426   0.715  1.00 95.74           H  
ATOM   2335  HG3 MET A 147      -6.091  18.051   0.754  1.00 95.74           H  
ATOM   2336  SD  MET A 147      -7.618  19.670  -0.111  1.00 95.74           S  
ATOM   2337  CE  MET A 147      -7.593  20.276   1.596  1.00 95.74           C  
ATOM   2338  HE1 MET A 147      -7.935  21.311   1.615  1.00 95.74           H  
ATOM   2339  HE2 MET A 147      -8.255  19.665   2.210  1.00 95.74           H  
ATOM   2340  HE3 MET A 147      -6.578  20.226   1.988  1.00 95.74           H  
ATOM   2341  N   PHE A 148      -7.118  14.351  -2.542  1.00 96.03           N  
ATOM   2342  H   PHE A 148      -7.963  14.417  -1.994  1.00 96.03           H  
ATOM   2343  CA  PHE A 148      -7.198  13.662  -3.823  1.00 96.03           C  
ATOM   2344  HA  PHE A 148      -6.259  13.132  -3.980  1.00 96.03           H  
ATOM   2345  C   PHE A 148      -7.375  14.681  -4.953  1.00 96.03           C  
ATOM   2346  CB  PHE A 148      -8.326  12.624  -3.800  1.00 96.03           C  
ATOM   2347  HB2 PHE A 148      -8.363  12.173  -2.808  1.00 96.03           H  
ATOM   2348  HB3 PHE A 148      -9.282  13.117  -3.972  1.00 96.03           H  
ATOM   2349  O   PHE A 148      -8.145  15.634  -4.820  1.00 96.03           O  
ATOM   2350  CG  PHE A 148      -8.133  11.505  -4.804  1.00 96.03           C  
ATOM   2351  CD1 PHE A 148      -8.698  11.569  -6.090  1.00 96.03           C  
ATOM   2352  HD1 PHE A 148      -9.279  12.430  -6.386  1.00 96.03           H  
ATOM   2353  CD2 PHE A 148      -7.356  10.391  -4.444  1.00 96.03           C  
ATOM   2354  HD2 PHE A 148      -6.893  10.364  -3.469  1.00 96.03           H  
ATOM   2355  CE1 PHE A 148      -8.492  10.512  -6.997  1.00 96.03           C  
ATOM   2356  HE1 PHE A 148      -8.913  10.570  -7.990  1.00 96.03           H  
ATOM   2357  CE2 PHE A 148      -7.162   9.328  -5.339  1.00 96.03           C  
ATOM   2358  HE2 PHE A 148      -6.560   8.481  -5.044  1.00 96.03           H  
ATOM   2359  CZ  PHE A 148      -7.732   9.390  -6.620  1.00 96.03           C  
ATOM   2360  HZ  PHE A 148      -7.562   8.587  -7.322  1.00 96.03           H  
ATOM   2361  N   ALA A 149      -6.686  14.461  -6.067  1.00 94.46           N  
ATOM   2362  H   ALA A 149      -6.044  13.682  -6.093  1.00 94.46           H  
ATOM   2363  CA  ALA A 149      -6.807  15.262  -7.278  1.00 94.46           C  
ATOM   2364  HA  ALA A 149      -7.715  15.863  -7.224  1.00 94.46           H  
ATOM   2365  C   ALA A 149      -6.939  14.342  -8.495  1.00 94.46           C  
ATOM   2366  CB  ALA A 149      -5.611  16.223  -7.386  1.00 94.46           C  
ATOM   2367  HB1 ALA A 149      -4.979  15.960  -8.235  1.00 94.46           H  
ATOM   2368  HB2 ALA A 149      -5.981  17.238  -7.529  1.00 94.46           H  
ATOM   2369  HB3 ALA A 149      -5.010  16.209  -6.477  1.00 94.46           H  
ATOM   2370  O   ALA A 149      -6.438  13.218  -8.477  1.00 94.46           O  
ATOM   2371  N   THR A 150      -7.604  14.821  -9.542  1.00 92.87           N  
ATOM   2372  H   THR A 150      -7.964  15.763  -9.478  1.00 92.87           H  
ATOM   2373  CA  THR A 150      -7.743  14.159 -10.852  1.00 92.87           C  
ATOM   2374  HA  THR A 150      -7.010  13.355 -10.924  1.00 92.87           H  
ATOM   2375  C   THR A 150      -7.432  15.156 -11.970  1.00 92.87           C  
ATOM   2376  CB  THR A 150      -9.151  13.560 -11.045  1.00 92.87           C  
ATOM   2377  HB  THR A 150      -9.244  13.127 -12.041  1.00 92.87           H  
ATOM   2378  O   THR A 150      -7.359  16.354 -11.694  1.00 92.87           O  
ATOM   2379  CG2 THR A 150      -9.420  12.441 -10.046  1.00 92.87           C  
ATOM   2380 HG21 THR A 150      -8.618  11.706 -10.108  1.00 92.87           H  
ATOM   2381 HG22 THR A 150     -10.364  11.954 -10.294  1.00 92.87           H  
ATOM   2382 HG23 THR A 150      -9.470  12.843  -9.034  1.00 92.87           H  
ATOM   2383  OG1 THR A 150     -10.164  14.521 -10.893  1.00 92.87           O  
ATOM   2384  HG1 THR A 150     -10.541  14.701 -11.757  1.00 92.87           H  
ATOM   2385  N   PRO A 151      -7.271  14.716 -13.235  1.00 89.16           N  
ATOM   2386  CA  PRO A 151      -6.932  15.627 -14.333  1.00 89.16           C  
ATOM   2387  HA  PRO A 151      -5.950  16.057 -14.137  1.00 89.16           H  
ATOM   2388  C   PRO A 151      -7.931  16.779 -14.525  1.00 89.16           C  
ATOM   2389  CB  PRO A 151      -6.857  14.742 -15.583  1.00 89.16           C  
ATOM   2390  HB2 PRO A 151      -7.826  14.709 -16.082  1.00 89.16           H  
ATOM   2391  HB3 PRO A 151      -6.086  15.086 -16.271  1.00 89.16           H  
ATOM   2392  O   PRO A 151      -7.553  17.869 -14.934  1.00 89.16           O  
ATOM   2393  CG  PRO A 151      -6.534  13.357 -15.026  1.00 89.16           C  
ATOM   2394  HG2 PRO A 151      -5.467  13.284 -14.815  1.00 89.16           H  
ATOM   2395  HG3 PRO A 151      -6.858  12.557 -15.692  1.00 89.16           H  
ATOM   2396  CD  PRO A 151      -7.281  13.335 -13.704  1.00 89.16           C  
ATOM   2397  HD2 PRO A 151      -8.308  13.021 -13.890  1.00 89.16           H  
ATOM   2398  HD3 PRO A 151      -6.788  12.658 -13.006  1.00 89.16           H  
ATOM   2399  N   ASP A 152      -9.206  16.539 -14.216  1.00 92.26           N  
ATOM   2400  H   ASP A 152      -9.452  15.622 -13.871  1.00 92.26           H  
ATOM   2401  CA  ASP A 152     -10.317  17.493 -14.312  1.00 92.26           C  
ATOM   2402  HA  ASP A 152     -10.066  18.255 -15.050  1.00 92.26           H  
ATOM   2403  C   ASP A 152     -10.631  18.233 -12.999  1.00 92.26           C  
ATOM   2404  CB  ASP A 152     -11.562  16.736 -14.809  1.00 92.26           C  
ATOM   2405  HB2 ASP A 152     -11.327  16.251 -15.757  1.00 92.26           H  
ATOM   2406  HB3 ASP A 152     -12.361  17.453 -14.997  1.00 92.26           H  
ATOM   2407  O   ASP A 152     -11.503  19.098 -12.980  1.00 92.26           O  
ATOM   2408  CG  ASP A 152     -12.061  15.670 -13.821  1.00 92.26           C  
ATOM   2409  OD1 ASP A 152     -11.228  14.899 -13.280  1.00 92.26           O  
ATOM   2410  OD2 ASP A 152     -13.288  15.505 -13.656  1.00 92.26           O  
ATOM   2411  N   ASN A 153      -9.963  17.887 -11.897  1.00 87.96           N  
ATOM   2412  H   ASN A 153      -9.198  17.233 -11.986  1.00 87.96           H  
ATOM   2413  CA  ASN A 153     -10.219  18.460 -10.577  1.00 87.96           C  
ATOM   2414  HA  ASN A 153     -10.540  19.494 -10.702  1.00 87.96           H  
ATOM   2415  C   ASN A 153      -8.919  18.481  -9.757  1.00 87.96           C  
ATOM   2416  CB  ASN A 153     -11.369  17.677  -9.913  1.00 87.96           C  
ATOM   2417  HB2 ASN A 153     -11.020  16.684  -9.630  1.00 87.96           H  
ATOM   2418  HB3 ASN A 153     -12.183  17.565 -10.629  1.00 87.96           H  
ATOM   2419  O   ASN A 153      -8.699  17.649  -8.872  1.00 87.96           O  
ATOM   2420  CG  ASN A 153     -11.933  18.365  -8.684  1.00 87.96           C  
ATOM   2421  ND2 ASN A 153     -12.961  17.811  -8.087  1.00 87.96           N  
ATOM   2422 HD21 ASN A 153     -13.350  18.297  -7.292  1.00 87.96           H  
ATOM   2423 HD22 ASN A 153     -13.326  16.931  -8.422  1.00 87.96           H  
ATOM   2424  OD1 ASN A 153     -11.471  19.391  -8.216  1.00 87.96           O  
ATOM   2425  N   ASP A 154      -8.036  19.417 -10.105  1.00 76.97           N  
ATOM   2426  H   ASP A 154      -8.287  20.051 -10.850  1.00 76.97           H  
ATOM   2427  CA  ASP A 154      -6.687  19.544  -9.546  1.00 76.97           C  
ATOM   2428  HA  ASP A 154      -6.354  18.543  -9.269  1.00 76.97           H  
ATOM   2429  C   ASP A 154      -6.659  20.411  -8.267  1.00 76.97           C  
ATOM   2430  CB  ASP A 154      -5.726  20.034 -10.640  1.00 76.97           C  
ATOM   2431  HB2 ASP A 154      -6.067  19.669 -11.609  1.00 76.97           H  
ATOM   2432  HB3 ASP A 154      -5.726  21.123 -10.671  1.00 76.97           H  
ATOM   2433  O   ASP A 154      -7.579  21.185  -7.994  1.00 76.97           O  
ATOM   2434  CG  ASP A 154      -4.303  19.521 -10.413  1.00 76.97           C  
ATOM   2435  OD1 ASP A 154      -3.740  19.767  -9.327  1.00 76.97           O  
ATOM   2436  OD2 ASP A 154      -3.760  18.857 -11.320  1.00 76.97           O  
ATOM   2437  N   ASN A 155      -5.636  20.248  -7.429  1.00 71.19           N  
ATOM   2438  H   ASN A 155      -4.834  19.752  -7.790  1.00 71.19           H  
ATOM   2439  CA  ASN A 155      -5.450  20.908  -6.133  1.00 71.19           C  
ATOM   2440  HA  ASN A 155      -6.379  21.414  -5.873  1.00 71.19           H  
ATOM   2441  C   ASN A 155      -4.432  22.063  -6.183  1.00 71.19           C  
ATOM   2442  CB  ASN A 155      -5.172  19.841  -5.052  1.00 71.19           C  
ATOM   2443  HB2 ASN A 155      -5.150  20.328  -4.077  1.00 71.19           H  
ATOM   2444  HB3 ASN A 155      -5.978  19.108  -5.053  1.00 71.19           H  
ATOM   2445  O   ASN A 155      -3.643  22.235  -5.259  1.00 71.19           O  
ATOM   2446  CG  ASN A 155      -3.852  19.098  -5.232  1.00 71.19           C  
ATOM   2447  ND2 ASN A 155      -3.536  18.193  -4.333  1.00 71.19           N  
ATOM   2448 HD21 ASN A 155      -4.170  17.957  -3.583  1.00 71.19           H  
ATOM   2449 HD22 ASN A 155      -2.653  17.719  -4.458  1.00 71.19           H  
ATOM   2450  OD1 ASN A 155      -3.103  19.277  -6.175  1.00 71.19           O  
ATOM   2451  N   ASP A 156      -4.478  22.847  -7.263  1.00 67.59           N  
ATOM   2452  H   ASP A 156      -5.230  22.676  -7.915  1.00 67.59           H  
ATOM   2453  CA  ASP A 156      -3.622  24.009  -7.564  1.00 67.59           C  
ATOM   2454  HA  ASP A 156      -3.994  24.415  -8.505  1.00 67.59           H  
ATOM   2455  C   ASP A 156      -2.136  23.700  -7.844  1.00 67.59           C  
ATOM   2456  CB  ASP A 156      -3.818  25.135  -6.528  1.00 67.59           C  
ATOM   2457  HB2 ASP A 156      -3.436  24.813  -5.560  1.00 67.59           H  
ATOM   2458  HB3 ASP A 156      -3.234  26.001  -6.838  1.00 67.59           H  
ATOM   2459  O   ASP A 156      -1.389  24.600  -8.227  1.00 67.59           O  
ATOM   2460  CG  ASP A 156      -5.278  25.582  -6.385  1.00 67.59           C  
ATOM   2461  OD1 ASP A 156      -5.986  25.599  -7.418  1.00 67.59           O  
ATOM   2462  OD2 ASP A 156      -5.680  25.900  -5.243  1.00 67.59           O  
ATOM   2463  N   LEU A 157      -1.699  22.436  -7.744  1.00 74.52           N  
ATOM   2464  H   LEU A 157      -2.346  21.741  -7.399  1.00 74.52           H  
ATOM   2465  CA  LEU A 157      -0.335  22.012  -8.102  1.00 74.52           C  
ATOM   2466  HA  LEU A 157       0.319  22.884  -8.085  1.00 74.52           H  
ATOM   2467  C   LEU A 157      -0.207  21.463  -9.533  1.00 74.52           C  
ATOM   2468  CB  LEU A 157       0.188  21.003  -7.065  1.00 74.52           C  
ATOM   2469  HB2 LEU A 157       1.147  20.620  -7.415  1.00 74.52           H  
ATOM   2470  HB3 LEU A 157      -0.509  20.166  -7.018  1.00 74.52           H  
ATOM   2471  O   LEU A 157       0.910  21.238  -9.992  1.00 74.52           O  
ATOM   2472  CG  LEU A 157       0.394  21.569  -5.649  1.00 74.52           C  
ATOM   2473  HG  LEU A 157      -0.548  21.957  -5.261  1.00 74.52           H  
ATOM   2474  CD1 LEU A 157       0.869  20.440  -4.727  1.00 74.52           C  
ATOM   2475 HD11 LEU A 157       1.799  20.018  -5.108  1.00 74.52           H  
ATOM   2476 HD12 LEU A 157       0.102  19.665  -4.697  1.00 74.52           H  
ATOM   2477 HD13 LEU A 157       1.014  20.825  -3.717  1.00 74.52           H  
ATOM   2478  CD2 LEU A 157       1.451  22.678  -5.603  1.00 74.52           C  
ATOM   2479 HD21 LEU A 157       2.384  22.329  -6.047  1.00 74.52           H  
ATOM   2480 HD22 LEU A 157       1.617  22.987  -4.571  1.00 74.52           H  
ATOM   2481 HD23 LEU A 157       1.090  23.545  -6.157  1.00 74.52           H  
ATOM   2482  N   GLN A 158      -1.322  21.247 -10.238  1.00 79.35           N  
ATOM   2483  H   GLN A 158      -2.200  21.321  -9.744  1.00 79.35           H  
ATOM   2484  CA  GLN A 158      -1.378  20.707 -11.608  1.00 79.35           C  
ATOM   2485  HA  GLN A 158      -2.435  20.638 -11.867  1.00 79.35           H  
ATOM   2486  C   GLN A 158      -0.827  19.274 -11.759  1.00 79.35           C  
ATOM   2487  CB  GLN A 158      -0.812  21.692 -12.641  1.00 79.35           C  
ATOM   2488  HB2 GLN A 158       0.245  21.875 -12.448  1.00 79.35           H  
ATOM   2489  HB3 GLN A 158      -0.905  21.250 -13.633  1.00 79.35           H  
ATOM   2490  O   GLN A 158      -0.639  18.792 -12.877  1.00 79.35           O  
ATOM   2491  CG  GLN A 158      -1.580  23.021 -12.635  1.00 79.35           C  
ATOM   2492  HG2 GLN A 158      -2.644  22.824 -12.765  1.00 79.35           H  
ATOM   2493  HG3 GLN A 158      -1.436  23.522 -11.678  1.00 79.35           H  
ATOM   2494  CD  GLN A 158      -1.130  23.967 -13.741  1.00 79.35           C  
ATOM   2495  NE2 GLN A 158      -1.719  25.139 -13.827  1.00 79.35           N  
ATOM   2496 HE21 GLN A 158      -1.378  25.746 -14.559  1.00 79.35           H  
ATOM   2497 HE22 GLN A 158      -2.408  25.416 -13.142  1.00 79.35           H  
ATOM   2498  OE1 GLN A 158      -0.263  23.693 -14.553  1.00 79.35           O  
ATOM   2499  N   CYS A 159      -0.588  18.563 -10.651  1.00 83.63           N  
ATOM   2500  H   CYS A 159      -0.793  19.002  -9.765  1.00 83.63           H  
ATOM   2501  CA  CYS A 159      -0.042  17.207 -10.671  1.00 83.63           C  
ATOM   2502  HA  CYS A 159       0.876  17.205 -11.259  1.00 83.63           H  
ATOM   2503  C   CYS A 159      -1.023  16.210 -11.307  1.00 83.63           C  
ATOM   2504  CB  CYS A 159       0.286  16.769  -9.239  1.00 83.63           C  
ATOM   2505  HB2 CYS A 159       0.681  15.754  -9.269  1.00 83.63           H  
ATOM   2506  HB3 CYS A 159      -0.648  16.741  -8.677  1.00 83.63           H  
ATOM   2507  O   CYS A 159      -0.612  15.351 -12.087  1.00 83.63           O  
ATOM   2508  SG  CYS A 159       1.447  17.811  -8.311  1.00 83.63           S  
ATOM   2509  N   GLY A 160      -2.320  16.324 -11.004  1.00 74.98           N  
ATOM   2510  H   GLY A 160      -2.628  17.163 -10.533  1.00 74.98           H  
ATOM   2511  CA  GLY A 160      -3.342  15.444 -11.570  1.00 74.98           C  
ATOM   2512  HA2 GLY A 160      -3.094  14.402 -11.367  1.00 74.98           H  
ATOM   2513  HA3 GLY A 160      -4.307  15.682 -11.122  1.00 74.98           H  
ATOM   2514  C   GLY A 160      -3.456  15.623 -13.079  1.00 74.98           C  
ATOM   2515  O   GLY A 160      -3.548  14.639 -13.812  1.00 74.98           O  
ATOM   2516  N   CYS A 161      -3.376  16.873 -13.541  1.00 77.42           N  
ATOM   2517  H   CYS A 161      -3.343  17.623 -12.866  1.00 77.42           H  
ATOM   2518  CA  CYS A 161      -3.325  17.208 -14.961  1.00 77.42           C  
ATOM   2519  HA  CYS A 161      -4.179  16.756 -15.466  1.00 77.42           H  
ATOM   2520  C   CYS A 161      -2.056  16.656 -15.633  1.00 77.42           C  
ATOM   2521  CB  CYS A 161      -3.444  18.731 -15.084  1.00 77.42           C  
ATOM   2522  HB2 CYS A 161      -4.333  19.066 -14.549  1.00 77.42           H  
ATOM   2523  HB3 CYS A 161      -2.568  19.207 -14.643  1.00 77.42           H  
ATOM   2524  O   CYS A 161      -2.149  15.957 -16.642  1.00 77.42           O  
ATOM   2525  SG  CYS A 161      -3.586  19.200 -16.831  1.00 77.42           S  
ATOM   2526  HG  CYS A 161      -3.618  20.521 -16.635  1.00 77.42           H  
ATOM   2527  N   PHE A 162      -0.882  16.901 -15.042  1.00 81.85           N  
ATOM   2528  H   PHE A 162      -0.875  17.481 -14.216  1.00 81.85           H  
ATOM   2529  CA  PHE A 162       0.413  16.518 -15.611  1.00 81.85           C  
ATOM   2530  HA  PHE A 162       0.481  16.919 -16.623  1.00 81.85           H  
ATOM   2531  C   PHE A 162       0.592  14.998 -15.719  1.00 81.85           C  
ATOM   2532  CB  PHE A 162       1.526  17.153 -14.766  1.00 81.85           C  
ATOM   2533  HB2 PHE A 162       1.362  18.230 -14.721  1.00 81.85           H  
ATOM   2534  HB3 PHE A 162       1.470  16.771 -13.747  1.00 81.85           H  
ATOM   2535  O   PHE A 162       0.913  14.481 -16.786  1.00 81.85           O  
ATOM   2536  CG  PHE A 162       2.915  16.906 -15.316  1.00 81.85           C  
ATOM   2537  CD1 PHE A 162       3.689  15.836 -14.833  1.00 81.85           C  
ATOM   2538  HD1 PHE A 162       3.293  15.186 -14.067  1.00 81.85           H  
ATOM   2539  CD2 PHE A 162       3.424  17.730 -16.337  1.00 81.85           C  
ATOM   2540  HD2 PHE A 162       2.830  18.548 -16.717  1.00 81.85           H  
ATOM   2541  CE1 PHE A 162       4.969  15.593 -15.360  1.00 81.85           C  
ATOM   2542  HE1 PHE A 162       5.556  14.766 -14.990  1.00 81.85           H  
ATOM   2543  CE2 PHE A 162       4.704  17.486 -16.867  1.00 81.85           C  
ATOM   2544  HE2 PHE A 162       5.092  18.115 -17.655  1.00 81.85           H  
ATOM   2545  CZ  PHE A 162       5.476  16.418 -16.378  1.00 81.85           C  
ATOM   2546  HZ  PHE A 162       6.456  16.224 -16.789  1.00 81.85           H  
ATOM   2547  N   TYR A 163       0.323  14.261 -14.638  1.00 82.76           N  
ATOM   2548  H   TYR A 163       0.058  14.736 -13.786  1.00 82.76           H  
ATOM   2549  CA  TYR A 163       0.453  12.799 -14.615  1.00 82.76           C  
ATOM   2550  HA  TYR A 163       1.299  12.521 -15.242  1.00 82.76           H  
ATOM   2551  C   TYR A 163      -0.763  12.074 -15.202  1.00 82.76           C  
ATOM   2552  CB  TYR A 163       0.759  12.351 -13.182  1.00 82.76           C  
ATOM   2553  HB2 TYR A 163       0.781  11.261 -13.147  1.00 82.76           H  
ATOM   2554  HB3 TYR A 163      -0.031  12.691 -12.514  1.00 82.76           H  
ATOM   2555  O   TYR A 163      -0.739  10.854 -15.390  1.00 82.76           O  
ATOM   2556  CG  TYR A 163       2.103  12.861 -12.708  1.00 82.76           C  
ATOM   2557  CD1 TYR A 163       3.268  12.367 -13.316  1.00 82.76           C  
ATOM   2558  HD1 TYR A 163       3.178  11.628 -14.098  1.00 82.76           H  
ATOM   2559  CD2 TYR A 163       2.204  13.861 -11.724  1.00 82.76           C  
ATOM   2560  HD2 TYR A 163       1.315  14.254 -11.254  1.00 82.76           H  
ATOM   2561  CE1 TYR A 163       4.537  12.833 -12.928  1.00 82.76           C  
ATOM   2562  HE1 TYR A 163       5.432  12.433 -13.382  1.00 82.76           H  
ATOM   2563  CE2 TYR A 163       3.467  14.375 -11.378  1.00 82.76           C  
ATOM   2564  HE2 TYR A 163       3.543  15.203 -10.689  1.00 82.76           H  
ATOM   2565  OH  TYR A 163       5.860  14.317 -11.594  1.00 82.76           O  
ATOM   2566  HH  TYR A 163       5.821  15.028 -10.950  1.00 82.76           H  
ATOM   2567  CZ  TYR A 163       4.641  13.846 -11.956  1.00 82.76           C  
ATOM   2568  N   ASN A 164      -1.827  12.824 -15.500  1.00 86.76           N  
ATOM   2569  H   ASN A 164      -1.750  13.818 -15.334  1.00 86.76           H  
ATOM   2570  CA  ASN A 164      -3.069  12.362 -16.102  1.00 86.76           C  
ATOM   2571  HA  ASN A 164      -3.762  13.199 -16.015  1.00 86.76           H  
ATOM   2572  C   ASN A 164      -3.711  11.171 -15.361  1.00 86.76           C  
ATOM   2573  CB  ASN A 164      -2.838  12.141 -17.601  1.00 86.76           C  
ATOM   2574  HB2 ASN A 164      -2.267  12.978 -18.003  1.00 86.76           H  
ATOM   2575  HB3 ASN A 164      -2.261  11.226 -17.736  1.00 86.76           H  
ATOM   2576  O   ASN A 164      -4.263  10.258 -15.973  1.00 86.76           O  
ATOM   2577  CG  ASN A 164      -4.125  12.040 -18.395  1.00 86.76           C  
ATOM   2578  ND2 ASN A 164      -4.043  11.532 -19.601  1.00 86.76           N  
ATOM   2579 HD21 ASN A 164      -4.884  11.622 -20.153  1.00 86.76           H  
ATOM   2580 HD22 ASN A 164      -3.127  11.374 -19.996  1.00 86.76           H  
ATOM   2581  OD1 ASN A 164      -5.209  12.424 -17.989  1.00 86.76           O  
ATOM   2582  N   VAL A 165      -3.618  11.142 -14.032  1.00 89.98           N  
ATOM   2583  H   VAL A 165      -3.199  11.943 -13.582  1.00 89.98           H  
ATOM   2584  CA  VAL A 165      -4.196  10.099 -13.171  1.00 89.98           C  
ATOM   2585  HA  VAL A 165      -5.054   9.658 -13.679  1.00 89.98           H  
ATOM   2586  C   VAL A 165      -4.717  10.715 -11.878  1.00 89.98           C  
ATOM   2587  CB  VAL A 165      -3.201   8.958 -12.855  1.00 89.98           C  
ATOM   2588  HB  VAL A 165      -3.692   8.289 -12.148  1.00 89.98           H  
ATOM   2589  O   VAL A 165      -4.317  11.810 -11.491  1.00 89.98           O  
ATOM   2590  CG1 VAL A 165      -2.883   8.110 -14.092  1.00 89.98           C  
ATOM   2591 HG11 VAL A 165      -3.810   7.750 -14.538  1.00 89.98           H  
ATOM   2592 HG12 VAL A 165      -2.342   8.708 -14.824  1.00 89.98           H  
ATOM   2593 HG13 VAL A 165      -2.263   7.260 -13.806  1.00 89.98           H  
ATOM   2594  CG2 VAL A 165      -1.890   9.426 -12.203  1.00 89.98           C  
ATOM   2595 HG21 VAL A 165      -1.723   8.866 -11.283  1.00 89.98           H  
ATOM   2596 HG22 VAL A 165      -1.047   9.280 -12.879  1.00 89.98           H  
ATOM   2597 HG23 VAL A 165      -1.938  10.489 -11.965  1.00 89.98           H  
ATOM   2598  N   GLY A 166      -5.613  10.006 -11.197  1.00 93.42           N  
ATOM   2599  H   GLY A 166      -5.903   9.110 -11.563  1.00 93.42           H  
ATOM   2600  CA  GLY A 166      -6.082  10.390  -9.872  1.00 93.42           C  
ATOM   2601  HA2 GLY A 166      -7.088  10.012  -9.694  1.00 93.42           H  
ATOM   2602  HA3 GLY A 166      -6.119  11.479  -9.840  1.00 93.42           H  
ATOM   2603  C   GLY A 166      -5.171   9.872  -8.765  1.00 93.42           C  
ATOM   2604  O   GLY A 166      -4.845   8.680  -8.760  1.00 93.42           O  
ATOM   2605  N   TRP A 167      -4.788  10.728  -7.819  1.00 95.16           N  
ATOM   2606  H   TRP A 167      -5.107  11.685  -7.876  1.00 95.16           H  
ATOM   2607  CA  TRP A 167      -3.982  10.348  -6.655  1.00 95.16           C  
ATOM   2608  HA  TRP A 167      -4.361   9.403  -6.265  1.00 95.16           H  
ATOM   2609  C   TRP A 167      -4.067  11.383  -5.525  1.00 95.16           C  
ATOM   2610  CB  TRP A 167      -2.519  10.152  -7.082  1.00 95.16           C  
ATOM   2611  HB2 TRP A 167      -2.052  11.130  -7.196  1.00 95.16           H  
ATOM   2612  HB3 TRP A 167      -2.477   9.655  -8.051  1.00 95.16           H  
ATOM   2613  O   TRP A 167      -4.547  12.500  -5.716  1.00 95.16           O  
ATOM   2614  CG  TRP A 167      -1.703   9.334  -6.135  1.00 95.16           C  
ATOM   2615  CD1 TRP A 167      -0.634   9.775  -5.440  1.00 95.16           C  
ATOM   2616  HD1 TRP A 167      -0.226  10.773  -5.497  1.00 95.16           H  
ATOM   2617  CD2 TRP A 167      -1.850   7.923  -5.790  1.00 95.16           C  
ATOM   2618  CE2 TRP A 167      -0.807   7.569  -4.888  1.00 95.16           C  
ATOM   2619  CE3 TRP A 167      -2.744   6.900  -6.167  1.00 95.16           C  
ATOM   2620  HE3 TRP A 167      -3.550   7.155  -6.839  1.00 95.16           H  
ATOM   2621  NE1 TRP A 167      -0.125   8.743  -4.683  1.00 95.16           N  
ATOM   2622  HE1 TRP A 167       0.786   8.790  -4.250  1.00 95.16           H  
ATOM   2623  CH2 TRP A 167      -1.526   5.262  -4.827  1.00 95.16           C  
ATOM   2624  HH2 TRP A 167      -1.401   4.253  -4.463  1.00 95.16           H  
ATOM   2625  CZ2 TRP A 167      -0.624   6.259  -4.427  1.00 95.16           C  
ATOM   2626  HZ2 TRP A 167       0.197   6.032  -3.763  1.00 95.16           H  
ATOM   2627  CZ3 TRP A 167      -2.590   5.583  -5.691  1.00 95.16           C  
ATOM   2628  HZ3 TRP A 167      -3.284   4.812  -5.992  1.00 95.16           H  
ATOM   2629  N   TRP A 168      -3.562  11.024  -4.346  1.00 95.48           N  
ATOM   2630  H   TRP A 168      -3.141  10.109  -4.270  1.00 95.48           H  
ATOM   2631  CA  TRP A 168      -3.333  11.956  -3.238  1.00 95.48           C  
ATOM   2632  HA  TRP A 168      -4.131  12.697  -3.201  1.00 95.48           H  
ATOM   2633  C   TRP A 168      -2.017  12.709  -3.442  1.00 95.48           C  
ATOM   2634  CB  TRP A 168      -3.339  11.179  -1.916  1.00 95.48           C  
ATOM   2635  HB2 TRP A 168      -3.066  11.857  -1.107  1.00 95.48           H  
ATOM   2636  HB3 TRP A 168      -2.586  10.391  -1.951  1.00 95.48           H  
ATOM   2637  O   TRP A 168      -1.022  12.381  -2.813  1.00 95.48           O  
ATOM   2638  CG  TRP A 168      -4.652  10.574  -1.564  1.00 95.48           C  
ATOM   2639  CD1 TRP A 168      -5.687  11.239  -1.009  1.00 95.48           C  
ATOM   2640  HD1 TRP A 168      -5.677  12.286  -0.745  1.00 95.48           H  
ATOM   2641  CD2 TRP A 168      -5.106   9.203  -1.757  1.00 95.48           C  
ATOM   2642  CE2 TRP A 168      -6.439   9.105  -1.256  1.00 95.48           C  
ATOM   2643  CE3 TRP A 168      -4.539   8.046  -2.332  1.00 95.48           C  
ATOM   2644  HE3 TRP A 168      -3.527   8.085  -2.709  1.00 95.48           H  
ATOM   2645  NE1 TRP A 168      -6.733  10.369  -0.797  1.00 95.48           N  
ATOM   2646  HE1 TRP A 168      -7.605  10.662  -0.381  1.00 95.48           H  
ATOM   2647  CH2 TRP A 168      -6.593   6.793  -1.928  1.00 95.48           C  
ATOM   2648  HH2 TRP A 168      -7.158   5.877  -2.016  1.00 95.48           H  
ATOM   2649  CZ2 TRP A 168      -7.182   7.922  -1.336  1.00 95.48           C  
ATOM   2650  HZ2 TRP A 168      -8.195   7.894  -0.962  1.00 95.48           H  
ATOM   2651  CZ3 TRP A 168      -5.276   6.851  -2.417  1.00 95.48           C  
ATOM   2652  HZ3 TRP A 168      -4.823   5.977  -2.862  1.00 95.48           H  
ATOM   2653  N   PHE A 169      -1.954  13.663  -4.368  1.00 92.29           N  
ATOM   2654  H   PHE A 169      -2.793  13.909  -4.874  1.00 92.29           H  
ATOM   2655  CA  PHE A 169      -0.686  14.309  -4.730  1.00 92.29           C  
ATOM   2656  HA  PHE A 169       0.052  13.522  -4.889  1.00 92.29           H  
ATOM   2657  C   PHE A 169      -0.129  15.230  -3.628  1.00 92.29           C  
ATOM   2658  CB  PHE A 169      -0.835  15.059  -6.056  1.00 92.29           C  
ATOM   2659  HB2 PHE A 169       0.084  15.611  -6.252  1.00 92.29           H  
ATOM   2660  HB3 PHE A 169      -1.635  15.794  -5.963  1.00 92.29           H  
ATOM   2661  O   PHE A 169      -0.852  16.050  -3.061  1.00 92.29           O  
ATOM   2662  CG  PHE A 169      -1.104  14.161  -7.249  1.00 92.29           C  
ATOM   2663  CD1 PHE A 169      -0.065  13.404  -7.826  1.00 92.29           C  
ATOM   2664  HD1 PHE A 169       0.933  13.439  -7.415  1.00 92.29           H  
ATOM   2665  CD2 PHE A 169      -2.395  14.096  -7.801  1.00 92.29           C  
ATOM   2666  HD2 PHE A 169      -3.203  14.660  -7.359  1.00 92.29           H  
ATOM   2667  CE1 PHE A 169      -0.304  12.613  -8.962  1.00 92.29           C  
ATOM   2668  HE1 PHE A 169       0.499  12.050  -9.415  1.00 92.29           H  
ATOM   2669  CE2 PHE A 169      -2.638  13.301  -8.932  1.00 92.29           C  
ATOM   2670  HE2 PHE A 169      -3.630  13.258  -9.358  1.00 92.29           H  
ATOM   2671  CZ  PHE A 169      -1.591  12.574  -9.520  1.00 92.29           C  
ATOM   2672  HZ  PHE A 169      -1.782  11.988 -10.407  1.00 92.29           H  
ATOM   2673  N   HIS A 170       1.183  15.138  -3.395  1.00 89.69           N  
ATOM   2674  H   HIS A 170       1.700  14.470  -3.949  1.00 89.69           H  
ATOM   2675  CA  HIS A 170       1.978  16.007  -2.529  1.00 89.69           C  
ATOM   2676  HA  HIS A 170       1.423  16.925  -2.335  1.00 89.69           H  
ATOM   2677  C   HIS A 170       3.301  16.388  -3.232  1.00 89.69           C  
ATOM   2678  CB  HIS A 170       2.206  15.307  -1.178  1.00 89.69           C  
ATOM   2679  HB2 HIS A 170       2.737  14.368  -1.334  1.00 89.69           H  
ATOM   2680  HB3 HIS A 170       1.241  15.073  -0.727  1.00 89.69           H  
ATOM   2681  O   HIS A 170       4.283  15.658  -3.169  1.00 89.69           O  
ATOM   2682  CG  HIS A 170       2.993  16.161  -0.217  1.00 89.69           C  
ATOM   2683  CD2 HIS A 170       2.509  17.136   0.613  1.00 89.69           C  
ATOM   2684  HD2 HIS A 170       1.471  17.414   0.721  1.00 89.69           H  
ATOM   2685  ND1 HIS A 170       4.355  16.125  -0.048  1.00 89.69           N  
ATOM   2686  HD1 HIS A 170       4.981  15.473  -0.500  1.00 89.69           H  
ATOM   2687  CE1 HIS A 170       4.684  17.047   0.869  1.00 89.69           C  
ATOM   2688  HE1 HIS A 170       5.688  17.223   1.228  1.00 89.69           H  
ATOM   2689  NE2 HIS A 170       3.595  17.724   1.274  1.00 89.69           N  
ATOM   2690  N   LYS A 171       3.302  17.523  -3.952  1.00 85.55           N  
ATOM   2691  H   LYS A 171       2.424  18.022  -3.989  1.00 85.55           H  
ATOM   2692  CA  LYS A 171       4.463  18.156  -4.632  1.00 85.55           C  
ATOM   2693  HA  LYS A 171       4.070  18.799  -5.419  1.00 85.55           H  
ATOM   2694  C   LYS A 171       5.464  17.225  -5.371  1.00 85.55           C  
ATOM   2695  CB  LYS A 171       5.224  19.057  -3.636  1.00 85.55           C  
ATOM   2696  HB2 LYS A 171       5.607  18.436  -2.826  1.00 85.55           H  
ATOM   2697  HB3 LYS A 171       6.076  19.499  -4.152  1.00 85.55           H  
ATOM   2698  O   LYS A 171       6.661  17.323  -5.149  1.00 85.55           O  
ATOM   2699  CG  LYS A 171       4.412  20.214  -3.045  1.00 85.55           C  
ATOM   2700  HG2 LYS A 171       4.030  20.840  -3.851  1.00 85.55           H  
ATOM   2701  HG3 LYS A 171       3.577  19.823  -2.463  1.00 85.55           H  
ATOM   2702  CD  LYS A 171       5.327  21.044  -2.135  1.00 85.55           C  
ATOM   2703  HD2 LYS A 171       5.701  20.404  -1.336  1.00 85.55           H  
ATOM   2704  HD3 LYS A 171       6.171  21.416  -2.717  1.00 85.55           H  
ATOM   2705  CE  LYS A 171       4.560  22.222  -1.533  1.00 85.55           C  
ATOM   2706  HE2 LYS A 171       3.693  21.831  -0.999  1.00 85.55           H  
ATOM   2707  HE3 LYS A 171       4.197  22.853  -2.344  1.00 85.55           H  
ATOM   2708  NZ  LYS A 171       5.421  23.001  -0.612  1.00 85.55           N  
ATOM   2709  HZ1 LYS A 171       6.229  23.355  -1.104  1.00 85.55           H  
ATOM   2710  HZ2 LYS A 171       5.739  22.409   0.142  1.00 85.55           H  
ATOM   2711  HZ3 LYS A 171       4.908  23.777  -0.219  1.00 85.55           H  
ATOM   2712  N   CYS A 172       5.098  16.354  -6.308  1.00 83.35           N  
ATOM   2713  H   CYS A 172       5.892  15.875  -6.710  1.00 83.35           H  
ATOM   2714  CA  CYS A 172       3.772  15.878  -6.692  1.00 83.35           C  
ATOM   2715  HA  CYS A 172       2.997  16.549  -6.323  1.00 83.35           H  
ATOM   2716  C   CYS A 172       3.496  14.488  -6.110  1.00 83.35           C  
ATOM   2717  CB  CYS A 172       3.680  15.821  -8.219  1.00 83.35           C  
ATOM   2718  HB2 CYS A 172       4.613  15.422  -8.618  1.00 83.35           H  
ATOM   2719  HB3 CYS A 172       2.885  15.124  -8.483  1.00 83.35           H  
ATOM   2720  O   CYS A 172       2.361  14.216  -5.729  1.00 83.35           O  
ATOM   2721  SG  CYS A 172       3.303  17.391  -9.036  1.00 83.35           S  
ATOM   2722  N   PHE A 173       4.495  13.612  -6.025  1.00 89.03           N  
ATOM   2723  H   PHE A 173       5.422  13.853  -6.347  1.00 89.03           H  
ATOM   2724  CA  PHE A 173       4.396  12.338  -5.323  1.00 89.03           C  
ATOM   2725  HA  PHE A 173       3.921  12.504  -4.356  1.00 89.03           H  
ATOM   2726  C   PHE A 173       5.783  11.752  -5.062  1.00 89.03           C  
ATOM   2727  CB  PHE A 173       3.562  11.336  -6.145  1.00 89.03           C  
ATOM   2728  HB2 PHE A 173       2.541  11.702  -6.246  1.00 89.03           H  
ATOM   2729  HB3 PHE A 173       3.515  10.406  -5.578  1.00 89.03           H  
ATOM   2730  O   PHE A 173       6.675  11.938  -5.882  1.00 89.03           O  
ATOM   2731  CG  PHE A 173       4.085  10.975  -7.518  1.00 89.03           C  
ATOM   2732  CD1 PHE A 173       3.545  11.582  -8.664  1.00 89.03           C  
ATOM   2733  HD1 PHE A 173       2.780  12.339  -8.572  1.00 89.03           H  
ATOM   2734  CD2 PHE A 173       5.080   9.989  -7.656  1.00 89.03           C  
ATOM   2735  HD2 PHE A 173       5.523   9.532  -6.783  1.00 89.03           H  
ATOM   2736  CE1 PHE A 173       3.996  11.193  -9.934  1.00 89.03           C  
ATOM   2737  HE1 PHE A 173       3.563  11.638 -10.818  1.00 89.03           H  
ATOM   2738  CE2 PHE A 173       5.561   9.640  -8.927  1.00 89.03           C  
ATOM   2739  HE2 PHE A 173       6.377   8.939  -9.021  1.00 89.03           H  
ATOM   2740  CZ  PHE A 173       5.016  10.239 -10.072  1.00 89.03           C  
ATOM   2741  HZ  PHE A 173       5.394   9.983 -11.051  1.00 89.03           H  
ATOM   2742  N   ASP A 174       5.901  10.963  -3.994  1.00 91.57           N  
ATOM   2743  H   ASP A 174       5.161  10.950  -3.307  1.00 91.57           H  
ATOM   2744  CA  ASP A 174       6.985   9.979  -3.832  1.00 91.57           C  
ATOM   2745  HA  ASP A 174       7.817  10.227  -4.491  1.00 91.57           H  
ATOM   2746  C   ASP A 174       6.495   8.564  -4.195  1.00 91.57           C  
ATOM   2747  CB  ASP A 174       7.500  10.010  -2.390  1.00 91.57           C  
ATOM   2748  HB2 ASP A 174       8.310   9.286  -2.299  1.00 91.57           H  
ATOM   2749  HB3 ASP A 174       6.695   9.709  -1.719  1.00 91.57           H  
ATOM   2750  O   ASP A 174       7.261   7.661  -4.527  1.00 91.57           O  
ATOM   2751  CG  ASP A 174       8.043  11.377  -1.971  1.00 91.57           C  
ATOM   2752  OD1 ASP A 174       8.805  11.986  -2.745  1.00 91.57           O  
ATOM   2753  OD2 ASP A 174       7.670  11.820  -0.861  1.00 91.57           O  
ATOM   2754  N   VAL A 175       5.178   8.352  -4.169  1.00 93.78           N  
ATOM   2755  H   VAL A 175       4.589   9.095  -3.821  1.00 93.78           H  
ATOM   2756  CA  VAL A 175       4.536   7.100  -4.564  1.00 93.78           C  
ATOM   2757  HA  VAL A 175       5.237   6.497  -5.142  1.00 93.78           H  
ATOM   2758  C   VAL A 175       3.331   7.416  -5.434  1.00 93.78           C  
ATOM   2759  CB  VAL A 175       4.115   6.300  -3.320  1.00 93.78           C  
ATOM   2760  HB  VAL A 175       3.422   6.914  -2.744  1.00 93.78           H  
ATOM   2761  O   VAL A 175       2.470   8.190  -5.034  1.00 93.78           O  
ATOM   2762  CG1 VAL A 175       3.405   4.992  -3.691  1.00 93.78           C  
ATOM   2763 HG11 VAL A 175       3.148   4.447  -2.783  1.00 93.78           H  
ATOM   2764 HG12 VAL A 175       4.063   4.380  -4.308  1.00 93.78           H  
ATOM   2765 HG13 VAL A 175       2.484   5.206  -4.235  1.00 93.78           H  
ATOM   2766  CG2 VAL A 175       5.307   5.963  -2.420  1.00 93.78           C  
ATOM   2767 HG21 VAL A 175       4.997   5.319  -1.597  1.00 93.78           H  
ATOM   2768 HG22 VAL A 175       6.085   5.459  -2.993  1.00 93.78           H  
ATOM   2769 HG23 VAL A 175       5.721   6.879  -1.999  1.00 93.78           H  
ATOM   2770  N   ASN A 176       3.214   6.774  -6.593  1.00 91.83           N  
ATOM   2771  H   ASN A 176       3.961   6.145  -6.852  1.00 91.83           H  
ATOM   2772  CA  ASN A 176       2.013   6.810  -7.425  1.00 91.83           C  
ATOM   2773  HA  ASN A 176       1.149   7.059  -6.808  1.00 91.83           H  
ATOM   2774  C   ASN A 176       1.776   5.431  -8.038  1.00 91.83           C  
ATOM   2775  CB  ASN A 176       2.144   7.899  -8.502  1.00 91.83           C  
ATOM   2776  HB2 ASN A 176       3.059   7.737  -9.072  1.00 91.83           H  
ATOM   2777  HB3 ASN A 176       2.217   8.872  -8.017  1.00 91.83           H  
ATOM   2778  O   ASN A 176       2.425   5.042  -9.004  1.00 91.83           O  
ATOM   2779  CG  ASN A 176       0.972   7.935  -9.472  1.00 91.83           C  
ATOM   2780  ND2 ASN A 176       1.083   8.741 -10.499  1.00 91.83           N  
ATOM   2781 HD21 ASN A 176       0.321   8.803 -11.159  1.00 91.83           H  
ATOM   2782 HD22 ASN A 176       1.933   9.275 -10.614  1.00 91.83           H  
ATOM   2783  OD1 ASN A 176      -0.034   7.241  -9.342  1.00 91.83           O  
ATOM   2784  N   LEU A 177       0.803   4.693  -7.507  1.00 93.41           N  
ATOM   2785  H   LEU A 177       0.297   5.069  -6.718  1.00 93.41           H  
ATOM   2786  CA  LEU A 177       0.485   3.340  -7.983  1.00 93.41           C  
ATOM   2787  HA  LEU A 177       1.368   2.923  -8.465  1.00 93.41           H  
ATOM   2788  C   LEU A 177      -0.609   3.329  -9.058  1.00 93.41           C  
ATOM   2789  CB  LEU A 177       0.148   2.443  -6.783  1.00 93.41           C  
ATOM   2790  HB2 LEU A 177      -0.791   2.781  -6.346  1.00 93.41           H  
ATOM   2791  HB3 LEU A 177       0.008   1.422  -7.138  1.00 93.41           H  
ATOM   2792  O   LEU A 177      -0.964   2.270  -9.580  1.00 93.41           O  
ATOM   2793  CG  LEU A 177       1.237   2.447  -5.694  1.00 93.41           C  
ATOM   2794  HG  LEU A 177       1.342   3.456  -5.294  1.00 93.41           H  
ATOM   2795  CD1 LEU A 177       0.810   1.551  -4.541  1.00 93.41           C  
ATOM   2796 HD11 LEU A 177       1.559   1.652  -3.756  1.00 93.41           H  
ATOM   2797 HD12 LEU A 177       0.756   0.510  -4.858  1.00 93.41           H  
ATOM   2798 HD13 LEU A 177      -0.154   1.876  -4.150  1.00 93.41           H  
ATOM   2799  CD2 LEU A 177       2.599   1.974  -6.205  1.00 93.41           C  
ATOM   2800 HD21 LEU A 177       2.990   2.669  -6.948  1.00 93.41           H  
ATOM   2801 HD22 LEU A 177       2.527   0.975  -6.633  1.00 93.41           H  
ATOM   2802 HD23 LEU A 177       3.311   1.964  -5.379  1.00 93.41           H  
ATOM   2803  N   ASN A 178      -1.153   4.499  -9.400  1.00 91.94           N  
ATOM   2804  H   ASN A 178      -0.787   5.337  -8.971  1.00 91.94           H  
ATOM   2805  CA  ASN A 178      -2.141   4.669 -10.460  1.00 91.94           C  
ATOM   2806  HA  ASN A 178      -2.680   3.730 -10.587  1.00 91.94           H  
ATOM   2807  C   ASN A 178      -1.503   4.952 -11.833  1.00 91.94           C  
ATOM   2808  CB  ASN A 178      -3.189   5.697 -10.018  1.00 91.94           C  
ATOM   2809  HB2 ASN A 178      -2.698   6.571  -9.589  1.00 91.94           H  
ATOM   2810  HB3 ASN A 178      -3.756   6.027 -10.889  1.00 91.94           H  
ATOM   2811  O   ASN A 178      -2.183   4.822 -12.852  1.00 91.94           O  
ATOM   2812  CG  ASN A 178      -4.173   5.120  -9.011  1.00 91.94           C  
ATOM   2813  ND2 ASN A 178      -5.054   5.935  -8.493  1.00 91.94           N  
ATOM   2814 HD21 ASN A 178      -4.942   6.930  -8.624  1.00 91.94           H  
ATOM   2815 HD22 ASN A 178      -5.650   5.572  -7.762  1.00 91.94           H  
ATOM   2816  OD1 ASN A 178      -4.226   3.931  -8.721  1.00 91.94           O  
ATOM   2817  N   GLY A 179      -0.190   5.183 -11.895  1.00 84.91           N  
ATOM   2818  H   GLY A 179       0.318   5.332 -11.035  1.00 84.91           H  
ATOM   2819  CA  GLY A 179       0.575   5.179 -13.146  1.00 84.91           C  
ATOM   2820  HA2 GLY A 179       1.596   5.505 -12.943  1.00 84.91           H  
ATOM   2821  HA3 GLY A 179       0.140   5.902 -13.836  1.00 84.91           H  
ATOM   2822  C   GLY A 179       0.617   3.807 -13.834  1.00 84.91           C  
ATOM   2823  O   GLY A 179       0.193   2.793 -13.286  1.00 84.91           O  
ATOM   2824  N   LYS A 180       1.058   3.737 -15.084  1.00 77.32           N  
ATOM   2825  H   LYS A 180       1.482   4.575 -15.457  1.00 77.32           H  
ATOM   2826  CA  LYS A 180       1.126   2.510 -15.888  1.00 77.32           C  
ATOM   2827  HA  LYS A 180       0.142   2.040 -15.904  1.00 77.32           H  
ATOM   2828  C   LYS A 180       2.121   1.503 -15.289  1.00 77.32           C  
ATOM   2829  CB  LYS A 180       1.496   2.921 -17.318  1.00 77.32           C  
ATOM   2830  HB2 LYS A 180       2.509   3.321 -17.323  1.00 77.32           H  
ATOM   2831  HB3 LYS A 180       0.818   3.711 -17.641  1.00 77.32           H  
ATOM   2832  O   LYS A 180       3.265   1.844 -15.015  1.00 77.32           O  
ATOM   2833  CG  LYS A 180       1.400   1.756 -18.310  1.00 77.32           C  
ATOM   2834  HG2 LYS A 180       0.399   1.327 -18.278  1.00 77.32           H  
ATOM   2835  HG3 LYS A 180       2.128   0.990 -18.042  1.00 77.32           H  
ATOM   2836  CD  LYS A 180       1.696   2.260 -19.726  1.00 77.32           C  
ATOM   2837  HD2 LYS A 180       0.948   2.997 -20.015  1.00 77.32           H  
ATOM   2838  HD3 LYS A 180       2.679   2.732 -19.731  1.00 77.32           H  
ATOM   2839  CE  LYS A 180       1.688   1.090 -20.712  1.00 77.32           C  
ATOM   2840  HE2 LYS A 180       2.385   0.336 -20.348  1.00 77.32           H  
ATOM   2841  HE3 LYS A 180       0.693   0.645 -20.728  1.00 77.32           H  
ATOM   2842  NZ  LYS A 180       2.089   1.537 -22.069  1.00 77.32           N  
ATOM   2843  HZ1 LYS A 180       3.025   1.915 -22.038  1.00 77.32           H  
ATOM   2844  HZ2 LYS A 180       1.472   2.259 -22.413  1.00 77.32           H  
ATOM   2845  HZ3 LYS A 180       2.097   0.759 -22.713  1.00 77.32           H  
ATOM   2846  N   THR A 181       1.694   0.256 -15.106  1.00 75.40           N  
ATOM   2847  H   THR A 181       0.753  -0.002 -15.366  1.00 75.40           H  
ATOM   2848  CA  THR A 181       2.571  -0.845 -14.679  1.00 75.40           C  
ATOM   2849  HA  THR A 181       3.340  -0.457 -14.012  1.00 75.40           H  
ATOM   2850  C   THR A 181       3.277  -1.481 -15.875  1.00 75.40           C  
ATOM   2851  CB  THR A 181       1.789  -1.922 -13.915  1.00 75.40           C  
ATOM   2852  HB  THR A 181       2.416  -2.807 -13.802  1.00 75.40           H  
ATOM   2853  O   THR A 181       2.693  -1.596 -16.953  1.00 75.40           O  
ATOM   2854  CG2 THR A 181       1.366  -1.435 -12.532  1.00 75.40           C  
ATOM   2855 HG21 THR A 181       0.671  -0.600 -12.616  1.00 75.40           H  
ATOM   2856 HG22 THR A 181       0.907  -2.261 -11.988  1.00 75.40           H  
ATOM   2857 HG23 THR A 181       2.248  -1.113 -11.978  1.00 75.40           H  
ATOM   2858  OG1 THR A 181       0.608  -2.269 -14.608  1.00 75.40           O  
ATOM   2859  HG1 THR A 181       0.376  -3.172 -14.379  1.00 75.40           H  
ATOM   2860  N   GLY A 182       4.513  -1.940 -15.660  1.00 65.98           N  
ATOM   2861  H   GLY A 182       4.916  -1.800 -14.745  1.00 65.98           H  
ATOM   2862  CA  GLY A 182       5.348  -2.597 -16.671  1.00 65.98           C  
ATOM   2863  HA2 GLY A 182       4.759  -3.347 -17.198  1.00 65.98           H  
ATOM   2864  HA3 GLY A 182       6.169  -3.105 -16.164  1.00 65.98           H  
ATOM   2865  C   GLY A 182       5.926  -1.642 -17.722  1.00 65.98           C  
ATOM   2866  O   GLY A 182       5.174  -0.903 -18.351  1.00 65.98           O  
ATOM   2867  N   ASN A 183       7.257  -1.697 -17.903  1.00 59.53           N  
ATOM   2868  H   ASN A 183       7.774  -2.267 -17.249  1.00 59.53           H  
ATOM   2869  CA  ASN A 183       8.099  -0.951 -18.857  1.00 59.53           C  
ATOM   2870  HA  ASN A 183       8.839  -0.407 -18.269  1.00 59.53           H  
ATOM   2871  C   ASN A 183       7.363   0.138 -19.655  1.00 59.53           C  
ATOM   2872  CB  ASN A 183       8.872  -1.933 -19.768  1.00 59.53           C  
ATOM   2873  HB2 ASN A 183       9.285  -1.381 -20.612  1.00 59.53           H  
ATOM   2874  HB3 ASN A 183       8.193  -2.690 -20.158  1.00 59.53           H  
ATOM   2875  O   ASN A 183       7.153   0.021 -20.867  1.00 59.53           O  
ATOM   2876  CG  ASN A 183      10.047  -2.607 -19.078  1.00 59.53           C  
ATOM   2877  ND2 ASN A 183      10.782  -3.435 -19.782  1.00 59.53           N  
ATOM   2878 HD21 ASN A 183      10.600  -3.579 -20.765  1.00 59.53           H  
ATOM   2879 HD22 ASN A 183      11.570  -3.840 -19.297  1.00 59.53           H  
ATOM   2880  OD1 ASN A 183      10.325  -2.410 -17.910  1.00 59.53           O  
ATOM   2881  N   SER A 184       6.959   1.209 -18.967  1.00 55.79           N  
ATOM   2882  H   SER A 184       7.122   1.258 -17.972  1.00 55.79           H  
ATOM   2883  CA  SER A 184       6.559   2.431 -19.642  1.00 55.79           C  
ATOM   2884  HA  SER A 184       5.949   2.168 -20.506  1.00 55.79           H  
ATOM   2885  C   SER A 184       7.837   3.095 -20.139  1.00 55.79           C  
ATOM   2886  CB  SER A 184       5.701   3.340 -18.745  1.00 55.79           C  
ATOM   2887  HB2 SER A 184       4.809   2.788 -18.448  1.00 55.79           H  
ATOM   2888  HB3 SER A 184       5.390   4.215 -19.314  1.00 55.79           H  
ATOM   2889  O   SER A 184       8.711   3.450 -19.359  1.00 55.79           O  
ATOM   2890  OG  SER A 184       6.362   3.771 -17.578  1.00 55.79           O  
ATOM   2891  HG  SER A 184       6.655   4.676 -17.707  1.00 55.79           H  
ATOM   2892  N   THR A 185       7.956   3.248 -21.457  1.00 53.51           N  
ATOM   2893  H   THR A 185       7.277   2.837 -22.081  1.00 53.51           H  
ATOM   2894  CA  THR A 185       8.961   4.139 -22.059  1.00 53.51           C  
ATOM   2895  HA  THR A 185       9.952   3.891 -21.677  1.00 53.51           H  
ATOM   2896  C   THR A 185       8.698   5.601 -21.705  1.00 53.51           C  
ATOM   2897  CB  THR A 185       8.957   3.992 -23.585  1.00 53.51           C  
ATOM   2898  HB  THR A 185       9.602   4.749 -24.030  1.00 53.51           H  
ATOM   2899  O   THR A 185       9.560   6.447 -21.893  1.00 53.51           O  
ATOM   2900  CG2 THR A 185       9.452   2.612 -24.016  1.00 53.51           C  
ATOM   2901 HG21 THR A 185       9.474   2.562 -25.105  1.00 53.51           H  
ATOM   2902 HG22 THR A 185      10.461   2.453 -23.636  1.00 53.51           H  
ATOM   2903 HG23 THR A 185       8.795   1.832 -23.634  1.00 53.51           H  
ATOM   2904  OG1 THR A 185       7.638   4.143 -24.079  1.00 53.51           O  
ATOM   2905  HG1 THR A 185       7.512   5.084 -24.227  1.00 53.51           H  
ATOM   2906  N   ASP A 186       7.495   5.892 -21.210  1.00 56.93           N  
ATOM   2907  H   ASP A 186       6.838   5.134 -21.092  1.00 56.93           H  
ATOM   2908  CA  ASP A 186       7.143   7.159 -20.597  1.00 56.93           C  
ATOM   2909  HA  ASP A 186       7.756   7.952 -21.025  1.00 56.93           H  
ATOM   2910  C   ASP A 186       7.441   7.070 -19.094  1.00 56.93           C  
ATOM   2911  CB  ASP A 186       5.680   7.465 -20.930  1.00 56.93           C  
ATOM   2912  HB2 ASP A 186       5.491   7.185 -21.966  1.00 56.93           H  
ATOM   2913  HB3 ASP A 186       5.011   6.877 -20.301  1.00 56.93           H  
ATOM   2914  O   ASP A 186       6.632   6.561 -18.307  1.00 56.93           O  
ATOM   2915  CG  ASP A 186       5.369   8.950 -20.780  1.00 56.93           C  
ATOM   2916  OD1 ASP A 186       6.071   9.621 -19.985  1.00 56.93           O  
ATOM   2917  OD2 ASP A 186       4.429   9.373 -21.484  1.00 56.93           O  
ATOM   2918  N   GLU A 187       8.660   7.466 -18.723  1.00 49.39           N  
ATOM   2919  H   GLU A 187       9.294   7.793 -19.438  1.00 49.39           H  
ATOM   2920  CA  GLU A 187       9.155   7.463 -17.339  1.00 49.39           C  
ATOM   2921  HA  GLU A 187       9.133   6.447 -16.947  1.00 49.39           H  
ATOM   2922  C   GLU A 187       8.260   8.315 -16.425  1.00 49.39           C  
ATOM   2923  CB  GLU A 187      10.613   7.968 -17.303  1.00 49.39           C  
ATOM   2924  HB2 GLU A 187      10.653   8.973 -17.722  1.00 49.39           H  
ATOM   2925  HB3 GLU A 187      10.935   8.011 -16.262  1.00 49.39           H  
ATOM   2926  O   GLU A 187       8.091   7.998 -15.253  1.00 49.39           O  
ATOM   2927  CG  GLU A 187      11.580   7.048 -18.075  1.00 49.39           C  
ATOM   2928  HG2 GLU A 187      11.316   7.062 -19.133  1.00 49.39           H  
ATOM   2929  HG3 GLU A 187      11.441   6.029 -17.714  1.00 49.39           H  
ATOM   2930  CD  GLU A 187      13.066   7.433 -17.931  1.00 49.39           C  
ATOM   2931  OE1 GLU A 187      13.914   6.519 -18.094  1.00 49.39           O  
ATOM   2932  OE2 GLU A 187      13.361   8.617 -17.666  1.00 49.39           O  
ATOM   2933  N   SER A 188       7.585   9.329 -16.979  1.00 53.57           N  
ATOM   2934  H   SER A 188       7.687   9.493 -17.970  1.00 53.57           H  
ATOM   2935  CA  SER A 188       6.733  10.237 -16.210  1.00 53.57           C  
ATOM   2936  HA  SER A 188       7.252  10.478 -15.282  1.00 53.57           H  
ATOM   2937  C   SER A 188       5.382   9.636 -15.811  1.00 53.57           C  
ATOM   2938  CB  SER A 188       6.553  11.547 -16.982  1.00 53.57           C  
ATOM   2939  HB2 SER A 188       6.154  12.295 -16.297  1.00 53.57           H  
ATOM   2940  HB3 SER A 188       7.521  11.898 -17.339  1.00 53.57           H  
ATOM   2941  O   SER A 188       4.745  10.123 -14.885  1.00 53.57           O  
ATOM   2942  OG  SER A 188       5.658  11.428 -18.074  1.00 53.57           O  
ATOM   2943  HG  SER A 188       5.957  10.818 -18.752  1.00 53.57           H  
ATOM   2944  N   MET A 189       4.935   8.556 -16.459  1.00 67.64           N  
ATOM   2945  H   MET A 189       5.514   8.188 -17.200  1.00 67.64           H  
ATOM   2946  CA  MET A 189       3.586   8.009 -16.261  1.00 67.64           C  
ATOM   2947  HA  MET A 189       3.039   8.653 -15.573  1.00 67.64           H  
ATOM   2948  C   MET A 189       3.571   6.618 -15.621  1.00 67.64           C  
ATOM   2949  CB  MET A 189       2.812   8.023 -17.586  1.00 67.64           C  
ATOM   2950  HB2 MET A 189       3.292   7.347 -18.293  1.00 67.64           H  
ATOM   2951  HB3 MET A 189       1.801   7.663 -17.400  1.00 67.64           H  
ATOM   2952  O   MET A 189       2.521   5.969 -15.609  1.00 67.64           O  
ATOM   2953  CG  MET A 189       2.705   9.409 -18.226  1.00 67.64           C  
ATOM   2954  HG2 MET A 189       3.679   9.688 -18.630  1.00 67.64           H  
ATOM   2955  HG3 MET A 189       2.427  10.148 -17.475  1.00 67.64           H  
ATOM   2956  SD  MET A 189       1.494   9.442 -19.577  1.00 67.64           S  
ATOM   2957  CE  MET A 189       0.010   9.842 -18.629  1.00 67.64           C  
ATOM   2958  HE1 MET A 189      -0.852   9.871 -19.297  1.00 67.64           H  
ATOM   2959  HE2 MET A 189       0.139  10.819 -18.164  1.00 67.64           H  
ATOM   2960  HE3 MET A 189      -0.147   9.098 -17.848  1.00 67.64           H  
ATOM   2961  N   GLY A 190       4.711   6.123 -15.132  1.00 76.56           N  
ATOM   2962  H   GLY A 190       5.522   6.725 -15.137  1.00 76.56           H  
ATOM   2963  CA  GLY A 190       4.843   4.791 -14.542  1.00 76.56           C  
ATOM   2964  HA2 GLY A 190       4.403   4.059 -15.220  1.00 76.56           H  
ATOM   2965  HA3 GLY A 190       5.903   4.556 -14.441  1.00 76.56           H  
ATOM   2966  C   GLY A 190       4.196   4.656 -13.160  1.00 76.56           C  
ATOM   2967  O   GLY A 190       3.958   5.638 -12.462  1.00 76.56           O  
ATOM   2968  N   ALA A 191       3.907   3.422 -12.743  1.00 87.55           N  
ATOM   2969  H   ALA A 191       4.062   2.655 -13.382  1.00 87.55           H  
ATOM   2970  CA  ALA A 191       3.669   3.126 -11.335  1.00 87.55           C  
ATOM   2971  HA  ALA A 191       2.984   3.878 -10.942  1.00 87.55           H  
ATOM   2972  C   ALA A 191       5.004   3.219 -10.577  1.00 87.55           C  
ATOM   2973  CB  ALA A 191       3.002   1.754 -11.187  1.00 87.55           C  
ATOM   2974  HB1 ALA A 191       2.893   1.514 -10.129  1.00 87.55           H  
ATOM   2975  HB2 ALA A 191       3.615   0.995 -11.671  1.00 87.55           H  
ATOM   2976  HB3 ALA A 191       2.017   1.772 -11.653  1.00 87.55           H  
ATOM   2977  O   ALA A 191       5.944   2.489 -10.903  1.00 87.55           O  
ATOM   2978  N   VAL A 192       5.074   4.106  -9.584  1.00 89.56           N  
ATOM   2979  H   VAL A 192       4.247   4.645  -9.375  1.00 89.56           H  
ATOM   2980  CA  VAL A 192       6.321   4.503  -8.916  1.00 89.56           C  
ATOM   2981  HA  VAL A 192       7.129   3.855  -9.255  1.00 89.56           H  
ATOM   2982  C   VAL A 192       6.221   4.347  -7.405  1.00 89.56           C  
ATOM   2983  CB  VAL A 192       6.710   5.949  -9.294  1.00 89.56           C  
ATOM   2984  HB  VAL A 192       5.855   6.601  -9.114  1.00 89.56           H  
ATOM   2985  O   VAL A 192       5.196   4.658  -6.794  1.00 89.56           O  
ATOM   2986  CG1 VAL A 192       7.903   6.485  -8.488  1.00 89.56           C  
ATOM   2987 HG11 VAL A 192       8.194   7.468  -8.858  1.00 89.56           H  
ATOM   2988 HG12 VAL A 192       7.632   6.619  -7.440  1.00 89.56           H  
ATOM   2989 HG13 VAL A 192       8.757   5.811  -8.562  1.00 89.56           H  
ATOM   2990  CG2 VAL A 192       7.085   6.025 -10.779  1.00 89.56           C  
ATOM   2991 HG21 VAL A 192       6.232   5.752 -11.400  1.00 89.56           H  
ATOM   2992 HG22 VAL A 192       7.914   5.352 -10.998  1.00 89.56           H  
ATOM   2993 HG23 VAL A 192       7.369   7.044 -11.042  1.00 89.56           H  
ATOM   2994  N   TRP A 193       7.335   3.904  -6.830  1.00 93.19           N  
ATOM   2995  H   TRP A 193       8.105   3.669  -7.440  1.00 93.19           H  
ATOM   2996  CA  TRP A 193       7.702   4.088  -5.432  1.00 93.19           C  
ATOM   2997  HA  TRP A 193       7.076   4.852  -4.971  1.00 93.19           H  
ATOM   2998  C   TRP A 193       9.153   4.573  -5.435  1.00 93.19           C  
ATOM   2999  CB  TRP A 193       7.521   2.758  -4.694  1.00 93.19           C  
ATOM   3000  HB2 TRP A 193       8.220   2.019  -5.085  1.00 93.19           H  
ATOM   3001  HB3 TRP A 193       6.520   2.389  -4.918  1.00 93.19           H  
ATOM   3002  O   TRP A 193      10.032   3.815  -5.852  1.00 93.19           O  
ATOM   3003  CG  TRP A 193       7.653   2.822  -3.207  1.00 93.19           C  
ATOM   3004  CD1 TRP A 193       8.765   3.114  -2.493  1.00 93.19           C  
ATOM   3005  HD1 TRP A 193       9.732   3.364  -2.905  1.00 93.19           H  
ATOM   3006  CD2 TRP A 193       6.592   2.642  -2.227  1.00 93.19           C  
ATOM   3007  CE2 TRP A 193       7.128   2.847  -0.923  1.00 93.19           C  
ATOM   3008  CE3 TRP A 193       5.213   2.358  -2.323  1.00 93.19           C  
ATOM   3009  HE3 TRP A 193       4.775   2.228  -3.301  1.00 93.19           H  
ATOM   3010  NE1 TRP A 193       8.467   3.101  -1.143  1.00 93.19           N  
ATOM   3011  HE1 TRP A 193       9.154   3.311  -0.432  1.00 93.19           H  
ATOM   3012  CH2 TRP A 193       4.954   2.480   0.095  1.00 93.19           C  
ATOM   3013  HH2 TRP A 193       4.328   2.454   0.975  1.00 93.19           H  
ATOM   3014  CZ2 TRP A 193       6.313   2.791   0.218  1.00 93.19           C  
ATOM   3015  HZ2 TRP A 193       6.701   3.016   1.200  1.00 93.19           H  
ATOM   3016  CZ3 TRP A 193       4.406   2.262  -1.176  1.00 93.19           C  
ATOM   3017  HZ3 TRP A 193       3.346   2.076  -1.271  1.00 93.19           H  
ATOM   3018  N   GLU A 194       9.392   5.831  -5.067  1.00 90.31           N  
ATOM   3019  H   GLU A 194       8.627   6.392  -4.720  1.00 90.31           H  
ATOM   3020  CA  GLU A 194      10.624   6.578  -5.369  1.00 90.31           C  
ATOM   3021  HA  GLU A 194      10.654   6.776  -6.441  1.00 90.31           H  
ATOM   3022  C   GLU A 194      11.895   5.804  -5.001  1.00 90.31           C  
ATOM   3023  CB  GLU A 194      10.580   7.935  -4.640  1.00 90.31           C  
ATOM   3024  HB2 GLU A 194       9.645   8.443  -4.877  1.00 90.31           H  
ATOM   3025  HB3 GLU A 194      10.596   7.767  -3.563  1.00 90.31           H  
ATOM   3026  O   GLU A 194      12.730   5.518  -5.862  1.00 90.31           O  
ATOM   3027  CG  GLU A 194      11.741   8.873  -5.008  1.00 90.31           C  
ATOM   3028  HG2 GLU A 194      11.663   9.772  -4.397  1.00 90.31           H  
ATOM   3029  HG3 GLU A 194      12.685   8.388  -4.758  1.00 90.31           H  
ATOM   3030  CD  GLU A 194      11.734   9.278  -6.488  1.00 90.31           C  
ATOM   3031  OE1 GLU A 194      12.830   9.482  -7.051  1.00 90.31           O  
ATOM   3032  OE2 GLU A 194      10.638   9.333  -7.089  1.00 90.31           O  
ATOM   3033  N   SER A 195      12.001   5.358  -3.750  1.00 91.69           N  
ATOM   3034  H   SER A 195      11.290   5.633  -3.087  1.00 91.69           H  
ATOM   3035  CA  SER A 195      13.184   4.651  -3.246  1.00 91.69           C  
ATOM   3036  HA  SER A 195      14.073   5.239  -3.477  1.00 91.69           H  
ATOM   3037  C   SER A 195      13.373   3.254  -3.844  1.00 91.69           C  
ATOM   3038  CB  SER A 195      13.093   4.481  -1.734  1.00 91.69           C  
ATOM   3039  HB2 SER A 195      14.011   4.020  -1.369  1.00 91.69           H  
ATOM   3040  HB3 SER A 195      12.258   3.811  -1.527  1.00 91.69           H  
ATOM   3041  O   SER A 195      14.445   2.668  -3.705  1.00 91.69           O  
ATOM   3042  OG  SER A 195      12.904   5.711  -1.069  1.00 91.69           O  
ATOM   3043  HG  SER A 195      11.972   5.934  -1.127  1.00 91.69           H  
ATOM   3044  N   LEU A 196      12.339   2.691  -4.477  1.00 88.65           N  
ATOM   3045  H   LEU A 196      11.522   3.265  -4.626  1.00 88.65           H  
ATOM   3046  CA  LEU A 196      12.383   1.362  -5.088  1.00 88.65           C  
ATOM   3047  HA  LEU A 196      13.178   0.786  -4.615  1.00 88.65           H  
ATOM   3048  C   LEU A 196      12.700   1.426  -6.581  1.00 88.65           C  
ATOM   3049  CB  LEU A 196      11.042   0.653  -4.833  1.00 88.65           C  
ATOM   3050  HB2 LEU A 196      10.249   1.272  -5.252  1.00 88.65           H  
ATOM   3051  HB3 LEU A 196      10.889   0.583  -3.756  1.00 88.65           H  
ATOM   3052  O   LEU A 196      13.439   0.581  -7.083  1.00 88.65           O  
ATOM   3053  CG  LEU A 196      10.922  -0.750  -5.456  1.00 88.65           C  
ATOM   3054  HG  LEU A 196      11.015  -0.686  -6.540  1.00 88.65           H  
ATOM   3055  CD1 LEU A 196      11.986  -1.711  -4.930  1.00 88.65           C  
ATOM   3056 HD11 LEU A 196      11.910  -1.796  -3.846  1.00 88.65           H  
ATOM   3057 HD12 LEU A 196      12.980  -1.354  -5.198  1.00 88.65           H  
ATOM   3058 HD13 LEU A 196      11.851  -2.688  -5.393  1.00 88.65           H  
ATOM   3059  CD2 LEU A 196       9.545  -1.335  -5.138  1.00 88.65           C  
ATOM   3060 HD21 LEU A 196       8.769  -0.712  -5.583  1.00 88.65           H  
ATOM   3061 HD22 LEU A 196       9.470  -2.351  -5.525  1.00 88.65           H  
ATOM   3062 HD23 LEU A 196       9.405  -1.372  -4.058  1.00 88.65           H  
ATOM   3063  N   THR A 197      12.107   2.376  -7.303  1.00 83.31           N  
ATOM   3064  H   THR A 197      11.488   3.026  -6.838  1.00 83.31           H  
ATOM   3065  CA  THR A 197      12.185   2.404  -8.766  1.00 83.31           C  
ATOM   3066  HA  THR A 197      12.799   1.567  -9.099  1.00 83.31           H  
ATOM   3067  C   THR A 197      12.886   3.625  -9.341  1.00 83.31           C  
ATOM   3068  CB  THR A 197      10.818   2.199  -9.426  1.00 83.31           C  
ATOM   3069  HB  THR A 197      11.021   2.033 -10.484  1.00 83.31           H  
ATOM   3070  O   THR A 197      13.135   3.636 -10.546  1.00 83.31           O  
ATOM   3071  CG2 THR A 197      10.073   0.970  -8.905  1.00 83.31           C  
ATOM   3072 HG21 THR A 197      10.759   0.125  -8.846  1.00 83.31           H  
ATOM   3073 HG22 THR A 197       9.269   0.730  -9.600  1.00 83.31           H  
ATOM   3074 HG23 THR A 197       9.657   1.171  -7.918  1.00 83.31           H  
ATOM   3075  OG1 THR A 197       9.958   3.307  -9.288  1.00 83.31           O  
ATOM   3076  HG1 THR A 197       9.601   3.457 -10.166  1.00 83.31           H  
ATOM   3077  N   SER A 198      13.227   4.631  -8.528  1.00 78.66           N  
ATOM   3078  H   SER A 198      13.015   4.563  -7.543  1.00 78.66           H  
ATOM   3079  CA  SER A 198      13.809   5.902  -8.990  1.00 78.66           C  
ATOM   3080  HA  SER A 198      13.746   6.617  -8.170  1.00 78.66           H  
ATOM   3081  C   SER A 198      13.001   6.502 -10.150  1.00 78.66           C  
ATOM   3082  CB  SER A 198      15.292   5.736  -9.354  1.00 78.66           C  
ATOM   3083  HB2 SER A 198      15.721   6.721  -9.542  1.00 78.66           H  
ATOM   3084  HB3 SER A 198      15.381   5.138 -10.261  1.00 78.66           H  
ATOM   3085  O   SER A 198      13.542   6.771 -11.220  1.00 78.66           O  
ATOM   3086  OG  SER A 198      16.020   5.101  -8.318  1.00 78.66           O  
ATOM   3087  HG  SER A 198      15.725   5.478  -7.486  1.00 78.66           H  
ATOM   3088  N   GLN A 199      11.677   6.575  -9.973  1.00 65.75           N  
ATOM   3089  H   GLN A 199      11.340   6.413  -9.035  1.00 65.75           H  
ATOM   3090  CA  GLN A 199      10.682   7.003 -10.974  1.00 65.75           C  
ATOM   3091  HA  GLN A 199       9.712   6.897 -10.488  1.00 65.75           H  
ATOM   3092  C   GLN A 199      10.557   6.140 -12.232  1.00 65.75           C  
ATOM   3093  CB  GLN A 199      10.813   8.497 -11.307  1.00 65.75           C  
ATOM   3094  HB2 GLN A 199       9.984   8.795 -11.949  1.00 65.75           H  
ATOM   3095  HB3 GLN A 199      11.751   8.697 -11.824  1.00 65.75           H  
ATOM   3096  O   GLN A 199       9.771   6.443 -13.124  1.00 65.75           O  
ATOM   3097  CG  GLN A 199      10.747   9.299 -10.013  1.00 65.75           C  
ATOM   3098  HG2 GLN A 199      11.652   9.113  -9.435  1.00 65.75           H  
ATOM   3099  HG3 GLN A 199       9.880   8.967  -9.442  1.00 65.75           H  
ATOM   3100  CD  GLN A 199      10.627  10.799 -10.175  1.00 65.75           C  
ATOM   3101  NE2 GLN A 199      10.502  11.476  -9.060  1.00 65.75           N  
ATOM   3102 HE21 GLN A 199      10.439  12.483  -9.098  1.00 65.75           H  
ATOM   3103 HE22 GLN A 199      10.545  10.945  -8.202  1.00 65.75           H  
ATOM   3104  OE1 GLN A 199      10.631  11.365 -11.258  1.00 65.75           O  
ATOM   3105  N   LYS A 200      11.241   4.999 -12.304  1.00 67.61           N  
ATOM   3106  H   LYS A 200      11.921   4.798 -11.584  1.00 67.61           H  
ATOM   3107  CA  LYS A 200      11.080   4.070 -13.425  1.00 67.61           C  
ATOM   3108  HA  LYS A 200      10.924   4.668 -14.323  1.00 67.61           H  
ATOM   3109  C   LYS A 200       9.822   3.223 -13.235  1.00 67.61           C  
ATOM   3110  CB  LYS A 200      12.364   3.256 -13.640  1.00 67.61           C  
ATOM   3111  HB2 LYS A 200      12.566   2.635 -12.767  1.00 67.61           H  
ATOM   3112  HB3 LYS A 200      12.232   2.605 -14.504  1.00 67.61           H  
ATOM   3113  O   LYS A 200       9.507   2.792 -12.125  1.00 67.61           O  
ATOM   3114  CG  LYS A 200      13.542   4.209 -13.906  1.00 67.61           C  
ATOM   3115  HG2 LYS A 200      13.314   4.808 -14.788  1.00 67.61           H  
ATOM   3116  HG3 LYS A 200      13.676   4.881 -13.059  1.00 67.61           H  
ATOM   3117  CD  LYS A 200      14.864   3.479 -14.127  1.00 67.61           C  
ATOM   3118  HD2 LYS A 200      15.123   2.923 -13.226  1.00 67.61           H  
ATOM   3119  HD3 LYS A 200      14.772   2.803 -14.978  1.00 67.61           H  
ATOM   3120  CE  LYS A 200      15.911   4.557 -14.411  1.00 67.61           C  
ATOM   3121  HE2 LYS A 200      15.595   5.121 -15.289  1.00 67.61           H  
ATOM   3122  HE3 LYS A 200      15.923   5.253 -13.573  1.00 67.61           H  
ATOM   3123  NZ  LYS A 200      17.256   3.980 -14.625  1.00 67.61           N  
ATOM   3124  HZ1 LYS A 200      17.906   4.732 -14.810  1.00 67.61           H  
ATOM   3125  HZ2 LYS A 200      17.240   3.362 -15.423  1.00 67.61           H  
ATOM   3126  HZ3 LYS A 200      17.553   3.484 -13.797  1.00 67.61           H  
ATOM   3127  N   GLY A 201       9.119   2.922 -14.327  1.00 67.10           N  
ATOM   3128  H   GLY A 201       9.398   3.368 -15.189  1.00 67.10           H  
ATOM   3129  CA  GLY A 201       7.925   2.065 -14.350  1.00 67.10           C  
ATOM   3130  HA2 GLY A 201       7.249   2.383 -13.556  1.00 67.10           H  
ATOM   3131  HA3 GLY A 201       7.412   2.195 -15.304  1.00 67.10           H  
ATOM   3132  C   GLY A 201       8.219   0.569 -14.153  1.00 67.10           C  
ATOM   3133  O   GLY A 201       7.774  -0.256 -14.951  1.00 67.10           O  
ATOM   3134  N   ALA A 202       8.989   0.211 -13.120  1.00 77.20           N  
ATOM   3135  H   ALA A 202       9.310   0.949 -12.510  1.00 77.20           H  
ATOM   3136  CA  ALA A 202       9.432  -1.160 -12.843  1.00 77.20           C  
ATOM   3137  HA  ALA A 202       9.555  -1.681 -13.792  1.00 77.20           H  
ATOM   3138  C   ALA A 202       8.426  -1.984 -12.015  1.00 77.20           C  
ATOM   3139  CB  ALA A 202      10.809  -1.097 -12.169  1.00 77.20           C  
ATOM   3140  HB1 ALA A 202      11.506  -0.543 -12.798  1.00 77.20           H  
ATOM   3141  HB2 ALA A 202      11.192  -2.107 -12.023  1.00 77.20           H  
ATOM   3142  HB3 ALA A 202      10.731  -0.605 -11.200  1.00 77.20           H  
ATOM   3143  O   ALA A 202       8.582  -3.199 -11.887  1.00 77.20           O  
ATOM   3144  N   ILE A 203       7.387  -1.352 -11.454  1.00 86.88           N  
ATOM   3145  H   ILE A 203       7.301  -0.354 -11.582  1.00 86.88           H  
ATOM   3146  CA  ILE A 203       6.348  -2.057 -10.696  1.00 86.88           C  
ATOM   3147  HA  ILE A 203       6.838  -2.750 -10.012  1.00 86.88           H  
ATOM   3148  C   ILE A 203       5.500  -2.900 -11.654  1.00 86.88           C  
ATOM   3149  CB  ILE A 203       5.511  -1.095  -9.823  1.00 86.88           C  
ATOM   3150  HB  ILE A 203       5.032  -0.362 -10.473  1.00 86.88           H  
ATOM   3151  O   ILE A 203       4.772  -2.386 -12.507  1.00 86.88           O  
ATOM   3152  CG1 ILE A 203       6.426  -0.343  -8.828  1.00 86.88           C  
ATOM   3153 HG12 ILE A 203       7.159   0.226  -9.399  1.00 86.88           H  
ATOM   3154 HG13 ILE A 203       6.957  -1.061  -8.203  1.00 86.88           H  
ATOM   3155  CG2 ILE A 203       4.414  -1.882  -9.079  1.00 86.88           C  
ATOM   3156 HG21 ILE A 203       4.866  -2.636  -8.435  1.00 86.88           H  
ATOM   3157 HG22 ILE A 203       3.738  -2.359  -9.788  1.00 86.88           H  
ATOM   3158 HG23 ILE A 203       3.817  -1.203  -8.470  1.00 86.88           H  
ATOM   3159  CD1 ILE A 203       5.710   0.664  -7.923  1.00 86.88           C  
ATOM   3160 HD11 ILE A 203       5.115   1.355  -8.521  1.00 86.88           H  
ATOM   3161 HD12 ILE A 203       6.451   1.226  -7.354  1.00 86.88           H  
ATOM   3162 HD13 ILE A 203       5.055   0.145  -7.223  1.00 86.88           H  
ATOM   3163  N   GLU A 204       5.575  -4.219 -11.485  1.00 86.70           N  
ATOM   3164  H   GLU A 204       6.222  -4.569 -10.792  1.00 86.70           H  
ATOM   3165  CA  GLU A 204       4.809  -5.190 -12.264  1.00 86.70           C  
ATOM   3166  HA  GLU A 204       4.833  -4.920 -13.320  1.00 86.70           H  
ATOM   3167  C   GLU A 204       3.352  -5.215 -11.804  1.00 86.70           C  
ATOM   3168  CB  GLU A 204       5.417  -6.591 -12.086  1.00 86.70           C  
ATOM   3169  HB2 GLU A 204       5.556  -6.790 -11.024  1.00 86.70           H  
ATOM   3170  HB3 GLU A 204       4.714  -7.334 -12.462  1.00 86.70           H  
ATOM   3171  O   GLU A 204       2.421  -5.179 -12.612  1.00 86.70           O  
ATOM   3172  CG  GLU A 204       6.750  -6.777 -12.816  1.00 86.70           C  
ATOM   3173  HG2 GLU A 204       7.450  -6.016 -12.470  1.00 86.70           H  
ATOM   3174  HG3 GLU A 204       6.588  -6.636 -13.884  1.00 86.70           H  
ATOM   3175  CD  GLU A 204       7.357  -8.169 -12.566  1.00 86.70           C  
ATOM   3176  OE1 GLU A 204       8.560  -8.318 -12.869  1.00 86.70           O  
ATOM   3177  OE2 GLU A 204       6.645  -9.076 -12.053  1.00 86.70           O  
ATOM   3178  N   SER A 205       3.132  -5.274 -10.495  1.00 89.50           N  
ATOM   3179  H   SER A 205       3.930  -5.225  -9.879  1.00 89.50           H  
ATOM   3180  CA  SER A 205       1.790  -5.238  -9.925  1.00 89.50           C  
ATOM   3181  HA  SER A 205       1.141  -4.709 -10.624  1.00 89.50           H  
ATOM   3182  C   SER A 205       1.769  -4.461  -8.629  1.00 89.50           C  
ATOM   3183  CB  SER A 205       1.223  -6.647  -9.724  1.00 89.50           C  
ATOM   3184  HB2 SER A 205       1.248  -7.179 -10.675  1.00 89.50           H  
ATOM   3185  HB3 SER A 205       0.183  -6.561  -9.408  1.00 89.50           H  
ATOM   3186  O   SER A 205       2.715  -4.558  -7.850  1.00 89.50           O  
ATOM   3187  OG  SER A 205       1.924  -7.399  -8.746  1.00 89.50           O  
ATOM   3188  HG  SER A 205       2.494  -6.788  -8.274  1.00 89.50           H  
ATOM   3189  N   ALA A 206       0.664  -3.766  -8.395  1.00 92.70           N  
ATOM   3190  H   ALA A 206      -0.084  -3.812  -9.072  1.00 92.70           H  
ATOM   3191  CA  ALA A 206       0.394  -3.018  -7.180  1.00 92.70           C  
ATOM   3192  HA  ALA A 206       1.094  -3.319  -6.401  1.00 92.70           H  
ATOM   3193  C   ALA A 206      -1.027  -3.322  -6.700  1.00 92.70           C  
ATOM   3194  CB  ALA A 206       0.597  -1.526  -7.452  1.00 92.70           C  
ATOM   3195  HB1 ALA A 206       0.385  -0.965  -6.541  1.00 92.70           H  
ATOM   3196  HB2 ALA A 206      -0.077  -1.188  -8.239  1.00 92.70           H  
ATOM   3197  HB3 ALA A 206       1.629  -1.336  -7.749  1.00 92.70           H  
ATOM   3198  O   ALA A 206      -1.944  -3.476  -7.509  1.00 92.70           O  
ATOM   3199  N   GLU A 207      -1.199  -3.447  -5.391  1.00 94.73           N  
ATOM   3200  H   GLU A 207      -0.388  -3.384  -4.794  1.00 94.73           H  
ATOM   3201  CA  GLU A 207      -2.481  -3.709  -4.747  1.00 94.73           C  
ATOM   3202  HA  GLU A 207      -3.294  -3.414  -5.411  1.00 94.73           H  
ATOM   3203  C   GLU A 207      -2.579  -2.868  -3.478  1.00 94.73           C  
ATOM   3204  CB  GLU A 207      -2.624  -5.213  -4.426  1.00 94.73           C  
ATOM   3205  HB2 GLU A 207      -3.507  -5.362  -3.803  1.00 94.73           H  
ATOM   3206  HB3 GLU A 207      -1.747  -5.552  -3.875  1.00 94.73           H  
ATOM   3207  O   GLU A 207      -1.807  -3.073  -2.543  1.00 94.73           O  
ATOM   3208  CG  GLU A 207      -2.786  -6.043  -5.709  1.00 94.73           C  
ATOM   3209  HG2 GLU A 207      -3.693  -5.694  -6.203  1.00 94.73           H  
ATOM   3210  HG3 GLU A 207      -1.940  -5.864  -6.372  1.00 94.73           H  
ATOM   3211  CD  GLU A 207      -2.880  -7.562  -5.521  1.00 94.73           C  
ATOM   3212  OE1 GLU A 207      -3.414  -8.222  -6.452  1.00 94.73           O  
ATOM   3213  OE2 GLU A 207      -2.307  -8.126  -4.556  1.00 94.73           O  
ATOM   3214  N   MET A 208      -3.549  -1.956  -3.423  1.00 97.93           N  
ATOM   3215  H   MET A 208      -4.158  -1.862  -4.224  1.00 97.93           H  
ATOM   3216  CA  MET A 208      -3.937  -1.291  -2.178  1.00 97.93           C  
ATOM   3217  HA  MET A 208      -3.130  -1.386  -1.451  1.00 97.93           H  
ATOM   3218  C   MET A 208      -5.176  -1.984  -1.629  1.00 97.93           C  
ATOM   3219  CB  MET A 208      -4.199   0.205  -2.352  1.00 97.93           C  
ATOM   3220  HB2 MET A 208      -4.375   0.635  -1.366  1.00 97.93           H  
ATOM   3221  HB3 MET A 208      -5.108   0.346  -2.936  1.00 97.93           H  
ATOM   3222  O   MET A 208      -6.160  -2.191  -2.344  1.00 97.93           O  
ATOM   3223  CG  MET A 208      -3.050   0.961  -3.021  1.00 97.93           C  
ATOM   3224  HG2 MET A 208      -2.854   0.519  -3.998  1.00 97.93           H  
ATOM   3225  HG3 MET A 208      -2.147   0.864  -2.418  1.00 97.93           H  
ATOM   3226  SD  MET A 208      -3.412   2.717  -3.277  1.00 97.93           S  
ATOM   3227  CE  MET A 208      -3.349   3.345  -1.574  1.00 97.93           C  
ATOM   3228  HE1 MET A 208      -4.169   2.930  -0.988  1.00 97.93           H  
ATOM   3229  HE2 MET A 208      -3.436   4.432  -1.584  1.00 97.93           H  
ATOM   3230  HE3 MET A 208      -2.396   3.077  -1.116  1.00 97.93           H  
ATOM   3231  N   SER A 209      -5.133  -2.365  -0.361  1.00 97.64           N  
ATOM   3232  H   SER A 209      -4.305  -2.157   0.178  1.00 97.64           H  
ATOM   3233  CA  SER A 209      -6.224  -3.055   0.321  1.00 97.64           C  
ATOM   3234  HA  SER A 209      -7.161  -2.838  -0.193  1.00 97.64           H  
ATOM   3235  C   SER A 209      -6.345  -2.557   1.752  1.00 97.64           C  
ATOM   3236  CB  SER A 209      -5.993  -4.566   0.320  1.00 97.64           C  
ATOM   3237  HB2 SER A 209      -6.909  -5.061   0.641  1.00 97.64           H  
ATOM   3238  HB3 SER A 209      -5.184  -4.805   1.010  1.00 97.64           H  
ATOM   3239  O   SER A 209      -5.359  -2.136   2.337  1.00 97.64           O  
ATOM   3240  OG  SER A 209      -5.651  -5.042  -0.965  1.00 97.64           O  
ATOM   3241  HG  SER A 209      -5.034  -4.413  -1.346  1.00 97.64           H  
ATOM   3242  N   PHE A 210      -7.528  -2.617   2.344  1.00 97.91           N  
ATOM   3243  H   PHE A 210      -8.318  -2.990   1.837  1.00 97.91           H  
ATOM   3244  CA  PHE A 210      -7.759  -2.126   3.699  1.00 97.91           C  
ATOM   3245  HA  PHE A 210      -6.799  -2.057   4.211  1.00 97.91           H  
ATOM   3246  C   PHE A 210      -8.602  -3.116   4.496  1.00 97.91           C  
ATOM   3247  CB  PHE A 210      -8.357  -0.711   3.655  1.00 97.91           C  
ATOM   3248  HB2 PHE A 210      -8.413  -0.329   4.674  1.00 97.91           H  
ATOM   3249  HB3 PHE A 210      -7.676  -0.060   3.107  1.00 97.91           H  
ATOM   3250  O   PHE A 210      -9.339  -3.922   3.928  1.00 97.91           O  
ATOM   3251  CG  PHE A 210      -9.732  -0.623   3.022  1.00 97.91           C  
ATOM   3252  CD1 PHE A 210      -9.888  -0.748   1.630  1.00 97.91           C  
ATOM   3253  HD1 PHE A 210      -9.022  -0.879   0.998  1.00 97.91           H  
ATOM   3254  CD2 PHE A 210     -10.866  -0.435   3.830  1.00 97.91           C  
ATOM   3255  HD2 PHE A 210     -10.753  -0.288   4.894  1.00 97.91           H  
ATOM   3256  CE1 PHE A 210     -11.174  -0.743   1.062  1.00 97.91           C  
ATOM   3257  HE1 PHE A 210     -11.308  -0.901   0.002  1.00 97.91           H  
ATOM   3258  CE2 PHE A 210     -12.148  -0.405   3.260  1.00 97.91           C  
ATOM   3259  HE2 PHE A 210     -13.010  -0.249   3.892  1.00 97.91           H  
ATOM   3260  CZ  PHE A 210     -12.302  -0.567   1.874  1.00 97.91           C  
ATOM   3261  HZ  PHE A 210     -13.286  -0.561   1.429  1.00 97.91           H  
ATOM   3262  N   ARG A 211      -8.469  -3.103   5.820  1.00 95.78           N  
ATOM   3263  H   ARG A 211      -7.832  -2.434   6.230  1.00 95.78           H  
ATOM   3264  CA  ARG A 211      -9.256  -3.969   6.707  1.00 95.78           C  
ATOM   3265  HA  ARG A 211     -10.212  -4.175   6.225  1.00 95.78           H  
ATOM   3266  C   ARG A 211      -9.550  -3.282   8.023  1.00 95.78           C  
ATOM   3267  CB  ARG A 211      -8.548  -5.315   6.936  1.00 95.78           C  
ATOM   3268  HB2 ARG A 211      -9.271  -6.013   7.358  1.00 95.78           H  
ATOM   3269  HB3 ARG A 211      -8.215  -5.707   5.976  1.00 95.78           H  
ATOM   3270  O   ARG A 211      -8.761  -2.453   8.468  1.00 95.78           O  
ATOM   3271  CG  ARG A 211      -7.344  -5.246   7.884  1.00 95.78           C  
ATOM   3272  HG2 ARG A 211      -6.608  -4.541   7.497  1.00 95.78           H  
ATOM   3273  HG3 ARG A 211      -7.661  -4.913   8.872  1.00 95.78           H  
ATOM   3274  CD  ARG A 211      -6.713  -6.629   8.032  1.00 95.78           C  
ATOM   3275  HD2 ARG A 211      -7.448  -7.317   8.449  1.00 95.78           H  
ATOM   3276  HD3 ARG A 211      -6.411  -6.988   7.048  1.00 95.78           H  
ATOM   3277  NE  ARG A 211      -5.546  -6.563   8.920  1.00 95.78           N  
ATOM   3278  HE  ARG A 211      -5.358  -5.684   9.381  1.00 95.78           H  
ATOM   3279  NH1 ARG A 211      -4.680  -8.641   8.447  1.00 95.78           N  
ATOM   3280 HH11 ARG A 211      -3.858  -9.228   8.439  1.00 95.78           H  
ATOM   3281 HH12 ARG A 211      -5.484  -8.919   7.902  1.00 95.78           H  
ATOM   3282  NH2 ARG A 211      -3.511  -7.169   9.648  1.00 95.78           N  
ATOM   3283 HH21 ARG A 211      -2.667  -7.646   9.363  1.00 95.78           H  
ATOM   3284 HH22 ARG A 211      -3.429  -6.249  10.057  1.00 95.78           H  
ATOM   3285  CZ  ARG A 211      -4.596  -7.469   9.007  1.00 95.78           C  
ATOM   3286  N   LYS A 212     -10.651  -3.669   8.661  1.00 94.95           N  
ATOM   3287  H   LYS A 212     -11.238  -4.364   8.223  1.00 94.95           H  
ATOM   3288  CA  LYS A 212     -10.954  -3.270  10.034  1.00 94.95           C  
ATOM   3289  HA  LYS A 212     -10.865  -2.186  10.115  1.00 94.95           H  
ATOM   3290  C   LYS A 212      -9.955  -3.924  10.991  1.00 94.95           C  
ATOM   3291  CB  LYS A 212     -12.396  -3.667  10.358  1.00 94.95           C  
ATOM   3292  HB2 LYS A 212     -13.059  -3.266   9.591  1.00 94.95           H  
ATOM   3293  HB3 LYS A 212     -12.440  -4.756  10.342  1.00 94.95           H  
ATOM   3294  O   LYS A 212      -9.679  -5.119  10.873  1.00 94.95           O  
ATOM   3295  CG  LYS A 212     -12.877  -3.179  11.731  1.00 94.95           C  
ATOM   3296  HG2 LYS A 212     -12.775  -2.095  11.789  1.00 94.95           H  
ATOM   3297  HG3 LYS A 212     -12.269  -3.638  12.511  1.00 94.95           H  
ATOM   3298  CD  LYS A 212     -14.344  -3.565  11.957  1.00 94.95           C  
ATOM   3299  HD2 LYS A 212     -14.464  -4.641  11.831  1.00 94.95           H  
ATOM   3300  HD3 LYS A 212     -14.963  -3.047  11.223  1.00 94.95           H  
ATOM   3301  CE  LYS A 212     -14.790  -3.177  13.370  1.00 94.95           C  
ATOM   3302  HE2 LYS A 212     -14.593  -2.114  13.511  1.00 94.95           H  
ATOM   3303  HE3 LYS A 212     -14.194  -3.729  14.096  1.00 94.95           H  
ATOM   3304  NZ  LYS A 212     -16.236  -3.441  13.572  1.00 94.95           N  
ATOM   3305  HZ1 LYS A 212     -16.541  -3.134  14.485  1.00 94.95           H  
ATOM   3306  HZ2 LYS A 212     -16.777  -2.898  12.916  1.00 94.95           H  
ATOM   3307  HZ3 LYS A 212     -16.471  -4.414  13.436  1.00 94.95           H  
ATOM   3308  N   VAL A 213      -9.450  -3.154  11.944  1.00 92.19           N  
ATOM   3309  H   VAL A 213      -9.747  -2.189  11.975  1.00 92.19           H  
ATOM   3310  CA  VAL A 213      -8.648  -3.657  13.061  1.00 92.19           C  
ATOM   3311  HA  VAL A 213      -7.944  -4.400  12.687  1.00 92.19           H  
ATOM   3312  C   VAL A 213      -9.592  -4.327  14.054  1.00 92.19           C  
ATOM   3313  CB  VAL A 213      -7.840  -2.525  13.723  1.00 92.19           C  
ATOM   3314  HB  VAL A 213      -8.522  -1.782  14.137  1.00 92.19           H  
ATOM   3315  O   VAL A 213     -10.552  -3.709  14.518  1.00 92.19           O  
ATOM   3316  CG1 VAL A 213      -6.946  -3.059  14.849  1.00 92.19           C  
ATOM   3317 HG11 VAL A 213      -6.351  -2.247  15.267  1.00 92.19           H  
ATOM   3318 HG12 VAL A 213      -6.272  -3.827  14.469  1.00 92.19           H  
ATOM   3319 HG13 VAL A 213      -7.551  -3.480  15.652  1.00 92.19           H  
ATOM   3320  CG2 VAL A 213      -6.936  -1.838  12.694  1.00 92.19           C  
ATOM   3321 HG21 VAL A 213      -6.291  -2.581  12.227  1.00 92.19           H  
ATOM   3322 HG22 VAL A 213      -7.532  -1.342  11.927  1.00 92.19           H  
ATOM   3323 HG23 VAL A 213      -6.317  -1.086  13.184  1.00 92.19           H  
ATOM   3324  N   VAL A 214      -9.339  -5.596  14.366  1.00 81.54           N  
ATOM   3325  H   VAL A 214      -8.502  -6.027  14.000  1.00 81.54           H  
ATOM   3326  CA  VAL A 214     -10.001  -6.263  15.489  1.00 81.54           C  
ATOM   3327  HA  VAL A 214     -11.042  -5.945  15.546  1.00 81.54           H  
ATOM   3328  C   VAL A 214      -9.275  -5.787  16.740  1.00 81.54           C  
ATOM   3329  CB  VAL A 214      -9.975  -7.797  15.345  1.00 81.54           C  
ATOM   3330  HB  VAL A 214      -8.944  -8.149  15.340  1.00 81.54           H  
ATOM   3331  O   VAL A 214      -8.081  -6.028  16.873  1.00 81.54           O  
ATOM   3332  CG1 VAL A 214     -10.730  -8.475  16.494  1.00 81.54           C  
ATOM   3333 HG11 VAL A 214     -10.713  -9.558  16.368  1.00 81.54           H  
ATOM   3334 HG12 VAL A 214     -11.762  -8.126  16.540  1.00 81.54           H  
ATOM   3335 HG13 VAL A 214     -10.240  -8.251  17.441  1.00 81.54           H  
ATOM   3336  CG2 VAL A 214     -10.641  -8.236  14.028  1.00 81.54           C  
ATOM   3337 HG21 VAL A 214     -10.086  -7.838  13.179  1.00 81.54           H  
ATOM   3338 HG22 VAL A 214     -10.638  -9.324  13.969  1.00 81.54           H  
ATOM   3339 HG23 VAL A 214     -11.667  -7.871  13.995  1.00 81.54           H  
ATOM   3340  N   GLN A 215      -9.961  -5.034  17.597  1.00 64.79           N  
ATOM   3341  H   GLN A 215     -10.946  -4.875  17.439  1.00 64.79           H  
ATOM   3342  CA  GLN A 215      -9.443  -4.763  18.932  1.00 64.79           C  
ATOM   3343  HA  GLN A 215      -8.392  -4.476  18.876  1.00 64.79           H  
ATOM   3344  C   GLN A 215      -9.540  -6.071  19.713  1.00 64.79           C  
ATOM   3345  CB  GLN A 215     -10.232  -3.628  19.608  1.00 64.79           C  
ATOM   3346  HB2 GLN A 215     -11.298  -3.850  19.566  1.00 64.79           H  
ATOM   3347  HB3 GLN A 215      -9.933  -3.569  20.654  1.00 64.79           H  
ATOM   3348  O   GLN A 215     -10.635  -6.630  19.817  1.00 64.79           O  
ATOM   3349  CG  GLN A 215      -9.958  -2.271  18.940  1.00 64.79           C  
ATOM   3350  HG2 GLN A 215      -8.892  -2.053  19.011  1.00 64.79           H  
ATOM   3351  HG3 GLN A 215     -10.226  -2.324  17.885  1.00 64.79           H  
ATOM   3352  CD  GLN A 215     -10.730  -1.110  19.565  1.00 64.79           C  
ATOM   3353  NE2 GLN A 215     -10.514   0.100  19.097  1.00 64.79           N  
ATOM   3354 HE21 GLN A 215      -9.867   0.244  18.335  1.00 64.79           H  
ATOM   3355 HE22 GLN A 215     -11.081   0.817  19.526  1.00 64.79           H  
ATOM   3356  OE1 GLN A 215     -11.558  -1.239  20.446  1.00 64.79           O  
ATOM   3357  N   ASP A 216      -8.408  -6.569  20.202  1.00 55.95           N  
ATOM   3358  H   ASP A 216      -7.527  -6.111  20.021  1.00 55.95           H  
ATOM   3359  CA  ASP A 216      -8.418  -7.608  21.224  1.00 55.95           C  
ATOM   3360  HA  ASP A 216      -9.009  -8.454  20.875  1.00 55.95           H  
ATOM   3361  C   ASP A 216      -9.101  -7.002  22.461  1.00 55.95           C  
ATOM   3362  CB  ASP A 216      -6.988  -8.108  21.500  1.00 55.95           C  
ATOM   3363  HB2 ASP A 216      -6.365  -7.263  21.795  1.00 55.95           H  
ATOM   3364  HB3 ASP A 216      -7.021  -8.810  22.333  1.00 55.95           H  
ATOM   3365  O   ASP A 216      -8.689  -5.942  22.941  1.00 55.95           O  
ATOM   3366  CG  ASP A 216      -6.350  -8.821  20.295  1.00 55.95           C  
ATOM   3367  OD1 ASP A 216      -7.078  -9.544  19.572  1.00 55.95           O  
ATOM   3368  OD2 ASP A 216      -5.128  -8.637  20.090  1.00 55.95           O  
ATOM   3369  N   ILE A 217     -10.216  -7.611  22.876  1.00 38.84           N  
ATOM   3370  H   ILE A 217     -10.441  -8.496  22.444  1.00 38.84           H  
ATOM   3371  CA  ILE A 217     -10.937  -7.277  24.115  1.00 38.84           C  
ATOM   3372  HA  ILE A 217     -10.991  -6.194  24.222  1.00 38.84           H  
ATOM   3373  C   ILE A 217     -10.113  -7.768  25.302  1.00 38.84           C  
ATOM   3374  CB  ILE A 217     -12.364  -7.874  24.115  1.00 38.84           C  
ATOM   3375  HB  ILE A 217     -12.273  -8.956  24.019  1.00 38.84           H  
ATOM   3376  O   ILE A 217      -9.635  -8.924  25.224  1.00 38.84           O  
ATOM   3377  CG1 ILE A 217     -13.195  -7.334  22.927  1.00 38.84           C  
ATOM   3378 HG12 ILE A 217     -12.650  -7.510  22.000  1.00 38.84           H  
ATOM   3379 HG13 ILE A 217     -13.324  -6.258  23.038  1.00 38.84           H  
ATOM   3380  CG2 ILE A 217     -13.073  -7.564  25.448  1.00 38.84           C  
ATOM   3381 HG21 ILE A 217     -12.506  -7.989  26.277  1.00 38.84           H  
ATOM   3382 HG22 ILE A 217     -13.131  -6.485  25.593  1.00 38.84           H  
ATOM   3383 HG23 ILE A 217     -14.070  -8.003  25.478  1.00 38.84           H  
ATOM   3384  CD1 ILE A 217     -14.573  -7.994  22.774  1.00 38.84           C  
ATOM   3385 HD11 ILE A 217     -14.464  -9.079  22.754  1.00 38.84           H  
ATOM   3386 HD12 ILE A 217     -15.024  -7.665  21.838  1.00 38.84           H  
ATOM   3387 HD13 ILE A 217     -15.231  -7.705  23.593  1.00 38.84           H  
ATOM   3388  OXT ILE A 217     -10.046  -6.995  26.279  1.00 38.84           O  
TER    3389      ILE A 217                                                       
END   
