# Supplementary material for: Nuclear genome of Bulinus truncatus, an intermediate host of the carcinogenic human blood fluke Schistosoma haematobium
Source: Nat Commun. 2022 Feb 21;13:977. doi: 10.1038/s41467-022-28634-9 (PMC8861042; doi:10.1038/s41467-022-28634-9)
Supplement: Supplementary file 6 — Supplementary Data 3 [file 41467_2022_28634_MOESM6_ESM.zip › Supplementary_Data_3/bglb000074-pb.mature.pep.pdb]

ATOM      1  N   PHE A   1      45.860  16.504  64.873  1.00 39.31           N  
ATOM      2  H   PHE A   1      46.645  16.657  64.257  1.00 39.31           H  
ATOM      3  H2  PHE A   1      45.034  16.888  64.437  1.00 39.31           H  
ATOM      4  H3  PHE A   1      46.049  16.974  65.747  1.00 39.31           H  
ATOM      5  CA  PHE A   1      45.709  15.049  65.091  1.00 39.31           C  
ATOM      6  HA  PHE A   1      45.559  14.584  64.117  1.00 39.31           H  
ATOM      7  C   PHE A   1      44.469  14.637  65.899  1.00 39.31           C  
ATOM      8  CB  PHE A   1      47.015  14.457  65.632  1.00 39.31           C  
ATOM      9  HB2 PHE A   1      46.833  13.444  65.991  1.00 39.31           H  
ATOM     10  HB3 PHE A   1      47.378  15.050  66.471  1.00 39.31           H  
ATOM     11  O   PHE A   1      44.113  13.473  65.838  1.00 39.31           O  
ATOM     12  CG  PHE A   1      48.058  14.394  64.533  1.00 39.31           C  
ATOM     13  CD1 PHE A   1      48.026  13.325  63.616  1.00 39.31           C  
ATOM     14  HD1 PHE A   1      47.313  12.522  63.733  1.00 39.31           H  
ATOM     15  CD2 PHE A   1      49.010  15.423  64.373  1.00 39.31           C  
ATOM     16  HD2 PHE A   1      49.079  16.232  65.084  1.00 39.31           H  
ATOM     17  CE1 PHE A   1      48.935  13.284  62.546  1.00 39.31           C  
ATOM     18  HE1 PHE A   1      48.919  12.457  61.851  1.00 39.31           H  
ATOM     19  CE2 PHE A   1      49.914  15.381  63.296  1.00 39.31           C  
ATOM     20  HE2 PHE A   1      50.658  16.155  63.178  1.00 39.31           H  
ATOM     21  CZ  PHE A   1      49.875  14.314  62.382  1.00 39.31           C  
ATOM     22  HZ  PHE A   1      50.580  14.275  61.565  1.00 39.31           H  
ATOM     23  N   ILE A   2      43.749  15.550  66.573  1.00 44.31           N  
ATOM     24  H   ILE A   2      44.079  16.500  66.670  1.00 44.31           H  
ATOM     25  CA  ILE A   2      42.576  15.210  67.417  1.00 44.31           C  
ATOM     26  HA  ILE A   2      42.616  14.147  67.656  1.00 44.31           H  
ATOM     27  C   ILE A   2      41.215  15.387  66.696  1.00 44.31           C  
ATOM     28  CB  ILE A   2      42.714  15.956  68.775  1.00 44.31           C  
ATOM     29  HB  ILE A   2      42.871  17.015  68.569  1.00 44.31           H  
ATOM     30  O   ILE A   2      40.187  14.962  67.201  1.00 44.31           O  
ATOM     31  CG1 ILE A   2      43.961  15.406  69.519  1.00 44.31           C  
ATOM     32 HG12 ILE A   2      43.788  14.364  69.791  1.00 44.31           H  
ATOM     33 HG13 ILE A   2      44.830  15.433  68.861  1.00 44.31           H  
ATOM     34  CG2 ILE A   2      41.477  15.842  69.684  1.00 44.31           C  
ATOM     35 HG21 ILE A   2      41.235  14.795  69.867  1.00 44.31           H  
ATOM     36 HG22 ILE A   2      41.642  16.341  70.639  1.00 44.31           H  
ATOM     37 HG23 ILE A   2      40.618  16.333  69.227  1.00 44.31           H  
ATOM     38  CD1 ILE A   2      44.357  16.180  70.782  1.00 44.31           C  
ATOM     39 HD11 ILE A   2      43.624  16.027  71.575  1.00 44.31           H  
ATOM     40 HD12 ILE A   2      44.439  17.244  70.559  1.00 44.31           H  
ATOM     41 HD13 ILE A   2      45.321  15.817  71.138  1.00 44.31           H  
ATOM     42  N   LEU A   3      41.186  15.918  65.468  1.00 37.94           N  
ATOM     43  H   LEU A   3      42.048  16.249  65.060  1.00 37.94           H  
ATOM     44  CA  LEU A   3      39.933  16.182  64.734  1.00 37.94           C  
ATOM     45  HA  LEU A   3      39.094  16.092  65.424  1.00 37.94           H  
ATOM     46  C   LEU A   3      39.580  15.166  63.633  1.00 37.94           C  
ATOM     47  CB  LEU A   3      39.950  17.645  64.248  1.00 37.94           C  
ATOM     48  HB2 LEU A   3      40.978  17.955  64.060  1.00 37.94           H  
ATOM     49  HB3 LEU A   3      39.416  17.734  63.302  1.00 37.94           H  
ATOM     50  O   LEU A   3      38.522  15.288  63.032  1.00 37.94           O  
ATOM     51  CG  LEU A   3      39.289  18.583  65.282  1.00 37.94           C  
ATOM     52  HG  LEU A   3      39.365  18.147  66.279  1.00 37.94           H  
ATOM     53  CD1 LEU A   3      39.996  19.935  65.326  1.00 37.94           C  
ATOM     54 HD11 LEU A   3      39.952  20.410  64.346  1.00 37.94           H  
ATOM     55 HD12 LEU A   3      39.501  20.580  66.052  1.00 37.94           H  
ATOM     56 HD13 LEU A   3      41.035  19.806  65.627  1.00 37.94           H  
ATOM     57  CD2 LEU A   3      37.815  18.806  64.945  1.00 37.94           C  
ATOM     58 HD21 LEU A   3      37.349  19.424  65.713  1.00 37.94           H  
ATOM     59 HD22 LEU A   3      37.716  19.303  63.980  1.00 37.94           H  
ATOM     60 HD23 LEU A   3      37.295  17.849  64.906  1.00 37.94           H  
ATOM     61  N   LEU A   4      40.405  14.139  63.389  1.00 38.78           N  
ATOM     62  H   LEU A   4      41.246  14.046  63.942  1.00 38.78           H  
ATOM     63  CA  LEU A   4      40.132  13.138  62.340  1.00 38.78           C  
ATOM     64  HA  LEU A   4      39.312  13.511  61.726  1.00 38.78           H  
ATOM     65  C   LEU A   4      39.620  11.783  62.865  1.00 38.78           C  
ATOM     66  CB  LEU A   4      41.358  12.990  61.413  1.00 38.78           C  
ATOM     67  HB2 LEU A   4      42.084  13.780  61.603  1.00 38.78           H  
ATOM     68  HB3 LEU A   4      41.843  12.038  61.628  1.00 38.78           H  
ATOM     69  O   LEU A   4      39.312  10.898  62.076  1.00 38.78           O  
ATOM     70  CG  LEU A   4      40.958  13.035  59.923  1.00 38.78           C  
ATOM     71  HG  LEU A   4      40.032  12.479  59.773  1.00 38.78           H  
ATOM     72  CD1 LEU A   4      40.762  14.482  59.458  1.00 38.78           C  
ATOM     73 HD11 LEU A   4      41.694  15.042  59.545  1.00 38.78           H  
ATOM     74 HD12 LEU A   4      39.987  14.965  60.052  1.00 38.78           H  
ATOM     75 HD13 LEU A   4      40.443  14.484  58.416  1.00 38.78           H  
ATOM     76  CD2 LEU A   4      42.041  12.398  59.056  1.00 38.78           C  
ATOM     77 HD21 LEU A   4      42.987  12.924  59.180  1.00 38.78           H  
ATOM     78 HD22 LEU A   4      41.741  12.439  58.009  1.00 38.78           H  
ATOM     79 HD23 LEU A   4      42.165  11.352  59.334  1.00 38.78           H  
ATOM     80  N   SER A   5      39.502  11.602  64.185  1.00 40.78           N  
ATOM     81  H   SER A   5      39.718  12.376  64.797  1.00 40.78           H  
ATOM     82  CA  SER A   5      39.185  10.293  64.786  1.00 40.78           C  
ATOM     83  HA  SER A   5      39.443   9.518  64.065  1.00 40.78           H  
ATOM     84  C   SER A   5      37.700  10.076  65.124  1.00 40.78           C  
ATOM     85  CB  SER A   5      40.080  10.052  66.006  1.00 40.78           C  
ATOM     86  HB2 SER A   5      39.794  10.733  66.807  1.00 40.78           H  
ATOM     87  HB3 SER A   5      41.120  10.236  65.739  1.00 40.78           H  
ATOM     88  O   SER A   5      37.356   9.023  65.658  1.00 40.78           O  
ATOM     89  OG  SER A   5      39.953   8.720  66.453  1.00 40.78           O  
ATOM     90  HG  SER A   5      39.022   8.488  66.427  1.00 40.78           H  
ATOM     91  N   ALA A   6      36.808  11.028  64.830  1.00 36.51           N  
ATOM     92  H   ALA A   6      37.124  11.878  64.386  1.00 36.51           H  
ATOM     93  CA  ALA A   6      35.395  10.933  65.224  1.00 36.51           C  
ATOM     94  HA  ALA A   6      35.314  10.234  66.058  1.00 36.51           H  
ATOM     95  C   ALA A   6      34.450  10.374  64.139  1.00 36.51           C  
ATOM     96  CB  ALA A   6      34.942  12.289  65.772  1.00 36.51           C  
ATOM     97  HB1 ALA A   6      33.921  12.210  66.144  1.00 36.51           H  
ATOM     98  HB2 ALA A   6      34.970  13.039  64.982  1.00 36.51           H  
ATOM     99  HB3 ALA A   6      35.591  12.598  66.592  1.00 36.51           H  
ATOM    100  O   ALA A   6      33.308  10.060  64.456  1.00 36.51           O  
ATOM    101  N   CYS A   7      34.907  10.171  62.897  1.00 37.73           N  
ATOM    102  H   CYS A   7      35.844  10.472  62.666  1.00 37.73           H  
ATOM    103  CA  CYS A   7      34.058   9.627  61.821  1.00 37.73           C  
ATOM    104  HA  CYS A   7      33.015   9.690  62.134  1.00 37.73           H  
ATOM    105  C   CYS A   7      34.256   8.129  61.523  1.00 37.73           C  
ATOM    106  CB  CYS A   7      34.160  10.499  60.562  1.00 37.73           C  
ATOM    107  HB2 CYS A   7      35.199  10.740  60.336  1.00 37.73           H  
ATOM    108  HB3 CYS A   7      33.733   9.959  59.717  1.00 37.73           H  
ATOM    109  O   CYS A   7      33.587   7.603  60.642  1.00 37.73           O  
ATOM    110  SG  CYS A   7      33.184  12.008  60.815  1.00 37.73           S  
ATOM    111  HG  CYS A   7      33.233  12.463  59.560  1.00 37.73           H  
ATOM    112  N   LEU A   8      35.106   7.401  62.258  1.00 35.09           N  
ATOM    113  H   LEU A   8      35.626   7.857  62.995  1.00 35.09           H  
ATOM    114  CA  LEU A   8      35.345   5.967  62.002  1.00 35.09           C  
ATOM    115  HA  LEU A   8      35.111   5.794  60.952  1.00 35.09           H  
ATOM    116  C   LEU A   8      34.375   5.002  62.718  1.00 35.09           C  
ATOM    117  CB  LEU A   8      36.839   5.614  62.193  1.00 35.09           C  
ATOM    118  HB2 LEU A   8      37.342   6.381  62.782  1.00 35.09           H  
ATOM    119  HB3 LEU A   8      36.925   4.694  62.771  1.00 35.09           H  
ATOM    120  O   LEU A   8      34.681   3.826  62.885  1.00 35.09           O  
ATOM    121  CG  LEU A   8      37.573   5.407  60.849  1.00 35.09           C  
ATOM    122  HG  LEU A   8      36.866   5.147  60.060  1.00 35.09           H  
ATOM    123  CD1 LEU A   8      38.314   6.680  60.442  1.00 35.09           C  
ATOM    124 HD11 LEU A   8      37.606   7.504  60.352  1.00 35.09           H  
ATOM    125 HD12 LEU A   8      39.074   6.930  61.182  1.00 35.09           H  
ATOM    126 HD13 LEU A   8      38.794   6.528  59.475  1.00 35.09           H  
ATOM    127  CD2 LEU A   8      38.575   4.260  60.943  1.00 35.09           C  
ATOM    128 HD21 LEU A   8      39.083   4.136  59.986  1.00 35.09           H  
ATOM    129 HD22 LEU A   8      38.049   3.334  61.174  1.00 35.09           H  
ATOM    130 HD23 LEU A   8      39.312   4.463  61.720  1.00 35.09           H  
ATOM    131  N   ARG A   9      33.193   5.467  63.141  1.00 32.40           N  
ATOM    132  H   ARG A   9      32.968   6.430  62.934  1.00 32.40           H  
ATOM    133  CA  ARG A   9      32.167   4.614  63.772  1.00 32.40           C  
ATOM    134  HA  ARG A   9      32.488   3.575  63.693  1.00 32.40           H  
ATOM    135  C   ARG A   9      30.829   4.598  63.031  1.00 32.40           C  
ATOM    136  CB  ARG A   9      32.019   4.911  65.274  1.00 32.40           C  
ATOM    137  HB2 ARG A   9      31.186   4.326  65.663  1.00 32.40           H  
ATOM    138  HB3 ARG A   9      31.790   5.967  65.419  1.00 32.40           H  
ATOM    139  O   ARG A   9      29.792   4.435  63.665  1.00 32.40           O  
ATOM    140  CG  ARG A   9      33.261   4.529  66.090  1.00 32.40           C  
ATOM    141  HG2 ARG A   9      34.053   5.257  65.915  1.00 32.40           H  
ATOM    142  HG3 ARG A   9      33.607   3.539  65.792  1.00 32.40           H  
ATOM    143  CD  ARG A   9      32.882   4.501  67.575  1.00 32.40           C  
ATOM    144  HD2 ARG A   9      32.113   3.741  67.714  1.00 32.40           H  
ATOM    145  HD3 ARG A   9      32.468   5.471  67.851  1.00 32.40           H  
ATOM    146  NE  ARG A   9      34.043   4.208  68.435  1.00 32.40           N  
ATOM    147  HE  ARG A   9      34.953   4.405  68.043  1.00 32.40           H  
ATOM    148  NH1 ARG A   9      32.883   3.412  70.255  1.00 32.40           N  
ATOM    149 HH11 ARG A   9      32.872   3.040  71.194  1.00 32.40           H  
ATOM    150 HH12 ARG A   9      32.019   3.530  69.746  1.00 32.40           H  
ATOM    151  NH2 ARG A   9      35.106   3.563  70.343  1.00 32.40           N  
ATOM    152 HH21 ARG A   9      35.073   3.185  71.279  1.00 32.40           H  
ATOM    153 HH22 ARG A   9      35.997   3.781  69.921  1.00 32.40           H  
ATOM    154  CZ  ARG A   9      34.004   3.731  69.668  1.00 32.40           C  
ATOM    155  N   LEU A  10      30.833   4.696  61.701  1.00 33.59           N  
ATOM    156  H   LEU A  10      31.710   4.841  61.221  1.00 33.59           H  
ATOM    157  CA  LEU A  10      29.735   4.101  60.941  1.00 33.59           C  
ATOM    158  HA  LEU A  10      28.824   4.130  61.538  1.00 33.59           H  
ATOM    159  C   LEU A  10      30.039   2.620  60.748  1.00 33.59           C  
ATOM    160  CB  LEU A  10      29.406   4.846  59.639  1.00 33.59           C  
ATOM    161  HB2 LEU A  10      30.302   5.280  59.197  1.00 33.59           H  
ATOM    162  HB3 LEU A  10      29.021   4.108  58.934  1.00 33.59           H  
ATOM    163  O   LEU A  10      30.794   2.223  59.869  1.00 33.59           O  
ATOM    164  CG  LEU A  10      28.308   5.911  59.856  1.00 33.59           C  
ATOM    165  HG  LEU A  10      27.647   5.613  60.670  1.00 33.59           H  
ATOM    166  CD1 LEU A  10      28.908   7.274  60.200  1.00 33.59           C  
ATOM    167 HD11 LEU A  10      28.105   7.994  60.364  1.00 33.59           H  
ATOM    168 HD12 LEU A  10      29.540   7.621  59.383  1.00 33.59           H  
ATOM    169 HD13 LEU A  10      29.501   7.195  61.111  1.00 33.59           H  
ATOM    170  CD2 LEU A  10      27.435   6.048  58.613  1.00 33.59           C  
ATOM    171 HD21 LEU A  10      26.940   5.099  58.408  1.00 33.59           H  
ATOM    172 HD22 LEU A  10      28.044   6.330  57.754  1.00 33.59           H  
ATOM    173 HD23 LEU A  10      26.671   6.807  58.781  1.00 33.59           H  
ATOM    174  N   THR A  11      29.481   1.854  61.687  1.00 33.24           N  
ATOM    175  H   THR A  11      29.093   2.387  62.453  1.00 33.24           H  
ATOM    176  CA  THR A  11      28.744   0.618  61.428  1.00 33.24           C  
ATOM    177  HA  THR A  11      28.847  -0.026  62.302  1.00 33.24           H  
ATOM    178  C   THR A  11      29.238  -0.164  60.225  1.00 33.24           C  
ATOM    179  CB  THR A  11      27.244   0.924  61.270  1.00 33.24           C  
ATOM    180  HB  THR A  11      26.723   0.038  60.908  1.00 33.24           H  
ATOM    181  O   THR A  11      28.948   0.178  59.081  1.00 33.24           O  
ATOM    182  CG2 THR A  11      26.634   1.344  62.609  1.00 33.24           C  
ATOM    183 HG21 THR A  11      25.566   1.513  62.476  1.00 33.24           H  
ATOM    184 HG22 THR A  11      27.094   2.265  62.967  1.00 33.24           H  
ATOM    185 HG23 THR A  11      26.772   0.552  63.345  1.00 33.24           H  
ATOM    186  OG1 THR A  11      27.052   1.989  60.367  1.00 33.24           O  
ATOM    187  HG1 THR A  11      27.391   1.692  59.520  1.00 33.24           H  
ATOM    188  N   THR A  12      29.902  -1.274  60.533  1.00 33.23           N  
ATOM    189  H   THR A  12      30.136  -1.415  61.506  1.00 33.23           H  
ATOM    190  CA  THR A  12      29.867  -2.508  59.757  1.00 33.23           C  
ATOM    191  HA  THR A  12      30.544  -2.447  58.905  1.00 33.23           H  
ATOM    192  C   THR A  12      28.442  -2.737  59.256  1.00 33.23           C  
ATOM    193  CB  THR A  12      30.282  -3.674  60.677  1.00 33.23           C  
ATOM    194  HB  THR A  12      30.068  -4.623  60.186  1.00 33.23           H  
ATOM    195  O   THR A  12      27.618  -3.354  59.933  1.00 33.23           O  
ATOM    196  CG2 THR A  12      31.765  -3.631  61.041  1.00 33.23           C  
ATOM    197 HG21 THR A  12      32.367  -3.677  60.134  1.00 33.23           H  
ATOM    198 HG22 THR A  12      32.000  -2.717  61.588  1.00 33.23           H  
ATOM    199 HG23 THR A  12      32.004  -4.492  61.665  1.00 33.23           H  
ATOM    200  OG1 THR A  12      29.568  -3.589  61.896  1.00 33.23           O  
ATOM    201  HG1 THR A  12      28.658  -3.792  61.666  1.00 33.23           H  
ATOM    202  N   ILE A  13      28.118  -2.191  58.086  1.00 35.39           N  
ATOM    203  H   ILE A  13      28.762  -1.539  57.661  1.00 35.39           H  
ATOM    204  CA  ILE A  13      27.024  -2.700  57.285  1.00 35.39           C  
ATOM    205  HA  ILE A  13      26.124  -2.796  57.893  1.00 35.39           H  
ATOM    206  C   ILE A  13      27.534  -4.080  56.921  1.00 35.39           C  
ATOM    207  CB  ILE A  13      26.710  -1.790  56.076  1.00 35.39           C  
ATOM    208  HB  ILE A  13      27.625  -1.633  55.505  1.00 35.39           H  
ATOM    209  O   ILE A  13      28.383  -4.236  56.045  1.00 35.39           O  
ATOM    210  CG1 ILE A  13      26.190  -0.421  56.577  1.00 35.39           C  
ATOM    211 HG12 ILE A  13      25.222  -0.554  57.061  1.00 35.39           H  
ATOM    212 HG13 ILE A  13      26.880  -0.021  57.319  1.00 35.39           H  
ATOM    213  CG2 ILE A  13      25.668  -2.464  55.161  1.00 35.39           C  
ATOM    214 HG21 ILE A  13      24.741  -2.643  55.705  1.00 35.39           H  
ATOM    215 HG22 ILE A  13      26.049  -3.415  54.787  1.00 35.39           H  
ATOM    216 HG23 ILE A  13      25.461  -1.838  54.293  1.00 35.39           H  
ATOM    217  CD1 ILE A  13      26.058   0.639  55.477  1.00 35.39           C  
ATOM    218 HD11 ILE A  13      25.279   0.361  54.767  1.00 35.39           H  
ATOM    219 HD12 ILE A  13      25.788   1.594  55.928  1.00 35.39           H  
ATOM    220 HD13 ILE A  13      27.007   0.751  54.953  1.00 35.39           H  
ATOM    221  N   ASN A  14      27.104  -5.067  57.707  1.00 32.30           N  
ATOM    222  H   ASN A  14      26.562  -4.812  58.520  1.00 32.30           H  
ATOM    223  CA  ASN A  14      27.052  -6.437  57.258  1.00 32.30           C  
ATOM    224  HA  ASN A  14      28.054  -6.855  57.157  1.00 32.30           H  
ATOM    225  C   ASN A  14      26.389  -6.347  55.887  1.00 32.30           C  
ATOM    226  CB  ASN A  14      26.209  -7.267  58.251  1.00 32.30           C  
ATOM    227  HB2 ASN A  14      25.899  -8.189  57.760  1.00 32.30           H  
ATOM    228  HB3 ASN A  14      25.306  -6.716  58.518  1.00 32.30           H  
ATOM    229  O   ASN A  14      25.185  -6.087  55.817  1.00 32.30           O  
ATOM    230  CG  ASN A  14      26.957  -7.665  59.510  1.00 32.30           C  
ATOM    231  ND2 ASN A  14      26.257  -7.932  60.588  1.00 32.30           N  
ATOM    232 HD21 ASN A  14      26.786  -8.235  61.393  1.00 32.30           H  
ATOM    233 HD22 ASN A  14      25.248  -7.896  60.569  1.00 32.30           H  
ATOM    234  OD1 ASN A  14      28.169  -7.766  59.546  1.00 32.30           O  
ATOM    235  N   LEU A  15      27.187  -6.459  54.818  1.00 37.91           N  
ATOM    236  H   LEU A  15      28.187  -6.484  54.962  1.00 37.91           H  
ATOM    237  CA  LEU A  15      26.680  -6.796  53.502  1.00 37.91           C  
ATOM    238  HA  LEU A  15      25.907  -6.089  53.201  1.00 37.91           H  
ATOM    239  C   LEU A  15      26.026  -8.158  53.697  1.00 37.91           C  
ATOM    240  CB  LEU A  15      27.789  -6.837  52.428  1.00 37.91           C  
ATOM    241  HB2 LEU A  15      27.485  -7.591  51.702  1.00 37.91           H  
ATOM    242  HB3 LEU A  15      28.729  -7.182  52.857  1.00 37.91           H  
ATOM    243  O   LEU A  15      26.648  -9.210  53.581  1.00 37.91           O  
ATOM    244  CG  LEU A  15      27.991  -5.520  51.652  1.00 37.91           C  
ATOM    245  HG  LEU A  15      27.066  -4.944  51.656  1.00 37.91           H  
ATOM    246  CD1 LEU A  15      29.109  -4.667  52.252  1.00 37.91           C  
ATOM    247 HD11 LEU A  15      28.867  -4.429  53.288  1.00 37.91           H  
ATOM    248 HD12 LEU A  15      29.202  -3.737  51.691  1.00 37.91           H  
ATOM    249 HD13 LEU A  15      30.055  -5.208  52.216  1.00 37.91           H  
ATOM    250  CD2 LEU A  15      28.351  -5.822  50.196  1.00 37.91           C  
ATOM    251 HD21 LEU A  15      27.535  -6.365  49.720  1.00 37.91           H  
ATOM    252 HD22 LEU A  15      28.503  -4.890  49.651  1.00 37.91           H  
ATOM    253 HD23 LEU A  15      29.260  -6.422  50.148  1.00 37.91           H  
ATOM    254  N   THR A  16      24.770  -8.116  54.117  1.00 40.11           N  
ATOM    255  H   THR A  16      24.379  -7.199  54.282  1.00 40.11           H  
ATOM    256  CA  THR A  16      23.823  -9.182  53.906  1.00 40.11           C  
ATOM    257  HA  THR A  16      24.158 -10.093  54.403  1.00 40.11           H  
ATOM    258  C   THR A  16      23.872  -9.385  52.403  1.00 40.11           C  
ATOM    259  CB  THR A  16      22.432  -8.785  54.438  1.00 40.11           C  
ATOM    260  HB  THR A  16      21.665  -9.385  53.949  1.00 40.11           H  
ATOM    261  O   THR A  16      23.560  -8.484  51.629  1.00 40.11           O  
ATOM    262  CG2 THR A  16      22.363  -9.001  55.951  1.00 40.11           C  
ATOM    263 HG21 THR A  16      21.379  -8.705  56.314  1.00 40.11           H  
ATOM    264 HG22 THR A  16      23.133  -8.419  56.456  1.00 40.11           H  
ATOM    265 HG23 THR A  16      22.508 -10.059  56.173  1.00 40.11           H  
ATOM    266  OG1 THR A  16      22.157  -7.413  54.266  1.00 40.11           O  
ATOM    267  HG1 THR A  16      22.484  -6.944  55.038  1.00 40.11           H  
ATOM    268  N   LEU A  17      24.471 -10.502  51.994  1.00 40.92           N  
ATOM    269  H   LEU A  17      24.836 -11.134  52.691  1.00 40.92           H  
ATOM    270  CA  LEU A  17      24.565 -10.907  50.602  1.00 40.92           C  
ATOM    271  HA  LEU A  17      25.012 -10.114  50.002  1.00 40.92           H  
ATOM    272  C   LEU A  17      23.129 -11.128  50.125  1.00 40.92           C  
ATOM    273  CB  LEU A  17      25.420 -12.189  50.513  1.00 40.92           C  
ATOM    274  HB2 LEU A  17      25.233 -12.664  49.549  1.00 40.92           H  
ATOM    275  HB3 LEU A  17      25.081 -12.882  51.283  1.00 40.92           H  
ATOM    276  O   LEU A  17      22.599 -12.229  50.257  1.00 40.92           O  
ATOM    277  CG  LEU A  17      26.937 -11.967  50.652  1.00 40.92           C  
ATOM    278  HG  LEU A  17      27.133 -11.221  51.423  1.00 40.92           H  
ATOM    279  CD1 LEU A  17      27.626 -13.271  51.057  1.00 40.92           C  
ATOM    280 HD11 LEU A  17      27.244 -13.605  52.021  1.00 40.92           H  
ATOM    281 HD12 LEU A  17      28.700 -13.107  51.144  1.00 40.92           H  
ATOM    282 HD13 LEU A  17      27.438 -14.041  50.309  1.00 40.92           H  
ATOM    283  CD2 LEU A  17      27.545 -11.500  49.328  1.00 40.92           C  
ATOM    284 HD21 LEU A  17      27.390 -12.252  48.553  1.00 40.92           H  
ATOM    285 HD22 LEU A  17      27.080 -10.565  49.015  1.00 40.92           H  
ATOM    286 HD23 LEU A  17      28.614 -11.331  49.454  1.00 40.92           H  
ATOM    287  N   PHE A  18      22.472 -10.062  49.666  1.00 46.58           N  
ATOM    288  H   PHE A  18      22.907  -9.154  49.743  1.00 46.58           H  
ATOM    289  CA  PHE A  18      21.152 -10.149  49.070  1.00 46.58           C  
ATOM    290  HA  PHE A  18      20.479 -10.644  49.770  1.00 46.58           H  
ATOM    291  C   PHE A  18      21.288 -11.021  47.828  1.00 46.58           C  
ATOM    292  CB  PHE A  18      20.584  -8.757  48.765  1.00 46.58           C  
ATOM    293  HB2 PHE A  18      21.312  -8.188  48.187  1.00 46.58           H  
ATOM    294  HB3 PHE A  18      19.698  -8.874  48.142  1.00 46.58           H  
ATOM    295  O   PHE A  18      22.043 -10.720  46.907  1.00 46.58           O  
ATOM    296  CG  PHE A  18      20.187  -7.978  50.007  1.00 46.58           C  
ATOM    297  CD1 PHE A  18      18.980  -8.276  50.669  1.00 46.58           C  
ATOM    298  HD1 PHE A  18      18.328  -9.044  50.281  1.00 46.58           H  
ATOM    299  CD2 PHE A  18      21.025  -6.967  50.512  1.00 46.58           C  
ATOM    300  HD2 PHE A  18      21.958  -6.741  50.017  1.00 46.58           H  
ATOM    301  CE1 PHE A  18      18.617  -7.572  51.831  1.00 46.58           C  
ATOM    302  HE1 PHE A  18      17.689  -7.803  52.333  1.00 46.58           H  
ATOM    303  CE2 PHE A  18      20.662  -6.262  51.673  1.00 46.58           C  
ATOM    304  HE2 PHE A  18      21.320  -5.502  52.067  1.00 46.58           H  
ATOM    305  CZ  PHE A  18      19.460  -6.566  52.335  1.00 46.58           C  
ATOM    306  HZ  PHE A  18      19.188  -6.031  53.233  1.00 46.58           H  
ATOM    307  N   SER A  19      20.622 -12.163  47.869  1.00 55.19           N  
ATOM    308  H   SER A  19      20.061 -12.382  48.680  1.00 55.19           H  
ATOM    309  CA  SER A  19      20.538 -13.089  46.759  1.00 55.19           C  
ATOM    310  HA  SER A  19      21.513 -13.177  46.278  1.00 55.19           H  
ATOM    311  C   SER A  19      19.530 -12.534  45.750  1.00 55.19           C  
ATOM    312  CB  SER A  19      20.171 -14.453  47.335  1.00 55.19           C  
ATOM    313  HB2 SER A  19      20.972 -14.771  48.002  1.00 55.19           H  
ATOM    314  HB3 SER A  19      20.083 -15.183  46.531  1.00 55.19           H  
ATOM    315  O   SER A  19      18.334 -12.450  46.029  1.00 55.19           O  
ATOM    316  OG  SER A  19      18.979 -14.373  48.089  1.00 55.19           O  
ATOM    317  HG  SER A  19      18.308 -14.082  47.467  1.00 55.19           H  
ATOM    318  N   GLU A  20      20.039 -12.084  44.610  1.00 72.68           N  
ATOM    319  H   GLU A  20      21.043 -12.141  44.517  1.00 72.68           H  
ATOM    320  CA  GLU A  20      19.319 -11.406  43.537  1.00 72.68           C  
ATOM    321  HA  GLU A  20      18.275 -11.305  43.834  1.00 72.68           H  
ATOM    322  C   GLU A  20      19.365 -12.217  42.230  1.00 72.68           C  
ATOM    323  CB  GLU A  20      19.896  -9.986  43.383  1.00 72.68           C  
ATOM    324  HB2 GLU A  20      20.879 -10.046  42.917  1.00 72.68           H  
ATOM    325  HB3 GLU A  20      20.011  -9.558  44.379  1.00 72.68           H  
ATOM    326  O   GLU A  20      20.329 -12.941  41.940  1.00 72.68           O  
ATOM    327  CG  GLU A  20      18.992  -9.048  42.567  1.00 72.68           C  
ATOM    328  HG2 GLU A  20      17.983  -9.098  42.977  1.00 72.68           H  
ATOM    329  HG3 GLU A  20      18.952  -9.408  41.539  1.00 72.68           H  
ATOM    330  CD  GLU A  20      19.464  -7.581  42.564  1.00 72.68           C  
ATOM    331  OE1 GLU A  20      18.692  -6.738  42.052  1.00 72.68           O  
ATOM    332  OE2 GLU A  20      20.586  -7.304  43.046  1.00 72.68           O  
ATOM    333  N   LEU A  21      18.298 -12.089  41.439  1.00 90.20           N  
ATOM    334  H   LEU A  21      17.577 -11.450  41.742  1.00 90.20           H  
ATOM    335  CA  LEU A  21      18.221 -12.560  40.060  1.00 90.20           C  
ATOM    336  HA  LEU A  21      18.625 -13.570  39.998  1.00 90.20           H  
ATOM    337  C   LEU A  21      19.042 -11.626  39.163  1.00 90.20           C  
ATOM    338  CB  LEU A  21      16.741 -12.567  39.643  1.00 90.20           C  
ATOM    339  HB2 LEU A  21      16.183 -13.219  40.316  1.00 90.20           H  
ATOM    340  HB3 LEU A  21      16.349 -11.558  39.762  1.00 90.20           H  
ATOM    341  O   LEU A  21      18.662 -10.476  38.939  1.00 90.20           O  
ATOM    342  CG  LEU A  21      16.504 -13.015  38.189  1.00 90.20           C  
ATOM    343  HG  LEU A  21      17.146 -12.464  37.501  1.00 90.20           H  
ATOM    344  CD1 LEU A  21      16.770 -14.510  38.026  1.00 90.20           C  
ATOM    345 HD11 LEU A  21      16.263 -15.062  38.818  1.00 90.20           H  
ATOM    346 HD12 LEU A  21      16.396 -14.858  37.064  1.00 90.20           H  
ATOM    347 HD13 LEU A  21      17.841 -14.704  38.080  1.00 90.20           H  
ATOM    348  CD2 LEU A  21      15.057 -12.710  37.817  1.00 90.20           C  
ATOM    349 HD21 LEU A  21      14.385 -13.149  38.555  1.00 90.20           H  
ATOM    350 HD22 LEU A  21      14.907 -11.630  37.812  1.00 90.20           H  
ATOM    351 HD23 LEU A  21      14.828 -13.112  36.831  1.00 90.20           H  
ATOM    352  N   VAL A  22      20.139 -12.133  38.606  1.00 90.41           N  
ATOM    353  H   VAL A  22      20.364 -13.103  38.773  1.00 90.41           H  
ATOM    354  CA  VAL A  22      21.087 -11.336  37.822  1.00 90.41           C  
ATOM    355  HA  VAL A  22      20.794 -10.288  37.872  1.00 90.41           H  
ATOM    356  C   VAL A  22      21.054 -11.756  36.359  1.00 90.41           C  
ATOM    357  CB  VAL A  22      22.510 -11.418  38.410  1.00 90.41           C  
ATOM    358  HB  VAL A  22      22.858 -12.450  38.371  1.00 90.41           H  
ATOM    359  O   VAL A  22      21.119 -12.943  36.033  1.00 90.41           O  
ATOM    360  CG1 VAL A  22      23.494 -10.535  37.630  1.00 90.41           C  
ATOM    361 HG11 VAL A  22      23.148  -9.502  37.616  1.00 90.41           H  
ATOM    362 HG12 VAL A  22      24.476 -10.573  38.102  1.00 90.41           H  
ATOM    363 HG13 VAL A  22      23.606 -10.897  36.608  1.00 90.41           H  
ATOM    364  CG2 VAL A  22      22.532 -10.946  39.870  1.00 90.41           C  
ATOM    365 HG21 VAL A  22      23.552 -10.959  40.253  1.00 90.41           H  
ATOM    366 HG22 VAL A  22      22.134  -9.934  39.949  1.00 90.41           H  
ATOM    367 HG23 VAL A  22      21.930 -11.609  40.491  1.00 90.41           H  
ATOM    368  N   ILE A  23      21.000 -10.760  35.475  1.00 94.66           N  
ATOM    369  H   ILE A  23      20.965  -9.813  35.825  1.00 94.66           H  
ATOM    370  CA  ILE A  23      21.306 -10.919  34.056  1.00 94.66           C  
ATOM    371  HA  ILE A  23      21.610 -11.955  33.907  1.00 94.66           H  
ATOM    372  C   ILE A  23      22.507 -10.044  33.692  1.00 94.66           C  
ATOM    373  CB  ILE A  23      20.063 -10.709  33.168  1.00 94.66           C  
ATOM    374  HB  ILE A  23      19.327 -11.444  33.493  1.00 94.66           H  
ATOM    375  O   ILE A  23      22.489  -8.830  33.899  1.00 94.66           O  
ATOM    376  CG1 ILE A  23      20.403 -11.012  31.694  1.00 94.66           C  
ATOM    377 HG12 ILE A  23      21.098 -10.263  31.315  1.00 94.66           H  
ATOM    378 HG13 ILE A  23      20.896 -11.983  31.643  1.00 94.66           H  
ATOM    379  CG2 ILE A  23      19.425  -9.325  33.351  1.00 94.66           C  
ATOM    380 HG21 ILE A  23      19.152  -9.185  34.396  1.00 94.66           H  
ATOM    381 HG22 ILE A  23      20.137  -8.543  33.086  1.00 94.66           H  
ATOM    382 HG23 ILE A  23      18.524  -9.236  32.744  1.00 94.66           H  
ATOM    383  CD1 ILE A  23      19.188 -11.065  30.761  1.00 94.66           C  
ATOM    384 HD11 ILE A  23      19.519 -11.415  29.784  1.00 94.66           H  
ATOM    385 HD12 ILE A  23      18.441 -11.759  31.145  1.00 94.66           H  
ATOM    386 HD13 ILE A  23      18.751 -10.073  30.649  1.00 94.66           H  
ATOM    387  N   ASP A  24      23.547 -10.671  33.155  1.00 94.72           N  
ATOM    388  H   ASP A  24      23.467 -11.663  32.980  1.00 94.72           H  
ATOM    389  CA  ASP A  24      24.763 -10.015  32.680  1.00 94.72           C  
ATOM    390  HA  ASP A  24      24.667  -8.939  32.824  1.00 94.72           H  
ATOM    391  C   ASP A  24      24.940 -10.264  31.179  1.00 94.72           C  
ATOM    392  CB  ASP A  24      25.977 -10.475  33.500  1.00 94.72           C  
ATOM    393  HB2 ASP A  24      25.777 -10.309  34.558  1.00 94.72           H  
ATOM    394  HB3 ASP A  24      26.137 -11.541  33.343  1.00 94.72           H  
ATOM    395  O   ASP A  24      24.629 -11.347  30.677  1.00 94.72           O  
ATOM    396  CG  ASP A  24      27.239  -9.694  33.112  1.00 94.72           C  
ATOM    397  OD1 ASP A  24      27.149  -8.448  33.016  1.00 94.72           O  
ATOM    398  OD2 ASP A  24      28.278 -10.343  32.876  1.00 94.72           O  
ATOM    399  N   VAL A  25      25.408  -9.246  30.458  1.00 96.51           N  
ATOM    400  H   VAL A  25      25.800  -8.459  30.955  1.00 96.51           H  
ATOM    401  CA  VAL A  25      25.664  -9.316  29.013  1.00 96.51           C  
ATOM    402  HA  VAL A  25      25.662 -10.366  28.720  1.00 96.51           H  
ATOM    403  C   VAL A  25      27.050  -8.764  28.726  1.00 96.51           C  
ATOM    404  CB  VAL A  25      24.596  -8.613  28.150  1.00 96.51           C  
ATOM    405  HB  VAL A  25      24.838  -8.805  27.105  1.00 96.51           H  
ATOM    406  O   VAL A  25      27.392  -7.685  29.207  1.00 96.51           O  
ATOM    407  CG1 VAL A  25      23.201  -9.199  28.397  1.00 96.51           C  
ATOM    408 HG11 VAL A  25      22.488  -8.770  27.693  1.00 96.51           H  
ATOM    409 HG12 VAL A  25      22.878  -8.994  29.418  1.00 96.51           H  
ATOM    410 HG13 VAL A  25      23.242 -10.278  28.249  1.00 96.51           H  
ATOM    411  CG2 VAL A  25      24.556  -7.093  28.343  1.00 96.51           C  
ATOM    412 HG21 VAL A  25      24.612  -6.838  29.401  1.00 96.51           H  
ATOM    413 HG22 VAL A  25      23.665  -6.668  27.881  1.00 96.51           H  
ATOM    414 HG23 VAL A  25      25.426  -6.657  27.852  1.00 96.51           H  
ATOM    415  N   GLN A  26      27.849  -9.506  27.963  1.00 94.82           N  
ATOM    416  H   GLN A  26      27.505 -10.396  27.630  1.00 94.82           H  
ATOM    417  CA  GLN A  26      29.219  -9.127  27.631  1.00 94.82           C  
ATOM    418  HA  GLN A  26      29.332  -8.061  27.827  1.00 94.82           H  
ATOM    419  C   GLN A  26      29.524  -9.409  26.150  1.00 94.82           C  
ATOM    420  CB  GLN A  26      30.216  -9.858  28.549  1.00 94.82           C  
ATOM    421  HB2 GLN A  26      31.229  -9.655  28.200  1.00 94.82           H  
ATOM    422  HB3 GLN A  26      30.046 -10.932  28.480  1.00 94.82           H  
ATOM    423  O   GLN A  26      29.493 -10.577  25.744  1.00 94.82           O  
ATOM    424  CG  GLN A  26      30.113  -9.435  30.025  1.00 94.82           C  
ATOM    425  HG2 GLN A  26      29.119  -9.677  30.402  1.00 94.82           H  
ATOM    426  HG3 GLN A  26      30.828 -10.012  30.611  1.00 94.82           H  
ATOM    427  CD  GLN A  26      30.394  -7.953  30.264  1.00 94.82           C  
ATOM    428  NE2 GLN A  26      29.794  -7.364  31.275  1.00 94.82           N  
ATOM    429 HE21 GLN A  26      29.098  -7.871  31.802  1.00 94.82           H  
ATOM    430 HE22 GLN A  26      29.899  -6.361  31.340  1.00 94.82           H  
ATOM    431  OE1 GLN A  26      31.168  -7.313  29.563  1.00 94.82           O  
ATOM    432  N   PRO A  27      29.858  -8.382  25.344  1.00 94.09           N  
ATOM    433  CA  PRO A  27      29.792  -6.949  25.667  1.00 94.09           C  
ATOM    434  HA  PRO A  27      30.242  -6.736  26.636  1.00 94.09           H  
ATOM    435  C   PRO A  27      28.338  -6.423  25.664  1.00 94.09           C  
ATOM    436  CB  PRO A  27      30.664  -6.281  24.604  1.00 94.09           C  
ATOM    437  HB2 PRO A  27      30.384  -5.242  24.430  1.00 94.09           H  
ATOM    438  HB3 PRO A  27      31.713  -6.349  24.894  1.00 94.09           H  
ATOM    439  O   PRO A  27      27.440  -7.051  25.108  1.00 94.09           O  
ATOM    440  CG  PRO A  27      30.415  -7.156  23.381  1.00 94.09           C  
ATOM    441  HG2 PRO A  27      31.225  -7.090  22.655  1.00 94.09           H  
ATOM    442  HG3 PRO A  27      29.468  -6.847  22.939  1.00 94.09           H  
ATOM    443  CD  PRO A  27      30.266  -8.563  23.957  1.00 94.09           C  
ATOM    444  HD2 PRO A  27      29.514  -9.119  23.397  1.00 94.09           H  
ATOM    445  HD3 PRO A  27      31.222  -9.084  23.922  1.00 94.09           H  
ATOM    446  N   ASP A  28      28.094  -5.259  26.271  1.00 92.25           N  
ATOM    447  H   ASP A  28      28.850  -4.742  26.696  1.00 92.25           H  
ATOM    448  CA  ASP A  28      26.792  -4.567  26.242  1.00 92.25           C  
ATOM    449  HA  ASP A  28      26.005  -5.319  26.196  1.00 92.25           H  
ATOM    450  C   ASP A  28      26.593  -3.685  24.997  1.00 92.25           C  
ATOM    451  CB  ASP A  28      26.592  -3.774  27.545  1.00 92.25           C  
ATOM    452  HB2 ASP A  28      25.579  -3.371  27.549  1.00 92.25           H  
ATOM    453  HB3 ASP A  28      26.670  -4.462  28.387  1.00 92.25           H  
ATOM    454  O   ASP A  28      25.480  -3.228  24.727  1.00 92.25           O  
ATOM    455  CG  ASP A  28      27.584  -2.623  27.763  1.00 92.25           C  
ATOM    456  OD1 ASP A  28      28.658  -2.624  27.119  1.00 92.25           O  
ATOM    457  OD2 ASP A  28      27.264  -1.768  28.622  1.00 92.25           O  
ATOM    458  N   VAL A  29      27.651  -3.494  24.208  1.00 90.62           N  
ATOM    459  H   VAL A  29      28.537  -3.850  24.537  1.00 90.62           H  
ATOM    460  CA  VAL A  29      27.627  -2.867  22.884  1.00 90.62           C  
ATOM    461  HA  VAL A  29      26.588  -2.718  22.590  1.00 90.62           H  
ATOM    462  C   VAL A  29      28.288  -3.808  21.878  1.00 90.62           C  
ATOM    463  CB  VAL A  29      28.316  -1.489  22.886  1.00 90.62           C  
ATOM    464  HB  VAL A  29      29.383  -1.618  23.065  1.00 90.62           H  
ATOM    465  O   VAL A  29      29.406  -4.273  22.107  1.00 90.62           O  
ATOM    466  CG1 VAL A  29      28.124  -0.791  21.534  1.00 90.62           C  
ATOM    467 HG11 VAL A  29      27.064  -0.703  21.296  1.00 90.62           H  
ATOM    468 HG12 VAL A  29      28.623  -1.352  20.743  1.00 90.62           H  
ATOM    469 HG13 VAL A  29      28.573   0.203  21.558  1.00 90.62           H  
ATOM    470  CG2 VAL A  29      27.756  -0.565  23.979  1.00 90.62           C  
ATOM    471 HG21 VAL A  29      28.212   0.421  23.895  1.00 90.62           H  
ATOM    472 HG22 VAL A  29      26.673  -0.483  23.885  1.00 90.62           H  
ATOM    473 HG23 VAL A  29      28.001  -0.968  24.962  1.00 90.62           H  
ATOM    474  N   ILE A  30      27.607  -4.083  20.765  1.00 89.61           N  
ATOM    475  H   ILE A  30      26.702  -3.652  20.644  1.00 89.61           H  
ATOM    476  CA  ILE A  30      28.097  -4.943  19.683  1.00 89.61           C  
ATOM    477  HA  ILE A  30      29.118  -5.237  19.929  1.00 89.61           H  
ATOM    478  C   ILE A  30      28.179  -4.186  18.355  1.00 89.61           C  
ATOM    479  CB  ILE A  30      27.279  -6.251  19.555  1.00 89.61           C  
ATOM    480  HB  ILE A  30      27.769  -6.856  18.792  1.00 89.61           H  
ATOM    481  O   ILE A  30      27.341  -3.337  18.057  1.00 89.61           O  
ATOM    482  CG1 ILE A  30      25.820  -6.022  19.109  1.00 89.61           C  
ATOM    483 HG12 ILE A  30      25.272  -5.492  19.887  1.00 89.61           H  
ATOM    484 HG13 ILE A  30      25.807  -5.412  18.206  1.00 89.61           H  
ATOM    485  CG2 ILE A  30      27.324  -7.044  20.870  1.00 89.61           C  
ATOM    486 HG21 ILE A  30      26.756  -6.534  21.647  1.00 89.61           H  
ATOM    487 HG22 ILE A  30      26.931  -8.051  20.728  1.00 89.61           H  
ATOM    488 HG23 ILE A  30      28.361  -7.123  21.195  1.00 89.61           H  
ATOM    489  CD1 ILE A  30      25.093  -7.328  18.773  1.00 89.61           C  
ATOM    490 HD11 ILE A  30      25.693  -7.908  18.073  1.00 89.61           H  
ATOM    491 HD12 ILE A  30      24.901  -7.910  19.675  1.00 89.61           H  
ATOM    492 HD13 ILE A  30      24.141  -7.103  18.291  1.00 89.61           H  
ATOM    493  N   SER A  31      29.160  -4.545  17.533  1.00 82.13           N  
ATOM    494  H   SER A  31      29.792  -5.267  17.849  1.00 82.13           H  
ATOM    495  CA  SER A  31      29.270  -4.158  16.123  1.00 82.13           C  
ATOM    496  HA  SER A  31      28.382  -3.607  15.814  1.00 82.13           H  
ATOM    497  C   SER A  31      29.350  -5.440  15.308  1.00 82.13           C  
ATOM    498  CB  SER A  31      30.485  -3.246  15.908  1.00 82.13           C  
ATOM    499  HB2 SER A  31      31.236  -3.480  16.663  1.00 82.13           H  
ATOM    500  HB3 SER A  31      30.184  -2.207  16.049  1.00 82.13           H  
ATOM    501  O   SER A  31      30.180  -6.302  15.604  1.00 82.13           O  
ATOM    502  OG  SER A  31      31.098  -3.400  14.639  1.00 82.13           O  
ATOM    503  HG  SER A  31      30.487  -3.270  13.910  1.00 82.13           H  
ATOM    504  N   ALA A  32      28.489  -5.568  14.297  1.00 76.68           N  
ATOM    505  H   ALA A  32      27.891  -4.788  14.062  1.00 76.68           H  
ATOM    506  CA  ALA A  32      28.354  -6.793  13.506  1.00 76.68           C  
ATOM    507  HA  ALA A  32      28.071  -7.607  14.174  1.00 76.68           H  
ATOM    508  C   ALA A  32      29.660  -7.219  12.808  1.00 76.68           C  
ATOM    509  CB  ALA A  32      27.226  -6.568  12.491  1.00 76.68           C  
ATOM    510  HB1 ALA A  32      27.502  -5.766  11.806  1.00 76.68           H  
ATOM    511  HB2 ALA A  32      27.064  -7.483  11.922  1.00 76.68           H  
ATOM    512  HB3 ALA A  32      26.308  -6.295  13.011  1.00 76.68           H  
ATOM    513  O   ALA A  32      29.815  -8.377  12.436  1.00 76.68           O  
ATOM    514  N   GLU A  33      30.598  -6.290  12.619  1.00 72.11           N  
ATOM    515  H   GLU A  33      30.355  -5.332  12.828  1.00 72.11           H  
ATOM    516  CA  GLU A  33      31.861  -6.522  11.929  1.00 72.11           C  
ATOM    517  HA  GLU A  33      31.792  -7.466  11.388  1.00 72.11           H  
ATOM    518  C   GLU A  33      33.070  -6.658  12.874  1.00 72.11           C  
ATOM    519  CB  GLU A  33      32.112  -5.420  10.884  1.00 72.11           C  
ATOM    520  HB2 GLU A  33      32.674  -4.606  11.344  1.00 72.11           H  
ATOM    521  HB3 GLU A  33      32.792  -5.847  10.147  1.00 72.11           H  
ATOM    522  O   GLU A  33      34.133  -7.094  12.431  1.00 72.11           O  
ATOM    523  CG  GLU A  33      30.899  -4.870  10.101  1.00 72.11           C  
ATOM    524  HG2 GLU A  33      30.333  -5.719   9.716  1.00 72.11           H  
ATOM    525  HG3 GLU A  33      31.298  -4.342   9.235  1.00 72.11           H  
ATOM    526  CD  GLU A  33      29.926  -3.905  10.826  1.00 72.11           C  
ATOM    527  OE1 GLU A  33      29.040  -3.384  10.116  1.00 72.11           O  
ATOM    528  OE2 GLU A  33      30.043  -3.665  12.056  1.00 72.11           O  
ATOM    529  N   LEU A  34      32.942  -6.281  14.155  1.00 76.91           N  
ATOM    530  H   LEU A  34      32.033  -5.953  14.449  1.00 76.91           H  
ATOM    531  CA  LEU A  34      34.044  -6.302  15.134  1.00 76.91           C  
ATOM    532  HA  LEU A  34      34.957  -6.651  14.651  1.00 76.91           H  
ATOM    533  C   LEU A  34      33.809  -7.257  16.307  1.00 76.91           C  
ATOM    534  CB  LEU A  34      34.285  -4.880  15.678  1.00 76.91           C  
ATOM    535  HB2 LEU A  34      33.358  -4.528  16.129  1.00 76.91           H  
ATOM    536  HB3 LEU A  34      35.037  -4.935  16.465  1.00 76.91           H  
ATOM    537  O   LEU A  34      34.771  -7.761  16.892  1.00 76.91           O  
ATOM    538  CG  LEU A  34      34.749  -3.846  14.639  1.00 76.91           C  
ATOM    539  HG  LEU A  34      34.011  -3.781  13.839  1.00 76.91           H  
ATOM    540  CD1 LEU A  34      34.870  -2.472  15.303  1.00 76.91           C  
ATOM    541 HD11 LEU A  34      33.900  -2.189  15.710  1.00 76.91           H  
ATOM    542 HD12 LEU A  34      35.160  -1.730  14.559  1.00 76.91           H  
ATOM    543 HD13 LEU A  34      35.607  -2.504  16.106  1.00 76.91           H  
ATOM    544  CD2 LEU A  34      36.106  -4.195  14.022  1.00 76.91           C  
ATOM    545 HD21 LEU A  34      36.414  -3.400  13.343  1.00 76.91           H  
ATOM    546 HD22 LEU A  34      36.852  -4.327  14.805  1.00 76.91           H  
ATOM    547 HD23 LEU A  34      36.014  -5.115  13.445  1.00 76.91           H  
ATOM    548  N   THR A  35      32.556  -7.486  16.696  1.00 84.27           N  
ATOM    549  H   THR A  35      31.792  -7.087  16.170  1.00 84.27           H  
ATOM    550  CA  THR A  35      32.226  -8.337  17.837  1.00 84.27           C  
ATOM    551  HA  THR A  35      32.993  -8.210  18.601  1.00 84.27           H  
ATOM    552  C   THR A  35      32.214  -9.796  17.406  1.00 84.27           C  
ATOM    553  CB  THR A  35      30.881  -7.946  18.460  1.00 84.27           C  
ATOM    554  HB  THR A  35      30.074  -8.126  17.750  1.00 84.27           H  
ATOM    555  O   THR A  35      31.379 -10.209  16.616  1.00 84.27           O  
ATOM    556  CG2 THR A  35      30.632  -8.738  19.743  1.00 84.27           C  
ATOM    557 HG21 THR A  35      31.402  -8.529  20.486  1.00 84.27           H  
ATOM    558 HG22 THR A  35      30.619  -9.806  19.526  1.00 84.27           H  
ATOM    559 HG23 THR A  35      29.653  -8.480  20.146  1.00 84.27           H  
ATOM    560  OG1 THR A  35      30.889  -6.582  18.825  1.00 84.27           O  
ATOM    561  HG1 THR A  35      31.535  -6.466  19.525  1.00 84.27           H  
ATOM    562  N   THR A  36      33.115 -10.597  17.971  1.00 87.25           N  
ATOM    563  H   THR A  36      33.842 -10.193  18.544  1.00 87.25           H  
ATOM    564  CA  THR A  36      33.217 -12.035  17.667  1.00 87.25           C  
ATOM    565  HA  THR A  36      32.942 -12.216  16.628  1.00 87.25           H  
ATOM    566  C   THR A  36      32.299 -12.898  18.526  1.00 87.25           C  
ATOM    567  CB  THR A  36      34.657 -12.512  17.869  1.00 87.25           C  
ATOM    568  HB  THR A  36      34.702 -13.590  17.716  1.00 87.25           H  
ATOM    569  O   THR A  36      31.945 -14.008  18.143  1.00 87.25           O  
ATOM    570  CG2 THR A  36      35.628 -11.835  16.902  1.00 87.25           C  
ATOM    571 HG21 THR A  36      36.625 -12.259  17.021  1.00 87.25           H  
ATOM    572 HG22 THR A  36      35.293 -12.011  15.880  1.00 87.25           H  
ATOM    573 HG23 THR A  36      35.665 -10.760  17.081  1.00 87.25           H  
ATOM    574  OG1 THR A  36      35.103 -12.204  19.178  1.00 87.25           O  
ATOM    575  HG1 THR A  36      35.946 -12.650  19.285  1.00 87.25           H  
ATOM    576  N   GLN A  37      31.904 -12.413  19.706  1.00 92.07           N  
ATOM    577  H   GLN A  37      32.212 -11.491  19.981  1.00 92.07           H  
ATOM    578  CA  GLN A  37      31.017 -13.145  20.602  1.00 92.07           C  
ATOM    579  HA  GLN A  37      30.344 -13.735  19.980  1.00 92.07           H  
ATOM    580  C   GLN A  37      30.154 -12.212  21.450  1.00 92.07           C  
ATOM    581  CB  GLN A  37      31.820 -14.126  21.478  1.00 92.07           C  
ATOM    582  HB2 GLN A  37      32.382 -14.796  20.828  1.00 92.07           H  
ATOM    583  HB3 GLN A  37      31.118 -14.730  22.052  1.00 92.07           H  
ATOM    584  O   GLN A  37      30.618 -11.166  21.903  1.00 92.07           O  
ATOM    585  CG  GLN A  37      32.791 -13.436  22.453  1.00 92.07           C  
ATOM    586  HG2 GLN A  37      33.492 -12.816  21.894  1.00 92.07           H  
ATOM    587  HG3 GLN A  37      32.229 -12.793  23.130  1.00 92.07           H  
ATOM    588  CD  GLN A  37      33.594 -14.413  23.303  1.00 92.07           C  
ATOM    589  NE2 GLN A  37      34.282 -13.923  24.312  1.00 92.07           N  
ATOM    590 HE21 GLN A  37      34.251 -12.933  24.511  1.00 92.07           H  
ATOM    591 HE22 GLN A  37      34.792 -14.594  24.868  1.00 92.07           H  
ATOM    592  OE1 GLN A  37      33.625 -15.618  23.106  1.00 92.07           O  
ATOM    593  N   LEU A  38      28.923 -12.645  21.714  1.00 94.17           N  
ATOM    594  H   LEU A  38      28.622 -13.494  21.259  1.00 94.17           H  
ATOM    595  CA  LEU A  38      28.025 -12.058  22.705  1.00 94.17           C  
ATOM    596  HA  LEU A  38      28.541 -11.254  23.230  1.00 94.17           H  
ATOM    597  C   LEU A  38      27.649 -13.132  23.726  1.00 94.17           C  
ATOM    598  CB  LEU A  38      26.799 -11.462  21.991  1.00 94.17           C  
ATOM    599  HB2 LEU A  38      27.128 -10.624  21.377  1.00 94.17           H  
ATOM    600  HB3 LEU A  38      26.380 -12.221  21.330  1.00 94.17           H  
ATOM    601  O   LEU A  38      27.088 -14.167  23.366  1.00 94.17           O  
ATOM    602  CG  LEU A  38      25.683 -10.973  22.932  1.00 94.17           C  
ATOM    603  HG  LEU A  38      25.336 -11.801  23.549  1.00 94.17           H  
ATOM    604  CD1 LEU A  38      26.155  -9.840  23.844  1.00 94.17           C  
ATOM    605 HD11 LEU A  38      26.963 -10.176  24.494  1.00 94.17           H  
ATOM    606 HD12 LEU A  38      25.335  -9.508  24.480  1.00 94.17           H  
ATOM    607 HD13 LEU A  38      26.508  -8.995  23.252  1.00 94.17           H  
ATOM    608  CD2 LEU A  38      24.498 -10.475  22.105  1.00 94.17           C  
ATOM    609 HD21 LEU A  38      24.797  -9.620  21.500  1.00 94.17           H  
ATOM    610 HD22 LEU A  38      24.146 -11.265  21.441  1.00 94.17           H  
ATOM    611 HD23 LEU A  38      23.681 -10.184  22.765  1.00 94.17           H  
ATOM    612  N   VAL A  39      27.948 -12.880  24.998  1.00 96.73           N  
ATOM    613  H   VAL A  39      28.421 -12.015  25.214  1.00 96.73           H  
ATOM    614  CA  VAL A  39      27.631 -13.775  26.114  1.00 96.73           C  
ATOM    615  HA  VAL A  39      27.309 -14.742  25.727  1.00 96.73           H  
ATOM    616  C   VAL A  39      26.486 -13.177  26.920  1.00 96.73           C  
ATOM    617  CB  VAL A  39      28.867 -14.021  27.001  1.00 96.73           C  
ATOM    618  HB  VAL A  39      29.188 -13.080  27.447  1.00 96.73           H  
ATOM    619  O   VAL A  39      26.610 -12.073  27.440  1.00 96.73           O  
ATOM    620  CG1 VAL A  39      28.544 -15.015  28.125  1.00 96.73           C  
ATOM    621 HG11 VAL A  39      28.186 -15.954  27.702  1.00 96.73           H  
ATOM    622 HG12 VAL A  39      27.785 -14.600  28.788  1.00 96.73           H  
ATOM    623 HG13 VAL A  39      29.440 -15.203  28.717  1.00 96.73           H  
ATOM    624  CG2 VAL A  39      30.037 -14.598  26.194  1.00 96.73           C  
ATOM    625 HG21 VAL A  39      30.890 -14.767  26.852  1.00 96.73           H  
ATOM    626 HG22 VAL A  39      29.740 -15.543  25.740  1.00 96.73           H  
ATOM    627 HG23 VAL A  39      30.342 -13.898  25.416  1.00 96.73           H  
ATOM    628  N   VAL A  40      25.387 -13.917  27.048  1.00 97.24           N  
ATOM    629  H   VAL A  40      25.355 -14.795  26.549  1.00 97.24           H  
ATOM    630  CA  VAL A  40      24.225 -13.565  27.872  1.00 97.24           C  
ATOM    631  HA  VAL A  40      24.375 -12.577  28.307  1.00 97.24           H  
ATOM    632  C   VAL A  40      24.114 -14.577  29.002  1.00 97.24           C  
ATOM    633  CB  VAL A  40      22.931 -13.519  27.038  1.00 97.24           C  
ATOM    634  HB  VAL A  40      22.719 -14.511  26.639  1.00 97.24           H  
ATOM    635  O   VAL A  40      23.864 -15.760  28.765  1.00 97.24           O  
ATOM    636  CG1 VAL A  40      21.739 -13.081  27.900  1.00 97.24           C  
ATOM    637 HG11 VAL A  40      21.533 -13.831  28.664  1.00 97.24           H  
ATOM    638 HG12 VAL A  40      20.857 -12.972  27.270  1.00 97.24           H  
ATOM    639 HG13 VAL A  40      21.950 -12.127  28.384  1.00 97.24           H  
ATOM    640  CG2 VAL A  40      23.056 -12.554  25.852  1.00 97.24           C  
ATOM    641 HG21 VAL A  40      23.339 -11.561  26.200  1.00 97.24           H  
ATOM    642 HG22 VAL A  40      22.108 -12.489  25.317  1.00 97.24           H  
ATOM    643 HG23 VAL A  40      23.813 -12.914  25.155  1.00 97.24           H  
ATOM    644  N   ASN A  41      24.298 -14.116  30.234  1.00 96.41           N  
ATOM    645  H   ASN A  41      24.477 -13.130  30.359  1.00 96.41           H  
ATOM    646  CA  ASN A  41      24.259 -14.945  31.428  1.00 96.41           C  
ATOM    647  HA  ASN A  41      24.146 -15.989  31.138  1.00 96.41           H  
ATOM    648  C   ASN A  41      23.056 -14.573  32.302  1.00 96.41           C  
ATOM    649  CB  ASN A  41      25.596 -14.802  32.168  1.00 96.41           C  
ATOM    650  HB2 ASN A  41      26.420 -14.934  31.468  1.00 96.41           H  
ATOM    651  HB3 ASN A  41      25.667 -13.801  32.596  1.00 96.41           H  
ATOM    652  O   ASN A  41      22.902 -13.422  32.692  1.00 96.41           O  
ATOM    653  CG  ASN A  41      25.752 -15.832  33.270  1.00 96.41           C  
ATOM    654  ND2 ASN A  41      26.655 -15.606  34.192  1.00 96.41           N  
ATOM    655 HD21 ASN A  41      27.165 -14.735  34.195  1.00 96.41           H  
ATOM    656 HD22 ASN A  41      26.713 -16.279  34.944  1.00 96.41           H  
ATOM    657  OD1 ASN A  41      25.100 -16.866  33.292  1.00 96.41           O  
ATOM    658  N   CYS A  42      22.211 -15.548  32.612  1.00 96.45           N  
ATOM    659  H   CYS A  42      22.444 -16.477  32.292  1.00 96.45           H  
ATOM    660  CA  CYS A  42      21.036 -15.429  33.471  1.00 96.45           C  
ATOM    661  HA  CYS A  42      20.935 -14.412  33.850  1.00 96.45           H  
ATOM    662  C   CYS A  42      21.238 -16.373  34.654  1.00 96.45           C  
ATOM    663  CB  CYS A  42      19.808 -15.764  32.613  1.00 96.45           C  
ATOM    664  HB2 CYS A  42      20.053 -16.637  32.008  1.00 96.45           H  
ATOM    665  HB3 CYS A  42      19.655 -14.927  31.932  1.00 96.45           H  
ATOM    666  O   CYS A  42      21.338 -17.582  34.461  1.00 96.45           O  
ATOM    667  SG  CYS A  42      18.220 -16.125  33.419  1.00 96.45           S  
ATOM    668  N   SER A  43      21.347 -15.835  35.867  1.00 93.74           N  
ATOM    669  H   SER A  43      21.228 -14.838  35.971  1.00 93.74           H  
ATOM    670  CA  SER A  43      21.733 -16.612  37.049  1.00 93.74           C  
ATOM    671  HA  SER A  43      21.418 -17.646  36.915  1.00 93.74           H  
ATOM    672  C   SER A  43      21.072 -16.105  38.324  1.00 93.74           C  
ATOM    673  CB  SER A  43      23.258 -16.604  37.216  1.00 93.74           C  
ATOM    674  HB2 SER A  43      23.721 -17.009  36.316  1.00 93.74           H  
ATOM    675  HB3 SER A  43      23.533 -17.235  38.062  1.00 93.74           H  
ATOM    676  O   SER A  43      20.772 -14.918  38.447  1.00 93.74           O  
ATOM    677  OG  SER A  43      23.746 -15.293  37.437  1.00 93.74           O  
ATOM    678  HG  SER A  43      23.000 -14.690  37.467  1.00 93.74           H  
ATOM    679  N   ILE A  44      20.893 -16.999  39.292  1.00 89.43           N  
ATOM    680  H   ILE A  44      21.133 -17.963  39.111  1.00 89.43           H  
ATOM    681  CA  ILE A  44      20.404 -16.662  40.631  1.00 89.43           C  
ATOM    682  HA  ILE A  44      19.986 -15.655  40.632  1.00 89.43           H  
ATOM    683  C   ILE A  44      21.589 -16.684  41.592  1.00 89.43           C  
ATOM    684  CB  ILE A  44      19.284 -17.631  41.058  1.00 89.43           C  
ATOM    685  HB  ILE A  44      19.695 -18.639  41.110  1.00 89.43           H  
ATOM    686  O   ILE A  44      22.213 -17.725  41.802  1.00 89.43           O  
ATOM    687  CG1 ILE A  44      18.148 -17.614  40.008  1.00 89.43           C  
ATOM    688 HG12 ILE A  44      17.735 -16.608  39.940  1.00 89.43           H  
ATOM    689 HG13 ILE A  44      18.543 -17.890  39.030  1.00 89.43           H  
ATOM    690  CG2 ILE A  44      18.761 -17.246  42.455  1.00 89.43           C  
ATOM    691 HG21 ILE A  44      18.310 -16.255  42.432  1.00 89.43           H  
ATOM    692 HG22 ILE A  44      18.025 -17.971  42.804  1.00 89.43           H  
ATOM    693 HG23 ILE A  44      19.571 -17.239  43.185  1.00 89.43           H  
ATOM    694  CD1 ILE A  44      17.017 -18.592  40.312  1.00 89.43           C  
ATOM    695 HD11 ILE A  44      16.340 -18.640  39.459  1.00 89.43           H  
ATOM    696 HD12 ILE A  44      17.419 -19.590  40.491  1.00 89.43           H  
ATOM    697 HD13 ILE A  44      16.465 -18.254  41.188  1.00 89.43           H  
ATOM    698  N   THR A  45      21.917 -15.541  42.191  1.00 81.67           N  
ATOM    699  H   THR A  45      21.346 -14.722  42.040  1.00 81.67           H  
ATOM    700  CA  THR A  45      23.005 -15.497  43.177  1.00 81.67           C  
ATOM    701  HA  THR A  45      23.859 -16.022  42.750  1.00 81.67           H  
ATOM    702  C   THR A  45      22.609 -16.248  44.449  1.00 81.67           C  
ATOM    703  CB  THR A  45      23.474 -14.072  43.483  1.00 81.67           C  
ATOM    704  HB  THR A  45      24.190 -14.101  44.305  1.00 81.67           H  
ATOM    705  O   THR A  45      21.462 -16.207  44.883  1.00 81.67           O  
ATOM    706  CG2 THR A  45      24.139 -13.412  42.280  1.00 81.67           C  
ATOM    707 HG21 THR A  45      24.430 -12.394  42.540  1.00 81.67           H  
ATOM    708 HG22 THR A  45      25.029 -13.973  41.996  1.00 81.67           H  
ATOM    709 HG23 THR A  45      23.451 -13.382  41.435  1.00 81.67           H  
ATOM    710  OG1 THR A  45      22.403 -13.258  43.844  1.00 81.67           O  
ATOM    711  HG1 THR A  45      21.827 -13.154  43.083  1.00 81.67           H  
ATOM    712  N   ASN A  46      23.552 -16.992  45.034  1.00 73.04           N  
ATOM    713  H   ASN A  46      24.481 -16.982  44.637  1.00 73.04           H  
ATOM    714  CA  ASN A  46      23.339 -17.845  46.214  1.00 73.04           C  
ATOM    715  HA  ASN A  46      24.240 -18.446  46.337  1.00 73.04           H  
ATOM    716  C   ASN A  46      22.190 -18.871  46.093  1.00 73.04           C  
ATOM    717  CB  ASN A  46      23.211 -16.966  47.473  1.00 73.04           C  
ATOM    718  HB2 ASN A  46      23.102 -17.598  48.355  1.00 73.04           H  
ATOM    719  HB3 ASN A  46      22.309 -16.360  47.387  1.00 73.04           H  
ATOM    720  O   ASN A  46      21.760 -19.404  47.113  1.00 73.04           O  
ATOM    721  CG  ASN A  46      24.407 -16.069  47.706  1.00 73.04           C  
ATOM    722  ND2 ASN A  46      24.206 -14.902  48.271  1.00 73.04           N  
ATOM    723 HD21 ASN A  46      23.279 -14.601  48.537  1.00 73.04           H  
ATOM    724 HD22 ASN A  46      25.013 -14.304  48.374  1.00 73.04           H  
ATOM    725  OD1 ASN A  46      25.538 -16.400  47.387  1.00 73.04           O  
ATOM    726  N   ASN A  47      21.705 -19.170  44.877  1.00 69.74           N  
ATOM    727  H   ASN A  47      22.096 -18.699  44.074  1.00 69.74           H  
ATOM    728  CA  ASN A  47      20.604 -20.110  44.618  1.00 69.74           C  
ATOM    729  HA  ASN A  47      20.329 -20.003  43.569  1.00 69.74           H  
ATOM    730  C   ASN A  47      19.317 -19.825  45.409  1.00 69.74           C  
ATOM    731  CB  ASN A  47      21.106 -21.545  44.832  1.00 69.74           C  
ATOM    732  HB2 ASN A  47      20.293 -22.256  44.683  1.00 69.74           H  
ATOM    733  HB3 ASN A  47      21.446 -21.658  45.861  1.00 69.74           H  
ATOM    734  O   ASN A  47      18.517 -20.729  45.648  1.00 69.74           O  
ATOM    735  CG  ASN A  47      22.216 -21.920  43.884  1.00 69.74           C  
ATOM    736  ND2 ASN A  47      23.067 -22.819  44.304  1.00 69.74           N  
ATOM    737 HD21 ASN A  47      23.746 -23.113  43.616  1.00 69.74           H  
ATOM    738 HD22 ASN A  47      22.964 -23.205  45.231  1.00 69.74           H  
ATOM    739  OD1 ASN A  47      22.352 -21.425  42.781  1.00 69.74           O  
ATOM    740  N   HIS A  48      19.124 -18.580  45.834  1.00 71.08           N  
ATOM    741  H   HIS A  48      19.789 -17.865  45.578  1.00 71.08           H  
ATOM    742  CA  HIS A  48      18.004 -18.178  46.666  1.00 71.08           C  
ATOM    743  HA  HIS A  48      17.210 -18.920  46.587  1.00 71.08           H  
ATOM    744  C   HIS A  48      17.438 -16.850  46.164  1.00 71.08           C  
ATOM    745  CB  HIS A  48      18.460 -18.124  48.130  1.00 71.08           C  
ATOM    746  HB2 HIS A  48      19.244 -17.373  48.231  1.00 71.08           H  
ATOM    747  HB3 HIS A  48      18.881 -19.091  48.406  1.00 71.08           H  
ATOM    748  O   HIS A  48      18.151 -16.013  45.619  1.00 71.08           O  
ATOM    749  CG  HIS A  48      17.342 -17.805  49.089  1.00 71.08           C  
ATOM    750  CD2 HIS A  48      17.255 -16.698  49.888  1.00 71.08           C  
ATOM    751  HD2 HIS A  48      17.989 -15.909  49.963  1.00 71.08           H  
ATOM    752  ND1 HIS A  48      16.189 -18.537  49.285  1.00 71.08           N  
ATOM    753  HD1 HIS A  48      15.917 -19.394  48.825  1.00 71.08           H  
ATOM    754  CE1 HIS A  48      15.422 -17.877  50.169  1.00 71.08           C  
ATOM    755  HE1 HIS A  48      14.435 -18.182  50.486  1.00 71.08           H  
ATOM    756  NE2 HIS A  48      16.043 -16.758  50.576  1.00 71.08           N  
ATOM    757  N   VAL A  49      16.137 -16.658  46.333  1.00 73.78           N  
ATOM    758  H   VAL A  49      15.605 -17.363  46.824  1.00 73.78           H  
ATOM    759  CA  VAL A  49      15.445 -15.392  46.090  1.00 73.78           C  
ATOM    760  HA  VAL A  49      16.160 -14.570  46.049  1.00 73.78           H  
ATOM    761  C   VAL A  49      14.539 -15.215  47.296  1.00 73.78           C  
ATOM    762  CB  VAL A  49      14.647 -15.428  44.771  1.00 73.78           C  
ATOM    763  HB  VAL A  49      13.901 -16.222  44.822  1.00 73.78           H  
ATOM    764  O   VAL A  49      13.759 -16.115  47.577  1.00 73.78           O  
ATOM    765  CG1 VAL A  49      13.924 -14.101  44.515  1.00 73.78           C  
ATOM    766 HG11 VAL A  49      13.179 -13.919  45.290  1.00 73.78           H  
ATOM    767 HG12 VAL A  49      13.403 -14.141  43.558  1.00 73.78           H  
ATOM    768 HG13 VAL A  49      14.637 -13.278  44.499  1.00 73.78           H  
ATOM    769  CG2 VAL A  49      15.555 -15.710  43.567  1.00 73.78           C  
ATOM    770 HG21 VAL A  49      16.348 -14.964  43.516  1.00 73.78           H  
ATOM    771 HG22 VAL A  49      15.998 -16.702  43.660  1.00 73.78           H  
ATOM    772 HG23 VAL A  49      14.968 -15.687  42.649  1.00 73.78           H  
ATOM    773  N   ALA A  50      14.666 -14.102  48.023  1.00 68.67           N  
ATOM    774  H   ALA A  50      15.318 -13.397  47.708  1.00 68.67           H  
ATOM    775  CA  ALA A  50      14.118 -13.946  49.379  1.00 68.67           C  
ATOM    776  HA  ALA A  50      14.618 -14.658  50.036  1.00 68.67           H  
ATOM    777  C   ALA A  50      12.603 -14.214  49.518  1.00 68.67           C  
ATOM    778  CB  ALA A  50      14.465 -12.528  49.853  1.00 68.67           C  
ATOM    779  HB1 ALA A  50      14.119 -12.398  50.879  1.00 68.67           H  
ATOM    780  HB2 ALA A  50      15.544 -12.378  49.824  1.00 68.67           H  
ATOM    781  HB3 ALA A  50      13.973 -11.791  49.219  1.00 68.67           H  
ATOM    782  O   ALA A  50      12.127 -14.485  50.615  1.00 68.67           O  
ATOM    783  N   GLU A  51      11.852 -14.135  48.420  1.00 77.28           N  
ATOM    784  H   GLU A  51      12.319 -13.896  47.556  1.00 77.28           H  
ATOM    785  CA  GLU A  51      10.397 -14.317  48.369  1.00 77.28           C  
ATOM    786  HA  GLU A  51       9.980 -14.248  49.374  1.00 77.28           H  
ATOM    787  C   GLU A  51       9.962 -15.690  47.810  1.00 77.28           C  
ATOM    788  CB  GLU A  51       9.821 -13.169  47.530  1.00 77.28           C  
ATOM    789  HB2 GLU A  51       8.757 -13.343  47.365  1.00 77.28           H  
ATOM    790  HB3 GLU A  51      10.343 -13.187  46.573  1.00 77.28           H  
ATOM    791  O   GLU A  51       8.769 -15.989  47.774  1.00 77.28           O  
ATOM    792  CG  GLU A  51      10.004 -11.781  48.174  1.00 77.28           C  
ATOM    793  HG2 GLU A  51       9.483 -11.769  49.131  1.00 77.28           H  
ATOM    794  HG3 GLU A  51      11.063 -11.614  48.371  1.00 77.28           H  
ATOM    795  CD  GLU A  51       9.471 -10.633  47.297  1.00 77.28           C  
ATOM    796  OE1 GLU A  51      10.181  -9.608  47.183  1.00 77.28           O  
ATOM    797  OE2 GLU A  51       8.351 -10.766  46.753  1.00 77.28           O  
ATOM    798  N   LEU A  52      10.907 -16.529  47.366  1.00 80.15           N  
ATOM    799  H   LEU A  52      11.871 -16.283  47.539  1.00 80.15           H  
ATOM    800  CA  LEU A  52      10.657 -17.874  46.838  1.00 80.15           C  
ATOM    801  HA  LEU A  52       9.584 -18.034  46.734  1.00 80.15           H  
ATOM    802  C   LEU A  52      11.174 -18.943  47.802  1.00 80.15           C  
ATOM    803  CB  LEU A  52      11.326 -18.043  45.458  1.00 80.15           C  
ATOM    804  HB2 LEU A  52      11.305 -19.100  45.195  1.00 80.15           H  
ATOM    805  HB3 LEU A  52      12.373 -17.751  45.543  1.00 80.15           H  
ATOM    806  O   LEU A  52      12.380 -19.052  48.027  1.00 80.15           O  
ATOM    807  CG  LEU A  52      10.666 -17.249  44.324  1.00 80.15           C  
ATOM    808  HG  LEU A  52      10.687 -16.187  44.569  1.00 80.15           H  
ATOM    809  CD1 LEU A  52      11.421 -17.457  43.008  1.00 80.15           C  
ATOM    810 HD11 LEU A  52      10.937 -16.884  42.217  1.00 80.15           H  
ATOM    811 HD12 LEU A  52      11.416 -18.514  42.745  1.00 80.15           H  
ATOM    812 HD13 LEU A  52      12.450 -17.114  43.120  1.00 80.15           H  
ATOM    813  CD2 LEU A  52       9.227 -17.712  44.123  1.00 80.15           C  
ATOM    814 HD21 LEU A  52       8.852 -17.417  43.143  1.00 80.15           H  
ATOM    815 HD22 LEU A  52       9.178 -18.796  44.224  1.00 80.15           H  
ATOM    816 HD23 LEU A  52       8.598 -17.278  44.900  1.00 80.15           H  
ATOM    817  N   ASP A  53      10.271 -19.797  48.281  1.00 82.94           N  
ATOM    818  H   ASP A  53       9.305 -19.684  48.011  1.00 82.94           H  
ATOM    819  CA  ASP A  53      10.632 -20.975  49.076  1.00 82.94           C  
ATOM    820  HA  ASP A  53      11.449 -20.722  49.752  1.00 82.94           H  
ATOM    821  C   ASP A  53      11.114 -22.124  48.185  1.00 82.94           C  
ATOM    822  CB  ASP A  53       9.430 -21.428  49.912  1.00 82.94           C  
ATOM    823  HB2 ASP A  53       9.650 -22.404  50.345  1.00 82.94           H  
ATOM    824  HB3 ASP A  53       8.556 -21.534  49.270  1.00 82.94           H  
ATOM    825  O   ASP A  53      12.041 -22.852  48.540  1.00 82.94           O  
ATOM    826  CG  ASP A  53       9.130 -20.463  51.057  1.00 82.94           C  
ATOM    827  OD1 ASP A  53      10.070 -20.009  51.735  1.00 82.94           O  
ATOM    828  OD2 ASP A  53       7.938 -20.195  51.294  1.00 82.94           O  
ATOM    829  N   VAL A  54      10.505 -22.277  47.002  1.00 86.74           N  
ATOM    830  H   VAL A  54       9.748 -21.645  46.786  1.00 86.74           H  
ATOM    831  CA  VAL A  54      10.885 -23.299  46.018  1.00 86.74           C  
ATOM    832  HA  VAL A  54      11.862 -23.702  46.287  1.00 86.74           H  
ATOM    833  C   VAL A  54      11.001 -22.673  44.638  1.00 86.74           C  
ATOM    834  CB  VAL A  54       9.891 -24.477  45.998  1.00 86.74           C  
ATOM    835  HB  VAL A  54       8.908 -24.119  45.691  1.00 86.74           H  
ATOM    836  O   VAL A  54      10.021 -22.191  44.076  1.00 86.74           O  
ATOM    837  CG1 VAL A  54      10.344 -25.563  45.009  1.00 86.74           C  
ATOM    838 HG11 VAL A  54       9.649 -26.402  45.043  1.00 86.74           H  
ATOM    839 HG12 VAL A  54      10.353 -25.174  43.991  1.00 86.74           H  
ATOM    840 HG13 VAL A  54      11.342 -25.915  45.268  1.00 86.74           H  
ATOM    841  CG2 VAL A  54       9.756 -25.137  47.377  1.00 86.74           C  
ATOM    842 HG21 VAL A  54      10.734 -25.460  47.735  1.00 86.74           H  
ATOM    843 HG22 VAL A  54       9.336 -24.427  48.090  1.00 86.74           H  
ATOM    844 HG23 VAL A  54       9.085 -25.994  47.318  1.00 86.74           H  
ATOM    845  N   ILE A  55      12.192 -22.728  44.047  1.00 88.29           N  
ATOM    846  H   ILE A  55      12.955 -23.161  44.547  1.00 88.29           H  
ATOM    847  CA  ILE A  55      12.420 -22.305  42.662  1.00 88.29           C  
ATOM    848  HA  ILE A  55      11.783 -21.446  42.449  1.00 88.29           H  
ATOM    849  C   ILE A  55      12.009 -23.448  41.728  1.00 88.29           C  
ATOM    850  CB  ILE A  55      13.885 -21.861  42.463  1.00 88.29           C  
ATOM    851  HB  ILE A  55      14.542 -22.688  42.734  1.00 88.29           H  
ATOM    852  O   ILE A  55      12.426 -24.585  41.920  1.00 88.29           O  
ATOM    853  CG1 ILE A  55      14.206 -20.645  43.368  1.00 88.29           C  
ATOM    854 HG12 ILE A  55      13.703 -19.759  42.979  1.00 88.29           H  
ATOM    855 HG13 ILE A  55      13.833 -20.818  44.377  1.00 88.29           H  
ATOM    856  CG2 ILE A  55      14.118 -21.507  40.983  1.00 88.29           C  
ATOM    857 HG21 ILE A  55      13.367 -20.790  40.654  1.00 88.29           H  
ATOM    858 HG22 ILE A  55      14.046 -22.401  40.364  1.00 88.29           H  
ATOM    859 HG23 ILE A  55      15.113 -21.084  40.839  1.00 88.29           H  
ATOM    860  CD1 ILE A  55      15.703 -20.351  43.505  1.00 88.29           C  
ATOM    861 HD11 ILE A  55      15.846 -19.517  44.192  1.00 88.29           H  
ATOM    862 HD12 ILE A  55      16.216 -21.227  43.904  1.00 88.29           H  
ATOM    863 HD13 ILE A  55      16.132 -20.085  42.540  1.00 88.29           H  
ATOM    864  N   LYS A  56      11.201 -23.150  40.706  1.00 91.22           N  
ATOM    865  H   LYS A  56      10.898 -22.191  40.612  1.00 91.22           H  
ATOM    866  CA  LYS A  56      10.733 -24.125  39.707  1.00 91.22           C  
ATOM    867  HA  LYS A  56      10.937 -25.137  40.058  1.00 91.22           H  
ATOM    868  C   LYS A  56      11.464 -23.992  38.381  1.00 91.22           C  
ATOM    869  CB  LYS A  56       9.221 -23.983  39.490  1.00 91.22           C  
ATOM    870  HB2 LYS A  56       8.968 -22.945  39.273  1.00 91.22           H  
ATOM    871  HB3 LYS A  56       8.939 -24.595  38.633  1.00 91.22           H  
ATOM    872  O   LYS A  56      11.962 -24.983  37.855  1.00 91.22           O  
ATOM    873  CG  LYS A  56       8.421 -24.472  40.696  1.00 91.22           C  
ATOM    874  HG2 LYS A  56       8.630 -25.532  40.841  1.00 91.22           H  
ATOM    875  HG3 LYS A  56       8.722 -23.930  41.593  1.00 91.22           H  
ATOM    876  CD  LYS A  56       6.920 -24.270  40.466  1.00 91.22           C  
ATOM    877  HD2 LYS A  56       6.688 -23.207  40.536  1.00 91.22           H  
ATOM    878  HD3 LYS A  56       6.626 -24.655  39.490  1.00 91.22           H  
ATOM    879  CE  LYS A  56       6.201 -25.042  41.565  1.00 91.22           C  
ATOM    880  HE2 LYS A  56       6.305 -26.114  41.393  1.00 91.22           H  
ATOM    881  HE3 LYS A  56       6.699 -24.818  42.508  1.00 91.22           H  
ATOM    882  NZ  LYS A  56       4.781 -24.668  41.706  1.00 91.22           N  
ATOM    883  HZ1 LYS A  56       4.478 -25.013  42.606  1.00 91.22           H  
ATOM    884  HZ2 LYS A  56       4.174 -24.946  40.948  1.00 91.22           H  
ATOM    885  HZ3 LYS A  56       4.717 -23.683  41.921  1.00 91.22           H  
ATOM    886  N   TYR A  57      11.533 -22.773  37.851  1.00 94.49           N  
ATOM    887  H   TYR A  57      11.154 -21.998  38.376  1.00 94.49           H  
ATOM    888  CA  TYR A  57      12.070 -22.518  36.516  1.00 94.49           C  
ATOM    889  HA  TYR A  57      12.693 -23.362  36.222  1.00 94.49           H  
ATOM    890  C   TYR A  57      12.936 -21.268  36.487  1.00 94.49           C  
ATOM    891  CB  TYR A  57      10.935 -22.395  35.487  1.00 94.49           C  
ATOM    892  HB2 TYR A  57      11.376 -22.296  34.495  1.00 94.49           H  
ATOM    893  HB3 TYR A  57      10.375 -21.481  35.684  1.00 94.49           H  
ATOM    894  O   TYR A  57      12.612 -20.264  37.122  1.00 94.49           O  
ATOM    895  CG  TYR A  57       9.979 -23.571  35.467  1.00 94.49           C  
ATOM    896  CD1 TYR A  57      10.386 -24.798  34.911  1.00 94.49           C  
ATOM    897  HD1 TYR A  57      11.372 -24.897  34.480  1.00 94.49           H  
ATOM    898  CD2 TYR A  57       8.694 -23.443  36.031  1.00 94.49           C  
ATOM    899  HD2 TYR A  57       8.381 -22.498  36.449  1.00 94.49           H  
ATOM    900  CE1 TYR A  57       9.515 -25.903  34.928  1.00 94.49           C  
ATOM    901  HE1 TYR A  57       9.819 -26.855  34.518  1.00 94.49           H  
ATOM    902  CE2 TYR A  57       7.816 -24.544  36.042  1.00 94.49           C  
ATOM    903  HE2 TYR A  57       6.826 -24.443  36.461  1.00 94.49           H  
ATOM    904  OH  TYR A  57       7.384 -26.840  35.493  1.00 94.49           O  
ATOM    905  HH  TYR A  57       6.533 -26.637  35.889  1.00 94.49           H  
ATOM    906  CZ  TYR A  57       8.229 -25.778  35.492  1.00 94.49           C  
ATOM    907  N   LEU A  58      13.988 -21.315  35.676  1.00 94.64           N  
ATOM    908  H   LEU A  58      14.193 -22.196  35.227  1.00 94.64           H  
ATOM    909  CA  LEU A  58      14.759 -20.156  35.244  1.00 94.64           C  
ATOM    910  HA  LEU A  58      14.349 -19.257  35.703  1.00 94.64           H  
ATOM    911  C   LEU A  58      14.629 -20.043  33.723  1.00 94.64           C  
ATOM    912  CB  LEU A  58      16.210 -20.330  35.715  1.00 94.64           C  
ATOM    913  HB2 LEU A  58      16.213 -20.501  36.791  1.00 94.64           H  
ATOM    914  HB3 LEU A  58      16.624 -21.218  35.237  1.00 94.64           H  
ATOM    915  O   LEU A  58      14.902 -21.005  33.014  1.00 94.64           O  
ATOM    916  CG  LEU A  58      17.121 -19.133  35.402  1.00 94.64           C  
ATOM    917  HG  LEU A  58      17.082 -18.901  34.338  1.00 94.64           H  
ATOM    918  CD1 LEU A  58      16.728 -17.897  36.212  1.00 94.64           C  
ATOM    919 HD11 LEU A  58      15.786 -17.489  35.844  1.00 94.64           H  
ATOM    920 HD12 LEU A  58      17.496 -17.130  36.115  1.00 94.64           H  
ATOM    921 HD13 LEU A  58      16.626 -18.154  37.266  1.00 94.64           H  
ATOM    922  CD2 LEU A  58      18.556 -19.497  35.767  1.00 94.64           C  
ATOM    923 HD21 LEU A  58      18.872 -20.381  35.213  1.00 94.64           H  
ATOM    924 HD22 LEU A  58      18.621 -19.696  36.837  1.00 94.64           H  
ATOM    925 HD23 LEU A  58      19.219 -18.668  35.519  1.00 94.64           H  
ATOM    926  N   THR A  59      14.191 -18.899  33.210  1.00 96.51           N  
ATOM    927  H   THR A  59      13.992 -18.138  33.844  1.00 96.51           H  
ATOM    928  CA  THR A  59      13.924 -18.693  31.780  1.00 96.51           C  
ATOM    929  HA  THR A  59      14.269 -19.564  31.223  1.00 96.51           H  
ATOM    930  C   THR A  59      14.685 -17.485  31.260  1.00 96.51           C  
ATOM    931  CB  THR A  59      12.420 -18.563  31.502  1.00 96.51           C  
ATOM    932  HB  THR A  59      12.015 -17.712  32.049  1.00 96.51           H  
ATOM    933  O   THR A  59      14.592 -16.395  31.824  1.00 96.51           O  
ATOM    934  CG2 THR A  59      12.097 -18.397  30.019  1.00 96.51           C  
ATOM    935 HG21 THR A  59      12.415 -17.414  29.673  1.00 96.51           H  
ATOM    936 HG22 THR A  59      11.020 -18.478  29.873  1.00 96.51           H  
ATOM    937 HG23 THR A  59      12.597 -19.165  29.429  1.00 96.51           H  
ATOM    938  OG1 THR A  59      11.767 -19.735  31.934  1.00 96.51           O  
ATOM    939  HG1 THR A  59      11.750 -19.714  32.893  1.00 96.51           H  
ATOM    940  N   LEU A  60      15.420 -17.677  30.166  1.00 97.08           N  
ATOM    941  H   LEU A  60      15.399 -18.598  29.753  1.00 97.08           H  
ATOM    942  CA  LEU A  60      16.041 -16.612  29.389  1.00 97.08           C  
ATOM    943  HA  LEU A  60      16.094 -15.713  30.002  1.00 97.08           H  
ATOM    944  C   LEU A  60      15.167 -16.322  28.166  1.00 97.08           C  
ATOM    945  CB  LEU A  60      17.476 -17.031  29.010  1.00 97.08           C  
ATOM    946  HB2 LEU A  60      18.040 -17.214  29.924  1.00 97.08           H  
ATOM    947  HB3 LEU A  60      17.424 -17.966  28.453  1.00 97.08           H  
ATOM    948  O   LEU A  60      14.912 -17.217  27.364  1.00 97.08           O  
ATOM    949  CG  LEU A  60      18.232 -15.998  28.153  1.00 97.08           C  
ATOM    950  HG  LEU A  60      17.671 -15.805  27.238  1.00 97.08           H  
ATOM    951  CD1 LEU A  60      18.442 -14.672  28.885  1.00 97.08           C  
ATOM    952 HD11 LEU A  60      18.980 -13.980  28.236  1.00 97.08           H  
ATOM    953 HD12 LEU A  60      19.020 -14.834  29.794  1.00 97.08           H  
ATOM    954 HD13 LEU A  60      17.483 -14.217  29.134  1.00 97.08           H  
ATOM    955  CD2 LEU A  60      19.604 -16.546  27.760  1.00 97.08           C  
ATOM    956 HD21 LEU A  60      19.480 -17.459  27.179  1.00 97.08           H  
ATOM    957 HD22 LEU A  60      20.196 -16.759  28.650  1.00 97.08           H  
ATOM    958 HD23 LEU A  60      20.135 -15.816  27.149  1.00 97.08           H  
ATOM    959  N   SER A  61      14.754 -15.070  28.001  1.00 96.26           N  
ATOM    960  H   SER A  61      14.973 -14.408  28.732  1.00 96.26           H  
ATOM    961  CA  SER A  61      13.966 -14.576  26.869  1.00 96.26           C  
ATOM    962  HA  SER A  61      13.825 -15.385  26.151  1.00 96.26           H  
ATOM    963  C   SER A  61      14.701 -13.431  26.162  1.00 96.26           C  
ATOM    964  CB  SER A  61      12.574 -14.075  27.306  1.00 96.26           C  
ATOM    965  HB2 SER A  61      11.884 -14.112  26.463  1.00 96.26           H  
ATOM    966  HB3 SER A  61      12.676 -13.027  27.587  1.00 96.26           H  
ATOM    967  O   SER A  61      15.485 -12.711  26.785  1.00 96.26           O  
ATOM    968  OG  SER A  61      11.988 -14.737  28.414  1.00 96.26           O  
ATOM    969  HG  SER A  61      11.449 -15.474  28.118  1.00 96.26           H  
ATOM    970  N   SER A  62      14.395 -13.185  24.889  1.00 94.35           N  
ATOM    971  H   SER A  62      13.741 -13.797  24.422  1.00 94.35           H  
ATOM    972  CA  SER A  62      14.783 -11.949  24.191  1.00 94.35           C  
ATOM    973  HA  SER A  62      15.243 -11.267  24.906  1.00 94.35           H  
ATOM    974  C   SER A  62      13.564 -11.221  23.639  1.00 94.35           C  
ATOM    975  CB  SER A  62      15.836 -12.198  23.110  1.00 94.35           C  
ATOM    976  HB2 SER A  62      16.164 -11.241  22.703  1.00 94.35           H  
ATOM    977  HB3 SER A  62      16.698 -12.679  23.572  1.00 94.35           H  
ATOM    978  O   SER A  62      12.532 -11.822  23.342  1.00 94.35           O  
ATOM    979  OG  SER A  62      15.342 -13.001  22.058  1.00 94.35           O  
ATOM    980  HG  SER A  62      16.073 -13.524  21.721  1.00 94.35           H  
ATOM    981  N   TYR A  63      13.644  -9.895  23.563  1.00 94.43           N  
ATOM    982  H   TYR A  63      14.481  -9.429  23.884  1.00 94.43           H  
ATOM    983  CA  TYR A  63      12.557  -9.080  23.037  1.00 94.43           C  
ATOM    984  HA  TYR A  63      11.619  -9.433  23.464  1.00 94.43           H  
ATOM    985  C   TYR A  63      12.467  -9.219  21.514  1.00 94.43           C  
ATOM    986  CB  TYR A  63      12.755  -7.627  23.474  1.00 94.43           C  
ATOM    987  HB2 TYR A  63      13.637  -7.218  22.980  1.00 94.43           H  
ATOM    988  HB3 TYR A  63      12.939  -7.601  24.548  1.00 94.43           H  
ATOM    989  O   TYR A  63      13.464  -9.048  20.814  1.00 94.43           O  
ATOM    990  CG  TYR A  63      11.553  -6.752  23.189  1.00 94.43           C  
ATOM    991  CD1 TYR A  63      11.619  -5.748  22.205  1.00 94.43           C  
ATOM    992  HD1 TYR A  63      12.531  -5.587  21.649  1.00 94.43           H  
ATOM    993  CD2 TYR A  63      10.359  -6.960  23.906  1.00 94.43           C  
ATOM    994  HD2 TYR A  63      10.309  -7.749  24.642  1.00 94.43           H  
ATOM    995  CE1 TYR A  63      10.494  -4.941  21.950  1.00 94.43           C  
ATOM    996  HE1 TYR A  63      10.547  -4.161  21.206  1.00 94.43           H  
ATOM    997  CE2 TYR A  63       9.229  -6.161  23.649  1.00 94.43           C  
ATOM    998  HE2 TYR A  63       8.306  -6.332  24.183  1.00 94.43           H  
ATOM    999  OH  TYR A  63       8.208  -4.375  22.419  1.00 94.43           O  
ATOM   1000  HH  TYR A  63       7.449  -4.667  22.929  1.00 94.43           H  
ATOM   1001  CZ  TYR A  63       9.299  -5.145  22.671  1.00 94.43           C  
ATOM   1002  N   ASN A  64      11.281  -9.514  20.985  1.00 87.27           N  
ATOM   1003  H   ASN A  64      10.490  -9.674  21.594  1.00 87.27           H  
ATOM   1004  CA  ASN A  64      11.021  -9.512  19.553  1.00 87.27           C  
ATOM   1005  HA  ASN A  64      11.967  -9.509  19.011  1.00 87.27           H  
ATOM   1006  C   ASN A  64      10.278  -8.225  19.174  1.00 87.27           C  
ATOM   1007  CB  ASN A  64      10.295 -10.810  19.160  1.00 87.27           C  
ATOM   1008  HB2 ASN A  64       9.334 -10.868  19.671  1.00 87.27           H  
ATOM   1009  HB3 ASN A  64      10.895 -11.662  19.480  1.00 87.27           H  
ATOM   1010  O   ASN A  64       9.116  -8.026  19.533  1.00 87.27           O  
ATOM   1011  CG  ASN A  64      10.073 -10.923  17.658  1.00 87.27           C  
ATOM   1012  ND2 ASN A  64       9.874 -12.099  17.124  1.00 87.27           N  
ATOM   1013 HD21 ASN A  64       9.699 -12.915  17.692  1.00 87.27           H  
ATOM   1014 HD22 ASN A  64       9.663 -12.129  16.136  1.00 87.27           H  
ATOM   1015  OD1 ASN A  64      10.081  -9.951  16.923  1.00 87.27           O  
ATOM   1016  N   GLU A  65      10.953  -7.351  18.427  1.00 79.90           N  
ATOM   1017  H   GLU A  65      11.911  -7.547  18.175  1.00 79.90           H  
ATOM   1018  CA  GLU A  65      10.389  -6.068  18.011  1.00 79.90           C  
ATOM   1019  HA  GLU A  65      10.019  -5.547  18.894  1.00 79.90           H  
ATOM   1020  C   GLU A  65       9.210  -6.198  17.044  1.00 79.90           C  
ATOM   1021  CB  GLU A  65      11.462  -5.200  17.353  1.00 79.90           C  
ATOM   1022  HB2 GLU A  65      11.882  -5.722  16.492  1.00 79.90           H  
ATOM   1023  HB3 GLU A  65      10.973  -4.289  17.008  1.00 79.90           H  
ATOM   1024  O   GLU A  65       8.325  -5.341  17.078  1.00 79.90           O  
ATOM   1025  CG  GLU A  65      12.583  -4.813  18.323  1.00 79.90           C  
ATOM   1026  HG2 GLU A  65      13.234  -5.672  18.486  1.00 79.90           H  
ATOM   1027  HG3 GLU A  65      12.133  -4.541  19.278  1.00 79.90           H  
ATOM   1028  CD  GLU A  65      13.397  -3.624  17.798  1.00 79.90           C  
ATOM   1029  OE1 GLU A  65      13.954  -2.918  18.662  1.00 79.90           O  
ATOM   1030  OE2 GLU A  65      13.371  -3.392  16.571  1.00 79.90           O  
ATOM   1031  N   SER A  66       9.171  -7.263  16.235  1.00 78.91           N  
ATOM   1032  H   SER A  66       9.922  -7.937  16.278  1.00 78.91           H  
ATOM   1033  CA  SER A  66       8.135  -7.488  15.223  1.00 78.91           C  
ATOM   1034  HA  SER A  66       8.025  -6.584  14.624  1.00 78.91           H  
ATOM   1035  C   SER A  66       6.777  -7.803  15.846  1.00 78.91           C  
ATOM   1036  CB  SER A  66       8.529  -8.638  14.287  1.00 78.91           C  
ATOM   1037  HB2 SER A  66       7.797  -8.702  13.482  1.00 78.91           H  
ATOM   1038  HB3 SER A  66       8.528  -9.579  14.836  1.00 78.91           H  
ATOM   1039  O   SER A  66       5.756  -7.338  15.354  1.00 78.91           O  
ATOM   1040  OG  SER A  66       9.815  -8.422  13.734  1.00 78.91           O  
ATOM   1041  HG  SER A  66       9.903  -8.944  12.934  1.00 78.91           H  
ATOM   1042  N   ILE A  67       6.759  -8.563  16.947  1.00 80.64           N  
ATOM   1043  H   ILE A  67       7.643  -8.912  17.287  1.00 80.64           H  
ATOM   1044  CA  ILE A  67       5.526  -8.921  17.677  1.00 80.64           C  
ATOM   1045  HA  ILE A  67       4.668  -8.648  17.062  1.00 80.64           H  
ATOM   1046  C   ILE A  67       5.345  -8.128  18.981  1.00 80.64           C  
ATOM   1047  CB  ILE A  67       5.428 -10.447  17.904  1.00 80.64           C  
ATOM   1048  HB  ILE A  67       4.482 -10.648  18.407  1.00 80.64           H  
ATOM   1049  O   ILE A  67       4.369  -8.333  19.697  1.00 80.64           O  
ATOM   1050  CG1 ILE A  67       6.572 -10.951  18.806  1.00 80.64           C  
ATOM   1051 HG12 ILE A  67       6.629 -10.336  19.704  1.00 80.64           H  
ATOM   1052 HG13 ILE A  67       7.512 -10.852  18.263  1.00 80.64           H  
ATOM   1053  CG2 ILE A  67       5.401 -11.188  16.554  1.00 80.64           C  
ATOM   1054 HG21 ILE A  67       6.370 -11.122  16.059  1.00 80.64           H  
ATOM   1055 HG22 ILE A  67       5.152 -12.238  16.710  1.00 80.64           H  
ATOM   1056 HG23 ILE A  67       4.639 -10.750  15.909  1.00 80.64           H  
ATOM   1057  CD1 ILE A  67       6.420 -12.406  19.258  1.00 80.64           C  
ATOM   1058 HD11 ILE A  67       6.497 -13.081  18.405  1.00 80.64           H  
ATOM   1059 HD12 ILE A  67       7.215 -12.647  19.964  1.00 80.64           H  
ATOM   1060 HD13 ILE A  67       5.457 -12.545  19.749  1.00 80.64           H  
ATOM   1061  N   LYS A  68       6.293  -7.238  19.312  1.00 81.87           N  
ATOM   1062  H   LYS A  68       7.069  -7.153  18.672  1.00 81.87           H  
ATOM   1063  CA  LYS A  68       6.335  -6.423  20.542  1.00 81.87           C  
ATOM   1064  HA  LYS A  68       7.337  -5.996  20.587  1.00 81.87           H  
ATOM   1065  C   LYS A  68       6.228  -7.225  21.848  1.00 81.87           C  
ATOM   1066  CB  LYS A  68       5.314  -5.267  20.456  1.00 81.87           C  
ATOM   1067  HB2 LYS A  68       5.334  -4.692  21.382  1.00 81.87           H  
ATOM   1068  HB3 LYS A  68       4.313  -5.687  20.357  1.00 81.87           H  
ATOM   1069  O   LYS A  68       5.771  -6.700  22.864  1.00 81.87           O  
ATOM   1070  CG  LYS A  68       5.550  -4.288  19.295  1.00 81.87           C  
ATOM   1071  HG2 LYS A  68       5.566  -4.833  18.350  1.00 81.87           H  
ATOM   1072  HG3 LYS A  68       4.716  -3.587  19.264  1.00 81.87           H  
ATOM   1073  CD  LYS A  68       6.853  -3.492  19.454  1.00 81.87           C  
ATOM   1074  HD2 LYS A  68       6.829  -2.930  20.387  1.00 81.87           H  
ATOM   1075  HD3 LYS A  68       7.697  -4.181  19.469  1.00 81.87           H  
ATOM   1076  CE  LYS A  68       7.020  -2.532  18.273  1.00 81.87           C  
ATOM   1077  HE2 LYS A  68       6.873  -3.103  17.356  1.00 81.87           H  
ATOM   1078  HE3 LYS A  68       6.248  -1.765  18.323  1.00 81.87           H  
ATOM   1079  NZ  LYS A  68       8.374  -1.925  18.255  1.00 81.87           N  
ATOM   1080  HZ1 LYS A  68       9.064  -2.650  18.114  1.00 81.87           H  
ATOM   1081  HZ2 LYS A  68       8.468  -1.286  17.479  1.00 81.87           H  
ATOM   1082  HZ3 LYS A  68       8.581  -1.442  19.118  1.00 81.87           H  
ATOM   1083  N   TYR A  69       6.709  -8.466  21.853  1.00 87.00           N  
ATOM   1084  H   TYR A  69       7.167  -8.792  21.014  1.00 87.00           H  
ATOM   1085  CA  TYR A  69       6.645  -9.376  22.999  1.00 87.00           C  
ATOM   1086  HA  TYR A  69       6.421  -8.794  23.893  1.00 87.00           H  
ATOM   1087  C   TYR A  69       7.993 -10.068  23.236  1.00 87.00           C  
ATOM   1088  CB  TYR A  69       5.495 -10.375  22.795  1.00 87.00           C  
ATOM   1089  HB2 TYR A  69       4.670  -9.870  22.293  1.00 87.00           H  
ATOM   1090  HB3 TYR A  69       5.826 -11.181  22.140  1.00 87.00           H  
ATOM   1091  O   TYR A  69       8.834 -10.137  22.341  1.00 87.00           O  
ATOM   1092  CG  TYR A  69       4.952 -10.947  24.091  1.00 87.00           C  
ATOM   1093  CD1 TYR A  69       5.296 -12.249  24.498  1.00 87.00           C  
ATOM   1094  HD1 TYR A  69       5.937 -12.859  23.878  1.00 87.00           H  
ATOM   1095  CD2 TYR A  69       4.090 -10.169  24.888  1.00 87.00           C  
ATOM   1096  HD2 TYR A  69       3.806  -9.179  24.563  1.00 87.00           H  
ATOM   1097  CE1 TYR A  69       4.788 -12.775  25.701  1.00 87.00           C  
ATOM   1098  HE1 TYR A  69       5.053 -13.779  25.998  1.00 87.00           H  
ATOM   1099  CE2 TYR A  69       3.576 -10.691  26.091  1.00 87.00           C  
ATOM   1100  HE2 TYR A  69       2.897 -10.110  26.698  1.00 87.00           H  
ATOM   1101  OH  TYR A  69       3.424 -12.495  27.660  1.00 87.00           O  
ATOM   1102  HH  TYR A  69       3.634 -13.425  27.771  1.00 87.00           H  
ATOM   1103  CZ  TYR A  69       3.921 -11.997  26.498  1.00 87.00           C  
ATOM   1104  N   PHE A  70       8.226 -10.561  24.453  1.00 91.97           N  
ATOM   1105  H   PHE A  70       7.451 -10.604  25.099  1.00 91.97           H  
ATOM   1106  CA  PHE A  70       9.418 -11.357  24.752  1.00 91.97           C  
ATOM   1107  HA  PHE A  70      10.269 -10.983  24.182  1.00 91.97           H  
ATOM   1108  C   PHE A  70       9.199 -12.815  24.357  1.00 91.97           C  
ATOM   1109  CB  PHE A  70       9.762 -11.276  26.234  1.00 91.97           C  
ATOM   1110  HB2 PHE A  70       8.826 -11.351  26.789  1.00 91.97           H  
ATOM   1111  HB3 PHE A  70      10.378 -12.141  26.480  1.00 91.97           H  
ATOM   1112  O   PHE A  70       8.218 -13.425  24.774  1.00 91.97           O  
ATOM   1113  CG  PHE A  70      10.521 -10.044  26.673  1.00 91.97           C  
ATOM   1114  CD1 PHE A  70      11.926 -10.048  26.645  1.00 91.97           C  
ATOM   1115  HD1 PHE A  70      12.460 -10.923  26.305  1.00 91.97           H  
ATOM   1116  CD2 PHE A  70       9.832  -8.895  27.103  1.00 91.97           C  
ATOM   1117  HD2 PHE A  70       8.752  -8.884  27.095  1.00 91.97           H  
ATOM   1118  CE1 PHE A  70      12.640  -8.898  27.016  1.00 91.97           C  
ATOM   1119  HE1 PHE A  70      13.718  -8.893  26.951  1.00 91.97           H  
ATOM   1120  CE2 PHE A  70      10.548  -7.744  27.480  1.00 91.97           C  
ATOM   1121  HE2 PHE A  70      10.014  -6.841  27.736  1.00 91.97           H  
ATOM   1122  CZ  PHE A  70      11.955  -7.746  27.435  1.00 91.97           C  
ATOM   1123  HZ  PHE A  70      12.514  -6.852  27.670  1.00 91.97           H  
ATOM   1124  N   GLU A  71      10.145 -13.373  23.614  1.00 91.15           N  
ATOM   1125  H   GLU A  71      10.950 -12.822  23.349  1.00 91.15           H  
ATOM   1126  CA  GLU A  71      10.168 -14.780  23.232  1.00 91.15           C  
ATOM   1127  HA  GLU A  71       9.173 -15.213  23.336  1.00 91.15           H  
ATOM   1128  C   GLU A  71      11.123 -15.545  24.141  1.00 91.15           C  
ATOM   1129  CB  GLU A  71      10.606 -14.933  21.770  1.00 91.15           C  
ATOM   1130  HB2 GLU A  71      11.577 -14.456  21.633  1.00 91.15           H  
ATOM   1131  HB3 GLU A  71      10.707 -15.995  21.545  1.00 91.15           H  
ATOM   1132  O   GLU A  71      12.285 -15.157  24.296  1.00 91.15           O  
ATOM   1133  CG  GLU A  71       9.595 -14.322  20.796  1.00 91.15           C  
ATOM   1134  HG2 GLU A  71       8.620 -14.775  20.979  1.00 91.15           H  
ATOM   1135  HG3 GLU A  71       9.512 -13.252  20.987  1.00 91.15           H  
ATOM   1136  CD  GLU A  71       9.981 -14.528  19.324  1.00 91.15           C  
ATOM   1137  OE1 GLU A  71       9.089 -14.384  18.466  1.00 91.15           O  
ATOM   1138  OE2 GLU A  71      11.169 -14.751  18.979  1.00 91.15           O  
ATOM   1139  N   ASP A  72      10.646 -16.637  24.730  1.00 93.82           N  
ATOM   1140  H   ASP A  72       9.686 -16.914  24.582  1.00 93.82           H  
ATOM   1141  CA  ASP A  72      11.482 -17.503  25.553  1.00 93.82           C  
ATOM   1142  HA  ASP A  72      12.074 -16.874  26.218  1.00 93.82           H  
ATOM   1143  C   ASP A  72      12.462 -18.276  24.666  1.00 93.82           C  
ATOM   1144  CB  ASP A  72      10.623 -18.404  26.448  1.00 93.82           C  
ATOM   1145  HB2 ASP A  72      11.283 -19.068  27.006  1.00 93.82           H  
ATOM   1146  HB3 ASP A  72       9.963 -19.006  25.823  1.00 93.82           H  
ATOM   1147  O   ASP A  72      12.102 -18.874  23.652  1.00 93.82           O  
ATOM   1148  CG  ASP A  72       9.789 -17.603  27.456  1.00 93.82           C  
ATOM   1149  OD1 ASP A  72      10.193 -16.459  27.796  1.00 93.82           O  
ATOM   1150  OD2 ASP A  72       8.740 -18.122  27.882  1.00 93.82           O  
ATOM   1151  N   LEU A  73      13.736 -18.213  25.037  1.00 92.57           N  
ATOM   1152  H   LEU A  73      13.953 -17.715  25.888  1.00 92.57           H  
ATOM   1153  CA  LEU A  73      14.842 -18.825  24.314  1.00 92.57           C  
ATOM   1154  HA  LEU A  73      14.562 -19.004  23.276  1.00 92.57           H  
ATOM   1155  C   LEU A  73      15.201 -20.175  24.926  1.00 92.57           C  
ATOM   1156  CB  LEU A  73      16.052 -17.874  24.372  1.00 92.57           C  
ATOM   1157  HB2 LEU A  73      16.331 -17.705  25.412  1.00 92.57           H  
ATOM   1158  HB3 LEU A  73      16.904 -18.394  23.932  1.00 92.57           H  
ATOM   1159  O   LEU A  73      15.339 -21.179  24.218  1.00 92.57           O  
ATOM   1160  CG  LEU A  73      15.858 -16.497  23.710  1.00 92.57           C  
ATOM   1161  HG  LEU A  73      15.136 -15.924  24.292  1.00 92.57           H  
ATOM   1162  CD1 LEU A  73      17.192 -15.746  23.743  1.00 92.57           C  
ATOM   1163 HD11 LEU A  73      17.967 -16.314  23.229  1.00 92.57           H  
ATOM   1164 HD12 LEU A  73      17.085 -14.778  23.253  1.00 92.57           H  
ATOM   1165 HD13 LEU A  73      17.494 -15.585  24.777  1.00 92.57           H  
ATOM   1166  CD2 LEU A  73      15.345 -16.576  22.268  1.00 92.57           C  
ATOM   1167 HD21 LEU A  73      16.009 -17.169  21.638  1.00 92.57           H  
ATOM   1168 HD22 LEU A  73      14.347 -17.014  22.264  1.00 92.57           H  
ATOM   1169 HD23 LEU A  73      15.251 -15.571  21.855  1.00 92.57           H  
ATOM   1170  N   LEU A  74      15.382 -20.166  26.247  1.00 95.22           N  
ATOM   1171  H   LEU A  74      15.173 -19.310  26.741  1.00 95.22           H  
ATOM   1172  CA  LEU A  74      15.878 -21.278  27.041  1.00 95.22           C  
ATOM   1173  HA  LEU A  74      15.675 -22.215  26.523  1.00 95.22           H  
ATOM   1174  C   LEU A  74      15.152 -21.300  28.383  1.00 95.22           C  
ATOM   1175  CB  LEU A  74      17.396 -21.117  27.273  1.00 95.22           C  
ATOM   1176  HB2 LEU A  74      17.555 -20.186  27.817  1.00 95.22           H  
ATOM   1177  HB3 LEU A  74      17.735 -21.933  27.912  1.00 95.22           H  
ATOM   1178  O   LEU A  74      15.081 -20.269  29.051  1.00 95.22           O  
ATOM   1179  CG  LEU A  74      18.270 -21.089  26.007  1.00 95.22           C  
ATOM   1180  HG  LEU A  74      17.884 -20.356  25.299  1.00 95.22           H  
ATOM   1181  CD1 LEU A  74      19.706 -20.695  26.342  1.00 95.22           C  
ATOM   1182 HD11 LEU A  74      19.717 -19.691  26.766  1.00 95.22           H  
ATOM   1183 HD12 LEU A  74      20.130 -21.392  27.065  1.00 95.22           H  
ATOM   1184 HD13 LEU A  74      20.310 -20.696  25.434  1.00 95.22           H  
ATOM   1185  CD2 LEU A  74      18.317 -22.454  25.332  1.00 95.22           C  
ATOM   1186 HD21 LEU A  74      17.298 -22.816  25.197  1.00 95.22           H  
ATOM   1187 HD22 LEU A  74      18.779 -22.352  24.350  1.00 95.22           H  
ATOM   1188 HD23 LEU A  74      18.866 -23.163  25.952  1.00 95.22           H  
ATOM   1189  N   THR A  75      14.694 -22.475  28.801  1.00 95.54           N  
ATOM   1190  H   THR A  75      14.771 -23.272  28.186  1.00 95.54           H  
ATOM   1191  CA  THR A  75      14.070 -22.678  30.114  1.00 95.54           C  
ATOM   1192  HA  THR A  75      14.201 -21.784  30.724  1.00 95.54           H  
ATOM   1193  C   THR A  75      14.757 -23.833  30.825  1.00 95.54           C  
ATOM   1194  CB  THR A  75      12.560 -22.918  29.986  1.00 95.54           C  
ATOM   1195  HB  THR A  75      12.383 -23.781  29.344  1.00 95.54           H  
ATOM   1196  O   THR A  75      14.840 -24.935  30.290  1.00 95.54           O  
ATOM   1197  CG2 THR A  75      11.879 -23.146  31.335  1.00 95.54           C  
ATOM   1198 HG21 THR A  75      12.165 -22.366  32.041  1.00 95.54           H  
ATOM   1199 HG22 THR A  75      10.797 -23.141  31.203  1.00 95.54           H  
ATOM   1200 HG23 THR A  75      12.170 -24.116  31.736  1.00 95.54           H  
ATOM   1201  OG1 THR A  75      11.956 -21.788  29.404  1.00 95.54           O  
ATOM   1202  HG1 THR A  75      11.757 -21.161  30.103  1.00 95.54           H  
ATOM   1203  N   LEU A  76      15.267 -23.574  32.024  1.00 94.58           N  
ATOM   1204  H   LEU A  76      15.146 -22.640  32.391  1.00 94.58           H  
ATOM   1205  CA  LEU A  76      15.907 -24.537  32.907  1.00 94.58           C  
ATOM   1206  HA  LEU A  76      16.163 -25.436  32.346  1.00 94.58           H  
ATOM   1207  C   LEU A  76      14.939 -24.911  34.028  1.00 94.58           C  
ATOM   1208  CB  LEU A  76      17.198 -23.910  33.454  1.00 94.58           C  
ATOM   1209  HB2 LEU A  76      16.928 -22.982  33.959  1.00 94.58           H  
ATOM   1210  HB3 LEU A  76      17.854 -23.658  32.620  1.00 94.58           H  
ATOM   1211  O   LEU A  76      14.484 -24.045  34.777  1.00 94.58           O  
ATOM   1212  CG  LEU A  76      17.971 -24.794  34.445  1.00 94.58           C  
ATOM   1213  HG  LEU A  76      17.305 -25.145  35.234  1.00 94.58           H  
ATOM   1214  CD1 LEU A  76      18.602 -25.996  33.744  1.00 94.58           C  
ATOM   1215 HD11 LEU A  76      19.236 -26.539  34.445  1.00 94.58           H  
ATOM   1216 HD12 LEU A  76      19.207 -25.671  32.898  1.00 94.58           H  
ATOM   1217 HD13 LEU A  76      17.820 -26.669  33.391  1.00 94.58           H  
ATOM   1218  CD2 LEU A  76      19.074 -23.967  35.098  1.00 94.58           C  
ATOM   1219 HD21 LEU A  76      19.554 -24.571  35.868  1.00 94.58           H  
ATOM   1220 HD22 LEU A  76      18.646 -23.082  35.571  1.00 94.58           H  
ATOM   1221 HD23 LEU A  76      19.812 -23.664  34.356  1.00 94.58           H  
ATOM   1222  N   GLU A  77      14.652 -26.199  34.163  1.00 93.30           N  
ATOM   1223  H   GLU A  77      15.043 -26.855  33.502  1.00 93.30           H  
ATOM   1224  CA  GLU A  77      13.887 -26.733  35.286  1.00 93.30           C  
ATOM   1225  HA  GLU A  77      13.112 -26.020  35.569  1.00 93.30           H  
ATOM   1226  C   GLU A  77      14.807 -26.941  36.496  1.00 93.30           C  
ATOM   1227  CB  GLU A  77      13.191 -28.016  34.827  1.00 93.30           C  
ATOM   1228  HB2 GLU A  77      13.952 -28.733  34.520  1.00 93.30           H  
ATOM   1229  HB3 GLU A  77      12.572 -27.783  33.961  1.00 93.30           H  
ATOM   1230  O   GLU A  77      15.803 -27.657  36.417  1.00 93.30           O  
ATOM   1231  CG  GLU A  77      12.295 -28.618  35.916  1.00 93.30           C  
ATOM   1232  HG2 GLU A  77      11.584 -27.859  36.242  1.00 93.30           H  
ATOM   1233  HG3 GLU A  77      12.910 -28.893  36.774  1.00 93.30           H  
ATOM   1234  CD  GLU A  77      11.537 -29.865  35.435  1.00 93.30           C  
ATOM   1235  OE1 GLU A  77      10.485 -30.159  36.039  1.00 93.30           O  
ATOM   1236  OE2 GLU A  77      12.054 -30.573  34.536  1.00 93.30           O  
ATOM   1237  N   ALA A  78      14.485 -26.316  37.628  1.00 88.00           N  
ATOM   1238  H   ALA A  78      13.633 -25.774  37.653  1.00 88.00           H  
ATOM   1239  CA  ALA A  78      15.362 -26.259  38.798  1.00 88.00           C  
ATOM   1240  HA  ALA A  78      16.341 -25.889  38.491  1.00 88.00           H  
ATOM   1241  C   ALA A  78      15.583 -27.622  39.475  1.00 88.00           C  
ATOM   1242  CB  ALA A  78      14.746 -25.261  39.775  1.00 88.00           C  
ATOM   1243  HB1 ALA A  78      14.690 -24.279  39.305  1.00 88.00           H  
ATOM   1244  HB2 ALA A  78      15.351 -25.203  40.680  1.00 88.00           H  
ATOM   1245  HB3 ALA A  78      13.744 -25.595  40.045  1.00 88.00           H  
ATOM   1246  O   ALA A  78      16.660 -27.875  40.004  1.00 88.00           O  
ATOM   1247  N   ASN A  79      14.582 -28.508  39.437  1.00 86.24           N  
ATOM   1248  H   ASN A  79      13.716 -28.217  39.007  1.00 86.24           H  
ATOM   1249  CA  ASN A  79      14.649 -29.814  40.100  1.00 86.24           C  
ATOM   1250  HA  ASN A  79      15.152 -29.704  41.061  1.00 86.24           H  
ATOM   1251  C   ASN A  79      15.442 -30.849  39.294  1.00 86.24           C  
ATOM   1252  CB  ASN A  79      13.216 -30.320  40.339  1.00 86.24           C  
ATOM   1253  HB2 ASN A  79      12.668 -30.327  39.397  1.00 86.24           H  
ATOM   1254  HB3 ASN A  79      13.260 -31.343  40.715  1.00 86.24           H  
ATOM   1255  O   ASN A  79      16.146 -31.681  39.862  1.00 86.24           O  
ATOM   1256  CG  ASN A  79      12.449 -29.501  41.358  1.00 86.24           C  
ATOM   1257  ND2 ASN A  79      11.141 -29.587  41.349  1.00 86.24           N  
ATOM   1258 HD21 ASN A  79      10.667 -29.007  42.026  1.00 86.24           H  
ATOM   1259 HD22 ASN A  79      10.665 -30.131  40.643  1.00 86.24           H  
ATOM   1260  OD1 ASN A  79      12.994 -28.790  42.179  1.00 86.24           O  
ATOM   1261  N   THR A  80      15.291 -30.831  37.969  1.00 88.65           N  
ATOM   1262  H   THR A  80      14.707 -30.118  37.555  1.00 88.65           H  
ATOM   1263  CA  THR A  80      15.893 -31.819  37.060  1.00 88.65           C  
ATOM   1264  HA  THR A  80      16.176 -32.709  37.623  1.00 88.65           H  
ATOM   1265  C   THR A  80      17.165 -31.298  36.393  1.00 88.65           C  
ATOM   1266  CB  THR A  80      14.882 -32.246  35.983  1.00 88.65           C  
ATOM   1267  HB  THR A  80      15.344 -32.995  35.340  1.00 88.65           H  
ATOM   1268  O   THR A  80      17.901 -32.081  35.795  1.00 88.65           O  
ATOM   1269  CG2 THR A  80      13.602 -32.840  36.572  1.00 88.65           C  
ATOM   1270 HG21 THR A  80      12.965 -33.197  35.763  1.00 88.65           H  
ATOM   1271 HG22 THR A  80      13.054 -32.085  37.135  1.00 88.65           H  
ATOM   1272 HG23 THR A  80      13.849 -33.675  37.228  1.00 88.65           H  
ATOM   1273  OG1 THR A  80      14.553 -31.120  35.207  1.00 88.65           O  
ATOM   1274  HG1 THR A  80      13.621 -31.122  34.977  1.00 88.65           H  
ATOM   1275  N   PHE A  81      17.412 -29.985  36.466  1.00 87.03           N  
ATOM   1276  H   PHE A  81      16.753 -29.413  36.974  1.00 87.03           H  
ATOM   1277  CA  PHE A  81      18.407 -29.250  35.681  1.00 87.03           C  
ATOM   1278  HA  PHE A  81      18.179 -28.193  35.815  1.00 87.03           H  
ATOM   1279  C   PHE A  81      18.283 -29.492  34.169  1.00 87.03           C  
ATOM   1280  CB  PHE A  81      19.817 -29.463  36.243  1.00 87.03           C  
ATOM   1281  HB2 PHE A  81      20.117 -30.498  36.077  1.00 87.03           H  
ATOM   1282  HB3 PHE A  81      20.515 -28.827  35.698  1.00 87.03           H  
ATOM   1283  O   PHE A  81      19.248 -29.338  33.419  1.00 87.03           O  
ATOM   1284  CG  PHE A  81      19.927 -29.132  37.717  1.00 87.03           C  
ATOM   1285  CD1 PHE A  81      19.936 -27.788  38.137  1.00 87.03           C  
ATOM   1286  HD1 PHE A  81      19.874 -26.993  37.409  1.00 87.03           H  
ATOM   1287  CD2 PHE A  81      19.967 -30.165  38.671  1.00 87.03           C  
ATOM   1288  HD2 PHE A  81      19.921 -31.196  38.353  1.00 87.03           H  
ATOM   1289  CE1 PHE A  81      19.990 -27.481  39.509  1.00 87.03           C  
ATOM   1290  HE1 PHE A  81      19.948 -26.455  39.843  1.00 87.03           H  
ATOM   1291  CE2 PHE A  81      20.031 -29.857  40.041  1.00 87.03           C  
ATOM   1292  HE2 PHE A  81      20.030 -30.650  40.774  1.00 87.03           H  
ATOM   1293  CZ  PHE A  81      20.044 -28.515  40.459  1.00 87.03           C  
ATOM   1294  HZ  PHE A  81      20.052 -28.274  41.511  1.00 87.03           H  
ATOM   1295  N   ASN A  82      17.087 -29.871  33.710  1.00 89.46           N  
ATOM   1296  H   ASN A  82      16.325 -29.972  34.364  1.00 89.46           H  
ATOM   1297  CA  ASN A  82      16.815 -30.082  32.300  1.00 89.46           C  
ATOM   1298  HA  ASN A  82      17.676 -30.584  31.860  1.00 89.46           H  
ATOM   1299  C   ASN A  82      16.637 -28.730  31.604  1.00 89.46           C  
ATOM   1300  CB  ASN A  82      15.602 -31.007  32.150  1.00 89.46           C  
ATOM   1301  HB2 ASN A  82      15.740 -31.872  32.799  1.00 89.46           H  
ATOM   1302  HB3 ASN A  82      14.697 -30.486  32.464  1.00 89.46           H  
ATOM   1303  O   ASN A  82      15.833 -27.898  32.032  1.00 89.46           O  
ATOM   1304  CG  ASN A  82      15.413 -31.510  30.732  1.00 89.46           C  
ATOM   1305  ND2 ASN A  82      14.631 -32.548  30.562  1.00 89.46           N  
ATOM   1306 HD21 ASN A  82      14.132 -32.925  31.355  1.00 89.46           H  
ATOM   1307 HD22 ASN A  82      14.510 -32.871  29.613  1.00 89.46           H  
ATOM   1308  OD1 ASN A  82      15.964 -31.015  29.763  1.00 89.46           O  
ATOM   1309  N   LEU A  83      17.395 -28.520  30.529  1.00 91.07           N  
ATOM   1310  H   LEU A  83      17.974 -29.282  30.205  1.00 91.07           H  
ATOM   1311  CA  LEU A  83      17.357 -27.305  29.731  1.00 91.07           C  
ATOM   1312  HA  LEU A  83      16.866 -26.523  30.310  1.00 91.07           H  
ATOM   1313  C   LEU A  83      16.554 -27.533  28.448  1.00 91.07           C  
ATOM   1314  CB  LEU A  83      18.792 -26.851  29.436  1.00 91.07           C  
ATOM   1315  HB2 LEU A  83      19.364 -26.821  30.363  1.00 91.07           H  
ATOM   1316  HB3 LEU A  83      19.261 -27.583  28.777  1.00 91.07           H  
ATOM   1317  O   LEU A  83      16.993 -28.229  27.530  1.00 91.07           O  
ATOM   1318  CG  LEU A  83      18.829 -25.465  28.772  1.00 91.07           C  
ATOM   1319  HG  LEU A  83      18.077 -25.396  27.986  1.00 91.07           H  
ATOM   1320  CD1 LEU A  83      18.587 -24.348  29.788  1.00 91.07           C  
ATOM   1321 HD11 LEU A  83      18.717 -23.372  29.321  1.00 91.07           H  
ATOM   1322 HD12 LEU A  83      17.570 -24.412  30.176  1.00 91.07           H  
ATOM   1323 HD13 LEU A  83      19.290 -24.439  30.616  1.00 91.07           H  
ATOM   1324  CD2 LEU A  83      20.188 -25.237  28.126  1.00 91.07           C  
ATOM   1325 HD21 LEU A  83      20.329 -25.941  27.306  1.00 91.07           H  
ATOM   1326 HD22 LEU A  83      20.978 -25.375  28.865  1.00 91.07           H  
ATOM   1327 HD23 LEU A  83      20.219 -24.212  27.757  1.00 91.07           H  
ATOM   1328  N   GLN A  84      15.413 -26.865  28.344  1.00 90.37           N  
ATOM   1329  H   GLN A  84      15.121 -26.294  29.124  1.00 90.37           H  
ATOM   1330  CA  GLN A  84      14.605 -26.835  27.135  1.00 90.37           C  
ATOM   1331  HA  GLN A  84      14.724 -27.783  26.610  1.00 90.37           H  
ATOM   1332  C   GLN A  84      15.075 -25.715  26.207  1.00 90.37           C  
ATOM   1333  CB  GLN A  84      13.125 -26.693  27.493  1.00 90.37           C  
ATOM   1334  HB2 GLN A  84      12.976 -25.800  28.100  1.00 90.37           H  
ATOM   1335  HB3 GLN A  84      12.552 -26.586  26.571  1.00 90.37           H  
ATOM   1336  O   GLN A  84      15.134 -24.546  26.593  1.00 90.37           O  
ATOM   1337  CG  GLN A  84      12.618 -27.929  28.252  1.00 90.37           C  
ATOM   1338  HG2 GLN A  84      13.134 -28.013  29.209  1.00 90.37           H  
ATOM   1339  HG3 GLN A  84      12.831 -28.824  27.668  1.00 90.37           H  
ATOM   1340  CD  GLN A  84      11.120 -27.879  28.525  1.00 90.37           C  
ATOM   1341  NE2 GLN A  84      10.547 -28.934  29.057  1.00 90.37           N  
ATOM   1342 HE21 GLN A  84      11.103 -29.709  29.390  1.00 90.37           H  
ATOM   1343 HE22 GLN A  84       9.570 -28.824  29.285  1.00 90.37           H  
ATOM   1344  OE1 GLN A  84      10.432 -26.911  28.260  1.00 90.37           O  
ATOM   1345  N   LYS A  85      15.396 -26.081  24.962  1.00 87.57           N  
ATOM   1346  H   LYS A  85      15.298 -27.057  24.722  1.00 87.57           H  
ATOM   1347  CA  LYS A  85      15.744 -25.140  23.891  1.00 87.57           C  
ATOM   1348  HA  LYS A  85      16.056 -24.191  24.328  1.00 87.57           H  
ATOM   1349  C   LYS A  85      14.506 -24.851  23.056  1.00 87.57           C  
ATOM   1350  CB  LYS A  85      16.895 -25.676  23.027  1.00 87.57           C  
ATOM   1351  HB2 LYS A  85      17.108 -24.945  22.247  1.00 87.57           H  
ATOM   1352  HB3 LYS A  85      16.583 -26.605  22.549  1.00 87.57           H  
ATOM   1353  O   LYS A  85      14.085 -25.697  22.274  1.00 87.57           O  
ATOM   1354  CG  LYS A  85      18.174 -25.932  23.835  1.00 87.57           C  
ATOM   1355  HG2 LYS A  85      17.981 -26.693  24.591  1.00 87.57           H  
ATOM   1356  HG3 LYS A  85      18.483 -25.013  24.333  1.00 87.57           H  
ATOM   1357  CD  LYS A  85      19.304 -26.416  22.921  1.00 87.57           C  
ATOM   1358  HD2 LYS A  85      19.547 -25.632  22.204  1.00 87.57           H  
ATOM   1359  HD3 LYS A  85      18.975 -27.308  22.388  1.00 87.57           H  
ATOM   1360  CE  LYS A  85      20.529 -26.747  23.779  1.00 87.57           C  
ATOM   1361  HE2 LYS A  85      20.236 -27.483  24.527  1.00 87.57           H  
ATOM   1362  HE3 LYS A  85      20.836 -25.847  24.312  1.00 87.57           H  
ATOM   1363  NZ  LYS A  85      21.650 -27.271  22.961  1.00 87.57           N  
ATOM   1364  HZ1 LYS A  85      21.372 -28.119  22.488  1.00 87.57           H  
ATOM   1365  HZ2 LYS A  85      21.938 -26.587  22.276  1.00 87.57           H  
ATOM   1366  HZ3 LYS A  85      22.439 -27.481  23.555  1.00 87.57           H  
ATOM   1367  N   ILE A  86      13.940 -23.663  23.229  1.00 80.46           N  
ATOM   1368  H   ILE A  86      14.345 -23.024  23.898  1.00 80.46           H  
ATOM   1369  CA  ILE A  86      12.705 -23.252  22.548  1.00 80.46           C  
ATOM   1370  HA  ILE A  86      12.070 -24.124  22.393  1.00 80.46           H  
ATOM   1371  C   ILE A  86      13.033 -22.680  21.161  1.00 80.46           C  
ATOM   1372  CB  ILE A  86      11.936 -22.260  23.449  1.00 80.46           C  
ATOM   1373  HB  ILE A  86      12.576 -21.394  23.617  1.00 80.46           H  
ATOM   1374  O   ILE A  86      12.272 -22.849  20.209  1.00 80.46           O  
ATOM   1375  CG1 ILE A  86      11.608 -22.901  24.822  1.00 80.46           C  
ATOM   1376 HG12 ILE A  86      10.856 -23.678  24.691  1.00 80.46           H  
ATOM   1377 HG13 ILE A  86      12.497 -23.367  25.248  1.00 80.46           H  
ATOM   1378  CG2 ILE A  86      10.642 -21.791  22.758  1.00 80.46           C  
ATOM   1379 HG21 ILE A  86       9.993 -22.641  22.550  1.00 80.46           H  
ATOM   1380 HG22 ILE A  86      10.113 -21.079  23.391  1.00 80.46           H  
ATOM   1381 HG23 ILE A  86      10.871 -21.272  21.827  1.00 80.46           H  
ATOM   1382  CD1 ILE A  86      11.115 -21.900  25.870  1.00 80.46           C  
ATOM   1383 HD11 ILE A  86      11.857 -21.112  25.999  1.00 80.46           H  
ATOM   1384 HD12 ILE A  86      10.981 -22.415  26.821  1.00 80.46           H  
ATOM   1385 HD13 ILE A  86      10.158 -21.467  25.577  1.00 80.46           H  
ATOM   1386  N   ARG A  87      14.215 -22.065  21.016  1.00 72.66           N  
ATOM   1387  H   ARG A  87      14.783 -21.966  21.845  1.00 72.66           H  
ATOM   1388  CA  ARG A  87      14.744 -21.551  19.747  1.00 72.66           C  
ATOM   1389  HA  ARG A  87      14.010 -21.758  18.968  1.00 72.66           H  
ATOM   1390  C   ARG A  87      16.016 -22.271  19.321  1.00 72.66           C  
ATOM   1391  CB  ARG A  87      14.939 -20.026  19.844  1.00 72.66           C  
ATOM   1392  HB2 ARG A  87      15.795 -19.712  19.247  1.00 72.66           H  
ATOM   1393  HB3 ARG A  87      15.145 -19.751  20.878  1.00 72.66           H  
ATOM   1394  O   ARG A  87      16.876 -22.608  20.134  1.00 72.66           O  
ATOM   1395  CG  ARG A  87      13.686 -19.279  19.359  1.00 72.66           C  
ATOM   1396  HG2 ARG A  87      12.797 -19.814  19.691  1.00 72.66           H  
ATOM   1397  HG3 ARG A  87      13.659 -18.291  19.818  1.00 72.66           H  
ATOM   1398  CD  ARG A  87      13.660 -19.139  17.823  1.00 72.66           C  
ATOM   1399  HD2 ARG A  87      12.636 -19.286  17.480  1.00 72.66           H  
ATOM   1400  HD3 ARG A  87      14.264 -19.924  17.369  1.00 72.66           H  
ATOM   1401  NE  ARG A  87      14.155 -17.815  17.386  1.00 72.66           N  
ATOM   1402  HE  ARG A  87      15.153 -17.710  17.277  1.00 72.66           H  
ATOM   1403  NH1 ARG A  87      12.118 -16.741  17.348  1.00 72.66           N  
ATOM   1404 HH11 ARG A  87      11.656 -15.911  17.692  1.00 72.66           H  
ATOM   1405 HH12 ARG A  87      11.637 -17.611  17.526  1.00 72.66           H  
ATOM   1406  NH2 ARG A  87      13.953 -15.554  17.090  1.00 72.66           N  
ATOM   1407 HH21 ARG A  87      14.956 -15.441  17.044  1.00 72.66           H  
ATOM   1408 HH22 ARG A  87      13.317 -14.771  17.138  1.00 72.66           H  
ATOM   1409  CZ  ARG A  87      13.414 -16.723  17.266  1.00 72.66           C  
ATOM   1410  N   GLN A  88      16.144 -22.458  18.010  1.00 74.39           N  
ATOM   1411  H   GLN A  88      15.394 -22.157  17.404  1.00 74.39           H  
ATOM   1412  CA  GLN A  88      17.370 -22.933  17.387  1.00 74.39           C  
ATOM   1413  HA  GLN A  88      17.911 -23.538  18.115  1.00 74.39           H  
ATOM   1414  C   GLN A  88      18.241 -21.736  17.007  1.00 74.39           C  
ATOM   1415  CB  GLN A  88      17.023 -23.837  16.198  1.00 74.39           C  
ATOM   1416  HB2 GLN A  88      16.232 -24.518  16.512  1.00 74.39           H  
ATOM   1417  HB3 GLN A  88      16.651 -23.239  15.366  1.00 74.39           H  
ATOM   1418  O   GLN A  88      17.791 -20.817  16.325  1.00 74.39           O  
ATOM   1419  CG  GLN A  88      18.223 -24.681  15.741  1.00 74.39           C  
ATOM   1420  HG2 GLN A  88      18.690 -25.141  16.613  1.00 74.39           H  
ATOM   1421  HG3 GLN A  88      18.959 -24.042  15.253  1.00 74.39           H  
ATOM   1422  CD  GLN A  88      17.816 -25.798  14.782  1.00 74.39           C  
ATOM   1423  NE2 GLN A  88      18.695 -26.734  14.498  1.00 74.39           N  
ATOM   1424 HE21 GLN A  88      18.365 -27.457  13.875  1.00 74.39           H  
ATOM   1425 HE22 GLN A  88      19.623 -26.720  14.894  1.00 74.39           H  
ATOM   1426  OE1 GLN A  88      16.714 -25.864  14.270  1.00 74.39           O  
ATOM   1427  N   PHE A  89      19.491 -21.763  17.447  1.00 75.68           N  
ATOM   1428  H   PHE A  89      19.796 -22.545  18.009  1.00 75.68           H  
ATOM   1429  CA  PHE A  89      20.489 -20.745  17.148  1.00 75.68           C  
ATOM   1430  HA  PHE A  89      20.020 -19.870  16.698  1.00 75.68           H  
ATOM   1431  C   PHE A  89      21.508 -21.326  16.169  1.00 75.68           C  
ATOM   1432  CB  PHE A  89      21.157 -20.315  18.449  1.00 75.68           C  
ATOM   1433  HB2 PHE A  89      21.625 -21.211  18.859  1.00 75.68           H  
ATOM   1434  HB3 PHE A  89      21.931 -19.580  18.229  1.00 75.68           H  
ATOM   1435  O   PHE A  89      21.930 -22.477  16.317  1.00 75.68           O  
ATOM   1436  CG  PHE A  89      20.220 -19.756  19.496  1.00 75.68           C  
ATOM   1437  CD1 PHE A  89      19.878 -18.393  19.471  1.00 75.68           C  
ATOM   1438  HD1 PHE A  89      20.308 -17.736  18.730  1.00 75.68           H  
ATOM   1439  CD2 PHE A  89      19.678 -20.605  20.481  1.00 75.68           C  
ATOM   1440  HD2 PHE A  89      19.936 -21.654  20.499  1.00 75.68           H  
ATOM   1441  CE1 PHE A  89      18.986 -17.881  20.424  1.00 75.68           C  
ATOM   1442  HE1 PHE A  89      18.734 -16.830  20.419  1.00 75.68           H  
ATOM   1443  CE2 PHE A  89      18.781 -20.096  21.432  1.00 75.68           C  
ATOM   1444  HE2 PHE A  89      18.346 -20.744  22.178  1.00 75.68           H  
ATOM   1445  CZ  PHE A  89      18.441 -18.736  21.393  1.00 75.68           C  
ATOM   1446  HZ  PHE A  89      17.753 -18.333  22.121  1.00 75.68           H  
ATOM   1447  N   LYS A  90      21.907 -20.546  15.163  1.00 70.92           N  
ATOM   1448  H   LYS A  90      21.589 -19.587  15.155  1.00 70.92           H  
ATOM   1449  CA  LYS A  90      23.088 -20.870  14.356  1.00 70.92           C  
ATOM   1450  HA  LYS A  90      23.176 -21.952  14.256  1.00 70.92           H  
ATOM   1451  C   LYS A  90      24.320 -20.375  15.112  1.00 70.92           C  
ATOM   1452  CB  LYS A  90      22.986 -20.255  12.952  1.00 70.92           C  
ATOM   1453  HB2 LYS A  90      22.798 -19.185  13.034  1.00 70.92           H  
ATOM   1454  HB3 LYS A  90      23.943 -20.395  12.449  1.00 70.92           H  
ATOM   1455  O   LYS A  90      24.277 -19.292  15.677  1.00 70.92           O  
ATOM   1456  CG  LYS A  90      21.891 -20.917  12.099  1.00 70.92           C  
ATOM   1457  HG2 LYS A  90      20.914 -20.722  12.542  1.00 70.92           H  
ATOM   1458  HG3 LYS A  90      22.059 -21.993  12.069  1.00 70.92           H  
ATOM   1459  CD  LYS A  90      21.925 -20.360  10.670  1.00 70.92           C  
ATOM   1460  HD2 LYS A  90      22.909 -20.547  10.242  1.00 70.92           H  
ATOM   1461  HD3 LYS A  90      21.760 -19.283  10.708  1.00 70.92           H  
ATOM   1462  CE  LYS A  90      20.851 -21.015   9.794  1.00 70.92           C  
ATOM   1463  HE2 LYS A  90      19.876 -20.831  10.245  1.00 70.92           H  
ATOM   1464  HE3 LYS A  90      21.020 -22.092   9.782  1.00 70.92           H  
ATOM   1465  NZ  LYS A  90      20.888 -20.472   8.413  1.00 70.92           N  
ATOM   1466  HZ1 LYS A  90      20.177 -20.899   7.836  1.00 70.92           H  
ATOM   1467  HZ2 LYS A  90      21.792 -20.638   7.992  1.00 70.92           H  
ATOM   1468  HZ3 LYS A  90      20.734 -19.474   8.425  1.00 70.92           H  
ATOM   1469  N   HIS A  91      25.384 -21.177  15.131  1.00 78.62           N  
ATOM   1470  H   HIS A  91      25.338 -22.035  14.600  1.00 78.62           H  
ATOM   1471  CA  HIS A  91      26.680 -20.811  15.719  1.00 78.62           C  
ATOM   1472  HA  HIS A  91      27.276 -21.722  15.758  1.00 78.62           H  
ATOM   1473  C   HIS A  91      26.607 -20.318  17.179  1.00 78.62           C  
ATOM   1474  CB  HIS A  91      27.422 -19.849  14.773  1.00 78.62           C  
ATOM   1475  HB2 HIS A  91      26.924 -18.880  14.772  1.00 78.62           H  
ATOM   1476  HB3 HIS A  91      28.439 -19.700  15.136  1.00 78.62           H  
ATOM   1477  O   HIS A  91      27.200 -19.307  17.537  1.00 78.62           O  
ATOM   1478  CG  HIS A  91      27.494 -20.375  13.364  1.00 78.62           C  
ATOM   1479  CD2 HIS A  91      26.755 -19.949  12.296  1.00 78.62           C  
ATOM   1480  HD2 HIS A  91      26.050 -19.130  12.306  1.00 78.62           H  
ATOM   1481  ND1 HIS A  91      28.277 -21.419  12.929  1.00 78.62           N  
ATOM   1482  HD1 HIS A  91      29.053 -21.816  13.438  1.00 78.62           H  
ATOM   1483  CE1 HIS A  91      28.008 -21.621  11.630  1.00 78.62           C  
ATOM   1484  HE1 HIS A  91      28.513 -22.335  10.996  1.00 78.62           H  
ATOM   1485  NE2 HIS A  91      27.052 -20.779  11.207  1.00 78.62           N  
ATOM   1486  N   SER A  92      25.901 -21.044  18.051  1.00 87.15           N  
ATOM   1487  H   SER A  92      25.407 -21.867  17.739  1.00 87.15           H  
ATOM   1488  CA  SER A  92      25.849 -20.718  19.480  1.00 87.15           C  
ATOM   1489  HA  SER A  92      26.490 -19.856  19.666  1.00 87.15           H  
ATOM   1490  C   SER A  92      26.375 -21.846  20.363  1.00 87.15           C  
ATOM   1491  CB  SER A  92      24.439 -20.298  19.894  1.00 87.15           C  
ATOM   1492  HB2 SER A  92      24.489 -19.728  20.822  1.00 87.15           H  
ATOM   1493  HB3 SER A  92      24.011 -19.664  19.118  1.00 87.15           H  
ATOM   1494  O   SER A  92      26.289 -23.029  20.027  1.00 87.15           O  
ATOM   1495  OG  SER A  92      23.627 -21.436  20.104  1.00 87.15           O  
ATOM   1496  HG  SER A  92      23.745 -21.707  21.018  1.00 87.15           H  
ATOM   1497  N   GLN A  93      26.856 -21.474  21.544  1.00 89.39           N  
ATOM   1498  H   GLN A  93      26.876 -20.485  21.748  1.00 89.39           H  
ATOM   1499  CA  GLN A  93      27.149 -22.386  22.642  1.00 89.39           C  
ATOM   1500  HA  GLN A  93      26.975 -23.413  22.321  1.00 89.39           H  
ATOM   1501  C   GLN A  93      26.195 -22.089  23.794  1.00 89.39           C  
ATOM   1502  CB  GLN A  93      28.615 -22.277  23.067  1.00 89.39           C  
ATOM   1503  HB2 GLN A  93      28.781 -22.927  23.926  1.00 89.39           H  
ATOM   1504  HB3 GLN A  93      28.834 -21.252  23.368  1.00 89.39           H  
ATOM   1505  O   GLN A  93      25.893 -20.936  24.084  1.00 89.39           O  
ATOM   1506  CG  GLN A  93      29.576 -22.691  21.942  1.00 89.39           C  
ATOM   1507  HG2 GLN A  93      29.444 -22.036  21.081  1.00 89.39           H  
ATOM   1508  HG3 GLN A  93      29.355 -23.714  21.638  1.00 89.39           H  
ATOM   1509  CD  GLN A  93      31.036 -22.602  22.367  1.00 89.39           C  
ATOM   1510  NE2 GLN A  93      31.944 -23.175  21.611  1.00 89.39           N  
ATOM   1511 HE21 GLN A  93      32.900 -22.988  21.878  1.00 89.39           H  
ATOM   1512 HE22 GLN A  93      31.691 -23.632  20.747  1.00 89.39           H  
ATOM   1513  OE1 GLN A  93      31.396 -22.012  23.370  1.00 89.39           O  
ATOM   1514  N   ILE A  94      25.674 -23.138  24.421  1.00 92.60           N  
ATOM   1515  H   ILE A  94      26.019 -24.062  24.205  1.00 92.60           H  
ATOM   1516  CA  ILE A  94      24.724 -23.017  25.525  1.00 92.60           C  
ATOM   1517  HA  ILE A  94      24.660 -21.979  25.849  1.00 92.60           H  
ATOM   1518  C   ILE A  94      25.272 -23.840  26.678  1.00 92.60           C  
ATOM   1519  CB  ILE A  94      23.311 -23.470  25.106  1.00 92.60           C  
ATOM   1520  HB  ILE A  94      23.358 -24.510  24.785  1.00 92.60           H  
ATOM   1521  O   ILE A  94      25.536 -25.030  26.503  1.00 92.60           O  
ATOM   1522  CG1 ILE A  94      22.755 -22.616  23.943  1.00 92.60           C  
ATOM   1523 HG12 ILE A  94      22.500 -21.627  24.323  1.00 92.60           H  
ATOM   1524 HG13 ILE A  94      23.514 -22.489  23.171  1.00 92.60           H  
ATOM   1525  CG2 ILE A  94      22.371 -23.363  26.315  1.00 92.60           C  
ATOM   1526 HG21 ILE A  94      22.666 -24.067  27.093  1.00 92.60           H  
ATOM   1527 HG22 ILE A  94      21.348 -23.592  26.017  1.00 92.60           H  
ATOM   1528 HG23 ILE A  94      22.401 -22.354  26.726  1.00 92.60           H  
ATOM   1529  CD1 ILE A  94      21.531 -23.228  23.251  1.00 92.60           C  
ATOM   1530 HD11 ILE A  94      21.795 -24.196  22.826  1.00 92.60           H  
ATOM   1531 HD12 ILE A  94      21.206 -22.565  22.449  1.00 92.60           H  
ATOM   1532 HD13 ILE A  94      20.708 -23.354  23.955  1.00 92.60           H  
ATOM   1533  N   ASN A  95      25.422 -23.204  27.833  1.00 92.03           N  
ATOM   1534  H   ASN A  95      25.151 -22.232  27.885  1.00 92.03           H  
ATOM   1535  CA  ASN A  95      25.815 -23.847  29.075  1.00 92.03           C  
ATOM   1536  HA  ASN A  95      25.879 -24.923  28.913  1.00 92.03           H  
ATOM   1537  C   ASN A  95      24.740 -23.602  30.137  1.00 92.03           C  
ATOM   1538  CB  ASN A  95      27.202 -23.333  29.492  1.00 92.03           C  
ATOM   1539  HB2 ASN A  95      27.115 -22.308  29.854  1.00 92.03           H  
ATOM   1540  HB3 ASN A  95      27.871 -23.342  28.631  1.00 92.03           H  
ATOM   1541  O   ASN A  95      24.134 -22.533  30.184  1.00 92.03           O  
ATOM   1542  CG  ASN A  95      27.835 -24.192  30.569  1.00 92.03           C  
ATOM   1543  ND2 ASN A  95      28.813 -23.676  31.273  1.00 92.03           N  
ATOM   1544 HD21 ASN A  95      29.109 -22.722  31.124  1.00 92.03           H  
ATOM   1545 HD22 ASN A  95      29.208 -24.271  31.987  1.00 92.03           H  
ATOM   1546  OD1 ASN A  95      27.473 -25.334  30.785  1.00 92.03           O  
ATOM   1547  N   SER A  96      24.495 -24.586  30.989  1.00 92.06           N  
ATOM   1548  H   SER A  96      25.065 -25.420  30.956  1.00 92.06           H  
ATOM   1549  CA  SER A  96      23.542 -24.479  32.091  1.00 92.06           C  
ATOM   1550  HA  SER A  96      23.518 -23.447  32.441  1.00 92.06           H  
ATOM   1551  C   SER A  96      23.994 -25.349  33.249  1.00 92.06           C  
ATOM   1552  CB  SER A  96      22.125 -24.873  31.653  1.00 92.06           C  
ATOM   1553  HB2 SER A  96      21.448 -24.785  32.502  1.00 92.06           H  
ATOM   1554  HB3 SER A  96      21.791 -24.183  30.878  1.00 92.06           H  
ATOM   1555  O   SER A  96      24.677 -26.354  33.053  1.00 92.06           O  
ATOM   1556  OG  SER A  96      22.081 -26.197  31.147  1.00 92.06           O  
ATOM   1557  HG  SER A  96      22.379 -26.803  31.829  1.00 92.06           H  
ATOM   1558  N   GLY A  97      23.582 -24.992  34.457  1.00 85.87           N  
ATOM   1559  H   GLY A  97      23.014 -24.163  34.555  1.00 85.87           H  
ATOM   1560  CA  GLY A  97      23.892 -25.777  35.643  1.00 85.87           C  
ATOM   1561  HA2 GLY A  97      24.942 -25.641  35.905  1.00 85.87           H  
ATOM   1562  HA3 GLY A  97      23.728 -26.835  35.439  1.00 85.87           H  
ATOM   1563  C   GLY A  97      23.007 -25.385  36.808  1.00 85.87           C  
ATOM   1564  O   GLY A  97      21.811 -25.176  36.633  1.00 85.87           O  
ATOM   1565  N   ASN A  98      23.589 -25.291  38.000  1.00 87.36           N  
ATOM   1566  H   ASN A  98      24.585 -25.444  38.073  1.00 87.36           H  
ATOM   1567  CA  ASN A  98      22.852 -24.951  39.209  1.00 87.36           C  
ATOM   1568  HA  ASN A  98      22.002 -25.629  39.293  1.00 87.36           H  
ATOM   1569  C   ASN A  98      22.303 -23.513  39.136  1.00 87.36           C  
ATOM   1570  CB  ASN A  98      23.775 -25.191  40.412  1.00 87.36           C  
ATOM   1571  HB2 ASN A  98      24.233 -26.177  40.329  1.00 87.36           H  
ATOM   1572  HB3 ASN A  98      24.560 -24.435  40.431  1.00 87.36           H  
ATOM   1573  O   ASN A  98      23.028 -22.565  39.424  1.00 87.36           O  
ATOM   1574  CG  ASN A  98      23.022 -25.151  41.724  1.00 87.36           C  
ATOM   1575  ND2 ASN A  98      23.731 -25.246  42.824  1.00 87.36           N  
ATOM   1576 HD21 ASN A  98      23.182 -25.278  43.671  1.00 87.36           H  
ATOM   1577 HD22 ASN A  98      24.733 -25.360  42.786  1.00 87.36           H  
ATOM   1578  OD1 ASN A  98      21.809 -25.104  41.794  1.00 87.36           O  
ATOM   1579  N   LEU A  99      21.049 -23.378  38.689  1.00 89.25           N  
ATOM   1580  H   LEU A  99      20.588 -24.224  38.386  1.00 89.25           H  
ATOM   1581  CA  LEU A  99      20.297 -22.123  38.561  1.00 89.25           C  
ATOM   1582  HA  LEU A  99      19.412 -22.347  37.964  1.00 89.25           H  
ATOM   1583  C   LEU A  99      21.014 -21.020  37.765  1.00 89.25           C  
ATOM   1584  CB  LEU A  99      19.810 -21.667  39.944  1.00 89.25           C  
ATOM   1585  HB2 LEU A  99      20.681 -21.477  40.572  1.00 89.25           H  
ATOM   1586  HB3 LEU A  99      19.274 -20.724  39.832  1.00 89.25           H  
ATOM   1587  O   LEU A  99      20.923 -19.831  38.086  1.00 89.25           O  
ATOM   1588  CG  LEU A  99      18.885 -22.670  40.653  1.00 89.25           C  
ATOM   1589  HG  LEU A  99      19.380 -23.636  40.750  1.00 89.25           H  
ATOM   1590  CD1 LEU A  99      18.585 -22.152  42.053  1.00 89.25           C  
ATOM   1591 HD11 LEU A  99      18.114 -21.170  42.008  1.00 89.25           H  
ATOM   1592 HD12 LEU A  99      19.527 -22.071  42.595  1.00 89.25           H  
ATOM   1593 HD13 LEU A  99      17.936 -22.849  42.583  1.00 89.25           H  
ATOM   1594  CD2 LEU A  99      17.563 -22.866  39.906  1.00 89.25           C  
ATOM   1595 HD21 LEU A  99      16.886 -23.452  40.528  1.00 89.25           H  
ATOM   1596 HD22 LEU A  99      17.105 -21.900  39.690  1.00 89.25           H  
ATOM   1597 HD23 LEU A  99      17.733 -23.410  38.977  1.00 89.25           H  
ATOM   1598  N   PHE A 100      21.686 -21.415  36.682  1.00 93.68           N  
ATOM   1599  H   PHE A 100      21.727 -22.402  36.475  1.00 93.68           H  
ATOM   1600  CA  PHE A 100      22.198 -20.484  35.682  1.00 93.68           C  
ATOM   1601  HA  PHE A 100      21.614 -19.567  35.760  1.00 93.68           H  
ATOM   1602  C   PHE A 100      22.011 -21.011  34.256  1.00 93.68           C  
ATOM   1603  CB  PHE A 100      23.663 -20.120  35.964  1.00 93.68           C  
ATOM   1604  HB2 PHE A 100      23.778 -19.874  37.020  1.00 93.68           H  
ATOM   1605  HB3 PHE A 100      23.903 -19.219  35.399  1.00 93.68           H  
ATOM   1606  O   PHE A 100      22.039 -22.220  34.007  1.00 93.68           O  
ATOM   1607  CG  PHE A 100      24.661 -21.197  35.582  1.00 93.68           C  
ATOM   1608  CD1 PHE A 100      25.051 -22.169  36.519  1.00 93.68           C  
ATOM   1609  HD1 PHE A 100      24.660 -22.130  37.525  1.00 93.68           H  
ATOM   1610  CD2 PHE A 100      25.190 -21.232  34.277  1.00 93.68           C  
ATOM   1611  HD2 PHE A 100      24.907 -20.479  33.556  1.00 93.68           H  
ATOM   1612  CE1 PHE A 100      25.966 -23.172  36.152  1.00 93.68           C  
ATOM   1613  HE1 PHE A 100      26.285 -23.901  36.883  1.00 93.68           H  
ATOM   1614  CE2 PHE A 100      26.082 -22.250  33.902  1.00 93.68           C  
ATOM   1615  HE2 PHE A 100      26.474 -22.274  32.896  1.00 93.68           H  
ATOM   1616  CZ  PHE A 100      26.469 -23.223  34.840  1.00 93.68           C  
ATOM   1617  HZ  PHE A 100      27.158 -24.003  34.552  1.00 93.68           H  
ATOM   1618  N   ILE A 101      21.862 -20.076  33.321  1.00 96.60           N  
ATOM   1619  H   ILE A 101      21.833 -19.118  33.638  1.00 96.60           H  
ATOM   1620  CA  ILE A 101      21.819 -20.279  31.875  1.00 96.60           C  
ATOM   1621  HA  ILE A 101      22.139 -21.292  31.634  1.00 96.60           H  
ATOM   1622  C   ILE A 101      22.795 -19.285  31.247  1.00 96.60           C  
ATOM   1623  CB  ILE A 101      20.392 -20.055  31.321  1.00 96.60           C  
ATOM   1624  HB  ILE A 101      20.086 -19.038  31.566  1.00 96.60           H  
ATOM   1625  O   ILE A 101      22.660 -18.078  31.431  1.00 96.60           O  
ATOM   1626  CG1 ILE A 101      19.373 -21.028  31.951  1.00 96.60           C  
ATOM   1627 HG12 ILE A 101      19.598 -22.047  31.638  1.00 96.60           H  
ATOM   1628 HG13 ILE A 101      19.451 -20.989  33.038  1.00 96.60           H  
ATOM   1629  CG2 ILE A 101      20.389 -20.205  29.785  1.00 96.60           C  
ATOM   1630 HG21 ILE A 101      19.393 -20.003  29.389  1.00 96.60           H  
ATOM   1631 HG22 ILE A 101      21.063 -19.484  29.323  1.00 96.60           H  
ATOM   1632 HG23 ILE A 101      20.694 -21.214  29.509  1.00 96.60           H  
ATOM   1633  CD1 ILE A 101      17.917 -20.698  31.600  1.00 96.60           C  
ATOM   1634 HD11 ILE A 101      17.261 -21.345  32.183  1.00 96.60           H  
ATOM   1635 HD12 ILE A 101      17.718 -20.878  30.544  1.00 96.60           H  
ATOM   1636 HD13 ILE A 101      17.696 -19.659  31.846  1.00 96.60           H  
ATOM   1637  N   THR A 102      23.736 -19.781  30.454  1.00 96.46           N  
ATOM   1638  H   THR A 102      23.807 -20.785  30.360  1.00 96.46           H  
ATOM   1639  CA  THR A 102      24.652 -18.963  29.660  1.00 96.46           C  
ATOM   1640  HA  THR A 102      24.422 -17.908  29.811  1.00 96.46           H  
ATOM   1641  C   THR A 102      24.464 -19.282  28.182  1.00 96.46           C  
ATOM   1642  CB  THR A 102      26.109 -19.174  30.086  1.00 96.46           C  
ATOM   1643  HB  THR A 102      26.426 -20.173  29.786  1.00 96.46           H  
ATOM   1644  O   THR A 102      24.654 -20.421  27.752  1.00 96.46           O  
ATOM   1645  CG2 THR A 102      27.041 -18.153  29.437  1.00 96.46           C  
ATOM   1646 HG21 THR A 102      28.052 -18.289  29.820  1.00 96.46           H  
ATOM   1647 HG22 THR A 102      27.057 -18.291  28.356  1.00 96.46           H  
ATOM   1648 HG23 THR A 102      26.705 -17.142  29.666  1.00 96.46           H  
ATOM   1649  OG1 THR A 102      26.262 -19.069  31.487  1.00 96.46           O  
ATOM   1650  HG1 THR A 102      25.742 -18.333  31.818  1.00 96.46           H  
ATOM   1651  N   LEU A 103      24.093 -18.271  27.402  1.00 95.94           N  
ATOM   1652  H   LEU A 103      23.971 -17.365  27.831  1.00 95.94           H  
ATOM   1653  CA  LEU A 103      23.995 -18.325  25.948  1.00 95.94           C  
ATOM   1654  HA  LEU A 103      24.088 -19.356  25.609  1.00 95.94           H  
ATOM   1655  C   LEU A 103      25.145 -17.513  25.348  1.00 95.94           C  
ATOM   1656  CB  LEU A 103      22.614 -17.788  25.525  1.00 95.94           C  
ATOM   1657  HB2 LEU A 103      21.845 -18.456  25.914  1.00 95.94           H  
ATOM   1658  HB3 LEU A 103      22.474 -16.812  25.991  1.00 95.94           H  
ATOM   1659  O   LEU A 103      25.226 -16.308  25.563  1.00 95.94           O  
ATOM   1660  CG  LEU A 103      22.421 -17.621  24.004  1.00 95.94           C  
ATOM   1661  HG  LEU A 103      23.198 -16.971  23.603  1.00 95.94           H  
ATOM   1662  CD1 LEU A 103      22.462 -18.956  23.256  1.00 95.94           C  
ATOM   1663 HD11 LEU A 103      22.327 -18.773  22.190  1.00 95.94           H  
ATOM   1664 HD12 LEU A 103      23.427 -19.439  23.403  1.00 95.94           H  
ATOM   1665 HD13 LEU A 103      21.656 -19.600  23.608  1.00 95.94           H  
ATOM   1666  CD2 LEU A 103      21.067 -16.967  23.730  1.00 95.94           C  
ATOM   1667 HD21 LEU A 103      20.937 -16.830  22.656  1.00 95.94           H  
ATOM   1668 HD22 LEU A 103      21.034 -15.988  24.208  1.00 95.94           H  
ATOM   1669 HD23 LEU A 103      20.260 -17.589  24.118  1.00 95.94           H  
ATOM   1670  N   THR A 104      25.997 -18.165  24.567  1.00 96.11           N  
ATOM   1671  H   THR A 104      25.897 -19.166  24.473  1.00 96.11           H  
ATOM   1672  CA  THR A 104      27.079 -17.525  23.814  1.00 96.11           C  
ATOM   1673  HA  THR A 104      27.176 -16.484  24.119  1.00 96.11           H  
ATOM   1674  C   THR A 104      26.748 -17.578  22.331  1.00 96.11           C  
ATOM   1675  CB  THR A 104      28.424 -18.208  24.083  1.00 96.11           C  
ATOM   1676  HB  THR A 104      28.378 -19.235  23.721  1.00 96.11           H  
ATOM   1677  O   THR A 104      26.695 -18.662  21.749  1.00 96.11           O  
ATOM   1678  CG2 THR A 104      29.582 -17.493  23.388  1.00 96.11           C  
ATOM   1679 HG21 THR A 104      29.474 -17.577  22.307  1.00 96.11           H  
ATOM   1680 HG22 THR A 104      30.532 -17.940  23.680  1.00 96.11           H  
ATOM   1681 HG23 THR A 104      29.583 -16.435  23.649  1.00 96.11           H  
ATOM   1682  OG1 THR A 104      28.704 -18.238  25.464  1.00 96.11           O  
ATOM   1683  HG1 THR A 104      29.623 -18.496  25.564  1.00 96.11           H  
ATOM   1684  N   LEU A 105      26.536 -16.423  21.712  1.00 92.50           N  
ATOM   1685  H   LEU A 105      26.629 -15.573  22.250  1.00 92.50           H  
ATOM   1686  CA  LEU A 105      26.346 -16.273  20.269  1.00 92.50           C  
ATOM   1687  HA  LEU A 105      25.990 -17.206  19.834  1.00 92.50           H  
ATOM   1688  C   LEU A 105      27.700 -15.942  19.632  1.00 92.50           C  
ATOM   1689  CB  LEU A 105      25.301 -15.171  20.008  1.00 92.50           C  
ATOM   1690  HB2 LEU A 105      25.188 -15.042  18.931  1.00 92.50           H  
ATOM   1691  HB3 LEU A 105      25.685 -14.234  20.410  1.00 92.50           H  
ATOM   1692  O   LEU A 105      28.359 -15.006  20.082  1.00 92.50           O  
ATOM   1693  CG  LEU A 105      23.914 -15.436  20.629  1.00 92.50           C  
ATOM   1694  HG  LEU A 105      24.019 -15.624  21.697  1.00 92.50           H  
ATOM   1695  CD1 LEU A 105      23.014 -14.217  20.462  1.00 92.50           C  
ATOM   1696 HD11 LEU A 105      23.470 -13.357  20.953  1.00 92.50           H  
ATOM   1697 HD12 LEU A 105      22.880 -13.990  19.404  1.00 92.50           H  
ATOM   1698 HD13 LEU A 105      22.039 -14.397  20.916  1.00 92.50           H  
ATOM   1699  CD2 LEU A 105      23.217 -16.639  19.990  1.00 92.50           C  
ATOM   1700 HD21 LEU A 105      23.787 -17.544  20.197  1.00 92.50           H  
ATOM   1701 HD22 LEU A 105      22.217 -16.747  20.411  1.00 92.50           H  
ATOM   1702 HD23 LEU A 105      23.142 -16.488  18.913  1.00 92.50           H  
ATOM   1703  N   GLN A 106      28.130 -16.722  18.637  1.00 90.18           N  
ATOM   1704  H   GLN A 106      27.525 -17.443  18.272  1.00 90.18           H  
ATOM   1705  CA  GLN A 106      29.327 -16.424  17.843  1.00 90.18           C  
ATOM   1706  HA  GLN A 106      30.047 -15.875  18.450  1.00 90.18           H  
ATOM   1707  C   GLN A 106      28.943 -15.541  16.657  1.00 90.18           C  
ATOM   1708  CB  GLN A 106      30.002 -17.710  17.343  1.00 90.18           C  
ATOM   1709  HB2 GLN A 106      29.304 -18.253  16.707  1.00 90.18           H  
ATOM   1710  HB3 GLN A 106      30.852 -17.440  16.717  1.00 90.18           H  
ATOM   1711  O   GLN A 106      27.895 -15.763  16.050  1.00 90.18           O  
ATOM   1712  CG  GLN A 106      30.484 -18.635  18.472  1.00 90.18           C  
ATOM   1713  HG2 GLN A 106      29.672 -18.822  19.174  1.00 90.18           H  
ATOM   1714  HG3 GLN A 106      30.772 -19.592  18.036  1.00 90.18           H  
ATOM   1715  CD  GLN A 106      31.699 -18.079  19.209  1.00 90.18           C  
ATOM   1716  NE2 GLN A 106      31.740 -18.143  20.522  1.00 90.18           N  
ATOM   1717 HE21 GLN A 106      32.528 -17.669  20.939  1.00 90.18           H  
ATOM   1718 HE22 GLN A 106      30.927 -18.424  21.052  1.00 90.18           H  
ATOM   1719  OE1 GLN A 106      32.665 -17.623  18.630  1.00 90.18           O  
ATOM   1720  N   ASP A 107      29.799 -14.568  16.351  1.00 86.01           N  
ATOM   1721  H   ASP A 107      30.669 -14.520  16.860  1.00 86.01           H  
ATOM   1722  CA  ASP A 107      29.624 -13.573  15.288  1.00 86.01           C  
ATOM   1723  HA  ASP A 107      30.359 -12.786  15.456  1.00 86.01           H  
ATOM   1724  C   ASP A 107      28.242 -12.879  15.333  1.00 86.01           C  
ATOM   1725  CB  ASP A 107      29.982 -14.203  13.930  1.00 86.01           C  
ATOM   1726  HB2 ASP A 107      29.252 -14.976  13.688  1.00 86.01           H  
ATOM   1727  HB3 ASP A 107      29.930 -13.434  13.160  1.00 86.01           H  
ATOM   1728  O   ASP A 107      27.460 -12.969  14.379  1.00 86.01           O  
ATOM   1729  CG  ASP A 107      31.391 -14.812  13.914  1.00 86.01           C  
ATOM   1730  OD1 ASP A 107      32.328 -14.157  14.430  1.00 86.01           O  
ATOM   1731  OD2 ASP A 107      31.530 -15.939  13.379  1.00 86.01           O  
ATOM   1732  N   PRO A 108      27.887 -12.227  16.464  1.00 89.74           N  
ATOM   1733  CA  PRO A 108      26.591 -11.583  16.632  1.00 89.74           C  
ATOM   1734  HA  PRO A 108      25.802 -12.326  16.519  1.00 89.74           H  
ATOM   1735  C   PRO A 108      26.371 -10.469  15.604  1.00 89.74           C  
ATOM   1736  CB  PRO A 108      26.576 -11.045  18.066  1.00 89.74           C  
ATOM   1737  HB2 PRO A 108      25.969 -10.145  18.167  1.00 89.74           H  
ATOM   1738  HB3 PRO A 108      26.216 -11.821  18.741  1.00 89.74           H  
ATOM   1739  O   PRO A 108      27.241  -9.650  15.318  1.00 89.74           O  
ATOM   1740  CG  PRO A 108      28.055 -10.777  18.334  1.00 89.74           C  
ATOM   1741  HG2 PRO A 108      28.361  -9.847  17.855  1.00 89.74           H  
ATOM   1742  HG3 PRO A 108      28.286 -10.759  19.399  1.00 89.74           H  
ATOM   1743  CD  PRO A 108      28.711 -11.965  17.635  1.00 89.74           C  
ATOM   1744  HD2 PRO A 108      29.742 -11.735  17.364  1.00 89.74           H  
ATOM   1745  HD3 PRO A 108      28.688 -12.834  18.292  1.00 89.74           H  
ATOM   1746  N   THR A 109      25.151 -10.406  15.090  1.00 87.85           N  
ATOM   1747  H   THR A 109      24.476 -11.070  15.442  1.00 87.85           H  
ATOM   1748  CA  THR A 109      24.708  -9.416  14.109  1.00 87.85           C  
ATOM   1749  HA  THR A 109      25.581  -9.001  13.604  1.00 87.85           H  
ATOM   1750  C   THR A 109      23.964  -8.266  14.785  1.00 87.85           C  
ATOM   1751  CB  THR A 109      23.818 -10.080  13.050  1.00 87.85           C  
ATOM   1752  HB  THR A 109      23.583  -9.338  12.287  1.00 87.85           H  
ATOM   1753  O   THR A 109      23.609  -8.338  15.961  1.00 87.85           O  
ATOM   1754  CG2 THR A 109      24.489 -11.264  12.355  1.00 87.85           C  
ATOM   1755 HG21 THR A 109      25.449 -10.951  11.943  1.00 87.85           H  
ATOM   1756 HG22 THR A 109      23.851 -11.623  11.547  1.00 87.85           H  
ATOM   1757 HG23 THR A 109      24.660 -12.075  13.062  1.00 87.85           H  
ATOM   1758  OG1 THR A 109      22.603 -10.519  13.624  1.00 87.85           O  
ATOM   1759  HG1 THR A 109      22.818 -11.085  14.369  1.00 87.85           H  
ATOM   1760  N   GLN A 110      23.609  -7.224  14.026  1.00 84.57           N  
ATOM   1761  H   GLN A 110      23.984  -7.141  13.092  1.00 84.57           H  
ATOM   1762  CA  GLN A 110      22.711  -6.168  14.518  1.00 84.57           C  
ATOM   1763  HA  GLN A 110      23.211  -5.652  15.337  1.00 84.57           H  
ATOM   1764  C   GLN A 110      21.382  -6.716  15.067  1.00 84.57           C  
ATOM   1765  CB  GLN A 110      22.447  -5.152  13.396  1.00 84.57           C  
ATOM   1766  HB2 GLN A 110      21.992  -4.265  13.838  1.00 84.57           H  
ATOM   1767  HB3 GLN A 110      23.398  -4.858  12.953  1.00 84.57           H  
ATOM   1768  O   GLN A 110      20.773  -6.108  15.939  1.00 84.57           O  
ATOM   1769  CG  GLN A 110      21.517  -5.677  12.285  1.00 84.57           C  
ATOM   1770  HG2 GLN A 110      21.958  -6.557  11.817  1.00 84.57           H  
ATOM   1771  HG3 GLN A 110      20.555  -5.958  12.713  1.00 84.57           H  
ATOM   1772  CD  GLN A 110      21.236  -4.644  11.204  1.00 84.57           C  
ATOM   1773  NE2 GLN A 110      20.183  -4.829  10.439  1.00 84.57           N  
ATOM   1774 HE21 GLN A 110      19.576  -5.623  10.585  1.00 84.57           H  
ATOM   1775 HE22 GLN A 110      20.023  -4.113   9.743  1.00 84.57           H  
ATOM   1776  OE1 GLN A 110      21.935  -3.665  11.016  1.00 84.57           O  
ATOM   1777  N   PHE A 111      20.935  -7.879  14.576  1.00 88.65           N  
ATOM   1778  H   PHE A 111      21.518  -8.391  13.929  1.00 88.65           H  
ATOM   1779  CA  PHE A 111      19.718  -8.522  15.051  1.00 88.65           C  
ATOM   1780  HA  PHE A 111      18.960  -7.752  15.195  1.00 88.65           H  
ATOM   1781  C   PHE A 111      19.904  -9.206  16.402  1.00 88.65           C  
ATOM   1782  CB  PHE A 111      19.196  -9.526  14.017  1.00 88.65           C  
ATOM   1783  HB2 PHE A 111      18.287  -9.986  14.404  1.00 88.65           H  
ATOM   1784  HB3 PHE A 111      19.929 -10.323  13.894  1.00 88.65           H  
ATOM   1785  O   PHE A 111      18.911  -9.645  16.953  1.00 88.65           O  
ATOM   1786  CG  PHE A 111      18.868  -8.924  12.669  1.00 88.65           C  
ATOM   1787  CD1 PHE A 111      17.738  -8.097  12.522  1.00 88.65           C  
ATOM   1788  HD1 PHE A 111      17.113  -7.876  13.375  1.00 88.65           H  
ATOM   1789  CD2 PHE A 111      19.691  -9.191  11.560  1.00 88.65           C  
ATOM   1790  HD2 PHE A 111      20.563  -9.817  11.674  1.00 88.65           H  
ATOM   1791  CE1 PHE A 111      17.426  -7.547  11.266  1.00 88.65           C  
ATOM   1792  HE1 PHE A 111      16.561  -6.910  11.156  1.00 88.65           H  
ATOM   1793  CE2 PHE A 111      19.379  -8.640  10.305  1.00 88.65           C  
ATOM   1794  HE2 PHE A 111      20.013  -8.845   9.455  1.00 88.65           H  
ATOM   1795  CZ  PHE A 111      18.245  -7.822  10.157  1.00 88.65           C  
ATOM   1796  HZ  PHE A 111      18.004  -7.404   9.191  1.00 88.65           H  
ATOM   1797  N   ASP A 112      21.111  -9.314  16.952  1.00 91.60           N  
ATOM   1798  H   ASP A 112      21.918  -8.995  16.434  1.00 91.60           H  
ATOM   1799  CA  ASP A 112      21.357  -9.871  18.287  1.00 91.60           C  
ATOM   1800  HA  ASP A 112      20.523 -10.516  18.563  1.00 91.60           H  
ATOM   1801  C   ASP A 112      21.434  -8.776  19.370  1.00 91.60           C  
ATOM   1802  CB  ASP A 112      22.599 -10.769  18.234  1.00 91.60           C  
ATOM   1803  HB2 ASP A 112      23.471 -10.175  17.961  1.00 91.60           H  
ATOM   1804  HB3 ASP A 112      22.773 -11.198  19.221  1.00 91.60           H  
ATOM   1805  O   ASP A 112      21.335  -9.079  20.565  1.00 91.60           O  
ATOM   1806  CG  ASP A 112      22.393 -11.906  17.225  1.00 91.60           C  
ATOM   1807  OD1 ASP A 112      21.474 -12.726  17.455  1.00 91.60           O  
ATOM   1808  OD2 ASP A 112      23.106 -11.919  16.194  1.00 91.60           O  
ATOM   1809  N   ALA A 113      21.517  -7.503  18.958  1.00 91.56           N  
ATOM   1810  H   ALA A 113      21.566  -7.336  17.963  1.00 91.56           H  
ATOM   1811  CA  ALA A 113      21.413  -6.324  19.816  1.00 91.56           C  
ATOM   1812  HA  ALA A 113      22.007  -6.483  20.716  1.00 91.56           H  
ATOM   1813  C   ALA A 113      19.955  -6.089  20.230  1.00 91.56           C  
ATOM   1814  CB  ALA A 113      21.982  -5.110  19.081  1.00 91.56           C  
ATOM   1815  HB1 ALA A 113      23.041  -5.253  18.866  1.00 91.56           H  
ATOM   1816  HB2 ALA A 113      21.435  -4.953  18.152  1.00 91.56           H  
ATOM   1817  HB3 ALA A 113      21.867  -4.225  19.706  1.00 91.56           H  
ATOM   1818  O   ALA A 113      19.183  -5.417  19.545  1.00 91.56           O  
ATOM   1819  N   LYS A 114      19.555  -6.705  21.344  1.00 93.63           N  
ATOM   1820  H   LYS A 114      20.246  -7.247  21.842  1.00 93.63           H  
ATOM   1821  CA  LYS A 114      18.187  -6.650  21.869  1.00 93.63           C  
ATOM   1822  HA  LYS A 114      17.687  -5.780  21.443  1.00 93.63           H  
ATOM   1823  C   LYS A 114      18.175  -6.486  23.382  1.00 93.63           C  
ATOM   1824  CB  LYS A 114      17.406  -7.916  21.473  1.00 93.63           C  
ATOM   1825  HB2 LYS A 114      16.356  -7.755  21.717  1.00 93.63           H  
ATOM   1826  HB3 LYS A 114      17.766  -8.756  22.067  1.00 93.63           H  
ATOM   1827  O   LYS A 114      19.191  -6.629  24.062  1.00 93.63           O  
ATOM   1828  CG  LYS A 114      17.515  -8.295  19.991  1.00 93.63           C  
ATOM   1829  HG2 LYS A 114      18.482  -8.764  19.809  1.00 93.63           H  
ATOM   1830  HG3 LYS A 114      17.416  -7.408  19.366  1.00 93.63           H  
ATOM   1831  CD  LYS A 114      16.388  -9.265  19.644  1.00 93.63           C  
ATOM   1832  HD2 LYS A 114      16.301 -10.040  20.405  1.00 93.63           H  
ATOM   1833  HD3 LYS A 114      15.468  -8.684  19.579  1.00 93.63           H  
ATOM   1834  CE  LYS A 114      16.663  -9.893  18.296  1.00 93.63           C  
ATOM   1835  HE2 LYS A 114      16.858  -9.093  17.582  1.00 93.63           H  
ATOM   1836  HE3 LYS A 114      17.575 -10.482  18.393  1.00 93.63           H  
ATOM   1837  NZ  LYS A 114      15.574 -10.752  17.808  1.00 93.63           N  
ATOM   1838  HZ1 LYS A 114      14.743 -10.192  17.681  1.00 93.63           H  
ATOM   1839  HZ2 LYS A 114      15.388 -11.477  18.486  1.00 93.63           H  
ATOM   1840  HZ3 LYS A 114      15.855 -11.153  16.924  1.00 93.63           H  
ATOM   1841  N   VAL A 115      16.979  -6.277  23.931  1.00 96.81           N  
ATOM   1842  H   VAL A 115      16.194  -6.137  23.311  1.00 96.81           H  
ATOM   1843  CA  VAL A 115      16.735  -6.429  25.369  1.00 96.81           C  
ATOM   1844  HA  VAL A 115      17.617  -6.081  25.906  1.00 96.81           H  
ATOM   1845  C   VAL A 115      16.544  -7.908  25.695  1.00 96.81           C  
ATOM   1846  CB  VAL A 115      15.549  -5.579  25.854  1.00 96.81           C  
ATOM   1847  HB  VAL A 115      14.626  -5.949  25.407  1.00 96.81           H  
ATOM   1848  O   VAL A 115      15.601  -8.546  25.220  1.00 96.81           O  
ATOM   1849  CG1 VAL A 115      15.423  -5.649  27.383  1.00 96.81           C  
ATOM   1850 HG11 VAL A 115      15.224  -6.673  27.701  1.00 96.81           H  
ATOM   1851 HG12 VAL A 115      16.350  -5.308  27.846  1.00 96.81           H  
ATOM   1852 HG13 VAL A 115      14.604  -5.011  27.714  1.00 96.81           H  
ATOM   1853  CG2 VAL A 115      15.719  -4.105  25.465  1.00 96.81           C  
ATOM   1854 HG21 VAL A 115      16.648  -3.709  25.875  1.00 96.81           H  
ATOM   1855 HG22 VAL A 115      15.740  -3.990  24.382  1.00 96.81           H  
ATOM   1856 HG23 VAL A 115      14.885  -3.515  25.847  1.00 96.81           H  
ATOM   1857  N   TYR A 116      17.419  -8.442  26.537  1.00 96.88           N  
ATOM   1858  H   TYR A 116      18.163  -7.854  26.886  1.00 96.88           H  
ATOM   1859  CA  TYR A 116      17.313  -9.779  27.106  1.00 96.88           C  
ATOM   1860  HA  TYR A 116      16.675 -10.388  26.464  1.00 96.88           H  
ATOM   1861  C   TYR A 116      16.653  -9.714  28.481  1.00 96.88           C  
ATOM   1862  CB  TYR A 116      18.685 -10.456  27.142  1.00 96.88           C  
ATOM   1863  HB2 TYR A 116      18.591 -11.402  27.676  1.00 96.88           H  
ATOM   1864  HB3 TYR A 116      19.389  -9.829  27.690  1.00 96.88           H  
ATOM   1865  O   TYR A 116      16.756  -8.720  29.205  1.00 96.88           O  
ATOM   1866  CG  TYR A 116      19.235 -10.748  25.762  1.00 96.88           C  
ATOM   1867  CD1 TYR A 116      19.009 -12.005  25.165  1.00 96.88           C  
ATOM   1868  HD1 TYR A 116      18.468 -12.770  25.702  1.00 96.88           H  
ATOM   1869  CD2 TYR A 116      19.945  -9.753  25.061  1.00 96.88           C  
ATOM   1870  HD2 TYR A 116      20.120  -8.787  25.512  1.00 96.88           H  
ATOM   1871  CE1 TYR A 116      19.497 -12.263  23.868  1.00 96.88           C  
ATOM   1872  HE1 TYR A 116      19.348 -13.225  23.400  1.00 96.88           H  
ATOM   1873  CE2 TYR A 116      20.420 -10.005  23.761  1.00 96.88           C  
ATOM   1874  HE2 TYR A 116      20.957  -9.239  23.221  1.00 96.88           H  
ATOM   1875  OH  TYR A 116      20.618 -11.496  21.893  1.00 96.88           O  
ATOM   1876  HH  TYR A 116      21.030 -10.725  21.497  1.00 96.88           H  
ATOM   1877  CZ  TYR A 116      20.195 -11.259  23.161  1.00 96.88           C  
ATOM   1878  N   ARG A 117      15.935 -10.779  28.833  1.00 96.45           N  
ATOM   1879  H   ARG A 117      15.910 -11.560  28.193  1.00 96.45           H  
ATOM   1880  CA  ARG A 117      15.148 -10.885  30.060  1.00 96.45           C  
ATOM   1881  HA  ARG A 117      15.455 -10.106  30.758  1.00 96.45           H  
ATOM   1882  C   ARG A 117      15.398 -12.231  30.721  1.00 96.45           C  
ATOM   1883  CB  ARG A 117      13.675 -10.677  29.699  1.00 96.45           C  
ATOM   1884  HB2 ARG A 117      13.575  -9.681  29.267  1.00 96.45           H  
ATOM   1885  HB3 ARG A 117      13.389 -11.418  28.952  1.00 96.45           H  
ATOM   1886  O   ARG A 117      15.244 -13.261  30.082  1.00 96.45           O  
ATOM   1887  CG  ARG A 117      12.730 -10.763  30.900  1.00 96.45           C  
ATOM   1888  HG2 ARG A 117      12.979  -9.956  31.590  1.00 96.45           H  
ATOM   1889  HG3 ARG A 117      12.860 -11.714  31.416  1.00 96.45           H  
ATOM   1890  CD  ARG A 117      11.266 -10.624  30.463  1.00 96.45           C  
ATOM   1891  HD2 ARG A 117      11.157  -9.725  29.858  1.00 96.45           H  
ATOM   1892  HD3 ARG A 117      10.651 -10.534  31.359  1.00 96.45           H  
ATOM   1893  NE  ARG A 117      10.808 -11.795  29.693  1.00 96.45           N  
ATOM   1894  HE  ARG A 117      11.464 -12.549  29.550  1.00 96.45           H  
ATOM   1895  NH1 ARG A 117       8.604 -11.187  29.438  1.00 96.45           N  
ATOM   1896 HH11 ARG A 117       8.777 -10.342  29.963  1.00 96.45           H  
ATOM   1897 HH12 ARG A 117       7.671 -11.465  29.168  1.00 96.45           H  
ATOM   1898  NH2 ARG A 117       9.313 -13.183  28.703  1.00 96.45           N  
ATOM   1899 HH21 ARG A 117      10.017 -13.904  28.630  1.00 96.45           H  
ATOM   1900 HH22 ARG A 117       8.392 -13.438  28.376  1.00 96.45           H  
ATOM   1901  CZ  ARG A 117       9.579 -12.045  29.279  1.00 96.45           C  
ATOM   1902  N   CYS A 118      15.736 -12.208  32.000  1.00 96.56           N  
ATOM   1903  H   CYS A 118      15.788 -11.308  32.454  1.00 96.56           H  
ATOM   1904  CA  CYS A 118      15.895 -13.377  32.855  1.00 96.56           C  
ATOM   1905  HA  CYS A 118      15.922 -14.287  32.255  1.00 96.56           H  
ATOM   1906  C   CYS A 118      14.698 -13.434  33.810  1.00 96.56           C  
ATOM   1907  CB  CYS A 118      17.238 -13.228  33.575  1.00 96.56           C  
ATOM   1908  HB2 CYS A 118      18.012 -13.099  32.818  1.00 96.56           H  
ATOM   1909  HB3 CYS A 118      17.202 -12.321  34.179  1.00 96.56           H  
ATOM   1910  O   CYS A 118      14.352 -12.417  34.414  1.00 96.56           O  
ATOM   1911  SG  CYS A 118      17.797 -14.568  34.647  1.00 96.56           S  
ATOM   1912  N   ILE A 119      14.039 -14.587  33.907  1.00 95.00           N  
ATOM   1913  H   ILE A 119      14.351 -15.364  33.341  1.00 95.00           H  
ATOM   1914  CA  ILE A 119      12.859 -14.801  34.751  1.00 95.00           C  
ATOM   1915  HA  ILE A 119      12.720 -13.926  35.386  1.00 95.00           H  
ATOM   1916  C   ILE A 119      13.101 -16.008  35.644  1.00 95.00           C  
ATOM   1917  CB  ILE A 119      11.564 -15.006  33.928  1.00 95.00           C  
ATOM   1918  HB  ILE A 119      11.665 -15.917  33.338  1.00 95.00           H  
ATOM   1919  O   ILE A 119      13.382 -17.090  35.138  1.00 95.00           O  
ATOM   1920  CG1 ILE A 119      11.319 -13.831  32.960  1.00 95.00           C  
ATOM   1921 HG12 ILE A 119      11.139 -12.927  33.542  1.00 95.00           H  
ATOM   1922 HG13 ILE A 119      12.211 -13.665  32.355  1.00 95.00           H  
ATOM   1923  CG2 ILE A 119      10.367 -15.173  34.895  1.00 95.00           C  
ATOM   1924 HG21 ILE A 119      10.511 -16.036  35.546  1.00 95.00           H  
ATOM   1925 HG22 ILE A 119       9.433 -15.355  34.363  1.00 95.00           H  
ATOM   1926 HG23 ILE A 119      10.254 -14.284  35.515  1.00 95.00           H  
ATOM   1927  CD1 ILE A 119      10.158 -14.040  31.980  1.00 95.00           C  
ATOM   1928 HD11 ILE A 119       9.360 -14.655  32.396  1.00 95.00           H  
ATOM   1929 HD12 ILE A 119       9.725 -13.069  31.738  1.00 95.00           H  
ATOM   1930 HD13 ILE A 119      10.527 -14.527  31.078  1.00 95.00           H  
ATOM   1931  N   VAL A 120      12.909 -15.855  36.949  1.00 93.56           N  
ATOM   1932  H   VAL A 120      12.617 -14.946  37.277  1.00 93.56           H  
ATOM   1933  CA  VAL A 120      12.777 -16.987  37.876  1.00 93.56           C  
ATOM   1934  HA  VAL A 120      13.083 -17.899  37.364  1.00 93.56           H  
ATOM   1935  C   VAL A 120      11.318 -17.137  38.266  1.00 93.56           C  
ATOM   1936  CB  VAL A 120      13.698 -16.851  39.095  1.00 93.56           C  
ATOM   1937  HB  VAL A 120      14.721 -16.757  38.730  1.00 93.56           H  
ATOM   1938  O   VAL A 120      10.654 -16.148  38.550  1.00 93.56           O  
ATOM   1939  CG1 VAL A 120      13.375 -15.625  39.944  1.00 93.56           C  
ATOM   1940 HG11 VAL A 120      13.205 -14.775  39.284  1.00 93.56           H  
ATOM   1941 HG12 VAL A 120      14.215 -15.402  40.601  1.00 93.56           H  
ATOM   1942 HG13 VAL A 120      12.479 -15.794  40.541  1.00 93.56           H  
ATOM   1943  CG2 VAL A 120      13.627 -18.092  39.985  1.00 93.56           C  
ATOM   1944 HG21 VAL A 120      14.279 -17.965  40.849  1.00 93.56           H  
ATOM   1945 HG22 VAL A 120      12.615 -18.252  40.357  1.00 93.56           H  
ATOM   1946 HG23 VAL A 120      13.944 -18.962  39.410  1.00 93.56           H  
ATOM   1947  N   THR A 121      10.816 -18.366  38.259  1.00 92.26           N  
ATOM   1948  H   THR A 121      11.441 -19.125  38.027  1.00 92.26           H  
ATOM   1949  CA  THR A 121       9.450 -18.715  38.661  1.00 92.26           C  
ATOM   1950  HA  THR A 121       8.927 -17.837  39.041  1.00 92.26           H  
ATOM   1951  C   THR A 121       9.515 -19.753  39.768  1.00 92.26           C  
ATOM   1952  CB  THR A 121       8.666 -19.261  37.464  1.00 92.26           C  
ATOM   1953  HB  THR A 121       9.124 -20.192  37.130  1.00 92.26           H  
ATOM   1954  O   THR A 121      10.291 -20.706  39.667  1.00 92.26           O  
ATOM   1955  CG2 THR A 121       7.197 -19.510  37.768  1.00 92.26           C  
ATOM   1956 HG21 THR A 121       7.095 -20.288  38.525  1.00 92.26           H  
ATOM   1957 HG22 THR A 121       6.685 -19.827  36.860  1.00 92.26           H  
ATOM   1958 HG23 THR A 121       6.744 -18.586  38.128  1.00 92.26           H  
ATOM   1959  OG1 THR A 121       8.708 -18.331  36.410  1.00 92.26           O  
ATOM   1960  HG1 THR A 121       9.609 -18.003  36.367  1.00 92.26           H  
ATOM   1961  N   GLY A 122       8.708 -19.596  40.810  1.00 90.03           N  
ATOM   1962  H   GLY A 122       8.077 -18.808  40.843  1.00 90.03           H  
ATOM   1963  CA  GLY A 122       8.705 -20.493  41.957  1.00 90.03           C  
ATOM   1964  HA2 GLY A 122       8.727 -21.531  41.625  1.00 90.03           H  
ATOM   1965  HA3 GLY A 122       9.598 -20.302  42.552  1.00 90.03           H  
ATOM   1966  C   GLY A 122       7.484 -20.306  42.848  1.00 90.03           C  
ATOM   1967  O   GLY A 122       6.617 -19.487  42.557  1.00 90.03           O  
ATOM   1968  N   ASP A 123       7.432 -21.068  43.933  1.00 87.43           N  
ATOM   1969  H   ASP A 123       8.238 -21.634  44.157  1.00 87.43           H  
ATOM   1970  CA  ASP A 123       6.382 -20.959  44.941  1.00 87.43           C  
ATOM   1971  HA  ASP A 123       5.512 -20.475  44.499  1.00 87.43           H  
ATOM   1972  C   ASP A 123       6.849 -20.098  46.117  1.00 87.43           C  
ATOM   1973  CB  ASP A 123       5.932 -22.347  45.414  1.00 87.43           C  
ATOM   1974  HB2 ASP A 123       6.788 -22.882  45.826  1.00 87.43           H  
ATOM   1975  HB3 ASP A 123       5.195 -22.224  46.208  1.00 87.43           H  
ATOM   1976  O   ASP A 123       7.936 -20.305  46.662  1.00 87.43           O  
ATOM   1977  CG  ASP A 123       5.296 -23.180  44.300  1.00 87.43           C  
ATOM   1978  OD1 ASP A 123       4.682 -22.623  43.356  1.00 87.43           O  
ATOM   1979  OD2 ASP A 123       5.425 -24.426  44.321  1.00 87.43           O  
ATOM   1980  N   ALA A 124       6.002 -19.151  46.510  1.00 82.74           N  
ATOM   1981  H   ALA A 124       5.159 -19.016  45.971  1.00 82.74           H  
ATOM   1982  CA  ALA A 124       6.118 -18.412  47.762  1.00 82.74           C  
ATOM   1983  HA  ALA A 124       7.171 -18.256  47.996  1.00 82.74           H  
ATOM   1984  C   ALA A 124       5.480 -19.188  48.930  1.00 82.74           C  
ATOM   1985  CB  ALA A 124       5.467 -17.041  47.553  1.00 82.74           C  
ATOM   1986  HB1 ALA A 124       5.986 -16.529  46.743  1.00 82.74           H  
ATOM   1987  HB2 ALA A 124       4.415 -17.156  47.290  1.00 82.74           H  
ATOM   1988  HB3 ALA A 124       5.560 -16.438  48.456  1.00 82.74           H  
ATOM   1989  O   ALA A 124       4.787 -20.190  48.734  1.00 82.74           O  
ATOM   1990  N   SER A 125       5.628 -18.679  50.154  1.00 78.61           N  
ATOM   1991  H   SER A 125       6.284 -17.919  50.267  1.00 78.61           H  
ATOM   1992  CA  SER A 125       5.222 -19.351  51.405  1.00 78.61           C  
ATOM   1993  HA  SER A 125       5.703 -20.328  51.457  1.00 78.61           H  
ATOM   1994  C   SER A 125       3.738 -19.654  51.541  1.00 78.61           C  
ATOM   1995  CB  SER A 125       5.676 -18.506  52.602  1.00 78.61           C  
ATOM   1996  HB2 SER A 125       5.736 -19.139  53.487  1.00 78.61           H  
ATOM   1997  HB3 SER A 125       4.952 -17.712  52.783  1.00 78.61           H  
ATOM   1998  O   SER A 125       3.335 -20.538  52.292  1.00 78.61           O  
ATOM   1999  OG  SER A 125       6.933 -17.917  52.348  1.00 78.61           O  
ATOM   2000  HG  SER A 125       7.504 -18.632  52.056  1.00 78.61           H  
ATOM   2001  N   ASN A 126       2.906 -18.942  50.792  1.00 77.51           N  
ATOM   2002  H   ASN A 126       3.322 -18.299  50.134  1.00 77.51           H  
ATOM   2003  CA  ASN A 126       1.468 -19.173  50.688  1.00 77.51           C  
ATOM   2004  HA  ASN A 126       1.122 -19.630  51.615  1.00 77.51           H  
ATOM   2005  C   ASN A 126       1.097 -20.161  49.558  1.00 77.51           C  
ATOM   2006  CB  ASN A 126       0.779 -17.802  50.545  1.00 77.51           C  
ATOM   2007  HB2 ASN A 126      -0.302 -17.942  50.539  1.00 77.51           H  
ATOM   2008  HB3 ASN A 126       1.041 -17.173  51.396  1.00 77.51           H  
ATOM   2009  O   ASN A 126      -0.070 -20.222  49.174  1.00 77.51           O  
ATOM   2010  CG  ASN A 126       1.183 -17.087  49.268  1.00 77.51           C  
ATOM   2011  ND2 ASN A 126       0.589 -15.960  48.959  1.00 77.51           N  
ATOM   2012 HD21 ASN A 126      -0.118 -15.558  49.558  1.00 77.51           H  
ATOM   2013 HD22 ASN A 126       0.886 -15.531  48.095  1.00 77.51           H  
ATOM   2014  OD1 ASN A 126       2.043 -17.528  48.523  1.00 77.51           O  
ATOM   2015  N   ALA A 127       2.074 -20.890  49.005  1.00 69.81           N  
ATOM   2016  H   ALA A 127       3.016 -20.739  49.337  1.00 69.81           H  
ATOM   2017  CA  ALA A 127       1.950 -21.763  47.836  1.00 69.81           C  
ATOM   2018  HA  ALA A 127       2.964 -22.078  47.590  1.00 69.81           H  
ATOM   2019  C   ALA A 127       1.436 -21.054  46.564  1.00 69.81           C  
ATOM   2020  CB  ALA A 127       1.175 -23.034  48.218  1.00 69.81           C  
ATOM   2021  HB1 ALA A 127       1.621 -23.485  49.104  1.00 69.81           H  
ATOM   2022  HB2 ALA A 127       0.132 -22.790  48.419  1.00 69.81           H  
ATOM   2023  HB3 ALA A 127       1.220 -23.749  47.396  1.00 69.81           H  
ATOM   2024  O   ALA A 127       0.903 -21.701  45.660  1.00 69.81           O  
ATOM   2025  N   THR A 128       1.586 -19.725  46.475  1.00 77.91           N  
ATOM   2026  H   THR A 128       2.060 -19.244  47.226  1.00 77.91           H  
ATOM   2027  CA  THR A 128       1.311 -18.991  45.232  1.00 77.91           C  
ATOM   2028  HA  THR A 128       0.527 -19.528  44.698  1.00 77.91           H  
ATOM   2029  C   THR A 128       2.536 -18.994  44.333  1.00 77.91           C  
ATOM   2030  CB  THR A 128       0.773 -17.565  45.425  1.00 77.91           C  
ATOM   2031  HB  THR A 128       0.608 -17.138  44.436  1.00 77.91           H  
ATOM   2032  O   THR A 128       3.663 -18.804  44.788  1.00 77.91           O  
ATOM   2033  CG2 THR A 128      -0.576 -17.560  46.144  1.00 77.91           C  
ATOM   2034 HG21 THR A 128      -0.490 -18.039  47.119  1.00 77.91           H  
ATOM   2035 HG22 THR A 128      -0.919 -16.533  46.269  1.00 77.91           H  
ATOM   2036 HG23 THR A 128      -1.306 -18.105  45.546  1.00 77.91           H  
ATOM   2037  OG1 THR A 128       1.650 -16.707  46.105  1.00 77.91           O  
ATOM   2038  HG1 THR A 128       1.927 -17.132  46.920  1.00 77.91           H  
ATOM   2039  N   ASN A 129       2.299 -19.221  43.043  1.00 83.28           N  
ATOM   2040  H   ASN A 129       1.345 -19.351  42.738  1.00 83.28           H  
ATOM   2041  CA  ASN A 129       3.338 -19.184  42.031  1.00 83.28           C  
ATOM   2042  HA  ASN A 129       4.241 -19.637  42.441  1.00 83.28           H  
ATOM   2043  C   ASN A 129       3.631 -17.720  41.678  1.00 83.28           C  
ATOM   2044  CB  ASN A 129       2.876 -20.037  40.840  1.00 83.28           C  
ATOM   2045  HB2 ASN A 129       2.612 -21.027  41.211  1.00 83.28           H  
ATOM   2046  HB3 ASN A 129       1.999 -19.583  40.378  1.00 83.28           H  
ATOM   2047  O   ASN A 129       2.747 -17.020  41.177  1.00 83.28           O  
ATOM   2048  CG  ASN A 129       3.945 -20.199  39.777  1.00 83.28           C  
ATOM   2049  ND2 ASN A 129       3.858 -21.233  38.972  1.00 83.28           N  
ATOM   2050 HD21 ASN A 129       3.058 -21.846  39.022  1.00 83.28           H  
ATOM   2051 HD22 ASN A 129       4.540 -21.240  38.227  1.00 83.28           H  
ATOM   2052  OD1 ASN A 129       4.851 -19.412  39.614  1.00 83.28           O  
ATOM   2053  N   ILE A 130       4.849 -17.267  41.960  1.00 86.72           N  
ATOM   2054  H   ILE A 130       5.529 -17.927  42.312  1.00 86.72           H  
ATOM   2055  CA  ILE A 130       5.309 -15.912  41.662  1.00 86.72           C  
ATOM   2056  HA  ILE A 130       4.544 -15.416  41.065  1.00 86.72           H  
ATOM   2057  C   ILE A 130       6.562 -15.957  40.789  1.00 86.72           C  
ATOM   2058  CB  ILE A 130       5.493 -15.059  42.940  1.00 86.72           C  
ATOM   2059  HB  ILE A 130       5.747 -14.049  42.616  1.00 86.72           H  
ATOM   2060  O   ILE A 130       7.311 -16.938  40.768  1.00 86.72           O  
ATOM   2061  CG1 ILE A 130       6.645 -15.567  43.825  1.00 86.72           C  
ATOM   2062 HG12 ILE A 130       6.402 -16.554  44.217  1.00 86.72           H  
ATOM   2063 HG13 ILE A 130       7.543 -15.637  43.211  1.00 86.72           H  
ATOM   2064  CG2 ILE A 130       4.172 -14.966  43.725  1.00 86.72           C  
ATOM   2065 HG21 ILE A 130       3.952 -15.917  44.209  1.00 86.72           H  
ATOM   2066 HG22 ILE A 130       4.241 -14.192  44.490  1.00 86.72           H  
ATOM   2067 HG23 ILE A 130       3.353 -14.713  43.052  1.00 86.72           H  
ATOM   2068  CD1 ILE A 130       6.984 -14.627  44.986  1.00 86.72           C  
ATOM   2069 HD11 ILE A 130       7.199 -13.630  44.600  1.00 86.72           H  
ATOM   2070 HD12 ILE A 130       6.155 -14.558  45.689  1.00 86.72           H  
ATOM   2071 HD13 ILE A 130       7.863 -15.000  45.512  1.00 86.72           H  
ATOM   2072  N   SER A 131       6.797 -14.870  40.059  1.00 89.02           N  
ATOM   2073  H   SER A 131       6.168 -14.084  40.133  1.00 89.02           H  
ATOM   2074  CA  SER A 131       7.952 -14.746  39.176  1.00 89.02           C  
ATOM   2075  HA  SER A 131       8.654 -15.537  39.438  1.00 89.02           H  
ATOM   2076  C   SER A 131       8.669 -13.416  39.358  1.00 89.02           C  
ATOM   2077  CB  SER A 131       7.541 -14.938  37.713  1.00 89.02           C  
ATOM   2078  HB2 SER A 131       8.435 -14.927  37.089  1.00 89.02           H  
ATOM   2079  HB3 SER A 131       7.044 -15.900  37.593  1.00 89.02           H  
ATOM   2080  O   SER A 131       8.017 -12.371  39.358  1.00 89.02           O  
ATOM   2081  OG  SER A 131       6.671 -13.893  37.307  1.00 89.02           O  
ATOM   2082  HG  SER A 131       6.868 -13.128  37.852  1.00 89.02           H  
ATOM   2083  N   PHE A 132      10.000 -13.447  39.407  1.00 88.69           N  
ATOM   2084  H   PHE A 132      10.449 -14.347  39.316  1.00 88.69           H  
ATOM   2085  CA  PHE A 132      10.848 -12.251  39.386  1.00 88.69           C  
ATOM   2086  HA  PHE A 132      10.220 -11.374  39.545  1.00 88.69           H  
ATOM   2087  C   PHE A 132      11.509 -12.101  38.028  1.00 88.69           C  
ATOM   2088  CB  PHE A 132      11.888 -12.256  40.511  1.00 88.69           C  
ATOM   2089  HB2 PHE A 132      12.513 -11.367  40.422  1.00 88.69           H  
ATOM   2090  HB3 PHE A 132      12.545 -13.121  40.426  1.00 88.69           H  
ATOM   2091  O   PHE A 132      11.804 -13.089  37.355  1.00 88.69           O  
ATOM   2092  CG  PHE A 132      11.248 -12.263  41.870  1.00 88.69           C  
ATOM   2093  CD1 PHE A 132      10.970 -11.044  42.514  1.00 88.69           C  
ATOM   2094  HD1 PHE A 132      11.295 -10.106  42.088  1.00 88.69           H  
ATOM   2095  CD2 PHE A 132      10.835 -13.483  42.437  1.00 88.69           C  
ATOM   2096  HD2 PHE A 132      11.041 -14.420  41.941  1.00 88.69           H  
ATOM   2097  CE1 PHE A 132      10.229 -11.041  43.703  1.00 88.69           C  
ATOM   2098  HE1 PHE A 132       9.984 -10.120  44.210  1.00 88.69           H  
ATOM   2099  CE2 PHE A 132      10.077 -13.473  43.613  1.00 88.69           C  
ATOM   2100  HE2 PHE A 132       9.687 -14.390  44.029  1.00 88.69           H  
ATOM   2101  CZ  PHE A 132       9.752 -12.253  44.218  1.00 88.69           C  
ATOM   2102  HZ  PHE A 132       9.095 -12.244  45.075  1.00 88.69           H  
ATOM   2103  N   VAL A 133      11.741 -10.854  37.624  1.00 92.77           N  
ATOM   2104  H   VAL A 133      11.550 -10.094  38.261  1.00 92.77           H  
ATOM   2105  CA  VAL A 133      12.212 -10.514  36.282  1.00 92.77           C  
ATOM   2106  HA  VAL A 133      12.570 -11.418  35.789  1.00 92.77           H  
ATOM   2107  C   VAL A 133      13.367  -9.529  36.370  1.00 92.77           C  
ATOM   2108  CB  VAL A 133      11.068  -9.926  35.432  1.00 92.77           C  
ATOM   2109  HB  VAL A 133      10.760  -8.968  35.850  1.00 92.77           H  
ATOM   2110  O   VAL A 133      13.244  -8.493  37.015  1.00 92.77           O  
ATOM   2111  CG1 VAL A 133      11.529  -9.693  33.989  1.00 92.77           C  
ATOM   2112 HG11 VAL A 133      12.329  -8.953  33.968  1.00 92.77           H  
ATOM   2113 HG12 VAL A 133      11.895 -10.635  33.582  1.00 92.77           H  
ATOM   2114 HG13 VAL A 133      10.693  -9.325  33.394  1.00 92.77           H  
ATOM   2115  CG2 VAL A 133       9.835 -10.842  35.395  1.00 92.77           C  
ATOM   2116 HG21 VAL A 133       9.362 -10.862  36.376  1.00 92.77           H  
ATOM   2117 HG22 VAL A 133       9.101 -10.474  34.679  1.00 92.77           H  
ATOM   2118 HG23 VAL A 133      10.123 -11.862  35.138  1.00 92.77           H  
ATOM   2119  N   SER A 134      14.446  -9.809  35.645  1.00 93.45           N  
ATOM   2120  H   SER A 134      14.473 -10.695  35.161  1.00 93.45           H  
ATOM   2121  CA  SER A 134      15.567  -8.892  35.437  1.00 93.45           C  
ATOM   2122  HA  SER A 134      15.308  -7.914  35.842  1.00 93.45           H  
ATOM   2123  C   SER A 134      15.831  -8.723  33.940  1.00 93.45           C  
ATOM   2124  CB  SER A 134      16.791  -9.386  36.208  1.00 93.45           C  
ATOM   2125  HB2 SER A 134      16.492  -9.650  37.222  1.00 93.45           H  
ATOM   2126  HB3 SER A 134      17.220 -10.263  35.724  1.00 93.45           H  
ATOM   2127  O   SER A 134      15.581  -9.640  33.153  1.00 93.45           O  
ATOM   2128  OG  SER A 134      17.740  -8.347  36.277  1.00 93.45           O  
ATOM   2129  HG  SER A 134      18.199  -8.438  37.115  1.00 93.45           H  
ATOM   2130  N   LYS A 135      16.264  -7.535  33.506  1.00 95.61           N  
ATOM   2131  H   LYS A 135      16.581  -6.871  34.197  1.00 95.61           H  
ATOM   2132  CA  LYS A 135      16.424  -7.188  32.082  1.00 95.61           C  
ATOM   2133  HA  LYS A 135      16.456  -8.104  31.493  1.00 95.61           H  
ATOM   2134  C   LYS A 135      17.739  -6.462  31.832  1.00 95.61           C  
ATOM   2135  CB  LYS A 135      15.259  -6.315  31.586  1.00 95.61           C  
ATOM   2136  HB2 LYS A 135      15.169  -5.450  32.242  1.00 95.61           H  
ATOM   2137  HB3 LYS A 135      15.495  -5.957  30.584  1.00 95.61           H  
ATOM   2138  O   LYS A 135      18.158  -5.649  32.651  1.00 95.61           O  
ATOM   2139  CG  LYS A 135      13.915  -7.053  31.524  1.00 95.61           C  
ATOM   2140  HG2 LYS A 135      13.991  -7.875  30.811  1.00 95.61           H  
ATOM   2141  HG3 LYS A 135      13.666  -7.450  32.508  1.00 95.61           H  
ATOM   2142  CD  LYS A 135      12.812  -6.086  31.078  1.00 95.61           C  
ATOM   2143  HD2 LYS A 135      13.048  -5.707  30.084  1.00 95.61           H  
ATOM   2144  HD3 LYS A 135      12.784  -5.250  31.777  1.00 95.61           H  
ATOM   2145  CE  LYS A 135      11.448  -6.780  31.062  1.00 95.61           C  
ATOM   2146  HE2 LYS A 135      11.467  -7.559  30.299  1.00 95.61           H  
ATOM   2147  HE3 LYS A 135      11.292  -7.253  32.031  1.00 95.61           H  
ATOM   2148  NZ  LYS A 135      10.362  -5.805  30.788  1.00 95.61           N  
ATOM   2149  HZ1 LYS A 135      10.519  -5.334  29.909  1.00 95.61           H  
ATOM   2150  HZ2 LYS A 135      10.342  -5.102  31.514  1.00 95.61           H  
ATOM   2151  HZ3 LYS A 135       9.459  -6.256  30.768  1.00 95.61           H  
ATOM   2152  N   LYS A 136      18.337  -6.698  30.664  1.00 96.27           N  
ATOM   2153  H   LYS A 136      17.921  -7.378  30.043  1.00 96.27           H  
ATOM   2154  CA  LYS A 136      19.550  -6.010  30.210  1.00 96.27           C  
ATOM   2155  HA  LYS A 136      19.595  -5.032  30.689  1.00 96.27           H  
ATOM   2156  C   LYS A 136      19.514  -5.799  28.700  1.00 96.27           C  
ATOM   2157  CB  LYS A 136      20.764  -6.836  30.651  1.00 96.27           C  
ATOM   2158  HB2 LYS A 136      20.791  -7.761  30.075  1.00 96.27           H  
ATOM   2159  HB3 LYS A 136      20.647  -7.094  31.703  1.00 96.27           H  
ATOM   2160  O   LYS A 136      19.096  -6.683  27.958  1.00 96.27           O  
ATOM   2161  CG  LYS A 136      22.114  -6.131  30.523  1.00 96.27           C  
ATOM   2162  HG2 LYS A 136      22.871  -6.900  30.676  1.00 96.27           H  
ATOM   2163  HG3 LYS A 136      22.225  -5.714  29.523  1.00 96.27           H  
ATOM   2164  CD  LYS A 136      22.355  -5.044  31.578  1.00 96.27           C  
ATOM   2165  HD2 LYS A 136      22.262  -5.488  32.569  1.00 96.27           H  
ATOM   2166  HD3 LYS A 136      21.630  -4.237  31.466  1.00 96.27           H  
ATOM   2167  CE  LYS A 136      23.778  -4.508  31.376  1.00 96.27           C  
ATOM   2168  HE2 LYS A 136      24.456  -5.357  31.292  1.00 96.27           H  
ATOM   2169  HE3 LYS A 136      23.823  -3.971  30.428  1.00 96.27           H  
ATOM   2170  NZ  LYS A 136      24.221  -3.638  32.490  1.00 96.27           N  
ATOM   2171  HZ1 LYS A 136      25.155  -3.309  32.294  1.00 96.27           H  
ATOM   2172  HZ2 LYS A 136      23.608  -2.842  32.594  1.00 96.27           H  
ATOM   2173  HZ3 LYS A 136      24.250  -4.169  33.349  1.00 96.27           H  
ATOM   2174  N   GLU A 137      19.909  -4.612  28.261  1.00 95.79           N  
ATOM   2175  H   GLU A 137      20.311  -3.957  28.917  1.00 95.79           H  
ATOM   2176  CA  GLU A 137      19.954  -4.225  26.850  1.00 95.79           C  
ATOM   2177  HA  GLU A 137      19.268  -4.842  26.269  1.00 95.79           H  
ATOM   2178  C   GLU A 137      21.360  -4.434  26.279  1.00 95.79           C  
ATOM   2179  CB  GLU A 137      19.492  -2.765  26.726  1.00 95.79           C  
ATOM   2180  HB2 GLU A 137      20.185  -2.136  27.285  1.00 95.79           H  
ATOM   2181  HB3 GLU A 137      18.506  -2.673  27.179  1.00 95.79           H  
ATOM   2182  O   GLU A 137      22.340  -4.067  26.926  1.00 95.79           O  
ATOM   2183  CG  GLU A 137      19.411  -2.271  25.274  1.00 95.79           C  
ATOM   2184  HG2 GLU A 137      20.398  -2.336  24.816  1.00 95.79           H  
ATOM   2185  HG3 GLU A 137      18.736  -2.925  24.722  1.00 95.79           H  
ATOM   2186  CD  GLU A 137      18.928  -0.815  25.187  1.00 95.79           C  
ATOM   2187  OE1 GLU A 137      18.167  -0.507  24.248  1.00 95.79           O  
ATOM   2188  OE2 GLU A 137      19.340   0.003  26.048  1.00 95.79           O  
ATOM   2189  N   VAL A 138      21.430  -4.994  25.070  1.00 96.18           N  
ATOM   2190  H   VAL A 138      20.578  -5.318  24.634  1.00 96.18           H  
ATOM   2191  CA  VAL A 138      22.626  -5.010  24.221  1.00 96.18           C  
ATOM   2192  HA  VAL A 138      23.493  -4.696  24.802  1.00 96.18           H  
ATOM   2193  C   VAL A 138      22.400  -4.019  23.085  1.00 96.18           C  
ATOM   2194  CB  VAL A 138      22.907  -6.418  23.666  1.00 96.18           C  
ATOM   2195  HB  VAL A 138      22.055  -6.748  23.071  1.00 96.18           H  
ATOM   2196  O   VAL A 138      21.430  -4.149  22.339  1.00 96.18           O  
ATOM   2197  CG1 VAL A 138      24.159  -6.427  22.782  1.00 96.18           C  
ATOM   2198 HG11 VAL A 138      25.024  -6.094  23.355  1.00 96.18           H  
ATOM   2199 HG12 VAL A 138      24.345  -7.436  22.415  1.00 96.18           H  
ATOM   2200 HG13 VAL A 138      24.028  -5.772  21.920  1.00 96.18           H  
ATOM   2201  CG2 VAL A 138      23.119  -7.430  24.796  1.00 96.18           C  
ATOM   2202 HG21 VAL A 138      23.268  -8.424  24.374  1.00 96.18           H  
ATOM   2203 HG22 VAL A 138      23.999  -7.151  25.377  1.00 96.18           H  
ATOM   2204 HG23 VAL A 138      22.248  -7.462  25.450  1.00 96.18           H  
ATOM   2205  N   LYS A 139      23.276  -3.024  22.958  1.00 92.02           N  
ATOM   2206  H   LYS A 139      24.074  -3.023  23.577  1.00 92.02           H  
ATOM   2207  CA  LYS A 139      23.173  -1.957  21.955  1.00 92.02           C  
ATOM   2208  HA  LYS A 139      22.132  -1.868  21.643  1.00 92.02           H  
ATOM   2209  C   LYS A 139      23.986  -2.301  20.713  1.00 92.02           C  
ATOM   2210  CB  LYS A 139      23.613  -0.622  22.566  1.00 92.02           C  
ATOM   2211  HB2 LYS A 139      24.638  -0.716  22.926  1.00 92.02           H  
ATOM   2212  HB3 LYS A 139      23.583   0.151  21.799  1.00 92.02           H  
ATOM   2213  O   LYS A 139      25.032  -2.932  20.813  1.00 92.02           O  
ATOM   2214  CG  LYS A 139      22.691  -0.220  23.725  1.00 92.02           C  
ATOM   2215  HG2 LYS A 139      22.717  -0.986  24.500  1.00 92.02           H  
ATOM   2216  HG3 LYS A 139      21.670  -0.129  23.355  1.00 92.02           H  
ATOM   2217  CD  LYS A 139      23.127   1.106  24.342  1.00 92.02           C  
ATOM   2218  HD2 LYS A 139      24.150   1.013  24.707  1.00 92.02           H  
ATOM   2219  HD3 LYS A 139      23.072   1.894  23.591  1.00 92.02           H  
ATOM   2220  CE  LYS A 139      22.177   1.406  25.502  1.00 92.02           C  
ATOM   2221  HE2 LYS A 139      21.158   1.470  25.121  1.00 92.02           H  
ATOM   2222  HE3 LYS A 139      22.193   0.563  26.192  1.00 92.02           H  
ATOM   2223  NZ  LYS A 139      22.562   2.652  26.197  1.00 92.02           N  
ATOM   2224  HZ1 LYS A 139      22.533   3.425  25.546  1.00 92.02           H  
ATOM   2225  HZ2 LYS A 139      21.906   2.817  26.947  1.00 92.02           H  
ATOM   2226  HZ3 LYS A 139      23.494   2.554  26.572  1.00 92.02           H  
ATOM   2227  N   HIS A 140      23.526  -1.857  19.549  1.00 88.07           N  
ATOM   2228  H   HIS A 140      22.671  -1.319  19.537  1.00 88.07           H  
ATOM   2229  CA  HIS A 140      24.271  -1.971  18.297  1.00 88.07           C  
ATOM   2230  HA  HIS A 140      25.020  -2.757  18.388  1.00 88.07           H  
ATOM   2231  C   HIS A 140      24.986  -0.655  17.974  1.00 88.07           C  
ATOM   2232  CB  HIS A 140      23.318  -2.370  17.167  1.00 88.07           C  
ATOM   2233  HB2 HIS A 140      22.527  -1.626  17.083  1.00 88.07           H  
ATOM   2234  HB3 HIS A 140      22.857  -3.331  17.398  1.00 88.07           H  
ATOM   2235  O   HIS A 140      24.366   0.408  18.029  1.00 88.07           O  
ATOM   2236  CG  HIS A 140      24.004  -2.506  15.837  1.00 88.07           C  
ATOM   2237  CD2 HIS A 140      24.908  -3.468  15.476  1.00 88.07           C  
ATOM   2238  HD2 HIS A 140      25.275  -4.265  16.105  1.00 88.07           H  
ATOM   2239  ND1 HIS A 140      23.830  -1.679  14.753  1.00 88.07           N  
ATOM   2240  HD1 HIS A 140      23.202  -0.889  14.701  1.00 88.07           H  
ATOM   2241  CE1 HIS A 140      24.592  -2.147  13.751  1.00 88.07           C  
ATOM   2242  HE1 HIS A 140      24.637  -1.737  12.753  1.00 88.07           H  
ATOM   2243  NE2 HIS A 140      25.264  -3.239  14.146  1.00 88.07           N  
ATOM   2244  N   GLU A 141      26.258  -0.725  17.590  1.00 80.61           N  
ATOM   2245  H   GLU A 141      26.708  -1.629  17.572  1.00 80.61           H  
ATOM   2246  CA  GLU A 141      27.042   0.408  17.097  1.00 80.61           C  
ATOM   2247  HA  GLU A 141      26.394   1.283  17.045  1.00 80.61           H  
ATOM   2248  C   GLU A 141      27.555   0.131  15.678  1.00 80.61           C  
ATOM   2249  CB  GLU A 141      28.172   0.746  18.083  1.00 80.61           C  
ATOM   2250  HB2 GLU A 141      28.882  -0.080  18.120  1.00 80.61           H  
ATOM   2251  HB3 GLU A 141      27.734   0.880  19.072  1.00 80.61           H  
ATOM   2252  O   GLU A 141      28.026  -0.959  15.364  1.00 80.61           O  
ATOM   2253  CG  GLU A 141      28.899   2.046  17.694  1.00 80.61           C  
ATOM   2254  HG2 GLU A 141      29.440   1.884  16.761  1.00 80.61           H  
ATOM   2255  HG3 GLU A 141      28.151   2.818  17.516  1.00 80.61           H  
ATOM   2256  CD  GLU A 141      29.890   2.541  18.762  1.00 80.61           C  
ATOM   2257  OE1 GLU A 141      30.148   3.768  18.778  1.00 80.61           O  
ATOM   2258  OE2 GLU A 141      30.400   1.707  19.544  1.00 80.61           O  
ATOM   2259  N   THR A 142      27.453   1.134  14.804  1.00 69.41           N  
ATOM   2260  H   THR A 142      27.104   2.022  15.134  1.00 69.41           H  
ATOM   2261  CA  THR A 142      27.884   1.058  13.399  1.00 69.41           C  
ATOM   2262  HA  THR A 142      28.035   0.011  13.136  1.00 69.41           H  
ATOM   2263  C   THR A 142      29.217   1.789  13.226  1.00 69.41           C  
ATOM   2264  CB  THR A 142      26.816   1.642  12.453  1.00 69.41           C  
ATOM   2265  HB  THR A 142      26.992   2.709  12.319  1.00 69.41           H  
ATOM   2266  O   THR A 142      29.395   2.879  13.765  1.00 69.41           O  
ATOM   2267  CG2 THR A 142      26.826   0.958  11.089  1.00 69.41           C  
ATOM   2268 HG21 THR A 142      26.657  -0.113  11.203  1.00 69.41           H  
ATOM   2269 HG22 THR A 142      26.038   1.378  10.463  1.00 69.41           H  
ATOM   2270 HG23 THR A 142      27.786   1.115  10.598  1.00 69.41           H  
ATOM   2271  OG1 THR A 142      25.517   1.478  12.979  1.00 69.41           O  
ATOM   2272  HG1 THR A 142      25.510   0.620  13.409  1.00 69.41           H  
ATOM   2273  N   ILE A 143      30.143   1.231  12.438  1.00 60.20           N  
ATOM   2274  H   ILE A 143      29.898   0.341  12.029  1.00 60.20           H  
ATOM   2275  CA  ILE A 143      31.582   1.593  12.368  1.00 60.20           C  
ATOM   2276  HA  ILE A 143      31.927   1.666  13.399  1.00 60.20           H  
ATOM   2277  C   ILE A 143      31.895   2.987  11.750  1.00 60.20           C  
ATOM   2278  CB  ILE A 143      32.362   0.406  11.724  1.00 60.20           C  
ATOM   2279  HB  ILE A 143      31.951   0.219  10.732  1.00 60.20           H  
ATOM   2280  O   ILE A 143      32.992   3.257  11.266  1.00 60.20           O  
ATOM   2281  CG1 ILE A 143      32.170  -0.866  12.576  1.00 60.20           C  
ATOM   2282 HG12 ILE A 143      31.108  -1.060  12.731  1.00 60.20           H  
ATOM   2283 HG13 ILE A 143      32.629  -0.730  13.555  1.00 60.20           H  
ATOM   2284  CG2 ILE A 143      33.877   0.651  11.575  1.00 60.20           C  
ATOM   2285 HG21 ILE A 143      34.058   1.261  10.690  1.00 60.20           H  
ATOM   2286 HG22 ILE A 143      34.443  -0.263  11.395  1.00 60.20           H  
ATOM   2287 HG23 ILE A 143      34.263   1.134  12.472  1.00 60.20           H  
ATOM   2288  CD1 ILE A 143      32.739  -2.124  11.928  1.00 60.20           C  
ATOM   2289 HD11 ILE A 143      32.368  -2.228  10.909  1.00 60.20           H  
ATOM   2290 HD12 ILE A 143      33.829  -2.151  11.947  1.00 60.20           H  
ATOM   2291 HD13 ILE A 143      32.399  -2.962  12.537  1.00 60.20           H  
ATOM   2292  N   SER A 144      30.984   3.958  11.789  1.00 62.62           N  
ATOM   2293  H   SER A 144      30.135   3.784  12.309  1.00 62.62           H  
ATOM   2294  CA  SER A 144      31.229   5.284  11.195  1.00 62.62           C  
ATOM   2295  HA  SER A 144      31.542   5.136  10.162  1.00 62.62           H  
ATOM   2296  C   SER A 144      32.363   6.078  11.882  1.00 62.62           C  
ATOM   2297  CB  SER A 144      29.915   6.064  11.156  1.00 62.62           C  
ATOM   2298  HB2 SER A 144      29.551   6.217  12.172  1.00 62.62           H  
ATOM   2299  HB3 SER A 144      29.177   5.486  10.600  1.00 62.62           H  
ATOM   2300  O   SER A 144      33.032   6.887  11.240  1.00 62.62           O  
ATOM   2301  OG  SER A 144      30.087   7.318  10.529  1.00 62.62           O  
ATOM   2302  HG  SER A 144      29.279   7.554  10.067  1.00 62.62           H  
ATOM   2303  N   THR A 145      32.665   5.827  13.161  1.00 55.27           N  
ATOM   2304  H   THR A 145      32.109   5.156  13.673  1.00 55.27           H  
ATOM   2305  CA  THR A 145      33.600   6.664  13.940  1.00 55.27           C  
ATOM   2306  HA  THR A 145      33.799   7.586  13.393  1.00 55.27           H  
ATOM   2307  C   THR A 145      34.973   6.022  14.163  1.00 55.27           C  
ATOM   2308  CB  THR A 145      32.946   7.080  15.264  1.00 55.27           C  
ATOM   2309  HB  THR A 145      33.686   7.550  15.911  1.00 55.27           H  
ATOM   2310  O   THR A 145      35.996   6.635  13.860  1.00 55.27           O  
ATOM   2311  CG2 THR A 145      31.792   8.057  15.022  1.00 55.27           C  
ATOM   2312 HG21 THR A 145      31.377   8.372  15.980  1.00 55.27           H  
ATOM   2313 HG22 THR A 145      31.006   7.581  14.436  1.00 55.27           H  
ATOM   2314 HG23 THR A 145      32.157   8.935  14.490  1.00 55.27           H  
ATOM   2315  OG1 THR A 145      32.425   5.926  15.883  1.00 55.27           O  
ATOM   2316  HG1 THR A 145      31.942   6.151  16.681  1.00 55.27           H  
ATOM   2317  N   THR A 146      35.044   4.775  14.629  1.00 53.17           N  
ATOM   2318  H   THR A 146      34.189   4.319  14.913  1.00 53.17           H  
ATOM   2319  CA  THR A 146      36.306   4.159  15.089  1.00 53.17           C  
ATOM   2320  HA  THR A 146      36.831   4.903  15.687  1.00 53.17           H  
ATOM   2321  C   THR A 146      37.260   3.784  13.955  1.00 53.17           C  
ATOM   2322  CB  THR A 146      36.044   2.924  15.981  1.00 53.17           C  
ATOM   2323  HB  THR A 146      36.570   2.059  15.578  1.00 53.17           H  
ATOM   2324  O   THR A 146      38.469   4.017  14.062  1.00 53.17           O  
ATOM   2325  CG2 THR A 146      36.534   3.163  17.406  1.00 53.17           C  
ATOM   2326 HG21 THR A 146      37.604   3.375  17.396  1.00 53.17           H  
ATOM   2327 HG22 THR A 146      36.000   4.006  17.844  1.00 53.17           H  
ATOM   2328 HG23 THR A 146      36.356   2.273  18.009  1.00 53.17           H  
ATOM   2329  OG1 THR A 146      34.668   2.621  16.041  1.00 53.17           O  
ATOM   2330  HG1 THR A 146      34.480   2.103  16.826  1.00 53.17           H  
ATOM   2331  N   LEU A 147      36.747   3.250  12.839  1.00 59.33           N  
ATOM   2332  H   LEU A 147      35.753   3.078  12.795  1.00 59.33           H  
ATOM   2333  CA  LEU A 147      37.588   2.918  11.683  1.00 59.33           C  
ATOM   2334  HA  LEU A 147      38.493   2.437  12.053  1.00 59.33           H  
ATOM   2335  C   LEU A 147      38.012   4.177  10.929  1.00 59.33           C  
ATOM   2336  CB  LEU A 147      36.856   1.932  10.763  1.00 59.33           C  
ATOM   2337  HB2 LEU A 147      36.440   1.135  11.379  1.00 59.33           H  
ATOM   2338  HB3 LEU A 147      36.040   2.460  10.271  1.00 59.33           H  
ATOM   2339  O   LEU A 147      39.135   4.239  10.443  1.00 59.33           O  
ATOM   2340  CG  LEU A 147      37.757   1.272   9.703  1.00 59.33           C  
ATOM   2341  HG  LEU A 147      38.399   2.025   9.245  1.00 59.33           H  
ATOM   2342  CD1 LEU A 147      38.627   0.173  10.319  1.00 59.33           C  
ATOM   2343 HD11 LEU A 147      39.282   0.588  11.084  1.00 59.33           H  
ATOM   2344 HD12 LEU A 147      39.246  -0.282   9.546  1.00 59.33           H  
ATOM   2345 HD13 LEU A 147      37.998  -0.598  10.765  1.00 59.33           H  
ATOM   2346  CD2 LEU A 147      36.915   0.653   8.589  1.00 59.33           C  
ATOM   2347 HD21 LEU A 147      37.564   0.194   7.844  1.00 59.33           H  
ATOM   2348 HD22 LEU A 147      36.314   1.424   8.107  1.00 59.33           H  
ATOM   2349 HD23 LEU A 147      36.252  -0.106   9.003  1.00 59.33           H  
ATOM   2350  N   LEU A 148      37.168   5.211  10.885  1.00 57.89           N  
ATOM   2351  H   LEU A 148      36.261   5.118  11.320  1.00 57.89           H  
ATOM   2352  CA  LEU A 148      37.534   6.493  10.290  1.00 57.89           C  
ATOM   2353  HA  LEU A 148      37.848   6.299   9.264  1.00 57.89           H  
ATOM   2354  C   LEU A 148      38.725   7.122  11.031  1.00 57.89           C  
ATOM   2355  CB  LEU A 148      36.291   7.396  10.281  1.00 57.89           C  
ATOM   2356  HB2 LEU A 148      35.428   6.804   9.978  1.00 57.89           H  
ATOM   2357  HB3 LEU A 148      36.106   7.743  11.298  1.00 57.89           H  
ATOM   2358  O   LEU A 148      39.614   7.674  10.389  1.00 57.89           O  
ATOM   2359  CG  LEU A 148      36.387   8.607   9.340  1.00 57.89           C  
ATOM   2360  HG  LEU A 148      37.296   9.168   9.556  1.00 57.89           H  
ATOM   2361  CD1 LEU A 148      36.388   8.210   7.861  1.00 57.89           C  
ATOM   2362 HD11 LEU A 148      37.276   7.622   7.627  1.00 57.89           H  
ATOM   2363 HD12 LEU A 148      35.501   7.615   7.641  1.00 57.89           H  
ATOM   2364 HD13 LEU A 148      36.383   9.100   7.231  1.00 57.89           H  
ATOM   2365  CD2 LEU A 148      35.178   9.511   9.575  1.00 57.89           C  
ATOM   2366 HD21 LEU A 148      35.144  10.317   8.842  1.00 57.89           H  
ATOM   2367 HD22 LEU A 148      34.267   8.923   9.469  1.00 57.89           H  
ATOM   2368 HD23 LEU A 148      35.199   9.905  10.591  1.00 57.89           H  
ATOM   2369  N   GLU A 149      38.803   6.971  12.356  1.00 61.41           N  
ATOM   2370  H   GLU A 149      38.005   6.584  12.841  1.00 61.41           H  
ATOM   2371  CA  GLU A 149      39.955   7.387  13.168  1.00 61.41           C  
ATOM   2372  HA  GLU A 149      40.158   8.438  12.962  1.00 61.41           H  
ATOM   2373  C   GLU A 149      41.227   6.577  12.836  1.00 61.41           C  
ATOM   2374  CB  GLU A 149      39.605   7.240  14.663  1.00 61.41           C  
ATOM   2375  HB2 GLU A 149      40.010   6.294  15.022  1.00 61.41           H  
ATOM   2376  HB3 GLU A 149      38.526   7.175  14.800  1.00 61.41           H  
ATOM   2377  O   GLU A 149      42.311   7.149  12.682  1.00 61.41           O  
ATOM   2378  CG  GLU A 149      40.172   8.365  15.547  1.00 61.41           C  
ATOM   2379  HG2 GLU A 149      41.184   8.599  15.215  1.00 61.41           H  
ATOM   2380  HG3 GLU A 149      40.251   7.982  16.565  1.00 61.41           H  
ATOM   2381  CD  GLU A 149      39.312   9.640  15.585  1.00 61.41           C  
ATOM   2382  OE1 GLU A 149      39.916  10.722  15.764  1.00 61.41           O  
ATOM   2383  OE2 GLU A 149      38.082   9.548  15.397  1.00 61.41           O  
ATOM   2384  N   GLN A 150      41.110   5.251  12.673  1.00 60.49           N  
ATOM   2385  H   GLN A 150      40.203   4.831  12.818  1.00 60.49           H  
ATOM   2386  CA  GLN A 150      42.249   4.387  12.330  1.00 60.49           C  
ATOM   2387  HA  GLN A 150      43.091   4.653  12.969  1.00 60.49           H  
ATOM   2388  C   GLN A 150      42.729   4.582  10.887  1.00 60.49           C  
ATOM   2389  CB  GLN A 150      41.920   2.908  12.567  1.00 60.49           C  
ATOM   2390  HB2 GLN A 150      40.976   2.645  12.091  1.00 60.49           H  
ATOM   2391  HB3 GLN A 150      42.711   2.328  12.092  1.00 60.49           H  
ATOM   2392  O   GLN A 150      43.930   4.707  10.643  1.00 60.49           O  
ATOM   2393  CG  GLN A 150      41.878   2.535  14.058  1.00 60.49           C  
ATOM   2394  HG2 GLN A 150      42.675   3.061  14.584  1.00 60.49           H  
ATOM   2395  HG3 GLN A 150      40.924   2.843  14.485  1.00 60.49           H  
ATOM   2396  CD  GLN A 150      42.080   1.038  14.296  1.00 60.49           C  
ATOM   2397  NE2 GLN A 150      42.166   0.603  15.532  1.00 60.49           N  
ATOM   2398 HE21 GLN A 150      42.243  -0.400  15.621  1.00 60.49           H  
ATOM   2399 HE22 GLN A 150      41.968   1.209  16.315  1.00 60.49           H  
ATOM   2400  OE1 GLN A 150      42.198   0.233  13.391  1.00 60.49           O  
ATOM   2401  N   VAL A 151      41.804   4.683   9.933  1.00 59.87           N  
ATOM   2402  H   VAL A 151      40.839   4.547  10.199  1.00 59.87           H  
ATOM   2403  CA  VAL A 151      42.096   4.953   8.522  1.00 59.87           C  
ATOM   2404  HA  VAL A 151      42.863   4.255   8.186  1.00 59.87           H  
ATOM   2405  C   VAL A 151      42.670   6.358   8.365  1.00 59.87           C  
ATOM   2406  CB  VAL A 151      40.848   4.741   7.641  1.00 59.87           C  
ATOM   2407  HB  VAL A 151      40.019   5.320   8.047  1.00 59.87           H  
ATOM   2408  O   VAL A 151      43.627   6.523   7.618  1.00 59.87           O  
ATOM   2409  CG1 VAL A 151      41.076   5.173   6.185  1.00 59.87           C  
ATOM   2410 HG11 VAL A 151      41.955   4.672   5.780  1.00 59.87           H  
ATOM   2411 HG12 VAL A 151      40.205   4.910   5.585  1.00 59.87           H  
ATOM   2412 HG13 VAL A 151      41.216   6.253   6.128  1.00 59.87           H  
ATOM   2413  CG2 VAL A 151      40.461   3.257   7.610  1.00 59.87           C  
ATOM   2414 HG21 VAL A 151      40.383   2.862   8.623  1.00 59.87           H  
ATOM   2415 HG22 VAL A 151      41.217   2.679   7.077  1.00 59.87           H  
ATOM   2416 HG23 VAL A 151      39.498   3.135   7.115  1.00 59.87           H  
ATOM   2417  N   ARG A 152      42.186   7.369   9.105  1.00 54.86           N  
ATOM   2418  H   ARG A 152      41.380   7.197   9.688  1.00 54.86           H  
ATOM   2419  CA  ARG A 152      42.800   8.712   9.115  1.00 54.86           C  
ATOM   2420  HA  ARG A 152      42.889   9.069   8.089  1.00 54.86           H  
ATOM   2421  C   ARG A 152      44.223   8.704   9.666  1.00 54.86           C  
ATOM   2422  CB  ARG A 152      41.952   9.703   9.923  1.00 54.86           C  
ATOM   2423  HB2 ARG A 152      41.613   9.223  10.841  1.00 54.86           H  
ATOM   2424  HB3 ARG A 152      42.574  10.551  10.209  1.00 54.86           H  
ATOM   2425  O   ARG A 152      45.043   9.480   9.178  1.00 54.86           O  
ATOM   2426  CG  ARG A 152      40.762  10.253   9.126  1.00 54.86           C  
ATOM   2427  HG2 ARG A 152      41.130  10.890   8.321  1.00 54.86           H  
ATOM   2428  HG3 ARG A 152      40.181   9.440   8.692  1.00 54.86           H  
ATOM   2429  CD  ARG A 152      39.882  11.072  10.075  1.00 54.86           C  
ATOM   2430  HD2 ARG A 152      40.476  11.870  10.520  1.00 54.86           H  
ATOM   2431  HD3 ARG A 152      39.549  10.406  10.871  1.00 54.86           H  
ATOM   2432  NE  ARG A 152      38.717  11.658   9.388  1.00 54.86           N  
ATOM   2433  HE  ARG A 152      38.802  11.834   8.397  1.00 54.86           H  
ATOM   2434  NH1 ARG A 152      37.312  11.698  11.216  1.00 54.86           N  
ATOM   2435 HH11 ARG A 152      38.007  11.249  11.795  1.00 54.86           H  
ATOM   2436 HH12 ARG A 152      36.404  11.870  11.623  1.00 54.86           H  
ATOM   2437  NH2 ARG A 152      36.593  12.459   9.246  1.00 54.86           N  
ATOM   2438 HH21 ARG A 152      36.707  12.625   8.256  1.00 54.86           H  
ATOM   2439 HH22 ARG A 152      35.692  12.611   9.677  1.00 54.86           H  
ATOM   2440  CZ  ARG A 152      37.553  11.934   9.954  1.00 54.86           C  
ATOM   2441  N   ARG A 153      44.532   7.851  10.651  1.00 55.98           N  
ATOM   2442  H   ARG A 153      43.796   7.281  11.041  1.00 55.98           H  
ATOM   2443  CA  ARG A 153      45.917   7.661  11.115  1.00 55.98           C  
ATOM   2444  HA  ARG A 153      46.376   8.636  11.277  1.00 55.98           H  
ATOM   2445  C   ARG A 153      46.784   7.016  10.035  1.00 55.98           C  
ATOM   2446  CB  ARG A 153      45.969   6.872  12.432  1.00 55.98           C  
ATOM   2447  HB2 ARG A 153      45.258   6.046  12.408  1.00 55.98           H  
ATOM   2448  HB3 ARG A 153      46.970   6.456  12.547  1.00 55.98           H  
ATOM   2449  O   ARG A 153      47.847   7.546   9.755  1.00 55.98           O  
ATOM   2450  CG  ARG A 153      45.686   7.775  13.638  1.00 55.98           C  
ATOM   2451  HG2 ARG A 153      44.673   8.173  13.569  1.00 55.98           H  
ATOM   2452  HG3 ARG A 153      46.395   8.602  13.643  1.00 55.98           H  
ATOM   2453  CD  ARG A 153      45.837   6.979  14.938  1.00 55.98           C  
ATOM   2454  HD2 ARG A 153      45.107   6.170  14.930  1.00 55.98           H  
ATOM   2455  HD3 ARG A 153      46.839   6.552  14.973  1.00 55.98           H  
ATOM   2456  NE  ARG A 153      45.621   7.831  16.123  1.00 55.98           N  
ATOM   2457  HE  ARG A 153      45.398   8.801  15.949  1.00 55.98           H  
ATOM   2458  NH1 ARG A 153      45.811   6.179  17.704  1.00 55.98           N  
ATOM   2459 HH11 ARG A 153      45.976   5.510  16.966  1.00 55.98           H  
ATOM   2460 HH12 ARG A 153      45.765   5.876  18.666  1.00 55.98           H  
ATOM   2461  NH2 ARG A 153      45.373   8.271  18.344  1.00 55.98           N  
ATOM   2462 HH21 ARG A 153      45.126   9.227  18.130  1.00 55.98           H  
ATOM   2463 HH22 ARG A 153      45.315   7.945  19.298  1.00 55.98           H  
ATOM   2464  CZ  ARG A 153      45.606   7.425  17.380  1.00 55.98           C  
ATOM   2465  N   LEU A 154      46.300   5.962   9.378  1.00 52.41           N  
ATOM   2466  H   LEU A 154      45.422   5.570   9.689  1.00 52.41           H  
ATOM   2467  CA  LEU A 154      47.040   5.264   8.317  1.00 52.41           C  
ATOM   2468  HA  LEU A 154      48.054   5.068   8.667  1.00 52.41           H  
ATOM   2469  C   LEU A 154      47.197   6.095   7.032  1.00 52.41           C  
ATOM   2470  CB  LEU A 154      46.335   3.925   8.037  1.00 52.41           C  
ATOM   2471  HB2 LEU A 154      46.657   3.542   7.069  1.00 52.41           H  
ATOM   2472  HB3 LEU A 154      45.261   4.101   7.978  1.00 52.41           H  
ATOM   2473  O   LEU A 154      48.208   5.988   6.344  1.00 52.41           O  
ATOM   2474  CG  LEU A 154      46.631   2.858   9.109  1.00 52.41           C  
ATOM   2475  HG  LEU A 154      46.604   3.311  10.099  1.00 52.41           H  
ATOM   2476  CD1 LEU A 154      45.575   1.755   9.065  1.00 52.41           C  
ATOM   2477 HD11 LEU A 154      45.794   1.005   9.825  1.00 52.41           H  
ATOM   2478 HD12 LEU A 154      45.567   1.281   8.084  1.00 52.41           H  
ATOM   2479 HD13 LEU A 154      44.592   2.179   9.272  1.00 52.41           H  
ATOM   2480  CD2 LEU A 154      48.004   2.219   8.886  1.00 52.41           C  
ATOM   2481 HD21 LEU A 154      48.787   2.974   8.947  1.00 52.41           H  
ATOM   2482 HD22 LEU A 154      48.190   1.469   9.656  1.00 52.41           H  
ATOM   2483 HD23 LEU A 154      48.045   1.742   7.907  1.00 52.41           H  
ATOM   2484  N   LYS A 155      46.227   6.959   6.713  1.00 46.08           N  
ATOM   2485  H   LYS A 155      45.385   6.934   7.270  1.00 46.08           H  
ATOM   2486  CA  LYS A 155      46.256   7.820   5.521  1.00 46.08           C  
ATOM   2487  HA  LYS A 155      46.520   7.206   4.660  1.00 46.08           H  
ATOM   2488  C   LYS A 155      47.337   8.904   5.613  1.00 46.08           C  
ATOM   2489  CB  LYS A 155      44.856   8.420   5.301  1.00 46.08           C  
ATOM   2490  HB2 LYS A 155      44.670   9.162   6.077  1.00 46.08           H  
ATOM   2491  HB3 LYS A 155      44.108   7.634   5.407  1.00 46.08           H  
ATOM   2492  O   LYS A 155      47.953   9.230   4.604  1.00 46.08           O  
ATOM   2493  CG  LYS A 155      44.675   9.082   3.923  1.00 46.08           C  
ATOM   2494  HG2 LYS A 155      45.645   9.264   3.459  1.00 46.08           H  
ATOM   2495  HG3 LYS A 155      44.187  10.046   4.062  1.00 46.08           H  
ATOM   2496  CD  LYS A 155      43.821   8.234   2.973  1.00 46.08           C  
ATOM   2497  HD2 LYS A 155      42.811   8.139   3.372  1.00 46.08           H  
ATOM   2498  HD3 LYS A 155      44.273   7.248   2.872  1.00 46.08           H  
ATOM   2499  CE  LYS A 155      43.791   8.935   1.612  1.00 46.08           C  
ATOM   2500  HE2 LYS A 155      44.821   9.115   1.301  1.00 46.08           H  
ATOM   2501  HE3 LYS A 155      43.330   9.917   1.724  1.00 46.08           H  
ATOM   2502  NZ  LYS A 155      43.085   8.132   0.586  1.00 46.08           N  
ATOM   2503  HZ1 LYS A 155      43.151   8.607  -0.303  1.00 46.08           H  
ATOM   2504  HZ2 LYS A 155      42.115   7.993   0.829  1.00 46.08           H  
ATOM   2505  HZ3 LYS A 155      43.546   7.239   0.480  1.00 46.08           H  
ATOM   2506  N   LYS A 156      47.620   9.428   6.814  1.00 49.88           N  
ATOM   2507  H   LYS A 156      47.144   9.055   7.623  1.00 49.88           H  
ATOM   2508  CA  LYS A 156      48.621  10.496   6.994  1.00 49.88           C  
ATOM   2509  HA  LYS A 156      48.412  11.280   6.266  1.00 49.88           H  
ATOM   2510  C   LYS A 156      50.057  10.077   6.658  1.00 49.88           C  
ATOM   2511  CB  LYS A 156      48.530  11.097   8.405  1.00 49.88           C  
ATOM   2512  HB2 LYS A 156      49.471  11.597   8.633  1.00 49.88           H  
ATOM   2513  HB3 LYS A 156      48.379  10.307   9.140  1.00 49.88           H  
ATOM   2514  O   LYS A 156      50.862  10.963   6.389  1.00 49.88           O  
ATOM   2515  CG  LYS A 156      47.402  12.135   8.486  1.00 49.88           C  
ATOM   2516  HG2 LYS A 156      47.547  12.880   7.704  1.00 49.88           H  
ATOM   2517  HG3 LYS A 156      46.440  11.647   8.331  1.00 49.88           H  
ATOM   2518  CD  LYS A 156      47.412  12.840   9.846  1.00 49.88           C  
ATOM   2519  HD2 LYS A 156      47.216  12.104  10.626  1.00 49.88           H  
ATOM   2520  HD3 LYS A 156      48.395  13.283  10.008  1.00 49.88           H  
ATOM   2521  CE  LYS A 156      46.340  13.933   9.869  1.00 49.88           C  
ATOM   2522  HE2 LYS A 156      45.370  13.467   9.696  1.00 49.88           H  
ATOM   2523  HE3 LYS A 156      46.533  14.618   9.043  1.00 49.88           H  
ATOM   2524  NZ  LYS A 156      46.345  14.665  11.158  1.00 49.88           N  
ATOM   2525  HZ1 LYS A 156      45.642  15.390  11.157  1.00 49.88           H  
ATOM   2526  HZ2 LYS A 156      47.250  15.090  11.308  1.00 49.88           H  
ATOM   2527  HZ3 LYS A 156      46.159  14.028  11.920  1.00 49.88           H  
ATOM   2528  N   ASP A 157      50.358   8.781   6.600  1.00 49.89           N  
ATOM   2529  H   ASP A 157      49.665   8.099   6.872  1.00 49.89           H  
ATOM   2530  CA  ASP A 157      51.708   8.298   6.282  1.00 49.89           C  
ATOM   2531  HA  ASP A 157      52.433   9.064   6.558  1.00 49.89           H  
ATOM   2532  C   ASP A 157      51.941   8.043   4.780  1.00 49.89           C  
ATOM   2533  CB  ASP A 157      52.019   7.060   7.141  1.00 49.89           C  
ATOM   2534  HB2 ASP A 157      52.945   6.609   6.786  1.00 49.89           H  
ATOM   2535  HB3 ASP A 157      51.220   6.328   7.018  1.00 49.89           H  
ATOM   2536  O   ASP A 157      53.089   7.929   4.356  1.00 49.89           O  
ATOM   2537  CG  ASP A 157      52.201   7.388   8.632  1.00 49.89           C  
ATOM   2538  OD1 ASP A 157      52.545   8.550   8.956  1.00 49.89           O  
ATOM   2539  OD2 ASP A 157      52.005   6.464   9.452  1.00 49.89           O  
ATOM   2540  N   ILE A 158      50.888   7.995   3.954  1.00 42.57           N  
ATOM   2541  H   ILE A 158      49.969   8.147   4.344  1.00 42.57           H  
ATOM   2542  CA  ILE A 158      51.001   7.625   2.528  1.00 42.57           C  
ATOM   2543  HA  ILE A 158      51.966   7.145   2.366  1.00 42.57           H  
ATOM   2544  C   ILE A 158      51.010   8.851   1.599  1.00 42.57           C  
ATOM   2545  CB  ILE A 158      49.923   6.569   2.181  1.00 42.57           C  
ATOM   2546  HB  ILE A 158      48.954   6.945   2.509  1.00 42.57           H  
ATOM   2547  O   ILE A 158      51.642   8.820   0.546  1.00 42.57           O  
ATOM   2548  CG1 ILE A 158      50.240   5.257   2.944  1.00 42.57           C  
ATOM   2549 HG12 ILE A 158      50.366   5.475   4.005  1.00 42.57           H  
ATOM   2550 HG13 ILE A 158      51.180   4.843   2.578  1.00 42.57           H  
ATOM   2551  CG2 ILE A 158      49.841   6.300   0.665  1.00 42.57           C  
ATOM   2552 HG21 ILE A 158      49.091   5.541   0.444  1.00 42.57           H  
ATOM   2553 HG22 ILE A 158      49.544   7.207   0.139  1.00 42.57           H  
ATOM   2554 HG23 ILE A 158      50.812   5.976   0.290  1.00 42.57           H  
ATOM   2555  CD1 ILE A 158      49.154   4.178   2.847  1.00 42.57           C  
ATOM   2556 HD11 ILE A 158      49.409   3.354   3.515  1.00 42.57           H  
ATOM   2557 HD12 ILE A 158      48.193   4.593   3.149  1.00 42.57           H  
ATOM   2558 HD13 ILE A 158      49.086   3.789   1.832  1.00 42.57           H  
ATOM   2559  N   ASP A 159      50.405   9.969   2.002  1.00 39.12           N  
ATOM   2560  H   ASP A 159      49.900   9.946   2.876  1.00 39.12           H  
ATOM   2561  CA  ASP A 159      50.219  11.142   1.130  1.00 39.12           C  
ATOM   2562  HA  ASP A 159      50.011  10.772   0.126  1.00 39.12           H  
ATOM   2563  C   ASP A 159      51.481  12.033   0.966  1.00 39.12           C  
ATOM   2564  CB  ASP A 159      48.962  11.925   1.576  1.00 39.12           C  
ATOM   2565  HB2 ASP A 159      49.046  12.152   2.639  1.00 39.12           H  
ATOM   2566  HB3 ASP A 159      48.922  12.873   1.040  1.00 39.12           H  
ATOM   2567  O   ASP A 159      51.384  13.178   0.522  1.00 39.12           O  
ATOM   2568  CG  ASP A 159      47.625  11.206   1.304  1.00 39.12           C  
ATOM   2569  OD1 ASP A 159      47.552  10.361   0.384  1.00 39.12           O  
ATOM   2570  OD2 ASP A 159      46.633  11.521   2.006  1.00 39.12           O  
ATOM   2571  N   ARG A 160      52.686  11.538   1.300  1.00 37.77           N  
ATOM   2572  H   ARG A 160      52.718  10.574   1.598  1.00 37.77           H  
ATOM   2573  CA  ARG A 160      53.947  12.294   1.137  1.00 37.77           C  
ATOM   2574  HA  ARG A 160      53.697  13.354   1.185  1.00 37.77           H  
ATOM   2575  C   ARG A 160      54.610  12.133  -0.238  1.00 37.77           C  
ATOM   2576  CB  ARG A 160      54.894  12.003   2.312  1.00 37.77           C  
ATOM   2577  HB2 ARG A 160      55.206  10.959   2.275  1.00 37.77           H  
ATOM   2578  HB3 ARG A 160      54.351  12.170   3.243  1.00 37.77           H  
ATOM   2579  O   ARG A 160      55.375  13.013  -0.620  1.00 37.77           O  
ATOM   2580  CG  ARG A 160      56.134  12.910   2.288  1.00 37.77           C  
ATOM   2581  HG2 ARG A 160      56.766  12.611   1.452  1.00 37.77           H  
ATOM   2582  HG3 ARG A 160      55.836  13.951   2.157  1.00 37.77           H  
ATOM   2583  CD  ARG A 160      56.948  12.777   3.574  1.00 37.77           C  
ATOM   2584  HD2 ARG A 160      56.435  13.301   4.380  1.00 37.77           H  
ATOM   2585  HD3 ARG A 160      57.012  11.717   3.821  1.00 37.77           H  
ATOM   2586  NE  ARG A 160      58.306  13.316   3.381  1.00 37.77           N  
ATOM   2587  HE  ARG A 160      58.473  13.762   2.490  1.00 37.77           H  
ATOM   2588  NH1 ARG A 160      59.229  12.429   5.280  1.00 37.77           N  
ATOM   2589 HH11 ARG A 160      60.035  12.198   5.842  1.00 37.77           H  
ATOM   2590 HH12 ARG A 160      58.319  12.059   5.513  1.00 37.77           H  
ATOM   2591  NH2 ARG A 160      60.532  13.497   3.810  1.00 37.77           N  
ATOM   2592 HH21 ARG A 160      60.651  13.924   2.902  1.00 37.77           H  
ATOM   2593 HH22 ARG A 160      61.335  13.270   4.379  1.00 37.77           H  
ATOM   2594  CZ  ARG A 160      59.346  13.083   4.157  1.00 37.77           C  
ATOM   2595  N   ASP A 161      54.286  11.098  -1.008  1.00 31.73           N  
ATOM   2596  H   ASP A 161      53.619  10.423  -0.662  1.00 31.73           H  
ATOM   2597  CA  ASP A 161      54.987  10.808  -2.263  1.00 31.73           C  
ATOM   2598  HA  ASP A 161      55.621  11.649  -2.547  1.00 31.73           H  
ATOM   2599  C   ASP A 161      54.015  10.584  -3.423  1.00 31.73           C  
ATOM   2600  CB  ASP A 161      55.912   9.587  -2.082  1.00 31.73           C  
ATOM   2601  HB2 ASP A 161      55.343   8.767  -1.644  1.00 31.73           H  
ATOM   2602  HB3 ASP A 161      56.257   9.266  -3.065  1.00 31.73           H  
ATOM   2603  O   ASP A 161      53.698   9.444  -3.745  1.00 31.73           O  
ATOM   2604  CG  ASP A 161      57.164   9.848  -1.238  1.00 31.73           C  
ATOM   2605  OD1 ASP A 161      57.664  10.996  -1.236  1.00 31.73           O  
ATOM   2606  OD2 ASP A 161      57.659   8.874  -0.630  1.00 31.73           O  
ATOM   2607  N   GLN A 162      53.565  11.648  -4.101  1.00 31.61           N  
ATOM   2608  H   GLN A 162      53.723  12.568  -3.714  1.00 31.61           H  
ATOM   2609  CA  GLN A 162      53.136  11.537  -5.504  1.00 31.61           C  
ATOM   2610  HA  GLN A 162      53.930  10.997  -6.020  1.00 31.61           H  
ATOM   2611  C   GLN A 162      53.029  12.902  -6.200  1.00 31.61           C  
ATOM   2612  CB  GLN A 162      51.841  10.704  -5.634  1.00 31.61           C  
ATOM   2613  HB2 GLN A 162      51.381  10.582  -4.654  1.00 31.61           H  
ATOM   2614  HB3 GLN A 162      51.121  11.217  -6.271  1.00 31.61           H  
ATOM   2615  O   GLN A 162      52.293  13.793  -5.784  1.00 31.61           O  
ATOM   2616  CG  GLN A 162      52.138   9.317  -6.248  1.00 31.61           C  
ATOM   2617  HG2 GLN A 162      53.149   8.982  -6.018  1.00 31.61           H  
ATOM   2618  HG3 GLN A 162      52.084   9.399  -7.334  1.00 31.61           H  
ATOM   2619  CD  GLN A 162      51.160   8.238  -5.806  1.00 31.61           C  
ATOM   2620  NE2 GLN A 162      51.623   7.044  -5.512  1.00 31.61           N  
ATOM   2621 HE21 GLN A 162      50.931   6.408  -5.143  1.00 31.61           H  
ATOM   2622 HE22 GLN A 162      52.612   6.938  -5.335  1.00 31.61           H  
ATOM   2623  OE1 GLN A 162      49.959   8.426  -5.768  1.00 31.61           O  
ATOM   2624  N   SER A 163      53.802  13.049  -7.282  1.00 28.47           N  
ATOM   2625  H   SER A 163      54.301  12.229  -7.599  1.00 28.47           H  
ATOM   2626  CA  SER A 163      53.915  14.244  -8.128  1.00 28.47           C  
ATOM   2627  HA  SER A 163      53.393  15.052  -7.615  1.00 28.47           H  
ATOM   2628  C   SER A 163      53.271  13.994  -9.508  1.00 28.47           C  
ATOM   2629  CB  SER A 163      55.392  14.631  -8.257  1.00 28.47           C  
ATOM   2630  HB2 SER A 163      55.927  13.837  -8.779  1.00 28.47           H  
ATOM   2631  HB3 SER A 163      55.816  14.740  -7.259  1.00 28.47           H  
ATOM   2632  O   SER A 163      53.327  12.860  -9.993  1.00 28.47           O  
ATOM   2633  OG  SER A 163      55.561  15.847  -8.959  1.00 28.47           O  
ATOM   2634  HG  SER A 163      56.495  16.070  -8.959  1.00 28.47           H  
ATOM   2635  N   PRO A 164      52.659  15.003 -10.164  1.00 28.53           N  
ATOM   2636  CA  PRO A 164      51.661  14.813 -11.217  1.00 28.53           C  
ATOM   2637  HA  PRO A 164      51.262  13.799 -11.173  1.00 28.53           H  
ATOM   2638  C   PRO A 164      52.199  15.076 -12.635  1.00 28.53           C  
ATOM   2639  CB  PRO A 164      50.545  15.797 -10.844  1.00 28.53           C  
ATOM   2640  HB2 PRO A 164      50.041  16.191 -11.726  1.00 28.53           H  
ATOM   2641  HB3 PRO A 164      49.825  15.293 -10.200  1.00 28.53           H  
ATOM   2642  O   PRO A 164      52.836  16.097 -12.895  1.00 28.53           O  
ATOM   2643  CG  PRO A 164      51.236  16.912 -10.048  1.00 28.53           C  
ATOM   2644  HG2 PRO A 164      50.709  17.077  -9.108  1.00 28.53           H  
ATOM   2645  HG3 PRO A 164      51.273  17.835 -10.626  1.00 28.53           H  
ATOM   2646  CD  PRO A 164      52.650  16.408  -9.781  1.00 28.53           C  
ATOM   2647  HD2 PRO A 164      52.900  16.586  -8.735  1.00 28.53           H  
ATOM   2648  HD3 PRO A 164      53.356  16.951 -10.409  1.00 28.53           H  
ATOM   2649  N   CYS A 165      51.872  14.198 -13.591  1.00 19.51           N  
ATOM   2650  H   CYS A 165      51.324  13.391 -13.328  1.00 19.51           H  
ATOM   2651  CA  CYS A 165      52.166  14.383 -15.019  1.00 19.51           C  
ATOM   2652  HA  CYS A 165      52.820  15.247 -15.135  1.00 19.51           H  
ATOM   2653  C   CYS A 165      50.897  14.680 -15.833  1.00 19.51           C  
ATOM   2654  CB  CYS A 165      52.928  13.173 -15.577  1.00 19.51           C  
ATOM   2655  HB2 CYS A 165      52.715  13.070 -16.641  1.00 19.51           H  
ATOM   2656  HB3 CYS A 165      52.618  12.260 -15.070  1.00 19.51           H  
ATOM   2657  O   CYS A 165      49.939  13.910 -15.832  1.00 19.51           O  
ATOM   2658  SG  CYS A 165      54.712  13.441 -15.381  1.00 19.51           S  
ATOM   2659  HG  CYS A 165      54.713  13.575 -14.052  1.00 19.51           H  
ATOM   2660  N   LYS A 166      50.940  15.808 -16.553  1.00 26.28           N  
ATOM   2661  H   LYS A 166      51.811  16.317 -16.516  1.00 26.28           H  
ATOM   2662  CA  LYS A 166      49.935  16.316 -17.497  1.00 26.28           C  
ATOM   2663  HA  LYS A 166      48.936  16.126 -17.105  1.00 26.28           H  
ATOM   2664  C   LYS A 166      50.063  15.613 -18.857  1.00 26.28           C  
ATOM   2665  CB  LYS A 166      50.154  17.833 -17.677  1.00 26.28           C  
ATOM   2666  HB2 LYS A 166      51.169  17.999 -18.038  1.00 26.28           H  
ATOM   2667  HB3 LYS A 166      49.467  18.192 -18.443  1.00 26.28           H  
ATOM   2668  O   LYS A 166      51.180  15.321 -19.280  1.00 26.28           O  
ATOM   2669  CG  LYS A 166      49.932  18.661 -16.399  1.00 26.28           C  
ATOM   2670  HG2 LYS A 166      48.891  18.562 -16.088  1.00 26.28           H  
ATOM   2671  HG3 LYS A 166      50.575  18.294 -15.599  1.00 26.28           H  
ATOM   2672  CD  LYS A 166      50.254  20.142 -16.651  1.00 26.28           C  
ATOM   2673  HD2 LYS A 166      51.307  20.236 -16.913  1.00 26.28           H  
ATOM   2674  HD3 LYS A 166      49.649  20.498 -17.485  1.00 26.28           H  
ATOM   2675  CE  LYS A 166      49.951  20.983 -15.405  1.00 26.28           C  
ATOM   2676  HE2 LYS A 166      50.543  20.601 -14.573  1.00 26.28           H  
ATOM   2677  HE3 LYS A 166      48.899  20.856 -15.150  1.00 26.28           H  
ATOM   2678  NZ  LYS A 166      50.251  22.420 -15.634  1.00 26.28           N  
ATOM   2679  HZ1 LYS A 166      50.036  22.964 -14.810  1.00 26.28           H  
ATOM   2680  HZ2 LYS A 166      49.699  22.773 -16.402  1.00 26.28           H  
ATOM   2681  HZ3 LYS A 166      51.227  22.546 -15.860  1.00 26.28           H  
ATOM   2682  N   LYS A 167      48.948  15.400 -19.564  1.00 25.30           N  
ATOM   2683  H   LYS A 167      48.064  15.681 -19.163  1.00 25.30           H  
ATOM   2684  CA  LYS A 167      48.923  15.022 -20.988  1.00 25.30           C  
ATOM   2685  HA  LYS A 167      49.886  15.281 -21.428  1.00 25.30           H  
ATOM   2686  C   LYS A 167      47.885  15.846 -21.749  1.00 25.30           C  
ATOM   2687  CB  LYS A 167      48.701  13.513 -21.184  1.00 25.30           C  
ATOM   2688  HB2 LYS A 167      47.919  13.160 -20.511  1.00 25.30           H  
ATOM   2689  HB3 LYS A 167      48.371  13.342 -22.209  1.00 25.30           H  
ATOM   2690  O   LYS A 167      46.833  16.167 -21.207  1.00 25.30           O  
ATOM   2691  CG  LYS A 167      49.999  12.723 -20.958  1.00 25.30           C  
ATOM   2692  HG2 LYS A 167      50.790  13.152 -21.574  1.00 25.30           H  
ATOM   2693  HG3 LYS A 167      50.290  12.793 -19.910  1.00 25.30           H  
ATOM   2694  CD  LYS A 167      49.823  11.249 -21.335  1.00 25.30           C  
ATOM   2695  HD2 LYS A 167      49.496  11.183 -22.373  1.00 25.30           H  
ATOM   2696  HD3 LYS A 167      49.065  10.805 -20.691  1.00 25.30           H  
ATOM   2697  CE  LYS A 167      51.157  10.515 -21.166  1.00 25.30           C  
ATOM   2698  HE2 LYS A 167      51.899  11.000 -21.800  1.00 25.30           H  
ATOM   2699  HE3 LYS A 167      51.482  10.623 -20.132  1.00 25.30           H  
ATOM   2700  NZ  LYS A 167      51.033   9.080 -21.522  1.00 25.30           N  
ATOM   2701  HZ1 LYS A 167      50.350   8.631 -20.928  1.00 25.30           H  
ATOM   2702  HZ2 LYS A 167      51.920   8.611 -21.412  1.00 25.30           H  
ATOM   2703  HZ3 LYS A 167      50.734   8.986 -22.483  1.00 25.30           H  
ATOM   2704  N   GLU A 168      48.274  16.204 -22.967  1.00 23.20           N  
ATOM   2705  H   GLU A 168      49.142  15.809 -23.302  1.00 23.20           H  
ATOM   2706  CA  GLU A 168      47.689  17.194 -23.872  1.00 23.20           C  
ATOM   2707  HA  GLU A 168      47.332  18.044 -23.290  1.00 23.20           H  
ATOM   2708  C   GLU A 168      46.501  16.660 -24.691  1.00 23.20           C  
ATOM   2709  CB  GLU A 168      48.807  17.679 -24.817  1.00 23.20           C  
ATOM   2710  HB2 GLU A 168      49.237  16.806 -25.307  1.00 23.20           H  
ATOM   2711  HB3 GLU A 168      48.377  18.324 -25.583  1.00 23.20           H  
ATOM   2712  O   GLU A 168      46.398  15.464 -24.969  1.00 23.20           O  
ATOM   2713  CG  GLU A 168      49.908  18.472 -24.086  1.00 23.20           C  
ATOM   2714  HG2 GLU A 168      49.481  19.413 -23.741  1.00 23.20           H  
ATOM   2715  HG3 GLU A 168      50.229  17.918 -23.204  1.00 23.20           H  
ATOM   2716  CD  GLU A 168      51.153  18.740 -24.949  1.00 23.20           C  
ATOM   2717  OE1 GLU A 168      51.788  19.794 -24.719  1.00 23.20           O  
ATOM   2718  OE2 GLU A 168      51.508  17.857 -25.761  1.00 23.20           O  
ATOM   2719  N   GLU A 169      45.621  17.588 -25.076  1.00 22.27           N  
ATOM   2720  H   GLU A 169      45.829  18.550 -24.850  1.00 22.27           H  
ATOM   2721  CA  GLU A 169      44.389  17.397 -25.853  1.00 22.27           C  
ATOM   2722  HA  GLU A 169      43.913  16.469 -25.536  1.00 22.27           H  
ATOM   2723  C   GLU A 169      44.646  17.376 -27.376  1.00 22.27           C  
ATOM   2724  CB  GLU A 169      43.426  18.563 -25.560  1.00 22.27           C  
ATOM   2725  HB2 GLU A 169      42.593  18.512 -26.261  1.00 22.27           H  
ATOM   2726  HB3 GLU A 169      43.961  19.497 -25.734  1.00 22.27           H  
ATOM   2727  O   GLU A 169      45.424  18.195 -27.873  1.00 22.27           O  
ATOM   2728  CG  GLU A 169      42.847  18.554 -24.138  1.00 22.27           C  
ATOM   2729  HG2 GLU A 169      43.667  18.517 -23.420  1.00 22.27           H  
ATOM   2730  HG3 GLU A 169      42.254  17.647 -24.014  1.00 22.27           H  
ATOM   2731  CD  GLU A 169      41.985  19.792 -23.831  1.00 22.27           C  
ATOM   2732  OE1 GLU A 169      41.094  19.666 -22.961  1.00 22.27           O  
ATOM   2733  OE2 GLU A 169      42.242  20.863 -24.426  1.00 22.27           O  
ATOM   2734  N   PRO A 170      43.959  16.513 -28.153  1.00 26.58           N  
ATOM   2735  CA  PRO A 170      44.015  16.527 -29.609  1.00 26.58           C  
ATOM   2736  HA  PRO A 170      44.943  16.995 -29.936  1.00 26.58           H  
ATOM   2737  C   PRO A 170      42.844  17.291 -30.256  1.00 26.58           C  
ATOM   2738  CB  PRO A 170      44.067  15.058 -30.013  1.00 26.58           C  
ATOM   2739  HB2 PRO A 170      45.100  14.713 -29.978  1.00 26.58           H  
ATOM   2740  HB3 PRO A 170      43.642  14.886 -31.002  1.00 26.58           H  
ATOM   2741  O   PRO A 170      41.709  17.309 -29.784  1.00 26.58           O  
ATOM   2742  CG  PRO A 170      43.261  14.357 -28.917  1.00 26.58           C  
ATOM   2743  HG2 PRO A 170      42.229  14.231 -29.244  1.00 26.58           H  
ATOM   2744  HG3 PRO A 170      43.698  13.389 -28.673  1.00 26.58           H  
ATOM   2745  CD  PRO A 170      43.297  15.298 -27.708  1.00 26.58           C  
ATOM   2746  HD2 PRO A 170      43.866  14.827 -26.907  1.00 26.58           H  
ATOM   2747  HD3 PRO A 170      42.284  15.521 -27.373  1.00 26.58           H  
ATOM   2748  N   THR A 171      43.163  17.911 -31.387  1.00 24.58           N  
ATOM   2749  H   THR A 171      44.107  17.784 -31.724  1.00 24.58           H  
ATOM   2750  CA  THR A 171      42.379  18.862 -32.179  1.00 24.58           C  
ATOM   2751  HA  THR A 171      41.894  19.539 -31.475  1.00 24.58           H  
ATOM   2752  C   THR A 171      41.270  18.229 -33.032  1.00 24.58           C  
ATOM   2753  CB  THR A 171      43.342  19.684 -33.066  1.00 24.58           C  
ATOM   2754  HB  THR A 171      42.870  19.905 -34.024  1.00 24.58           H  
ATOM   2755  O   THR A 171      41.395  17.140 -33.587  1.00 24.58           O  
ATOM   2756  CG2 THR A 171      43.727  21.004 -32.403  1.00 24.58           C  
ATOM   2757 HG21 THR A 171      42.832  21.604 -32.234  1.00 24.58           H  
ATOM   2758 HG22 THR A 171      44.210  20.812 -31.445  1.00 24.58           H  
ATOM   2759 HG23 THR A 171      44.405  21.564 -33.047  1.00 24.58           H  
ATOM   2760  OG1 THR A 171      44.563  19.002 -33.289  1.00 24.58           O  
ATOM   2761  HG1 THR A 171      45.214  19.645 -33.578  1.00 24.58           H  
ATOM   2762  N   VAL A 172      40.164  18.970 -33.152  1.00 24.49           N  
ATOM   2763  H   VAL A 172      40.168  19.860 -32.674  1.00 24.49           H  
ATOM   2764  CA  VAL A 172      38.892  18.588 -33.787  1.00 24.49           C  
ATOM   2765  HA  VAL A 172      38.702  17.535 -33.580  1.00 24.49           H  
ATOM   2766  C   VAL A 172      38.938  18.792 -35.308  1.00 24.49           C  
ATOM   2767  CB  VAL A 172      37.755  19.424 -33.150  1.00 24.49           C  
ATOM   2768  HB  VAL A 172      37.983  20.482 -33.275  1.00 24.49           H  
ATOM   2769  O   VAL A 172      39.088  19.917 -35.784  1.00 24.49           O  
ATOM   2770  CG1 VAL A 172      36.382  19.163 -33.784  1.00 24.49           C  
ATOM   2771 HG11 VAL A 172      36.388  19.453 -34.834  1.00 24.49           H  
ATOM   2772 HG12 VAL A 172      36.128  18.106 -33.699  1.00 24.49           H  
ATOM   2773 HG13 VAL A 172      35.622  19.755 -33.272  1.00 24.49           H  
ATOM   2774  CG2 VAL A 172      37.634  19.139 -31.645  1.00 24.49           C  
ATOM   2775 HG21 VAL A 172      38.552  19.412 -31.124  1.00 24.49           H  
ATOM   2776 HG22 VAL A 172      36.821  19.725 -31.216  1.00 24.49           H  
ATOM   2777 HG23 VAL A 172      37.438  18.081 -31.476  1.00 24.49           H  
ATOM   2778  N   HIS A 173      38.737  17.723 -36.084  1.00 27.65           N  
ATOM   2779  H   HIS A 173      38.668  16.820 -35.636  1.00 27.65           H  
ATOM   2780  CA  HIS A 173      38.555  17.791 -37.539  1.00 27.65           C  
ATOM   2781  HA  HIS A 173      39.032  18.704 -37.895  1.00 27.65           H  
ATOM   2782  C   HIS A 173      37.070  17.881 -37.937  1.00 27.65           C  
ATOM   2783  CB  HIS A 173      39.271  16.622 -38.233  1.00 27.65           C  
ATOM   2784  HB2 HIS A 173      38.872  16.514 -39.242  1.00 27.65           H  
ATOM   2785  HB3 HIS A 173      39.069  15.695 -37.696  1.00 27.65           H  
ATOM   2786  O   HIS A 173      36.223  17.121 -37.465  1.00 27.65           O  
ATOM   2787  CG  HIS A 173      40.762  16.828 -38.359  1.00 27.65           C  
ATOM   2788  CD2 HIS A 173      41.752  16.089 -37.766  1.00 27.65           C  
ATOM   2789  HD2 HIS A 173      41.612  15.253 -37.098  1.00 27.65           H  
ATOM   2790  ND1 HIS A 173      41.384  17.796 -39.119  1.00 27.65           N  
ATOM   2791  HD1 HIS A 173      40.934  18.507 -39.678  1.00 27.65           H  
ATOM   2792  CE1 HIS A 173      42.711  17.644 -38.986  1.00 27.65           C  
ATOM   2793  HE1 HIS A 173      43.463  18.258 -39.460  1.00 27.65           H  
ATOM   2794  NE2 HIS A 173      42.982  16.609 -38.182  1.00 27.65           N  
ATOM   2795  N   GLN A 174      36.773  18.814 -38.847  1.00 26.22           N  
ATOM   2796  H   GLN A 174      37.538  19.380 -39.185  1.00 26.22           H  
ATOM   2797  CA  GLN A 174      35.458  19.083 -39.437  1.00 26.22           C  
ATOM   2798  HA  GLN A 174      34.744  19.296 -38.642  1.00 26.22           H  
ATOM   2799  C   GLN A 174      34.946  17.870 -40.244  1.00 26.22           C  
ATOM   2800  CB  GLN A 174      35.584  20.327 -40.342  1.00 26.22           C  
ATOM   2801  HB2 GLN A 174      34.676  20.422 -40.937  1.00 26.22           H  
ATOM   2802  HB3 GLN A 174      36.419  20.178 -41.028  1.00 26.22           H  
ATOM   2803  O   GLN A 174      35.488  17.541 -41.297  1.00 26.22           O  
ATOM   2804  CG  GLN A 174      35.783  21.644 -39.566  1.00 26.22           C  
ATOM   2805  HG2 GLN A 174      34.886  21.849 -38.983  1.00 26.22           H  
ATOM   2806  HG3 GLN A 174      36.620  21.543 -38.875  1.00 26.22           H  
ATOM   2807  CD  GLN A 174      36.074  22.843 -40.472  1.00 26.22           C  
ATOM   2808  NE2 GLN A 174      35.882  24.055 -40.002  1.00 26.22           N  
ATOM   2809 HE21 GLN A 174      35.576  24.209 -39.051  1.00 26.22           H  
ATOM   2810 HE22 GLN A 174      36.125  24.808 -40.629  1.00 26.22           H  
ATOM   2811  OE1 GLN A 174      36.495  22.722 -41.609  1.00 26.22           O  
ATOM   2812  N   LYS A 175      33.894  17.194 -39.755  1.00 36.39           N  
ATOM   2813  H   LYS A 175      33.520  17.494 -38.866  1.00 36.39           H  
ATOM   2814  CA  LYS A 175      33.283  16.020 -40.407  1.00 36.39           C  
ATOM   2815  HA  LYS A 175      34.078  15.473 -40.913  1.00 36.39           H  
ATOM   2816  C   LYS A 175      32.270  16.426 -41.486  1.00 36.39           C  
ATOM   2817  CB  LYS A 175      32.650  15.066 -39.370  1.00 36.39           C  
ATOM   2818  HB2 LYS A 175      32.150  15.649 -38.596  1.00 36.39           H  
ATOM   2819  HB3 LYS A 175      31.896  14.460 -39.870  1.00 36.39           H  
ATOM   2820  O   LYS A 175      31.287  17.115 -41.225  1.00 36.39           O  
ATOM   2821  CG  LYS A 175      33.672  14.106 -38.729  1.00 36.39           C  
ATOM   2822  HG2 LYS A 175      34.465  14.689 -38.261  1.00 36.39           H  
ATOM   2823  HG3 LYS A 175      34.112  13.486 -39.510  1.00 36.39           H  
ATOM   2824  CD  LYS A 175      33.027  13.193 -37.664  1.00 36.39           C  
ATOM   2825  HD2 LYS A 175      32.634  13.819 -36.863  1.00 36.39           H  
ATOM   2826  HD3 LYS A 175      32.204  12.639 -38.115  1.00 36.39           H  
ATOM   2827  CE  LYS A 175      34.055  12.202 -37.083  1.00 36.39           C  
ATOM   2828  HE2 LYS A 175      34.386  11.533 -37.878  1.00 36.39           H  
ATOM   2829  HE3 LYS A 175      34.925  12.771 -36.755  1.00 36.39           H  
ATOM   2830  NZ  LYS A 175      33.526  11.411 -35.934  1.00 36.39           N  
ATOM   2831  HZ1 LYS A 175      34.230  10.785 -35.570  1.00 36.39           H  
ATOM   2832  HZ2 LYS A 175      33.263  12.012 -35.166  1.00 36.39           H  
ATOM   2833  HZ3 LYS A 175      32.724  10.852 -36.187  1.00 36.39           H  
ATOM   2834  N   GLN A 176      32.501  15.920 -42.691  1.00 35.51           N  
ATOM   2835  H   GLN A 176      33.368  15.415 -42.809  1.00 35.51           H  
ATOM   2836  CA  GLN A 176      31.578  15.900 -43.824  1.00 35.51           C  
ATOM   2837  HA  GLN A 176      31.346  16.927 -44.106  1.00 35.51           H  
ATOM   2838  C   GLN A 176      30.279  15.159 -43.433  1.00 35.51           C  
ATOM   2839  CB  GLN A 176      32.358  15.213 -44.962  1.00 35.51           C  
ATOM   2840  HB2 GLN A 176      32.389  14.139 -44.780  1.00 35.51           H  
ATOM   2841  HB3 GLN A 176      33.384  15.580 -44.921  1.00 35.51           H  
ATOM   2842  O   GLN A 176      30.336  14.078 -42.844  1.00 35.51           O  
ATOM   2843  CG  GLN A 176      31.870  15.465 -46.395  1.00 35.51           C  
ATOM   2844  HG2 GLN A 176      31.753  16.538 -46.552  1.00 35.51           H  
ATOM   2845  HG3 GLN A 176      30.906  14.981 -46.546  1.00 35.51           H  
ATOM   2846  CD  GLN A 176      32.872  14.931 -47.428  1.00 35.51           C  
ATOM   2847  NE2 GLN A 176      32.646  15.145 -48.704  1.00 35.51           N  
ATOM   2848 HE21 GLN A 176      31.828  15.644 -49.024  1.00 35.51           H  
ATOM   2849 HE22 GLN A 176      33.344  14.775 -49.333  1.00 35.51           H  
ATOM   2850  OE1 GLN A 176      33.877  14.317 -47.115  1.00 35.51           O  
ATOM   2851  N   LYS A 177      29.103  15.739 -43.721  1.00 46.12           N  
ATOM   2852  H   LYS A 177      29.119  16.625 -44.205  1.00 46.12           H  
ATOM   2853  CA  LYS A 177      27.792  15.144 -43.391  1.00 46.12           C  
ATOM   2854  HA  LYS A 177      27.770  14.883 -42.333  1.00 46.12           H  
ATOM   2855  C   LYS A 177      27.580  13.851 -44.191  1.00 46.12           C  
ATOM   2856  CB  LYS A 177      26.647  16.136 -43.689  1.00 46.12           C  
ATOM   2857  HB2 LYS A 177      25.710  15.580 -43.689  1.00 46.12           H  
ATOM   2858  HB3 LYS A 177      26.783  16.552 -44.687  1.00 46.12           H  
ATOM   2859  O   LYS A 177      27.351  13.913 -45.395  1.00 46.12           O  
ATOM   2860  CG  LYS A 177      26.510  17.278 -42.668  1.00 46.12           C  
ATOM   2861  HG2 LYS A 177      26.332  16.854 -41.680  1.00 46.12           H  
ATOM   2862  HG3 LYS A 177      27.432  17.859 -42.644  1.00 46.12           H  
ATOM   2863  CD  LYS A 177      25.335  18.197 -43.050  1.00 46.12           C  
ATOM   2864  HD2 LYS A 177      24.429  17.595 -43.131  1.00 46.12           H  
ATOM   2865  HD3 LYS A 177      25.541  18.649 -44.019  1.00 46.12           H  
ATOM   2866  CE  LYS A 177      25.120  19.298 -42.002  1.00 46.12           C  
ATOM   2867  HE2 LYS A 177      24.930  18.825 -41.039  1.00 46.12           H  
ATOM   2868  HE3 LYS A 177      26.037  19.879 -41.912  1.00 46.12           H  
ATOM   2869  NZ  LYS A 177      23.983  20.185 -42.365  1.00 46.12           N  
ATOM   2870  HZ1 LYS A 177      23.839  20.891 -41.657  1.00 46.12           H  
ATOM   2871  HZ2 LYS A 177      23.130  19.650 -42.451  1.00 46.12           H  
ATOM   2872  HZ3 LYS A 177      24.155  20.647 -43.246  1.00 46.12           H  
ATOM   2873  N   SER A 178      27.633  12.693 -43.537  1.00 60.62           N  
ATOM   2874  H   SER A 178      27.869  12.699 -42.555  1.00 60.62           H  
ATOM   2875  CA  SER A 178      27.204  11.417 -44.126  1.00 60.62           C  
ATOM   2876  HA  SER A 178      27.259  11.493 -45.212  1.00 60.62           H  
ATOM   2877  C   SER A 178      25.754  11.108 -43.749  1.00 60.62           C  
ATOM   2878  CB  SER A 178      28.137  10.278 -43.713  1.00 60.62           C  
ATOM   2879  HB2 SER A 178      29.164  10.550 -43.959  1.00 60.62           H  
ATOM   2880  HB3 SER A 178      27.876   9.373 -44.263  1.00 60.62           H  
ATOM   2881  O   SER A 178      25.333  11.413 -42.635  1.00 60.62           O  
ATOM   2882  OG  SER A 178      28.037  10.031 -42.333  1.00 60.62           O  
ATOM   2883  HG  SER A 178      27.218   9.573 -42.133  1.00 60.62           H  
ATOM   2884  N   LYS A 179      25.008  10.459 -44.654  1.00 79.97           N  
ATOM   2885  H   LYS A 179      25.406  10.286 -45.567  1.00 79.97           H  
ATOM   2886  CA  LYS A 179      23.611  10.032 -44.426  1.00 79.97           C  
ATOM   2887  HA  LYS A 179      23.004  10.894 -44.149  1.00 79.97           H  
ATOM   2888  C   LYS A 179      23.467   9.041 -43.263  1.00 79.97           C  
ATOM   2889  CB  LYS A 179      23.028   9.412 -45.712  1.00 79.97           C  
ATOM   2890  HB2 LYS A 179      22.055   8.986 -45.469  1.00 79.97           H  
ATOM   2891  HB3 LYS A 179      23.671   8.605 -46.060  1.00 79.97           H  
ATOM   2892  O   LYS A 179      22.480   9.076 -42.539  1.00 79.97           O  
ATOM   2893  CG  LYS A 179      22.822  10.437 -46.840  1.00 79.97           C  
ATOM   2894  HG2 LYS A 179      22.180  11.235 -46.468  1.00 79.97           H  
ATOM   2895  HG3 LYS A 179      23.783  10.863 -47.130  1.00 79.97           H  
ATOM   2896  CD  LYS A 179      22.158   9.800 -48.074  1.00 79.97           C  
ATOM   2897  HD2 LYS A 179      21.220   9.336 -47.768  1.00 79.97           H  
ATOM   2898  HD3 LYS A 179      22.811   9.031 -48.487  1.00 79.97           H  
ATOM   2899  CE  LYS A 179      21.866  10.868 -49.139  1.00 79.97           C  
ATOM   2900  HE2 LYS A 179      22.798  11.332 -49.461  1.00 79.97           H  
ATOM   2901  HE3 LYS A 179      21.247  11.643 -48.686  1.00 79.97           H  
ATOM   2902  NZ  LYS A 179      21.136  10.334 -50.316  1.00 79.97           N  
ATOM   2903  HZ1 LYS A 179      20.729  11.111 -50.817  1.00 79.97           H  
ATOM   2904  HZ2 LYS A 179      21.698   9.777 -50.944  1.00 79.97           H  
ATOM   2905  HZ3 LYS A 179      20.312   9.826 -50.028  1.00 79.97           H  
ATOM   2906  N   LEU A 180      24.472   8.185 -43.068  1.00 89.24           N  
ATOM   2907  H   LEU A 180      25.235   8.197 -43.729  1.00 89.24           H  
ATOM   2908  CA  LEU A 180      24.543   7.245 -41.951  1.00 89.24           C  
ATOM   2909  HA  LEU A 180      23.536   7.092 -41.562  1.00 89.24           H  
ATOM   2910  C   LEU A 180      25.404   7.817 -40.823  1.00 89.24           C  
ATOM   2911  CB  LEU A 180      25.079   5.899 -42.467  1.00 89.24           C  
ATOM   2912  HB2 LEU A 180      26.127   6.021 -42.740  1.00 89.24           H  
ATOM   2913  HB3 LEU A 180      24.527   5.621 -43.365  1.00 89.24           H  
ATOM   2914  O   LEU A 180      26.552   8.211 -41.051  1.00 89.24           O  
ATOM   2915  CG  LEU A 180      24.956   4.754 -41.444  1.00 89.24           C  
ATOM   2916  HG  LEU A 180      25.437   5.041 -40.509  1.00 89.24           H  
ATOM   2917  CD1 LEU A 180      23.488   4.420 -41.186  1.00 89.24           C  
ATOM   2918 HD11 LEU A 180      23.408   3.459 -40.678  1.00 89.24           H  
ATOM   2919 HD12 LEU A 180      22.941   4.359 -42.127  1.00 89.24           H  
ATOM   2920 HD13 LEU A 180      23.034   5.177 -40.547  1.00 89.24           H  
ATOM   2921  CD2 LEU A 180      25.656   3.504 -41.974  1.00 89.24           C  
ATOM   2922 HD21 LEU A 180      25.684   2.748 -41.190  1.00 89.24           H  
ATOM   2923 HD22 LEU A 180      25.108   3.096 -42.823  1.00 89.24           H  
ATOM   2924 HD23 LEU A 180      26.679   3.742 -42.265  1.00 89.24           H  
ATOM   2925  N   ASP A 181      24.874   7.840 -39.611  1.00 91.24           N  
ATOM   2926  H   ASP A 181      23.925   7.517 -39.490  1.00 91.24           H  
ATOM   2927  CA  ASP A 181      25.565   8.260 -38.401  1.00 91.24           C  
ATOM   2928  HA  ASP A 181      26.562   8.604 -38.677  1.00 91.24           H  
ATOM   2929  C   ASP A 181      25.727   7.073 -37.456  1.00 91.24           C  
ATOM   2930  CB  ASP A 181      24.811   9.429 -37.752  1.00 91.24           C  
ATOM   2931  HB2 ASP A 181      24.005   9.046 -37.126  1.00 91.24           H  
ATOM   2932  HB3 ASP A 181      24.361  10.037 -38.537  1.00 91.24           H  
ATOM   2933  O   ASP A 181      24.791   6.300 -37.273  1.00 91.24           O  
ATOM   2934  CG  ASP A 181      25.712  10.351 -36.931  1.00 91.24           C  
ATOM   2935  OD1 ASP A 181      26.955  10.156 -36.977  1.00 91.24           O  
ATOM   2936  OD2 ASP A 181      25.139  11.333 -36.396  1.00 91.24           O  
ATOM   2937  N   PHE A 182      26.921   6.905 -36.890  1.00 95.25           N  
ATOM   2938  H   PHE A 182      27.581   7.668 -36.927  1.00 95.25           H  
ATOM   2939  CA  PHE A 182      27.205   5.819 -35.957  1.00 95.25           C  
ATOM   2940  HA  PHE A 182      26.258   5.492 -35.527  1.00 95.25           H  
ATOM   2941  C   PHE A 182      28.066   6.356 -34.827  1.00 95.25           C  
ATOM   2942  CB  PHE A 182      27.862   4.626 -36.670  1.00 95.25           C  
ATOM   2943  HB2 PHE A 182      27.241   4.347 -37.521  1.00 95.25           H  
ATOM   2944  HB3 PHE A 182      28.834   4.940 -37.051  1.00 95.25           H  
ATOM   2945  O   PHE A 182      29.193   6.799 -35.061  1.00 95.25           O  
ATOM   2946  CG  PHE A 182      28.041   3.390 -35.802  1.00 95.25           C  
ATOM   2947  CD1 PHE A 182      29.218   2.622 -35.884  1.00 95.25           C  
ATOM   2948  HD1 PHE A 182      30.021   2.922 -36.541  1.00 95.25           H  
ATOM   2949  CD2 PHE A 182      27.010   2.976 -34.934  1.00 95.25           C  
ATOM   2950  HD2 PHE A 182      26.084   3.528 -34.872  1.00 95.25           H  
ATOM   2951  CE1 PHE A 182      29.359   1.463 -35.100  1.00 95.25           C  
ATOM   2952  HE1 PHE A 182      30.272   0.888 -35.148  1.00 95.25           H  
ATOM   2953  CE2 PHE A 182      27.148   1.817 -34.158  1.00 95.25           C  
ATOM   2954  HE2 PHE A 182      26.341   1.503 -33.514  1.00 95.25           H  
ATOM   2955  CZ  PHE A 182      28.324   1.059 -34.240  1.00 95.25           C  
ATOM   2956  HZ  PHE A 182      28.425   0.164 -33.645  1.00 95.25           H  
ATOM   2957  N   VAL A 183      27.494   6.374 -33.628  1.00 93.70           N  
ATOM   2958  H   VAL A 183      26.574   5.971 -33.521  1.00 93.70           H  
ATOM   2959  CA  VAL A 183      28.071   7.025 -32.454  1.00 93.70           C  
ATOM   2960  HA  VAL A 183      29.132   7.199 -32.634  1.00 93.70           H  
ATOM   2961  C   VAL A 183      27.976   6.110 -31.240  1.00 93.70           C  
ATOM   2962  CB  VAL A 183      27.421   8.398 -32.179  1.00 93.70           C  
ATOM   2963  HB  VAL A 183      27.877   8.810 -31.279  1.00 93.70           H  
ATOM   2964  O   VAL A 183      27.005   5.371 -31.077  1.00 93.70           O  
ATOM   2965  CG1 VAL A 183      27.695   9.382 -33.325  1.00 93.70           C  
ATOM   2966 HG11 VAL A 183      27.339  10.375 -33.049  1.00 93.70           H  
ATOM   2967 HG12 VAL A 183      27.180   9.068 -34.232  1.00 93.70           H  
ATOM   2968 HG13 VAL A 183      28.767   9.432 -33.519  1.00 93.70           H  
ATOM   2969  CG2 VAL A 183      25.904   8.330 -31.953  1.00 93.70           C  
ATOM   2970 HG21 VAL A 183      25.403   7.919 -32.830  1.00 93.70           H  
ATOM   2971 HG22 VAL A 183      25.516   9.330 -31.758  1.00 93.70           H  
ATOM   2972 HG23 VAL A 183      25.687   7.704 -31.088  1.00 93.70           H  
ATOM   2973  N   GLY A 184      29.001   6.165 -30.394  1.00 92.80           N  
ATOM   2974  H   GLY A 184      29.746   6.821 -30.577  1.00 92.80           H  
ATOM   2975  CA  GLY A 184      29.030   5.502 -29.095  1.00 92.80           C  
ATOM   2976  HA2 GLY A 184      29.954   4.935 -28.987  1.00 92.80           H  
ATOM   2977  HA3 GLY A 184      28.191   4.810 -29.017  1.00 92.80           H  
ATOM   2978  C   GLY A 184      28.948   6.517 -27.959  1.00 92.80           C  
ATOM   2979  O   GLY A 184      29.368   7.660 -28.128  1.00 92.80           O  
ATOM   2980  N   SER A 185      28.446   6.102 -26.793  1.00 91.59           N  
ATOM   2981  H   SER A 185      28.030   5.183 -26.747  1.00 91.59           H  
ATOM   2982  CA  SER A 185      28.504   6.912 -25.564  1.00 91.59           C  
ATOM   2983  HA  SER A 185      27.981   7.851 -25.740  1.00 91.59           H  
ATOM   2984  C   SER A 185      29.943   7.268 -25.170  1.00 91.59           C  
ATOM   2985  CB  SER A 185      27.818   6.190 -24.397  1.00 91.59           C  
ATOM   2986  HB2 SER A 185      27.950   6.774 -23.486  1.00 91.59           H  
ATOM   2987  HB3 SER A 185      26.751   6.115 -24.607  1.00 91.59           H  
ATOM   2988  O   SER A 185      30.173   8.331 -24.602  1.00 91.59           O  
ATOM   2989  OG  SER A 185      28.342   4.886 -24.207  1.00 91.59           O  
ATOM   2990  HG  SER A 185      28.608   4.783 -23.290  1.00 91.59           H  
ATOM   2991  N   SER A 186      30.900   6.396 -25.495  1.00 91.25           N  
ATOM   2992  H   SER A 186      30.617   5.522 -25.914  1.00 91.25           H  
ATOM   2993  CA  SER A 186      32.342   6.643 -25.448  1.00 91.25           C  
ATOM   2994  HA  SER A 186      32.545   7.656 -25.796  1.00 91.25           H  
ATOM   2995  C   SER A 186      33.069   5.649 -26.367  1.00 91.25           C  
ATOM   2996  CB  SER A 186      32.847   6.512 -24.007  1.00 91.25           C  
ATOM   2997  HB2 SER A 186      32.343   7.242 -23.373  1.00 91.25           H  
ATOM   2998  HB3 SER A 186      32.622   5.511 -23.637  1.00 91.25           H  
ATOM   2999  O   SER A 186      32.551   4.568 -26.644  1.00 91.25           O  
ATOM   3000  OG  SER A 186      34.243   6.727 -23.949  1.00 91.25           O  
ATOM   3001  HG  SER A 186      34.600   6.215 -23.220  1.00 91.25           H  
ATOM   3002  N   GLU A 187      34.266   6.008 -26.838  1.00 90.37           N  
ATOM   3003  H   GLU A 187      34.615   6.916 -26.569  1.00 90.37           H  
ATOM   3004  CA  GLU A 187      35.160   5.128 -27.616  1.00 90.37           C  
ATOM   3005  HA  GLU A 187      34.568   4.392 -28.160  1.00 90.37           H  
ATOM   3006  C   GLU A 187      36.134   4.342 -26.721  1.00 90.37           C  
ATOM   3007  CB  GLU A 187      35.945   5.957 -28.648  1.00 90.37           C  
ATOM   3008  HB2 GLU A 187      36.521   6.724 -28.129  1.00 90.37           H  
ATOM   3009  HB3 GLU A 187      36.637   5.292 -29.165  1.00 90.37           H  
ATOM   3010  O   GLU A 187      36.688   3.319 -27.129  1.00 90.37           O  
ATOM   3011  CG  GLU A 187      35.027   6.619 -29.690  1.00 90.37           C  
ATOM   3012  HG2 GLU A 187      34.417   5.839 -30.145  1.00 90.37           H  
ATOM   3013  HG3 GLU A 187      34.356   7.313 -29.184  1.00 90.37           H  
ATOM   3014  CD  GLU A 187      35.779   7.383 -30.799  1.00 90.37           C  
ATOM   3015  OE1 GLU A 187      35.087   8.027 -31.626  1.00 90.37           O  
ATOM   3016  OE2 GLU A 187      37.028   7.330 -30.838  1.00 90.37           O  
ATOM   3017  N   VAL A 188      36.324   4.803 -25.480  1.00 91.12           N  
ATOM   3018  H   VAL A 188      35.779   5.603 -25.192  1.00 91.12           H  
ATOM   3019  CA  VAL A 188      37.130   4.137 -24.454  1.00 91.12           C  
ATOM   3020  HA  VAL A 188      37.466   3.177 -24.844  1.00 91.12           H  
ATOM   3021  C   VAL A 188      36.248   3.887 -23.238  1.00 91.12           C  
ATOM   3022  CB  VAL A 188      38.387   4.945 -24.081  1.00 91.12           C  
ATOM   3023  HB  VAL A 188      38.093   5.889 -23.622  1.00 91.12           H  
ATOM   3024  O   VAL A 188      35.707   4.833 -22.670  1.00 91.12           O  
ATOM   3025  CG1 VAL A 188      39.259   4.162 -23.086  1.00 91.12           C  
ATOM   3026 HG11 VAL A 188      40.162   4.731 -22.863  1.00 91.12           H  
ATOM   3027 HG12 VAL A 188      39.534   3.198 -23.513  1.00 91.12           H  
ATOM   3028 HG13 VAL A 188      38.714   4.005 -22.156  1.00 91.12           H  
ATOM   3029  CG2 VAL A 188      39.248   5.254 -25.313  1.00 91.12           C  
ATOM   3030 HG21 VAL A 188      39.516   4.330 -25.825  1.00 91.12           H  
ATOM   3031 HG22 VAL A 188      38.697   5.892 -26.004  1.00 91.12           H  
ATOM   3032 HG23 VAL A 188      40.154   5.782 -25.014  1.00 91.12           H  
ATOM   3033  N   ILE A 189      36.101   2.622 -22.854  1.00 91.36           N  
ATOM   3034  H   ILE A 189      36.591   1.911 -23.377  1.00 91.36           H  
ATOM   3035  CA  ILE A 189      35.197   2.180 -21.786  1.00 91.36           C  
ATOM   3036  HA  ILE A 189      34.703   3.043 -21.340  1.00 91.36           H  
ATOM   3037  C   ILE A 189      36.002   1.504 -20.678  1.00 91.36           C  
ATOM   3038  CB  ILE A 189      34.108   1.250 -22.375  1.00 91.36           C  
ATOM   3039  HB  ILE A 189      34.623   0.438 -22.888  1.00 91.36           H  
ATOM   3040  O   ILE A 189      36.901   0.697 -20.943  1.00 91.36           O  
ATOM   3041  CG1 ILE A 189      33.218   1.951 -23.428  1.00 91.36           C  
ATOM   3042 HG12 ILE A 189      32.602   1.193 -23.911  1.00 91.36           H  
ATOM   3043 HG13 ILE A 189      33.843   2.392 -24.205  1.00 91.36           H  
ATOM   3044  CG2 ILE A 189      33.223   0.609 -21.293  1.00 91.36           C  
ATOM   3045 HG21 ILE A 189      33.805  -0.064 -20.663  1.00 91.36           H  
ATOM   3046 HG22 ILE A 189      32.428   0.026 -21.758  1.00 91.36           H  
ATOM   3047 HG23 ILE A 189      32.766   1.375 -20.666  1.00 91.36           H  
ATOM   3048  CD1 ILE A 189      32.286   3.037 -22.874  1.00 91.36           C  
ATOM   3049 HD11 ILE A 189      31.542   2.597 -22.210  1.00 91.36           H  
ATOM   3050 HD12 ILE A 189      32.857   3.787 -22.326  1.00 91.36           H  
ATOM   3051 HD13 ILE A 189      31.758   3.509 -23.703  1.00 91.36           H  
ATOM   3052  N   LYS A 190      35.684   1.815 -19.422  1.00 88.41           N  
ATOM   3053  H   LYS A 190      35.040   2.579 -19.275  1.00 88.41           H  
ATOM   3054  CA  LYS A 190      36.174   1.071 -18.257  1.00 88.41           C  
ATOM   3055  HA  LYS A 190      37.189   0.724 -18.454  1.00 88.41           H  
ATOM   3056  C   LYS A 190      35.337  -0.184 -18.023  1.00 88.41           C  
ATOM   3057  CB  LYS A 190      36.195   1.980 -17.017  1.00 88.41           C  
ATOM   3058  HB2 LYS A 190      35.183   2.333 -16.821  1.00 88.41           H  
ATOM   3059  HB3 LYS A 190      36.511   1.389 -16.157  1.00 88.41           H  
ATOM   3060  O   LYS A 190      34.136  -0.098 -17.770  1.00 88.41           O  
ATOM   3061  CG  LYS A 190      37.117   3.206 -17.133  1.00 88.41           C  
ATOM   3062  HG2 LYS A 190      37.109   3.736 -16.181  1.00 88.41           H  
ATOM   3063  HG3 LYS A 190      36.748   3.881 -17.905  1.00 88.41           H  
ATOM   3064  CD  LYS A 190      38.548   2.794 -17.469  1.00 88.41           C  
ATOM   3065  HD2 LYS A 190      38.546   2.378 -18.476  1.00 88.41           H  
ATOM   3066  HD3 LYS A 190      38.879   2.035 -16.761  1.00 88.41           H  
ATOM   3067  CE  LYS A 190      39.505   3.978 -17.437  1.00 88.41           C  
ATOM   3068  HE2 LYS A 190      39.166   4.722 -18.157  1.00 88.41           H  
ATOM   3069  HE3 LYS A 190      39.481   4.423 -16.442  1.00 88.41           H  
ATOM   3070  NZ  LYS A 190      40.864   3.497 -17.761  1.00 88.41           N  
ATOM   3071  HZ1 LYS A 190      41.508   4.272 -17.828  1.00 88.41           H  
ATOM   3072  HZ2 LYS A 190      40.834   2.971 -18.622  1.00 88.41           H  
ATOM   3073  HZ3 LYS A 190      41.164   2.869 -17.029  1.00 88.41           H  
ATOM   3074  N   GLU A 191      35.996  -1.341 -18.085  1.00 90.85           N  
ATOM   3075  H   GLU A 191      36.985  -1.308 -18.284  1.00 90.85           H  
ATOM   3076  CA  GLU A 191      35.389  -2.661 -17.862  1.00 90.85           C  
ATOM   3077  HA  GLU A 191      34.721  -2.885 -18.693  1.00 90.85           H  
ATOM   3078  C   GLU A 191      34.553  -2.689 -16.569  1.00 90.85           C  
ATOM   3079  CB  GLU A 191      36.509  -3.720 -17.852  1.00 90.85           C  
ATOM   3080  HB2 GLU A 191      36.950  -3.768 -18.847  1.00 90.85           H  
ATOM   3081  HB3 GLU A 191      37.289  -3.413 -17.155  1.00 90.85           H  
ATOM   3082  O   GLU A 191      35.016  -2.237 -15.521  1.00 90.85           O  
ATOM   3083  CG  GLU A 191      36.031  -5.122 -17.460  1.00 90.85           C  
ATOM   3084  HG2 GLU A 191      35.801  -5.110 -16.394  1.00 90.85           H  
ATOM   3085  HG3 GLU A 191      35.131  -5.366 -18.024  1.00 90.85           H  
ATOM   3086  CD  GLU A 191      37.090  -6.200 -17.698  1.00 90.85           C  
ATOM   3087  OE1 GLU A 191      36.771  -7.192 -18.400  1.00 90.85           O  
ATOM   3088  OE2 GLU A 191      38.229  -6.022 -17.200  1.00 90.85           O  
ATOM   3089  N   LEU A 192      33.327  -3.221 -16.661  1.00 85.10           N  
ATOM   3090  H   LEU A 192      33.078  -3.627 -17.552  1.00 85.10           H  
ATOM   3091  CA  LEU A 192      32.343  -3.384 -15.574  1.00 85.10           C  
ATOM   3092  HA  LEU A 192      31.431  -3.764 -16.034  1.00 85.10           H  
ATOM   3093  C   LEU A 192      31.891  -2.107 -14.834  1.00 85.10           C  
ATOM   3094  CB  LEU A 192      32.838  -4.455 -14.581  1.00 85.10           C  
ATOM   3095  HB2 LEU A 192      32.095  -4.577 -13.794  1.00 85.10           H  
ATOM   3096  HB3 LEU A 192      33.749  -4.086 -14.109  1.00 85.10           H  
ATOM   3097  O   LEU A 192      31.066  -2.212 -13.927  1.00 85.10           O  
ATOM   3098  CG  LEU A 192      33.121  -5.840 -15.186  1.00 85.10           C  
ATOM   3099  HG  LEU A 192      33.810  -5.754 -16.026  1.00 85.10           H  
ATOM   3100  CD1 LEU A 192      33.773  -6.729 -14.127  1.00 85.10           C  
ATOM   3101 HD11 LEU A 192      33.099  -6.856 -13.279  1.00 85.10           H  
ATOM   3102 HD12 LEU A 192      34.008  -7.701 -14.560  1.00 85.10           H  
ATOM   3103 HD13 LEU A 192      34.700  -6.267 -13.789  1.00 85.10           H  
ATOM   3104  CD2 LEU A 192      31.859  -6.524 -15.707  1.00 85.10           C  
ATOM   3105 HD21 LEU A 192      31.475  -5.972 -16.565  1.00 85.10           H  
ATOM   3106 HD22 LEU A 192      32.102  -7.533 -16.041  1.00 85.10           H  
ATOM   3107 HD23 LEU A 192      31.104  -6.569 -14.922  1.00 85.10           H  
ATOM   3108  N   ILE A 193      32.389  -0.923 -15.198  1.00 84.22           N  
ATOM   3109  H   ILE A 193      33.092  -0.915 -15.923  1.00 84.22           H  
ATOM   3110  CA  ILE A 193      32.035   0.350 -14.548  1.00 84.22           C  
ATOM   3111  HA  ILE A 193      31.444   0.152 -13.654  1.00 84.22           H  
ATOM   3112  C   ILE A 193      31.162   1.208 -15.460  1.00 84.22           C  
ATOM   3113  CB  ILE A 193      33.306   1.117 -14.111  1.00 84.22           C  
ATOM   3114  HB  ILE A 193      33.937   1.271 -14.986  1.00 84.22           H  
ATOM   3115  O   ILE A 193      30.151   1.755 -15.018  1.00 84.22           O  
ATOM   3116  CG1 ILE A 193      34.106   0.290 -13.079  1.00 84.22           C  
ATOM   3117 HG12 ILE A 193      34.442  -0.634 -13.549  1.00 84.22           H  
ATOM   3118 HG13 ILE A 193      33.459   0.023 -12.243  1.00 84.22           H  
ATOM   3119  CG2 ILE A 193      32.941   2.504 -13.538  1.00 84.22           C  
ATOM   3120 HG21 ILE A 193      33.837   3.052 -13.244  1.00 84.22           H  
ATOM   3121 HG22 ILE A 193      32.439   3.111 -14.291  1.00 84.22           H  
ATOM   3122 HG23 ILE A 193      32.279   2.385 -12.680  1.00 84.22           H  
ATOM   3123  CD1 ILE A 193      35.346   1.006 -12.535  1.00 84.22           C  
ATOM   3124 HD11 ILE A 193      35.891   1.478 -13.352  1.00 84.22           H  
ATOM   3125 HD12 ILE A 193      35.982   0.282 -12.026  1.00 84.22           H  
ATOM   3126 HD13 ILE A 193      35.063   1.773 -11.814  1.00 84.22           H  
ATOM   3127  N   GLU A 194      31.577   1.376 -16.714  1.00 84.42           N  
ATOM   3128  H   GLU A 194      32.376   0.856 -17.048  1.00 84.42           H  
ATOM   3129  CA  GLU A 194      30.951   2.322 -17.632  1.00 84.42           C  
ATOM   3130  HA  GLU A 194      30.363   3.031 -17.049  1.00 84.42           H  
ATOM   3131  C   GLU A 194      30.027   1.604 -18.620  1.00 84.42           C  
ATOM   3132  CB  GLU A 194      32.020   3.139 -18.363  1.00 84.42           C  
ATOM   3133  HB2 GLU A 194      32.769   2.454 -18.758  1.00 84.42           H  
ATOM   3134  HB3 GLU A 194      31.557   3.681 -19.188  1.00 84.42           H  
ATOM   3135  O   GLU A 194      30.443   0.633 -19.259  1.00 84.42           O  
ATOM   3136  CG  GLU A 194      32.696   4.150 -17.427  1.00 84.42           C  
ATOM   3137  HG2 GLU A 194      33.117   3.624 -16.570  1.00 84.42           H  
ATOM   3138  HG3 GLU A 194      31.941   4.844 -17.058  1.00 84.42           H  
ATOM   3139  CD  GLU A 194      33.821   4.927 -18.120  1.00 84.42           C  
ATOM   3140  OE1 GLU A 194      34.112   6.048 -17.644  1.00 84.42           O  
ATOM   3141  OE2 GLU A 194      34.421   4.374 -19.072  1.00 84.42           O  
ATOM   3142  N   PRO A 195      28.781   2.078 -18.792  1.00 91.39           N  
ATOM   3143  CA  PRO A 195      27.896   1.532 -19.801  1.00 91.39           C  
ATOM   3144  HA  PRO A 195      27.938   0.443 -19.776  1.00 91.39           H  
ATOM   3145  C   PRO A 195      28.299   2.019 -21.197  1.00 91.39           C  
ATOM   3146  CB  PRO A 195      26.495   1.995 -19.399  1.00 91.39           C  
ATOM   3147  HB2 PRO A 195      25.827   2.083 -20.256  1.00 91.39           H  
ATOM   3148  HB3 PRO A 195      26.084   1.303 -18.664  1.00 91.39           H  
ATOM   3149  O   PRO A 195      28.678   3.178 -21.399  1.00 91.39           O  
ATOM   3150  CG  PRO A 195      26.760   3.347 -18.736  1.00 91.39           C  
ATOM   3151  HG2 PRO A 195      26.845   4.120 -19.500  1.00 91.39           H  
ATOM   3152  HG3 PRO A 195      25.983   3.603 -18.017  1.00 91.39           H  
ATOM   3153  CD  PRO A 195      28.116   3.147 -18.056  1.00 91.39           C  
ATOM   3154  HD2 PRO A 195      28.692   4.071 -18.096  1.00 91.39           H  
ATOM   3155  HD3 PRO A 195      27.968   2.833 -17.023  1.00 91.39           H  
ATOM   3156  N   LEU A 196      28.121   1.156 -22.193  1.00 92.50           N  
ATOM   3157  H   LEU A 196      27.746   0.248 -21.960  1.00 92.50           H  
ATOM   3158  CA  LEU A 196      28.235   1.521 -23.603  1.00 92.50           C  
ATOM   3159  HA  LEU A 196      28.725   2.492 -23.680  1.00 92.50           H  
ATOM   3160  C   LEU A 196      26.839   1.622 -24.198  1.00 92.50           C  
ATOM   3161  CB  LEU A 196      29.101   0.514 -24.369  1.00 92.50           C  
ATOM   3162  HB2 LEU A 196      30.072   0.438 -23.879  1.00 92.50           H  
ATOM   3163  HB3 LEU A 196      28.600  -0.453 -24.323  1.00 92.50           H  
ATOM   3164  O   LEU A 196      26.004   0.745 -23.999  1.00 92.50           O  
ATOM   3165  CG  LEU A 196      29.311   0.839 -25.858  1.00 92.50           C  
ATOM   3166  HG  LEU A 196      28.342   0.945 -26.345  1.00 92.50           H  
ATOM   3167  CD1 LEU A 196      30.108   2.124 -26.087  1.00 92.50           C  
ATOM   3168 HD11 LEU A 196      29.579   2.986 -25.681  1.00 92.50           H  
ATOM   3169 HD12 LEU A 196      31.086   2.047 -25.612  1.00 92.50           H  
ATOM   3170 HD13 LEU A 196      30.259   2.284 -27.154  1.00 92.50           H  
ATOM   3171  CD2 LEU A 196      30.044  -0.317 -26.530  1.00 92.50           C  
ATOM   3172 HD21 LEU A 196      30.229  -0.084 -27.578  1.00 92.50           H  
ATOM   3173 HD22 LEU A 196      30.991  -0.505 -26.023  1.00 92.50           H  
ATOM   3174 HD23 LEU A 196      29.431  -1.217 -26.487  1.00 92.50           H  
ATOM   3175  N   THR A 197      26.588   2.670 -24.967  1.00 94.44           N  
ATOM   3176  H   THR A 197      27.296   3.387 -25.043  1.00 94.44           H  
ATOM   3177  CA  THR A 197      25.439   2.735 -25.866  1.00 94.44           C  
ATOM   3178  HA  THR A 197      24.930   1.771 -25.888  1.00 94.44           H  
ATOM   3179  C   THR A 197      25.937   3.030 -27.261  1.00 94.44           C  
ATOM   3180  CB  THR A 197      24.427   3.777 -25.395  1.00 94.44           C  
ATOM   3181  HB  THR A 197      24.922   4.737 -25.247  1.00 94.44           H  
ATOM   3182  O   THR A 197      26.587   4.050 -27.469  1.00 94.44           O  
ATOM   3183  CG2 THR A 197      23.263   3.950 -26.362  1.00 94.44           C  
ATOM   3184 HG21 THR A 197      22.797   2.984 -26.554  1.00 94.44           H  
ATOM   3185 HG22 THR A 197      22.541   4.637 -25.920  1.00 94.44           H  
ATOM   3186 HG23 THR A 197      23.612   4.380 -27.301  1.00 94.44           H  
ATOM   3187  OG1 THR A 197      23.875   3.334 -24.176  1.00 94.44           O  
ATOM   3188  HG1 THR A 197      24.615   3.148 -23.593  1.00 94.44           H  
ATOM   3189  N   LEU A 198      25.630   2.146 -28.203  1.00 95.53           N  
ATOM   3190  H   LEU A 198      25.053   1.358 -27.948  1.00 95.53           H  
ATOM   3191  CA  LEU A 198      25.900   2.351 -29.619  1.00 95.53           C  
ATOM   3192  HA  LEU A 198      26.583   3.190 -29.755  1.00 95.53           H  
ATOM   3193  C   LEU A 198      24.592   2.706 -30.306  1.00 95.53           C  
ATOM   3194  CB  LEU A 198      26.540   1.096 -30.229  1.00 95.53           C  
ATOM   3195  HB2 LEU A 198      26.649   1.259 -31.302  1.00 95.53           H  
ATOM   3196  HB3 LEU A 198      25.867   0.250 -30.086  1.00 95.53           H  
ATOM   3197  O   LEU A 198      23.635   1.938 -30.236  1.00 95.53           O  
ATOM   3198  CG  LEU A 198      27.919   0.737 -29.654  1.00 95.53           C  
ATOM   3199  HG  LEU A 198      27.822   0.481 -28.599  1.00 95.53           H  
ATOM   3200  CD1 LEU A 198      28.479  -0.470 -30.396  1.00 95.53           C  
ATOM   3201 HD11 LEU A 198      27.766  -1.294 -30.364  1.00 95.53           H  
ATOM   3202 HD12 LEU A 198      29.399  -0.800 -29.914  1.00 95.53           H  
ATOM   3203 HD13 LEU A 198      28.694  -0.212 -31.433  1.00 95.53           H  
ATOM   3204  CD2 LEU A 198      28.919   1.882 -29.786  1.00 95.53           C  
ATOM   3205 HD21 LEU A 198      29.922   1.519 -29.564  1.00 95.53           H  
ATOM   3206 HD22 LEU A 198      28.673   2.660 -29.064  1.00 95.53           H  
ATOM   3207 HD23 LEU A 198      28.893   2.288 -30.798  1.00 95.53           H  
ATOM   3208  N   ALA A 199      24.561   3.856 -30.967  1.00 96.05           N  
ATOM   3209  H   ALA A 199      25.395   4.425 -30.985  1.00 96.05           H  
ATOM   3210  CA  ALA A 199      23.415   4.326 -31.723  1.00 96.05           C  
ATOM   3211  HA  ALA A 199      22.607   3.595 -31.667  1.00 96.05           H  
ATOM   3212  C   ALA A 199      23.809   4.482 -33.186  1.00 96.05           C  
ATOM   3213  CB  ALA A 199      22.896   5.630 -31.112  1.00 96.05           C  
ATOM   3214  HB1 ALA A 199      22.025   5.974 -31.670  1.00 96.05           H  
ATOM   3215  HB2 ALA A 199      22.607   5.466 -30.074  1.00 96.05           H  
ATOM   3216  HB3 ALA A 199      23.670   6.396 -31.154  1.00 96.05           H  
ATOM   3217  O   ALA A 199      24.765   5.188 -33.521  1.00 96.05           O  
ATOM   3218  N   CYS A 200      23.056   3.820 -34.056  1.00 95.86           N  
ATOM   3219  H   CYS A 200      22.294   3.253 -33.714  1.00 95.86           H  
ATOM   3220  CA  CYS A 200      23.142   4.030 -35.480  1.00 95.86           C  
ATOM   3221  HA  CYS A 200      23.964   4.713 -35.690  1.00 95.86           H  
ATOM   3222  C   CYS A 200      21.865   4.654 -36.016  1.00 95.86           C  
ATOM   3223  CB  CYS A 200      23.444   2.734 -36.198  1.00 95.86           C  
ATOM   3224  HB2 CYS A 200      24.314   2.255 -35.750  1.00 95.86           H  
ATOM   3225  HB3 CYS A 200      22.589   2.060 -36.144  1.00 95.86           H  
ATOM   3226  O   CYS A 200      20.774   4.131 -35.794  1.00 95.86           O  
ATOM   3227  SG  CYS A 200      23.793   3.160 -37.906  1.00 95.86           S  
ATOM   3228  N   THR A 201      22.016   5.745 -36.757  1.00 93.26           N  
ATOM   3229  H   THR A 201      22.954   6.080 -36.923  1.00 93.26           H  
ATOM   3230  CA  THR A 201      20.904   6.527 -37.285  1.00 93.26           C  
ATOM   3231  HA  THR A 201      19.976   5.965 -37.176  1.00 93.26           H  
ATOM   3232  C   THR A 201      21.128   6.802 -38.762  1.00 93.26           C  
ATOM   3233  CB  THR A 201      20.750   7.842 -36.509  1.00 93.26           C  
ATOM   3234  HB  THR A 201      21.613   8.478 -36.706  1.00 93.26           H  
ATOM   3235  O   THR A 201      22.155   7.355 -39.155  1.00 93.26           O  
ATOM   3236  CG2 THR A 201      19.479   8.593 -36.891  1.00 93.26           C  
ATOM   3237 HG21 THR A 201      19.529   8.911 -37.932  1.00 93.26           H  
ATOM   3238 HG22 THR A 201      18.605   7.956 -36.758  1.00 93.26           H  
ATOM   3239 HG23 THR A 201      19.372   9.482 -36.269  1.00 93.26           H  
ATOM   3240  OG1 THR A 201      20.681   7.604 -35.121  1.00 93.26           O  
ATOM   3241  HG1 THR A 201      19.811   7.249 -34.927  1.00 93.26           H  
ATOM   3242  N   TYR A 202      20.154   6.450 -39.591  1.00 89.79           N  
ATOM   3243  H   TYR A 202      19.320   6.038 -39.196  1.00 89.79           H  
ATOM   3244  CA  TYR A 202      20.088   6.878 -40.979  1.00 89.79           C  
ATOM   3245  HA  TYR A 202      21.085   7.138 -41.333  1.00 89.79           H  
ATOM   3246  C   TYR A 202      19.206   8.124 -41.069  1.00 89.79           C  
ATOM   3247  CB  TYR A 202      19.582   5.730 -41.852  1.00 89.79           C  
ATOM   3248  HB2 TYR A 202      20.228   4.864 -41.713  1.00 89.79           H  
ATOM   3249  HB3 TYR A 202      18.576   5.449 -41.540  1.00 89.79           H  
ATOM   3250  O   TYR A 202      18.000   8.053 -40.817  1.00 89.79           O  
ATOM   3251  CG  TYR A 202      19.572   6.101 -43.318  1.00 89.79           C  
ATOM   3252  CD1 TYR A 202      18.404   6.630 -43.898  1.00 89.79           C  
ATOM   3253  HD1 TYR A 202      17.515   6.760 -43.300  1.00 89.79           H  
ATOM   3254  CD2 TYR A 202      20.746   5.971 -44.085  1.00 89.79           C  
ATOM   3255  HD2 TYR A 202      21.645   5.576 -43.636  1.00 89.79           H  
ATOM   3256  CE1 TYR A 202      18.395   7.001 -45.254  1.00 89.79           C  
ATOM   3257  HE1 TYR A 202      17.493   7.399 -45.695  1.00 89.79           H  
ATOM   3258  CE2 TYR A 202      20.747   6.359 -45.439  1.00 89.79           C  
ATOM   3259  HE2 TYR A 202      21.636   6.256 -46.044  1.00 89.79           H  
ATOM   3260  OH  TYR A 202      19.546   7.213 -47.340  1.00 89.79           O  
ATOM   3261  HH  TYR A 202      18.653   7.454 -47.598  1.00 89.79           H  
ATOM   3262  CZ  TYR A 202      19.568   6.868 -46.026  1.00 89.79           C  
ATOM   3263  N   LYS A 203      19.832   9.258 -41.395  1.00 83.13           N  
ATOM   3264  H   LYS A 203      20.802   9.204 -41.670  1.00 83.13           H  
ATOM   3265  CA  LYS A 203      19.189  10.573 -41.414  1.00 83.13           C  
ATOM   3266  HA  LYS A 203      18.357  10.549 -40.711  1.00 83.13           H  
ATOM   3267  C   LYS A 203      18.604  10.880 -42.783  1.00 83.13           C  
ATOM   3268  CB  LYS A 203      20.156  11.678 -40.957  1.00 83.13           C  
ATOM   3269  HB2 LYS A 203      19.648  12.639 -41.042  1.00 83.13           H  
ATOM   3270  HB3 LYS A 203      21.034  11.685 -41.604  1.00 83.13           H  
ATOM   3271  O   LYS A 203      19.309  10.757 -43.790  1.00 83.13           O  
ATOM   3272  CG  LYS A 203      20.587  11.478 -39.497  1.00 83.13           C  
ATOM   3273  HG2 LYS A 203      19.696  11.447 -38.871  1.00 83.13           H  
ATOM   3274  HG3 LYS A 203      21.102  10.522 -39.400  1.00 83.13           H  
ATOM   3275  CD  LYS A 203      21.522  12.581 -38.983  1.00 83.13           C  
ATOM   3276  HD2 LYS A 203      21.081  13.560 -39.171  1.00 83.13           H  
ATOM   3277  HD3 LYS A 203      22.481  12.496 -39.493  1.00 83.13           H  
ATOM   3278  CE  LYS A 203      21.687  12.368 -37.471  1.00 83.13           C  
ATOM   3279  HE2 LYS A 203      20.788  12.743 -36.981  1.00 83.13           H  
ATOM   3280  HE3 LYS A 203      21.724  11.296 -37.277  1.00 83.13           H  
ATOM   3281  NZ  LYS A 203      22.905  12.997 -36.897  1.00 83.13           N  
ATOM   3282  HZ1 LYS A 203      23.723  12.427 -37.059  1.00 83.13           H  
ATOM   3283  HZ2 LYS A 203      23.051  13.937 -37.238  1.00 83.13           H  
ATOM   3284  HZ3 LYS A 203      22.842  13.003 -35.889  1.00 83.13           H  
ATOM   3285  N   VAL A 204      17.357  11.345 -42.823  1.00 72.74           N  
ATOM   3286  H   VAL A 204      16.858  11.471 -41.954  1.00 72.74           H  
ATOM   3287  CA  VAL A 204      16.779  11.857 -44.072  1.00 72.74           C  
ATOM   3288  HA  VAL A 204      17.157  11.232 -44.881  1.00 72.74           H  
ATOM   3289  C   VAL A 204      17.286  13.279 -44.307  1.00 72.74           C  
ATOM   3290  CB  VAL A 204      15.244  11.758 -44.136  1.00 72.74           C  
ATOM   3291  HB  VAL A 204      14.788  12.471 -43.449  1.00 72.74           H  
ATOM   3292  O   VAL A 204      17.165  14.159 -43.459  1.00 72.74           O  
ATOM   3293  CG1 VAL A 204      14.826  12.084 -45.580  1.00 72.74           C  
ATOM   3294 HG11 VAL A 204      14.902  13.157 -45.759  1.00 72.74           H  
ATOM   3295 HG12 VAL A 204      13.795  11.783 -45.764  1.00 72.74           H  
ATOM   3296 HG13 VAL A 204      15.447  11.547 -46.297  1.00 72.74           H  
ATOM   3297  CG2 VAL A 204      14.756  10.344 -43.786  1.00 72.74           C  
ATOM   3298 HG21 VAL A 204      15.223   9.607 -44.439  1.00 72.74           H  
ATOM   3299 HG22 VAL A 204      13.673  10.295 -43.900  1.00 72.74           H  
ATOM   3300 HG23 VAL A 204      14.989  10.116 -42.746  1.00 72.74           H  
ATOM   3301  N   MET A 205      17.922  13.514 -45.455  1.00 67.19           N  
ATOM   3302  H   MET A 205      17.944  12.782 -46.150  1.00 67.19           H  
ATOM   3303  CA  MET A 205      18.453  14.831 -45.806  1.00 67.19           C  
ATOM   3304  HA  MET A 205      18.665  15.396 -44.898  1.00 67.19           H  
ATOM   3305  C   MET A 205      17.409  15.605 -46.613  1.00 67.19           C  
ATOM   3306  CB  MET A 205      19.771  14.684 -46.585  1.00 67.19           C  
ATOM   3307  HB2 MET A 205      19.612  14.019 -47.433  1.00 67.19           H  
ATOM   3308  HB3 MET A 205      20.055  15.661 -46.977  1.00 67.19           H  
ATOM   3309  O   MET A 205      17.063  15.186 -47.712  1.00 67.19           O  
ATOM   3310  CG  MET A 205      20.918  14.132 -45.721  1.00 67.19           C  
ATOM   3311  HG2 MET A 205      20.517  13.786 -44.768  1.00 67.19           H  
ATOM   3312  HG3 MET A 205      21.333  13.262 -46.229  1.00 67.19           H  
ATOM   3313  SD  MET A 205      22.280  15.291 -45.381  1.00 67.19           S  
ATOM   3314  CE  MET A 205      23.001  15.423 -47.041  1.00 67.19           C  
ATOM   3315  HE1 MET A 205      22.269  15.835 -47.735  1.00 67.19           H  
ATOM   3316  HE2 MET A 205      23.305  14.434 -47.386  1.00 67.19           H  
ATOM   3317  HE3 MET A 205      23.874  16.075 -47.010  1.00 67.19           H  
ATOM   3318  N   ASN A 206      16.985  16.775 -46.121  1.00 58.88           N  
ATOM   3319  H   ASN A 206      17.172  16.959 -45.146  1.00 58.88           H  
ATOM   3320  CA  ASN A 206      15.981  17.628 -46.782  1.00 58.88           C  
ATOM   3321  HA  ASN A 206      15.038  17.083 -46.824  1.00 58.88           H  
ATOM   3322  C   ASN A 206      16.313  18.017 -48.240  1.00 58.88           C  
ATOM   3323  CB  ASN A 206      15.773  18.912 -45.947  1.00 58.88           C  
ATOM   3324  HB2 ASN A 206      16.735  19.380 -45.738  1.00 58.88           H  
ATOM   3325  HB3 ASN A 206      15.181  19.612 -46.537  1.00 58.88           H  
ATOM   3326  O   ASN A 206      15.422  18.444 -48.960  1.00 58.88           O  
ATOM   3327  CG  ASN A 206      15.022  18.701 -44.645  1.00 58.88           C  
ATOM   3328  ND2 ASN A 206      14.843  19.738 -43.861  1.00 58.88           N  
ATOM   3329 HD21 ASN A 206      14.292  19.552 -43.036  1.00 58.88           H  
ATOM   3330 HD22 ASN A 206      15.090  20.667 -44.172  1.00 58.88           H  
ATOM   3331  OD1 ASN A 206      14.602  17.620 -44.293  1.00 58.88           O  
ATOM   3332  N   ASN A 207      17.569  17.888 -48.687  1.00 53.61           N  
ATOM   3333  H   ASN A 207      18.244  17.450 -48.077  1.00 53.61           H  
ATOM   3334  CA  ASN A 207      17.966  18.231 -50.058  1.00 53.61           C  
ATOM   3335  HA  ASN A 207      17.332  19.051 -50.397  1.00 53.61           H  
ATOM   3336  C   ASN A 207      17.722  17.121 -51.099  1.00 53.61           C  
ATOM   3337  CB  ASN A 207      19.427  18.727 -50.075  1.00 53.61           C  
ATOM   3338  HB2 ASN A 207      20.015  18.216 -49.312  1.00 53.61           H  
ATOM   3339  HB3 ASN A 207      19.865  18.487 -51.044  1.00 53.61           H  
ATOM   3340  O   ASN A 207      17.907  17.384 -52.285  1.00 53.61           O  
ATOM   3341  CG  ASN A 207      19.559  20.231 -49.897  1.00 53.61           C  
ATOM   3342  ND2 ASN A 207      20.715  20.778 -50.192  1.00 53.61           N  
ATOM   3343 HD21 ASN A 207      20.728  21.787 -50.149  1.00 53.61           H  
ATOM   3344 HD22 ASN A 207      21.432  20.229 -50.644  1.00 53.61           H  
ATOM   3345  OD1 ASN A 207      18.666  20.944 -49.483  1.00 53.61           O  
ATOM   3346  N   ASP A 208      17.305  15.912 -50.708  1.00 50.31           N  
ATOM   3347  H   ASP A 208      17.111  15.745 -49.731  1.00 50.31           H  
ATOM   3348  CA  ASP A 208      16.971  14.833 -51.653  1.00 50.31           C  
ATOM   3349  HA  ASP A 208      17.537  14.987 -52.572  1.00 50.31           H  
ATOM   3350  C   ASP A 208      15.495  14.907 -52.080  1.00 50.31           C  
ATOM   3351  CB  ASP A 208      17.381  13.451 -51.096  1.00 50.31           C  
ATOM   3352  HB2 ASP A 208      17.226  13.429 -50.017  1.00 50.31           H  
ATOM   3353  HB3 ASP A 208      16.751  12.677 -51.534  1.00 50.31           H  
ATOM   3354  O   ASP A 208      14.714  13.986 -51.870  1.00 50.31           O  
ATOM   3355  CG  ASP A 208      18.818  13.041 -51.431  1.00 50.31           C  
ATOM   3356  OD1 ASP A 208      19.328  13.402 -52.512  1.00 50.31           O  
ATOM   3357  OD2 ASP A 208      19.430  12.308 -50.615  1.00 50.31           O  
ATOM   3358  N   HIS A 209      15.090  16.005 -52.721  1.00 49.40           N  
ATOM   3359  H   HIS A 209      15.748  16.763 -52.832  1.00 49.40           H  
ATOM   3360  CA  HIS A 209      13.718  16.160 -53.232  1.00 49.40           C  
ATOM   3361  HA  HIS A 209      13.034  15.869 -52.435  1.00 49.40           H  
ATOM   3362  C   HIS A 209      13.363  15.231 -54.411  1.00 49.40           C  
ATOM   3363  CB  HIS A 209      13.454  17.637 -53.571  1.00 49.40           C  
ATOM   3364  HB2 HIS A 209      14.334  18.073 -54.045  1.00 49.40           H  
ATOM   3365  HB3 HIS A 209      12.631  17.706 -54.282  1.00 49.40           H  
ATOM   3366  O   HIS A 209      12.228  15.263 -54.874  1.00 49.40           O  
ATOM   3367  CG  HIS A 209      13.057  18.450 -52.367  1.00 49.40           C  
ATOM   3368  CD2 HIS A 209      13.649  19.594 -51.904  1.00 49.40           C  
ATOM   3369  HD2 HIS A 209      14.515  20.078 -52.331  1.00 49.40           H  
ATOM   3370  ND1 HIS A 209      11.990  18.185 -51.540  1.00 49.40           N  
ATOM   3371  HD1 HIS A 209      11.383  17.379 -51.593  1.00 49.40           H  
ATOM   3372  CE1 HIS A 209      11.945  19.141 -50.599  1.00 49.40           C  
ATOM   3373  HE1 HIS A 209      11.227  19.183 -49.793  1.00 49.40           H  
ATOM   3374  NE2 HIS A 209      12.925  20.038 -50.792  1.00 49.40           N  
ATOM   3375  N   ASN A 210      14.293  14.405 -54.904  1.00 49.44           N  
ATOM   3376  H   ASN A 210      15.183  14.359 -54.428  1.00 49.44           H  
ATOM   3377  CA  ASN A 210      14.103  13.654 -56.149  1.00 49.44           C  
ATOM   3378  HA  ASN A 210      13.061  13.744 -56.453  1.00 49.44           H  
ATOM   3379  C   ASN A 210      14.278  12.133 -56.049  1.00 49.44           C  
ATOM   3380  CB  ASN A 210      14.977  14.288 -57.254  1.00 49.44           C  
ATOM   3381  HB2 ASN A 210      15.441  13.504 -57.852  1.00 49.44           H  
ATOM   3382  HB3 ASN A 210      15.781  14.881 -56.816  1.00 49.44           H  
ATOM   3383  O   ASN A 210      14.234  11.463 -57.078  1.00 49.44           O  
ATOM   3384  CG  ASN A 210      14.186  15.170 -58.205  1.00 49.44           C  
ATOM   3385  ND2 ASN A 210      14.765  15.522 -59.327  1.00 49.44           N  
ATOM   3386 HD21 ASN A 210      15.681  15.168 -59.565  1.00 49.44           H  
ATOM   3387 HD22 ASN A 210      14.198  16.083 -59.946  1.00 49.44           H  
ATOM   3388  OD1 ASN A 210      13.059  15.571 -57.986  1.00 49.44           O  
ATOM   3389  N   GLN A 211      14.468  11.558 -54.859  1.00 55.16           N  
ATOM   3390  H   GLN A 211      14.434  12.118 -54.019  1.00 55.16           H  
ATOM   3391  CA  GLN A 211      14.642  10.109 -54.740  1.00 55.16           C  
ATOM   3392  HA  GLN A 211      14.238   9.615 -55.623  1.00 55.16           H  
ATOM   3393  C   GLN A 211      13.864   9.545 -53.552  1.00 55.16           C  
ATOM   3394  CB  GLN A 211      16.141   9.762 -54.682  1.00 55.16           C  
ATOM   3395  HB2 GLN A 211      16.223   8.695 -54.476  1.00 55.16           H  
ATOM   3396  HB3 GLN A 211      16.622  10.313 -53.875  1.00 55.16           H  
ATOM   3397  O   GLN A 211      14.351   9.560 -52.424  1.00 55.16           O  
ATOM   3398  CG  GLN A 211      16.875  10.031 -56.007  1.00 55.16           C  
ATOM   3399  HG2 GLN A 211      16.922  11.104 -56.191  1.00 55.16           H  
ATOM   3400  HG3 GLN A 211      16.318   9.567 -56.821  1.00 55.16           H  
ATOM   3401  CD  GLN A 211      18.299   9.484 -56.033  1.00 55.16           C  
ATOM   3402  NE2 GLN A 211      18.915   9.422 -57.193  1.00 55.16           N  
ATOM   3403 HE21 GLN A 211      19.833   9.001 -57.181  1.00 55.16           H  
ATOM   3404 HE22 GLN A 211      18.423   9.634 -58.048  1.00 55.16           H  
ATOM   3405  OE1 GLN A 211      18.884   9.095 -55.035  1.00 55.16           O  
ATOM   3406  N   ASN A 212      12.681   8.979 -53.825  1.00 65.23           N  
ATOM   3407  H   ASN A 212      12.275   9.133 -54.737  1.00 65.23           H  
ATOM   3408  CA  ASN A 212      11.924   8.179 -52.860  1.00 65.23           C  
ATOM   3409  HA  ASN A 212      11.656   8.805 -52.009  1.00 65.23           H  
ATOM   3410  C   ASN A 212      12.812   7.023 -52.381  1.00 65.23           C  
ATOM   3411  CB  ASN A 212      10.630   7.627 -53.493  1.00 65.23           C  
ATOM   3412  HB2 ASN A 212      10.866   7.112 -54.425  1.00 65.23           H  
ATOM   3413  HB3 ASN A 212      10.193   6.907 -52.802  1.00 65.23           H  
ATOM   3414  O   ASN A 212      13.001   6.025 -53.087  1.00 65.23           O  
ATOM   3415  CG  ASN A 212       9.572   8.676 -53.775  1.00 65.23           C  
ATOM   3416  ND2 ASN A 212       8.387   8.268 -54.162  1.00 65.23           N  
ATOM   3417 HD21 ASN A 212       7.718   9.018 -54.263  1.00 65.23           H  
ATOM   3418 HD22 ASN A 212       8.140   7.288 -54.151  1.00 65.23           H  
ATOM   3419  OD1 ASN A 212       9.790   9.865 -53.728  1.00 65.23           O  
ATOM   3420  N   SER A 213      13.386   7.177 -51.193  1.00 71.64           N  
ATOM   3421  H   SER A 213      13.200   8.039 -50.699  1.00 71.64           H  
ATOM   3422  CA  SER A 213      14.300   6.215 -50.590  1.00 71.64           C  
ATOM   3423  HA  SER A 213      14.496   5.420 -51.310  1.00 71.64           H  
ATOM   3424  C   SER A 213      13.641   5.583 -49.374  1.00 71.64           C  
ATOM   3425  CB  SER A 213      15.654   6.865 -50.296  1.00 71.64           C  
ATOM   3426  HB2 SER A 213      16.409   6.083 -50.211  1.00 71.64           H  
ATOM   3427  HB3 SER A 213      15.905   7.507 -51.141  1.00 71.64           H  
ATOM   3428  O   SER A 213      13.019   6.263 -48.564  1.00 71.64           O  
ATOM   3429  OG  SER A 213      15.683   7.652 -49.123  1.00 71.64           O  
ATOM   3430  HG  SER A 213      14.967   8.290 -49.168  1.00 71.64           H  
ATOM   3431  N   THR A 214      13.738   4.262 -49.257  1.00 79.87           N  
ATOM   3432  H   THR A 214      14.254   3.760 -49.965  1.00 79.87           H  
ATOM   3433  CA  THR A 214      13.168   3.514 -48.133  1.00 79.87           C  
ATOM   3434  HA  THR A 214      12.804   4.212 -47.379  1.00 79.87           H  
ATOM   3435  C   THR A 214      14.246   2.672 -47.481  1.00 79.87           C  
ATOM   3436  CB  THR A 214      11.972   2.643 -48.549  1.00 79.87           C  
ATOM   3437  HB  THR A 214      11.667   2.045 -47.690  1.00 79.87           H  
ATOM   3438  O   THR A 214      14.891   1.859 -48.147  1.00 79.87           O  
ATOM   3439  CG2 THR A 214      10.773   3.481 -48.986  1.00 79.87           C  
ATOM   3440 HG21 THR A 214      10.481   4.154 -48.180  1.00 79.87           H  
ATOM   3441 HG22 THR A 214      11.029   4.080 -49.861  1.00 79.87           H  
ATOM   3442 HG23 THR A 214       9.933   2.832 -49.232  1.00 79.87           H  
ATOM   3443  OG1 THR A 214      12.283   1.767 -49.614  1.00 79.87           O  
ATOM   3444  HG1 THR A 214      12.767   2.289 -50.259  1.00 79.87           H  
ATOM   3445  N   VAL A 215      14.439   2.847 -46.175  1.00 85.52           N  
ATOM   3446  H   VAL A 215      13.890   3.533 -45.676  1.00 85.52           H  
ATOM   3447  CA  VAL A 215      15.352   2.004 -45.401  1.00 85.52           C  
ATOM   3448  HA  VAL A 215      16.296   1.928 -45.941  1.00 85.52           H  
ATOM   3449  C   VAL A 215      14.737   0.608 -45.300  1.00 85.52           C  
ATOM   3450  CB  VAL A 215      15.661   2.604 -44.017  1.00 85.52           C  
ATOM   3451  HB  VAL A 215      14.762   2.586 -43.401  1.00 85.52           H  
ATOM   3452  O   VAL A 215      13.609   0.441 -44.839  1.00 85.52           O  
ATOM   3453  CG1 VAL A 215      16.764   1.798 -43.319  1.00 85.52           C  
ATOM   3454 HG11 VAL A 215      17.674   1.798 -43.918  1.00 85.52           H  
ATOM   3455 HG12 VAL A 215      16.442   0.768 -43.162  1.00 85.52           H  
ATOM   3456 HG13 VAL A 215      16.978   2.237 -42.345  1.00 85.52           H  
ATOM   3457  CG2 VAL A 215      16.147   4.057 -44.131  1.00 85.52           C  
ATOM   3458 HG21 VAL A 215      16.424   4.426 -43.144  1.00 85.52           H  
ATOM   3459 HG22 VAL A 215      17.014   4.119 -44.789  1.00 85.52           H  
ATOM   3460 HG23 VAL A 215      15.353   4.697 -44.513  1.00 85.52           H  
ATOM   3461  N   GLN A 216      15.454  -0.390 -45.804  1.00 88.16           N  
ATOM   3462  H   GLN A 216      16.376  -0.177 -46.156  1.00 88.16           H  
ATOM   3463  CA  GLN A 216      15.050  -1.795 -45.780  1.00 88.16           C  
ATOM   3464  HA  GLN A 216      13.963  -1.870 -45.796  1.00 88.16           H  
ATOM   3465  C   GLN A 216      15.521  -2.479 -44.505  1.00 88.16           C  
ATOM   3466  CB  GLN A 216      15.622  -2.526 -47.003  1.00 88.16           C  
ATOM   3467  HB2 GLN A 216      16.705  -2.404 -47.028  1.00 88.16           H  
ATOM   3468  HB3 GLN A 216      15.408  -3.591 -46.913  1.00 88.16           H  
ATOM   3469  O   GLN A 216      14.777  -3.268 -43.929  1.00 88.16           O  
ATOM   3470  CG  GLN A 216      15.035  -2.017 -48.323  1.00 88.16           C  
ATOM   3471  HG2 GLN A 216      15.273  -0.960 -48.441  1.00 88.16           H  
ATOM   3472  HG3 GLN A 216      15.504  -2.557 -49.146  1.00 88.16           H  
ATOM   3473  CD  GLN A 216      13.526  -2.219 -48.420  1.00 88.16           C  
ATOM   3474  NE2 GLN A 216      12.780  -1.251 -48.906  1.00 88.16           N  
ATOM   3475 HE21 GLN A 216      11.789  -1.444 -48.932  1.00 88.16           H  
ATOM   3476 HE22 GLN A 216      13.167  -0.335 -49.081  1.00 88.16           H  
ATOM   3477  OE1 GLN A 216      12.964  -3.248 -48.092  1.00 88.16           O  
ATOM   3478  N   SER A 217      16.739  -2.168 -44.062  1.00 92.06           N  
ATOM   3479  H   SER A 217      17.316  -1.525 -44.585  1.00 92.06           H  
ATOM   3480  CA  SER A 217      17.289  -2.733 -42.839  1.00 92.06           C  
ATOM   3481  HA  SER A 217      16.472  -2.822 -42.122  1.00 92.06           H  
ATOM   3482  C   SER A 217      18.355  -1.851 -42.206  1.00 92.06           C  
ATOM   3483  CB  SER A 217      17.843  -4.139 -43.094  1.00 92.06           C  
ATOM   3484  HB2 SER A 217      17.047  -4.762 -43.503  1.00 92.06           H  
ATOM   3485  HB3 SER A 217      18.167  -4.574 -42.148  1.00 92.06           H  
ATOM   3486  O   SER A 217      19.031  -1.070 -42.883  1.00 92.06           O  
ATOM   3487  OG  SER A 217      18.931  -4.128 -44.001  1.00 92.06           O  
ATOM   3488  HG  SER A 217      19.187  -5.046 -44.119  1.00 92.06           H  
ATOM   3489  N   LEU A 218      18.502  -2.010 -40.894  1.00 94.27           N  
ATOM   3490  H   LEU A 218      17.888  -2.672 -40.442  1.00 94.27           H  
ATOM   3491  CA  LEU A 218      19.589  -1.475 -40.082  1.00 94.27           C  
ATOM   3492  HA  LEU A 218      20.381  -1.106 -40.734  1.00 94.27           H  
ATOM   3493  C   LEU A 218      20.169  -2.605 -39.233  1.00 94.27           C  
ATOM   3494  CB  LEU A 218      19.075  -0.326 -39.195  1.00 94.27           C  
ATOM   3495  HB2 LEU A 218      19.698  -0.255 -38.304  1.00 94.27           H  
ATOM   3496  HB3 LEU A 218      18.065  -0.568 -38.865  1.00 94.27           H  
ATOM   3497  O   LEU A 218      19.436  -3.470 -38.745  1.00 94.27           O  
ATOM   3498  CG  LEU A 218      19.063   1.050 -39.878  1.00 94.27           C  
ATOM   3499  HG  LEU A 218      18.643   0.968 -40.880  1.00 94.27           H  
ATOM   3500  CD1 LEU A 218      18.223   2.032 -39.067  1.00 94.27           C  
ATOM   3501 HD11 LEU A 218      18.171   2.988 -39.587  1.00 94.27           H  
ATOM   3502 HD12 LEU A 218      17.215   1.640 -38.931  1.00 94.27           H  
ATOM   3503 HD13 LEU A 218      18.671   2.179 -38.084  1.00 94.27           H  
ATOM   3504  CD2 LEU A 218      20.468   1.651 -39.948  1.00 94.27           C  
ATOM   3505 HD21 LEU A 218      20.882   1.767 -38.946  1.00 94.27           H  
ATOM   3506 HD22 LEU A 218      20.425   2.627 -40.430  1.00 94.27           H  
ATOM   3507 HD23 LEU A 218      21.122   0.993 -40.521  1.00 94.27           H  
ATOM   3508  N   TYR A 219      21.481  -2.602 -39.033  1.00 95.03           N  
ATOM   3509  H   TYR A 219      22.054  -1.912 -39.498  1.00 95.03           H  
ATOM   3510  CA  TYR A 219      22.130  -3.560 -38.146  1.00 95.03           C  
ATOM   3511  HA  TYR A 219      21.425  -3.822 -37.356  1.00 95.03           H  
ATOM   3512  C   TYR A 219      23.355  -2.972 -37.457  1.00 95.03           C  
ATOM   3513  CB  TYR A 219      22.480  -4.848 -38.908  1.00 95.03           C  
ATOM   3514  HB2 TYR A 219      22.814  -5.597 -38.189  1.00 95.03           H  
ATOM   3515  HB3 TYR A 219      21.578  -5.241 -39.375  1.00 95.03           H  
ATOM   3516  O   TYR A 219      24.018  -2.078 -37.983  1.00 95.03           O  
ATOM   3517  CG  TYR A 219      23.550  -4.690 -39.971  1.00 95.03           C  
ATOM   3518  CD1 TYR A 219      23.188  -4.421 -41.305  1.00 95.03           C  
ATOM   3519  HD1 TYR A 219      22.146  -4.317 -41.570  1.00 95.03           H  
ATOM   3520  CD2 TYR A 219      24.908  -4.814 -39.621  1.00 95.03           C  
ATOM   3521  HD2 TYR A 219      25.181  -5.009 -38.594  1.00 95.03           H  
ATOM   3522  CE1 TYR A 219      24.184  -4.290 -42.291  1.00 95.03           C  
ATOM   3523  HE1 TYR A 219      23.916  -4.089 -43.317  1.00 95.03           H  
ATOM   3524  CE2 TYR A 219      25.908  -4.674 -40.599  1.00 95.03           C  
ATOM   3525  HE2 TYR A 219      26.948  -4.761 -40.321  1.00 95.03           H  
ATOM   3526  OH  TYR A 219      26.508  -4.266 -42.885  1.00 95.03           O  
ATOM   3527  HH  TYR A 219      27.380  -4.420 -42.514  1.00 95.03           H  
ATOM   3528  CZ  TYR A 219      25.544  -4.418 -41.939  1.00 95.03           C  
ATOM   3529  N   ILE A 220      23.666  -3.533 -36.290  1.00 95.55           N  
ATOM   3530  H   ILE A 220      23.053  -4.259 -35.948  1.00 95.55           H  
ATOM   3531  CA  ILE A 220      24.938  -3.360 -35.593  1.00 95.55           C  
ATOM   3532  HA  ILE A 220      25.565  -2.683 -36.172  1.00 95.55           H  
ATOM   3533  C   ILE A 220      25.633  -4.719 -35.553  1.00 95.55           C  
ATOM   3534  CB  ILE A 220      24.747  -2.723 -34.199  1.00 95.55           C  
ATOM   3535  HB  ILE A 220      24.013  -3.305 -33.642  1.00 95.55           H  
ATOM   3536  O   ILE A 220      25.044  -5.733 -35.177  1.00 95.55           O  
ATOM   3537  CG1 ILE A 220      24.223  -1.277 -34.376  1.00 95.55           C  
ATOM   3538 HG12 ILE A 220      23.336  -1.292 -35.008  1.00 95.55           H  
ATOM   3539 HG13 ILE A 220      24.980  -0.681 -34.885  1.00 95.55           H  
ATOM   3540  CG2 ILE A 220      26.076  -2.722 -33.414  1.00 95.55           C  
ATOM   3541 HG21 ILE A 220      26.430  -3.740 -33.255  1.00 95.55           H  
ATOM   3542 HG22 ILE A 220      25.936  -2.280 -32.428  1.00 95.55           H  
ATOM   3543 HG23 ILE A 220      26.834  -2.157 -33.957  1.00 95.55           H  
ATOM   3544  CD1 ILE A 220      23.833  -0.567 -33.075  1.00 95.55           C  
ATOM   3545 HD11 ILE A 220      23.054  -1.140 -32.571  1.00 95.55           H  
ATOM   3546 HD12 ILE A 220      23.441   0.422 -33.310  1.00 95.55           H  
ATOM   3547 HD13 ILE A 220      24.693  -0.446 -32.417  1.00 95.55           H  
ATOM   3548  N   PHE A 221      26.894  -4.728 -35.958  1.00 93.97           N  
ATOM   3549  H   PHE A 221      27.292  -3.853 -36.268  1.00 93.97           H  
ATOM   3550  CA  PHE A 221      27.735  -5.909 -36.085  1.00 93.97           C  
ATOM   3551  HA  PHE A 221      27.235  -6.778 -35.659  1.00 93.97           H  
ATOM   3552  C   PHE A 221      29.042  -5.700 -35.319  1.00 93.97           C  
ATOM   3553  CB  PHE A 221      27.958  -6.161 -37.582  1.00 93.97           C  
ATOM   3554  HB2 PHE A 221      27.002  -6.432 -38.031  1.00 93.97           H  
ATOM   3555  HB3 PHE A 221      28.285  -5.234 -38.053  1.00 93.97           H  
ATOM   3556  O   PHE A 221      29.612  -4.614 -35.368  1.00 93.97           O  
ATOM   3557  CG  PHE A 221      28.965  -7.241 -37.909  1.00 93.97           C  
ATOM   3558  CD1 PHE A 221      30.326  -6.918 -38.032  1.00 93.97           C  
ATOM   3559  HD1 PHE A 221      30.648  -5.897 -37.889  1.00 93.97           H  
ATOM   3560  CD2 PHE A 221      28.544  -8.563 -38.127  1.00 93.97           C  
ATOM   3561  HD2 PHE A 221      27.496  -8.814 -38.058  1.00 93.97           H  
ATOM   3562  CE1 PHE A 221      31.268  -7.911 -38.342  1.00 93.97           C  
ATOM   3563  HE1 PHE A 221      32.311  -7.652 -38.449  1.00 93.97           H  
ATOM   3564  CE2 PHE A 221      29.485  -9.557 -38.446  1.00 93.97           C  
ATOM   3565  HE2 PHE A 221      29.161 -10.571 -38.630  1.00 93.97           H  
ATOM   3566  CZ  PHE A 221      30.851  -9.238 -38.524  1.00 93.97           C  
ATOM   3567  HZ  PHE A 221      31.578 -10.007 -38.743  1.00 93.97           H  
ATOM   3568  N   HIS A 222      29.518  -6.735 -34.636  1.00 92.70           N  
ATOM   3569  H   HIS A 222      29.013  -7.609 -34.679  1.00 92.70           H  
ATOM   3570  CA  HIS A 222      30.821  -6.778 -33.981  1.00 92.70           C  
ATOM   3571  HA  HIS A 222      31.260  -5.781 -33.957  1.00 92.70           H  
ATOM   3572  C   HIS A 222      31.760  -7.705 -34.755  1.00 92.70           C  
ATOM   3573  CB  HIS A 222      30.647  -7.268 -32.542  1.00 92.70           C  
ATOM   3574  HB2 HIS A 222      29.942  -6.616 -32.026  1.00 92.70           H  
ATOM   3575  HB3 HIS A 222      30.240  -8.279 -32.561  1.00 92.70           H  
ATOM   3576  O   HIS A 222      31.350  -8.795 -35.155  1.00 92.70           O  
ATOM   3577  CG  HIS A 222      31.946  -7.253 -31.780  1.00 92.70           C  
ATOM   3578  CD2 HIS A 222      32.660  -6.128 -31.480  1.00 92.70           C  
ATOM   3579  HD2 HIS A 222      32.386  -5.116 -31.740  1.00 92.70           H  
ATOM   3580  ND1 HIS A 222      32.685  -8.326 -31.326  1.00 92.70           N  
ATOM   3581  HD1 HIS A 222      32.410  -9.296 -31.256  1.00 92.70           H  
ATOM   3582  CE1 HIS A 222      33.805  -7.848 -30.756  1.00 92.70           C  
ATOM   3583  HE1 HIS A 222      34.563  -8.436 -30.260  1.00 92.70           H  
ATOM   3584  NE2 HIS A 222      33.831  -6.513 -30.838  1.00 92.70           N  
ATOM   3585  N   GLU A 223      33.022  -7.308 -34.929  1.00 90.84           N  
ATOM   3586  H   GLU A 223      33.304  -6.410 -34.562  1.00 90.84           H  
ATOM   3587  CA  GLU A 223      33.975  -8.031 -35.783  1.00 90.84           C  
ATOM   3588  HA  GLU A 223      33.576  -8.027 -36.797  1.00 90.84           H  
ATOM   3589  C   GLU A 223      34.162  -9.514 -35.431  1.00 90.84           C  
ATOM   3590  CB  GLU A 223      35.316  -7.282 -35.836  1.00 90.84           C  
ATOM   3591  HB2 GLU A 223      35.115  -6.238 -36.076  1.00 90.84           H  
ATOM   3592  HB3 GLU A 223      35.906  -7.704 -36.649  1.00 90.84           H  
ATOM   3593  O   GLU A 223      34.308 -10.329 -36.341  1.00 90.84           O  
ATOM   3594  CG  GLU A 223      36.147  -7.333 -34.546  1.00 90.84           C  
ATOM   3595  HG2 GLU A 223      36.485  -8.358 -34.395  1.00 90.84           H  
ATOM   3596  HG3 GLU A 223      35.518  -7.040 -33.705  1.00 90.84           H  
ATOM   3597  CD  GLU A 223      37.380  -6.418 -34.615  1.00 90.84           C  
ATOM   3598  OE1 GLU A 223      37.741  -5.841 -33.567  1.00 90.84           O  
ATOM   3599  OE2 GLU A 223      37.937  -6.213 -35.721  1.00 90.84           O  
ATOM   3600  N   THR A 224      34.106  -9.880 -34.144  1.00 87.43           N  
ATOM   3601  H   THR A 224      34.066  -9.157 -33.440  1.00 87.43           H  
ATOM   3602  CA  THR A 224      34.239 -11.280 -33.699  1.00 87.43           C  
ATOM   3603  HA  THR A 224      34.676 -11.875 -34.502  1.00 87.43           H  
ATOM   3604  C   THR A 224      32.914 -11.944 -33.341  1.00 87.43           C  
ATOM   3605  CB  THR A 224      35.169 -11.406 -32.485  1.00 87.43           C  
ATOM   3606  HB  THR A 224      35.253 -12.459 -32.216  1.00 87.43           H  
ATOM   3607  O   THR A 224      32.782 -13.153 -33.505  1.00 87.43           O  
ATOM   3608  CG2 THR A 224      36.571 -10.863 -32.758  1.00 87.43           C  
ATOM   3609 HG21 THR A 224      36.924 -11.198 -33.733  1.00 87.43           H  
ATOM   3610 HG22 THR A 224      36.563  -9.774 -32.718  1.00 87.43           H  
ATOM   3611 HG23 THR A 224      37.249 -11.228 -31.986  1.00 87.43           H  
ATOM   3612  OG1 THR A 224      34.636 -10.693 -31.393  1.00 87.43           O  
ATOM   3613  HG1 THR A 224      34.128 -11.296 -30.845  1.00 87.43           H  
ATOM   3614  N   ASN A 225      31.937 -11.176 -32.845  1.00 84.08           N  
ATOM   3615  H   ASN A 225      32.071 -10.176 -32.869  1.00 84.08           H  
ATOM   3616  CA  ASN A 225      30.705 -11.734 -32.260  1.00 84.08           C  
ATOM   3617  HA  ASN A 225      30.889 -12.776 -32.000  1.00 84.08           H  
ATOM   3618  C   ASN A 225      29.549 -11.765 -33.266  1.00 84.08           C  
ATOM   3619  CB  ASN A 225      30.333 -11.010 -30.949  1.00 84.08           C  
ATOM   3620  HB2 ASN A 225      29.435 -11.470 -30.538  1.00 84.08           H  
ATOM   3621  HB3 ASN A 225      30.106  -9.963 -31.150  1.00 84.08           H  
ATOM   3622  O   ASN A 225      28.472 -12.274 -32.965  1.00 84.08           O  
ATOM   3623  CG  ASN A 225      31.406 -11.090 -29.876  1.00 84.08           C  
ATOM   3624  ND2 ASN A 225      31.314 -10.275 -28.854  1.00 84.08           N  
ATOM   3625 HD21 ASN A 225      30.479  -9.734 -28.685  1.00 84.08           H  
ATOM   3626 HD22 ASN A 225      32.033 -10.359 -28.149  1.00 84.08           H  
ATOM   3627  OD1 ASN A 225      32.385 -11.810 -29.979  1.00 84.08           O  
ATOM   3628  N   GLY A 226      29.763 -11.233 -34.469  1.00 89.26           N  
ATOM   3629  H   GLY A 226      30.633 -10.751 -34.646  1.00 89.26           H  
ATOM   3630  CA  GLY A 226      28.764 -11.236 -35.520  1.00 89.26           C  
ATOM   3631  HA2 GLY A 226      29.266 -11.098 -36.478  1.00 89.26           H  
ATOM   3632  HA3 GLY A 226      28.271 -12.208 -35.538  1.00 89.26           H  
ATOM   3633  C   GLY A 226      27.705 -10.150 -35.340  1.00 89.26           C  
ATOM   3634  O   GLY A 226      27.957  -9.078 -34.788  1.00 89.26           O  
ATOM   3635  N   ILE A 227      26.502 -10.412 -35.857  1.00 90.69           N  
ATOM   3636  H   ILE A 227      26.325 -11.340 -36.215  1.00 90.69           H  
ATOM   3637  CA  ILE A 227      25.374  -9.479 -35.763  1.00 90.69           C  
ATOM   3638  HA  ILE A 227      25.726  -8.485 -36.039  1.00 90.69           H  
ATOM   3639  C   ILE A 227      24.899  -9.420 -34.310  1.00 90.69           C  
ATOM   3640  CB  ILE A 227      24.234  -9.852 -36.737  1.00 90.69           C  
ATOM   3641  HB  ILE A 227      23.906 -10.868 -36.520  1.00 90.69           H  
ATOM   3642  O   ILE A 227      24.482 -10.422 -33.737  1.00 90.69           O  
ATOM   3643  CG1 ILE A 227      24.750  -9.796 -38.195  1.00 90.69           C  
ATOM   3644 HG12 ILE A 227      25.068  -8.780 -38.427  1.00 90.69           H  
ATOM   3645 HG13 ILE A 227      25.613 -10.453 -38.297  1.00 90.69           H  
ATOM   3646  CG2 ILE A 227      23.033  -8.902 -36.547  1.00 90.69           C  
ATOM   3647 HG21 ILE A 227      22.222  -9.172 -37.223  1.00 90.69           H  
ATOM   3648 HG22 ILE A 227      23.328  -7.870 -36.732  1.00 90.69           H  
ATOM   3649 HG23 ILE A 227      22.633  -8.986 -35.536  1.00 90.69           H  
ATOM   3650  CD1 ILE A 227      23.728 -10.241 -39.248  1.00 90.69           C  
ATOM   3651 HD11 ILE A 227      22.919  -9.515 -39.329  1.00 90.69           H  
ATOM   3652 HD12 ILE A 227      24.221 -10.313 -40.218  1.00 90.69           H  
ATOM   3653 HD13 ILE A 227      23.322 -11.217 -38.984  1.00 90.69           H  
ATOM   3654  N   ILE A 228      24.943  -8.220 -33.742  1.00 90.21           N  
ATOM   3655  H   ILE A 228      25.267  -7.448 -34.306  1.00 90.21           H  
ATOM   3656  CA  ILE A 228      24.517  -7.919 -32.374  1.00 90.21           C  
ATOM   3657  HA  ILE A 228      24.721  -8.764 -31.718  1.00 90.21           H  
ATOM   3658  C   ILE A 228      23.011  -7.676 -32.348  1.00 90.21           C  
ATOM   3659  CB  ILE A 228      25.314  -6.683 -31.898  1.00 90.21           C  
ATOM   3660  HB  ILE A 228      25.151  -5.885 -32.624  1.00 90.21           H  
ATOM   3661  O   ILE A 228      22.284  -8.271 -31.553  1.00 90.21           O  
ATOM   3662  CG1 ILE A 228      26.838  -6.946 -31.846  1.00 90.21           C  
ATOM   3663 HG12 ILE A 228      27.330  -6.073 -31.417  1.00 90.21           H  
ATOM   3664 HG13 ILE A 228      27.214  -7.051 -32.864  1.00 90.21           H  
ATOM   3665  CG2 ILE A 228      24.855  -6.112 -30.556  1.00 90.21           C  
ATOM   3666 HG21 ILE A 228      25.243  -5.099 -30.444  1.00 90.21           H  
ATOM   3667 HG22 ILE A 228      23.768  -6.073 -30.474  1.00 90.21           H  
ATOM   3668 HG23 ILE A 228      25.269  -6.722 -29.754  1.00 90.21           H  
ATOM   3669  CD1 ILE A 228      27.272  -8.190 -31.051  1.00 90.21           C  
ATOM   3670 HD11 ILE A 228      26.867  -8.176 -30.039  1.00 90.21           H  
ATOM   3671 HD12 ILE A 228      26.949  -9.097 -31.561  1.00 90.21           H  
ATOM   3672 HD13 ILE A 228      28.360  -8.209 -30.979  1.00 90.21           H  
ATOM   3673  N   ALA A 229      22.549  -6.807 -33.246  1.00 92.89           N  
ATOM   3674  H   ALA A 229      23.202  -6.391 -33.895  1.00 92.89           H  
ATOM   3675  CA  ALA A 229      21.145  -6.480 -33.403  1.00 92.89           C  
ATOM   3676  HA  ALA A 229      20.556  -7.365 -33.162  1.00 92.89           H  
ATOM   3677  C   ALA A 229      20.844  -6.077 -34.846  1.00 92.89           C  
ATOM   3678  CB  ALA A 229      20.771  -5.363 -32.424  1.00 92.89           C  
ATOM   3679  HB1 ALA A 229      19.698  -5.182 -32.488  1.00 92.89           H  
ATOM   3680  HB2 ALA A 229      21.013  -5.667 -31.405  1.00 92.89           H  
ATOM   3681  HB3 ALA A 229      21.313  -4.450 -32.669  1.00 92.89           H  
ATOM   3682  O   ALA A 229      21.668  -5.442 -35.510  1.00 92.89           O  
ATOM   3683  N   THR A 230      19.652  -6.415 -35.320  1.00 94.45           N  
ATOM   3684  H   THR A 230      19.034  -6.961 -34.737  1.00 94.45           H  
ATOM   3685  CA  THR A 230      19.169  -6.036 -36.645  1.00 94.45           C  
ATOM   3686  HA  THR A 230      19.652  -5.099 -36.922  1.00 94.45           H  
ATOM   3687  C   THR A 230      17.670  -5.774 -36.628  1.00 94.45           C  
ATOM   3688  CB  THR A 230      19.564  -7.087 -37.694  1.00 94.45           C  
ATOM   3689  HB  THR A 230      20.644  -7.225 -37.644  1.00 94.45           H  
ATOM   3690  O   THR A 230      16.926  -6.365 -35.846  1.00 94.45           O  
ATOM   3691  CG2 THR A 230      18.896  -8.447 -37.499  1.00 94.45           C  
ATOM   3692 HG21 THR A 230      17.815  -8.355 -37.608  1.00 94.45           H  
ATOM   3693 HG22 THR A 230      19.136  -8.840 -36.511  1.00 94.45           H  
ATOM   3694 HG23 THR A 230      19.266  -9.141 -38.254  1.00 94.45           H  
ATOM   3695  OG1 THR A 230      19.249  -6.636 -38.990  1.00 94.45           O  
ATOM   3696  HG1 THR A 230      19.495  -5.712 -39.076  1.00 94.45           H  
ATOM   3697  N   ILE A 231      17.231  -4.862 -37.488  1.00 92.14           N  
ATOM   3698  H   ILE A 231      17.904  -4.404 -38.086  1.00 92.14           H  
ATOM   3699  CA  ILE A 231      15.827  -4.599 -37.771  1.00 92.14           C  
ATOM   3700  HA  ILE A 231      15.237  -5.432 -37.389  1.00 92.14           H  
ATOM   3701  C   ILE A 231      15.640  -4.560 -39.284  1.00 92.14           C  
ATOM   3702  CB  ILE A 231      15.347  -3.318 -37.051  1.00 92.14           C  
ATOM   3703  HB  ILE A 231      15.528  -3.462 -35.986  1.00 92.14           H  
ATOM   3704  O   ILE A 231      16.367  -3.853 -39.988  1.00 92.14           O  
ATOM   3705  CG1 ILE A 231      13.824  -3.159 -37.253  1.00 92.14           C  
ATOM   3706 HG12 ILE A 231      13.337  -4.107 -37.027  1.00 92.14           H  
ATOM   3707 HG13 ILE A 231      13.619  -2.926 -38.298  1.00 92.14           H  
ATOM   3708  CG2 ILE A 231      16.125  -2.060 -37.487  1.00 92.14           C  
ATOM   3709 HG21 ILE A 231      15.911  -1.824 -38.530  1.00 92.14           H  
ATOM   3710 HG22 ILE A 231      15.842  -1.203 -36.876  1.00 92.14           H  
ATOM   3711 HG23 ILE A 231      17.197  -2.220 -37.370  1.00 92.14           H  
ATOM   3712  CD1 ILE A 231      13.166  -2.085 -36.378  1.00 92.14           C  
ATOM   3713 HD11 ILE A 231      13.626  -1.109 -36.535  1.00 92.14           H  
ATOM   3714 HD12 ILE A 231      13.242  -2.364 -35.327  1.00 92.14           H  
ATOM   3715 HD13 ILE A 231      12.110  -2.015 -36.637  1.00 92.14           H  
ATOM   3716  N   ASN A 232      14.655  -5.308 -39.771  1.00 90.35           N  
ATOM   3717  H   ASN A 232      14.096  -5.852 -39.129  1.00 90.35           H  
ATOM   3718  CA  ASN A 232      14.238  -5.308 -41.167  1.00 90.35           C  
ATOM   3719  HA  ASN A 232      14.920  -4.696 -41.756  1.00 90.35           H  
ATOM   3720  C   ASN A 232      12.838  -4.710 -41.292  1.00 90.35           C  
ATOM   3721  CB  ASN A 232      14.274  -6.732 -41.732  1.00 90.35           C  
ATOM   3722  HB2 ASN A 232      13.956  -6.729 -42.775  1.00 90.35           H  
ATOM   3723  HB3 ASN A 232      13.565  -7.344 -41.175  1.00 90.35           H  
ATOM   3724  O   ASN A 232      12.041  -4.710 -40.351  1.00 90.35           O  
ATOM   3725  CG  ASN A 232      15.644  -7.374 -41.672  1.00 90.35           C  
ATOM   3726  ND2 ASN A 232      15.713  -8.607 -41.238  1.00 90.35           N  
ATOM   3727 HD21 ASN A 232      16.622  -9.041 -41.156  1.00 90.35           H  
ATOM   3728 HD22 ASN A 232      14.865  -9.085 -40.968  1.00 90.35           H  
ATOM   3729  OD1 ASN A 232      16.651  -6.780 -42.028  1.00 90.35           O  
ATOM   3730  N   LYS A 233      12.519  -4.193 -42.475  1.00 84.07           N  
ATOM   3731  H   LYS A 233      13.234  -4.166 -43.188  1.00 84.07           H  
ATOM   3732  CA  LYS A 233      11.211  -3.608 -42.752  1.00 84.07           C  
ATOM   3733  HA  LYS A 233      11.039  -2.815 -42.024  1.00 84.07           H  
ATOM   3734  C   LYS A 233      10.105  -4.655 -42.589  1.00 84.07           C  
ATOM   3735  CB  LYS A 233      11.235  -2.991 -44.153  1.00 84.07           C  
ATOM   3736  HB2 LYS A 233      11.381  -3.773 -44.898  1.00 84.07           H  
ATOM   3737  HB3 LYS A 233      12.067  -2.290 -44.214  1.00 84.07           H  
ATOM   3738  O   LYS A 233      10.062  -5.633 -43.325  1.00 84.07           O  
ATOM   3739  CG  LYS A 233       9.930  -2.241 -44.432  1.00 84.07           C  
ATOM   3740  HG2 LYS A 233       9.091  -2.938 -44.421  1.00 84.07           H  
ATOM   3741  HG3 LYS A 233       9.778  -1.489 -43.658  1.00 84.07           H  
ATOM   3742  CD  LYS A 233       9.988  -1.555 -45.796  1.00 84.07           C  
ATOM   3743  HD2 LYS A 233      10.838  -0.873 -45.815  1.00 84.07           H  
ATOM   3744  HD3 LYS A 233      10.109  -2.307 -46.576  1.00 84.07           H  
ATOM   3745  CE  LYS A 233       8.685  -0.778 -45.998  1.00 84.07           C  
ATOM   3746  HE2 LYS A 233       8.560  -0.103 -45.151  1.00 84.07           H  
ATOM   3747  HE3 LYS A 233       7.853  -1.482 -45.989  1.00 84.07           H  
ATOM   3748  NZ  LYS A 233       8.704  -0.005 -47.261  1.00 84.07           N  
ATOM   3749  HZ1 LYS A 233       7.857   0.540 -47.351  1.00 84.07           H  
ATOM   3750  HZ2 LYS A 233       8.782  -0.626 -48.054  1.00 84.07           H  
ATOM   3751  HZ3 LYS A 233       9.488   0.632 -47.260  1.00 84.07           H  
ATOM   3752  N   GLY A 234       9.173  -4.387 -41.675  1.00 78.21           N  
ATOM   3753  H   GLY A 234       9.343  -3.617 -41.045  1.00 78.21           H  
ATOM   3754  CA  GLY A 234       8.038  -5.270 -41.382  1.00 78.21           C  
ATOM   3755  HA2 GLY A 234       7.697  -5.745 -42.302  1.00 78.21           H  
ATOM   3756  HA3 GLY A 234       7.220  -4.675 -40.977  1.00 78.21           H  
ATOM   3757  C   GLY A 234       8.341  -6.383 -40.375  1.00 78.21           C  
ATOM   3758  O   GLY A 234       7.444  -7.159 -40.066  1.00 78.21           O  
ATOM   3759  N   GLU A 235       9.563  -6.445 -39.843  1.00 84.62           N  
ATOM   3760  H   GLU A 235      10.257  -5.757 -40.097  1.00 84.62           H  
ATOM   3761  CA  GLU A 235       9.973  -7.427 -38.839  1.00 84.62           C  
ATOM   3762  HA  GLU A 235       9.171  -8.149 -38.685  1.00 84.62           H  
ATOM   3763  C   GLU A 235      10.245  -6.755 -37.488  1.00 84.62           C  
ATOM   3764  CB  GLU A 235      11.205  -8.210 -39.322  1.00 84.62           C  
ATOM   3765  HB2 GLU A 235      12.017  -7.506 -39.504  1.00 84.62           H  
ATOM   3766  HB3 GLU A 235      11.512  -8.895 -38.532  1.00 84.62           H  
ATOM   3767  O   GLU A 235      10.534  -5.559 -37.399  1.00 84.62           O  
ATOM   3768  CG  GLU A 235      10.923  -9.028 -40.595  1.00 84.62           C  
ATOM   3769  HG2 GLU A 235      10.625  -8.350 -41.395  1.00 84.62           H  
ATOM   3770  HG3 GLU A 235      10.090  -9.701 -40.394  1.00 84.62           H  
ATOM   3771  CD  GLU A 235      12.129  -9.851 -41.082  1.00 84.62           C  
ATOM   3772  OE1 GLU A 235      11.950 -10.598 -42.068  1.00 84.62           O  
ATOM   3773  OE2 GLU A 235      13.240  -9.704 -40.517  1.00 84.62           O  
ATOM   3774  N   THR A 236      10.162  -7.537 -36.413  1.00 81.85           N  
ATOM   3775  H   THR A 236       9.952  -8.517 -36.534  1.00 81.85           H  
ATOM   3776  CA  THR A 236      10.619  -7.115 -35.086  1.00 81.85           C  
ATOM   3777  HA  THR A 236      10.321  -6.079 -34.924  1.00 81.85           H  
ATOM   3778  C   THR A 236      12.141  -7.180 -34.993  1.00 81.85           C  
ATOM   3779  CB  THR A 236       9.993  -7.975 -33.981  1.00 81.85           C  
ATOM   3780  HB  THR A 236      10.451  -7.723 -33.024  1.00 81.85           H  
ATOM   3781  O   THR A 236      12.788  -7.926 -35.724  1.00 81.85           O  
ATOM   3782  CG2 THR A 236       8.487  -7.737 -33.877  1.00 81.85           C  
ATOM   3783 HG21 THR A 236       7.993  -8.028 -34.805  1.00 81.85           H  
ATOM   3784 HG22 THR A 236       8.085  -8.335 -33.060  1.00 81.85           H  
ATOM   3785 HG23 THR A 236       8.290  -6.684 -33.677  1.00 81.85           H  
ATOM   3786  OG1 THR A 236      10.193  -9.345 -34.244  1.00 81.85           O  
ATOM   3787  HG1 THR A 236      11.135  -9.504 -34.334  1.00 81.85           H  
ATOM   3788  N   VAL A 237      12.718  -6.432 -34.052  1.00 84.32           N  
ATOM   3789  H   VAL A 237      12.137  -5.848 -33.467  1.00 84.32           H  
ATOM   3790  CA  VAL A 237      14.162  -6.457 -33.789  1.00 84.32           C  
ATOM   3791  HA  VAL A 237      14.682  -6.126 -34.688  1.00 84.32           H  
ATOM   3792  C   VAL A 237      14.626  -7.874 -33.455  1.00 84.32           C  
ATOM   3793  CB  VAL A 237      14.526  -5.512 -32.633  1.00 84.32           C  
ATOM   3794  HB  VAL A 237      14.007  -5.826 -31.727  1.00 84.32           H  
ATOM   3795  O   VAL A 237      14.091  -8.504 -32.544  1.00 84.32           O  
ATOM   3796  CG1 VAL A 237      16.031  -5.491 -32.353  1.00 84.32           C  
ATOM   3797 HG11 VAL A 237      16.579  -5.156 -33.234  1.00 84.32           H  
ATOM   3798 HG12 VAL A 237      16.383  -6.481 -32.064  1.00 84.32           H  
ATOM   3799 HG13 VAL A 237      16.215  -4.815 -31.518  1.00 84.32           H  
ATOM   3800  CG2 VAL A 237      14.101  -4.081 -32.964  1.00 84.32           C  
ATOM   3801 HG21 VAL A 237      13.016  -4.005 -33.035  1.00 84.32           H  
ATOM   3802 HG22 VAL A 237      14.437  -3.402 -32.180  1.00 84.32           H  
ATOM   3803 HG23 VAL A 237      14.545  -3.800 -33.919  1.00 84.32           H  
ATOM   3804  N   ALA A 238      15.656  -8.340 -34.155  1.00 83.16           N  
ATOM   3805  H   ALA A 238      16.042  -7.756 -34.882  1.00 83.16           H  
ATOM   3806  CA  ALA A 238      16.368  -9.566 -33.829  1.00 83.16           C  
ATOM   3807  HA  ALA A 238      15.771 -10.160 -33.138  1.00 83.16           H  
ATOM   3808  C   ALA A 238      17.692  -9.222 -33.135  1.00 83.16           C  
ATOM   3809  CB  ALA A 238      16.550 -10.395 -35.104  1.00 83.16           C  
ATOM   3810  HB1 ALA A 238      17.106  -9.822 -35.846  1.00 83.16           H  
ATOM   3811  HB2 ALA A 238      15.574 -10.651 -35.516  1.00 83.16           H  
ATOM   3812  HB3 ALA A 238      17.093 -11.312 -34.874  1.00 83.16           H  
ATOM   3813  O   ALA A 238      18.431  -8.346 -33.590  1.00 83.16           O  
ATOM   3814  N   THR A 239      17.993  -9.911 -32.036  1.00 83.69           N  
ATOM   3815  H   THR A 239      17.357 -10.628 -31.717  1.00 83.69           H  
ATOM   3816  CA  THR A 239      19.235  -9.764 -31.264  1.00 83.69           C  
ATOM   3817  HA  THR A 239      19.904  -9.078 -31.785  1.00 83.69           H  
ATOM   3818  C   THR A 239      19.965 -11.099 -31.171  1.00 83.69           C  
ATOM   3819  CB  THR A 239      18.987  -9.177 -29.860  1.00 83.69           C  
ATOM   3820  HB  THR A 239      19.945  -9.048 -29.355  1.00 83.69           H  
ATOM   3821  O   THR A 239      19.369 -12.160 -31.373  1.00 83.69           O  
ATOM   3822  CG2 THR A 239      18.292  -7.819 -29.937  1.00 83.69           C  
ATOM   3823 HG21 THR A 239      18.854  -7.158 -30.597  1.00 83.69           H  
ATOM   3824 HG22 THR A 239      17.278  -7.936 -30.319  1.00 83.69           H  
ATOM   3825 HG23 THR A 239      18.245  -7.389 -28.936  1.00 83.69           H  
ATOM   3826  OG1 THR A 239      18.159  -9.996 -29.064  1.00 83.69           O  
ATOM   3827  HG1 THR A 239      18.716 -10.373 -28.379  1.00 83.69           H  
ATOM   3828  N   ASN A 240      21.263 -11.065 -30.875  1.00 73.81           N  
ATOM   3829  H   ASN A 240      21.713 -10.172 -30.738  1.00 73.81           H  
ATOM   3830  CA  ASN A 240      21.987 -12.277 -30.499  1.00 73.81           C  
ATOM   3831  HA  ASN A 240      21.747 -13.042 -31.237  1.00 73.81           H  
ATOM   3832  C   ASN A 240      21.503 -12.816 -29.130  1.00 73.81           C  
ATOM   3833  CB  ASN A 240      23.505 -12.019 -30.589  1.00 73.81           C  
ATOM   3834  HB2 ASN A 240      24.030 -12.972 -30.525  1.00 73.81           H  
ATOM   3835  HB3 ASN A 240      23.734 -11.584 -31.562  1.00 73.81           H  
ATOM   3836  O   ASN A 240      20.856 -12.106 -28.361  1.00 73.81           O  
ATOM   3837  CG  ASN A 240      24.075 -11.109 -29.514  1.00 73.81           C  
ATOM   3838  ND2 ASN A 240      25.360 -10.860 -29.551  1.00 73.81           N  
ATOM   3839 HD21 ASN A 240      25.748 -10.388 -28.746  1.00 73.81           H  
ATOM   3840 HD22 ASN A 240      25.945 -11.278 -30.260  1.00 73.81           H  
ATOM   3841  OD1 ASN A 240      23.406 -10.652 -28.608  1.00 73.81           O  
ATOM   3842  N   GLN A 241      21.812 -14.081 -28.814  1.00 60.42           N  
ATOM   3843  H   GLN A 241      22.351 -14.629 -29.470  1.00 60.42           H  
ATOM   3844  CA  GLN A 241      21.354 -14.734 -27.574  1.00 60.42           C  
ATOM   3845  HA  GLN A 241      20.270 -14.645 -27.512  1.00 60.42           H  
ATOM   3846  C   GLN A 241      21.905 -14.095 -26.286  1.00 60.42           C  
ATOM   3847  CB  GLN A 241      21.728 -16.228 -27.603  1.00 60.42           C  
ATOM   3848  HB2 GLN A 241      22.758 -16.338 -27.942  1.00 60.42           H  
ATOM   3849  HB3 GLN A 241      21.664 -16.627 -26.590  1.00 60.42           H  
ATOM   3850  O   GLN A 241      21.305 -14.261 -25.227  1.00 60.42           O  
ATOM   3851  CG  GLN A 241      20.789 -17.062 -28.487  1.00 60.42           C  
ATOM   3852  HG2 GLN A 241      19.768 -16.943 -28.123  1.00 60.42           H  
ATOM   3853  HG3 GLN A 241      20.830 -16.699 -29.514  1.00 60.42           H  
ATOM   3854  CD  GLN A 241      21.141 -18.549 -28.486  1.00 60.42           C  
ATOM   3855  NE2 GLN A 241      20.205 -19.420 -28.795  1.00 60.42           N  
ATOM   3856 HE21 GLN A 241      19.267 -19.116 -29.013  1.00 60.42           H  
ATOM   3857 HE22 GLN A 241      20.492 -20.388 -28.775  1.00 60.42           H  
ATOM   3858  OE1 GLN A 241      22.256 -18.969 -28.231  1.00 60.42           O  
ATOM   3859  N   GLU A 242      23.027 -13.376 -26.354  1.00 65.02           N  
ATOM   3860  H   GLU A 242      23.471 -13.243 -27.252  1.00 65.02           H  
ATOM   3861  CA  GLU A 242      23.660 -12.761 -25.179  1.00 65.02           C  
ATOM   3862  HA  GLU A 242      23.553 -13.427 -24.323  1.00 65.02           H  
ATOM   3863  C   GLU A 242      23.007 -11.433 -24.774  1.00 65.02           C  
ATOM   3864  CB  GLU A 242      25.160 -12.563 -25.442  1.00 65.02           C  
ATOM   3865  HB2 GLU A 242      25.584 -11.982 -24.623  1.00 65.02           H  
ATOM   3866  HB3 GLU A 242      25.289 -12.006 -26.370  1.00 65.02           H  
ATOM   3867  O   GLU A 242      23.045 -11.056 -23.601  1.00 65.02           O  
ATOM   3868  CG  GLU A 242      25.907 -13.904 -25.522  1.00 65.02           C  
ATOM   3869  HG2 GLU A 242      25.702 -14.468 -24.612  1.00 65.02           H  
ATOM   3870  HG3 GLU A 242      25.523 -14.477 -26.366  1.00 65.02           H  
ATOM   3871  CD  GLU A 242      27.425 -13.736 -25.686  1.00 65.02           C  
ATOM   3872  OE1 GLU A 242      28.150 -14.679 -25.294  1.00 65.02           O  
ATOM   3873  OE2 GLU A 242      27.851 -12.685 -26.215  1.00 65.02           O  
ATOM   3874  N   ILE A 243      22.375 -10.728 -25.717  1.00 66.35           N  
ATOM   3875  H   ILE A 243      22.347 -11.088 -26.660  1.00 66.35           H  
ATOM   3876  CA  ILE A 243      21.752  -9.430 -25.463  1.00 66.35           C  
ATOM   3877  HA  ILE A 243      22.108  -9.055 -24.503  1.00 66.35           H  
ATOM   3878  C   ILE A 243      20.244  -9.595 -25.360  1.00 66.35           C  
ATOM   3879  CB  ILE A 243      22.178  -8.387 -26.510  1.00 66.35           C  
ATOM   3880  HB  ILE A 243      21.937  -8.769 -27.502  1.00 66.35           H  
ATOM   3881  O   ILE A 243      19.547  -9.946 -26.312  1.00 66.35           O  
ATOM   3882  CG1 ILE A 243      23.704  -8.179 -26.387  1.00 66.35           C  
ATOM   3883 HG12 ILE A 243      23.945  -7.716 -25.429  1.00 66.35           H  
ATOM   3884 HG13 ILE A 243      24.220  -9.137 -26.437  1.00 66.35           H  
ATOM   3885  CG2 ILE A 243      21.434  -7.050 -26.309  1.00 66.35           C  
ATOM   3886 HG21 ILE A 243      21.732  -6.335 -27.075  1.00 66.35           H  
ATOM   3887 HG22 ILE A 243      21.657  -6.637 -25.325  1.00 66.35           H  
ATOM   3888 HG23 ILE A 243      20.358  -7.194 -26.413  1.00 66.35           H  
ATOM   3889  CD1 ILE A 243      24.259  -7.324 -27.512  1.00 66.35           C  
ATOM   3890 HD11 ILE A 243      23.965  -6.282 -27.384  1.00 66.35           H  
ATOM   3891 HD12 ILE A 243      25.347  -7.386 -27.503  1.00 66.35           H  
ATOM   3892 HD13 ILE A 243      23.875  -7.713 -28.454  1.00 66.35           H  
ATOM   3893  N   ASN A 244      19.730  -9.261 -24.180  1.00 68.93           N  
ATOM   3894  H   ASN A 244      20.371  -9.014 -23.440  1.00 68.93           H  
ATOM   3895  CA  ASN A 244      18.300  -9.195 -23.938  1.00 68.93           C  
ATOM   3896  HA  ASN A 244      17.864 -10.157 -24.207  1.00 68.93           H  
ATOM   3897  C   ASN A 244      17.671  -8.110 -24.826  1.00 68.93           C  
ATOM   3898  CB  ASN A 244      18.086  -8.943 -22.437  1.00 68.93           C  
ATOM   3899  HB2 ASN A 244      18.714  -9.636 -21.878  1.00 68.93           H  
ATOM   3900  HB3 ASN A 244      18.387  -7.926 -22.184  1.00 68.93           H  
ATOM   3901  O   ASN A 244      18.149  -6.975 -24.851  1.00 68.93           O  
ATOM   3902  CG  ASN A 244      16.652  -9.154 -21.990  1.00 68.93           C  
ATOM   3903  ND2 ASN A 244      16.443  -9.423 -20.723  1.00 68.93           N  
ATOM   3904 HD21 ASN A 244      15.505  -9.711 -20.486  1.00 68.93           H  
ATOM   3905 HD22 ASN A 244      17.230  -9.557 -20.104  1.00 68.93           H  
ATOM   3906  OD1 ASN A 244      15.699  -9.071 -22.744  1.00 68.93           O  
ATOM   3907  N   SER A 245      16.562  -8.424 -25.495  1.00 65.11           N  
ATOM   3908  H   SER A 245      16.229  -9.377 -25.473  1.00 65.11           H  
ATOM   3909  CA  SER A 245      15.845  -7.491 -26.372  1.00 65.11           C  
ATOM   3910  HA  SER A 245      16.500  -7.229 -27.202  1.00 65.11           H  
ATOM   3911  C   SER A 245      15.451  -6.181 -25.669  1.00 65.11           C  
ATOM   3912  CB  SER A 245      14.598  -8.172 -26.946  1.00 65.11           C  
ATOM   3913  HB2 SER A 245      14.205  -7.577 -27.770  1.00 65.11           H  
ATOM   3914  HB3 SER A 245      13.836  -8.244 -26.170  1.00 65.11           H  
ATOM   3915  O   SER A 245      15.335  -5.154 -26.327  1.00 65.11           O  
ATOM   3916  OG  SER A 245      14.903  -9.479 -27.401  1.00 65.11           O  
ATOM   3917  HG  SER A 245      15.565  -9.439 -28.095  1.00 65.11           H  
ATOM   3918  N   LYS A 246      15.336  -6.170 -24.328  1.00 74.85           N  
ATOM   3919  H   LYS A 246      15.453  -7.055 -23.855  1.00 74.85           H  
ATOM   3920  CA  LYS A 246      15.115  -4.949 -23.520  1.00 74.85           C  
ATOM   3921  HA  LYS A 246      14.199  -4.465 -23.859  1.00 74.85           H  
ATOM   3922  C   LYS A 246      16.213  -3.887 -23.664  1.00 74.85           C  
ATOM   3923  CB  LYS A 246      14.977  -5.318 -22.034  1.00 74.85           C  
ATOM   3924  HB2 LYS A 246      15.836  -5.913 -21.722  1.00 74.85           H  
ATOM   3925  HB3 LYS A 246      14.972  -4.397 -21.450  1.00 74.85           H  
ATOM   3926  O   LYS A 246      15.959  -2.711 -23.418  1.00 74.85           O  
ATOM   3927  CG  LYS A 246      13.679  -6.081 -21.739  1.00 74.85           C  
ATOM   3928  HG2 LYS A 246      12.837  -5.513 -22.134  1.00 74.85           H  
ATOM   3929  HG3 LYS A 246      13.707  -7.056 -22.226  1.00 74.85           H  
ATOM   3930  CD  LYS A 246      13.487  -6.270 -20.228  1.00 74.85           C  
ATOM   3931  HD2 LYS A 246      14.310  -6.865 -19.832  1.00 74.85           H  
ATOM   3932  HD3 LYS A 246      13.488  -5.292 -19.746  1.00 74.85           H  
ATOM   3933  CE  LYS A 246      12.152  -6.975 -19.957  1.00 74.85           C  
ATOM   3934  HE2 LYS A 246      11.361  -6.411 -20.451  1.00 74.85           H  
ATOM   3935  HE3 LYS A 246      12.181  -7.965 -20.411  1.00 74.85           H  
ATOM   3936  NZ  LYS A 246      11.858  -7.080 -18.504  1.00 74.85           N  
ATOM   3937  HZ1 LYS A 246      10.968  -7.534 -18.355  1.00 74.85           H  
ATOM   3938  HZ2 LYS A 246      11.803  -6.162 -18.085  1.00 74.85           H  
ATOM   3939  HZ3 LYS A 246      12.571  -7.611 -18.024  1.00 74.85           H  
ATOM   3940  N   ASN A 247      17.415  -4.290 -24.060  1.00 84.46           N  
ATOM   3941  H   ASN A 247      17.546  -5.269 -24.273  1.00 84.46           H  
ATOM   3942  CA  ASN A 247      18.563  -3.404 -24.217  1.00 84.46           C  
ATOM   3943  HA  ASN A 247      18.466  -2.558 -23.537  1.00 84.46           H  
ATOM   3944  C   ASN A 247      18.678  -2.815 -25.629  1.00 84.46           C  
ATOM   3945  CB  ASN A 247      19.819  -4.190 -23.833  1.00 84.46           C  
ATOM   3946  HB2 ASN A 247      20.692  -3.596 -24.102  1.00 84.46           H  
ATOM   3947  HB3 ASN A 247      19.868  -5.114 -24.410  1.00 84.46           H  
ATOM   3948  O   ASN A 247      19.629  -2.078 -25.903  1.00 84.46           O  
ATOM   3949  CG  ASN A 247      19.912  -4.516 -22.355  1.00 84.46           C  
ATOM   3950  ND2 ASN A 247      20.849  -5.355 -21.986  1.00 84.46           N  
ATOM   3951 HD21 ASN A 247      20.944  -5.518 -20.994  1.00 84.46           H  
ATOM   3952 HD22 ASN A 247      21.542  -5.644 -22.662  1.00 84.46           H  
ATOM   3953  OD1 ASN A 247      19.159  -4.050 -21.513  1.00 84.46           O  
ATOM   3954  N   VAL A 248      17.741  -3.145 -26.525  1.00 90.25           N  
ATOM   3955  H   VAL A 248      16.968  -3.730 -26.241  1.00 90.25           H  
ATOM   3956  CA  VAL A 248      17.756  -2.698 -27.916  1.00 90.25           C  
ATOM   3957  HA  VAL A 248      18.620  -2.046 -28.045  1.00 90.25           H  
ATOM   3958  C   VAL A 248      16.512  -1.879 -28.222  1.00 90.25           C  
ATOM   3959  CB  VAL A 248      17.945  -3.866 -28.900  1.00 90.25           C  
ATOM   3960  HB  VAL A 248      17.069  -4.515 -28.886  1.00 90.25           H  
ATOM   3961  O   VAL A 248      15.386  -2.304 -27.977  1.00 90.25           O  
ATOM   3962  CG1 VAL A 248      18.154  -3.341 -30.327  1.00 90.25           C  
ATOM   3963 HG11 VAL A 248      18.328  -4.181 -31.000  1.00 90.25           H  
ATOM   3964 HG12 VAL A 248      17.271  -2.802 -30.669  1.00 90.25           H  
ATOM   3965 HG13 VAL A 248      19.020  -2.680 -30.366  1.00 90.25           H  
ATOM   3966  CG2 VAL A 248      19.179  -4.689 -28.503  1.00 90.25           C  
ATOM   3967 HG21 VAL A 248      19.493  -5.337 -29.321  1.00 90.25           H  
ATOM   3968 HG22 VAL A 248      18.946  -5.307 -27.636  1.00 90.25           H  
ATOM   3969 HG23 VAL A 248      20.001  -4.021 -28.246  1.00 90.25           H  
ATOM   3970  N   LYS A 249      16.720  -0.689 -28.784  1.00 91.03           N  
ATOM   3971  H   LYS A 249      17.677  -0.436 -28.982  1.00 91.03           H  
ATOM   3972  CA  LYS A 249      15.658   0.188 -29.285  1.00 91.03           C  
ATOM   3973  HA  LYS A 249      14.686  -0.288 -29.152  1.00 91.03           H  
ATOM   3974  C   LYS A 249      15.879   0.399 -30.769  1.00 91.03           C  
ATOM   3975  CB  LYS A 249      15.661   1.526 -28.534  1.00 91.03           C  
ATOM   3976  HB2 LYS A 249      16.638   1.997 -28.639  1.00 91.03           H  
ATOM   3977  HB3 LYS A 249      14.915   2.179 -28.987  1.00 91.03           H  
ATOM   3978  O   LYS A 249      16.965   0.817 -31.159  1.00 91.03           O  
ATOM   3979  CG  LYS A 249      15.335   1.357 -27.045  1.00 91.03           C  
ATOM   3980  HG2 LYS A 249      14.361   0.879 -26.942  1.00 91.03           H  
ATOM   3981  HG3 LYS A 249      16.090   0.732 -26.569  1.00 91.03           H  
ATOM   3982  CD  LYS A 249      15.309   2.723 -26.353  1.00 91.03           C  
ATOM   3983  HD2 LYS A 249      14.554   3.350 -26.827  1.00 91.03           H  
ATOM   3984  HD3 LYS A 249      16.286   3.196 -26.458  1.00 91.03           H  
ATOM   3985  CE  LYS A 249      14.977   2.538 -24.870  1.00 91.03           C  
ATOM   3986  HE2 LYS A 249      15.736   1.898 -24.421  1.00 91.03           H  
ATOM   3987  HE3 LYS A 249      14.021   2.020 -24.793  1.00 91.03           H  
ATOM   3988  NZ  LYS A 249      14.912   3.841 -24.164  1.00 91.03           N  
ATOM   3989  HZ1 LYS A 249      14.686   3.701 -23.190  1.00 91.03           H  
ATOM   3990  HZ2 LYS A 249      14.201   4.427 -24.578  1.00 91.03           H  
ATOM   3991  HZ3 LYS A 249      15.801   4.318 -24.226  1.00 91.03           H  
ATOM   3992  N   ALA A 250      14.883   0.115 -31.597  1.00 90.61           N  
ATOM   3993  H   ALA A 250      13.993  -0.205 -31.242  1.00 90.61           H  
ATOM   3994  CA  ALA A 250      15.002   0.325 -33.031  1.00 90.61           C  
ATOM   3995  HA  ALA A 250      15.686   1.157 -33.201  1.00 90.61           H  
ATOM   3996  C   ALA A 250      13.661   0.701 -33.653  1.00 90.61           C  
ATOM   3997  CB  ALA A 250      15.578  -0.931 -33.686  1.00 90.61           C  
ATOM   3998  HB1 ALA A 250      14.770  -1.646 -33.839  1.00 90.61           H  
ATOM   3999  HB2 ALA A 250      16.008  -0.668 -34.653  1.00 90.61           H  
ATOM   4000  HB3 ALA A 250      16.345  -1.380 -33.054  1.00 90.61           H  
ATOM   4001  O   ALA A 250      12.614   0.216 -33.229  1.00 90.61           O  
ATOM   4002  N   GLU A 251      13.719   1.536 -34.682  1.00 89.10           N  
ATOM   4003  H   GLU A 251      14.623   1.881 -34.972  1.00 89.10           H  
ATOM   4004  CA  GLU A 251      12.562   1.976 -35.449  1.00 89.10           C  
ATOM   4005  HA  GLU A 251      11.805   1.192 -35.433  1.00 89.10           H  
ATOM   4006  C   GLU A 251      12.994   2.225 -36.897  1.00 89.10           C  
ATOM   4007  CB  GLU A 251      11.963   3.235 -34.799  1.00 89.10           C  
ATOM   4008  HB2 GLU A 251      11.848   3.045 -33.732  1.00 89.10           H  
ATOM   4009  HB3 GLU A 251      12.658   4.065 -34.929  1.00 89.10           H  
ATOM   4010  O   GLU A 251      13.969   2.935 -37.163  1.00 89.10           O  
ATOM   4011  CG  GLU A 251      10.591   3.635 -35.372  1.00 89.10           C  
ATOM   4012  HG2 GLU A 251       9.911   2.789 -35.271  1.00 89.10           H  
ATOM   4013  HG3 GLU A 251      10.705   3.848 -36.435  1.00 89.10           H  
ATOM   4014  CD  GLU A 251       9.977   4.866 -34.667  1.00 89.10           C  
ATOM   4015  OE1 GLU A 251       9.028   5.462 -35.239  1.00 89.10           O  
ATOM   4016  OE2 GLU A 251      10.455   5.228 -33.565  1.00 89.10           O  
ATOM   4017  N   LEU A 252      12.267   1.628 -37.843  1.00 86.47           N  
ATOM   4018  H   LEU A 252      11.466   1.083 -37.558  1.00 86.47           H  
ATOM   4019  CA  LEU A 252      12.396   1.930 -39.266  1.00 86.47           C  
ATOM   4020  HA  LEU A 252      13.322   2.473 -39.453  1.00 86.47           H  
ATOM   4021  C   LEU A 252      11.246   2.846 -39.668  1.00 86.47           C  
ATOM   4022  CB  LEU A 252      12.409   0.636 -40.098  1.00 86.47           C  
ATOM   4023  HB2 LEU A 252      12.332   0.908 -41.150  1.00 86.47           H  
ATOM   4024  HB3 LEU A 252      11.528   0.047 -39.842  1.00 86.47           H  
ATOM   4025  O   LEU A 252      10.084   2.437 -39.644  1.00 86.47           O  
ATOM   4026  CG  LEU A 252      13.661  -0.238 -39.915  1.00 86.47           C  
ATOM   4027  HG  LEU A 252      13.741  -0.548 -38.873  1.00 86.47           H  
ATOM   4028  CD1 LEU A 252      13.533  -1.480 -40.787  1.00 86.47           C  
ATOM   4029 HD11 LEU A 252      12.648  -2.036 -40.475  1.00 86.47           H  
ATOM   4030 HD12 LEU A 252      14.407  -2.117 -40.654  1.00 86.47           H  
ATOM   4031 HD13 LEU A 252      13.447  -1.204 -41.838  1.00 86.47           H  
ATOM   4032  CD2 LEU A 252      14.943   0.487 -40.313  1.00 86.47           C  
ATOM   4033 HD21 LEU A 252      15.147   1.254 -39.566  1.00 86.47           H  
ATOM   4034 HD22 LEU A 252      14.823   0.946 -41.295  1.00 86.47           H  
ATOM   4035 HD23 LEU A 252      15.781  -0.209 -40.332  1.00 86.47           H  
ATOM   4036  N   SER A 253      11.568   4.077 -40.053  1.00 76.05           N  
ATOM   4037  H   SER A 253      12.544   4.332 -40.110  1.00 76.05           H  
ATOM   4038  CA  SER A 253      10.558   5.018 -40.525  1.00 76.05           C  
ATOM   4039  HA  SER A 253       9.703   4.970 -39.851  1.00 76.05           H  
ATOM   4040  C   SER A 253      10.097   4.652 -41.934  1.00 76.05           C  
ATOM   4041  CB  SER A 253      11.073   6.452 -40.506  1.00 76.05           C  
ATOM   4042  HB2 SER A 253      11.366   6.734 -39.495  1.00 76.05           H  
ATOM   4043  HB3 SER A 253      11.933   6.535 -41.171  1.00 76.05           H  
ATOM   4044  O   SER A 253      10.899   4.452 -42.848  1.00 76.05           O  
ATOM   4045  OG  SER A 253      10.035   7.296 -40.971  1.00 76.05           O  
ATOM   4046  HG  SER A 253      10.438   7.964 -41.531  1.00 76.05           H  
ATOM   4047  N   SER A 254       8.782   4.615 -42.128  1.00 64.98           N  
ATOM   4048  H   SER A 254       8.173   4.699 -41.327  1.00 64.98           H  
ATOM   4049  CA  SER A 254       8.140   4.582 -43.444  1.00 64.98           C  
ATOM   4050  HA  SER A 254       8.778   4.034 -44.138  1.00 64.98           H  
ATOM   4051  C   SER A 254       7.933   5.977 -44.049  1.00 64.98           C  
ATOM   4052  CB  SER A 254       6.808   3.830 -43.333  1.00 64.98           C  
ATOM   4053  HB2 SER A 254       6.187   4.043 -44.204  1.00 64.98           H  
ATOM   4054  HB3 SER A 254       7.018   2.761 -43.304  1.00 64.98           H  
ATOM   4055  O   SER A 254       7.689   6.071 -45.250  1.00 64.98           O  
ATOM   4056  OG  SER A 254       6.118   4.179 -42.144  1.00 64.98           O  
ATOM   4057  HG  SER A 254       5.295   3.688 -42.094  1.00 64.98           H  
ATOM   4058  N   ASN A 255       8.040   7.041 -43.244  1.00 59.32           N  
ATOM   4059  H   ASN A 255       8.385   6.881 -42.308  1.00 59.32           H  
ATOM   4060  CA  ASN A 255       7.811   8.431 -43.640  1.00 59.32           C  
ATOM   4061  HA  ASN A 255       7.244   8.438 -44.571  1.00 59.32           H  
ATOM   4062  C   ASN A 255       9.129   9.165 -43.921  1.00 59.32           C  
ATOM   4063  CB  ASN A 255       7.006   9.156 -42.532  1.00 59.32           C  
ATOM   4064  HB2 ASN A 255       7.471  10.119 -42.322  1.00 59.32           H  
ATOM   4065  HB3 ASN A 255       7.035   8.579 -41.608  1.00 59.32           H  
ATOM   4066  O   ASN A 255      10.085   9.038 -43.156  1.00 59.32           O  
ATOM   4067  CG  ASN A 255       5.556   9.438 -42.886  1.00 59.32           C  
ATOM   4068  ND2 ASN A 255       4.806  10.002 -41.969  1.00 59.32           N  
ATOM   4069 HD21 ASN A 255       3.853  10.192 -42.245  1.00 59.32           H  
ATOM   4070 HD22 ASN A 255       5.190  10.232 -41.064  1.00 59.32           H  
ATOM   4071  OD1 ASN A 255       5.071   9.192 -43.974  1.00 59.32           O  
ATOM   4072  N   GLU A 256       9.136  10.021 -44.947  1.00 56.63           N  
ATOM   4073  H   GLU A 256       8.326  10.061 -45.548  1.00 56.63           H  
ATOM   4074  CA  GLU A 256      10.312  10.803 -45.375  1.00 56.63           C  
ATOM   4075  HA  GLU A 256      11.139  10.118 -45.560  1.00 56.63           H  
ATOM   4076  C   GLU A 256      10.818  11.813 -44.328  1.00 56.63           C  
ATOM   4077  CB  GLU A 256      10.003  11.538 -46.692  1.00 56.63           C  
ATOM   4078  HB2 GLU A 256       9.179  12.234 -46.536  1.00 56.63           H  
ATOM   4079  HB3 GLU A 256      10.890  12.105 -46.978  1.00 56.63           H  
ATOM   4080  O   GLU A 256      11.885  12.389 -44.482  1.00 56.63           O  
ATOM   4081  CG  GLU A 256       9.652  10.574 -47.837  1.00 56.63           C  
ATOM   4082  HG2 GLU A 256      10.368   9.752 -47.824  1.00 56.63           H  
ATOM   4083  HG3 GLU A 256       8.662  10.157 -47.657  1.00 56.63           H  
ATOM   4084  CD  GLU A 256       9.683  11.235 -49.223  1.00 56.63           C  
ATOM   4085  OE1 GLU A 256       9.757  10.456 -50.201  1.00 56.63           O  
ATOM   4086  OE2 GLU A 256       9.612  12.483 -49.290  1.00 56.63           O  
ATOM   4087  N   SER A 257      10.082  12.040 -43.242  1.00 59.22           N  
ATOM   4088  H   SER A 257       9.192  11.571 -43.165  1.00 59.22           H  
ATOM   4089  CA  SER A 257      10.405  13.057 -42.235  1.00 59.22           C  
ATOM   4090  HA  SER A 257      11.173  13.720 -42.634  1.00 59.22           H  
ATOM   4091  C   SER A 257      10.988  12.519 -40.927  1.00 59.22           C  
ATOM   4092  CB  SER A 257       9.168  13.927 -41.993  1.00 59.22           C  
ATOM   4093  HB2 SER A 257       9.279  14.497 -41.071  1.00 59.22           H  
ATOM   4094  HB3 SER A 257       9.090  14.631 -42.821  1.00 59.22           H  
ATOM   4095  O   SER A 257      11.367  13.322 -40.076  1.00 59.22           O  
ATOM   4096  OG  SER A 257       7.974  13.156 -41.954  1.00 59.22           O  
ATOM   4097  HG  SER A 257       7.260  13.716 -42.267  1.00 59.22           H  
ATOM   4098  N   ARG A 258      11.067  11.194 -40.730  1.00 71.86           N  
ATOM   4099  H   ARG A 258      10.852  10.587 -41.508  1.00 71.86           H  
ATOM   4100  CA  ARG A 258      11.678  10.607 -39.524  1.00 71.86           C  
ATOM   4101  HA  ARG A 258      12.050  11.411 -38.889  1.00 71.86           H  
ATOM   4102  C   ARG A 258      12.889   9.759 -39.868  1.00 71.86           C  
ATOM   4103  CB  ARG A 258      10.678   9.796 -38.691  1.00 71.86           C  
ATOM   4104  HB2 ARG A 258      11.228   9.283 -37.902  1.00 71.86           H  
ATOM   4105  HB3 ARG A 258      10.211   9.041 -39.324  1.00 71.86           H  
ATOM   4106  O   ARG A 258      12.856   8.946 -40.791  1.00 71.86           O  
ATOM   4107  CG  ARG A 258       9.569  10.629 -38.048  1.00 71.86           C  
ATOM   4108  HG2 ARG A 258      10.007  11.421 -37.441  1.00 71.86           H  
ATOM   4109  HG3 ARG A 258       8.942  11.067 -38.825  1.00 71.86           H  
ATOM   4110  CD  ARG A 258       8.730   9.700 -37.163  1.00 71.86           C  
ATOM   4111  HD2 ARG A 258       9.364   9.301 -36.371  1.00 71.86           H  
ATOM   4112  HD3 ARG A 258       8.373   8.866 -37.767  1.00 71.86           H  
ATOM   4113  NE  ARG A 258       7.581  10.403 -36.569  1.00 71.86           N  
ATOM   4114  HE  ARG A 258       7.503  11.392 -36.760  1.00 71.86           H  
ATOM   4115  NH1 ARG A 258       6.710   8.584 -35.457  1.00 71.86           N  
ATOM   4116 HH11 ARG A 258       6.041   8.170 -34.824  1.00 71.86           H  
ATOM   4117 HH12 ARG A 258       7.503   8.016 -35.717  1.00 71.86           H  
ATOM   4118  NH2 ARG A 258       5.673  10.565 -35.348  1.00 71.86           N  
ATOM   4119 HH21 ARG A 258       4.988  10.134 -34.744  1.00 71.86           H  
ATOM   4120 HH22 ARG A 258       5.619  11.550 -35.565  1.00 71.86           H  
ATOM   4121  CZ  ARG A 258       6.665   9.845 -35.798  1.00 71.86           C  
ATOM   4122  N   ASP A 259      13.926   9.920 -39.062  1.00 83.79           N  
ATOM   4123  H   ASP A 259      13.886  10.637 -38.351  1.00 83.79           H  
ATOM   4124  CA  ASP A 259      15.141   9.126 -39.151  1.00 83.79           C  
ATOM   4125  HA  ASP A 259      15.471   9.108 -40.190  1.00 83.79           H  
ATOM   4126  C   ASP A 259      14.874   7.686 -38.706  1.00 83.79           C  
ATOM   4127  CB  ASP A 259      16.249   9.774 -38.312  1.00 83.79           C  
ATOM   4128  HB2 ASP A 259      17.119   9.117 -38.336  1.00 83.79           H  
ATOM   4129  HB3 ASP A 259      15.916   9.857 -37.278  1.00 83.79           H  
ATOM   4130  O   ASP A 259      14.104   7.429 -37.780  1.00 83.79           O  
ATOM   4131  CG  ASP A 259      16.683  11.155 -38.820  1.00 83.79           C  
ATOM   4132  OD1 ASP A 259      16.388  11.490 -39.991  1.00 83.79           O  
ATOM   4133  OD2 ASP A 259      17.381  11.850 -38.047  1.00 83.79           O  
ATOM   4134  N   SER A 260      15.534   6.737 -39.364  1.00 89.87           N  
ATOM   4135  H   SER A 260      16.238   7.035 -40.024  1.00 89.87           H  
ATOM   4136  CA  SER A 260      15.519   5.335 -38.938  1.00 89.87           C  
ATOM   4137  HA  SER A 260      14.610   5.125 -38.374  1.00 89.87           H  
ATOM   4138  C   SER A 260      16.714   5.078 -38.033  1.00 89.87           C  
ATOM   4139  CB  SER A 260      15.544   4.406 -40.145  1.00 89.87           C  
ATOM   4140  HB2 SER A 260      15.548   3.371 -39.804  1.00 89.87           H  
ATOM   4141  HB3 SER A 260      16.444   4.592 -40.732  1.00 89.87           H  
ATOM   4142  O   SER A 260      17.815   5.544 -38.336  1.00 89.87           O  
ATOM   4143  OG  SER A 260      14.399   4.639 -40.940  1.00 89.87           O  
ATOM   4144  HG  SER A 260      14.343   5.585 -41.093  1.00 89.87           H  
ATOM   4145  N   TYR A 261      16.535   4.340 -36.941  1.00 93.70           N  
ATOM   4146  H   TYR A 261      15.631   3.931 -36.755  1.00 93.70           H  
ATOM   4147  CA  TYR A 261      17.624   4.094 -36.000  1.00 93.70           C  
ATOM   4148  HA  TYR A 261      18.556   4.135 -36.565  1.00 93.70           H  
ATOM   4149  C   TYR A 261      17.580   2.706 -35.367  1.00 93.70           C  
ATOM   4150  CB  TYR A 261      17.679   5.203 -34.935  1.00 93.70           C  
ATOM   4151  HB2 TYR A 261      17.681   6.174 -35.431  1.00 93.70           H  
ATOM   4152  HB3 TYR A 261      18.622   5.120 -34.394  1.00 93.70           H  
ATOM   4153  O   TYR A 261      16.535   2.065 -35.273  1.00 93.70           O  
ATOM   4154  CG  TYR A 261      16.545   5.169 -33.930  1.00 93.70           C  
ATOM   4155  CD1 TYR A 261      15.313   5.778 -34.240  1.00 93.70           C  
ATOM   4156  HD1 TYR A 261      15.173   6.281 -35.185  1.00 93.70           H  
ATOM   4157  CD2 TYR A 261      16.712   4.499 -32.701  1.00 93.70           C  
ATOM   4158  HD2 TYR A 261      17.653   4.028 -32.460  1.00 93.70           H  
ATOM   4159  CE1 TYR A 261      14.238   5.695 -33.334  1.00 93.70           C  
ATOM   4160  HE1 TYR A 261      13.280   6.124 -33.588  1.00 93.70           H  
ATOM   4161  CE2 TYR A 261      15.640   4.424 -31.790  1.00 93.70           C  
ATOM   4162  HE2 TYR A 261      15.751   3.897 -30.854  1.00 93.70           H  
ATOM   4163  OH  TYR A 261      13.345   4.893 -31.261  1.00 93.70           O  
ATOM   4164  HH  TYR A 261      12.534   5.173 -31.692  1.00 93.70           H  
ATOM   4165  CZ  TYR A 261      14.398   5.011 -32.112  1.00 93.70           C  
ATOM   4166  N   ILE A 262      18.747   2.263 -34.909  1.00 94.81           N  
ATOM   4167  H   ILE A 262      19.555   2.848 -35.063  1.00 94.81           H  
ATOM   4168  CA  ILE A 262      18.935   1.100 -34.046  1.00 94.81           C  
ATOM   4169  HA  ILE A 262      17.988   0.890 -33.550  1.00 94.81           H  
ATOM   4170  C   ILE A 262      19.954   1.463 -32.965  1.00 94.81           C  
ATOM   4171  CB  ILE A 262      19.323  -0.151 -34.867  1.00 94.81           C  
ATOM   4172  HB  ILE A 262      18.529  -0.309 -35.596  1.00 94.81           H  
ATOM   4173  O   ILE A 262      21.007   2.034 -33.251  1.00 94.81           O  
ATOM   4174  CG1 ILE A 262      19.387  -1.398 -33.960  1.00 94.81           C  
ATOM   4175 HG12 ILE A 262      20.282  -1.363 -33.339  1.00 94.81           H  
ATOM   4176 HG13 ILE A 262      18.524  -1.401 -33.294  1.00 94.81           H  
ATOM   4177  CG2 ILE A 262      20.642   0.029 -35.642  1.00 94.81           C  
ATOM   4178 HG21 ILE A 262      20.836  -0.841 -36.270  1.00 94.81           H  
ATOM   4179 HG22 ILE A 262      21.476   0.156 -34.951  1.00 94.81           H  
ATOM   4180 HG23 ILE A 262      20.578   0.905 -36.288  1.00 94.81           H  
ATOM   4181  CD1 ILE A 262      19.377  -2.713 -34.748  1.00 94.81           C  
ATOM   4182 HD11 ILE A 262      20.323  -2.851 -35.272  1.00 94.81           H  
ATOM   4183 HD12 ILE A 262      18.557  -2.716 -35.466  1.00 94.81           H  
ATOM   4184 HD13 ILE A 262      19.232  -3.544 -34.058  1.00 94.81           H  
ATOM   4185  N   GLN A 263      19.632   1.157 -31.716  1.00 94.68           N  
ATOM   4186  H   GLN A 263      18.724   0.751 -31.542  1.00 94.68           H  
ATOM   4187  CA  GLN A 263      20.444   1.470 -30.551  1.00 94.68           C  
ATOM   4188  HA  GLN A 263      21.442   1.749 -30.891  1.00 94.68           H  
ATOM   4189  C   GLN A 263      20.561   0.243 -29.655  1.00 94.68           C  
ATOM   4190  CB  GLN A 263      19.837   2.663 -29.800  1.00 94.68           C  
ATOM   4191  HB2 GLN A 263      19.765   3.512 -30.480  1.00 94.68           H  
ATOM   4192  HB3 GLN A 263      18.834   2.403 -29.461  1.00 94.68           H  
ATOM   4193  O   GLN A 263      19.550  -0.380 -29.341  1.00 94.68           O  
ATOM   4194  CG  GLN A 263      20.691   3.064 -28.589  1.00 94.68           C  
ATOM   4195  HG2 GLN A 263      21.678   3.380 -28.926  1.00 94.68           H  
ATOM   4196  HG3 GLN A 263      20.813   2.208 -27.926  1.00 94.68           H  
ATOM   4197  CD  GLN A 263      20.068   4.197 -27.787  1.00 94.68           C  
ATOM   4198  NE2 GLN A 263      19.978   4.069 -26.479  1.00 94.68           N  
ATOM   4199 HE21 GLN A 263      20.370   3.259 -26.020  1.00 94.68           H  
ATOM   4200 HE22 GLN A 263      19.669   4.891 -25.981  1.00 94.68           H  
ATOM   4201  OE1 GLN A 263      19.654   5.219 -28.304  1.00 94.68           O  
ATOM   4202  N   VAL A 264      21.778  -0.064 -29.210  1.00 93.16           N  
ATOM   4203  H   VAL A 264      22.545   0.530 -29.488  1.00 93.16           H  
ATOM   4204  CA  VAL A 264      22.076  -1.163 -28.281  1.00 93.16           C  
ATOM   4205  HA  VAL A 264      21.145  -1.615 -27.940  1.00 93.16           H  
ATOM   4206  C   VAL A 264      22.806  -0.603 -27.064  1.00 93.16           C  
ATOM   4207  CB  VAL A 264      22.914  -2.262 -28.963  1.00 93.16           C  
ATOM   4208  HB  VAL A 264      23.875  -1.842 -29.258  1.00 93.16           H  
ATOM   4209  O   VAL A 264      23.717   0.213 -27.217  1.00 93.16           O  
ATOM   4210  CG1 VAL A 264      23.152  -3.447 -28.019  1.00 93.16           C  
ATOM   4211 HG11 VAL A 264      22.206  -3.847 -27.656  1.00 93.16           H  
ATOM   4212 HG12 VAL A 264      23.694  -4.233 -28.545  1.00 93.16           H  
ATOM   4213 HG13 VAL A 264      23.755  -3.142 -27.164  1.00 93.16           H  
ATOM   4214  CG2 VAL A 264      22.236  -2.821 -30.222  1.00 93.16           C  
ATOM   4215 HG21 VAL A 264      21.321  -3.351 -29.954  1.00 93.16           H  
ATOM   4216 HG22 VAL A 264      21.976  -2.018 -30.912  1.00 93.16           H  
ATOM   4217 HG23 VAL A 264      22.912  -3.512 -30.726  1.00 93.16           H  
ATOM   4218  N   THR A 265      22.414  -1.040 -25.867  1.00 92.48           N  
ATOM   4219  H   THR A 265      21.617  -1.659 -25.821  1.00 92.48           H  
ATOM   4220  CA  THR A 265      23.012  -0.605 -24.598  1.00 92.48           C  
ATOM   4221  HA  THR A 265      23.872   0.027 -24.819  1.00 92.48           H  
ATOM   4222  C   THR A 265      23.523  -1.790 -23.775  1.00 92.48           C  
ATOM   4223  CB  THR A 265      22.018   0.251 -23.795  1.00 92.48           C  
ATOM   4224  HB  THR A 265      21.109  -0.325 -23.620  1.00 92.48           H  
ATOM   4225  O   THR A 265      22.829  -2.785 -23.588  1.00 92.48           O  
ATOM   4226  CG2 THR A 265      22.577   0.716 -22.448  1.00 92.48           C  
ATOM   4227 HG21 THR A 265      21.908   1.454 -22.006  1.00 92.48           H  
ATOM   4228 HG22 THR A 265      22.648  -0.131 -21.766  1.00 92.48           H  
ATOM   4229 HG23 THR A 265      23.568   1.152 -22.576  1.00 92.48           H  
ATOM   4230  OG1 THR A 265      21.683   1.429 -24.506  1.00 92.48           O  
ATOM   4231  HG1 THR A 265      22.425   2.030 -24.409  1.00 92.48           H  
ATOM   4232  N   TRP A 266      24.720  -1.654 -23.213  1.00 89.13           N  
ATOM   4233  H   TRP A 266      25.237  -0.806 -23.395  1.00 89.13           H  
ATOM   4234  CA  TRP A 266      25.336  -2.615 -22.301  1.00 89.13           C  
ATOM   4235  HA  TRP A 266      24.693  -3.487 -22.178  1.00 89.13           H  
ATOM   4236  C   TRP A 266      25.555  -1.960 -20.943  1.00 89.13           C  
ATOM   4237  CB  TRP A 266      26.673  -3.088 -22.867  1.00 89.13           C  
ATOM   4238  HB2 TRP A 266      27.188  -3.686 -22.115  1.00 89.13           H  
ATOM   4239  HB3 TRP A 266      27.270  -2.200 -23.076  1.00 89.13           H  
ATOM   4240  O   TRP A 266      26.067  -0.844 -20.866  1.00 89.13           O  
ATOM   4241  CG  TRP A 266      26.619  -3.866 -24.135  1.00 89.13           C  
ATOM   4242  CD1 TRP A 266      26.772  -5.204 -24.250  1.00 89.13           C  
ATOM   4243  HD1 TRP A 266      26.972  -5.888 -23.438  1.00 89.13           H  
ATOM   4244  CD2 TRP A 266      26.510  -3.355 -25.497  1.00 89.13           C  
ATOM   4245  CE2 TRP A 266      26.584  -4.458 -26.396  1.00 89.13           C  
ATOM   4246  CE3 TRP A 266      26.395  -2.067 -26.064  1.00 89.13           C  
ATOM   4247  HE3 TRP A 266      26.355  -1.207 -25.413  1.00 89.13           H  
ATOM   4248  NE1 TRP A 266      26.734  -5.560 -25.581  1.00 89.13           N  
ATOM   4249  HE1 TRP A 266      26.951  -6.497 -25.888  1.00 89.13           H  
ATOM   4250  CH2 TRP A 266      26.415  -2.997 -28.319  1.00 89.13           C  
ATOM   4251  HH2 TRP A 266      26.376  -2.858 -29.389  1.00 89.13           H  
ATOM   4252  CZ2 TRP A 266      26.547  -4.290 -27.786  1.00 89.13           C  
ATOM   4253  HZ2 TRP A 266      26.640  -5.152 -28.431  1.00 89.13           H  
ATOM   4254  CZ3 TRP A 266      26.332  -1.889 -27.457  1.00 89.13           C  
ATOM   4255  HZ3 TRP A 266      26.211  -0.896 -27.864  1.00 89.13           H  
ATOM   4256  N   SER A 267      25.190  -2.661 -19.870  1.00 82.22           N  
ATOM   4257  H   SER A 267      24.746  -3.561 -19.991  1.00 82.22           H  
ATOM   4258  CA  SER A 267      25.378  -2.186 -18.496  1.00 82.22           C  
ATOM   4259  HA  SER A 267      25.338  -1.097 -18.485  1.00 82.22           H  
ATOM   4260  C   SER A 267      26.736  -2.568 -17.905  1.00 82.22           C  
ATOM   4261  CB  SER A 267      24.232  -2.690 -17.613  1.00 82.22           C  
ATOM   4262  HB2 SER A 267      24.463  -2.490 -16.567  1.00 82.22           H  
ATOM   4263  HB3 SER A 267      23.328  -2.141 -17.878  1.00 82.22           H  
ATOM   4264  O   SER A 267      27.262  -1.818 -17.092  1.00 82.22           O  
ATOM   4265  OG  SER A 267      23.989  -4.079 -17.803  1.00 82.22           O  
ATOM   4266  HG  SER A 267      23.151  -4.285 -17.383  1.00 82.22           H  
ATOM   4267  N   HIS A 268      27.316  -3.699 -18.322  1.00 81.89           N  
ATOM   4268  H   HIS A 268      26.833  -4.264 -19.006  1.00 81.89           H  
ATOM   4269  CA  HIS A 268      28.557  -4.231 -17.753  1.00 81.89           C  
ATOM   4270  HA  HIS A 268      29.132  -3.421 -17.305  1.00 81.89           H  
ATOM   4271  C   HIS A 268      29.413  -4.879 -18.842  1.00 81.89           C  
ATOM   4272  CB  HIS A 268      28.228  -5.253 -16.652  1.00 81.89           C  
ATOM   4273  HB2 HIS A 268      29.156  -5.567 -16.173  1.00 81.89           H  
ATOM   4274  HB3 HIS A 268      27.768  -6.134 -17.097  1.00 81.89           H  
ATOM   4275  O   HIS A 268      29.313  -6.084 -19.076  1.00 81.89           O  
ATOM   4276  CG  HIS A 268      27.296  -4.744 -15.591  1.00 81.89           C  
ATOM   4277  CD2 HIS A 268      27.620  -3.999 -14.490  1.00 81.89           C  
ATOM   4278  HD2 HIS A 268      28.606  -3.653 -14.218  1.00 81.89           H  
ATOM   4279  ND1 HIS A 268      25.936  -4.938 -15.572  1.00 81.89           N  
ATOM   4280  HD1 HIS A 268      25.392  -5.368 -16.307  1.00 81.89           H  
ATOM   4281  CE1 HIS A 268      25.449  -4.339 -14.476  1.00 81.89           C  
ATOM   4282  HE1 HIS A 268      24.407  -4.306 -14.191  1.00 81.89           H  
ATOM   4283  NE2 HIS A 268      26.436  -3.759 -13.783  1.00 81.89           N  
ATOM   4284  N   LEU A 269      30.236  -4.078 -19.521  1.00 85.87           N  
ATOM   4285  H   LEU A 269      30.284  -3.093 -19.302  1.00 85.87           H  
ATOM   4286  CA  LEU A 269      31.068  -4.603 -20.598  1.00 85.87           C  
ATOM   4287  HA  LEU A 269      30.466  -5.328 -21.148  1.00 85.87           H  
ATOM   4288  C   LEU A 269      32.290  -5.339 -20.064  1.00 85.87           C  
ATOM   4289  CB  LEU A 269      31.518  -3.536 -21.597  1.00 85.87           C  
ATOM   4290  HB2 LEU A 269      32.057  -2.737 -21.089  1.00 85.87           H  
ATOM   4291  HB3 LEU A 269      32.215  -4.033 -22.272  1.00 85.87           H  
ATOM   4292  O   LEU A 269      32.884  -4.932 -19.062  1.00 85.87           O  
ATOM   4293  CG  LEU A 269      30.387  -2.974 -22.460  1.00 85.87           C  
ATOM   4294  HG  LEU A 269      29.689  -3.767 -22.729  1.00 85.87           H  
ATOM   4295  CD1 LEU A 269      29.646  -1.874 -21.699  1.00 85.87           C  
ATOM   4296 HD11 LEU A 269      29.001  -2.301 -20.931  1.00 85.87           H  
ATOM   4297 HD12 LEU A 269      30.352  -1.184 -21.239  1.00 85.87           H  
ATOM   4298 HD13 LEU A 269      29.023  -1.303 -22.388  1.00 85.87           H  
ATOM   4299  CD2 LEU A 269      30.977  -2.404 -23.748  1.00 85.87           C  
ATOM   4300 HD21 LEU A 269      30.158  -2.122 -24.409  1.00 85.87           H  
ATOM   4301 HD22 LEU A 269      31.550  -3.176 -24.262  1.00 85.87           H  
ATOM   4302 HD23 LEU A 269      31.617  -1.548 -23.535  1.00 85.87           H  
ATOM   4303  N   LYS A 270      32.689  -6.376 -20.796  1.00 86.50           N  
ATOM   4304  H   LYS A 270      32.118  -6.593 -21.600  1.00 86.50           H  
ATOM   4305  CA  LYS A 270      33.885  -7.188 -20.563  1.00 86.50           C  
ATOM   4306  HA  LYS A 270      34.307  -6.964 -19.584  1.00 86.50           H  
ATOM   4307  C   LYS A 270      34.941  -6.889 -21.615  1.00 86.50           C  
ATOM   4308  CB  LYS A 270      33.503  -8.671 -20.625  1.00 86.50           C  
ATOM   4309  HB2 LYS A 270      33.086  -8.880 -21.610  1.00 86.50           H  
ATOM   4310  HB3 LYS A 270      34.400  -9.276 -20.495  1.00 86.50           H  
ATOM   4311  O   LYS A 270      34.614  -6.586 -22.755  1.00 86.50           O  
ATOM   4312  CG  LYS A 270      32.482  -9.062 -19.550  1.00 86.50           C  
ATOM   4313  HG2 LYS A 270      32.920  -8.929 -18.561  1.00 86.50           H  
ATOM   4314  HG3 LYS A 270      31.591  -8.438 -19.634  1.00 86.50           H  
ATOM   4315  CD  LYS A 270      32.074 -10.522 -19.750  1.00 86.50           C  
ATOM   4316  HD2 LYS A 270      31.696 -10.639 -20.766  1.00 86.50           H  
ATOM   4317  HD3 LYS A 270      32.942 -11.167 -19.614  1.00 86.50           H  
ATOM   4318  CE  LYS A 270      30.975 -10.892 -18.755  1.00 86.50           C  
ATOM   4319  HE2 LYS A 270      30.187 -10.143 -18.830  1.00 86.50           H  
ATOM   4320  HE3 LYS A 270      31.383 -10.854 -17.745  1.00 86.50           H  
ATOM   4321  NZ  LYS A 270      30.427 -12.235 -19.060  1.00 86.50           N  
ATOM   4322  HZ1 LYS A 270      30.043 -12.233 -19.994  1.00 86.50           H  
ATOM   4323  HZ2 LYS A 270      31.151 -12.938 -19.020  1.00 86.50           H  
ATOM   4324  HZ3 LYS A 270      29.682 -12.472 -18.420  1.00 86.50           H  
ATOM   4325  N   LEU A 271      36.215  -7.095 -21.283  1.00 85.24           N  
ATOM   4326  H   LEU A 271      36.420  -7.284 -20.312  1.00 85.24           H  
ATOM   4327  CA  LEU A 271      37.335  -6.978 -22.233  1.00 85.24           C  
ATOM   4328  HA  LEU A 271      37.468  -5.929 -22.498  1.00 85.24           H  
ATOM   4329  C   LEU A 271      37.129  -7.734 -23.562  1.00 85.24           C  
ATOM   4330  CB  LEU A 271      38.602  -7.498 -21.531  1.00 85.24           C  
ATOM   4331  HB2 LEU A 271      39.289  -7.913 -22.268  1.00 85.24           H  
ATOM   4332  HB3 LEU A 271      38.321  -8.312 -20.863  1.00 85.24           H  
ATOM   4333  O   LEU A 271      37.604  -7.274 -24.597  1.00 85.24           O  
ATOM   4334  CG  LEU A 271      39.328  -6.398 -20.740  1.00 85.24           C  
ATOM   4335  HG  LEU A 271      38.614  -5.661 -20.373  1.00 85.24           H  
ATOM   4336  CD1 LEU A 271      40.072  -6.994 -19.550  1.00 85.24           C  
ATOM   4337 HD11 LEU A 271      39.365  -7.542 -18.927  1.00 85.24           H  
ATOM   4338 HD12 LEU A 271      40.488  -6.181 -18.955  1.00 85.24           H  
ATOM   4339 HD13 LEU A 271      40.854  -7.671 -19.895  1.00 85.24           H  
ATOM   4340  CD2 LEU A 271      40.376  -5.706 -21.616  1.00 85.24           C  
ATOM   4341 HD21 LEU A 271      41.125  -6.419 -21.961  1.00 85.24           H  
ATOM   4342 HD22 LEU A 271      39.885  -5.264 -22.483  1.00 85.24           H  
ATOM   4343 HD23 LEU A 271      40.857  -4.905 -21.055  1.00 85.24           H  
ATOM   4344  N   SER A 272      36.418  -8.867 -23.551  1.00 84.86           N  
ATOM   4345  H   SER A 272      35.995  -9.161 -22.683  1.00 84.86           H  
ATOM   4346  CA  SER A 272      36.115  -9.669 -24.748  1.00 84.86           C  
ATOM   4347  HA  SER A 272      37.043  -9.853 -25.290  1.00 84.86           H  
ATOM   4348  C   SER A 272      35.150  -9.003 -25.737  1.00 84.86           C  
ATOM   4349  CB  SER A 272      35.533 -11.018 -24.315  1.00 84.86           C  
ATOM   4350  HB2 SER A 272      35.249 -11.599 -25.192  1.00 84.86           H  
ATOM   4351  HB3 SER A 272      36.297 -11.569 -23.767  1.00 84.86           H  
ATOM   4352  O   SER A 272      35.005  -9.487 -26.853  1.00 84.86           O  
ATOM   4353  OG  SER A 272      34.406 -10.836 -23.472  1.00 84.86           O  
ATOM   4354  HG  SER A 272      33.665 -10.558 -24.017  1.00 84.86           H  
ATOM   4355  N   GLU A 273      34.469  -7.932 -25.332  1.00 87.31           N  
ATOM   4356  H   GLU A 273      34.610  -7.592 -24.391  1.00 87.31           H  
ATOM   4357  CA  GLU A 273      33.521  -7.169 -26.159  1.00 87.31           C  
ATOM   4358  HA  GLU A 273      33.190  -7.781 -26.997  1.00 87.31           H  
ATOM   4359  C   GLU A 273      34.163  -5.909 -26.768  1.00 87.31           C  
ATOM   4360  CB  GLU A 273      32.289  -6.804 -25.316  1.00 87.31           C  
ATOM   4361  HB2 GLU A 273      31.593  -6.227 -25.924  1.00 87.31           H  
ATOM   4362  HB3 GLU A 273      32.617  -6.173 -24.490  1.00 87.31           H  
ATOM   4363  O   GLU A 273      33.483  -5.097 -27.399  1.00 87.31           O  
ATOM   4364  CG  GLU A 273      31.541  -8.033 -24.771  1.00 87.31           C  
ATOM   4365  HG2 GLU A 273      32.236  -8.701 -24.261  1.00 87.31           H  
ATOM   4366  HG3 GLU A 273      31.105  -8.579 -25.608  1.00 87.31           H  
ATOM   4367  CD  GLU A 273      30.458  -7.619 -23.770  1.00 87.31           C  
ATOM   4368  OE1 GLU A 273      29.296  -8.050 -23.923  1.00 87.31           O  
ATOM   4369  OE2 GLU A 273      30.817  -6.902 -22.810  1.00 87.31           O  
ATOM   4370  N   ALA A 274      35.469  -5.719 -26.562  1.00 89.77           N  
ATOM   4371  H   ALA A 274      35.980  -6.433 -26.064  1.00 89.77           H  
ATOM   4372  CA  ALA A 274      36.238  -4.688 -27.242  1.00 89.77           C  
ATOM   4373  HA  ALA A 274      35.685  -3.749 -27.206  1.00 89.77           H  
ATOM   4374  C   ALA A 274      36.450  -5.077 -28.705  1.00 89.77           C  
ATOM   4375  CB  ALA A 274      37.584  -4.499 -26.536  1.00 89.77           C  
ATOM   4376  HB1 ALA A 274      37.422  -4.310 -25.475  1.00 89.77           H  
ATOM   4377  HB2 ALA A 274      38.117  -3.660 -26.983  1.00 89.77           H  
ATOM   4378  HB3 ALA A 274      38.184  -5.403 -26.643  1.00 89.77           H  
ATOM   4379  O   ALA A 274      36.615  -6.254 -29.023  1.00 89.77           O  
ATOM   4380  N   GLY A 275      36.533  -4.076 -29.575  1.00 92.45           N  
ATOM   4381  H   GLY A 275      36.429  -3.125 -29.252  1.00 92.45           H  
ATOM   4382  CA  GLY A 275      36.774  -4.308 -30.990  1.00 92.45           C  
ATOM   4383  HA2 GLY A 275      36.424  -5.304 -31.264  1.00 92.45           H  
ATOM   4384  HA3 GLY A 275      37.844  -4.270 -31.195  1.00 92.45           H  
ATOM   4385  C   GLY A 275      36.067  -3.313 -31.890  1.00 92.45           C  
ATOM   4386  O   GLY A 275      35.597  -2.249 -31.470  1.00 92.45           O  
ATOM   4387  N   LYS A 276      36.031  -3.655 -33.172  1.00 95.97           N  
ATOM   4388  H   LYS A 276      36.497  -4.517 -33.417  1.00 95.97           H  
ATOM   4389  CA  LYS A 276      35.376  -2.870 -34.214  1.00 95.97           C  
ATOM   4390  HA  LYS A 276      35.443  -1.813 -33.953  1.00 95.97           H  
ATOM   4391  C   LYS A 276      33.906  -3.236 -34.304  1.00 95.97           C  
ATOM   4392  CB  LYS A 276      36.075  -3.065 -35.557  1.00 95.97           C  
ATOM   4393  HB2 LYS A 276      35.531  -2.515 -36.325  1.00 95.97           H  
ATOM   4394  HB3 LYS A 276      36.063  -4.125 -35.810  1.00 95.97           H  
ATOM   4395  O   LYS A 276      33.533  -4.371 -34.606  1.00 95.97           O  
ATOM   4396  CG  LYS A 276      37.519  -2.561 -35.513  1.00 95.97           C  
ATOM   4397  HG2 LYS A 276      37.529  -1.478 -35.395  1.00 95.97           H  
ATOM   4398  HG3 LYS A 276      38.053  -3.020 -34.682  1.00 95.97           H  
ATOM   4399  CD  LYS A 276      38.215  -2.953 -36.811  1.00 95.97           C  
ATOM   4400  HD2 LYS A 276      37.740  -2.458 -37.659  1.00 95.97           H  
ATOM   4401  HD3 LYS A 276      38.127  -4.031 -36.942  1.00 95.97           H  
ATOM   4402  CE  LYS A 276      39.687  -2.576 -36.723  1.00 95.97           C  
ATOM   4403  HE2 LYS A 276      39.779  -1.490 -36.706  1.00 95.97           H  
ATOM   4404  HE3 LYS A 276      40.074  -2.972 -35.784  1.00 95.97           H  
ATOM   4405  NZ  LYS A 276      40.418  -3.171 -37.860  1.00 95.97           N  
ATOM   4406  HZ1 LYS A 276      40.054  -2.819 -38.734  1.00 95.97           H  
ATOM   4407  HZ2 LYS A 276      41.408  -2.987 -37.785  1.00 95.97           H  
ATOM   4408  HZ3 LYS A 276      40.271  -4.169 -37.831  1.00 95.97           H  
ATOM   4409  N   TYR A 277      33.082  -2.221 -34.112  1.00 95.79           N  
ATOM   4410  H   TYR A 277      33.481  -1.323 -33.880  1.00 95.79           H  
ATOM   4411  CA  TYR A 277      31.661  -2.265 -34.369  1.00 95.79           C  
ATOM   4412  HA  TYR A 277      31.345  -3.307 -34.417  1.00 95.79           H  
ATOM   4413  C   TYR A 277      31.364  -1.611 -35.708  1.00 95.79           C  
ATOM   4414  CB  TYR A 277      30.890  -1.609 -33.228  1.00 95.79           C  
ATOM   4415  HB2 TYR A 277      31.281  -0.609 -33.040  1.00 95.79           H  
ATOM   4416  HB3 TYR A 277      29.848  -1.513 -33.534  1.00 95.79           H  
ATOM   4417  O   TYR A 277      31.990  -0.626 -36.103  1.00 95.79           O  
ATOM   4418  CG  TYR A 277      30.932  -2.421 -31.954  1.00 95.79           C  
ATOM   4419  CD1 TYR A 277      29.853  -3.268 -31.634  1.00 95.79           C  
ATOM   4420  HD1 TYR A 277      28.995  -3.330 -32.287  1.00 95.79           H  
ATOM   4421  CD2 TYR A 277      32.059  -2.361 -31.109  1.00 95.79           C  
ATOM   4422  HD2 TYR A 277      32.902  -1.736 -31.364  1.00 95.79           H  
ATOM   4423  CE1 TYR A 277      29.891  -4.035 -30.455  1.00 95.79           C  
ATOM   4424  HE1 TYR A 277      29.073  -4.687 -30.186  1.00 95.79           H  
ATOM   4425  CE2 TYR A 277      32.109  -3.150 -29.945  1.00 95.79           C  
ATOM   4426  HE2 TYR A 277      32.986  -3.149 -29.314  1.00 95.79           H  
ATOM   4427  OH  TYR A 277      31.063  -4.779 -28.517  1.00 95.79           O  
ATOM   4428  HH  TYR A 277      31.933  -4.799 -28.111  1.00 95.79           H  
ATOM   4429  CZ  TYR A 277      31.021  -3.984 -29.614  1.00 95.79           C  
ATOM   4430  N   PHE A 278      30.373  -2.149 -36.398  1.00 96.68           N  
ATOM   4431  H   PHE A 278      29.922  -2.968 -36.018  1.00 96.68           H  
ATOM   4432  CA  PHE A 278      29.939  -1.678 -37.695  1.00 96.68           C  
ATOM   4433  HA  PHE A 278      30.434  -0.735 -37.925  1.00 96.68           H  
ATOM   4434  C   PHE A 278      28.443  -1.446 -37.645  1.00 96.68           C  
ATOM   4435  CB  PHE A 278      30.318  -2.686 -38.784  1.00 96.68           C  
ATOM   4436  HB2 PHE A 278      29.955  -2.315 -39.742  1.00 96.68           H  
ATOM   4437  HB3 PHE A 278      29.814  -3.632 -38.587  1.00 96.68           H  
ATOM   4438  O   PHE A 278      27.687  -2.351 -37.295  1.00 96.68           O  
ATOM   4439  CG  PHE A 278      31.806  -2.947 -38.885  1.00 96.68           C  
ATOM   4440  CD1 PHE A 278      32.580  -2.281 -39.853  1.00 96.68           C  
ATOM   4441  HD1 PHE A 278      32.114  -1.575 -40.525  1.00 96.68           H  
ATOM   4442  CD2 PHE A 278      32.427  -3.848 -37.999  1.00 96.68           C  
ATOM   4443  HD2 PHE A 278      31.864  -4.320 -37.207  1.00 96.68           H  
ATOM   4444  CE1 PHE A 278      33.960  -2.536 -39.950  1.00 96.68           C  
ATOM   4445  HE1 PHE A 278      34.554  -2.027 -40.694  1.00 96.68           H  
ATOM   4446  CE2 PHE A 278      33.799  -4.110 -38.105  1.00 96.68           C  
ATOM   4447  HE2 PHE A 278      34.265  -4.801 -37.418  1.00 96.68           H  
ATOM   4448  CZ  PHE A 278      34.568  -3.457 -39.080  1.00 96.68           C  
ATOM   4449  HZ  PHE A 278      35.627  -3.657 -39.150  1.00 96.68           H  
ATOM   4450  N   CYS A 279      28.022  -0.251 -38.034  1.00 96.49           N  
ATOM   4451  H   CYS A 279      28.709   0.431 -38.321  1.00 96.49           H  
ATOM   4452  CA  CYS A 279      26.650  -0.047 -38.440  1.00 96.49           C  
ATOM   4453  HA  CYS A 279      26.017  -0.798 -37.967  1.00 96.49           H  
ATOM   4454  C   CYS A 279      26.531  -0.195 -39.951  1.00 96.49           C  
ATOM   4455  CB  CYS A 279      26.128   1.307 -38.002  1.00 96.49           C  
ATOM   4456  HB2 CYS A 279      26.135   1.361 -36.913  1.00 96.49           H  
ATOM   4457  HB3 CYS A 279      26.741   2.105 -38.421  1.00 96.49           H  
ATOM   4458  O   CYS A 279      27.325   0.398 -40.687  1.00 96.49           O  
ATOM   4459  SG  CYS A 279      24.435   1.443 -38.614  1.00 96.49           S  
ATOM   4460  N   GLY A 280      25.509  -0.921 -40.401  1.00 93.62           N  
ATOM   4461  H   GLY A 280      24.895  -1.355 -39.727  1.00 93.62           H  
ATOM   4462  CA  GLY A 280      25.076  -0.898 -41.790  1.00 93.62           C  
ATOM   4463  HA2 GLY A 280      25.236  -1.870 -42.255  1.00 93.62           H  
ATOM   4464  HA3 GLY A 280      25.680  -0.173 -42.336  1.00 93.62           H  
ATOM   4465  C   GLY A 280      23.609  -0.515 -41.942  1.00 93.62           C  
ATOM   4466  O   GLY A 280      22.776  -0.878 -41.112  1.00 93.62           O  
ATOM   4467  N   ALA A 281      23.305   0.199 -43.026  1.00 92.28           N  
ATOM   4468  H   ALA A 281      24.060   0.443 -43.651  1.00 92.28           H  
ATOM   4469  CA  ALA A 281      21.949   0.506 -43.465  1.00 92.28           C  
ATOM   4470  HA  ALA A 281      21.238  -0.058 -42.861  1.00 92.28           H  
ATOM   4471  C   ALA A 281      21.782   0.102 -44.928  1.00 92.28           C  
ATOM   4472  CB  ALA A 281      21.660   1.999 -43.278  1.00 92.28           C  
ATOM   4473  HB1 ALA A 281      21.882   2.288 -42.251  1.00 92.28           H  
ATOM   4474  HB2 ALA A 281      22.277   2.590 -43.955  1.00 92.28           H  
ATOM   4475  HB3 ALA A 281      20.609   2.197 -43.487  1.00 92.28           H  
ATOM   4476  O   ALA A 281      22.585   0.512 -45.770  1.00 92.28           O  
ATOM   4477  N   SER A 282      20.739  -0.664 -45.237  1.00 90.46           N  
ATOM   4478  H   SER A 282      20.108  -0.936 -44.496  1.00 90.46           H  
ATOM   4479  CA  SER A 282      20.362  -0.970 -46.616  1.00 90.46           C  
ATOM   4480  HA  SER A 282      21.197  -0.744 -47.279  1.00 90.46           H  
ATOM   4481  C   SER A 282      19.184  -0.101 -47.023  1.00 90.46           C  
ATOM   4482  CB  SER A 282      20.038  -2.452 -46.785  1.00 90.46           C  
ATOM   4483  HB2 SER A 282      19.068  -2.678 -46.342  1.00 90.46           H  
ATOM   4484  HB3 SER A 282      20.804  -3.052 -46.294  1.00 90.46           H  
ATOM   4485  O   SER A 282      18.149  -0.098 -46.355  1.00 90.46           O  
ATOM   4486  OG  SER A 282      20.033  -2.753 -48.166  1.00 90.46           O  
ATOM   4487  HG  SER A 282      20.937  -2.648 -48.473  1.00 90.46           H  
ATOM   4488  N   VAL A 283      19.339   0.657 -48.104  1.00 86.65           N  
ATOM   4489  H   VAL A 283      20.215   0.606 -48.605  1.00 86.65           H  
ATOM   4490  CA  VAL A 283      18.351   1.625 -48.580  1.00 86.65           C  
ATOM   4491  HA  VAL A 283      17.452   1.553 -47.968  1.00 86.65           H  
ATOM   4492  C   VAL A 283      17.976   1.291 -50.011  1.00 86.65           C  
ATOM   4493  CB  VAL A 283      18.870   3.068 -48.464  1.00 86.65           C  
ATOM   4494  HB  VAL A 283      19.720   3.202 -49.132  1.00 86.65           H  
ATOM   4495  O   VAL A 283      18.833   1.107 -50.873  1.00 86.65           O  
ATOM   4496  CG1 VAL A 283      17.780   4.081 -48.839  1.00 86.65           C  
ATOM   4497 HG11 VAL A 283      18.170   5.092 -48.720  1.00 86.65           H  
ATOM   4498 HG12 VAL A 283      17.494   3.957 -49.884  1.00 86.65           H  
ATOM   4499 HG13 VAL A 283      16.908   3.958 -48.198  1.00 86.65           H  
ATOM   4500  CG2 VAL A 283      19.322   3.368 -47.030  1.00 86.65           C  
ATOM   4501 HG21 VAL A 283      19.658   4.403 -46.972  1.00 86.65           H  
ATOM   4502 HG22 VAL A 283      20.163   2.732 -46.754  1.00 86.65           H  
ATOM   4503 HG23 VAL A 283      18.502   3.207 -46.330  1.00 86.65           H  
ATOM   4504  N   LYS A 284      16.673   1.222 -50.267  1.00 82.25           N  
ATOM   4505  H   LYS A 284      16.038   1.414 -49.505  1.00 82.25           H  
ATOM   4506  CA  LYS A 284      16.108   0.976 -51.588  1.00 82.25           C  
ATOM   4507  HA  LYS A 284      16.887   0.615 -52.259  1.00 82.25           H  
ATOM   4508  C   LYS A 284      15.557   2.272 -52.161  1.00 82.25           C  
ATOM   4509  CB  LYS A 284      15.049  -0.120 -51.470  1.00 82.25           C  
ATOM   4510  HB2 LYS A 284      15.531  -1.014 -51.074  1.00 82.25           H  
ATOM   4511  HB3 LYS A 284      14.270   0.200 -50.778  1.00 82.25           H  
ATOM   4512  O   LYS A 284      14.655   2.867 -51.566  1.00 82.25           O  
ATOM   4513  CG  LYS A 284      14.420  -0.455 -52.825  1.00 82.25           C  
ATOM   4514  HG2 LYS A 284      15.205  -0.682 -53.546  1.00 82.25           H  
ATOM   4515  HG3 LYS A 284      13.846   0.397 -53.188  1.00 82.25           H  
ATOM   4516  CD  LYS A 284      13.492  -1.662 -52.681  1.00 82.25           C  
ATOM   4517  HD2 LYS A 284      14.051  -2.494 -52.253  1.00 82.25           H  
ATOM   4518  HD3 LYS A 284      12.665  -1.402 -52.020  1.00 82.25           H  
ATOM   4519  CE  LYS A 284      12.968  -2.052 -54.062  1.00 82.25           C  
ATOM   4520  HE2 LYS A 284      12.452  -1.194 -54.495  1.00 82.25           H  
ATOM   4521  HE3 LYS A 284      13.823  -2.277 -54.699  1.00 82.25           H  
ATOM   4522  NZ  LYS A 284      12.061  -3.222 -53.984  1.00 82.25           N  
ATOM   4523  HZ1 LYS A 284      12.547  -4.010 -53.581  1.00 82.25           H  
ATOM   4524  HZ2 LYS A 284      11.258  -3.009 -53.408  1.00 82.25           H  
ATOM   4525  HZ3 LYS A 284      11.742  -3.480 -54.906  1.00 82.25           H  
ATOM   4526  N   TYR A 285      16.069   2.661 -53.321  1.00 77.14           N  
ATOM   4527  H   TYR A 285      16.818   2.118 -53.727  1.00 77.14           H  
ATOM   4528  CA  TYR A 285      15.571   3.789 -54.101  1.00 77.14           C  
ATOM   4529  HA  TYR A 285      15.084   4.501 -53.434  1.00 77.14           H  
ATOM   4530  C   TYR A 285      14.520   3.330 -55.122  1.00 77.14           C  
ATOM   4531  CB  TYR A 285      16.764   4.506 -54.744  1.00 77.14           C  
ATOM   4532  HB2 TYR A 285      16.394   5.298 -55.395  1.00 77.14           H  
ATOM   4533  HB3 TYR A 285      17.320   3.804 -55.367  1.00 77.14           H  
ATOM   4534  O   TYR A 285      14.482   2.159 -55.511  1.00 77.14           O  
ATOM   4535  CG  TYR A 285      17.696   5.126 -53.718  1.00 77.14           C  
ATOM   4536  CD1 TYR A 285      17.372   6.377 -53.168  1.00 77.14           C  
ATOM   4537  HD1 TYR A 285      16.467   6.877 -53.483  1.00 77.14           H  
ATOM   4538  CD2 TYR A 285      18.861   4.459 -53.290  1.00 77.14           C  
ATOM   4539  HD2 TYR A 285      19.124   3.498 -53.708  1.00 77.14           H  
ATOM   4540  CE1 TYR A 285      18.209   6.979 -52.213  1.00 77.14           C  
ATOM   4541  HE1 TYR A 285      17.967   7.960 -51.830  1.00 77.14           H  
ATOM   4542  CE2 TYR A 285      19.686   5.048 -52.312  1.00 77.14           C  
ATOM   4543  HE2 TYR A 285      20.586   4.557 -51.973  1.00 77.14           H  
ATOM   4544  OH  TYR A 285      20.099   6.840 -50.760  1.00 77.14           O  
ATOM   4545  HH  TYR A 285      19.607   7.562 -50.361  1.00 77.14           H  
ATOM   4546  CZ  TYR A 285      19.359   6.302 -51.764  1.00 77.14           C  
ATOM   4547  N   SER A 286      13.659   4.250 -55.560  1.00 68.81           N  
ATOM   4548  H   SER A 286      13.705   5.183 -55.175  1.00 68.81           H  
ATOM   4549  CA  SER A 286      12.644   4.009 -56.598  1.00 68.81           C  
ATOM   4550  HA  SER A 286      11.915   3.294 -56.216  1.00 68.81           H  
ATOM   4551  C   SER A 286      13.229   3.415 -57.888  1.00 68.81           C  
ATOM   4552  CB  SER A 286      11.908   5.318 -56.916  1.00 68.81           C  
ATOM   4553  HB2 SER A 286      11.221   5.548 -56.102  1.00 68.81           H  
ATOM   4554  HB3 SER A 286      11.333   5.200 -57.835  1.00 68.81           H  
ATOM   4555  O   SER A 286      12.621   2.523 -58.475  1.00 68.81           O  
ATOM   4556  OG  SER A 286      12.829   6.386 -57.054  1.00 68.81           O  
ATOM   4557  HG  SER A 286      12.436   7.090 -57.574  1.00 68.81           H  
ATOM   4558  N   GLU A 287      14.439   3.823 -58.284  1.00 63.83           N  
ATOM   4559  H   GLU A 287      14.849   4.599 -57.785  1.00 63.83           H  
ATOM   4560  CA  GLU A 287      15.155   3.323 -59.469  1.00 63.83           C  
ATOM   4561  HA  GLU A 287      14.429   3.193 -60.272  1.00 63.83           H  
ATOM   4562  C   GLU A 287      15.810   1.945 -59.261  1.00 63.83           C  
ATOM   4563  CB  GLU A 287      16.188   4.354 -59.960  1.00 63.83           C  
ATOM   4564  HB2 GLU A 287      16.884   4.575 -59.151  1.00 63.83           H  
ATOM   4565  HB3 GLU A 287      16.742   3.925 -60.795  1.00 63.83           H  
ATOM   4566  O   GLU A 287      16.920   1.711 -59.714  1.00 63.83           O  
ATOM   4567  CG  GLU A 287      15.554   5.653 -60.468  1.00 63.83           C  
ATOM   4568  HG2 GLU A 287      14.795   5.401 -61.209  1.00 63.83           H  
ATOM   4569  HG3 GLU A 287      15.064   6.158 -59.636  1.00 63.83           H  
ATOM   4570  CD  GLU A 287      16.588   6.601 -61.100  1.00 63.83           C  
ATOM   4571  OE1 GLU A 287      16.140   7.578 -61.738  1.00 63.83           O  
ATOM   4572  OE2 GLU A 287      17.808   6.362 -60.933  1.00 63.83           O  
ATOM   4573  N   SER A 288      15.178   0.993 -58.567  1.00 60.14           N  
ATOM   4574  H   SER A 288      14.268   1.242 -58.208  1.00 60.14           H  
ATOM   4575  CA  SER A 288      15.650  -0.405 -58.385  1.00 60.14           C  
ATOM   4576  HA  SER A 288      15.017  -0.833 -57.608  1.00 60.14           H  
ATOM   4577  C   SER A 288      17.088  -0.617 -57.860  1.00 60.14           C  
ATOM   4578  CB  SER A 288      15.387  -1.236 -59.653  1.00 60.14           C  
ATOM   4579  HB2 SER A 288      15.781  -2.244 -59.525  1.00 60.14           H  
ATOM   4580  HB3 SER A 288      14.310  -1.311 -59.802  1.00 60.14           H  
ATOM   4581  O   SER A 288      17.514  -1.756 -57.664  1.00 60.14           O  
ATOM   4582  OG  SER A 288      15.952  -0.654 -60.810  1.00 60.14           O  
ATOM   4583  HG  SER A 288      16.396   0.161 -60.563  1.00 60.14           H  
ATOM   4584  N   LYS A 289      17.829   0.455 -57.577  1.00 73.77           N  
ATOM   4585  H   LYS A 289      17.448   1.348 -57.852  1.00 73.77           H  
ATOM   4586  CA  LYS A 289      19.182   0.436 -57.050  1.00 73.77           C  
ATOM   4587  HA  LYS A 289      19.671  -0.476 -57.393  1.00 73.77           H  
ATOM   4588  C   LYS A 289      19.086   0.406 -55.531  1.00 73.77           C  
ATOM   4589  CB  LYS A 289      19.955   1.642 -57.607  1.00 73.77           C  
ATOM   4590  HB2 LYS A 289      19.617   2.548 -57.104  1.00 73.77           H  
ATOM   4591  HB3 LYS A 289      19.737   1.741 -58.670  1.00 73.77           H  
ATOM   4592  O   LYS A 289      18.515   1.302 -54.907  1.00 73.77           O  
ATOM   4593  CG  LYS A 289      21.473   1.483 -57.443  1.00 73.77           C  
ATOM   4594  HG2 LYS A 289      21.707   1.315 -56.392  1.00 73.77           H  
ATOM   4595  HG3 LYS A 289      21.818   0.629 -58.027  1.00 73.77           H  
ATOM   4596  CD  LYS A 289      22.184   2.756 -57.916  1.00 73.77           C  
ATOM   4597  HD2 LYS A 289      21.967   2.938 -58.969  1.00 73.77           H  
ATOM   4598  HD3 LYS A 289      21.792   3.589 -57.333  1.00 73.77           H  
ATOM   4599  CE  LYS A 289      23.699   2.656 -57.707  1.00 73.77           C  
ATOM   4600  HE2 LYS A 289      24.156   2.230 -58.600  1.00 73.77           H  
ATOM   4601  HE3 LYS A 289      23.887   1.985 -56.868  1.00 73.77           H  
ATOM   4602  NZ  LYS A 289      24.272   3.987 -57.389  1.00 73.77           N  
ATOM   4603  HZ1 LYS A 289      23.988   4.693 -58.052  1.00 73.77           H  
ATOM   4604  HZ2 LYS A 289      23.945   4.297 -56.485  1.00 73.77           H  
ATOM   4605  HZ3 LYS A 289      25.278   3.962 -57.303  1.00 73.77           H  
ATOM   4606  N   ASN A 290      19.634  -0.651 -54.947  1.00 77.68           N  
ATOM   4607  H   ASN A 290      20.060  -1.353 -55.535  1.00 77.68           H  
ATOM   4608  CA  ASN A 290      19.876  -0.715 -53.516  1.00 77.68           C  
ATOM   4609  HA  ASN A 290      19.125  -0.128 -52.987  1.00 77.68           H  
ATOM   4610  C   ASN A 290      21.249  -0.101 -53.241  1.00 77.68           C  
ATOM   4611  CB  ASN A 290      19.783  -2.171 -53.032  1.00 77.68           C  
ATOM   4612  HB2 ASN A 290      20.081  -2.208 -51.984  1.00 77.68           H  
ATOM   4613  HB3 ASN A 290      20.478  -2.786 -53.604  1.00 77.68           H  
ATOM   4614  O   ASN A 290      22.221  -0.442 -53.919  1.00 77.68           O  
ATOM   4615  CG  ASN A 290      18.390  -2.772 -53.127  1.00 77.68           C  
ATOM   4616  ND2 ASN A 290      18.296  -4.077 -53.022  1.00 77.68           N  
ATOM   4617 HD21 ASN A 290      17.367  -4.471 -53.057  1.00 77.68           H  
ATOM   4618 HD22 ASN A 290      19.122  -4.632 -52.852  1.00 77.68           H  
ATOM   4619  OD1 ASN A 290      17.373  -2.112 -53.274  1.00 77.68           O  
ATOM   4620  N   GLU A 291      21.340   0.770 -52.243  1.00 83.79           N  
ATOM   4621  H   GLU A 291      20.510   0.995 -51.714  1.00 83.79           H  
ATOM   4622  CA  GLU A 291      22.619   1.237 -51.715  1.00 83.79           C  
ATOM   4623  HA  GLU A 291      23.426   0.767 -52.277  1.00 83.79           H  
ATOM   4624  C   GLU A 291      22.776   0.792 -50.270  1.00 83.79           C  
ATOM   4625  CB  GLU A 291      22.823   2.750 -51.857  1.00 83.79           C  
ATOM   4626  HB2 GLU A 291      23.803   2.991 -51.445  1.00 83.79           H  
ATOM   4627  HB3 GLU A 291      22.070   3.276 -51.270  1.00 83.79           H  
ATOM   4628  O   GLU A 291      21.838   0.825 -49.474  1.00 83.79           O  
ATOM   4629  CG  GLU A 291      22.794   3.182 -53.333  1.00 83.79           C  
ATOM   4630  HG2 GLU A 291      23.405   2.483 -53.904  1.00 83.79           H  
ATOM   4631  HG3 GLU A 291      21.774   3.106 -53.709  1.00 83.79           H  
ATOM   4632  CD  GLU A 291      23.322   4.600 -53.593  1.00 83.79           C  
ATOM   4633  OE1 GLU A 291      23.725   4.823 -54.770  1.00 83.79           O  
ATOM   4634  OE2 GLU A 291      23.353   5.420 -52.648  1.00 83.79           O  
ATOM   4635  N   ASN A 292      23.992   0.369 -49.944  1.00 87.43           N  
ATOM   4636  H   ASN A 292      24.733   0.444 -50.626  1.00 87.43           H  
ATOM   4637  CA  ASN A 292      24.356  -0.028 -48.600  1.00 87.43           C  
ATOM   4638  HA  ASN A 292      23.472  -0.036 -47.963  1.00 87.43           H  
ATOM   4639  C   ASN A 292      25.331   1.003 -48.048  1.00 87.43           C  
ATOM   4640  CB  ASN A 292      24.929  -1.450 -48.616  1.00 87.43           C  
ATOM   4641  HB2 ASN A 292      25.268  -1.710 -47.613  1.00 87.43           H  
ATOM   4642  HB3 ASN A 292      25.787  -1.483 -49.287  1.00 87.43           H  
ATOM   4643  O   ASN A 292      26.390   1.247 -48.626  1.00 87.43           O  
ATOM   4644  CG  ASN A 292      23.906  -2.491 -49.041  1.00 87.43           C  
ATOM   4645  ND2 ASN A 292      24.336  -3.518 -49.734  1.00 87.43           N  
ATOM   4646 HD21 ASN A 292      23.642  -4.210 -49.982  1.00 87.43           H  
ATOM   4647 HD22 ASN A 292      25.314  -3.610 -49.967  1.00 87.43           H  
ATOM   4648  OD1 ASN A 292      22.720  -2.422 -48.754  1.00 87.43           O  
ATOM   4649  N   PHE A 293      24.974   1.585 -46.913  1.00 89.88           N  
ATOM   4650  H   PHE A 293      24.098   1.308 -46.494  1.00 89.88           H  
ATOM   4651  CA  PHE A 293      25.842   2.466 -46.154  1.00 89.88           C  
ATOM   4652  HA  PHE A 293      26.635   2.845 -46.799  1.00 89.88           H  
ATOM   4653  C   PHE A 293      26.475   1.665 -45.031  1.00 89.88           C  
ATOM   4654  CB  PHE A 293      25.045   3.662 -45.629  1.00 89.88           C  
ATOM   4655  HB2 PHE A 293      24.245   3.304 -44.982  1.00 89.88           H  
ATOM   4656  HB3 PHE A 293      25.708   4.289 -45.033  1.00 89.88           H  
ATOM   4657  O   PHE A 293      25.805   0.843 -44.408  1.00 89.88           O  
ATOM   4658  CG  PHE A 293      24.444   4.498 -46.736  1.00 89.88           C  
ATOM   4659  CD1 PHE A 293      25.198   5.530 -47.325  1.00 89.88           C  
ATOM   4660  HD1 PHE A 293      26.196   5.742 -46.971  1.00 89.88           H  
ATOM   4661  CD2 PHE A 293      23.162   4.193 -47.232  1.00 89.88           C  
ATOM   4662  HD2 PHE A 293      22.589   3.384 -46.803  1.00 89.88           H  
ATOM   4663  CE1 PHE A 293      24.674   6.249 -48.414  1.00 89.88           C  
ATOM   4664  HE1 PHE A 293      25.267   7.006 -48.905  1.00 89.88           H  
ATOM   4665  CE2 PHE A 293      22.642   4.911 -48.322  1.00 89.88           C  
ATOM   4666  HE2 PHE A 293      21.675   4.658 -48.729  1.00 89.88           H  
ATOM   4667  CZ  PHE A 293      23.400   5.932 -48.918  1.00 89.88           C  
ATOM   4668  HZ  PHE A 293      23.017   6.435 -49.793  1.00 89.88           H  
ATOM   4669  N   ASN A 294      27.748   1.924 -44.748  1.00 92.08           N  
ATOM   4670  H   ASN A 294      28.256   2.610 -45.287  1.00 92.08           H  
ATOM   4671  CA  ASN A 294      28.412   1.381 -43.578  1.00 92.08           C  
ATOM   4672  HA  ASN A 294      27.636   1.056 -42.885  1.00 92.08           H  
ATOM   4673  C   ASN A 294      29.201   2.470 -42.847  1.00 92.08           C  
ATOM   4674  CB  ASN A 294      29.228   0.128 -43.950  1.00 92.08           C  
ATOM   4675  HB2 ASN A 294      28.555  -0.589 -44.422  1.00 92.08           H  
ATOM   4676  HB3 ASN A 294      29.609  -0.331 -43.038  1.00 92.08           H  
ATOM   4677  O   ASN A 294      29.658   3.451 -43.435  1.00 92.08           O  
ATOM   4678  CG  ASN A 294      30.412   0.376 -44.873  1.00 92.08           C  
ATOM   4679  ND2 ASN A 294      30.736  -0.568 -45.722  1.00 92.08           N  
ATOM   4680 HD21 ASN A 294      30.196  -1.420 -45.779  1.00 92.08           H  
ATOM   4681 HD22 ASN A 294      31.528  -0.372 -46.318  1.00 92.08           H  
ATOM   4682  OD1 ASN A 294      31.088   1.385 -44.836  1.00 92.08           O  
ATOM   4683  N   LYS A 295      29.329   2.302 -41.536  1.00 94.97           N  
ATOM   4684  H   LYS A 295      28.838   1.527 -41.112  1.00 94.97           H  
ATOM   4685  CA  LYS A 295      30.249   3.061 -40.697  1.00 94.97           C  
ATOM   4686  HA  LYS A 295      31.070   3.424 -41.316  1.00 94.97           H  
ATOM   4687  C   LYS A 295      30.843   2.143 -39.654  1.00 94.97           C  
ATOM   4688  CB  LYS A 295      29.550   4.242 -40.016  1.00 94.97           C  
ATOM   4689  HB2 LYS A 295      28.500   4.014 -39.835  1.00 94.97           H  
ATOM   4690  HB3 LYS A 295      30.029   4.407 -39.050  1.00 94.97           H  
ATOM   4691  O   LYS A 295      30.160   1.268 -39.135  1.00 94.97           O  
ATOM   4692  CG  LYS A 295      29.685   5.526 -40.838  1.00 94.97           C  
ATOM   4693  HG2 LYS A 295      30.720   5.647 -41.158  1.00 94.97           H  
ATOM   4694  HG3 LYS A 295      29.036   5.483 -41.713  1.00 94.97           H  
ATOM   4695  CD  LYS A 295      29.300   6.714 -39.958  1.00 94.97           C  
ATOM   4696  HD2 LYS A 295      28.235   6.649 -39.735  1.00 94.97           H  
ATOM   4697  HD3 LYS A 295      29.856   6.681 -39.021  1.00 94.97           H  
ATOM   4698  CE  LYS A 295      29.617   8.024 -40.670  1.00 94.97           C  
ATOM   4699  HE2 LYS A 295      29.177   7.984 -41.667  1.00 94.97           H  
ATOM   4700  HE3 LYS A 295      30.697   8.128 -40.773  1.00 94.97           H  
ATOM   4701  NZ  LYS A 295      29.039   9.163 -39.921  1.00 94.97           N  
ATOM   4702  HZ1 LYS A 295      28.038   9.031 -39.886  1.00 94.97           H  
ATOM   4703  HZ2 LYS A 295      29.163  10.020 -40.441  1.00 94.97           H  
ATOM   4704  HZ3 LYS A 295      29.379   9.240 -38.973  1.00 94.97           H  
ATOM   4705  N   MET A 296      32.103   2.387 -39.336  1.00 94.95           N  
ATOM   4706  H   MET A 296      32.568   3.177 -39.759  1.00 94.95           H  
ATOM   4707  CA  MET A 296      32.836   1.648 -38.323  1.00 94.95           C  
ATOM   4708  HA  MET A 296      32.234   0.811 -37.970  1.00 94.95           H  
ATOM   4709  C   MET A 296      33.143   2.566 -37.144  1.00 94.95           C  
ATOM   4710  CB  MET A 296      34.105   1.080 -38.956  1.00 94.95           C  
ATOM   4711  HB2 MET A 296      34.714   1.916 -39.301  1.00 94.95           H  
ATOM   4712  HB3 MET A 296      33.837   0.478 -39.824  1.00 94.95           H  
ATOM   4713  O   MET A 296      33.470   3.738 -37.337  1.00 94.95           O  
ATOM   4714  CG  MET A 296      34.927   0.209 -37.999  1.00 94.95           C  
ATOM   4715  HG2 MET A 296      34.395  -0.727 -37.827  1.00 94.95           H  
ATOM   4716  HG3 MET A 296      35.047   0.708 -37.038  1.00 94.95           H  
ATOM   4717  SD  MET A 296      36.587  -0.151 -38.630  1.00 94.95           S  
ATOM   4718  CE  MET A 296      37.345   1.487 -38.450  1.00 94.95           C  
ATOM   4719  HE1 MET A 296      38.408   1.423 -38.684  1.00 94.95           H  
ATOM   4720  HE2 MET A 296      37.227   1.833 -37.423  1.00 94.95           H  
ATOM   4721  HE3 MET A 296      36.878   2.200 -39.129  1.00 94.95           H  
ATOM   4722  N   LEU A 297      33.075   2.003 -35.946  1.00 94.06           N  
ATOM   4723  H   LEU A 297      32.789   1.036 -35.889  1.00 94.06           H  
ATOM   4724  CA  LEU A 297      33.525   2.611 -34.706  1.00 94.06           C  
ATOM   4725  HA  LEU A 297      34.154   3.472 -34.933  1.00 94.06           H  
ATOM   4726  C   LEU A 297      34.353   1.578 -33.942  1.00 94.06           C  
ATOM   4727  CB  LEU A 297      32.293   3.063 -33.910  1.00 94.06           C  
ATOM   4728  HB2 LEU A 297      31.652   3.665 -34.556  1.00 94.06           H  
ATOM   4729  HB3 LEU A 297      31.733   2.177 -33.609  1.00 94.06           H  
ATOM   4730  O   LEU A 297      33.939   0.428 -33.819  1.00 94.06           O  
ATOM   4731  CG  LEU A 297      32.624   3.882 -32.653  1.00 94.06           C  
ATOM   4732  HG  LEU A 297      33.304   3.323 -32.011  1.00 94.06           H  
ATOM   4733  CD1 LEU A 297      33.255   5.225 -33.020  1.00 94.06           C  
ATOM   4734 HD11 LEU A 297      33.325   5.858 -32.135  1.00 94.06           H  
ATOM   4735 HD12 LEU A 297      32.647   5.741 -33.764  1.00 94.06           H  
ATOM   4736 HD13 LEU A 297      34.267   5.085 -33.400  1.00 94.06           H  
ATOM   4737  CD2 LEU A 297      31.333   4.147 -31.885  1.00 94.06           C  
ATOM   4738 HD21 LEU A 297      30.876   3.198 -31.607  1.00 94.06           H  
ATOM   4739 HD22 LEU A 297      30.638   4.719 -32.500  1.00 94.06           H  
ATOM   4740 HD23 LEU A 297      31.563   4.703 -30.976  1.00 94.06           H  
ATOM   4741  N   THR A 298      35.516   1.970 -33.436  1.00 95.21           N  
ATOM   4742  H   THR A 298      35.786   2.941 -33.503  1.00 95.21           H  
ATOM   4743  CA  THR A 298      36.359   1.083 -32.627  1.00 95.21           C  
ATOM   4744  HA  THR A 298      36.089   0.042 -32.804  1.00 95.21           H  
ATOM   4745  C   THR A 298      36.132   1.396 -31.160  1.00 95.21           C  
ATOM   4746  CB  THR A 298      37.842   1.237 -32.977  1.00 95.21           C  
ATOM   4747  HB  THR A 298      38.176   2.238 -32.701  1.00 95.21           H  
ATOM   4748  O   THR A 298      36.315   2.537 -30.747  1.00 95.21           O  
ATOM   4749  CG2 THR A 298      38.710   0.200 -32.265  1.00 95.21           C  
ATOM   4750 HG21 THR A 298      39.748   0.305 -32.578  1.00 95.21           H  
ATOM   4751 HG22 THR A 298      38.662   0.349 -31.186  1.00 95.21           H  
ATOM   4752 HG23 THR A 298      38.359  -0.805 -32.500  1.00 95.21           H  
ATOM   4753  OG1 THR A 298      38.055   1.058 -34.362  1.00 95.21           O  
ATOM   4754  HG1 THR A 298      38.933   1.405 -34.539  1.00 95.21           H  
ATOM   4755  N   ILE A 299      35.765   0.387 -30.377  1.00 94.31           N  
ATOM   4756  H   ILE A 299      35.656  -0.533 -30.779  1.00 94.31           H  
ATOM   4757  CA  ILE A 299      35.588   0.507 -28.933  1.00 94.31           C  
ATOM   4758  HA  ILE A 299      35.613   1.560 -28.650  1.00 94.31           H  
ATOM   4759  C   ILE A 299      36.751  -0.184 -28.239  1.00 94.31           C  
ATOM   4760  CB  ILE A 299      34.227  -0.057 -28.490  1.00 94.31           C  
ATOM   4761  HB  ILE A 299      34.198  -1.118 -28.740  1.00 94.31           H  
ATOM   4762  O   ILE A 299      36.987  -1.378 -28.426  1.00 94.31           O  
ATOM   4763  CG1 ILE A 299      33.045   0.622 -29.221  1.00 94.31           C  
ATOM   4764 HG12 ILE A 299      33.114   0.417 -30.290  1.00 94.31           H  
ATOM   4765 HG13 ILE A 299      32.118   0.168 -28.873  1.00 94.31           H  
ATOM   4766  CG2 ILE A 299      34.078   0.066 -26.961  1.00 94.31           C  
ATOM   4767 HG21 ILE A 299      34.801  -0.574 -26.456  1.00 94.31           H  
ATOM   4768 HG22 ILE A 299      34.227   1.096 -26.637  1.00 94.31           H  
ATOM   4769 HG23 ILE A 299      33.083  -0.264 -26.663  1.00 94.31           H  
ATOM   4770  CD1 ILE A 299      32.945   2.141 -29.033  1.00 94.31           C  
ATOM   4771 HD11 ILE A 299      32.870   2.383 -27.973  1.00 94.31           H  
ATOM   4772 HD12 ILE A 299      33.812   2.639 -29.467  1.00 94.31           H  
ATOM   4773 HD13 ILE A 299      32.051   2.510 -29.535  1.00 94.31           H  
ATOM   4774  N   THR A 300      37.471   0.574 -27.420  1.00 93.76           N  
ATOM   4775  H   THR A 300      37.188   1.534 -27.289  1.00 93.76           H  
ATOM   4776  CA  THR A 300      38.568   0.054 -26.606  1.00 93.76           C  
ATOM   4777  HA  THR A 300      38.868  -0.925 -26.981  1.00 93.76           H  
ATOM   4778  C   THR A 300      38.097  -0.097 -25.171  1.00 93.76           C  
ATOM   4779  CB  THR A 300      39.796   0.966 -26.675  1.00 93.76           C  
ATOM   4780  HB  THR A 300      39.583   1.911 -26.176  1.00 93.76           H  
ATOM   4781  O   THR A 300      37.688   0.876 -24.542  1.00 93.76           O  
ATOM   4782  CG2 THR A 300      41.021   0.313 -26.032  1.00 93.76           C  
ATOM   4783 HG21 THR A 300      40.845   0.146 -24.970  1.00 93.76           H  
ATOM   4784 HG22 THR A 300      41.235  -0.638 -26.521  1.00 93.76           H  
ATOM   4785 HG23 THR A 300      41.879   0.975 -26.146  1.00 93.76           H  
ATOM   4786  OG1 THR A 300      40.125   1.225 -28.020  1.00 93.76           O  
ATOM   4787  HG1 THR A 300      39.375   1.686 -28.403  1.00 93.76           H  
ATOM   4788  N   ILE A 301      38.191  -1.306 -24.624  1.00 91.41           N  
ATOM   4789  H   ILE A 301      38.532  -2.078 -25.178  1.00 91.41           H  
ATOM   4790  CA  ILE A 301      37.865  -1.556 -23.219  1.00 91.41           C  
ATOM   4791  HA  ILE A 301      37.302  -0.707 -22.833  1.00 91.41           H  
ATOM   4792  C   ILE A 301      39.166  -1.647 -22.434  1.00 91.41           C  
ATOM   4793  CB  ILE A 301      36.947  -2.777 -23.044  1.00 91.41           C  
ATOM   4794  HB  ILE A 301      37.470  -3.665 -23.400  1.00 91.41           H  
ATOM   4795  O   ILE A 301      40.077  -2.393 -22.790  1.00 91.41           O  
ATOM   4796  CG1 ILE A 301      35.658  -2.560 -23.874  1.00 91.41           C  
ATOM   4797 HG12 ILE A 301      35.910  -2.360 -24.916  1.00 91.41           H  
ATOM   4798 HG13 ILE A 301      35.111  -1.701 -23.487  1.00 91.41           H  
ATOM   4799  CG2 ILE A 301      36.622  -2.984 -21.554  1.00 91.41           C  
ATOM   4800 HG21 ILE A 301      36.097  -2.115 -21.157  1.00 91.41           H  
ATOM   4801 HG22 ILE A 301      35.997  -3.868 -21.419  1.00 91.41           H  
ATOM   4802 HG23 ILE A 301      37.537  -3.148 -20.985  1.00 91.41           H  
ATOM   4803  CD1 ILE A 301      34.730  -3.766 -23.879  1.00 91.41           C  
ATOM   4804 HD11 ILE A 301      33.918  -3.603 -24.588  1.00 91.41           H  
ATOM   4805 HD12 ILE A 301      35.296  -4.649 -24.176  1.00 91.41           H  
ATOM   4806 HD13 ILE A 301      34.311  -3.920 -22.884  1.00 91.41           H  
ATOM   4807  N   THR A 302      39.262  -0.863 -21.366  1.00 92.68           N  
ATOM   4808  H   THR A 302      38.439  -0.342 -21.098  1.00 92.68           H  
ATOM   4809  CA  THR A 302      40.429  -0.848 -20.484  1.00 92.68           C  
ATOM   4810  HA  THR A 302      41.158  -1.569 -20.853  1.00 92.68           H  
ATOM   4811  C   THR A 302      40.038  -1.304 -19.091  1.00 92.68           C  
ATOM   4812  CB  THR A 302      41.141   0.515 -20.458  1.00 92.68           C  
ATOM   4813  HB  THR A 302      42.014   0.435 -19.810  1.00 92.68           H  
ATOM   4814  O   THR A 302      38.917  -1.072 -18.636  1.00 92.68           O  
ATOM   4815  CG2 THR A 302      41.615   0.943 -21.845  1.00 92.68           C  
ATOM   4816 HG21 THR A 302      42.245   0.165 -22.276  1.00 92.68           H  
ATOM   4817 HG22 THR A 302      42.191   1.865 -21.767  1.00 92.68           H  
ATOM   4818 HG23 THR A 302      40.763   1.112 -22.503  1.00 92.68           H  
ATOM   4819  OG1 THR A 302      40.320   1.550 -19.970  1.00 92.68           O  
ATOM   4820  HG1 THR A 302      39.484   1.471 -20.436  1.00 92.68           H  
ATOM   4821  N   ARG A 303      40.984  -1.938 -18.394  1.00 88.33           N  
ATOM   4822  H   ARG A 303      41.887  -2.096 -18.817  1.00 88.33           H  
ATOM   4823  CA  ARG A 303      40.788  -2.273 -16.985  1.00 88.33           C  
ATOM   4824  HA  ARG A 303      39.853  -2.829 -16.914  1.00 88.33           H  
ATOM   4825  C   ARG A 303      40.638  -0.991 -16.158  1.00 88.33           C  
ATOM   4826  CB  ARG A 303      41.922  -3.149 -16.448  1.00 88.33           C  
ATOM   4827  HB2 ARG A 303      42.888  -2.705 -16.689  1.00 88.33           H  
ATOM   4828  HB3 ARG A 303      41.830  -3.213 -15.364  1.00 88.33           H  
ATOM   4829  O   ARG A 303      41.333  -0.004 -16.440  1.00 88.33           O  
ATOM   4830  CG  ARG A 303      41.822  -4.560 -17.032  1.00 88.33           C  
ATOM   4831  HG2 ARG A 303      41.995  -4.530 -18.107  1.00 88.33           H  
ATOM   4832  HG3 ARG A 303      40.822  -4.952 -16.842  1.00 88.33           H  
ATOM   4833  CD  ARG A 303      42.846  -5.485 -16.377  1.00 88.33           C  
ATOM   4834  HD2 ARG A 303      42.721  -5.434 -15.296  1.00 88.33           H  
ATOM   4835  HD3 ARG A 303      43.848  -5.146 -16.640  1.00 88.33           H  
ATOM   4836  NE  ARG A 303      42.645  -6.872 -16.821  1.00 88.33           N  
ATOM   4837  HE  ARG A 303      41.821  -7.046 -17.379  1.00 88.33           H  
ATOM   4838  NH1 ARG A 303      44.380  -7.813 -15.650  1.00 88.33           N  
ATOM   4839 HH11 ARG A 303      44.907  -8.628 -15.372  1.00 88.33           H  
ATOM   4840 HH12 ARG A 303      44.580  -6.906 -15.253  1.00 88.33           H  
ATOM   4841  NH2 ARG A 303      43.067  -9.100 -16.923  1.00 88.33           N  
ATOM   4842 HH21 ARG A 303      42.250  -9.209 -17.507  1.00 88.33           H  
ATOM   4843 HH22 ARG A 303      43.593  -9.914 -16.636  1.00 88.33           H  
ATOM   4844  CZ  ARG A 303      43.365  -7.918 -16.465  1.00 88.33           C  
ATOM   4845  N   PRO A 304      39.756  -0.992 -15.150  1.00 90.06           N  
ATOM   4846  CA  PRO A 304      39.631   0.132 -14.243  1.00 90.06           C  
ATOM   4847  HA  PRO A 304      39.421   1.045 -14.801  1.00 90.06           H  
ATOM   4848  C   PRO A 304      40.921   0.325 -13.450  1.00 90.06           C  
ATOM   4849  CB  PRO A 304      38.426  -0.194 -13.370  1.00 90.06           C  
ATOM   4850  HB2 PRO A 304      38.501   0.232 -12.370  1.00 90.06           H  
ATOM   4851  HB3 PRO A 304      37.538   0.168 -13.888  1.00 90.06           H  
ATOM   4852  O   PRO A 304      41.580  -0.633 -13.041  1.00 90.06           O  
ATOM   4853  CG  PRO A 304      38.378  -1.719 -13.352  1.00 90.06           C  
ATOM   4854  HG2 PRO A 304      37.370  -2.092 -13.167  1.00 90.06           H  
ATOM   4855  HG3 PRO A 304      39.076  -2.101 -12.607  1.00 90.06           H  
ATOM   4856  CD  PRO A 304      38.866  -2.077 -14.751  1.00 90.06           C  
ATOM   4857  HD2 PRO A 304      39.375  -3.040 -14.730  1.00 90.06           H  
ATOM   4858  HD3 PRO A 304      38.015  -2.113 -15.431  1.00 90.06           H  
ATOM   4859  N   THR A 305      41.297   1.584 -13.262  1.00 89.31           N  
ATOM   4860  H   THR A 305      40.697   2.325 -13.595  1.00 89.31           H  
ATOM   4861  CA  THR A 305      42.398   1.948 -12.371  1.00 89.31           C  
ATOM   4862  HA  THR A 305      43.195   1.213 -12.473  1.00 89.31           H  
ATOM   4863  C   THR A 305      41.929   1.924 -10.919  1.00 89.31           C  
ATOM   4864  CB  THR A 305      42.977   3.323 -12.728  1.00 89.31           C  
ATOM   4865  HB  THR A 305      43.832   3.514 -12.079  1.00 89.31           H  
ATOM   4866  O   THR A 305      40.730   1.872 -10.637  1.00 89.31           O  
ATOM   4867  CG2 THR A 305      43.452   3.405 -14.179  1.00 89.31           C  
ATOM   4868 HG21 THR A 305      42.609   3.300 -14.862  1.00 89.31           H  
ATOM   4869 HG22 THR A 305      43.924   4.374 -14.342  1.00 89.31           H  
ATOM   4870 HG23 THR A 305      44.180   2.617 -14.373  1.00 89.31           H  
ATOM   4871  OG1 THR A 305      42.024   4.331 -12.510  1.00 89.31           O  
ATOM   4872  HG1 THR A 305      41.332   4.257 -13.171  1.00 89.31           H  
ATOM   4873  N   PHE A 306      42.870   1.995  -9.977  1.00 88.51           N  
ATOM   4874  H   PHE A 306      43.844   2.047 -10.241  1.00 88.51           H  
ATOM   4875  CA  PHE A 306      42.522   2.134  -8.565  1.00 88.51           C  
ATOM   4876  HA  PHE A 306      41.929   1.270  -8.264  1.00 88.51           H  
ATOM   4877  C   PHE A 306      41.661   3.383  -8.316  1.00 88.51           C  
ATOM   4878  CB  PHE A 306      43.807   2.153  -7.734  1.00 88.51           C  
ATOM   4879  HB2 PHE A 306      44.386   3.042  -7.983  1.00 88.51           H  
ATOM   4880  HB3 PHE A 306      44.410   1.281  -7.989  1.00 88.51           H  
ATOM   4881  O   PHE A 306      40.664   3.297  -7.607  1.00 88.51           O  
ATOM   4882  CG  PHE A 306      43.542   2.128  -6.245  1.00 88.51           C  
ATOM   4883  CD1 PHE A 306      43.588   3.320  -5.498  1.00 88.51           C  
ATOM   4884  HD1 PHE A 306      43.813   4.258  -5.983  1.00 88.51           H  
ATOM   4885  CD2 PHE A 306      43.222   0.913  -5.610  1.00 88.51           C  
ATOM   4886  HD2 PHE A 306      43.174  -0.002  -6.182  1.00 88.51           H  
ATOM   4887  CE1 PHE A 306      43.331   3.291  -4.116  1.00 88.51           C  
ATOM   4888  HE1 PHE A 306      43.372   4.208  -3.547  1.00 88.51           H  
ATOM   4889  CE2 PHE A 306      42.959   0.887  -4.229  1.00 88.51           C  
ATOM   4890  HE2 PHE A 306      42.713  -0.046  -3.743  1.00 88.51           H  
ATOM   4891  CZ  PHE A 306      43.017   2.076  -3.482  1.00 88.51           C  
ATOM   4892  HZ  PHE A 306      42.816   2.056  -2.421  1.00 88.51           H  
ATOM   4893  N   ASP A 307      41.964   4.502  -8.977  1.00 88.77           N  
ATOM   4894  H   ASP A 307      42.812   4.541  -9.525  1.00 88.77           H  
ATOM   4895  CA  ASP A 307      41.178   5.737  -8.867  1.00 88.77           C  
ATOM   4896  HA  ASP A 307      41.112   6.023  -7.817  1.00 88.77           H  
ATOM   4897  C   ASP A 307      39.745   5.573  -9.393  1.00 88.77           C  
ATOM   4898  CB  ASP A 307      41.875   6.870  -9.637  1.00 88.77           C  
ATOM   4899  HB2 ASP A 307      41.206   7.730  -9.665  1.00 88.77           H  
ATOM   4900  HB3 ASP A 307      42.050   6.551 -10.664  1.00 88.77           H  
ATOM   4901  O   ASP A 307      38.802   6.116  -8.814  1.00 88.77           O  
ATOM   4902  CG  ASP A 307      43.195   7.325  -9.011  1.00 88.77           C  
ATOM   4903  OD1 ASP A 307      43.418   7.025  -7.817  1.00 88.77           O  
ATOM   4904  OD2 ASP A 307      43.961   7.981  -9.749  1.00 88.77           O  
ATOM   4905  N   ASP A 308      39.555   4.797 -10.465  1.00 87.36           N  
ATOM   4906  H   ASP A 308      40.367   4.385 -10.903  1.00 87.36           H  
ATOM   4907  CA  ASP A 308      38.221   4.487 -10.993  1.00 87.36           C  
ATOM   4908  HA  ASP A 308      37.687   5.422 -11.160  1.00 87.36           H  
ATOM   4909  C   ASP A 308      37.410   3.665  -9.981  1.00 87.36           C  
ATOM   4910  CB  ASP A 308      38.314   3.749 -12.340  1.00 87.36           C  
ATOM   4911  HB2 ASP A 308      37.304   3.540 -12.691  1.00 87.36           H  
ATOM   4912  HB3 ASP A 308      38.816   2.792 -12.194  1.00 87.36           H  
ATOM   4913  O   ASP A 308      36.246   3.976  -9.714  1.00 87.36           O  
ATOM   4914  CG  ASP A 308      39.040   4.546 -13.426  1.00 87.36           C  
ATOM   4915  OD1 ASP A 308      38.782   5.765 -13.548  1.00 87.36           O  
ATOM   4916  OD2 ASP A 308      39.887   3.929 -14.128  1.00 87.36           O  
ATOM   4917  N   LEU A 309      38.039   2.664  -9.355  1.00 86.16           N  
ATOM   4918  H   LEU A 309      39.002   2.484  -9.599  1.00 86.16           H  
ATOM   4919  CA  LEU A 309      37.416   1.864  -8.296  1.00 86.16           C  
ATOM   4920  HA  LEU A 309      36.467   1.474  -8.664  1.00 86.16           H  
ATOM   4921  C   LEU A 309      37.085   2.715  -7.066  1.00 86.16           C  
ATOM   4922  CB  LEU A 309      38.333   0.690  -7.910  1.00 86.16           C  
ATOM   4923  HB2 LEU A 309      37.900   0.185  -7.047  1.00 86.16           H  
ATOM   4924  HB3 LEU A 309      39.301   1.089  -7.606  1.00 86.16           H  
ATOM   4925  O   LEU A 309      35.996   2.583  -6.509  1.00 86.16           O  
ATOM   4926  CG  LEU A 309      38.554  -0.351  -9.020  1.00 86.16           C  
ATOM   4927  HG  LEU A 309      38.952   0.133  -9.912  1.00 86.16           H  
ATOM   4928  CD1 LEU A 309      39.568  -1.391  -8.542  1.00 86.16           C  
ATOM   4929 HD11 LEU A 309      39.188  -1.909  -7.662  1.00 86.16           H  
ATOM   4930 HD12 LEU A 309      40.508  -0.897  -8.297  1.00 86.16           H  
ATOM   4931 HD13 LEU A 309      39.752  -2.114  -9.338  1.00 86.16           H  
ATOM   4932  CD2 LEU A 309      37.263  -1.081  -9.399  1.00 86.16           C  
ATOM   4933 HD21 LEU A 309      36.828  -1.556  -8.520  1.00 86.16           H  
ATOM   4934 HD22 LEU A 309      36.544  -0.379  -9.821  1.00 86.16           H  
ATOM   4935 HD23 LEU A 309      37.477  -1.841 -10.150  1.00 86.16           H  
ATOM   4936  N   VAL A 310      37.969   3.636  -6.672  1.00 88.77           N  
ATOM   4937  H   VAL A 310      38.858   3.674  -7.151  1.00 88.77           H  
ATOM   4938  CA  VAL A 310      37.718   4.574  -5.568  1.00 88.77           C
[truncated: 390,510 more chars]
