# Supplementary material for: Nuclear genome of Bulinus truncatus, an intermediate host of the carcinogenic human blood fluke Schistosoma haematobium
Source: Nat Commun. 2022 Feb 21;13:977. doi: 10.1038/s41467-022-28634-9 (PMC8861042; doi:10.1038/s41467-022-28634-9)
Supplement: Supplementary file 6 — Supplementary Data 3 [file 41467_2022_28634_MOESM6_ESM.zip › Supplementary_Data_3/btru_002567-t1.mature.pep.pdb]

ATOM      1  N   THR A   1     -25.118  10.918  -4.473  1.00 50.28           N  
ATOM      2  H   THR A   1     -24.859  10.019  -4.853  1.00 50.28           H  
ATOM      3  H2  THR A   1     -25.996  10.825  -3.983  1.00 50.28           H  
ATOM      4  H3  THR A   1     -25.187  11.585  -5.229  1.00 50.28           H  
ATOM      5  CA  THR A   1     -24.063  11.324  -3.527  1.00 50.28           C  
ATOM      6  HA  THR A   1     -24.214  12.355  -3.207  1.00 50.28           H  
ATOM      7  C   THR A   1     -22.776  11.233  -4.286  1.00 50.28           C  
ATOM      8  CB  THR A   1     -23.995  10.415  -2.292  1.00 50.28           C  
ATOM      9  HB  THR A   1     -23.044   9.884  -2.248  1.00 50.28           H  
ATOM     10  O   THR A   1     -22.504  10.158  -4.809  1.00 50.28           O  
ATOM     11  CG2 THR A   1     -24.175  11.228  -1.015  1.00 50.28           C  
ATOM     12 HG21 THR A   1     -24.118  10.571  -0.148  1.00 50.28           H  
ATOM     13 HG22 THR A   1     -25.137  11.742  -1.019  1.00 50.28           H  
ATOM     14 HG23 THR A   1     -23.374  11.963  -0.936  1.00 50.28           H  
ATOM     15  OG1 THR A   1     -25.045   9.472  -2.314  1.00 50.28           O  
ATOM     16  HG1 THR A   1     -24.867   8.853  -1.602  1.00 50.28           H  
ATOM     17  N   ASP A   2     -22.066  12.344  -4.439  1.00 59.81           N  
ATOM     18  H   ASP A   2     -22.318  13.214  -3.994  1.00 59.81           H  
ATOM     19  CA  ASP A   2     -20.765  12.315  -5.095  1.00 59.81           C  
ATOM     20  HA  ASP A   2     -20.866  11.804  -6.052  1.00 59.81           H  
ATOM     21  C   ASP A   2     -19.812  11.501  -4.238  1.00 59.81           C  
ATOM     22  CB  ASP A   2     -20.255  13.736  -5.356  1.00 59.81           C  
ATOM     23  HB2 ASP A   2     -20.297  14.306  -4.428  1.00 59.81           H  
ATOM     24  HB3 ASP A   2     -19.222  13.690  -5.700  1.00 59.81           H  
ATOM     25  O   ASP A   2     -19.636  11.764  -3.051  1.00 59.81           O  
ATOM     26  CG  ASP A   2     -21.100  14.433  -6.419  1.00 59.81           C  
ATOM     27  OD1 ASP A   2     -21.508  13.726  -7.372  1.00 59.81           O  
ATOM     28  OD2 ASP A   2     -21.404  15.626  -6.229  1.00 59.81           O  
ATOM     29  N   ILE A   3     -19.267  10.450  -4.839  1.00 64.72           N  
ATOM     30  H   ILE A   3     -19.555  10.243  -5.785  1.00 64.72           H  
ATOM     31  CA  ILE A   3     -18.470   9.454  -4.137  1.00 64.72           C  
ATOM     32  HA  ILE A   3     -19.054   9.044  -3.313  1.00 64.72           H  
ATOM     33  C   ILE A   3     -17.211  10.087  -3.509  1.00 64.72           C  
ATOM     34  CB  ILE A   3     -18.178   8.327  -5.148  1.00 64.72           C  
ATOM     35  HB  ILE A   3     -17.807   8.763  -6.075  1.00 64.72           H  
ATOM     36  O   ILE A   3     -16.733   9.628  -2.472  1.00 64.72           O  
ATOM     37  CG1 ILE A   3     -19.418   7.451  -5.442  1.00 64.72           C  
ATOM     38 HG12 ILE A   3     -20.255   8.074  -5.758  1.00 64.72           H  
ATOM     39 HG13 ILE A   3     -19.741   6.962  -4.523  1.00 64.72           H  
ATOM     40  CG2 ILE A   3     -17.121   7.407  -4.595  1.00 64.72           C  
ATOM     41 HG21 ILE A   3     -16.226   7.987  -4.370  1.00 64.72           H  
ATOM     42 HG22 ILE A   3     -16.856   6.653  -5.337  1.00 64.72           H  
ATOM     43 HG23 ILE A   3     -17.490   6.951  -3.677  1.00 64.72           H  
ATOM     44  CD1 ILE A   3     -19.168   6.369  -6.507  1.00 64.72           C  
ATOM     45 HD11 ILE A   3     -18.387   6.683  -7.200  1.00 64.72           H  
ATOM     46 HD12 ILE A   3     -20.090   6.164  -7.049  1.00 64.72           H  
ATOM     47 HD13 ILE A   3     -18.833   5.452  -6.022  1.00 64.72           H  
ATOM     48  N   ILE A   4     -16.682  11.151  -4.120  1.00 68.25           N  
ATOM     49  H   ILE A   4     -17.156  11.519  -4.932  1.00 68.25           H  
ATOM     50  CA  ILE A   4     -15.517  11.881  -3.623  1.00 68.25           C  
ATOM     51  HA  ILE A   4     -15.393  11.661  -2.563  1.00 68.25           H  
ATOM     52  C   ILE A   4     -15.787  13.372  -3.776  1.00 68.25           C  
ATOM     53  CB  ILE A   4     -14.215  11.469  -4.347  1.00 68.25           C  
ATOM     54  HB  ILE A   4     -14.214  11.883  -5.355  1.00 68.25           H  
ATOM     55  O   ILE A   4     -15.780  13.906  -4.880  1.00 68.25           O  
ATOM     56  CG1 ILE A   4     -14.074   9.938  -4.469  1.00 68.25           C  
ATOM     57 HG12 ILE A   4     -14.075   9.485  -3.478  1.00 68.25           H  
ATOM     58 HG13 ILE A   4     -14.923   9.560  -5.039  1.00 68.25           H  
ATOM     59  CG2 ILE A   4     -13.039  12.069  -3.560  1.00 68.25           C  
ATOM     60 HG21 ILE A   4     -12.090  11.771  -4.007  1.00 68.25           H  
ATOM     61 HG22 ILE A   4     -13.091  13.158  -3.571  1.00 68.25           H  
ATOM     62 HG23 ILE A   4     -13.053  11.713  -2.530  1.00 68.25           H  
ATOM     63  CD1 ILE A   4     -12.843   9.467  -5.236  1.00 68.25           C  
ATOM     64 HD11 ILE A   4     -12.825   9.915  -6.230  1.00 68.25           H  
ATOM     65 HD12 ILE A   4     -11.928   9.706  -4.694  1.00 68.25           H  
ATOM     66 HD13 ILE A   4     -12.908   8.384  -5.340  1.00 68.25           H  
ATOM     67  N   VAL A   5     -16.027  14.037  -2.654  1.00 61.55           N  
ATOM     68  H   VAL A   5     -16.082  13.521  -1.788  1.00 61.55           H  
ATOM     69  CA  VAL A   5     -16.106  15.496  -2.572  1.00 61.55           C  
ATOM     70  HA  VAL A   5     -16.170  15.914  -3.577  1.00 61.55           H  
ATOM     71  C   VAL A   5     -14.823  16.028  -1.950  1.00 61.55           C  
ATOM     72  CB  VAL A   5     -17.361  15.956  -1.806  1.00 61.55           C  
ATOM     73  HB  VAL A   5     -17.267  17.021  -1.594  1.00 61.55           H  
ATOM     74  O   VAL A   5     -14.283  15.405  -1.029  1.00 61.55           O  
ATOM     75  CG1 VAL A   5     -18.609  15.741  -2.663  1.00 61.55           C  
ATOM     76 HG11 VAL A   5     -18.731  14.678  -2.873  1.00 61.55           H  
ATOM     77 HG12 VAL A   5     -19.489  16.101  -2.131  1.00 61.55           H  
ATOM     78 HG13 VAL A   5     -18.518  16.286  -3.603  1.00 61.55           H  
ATOM     79  CG2 VAL A   5     -17.577  15.205  -0.485  1.00 61.55           C  
ATOM     80 HG21 VAL A   5     -16.640  15.152   0.069  1.00 61.55           H  
ATOM     81 HG22 VAL A   5     -17.936  14.193  -0.671  1.00 61.55           H  
ATOM     82 HG23 VAL A   5     -18.325  15.726   0.112  1.00 61.55           H  
ATOM     83  N   ASP A   6     -14.343  17.172  -2.438  1.00 58.70           N  
ATOM     84  H   ASP A   6     -14.817  17.612  -3.213  1.00 58.70           H  
ATOM     85  CA  ASP A   6     -13.367  17.991  -1.718  1.00 58.70           C  
ATOM     86  HA  ASP A   6     -12.538  17.358  -1.401  1.00 58.70           H  
ATOM     87  C   ASP A   6     -14.075  18.538  -0.473  1.00 58.70           C  
ATOM     88  CB  ASP A   6     -12.795  19.086  -2.635  1.00 58.70           C  
ATOM     89  HB2 ASP A   6     -12.511  18.627  -3.582  1.00 58.70           H  
ATOM     90  HB3 ASP A   6     -13.560  19.834  -2.842  1.00 58.70           H  
ATOM     91  O   ASP A   6     -14.821  19.517  -0.511  1.00 58.70           O  
ATOM     92  CG  ASP A   6     -11.547  19.762  -2.049  1.00 58.70           C  
ATOM     93  OD1 ASP A   6     -11.069  19.297  -0.989  1.00 58.70           O  
ATOM     94  OD2 ASP A   6     -11.042  20.698  -2.706  1.00 58.70           O  
ATOM     95  N   ALA A   7     -14.010  17.753   0.598  1.00 60.48           N  
ATOM     96  H   ALA A   7     -13.405  16.945   0.560  1.00 60.48           H  
ATOM     97  CA  ALA A   7     -14.797  17.973   1.791  1.00 60.48           C  
ATOM     98  HA  ALA A   7     -15.723  18.478   1.515  1.00 60.48           H  
ATOM     99  C   ALA A   7     -14.027  18.866   2.753  1.00 60.48           C  
ATOM    100  CB  ALA A   7     -15.169  16.635   2.438  1.00 60.48           C  
ATOM    101  HB1 ALA A   7     -15.746  16.817   3.345  1.00 60.48           H  
ATOM    102  HB2 ALA A   7     -15.768  16.038   1.751  1.00 60.48           H  
ATOM    103  HB3 ALA A   7     -14.264  16.087   2.699  1.00 60.48           H  
ATOM    104  O   ALA A   7     -12.854  18.632   3.043  1.00 60.48           O  
ATOM    105  N   PHE A   8     -14.746  19.820   3.341  1.00 75.50           N  
ATOM    106  H   PHE A   8     -15.679  19.986   2.992  1.00 75.50           H  
ATOM    107  CA  PHE A   8     -14.362  20.448   4.598  1.00 75.50           C  
ATOM    108  HA  PHE A   8     -13.606  21.210   4.409  1.00 75.50           H  
ATOM    109  C   PHE A   8     -13.796  19.398   5.565  1.00 75.50           C  
ATOM    110  CB  PHE A   8     -15.616  21.099   5.195  1.00 75.50           C  
ATOM    111  HB2 PHE A   8     -15.936  21.910   4.540  1.00 75.50           H  
ATOM    112  HB3 PHE A   8     -16.421  20.365   5.221  1.00 75.50           H  
ATOM    113  O   PHE A   8     -14.469  18.408   5.867  1.00 75.50           O  
ATOM    114  CG  PHE A   8     -15.422  21.648   6.591  1.00 75.50           C  
ATOM    115  CD1 PHE A   8     -15.817  20.893   7.713  1.00 75.50           C  
ATOM    116  HD1 PHE A   8     -16.254  19.915   7.577  1.00 75.50           H  
ATOM    117  CD2 PHE A   8     -14.833  22.912   6.769  1.00 75.50           C  
ATOM    118  HD2 PHE A   8     -14.525  23.493   5.912  1.00 75.50           H  
ATOM    119  CE1 PHE A   8     -15.635  21.409   9.007  1.00 75.50           C  
ATOM    120  HE1 PHE A   8     -15.941  20.834   9.869  1.00 75.50           H  
ATOM    121  CE2 PHE A   8     -14.645  23.424   8.064  1.00 75.50           C  
ATOM    122  HE2 PHE A   8     -14.191  24.394   8.199  1.00 75.50           H  
ATOM    123  CZ  PHE A   8     -15.047  22.674   9.183  1.00 75.50           C  
ATOM    124  HZ  PHE A   8     -14.899  23.070  10.177  1.00 75.50           H  
ATOM    125  N   CYS A   9     -12.572  19.609   6.051  1.00 84.07           N  
ATOM    126  H   CYS A   9     -12.047  20.411   5.733  1.00 84.07           H  
ATOM    127  CA  CYS A   9     -11.960  18.687   6.998  1.00 84.07           C  
ATOM    128  HA  CYS A   9     -12.062  17.685   6.583  1.00 84.07           H  
ATOM    129  C   CYS A   9     -12.688  18.788   8.350  1.00 84.07           C  
ATOM    130  CB  CYS A   9     -10.465  18.978   7.132  1.00 84.07           C  
ATOM    131  HB2 CYS A   9     -10.334  19.958   7.592  1.00 84.07           H  
ATOM    132  HB3 CYS A   9     -10.028  19.015   6.135  1.00 84.07           H  
ATOM    133  O   CYS A   9     -12.595  19.825   9.013  1.00 84.07           O  
ATOM    134  SG  CYS A   9      -9.548  17.746   8.103  1.00 84.07           S  
ATOM    135  N   PRO A  10     -13.415  17.743   8.783  1.00 86.11           N  
ATOM    136  CA  PRO A  10     -14.249  17.818   9.975  1.00 86.11           C  
ATOM    137  HA  PRO A  10     -14.901  18.688   9.892  1.00 86.11           H  
ATOM    138  C   PRO A  10     -13.403  17.942  11.257  1.00 86.11           C  
ATOM    139  CB  PRO A  10     -15.101  16.543   9.948  1.00 86.11           C  
ATOM    140  HB2 PRO A  10     -15.996  16.709   9.349  1.00 86.11           H  
ATOM    141  HB3 PRO A  10     -15.367  16.195  10.946  1.00 86.11           H  
ATOM    142  O   PRO A  10     -12.229  17.542  11.282  1.00 86.11           O  
ATOM    143  CG  PRO A  10     -14.180  15.558   9.233  1.00 86.11           C  
ATOM    144  HG2 PRO A  10     -14.719  14.731   8.771  1.00 86.11           H  
ATOM    145  HG3 PRO A  10     -13.431  15.196   9.937  1.00 86.11           H  
ATOM    146  CD  PRO A  10     -13.501  16.419   8.185  1.00 86.11           C  
ATOM    147  HD2 PRO A  10     -14.115  16.449   7.285  1.00 86.11           H  
ATOM    148  HD3 PRO A  10     -12.514  16.014   7.959  1.00 86.11           H  
ATOM    149  N   PRO A  11     -13.993  18.449  12.357  1.00 87.08           N  
ATOM    150  CA  PRO A  11     -13.344  18.424  13.662  1.00 87.08           C  
ATOM    151  HA  PRO A  11     -12.410  18.984  13.616  1.00 87.08           H  
ATOM    152  C   PRO A  11     -13.042  16.984  14.096  1.00 87.08           C  
ATOM    153  CB  PRO A  11     -14.306  19.132  14.622  1.00 87.08           C  
ATOM    154  HB2 PRO A  11     -14.083  20.199  14.639  1.00 87.08           H  
ATOM    155  HB3 PRO A  11     -14.264  18.721  15.631  1.00 87.08           H  
ATOM    156  O   PRO A  11     -13.725  16.036  13.700  1.00 87.08           O  
ATOM    157  CG  PRO A  11     -15.673  18.910  13.977  1.00 87.08           C  
ATOM    158  HG2 PRO A  11     -16.387  19.684  14.260  1.00 87.08           H  
ATOM    159  HG3 PRO A  11     -16.050  17.923  14.247  1.00 87.08           H  
ATOM    160  CD  PRO A  11     -15.357  18.949  12.483  1.00 87.08           C  
ATOM    161  HD2 PRO A  11     -15.398  19.978  12.125  1.00 87.08           H  
ATOM    162  HD3 PRO A  11     -16.072  18.332  11.938  1.00 87.08           H  
ATOM    163  N   LEU A  12     -12.001  16.834  14.917  1.00 89.62           N  
ATOM    164  H   LEU A  12     -11.541  17.663  15.266  1.00 89.62           H  
ATOM    165  CA  LEU A  12     -11.581  15.544  15.453  1.00 89.62           C  
ATOM    166  HA  LEU A  12     -11.471  14.857  14.614  1.00 89.62           H  
ATOM    167  C   LEU A  12     -12.641  14.983  16.412  1.00 89.62           C  
ATOM    168  CB  LEU A  12     -10.225  15.720  16.159  1.00 89.62           C  
ATOM    169  HB2 LEU A  12     -10.387  16.316  17.057  1.00 89.62           H  
ATOM    170  HB3 LEU A  12      -9.550  16.278  15.510  1.00 89.62           H  
ATOM    171  O   LEU A  12     -13.135  15.698  17.283  1.00 89.62           O  
ATOM    172  CG  LEU A  12      -9.540  14.399  16.555  1.00 89.62           C  
ATOM    173  HG  LEU A  12     -10.233  13.768  17.112  1.00 89.62           H  
ATOM    174  CD1 LEU A  12      -9.064  13.661  15.305  1.00 89.62           C  
ATOM    175 HD11 LEU A  12      -8.419  14.305  14.707  1.00 89.62           H  
ATOM    176 HD12 LEU A  12      -9.919  13.328  14.717  1.00 89.62           H  
ATOM    177 HD13 LEU A  12      -8.488  12.777  15.579  1.00 89.62           H  
ATOM    178  CD2 LEU A  12      -8.343  14.709  17.452  1.00 89.62           C  
ATOM    179 HD21 LEU A  12      -8.661  15.296  18.313  1.00 89.62           H  
ATOM    180 HD22 LEU A  12      -7.898  13.784  17.820  1.00 89.62           H  
ATOM    181 HD23 LEU A  12      -7.587  15.265  16.897  1.00 89.62           H  
ATOM    182  N   GLN A  13     -12.957  13.698  16.284  1.00 86.20           N  
ATOM    183  H   GLN A  13     -12.546  13.183  15.519  1.00 86.20           H  
ATOM    184  CA  GLN A  13     -13.920  12.992  17.126  1.00 86.20           C  
ATOM    185  HA  GLN A  13     -14.248  13.659  17.923  1.00 86.20           H  
ATOM    186  C   GLN A  13     -13.279  11.770  17.794  1.00 86.20           C  
ATOM    187  CB  GLN A  13     -15.167  12.601  16.313  1.00 86.20           C  
ATOM    188  HB2 GLN A  13     -14.895  11.858  15.564  1.00 86.20           H  
ATOM    189  HB3 GLN A  13     -15.891  12.149  16.991  1.00 86.20           H  
ATOM    190  O   GLN A  13     -12.320  11.188  17.287  1.00 86.20           O  
ATOM    191  CG  GLN A  13     -15.825  13.794  15.599  1.00 86.20           C  
ATOM    192  HG2 GLN A  13     -15.117  14.221  14.890  1.00 86.20           H  
ATOM    193  HG3 GLN A  13     -16.089  14.560  16.328  1.00 86.20           H  
ATOM    194  CD  GLN A  13     -17.078  13.397  14.832  1.00 86.20           C  
ATOM    195  NE2 GLN A  13     -17.377  14.056  13.733  1.00 86.20           N  
ATOM    196 HE21 GLN A  13     -18.178  13.738  13.206  1.00 86.20           H  
ATOM    197 HE22 GLN A  13     -16.762  14.788  13.407  1.00 86.20           H  
ATOM    198  OE1 GLN A  13     -17.814  12.502  15.205  1.00 86.20           O  
ATOM    199  N   ARG A  14     -13.839  11.362  18.938  1.00 83.99           N  
ATOM    200  H   ARG A  14     -14.631  11.888  19.279  1.00 83.99           H  
ATOM    201  CA  ARG A  14     -13.442  10.165  19.701  1.00 83.99           C  
ATOM    202  HA  ARG A  14     -12.502   9.777  19.307  1.00 83.99           H  
ATOM    203  C   ARG A  14     -14.463   9.038  19.511  1.00 83.99           C  
ATOM    204  CB  ARG A  14     -13.221  10.511  21.184  1.00 83.99           C  
ATOM    205  HB2 ARG A  14     -14.148  10.904  21.602  1.00 83.99           H  
ATOM    206  HB3 ARG A  14     -12.970   9.594  21.715  1.00 83.99           H  
ATOM    207  O   ARG A  14     -15.046   8.550  20.473  1.00 83.99           O  
ATOM    208  CG  ARG A  14     -12.092  11.523  21.419  1.00 83.99           C  
ATOM    209  HG2 ARG A  14     -11.167  11.148  20.980  1.00 83.99           H  
ATOM    210  HG3 ARG A  14     -12.349  12.477  20.961  1.00 83.99           H  
ATOM    211  CD  ARG A  14     -11.900  11.716  22.928  1.00 83.99           C  
ATOM    212  HD2 ARG A  14     -11.597  10.762  23.360  1.00 83.99           H  
ATOM    213  HD3 ARG A  14     -12.850  12.016  23.369  1.00 83.99           H  
ATOM    214  NE  ARG A  14     -10.881  12.739  23.225  1.00 83.99           N  
ATOM    215  HE  ARG A  14     -10.484  13.231  22.437  1.00 83.99           H  
ATOM    216  NH1 ARG A  14     -10.803  12.416  25.499  1.00 83.99           N  
ATOM    217 HH11 ARG A  14     -11.460  11.655  25.405  1.00 83.99           H  
ATOM    218 HH12 ARG A  14     -10.406  12.638  26.400  1.00 83.99           H  
ATOM    219  NH2 ARG A  14      -9.504  13.967  24.560  1.00 83.99           N  
ATOM    220 HH21 ARG A  14      -9.123  14.176  25.472  1.00 83.99           H  
ATOM    221 HH22 ARG A  14      -9.136  14.445  23.750  1.00 83.99           H  
ATOM    222  CZ  ARG A  14     -10.403  13.035  24.422  1.00 83.99           C  
ATOM    223  N   LEU A  15     -14.742   8.696  18.256  1.00 84.86           N  
ATOM    224  H   LEU A  15     -14.160   9.087  17.529  1.00 84.86           H  
ATOM    225  CA  LEU A  15     -15.654   7.616  17.870  1.00 84.86           C  
ATOM    226  HA  LEU A  15     -16.031   7.115  18.761  1.00 84.86           H  
ATOM    227  C   LEU A  15     -14.900   6.555  17.065  1.00 84.86           C  
ATOM    228  CB  LEU A  15     -16.847   8.183  17.073  1.00 84.86           C  
ATOM    229  HB2 LEU A  15     -17.432   7.354  16.675  1.00 84.86           H  
ATOM    230  HB3 LEU A  15     -16.451   8.740  16.224  1.00 84.86           H  
ATOM    231  O   LEU A  15     -13.843   6.825  16.502  1.00 84.86           O  
ATOM    232  CG  LEU A  15     -17.794   9.103  17.867  1.00 84.86           C  
ATOM    233  HG  LEU A  15     -17.232   9.944  18.272  1.00 84.86           H  
ATOM    234  CD1 LEU A  15     -18.878   9.650  16.939  1.00 84.86           C  
ATOM    235 HD11 LEU A  15     -19.547  10.306  17.497  1.00 84.86           H  
ATOM    236 HD12 LEU A  15     -19.453   8.835  16.499  1.00 84.86           H  
ATOM    237 HD13 LEU A  15     -18.413  10.228  16.141  1.00 84.86           H  
ATOM    238  CD2 LEU A  15     -18.496   8.374  19.015  1.00 84.86           C  
ATOM    239 HD21 LEU A  15     -17.765   8.060  19.760  1.00 84.86           H  
ATOM    240 HD22 LEU A  15     -19.200   9.049  19.500  1.00 84.86           H  
ATOM    241 HD23 LEU A  15     -19.033   7.504  18.636  1.00 84.86           H  
ATOM    242  N   GLU A  16     -15.461   5.353  16.985  1.00 88.81           N  
ATOM    243  H   GLU A  16     -16.342   5.195  17.454  1.00 88.81           H  
ATOM    244  CA  GLU A  16     -14.937   4.291  16.124  1.00 88.81           C  
ATOM    245  HA  GLU A  16     -13.851   4.370  16.071  1.00 88.81           H  
ATOM    246  C   GLU A  16     -15.500   4.412  14.706  1.00 88.81           C  
ATOM    247  CB  GLU A  16     -15.286   2.913  16.695  1.00 88.81           C  
ATOM    248  HB2 GLU A  16     -16.363   2.866  16.856  1.00 88.81           H  
ATOM    249  HB3 GLU A  16     -15.016   2.156  15.959  1.00 88.81           H  
ATOM    250  O   GLU A  16     -16.693   4.650  14.519  1.00 88.81           O  
ATOM    251  CG  GLU A  16     -14.554   2.597  18.007  1.00 88.81           C  
ATOM    252  HG2 GLU A  16     -14.807   3.355  18.749  1.00 88.81           H  
ATOM    253  HG3 GLU A  16     -13.480   2.638  17.825  1.00 88.81           H  
ATOM    254  CD  GLU A  16     -14.931   1.213  18.561  1.00 88.81           C  
ATOM    255  OE1 GLU A  16     -14.310   0.784  19.550  1.00 88.81           O  
ATOM    256  OE2 GLU A  16     -15.898   0.594  18.043  1.00 88.81           O  
ATOM    257  N   CYS A  17     -14.674   4.166  13.689  1.00 93.09           N  
ATOM    258  H   CYS A  17     -13.701   3.966  13.875  1.00 93.09           H  
ATOM    259  CA  CYS A  17     -15.156   4.077  12.315  1.00 93.09           C  
ATOM    260  HA  CYS A  17     -15.916   4.843  12.163  1.00 93.09           H  
ATOM    261  C   CYS A  17     -15.792   2.704  12.056  1.00 93.09           C  
ATOM    262  CB  CYS A  17     -14.014   4.358  11.343  1.00 93.09           C  
ATOM    263  HB2 CYS A  17     -13.474   5.253  11.652  1.00 93.09           H  
ATOM    264  HB3 CYS A  17     -13.318   3.519  11.362  1.00 93.09           H  
ATOM    265  O   CYS A  17     -15.110   1.746  11.692  1.00 93.09           O  
ATOM    266  SG  CYS A  17     -14.584   4.609   9.651  1.00 93.09           S  
ATOM    267  N   LYS A  18     -17.104   2.584  12.279  1.00 92.11           N  
ATOM    268  H   LYS A  18     -17.592   3.384  12.655  1.00 92.11           H  
ATOM    269  CA  LYS A  18     -17.865   1.349  12.026  1.00 92.11           C  
ATOM    270  HA  LYS A  18     -17.378   0.830  11.200  1.00 92.11           H  
ATOM    271  C   LYS A  18     -19.297   1.641  11.582  1.00 92.11           C  
ATOM    272  CB  LYS A  18     -17.803   0.426  13.261  1.00 92.11           C  
ATOM    273  HB2 LYS A  18     -18.237  -0.541  13.005  1.00 92.11           H  
ATOM    274  HB3 LYS A  18     -16.757   0.262  13.520  1.00 92.11           H  
ATOM    275  O   LYS A  18     -19.833   2.717  11.849  1.00 92.11           O  
ATOM    276  CG  LYS A  18     -18.539   0.990  14.483  1.00 92.11           C  
ATOM    277  HG2 LYS A  18     -19.607   1.023  14.264  1.00 92.11           H  
ATOM    278  HG3 LYS A  18     -18.162   1.992  14.688  1.00 92.11           H  
ATOM    279  CD  LYS A  18     -18.331   0.140  15.737  1.00 92.11           C  
ATOM    280  HD2 LYS A  18     -18.736  -0.860  15.578  1.00 92.11           H  
ATOM    281  HD3 LYS A  18     -17.260   0.065  15.924  1.00 92.11           H  
ATOM    282  CE  LYS A  18     -19.017   0.796  16.943  1.00 92.11           C  
ATOM    283  HE2 LYS A  18     -18.746   1.852  16.948  1.00 92.11           H  
ATOM    284  HE3 LYS A  18     -20.099   0.717  16.836  1.00 92.11           H  
ATOM    285  NZ  LYS A  18     -18.555   0.175  18.208  1.00 92.11           N  
ATOM    286  HZ1 LYS A  18     -18.911   0.652  19.025  1.00 92.11           H  
ATOM    287  HZ2 LYS A  18     -17.550   0.268  18.253  1.00 92.11           H  
ATOM    288  HZ3 LYS A  18     -18.750  -0.815  18.252  1.00 92.11           H  
ATOM    289  N   ARG A  19     -19.927   0.668  10.912  1.00 89.44           N  
ATOM    290  H   ARG A  19     -19.428  -0.194  10.746  1.00 89.44           H  
ATOM    291  CA  ARG A  19     -21.341   0.775  10.508  1.00 89.44           C  
ATOM    292  HA  ARG A  19     -21.448   1.640   9.854  1.00 89.44           H  
ATOM    293  C   ARG A  19     -22.235   0.999  11.728  1.00 89.44           C  
ATOM    294  CB  ARG A  19     -21.847  -0.470   9.760  1.00 89.44           C  
ATOM    295  HB2 ARG A  19     -21.745  -1.345  10.401  1.00 89.44           H  
ATOM    296  HB3 ARG A  19     -22.909  -0.326   9.558  1.00 89.44           H  
ATOM    297  O   ARG A  19     -21.999   0.425  12.790  1.00 89.44           O  
ATOM    298  CG  ARG A  19     -21.149  -0.741   8.426  1.00 89.44           C  
ATOM    299  HG2 ARG A  19     -20.160  -1.142   8.646  1.00 89.44           H  
ATOM    300  HG3 ARG A  19     -21.068   0.184   7.855  1.00 89.44           H  
ATOM    301  CD  ARG A  19     -21.941  -1.763   7.599  1.00 89.44           C  
ATOM    302  HD2 ARG A  19     -22.787  -1.251   7.141  1.00 89.44           H  
ATOM    303  HD3 ARG A  19     -22.322  -2.536   8.266  1.00 89.44           H  
ATOM    304  NE  ARG A  19     -21.120  -2.412   6.558  1.00 89.44           N  
ATOM    305  HE  ARG A  19     -20.135  -2.188   6.530  1.00 89.44           H  
ATOM    306  NH1 ARG A  19     -22.794  -3.563   5.509  1.00 89.44           N  
ATOM    307 HH11 ARG A  19     -23.095  -4.111   4.716  1.00 89.44           H  
ATOM    308 HH12 ARG A  19     -23.467  -3.069   6.078  1.00 89.44           H  
ATOM    309  NH2 ARG A  19     -20.730  -3.842   4.793  1.00 89.44           N  
ATOM    310 HH21 ARG A  19     -19.741  -3.640   4.767  1.00 89.44           H  
ATOM    311 HH22 ARG A  19     -21.075  -4.394   4.020  1.00 89.44           H  
ATOM    312  CZ  ARG A  19     -21.538  -3.252   5.624  1.00 89.44           C  
ATOM    313  N   GLY A  20     -23.289   1.792  11.547  1.00 86.38           N  
ATOM    314  H   GLY A  20     -23.402   2.236  10.647  1.00 86.38           H  
ATOM    315  CA  GLY A  20     -24.309   2.037  12.571  1.00 86.38           C  
ATOM    316  HA2 GLY A  20     -25.215   2.397  12.084  1.00 86.38           H  
ATOM    317  HA3 GLY A  20     -24.545   1.101  13.077  1.00 86.38           H  
ATOM    318  C   GLY A  20     -23.923   3.061  13.643  1.00 86.38           C  
ATOM    319  O   GLY A  20     -24.739   3.350  14.516  1.00 86.38           O  
ATOM    320  N   VAL A  21     -22.718   3.640  13.584  1.00 87.74           N  
ATOM    321  H   VAL A  21     -22.075   3.375  12.852  1.00 87.74           H  
ATOM    322  CA  VAL A  21     -22.358   4.774  14.444  1.00 87.74           C  
ATOM    323  HA  VAL A  21     -22.581   4.505  15.477  1.00 87.74           H  
ATOM    324  C   VAL A  21     -23.219   5.978  14.083  1.00 87.74           C  
ATOM    325  CB  VAL A  21     -20.858   5.103  14.360  1.00 87.74           C  
ATOM    326  HB  VAL A  21     -20.556   5.184  13.315  1.00 87.74           H  
ATOM    327  O   VAL A  21     -23.313   6.367  12.920  1.00 87.74           O  
ATOM    328  CG1 VAL A  21     -20.470   6.394  15.091  1.00 87.74           C  
ATOM    329 HG11 VAL A  21     -20.910   7.258  14.593  1.00 87.74           H  
ATOM    330 HG12 VAL A  21     -20.797   6.366  16.131  1.00 87.74           H  
ATOM    331 HG13 VAL A  21     -19.387   6.519  15.058  1.00 87.74           H  
ATOM    332  CG2 VAL A  21     -20.097   3.958  15.023  1.00 87.74           C  
ATOM    333 HG21 VAL A  21     -20.362   3.023  14.528  1.00 87.74           H  
ATOM    334 HG22 VAL A  21     -20.348   3.896  16.082  1.00 87.74           H  
ATOM    335 HG23 VAL A  21     -19.026   4.131  14.917  1.00 87.74           H  
ATOM    336  N   LYS A  22     -23.850   6.572  15.100  1.00 86.40           N  
ATOM    337  H   LYS A  22     -23.711   6.197  16.027  1.00 86.40           H  
ATOM    338  CA  LYS A  22     -24.577   7.834  14.970  1.00 86.40           C  
ATOM    339  HA  LYS A  22     -25.039   7.890  13.985  1.00 86.40           H  
ATOM    340  C   LYS A  22     -23.580   8.980  15.083  1.00 86.40           C  
ATOM    341  CB  LYS A  22     -25.680   7.942  16.031  1.00 86.40           C  
ATOM    342  HB2 LYS A  22     -25.248   7.809  17.023  1.00 86.40           H  
ATOM    343  HB3 LYS A  22     -26.110   8.942  15.978  1.00 86.40           H  
ATOM    344  O   LYS A  22     -23.064   9.247  16.165  1.00 86.40           O  
ATOM    345  CG  LYS A  22     -26.798   6.912  15.814  1.00 86.40           C  
ATOM    346  HG2 LYS A  22     -26.398   5.905  15.929  1.00 86.40           H  
ATOM    347  HG3 LYS A  22     -27.199   7.022  14.806  1.00 86.40           H  
ATOM    348  CD  LYS A  22     -27.923   7.131  16.832  1.00 86.40           C  
ATOM    349  HD2 LYS A  22     -28.324   8.137  16.707  1.00 86.40           H  
ATOM    350  HD3 LYS A  22     -27.518   7.033  17.839  1.00 86.40           H  
ATOM    351  CE  LYS A  22     -29.040   6.103  16.622  1.00 86.40           C  
ATOM    352  HE2 LYS A  22     -28.620   5.104  16.742  1.00 86.40           H  
ATOM    353  HE3 LYS A  22     -29.403   6.190  15.598  1.00 86.40           H  
ATOM    354  NZ  LYS A  22     -30.156   6.310  17.580  1.00 86.40           N  
ATOM    355  HZ1 LYS A  22     -30.556   7.230  17.463  1.00 86.40           H  
ATOM    356  HZ2 LYS A  22     -29.830   6.225  18.532  1.00 86.40           H  
ATOM    357  HZ3 LYS A  22     -30.886   5.628  17.431  1.00 86.40           H  
ATOM    358  N   TRP A  23     -23.302   9.626  13.960  1.00 85.03           N  
ATOM    359  H   TRP A  23     -23.725   9.313  13.097  1.00 85.03           H  
ATOM    360  CA  TRP A  23     -22.382  10.754  13.901  1.00 85.03           C  
ATOM    361  HA  TRP A  23     -21.535  10.515  14.545  1.00 85.03           H  
ATOM    362  C   TRP A  23     -23.061  12.032  14.415  1.00 85.03           C  
ATOM    363  CB  TRP A  23     -21.845  10.889  12.474  1.00 85.03           C  
ATOM    364  HB2 TRP A  23     -21.202  11.767  12.417  1.00 85.03           H  
ATOM    365  HB3 TRP A  23     -22.673  11.035  11.780  1.00 85.03           H  
ATOM    366  O   TRP A  23     -24.213  12.283  14.056  1.00 85.03           O  
ATOM    367  CG  TRP A  23     -21.046   9.692  12.063  1.00 85.03           C  
ATOM    368  CD1 TRP A  23     -21.484   8.639  11.338  1.00 85.03           C  
ATOM    369  HD1 TRP A  23     -22.473   8.544  10.913  1.00 85.03           H  
ATOM    370  CD2 TRP A  23     -19.689   9.354  12.465  1.00 85.03           C  
ATOM    371  CE2 TRP A  23     -19.359   8.070  11.943  1.00 85.03           C  
ATOM    372  CE3 TRP A  23     -18.726   9.995  13.262  1.00 85.03           C  
ATOM    373  HE3 TRP A  23     -18.954  10.963  13.685  1.00 85.03           H  
ATOM    374  NE1 TRP A  23     -20.488   7.684  11.255  1.00 85.03           N  
ATOM    375  HE1 TRP A  23     -20.616   6.796  10.790  1.00 85.03           H  
ATOM    376  CH2 TRP A  23     -17.195   8.112  13.015  1.00 85.03           C  
ATOM    377  HH2 TRP A  23     -16.265   7.626  13.273  1.00 85.03           H  
ATOM    378  CZ2 TRP A  23     -18.126   7.454  12.194  1.00 85.03           C  
ATOM    379  HZ2 TRP A  23     -17.914   6.471  11.800  1.00 85.03           H  
ATOM    380  CZ3 TRP A  23     -17.500   9.377  13.547  1.00 85.03           C  
ATOM    381  HZ3 TRP A  23     -16.809   9.882  14.207  1.00 85.03           H  
ATOM    382  N   PRO A  24     -22.378  12.848  15.240  1.00 79.95           N  
ATOM    383  CA  PRO A  24     -22.946  14.077  15.803  1.00 79.95           C  
ATOM    384  HA  PRO A  24     -23.873  13.850  16.329  1.00 79.95           H  
ATOM    385  C   PRO A  24     -23.258  15.135  14.735  1.00 79.95           C  
ATOM    386  CB  PRO A  24     -21.901  14.579  16.808  1.00 79.95           C  
ATOM    387  HB2 PRO A  24     -21.855  15.667  16.850  1.00 79.95           H  
ATOM    388  HB3 PRO A  24     -22.131  14.176  17.794  1.00 79.95           H  
ATOM    389  O   PRO A  24     -24.122  15.982  14.942  1.00 79.95           O  
ATOM    390  CG  PRO A  24     -20.585  13.977  16.314  1.00 79.95           C  
ATOM    391  HG2 PRO A  24     -19.869  13.841  17.125  1.00 79.95           H  
ATOM    392  HG3 PRO A  24     -20.162  14.608  15.532  1.00 79.95           H  
ATOM    393  CD  PRO A  24     -21.019  12.646  15.715  1.00 79.95           C  
ATOM    394  HD2 PRO A  24     -20.349  12.370  14.901  1.00 79.95           H  
ATOM    395  HD3 PRO A  24     -21.017  11.875  16.487  1.00 79.95           H  
ATOM    396  N   TYR A  25     -22.586  15.066  13.583  1.00 76.21           N  
ATOM    397  H   TYR A  25     -21.937  14.303  13.457  1.00 76.21           H  
ATOM    398  CA  TYR A  25     -22.808  15.939  12.437  1.00 76.21           C  
ATOM    399  HA  TYR A  25     -23.692  16.552  12.619  1.00 76.21           H  
ATOM    400  C   TYR A  25     -23.061  15.099  11.185  1.00 76.21           C  
ATOM    401  CB  TYR A  25     -21.609  16.880  12.250  1.00 76.21           C  
ATOM    402  HB2 TYR A  25     -20.750  16.294  11.924  1.00 76.21           H  
ATOM    403  HB3 TYR A  25     -21.840  17.590  11.456  1.00 76.21           H  
ATOM    404  O   TYR A  25     -22.438  14.055  10.992  1.00 76.21           O  
ATOM    405  CG  TYR A  25     -21.235  17.655  13.500  1.00 76.21           C  
ATOM    406  CD1 TYR A  25     -22.028  18.741  13.921  1.00 76.21           C  
ATOM    407  HD1 TYR A  25     -22.896  19.032  13.347  1.00 76.21           H  
ATOM    408  CD2 TYR A  25     -20.119  17.263  14.264  1.00 76.21           C  
ATOM    409  HD2 TYR A  25     -19.510  16.430  13.945  1.00 76.21           H  
ATOM    410  CE1 TYR A  25     -21.708  19.436  15.103  1.00 76.21           C  
ATOM    411  HE1 TYR A  25     -22.323  20.263  15.426  1.00 76.21           H  
ATOM    412  CE2 TYR A  25     -19.799  17.951  15.450  1.00 76.21           C  
ATOM    413  HE2 TYR A  25     -18.948  17.659  16.048  1.00 76.21           H  
ATOM    414  OH  TYR A  25     -20.274  19.698  17.013  1.00 76.21           O  
ATOM    415  HH  TYR A  25     -20.880  20.419  17.195  1.00 76.21           H  
ATOM    416  CZ  TYR A  25     -20.592  19.039  15.870  1.00 76.21           C  
ATOM    417  N   SER A  26     -23.946  15.577  10.308  1.00 70.45           N  
ATOM    418  H   SER A  26     -24.418  16.439  10.539  1.00 70.45           H  
ATOM    419  CA  SER A  26     -24.242  14.951   9.012  1.00 70.45           C  
ATOM    420  HA  SER A  26     -24.220  13.870   9.145  1.00 70.45           H  
ATOM    421  C   SER A  26     -23.167  15.285   7.960  1.00 70.45           C  
ATOM    422  CB  SER A  26     -25.667  15.317   8.573  1.00 70.45           C  
ATOM    423  HB2 SER A  26     -25.779  16.401   8.563  1.00 70.45           H  
ATOM    424  HB3 SER A  26     -26.380  14.896   9.282  1.00 70.45           H  
ATOM    425  O   SER A  26     -23.465  15.791   6.875  1.00 70.45           O  
ATOM    426  OG  SER A  26     -25.941  14.814   7.282  1.00 70.45           O  
ATOM    427  HG  SER A  26     -25.428  15.370   6.691  1.00 70.45           H  
ATOM    428  N   THR A  27     -21.902  15.010   8.266  1.00 79.29           N  
ATOM    429  H   THR A  27     -21.700  14.564   9.150  1.00 79.29           H  
ATOM    430  CA  THR A  27     -20.781  15.151   7.326  1.00 79.29           C  
ATOM    431  HA  THR A  27     -21.034  15.893   6.568  1.00 79.29           H  
ATOM    432  C   THR A  27     -20.529  13.832   6.606  1.00 79.29           C  
ATOM    433  CB  THR A  27     -19.516  15.648   8.039  1.00 79.29           C  
ATOM    434  HB  THR A  27     -18.680  15.645   7.340  1.00 79.29           H  
ATOM    435  O   THR A  27     -20.788  12.775   7.171  1.00 79.29           O  
ATOM    436  CG2 THR A  27     -19.708  17.065   8.576  1.00 79.29           C  
ATOM    437 HG21 THR A  27     -19.954  17.739   7.756  1.00 79.29           H  
ATOM    438 HG22 THR A  27     -18.781  17.403   9.041  1.00 79.29           H  
ATOM    439 HG23 THR A  27     -20.507  17.089   9.317  1.00 79.29           H  
ATOM    440  OG1 THR A  27     -19.205  14.841   9.149  1.00 79.29           O  
ATOM    441  HG1 THR A  27     -18.401  14.365   8.931  1.00 79.29           H  
ATOM    442  N   ASP A  28     -20.051  13.881   5.360  1.00 87.94           N  
ATOM    443  H   ASP A  28     -19.937  14.772   4.898  1.00 87.94           H  
ATOM    444  CA  ASP A  28     -19.685  12.675   4.587  1.00 87.94           C  
ATOM    445  HA  ASP A  28     -20.513  11.966   4.595  1.00 87.94           H  
ATOM    446  C   ASP A  28     -18.469  11.958   5.190  1.00 87.94           C  
ATOM    447  CB  ASP A  28     -19.391  13.061   3.126  1.00 87.94           C  
ATOM    448  HB2 ASP A  28     -19.064  12.171   2.588  1.00 87.94           H  
ATOM    449  HB3 ASP A  28     -18.576  13.784   3.110  1.00 87.94           H  
ATOM    450  O   ASP A  28     -18.307  10.748   5.044  1.00 87.94           O  
ATOM    451  CG  ASP A  28     -20.593  13.653   2.383  1.00 87.94           C  
ATOM    452  OD1 ASP A  28     -21.737  13.514   2.875  1.00 87.94           O  
ATOM    453  OD2 ASP A  28     -20.382  14.319   1.356  1.00 87.94           O  
ATOM    454  N   TYR A  29     -17.644  12.717   5.915  1.00 91.88           N  
ATOM    455  H   TYR A  29     -17.863  13.699   6.004  1.00 91.88           H  
ATOM    456  CA  TYR A  29     -16.446  12.230   6.578  1.00 91.88           C  
ATOM    457  HA  TYR A  29     -16.457  11.142   6.525  1.00 91.88           H  
ATOM    458  C   TYR A  29     -16.409  12.637   8.052  1.00 91.88           C  
ATOM    459  CB  TYR A  29     -15.199  12.720   5.834  1.00 91.88           C  
ATOM    460  HB2 TYR A  29     -15.164  13.810   5.860  1.00 91.88           H  
ATOM    461  HB3 TYR A  29     -14.323  12.346   6.366  1.00 91.88           H  
ATOM    462  O   TYR A  29     -16.948  13.676   8.439  1.00 91.88           O  
ATOM    463  CG  TYR A  29     -15.118  12.249   4.395  1.00 91.88           C  
ATOM    464  CD1 TYR A  29     -14.513  11.015   4.089  1.00 91.88           C  
ATOM    465  HD1 TYR A  29     -14.101  10.396   4.872  1.00 91.88           H  
ATOM    466  CD2 TYR A  29     -15.686  13.026   3.366  1.00 91.88           C  
ATOM    467  HD2 TYR A  29     -16.153  13.972   3.597  1.00 91.88           H  
ATOM    468  CE1 TYR A  29     -14.460  10.568   2.756  1.00 91.88           C  
ATOM    469  HE1 TYR A  29     -13.985   9.632   2.500  1.00 91.88           H  
ATOM    470  CE2 TYR A  29     -15.689  12.553   2.041  1.00 91.88           C  
ATOM    471  HE2 TYR A  29     -16.160  13.132   1.261  1.00 91.88           H  
ATOM    472  OH  TYR A  29     -15.052  10.876   0.452  1.00 91.88           O  
ATOM    473  HH  TYR A  29     -15.811  11.164  -0.060  1.00 91.88           H  
ATOM    474  CZ  TYR A  29     -15.077  11.320   1.736  1.00 91.88           C  
ATOM    475  N   ALA A  30     -15.714  11.851   8.870  1.00 92.17           N  
ATOM    476  H   ALA A  30     -15.363  10.986   8.484  1.00 92.17           H  
ATOM    477  CA  ALA A  30     -15.342  12.178  10.242  1.00 92.17           C  
ATOM    478  HA  ALA A  30     -15.542  13.233  10.430  1.00 92.17           H  
ATOM    479  C   ALA A  30     -13.843  11.932  10.446  1.00 92.17           C  
ATOM    480  CB  ALA A  30     -16.197  11.360  11.214  1.00 92.17           C  
ATOM    481  HB1 ALA A  30     -16.044  10.295  11.043  1.00 92.17           H  
ATOM    482  HB2 ALA A  30     -17.250  11.598  11.066  1.00 92.17           H  
ATOM    483  HB3 ALA A  30     -15.922  11.603  12.240  1.00 92.17           H  
ATOM    484  O   ALA A  30     -13.310  10.915  10.006  1.00 92.17           O  
ATOM    485  N   LYS A  31     -13.160  12.856  11.123  1.00 92.93           N  
ATOM    486  H   LYS A  31     -13.659  13.647  11.504  1.00 92.93           H  
ATOM    487  CA  LYS A  31     -11.742  12.726  11.468  1.00 92.93           C  
ATOM    488  HA  LYS A  31     -11.262  12.039  10.771  1.00 92.93           H  
ATOM    489  C   LYS A  31     -11.642  12.126  12.864  1.00 92.93           C  
ATOM    490  CB  LYS A  31     -11.065  14.096  11.335  1.00 92.93           C  
ATOM    491  HB2 LYS A  31     -11.470  14.780  12.081  1.00 92.93           H  
ATOM    492  HB3 LYS A  31     -11.282  14.493  10.343  1.00 92.93           H  
ATOM    493  O   LYS A  31     -12.257  12.653  13.788  1.00 92.93           O  
ATOM    494  CG  LYS A  31      -9.544  13.992  11.480  1.00 92.93           C  
ATOM    495  HG2 LYS A  31      -9.185  13.208  10.813  1.00 92.93           H  
ATOM    496  HG3 LYS A  31      -9.292  13.720  12.505  1.00 92.93           H  
ATOM    497  CD  LYS A  31      -8.834  15.297  11.105  1.00 92.93           C  
ATOM    498  HD2 LYS A  31      -9.122  15.564  10.088  1.00 92.93           H  
ATOM    499  HD3 LYS A  31      -7.758  15.127  11.109  1.00 92.93           H  
ATOM    500  CE  LYS A  31      -9.167  16.452  12.058  1.00 92.93           C  
ATOM    501  HE2 LYS A  31      -8.789  16.209  13.051  1.00 92.93           H  
ATOM    502  HE3 LYS A  31     -10.250  16.561  12.113  1.00 92.93           H  
ATOM    503  NZ  LYS A  31      -8.567  17.715  11.562  1.00 92.93           N  
ATOM    504  HZ1 LYS A  31      -8.751  18.486  12.189  1.00 92.93           H  
ATOM    505  HZ2 LYS A  31      -8.965  17.945  10.663  1.00 92.93           H  
ATOM    506  HZ3 LYS A  31      -7.570  17.617  11.434  1.00 92.93           H  
ATOM    507  N   LEU A  32     -10.905  11.035  13.025  1.00 93.46           N  
ATOM    508  H   LEU A  32     -10.393  10.683  12.229  1.00 93.46           H  
ATOM    509  CA  LEU A  32     -10.868  10.241  14.256  1.00 93.46           C  
ATOM    510  HA  LEU A  32     -11.423  10.747  15.046  1.00 93.46           H  
ATOM    511  C   LEU A  32      -9.435  10.069  14.724  1.00 93.46           C  
ATOM    512  CB  LEU A  32     -11.491   8.855  14.019  1.00 93.46           C  
ATOM    513  HB2 LEU A  32     -10.804   8.280  13.397  1.00 93.46           H  
ATOM    514  HB3 LEU A  32     -11.578   8.344  14.978  1.00 93.46           H  
ATOM    515  O   LEU A  32      -8.568   9.801  13.903  1.00 93.46           O  
ATOM    516  CG  LEU A  32     -12.859   8.861  13.328  1.00 93.46           C  
ATOM    517  HG  LEU A  32     -12.779   9.355  12.360  1.00 93.46           H  
ATOM    518  CD1 LEU A  32     -13.287   7.424  13.076  1.00 93.46           C  
ATOM    519 HD11 LEU A  32     -12.511   6.938  12.484  1.00 93.46           H  
ATOM    520 HD12 LEU A  32     -13.405   6.893  14.020  1.00 93.46           H  
ATOM    521 HD13 LEU A  32     -14.228   7.412  12.525  1.00 93.46           H  
ATOM    522  CD2 LEU A  32     -13.928   9.566  14.149  1.00 93.46           C  
ATOM    523 HD21 LEU A  32     -14.811   9.670  13.519  1.00 93.46           H  
ATOM    524 HD22 LEU A  32     -13.582  10.562  14.425  1.00 93.46           H  
ATOM    525 HD23 LEU A  32     -14.157   8.995  15.049  1.00 93.46           H  
ATOM    526  N   TYR A  33      -9.187  10.162  16.025  1.00 92.33           N  
ATOM    527  H   TYR A  33      -9.954  10.328  16.662  1.00 92.33           H  
ATOM    528  CA  TYR A  33      -7.883   9.817  16.585  1.00 92.33           C  
ATOM    529  HA  TYR A  33      -7.129   9.802  15.798  1.00 92.33           H  
ATOM    530  C   TYR A  33      -7.935   8.418  17.194  1.00 92.33           C  
ATOM    531  CB  TYR A  33      -7.441  10.887  17.577  1.00 92.33           C  
ATOM    532  HB2 TYR A  33      -8.208  11.017  18.340  1.00 92.33           H  
ATOM    533  HB3 TYR A  33      -7.324  11.827  17.038  1.00 92.33           H  
ATOM    534  O   TYR A  33      -8.768   8.139  18.059  1.00 92.33           O  
ATOM    535  CG  TYR A  33      -6.115  10.603  18.232  1.00 92.33           C  
ATOM    536  CD1 TYR A  33      -6.103  10.033  19.513  1.00 92.33           C  
ATOM    537  HD1 TYR A  33      -7.024   9.765  20.010  1.00 92.33           H  
ATOM    538  CD2 TYR A  33      -4.906  10.925  17.577  1.00 92.33           C  
ATOM    539  HD2 TYR A  33      -4.918  11.346  16.582  1.00 92.33           H  
ATOM    540  CE1 TYR A  33      -4.879   9.837  20.160  1.00 92.33           C  
ATOM    541  HE1 TYR A  33      -4.830   9.431  21.160  1.00 92.33           H  
ATOM    542  CE2 TYR A  33      -3.671  10.694  18.222  1.00 92.33           C  
ATOM    543  HE2 TYR A  33      -2.728  10.925  17.747  1.00 92.33           H  
ATOM    544  OH  TYR A  33      -2.562   9.983  20.277  1.00 92.33           O  
ATOM    545  HH  TYR A  33      -1.742   9.932  19.781  1.00 92.33           H  
ATOM    546  CZ  TYR A  33      -3.672  10.170  19.533  1.00 92.33           C  
ATOM    547  N   SER A  34      -7.054   7.538  16.727  1.00 90.78           N  
ATOM    548  H   SER A  34      -6.372   7.853  16.052  1.00 90.78           H  
ATOM    549  CA  SER A  34      -6.893   6.196  17.267  1.00 90.78           C  
ATOM    550  HA  SER A  34      -7.825   5.872  17.730  1.00 90.78           H  
ATOM    551  C   SER A  34      -5.788   6.181  18.310  1.00 90.78           C  
ATOM    552  CB  SER A  34      -6.563   5.200  16.162  1.00 90.78           C  
ATOM    553  HB2 SER A  34      -5.641   5.493  15.660  1.00 90.78           H  
ATOM    554  HB3 SER A  34      -7.382   5.178  15.443  1.00 90.78           H  
ATOM    555  O   SER A  34      -4.610   6.251  17.973  1.00 90.78           O  
ATOM    556  OG  SER A  34      -6.412   3.925  16.762  1.00 90.78           O  
ATOM    557  HG  SER A  34      -5.790   3.408  16.245  1.00 90.78           H  
ATOM    558  N   HIS A  35      -6.167   5.985  19.572  1.00 88.92           N  
ATOM    559  H   HIS A  35      -7.154   5.993  19.786  1.00 88.92           H  
ATOM    560  CA  HIS A  35      -5.209   5.772  20.658  1.00 88.92           C  
ATOM    561  HA  HIS A  35      -4.516   6.612  20.693  1.00 88.92           H  
ATOM    562  C   HIS A  35      -4.367   4.503  20.464  1.00 88.92           C  
ATOM    563  CB  HIS A  35      -5.971   5.696  21.987  1.00 88.92           C  
ATOM    564  HB2 HIS A  35      -6.771   4.959  21.913  1.00 88.92           H  
ATOM    565  HB3 HIS A  35      -5.283   5.364  22.764  1.00 88.92           H  
ATOM    566  O   HIS A  35      -3.219   4.466  20.882  1.00 88.92           O  
ATOM    567  CG  HIS A  35      -6.539   7.022  22.413  1.00 88.92           C  
ATOM    568  CD2 HIS A  35      -7.834   7.455  22.300  1.00 88.92           C  
ATOM    569  HD2 HIS A  35      -8.656   6.892  21.882  1.00 88.92           H  
ATOM    570  ND1 HIS A  35      -5.821   8.043  22.984  1.00 88.92           N  
ATOM    571  HD1 HIS A  35      -4.826   8.038  23.161  1.00 88.92           H  
ATOM    572  CE1 HIS A  35      -6.653   9.074  23.191  1.00 88.92           C  
ATOM    573  HE1 HIS A  35      -6.358  10.027  23.604  1.00 88.92           H  
ATOM    574  NE2 HIS A  35      -7.900   8.763  22.797  1.00 88.92           N  
ATOM    575  N   THR A  36      -4.915   3.473  19.811  1.00 89.66           N  
ATOM    576  H   THR A  36      -5.871   3.546  19.493  1.00 89.66           H  
ATOM    577  CA  THR A  36      -4.199   2.216  19.538  1.00 89.66           C  
ATOM    578  HA  THR A  36      -3.806   1.814  20.471  1.00 89.66           H  
ATOM    579  C   THR A  36      -3.013   2.412  18.598  1.00 89.66           C  
ATOM    580  CB  THR A  36      -5.163   1.195  18.914  1.00 89.66           C  
ATOM    581  HB  THR A  36      -5.544   1.591  17.973  1.00 89.66           H  
ATOM    582  O   THR A  36      -2.016   1.712  18.730  1.00 89.66           O  
ATOM    583  CG2 THR A  36      -4.544  -0.177  18.651  1.00 89.66           C  
ATOM    584 HG21 THR A  36      -4.053  -0.551  19.549  1.00 89.66           H  
ATOM    585 HG22 THR A  36      -5.319  -0.875  18.335  1.00 89.66           H  
ATOM    586 HG23 THR A  36      -3.809  -0.104  17.849  1.00 89.66           H  
ATOM    587  OG1 THR A  36      -6.252   0.993  19.786  1.00 89.66           O  
ATOM    588  HG1 THR A  36      -5.926   0.478  20.527  1.00 89.66           H  
ATOM    589  N   TYR A  37      -3.127   3.347  17.654  1.00 90.22           N  
ATOM    590  H   TYR A  37      -3.925   3.965  17.678  1.00 90.22           H  
ATOM    591  CA  TYR A  37      -2.110   3.582  16.626  1.00 90.22           C  
ATOM    592  HA  TYR A  37      -1.338   2.815  16.694  1.00 90.22           H  
ATOM    593  C   TYR A  37      -1.377   4.913  16.796  1.00 90.22           C  
ATOM    594  CB  TYR A  37      -2.761   3.466  15.240  1.00 90.22           C  
ATOM    595  HB2 TYR A  37      -3.539   4.225  15.155  1.00 90.22           H  
ATOM    596  HB3 TYR A  37      -2.013   3.682  14.478  1.00 90.22           H  
ATOM    597  O   TYR A  37      -0.485   5.191  16.006  1.00 90.22           O  
ATOM    598  CG  TYR A  37      -3.339   2.093  14.948  1.00 90.22           C  
ATOM    599  CD1 TYR A  37      -2.485   0.981  14.859  1.00 90.22           C  
ATOM    600  HD1 TYR A  37      -1.421   1.100  15.001  1.00 90.22           H  
ATOM    601  CD2 TYR A  37      -4.724   1.917  14.771  1.00 90.22           C  
ATOM    602  HD2 TYR A  37      -5.379   2.775  14.794  1.00 90.22           H  
ATOM    603  CE1 TYR A  37      -3.009  -0.297  14.595  1.00 90.22           C  
ATOM    604  HE1 TYR A  37      -2.332  -1.136  14.542  1.00 90.22           H  
ATOM    605  CE2 TYR A  37      -5.258   0.642  14.514  1.00 90.22           C  
ATOM    606  HE2 TYR A  37      -6.319   0.501  14.368  1.00 90.22           H  
ATOM    607  OH  TYR A  37      -4.919  -1.699  14.165  1.00 90.22           O  
ATOM    608  HH  TYR A  37      -4.227  -2.360  14.085  1.00 90.22           H  
ATOM    609  CZ  TYR A  37      -4.399  -0.471  14.420  1.00 90.22           C  
ATOM    610  N   ASP A  38      -1.769   5.722  17.787  1.00 91.09           N  
ATOM    611  H   ASP A  38      -2.476   5.391  18.429  1.00 91.09           H  
ATOM    612  CA  ASP A  38      -1.320   7.109  17.957  1.00 91.09           C  
ATOM    613  HA  ASP A  38      -2.031   7.590  18.629  1.00 91.09           H  
ATOM    614  C   ASP A  38      -1.384   7.904  16.637  1.00 91.09           C  
ATOM    615  CB  ASP A  38       0.045   7.136  18.662  1.00 91.09           C  
ATOM    616  HB2 ASP A  38       0.807   6.741  17.990  1.00 91.09           H  
ATOM    617  HB3 ASP A  38      -0.002   6.490  19.538  1.00 91.09           H  
ATOM    618  O   ASP A  38      -0.439   8.561  16.208  1.00 91.09           O  
ATOM    619  CG  ASP A  38       0.457   8.537  19.127  1.00 91.09           C  
ATOM    620  OD1 ASP A  38      -0.414   9.440  19.154  1.00 91.09           O  
ATOM    621  OD2 ASP A  38       1.624   8.685  19.543  1.00 91.09           O  
ATOM    622  N   ALA A  39      -2.510   7.774  15.930  1.00 91.68           N  
ATOM    623  H   ALA A  39      -3.261   7.236  16.337  1.00 91.68           H  
ATOM    624  CA  ALA A  39      -2.660   8.290  14.574  1.00 91.68           C  
ATOM    625  HA  ALA A  39      -1.974   9.126  14.439  1.00 91.68           H  
ATOM    626  C   ALA A  39      -4.074   8.811  14.313  1.00 91.68           C  
ATOM    627  CB  ALA A  39      -2.264   7.198  13.573  1.00 91.68           C  
ATOM    628  HB1 ALA A  39      -2.346   7.573  12.553  1.00 91.68           H  
ATOM    629  HB2 ALA A  39      -1.233   6.895  13.753  1.00 91.68           H  
ATOM    630  HB3 ALA A  39      -2.912   6.329  13.693  1.00 91.68           H  
ATOM    631  O   ALA A  39      -5.059   8.343  14.891  1.00 91.68           O  
ATOM    632  N   THR A  40      -4.174   9.781  13.404  1.00 93.55           N  
ATOM    633  H   THR A  40      -3.339  10.041  12.899  1.00 93.55           H  
ATOM    634  CA  THR A  40      -5.458  10.322  12.949  1.00 93.55           C  
ATOM    635  HA  THR A  40      -6.208  10.124  13.715  1.00 93.55           H  
ATOM    636  C   THR A  40      -5.896   9.629  11.662  1.00 93.55           C  
ATOM    637  CB  THR A  40      -5.398  11.842  12.771  1.00 93.55           C  
ATOM    638  HB  THR A  40      -4.663  12.102  12.009  1.00 93.55           H  
ATOM    639  O   THR A  40      -5.119   9.509  10.721  1.00 93.55           O  
ATOM    640  CG2 THR A  40      -6.751  12.436  12.403  1.00 93.55           C  
ATOM    641 HG21 THR A  40      -7.069  12.066  11.428  1.00 93.55           H  
ATOM    642 HG22 THR A  40      -6.655  13.521  12.362  1.00 93.55           H  
ATOM    643 HG23 THR A  40      -7.491  12.162  13.156  1.00 93.55           H  
ATOM    644  OG1 THR A  40      -5.050  12.455  13.991  1.00 93.55           O  
ATOM    645  HG1 THR A  40      -4.128  12.251  14.163  1.00 93.55           H  
ATOM    646  N   PHE A  41      -7.157   9.212  11.601  1.00 94.27           N  
ATOM    647  H   PHE A  41      -7.734   9.356  12.417  1.00 94.27           H  
ATOM    648  CA  PHE A  41      -7.777   8.559  10.453  1.00 94.27           C  
ATOM    649  HA  PHE A  41      -7.052   8.479   9.643  1.00 94.27           H  
ATOM    650  C   PHE A  41      -8.958   9.367   9.929  1.00 94.27           C  
ATOM    651  CB  PHE A  41      -8.234   7.147  10.842  1.00 94.27           C  
ATOM    652  HB2 PHE A  41      -8.623   6.649   9.954  1.00 94.27           H  
ATOM    653  HB3 PHE A  41      -9.055   7.243  11.553  1.00 94.27           H  
ATOM    654  O   PHE A  41      -9.598  10.123  10.665  1.00 94.27           O  
ATOM    655  CG  PHE A  41      -7.172   6.252  11.451  1.00 94.27           C  
ATOM    656  CD1 PHE A  41      -5.830   6.320  11.033  1.00 94.27           C  
ATOM    657  HD1 PHE A  41      -5.518   7.027  10.278  1.00 94.27           H  
ATOM    658  CD2 PHE A  41      -7.538   5.324  12.439  1.00 94.27           C  
ATOM    659  HD2 PHE A  41      -8.567   5.253  12.761  1.00 94.27           H  
ATOM    660  CE1 PHE A  41      -4.863   5.485  11.614  1.00 94.27           C  
ATOM    661  HE1 PHE A  41      -3.825   5.566  11.324  1.00 94.27           H  
ATOM    662  CE2 PHE A  41      -6.582   4.444  12.967  1.00 94.27           C  
ATOM    663  HE2 PHE A  41      -6.901   3.687  13.668  1.00 94.27           H  
ATOM    664  CZ  PHE A  41      -5.240   4.526  12.558  1.00 94.27           C  
ATOM    665  HZ  PHE A  41      -4.490   3.852  12.944  1.00 94.27           H  
ATOM    666  N   LEU A  42      -9.287   9.152   8.659  1.00 95.06           N  
ATOM    667  H   LEU A  42      -8.726   8.517   8.109  1.00 95.06           H  
ATOM    668  CA  LEU A  42     -10.517   9.639   8.055  1.00 95.06           C  
ATOM    669  HA  LEU A  42     -10.956  10.397   8.704  1.00 95.06           H  
ATOM    670  C   LEU A  42     -11.508   8.480   7.932  1.00 95.06           C  
ATOM    671  CB  LEU A  42     -10.181  10.292   6.708  1.00 95.06           C  
ATOM    672  HB2 LEU A  42      -9.300  10.924   6.819  1.00 95.06           H  
ATOM    673  HB3 LEU A  42      -9.924   9.503   6.001  1.00 95.06           H  
ATOM    674  O   LEU A  42     -11.164   7.396   7.462  1.00 95.06           O  
ATOM    675  CG  LEU A  42     -11.304  11.141   6.104  1.00 95.06           C  
ATOM    676  HG  LEU A  42     -12.229  10.565   6.087  1.00 95.06           H  
ATOM    677  CD1 LEU A  42     -11.517  12.424   6.915  1.00 95.06           C  
ATOM    678 HD11 LEU A  42     -12.183  13.096   6.374  1.00 95.06           H  
ATOM    679 HD12 LEU A  42     -11.961  12.190   7.883  1.00 95.06           H  
ATOM    680 HD13 LEU A  42     -10.564  12.932   7.063  1.00 95.06           H  
ATOM    681  CD2 LEU A  42     -10.929  11.523   4.672  1.00 95.06           C  
ATOM    682 HD21 LEU A  42     -10.010  12.109   4.663  1.00 95.06           H  
ATOM    683 HD22 LEU A  42     -11.734  12.103   4.219  1.00 95.06           H  
ATOM    684 HD23 LEU A  42     -10.786  10.623   4.075  1.00 95.06           H  
ATOM    685  N   CYS A  43     -12.736   8.711   8.372  1.00 94.79           N  
ATOM    686  H   CYS A  43     -12.935   9.610   8.787  1.00 94.79           H  
ATOM    687  CA  CYS A  43     -13.836   7.770   8.266  1.00 94.79           C  
ATOM    688  HA  CYS A  43     -13.463   6.803   7.929  1.00 94.79           H  
ATOM    689  C   CYS A  43     -14.857   8.302   7.270  1.00 94.79           C  
ATOM    690  CB  CYS A  43     -14.463   7.592   9.648  1.00 94.79           C  
ATOM    691  HB2 CYS A  43     -13.665   7.350  10.349  1.00 94.79           H  
ATOM    692  HB3 CYS A  43     -14.914   8.536   9.954  1.00 94.79           H  
ATOM    693  O   CYS A  43     -15.409   9.372   7.509  1.00 94.79           O  
ATOM    694  SG  CYS A  43     -15.719   6.294   9.732  1.00 94.79           S  
ATOM    695  N   ASP A  44     -15.141   7.569   6.199  1.00 94.18           N  
ATOM    696  H   ASP A  44     -14.651   6.696   6.070  1.00 94.18           H  
ATOM    697  CA  ASP A  44     -16.328   7.816   5.382  1.00 94.18           C  
ATOM    698  HA  ASP A  44     -16.473   8.892   5.284  1.00 94.18           H  
ATOM    699  C   ASP A  44     -17.549   7.244   6.113  1.00 94.18           C  
ATOM    700  CB  ASP A  44     -16.122   7.290   3.959  1.00 94.18           C  
ATOM    701  HB2 ASP A  44     -15.722   6.277   3.994  1.00 94.18           H  
ATOM    702  HB3 ASP A  44     -15.358   7.904   3.482  1.00 94.18           H  
ATOM    703  O   ASP A  44     -17.646   6.049   6.426  1.00 94.18           O  
ATOM    704  CG  ASP A  44     -17.369   7.294   3.067  1.00 94.18           C  
ATOM    705  OD1 ASP A  44     -18.521   7.441   3.539  1.00 94.18           O  
ATOM    706  OD2 ASP A  44     -17.186   7.036   1.860  1.00 94.18           O  
ATOM    707  N   THR A  45     -18.471   8.143   6.439  1.00 92.84           N  
ATOM    708  H   THR A  45     -18.363   9.079   6.075  1.00 92.84           H  
ATOM    709  CA  THR A  45     -19.614   7.900   7.318  1.00 92.84           C  
ATOM    710  HA  THR A  45     -19.404   7.042   7.957  1.00 92.84           H  
ATOM    711  C   THR A  45     -20.901   7.605   6.552  1.00 92.84           C  
ATOM    712  CB  THR A  45     -19.847   9.113   8.223  1.00 92.84           C  
ATOM    713  HB  THR A  45     -20.663   8.896   8.912  1.00 92.84           H  
ATOM    714  O   THR A  45     -21.889   7.224   7.184  1.00 92.84           O  
ATOM    715  CG2 THR A  45     -18.603   9.529   9.007  1.00 92.84           C  
ATOM    716 HG21 THR A  45     -17.869   9.971   8.333  1.00 92.84           H  
ATOM    717 HG22 THR A  45     -18.158   8.660   9.491  1.00 92.84           H  
ATOM    718 HG23 THR A  45     -18.881  10.264   9.762  1.00 92.84           H  
ATOM    719  OG1 THR A  45     -20.230  10.168   7.391  1.00 92.84           O  
ATOM    720  HG1 THR A  45     -20.261  11.006   7.858  1.00 92.84           H  
ATOM    721  N   LYS A  46     -20.915   7.742   5.217  1.00 90.53           N  
ATOM    722  H   LYS A  46     -20.044   7.978   4.762  1.00 90.53           H  
ATOM    723  CA  LYS A  46     -22.144   7.674   4.408  1.00 90.53           C  
ATOM    724  HA  LYS A  46     -22.981   7.394   5.048  1.00 90.53           H  
ATOM    725  C   LYS A  46     -22.111   6.624   3.310  1.00 90.53           C  
ATOM    726  CB  LYS A  46     -22.457   9.049   3.800  1.00 90.53           C  
ATOM    727  HB2 LYS A  46     -21.600   9.405   3.229  1.00 90.53           H  
ATOM    728  HB3 LYS A  46     -23.298   8.931   3.117  1.00 90.53           H  
ATOM    729  O   LYS A  46     -23.122   5.945   3.109  1.00 90.53           O  
ATOM    730  CG  LYS A  46     -22.834  10.089   4.863  1.00 90.53           C  
ATOM    731  HG2 LYS A  46     -21.930  10.408   5.382  1.00 90.53           H  
ATOM    732  HG3 LYS A  46     -23.522   9.652   5.588  1.00 90.53           H  
ATOM    733  CD  LYS A  46     -23.509  11.293   4.202  1.00 90.53           C  
ATOM    734  HD2 LYS A  46     -22.933  11.555   3.315  1.00 90.53           H  
ATOM    735  HD3 LYS A  46     -24.515  11.021   3.883  1.00 90.53           H  
ATOM    736  CE  LYS A  46     -23.578  12.471   5.183  1.00 90.53           C  
ATOM    737  HE2 LYS A  46     -22.610  12.538   5.680  1.00 90.53           H  
ATOM    738  HE3 LYS A  46     -24.335  12.276   5.943  1.00 90.53           H  
ATOM    739  NZ  LYS A  46     -23.843  13.751   4.483  1.00 90.53           N  
ATOM    740  HZ1 LYS A  46     -24.740  13.760   4.019  1.00 90.53           H  
ATOM    741  HZ2 LYS A  46     -23.130  13.849   3.774  1.00 90.53           H  
ATOM    742  HZ3 LYS A  46     -23.737  14.538   5.107  1.00 90.53           H  
ATOM    743  N   THR A  47     -21.001   6.470   2.594  1.00 91.38           N  
ATOM    744  H   THR A  47     -20.177   7.003   2.832  1.00 91.38           H  
ATOM    745  CA  THR A  47     -20.952   5.611   1.405  1.00 91.38           C  
ATOM    746  HA  THR A  47     -21.709   5.962   0.703  1.00 91.38           H  
ATOM    747  C   THR A  47     -21.253   4.169   1.780  1.00 91.38           C  
ATOM    748  CB  THR A  47     -19.601   5.690   0.695  1.00 91.38           C  
ATOM    749  HB  THR A  47     -18.821   5.310   1.355  1.00 91.38           H  
ATOM    750  O   THR A  47     -20.636   3.609   2.685  1.00 91.38           O  
ATOM    751  CG2 THR A  47     -19.574   4.903  -0.611  1.00 91.38           C  
ATOM    752 HG21 THR A  47     -19.658   3.835  -0.411  1.00 91.38           H  
ATOM    753 HG22 THR A  47     -18.625   5.092  -1.114  1.00 91.38           H  
ATOM    754 HG23 THR A  47     -20.385   5.227  -1.263  1.00 91.38           H  
ATOM    755  OG1 THR A  47     -19.354   7.027   0.357  1.00 91.38           O  
ATOM    756  HG1 THR A  47     -18.588   7.273   0.881  1.00 91.38           H  
ATOM    757  N   ASP A  48     -22.220   3.554   1.095  1.00 90.33           N  
ATOM    758  H   ASP A  48     -22.696   4.069   0.368  1.00 90.33           H  
ATOM    759  CA  ASP A  48     -22.622   2.162   1.335  1.00 90.33           C  
ATOM    760  HA  ASP A  48     -23.564   1.996   0.813  1.00 90.33           H  
ATOM    761  C   ASP A  48     -22.913   1.861   2.828  1.00 90.33           C  
ATOM    762  CB  ASP A  48     -21.583   1.236   0.677  1.00 90.33           C  
ATOM    763  HB2 ASP A  48     -21.483   1.504  -0.375  1.00 90.33           H  
ATOM    764  HB3 ASP A  48     -20.613   1.381   1.154  1.00 90.33           H  
ATOM    765  O   ASP A  48     -22.506   0.839   3.377  1.00 90.33           O  
ATOM    766  CG  ASP A  48     -21.972  -0.237   0.766  1.00 90.33           C  
ATOM    767  OD1 ASP A  48     -23.140  -0.553   0.461  1.00 90.33           O  
ATOM    768  OD2 ASP A  48     -21.089  -1.036   1.156  1.00 90.33           O  
ATOM    769  N   GLY A  49     -23.554   2.798   3.537  1.00 90.19           N  
ATOM    770  H   GLY A  49     -23.769   3.674   3.083  1.00 90.19           H  
ATOM    771  CA  GLY A  49     -23.872   2.670   4.967  1.00 90.19           C  
ATOM    772  HA2 GLY A  49     -24.159   1.641   5.183  1.00 90.19           H  
ATOM    773  HA3 GLY A  49     -24.724   3.314   5.187  1.00 90.19           H  
ATOM    774  C   GLY A  49     -22.741   3.063   5.929  1.00 90.19           C  
ATOM    775  O   GLY A  49     -22.881   2.861   7.137  1.00 90.19           O  
ATOM    776  N   GLY A  50     -21.639   3.615   5.414  1.00 92.68           N  
ATOM    777  H   GLY A  50     -21.565   3.684   4.409  1.00 92.68           H  
ATOM    778  CA  GLY A  50     -20.591   4.269   6.199  1.00 92.68           C  
ATOM    779  HA2 GLY A  50     -19.949   4.846   5.533  1.00 92.68           H  
ATOM    780  HA3 GLY A  50     -21.073   4.959   6.891  1.00 92.68           H  
ATOM    781  C   GLY A  50     -19.716   3.341   7.037  1.00 92.68           C  
ATOM    782  O   GLY A  50     -19.799   2.114   6.963  1.00 92.68           O  
ATOM    783  N   GLY A  51     -18.860   3.938   7.863  1.00 94.46           N  
ATOM    784  H   GLY A  51     -18.710   4.929   7.741  1.00 94.46           H  
ATOM    785  CA  GLY A  51     -17.927   3.203   8.715  1.00 94.46           C  
ATOM    786  HA2 GLY A  51     -17.562   3.870   9.496  1.00 94.46           H  
ATOM    787  HA3 GLY A  51     -18.444   2.362   9.177  1.00 94.46           H  
ATOM    788  C   GLY A  51     -16.723   2.660   7.951  1.00 94.46           C  
ATOM    789  O   GLY A  51     -16.233   1.585   8.286  1.00 94.46           O  
ATOM    790  N   TRP A  52     -16.296   3.360   6.903  1.00 96.49           N  
ATOM    791  H   TRP A  52     -16.733   4.248   6.702  1.00 96.49           H  
ATOM    792  CA  TRP A  52     -15.128   3.005   6.108  1.00 96.49           C  
ATOM    793  HA  TRP A  52     -14.903   1.943   6.210  1.00 96.49           H  
ATOM    794  C   TRP A  52     -13.905   3.806   6.550  1.00 96.49           C  
ATOM    795  CB  TRP A  52     -15.428   3.301   4.649  1.00 96.49           C  
ATOM    796  HB2 TRP A  52     -14.503   3.161   4.090  1.00 96.49           H  
ATOM    797  HB3 TRP A  52     -15.725   4.347   4.568  1.00 96.49           H  
ATOM    798  O   TRP A  52     -13.910   5.029   6.467  1.00 96.49           O  
ATOM    799  CG  TRP A  52     -16.472   2.480   3.985  1.00 96.49           C  
ATOM    800  CD1 TRP A  52     -17.744   2.856   3.742  1.00 96.49           C  
ATOM    801  HD1 TRP A  52     -18.172   3.810   4.013  1.00 96.49           H  
ATOM    802  CD2 TRP A  52     -16.306   1.179   3.366  1.00 96.49           C  
ATOM    803  CE2 TRP A  52     -17.533   0.813   2.743  1.00 96.49           C  
ATOM    804  CE3 TRP A  52     -15.217   0.300   3.226  1.00 96.49           C  
ATOM    805  HE3 TRP A  52     -14.261   0.588   3.638  1.00 96.49           H  
ATOM    806  NE1 TRP A  52     -18.378   1.871   3.013  1.00 96.49           N  
ATOM    807  HE1 TRP A  52     -19.318   1.996   2.666  1.00 96.49           H  
ATOM    808  CH2 TRP A  52     -16.579  -1.272   1.962  1.00 96.49           C  
ATOM    809  HH2 TRP A  52     -16.659  -2.200   1.415  1.00 96.49           H  
ATOM    810  CZ2 TRP A  52     -17.667  -0.384   2.023  1.00 96.49           C  
ATOM    811  HZ2 TRP A  52     -18.591  -0.616   1.515  1.00 96.49           H  
ATOM    812  CZ3 TRP A  52     -15.354  -0.922   2.551  1.00 96.49           C  
ATOM    813  HZ3 TRP A  52     -14.500  -1.576   2.453  1.00 96.49           H  
ATOM    814  N   ILE A  53     -12.847   3.126   6.980  1.00 96.70           N  
ATOM    815  H   ILE A  53     -12.884   2.117   6.946  1.00 96.70           H  
ATOM    816  CA  ILE A  53     -11.550   3.738   7.276  1.00 96.70           C  
ATOM    817  HA  ILE A  53     -11.703   4.686   7.791  1.00 96.70           H  
ATOM    818  C   ILE A  53     -10.853   4.004   5.947  1.00 96.70           C  
ATOM    819  CB  ILE A  53     -10.689   2.819   8.172  1.00 96.70           C  
ATOM    820  HB  ILE A  53     -10.519   1.881   7.642  1.00 96.70           H  
ATOM    821  O   ILE A  53     -10.531   3.066   5.218  1.00 96.70           O  
ATOM    822  CG1 ILE A  53     -11.409   2.500   9.501  1.00 96.70           C  
ATOM    823 HG12 ILE A  53     -12.431   2.176   9.302  1.00 96.70           H  
ATOM    824 HG13 ILE A  53     -11.449   3.404  10.108  1.00 96.70           H  
ATOM    825  CG2 ILE A  53      -9.323   3.479   8.446  1.00 96.70           C  
ATOM    826 HG21 ILE A  53      -9.458   4.432   8.959  1.00 96.70           H  
ATOM    827 HG22 ILE A  53      -8.783   3.655   7.516  1.00 96.70           H  
ATOM    828 HG23 ILE A  53      -8.696   2.831   9.058  1.00 96.70           H  
ATOM    829  CD1 ILE A  53     -10.744   1.381  10.312  1.00 96.70           C  
ATOM    830 HD11 ILE A  53      -9.766   1.698  10.676  1.00 96.70           H  
ATOM    831 HD12 ILE A  53     -10.632   0.490   9.695  1.00 96.70           H  
ATOM    832 HD13 ILE A  53     -11.370   1.141  11.171  1.00 96.70           H  
ATOM    833  N   VAL A  54     -10.611   5.267   5.625  1.00 97.33           N  
ATOM    834  H   VAL A  54     -10.886   5.998   6.266  1.00 97.33           H  
ATOM    835  CA  VAL A  54      -9.895   5.652   4.410  1.00 97.33           C  
ATOM    836  HA  VAL A  54     -10.245   5.034   3.582  1.00 97.33           H  
ATOM    837  C   VAL A  54      -8.402   5.382   4.605  1.00 97.33           C  
ATOM    838  CB  VAL A  54     -10.200   7.109   4.044  1.00 97.33           C  
ATOM    839  HB  VAL A  54      -9.897   7.744   4.877  1.00 97.33           H  
ATOM    840  O   VAL A  54      -7.783   5.886   5.545  1.00 97.33           O  
ATOM    841  CG1 VAL A  54      -9.434   7.512   2.782  1.00 97.33           C  
ATOM    842 HG11 VAL A  54      -9.636   6.791   1.990  1.00 97.33           H  
ATOM    843 HG12 VAL A  54      -8.360   7.532   2.962  1.00 97.33           H  
ATOM    844 HG13 VAL A  54      -9.745   8.506   2.463  1.00 97.33           H  
ATOM    845  CG2 VAL A  54     -11.701   7.340   3.836  1.00 97.33           C  
ATOM    846 HG21 VAL A  54     -12.252   7.152   4.757  1.00 97.33           H  
ATOM    847 HG22 VAL A  54     -11.878   8.375   3.542  1.00 97.33           H  
ATOM    848 HG23 VAL A  54     -12.079   6.686   3.050  1.00 97.33           H  
ATOM    849  N   ILE A  55      -7.828   4.567   3.720  1.00 98.32           N  
ATOM    850  H   ILE A  55      -8.395   4.236   2.952  1.00 98.32           H  
ATOM    851  CA  ILE A  55      -6.421   4.143   3.770  1.00 98.32           C  
ATOM    852  HA  ILE A  55      -6.021   4.430   4.743  1.00 98.32           H  
ATOM    853  C   ILE A  55      -5.551   4.846   2.724  1.00 98.32           C  
ATOM    854  CB  ILE A  55      -6.279   2.609   3.679  1.00 98.32           C  
ATOM    855  HB  ILE A  55      -5.219   2.382   3.791  1.00 98.32           H  
ATOM    856  O   ILE A  55      -4.334   4.915   2.872  1.00 98.32           O  
ATOM    857  CG1 ILE A  55      -6.756   2.029   2.329  1.00 98.32           C  
ATOM    858 HG12 ILE A  55      -7.843   2.081   2.273  1.00 98.32           H  
ATOM    859 HG13 ILE A  55      -6.336   2.617   1.513  1.00 98.32           H  
ATOM    860  CG2 ILE A  55      -7.034   1.946   4.840  1.00 98.32           C  
ATOM    861 HG21 ILE A  55      -6.758   0.894   4.917  1.00 98.32           H  
ATOM    862 HG22 ILE A  55      -6.785   2.433   5.783  1.00 98.32           H  
ATOM    863 HG23 ILE A  55      -8.108   2.034   4.679  1.00 98.32           H  
ATOM    864  CD1 ILE A  55      -6.327   0.575   2.096  1.00 98.32           C  
ATOM    865 HD11 ILE A  55      -5.240   0.508   2.100  1.00 98.32           H  
ATOM    866 HD12 ILE A  55      -6.698   0.241   1.127  1.00 98.32           H  
ATOM    867 HD13 ILE A  55      -6.728  -0.080   2.869  1.00 98.32           H  
ATOM    868  N   GLN A  56      -6.171   5.373   1.670  1.00 98.04           N  
ATOM    869  H   GLN A  56      -7.173   5.271   1.598  1.00 98.04           H  
ATOM    870  CA  GLN A  56      -5.521   6.168   0.638  1.00 98.04           C  
ATOM    871  HA  GLN A  56      -4.695   6.722   1.085  1.00 98.04           H  
ATOM    872  C   GLN A  56      -6.533   7.145   0.061  1.00 98.04           C  
ATOM    873  CB  GLN A  56      -4.982   5.240  -0.458  1.00 98.04           C  
ATOM    874  HB2 GLN A  56      -5.810   4.770  -0.989  1.00 98.04           H  
ATOM    875  HB3 GLN A  56      -4.407   4.453   0.030  1.00 98.04           H  
ATOM    876  O   GLN A  56      -7.690   6.772  -0.143  1.00 98.04           O  
ATOM    877  CG  GLN A  56      -4.076   5.934  -1.482  1.00 98.04           C  
ATOM    878  HG2 GLN A  56      -3.349   5.195  -1.817  1.00 98.04           H  
ATOM    879  HG3 GLN A  56      -3.533   6.758  -1.020  1.00 98.04           H  
ATOM    880  CD  GLN A  56      -4.762   6.426  -2.746  1.00 98.04           C  
ATOM    881  NE2 GLN A  56      -4.000   6.528  -3.809  1.00 98.04           N  
ATOM    882 HE21 GLN A  56      -4.427   6.785  -4.687  1.00 98.04           H  
ATOM    883 HE22 GLN A  56      -3.042   6.213  -3.750  1.00 98.04           H  
ATOM    884  OE1 GLN A  56      -5.948   6.700  -2.819  1.00 98.04           O  
ATOM    885  N   ARG A  57      -6.100   8.371  -0.224  1.00 96.47           N  
ATOM    886  H   ARG A  57      -5.151   8.618   0.021  1.00 96.47           H  
ATOM    887  CA  ARG A  57      -6.942   9.384  -0.860  1.00 96.47           C  
ATOM    888  HA  ARG A  57      -7.703   8.889  -1.463  1.00 96.47           H  
ATOM    889  C   ARG A  57      -6.117  10.269  -1.779  1.00 96.47           C  
ATOM    890  CB  ARG A  57      -7.628  10.180   0.257  1.00 96.47           C  
ATOM    891  HB2 ARG A  57      -6.871  10.692   0.851  1.00 96.47           H  
ATOM    892  HB3 ARG A  57      -8.154   9.479   0.905  1.00 96.47           H  
ATOM    893  O   ARG A  57      -5.036  10.690  -1.378  1.00 96.47           O  
ATOM    894  CG  ARG A  57      -8.636  11.205  -0.263  1.00 96.47           C  
ATOM    895  HG2 ARG A  57      -9.356  10.719  -0.922  1.00 96.47           H  
ATOM    896  HG3 ARG A  57      -8.109  11.990  -0.806  1.00 96.47           H  
ATOM    897  CD  ARG A  57      -9.370  11.818   0.931  1.00 96.47           C  
ATOM    898  HD2 ARG A  57      -9.944  11.043   1.439  1.00 96.47           H  
ATOM    899  HD3 ARG A  57      -8.632  12.205   1.633  1.00 96.47           H  
ATOM    900  NE  ARG A  57     -10.241  12.927   0.515  1.00 96.47           N  
ATOM    901  HE  ARG A  57      -9.788  13.822   0.396  1.00 96.47           H  
ATOM    902  NH1 ARG A  57     -12.268  11.825   0.485  1.00 96.47           N  
ATOM    903 HH11 ARG A  57     -11.855  10.935   0.725  1.00 96.47           H  
ATOM    904 HH12 ARG A  57     -13.272  11.807   0.371  1.00 96.47           H  
ATOM    905  NH2 ARG A  57     -12.153  13.989  -0.007  1.00 96.47           N  
ATOM    906 HH21 ARG A  57     -13.141  14.025  -0.215  1.00 96.47           H  
ATOM    907 HH22 ARG A  57     -11.623  14.843  -0.106  1.00 96.47           H  
ATOM    908  CZ  ARG A  57     -11.549  12.892   0.336  1.00 96.47           C  
ATOM    909  N   ARG A  58      -6.635  10.557  -2.980  1.00 95.01           N  
ATOM    910  H   ARG A  58      -7.496  10.084  -3.216  1.00 95.01           H  
ATOM    911  CA  ARG A  58      -6.100  11.503  -3.978  1.00 95.01           C  
ATOM    912  HA  ARG A  58      -5.357  12.149  -3.511  1.00 95.01           H  
ATOM    913  C   ARG A  58      -7.235  12.374  -4.503  1.00 95.01           C  
ATOM    914  CB  ARG A  58      -5.464  10.773  -5.172  1.00 95.01           C  
ATOM    915  HB2 ARG A  58      -6.260  10.346  -5.783  1.00 95.01           H  
ATOM    916  HB3 ARG A  58      -4.946  11.502  -5.795  1.00 95.01           H  
ATOM    917  O   ARG A  58      -8.131  11.866  -5.174  1.00 95.01           O  
ATOM    918  CG  ARG A  58      -4.511   9.637  -4.806  1.00 95.01           C  
ATOM    919  HG2 ARG A  58      -5.049   8.903  -4.207  1.00 95.01           H  
ATOM    920  HG3 ARG A  58      -4.190   9.146  -5.725  1.00 95.01           H  
ATOM    921  CD  ARG A  58      -3.289  10.120  -4.025  1.00 95.01           C  
ATOM    922  HD2 ARG A  58      -2.683   9.251  -3.769  1.00 95.01           H  
ATOM    923  HD3 ARG A  58      -3.590  10.600  -3.095  1.00 95.01           H  
ATOM    924  NE  ARG A  58      -2.493  11.094  -4.781  1.00 95.01           N  
ATOM    925  HE  ARG A  58      -2.592  12.067  -4.531  1.00 95.01           H  
ATOM    926  NH1 ARG A  58      -1.499   9.531  -6.117  1.00 95.01           N  
ATOM    927 HH11 ARG A  58      -0.867   9.335  -6.880  1.00 95.01           H  
ATOM    928 HH12 ARG A  58      -2.100   8.813  -5.739  1.00 95.01           H  
ATOM    929  NH2 ARG A  58      -0.919  11.659  -6.324  1.00 95.01           N  
ATOM    930 HH21 ARG A  58      -0.313  11.336  -7.064  1.00 95.01           H  
ATOM    931 HH22 ARG A  58      -0.977  12.622  -6.023  1.00 95.01           H  
ATOM    932  CZ  ARG A  58      -1.641  10.763  -5.723  1.00 95.01           C  
ATOM    933  N   VAL A  59      -7.198  13.664  -4.210  1.00 92.78           N  
ATOM    934  H   VAL A  59      -6.428  13.989  -3.642  1.00 92.78           H  
ATOM    935  CA  VAL A  59      -8.253  14.629  -4.547  1.00 92.78           C  
ATOM    936  HA  VAL A  59      -8.861  14.229  -5.359  1.00 92.78           H  
ATOM    937  C   VAL A  59      -7.719  15.961  -5.066  1.00 92.78           C  
ATOM    938  CB  VAL A  59      -9.182  14.875  -3.341  1.00 92.78           C  
ATOM    939  HB  VAL A  59      -9.880  15.670  -3.605  1.00 92.78           H  
ATOM    940  O   VAL A  59      -8.400  16.603  -5.860  1.00 92.78           O  
ATOM    941  CG1 VAL A  59     -10.009  13.621  -3.055  1.00 92.78           C  
ATOM    942 HG11 VAL A  59      -9.382  12.818  -2.669  1.00 92.78           H  
ATOM    943 HG12 VAL A  59     -10.474  13.297  -3.986  1.00 92.78           H  
ATOM    944 HG13 VAL A  59     -10.794  13.858  -2.337  1.00 92.78           H  
ATOM    945  CG2 VAL A  59      -8.456  15.284  -2.050  1.00 92.78           C  
ATOM    946 HG21 VAL A  59      -7.878  16.192  -2.218  1.00 92.78           H  
ATOM    947 HG22 VAL A  59      -9.185  15.495  -1.268  1.00 92.78           H  
ATOM    948 HG23 VAL A  59      -7.783  14.496  -1.712  1.00 92.78           H  
ATOM    949  N   ASN A  60      -6.518  16.387  -4.664  1.00 89.64           N  
ATOM    950  H   ASN A  60      -6.015  15.846  -3.976  1.00 89.64           H  
ATOM    951  CA  ASN A  60      -6.031  17.734  -4.981  1.00 89.64           C  
ATOM    952  HA  ASN A  60      -6.524  18.076  -5.892  1.00 89.64           H  
ATOM    953  C   ASN A  60      -4.527  17.828  -5.291  1.00 89.64           C  
ATOM    954  CB  ASN A  60      -6.466  18.684  -3.852  1.00 89.64           C  
ATOM    955  HB2 ASN A  60      -7.549  18.634  -3.739  1.00 89.64           H  
ATOM    956  HB3 ASN A  60      -6.207  19.709  -4.114  1.00 89.64           H  
ATOM    957  O   ASN A  60      -4.035  18.930  -5.536  1.00 89.64           O  
ATOM    958  CG  ASN A  60      -5.818  18.361  -2.522  1.00 89.64           C  
ATOM    959  ND2 ASN A  60      -6.415  18.796  -1.443  1.00 89.64           N  
ATOM    960 HD21 ASN A  60      -7.308  19.267  -1.490  1.00 89.64           H  
ATOM    961 HD22 ASN A  60      -6.012  18.499  -0.566  1.00 89.64           H  
ATOM    962  OD1 ASN A  60      -4.779  17.723  -2.445  1.00 89.64           O  
ATOM    963  N   ASN A  61      -3.798  16.705  -5.331  1.00 92.01           N  
ATOM    964  H   ASN A  61      -4.227  15.848  -5.012  1.00 92.01           H  
ATOM    965  CA  ASN A  61      -2.360  16.666  -5.624  1.00 92.01           C  
ATOM    966  HA  ASN A  61      -2.055  15.624  -5.532  1.00 92.01           H  
ATOM    967  C   ASN A  61      -1.490  17.437  -4.607  1.00 92.01           C  
ATOM    968  CB  ASN A  61      -2.139  17.084  -7.093  1.00 92.01           C  
ATOM    969  HB2 ASN A  61      -2.319  18.155  -7.188  1.00 92.01           H  
ATOM    970  HB3 ASN A  61      -2.865  16.563  -7.717  1.00 92.01           H  
ATOM    971  O   ASN A  61      -0.379  17.851  -4.942  1.00 92.01           O  
ATOM    972  CG  ASN A  61      -0.755  16.771  -7.629  1.00 92.01           C  
ATOM    973  ND2 ASN A  61      -0.128  17.722  -8.283  1.00 92.01           N  
ATOM    974 HD21 ASN A  61       0.816  17.505  -8.570  1.00 92.01           H  
ATOM    975 HD22 ASN A  61      -0.481  18.666  -8.221  1.00 92.01           H  
ATOM    976  OD1 ASN A  61      -0.247  15.663  -7.539  1.00 92.01           O  
ATOM    977  N   SER A  62      -1.964  17.637  -3.368  1.00 93.02           N  
ATOM    978  H   SER A  62      -2.910  17.358  -3.151  1.00 93.02           H  
ATOM    979  CA  SER A  62      -1.208  18.351  -2.324  1.00 93.02           C  
ATOM    980  HA  SER A  62      -0.882  19.308  -2.730  1.00 93.02           H  
ATOM    981  C   SER A  62       0.039  17.601  -1.852  1.00 93.02           C  
ATOM    982  CB  SER A  62      -2.091  18.636  -1.101  1.00 93.02           C  
ATOM    983  HB2 SER A  62      -1.550  19.299  -0.425  1.00 93.02           H  
ATOM    984  HB3 SER A  62      -2.999  19.149  -1.417  1.00 93.02           H  
ATOM    985  O   SER A  62       0.946  18.203  -1.284  1.00 93.02           O  
ATOM    986  OG  SER A  62      -2.427  17.449  -0.393  1.00 93.02           O  
ATOM    987  HG  SER A  62      -1.627  17.073  -0.019  1.00 93.02           H  
ATOM    988  N   THR A  63       0.082  16.286  -2.065  1.00 95.35           N  
ATOM    989  H   THR A  63      -0.698  15.869  -2.552  1.00 95.35           H  
ATOM    990  CA  THR A  63       1.096  15.392  -1.503  1.00 95.35           C  
ATOM    991  HA  THR A  63       1.842  15.979  -0.967  1.00 95.35           H  
ATOM    992  C   THR A  63       1.789  14.619  -2.618  1.00 95.35           C  
ATOM    993  CB  THR A  63       0.455  14.437  -0.489  1.00 95.35           C  
ATOM    994  HB  THR A  63      -0.294  13.831  -0.999  1.00 95.35           H  
ATOM    995  O   THR A  63       1.146  14.063  -3.509  1.00 95.35           O  
ATOM    996  CG2 THR A  63       1.469  13.504   0.166  1.00 95.35           C  
ATOM    997 HG21 THR A  63       2.258  14.076   0.656  1.00 95.35           H  
ATOM    998 HG22 THR A  63       1.903  12.835  -0.577  1.00 95.35           H  
ATOM    999 HG23 THR A  63       0.952  12.891   0.904  1.00 95.35           H  
ATOM   1000  OG1 THR A  63      -0.181  15.184   0.522  1.00 95.35           O  
ATOM   1001  HG1 THR A  63      -0.896  14.639   0.859  1.00 95.35           H  
ATOM   1002  N   LYS A  64       3.123  14.538  -2.563  1.00 96.12           N  
ATOM   1003  H   LYS A  64       3.588  14.980  -1.783  1.00 96.12           H  
ATOM   1004  CA  LYS A  64       3.913  13.714  -3.487  1.00 96.12           C  
ATOM   1005  HA  LYS A  64       3.480  13.797  -4.483  1.00 96.12           H  
ATOM   1006  C   LYS A  64       3.847  12.248  -3.060  1.00 96.12           C  
ATOM   1007  CB  LYS A  64       5.370  14.202  -3.538  1.00 96.12           C  
ATOM   1008  HB2 LYS A  64       5.791  14.179  -2.533  1.00 96.12           H  
ATOM   1009  HB3 LYS A  64       5.944  13.516  -4.161  1.00 96.12           H  
ATOM   1010  O   LYS A  64       4.189  11.935  -1.926  1.00 96.12           O  
ATOM   1011  CG  LYS A  64       5.498  15.621  -4.115  1.00 96.12           C  
ATOM   1012  HG2 LYS A  64       5.068  15.644  -5.116  1.00 96.12           H  
ATOM   1013  HG3 LYS A  64       4.956  16.323  -3.481  1.00 96.12           H  
ATOM   1014  CD  LYS A  64       6.971  16.046  -4.185  1.00 96.12           C  
ATOM   1015  HD2 LYS A  64       7.511  15.365  -4.842  1.00 96.12           H  
ATOM   1016  HD3 LYS A  64       7.403  15.993  -3.186  1.00 96.12           H  
ATOM   1017  CE  LYS A  64       7.082  17.480  -4.718  1.00 96.12           C  
ATOM   1018  HE2 LYS A  64       6.640  17.519  -5.713  1.00 96.12           H  
ATOM   1019  HE3 LYS A  64       6.498  18.134  -4.070  1.00 96.12           H  
ATOM   1020  NZ  LYS A  64       8.495  17.937  -4.762  1.00 96.12           N  
ATOM   1021  HZ1 LYS A  64       8.550  18.887  -5.100  1.00 96.12           H  
ATOM   1022  HZ2 LYS A  64       9.044  17.344  -5.368  1.00 96.12           H  
ATOM   1023  HZ3 LYS A  64       8.901  17.909  -3.838  1.00 96.12           H  
ATOM   1024  N   PHE A  65       3.465  11.361  -3.978  1.00 97.82           N  
ATOM   1025  H   PHE A  65       3.111  11.709  -4.858  1.00 97.82           H  
ATOM   1026  CA  PHE A  65       3.423   9.907  -3.752  1.00 97.82           C  
ATOM   1027  HA  PHE A  65       3.404   9.710  -2.680  1.00 97.82           H  
ATOM   1028  C   PHE A  65       4.666   9.170  -4.278  1.00 97.82           C  
ATOM   1029  CB  PHE A  65       2.129   9.329  -4.334  1.00 97.82           C  
ATOM   1030  HB2 PHE A  65       1.910   9.801  -5.292  1.00 97.82           H  
ATOM   1031  HB3 PHE A  65       2.289   8.267  -4.517  1.00 97.82           H  
ATOM   1032  O   PHE A  65       4.814   7.969  -4.047  1.00 97.82           O  
ATOM   1033  CG  PHE A  65       0.925   9.452  -3.424  1.00 97.82           C  
ATOM   1034  CD1 PHE A  65       0.334   8.298  -2.876  1.00 97.82           C  
ATOM   1035  HD1 PHE A  65       0.738   7.321  -3.100  1.00 97.82           H  
ATOM   1036  CD2 PHE A  65       0.421  10.716  -3.080  1.00 97.82           C  
ATOM   1037  HD2 PHE A  65       0.860  11.614  -3.491  1.00 97.82           H  
ATOM   1038  CE1 PHE A  65      -0.762   8.405  -2.004  1.00 97.82           C  
ATOM   1039  HE1 PHE A  65      -1.210   7.515  -1.586  1.00 97.82           H  
ATOM   1040  CE2 PHE A  65      -0.641  10.823  -2.172  1.00 97.82           C  
ATOM   1041  HE2 PHE A  65      -0.991  11.799  -1.872  1.00 97.82           H  
ATOM   1042  CZ  PHE A  65      -1.246   9.672  -1.646  1.00 97.82           C  
ATOM   1043  HZ  PHE A  65      -2.086   9.765  -0.973  1.00 97.82           H  
ATOM   1044  N   ASN A  66       5.597   9.874  -4.929  1.00 98.02           N  
ATOM   1045  H   ASN A  66       5.437  10.857  -5.095  1.00 98.02           H  
ATOM   1046  CA  ASN A  66       6.931   9.340  -5.200  1.00 98.02           C  
ATOM   1047  HA  ASN A  66       6.836   8.308  -5.540  1.00 98.02           H  
ATOM   1048  C   ASN A  66       7.745   9.336  -3.896  1.00 98.02           C  
ATOM   1049  CB  ASN A  66       7.611  10.144  -6.323  1.00 98.02           C  
ATOM   1050  HB2 ASN A  66       6.942  10.230  -7.179  1.00 98.02           H  
ATOM   1051  HB3 ASN A  66       7.854  11.147  -5.971  1.00 98.02           H  
ATOM   1052  O   ASN A  66       8.478  10.283  -3.619  1.00 98.02           O  
ATOM   1053  CG  ASN A  66       8.890   9.463  -6.787  1.00 98.02           C  
ATOM   1054  ND2 ASN A  66       9.645  10.085  -7.661  1.00 98.02           N  
ATOM   1055 HD21 ASN A  66       9.347  10.949  -8.091  1.00 98.02           H  
ATOM   1056 HD22 ASN A  66      10.467   9.583  -7.963  1.00 98.02           H  
ATOM   1057  OD1 ASN A  66       9.222   8.356  -6.405  1.00 98.02           O  
ATOM   1058  N   GLN A  67       7.516   8.321  -3.064  1.00 98.39           N  
ATOM   1059  H   GLN A  67       6.890   7.592  -3.376  1.00 98.39           H  
ATOM   1060  CA  GLN A  67       8.071   8.189  -1.719  1.00 98.39           C  
ATOM   1061  HA  GLN A  67       8.804   8.980  -1.557  1.00 98.39           H  
ATOM   1062  C   GLN A  67       8.813   6.863  -1.555  1.00 98.39           C  
ATOM   1063  CB  GLN A  67       6.960   8.320  -0.659  1.00 98.39           C  
ATOM   1064  HB2 GLN A  67       6.233   7.521  -0.806  1.00 98.39           H  
ATOM   1065  HB3 GLN A  67       7.399   8.188   0.330  1.00 98.39           H  
ATOM   1066  O   GLN A  67       8.562   5.900  -2.281  1.00 98.39           O  
ATOM   1067  CG  GLN A  67       6.206   9.657  -0.673  1.00 98.39           C  
ATOM   1068  HG2 GLN A  67       5.392   9.594   0.049  1.00 98.39           H  
ATOM   1069  HG3 GLN A  67       5.762   9.816  -1.655  1.00 98.39           H  
ATOM   1070  CD  GLN A  67       7.054  10.871  -0.308  1.00 98.39           C  
ATOM   1071  NE2 GLN A  67       6.464  12.041  -0.269  1.00 98.39           N  
ATOM   1072 HE21 GLN A  67       5.490  12.099  -0.529  1.00 98.39           H  
ATOM   1073 HE22 GLN A  67       7.021  12.809   0.078  1.00 98.39           H  
ATOM   1074  OE1 GLN A  67       8.242  10.813  -0.051  1.00 98.39           O  
ATOM   1075  N   LEU A  68       9.721   6.831  -0.581  1.00 98.58           N  
ATOM   1076  H   LEU A  68       9.826   7.659  -0.012  1.00 98.58           H  
ATOM   1077  CA  LEU A  68      10.556   5.674  -0.252  1.00 98.58           C  
ATOM   1078  HA  LEU A  68      10.779   5.119  -1.163  1.00 98.58           H  
ATOM   1079  C   LEU A  68       9.844   4.693   0.693  1.00 98.58           C  
ATOM   1080  CB  LEU A  68      11.883   6.182   0.342  1.00 98.58           C  
ATOM   1081  HB2 LEU A  68      12.518   5.321   0.553  1.00 98.58           H  
ATOM   1082  HB3 LEU A  68      11.677   6.673   1.293  1.00 98.58           H  
ATOM   1083  O   LEU A  68       8.794   5.017   1.258  1.00 98.58           O  
ATOM   1084  CG  LEU A  68      12.672   7.159  -0.552  1.00 98.58           C  
ATOM   1085  HG  LEU A  68      12.136   8.107  -0.600  1.00 98.58           H  
ATOM   1086  CD1 LEU A  68      14.040   7.423   0.076  1.00 98.58           C  
ATOM   1087 HD11 LEU A  68      14.579   8.168  -0.509  1.00 98.58           H  
ATOM   1088 HD12 LEU A  68      13.915   7.794   1.093  1.00 98.58           H  
ATOM   1089 HD13 LEU A  68      14.617   6.499   0.103  1.00 98.58           H  
ATOM   1090  CD2 LEU A  68      12.875   6.650  -1.981  1.00 98.58           C  
ATOM   1091 HD21 LEU A  68      13.298   5.646  -1.952  1.00 98.58           H  
ATOM   1092 HD22 LEU A  68      13.547   7.315  -2.523  1.00 98.58           H  
ATOM   1093 HD23 LEU A  68      11.920   6.618  -2.506  1.00 98.58           H  
ATOM   1094  N   TRP A  69      10.434   3.510   0.896  1.00 98.70           N  
ATOM   1095  H   TRP A  69      11.295   3.320   0.403  1.00 98.70           H  
ATOM   1096  CA  TRP A  69       9.859   2.420   1.695  1.00 98.70           C  
ATOM   1097  HA  TRP A  69       8.989   2.016   1.176  1.00 98.70           H  
ATOM   1098  C   TRP A  69       9.394   2.867   3.079  1.00 98.70           C  
ATOM   1099  CB  TRP A  69      10.879   1.288   1.851  1.00 98.70           C  
ATOM   1100  HB2 TRP A  69      11.206   0.965   0.863  1.00 98.70           H  
ATOM   1101  HB3 TRP A  69      11.758   1.656   2.380  1.00 98.70           H  
ATOM   1102  O   TRP A  69       8.253   2.609   3.457  1.00 98.70           O  
ATOM   1103  CG  TRP A  69      10.324   0.099   2.576  1.00 98.70           C  
ATOM   1104  CD1 TRP A  69      10.502  -0.211   3.881  1.00 98.70           C  
ATOM   1105  HD1 TRP A  69      11.085   0.372   4.579  1.00 98.70           H  
ATOM   1106  CD2 TRP A  69       9.451  -0.931   2.039  1.00 98.70           C  
ATOM   1107  CE2 TRP A  69       9.185  -1.887   3.065  1.00 98.70           C  
ATOM   1108  CE3 TRP A  69       8.894  -1.166   0.767  1.00 98.70           C  
ATOM   1109  HE3 TRP A  69       9.082  -0.462  -0.030  1.00 98.70           H  
ATOM   1110  NE1 TRP A  69       9.816  -1.375   4.184  1.00 98.70           N  
ATOM   1111  HE1 TRP A  69       9.812  -1.788   5.105  1.00 98.70           H  
ATOM   1112  CH2 TRP A  69       7.964  -3.295   1.517  1.00 98.70           C  
ATOM   1113  HH2 TRP A  69       7.421  -4.200   1.290  1.00 98.70           H  
ATOM   1114  CZ2 TRP A  69       8.464  -3.065   2.811  1.00 98.70           C  
ATOM   1115  HZ2 TRP A  69       8.310  -3.795   3.592  1.00 98.70           H  
ATOM   1116  CZ3 TRP A  69       8.163  -2.336   0.511  1.00 98.70           C  
ATOM   1117  HZ3 TRP A  69       7.774  -2.503  -0.483  1.00 98.70           H  
ATOM   1118  N   THR A  70      10.252   3.579   3.816  1.00 98.63           N  
ATOM   1119  H   THR A  70      11.194   3.697   3.470  1.00 98.63           H  
ATOM   1120  CA  THR A  70       9.961   4.034   5.185  1.00 98.63           C  
ATOM   1121  HA  THR A  70       9.779   3.164   5.815  1.00 98.63           H  
ATOM   1122  C   THR A  70       8.711   4.910   5.243  1.00 98.63           C  
ATOM   1123  CB  THR A  70      11.161   4.794   5.765  1.00 98.63           C  
ATOM   1124  HB  THR A  70      11.327   5.705   5.189  1.00 98.63           H  
ATOM   1125  O   THR A  70       7.863   4.706   6.104  1.00 98.63           O  
ATOM   1126  CG2 THR A  70      10.989   5.160   7.236  1.00 98.63           C  
ATOM   1127 HG21 THR A  70      10.157   5.853   7.361  1.00 98.63           H  
ATOM   1128 HG22 THR A  70      11.892   5.640   7.614  1.00 98.63           H  
ATOM   1129 HG23 THR A  70      10.780   4.267   7.825  1.00 98.63           H  
ATOM   1130  OG1 THR A  70      12.309   3.982   5.671  1.00 98.63           O  
ATOM   1131  HG1 THR A  70      13.008   4.413   6.168  1.00 98.63           H  
ATOM   1132  N   LEU A  71       8.526   5.823   4.285  1.00 98.60           N  
ATOM   1133  H   LEU A  71       9.179   5.862   3.516  1.00 98.60           H  
ATOM   1134  CA  LEU A  71       7.336   6.678   4.250  1.00 98.60           C  
ATOM   1135  HA  LEU A  71       7.144   7.062   5.252  1.00 98.60           H  
ATOM   1136  C   LEU A  71       6.084   5.885   3.869  1.00 98.60           C  
ATOM   1137  CB  LEU A  71       7.577   7.857   3.296  1.00 98.60           C  
ATOM   1138  HB2 LEU A  71       6.629   8.364   3.114  1.00 98.60           H  
ATOM   1139  HB3 LEU A  71       7.939   7.458   2.349  1.00 98.60           H  
ATOM   1140  O   LEU A  71       5.039   6.057   4.484  1.00 98.60           O  
ATOM   1141  CG  LEU A  71       8.588   8.886   3.830  1.00 98.60           C  
ATOM   1142  HG  LEU A  71       9.530   8.390   4.061  1.00 98.60           H  
ATOM   1143  CD1 LEU A  71       8.853   9.938   2.762  1.00 98.60           C  
ATOM   1144 HD11 LEU A  71       9.591  10.655   3.121  1.00 98.60           H  
ATOM   1145 HD12 LEU A  71       9.247   9.457   1.866  1.00 98.60           H  
ATOM   1146 HD13 LEU A  71       7.929  10.465   2.524  1.00 98.60           H  
ATOM   1147  CD2 LEU A  71       8.088   9.615   5.078  1.00 98.60           C  
ATOM   1148 HD21 LEU A  71       8.790  10.401   5.359  1.00 98.60           H  
ATOM   1149 HD22 LEU A  71       8.010   8.923   5.917  1.00 98.60           H  
ATOM   1150 HD23 LEU A  71       7.108  10.056   4.894  1.00 98.60           H  
ATOM   1151  N   TYR A  72       6.170   4.962   2.909  1.00 98.75           N  
ATOM   1152  H   TYR A  72       7.049   4.828   2.431  1.00 98.75           H  
ATOM   1153  CA  TYR A  72       5.041   4.072   2.614  1.00 98.75           C  
ATOM   1154  HA  TYR A  72       4.158   4.684   2.432  1.00 98.75           H  
ATOM   1155  C   TYR A  72       4.681   3.153   3.785  1.00 98.75           C  
ATOM   1156  CB  TYR A  72       5.330   3.254   1.354  1.00 98.75           C  
ATOM   1157  HB2 TYR A  72       4.808   2.299   1.422  1.00 98.75           H  
ATOM   1158  HB3 TYR A  72       6.396   3.035   1.281  1.00 98.75           H  
ATOM   1159  O   TYR A  72       3.508   2.829   3.967  1.00 98.75           O  
ATOM   1160  CG  TYR A  72       4.842   3.949   0.106  1.00 98.75           C  
ATOM   1161  CD1 TYR A  72       3.460   3.988  -0.152  1.00 98.75           C  
ATOM   1162  HD1 TYR A  72       2.770   3.512   0.529  1.00 98.75           H  
ATOM   1163  CD2 TYR A  72       5.743   4.582  -0.770  1.00 98.75           C  
ATOM   1164  HD2 TYR A  72       6.802   4.571  -0.560  1.00 98.75           H  
ATOM   1165  CE1 TYR A  72       2.974   4.660  -1.284  1.00 98.75           C  
ATOM   1166  HE1 TYR A  72       1.910   4.728  -1.458  1.00 98.75           H  
ATOM   1167  CE2 TYR A  72       5.258   5.248  -1.912  1.00 98.75           C  
ATOM   1168  HE2 TYR A  72       5.952   5.729  -2.586  1.00 98.75           H  
ATOM   1169  OH  TYR A  72       3.380   5.955  -3.239  1.00 98.75           O  
ATOM   1170  HH  TYR A  72       4.002   6.614  -3.557  1.00 98.75           H  
ATOM   1171  CZ  TYR A  72       3.870   5.291  -2.164  1.00 98.75           C  
ATOM   1172  N   LYS A  73       5.664   2.753   4.594  1.00 98.64           N  
ATOM   1173  H   LYS A  73       6.608   3.014   4.346  1.00 98.64           H  
ATOM   1174  CA  LYS A  73       5.471   1.972   5.816  1.00 98.64           C  
ATOM   1175  HA  LYS A  73       4.823   1.123   5.599  1.00 98.64           H  
ATOM   1176  C   LYS A  73       4.762   2.779   6.903  1.00 98.64           C  
ATOM   1177  CB  LYS A  73       6.834   1.430   6.267  1.00 98.64           C  
ATOM   1178  HB2 LYS A  73       7.162   0.672   5.556  1.00 98.64           H  
ATOM   1179  HB3 LYS A  73       7.568   2.235   6.268  1.00 98.64           H  
ATOM   1180  O   LYS A  73       3.746   2.305   7.412  1.00 98.64           O  
ATOM   1181  CG  LYS A  73       6.785   0.830   7.674  1.00 98.64           C  
ATOM   1182  HG2 LYS A  73       6.014   0.062   7.724  1.00 98.64           H  
ATOM   1183  HG3 LYS A  73       6.541   1.607   8.398  1.00 98.64           H  
ATOM   1184  CD  LYS A  73       8.146   0.245   8.038  1.00 98.64           C  
ATOM   1185  HD2 LYS A  73       8.353  -0.606   7.390  1.00 98.64           H  
ATOM   1186  HD3 LYS A  73       8.916   1.003   7.896  1.00 98.64           H  
ATOM   1187  CE  LYS A  73       8.137  -0.192   9.501  1.00 98.64           C  
ATOM   1188  HE2 LYS A  73       8.031   0.697  10.122  1.00 98.64           H  
ATOM   1189  HE3 LYS A  73       7.279  -0.844   9.667  1.00 98.64           H  
ATOM   1190  NZ  LYS A  73       9.385  -0.918   9.819  1.00 98.64           N  
ATOM   1191  HZ1 LYS A  73       9.425  -1.196  10.789  1.00 98.64           H  
ATOM   1192  HZ2 LYS A  73      10.199  -0.382   9.555  1.00 98.64           H  
ATOM   1193  HZ3 LYS A  73       9.395  -1.772   9.279  1.00 98.64           H  
ATOM   1194  N   ASP A  74       5.281   3.960   7.222  1.00 97.73           N  
ATOM   1195  H   ASP A  74       6.142   4.238   6.773  1.00 97.73           H  
ATOM   1196  CA  ASP A  74       4.841   4.769   8.365  1.00 97.73           C  
ATOM   1197  HA  ASP A  74       4.495   4.103   9.156  1.00 97.73           H  
ATOM   1198  C   ASP A  74       3.661   5.699   8.039  1.00 97.73           C  
ATOM   1199  CB  ASP A  74       6.041   5.556   8.922  1.00 97.73           C  
ATOM   1200  HB2 ASP A  74       5.689   6.212   9.719  1.00 97.73           H  
ATOM   1201  HB3 ASP A  74       6.452   6.183   8.131  1.00 97.73           H  
ATOM   1202  O   ASP A  74       2.996   6.183   8.949  1.00 97.73           O  
ATOM   1203  CG  ASP A  74       7.151   4.664   9.503  1.00 97.73           C  
ATOM   1204  OD1 ASP A  74       6.847   3.535   9.968  1.00 97.73           O  
ATOM   1205  OD2 ASP A  74       8.319   5.111   9.497  1.00 97.73           O  
ATOM   1206  N   GLY A  75       3.366   5.908   6.753  1.00 98.01           N  
ATOM   1207  H   GLY A  75       4.038   5.587   6.071  1.00 98.01           H  
ATOM   1208  CA  GLY A  75       2.327   6.820   6.280  1.00 98.01           C  
ATOM   1209  HA2 GLY A  75       1.557   6.945   7.041  1.00 98.01           H  
ATOM   1210  HA3 GLY A  75       1.860   6.393   5.392  1.00 98.01           H  
ATOM   1211  C   GLY A  75       2.869   8.205   5.928  1.00 98.01           C  
ATOM   1212  O   GLY A  75       3.930   8.627   6.387  1.00 98.01           O  
ATOM   1213  N   PHE A  76       2.144   8.919   5.067  1.00 97.93           N  
ATOM   1214  H   PHE A  76       1.259   8.545   4.759  1.00 97.93           H  
ATOM   1215  CA  PHE A  76       2.487  10.287   4.671  1.00 97.93           C  
ATOM   1216  HA  PHE A  76       2.827  10.823   5.557  1.00 97.93           H  
ATOM   1217  C   PHE A  76       1.281  11.040   4.106  1.00 97.93           C  
ATOM   1218  CB  PHE A  76       3.633  10.280   3.640  1.00 97.93           C  
ATOM   1219  HB2 PHE A  76       4.515   9.830   4.096  1.00 97.93           H  
ATOM   1220  HB3 PHE A  76       3.901  11.310   3.404  1.00 97.93           H  
ATOM   1221  O   PHE A  76       0.312  10.444   3.634  1.00 97.93           O  
ATOM   1222  CG  PHE A  76       3.329   9.550   2.344  1.00 97.93           C  
ATOM   1223  CD1 PHE A  76       3.694   8.203   2.199  1.00 97.93           C  
ATOM   1224  HD1 PHE A  76       4.178   7.698   3.021  1.00 97.93           H  
ATOM   1225  CD2 PHE A  76       2.678  10.206   1.286  1.00 97.93           C  
ATOM   1226  HD2 PHE A  76       2.387  11.239   1.400  1.00 97.93           H  
ATOM   1227  CE1 PHE A  76       3.420   7.513   1.007  1.00 97.93           C  
ATOM   1228  HE1 PHE A  76       3.707   6.477   0.907  1.00 97.93           H  
ATOM   1229  CE2 PHE A  76       2.381   9.515   0.097  1.00 97.93           C  
ATOM   1230  HE2 PHE A  76       1.853  10.018  -0.699  1.00 97.93           H  
ATOM   1231  CZ  PHE A  76       2.757   8.168  -0.045  1.00 97.93           C  
ATOM   1232  HZ  PHE A  76       2.524   7.632  -0.953  1.00 97.93           H  
ATOM   1233  N   GLY A  77       1.392  12.368   4.072  1.00 96.13           N  
ATOM   1234  H   GLY A  77       2.168  12.787   4.564  1.00 96.13           H  
ATOM   1235  CA  GLY A  77       0.341  13.268   3.605  1.00 96.13           C  
ATOM   1236  HA2 GLY A  77      -0.291  12.763   2.874  1.00 96.13           H  
ATOM   1237  HA3 GLY A  77       0.792  14.135   3.123  1.00 96.13           H  
ATOM   1238  C   GLY A  77      -0.548  13.769   4.735  1.00 96.13           C  
ATOM   1239  O   GLY A  77      -0.292  13.510   5.908  1.00 96.13           O  
ATOM   1240  N   GLU A  78      -1.589  14.504   4.363  1.00 93.71           N  
ATOM   1241  H   GLU A  78      -1.799  14.590   3.379  1.00 93.71           H  
ATOM   1242  CA  GLU A  78      -2.475  15.181   5.308  1.00 93.71           C  
ATOM   1243  HA  GLU A  78      -2.071  15.103   6.318  1.00 93.71           H  
ATOM   1244  C   GLU A  78      -3.851  14.525   5.308  1.00 93.71           C  
ATOM   1245  CB  GLU A  78      -2.578  16.675   4.967  1.00 93.71           C  
ATOM   1246  HB2 GLU A  78      -3.394  17.121   5.534  1.00 93.71           H  
ATOM   1247  HB3 GLU A  78      -2.819  16.780   3.909  1.00 93.71           H  
ATOM   1248  O   GLU A  78      -4.503  14.390   4.267  1.00 93.71           O  
ATOM   1249  CG  GLU A  78      -1.282  17.452   5.249  1.00 93.71           C  
ATOM   1250  HG2 GLU A  78      -1.418  18.472   4.888  1.00 93.71           H  
ATOM   1251  HG3 GLU A  78      -0.470  17.010   4.672  1.00 93.71           H  
ATOM   1252  CD  GLU A  78      -0.900  17.504   6.738  1.00 93.71           C  
ATOM   1253  OE1 GLU A  78       0.292  17.769   7.008  1.00 93.71           O  
ATOM   1254  OE2 GLU A  78      -1.800  17.300   7.588  1.00 93.71           O  
ATOM   1255  N   VAL A  79      -4.322  14.143   6.494  1.00 88.91           N  
ATOM   1256  H   VAL A  79      -3.755  14.324   7.309  1.00 88.91           H  
ATOM   1257  CA  VAL A  79      -5.674  13.601   6.661  1.00 88.91           C  
ATOM   1258  HA  VAL A  79      -5.770  12.734   6.009  1.00 88.91           H  
ATOM   1259  C   VAL A  79      -6.683  14.667   6.222  1.00 88.91           C  
ATOM   1260  CB  VAL A  79      -5.921  13.150   8.113  1.00 88.91           C  
ATOM   1261  HB  VAL A  79      -5.858  14.008   8.781  1.00 88.91           H  
ATOM   1262  O   VAL A  79      -6.579  15.814   6.644  1.00 88.91           O  
ATOM   1263  CG1 VAL A  79      -7.310  12.516   8.254  1.00 88.91           C  
ATOM   1264 HG11 VAL A  79      -7.385  11.678   7.562  1.00 88.91           H  
ATOM   1265 HG12 VAL A  79      -8.090  13.248   8.044  1.00 88.91           H  
ATOM   1266 HG13 VAL A  79      -7.452  12.140   9.267  1.00 88.91           H  
ATOM   1267  CG2 VAL A  79      -4.894  12.102   8.559  1.00 88.91           C  
ATOM   1268 HG21 VAL A  79      -3.886  12.516   8.527  1.00 88.91           H  
ATOM   1269 HG22 VAL A  79      -5.096  11.800   9.586  1.00 88.91           H  
ATOM   1270 HG23 VAL A  79      -4.934  11.227   7.911  1.00 88.91           H  
ATOM   1271  N   CYS A  80      -7.673  14.273   5.411  1.00 90.01           N  
ATOM   1272  H   CYS A  80      -7.645  13.301   5.138  1.00 90.01           H  
ATOM   1273  CA  CYS A  80      -8.621  15.122   4.657  1.00 90.01           C  
ATOM   1274  HA  CYS A  80      -9.486  14.495   4.441  1.00 90.01           H  
ATOM   1275  C   CYS A  80      -8.133  15.619   3.282  1.00 90.01           C  
ATOM   1276  CB  CYS A  80      -9.151  16.310   5.479  1.00 90.01           C  
ATOM   1277  HB2 CYS A  80      -9.918  16.810   4.888  1.00 90.01           H  
ATOM   1278  HB3 CYS A  80      -8.342  17.031   5.593  1.00 90.01           H  
ATOM   1279  O   CYS A  80      -8.957  16.103   2.510  1.00 90.01           O  
ATOM   1280  SG  CYS A  80      -9.852  15.975   7.118  1.00 90.01           S  
ATOM   1281  N   SER A  81      -6.851  15.468   2.948  1.00 93.03           N  
ATOM   1282  H   SER A  81      -6.215  15.054   3.614  1.00 93.03           H  
ATOM   1283  CA  SER A  81      -6.285  15.824   1.641  1.00 93.03           C  
ATOM   1284  HA  SER A  81      -7.049  16.281   1.013  1.00 93.03           H  
ATOM   1285  C   SER A  81      -5.788  14.566   0.911  1.00 93.03           C  
ATOM   1286  CB  SER A  81      -5.178  16.869   1.856  1.00 93.03           C  
ATOM   1287  HB2 SER A  81      -4.265  16.383   2.199  1.00 93.03           H  
ATOM   1288  HB3 SER A  81      -5.499  17.588   2.610  1.00 93.03           H  
ATOM   1289  O   SER A  81      -6.386  13.493   1.029  1.00 93.03           O  
ATOM   1290  OG  SER A  81      -4.949  17.566   0.649  1.00 93.03           O  
ATOM   1291  HG  SER A  81      -4.019  17.551   0.413  1.00 93.03           H  
ATOM   1292  N   ASP A  82      -4.695  14.686   0.161  1.00 94.86           N  
ATOM   1293  H   ASP A  82      -4.350  15.619  -0.015  1.00 94.86           H  
ATOM   1294  CA  ASP A  82      -3.948  13.570  -0.398  1.00 94.86           C  
ATOM   1295  HA  ASP A  82      -4.666  12.849  -0.788  1.00 94.86           H  
ATOM   1296  C   ASP A  82      -3.075  12.892   0.677  1.00 94.86           C  
ATOM   1297  CB  ASP A  82      -3.080  14.071  -1.561  1.00 94.86           C  
ATOM   1298  HB2 ASP A  82      -2.310  13.322  -1.746  1.00 94.86           H  
ATOM   1299  HB3 ASP A  82      -2.572  14.994  -1.281  1.00 94.86           H  
ATOM   1300  O   ASP A  82      -2.161  13.524   1.221  1.00 94.86           O  
ATOM   1301  CG  ASP A  82      -3.814  14.275  -2.884  1.00 94.86           C  
ATOM   1302  OD1 ASP A  82      -5.013  14.615  -2.898  1.00 94.86           O  
ATOM   1303  OD2 ASP A  82      -3.174  14.040  -3.937  1.00 94.86           O  
ATOM   1304  N   TYR A  83      -3.304  11.605   0.956  1.00 96.99           N  
ATOM   1305  H   TYR A  83      -4.049  11.127   0.471  1.00 96.99           H  
ATOM   1306  CA  TYR A  83      -2.502  10.847   1.927  1.00 96.99           C  
ATOM   1307  HA  TYR A  83      -1.470  11.190   1.842  1.00 96.99           H  
ATOM   1308  C   TYR A  83      -2.479   9.333   1.672  1.00 96.99           C  
ATOM   1309  CB  TYR A  83      -2.968  11.157   3.361  1.00 96.99           C  
ATOM   1310  HB2 TYR A  83      -2.166  10.894   4.051  1.00 96.99           H  
ATOM   1311  HB3 TYR A  83      -3.120  12.231   3.468  1.00 96.99           H  
ATOM   1312  O   TYR A  83      -3.362   8.768   1.017  1.00 96.99           O  
ATOM   1313  CG  TYR A  83      -4.222  10.437   3.811  1.00 96.99           C  
ATOM   1314  CD1 TYR A  83      -5.489  10.965   3.500  1.00 96.99           C  
ATOM   1315  HD1 TYR A  83      -5.562  11.874   2.923  1.00 96.99           H  
ATOM   1316  CD2 TYR A  83      -4.109   9.252   4.564  1.00 96.99           C  
ATOM   1317  HD2 TYR A  83      -3.132   8.867   4.817  1.00 96.99           H  
ATOM   1318  CE1 TYR A  83      -6.648  10.318   3.968  1.00 96.99           C  
ATOM   1319  HE1 TYR A  83      -7.629  10.713   3.749  1.00 96.99           H  
ATOM   1320  CE2 TYR A  83      -5.263   8.590   5.015  1.00 96.99           C  
ATOM   1321  HE2 TYR A  83      -5.178   7.691   5.608  1.00 96.99           H  
ATOM   1322  OH  TYR A  83      -7.635   8.560   5.242  1.00 96.99           O  
ATOM   1323  HH  TYR A  83      -7.469   7.668   5.553  1.00 96.99           H  
ATOM   1324  CZ  TYR A  83      -6.527   9.141   4.735  1.00 96.99           C  
ATOM   1325  N   TRP A  84      -1.451   8.685   2.218  1.00 98.18           N  
ATOM   1326  H   TRP A  84      -0.784   9.240   2.735  1.00 98.18           H  
ATOM   1327  CA  TRP A  84      -1.326   7.240   2.377  1.00 98.18           C  
ATOM   1328  HA  TRP A  84      -2.185   6.734   1.936  1.00 98.18           H  
ATOM   1329  C   TRP A  84      -1.275   6.928   3.866  1.00 98.18           C  
ATOM   1330  CB  TRP A  84      -0.044   6.736   1.708  1.00 98.18           C  
ATOM   1331  HB2 TRP A  84      -0.071   6.998   0.650  1.00 98.18           H  
ATOM   1332  HB3 TRP A  84       0.811   7.243   2.153  1.00 98.18           H  
ATOM   1333  O   TRP A  84      -0.451   7.492   4.584  1.00 98.18           O  
ATOM   1334  CG  TRP A  84       0.153   5.255   1.824  1.00 98.18           C  
ATOM   1335  CD1 TRP A  84       1.036   4.610   2.621  1.00 98.18           C  
ATOM   1336  HD1 TRP A  84       1.744   5.092   3.278  1.00 98.18           H  
ATOM   1337  CD2 TRP A  84      -0.570   4.211   1.117  1.00 98.18           C  
ATOM   1338  CE2 TRP A  84      -0.096   2.939   1.544  1.00 98.18           C  
ATOM   1339  CE3 TRP A  84      -1.572   4.229   0.133  1.00 98.18           C  
ATOM   1340  HE3 TRP A  84      -1.916   5.196  -0.203  1.00 98.18           H  
ATOM   1341  NE1 TRP A  84       0.892   3.241   2.455  1.00 98.18           N  
ATOM   1342  HE1 TRP A  84       1.502   2.554   2.875  1.00 98.18           H  
ATOM   1343  CH2 TRP A  84      -1.614   1.799   0.041  1.00 98.18           C  
ATOM   1344  HH2 TRP A  84      -2.008   0.888  -0.384  1.00 98.18           H  
ATOM   1345  CZ2 TRP A  84      -0.613   1.744   1.020  1.00 98.18           C  
ATOM   1346  HZ2 TRP A  84      -0.246   0.784   1.353  1.00 98.18           H  
ATOM   1347  CZ3 TRP A  84      -2.092   3.037  -0.406  1.00 98.18           C  
ATOM   1348  HZ3 TRP A  84      -2.858   3.065  -1.166  1.00 98.18           H  
ATOM   1349  N   LEU A  85      -2.140   6.028   4.332  1.00 97.99           N  
ATOM   1350  H   LEU A  85      -2.802   5.605   3.697  1.00 97.99           H  
ATOM   1351  CA  LEU A  85      -2.249   5.730   5.754  1.00 97.99           C  
ATOM   1352  HA  LEU A  85      -2.464   6.662   6.275  1.00 97.99           H  
ATOM   1353  C   LEU A  85      -0.941   5.186   6.328  1.00 97.99           C  
ATOM   1354  CB  LEU A  85      -3.415   4.752   5.957  1.00 97.99           C  
ATOM   1355  HB2 LEU A  85      -3.224   3.843   5.386  1.00 97.99           H  
ATOM   1356  HB3 LEU A  85      -4.314   5.233   5.572  1.00 97.99           H  
ATOM   1357  O   LEU A  85      -0.557   5.601   7.410  1.00 97.99           O  
ATOM   1358  CG  LEU A  85      -3.658   4.376   7.423  1.00 97.99           C  
ATOM   1359  HG  LEU A  85      -2.760   3.927   7.847  1.00 97.99           H  
ATOM   1360  CD1 LEU A  85      -4.042   5.605   8.229  1.00 97.99           C  
ATOM   1361 HD11 LEU A  85      -4.318   5.249   9.222  1.00 97.99           H  
ATOM   1362 HD12 LEU A  85      -4.885   6.124   7.774  1.00 97.99           H  
ATOM   1363 HD13 LEU A  85      -3.191   6.279   8.331  1.00 97.99           H  
ATOM   1364  CD2 LEU A  85      -4.802   3.370   7.548  1.00 97.99           C  
ATOM   1365 HD21 LEU A  85      -5.733   3.830   7.219  1.00 97.99           H  
ATOM   1366 HD22 LEU A  85      -4.584   2.488   6.946  1.00 97.99           H  
ATOM   1367 HD23 LEU A  85      -4.903   3.064   8.589  1.00 97.99           H  
ATOM   1368  N   GLY A  86      -0.270   4.293   5.599  1.00 98.34           N  
ATOM   1369  H   GLY A  86      -0.639   4.069   4.686  1.00 98.34           H  
ATOM   1370  CA  GLY A  86       0.919   3.574   6.050  1.00 98.34           C  
ATOM   1371  HA2 GLY A  86       1.759   3.832   5.405  1.00 98.34           H  
ATOM   1372  HA3 GLY A  86       1.187   3.863   7.066  1.00 98.34           H  
ATOM   1373  C   GLY A  86       0.694   2.065   6.029  1.00 98.34           C  
ATOM   1374  O   GLY A  86      -0.294   1.564   6.571  1.00 98.34           O  
ATOM   1375  N   ASN A  87       1.608   1.322   5.404  1.00 98.73           N  
ATOM   1376  H   ASN A  87       2.395   1.795   4.983  1.00 98.73           H  
ATOM   1377  CA  ASN A  87       1.496  -0.130   5.253  1.00 98.73           C  
ATOM   1378  HA  ASN A  87       0.557  -0.359   4.748  1.00 98.73           H  
ATOM   1379  C   ASN A  87       1.463  -0.833   6.612  1.00 98.73           C  
ATOM   1380  CB  ASN A  87       2.653  -0.682   4.405  1.00 98.73           C  
ATOM   1381  HB2 ASN A  87       3.610  -0.471   4.883  1.00 98.73           H  
ATOM   1382  HB3 ASN A  87       2.532  -1.764   4.353  1.00 98.73           H  
ATOM   1383  O   ASN A  87       0.709  -1.787   6.780  1.00 98.73           O  
ATOM   1384  CG  ASN A  87       2.684  -0.190   2.976  1.00 98.73           C  
ATOM   1385  ND2 ASN A  87       3.744  -0.448   2.250  1.00 98.73           N  
ATOM   1386 HD21 ASN A  87       3.700  -0.184   1.277  1.00 98.73           H  
ATOM   1387 HD22 ASN A  87       4.505  -0.990   2.634  1.00 98.73           H  
ATOM   1388  OD1 ASN A  87       1.755   0.416   2.486  1.00 98.73           O  
ATOM   1389  N   LYS A  88       2.210  -0.329   7.602  1.00 98.16           N  
ATOM   1390  H   LYS A  88       2.763   0.496   7.418  1.00 98.16           H  
ATOM   1391  CA  LYS A  88       2.190  -0.868   8.965  1.00 98.16           C  
ATOM   1392  HA  LYS A  88       2.488  -1.916   8.942  1.00 98.16           H  
ATOM   1393  C   LYS A  88       0.777  -0.830   9.559  1.00 98.16           C  
ATOM   1394  CB  LYS A  88       3.199  -0.084   9.812  1.00 98.16           C  
ATOM   1395  HB2 LYS A  88       2.929   0.972   9.798  1.00 98.16           H  
ATOM   1396  HB3 LYS A  88       4.193  -0.191   9.376  1.00 98.16           H  
ATOM   1397  O   LYS A  88       0.290  -1.846  10.042  1.00 98.16           O  
ATOM   1398  CG  LYS A  88       3.235  -0.577  11.264  1.00 98.16           C  
ATOM   1399  HG2 LYS A  88       3.582  -1.609  11.298  1.00 98.16           H  
ATOM   1400  HG3 LYS A  88       2.235  -0.524  11.695  1.00 98.16           H  
ATOM   1401  CD  LYS A  88       4.160   0.313  12.094  1.00 98.16           C  
ATOM   1402  HD2 LYS A  88       5.194   0.173  11.778  1.00 98.16           H  
ATOM   1403  HD3 LYS A  88       3.877   1.354  11.939  1.00 98.16           H  
ATOM   1404  CE  LYS A  88       3.998  -0.038  13.575  1.00 98.16           C  
ATOM   1405  HE2 LYS A  88       2.933  -0.079  13.801  1.00 98.16           H  
ATOM   1406  HE3 LYS A  88       4.407  -1.033  13.754  1.00 98.16           H  
ATOM   1407  NZ  LYS A  88       4.659   0.979  14.428  1.00 98.16           N  
ATOM   1408  HZ1 LYS A  88       4.254   1.886  14.245  1.00 98.16           H  
ATOM   1409  HZ2 LYS A  88       4.518   0.767  15.405  1.00 98.16           H  
ATOM   1410  HZ3 LYS A  88       5.647   1.035  14.226  1.00 98.16           H  
ATOM   1411  N   TYR A  89       0.083   0.304   9.455  1.00 97.89           N  
ATOM   1412  H   TYR A  89       0.520   1.109   9.029  1.00 97.89           H  
ATOM   1413  CA  TYR A  89      -1.277   0.429   9.985  1.00 97.89           C  
ATOM   1414  HA  TYR A  89      -1.290   0.046  11.005  1.00 97.89           H  
ATOM   1415  C   TYR A  89      -2.293  -0.379   9.180  1.00 97.89           C  
ATOM   1416  CB  TYR A  89      -1.706   1.895  10.012  1.00 97.89           C  
ATOM   1417  HB2 TYR A  89      -1.806   2.237   8.982  1.00 97.89           H  
ATOM   1418  HB3 TYR A  89      -2.689   1.963  10.479  1.00 97.89           H  
ATOM   1419  O   TYR A  89      -3.182  -0.993   9.763  1.00 97.89           O  
ATOM   1420  CG  TYR A  89      -0.766   2.817  10.755  1.00 97.89           C  
ATOM   1421  CD1 TYR A  89      -0.466   2.613  12.115  1.00 97.89           C  
ATOM   1422  HD1 TYR A  89      -0.902   1.780  12.647  1.00 97.89           H  
ATOM   1423  CD2 TYR A  89      -0.199   3.899  10.073  1.00 97.89           C  
ATOM   1424  HD2 TYR A  89      -0.414   4.028   9.022  1.00 97.89           H  
ATOM   1425  CE1 TYR A  89       0.402   3.503  12.781  1.00 97.89           C  
ATOM   1426  HE1 TYR A  89       0.630   3.379  13.829  1.00 97.89           H  
ATOM   1427  CE2 TYR A  89       0.644   4.804  10.734  1.00 97.89           C  
ATOM   1428  HE2 TYR A  89       1.049   5.650  10.199  1.00 97.89           H  
ATOM   1429  OH  TYR A  89       1.829   5.430  12.718  1.00 97.89           O  
ATOM   1430  HH  TYR A  89       2.137   6.123  12.129  1.00 97.89           H  
ATOM   1431  CZ  TYR A  89       0.963   4.597  12.089  1.00 97.89           C  
ATOM   1432  N   ILE A  90      -2.175  -0.414   7.847  1.00 98.63           N  
ATOM   1433  H   ILE A  90      -1.438   0.124   7.413  1.00 98.63           H  
ATOM   1434  CA  ILE A  90      -3.070  -1.222   7.006  1.00 98.63           C  
ATOM   1435  HA  ILE A  90      -4.099  -0.941   7.233  1.00 98.63           H  
ATOM   1436  C   ILE A  90      -2.925  -2.709   7.364  1.00 98.63           C  
ATOM   1437  CB  ILE A  90      -2.820  -0.957   5.504  1.00 98.63           C  
ATOM   1438  HB  ILE A  90      -1.771  -1.161   5.291  1.00 98.63           H  
ATOM   1439  O   ILE A  90      -3.938  -3.395   7.515  1.00 98.63           O  
ATOM   1440  CG1 ILE A  90      -3.127   0.511   5.129  1.00 98.63           C  
ATOM   1441 HG12 ILE A  90      -2.749   1.184   5.900  1.00 98.63           H  
ATOM   1442 HG13 ILE A  90      -4.206   0.652   5.076  1.00 98.63           H  
ATOM   1443  CG2 ILE A  90      -3.702  -1.883   4.640  1.00 98.63           C  
ATOM   1444 HG21 ILE A  90      -3.448  -2.930   4.810  1.00 98.63           H  
ATOM   1445 HG22 ILE A  90      -3.547  -1.682   3.580  1.00 98.63           H  
ATOM   1446 HG23 ILE A  90      -4.753  -1.733   4.886  1.00 98.63           H  
ATOM   1447  CD1 ILE A  90      -2.492   0.942   3.800  1.00 98.63           C  
ATOM   1448 HD11 ILE A  90      -1.412   0.806   3.849  1.00 98.63           H  
ATOM   1449 HD12 ILE A  90      -2.891   0.363   2.967  1.00 98.63           H  
ATOM   1450 HD13 ILE A  90      -2.701   1.997   3.624  1.00 98.63           H  
ATOM   1451  N   TYR A  91      -1.696  -3.196   7.556  1.00 98.56           N  
ATOM   1452  H   TYR A  91      -0.904  -2.584   7.421  1.00 98.56           H  
ATOM   1453  CA  TYR A  91      -1.414  -4.552   8.029  1.00 98.56           C  
ATOM   1454  HA  TYR A  91      -1.827  -5.275   7.325  1.00 98.56           H  
ATOM   1455  C   TYR A  91      -2.077  -4.813   9.387  1.00 98.56           C  
ATOM   1456  CB  TYR A  91       0.106  -4.770   8.095  1.00 98.56           C  
ATOM   1457  HB2 TYR A  91       0.579  -3.896   8.542  1.00 98.56           H  
ATOM   1458  HB3 TYR A  91       0.499  -4.867   7.083  1.00 98.56           H  
ATOM   1459  O   TYR A  91      -2.929  -5.700   9.485  1.00 98.56           O  
ATOM   1460  CG  TYR A  91       0.506  -5.991   8.899  1.00 98.56           C  
ATOM   1461  CD1 TYR A  91       1.076  -5.845  10.176  1.00 98.56           C  
ATOM   1462  HD1 TYR A  91       1.243  -4.862  10.590  1.00 98.56           H  
ATOM   1463  CD2 TYR A  91       0.242  -7.275   8.400  1.00 98.56           C  
ATOM   1464  HD2 TYR A  91      -0.206  -7.381   7.423  1.00 98.56           H  
ATOM   1465  CE1 TYR A  91       1.380  -6.981  10.949  1.00 98.56           C  
ATOM   1466  HE1 TYR A  91       1.783  -6.850  11.942  1.00 98.56           H  
ATOM   1467  CE2 TYR A  91       0.549  -8.416   9.162  1.00 98.56           C  
ATOM   1468  HE2 TYR A  91       0.343  -9.408   8.786  1.00 98.56           H  
ATOM   1469  OH  TYR A  91       1.406  -9.373  11.179  1.00 98.56           O  
ATOM   1470  HH  TYR A  91       1.807  -9.132  12.018  1.00 98.56           H  
ATOM   1471  CZ  TYR A  91       1.117  -8.271  10.440  1.00 98.56           C  
ATOM   1472  N   ASP A  92      -1.766  -3.993  10.397  1.00 97.93           N  
ATOM   1473  H   ASP A  92      -1.032  -3.313  10.256  1.00 97.93           H  
ATOM   1474  CA  ASP A  92      -2.266  -4.175  11.762  1.00 97.93           C  
ATOM   1475  HA  ASP A  92      -1.929  -5.142  12.137  1.00 97.93           H  
ATOM   1476  C   ASP A  92      -3.806  -4.154  11.816  1.00 97.93           C  
ATOM   1477  CB  ASP A  92      -1.715  -3.070  12.683  1.00 97.93           C  
ATOM   1478  HB2 ASP A  92      -2.247  -3.151  13.631  1.00 97.93           H  
ATOM   1479  HB3 ASP A  92      -1.949  -2.098  12.250  1.00 97.93           H  
ATOM   1480  O   ASP A  92      -4.432  -4.982  12.483  1.00 97.93           O  
ATOM   1481  CG  ASP A  92      -0.214  -3.137  13.002  1.00 97.93           C  
ATOM   1482  OD1 ASP A  92       0.382  -4.224  12.847  1.00 97.93           O  
ATOM   1483  OD2 ASP A  92       0.311  -2.101  13.476  1.00 97.93           O  
ATOM   1484  N   ILE A  93      -4.445  -3.228  11.089  1.00 97.40           N  
ATOM   1485  H   ILE A  93      -3.885  -2.564  10.573  1.00 97.40           H  
ATOM   1486  CA  ILE A  93      -5.909  -3.124  11.030  1.00 97.40           C  
ATOM   1487  HA  ILE A  93      -6.289  -3.103  12.052  1.00 97.40           H  
ATOM   1488  C   ILE A  93      -6.490  -4.361  10.352  1.00 97.40           C  
ATOM   1489  CB  ILE A  93      -6.365  -1.824  10.324  1.00 97.40           C  
ATOM   1490  HB  ILE A  93      -5.868  -1.761   9.356  1.00 97.40           H  
ATOM   1491  O   ILE A  93      -7.394  -4.990  10.907  1.00 97.40           O  
ATOM   1492  CG1 ILE A  93      -5.991  -0.584  11.167  1.00 97.40           C  
ATOM   1493 HG12 ILE A  93      -4.966  -0.678  11.525  1.00 97.40           H  
ATOM   1494 HG13 ILE A  93      -6.637  -0.532  12.043  1.00 97.40           H  
ATOM   1495  CG2 ILE A  93      -7.892  -1.835  10.094  1.00 97.40           C  
ATOM   1496 HG21 ILE A  93      -8.226  -0.885   9.677  1.00 97.40           H  
ATOM   1497 HG22 ILE A  93      -8.406  -2.001  11.041  1.00 97.40           H  
ATOM   1498 HG23 ILE A  93      -8.168  -2.619   9.388  1.00 97.40           H  
ATOM   1499  CD1 ILE A  93      -6.082   0.742  10.398  1.00 97.40           C  
ATOM   1500 HD11 ILE A  93      -5.491   0.682   9.484  1.00 97.40           H  
ATOM   1501 HD12 ILE A  93      -7.117   0.978  10.150  1.00 97.40           H  
ATOM   1502 HD13 ILE A  93      -5.685   1.543  11.020  1.00 97.40           H  
ATOM   1503  N   THR A  94      -5.989  -4.736   9.173  1.00 98.12           N  
ATOM   1504  H   THR A  94      -5.187  -4.241   8.810  1.00 98.12           H  
ATOM   1505  CA  THR A  94      -6.560  -5.843   8.390  1.00 98.12           C  
ATOM   1506  HA  THR A  94      -7.641  -5.711   8.373  1.00 98.12           H  
ATOM   1507  C   THR A  94      -6.324  -7.213   9.021  1.00 98.12           C  
ATOM   1508  CB  THR A  94      -6.103  -5.845   6.927  1.00 98.12           C  
ATOM   1509  HB  THR A  94      -6.523  -6.728   6.445  1.00 98.12           H  
ATOM   1510  O   THR A  94      -7.122  -8.112   8.787  1.00 98.12           O  
ATOM   1511  CG2 THR A  94      -6.608  -4.618   6.165  1.00 98.12           C  
ATOM   1512 HG21 THR A  94      -6.174  -4.614   5.164  1.00 98.12           H  
ATOM   1513 HG22 THR A  94      -6.331  -3.697   6.678  1.00 98.12           H  
ATOM   1514 HG23 THR A  94      -7.693  -4.669   6.079  1.00 98.12           H  
ATOM   1515  OG1 THR A  94      -4.703  -5.902   6.801  1.00 98.12           O  
ATOM   1516  HG1 THR A  94      -4.351  -5.062   7.104  1.00 98.12           H  
ATOM   1517  N   HIS A  95      -5.330  -7.364   9.901  1.00 97.10           N  
ATOM   1518  H   HIS A  95      -4.646  -6.626   9.984  1.00 97.10           H  
ATOM   1519  CA  HIS A  95      -5.112  -8.586  10.684  1.00 97.10           C  
ATOM   1520  HA  HIS A  95      -5.402  -9.441  10.072  1.00 97.10           H  
ATOM   1521  C   HIS A  95      -5.977  -8.677  11.954  1.00 97.10           C  
ATOM   1522  CB  HIS A  95      -3.612  -8.735  10.974  1.00 97.10           C  
ATOM   1523  HB2 HIS A  95      -3.174  -7.774  11.240  1.00 97.10           H  
ATOM   1524  HB3 HIS A  95      -3.475  -9.410  11.819  1.00 97.10           H  
ATOM   1525  O   HIS A  95      -6.128  -9.753  12.531  1.00 97.10           O  
ATOM   1526  CG  HIS A  95      -2.890  -9.321   9.789  1.00 97.10           C  
ATOM   1527  CD2 HIS A  95      -2.393 -10.594   9.708  1.00 97.10           C  
ATOM   1528  HD2 HIS A  95      -2.377 -11.319  10.507  1.00 97.10           H  
ATOM   1529  ND1 HIS A  95      -2.774  -8.760   8.538  1.00 97.10           N  
ATOM   1530  HD1 HIS A  95      -2.996  -7.807   8.289  1.00 97.10           H  
ATOM   1531  CE1 HIS A  95      -2.253  -9.695   7.725  1.00 97.10           C  
ATOM   1532  HE1 HIS A  95      -2.107  -9.606   6.658  1.00 97.10           H  
ATOM   1533  NE2 HIS A  95      -1.994 -10.824   8.392  1.00 97.10           N  
ATOM   1534  N   SER A  96      -6.638  -7.588  12.370  1.00 95.79           N  
ATOM   1535  H   SER A  96      -6.439  -6.717  11.899  1.00 95.79           H  
ATOM   1536  CA  SER A  96      -7.561  -7.590  13.522  1.00 95.79           C  
ATOM   1537  HA  SER A  96      -7.083  -8.157  14.322  1.00 95.79           H  
ATOM   1538  C   SER A  96      -8.924  -8.263  13.247  1.00 95.79           C  
ATOM   1539  CB  SER A  96      -7.762  -6.160  14.037  1.00 95.79           C  
ATOM   1540  HB2 SER A  96      -8.223  -6.202  15.024  1.00 95.79           H  
ATOM   1541  HB3 SER A  96      -6.798  -5.660  14.127  1.00 95.79           H  
ATOM   1542  O   SER A  96      -9.788  -8.383  14.130  1.00 95.79           O  
ATOM   1543  OG  SER A  96      -8.610  -5.424  13.170  1.00 95.79           O  
ATOM   1544  HG  SER A  96      -8.081  -5.223  12.394  1.00 95.79           H  
ATOM   1545  N   GLY A  97      -9.185  -8.683  12.008  1.00 95.78           N  
ATOM   1546  H   GLY A  97      -8.460  -8.597  11.310  1.00 95.78           H  
ATOM   1547  CA  GLY A  97     -10.434  -9.326  11.608  1.00 95.78           C  
ATOM   1548  HA2 GLY A  97     -11.273  -8.734  11.973  1.00 95.78           H  
ATOM   1549  HA3 GLY A  97     -10.478 -10.321  12.049  1.00 95.78           H  
ATOM   1550  C   GLY A  97     -10.559  -9.461  10.095  1.00 95.78           C  
ATOM   1551  O   GLY A  97      -9.588  -9.338   9.373  1.00 95.78           O  
ATOM   1552  N   LYS A  98     -11.774  -9.697   9.595  1.00 97.32           N  
ATOM   1553  H   LYS A  98     -12.562  -9.750  10.224  1.00 97.32           H  
ATOM   1554  CA  LYS A  98     -12.028  -9.730   8.148  1.00 97.32           C  
ATOM   1555  HA  LYS A  98     -11.105  -9.981   7.626  1.00 97.32           H  
ATOM   1556  C   LYS A  98     -12.445  -8.346   7.673  1.00 97.32           C  
ATOM   1557  CB  LYS A  98     -13.066 -10.803   7.795  1.00 97.32           C  
ATOM   1558  HB2 LYS A  98     -13.998 -10.610   8.326  1.00 97.32           H  
ATOM   1559  HB3 LYS A  98     -13.256 -10.763   6.723  1.00 97.32           H  
ATOM   1560  O   LYS A  98     -13.429  -7.809   8.187  1.00 97.32           O  
ATOM   1561  CG  LYS A  98     -12.538 -12.199   8.158  1.00 97.32           C  
ATOM   1562  HG2 LYS A  98     -12.432 -12.280   9.239  1.00 97.32           H  
ATOM   1563  HG3 LYS A  98     -11.558 -12.331   7.700  1.00 97.32           H  
ATOM   1564  CD  LYS A  98     -13.464 -13.315   7.664  1.00 97.32           C  
ATOM   1565  HD2 LYS A  98     -14.445 -13.222   8.130  1.00 97.32           H  
ATOM   1566  HD3 LYS A  98     -13.553 -13.243   6.580  1.00 97.32           H  
ATOM   1567  CE  LYS A  98     -12.818 -14.654   8.038  1.00 97.32           C  
ATOM   1568  HE2 LYS A  98     -11.788 -14.635   7.683  1.00 97.32           H  
ATOM   1569  HE3 LYS A  98     -12.786 -14.748   9.123  1.00 97.32           H  
ATOM   1570  NZ  LYS A  98     -13.514 -15.815   7.431  1.00 97.32           N  
ATOM   1571  HZ1 LYS A  98     -13.444 -15.754   6.425  1.00 97.32           H  
ATOM   1572  HZ2 LYS A  98     -14.480 -15.874   7.720  1.00 97.32           H  
ATOM   1573  HZ3 LYS A  98     -13.039 -16.666   7.693  1.00 97.32           H  
ATOM   1574  N   TYR A  99     -11.737  -7.798   6.694  1.00 98.23           N  
ATOM   1575  H   TYR A  99     -10.930  -8.286   6.334  1.00 98.23           H  
ATOM   1576  CA  TYR A  99     -12.028  -6.487   6.121  1.00 98.23           C  
ATOM   1577  HA  TYR A  99     -12.877  -6.049   6.647  1.00 98.23           H  
ATOM   1578  C   TYR A  99     -12.447  -6.608   4.658  1.00 98.23           C  
ATOM   1579  CB  TYR A  99     -10.846  -5.531   6.334  1.00 98.23           C  
ATOM   1580  HB2 TYR A  99      -9.916  -6.033   6.069  1.00 98.23           H  
ATOM   1581  HB3 TYR A  99     -10.958  -4.679   5.662  1.00 98.23           H  
ATOM   1582  O   TYR A  99     -11.991  -7.485   3.930  1.00 98.23           O  
ATOM   1583  CG  TYR A  99     -10.759  -5.016   7.761  1.00 98.23           C  
ATOM   1584  CD1 TYR A  99     -11.192  -3.713   8.075  1.00 98.23           C  
ATOM   1585  HD1 TYR A  99     -11.533  -3.056   7.288  1.00 98.23           H  
ATOM   1586  CD2 TYR A  99     -10.263  -5.851   8.780  1.00 98.23           C  
ATOM   1587  HD2 TYR A  99      -9.871  -6.827   8.538  1.00 98.23           H  
ATOM   1588  CE1 TYR A  99     -11.147  -3.251   9.405  1.00 98.23           C  
ATOM   1589  HE1 TYR A  99     -11.442  -2.241   9.651  1.00 98.23           H  
ATOM   1590  CE2 TYR A  99     -10.222  -5.396  10.109  1.00 98.23           C  
ATOM   1591  HE2 TYR A  99      -9.803  -6.030  10.876  1.00 98.23           H  
ATOM   1592  OH  TYR A  99     -10.599  -3.653  11.711  1.00 98.23           O  
ATOM   1593  HH  TYR A  99     -10.020  -4.203  12.244  1.00 98.23           H  
ATOM   1594  CZ  TYR A  99     -10.655  -4.092  10.426  1.00 98.23           C  
ATOM   1595  N   GLU A 100     -13.364  -5.740   4.256  1.00 98.30           N  
ATOM   1596  H   GLU A 100     -13.677  -5.053   4.927  1.00 98.30           H  
ATOM   1597  CA  GLU A 100     -13.695  -5.460   2.859  1.00 98.30           C  
ATOM   1598  HA  GLU A 100     -13.340  -6.274   2.227  1.00 98.30           H  
ATOM   1599  C   GLU A 100     -12.961  -4.193   2.416  1.00 98.30           C  
ATOM   1600  CB  GLU A 100     -15.222  -5.346   2.660  1.00 98.30           C  
ATOM   1601  HB2 GLU A 100     -15.422  -4.951   1.664  1.00 98.30           H  
ATOM   1602  HB3 GLU A 100     -15.642  -6.350   2.708  1.00 98.30           H  
ATOM   1603  O   GLU A 100     -12.724  -3.305   3.238  1.00 98.30           O  
ATOM   1604  CG  GLU A 100     -15.933  -4.461   3.703  1.00 98.30           C  
ATOM   1605  HG2 GLU A 100     -15.520  -3.453   3.659  1.00 98.30           H  
ATOM   1606  HG3 GLU A 100     -15.742  -4.876   4.693  1.00 98.30           H  
ATOM   1607  CD  GLU A 100     -17.460  -4.407   3.576  1.00 98.30           C  
ATOM   1608  OE1 GLU A 100     -18.085  -3.468   4.126  1.00 98.30           O  
ATOM   1609  OE2 GLU A 100     -18.072  -5.345   3.023  1.00 98.30           O  
ATOM   1610  N   LEU A 101     -12.636  -4.105   1.127  1.00 98.71           N  
ATOM   1611  H   LEU A 101     -12.911  -4.865   0.521  1.00 98.71           H  
ATOM   1612  CA  LEU A 101     -12.064  -2.919   0.488  1.00 98.71           C  
ATOM   1613  HA  LEU A 101     -11.844  -2.167   1.246  1.00 98.71           H  
ATOM   1614  C   LEU A 101     -13.082  -2.332  -0.484  1.00 98.71           C  
ATOM   1615  CB  LEU A 101     -10.743  -3.287  -0.215  1.00 98.71           C  
ATOM   1616  HB2 LEU A 101     -10.018  -3.549   0.556  1.00 98.71           H  
ATOM   1617  HB3 LEU A 101     -10.920  -4.167  -0.834  1.00 98.71           H  
ATOM   1618  O   LEU A 101     -13.684  -3.053  -1.279  1.00 98.71           O  
ATOM   1619  CG  LEU A 101     -10.116  -2.198  -1.108  1.00 98.71           C  
ATOM   1620  HG  LEU A 101     -10.866  -1.798  -1.790  1.00 98.71           H  
ATOM   1621  CD1 LEU A 101      -9.526  -1.056  -0.284  1.00 98.71           C  
ATOM   1622 HD11 LEU A 101      -8.756  -1.436   0.387  1.00 98.71           H  
ATOM   1623 HD12 LEU A 101     -10.308  -0.573   0.301  1.00 98.71           H  
ATOM   1624 HD13 LEU A 101      -9.088  -0.316  -0.953  1.00 98.71           H  
ATOM   1625  CD2 LEU A 101      -8.987  -2.774  -1.957  1.00 98.71           C  
ATOM   1626 HD21 LEU A 101      -8.185  -3.134  -1.312  1.00 98.71           H  
ATOM   1627 HD22 LEU A 101      -9.349  -3.597  -2.573  1.00 98.71           H  
ATOM   1628 HD23 LEU A 101      -8.578  -1.996  -2.601  1.00 98.71           H  
ATOM   1629  N   ARG A 102     -13.211  -1.011  -0.470  1.00 98.27           N  
ATOM   1630  H   ARG A 102     -12.712  -0.496   0.240  1.00 98.27           H  
ATOM   1631  CA  ARG A 102     -13.880  -0.231  -1.503  1.00 98.27           C  
ATOM   1632  HA  ARG A 102     -14.197  -0.893  -2.310  1.00 98.27           H  
ATOM   1633  C   ARG A 102     -12.885   0.765  -2.083  1.00 98.27           C  
ATOM   1634  CB  ARG A 102     -15.125   0.423  -0.897  1.00 98.27           C  
ATOM   1635  HB2 ARG A 102     -14.835   1.060  -0.062  1.00 98.27           H  
ATOM   1636  HB3 ARG A 102     -15.782  -0.363  -0.525  1.00 98.27           H  
ATOM   1637  O   ARG A 102     -12.191   1.457  -1.344  1.00 98.27           O  
ATOM   1638  CG  ARG A 102     -15.890   1.253  -1.927  1.00 98.27           C  
ATOM   1639  HG2 ARG A 102     -16.141   0.628  -2.783  1.00 98.27           H  
ATOM   1640  HG3 ARG A 102     -15.269   2.083  -2.265  1.00 98.27           H  
ATOM   1641  CD  ARG A 102     -17.171   1.816  -1.311  1.00 98.27           C  
ATOM   1642  HD2 ARG A 102     -16.910   2.448  -0.462  1.00 98.27           H  
ATOM   1643  HD3 ARG A 102     -17.807   1.006  -0.955  1.00 98.27           H  
ATOM   1644  NE  ARG A 102     -17.863   2.631  -2.313  1.00 98.27           N  
ATOM   1645  HE  ARG A 102     -17.456   3.539  -2.483  1.00 98.27           H  
ATOM   1646  NH1 ARG A 102     -19.279   1.054  -3.208  1.00 98.27           N  
ATOM   1647 HH11 ARG A 102     -19.076   0.445  -2.429  1.00 98.27           H  
ATOM   1648 HH12 ARG A 102     -19.926   0.798  -3.941  1.00 98.27           H  
ATOM   1649  NH2 ARG A 102     -19.046   3.052  -4.175  1.00 98.27           N  
ATOM   1650 HH21 ARG A 102     -19.603   2.756  -4.964  1.00 98.27           H  
ATOM   1651 HH22 ARG A 102     -18.367   3.789  -4.302  1.00 98.27           H  
ATOM   1652  CZ  ARG A 102     -18.734   2.241  -3.217  1.00 98.27           C  
ATOM   1653  N   ILE A 103     -12.822   0.818  -3.404  1.00 98.43           N  
ATOM   1654  H   ILE A 103     -13.423   0.200  -3.930  1.00 98.43           H  
ATOM   1655  CA  ILE A 103     -12.070   1.807  -4.163  1.00 98.43           C  
ATOM   1656  HA  ILE A 103     -11.535   2.460  -3.473  1.00 98.43           H  
ATOM   1657  C   ILE A 103     -13.083   2.617  -4.939  1.00 98.43           C  
ATOM   1658  CB  ILE A 103     -11.033   1.180  -5.108  1.00 98.43           C  
ATOM   1659  HB  ILE A 103     -11.564   0.622  -5.880  1.00 98.43           H  
ATOM   1660  O   ILE A 103     -13.834   2.077  -5.745  1.00 98.43           O  
ATOM   1661  CG1 ILE A 103     -10.121   0.197  -4.345  1.00 98.43           C  
ATOM   1662 HG12 ILE A 103      -9.611   0.718  -3.535  1.00 98.43           H  
ATOM   1663 HG13 ILE A 103     -10.730  -0.595  -3.908  1.00 98.43           H  
ATOM   1664  CG2 ILE A 103     -10.225   2.297  -5.796  1.00 98.43           C  
ATOM   1665 HG21 ILE A 103     -10.884   3.021  -6.275  1.00 98.43           H  
ATOM   1666 HG22 ILE A 103      -9.608   2.821  -5.066  1.00 98.43           H  
ATOM   1667 HG23 ILE A 103      -9.593   1.879  -6.580  1.00 98.43           H  
ATOM   1668  CD1 ILE A 103      -9.086  -0.485  -5.242  1.00 98.43           C  
ATOM   1669 HD11 ILE A 103      -9.584  -0.956  -6.090  1.00 98.43           H  
ATOM   1670 HD12 ILE A 103      -8.557  -1.252  -4.675  1.00 98.43           H  
ATOM   1671 HD13 ILE A 103      -8.351   0.238  -5.594  1.00 98.43           H  
ATOM   1672  N   ASP A 104     -13.084   3.903  -4.681  1.00 97.77           N  
ATOM   1673  H   ASP A 104     -12.389   4.256  -4.039  1.00 97.77           H  
ATOM   1674  CA  ASP A 104     -13.994   4.876  -5.237  1.00 97.77           C  
ATOM   1675  HA  ASP A 104     -14.778   4.392  -5.820  1.00 97.77           H  
ATOM   1676  C   ASP A 104     -13.211   5.789  -6.177  1.00 97.77           C  
ATOM   1677  CB  ASP A 104     -14.597   5.592  -4.031  1.00 97.77           C  
ATOM   1678  HB2 ASP A 104     -14.739   6.638  -4.301  1.00 97.77           H  
ATOM   1679  HB3 ASP A 104     -13.880   5.611  -3.210  1.00 97.77           H  
ATOM   1680  O   ASP A 104     -12.091   6.176  -5.857  1.00 97.77           O  
ATOM   1681  CG  ASP A 104     -15.887   4.916  -3.536  1.00 97.77           C  
ATOM   1682  OD1 ASP A 104     -16.602   4.236  -4.307  1.00 97.77           O  
ATOM   1683  OD2 ASP A 104     -16.239   5.060  -2.349  1.00 97.77           O  
ATOM   1684  N   MET A 105     -13.741   6.073  -7.367  1.00 97.68           N  
ATOM   1685  H   MET A 105     -14.660   5.715  -7.586  1.00 97.68           H  
ATOM   1686  CA  MET A 105     -12.990   6.720  -8.448  1.00 97.68           C  
ATOM   1687  HA  MET A 105     -12.136   7.255  -8.033  1.00 97.68           H  
ATOM   1688  C   MET A 105     -13.852   7.727  -9.208  1.00 97.68           C  
ATOM   1689  CB  MET A 105     -12.468   5.657  -9.426  1.00 97.68           C  
ATOM   1690  HB2 MET A 105     -12.015   6.149 -10.287  1.00 97.68           H  
ATOM   1691  HB3 MET A 105     -13.318   5.067  -9.770  1.00 97.68           H  
ATOM   1692  O   MET A 105     -14.996   7.439  -9.564  1.00 97.68           O  
ATOM   1693  CG  MET A 105     -11.441   4.703  -8.815  1.00 97.68           C  
ATOM   1694  HG2 MET A 105     -10.547   5.269  -8.553  1.00 97.68           H  
ATOM   1695  HG3 MET A 105     -11.843   4.277  -7.896  1.00 97.68           H  
ATOM   1696  SD  MET A 105     -10.974   3.335  -9.905  1.00 97.68           S  
ATOM   1697  CE  MET A 105     -12.350   2.204  -9.577  1.00 97.68           C  
ATOM   1698  HE1 MET A 105     -12.126   1.241 -10.036  1.00 97.68           H  
ATOM   1699  HE2 MET A 105     -12.460   2.064  -8.502  1.00 97.68           H  
ATOM   1700  HE3 MET A 105     -13.274   2.610  -9.989  1.00 97.68           H  
ATOM   1701  N   LEU A 106     -13.267   8.879  -9.529  1.00 96.56           N  
ATOM   1702  H   LEU A 106     -12.327   9.042  -9.199  1.00 96.56           H  
ATOM   1703  CA  LEU A 106     -13.864   9.910 -10.377  1.00 96.56           C  
ATOM   1704  HA  LEU A 106     -14.868   9.601 -10.666  1.00 96.56           H  
ATOM   1705  C   LEU A 106     -13.028  10.084 -11.649  1.00 96.56           C  
ATOM   1706  CB  LEU A 106     -13.969  11.212  -9.566  1.00 96.56           C  
ATOM   1707  HB2 LEU A 106     -14.503  11.015  -8.637  1.00 96.56           H  
ATOM   1708  HB3 LEU A 106     -12.955  11.524  -9.315  1.00 96.56           H  
ATOM   1709  O   LEU A 106     -11.803  10.215 -11.583  1.00 96.56           O  
ATOM   1710  CG  LEU A 106     -14.654  12.382 -10.296  1.00 96.56           C  
ATOM   1711  HG  LEU A 106     -14.160  12.557 -11.252  1.00 96.56           H  
ATOM   1712  CD1 LEU A 106     -16.142  12.125 -10.544  1.00 96.56           C  
ATOM   1713 HD11 LEU A 106     -16.568  12.985 -11.061  1.00 96.56           H  
ATOM   1714 HD12 LEU A 106     -16.276  11.247 -11.176  1.00 96.56           H  
ATOM   1715 HD13 LEU A 106     -16.657  11.988  -9.593  1.00 96.56           H  
ATOM   1716  CD2 LEU A 106     -14.528  13.645  -9.448  1.00 96.56           C  
ATOM   1717 HD21 LEU A 106     -15.013  13.508  -8.481  1.00 96.56           H  
ATOM   1718 HD22 LEU A 106     -13.475  13.879  -9.289  1.00 96.56           H  
ATOM   1719 HD23 LEU A 106     -14.992  14.484  -9.966  1.00 96.56           H  
ATOM   1720  N   TYR A 107     -13.691  10.085 -12.806  1.00 96.01           N  
ATOM   1721  H   TYR A 107     -14.693   9.961 -12.788  1.00 96.01           H  
ATOM   1722  CA  TYR A 107     -13.064  10.376 -14.096  1.00 96.01           C  
ATOM   1723  HA  TYR A 107     -12.194  11.010 -13.925  1.00 96.01           H  
ATOM   1724  C   TYR A 107     -14.027  11.141 -15.009  1.00 96.01           C  
ATOM   1725  CB  TYR A 107     -12.588   9.072 -14.743  1.00 96.01           C  
ATOM   1726  HB2 TYR A 107     -11.962   8.538 -14.028  1.00 96.01           H  
ATOM   1727  HB3 TYR A 107     -13.451   8.441 -14.956  1.00 96.01           H  
ATOM   1728  O   TYR A 107     -15.068  10.619 -15.431  1.00 96.01           O  
ATOM   1729  CG  TYR A 107     -11.786   9.280 -16.010  1.00 96.01           C  
ATOM   1730  CD1 TYR A 107     -12.286   8.845 -17.254  1.00 96.01           C  
ATOM   1731  HD1 TYR A 107     -13.245   8.353 -17.307  1.00 96.01           H  
ATOM   1732  CD2 TYR A 107     -10.536   9.923 -15.943  1.00 96.01           C  
ATOM   1733  HD2 TYR A 107     -10.169  10.297 -14.998  1.00 96.01           H  
ATOM   1734  CE1 TYR A 107     -11.529   9.042 -18.425  1.00 96.01           C  
ATOM   1735  HE1 TYR A 107     -11.891   8.694 -19.381  1.00 96.01           H  
ATOM   1736  CE2 TYR A 107      -9.778  10.123 -17.109  1.00 96.01           C  
ATOM   1737  HE2 TYR A 107      -8.833  10.641 -17.038  1.00 96.01           H  
ATOM   1738  OH  TYR A 107      -9.549   9.884 -19.482  1.00 96.01           O  
ATOM   1739  HH  TYR A 107      -8.736  10.354 -19.283  1.00 96.01           H  
ATOM   1740  CZ  TYR A 107     -10.276   9.682 -18.353  1.00 96.01           C  
ATOM   1741  N   GLY A 108     -13.693  12.395 -15.303  1.00 94.13           N  
ATOM   1742  H   GLY A 108     -12.841  12.758 -14.899  1.00 94.13           H  
ATOM   1743  CA  GLY A 108     -14.617  13.373 -15.857  1.00 94.13           C  
ATOM   1744  HA2 GLY A 108     -14.940  13.048 -16.846  1.00 94.13           H  
ATOM   1745  HA3 GLY A 108     -14.112  14.335 -15.946  1.00 94.13           H  
ATOM   1746  C   GLY A 108     -15.828  13.544 -14.939  1.00 94.13           C  
ATOM   1747  O   GLY A 108     -15.697  13.723 -13.734  1.00 94.13           O  
ATOM   1748  N   SER A 109     -17.029  13.437 -15.504  1.00 93.29           N  
ATOM   1749  H   SER A 109     -17.094  13.301 -16.503  1.00 93.29           H  
ATOM   1750  CA  SER A 109     -18.288  13.454 -14.748  1.00 93.29           C  
ATOM   1751  HA  SER A 109     -18.159  14.066 -13.855  1.00 93.29           H  
ATOM   1752  C   SER A 109     -18.750  12.071 -14.271  1.00 93.29           C  
ATOM   1753  CB  SER A 109     -19.375  14.107 -15.603  1.00 93.29           C  
ATOM   1754  HB2 SER A 109     -19.091  15.138 -15.815  1.00 93.29           H  
ATOM   1755  HB3 SER A 109     -20.317  14.114 -15.054  1.00 93.29           H  
ATOM   1756  O   SER A 109     -19.810  11.956 -13.656  1.00 93.29           O  
ATOM   1757  OG  SER A 109     -19.537  13.404 -16.827  1.00 93.29           O  
ATOM   1758  HG  SER A 109     -20.273  13.809 -17.291  1.00 93.29           H  
ATOM   1759  N   LYS A 110     -18.004  11.000 -14.578  1.00 96.01           N  
ATOM   1760  H   LYS A 110     -17.085  11.154 -14.967  1.00 96.01           H  
ATOM   1761  CA  LYS A 110     -18.407   9.622 -14.278  1.00 96.01           C  
ATOM   1762  HA  LYS A 110     -19.486   9.604 -14.124  1.00 96.01           H  
ATOM   1763  C   LYS A 110     -17.767   9.125 -12.991  1.00 96.01           C  
ATOM   1764  CB  LYS A 110     -18.084   8.682 -15.443  1.00 96.01           C  
ATOM   1765  HB2 LYS A 110     -18.284   7.658 -15.125  1.00 96.01           H  
ATOM   1766  HB3 LYS A 110     -17.026   8.765 -15.691  1.00 96.01           H  
ATOM   1767  O   LYS A 110     -16.575   9.313 -12.758  1.00 96.01           O  
ATOM   1768  CG  LYS A 110     -18.930   8.984 -16.685  1.00 96.01           C  
ATOM   1769  HG2 LYS A 110     -18.689   9.977 -17.064  1.00 96.01           H  
ATOM   1770  HG3 LYS A 110     -19.987   8.949 -16.422  1.00 96.01           H  
ATOM   1771  CD  LYS A 110     -18.642   7.940 -17.768  1.00 96.01           C  
ATOM   1772  HD2 LYS A 110     -17.585   7.988 -18.033  1.00 96.01           H  
ATOM   1773  HD3 LYS A 110     -18.870   6.949 -17.377  1.00 96.01           H  
ATOM   1774  CE  LYS A 110     -19.490   8.208 -19.013  1.00 96.01           C  
ATOM   1775  HE2 LYS A 110     -20.541   8.209 -18.724  1.00 96.01           H  
ATOM   1776  HE3 LYS A 110     -19.248   9.201 -19.392  1.00 96.01           H  
ATOM   1777  NZ  LYS A 110     -19.243   7.180 -20.055  1.00 96.01           N  
ATOM   1778  HZ1 LYS A 110     -19.808   7.361 -20.872  1.00 96.01           H  
ATOM   1779  HZ2 LYS A 110     -19.469   6.262 -19.700  1.00 96.01           H  
ATOM   1780  HZ3 LYS A 110     -18.270   7.184 -20.327  1.00 96.01           H  
ATOM   1781  N   GLN A 111     -18.572   8.422 -12.204  1.00 96.07           N  
ATOM   1782  H   GLN A 111     -19.530   8.288 -12.493  1.00 96.07           H  
ATOM   1783  CA  GLN A 111     -18.170   7.831 -10.937  1.00 96.07           C  
ATOM   1784  HA  GLN A 111     -17.174   8.181 -10.668  1.00 96.07           H  
ATOM   1785  C   GLN A 111     -18.109   6.308 -11.059  1.00 96.07           C  
ATOM   1786  CB  GLN A 111     -19.133   8.292  -9.838  1.00 96.07           C  
ATOM   1787  HB2 GLN A 111     -18.899   7.752  -8.920  1.00 96.07           H  
ATOM   1788  HB3 GLN A 111     -20.161   8.068 -10.123  1.00 96.07           H  
ATOM   1789  O   GLN A 111     -19.035   5.665 -11.564  1.00 96.07           O  
ATOM   1790  CG  GLN A 111     -18.982   9.796  -9.571  1.00 96.07           C  
ATOM   1791  HG2 GLN A 111     -17.960  10.001  -9.250  1.00 96.07           H  
ATOM   1792  HG3 GLN A 111     -19.164  10.351 -10.491  1.00 96.07           H  
ATOM   1793  CD  GLN A 111     -19.923  10.323  -8.497  1.00 96.07           C  
ATOM   1794  NE2 GLN A 111     -20.404  11.533  -8.669  1.00 96.07           N  
ATOM   1795 HE21 GLN A 111     -20.964  11.999  -7.970  1.00 96.07           H  
ATOM   1796 HE22 GLN A 111     -20.126  12.098  -9.458  1.00 96.07           H  
ATOM   1797  OE1 GLN A 111     -20.207   9.674  -7.507  1.00 96.07           O  
ATOM   1798  N   TYR A 112     -17.014   5.734 -10.579  1.00 97.75           N  
ATOM   1799  H   TYR A 112     -16.323   6.319 -10.132  1.00 97.75           H  
ATOM   1800  CA  TYR A 112     -16.754   4.303 -10.596  1.00 97.75           C  
ATOM   1801  HA  TYR A 112     -17.650   3.786 -10.940  1.00 97.75           H  
ATOM   1802  C   TYR A 112     -16.438   3.811  -9.191  1.00 97.75           C  
ATOM   1803  CB  TYR A 112     -15.623   3.954 -11.570  1.00 97.75           C  
ATOM   1804  HB2 TYR A 112     -15.497   2.871 -11.586  1.00 97.75           H  
ATOM   1805  HB3 TYR A 112     -14.690   4.383 -11.207  1.00 97.75           H  
ATOM   1806  O   TYR A 112     -15.958   4.562  -8.344  1.00 97.75           O  
ATOM   1807  CG  TYR A 112     -15.835   4.438 -12.987  1.00 97.75           C  
ATOM   1808  CD1 TYR A 112     -16.416   3.589 -13.948  1.00 97.75           C  
ATOM   1809  HD1 TYR A 112     -16.732   2.594 -13.672  1.00 97.75           H  
ATOM   1810  CD2 TYR A 112     -15.436   5.741 -13.340  1.00 97.75           C  
ATOM   1811  HD2 TYR A 112     -15.002   6.393 -12.597  1.00 97.75           H  
ATOM   1812  CE1 TYR A 112     -16.586   4.041 -15.271  1.00 97.75           C  
ATOM   1813  HE1 TYR A 112     -17.022   3.392 -16.016  1.00 97.75           H  
ATOM   1814  CE2 TYR A 112     -15.606   6.196 -14.658  1.00 97.75           C  
ATOM   1815  HE2 TYR A 112     -15.306   7.201 -14.915  1.00 97.75           H  
ATOM   1816  OH  TYR A 112     -16.308   5.787 -16.903  1.00 97.75           O  
ATOM   1817  HH  TYR A 112     -15.835   6.617 -16.995  1.00 97.75           H  
ATOM   1818  CZ  TYR A 112     -16.173   5.342 -15.626  1.00 97.75           C  
ATOM   1819  N   TYR A 113     -16.678   2.528  -8.958  1.00 97.99           N  
ATOM   1820  H   TYR A 113     -17.093   1.968  -9.689  1.00 97.99           H  
ATOM   1821  CA  TYR A 113     -16.236   1.845  -7.764  1.00 97.99           C  
ATOM   1822  HA  TYR A 113     -15.350   2.377  -7.417  1.00 97.99           H  
ATOM   1823  C   TYR A 113     -15.837   0.400  -8.058  1.00 97.99           C  
ATOM   1824  CB  TYR A 113     -17.294   1.936  -6.658  1.00 97.99           C  
ATOM   1825  HB2 TYR A 113     -16.807   1.708  -5.710  1.00 97.99           H  
ATOM   1826  HB3 TYR A 113     -17.647   2.965  -6.593  1.00 97.99           H  
ATOM   1827  O   TYR A 113     -16.430  -0.287  -8.897  1.00 97.99           O  
ATOM   1828  CG  TYR A 113     -18.480   1.005  -6.832  1.00 97.99           C  
ATOM   1829  CD1 TYR A 113     -19.556   1.375  -7.661  1.00 97.99           C  
ATOM   1830  HD1 TYR A 113     -19.537   2.326  -8.173  1.00 97.99           H  
ATOM   1831  CD2 TYR A 113     -18.488  -0.246  -6.184  1.00 97.99           C  
ATOM   1832  HD2 TYR A 113     -17.649  -0.532  -5.567  1.00 97.99           H  
ATOM   1833  CE1 TYR A 113     -20.633   0.490  -7.853  1.00 97.99           C  
ATOM   1834  HE1 TYR A 113     -21.455   0.758  -8.500  1.00 97.99           H  
ATOM   1835  CE2 TYR A 113     -19.569  -1.129  -6.363  1.00 97.99           C  
ATOM   1836  HE2 TYR A 113     -19.561  -2.093  -5.876  1.00 97.99           H  
ATOM   1837  OH  TYR A 113     -21.672  -1.621  -7.411  1.00 97.99           O  
ATOM   1838  HH  TYR A 113     -21.579  -2.433  -6.908  1.00 97.99           H  
ATOM   1839  CZ  TYR A 113     -20.638  -0.765  -7.210  1.00 97.99           C  
ATOM   1840  N   ALA A 114     -14.850  -0.063  -7.305  1.00 98.44           N  
ATOM   1841  H   ALA A 114     -14.429   0.588  -6.657  1.00 98.44           H  
ATOM   1842  CA  ALA A 114     -14.464  -1.455  -7.169  1.00 98.44           C  
ATOM   1843  HA  ALA A 114     -15.128  -2.085  -7.761  1.00 98.44           H  
ATOM   1844  C   ALA A 114     -14.608  -1.853  -5.696  1.00 98.44           C  
ATOM   1845  CB  ALA A 114     -13.036  -1.632  -7.689  1.00 98.44           C  
ATOM   1846  HB1 ALA A 114     -12.708  -2.657  -7.517  1.00 98.44           H  
ATOM   1847  HB2 ALA A 114     -12.357  -0.960  -7.165  1.00 98.44           H  
ATOM   1848  HB3 ALA A 114     -12.999  -1.410  -8.756  1.00 98.44           H  
ATOM   1849  O   ALA A 114     -14.253  -1.100  -4.795  1.00 98.44           O  
ATOM   1850  N   TYR A 115     -15.146  -3.031  -5.440  1.00 98.50           N  
ATOM   1851  H   TYR A 115     -15.428  -3.610  -6.219  1.00 98.50           H  
ATOM   1852  CA  TYR A 115     -15.376  -3.582  -4.114  1.00 98.50           C  
ATOM   1853  HA  TYR A 115     -14.894  -2.960  -3.361  1.00 98.50           H  
ATOM   1854  C   TYR A 115     -14.765  -4.975  -4.049  1.00 98.50           C  
ATOM   1855  CB  TYR A 115     -16.884  -3.615  -3.823  1.00 98.50           C  
ATOM   1856  HB2 TYR A 115     -17.405  -4.059  -4.671  1.00 98.50           H  
ATOM   1857  HB3 TYR A 115     -17.242  -2.590  -3.719  1.00 98.50           H  
ATOM   1858  O   TYR A 115     -14.977  -5.774  -4.956  1.00 98.50           O  
ATOM   1859  CG  TYR A 115     -17.253  -4.405  -2.582  1.00 98.50           C  
ATOM   1860  CD1 TYR A 115     -17.438  -5.799  -2.673  1.00 98.50           C  
ATOM   1861  HD1 TYR A 115     -17.305  -6.300  -3.621  1.00 98.50           H  
ATOM   1862  CD2 TYR A 115     -17.374  -3.760  -1.337  1.00 98.50           C  
ATOM   1863  HD2 TYR A 115     -17.211  -2.695  -1.259  1.00 98.50           H  
ATOM   1864  CE1 TYR A 115     -17.736  -6.548  -1.522  1.00 98.50           C  
ATOM   1865  HE1 TYR A 115     -17.846  -7.621  -1.580  1.00 98.50           H  
ATOM   1866  CE2 TYR A 115     -17.691  -4.508  -0.185  1.00 98.50           C  
ATOM   1867  HE2 TYR A 115     -17.805  -4.019   0.772  1.00 98.50           H  
ATOM   1868  OH  TYR A 115     -18.147  -6.658   0.821  1.00 98.50           O  
ATOM   1869  HH  TYR A 115     -18.147  -6.127   1.621  1.00 98.50           H  
ATOM   1870  CZ  TYR A 115     -17.861  -5.906  -0.275  1.00 98.50           C  
ATOM   1871  N   TYR A 116     -14.077  -5.285  -2.957  1.00 98.60           N  
ATOM   1872  H   TYR A 116     -13.970  -4.573  -2.248  1.00 98.60           H  
ATOM   1873  CA  TYR A 116     -13.508  -6.597  -2.674  1.00 98.60           C  
ATOM   1874  HA  TYR A 116     -13.821  -7.305  -3.441  1.00 98.60           H  
ATOM   1875  C   TYR A 116     -14.047  -7.071  -1.330  1.00 98.60           C  
ATOM   1876  CB  TYR A 116     -11.974  -6.549  -2.694  1.00 98.60           C  
ATOM   1877  HB2 TYR A 116     -11.586  -7.552  -2.520  1.00 98.60           H  
ATOM   1878  HB3 TYR A 116     -11.623  -5.925  -1.872  1.00 98.60           H  
ATOM   1879  O   TYR A 116     -13.901  -6.398  -0.306  1.00 98.60           O  
ATOM   1880  CG  TYR A 116     -11.408  -6.019  -3.995  1.00 98.60           C  
ATOM   1881  CD1 TYR A 116     -11.005  -6.910  -5.010  1.00 98.60           C  
ATOM   1882  HD1 TYR A 116     -11.040  -7.977  -4.851  1.00 98.60           H  
ATOM   1883  CD2 TYR A 116     -11.349  -4.628  -4.209  1.00 98.60           C  
ATOM   1884  HD2 TYR A 116     -11.656  -3.949  -3.427  1.00 98.60           H  
ATOM   1885  CE1 TYR A 116     -10.581  -6.407  -6.254  1.00 98.60           C  
ATOM   1886  HE1 TYR A 116     -10.303  -7.069  -7.060  1.00 98.60           H  
ATOM   1887  CE2 TYR A 116     -10.934  -4.122  -5.449  1.00 98.60           C  
ATOM   1888  HE2 TYR A 116     -10.918  -3.056  -5.620  1.00 98.60           H  
ATOM   1889  OH  TYR A 116     -10.295  -4.518  -7.702  1.00 98.60           O  
ATOM   1890  HH  TYR A 116     -10.320  -3.558  -7.710  1.00 98.60           H  
ATOM   1891  CZ  TYR A 116     -10.574  -5.015  -6.478  1.00 98.60           C  
ATOM   1892  N   LYS A 117     -14.682  -8.244  -1.339  1.00 98.16           N  
ATOM   1893  H   LYS A 117     -14.706  -8.741  -2.217  1.00 98.16           H  
ATOM   1894  CA  LYS A 117     -15.266  -8.877  -0.150  1.00 98.16           C  
ATOM   1895  HA  LYS A 117     -15.960  -8.177   0.314  1.00 98.16           H  
ATOM   1896  C   LYS A 117     -14.215  -9.225   0.908  1.00 98.16           C  
ATOM   1897  CB  LYS A 117     -16.016 -10.131  -0.619  1.00 98.16           C  
ATOM   1898  HB2 LYS A 117     -15.301 -10.806  -1.089  1.00 98.16           H  
ATOM   1899  HB3 LYS A 117     -16.759  -9.840  -1.362  1.00 98.16           H  
ATOM   1900  O   LYS A 117     -14.554  -9.344   2.086  1.00 98.16           O  
ATOM   1901  CG  LYS A 117     -16.715 -10.880   0.524  1.00 98.16           C  
ATOM   1902  HG2 LYS A 117     -15.960 -11.248   1.218  1.00 98.16           H  
ATOM   1903  HG3 LYS A 117     -17.397 -10.207   1.044  1.00 98.16           H  
ATOM   1904  CD  LYS A 117     -17.480 -12.097   0.000  1.00 98.16           C  
ATOM   1905  HD2 LYS A 117     -16.788 -12.733  -0.552  1.00 98.16           H  
ATOM   1906  HD3 LYS A 117     -18.273 -11.765  -0.670  1.00 98.16           H  
ATOM   1907  CE  LYS A 117     -18.074 -12.881   1.175  1.00 98.16           C  
ATOM   1908  HE2 LYS A 117     -17.265 -13.099   1.873  1.00 98.16           H  
ATOM   1909  HE3 LYS A 117     -18.804 -12.250   1.682  1.00 98.16           H  
ATOM   1910  NZ  LYS A 117     -18.702 -14.150   0.723  1.00 98.16           N  
ATOM   1911  HZ1 LYS A 117     -18.020 -14.730   0.256  1.00 98.16           H  
ATOM   1912  HZ2 LYS A 117     -19.450 -13.971   0.069  1.00 98.16           H  
ATOM   1913  HZ3 LYS A 117     -19.079 -14.679   1.497  1.00 98.16           H  
ATOM   1914  N   GLU A 118     -12.976  -9.454   0.507  1.00 98.16           N  
ATOM   1915  H   GLU A 118     -12.757  -9.392  -0.477  1.00 98.16           H  
ATOM   1916  CA  GLU A 118     -11.874  -9.733   1.420  1.00 98.16           C  
ATOM   1917  HA  GLU A 118     -12.132  -9.389   2.421  1.00 98.16           H  
ATOM   1918  C   GLU A 118     -10.640  -8.965   0.971  1.00 98.16           C  
ATOM   1919  CB  GLU A 118     -11.661 -11.247   1.494  1.00 98.16           C  
ATOM   1920  HB2 GLU A 118     -12.627 -11.680   1.755  1.00 98.16           H  
ATOM   1921  HB3 GLU A 118     -11.368 -11.624   0.514  1.00 98.16           H  
ATOM   1922  O   GLU A 118     -10.263  -9.025  -0.199  1.00 98.16           O  
ATOM   1923  CG  GLU A 118     -10.627 -11.698   2.538  1.00 98.16           C  
ATOM   1924  HG2 GLU A 118      -9.625 -11.614   2.117  1.00 98.16           H  
ATOM   1925  HG3 GLU A 118     -10.694 -11.034   3.400  1.00 98.16           H  
ATOM   1926  CD  GLU A 118     -10.900 -13.143   2.997  1.00 98.16           C  
ATOM   1927  OE1 GLU A 118     -10.683 -13.425   4.197  1.00 98.16           O  
ATOM   1928  OE2 GLU A 118     -11.507 -13.915   2.220  1.00 98.16           O  
ATOM   1929  N   PHE A 119     -10.062  -8.216   1.905  1.00 98.71           N  
ATOM   1930  H   PHE A 119     -10.488  -8.161   2.819  1.00 98.71           H  
ATOM   1931  CA  PHE A 119      -8.853  -7.438   1.713  1.00 98.71           C  
ATOM   1932  HA  PHE A 119      -8.300  -7.844   0.866  1.00 98.71           H  
ATOM   1933  C   PHE A 119      -7.977  -7.507   2.957  1.00 98.71           C  
ATOM   1934  CB  PHE A 119      -9.206  -5.987   1.389  1.00 98.71           C  
ATOM   1935  HB2 PHE A 119      -9.697  -5.964   0.416  1.00 98.71           H  
ATOM   1936  HB3 PHE A 119      -9.916  -5.619   2.130  1.00 98.71           H  
ATOM   1937  O   PHE A 119      -8.443  -7.236   4.068  1.00 98.71           O  
ATOM   1938  CG  PHE A 119      -8.001  -5.063   1.363  1.00 98.71           C  
ATOM   1939  CD1 PHE A 119      -7.667  -4.308   2.503  1.00 98.71           C  
ATOM   1940  HD1 PHE A 119      -8.254  -4.407   3.404  1.00 98.71           H  
ATOM   1941  CD2 PHE A 119      -7.203  -4.967   0.210  1.00 98.71           C  
ATOM   1942  HD2 PHE A 119      -7.430  -5.568  -0.658  1.00 98.71           H  
ATOM   1943  CE1 PHE A 119      -6.558  -3.443   2.482  1.00 98.71           C  
ATOM   1944  HE1 PHE A 119      -6.293  -2.877   3.362  1.00 98.71           H  
ATOM   1945  CE2 PHE A 119      -6.113  -4.077   0.181  1.00 98.71           C  
ATOM   1946  HE2 PHE A 119      -5.511  -3.978  -0.710  1.00 98.71           H  
ATOM   1947  CZ  PHE A 119      -5.788  -3.317   1.315  1.00 98.71           C  
ATOM   1948  HZ  PHE A 119      -4.935  -2.655   1.296  1.00 98.71           H  
ATOM   1949  N   TYR A 120      -6.707  -7.823   2.750  1.00 98.78           N  
ATOM   1950  H   TYR A 120      -6.412  -8.054   1.812  1.00 98.78           H  
ATOM   1951  CA  TYR A 120      -5.646  -7.663   3.732  1.00 98.78           C  
ATOM   1952  HA  TYR A 120      -5.803  -6.726   4.265  1.00 98.78           H  
ATOM   1953  C   TYR A 120      -4.299  -7.560   3.019  1.00 98.78           C  
ATOM   1954  CB  TYR A 120      -5.668  -8.813   4.755  1.00 98.78           C  
ATOM   1955  HB2 TYR A 120      -6.634  -8.823   5.260  1.00 98.78           H  
ATOM   1956  HB3 TYR A 120      -4.922  -8.607   5.524  1.00 98.78           H  
ATOM   1957  O   TYR A 120      -4.177  -7.851   1.827  1.00 98.78           O  
ATOM   1958  CG  TYR A 120      -5.408 -10.192   4.187  1.00 98.78           C  
ATOM   1959  CD1 TYR A 120      -6.468 -10.938   3.633  1.00 98.78           C  
ATOM   1960  HD1 TYR A 120      -7.464 -10.520   3.604  1.00 98.78           H  
ATOM   1961  CD2 TYR A 120      -4.112 -10.739   4.237  1.00 98.78           C  
ATOM   1962  HD2 TYR A 120      -3.296 -10.178   4.667  1.00 98.78           H  
ATOM   1963  CE1 TYR A 120      -6.232 -12.229   3.126  1.00 98.78           C  
ATOM   1964  HE1 TYR A 120      -7.034 -12.812   2.697  1.00 98.78           H  
ATOM   1965  CE2 TYR A 120      -3.873 -12.029   3.732  1.00 98.78           C  
ATOM   1966  HE2 TYR A 120      -2.876 -12.444   3.771  1.00 98.78           H  
ATOM   1967  OH  TYR A 120      -4.704 -14.001   2.640  1.00 98.78           O  
ATOM   1968  HH  TYR A 120      -3.764 -14.134   2.499  1.00 98.78           H  
ATOM   1969  CZ  TYR A 120      -4.932 -12.773   3.169  1.00 98.78           C  
ATOM   1970  N   ILE A 121      -3.281  -7.139   3.756  1.00 98.86           N  
ATOM   1971  H   ILE A 121      -3.435  -6.941   4.735  1.00 98.86           H  
ATOM   1972  CA  ILE A 121      -1.890  -7.194   3.305  1.00 98.86           C  
ATOM   1973  HA  ILE A 121      -1.847  -7.759   2.374  1.00 98.86           H  
ATOM   1974  C   ILE A 121      -1.081  -7.955   4.339  1.00 98.86           C  
ATOM   1975  CB  ILE A 121      -1.313  -5.792   3.037  1.00 98.86           C  
ATOM   1976  HB  ILE A 121      -0.315  -5.922   2.618  1.00 98.86           H  
ATOM   1977  O   ILE A 121      -1.413  -7.862   5.515  1.00 98.86           O  
ATOM   1978  CG1 ILE A 121      -1.181  -4.956   4.328  1.00 98.86           C  
ATOM   1979 HG12 ILE A 121      -2.158  -4.842   4.797  1.00 98.86           H  
ATOM   1980 HG13 ILE A 121      -0.528  -5.479   5.028  1.00 98.86           H  
ATOM   1981  CG2 ILE A 121      -2.181  -5.087   1.984  1.00 98.86           C  
ATOM   1982 HG21 ILE A 121      -3.159  -4.834   2.394  1.00 98.86           H  
ATOM   1983 HG22 ILE A 121      -2.312  -5.732   1.116  1.00 98.86           H  
ATOM   1984 HG23 ILE A 121      -1.686  -4.171   1.659  1.00 98.86           H  
ATOM   1985  CD1 ILE A 121      -0.565  -3.574   4.109  1.00 98.86           C  
ATOM   1986 HD11 ILE A 121      -0.439  -3.093   5.079  1.00 98.86           H  
ATOM   1987 HD12 ILE A 121      -1.212  -2.950   3.492  1.00 98.86           H  
ATOM   1988 HD13 ILE A 121       0.411  -3.669   3.633  1.00 98.86           H  
ATOM   1989  N   ASN A 122      -0.045  -8.686   3.937  1.00 98.75           N  
ATOM   1990  H   ASN A 122       0.144  -8.737   2.946  1.00 98.75           H  
ATOM   1991  CA  ASN A 122       0.842  -9.366   4.886  1.00 98.75           C  
ATOM   1992  HA  ASN A 122       0.232  -9.855   5.646  1.00 98.75           H  
ATOM   1993  C   ASN A 122       1.753  -8.374   5.638  1.00 98.75           C  
ATOM   1994  CB  ASN A 122       1.641 -10.454   4.149  1.00 98.75           C  
ATOM   1995  HB2 ASN A 122       2.380 -10.864   4.838  1.00 98.75           H  
ATOM   1996  HB3 ASN A 122       2.158 -10.017   3.295  1.00 98.75           H  
ATOM   1997  O   ASN A 122       1.738  -7.172   5.371  1.00 98.75           O  
ATOM   1998  CG  ASN A 122       0.811 -11.642   3.703  1.00 98.75           C  
ATOM   1999  ND2 ASN A 122       1.353 -12.483   2.854  1.00 98.75           N  
ATOM   2000 HD21 ASN A 122       0.899 -13.385   2.805  1.00 98.75           H  
ATOM   2001 HD22 ASN A 122       2.325 -12.377   2.603  1.00 98.75           H  
ATOM   2002  OD1 ASN A 122      -0.305 -11.874   4.126  1.00 98.75           O  
ATOM   2003  N   GLY A 123       2.549  -8.883   6.580  1.00 98.50           N  
ATOM   2004  H   GLY A 123       2.523  -9.875   6.771  1.00 98.50           H  
ATOM   2005  CA  GLY A 123       3.534  -8.096   7.317  1.00 98.50           C  
ATOM   2006  HA2 GLY A 123       3.918  -8.695   8.142  1.00 98.50           H  
ATOM   2007  HA3 GLY A 123       3.052  -7.212   7.735  1.00 98.50           H  
ATOM   2008  C   GLY A 123       4.721  -7.646   6.461  1.00 98.50           C  
ATOM   2009  O   GLY A 123       4.851  -7.977   5.277  1.00 98.50           O  
ATOM   2010  N   GLU A 124       5.616  -6.877   7.080  1.00 98.48           N  
ATOM   2011  H   GLU A 124       5.457  -6.644   8.050  1.00 98.48           H  
ATOM   2012  CA  GLU A 124       6.842  -6.387   6.438  1.00 98.48           C  
ATOM   2013  HA  GLU A 124       6.568  -5.868   5.520  1.00 98.48           H  
ATOM   2014  C   GLU A 124       7.815  -7.516   6.056  1.00 98.48           C  
ATOM   2015  CB  GLU A 124       7.525  -5.389   7.383  1.00 98.48           C  
ATOM   2016  HB2 GLU A 124       7.853  -5.902   8.287  1.00 98.48           H  
ATOM   2017  HB3 GLU A 124       6.796  -4.630   7.666  1.00 98.48           H  
ATOM   2018  O   GLU A 124       8.534  -7.396   5.065  1.00 98.48           O  
ATOM   2019  CG  GLU A 124       8.730  -4.711   6.713  1.00 98.48           C  
ATOM   2020  HG2 GLU A 124       9.556  -5.419   6.643  1.00 98.48           H  
ATOM   2021  HG3 GLU A 124       8.443  -4.424   5.702  1.00 98.48           H  
ATOM   2022  CD  GLU A 124       9.216  -3.459   7.445  1.00 98.48           C  
ATOM   2023  OE1 GLU A 124       9.859  -2.612   6.783  1.00 98.48           O  
ATOM   2024  OE2 GLU A 124       8.913  -3.269   8.644  1.00 98.48           O  
ATOM   2025  N   ASP A 125       7.801  -8.620   6.804  1.00 98.12           N  
ATOM   2026  H   ASP A 125       7.070  -8.703   7.495  1.00 98.12           H  
ATOM   2027  CA  ASP A 125       8.535  -9.864   6.532  1.00 98.12           C  
ATOM   2028  HA  ASP A 125       9.601  -9.644   6.484  1.00 98.12           H  
ATOM   2029  C   ASP A 125       8.136 -10.511   5.195  1.00 98.12           C  
ATOM   2030  CB  ASP A 125       8.286 -10.840   7.700  1.00 98.12           C  
ATOM   2031  HB2 ASP A 125       8.626 -10.373   8.624  1.00 98.12           H  
ATOM   2032  HB3 ASP A 125       8.896 -11.728   7.537  1.00 98.12           H  
ATOM   2033  O   ASP A 125       8.948 -11.158   4.539  1.00 98.12           O  
ATOM   2034  CG  ASP A 125       6.816 -11.268   7.879  1.00 98.12           C  
ATOM   2035  OD1 ASP A 125       5.907 -10.476   7.523  1.00 98.12           O  
ATOM   2036  OD2 ASP A 125       6.603 -12.392   8.373  1.00 98.12           O  
ATOM   2037  N   SER A 126       6.900 -10.270   4.762  1.00 98.37           N  
ATOM   2038  H   SER A 126       6.291  -9.791   5.410  1.00 98.37           H  
ATOM   2039  CA  SER A 126       6.358 -10.660   3.461  1.00 98.37           C  
ATOM   2040  HA  SER A 126       7.055 -11.337   2.968  1.00 98.37           H  
ATOM   2041  C   SER A 126       6.161  -9.457   2.530  1.00 98.37           C  
ATOM   2042  CB  SER A 126       5.045 -11.405   3.669  1.00 98.37           C  
ATOM   2043  HB2 SER A 126       4.609 -11.665   2.704  1.00 98.37           H  
ATOM   2044  HB3 SER A 126       4.369 -10.739   4.206  1.00 98.37           H  
ATOM   2045  O   SER A 126       5.267  -9.475   1.677  1.00 98.37           O  
ATOM   2046  OG  SER A 126       5.221 -12.590   4.411  1.00 98.37           O  
ATOM   2047  HG  SER A 126       5.619 -12.367   5.256  1.00 98.37           H  
ATOM   2048  N   ASN A 127       6.946  -8.387   2.706  1.00 98.67           N  
ATOM   2049  H   ASN A 127       7.626  -8.424   3.451  1.00 98.67           H  
ATOM   2050  CA  ASN A 127       6.934  -7.184   1.866  1.00 98.67           C  
ATOM   2051  HA  ASN A 127       7.500  -6.419   2.398  1.00 98.67           H  
ATOM   2052  C   ASN A 127       5.527  -6.590   1.646  1.00 98.67           C  
ATOM   2053  CB  ASN A 127       7.668  -7.481   0.541  1.00 98.67           C  
ATOM   2054  HB2 ASN A 127       7.601  -6.616  -0.119  1.00 98.67           H  
ATOM   2055  HB3 ASN A 127       7.180  -8.324   0.052  1.00 98.67           H  
ATOM   2056  O   ASN A 127       5.218  -6.119   0.553  1.00 98.67           O  
ATOM   2057  CG  ASN A 127       9.140  -7.790   0.693  1.00 98.67           C  
ATOM   2058  ND2 ASN A 127       9.721  -8.553  -0.198  1.00 98.67           N  
ATOM   2059 HD21 ASN A 127      10.730  -8.600  -0.189  1.00 98.67           H  
ATOM   2060 HD22 ASN A 127       9.235  -8.869  -1.025  1.00 98.67           H  
ATOM   2061  OD1 ASN A 127       9.807  -7.306   1.589  1.00 98.67           O  
ATOM   2062  N   TYR A 128       4.649  -6.639   2.653  1.00 98.82           N  
ATOM   2063  H   TYR A 128       4.932  -7.062   3.525  1.00 98.82           H  
ATOM   2064  CA  TYR A 128       3.276  -6.128   2.563  1.00 98.82           C  
ATOM   2065  HA  TYR A 128       2.764  -6.468   3.463  1.00 98.82           H  
ATOM   2066  C   TYR A 128       2.452  -6.704   1.396  1.00 98.82           C  
ATOM   2067  CB  TYR A 128       3.276  -4.593   2.613  1.00 98.82           C  
ATOM   2068  HB2 TYR A 128       2.248  -4.235   2.565  1.00 98.82           H  
ATOM   2069  HB3 TYR A 128       3.788  -4.205   1.733  1.00 98.82           H  
ATOM   2070  O   TYR A 128       1.671  -5.985   0.774  1.00 98.82           O  
ATOM   2071  CG  TYR A 128       3.914  -4.010   3.855  1.00 98.82           C  
ATOM   2072  CD1 TYR A 128       3.285  -4.168   5.105  1.00 98.82           C  
ATOM   2073  HD1 TYR A 128       2.362  -4.722   5.185  1.00 98.82           H  
ATOM   2074  CD2 TYR A 128       5.118  -3.288   3.756  1.00 98.82           C  
ATOM   2075  HD2 TYR A 128       5.596  -3.175   2.794  1.00 98.82           H  
ATOM   2076  CE1 TYR A 128       3.856  -3.596   6.256  1.00 98.82           C  
ATOM   2077  HE1 TYR A 128       3.378  -3.714   7.217  1.00 98.82           H  
ATOM   2078  CE2 TYR A 128       5.702  -2.727   4.908  1.00 98.82           C  
ATOM   2079  HE2 TYR A 128       6.631  -2.182   4.836  1.00 98.82           H  
ATOM   2080  OH  TYR A 128       5.627  -2.360   7.276  1.00 98.82           O  
ATOM   2081  HH  TYR A 128       6.520  -2.047   7.116  1.00 98.82           H  
ATOM   2082  CZ  TYR A 128       5.067  -2.883   6.159  1.00 98.82           C  
ATOM   2083  N   THR A 129       2.628  -7.993   1.081  1.00 98.81           N  
ATOM   2084  H   THR A 129       3.355  -8.487   1.579  1.00 98.81           H  
ATOM   2085  CA  THR A 129       1.941  -8.685  -0.031  1.00 98.81           C  
ATOM   2086  HA  THR A 129       2.334  -8.299  -0.971  1.00 98.81           H  
ATOM   2087  C   THR A 129       0.424  -8.468  -0.019  1.00 98.81           C  
ATOM   2088  CB  THR A 129       2.203 -10.198   0.014  1.00 98.81           C  
ATOM   2089  HB  THR A 129       1.849 -10.597   0.965  1.00 98.81           H  
ATOM   2090  O   THR A 129      -0.209  -8.685   1.014  1.00 98.81           O  
ATOM   2091  CG2 THR A 129       1.526 -10.960  -1.124  1.00 98.81           C  
ATOM   2092 HG21 THR A 129       1.798 -10.503  -2.076  1.00 98.81           H  
ATOM   2093 HG22 THR A 129       1.859 -11.998  -1.124  1.00 98.81           H  
ATOM   2094 HG23 THR A 129       0.442 -10.946  -1.008  1.00 98.81           H  
ATOM   2095  OG1 THR A 129       3.573 -10.488  -0.117  1.00 98.81           O  
ATOM   2096  HG1 THR A 129       4.086 -10.028   0.552  1.00 98.81           H  
ATOM   2097  N   LEU A 130      -0.156  -8.091  -1.164  1.00 98.86           N  
ATOM   2098  H   LEU A 130       0.434  -7.979  -1.976  1.00 98.86           H  
ATOM   2099  CA  LEU A 130      -1.588  -7.820  -1.326  1.00 98.86           C  
ATOM   2100  HA  LEU A 130      -1.923  -7.237  -0.469  1.00 98.86           H  
ATOM   2101  C   LEU A 130      -2.429  -9.096  -1.398  1.00 98.86           C  
ATOM   2102  CB  LEU A 130      -1.797  -6.986  -2.606  1.00 98.86           C  
ATOM   2103  HB2 LEU A 130      -1.271  -6.039  -2.482  1.00 98.86           H  
ATOM   2104  HB3 LEU A 130      -1.345  -7.518  -3.443  1.00 98.86           H  
ATOM   2105  O   LEU A 130      -2.137  -9.991  -2.187  1.00 98.86           O  
ATOM   2106  CG  LEU A 130      -3.256  -6.658  -2.969  1.00 98.86           C  
ATOM   2107  HG  LEU A 130      -3.829  -7.577  -3.091  1.00 98.86           H  
ATOM   2108  CD1 LEU A 130      -3.930  -5.785  -1.912  1.00 98.86           C  
ATOM   2109 HD11 LEU A 130      -4.938  -5.538  -2.246  1.00 98.86           H  
ATOM   2110 HD12 LEU A 130      -3.355  -4.871  -1.763  1.00 98.86           H  
ATOM   2111 HD13 LEU A 130      -4.004  -6.321  -0.966  1.00 98.86           H  
ATOM   2112  CD2 LEU A 130      -3.314  -5.893  -4.289  1.00 98.86           C  
ATOM   2113 HD21 LEU A 130      -4.353  -5.697  -4.553  1.00 98.86           H  
ATOM   2114 HD22 LEU A 130      -2.770  -4.953  -4.202  1.00 98.86           H  
ATOM   2115 HD23 LEU A 130      -2.860  -6.495  -5.077  1.00 98.86           H  
ATOM   2116  N   HIS A 131      -3.553  -9.105  -0.684  1.00 98.76           N  
ATOM   2117  H   HIS A 131      -3.695  -8.392   0.018  1.00 98.76           H  
ATOM   2118  CA  HIS A 131      -4.637 -10.066  -0.868  1.00 98.76           C  
ATOM   2119  HA  HIS A 131      -4.448 -10.671  -1.755  1.00 98.76           H  
ATOM   2120  C   HIS A 131      -5.954  -9.317  -1.053  1.00 98.76           C  
ATOM   2121  CB  HIS A 131      -4.697 -11.019   0.325  1.00 98.76           C  
ATOM   2122  HB2 HIS A 131      -5.542 -11.695   0.200  1.00 98.76           H  
ATOM   2123  HB3 HIS A 131      -4.851 -10.443   1.238  1.00 98.76           H  
ATOM   2124  O   HIS A 131      -6.414  -8.621  -0.150  1.00 98.76           O  
ATOM   2125  CG  HIS A 131      -3.447 -11.843   0.474  1.00 98.76           C  
ATOM   2126  CD2 HIS A 131      -2.299 -11.434   1.086  1.00 98.76           C  
ATOM   2127  HD2 HIS A 131      -2.132 -10.470   1.543  1.00 98.76           H  
ATOM   2128  ND1 HIS A 131      -3.276 -13.151   0.018  1.00 98.76           N  
ATOM   2129  CE1 HIS A 131      -2.026 -13.493   0.359  1.00 98.76           C  
ATOM   2130  HE1 HIS A 131      -1.571 -14.446   0.133  1.00 98.76           H  
ATOM   2131  NE2 HIS A 131      -1.419 -12.484   1.009  1.00 98.76           N  
ATOM   2132  HE2 HIS A 131      -0.478 -12.482   1.376  1.00 98.76           H  
ATOM   2133  N   ALA A 132      -6.571  -9.457  -2.223  1.00 98.59           N  
ATOM   2134  H   ALA A 132      -6.109  -9.999  -2.939  1.00 98.59           H  
ATOM   2135  CA  ALA A 132      -7.863  -8.865  -2.548  1.00 98.59           C  
ATOM   2136  HA  ALA A 132      -8.383  -8.612  -1.624  1.00 98.59           H  
ATOM   2137  C   ALA A 132      -8.716  -9.871  -3.330  1.00 98.59           C  
ATOM   2138  CB  ALA A 132      -7.637  -7.564  -3.327  1.00 98.59           C  
ATOM   2139  HB1 ALA A 132      -8.594  -7.079  -3.520  1.00 98.59           H  
ATOM   2140  HB2 ALA A 132      -7.009  -6.890  -2.745  1.00 98.59           H  
ATOM   2141  HB3 ALA A 132      -7.145  -7.779  -4.276  1.00 98.59           H  
ATOM   2142  O   ALA A 132      -8.305 -10.364  -4.380  1.00 98.59           O  
ATOM   2143  N   SER A 133      -9.910 -10.198  -2.829  1.00 98.36           N  
ATOM   2144  H   SER A 133     -10.193  -9.787  -1.950  1.00 98.36           H  
ATOM   2145  CA  SER A 133     -10.787 -11.186  -3.468  1.00 98.36           C  
ATOM   2146  HA  SER A 133     -10.569 -11.182  -4.536  1.00 98.36           H  
ATOM   2147  C   SER A 133     -12.279 -10.869  -3.336  1.00 98.36           C  
ATOM   2148  CB  SER A 133     -10.463 -12.596  -2.957  1.00 98.36           C  
ATOM   2149  HB2 SER A 133     -10.862 -13.324  -3.663  1.00 98.36           H  
ATOM   2150  HB3 SER A 133      -9.384 -12.735  -2.899  1.00 98.36           H  
ATOM   2151  O   SER A 133     -12.713 -10.033  -2.539  1.00 98.36           O  
ATOM   2152  OG  SER A 133     -11.052 -12.833  -1.697  1.00 98.36           O  
ATOM   2153  HG  SER A 133     -10.390 -12.714  -1.013  1.00 98.36           H  
ATOM   2154  N   GLY A 134     -13.090 -11.545  -4.157  1.00 98.19           N  
ATOM   2155  H   GLY A 134     -12.671 -12.228  -4.772  1.00 98.19           H  
ATOM   2156  CA  GLY A 134     -14.540 -11.356  -4.199  1.00 98.19           C  
ATOM   2157  HA2 GLY A 134     -14.945 -11.415  -3.189  1.00 98.19           H  
ATOM   2158  HA3 GLY A 134     -14.980 -12.153  -4.799  1.00 98.19           H  
ATOM   2159  C   GLY A 134     -14.949 -10.021  -4.819  1.00 98.19           C  
ATOM   2160  O   GLY A 134     -15.788  -9.321  -4.247  1.00 98.19           O  
ATOM   2161  N   PHE A 135     -14.335  -9.682  -5.957  1.00 98.57           N  
ATOM   2162  H   PHE A 135     -13.640 -10.305  -6.342  1.00 98.57           H  
ATOM   2163  CA  PHE A 135     -14.583  -8.450  -6.696  1.00 98.57           C  
ATOM   2164  HA  PHE A 135     -14.277  -7.620  -6.059  1.00 98.57           H  
ATOM   2165  C   PHE A 135     -16.056  -8.275  -7.088  1.00 98.57           C  
ATOM   2166  CB  PHE A 135     -13.692  -8.387  -7.939  1.00 98.57           C  
ATOM   2167  HB2 PHE A 135     -12.655  -8.318  -7.613  1.00 98.57           H  
ATOM   2168  HB3 PHE A 135     -13.800  -9.310  -8.509  1.00 98.57           H  
ATOM   2169  O   PHE A 135     -16.712  -9.201  -7.573  1.00 98.57           O  
ATOM   2170  CG  PHE A 135     -14.003  -7.212  -8.853  1.00 98.57           C  
ATOM   2171  CD1 PHE A 135     -14.850  -7.382  -9.966  1.00 98.57           C  
ATOM   2172  HD1 PHE A 135     -15.262  -8.356 -10.183  1.00 98.57           H  
ATOM   2173  CD2 PHE A 135     -13.461  -5.944  -8.580  1.00 98.57           C  
ATOM   2174  HD2 PHE A 135     -12.801  -5.816  -7.735  1.00 98.57           H  
ATOM   2175  CE1 PHE A 135     -15.143  -6.290 -10.805  1.00 98.57           C  
ATOM   2176  HE1 PHE A 135     -15.779  -6.421 -11.668  1.00 98.57           H  
ATOM   2177  CE2 PHE A 135     -13.743  -4.859  -9.425  1.00 98.57           C  
ATOM   2178  HE2 PHE A 135     -13.282  -3.899  -9.248  1.00 98.57           H  
ATOM   2179  CZ  PHE A 135     -14.587  -5.030 -10.531  1.00 98.57           C  
ATOM   2180  HZ  PHE A 135     -14.791  -4.188 -11.175  1.00 98.57           H  
ATOM   2181  N   LYS A 136     -16.553  -7.050  -6.923  1.00 97.92           N  
ATOM   2182  H   LYS A 136     -15.942  -6.387  -6.468  1.00 97.92           H  
ATOM   2183  CA  LYS A 136     -17.774  -6.507  -7.529  1.00 97.92           C  
ATOM   2184  HA  LYS A 136     -17.967  -7.027  -8.467  1.00 97.92           H  
ATOM   2185  C   LYS A 136     -17.539  -5.033  -7.841  1.00 97.92           C  
ATOM   2186  CB  LYS A 136     -18.974  -6.664  -6.581  1.00 97.92           C  
ATOM   2187  HB2 LYS A 136     -18.759  -6.158  -5.640  1.00 97.92           H  
ATOM   2188  HB3 LYS A 136     -19.838  -6.182  -7.039  1.00 97.92           H  
ATOM   2189  O   LYS A 136     -16.762  -4.375  -7.164  1.00 97.92           O  
ATOM   2190  CG  LYS A 136     -19.320  -8.132  -6.302  1.00 97.92           C  
ATOM   2191  HG2 LYS A 136     -19.445  -8.656  -7.250  1.00 97.92           H  
ATOM   2192  HG3 LYS A 136     -18.513  -8.598  -5.736  1.00 97.92           H  
ATOM   2193  CD  LYS A 136     -20.609  -8.252  -5.490  1.00 97.92           C  
ATOM   2194  HD2 LYS A 136     -20.474  -7.761  -4.526  1.00 97.92           H  
ATOM   2195  HD3 LYS A 136     -21.420  -7.767  -6.034  1.00 97.92           H  
ATOM   2196  CE  LYS A 136     -20.932  -9.734  -5.288  1.00 97.92           C  
ATOM   2197  HE2 LYS A 136     -20.120 -10.192  -4.723  1.00 97.92           H  
ATOM   2198  HE3 LYS A 136     -20.965 -10.214  -6.266  1.00 97.92           H  
ATOM   2199  NZ  LYS A 136     -22.229  -9.909  -4.588  1.00 97.92           N  
ATOM   2200  HZ1 LYS A 136     -22.444 -10.889  -4.477  1.00 97.92           H  
ATOM   2201  HZ2 LYS A 136     -22.969  -9.488  -5.131  1.00 97.92           H  
ATOM   2202  HZ3 LYS A 136     -22.207  -9.461  -3.683  1.00 97.92           H  
ATOM   2203  N   GLY A 137     -18.244  -4.470  -8.808  1.00 97.13           N  
ATOM   2204  H   GLY A 137     -18.833  -5.030  -9.407  1.00 97.13           H  
ATOM   2205  CA  GLY A 137     -18.093  -3.054  -9.132  1.00 97.13           C  
ATOM   2206  HA2 GLY A 137     -17.034  -2.815  -9.230  1.00 97.13           H  
ATOM   2207  HA3 GLY A 137     -18.507  -2.439  -8.333  1.00 97.13           H  
ATOM   2208  C   GLY A 137     -18.777  -2.693 -10.434  1.00 97.13           C  
ATOM   2209  O   GLY A 137     -19.357  -3.552 -11.094  1.00 97.13           O  
ATOM   2210  N   ASN A 138     -18.678  -1.424 -10.813  1.00 97.31           N  
ATOM   2211  H   ASN A 138     -18.167  -0.785 -10.222  1.00 97.31           H  
ATOM   2212  CA  ASN A 138     -19.120  -0.919 -12.117  1.00 97.31           C  
ATOM   2213  HA  ASN A 138     -19.697  -1.700 -12.612  1.00 97.31           H  
ATOM   2214  C   ASN A 138     -17.928  -0.634 -13.060  1.00 97.31           C  
ATOM   2215  CB  ASN A 138     -20.072   0.273 -11.908  1.00 97.31           C  
ATOM   2216  HB2 ASN A 138     -20.873  -0.012 -11.226  1.00 97.31           H  
ATOM   2217  HB3 ASN A 138     -20.516   0.536 -12.868  1.00 97.31           H  
ATOM   2218  O   ASN A 138     -18.022   0.192 -13.964  1.00 97.31           O  
ATOM   2219  CG  ASN A 138     -19.376   1.502 -11.357  1.00 97.31           C  
ATOM   2220  ND2 ASN A 138     -20.053   2.629 -11.323  1.00 97.31           N  
ATOM   2221 HD21 ASN A 138     -20.990   2.668 -11.697  1.00 97.31           H  
ATOM   2222 HD22 ASN A 138     -19.555   3.483 -11.115  1.00 97.31           H  
ATOM   2223  OD1 ASN A 138     -18.229   1.461 -10.954  1.00 97.31           O  
ATOM   2224  N   THR A 139     -16.803  -1.317 -12.836  1.00 97.21           N  
ATOM   2225  H   THR A 139     -16.830  -2.020 -12.111  1.00 97.21           H  
ATOM   2226  CA  THR A 139     -15.568  -1.262 -13.635  1.00 97.21           C  
ATOM   2227  HA  THR A 139     -15.797  -0.848 -14.617  1.00 97.21           H  
ATOM   2228  C   THR A 139     -15.013  -2.680 -13.850  1.00 97.21           C  
ATOM   2229  CB  THR A 139     -14.548  -0.323 -12.966  1.00 97.21           C  
ATOM   2230  HB  THR A 139     -15.023   0.645 -12.807  1.00 97.21           H  
ATOM   2231  O   THR A 139     -15.600  -3.650 -13.368  1.00 97.21           O  
ATOM   2232  CG2 THR A 139     -14.032  -0.830 -11.619  1.00 97.21           C  
ATOM   2233 HG21 THR A 139     -13.558  -1.806 -11.723  1.00 97.21           H  
ATOM   2234 HG22 THR A 139     -14.860  -0.911 -10.914  1.00 97.21           H  
ATOM   2235 HG23 THR A 139     -13.304  -0.125 -11.218  1.00 97.21           H  
ATOM   2236  OG1 THR A 139     -13.441  -0.126 -13.817  1.00 97.21           O  
ATOM   2237  HG1 THR A 139     -12.780   0.342 -13.302  1.00 97.21           H  
ATOM   2238  N   LYS A 140     -13.896  -2.827 -14.573  1.00 98.06           N  
ATOM   2239  H   LYS A 140     -13.414  -1.978 -14.832  1.00 98.06           H  
ATOM   2240  CA  LYS A 140     -13.148  -4.093 -14.646  1.00 98.06           C  
ATOM   2241  HA  LYS A 140     -13.855  -4.923 -14.677  1.00 98.06           H  
ATOM   2242  C   LYS A 140     -12.287  -4.284 -13.399  1.00 98.06           C  
ATOM   2243  CB  LYS A 140     -12.262  -4.146 -15.898  1.00 98.06           C  
ATOM   2244  HB2 LYS A 140     -11.674  -5.063 -15.860  1.00 98.06           H  
ATOM   2245  HB3 LYS A 140     -11.567  -3.307 -15.888  1.00 98.06           H  
ATOM   2246  O   LYS A 140     -11.805  -3.302 -12.840  1.00 98.06           O  
ATOM   2247  CG  LYS A 140     -13.074  -4.136 -17.200  1.00 98.06           C  
ATOM   2248  HG2 LYS A 140     -13.541  -3.161 -17.334  1.00 98.06           H  
ATOM   2249  HG3 LYS A 140     -13.849  -4.901 -17.148  1.00 98.06           H  
ATOM   2250  CD  LYS A 140     -12.155  -4.435 -18.390  1.00 98.06           C  
ATOM   2251  HD2 LYS A 140     -11.368  -3.682 -18.436  1.00 98.06           H  
ATOM   2252  HD3 LYS A 140     -11.692  -5.411 -18.242  1.00 98.06           H  
ATOM   2253  CE  LYS A 140     -12.950  -4.440 -19.699  1.00 98.06           C  
ATOM   2254  HE2 LYS A 140     -13.402  -3.457 -19.834  1.00 98.06           H  
ATOM   2255  HE3 LYS A 140     -13.752  -5.173 -19.617  1.00 98.06           H  
ATOM   2256  NZ  LYS A 140     -12.071  -4.766 -20.851  1.00 98.06           N  
ATOM   2257  HZ1 LYS A 140     -11.672  -5.687 -20.735  1.00 98.06           H  
ATOM   2258  HZ2 LYS A 140     -11.310  -4.105 -20.909  1.00 98.06           H  
ATOM   2259  HZ3 LYS A 140     -12.589  -4.745 -21.718  1.00 98.06           H  
ATOM   2260  N   ASP A 141     -12.062  -5.536 -13.009  1.00 98.29           N  
ATOM   2261  H   ASP A 141     -12.489  -6.298 -13.516  1.00 98.29           H  
ATOM   2262  CA  ASP A 141     -11.158  -5.896 -11.912  1.00 98.29           C  
ATOM   2263  HA  ASP A 141     -11.330  -5.220 -11.074  1.00 98.29           H  
ATOM   2264  C   ASP A 141      -9.686  -5.749 -12.334  1.00 98.29           C  
ATOM   2265  CB  ASP A 141     -11.469  -7.316 -11.419  1.00 98.29           C  
ATOM   2266  HB2 ASP A 141     -12.543  -7.403 -11.253  1.00 98.29           H  
ATOM   2267  HB3 ASP A 141     -11.203  -8.040 -12.188  1.00 98.29           H  
ATOM   2268  O   ASP A 141      -9.024  -6.709 -12.725  1.00 98.29           O  
ATOM   2269  CG  ASP A 141     -10.734  -7.658 -10.116  1.00 98.29           C  
ATOM   2270  OD1 ASP A 141      -9.874  -6.856  -9.677  1.00 98.29           O  
ATOM   2271  OD2 ASP A 141     -11.044  -8.734  -9.560  1.00 98.29           O  
ATOM   2272  N   GLU A 142      -9.176  -4.519 -12.306  1.00 97.93           N  
ATOM   2273  H   GLU A 142      -9.789  -3.748 -12.082  1.00 97.93           H  
ATOM   2274  CA  GLU A 142      -7.771  -4.240 -12.622  1.00 97.93           C  
ATOM   2275  HA  GLU A 142      -7.462  -4.860 -13.463  1.00 97.93           H  
ATOM   2276  C   GLU A 142      -6.831  -4.582 -11.450  1.00 97.93           C  
ATOM   2277  CB  GLU A 142      -7.611  -2.768 -13.035  1.00 97.93           C  
ATOM   2278  HB2 GLU A 142      -7.959  -2.147 -12.210  1.00 97.93           H  
ATOM   2279  HB3 GLU A 142      -6.553  -2.555 -13.189  1.00 97.93           H  
ATOM   2280  O   GLU A 142      -5.625  -4.730 -11.664  1.00 97.93           O  
ATOM   2281  CG  GLU A 142      -8.369  -2.348 -14.305  1.00 97.93           C  
ATOM   2282  HG2 GLU A 142      -8.313  -1.262 -14.372  1.00 97.93           H  
ATOM   2283  HG3 GLU A 142      -9.421  -2.616 -14.209  1.00 97.93           H  
ATOM   2284  CD  GLU A 142      -7.815  -2.916 -15.622  1.00 97.93           C  
ATOM   2285  OE1 GLU A 142      -8.443  -2.631 -16.668  1.00 97.93           O  
ATOM   2286  OE2 GLU A 142      -6.742  -3.555 -15.632  1.00 97.93           O  
ATOM   2287  N   LEU A 143      -7.346  -4.726 -10.218  1.00 97.95           N  
ATOM   2288  H   LEU A 143      -8.351  -4.744 -10.117  1.00 97.95           H  
ATOM   2289  CA  LEU A 143      -6.530  -5.062  -9.043  1.00 97.95           C  
ATOM   2290  HA  LEU A 143      -5.587  -4.523  -9.127  1.00 97.95           H  
ATOM   2291  C   LEU A 143      -6.201  -6.558  -8.986  1.00 97.95           C  
ATOM   2292  CB  LEU A 143      -7.237  -4.617  -7.755  1.00 97.95           C  
ATOM   2293  HB2 LEU A 143      -7.705  -3.645  -7.916  1.00 97.95           H  
ATOM   2294  HB3 LEU A 143      -8.006  -5.362  -7.552  1.00 97.95           H  
ATOM   2295  O   LEU A 143      -5.169  -6.916  -8.425  1.00 97.95           O  
ATOM   2296  CG  LEU A 143      -6.343  -4.531  -6.504  1.00 97.95           C  
ATOM   2297  HG  LEU A 143      -5.819  -5.476  -6.359  1.00 97.95           H  
ATOM   2298  CD1 LEU A 143      -5.318  -3.397  -6.602  1.00 97.95           C  
ATOM   2299 HD11 LEU A 143      -5.822  -2.446  -6.774  1.00 97.95           H  
ATOM   2300 HD12 LEU A 143      -4.745  -3.339  -5.677  1.00 97.95           H  
ATOM   2301 HD13 LEU A 143      -4.618  -3.587  -7.416  1.00 97.95           H  
ATOM   2302  CD2 LEU A 143      -7.211  -4.274  -5.270  1.00 97.95           C  
ATOM   2303 HD21 LEU A 143      -7.914  -5.097  -5.144  1.00 97.95           H  
ATOM   2304 HD22 LEU A 143      -6.582  -4.219  -4.381  1.00 97.95           H  
ATOM   2305 HD23 LEU A 143      -7.763  -3.342  -5.385  1.00 97.95           H  
ATOM   2306  N   ALA A 144      -7.003  -7.427  -9.612  1.00 98.00           N  
ATOM   2307  H   ALA A 144      -7.913  -7.110  -9.915  1.00 98.00           H  
ATOM   2308  CA  ALA A 144      -6.720  -8.862  -9.708  1.00 98.00           C  
ATOM   2309  HA  ALA A 144      -6.812  -9.303  -8.716  1.00 98.00           H  
ATOM   2310  C   ALA A 144      -5.306  -9.169 -10.228  1.00 98.00           C  
ATOM   2311  CB  ALA A 144      -7.758  -9.510 -10.628  1.00 98.00           C  
ATOM   2312  HB1 ALA A 144      -8.736  -9.478 -10.147  1.00 98.00           H  
ATOM   2313  HB2 ALA A 144      -7.804  -8.987 -11.583  1.00 98.00           H  
ATOM   2314  HB3 ALA A 144      -7.498 -10.555 -10.798  1.00 98.00           H  
ATOM   2315  O   ALA A 144      -4.664 -10.100  -9.752  1.00 98.00           O  
ATOM   2316  N   ASN A 145      -4.786  -8.370 -11.165  1.00 97.19           N  
ATOM   2317  H   ASN A 145      -5.353  -7.606 -11.504  1.00 97.19           H  
ATOM   2318  CA  ASN A 145      -3.429  -8.545 -11.694  1.00 97.19           C  
ATOM   2319  HA  ASN A 145      -3.281  -9.602 -11.919  1.00 97.19           H  
ATOM   2320  C   ASN A 145      -2.319  -8.166 -10.689  1.00 97.19           C  
ATOM   2321  CB  ASN A 145      -3.344  -7.761 -13.007  1.00 97.19           C  
ATOM   2322  HB2 ASN A 145      -3.609  -6.724 -12.801  1.00 97.19           H  
ATOM   2323  HB3 ASN A 145      -4.070  -8.159 -13.716  1.00 97.19           H  
ATOM   2324  O   ASN A 145      -1.172  -8.555 -10.879  1.00 97.19           O  
ATOM   2325  CG  ASN A 145      -1.973  -7.832 -13.653  1.00 97.19           C  
ATOM   2326  ND2 ASN A 145      -1.288  -6.714 -13.746  1.00 97.19           N  
ATOM   2327 HD21 ASN A 145      -1.680  -5.865 -13.365  1.00 97.19           H  
ATOM   2328 HD22 ASN A 145      -0.355  -6.762 -14.130  1.00 97.19           H  
ATOM   2329  OD1 ASN A 145      -1.522  -8.887 -14.083  1.00 97.19           O  
ATOM   2330  N   HIS A 146      -2.659  -7.440  -9.624  1.00 98.18           N  
ATOM   2331  H   HIS A 146      -3.631  -7.192  -9.507  1.00 98.18           H  
ATOM   2332  CA  HIS A 146      -1.766  -7.089  -8.517  1.00 98.18           C  
ATOM   2333  HA  HIS A 146      -0.728  -7.181  -8.835  1.00 98.18           H  
ATOM   2334  C   HIS A 146      -1.947  -8.004  -7.296  1.00 98.18           C  
ATOM   2335  CB  HIS A 146      -2.024  -5.628  -8.138  1.00 98.18           C  
ATOM   2336  HB2 HIS A 146      -1.408  -5.380  -7.273  1.00 98.18           H  
ATOM   2337  HB3 HIS A 146      -3.066  -5.500  -7.843  1.00 98.18           H  
ATOM   2338  O   HIS A 146      -1.167  -7.929  -6.348  1.00 98.18           O  
ATOM   2339  CG  HIS A 146      -1.690  -4.659  -9.239  1.00 98.18           C  
ATOM   2340  CD2 HIS A 146      -2.538  -4.078 -10.137  1.00 98.18           C  
ATOM   2341  HD2 HIS A 146      -3.601  -4.256 -10.201  1.00 98.18           H  
ATOM   2342  ND1 HIS A 146      -0.443  -4.159  -9.492  1.00 98.18           N  
ATOM   2343  HD1 HIS A 146       0.381  -4.413  -8.966  1.00 98.18           H  
ATOM   2344  CE1 HIS A 146      -0.521  -3.274 -10.489  1.00 98.18           C  
ATOM   2345  HE1 HIS A 146       0.313  -2.702 -10.868  1.00 98.18           H  
ATOM   2346  NE2 HIS A 146      -1.793  -3.173 -10.912  1.00 98.18           N  
ATOM   2347  N   ASN A 147      -2.973  -8.860  -7.290  1.00 98.32           N  
ATOM   2348  H   ASN A 147      -3.574  -8.913  -8.100  1.00 98.32           H  
ATOM   2349  CA  ASN A 147      -3.211  -9.786  -6.192  1.00 98.32           C  
ATOM   2350  HA  ASN A 147      -3.317  -9.204  -5.276  1.00 98.32           H  
ATOM   2351  C   ASN A 147      -2.007 -10.730  -6.020  1.00 98.32           C  
ATOM   2352  CB  ASN A 147      -4.522 -10.544  -6.455  1.00 98.32           C  
ATOM   2353  HB2 ASN A 147      -4.378 -11.229  -7.290  1.00 98.32           H  
ATOM   2354  HB3 ASN A 147      -5.310  -9.837  -6.714  1.00 98.32           H  
ATOM   2355  O   ASN A 147      -1.452 -11.212  -7.008  1.00 98.32           O  
ATOM   2356  CG  ASN A 147      -4.982 -11.310  -5.232  1.00 98.32           C  
ATOM   2357  ND2 ASN A 147      -5.459 -12.521  -5.390  1.00 98.32           N  
ATOM   2358 HD21 ASN A 147      -5.502 -12.932  -6.311  1.00 98.32           H  
ATOM   2359 HD22 ASN A 147      -5.722 -13.006  -4.544  1.00 98.32           H  
ATOM   2360  OD1 ASN A 147      -4.919 -10.832  -4.115  1.00 98.32           O  
ATOM   2361  N   LEU A 148      -1.625 -11.001  -4.769  1.00 98.35           N  
ATOM   2362  H   LEU A 148      -2.143 -10.577  -4.013  1.00 98.35           H  
ATOM   2363  CA  LEU A 148      -0.437 -11.763  -4.362  1.00 98.35           C  
ATOM   2364  HA  LEU A 148      -0.465 -11.805  -3.273  1.00 98.35           H  
ATOM   2365  C   LEU A 148       0.917 -11.107  -4.680  1.00 98.35           C  
ATOM   2366  CB  LEU A 148      -0.504 -13.217  -4.873  1.00 98.35           C  
ATOM   2367  HB2 LEU A 148       0.311 -13.779  -4.418  1.00 98.35           H  
ATOM   2368  HB3 LEU A 148      -0.329 -13.219  -5.949  1.00 98.35           H  
ATOM   2369  O   LEU A 148       1.951 -11.724  -4.430  1.00 98.35           O  
ATOM   2370  CG  LEU A 148      -1.820 -13.956  -4.585  1.00 98.35           C  
ATOM   2371  HG  LEU A 148      -2.660 -13.418  -5.026  1.00 98.35           H  
ATOM   2372  CD1 LEU A 148      -1.775 -15.345  -5.220  1.00 98.35           C  
ATOM   2373 HD11 LEU A 148      -0.950 -15.920  -4.799  1.00 98.35           H  
ATOM   2374 HD12 LEU A 148      -2.713 -15.866  -5.031  1.00 98.35           H  
ATOM   2375 HD13 LEU A 148      -1.633 -15.248  -6.297  1.00 98.35           H  
ATOM   2376  CD2 LEU A 148      -2.059 -14.108  -3.084  1.00 98.35           C  
ATOM   2377 HD21 LEU A 148      -2.206 -13.126  -2.633  1.00 98.35           H  
ATOM   2378 HD22 LEU A 148      -2.960 -14.696  -2.905  1.00 98.35           H  
ATOM   2379 HD23 LEU A 148      -1.206 -14.596  -2.614  1.00 98.35           H  
ATOM   2380  N   MET A 149       0.946  -9.879  -5.204  1.00 98.47           N  
ATOM   2381  H   MET A 149       0.079  -9.395  -5.391  1.00 98.47           H  
ATOM   2382  CA  MET A 149       2.202  -9.163  -5.438  1.00 98.47           C  
ATOM   2383  HA  MET A 149       2.969  -9.883  -5.725  1.00 98.47           H  
ATOM   2384  C   MET A 149       2.697  -8.480  -4.165  1.00 98.47           C  
ATOM   2385  CB  MET A 149       2.077  -8.164  -6.592  1.00 98.47           C  
ATOM   2386  HB2 MET A 149       1.348  -7.398  -6.325  1.00 98.47           H  
ATOM   2387  HB3 MET A 149       3.039  -7.673  -6.737  1.00 98.47           H  
ATOM   2388  O   MET A 149       1.908  -8.022  -3.331  1.00 98.47           O  
ATOM   2389  CG  MET A 149       1.650  -8.797  -7.919  1.00 98.47           C  
ATOM   2390  HG2 MET A 149       1.553  -7.978  -8.632  1.00 98.47           H  
ATOM   2391  HG3 MET A 149       0.665  -9.251  -7.810  1.00 98.47           H  
ATOM   2392  SD  MET A 149       2.784 -10.020  -8.644  1.00 98.47           S  
ATOM   2393  CE  MET A 149       2.172 -11.569  -7.927  1.00 98.47           C  
ATOM   2394  HE1 MET A 149       1.084 -11.600  -7.976  1.00 98.47           H  
ATOM   2395  HE2 MET A 149       2.587 -12.411  -8.481  1.00 98.47           H  
ATOM   2396  HE3 MET A 149       2.496 -11.652  -6.889  1.00 98.47           H  
ATOM   2397  N   GLN A 150       4.018  -8.401  -4.029  1.00 98.68           N  
ATOM   2398  H   GLN A 150       4.599  -8.740  -4.782  1.00 98.68           H  
ATOM   2399  CA  GLN A 150       4.692  -7.685  -2.952  1.00 98.68           C  
ATOM   2400  HA  GLN A 150       4.168  -7.866  -2.013  1.00 98.68           H  
ATOM   2401  C   GLN A 150       4.669  -6.176  -3.215  1.00 98.68           C  
ATOM   2402  CB  GLN A 150       6.119  -8.221  -2.808  1.00 98.68           C  
ATOM   2403  HB2 GLN A 150       6.668  -7.586  -2.113  1.00 98.68           H  
ATOM   2404  HB3 GLN A 150       6.612  -8.181  -3.779  1.00 98.68           H  
ATOM   2405  O   GLN A 150       4.628  -5.721  -4.359  1.00 98.68           O  
ATOM   2406  CG  GLN A 150       6.132  -9.670  -2.295  1.00 98.68           C  
ATOM   2407  HG2 GLN A 150       5.611 -10.323  -2.995  1.00 98.68           H  
ATOM   2408  HG3 GLN A 150       5.605  -9.693  -1.341  1.00 98.68           H  
ATOM   2409  CD  GLN A 150       7.529 -10.230  -2.067  1.00 98.68           C  
ATOM   2410  NE2 GLN A 150       7.673 -11.229  -1.229  1.00 98.68           N  
ATOM   2411 HE21 GLN A 150       6.866 -11.652  -0.795  1.00 98.68           H  
ATOM   2412 HE22 GLN A 150       8.615 -11.575  -1.108  1.00 98.68           H  
ATOM   2413  OE1 GLN A 150       8.533  -9.755  -2.559  1.00 98.68           O  
ATOM   2414  N   PHE A 151       4.670  -5.376  -2.150  1.00 98.79           N  
ATOM   2415  H   PHE A 151       4.771  -5.775  -1.228  1.00 98.79           H  
ATOM   2416  CA  PHE A 151       4.740  -3.926  -2.278  1.00 98.79           C  
ATOM   2417  HA  PHE A 151       4.036  -3.610  -3.048  1.00 98.79           H  
ATOM   2418  C   PHE A 151       6.149  -3.519  -2.706  1.00 98.79           C  
ATOM   2419  CB  PHE A 151       4.339  -3.265  -0.956  1.00 98.79           C  
ATOM   2420  HB2 PHE A 151       3.503  -3.823  -0.533  1.00 98.79           H  
ATOM   2421  HB3 PHE A 151       5.165  -3.322  -0.248  1.00 98.79           H  
ATOM   2422  O   PHE A 151       7.121  -4.033  -2.161  1.00 98.79           O  
ATOM   2423  CG  PHE A 151       3.892  -1.828  -1.116  1.00 98.79           C  
ATOM   2424  CD1 PHE A 151       4.774  -0.753  -0.910  1.00 98.79           C  
ATOM   2425  HD1 PHE A 151       5.805  -0.937  -0.645  1.00 98.79           H  
ATOM   2426  CD2 PHE A 151       2.565  -1.569  -1.494  1.00 98.79           C  
ATOM   2427  HD2 PHE A 151       1.901  -2.397  -1.692  1.00 98.79           H  
ATOM   2428  CE1 PHE A 151       4.312   0.567  -1.067  1.00 98.79           C  
ATOM   2429  HE1 PHE A 151       4.994   1.393  -0.930  1.00 98.79           H  
ATOM   2430  CE2 PHE A 151       2.092  -0.257  -1.625  1.00 98.79           C  
ATOM   2431  HE2 PHE A 151       1.061  -0.077  -1.892  1.00 98.79           H  
ATOM   2432  CZ  PHE A 151       2.970   0.815  -1.412  1.00 98.79           C  
ATOM   2433  HZ  PHE A 151       2.615   1.829  -1.528  1.00 98.79           H  
ATOM   2434  N   SER A 152       6.270  -2.580  -3.638  1.00 98.76           N  
ATOM   2435  H   SER A 152       5.434  -2.215  -4.071  1.00 98.76           H  
ATOM   2436  CA  SER A 152       7.557  -2.057  -4.109  1.00 98.76           C  
ATOM   2437  HA  SER A 152       8.367  -2.436  -3.485  1.00 98.76           H  
ATOM   2438  C   SER A 152       7.585  -0.537  -4.036  1.00 98.76           C  
ATOM   2439  CB  SER A 152       7.835  -2.505  -5.541  1.00 98.76           C  
ATOM   2440  HB2 SER A 152       7.049  -2.133  -6.198  1.00 98.76           H  
ATOM   2441  HB3 SER A 152       8.796  -2.108  -5.866  1.00 98.76           H  
ATOM   2442  O   SER A 152       6.559   0.116  -4.231  1.00 98.76           O  
ATOM   2443  OG  SER A 152       7.876  -3.907  -5.606  1.00 98.76           O  
ATOM   2444  HG  SER A 152       6.993  -4.278  -5.531  1.00 98.76           H  
ATOM   2445  N   THR A 153       8.765   0.026  -3.792  1.00 98.70           N  
ATOM   2446  H   THR A 153       9.559  -0.589  -3.685  1.00 98.70           H  
ATOM   2447  CA  THR A 153       9.061   1.469  -3.791  1.00 98.70           C  
ATOM   2448  HA  THR A 153       8.239   1.995  -4.277  1.00 98.70           H  
ATOM   2449  C   THR A 153      10.334   1.738  -4.605  1.00 98.70           C  
ATOM   2450  CB  THR A 153       9.198   2.026  -2.362  1.00 98.70           C  
ATOM   2451  HB  THR A 153       9.489   3.076  -2.398  1.00 98.70           H  
ATOM   2452  O   THR A 153      11.067   0.799  -4.921  1.00 98.70           O  
ATOM   2453  CG2 THR A 153       7.872   1.935  -1.610  1.00 98.70           C  
ATOM   2454 HG21 THR A 153       7.617   0.894  -1.415  1.00 98.70           H  
ATOM   2455 HG22 THR A 153       7.955   2.473  -0.665  1.00 98.70           H  
ATOM   2456 HG23 THR A 153       7.083   2.395  -2.205  1.00 98.70           H  
ATOM   2457  OG1 THR A 153      10.164   1.316  -1.629  1.00 98.70           O  
ATOM   2458  HG1 THR A 153      10.919   1.893  -1.488  1.00 98.70           H  
ATOM   2459  N   PRO A 154      10.641   2.995  -4.983  1.00 98.08           N  
ATOM   2460  CA  PRO A 154      11.827   3.292  -5.794  1.00 98.08           C  
ATOM   2461  HA  PRO A 154      11.696   2.828  -6.772  1.00 98.08           H  
ATOM   2462  C   PRO A 154      13.161   2.800  -5.201  1.00 98.08           C  
ATOM   2463  CB  PRO A 154      11.827   4.815  -5.954  1.00 98.08           C  
ATOM   2464  HB2 PRO A 154      12.242   5.118  -6.916  1.00 98.08           H  
ATOM   2465  HB3 PRO A 154      12.381   5.278  -5.138  1.00 98.08           H  
ATOM   2466  O   PRO A 154      14.100   2.554  -5.954  1.00 98.08           O  
ATOM   2467  CG  PRO A 154      10.352   5.191  -5.834  1.00 98.08           C  
ATOM   2468  HG2 PRO A 154       9.846   5.036  -6.788  1.00 98.08           H  
ATOM   2469  HG3 PRO A 154      10.228   6.216  -5.484  1.00 98.08           H  
ATOM   2470  CD  PRO A 154       9.835   4.195  -4.803  1.00 98.08           C  
ATOM   2471  HD2 PRO A 154      10.015   4.595  -3.806  1.00 98.08           H  
ATOM   2472  HD3 PRO A 154       8.773   4.009  -4.959  1.00 98.08           H  
ATOM   2473  N   ASP A 155      13.243   2.657  -3.875  1.00 98.34           N  
ATOM   2474  H   ASP A 155      12.442   2.903  -3.311  1.00 98.34           H  
ATOM   2475  CA  ASP A 155      14.390   2.147  -3.110  1.00 98.34           C  
ATOM   2476  HA  ASP A 155      15.289   2.247  -3.719  1.00 98.34           H  
ATOM   2477  C   ASP A 155      14.294   0.660  -2.719  1.00 98.34           C  
ATOM   2478  CB  ASP A 155      14.583   3.011  -1.850  1.00 98.34           C  
ATOM   2479  HB2 ASP A 155      15.477   2.670  -1.328  1.00 98.34           H  
ATOM   2480  HB3 ASP A 155      14.770   4.039  -2.158  1.00 98.34           H  
ATOM   2481  O   ASP A 155      15.269   0.111  -2.210  1.00 98.34           O  
ATOM   2482  CG  ASP A 155      13.392   2.973  -0.874  1.00 98.34           C  
ATOM   2483  OD1 ASP A 155      12.221   2.937  -1.333  1.00 98.34           O  
ATOM   2484  OD2 ASP A 155      13.613   3.060   0.350  1.00 98.34           O  
ATOM   2485  N   ARG A 156      13.155  -0.006  -2.956  1.00 98.10           N  
ATOM   2486  H   ARG A 156      12.402   0.484  -3.417  1.00 98.10           H  
ATOM   2487  CA  ARG A 156      12.956  -1.428  -2.640  1.00 98.10           C  
ATOM   2488  HA  ARG A 156      13.932  -1.913  -2.612  1.00 98.10           H  
ATOM   2489  C   ARG A 156      12.131  -2.113  -3.725  1.00 98.10           C  
ATOM   2490  CB  ARG A 156      12.329  -1.562  -1.243  1.00 98.10           C  
ATOM   2491  HB2 ARG A 156      12.870  -0.915  -0.552  1.00 98.10           H  
ATOM   2492  HB3 ARG A 156      11.289  -1.236  -1.270  1.00 98.10           H  
ATOM   2493  O   ARG A 156      10.908  -1.981  -3.770  1.00 98.10           O  
ATOM   2494  CG  ARG A 156      12.414  -3.007  -0.724  1.00 98.10           C  
ATOM   2495  HG2 ARG A 156      11.864  -3.672  -1.391  1.00 98.10           H  
ATOM   2496  HG3 ARG A 156      13.456  -3.323  -0.691  1.00 98.10           H  
ATOM   2497  CD  ARG A 156      11.823  -3.067   0.688  1.00 98.10           C  
ATOM   2498  HD2 ARG A 156      12.393  -2.391   1.324  1.00 98.10           H  
ATOM   2499  HD3 ARG A 156      10.795  -2.711   0.627  1.00 98.10           H  
ATOM   2500  NE  ARG A 156      11.794  -4.421   1.280  1.00 98.10           N  
ATOM   2501  HE  ARG A 156      11.871  -5.215   0.661  1.00 98.10           H  
ATOM   2502  NH1 ARG A 156      11.609  -3.746   3.477  1.00 98.10           N  
ATOM   2503 HH11 ARG A 156      11.469  -3.974   4.451  1.00 98.10           H  
ATOM   2504 HH12 ARG A 156      11.571  -2.783   3.173  1.00 98.10           H  
ATOM   2505  NH2 ARG A 156      11.553  -5.897   3.014  1.00 98.10           N  
ATOM   2506 HH21 ARG A 156      11.347  -6.073   3.987  1.00 98.10           H  
ATOM   2507 HH22 ARG A 156      11.245  -6.606   2.364  1.00 98.10           H  
ATOM   2508  CZ  ARG A 156      11.657  -4.682   2.573  1.00 98.10           C  
ATOM   2509  N   ASP A 157      12.834  -2.833  -4.592  1.00 98.31           N  
ATOM   2510  H   ASP A 157      13.828  -2.933  -4.442  1.00 98.31           H  
ATOM   2511  CA  ASP A 157      12.261  -3.584  -5.705  1.00 98.31           C  
ATOM   2512  HA  ASP A 157      11.399  -3.045  -6.096  1.00 98.31           H  
ATOM   2513  C   ASP A 157      11.810  -4.975  -5.248  1.00 98.31           C  
ATOM   2514  CB  ASP A 157      13.307  -3.696  -6.824  1.00 98.31           C  
ATOM   2515  HB2 ASP A 157      14.077  -4.416  -6.546  1.00 98.31           H  
ATOM   2516  HB3 ASP A 157      13.803  -2.734  -6.949  1.00 98.31           H  
ATOM   2517  O   ASP A 157      12.639  -5.805  -4.878  1.00 98.31           O  
ATOM   2518  CG  ASP A 157      12.686  -4.107  -8.157  1.00 98.31           C  
ATOM   2519  OD1 ASP A 157      11.492  -4.474  -8.143  1.00 98.31           O  
ATOM   2520  OD2 ASP A 157      13.409  -3.929  -9.164  1.00 98.31           O  
ATOM   2521  N   ASN A 158      10.500  -5.208  -5.241  1.00 98.14           N  
ATOM   2522  H   ASN A 158       9.885  -4.496  -5.609  1.00 98.14           H  
ATOM   2523  CA  ASN A 158       9.890  -6.500  -4.937  1.00 98.14           C  
ATOM   2524  HA  ASN A 158      10.660  -7.272  -4.931  1.00 98.14           H  
ATOM   2525  C   ASN A 158       8.871  -6.893  -6.025  1.00 98.14           C  
ATOM   2526  CB  ASN A 158       9.221  -6.447  -3.553  1.00 98.14           C  
ATOM   2527  HB2 ASN A 158       8.357  -5.786  -3.620  1.00 98.14           H  
ATOM   2528  HB3 ASN A 158       8.857  -7.447  -3.318  1.00 98.14           H  
ATOM   2529  O   ASN A 158       7.967  -7.691  -5.766  1.00 98.14           O  
ATOM   2530  CG  ASN A 158      10.100  -6.014  -2.396  1.00 98.14           C  
ATOM   2531  ND2 ASN A 158       9.639  -5.059  -1.625  1.00 98.14           N  
ATOM   2532 HD21 ASN A 158       8.766  -4.619  -1.879  1.00 98.14           H  
ATOM   2533 HD22 ASN A 158      10.215  -4.746  -0.856  1.00 98.14           H  
ATOM   2534  OD1 ASN A 158      11.145  -6.558  -2.080  1.00 98.14           O  
ATOM   2535  N   ASP A 159       8.933  -6.266  -7.202  1.00 97.85           N  
ATOM   2536  H   ASP A 159       9.743  -5.708  -7.427  1.00 97.85           H  
ATOM   2537  CA  ASP A 159       7.981  -6.543  -8.269  1.00 97.85           C  
ATOM   2538  HA  ASP A 159       7.016  -6.742  -7.801  1.00 97.85           H  
ATOM   2539  C   ASP A 159       8.336  -7.838  -9.018  1.00 97.85           C  
ATOM   2540  CB  ASP A 159       7.751  -5.289  -9.120  1.00 97.85           C  
ATOM   2541  HB2 ASP A 159       7.487  -4.478  -8.441  1.00 97.85           H  
ATOM   2542  HB3 ASP A 159       6.890  -5.462  -9.766  1.00 97.85           H  
ATOM   2543  O   ASP A 159       9.343  -8.495  -8.749  1.00 97.85           O  
ATOM   2544  CG  ASP A 159       8.916  -4.834  -9.991  1.00 97.85           C  
ATOM   2545  OD1 ASP A 159       9.372  -5.670 -10.798  1.00 97.85           O  
ATOM   2546  OD2 ASP A 159       9.147  -3.598 -10.005  1.00 97.85           O  
ATOM   2547  N   ALA A 160       7.442  -8.285  -9.898  1.00 96.46           N  
ATOM   2548  H   ALA A 160       6.697  -7.662 -10.177  1.00 96.46           H  
ATOM   2549  CA  ALA A 160       7.617  -9.548 -10.615  1.00 96.46           C  
ATOM   2550  HA  ALA A 160       8.193 -10.228  -9.987  1.00 96.46           H  
ATOM   2551  C   ALA A 160       8.413  -9.385 -11.920  1.00 96.46           C  
ATOM   2552  CB  ALA A 160       6.239 -10.182 -10.841  1.00 96.46           C  
ATOM   2553  HB1 ALA A 160       5.719 -10.278  -9.888  1.00 96.46           H  
ATOM   2554  HB2 ALA A 160       5.657  -9.559 -11.519  1.00 96.46           H  
ATOM   2555  HB3 ALA A 160       6.363 -11.172 -11.280  1.00 96.46           H  
ATOM   2556  O   ALA A 160       8.592 -10.362 -12.656  1.00 96.46           O  
ATOM   2557  N   SER A 161       8.841  -8.167 -12.255  1.00 95.68           N  
ATOM   2558  H   SER A 161       8.812  -7.426 -11.570  1.00 95.68           H  
ATOM   2559  CA  SER A 161       9.582  -7.905 -13.476  1.00 95.68           C  
ATOM   2560  HA  SER A 161       9.160  -8.524 -14.267  1.00 95.68           H  
ATOM   2561  C   SER A 161      11.049  -8.299 -13.308  1.00 95.68           C  
ATOM   2562  CB  SER A 161       9.394  -6.452 -13.917  1.00 95.68           C  
ATOM   2563  HB2 SER A 161       8.660  -6.426 -14.722  1.00 95.68           H  
ATOM   2564  HB3 SER A 161       9.006  -5.841 -13.102  1.00 95.68           H  
ATOM   2565  O   SER A 161      11.724  -7.956 -12.346  1.00 95.68           O  
ATOM   2566  OG  SER A 161      10.602  -5.895 -14.376  1.00 95.68           O  
ATOM   2567  HG  SER A 161      10.899  -5.421 -13.597  1.00 95.68           H  
ATOM   2568  N   SER A 162      11.589  -8.978 -14.319  1.00 93.05           N  
ATOM   2569  H   SER A 162      10.994  -9.230 -15.095  1.00 93.05           H  
ATOM   2570  CA  SER A 162      13.014  -9.330 -14.369  1.00 93.05           C  
ATOM   2571  HA  SER A 162      13.373  -9.498 -13.353  1.00 93.05           H  
ATOM   2572  C   SER A 162      13.902  -8.235 -14.970  1.00 93.05           C  
ATOM   2573  CB  SER A 162      13.195 -10.638 -15.143  1.00 93.05           C  
ATOM   2574  HB2 SER A 162      14.258 -10.856 -15.243  1.00 93.05           H  
ATOM   2575  HB3 SER A 162      12.728 -11.450 -14.584  1.00 93.05           H  
ATOM   2576  O   SER A 162      15.123  -8.370 -14.976  1.00 93.05           O  
ATOM   2577  OG  SER A 162      12.602 -10.557 -16.431  1.00 93.05           O  
ATOM   2578  HG  SER A 162      11.750 -10.996 -16.386  1.00 93.05           H  
ATOM   2579  N   GLN A 163      13.312  -7.174 -15.532  1.00 92.76           N  
ATOM   2580  H   GLN A 163      12.313  -7.081 -15.410  1.00 92.76           H  
ATOM   2581  CA  GLN A 163      14.024  -6.213 -16.389  1.00 92.76           C  
ATOM   2582  HA  GLN A 163      15.058  -6.529 -16.525  1.00 92.76           H  
ATOM   2583  C   GLN A 163      14.073  -4.793 -15.828  1.00 92.76           C  
ATOM   2584  CB  GLN A 163      13.351  -6.165 -17.769  1.00 92.76           C  
ATOM   2585  HB2 GLN A 163      12.301  -5.902 -17.644  1.00 92.76           H  
ATOM   2586  HB3 GLN A 163      13.830  -5.386 -18.362  1.00 92.76           H  
ATOM   2587  O   GLN A 163      14.908  -3.993 -16.250  1.00 92.76           O  
ATOM   2588  CG  GLN A 163      13.456  -7.486 -18.541  1.00 92.76           C  
ATOM   2589  HG2 GLN A 163      12.965  -8.278 -17.976  1.00 92.76           H  
ATOM   2590  HG3 GLN A 163      14.507  -7.751 -18.659  1.00 92.76           H  
ATOM   2591  CD  GLN A 163      12.811  -7.415 -19.921  1.00 92.76           C  
ATOM   2592  NE2 GLN A 163      12.752  -8.523 -20.624  1.00 92.76           N  
ATOM   2593 HE21 GLN A 163      12.297  -8.467 -21.525  1.00 92.76           H  
ATOM   2594 HE22 GLN A 163      13.105  -9.384 -20.233  1.00 92.76           H  
ATOM   2595  OE1 GLN A 163      12.345  -6.387 -20.398  1.00 92.76           O  
ATOM   2596  N   ARG A 164      13.138  -4.436 -14.949  1.00 94.55           N  
ATOM   2597  H   ARG A 164      12.511  -5.144 -14.597  1.00 94.55           H  
ATOM   2598  CA  ARG A 164      12.951  -3.063 -14.477  1.00 94.55           C  
ATOM   2599  HA  ARG A 164      13.930  -2.584 -14.439  1.00 94.55           H  
ATOM   2600  C   ARG A 164      12.378  -3.053 -13.066  1.00 94.55           C  
ATOM   2601  CB  ARG A 164      12.052  -2.298 -15.478  1.00 94.55           C  
ATOM   2602  HB2 ARG A 164      12.415  -2.495 -16.487  1.00 94.55           H  
ATOM   2603  HB3 ARG A 164      12.161  -1.229 -15.294  1.00 94.55           H  
ATOM   2604  O   ARG A 164      11.538  -3.886 -12.768  1.00 94.55           O  
ATOM   2605  CG  ARG A 164      10.551  -2.646 -15.405  1.00 94.55           C  
ATOM   2606  HG2 ARG A 164      10.418  -3.719 -15.270  1.00 94.55           H  
ATOM   2607  HG3 ARG A 164      10.123  -2.146 -14.536  1.00 94.55           H  
ATOM   2608  CD  ARG A 164       9.760  -2.231 -16.652  1.00 94.55           C  
ATOM   2609  HD2 ARG A 164       8.782  -1.872 -16.331  1.00 94.55           H  
ATOM   2610  HD3 ARG A 164      10.281  -1.409 -17.143  1.00 94.55           H  
ATOM   2611  NE  ARG A 164       9.555  -3.370 -17.571  1.00 94.55           N  
ATOM   2612  HE  ARG A 164       9.330  -4.251 -17.131  1.00 94.55           H  
ATOM   2613  NH1 ARG A 164       9.720  -2.259 -19.576  1.00 94.55           N  
ATOM   2614 HH11 ARG A 164       9.709  -2.309 -20.584  1.00 94.55           H  
ATOM   2615 HH12 ARG A 164       9.792  -1.388 -19.070  1.00 94.55           H  
ATOM   2616  NH2 ARG A 164       9.525  -4.483 -19.544  1.00 94.55           N  
ATOM   2617 HH21 ARG A 164       9.823  -4.560 -20.506  1.00 94.55           H  
ATOM   2618 HH22 ARG A 164       9.362  -5.331 -19.020  1.00 94.55           H  
ATOM   2619  CZ  ARG A 164       9.600  -3.365 -18.888  1.00 94.55           C  
ATOM   2620  N   ASN A 165      12.745  -2.030 -12.300  1.00 96.85           N  
ATOM   2621  H   ASN A 165      13.495  -1.435 -12.621  1.00 96.85           H  
ATOM   2622  CA  ASN A 165      12.036  -1.639 -11.087  1.00 96.85           C  
ATOM   2623  HA  ASN A 165      11.669  -2.528 -10.573  1.00 96.85           H  
ATOM   2624  C   ASN A 165      10.834  -0.771 -11.497  1.00 96.85           C  
ATOM   2625  CB  ASN A 165      13.036  -0.917 -10.166  1.00 96.85           C  
ATOM   2626  HB2 ASN A 165      13.457  -0.052 -10.678  1.00 96.85           H  
ATOM   2627  HB3 ASN A 165      13.849  -1.606  -9.935  1.00 96.85           H  
ATOM   2628  O   ASN A 165      10.992   0.394 -11.895  1.00 96.85           O  
ATOM   2629  CG  ASN A 165      12.421  -0.440  -8.862  1.00 96.85           C  
ATOM   2630  ND2 ASN A 165      13.188  -0.381  -7.803  1.00 96.85           N  
ATOM   2631 HD21 ASN A 165      14.028  -0.941  -7.793  1.00 96.85           H  
ATOM   2632 HD22 ASN A 165      12.729  -0.123  -6.941  1.00 96.85           H  
ATOM   2633  OD1 ASN A 165      11.294   0.018  -8.799  1.00 96.85           O  
ATOM   2634  N   CYS A 166       9.633  -1.337 -11.439  1.00 98.10           N  
ATOM   2635  H   CYS A 166       9.579  -2.277 -11.074  1.00 98.10           H  
ATOM   2636  CA  CYS A 166       8.384  -0.681 -11.804  1.00 98.10           C  
ATOM   2637  HA  CYS A 166       8.435  -0.374 -12.849  1.00 98.10           H  
ATOM   2638  C   CYS A 166       8.132   0.566 -10.942  1.00 98.10           C  
ATOM   2639  CB  CYS A 166       7.235  -1.683 -11.638  1.00 98.10           C  
ATOM   2640  HB2 CYS A 166       6.288  -1.175 -11.822  1.00 98.10           H  
ATOM   2641  HB3 CYS A 166       7.235  -2.006 -10.597  1.00 98.10           H  
ATOM   2642  O   CYS A 166       7.716   1.599 -11.469  1.00 98.10           O  
ATOM   2643  SG  CYS A 166       7.299  -3.196 -12.650  1.00 98.10           S  
ATOM   2644  N   ALA A 167       8.439   0.515  -9.643  1.00 98.22           N  
ATOM   2645  H   ALA A 167       8.866  -0.325  -9.282  1.00 98.22           H  
ATOM   2646  CA  ALA A 167       8.239   1.644  -8.735  1.00 98.22           C  
ATOM   2647  HA  ALA A 167       7.205   1.980  -8.822  1.00 98.22           H  
ATOM   2648  C   ALA A 167       9.124   2.849  -9.089  1.00 98.22           C  
ATOM   2649  CB  ALA A 167       8.474   1.165  -7.302  1.00 98.22           C  
ATOM   2650  HB1 ALA A 167       7.833   0.312  -7.079  1.00 98.22           H  
ATOM   2651  HB2 ALA A 167       9.514   0.865  -7.168  1.00 98.22           H  
ATOM   2652  HB3 ALA A 167       8.236   1.976  -6.613  1.00 98.22           H  
ATOM   2653  O   ALA A 167       8.665   3.992  -9.054  1.00 98.22           O  
ATOM   2654  N   ARG A 168      10.369   2.609  -9.517  1.00 97.76           N  
ATOM   2655  H   ARG A 168      10.687   1.652  -9.478  1.00 97.76           H  
ATOM   2656  CA  ARG A 168      11.270   3.652 -10.030  1.00 97.76           C  
ATOM   2657  HA  ARG A 168      11.247   4.493  -9.337  1.00 97.76           H  
ATOM   2658  C   ARG A 168      10.808   4.193 -11.384  1.00 97.76           C  
ATOM   2659  CB  ARG A 168      12.698   3.091 -10.083  1.00 97.76           C  
ATOM   2660  HB2 ARG A 168      12.959   2.705  -9.098  1.00 97.76           H  
ATOM   2661  HB3 ARG A 168      12.737   2.268 -10.798  1.00 97.76           H  
ATOM   2662  O   ARG A 168      10.926   5.390 -11.630  1.00 97.76           O  
ATOM   2663  CG  ARG A 168      13.722   4.161 -10.484  1.00 97.76           C  
ATOM   2664  HG2 ARG A 168      13.517   4.497 -11.500  1.00 97.76           H  
ATOM   2665  HG3 ARG A 168      13.646   5.010  -9.804  1.00 97.76           H  
ATOM   2666  CD  ARG A 168      15.142   3.594 -10.427  1.00 97.76           C  
ATOM   2667  HD2 ARG A 168      15.178   2.679 -11.019  1.00 97.76           H  
ATOM   2668  HD3 ARG A 168      15.375   3.349  -9.391  1.00 97.76           H  
ATOM   2669  NE  ARG A 168      16.125   4.561 -10.955  1.00 97.76           N  
ATOM   2670  HE  ARG A 168      15.753   5.426 -11.321  1.00 97.76           H  
ATOM   2671  NH1 ARG A 168      18.006   3.330 -10.498  1.00 97.76           N  
ATOM   2672 HH11 ARG A 168      17.427   2.631 -10.054  1.00 97.76           H  
ATOM   2673 HH12 ARG A 168      19.009   3.211 -10.514  1.00 97.76           H  
ATOM   2674  NH2 ARG A 168      18.203   5.314 -11.502  1.00 97.76           N  
ATOM   2675 HH21 ARG A 168      17.801   6.163 -11.873  1.00 97.76           H  
ATOM   2676 HH22 ARG A 168      19.205   5.185 -11.504  1.00 97.76           H  
ATOM   2677  CZ  ARG A 168      17.435   4.397 -10.983  1.00 97.76           C  
ATOM   2678  N   LEU A 169      10.279   3.337 -12.260  1.00 97.40           N  
ATOM   2679  H   LEU A 169      10.241   2.361 -12.000  1.00 97.40           H  
ATOM   2680  CA  LEU A 169       9.781   3.741 -13.579  1.00 97.40           C  
ATOM   2681  HA  LEU A 169      10.559   4.331 -14.062  1.00 97.40           H  
ATOM   2682  C   LEU A 169       8.525   4.627 -13.481  1.00 97.40           C  
ATOM   2683  CB  LEU A 169       9.531   2.468 -14.411  1.00 97.40           C  
ATOM   2684  HB2 LEU A 169      10.459   1.898 -14.462  1.00 97.40           H  
ATOM   2685  HB3 LEU A 169       8.793   1.854 -13.895  1.00 97.40           H  
ATOM   2686  O   LEU A 169       8.433   5.651 -14.175  1.00 97.40           O  
ATOM   2687  CG  LEU A 169       9.025   2.726 -15.842  1.00 97.40           C  
ATOM   2688  HG  LEU A 169       8.069   3.249 -15.804  1.00 97.40           H  
ATOM   2689  CD1 LEU A 169      10.012   3.554 -16.670  1.00 97.40           C  
ATOM   2690 HD11 LEU A 169       9.657   3.631 -17.698  1.00 97.40           H  
ATOM   2691 HD12 LEU A 169      10.089   4.561 -16.260  1.00 97.40           H  
ATOM   2692 HD13 LEU A 169      10.995   3.083 -16.661  1.00 97.40           H  
ATOM   2693  CD2 LEU A 169       8.813   1.392 -16.558  1.00 97.40           C  
ATOM   2694 HD21 LEU A 169       8.359   1.567 -17.534  1.00 97.40           H  
ATOM   2695 HD22 LEU A 169       9.770   0.884 -16.678  1.00 97.40           H  
ATOM   2696 HD23 LEU A 169       8.146   0.766 -15.965  1.00 97.40           H  
ATOM   2697  N   PHE A 170       7.578   4.241 -12.619  1.00 97.50           N  
ATOM   2698  H   PHE A 170       7.714   3.373 -12.121  1.00 97.50           H  
ATOM   2699  CA  PHE A 170       6.286   4.915 -12.451  1.00 97.50           C  
ATOM   2700  HA  PHE A 170       6.105   5.491 -13.358  1.00 97.50           H  
ATOM   2701  C   PHE A 170       6.239   5.939 -11.317  1.00 97.50           C  
ATOM   2702  CB  PHE A 170       5.153   3.891 -12.355  1.00 97.50           C  
ATOM   2703  HB2 PHE A 170       4.204   4.421 -12.281  1.00 97.50           H  
ATOM   2704  HB3 PHE A 170       5.284   3.301 -11.448  1.00 97.50           H  
ATOM   2705  O   PHE A 170       5.250   6.662 -11.208  1.00 97.50           O  
ATOM   2706  CG  PHE A 170       5.093   2.984 -13.563  1.00 97.50           C  
ATOM   2707  CD1 PHE A 170       5.003   3.524 -14.861  1.00 97.50           C  
ATOM   2708  HD1 PHE A 170       4.906   4.591 -14.998  1.00 97.50           H  
ATOM   2709  CD2 PHE A 170       5.269   1.606 -13.399  1.00 97.50           C  
ATOM   2710  HD2 PHE A 170       5.399   1.189 -12.411  1.00 97.50           H  
ATOM   2711  CE1 PHE A 170       5.063   2.688 -15.990  1.00 97.50           C  
ATOM   2712  HE1 PHE A 170       5.005   3.115 -16.980  1.00 97.50           H  
ATOM   2713  CE2 PHE A 170       5.403   0.797 -14.530  1.00 97.50           C  
ATOM   2714  HE2 PHE A 170       5.748  -0.217 -14.392  1.00 97.50           H  
ATOM   2715  CZ  PHE A 170       5.253   1.311 -15.824  1.00 97.50           C  
ATOM   2716  HZ  PHE A 170       5.370   0.667 -16.683  1.00 97.50           H  
ATOM   2717  N   GLU A 171       7.330   6.069 -10.557  1.00 97.82           N  
ATOM   2718  H   GLU A 171       8.057   5.375 -10.652  1.00 97.82           H  
ATOM   2719  CA  GLU A 171       7.530   7.098  -9.531  1.00 97.82           C  
ATOM   2720  HA  GLU A 171       8.453   6.853  -9.005  1.00 97.82           H  
ATOM   2721  C   GLU A 171       6.444   7.072  -8.438  1.00 97.82           C  
ATOM   2722  CB  GLU A 171       7.744   8.473 -10.198  1.00 97.82           C  
ATOM   2723  HB2 GLU A 171       6.912   8.680 -10.872  1.00 97.82           H  
ATOM   2724  HB3 GLU A 171       7.761   9.247  -9.431  1.00 97.82           H  
ATOM   2725  O   GLU A 171       5.910   8.108  -8.037  1.00 97.82           O  
ATOM   2726  CG  GLU A 171       9.061   8.549 -10.993  1.00 97.82           C  
ATOM   2727  HG2 GLU A 171       9.886   8.322 -10.317  1.00 97.82           H  
ATOM   2728  HG3 GLU A 171       9.046   7.789 -11.774  1.00 97.82           H  
ATOM   2729  CD  GLU A 171       9.330   9.915 -11.654  1.00 97.82           C  
ATOM   2730  OE1 GLU A 171      10.249   9.995 -12.504  1.00 97.82           O  
ATOM   2731  OE2 GLU A 171       8.591  10.890 -11.415  1.00 97.82           O  
ATOM   2732  N   SER A 172       6.110   5.873  -7.960  1.00 98.22           N  
ATOM   2733  H   SER A 172       6.567   5.062  -8.351  1.00 98.22           H  
ATOM   2734  CA  SER A 172       5.155   5.641  -6.870  1.00 98.22           C  
ATOM   2735  HA  SER A 172       5.338   6.377  -6.086  1.00 98.22           H  
ATOM   2736  C   SER A 172       5.336   4.253  -6.260  1.00 98.22           C  
ATOM   2737  CB  SER A 172       3.708   5.815  -7.354  1.00 98.22           C  
ATOM   2738  HB2 SER A 172       3.021   5.515  -6.562  1.00 98.22           H  
ATOM   2739  HB3 SER A 172       3.545   6.870  -7.576  1.00 98.22           H  
ATOM   2740  O   SER A 172       5.857   3.349  -6.913  1.00 98.22           O  
ATOM   2741  OG  SER A 172       3.442   5.072  -8.523  1.00 98.22           O  
ATOM   2742  HG  SER A 172       2.587   4.640  -8.466  1.00 98.22           H  
ATOM   2743  N   GLY A 173       4.886   4.072  -5.017  1.00 98.63           N  
ATOM   2744  H   GLY A 173       4.414   4.833  -4.551  1.00 98.63           H  
ATOM   2745  CA  GLY A 173       4.851   2.772  -4.352  1.00 98.63           C  
ATOM   2746  HA2 GLY A 173       5.688   2.180  -4.721  1.00 98.63           H  
ATOM   2747  HA3 GLY A 173       4.964   2.888  -3.274  1.00 98.63           H  
ATOM   2748  C   GLY A 173       3.544   2.032  -4.625  1.00 98.63           C  
ATOM   2749  O   GLY A 173       2.464   2.628  -4.537  1.00 98.63           O  
ATOM   2750  N   TRP A 174       3.630   0.749  -4.976  1.00 98.64           N  
ATOM   2751  H   TRP A 174       4.540   0.310  -4.969  1.00 98.64           H  
ATOM   2752  CA  TRP A 174       2.471  -0.088  -5.301  1.00 98.64           C  
ATOM   2753  HA  TRP A 174       1.697   0.085  -4.554  1.00 98.64           H  
ATOM   2754  C   TRP A 174       2.822  -1.581  -5.281  1.00 98.64           C  
ATOM   2755  CB  TRP A 174       1.934   0.296  -6.693  1.00 98.64           C  
ATOM   2756  HB2 TRP A 174       2.016   1.373  -6.839  1.00 98.64           H  
ATOM   2757  HB3 TRP A 174       2.554  -0.187  -7.448  1.00 98.64           H  
ATOM   2758  O   TRP A 174       3.993  -1.958  -5.277  1.00 98.64           O  
ATOM   2759  CG  TRP A 174       0.508  -0.068  -6.951  1.00 98.64           C  
ATOM   2760  CD1 TRP A 174       0.064  -0.858  -7.953  1.00 98.64           C  
ATOM   2761  HD1 TRP A 174       0.696  -1.318  -8.698  1.00 98.64           H  
ATOM   2762  CD2 TRP A 174      -0.679   0.353  -6.217  1.00 98.64           C  
ATOM   2763  CE2 TRP A 174      -1.819  -0.247  -6.825  1.00 98.64           C  
ATOM   2764  CE3 TRP A 174      -0.905   1.185  -5.102  1.00 98.64           C  
ATOM   2765  HE3 TRP A 174      -0.059   1.655  -4.622  1.00 98.64           H  
ATOM   2766  NE1 TRP A 174      -1.310  -0.963  -7.883  1.00 98.64           N  
ATOM   2767  HE1 TRP A 174      -1.870  -1.457  -8.564  1.00 98.64           H  
ATOM   2768  CH2 TRP A 174      -3.305   0.767  -5.217  1.00 98.64           C  
ATOM   2769  HH2 TRP A 174      -4.298   0.908  -4.817  1.00 98.64           H  
ATOM   2770  CZ2 TRP A 174      -3.118  -0.050  -6.343  1.00 98.64           C  
ATOM   2771  HZ2 TRP A 174      -3.954  -0.536  -6.825  1.00 98.64           H  
ATOM   2772  CZ3 TRP A 174      -2.205   1.393  -4.605  1.00 98.64           C  
ATOM   2773  HZ3 TRP A 174      -2.356   2.024  -3.742  1.00 98.64           H  
ATOM   2774  N   TRP A 175       1.804  -2.439  -5.338  1.00 98.61           N  
ATOM   2775  H   TRP A 175       0.866  -2.064  -5.333  1.00 98.61           H  
ATOM   2776  CA  TRP A 175       1.949  -3.888  -5.519  1.00 98.61           C  
ATOM   2777  HA  TRP A 175       2.819  -4.232  -4.959  1.00 98.61           H  
ATOM   2778  C   TRP A 175       2.192  -4.254  -6.990  1.00 98.61           C  
ATOM   2779  CB  TRP A 175       0.717  -4.594  -4.945  1.00 98.61           C  
ATOM   2780  HB2 TRP A 175       0.837  -5.671  -5.062  1.00 98.61           H  
ATOM   2781  HB3 TRP A 175      -0.165  -4.294  -5.511  1.00 98.61           H  
ATOM   2782  O   TRP A 175       1.361  -4.904  -7.621  1.00 98.61           O  
ATOM   2783  CG  TRP A 175       0.462  -4.324  -3.504  1.00 98.61           C  
ATOM   2784  CD1 TRP A 175       1.076  -4.946  -2.475  1.00 98.61           C  
ATOM   2785  HD1 TRP A 175       1.827  -5.716  -2.574  1.00 98.61           H  
ATOM   2786  CD2 TRP A 175      -0.470  -3.375  -2.909  1.00 98.61           C  
ATOM   2787  CE2 TRP A 175      -0.371  -3.486  -1.490  1.00 98.61           C  
ATOM   2788  CE3 TRP A 175      -1.371  -2.419  -3.425  1.00 98.61           C  
ATOM   2789  HE3 TRP A 175      -1.473  -2.309  -4.495  1.00 98.61           H  
ATOM   2790  NE1 TRP A 175       0.561  -4.480  -1.285  1.00 98.61           N  
ATOM   2791  HE1 TRP A 175       0.856  -4.847  -0.391  1.00 98.61           H  
ATOM   2792  CH2 TRP A 175      -2.019  -1.750  -1.169  1.00 98.61           C  
ATOM   2793  HH2 TRP A 175      -2.625  -1.147  -0.508  1.00 98.61           H  
ATOM   2794  CZ2 TRP A 175      -1.097  -2.657  -0.629  1.00 98.61           C  
ATOM   2795  HZ2 TRP A 175      -0.928  -2.699   0.437  1.00 98.61           H  
ATOM   2796  CZ3 TRP A 175      -2.148  -1.624  -2.563  1.00 98.61           C  
ATOM   2797  HZ3 TRP A 175      -2.841  -0.906  -2.977  1.00 98.61           H  
ATOM   2798  N   TYR A 176       3.266  -3.751  -7.599  1.00 98.14           N  
ATOM   2799  H   TYR A 176       3.944  -3.252  -7.040  1.00 98.14           H  
ATOM   2800  CA  TYR A 176       3.536  -3.961  -9.027  1.00 98.14           C  
ATOM   2801  HA  TYR A 176       2.666  -3.622  -9.588  1.00 98.14           H  
ATOM   2802  C   TYR A 176       3.765  -5.437  -9.382  1.00 98.14           C  
ATOM   2803  CB  TYR A 176       4.734  -3.126  -9.479  1.00 98.14           C  
ATOM   2804  HB2 TYR A 176       5.603  -3.417  -8.888  1.00 98.14           H  
ATOM   2805  HB3 TYR A 176       4.953  -3.359 -10.521  1.00 98.14           H  
ATOM   2806  O   TYR A 176       4.328  -6.198  -8.603  1.00 98.14           O  
ATOM   2807  CG  TYR A 176       4.531  -1.635  -9.360  1.00 98.14           C  
ATOM   2808  CD1 TYR A 176       3.651  -0.966 -10.231  1.00 98.14           C  
ATOM   2809  HD1 TYR A 176       3.115  -1.527 -10.982  1.00 98.14           H  
ATOM   2810  CD2 TYR A 176       5.233  -0.921  -8.377  1.00 98.14           C  
ATOM   2811  HD2 TYR A 176       5.903  -1.444  -7.711  1.00 98.14           H  
ATOM   2812  CE1 TYR A 176       3.493   0.429 -10.123  1.00 98.14           C  
ATOM   2813  HE1 TYR A 176       2.835   0.983 -10.776  1.00 98.14           H  
ATOM   2814  CE2 TYR A 176       5.067   0.465  -8.257  1.00 98.14           C  
ATOM   2815  HE2 TYR A 176       5.592   1.003  -7.480  1.00 98.14           H  
ATOM   2816  OH  TYR A 176       4.076   2.477  -9.072  1.00 98.14           O  
ATOM   2817  HH  TYR A 176       4.640   2.859  -8.395  1.00 98.14           H  
ATOM   2818  CZ  TYR A 176       4.214   1.140  -9.147  1.00 98.14           C  
ATOM   2819  N   LYS A 177       3.343  -5.814 -10.596  1.00 96.72           N  
ATOM   2820  H   LYS A 177       2.917  -5.105 -11.174  1.00 96.72           H  
ATOM   2821  CA  LYS A 177       3.667  -7.105 -11.220  1.00 96.72           C  
ATOM   2822  HA  LYS A 177       4.128  -7.742 -10.465  1.00 96.72           H  
ATOM   2823  C   LYS A 177       4.747  -6.909 -12.289  1.00 96.72           C  
ATOM   2824  CB  LYS A 177       2.383  -7.809 -11.676  1.00 96.72           C  
ATOM   2825  HB2 LYS A 177       1.698  -7.871 -10.830  1.00 96.72           H  
ATOM   2826  HB3 LYS A 177       1.896  -7.219 -12.454  1.00 96.72           H  
ATOM   2827  O   LYS A 177       5.901  -6.746 -11.938  1.00 96.72           O  
ATOM   2828  CG  LYS A 177       2.664  -9.228 -12.191  1.00 96.72           C  
ATOM   2829  HG2 LYS A 177       3.173  -9.815 -11.426  1.00 96.72           H  
ATOM   2830  HG3 LYS A 177       3.290  -9.196 -13.083  1.00 96.72           H  
ATOM   2831  CD  LYS A 177       1.338  -9.887 -12.542  1.00 96.72           C  
ATOM   2832  HD2 LYS A 177       0.814  -9.245 -13.250  1.00 96.72           H  
ATOM   2833  HD3 LYS A 177       0.745  -9.987 -11.633  1.00 96.72           H  
ATOM   2834  CE  LYS A 177       1.539 -11.265 -13.160  1.00 96.72           C  
ATOM   2835  HE2 LYS A 177       2.010 -11.918 -12.426  1.00 96.72           H  
ATOM   2836  HE3 LYS A 177       2.206 -11.171 -14.017  1.00 96.72           H  
ATOM   2837  NZ  LYS A 177       0.221 -11.795 -13.578  1.00 96.72           N  
ATOM   2838  HZ1 LYS A 177      -0.241 -11.117 -14.167  1.00 96.72           H  
ATOM   2839  HZ2 LYS A 177       0.319 -12.674 -14.065  1.00 96.72           H  
ATOM   2840  HZ3 LYS A 177      -0.361 -11.917 -12.762  1.00 96.72           H  
ATOM   2841  N   ASP A 178       4.370  -6.853 -13.569  1.00 95.25           N  
ATOM   2842  H   ASP A 178       3.402  -7.050 -13.780  1.00 95.25           H  
ATOM   2843  CA  ASP A 178       5.236  -6.450 -14.695  1.00 95.25           C  
ATOM   2844  HA  ASP A 178       6.030  -5.800 -14.325  1.00 95.25           H  
ATOM   2845  C   ASP A 178       4.420  -5.652 -15.735  1.00 95.25           C  
ATOM   2846  CB  ASP A 178       5.929  -7.665 -15.329  1.00 95.25           C  
ATOM   2847  HB2 ASP A 178       5.173  -8.354 -15.706  1.00 95.25           H  
ATOM   2848  HB3 ASP A 178       6.502  -8.183 -14.560  1.00 95.25           H  
ATOM   2849  O   ASP A 178       3.964  -6.155 -16.755  1.00 95.25           O  
ATOM   2850  CG  ASP A 178       6.886  -7.276 -16.475  1.00 95.25           C  
ATOM   2851  OD1 ASP A 178       7.272  -6.083 -16.587  1.00 95.25           O  
ATOM   2852  OD2 ASP A 178       7.255  -8.187 -17.246  1.00 95.25           O  
ATOM   2853  N   CYS A 179       4.049  -4.404 -15.476  1.00 93.99           N  
ATOM   2854  H   CYS A 179       3.567  -3.953 -16.240  1.00 93.99           H  
ATOM   2855  CA  CYS A 179       4.159  -3.720 -14.191  1.00 93.99           C  
ATOM   2856  HA  CYS A 179       4.655  -4.328 -13.434  1.00 93.99           H  
ATOM   2857  C   CYS A 179       2.786  -3.342 -13.638  1.00 93.99           C  
ATOM   2858  CB  CYS A 179       4.993  -2.470 -14.378  1.00 93.99           C  
ATOM   2859  HB2 CYS A 179       4.829  -1.853 -13.495  1.00 93.99           H  
ATOM   2860  HB3 CYS A 179       4.630  -1.932 -15.253  1.00 93.99           H  
ATOM   2861  O   CYS A 179       2.462  -3.647 -12.491  1.00 93.99           O  
ATOM   2862  SG  CYS A 179       6.779  -2.688 -14.540  1.00 93.99           S  
ATOM   2863  N   ILE A 180       1.976  -2.664 -14.454  1.00 93.81           N  
ATOM   2864  H   ILE A 180       2.271  -2.505 -15.406  1.00 93.81           H  
ATOM   2865  CA  ILE A 180       0.749  -2.009 -13.999  1.00 93.81           C  
ATOM   2866  HA  ILE A 180       0.627  -2.190 -12.931  1.00 93.81           H  
ATOM   2867  C   ILE A 180      -0.490  -2.595 -14.661  1.00 93.81           C  
ATOM   2868  CB  ILE A 180       0.836  -0.475 -14.168  1.00 93.81           C  
ATOM   2869  HB  ILE A 180      -0.127  -0.054 -13.881  1.00 93.81           H  
ATOM   2870  O   ILE A 180      -0.438  -3.094 -15.779  1.00 93.81           O  
ATOM   2871  CG1 ILE A 180       1.134  -0.047 -15.619  1.00 93.81           C  
ATOM   2872 HG12 ILE A 180       2.149  -0.335 -15.894  1.00 93.81           H  
ATOM   2873 HG13 ILE A 180       0.440  -0.551 -16.293  1.00 93.81           H  
ATOM   2874  CG2 ILE A 180       1.885   0.075 -13.193  1.00 93.81           C  
ATOM   2875 HG21 ILE A 180       1.894   1.165 -13.201  1.00 93.81           H  
ATOM   2876 HG22 ILE A 180       1.614  -0.242 -12.186  1.00 93.81           H  
ATOM   2877 HG23 ILE A 180       2.883  -0.288 -13.437  1.00 93.81           H  
ATOM   2878  CD1 ILE A 180       0.973   1.454 -15.837  1.00 93.81           C  
ATOM   2879 HD11 ILE A 180       1.115   1.679 -16.894  1.00 93.81           H  
ATOM   2880 HD12 ILE A 180      -0.026   1.772 -15.537  1.00 93.81           H  
ATOM   2881 HD13 ILE A 180       1.721   1.991 -15.254  1.00 93.81           H  
ATOM   2882  N   SER A 181      -1.603  -2.501 -13.956  1.00 96.87           N  
ATOM   2883  H   SER A 181      -1.481  -2.357 -12.964  1.00 96.87           H  
ATOM   2884  CA  SER A 181      -2.991  -2.407 -14.444  1.00 96.87           C  
ATOM   2885  HA  SER A 181      -3.004  -2.073 -15.482  1.00 96.87           H  
ATOM   2886  C   SER A 181      -3.747  -1.342 -13.646  1.00 96.87           C  
ATOM   2887  CB  SER A 181      -3.706  -3.756 -14.339  1.00 96.87           C  
ATOM   2888  HB2 SER A 181      -4.782  -3.609 -14.428  1.00 96.87           H  
ATOM   2889  HB3 SER A 181      -3.364  -4.418 -15.134  1.00 96.87           H  
ATOM   2890  O   SER A 181      -4.654  -0.678 -14.150  1.00 96.87           O  
ATOM   2891  OG  SER A 181      -3.429  -4.365 -13.104  1.00 96.87           O  
ATOM   2892  HG  SER A 181      -4.254  -4.475 -12.626  1.00 96.87           H  
ATOM   2893  N   THR A 182      -3.274  -1.089 -12.427  1.00 97.95           N  
ATOM   2894  H   THR A 182      -2.592  -1.730 -12.046  1.00 97.95           H  
ATOM   2895  CA  THR A 182      -3.584   0.068 -11.597  1.00 97.95           C  
ATOM   2896  HA  THR A 182      -4.144   0.786 -12.197  1.00 97.95           H  
ATOM   2897  C   THR A 182      -2.294   0.740 -11.121  1.00 97.95           C  
ATOM   2898  CB  THR A 182      -4.456  -0.334 -10.400  1.00 97.95           C  
ATOM   2899  HB  THR A 182      -4.708   0.557  -9.825  1.00 97.95           H  
ATOM   2900  O   THR A 182      -1.261   0.087 -10.976  1.00 97.95           O  
ATOM   2901  CG2 THR A 182      -5.742  -1.027 -10.827  1.00 97.95           C  
ATOM   2902 HG21 THR A 182      -6.369  -1.192  -9.950  1.00 97.95           H  
ATOM   2903 HG22 THR A 182      -5.510  -1.995 -11.269  1.00 97.95           H  
ATOM   2904 HG23 THR A 182      -6.280  -0.406 -11.544  1.00 97.95           H  
ATOM   2905  OG1 THR A 182      -3.772  -1.244  -9.573  1.00 97.95           O  
ATOM   2906  HG1 THR A 182      -3.412  -1.936 -10.134  1.00 97.95           H  
ATOM   2907  N   ASN A 183      -2.352   2.050 -10.888  1.00 98.19           N  
ATOM   2908  H   ASN A 183      -3.228   2.513 -11.084  1.00 98.19           H  
ATOM   2909  CA  ASN A 183      -1.330   2.820 -10.179  1.00 98.19           C  
ATOM   2910  HA  ASN A 183      -0.864   2.177  -9.432  1.00 98.19           H  
ATOM   2911  C   ASN A 183      -2.013   3.976  -9.435  1.00 98.19           C  
ATOM   2912  CB  ASN A 183      -0.225   3.308 -11.143  1.00 98.19           C  
ATOM   2913  HB2 ASN A 183      -0.640   4.006 -11.870  1.00 98.19           H  
ATOM   2914  HB3 ASN A 183       0.202   2.458 -11.674  1.00 98.19           H  
ATOM   2915  O   ASN A 183      -1.918   5.134  -9.834  1.00 98.19           O  
ATOM   2916  CG  ASN A 183       0.904   4.008 -10.395  1.00 98.19           C  
ATOM   2917  ND2 ASN A 183       1.801   4.668 -11.089  1.00 98.19           N  
ATOM   2918 HD21 ASN A 183       2.599   5.020 -10.580  1.00 98.19           H  
ATOM   2919 HD22 ASN A 183       1.774   4.688 -12.099  1.00 98.19           H  
ATOM   2920  OD1 ASN A 183       0.994   3.973  -9.174  1.00 98.19           O  
ATOM   2921  N   LEU A 184      -2.771   3.669  -8.379  1.00 98.39           N  
ATOM   2922  H   LEU A 184      -2.823   2.707  -8.077  1.00 98.39           H  
ATOM   2923  CA  LEU A 184      -3.563   4.682  -7.659  1.00 98.39           C  
ATOM   2924  HA  LEU A 184      -4.111   5.271  -8.394  1.00 98.39           H  
ATOM   2925  C   LEU A 184      -2.689   5.683  -6.885  1.00 98.39           C  
ATOM   2926  CB  LEU A 184      -4.579   3.983  -6.742  1.00 98.39           C  
ATOM   2927  HB2 LEU A 184      -4.043   3.409  -5.986  1.00 98.39           H  
ATOM   2928  HB3 LEU A 184      -5.157   4.748  -6.224  1.00 98.39           H  
ATOM   2929  O   LEU A 184      -3.119   6.793  -6.569  1.00 98.39           O  
ATOM   2930  CG  LEU A 184      -5.556   3.050  -7.484  1.00 98.39           C  
ATOM   2931  HG  LEU A 184      -5.006   2.203  -7.896  1.00 98.39           H  
ATOM   2932  CD1 LEU A 184      -6.594   2.497  -6.512  1.00 98.39           C  
ATOM   2933 HD11 LEU A 184      -6.098   1.922  -5.730  1.00 98.39           H  
ATOM   2934 HD12 LEU A 184      -7.277   1.839  -7.048  1.00 98.39           H  
ATOM   2935 HD13 LEU A 184      -7.154   3.308  -6.046  1.00 98.39           H  
ATOM   2936  CD2 LEU A 184      -6.262   3.770  -8.636  1.00 98.39           C  
ATOM   2937 HD21 LEU A 184      -5.580   3.863  -9.482  1.00 98.39           H  
ATOM   2938 HD22 LEU A 184      -6.567   4.771  -8.331  1.00 98.39           H  
ATOM   2939 HD23 LEU A 184      -7.141   3.213  -8.960  1.00 98.39           H  
ATOM   2940  N   ASN A 185      -1.433   5.316  -6.643  1.00 98.47           N  
ATOM   2941  H   ASN A 185      -1.155   4.387  -6.927  1.00 98.47           H  
ATOM   2942  CA  ASN A 185      -0.412   6.168  -6.049  1.00 98.47           C  
ATOM   2943  HA  ASN A 185      -0.893   6.919  -5.422  1.00 98.47           H  
ATOM   2944  C   ASN A 185       0.392   6.959  -7.092  1.00 98.47           C  
ATOM   2945  CB  ASN A 185       0.453   5.291  -5.136  1.00 98.47           C  
ATOM   2946  HB2 ASN A 185       1.329   5.852  -4.813  1.00 98.47           H  
ATOM   2947  HB3 ASN A 185       0.801   4.415  -5.684  1.00 98.47           H  
ATOM   2948  O   ASN A 185       1.311   7.681  -6.725  1.00 98.47           O  
ATOM   2949  CG  ASN A 185      -0.293   4.845  -3.889  1.00 98.47           C  
ATOM   2950  ND2 ASN A 185       0.218   3.858  -3.200  1.00 98.47           N  
ATOM   2951 HD21 ASN A 185      -0.249   3.576  -2.350  1.00 98.47           H  
ATOM   2952 HD22 ASN A 185       1.072   3.424  -3.520  1.00 98.47           H  
ATOM   2953  OD1 ASN A 185      -1.331   5.381  -3.522  1.00 98.47           O  
ATOM   2954  N   GLY A 186       0.041   6.883  -8.377  1.00 97.65           N  
ATOM   2955  H   GLY A 186      -0.690   6.243  -8.654  1.00 97.65           H  
ATOM   2956  CA  GLY A 186       0.720   7.629  -9.430  1.00 97.65           C  
ATOM   2957  HA2 GLY A 186       1.779   7.368  -9.424  1.00 97.65           H  
ATOM   2958  HA3 GLY A 186       0.316   7.333 -10.397  1.00 97.65           H  
ATOM   2959  C   GLY A 186       0.599   9.151  -9.289  1.00 97.65           C  
ATOM   2960  O   GLY A 186      -0.058   9.708  -8.408  1.00 97.65           O  
ATOM   2961  N   GLN A 187       1.249   9.866 -10.185  1.00 95.86           N  
ATOM   2962  H   GLN A 187       1.703   9.370 -10.939  1.00 95.86           H  
ATOM   2963  CA  GLN A 187       1.230  11.318 -10.261  1.00 95.86           C  
ATOM   2964  HA  GLN A 187       1.347  11.725  -9.256  1.00 95.86           H  
ATOM   2965  C   GLN A 187      -0.088  11.813 -10.839  1.00 95.86           C  
ATOM   2966  CB  GLN A 187       2.398  11.805 -11.110  1.00 95.86           C  
ATOM   2967  HB2 GLN A 187       2.353  12.890 -11.204  1.00 95.86           H  
ATOM   2968  HB3 GLN A 187       2.339  11.361 -12.103  1.00 95.86           H  
ATOM   2969  O   GLN A 187      -0.516  11.428 -11.929  1.00 95.86           O  
ATOM   2970  CG  GLN A 187       3.719  11.407 -10.459  1.00 95.86           C  
ATOM   2971  HG2 GLN A 187       3.824  11.919  -9.503  1.00 95.86           H  
ATOM   2972  HG3 GLN A 187       3.741  10.333 -10.273  1.00 95.86           H  
ATOM   2973  CD  GLN A 187       4.916  11.737 -11.321  1.00 95.86           C  
ATOM   2974  NE2 GLN A 187       6.025  11.180 -10.926  1.00 95.86           N  
ATOM   2975 HE21 GLN A 187       6.027  10.520 -10.162  1.00 95.86           H  
ATOM   2976 HE22 GLN A 187       6.905  11.362 -11.386  1.00 95.86           H  
ATOM   2977  OE1 GLN A 187       4.864  12.451 -12.314  1.00 95.86           O  
ATOM   2978  N   PHE A 188      -0.721  12.724 -10.114  1.00 91.78           N  
ATOM   2979  H   PHE A 188      -0.297  13.075  -9.267  1.00 91.78           H  
ATOM   2980  CA  PHE A 188      -1.979  13.308 -10.535  1.00 91.78           C  
ATOM   2981  HA  PHE A 188      -2.710  12.510 -10.662  1.00 91.78           H  
ATOM   2982  C   PHE A 188      -1.819  14.050 -11.870  1.00 91.78           C  
ATOM   2983  CB  PHE A 188      -2.446  14.231  -9.420  1.00 91.78           C  
ATOM   2984  HB2 PHE A 188      -1.896  15.168  -9.500  1.00 91.78           H  
ATOM   2985  HB3 PHE A 188      -2.210  13.786  -8.453  1.00 91.78           H  
ATOM   2986  O   PHE A 188      -0.834  14.757 -12.084  1.00 91.78           O  
ATOM   2987  CG  PHE A 188      -3.923  14.508  -9.431  1.00 91.78           C  
ATOM   2988  CD1 PHE A 188      -4.387  15.783  -9.793  1.00 91.78           C  
ATOM   2989  HD1 PHE A 188      -3.688  16.553 -10.086  1.00 91.78           H  
ATOM   2990  CD2 PHE A 188      -4.821  13.521  -8.986  1.00 91.78           C  
ATOM   2991  HD2 PHE A 188      -4.463  12.549  -8.680  1.00 91.78           H  
ATOM   2992  CE1 PHE A 188      -5.750  16.083  -9.671  1.00 91.78           C  
ATOM   2993  HE1 PHE A 188      -6.117  17.088  -9.819  1.00 91.78           H  
ATOM   2994  CE2 PHE A 188      -6.189  13.817  -8.893  1.00 91.78           C  
ATOM   2995  HE2 PHE A 188      -6.890  13.081  -8.527  1.00 91.78           H  
ATOM   2996  CZ  PHE A 188      -6.641  15.106  -9.221  1.00 91.78           C  
ATOM   2997  HZ  PHE A 188      -7.672  15.389  -9.063  1.00 91.78           H  
ATOM   2998  N   LYS A 189      -2.783  13.875 -12.783  1.00 91.68           N  
ATOM   2999  H   LYS A 189      -3.520  13.233 -12.533  1.00 91.68           H  
ATOM   3000  CA  LYS A 189      -2.826  14.484 -14.132  1.00 91.68           C  
ATOM   3001  HA  LYS A 189      -3.697  14.067 -14.637  1.00 91.68           H  
ATOM   3002  C   LYS A 189      -1.651  14.148 -15.062  1.00 91.68           C  
ATOM   3003  CB  LYS A 189      -3.056  16.007 -14.036  1.00 91.68           C  
ATOM   3004  HB2 LYS A 189      -3.049  16.435 -15.038  1.00 91.68           H  
ATOM   3005  HB3 LYS A 189      -2.246  16.468 -13.470  1.00 91.68           H  
ATOM   3006  O   LYS A 189      -1.623  14.658 -16.185  1.00 91.68           O  
ATOM   3007  CG  LYS A 189      -4.401  16.350 -13.386  1.00 91.68           C  
ATOM   3008  HG2 LYS A 189      -5.205  15.914 -13.980  1.00 91.68           H  
ATOM   3009  HG3 LYS A 189      -4.441  15.920 -12.386  1.00 91.68           H  
ATOM   3010  CD  LYS A 189      -4.610  17.867 -13.290  1.00 91.68           C  
ATOM   3011  HD2 LYS A 189      -3.804  18.307 -12.704  1.00 91.68           H  
ATOM   3012  HD3 LYS A 189      -4.612  18.299 -14.291  1.00 91.68           H  
ATOM   3013  CE  LYS A 189      -5.957  18.129 -12.606  1.00 91.68           C  
ATOM   3014  HE2 LYS A 189      -6.750  17.661 -13.189  1.00 91.68           H  
ATOM   3015  HE3 LYS A 189      -5.944  17.628 -11.637  1.00 91.68           H  
ATOM   3016  NZ  LYS A 189      -6.238  19.575 -12.420  1.00 91.68           N  
ATOM   3017  HZ1 LYS A 189      -5.502  20.023 -11.893  1.00 91.68           H  
ATOM   3018  HZ2 LYS A 189      -7.099  19.687 -11.904  1.00 91.68           H  
ATOM   3019  HZ3 LYS A 189      -6.347  20.038 -13.311  1.00 91.68           H  
ATOM   3020  N   SER A 190      -0.730  13.265 -14.669  1.00 95.53           N  
ATOM   3021  H   SER A 190      -0.785  12.883 -13.736  1.00 95.53           H  
ATOM   3022  CA  SER A 190       0.370  12.855 -15.543  1.00 95.53           C  
ATOM   3023  HA  SER A 190       0.900  13.757 -15.849  1.00 95.53           H  
ATOM   3024  C   SER A 190      -0.152  12.154 -16.798  1.00 95.53           C  
ATOM   3025  CB  SER A 190       1.372  11.975 -14.801  1.00 95.53           C  
ATOM   3026  HB2 SER A 190       1.705  12.507 -13.909  1.00 95.53           H  
ATOM   3027  HB3 SER A 190       0.905  11.036 -14.506  1.00 95.53           H  
ATOM   3028  O   SER A 190      -1.070  11.335 -16.742  1.00 95.53           O  
ATOM   3029  OG  SER A 190       2.491  11.721 -15.632  1.00 95.53           O  
ATOM   3030  HG  SER A 190       3.232  11.575 -15.039  1.00 95.53           H  
ATOM   3031  N   LYS A 191       0.442  12.502 -17.944  1.00 95.66           N  
ATOM   3032  H   LYS A 191       1.149  13.221 -17.887  1.00 95.66           H  
ATOM   3033  CA  LYS A 191       0.196  11.869 -19.253  1.00 95.66           C  
ATOM   3034  HA  LYS A 191      -0.647  11.185 -19.159  1.00 95.66           H  
ATOM   3035  C   LYS A 191       1.355  10.979 -19.703  1.00 95.66           C  
ATOM   3036  CB  LYS A 191      -0.155  12.938 -20.304  1.00 95.66           C  
ATOM   3037  HB2 LYS A 191      -0.369  12.442 -21.250  1.00 95.66           H  
ATOM   3038  HB3 LYS A 191       0.712  13.582 -20.457  1.00 95.66           H  
ATOM   3039  O   LYS A 191       1.329  10.413 -20.799  1.00 95.66           O  
ATOM   3040  CG  LYS A 191      -1.360  13.824 -19.942  1.00 95.66           C  
ATOM   3041  HG2 LYS A 191      -1.131  14.405 -19.049  1.00 95.66           H  
ATOM   3042  HG3 LYS A 191      -1.526  14.522 -20.762  1.00 95.66           H  
ATOM   3043  CD  LYS A 191      -2.644  13.017 -19.709  1.00 95.66           C  
ATOM   3044  HD2 LYS A 191      -2.862  12.420 -20.594  1.00 95.66           H  
ATOM   3045  HD3 LYS A 191      -2.508  12.355 -18.854  1.00 95.66           H  
ATOM   3046  CE  LYS A 191      -3.807  13.967 -19.420  1.00 95.66           C  
ATOM   3047  HE2 LYS A 191      -3.958  14.612 -20.286  1.00 95.66           H  
ATOM   3048  HE3 LYS A 191      -3.531  14.597 -18.575  1.00 95.66           H  
ATOM   3049  NZ  LYS A 191      -5.046  13.214 -19.111  1.00 95.66           N  
ATOM   3050  HZ1 LYS A 191      -5.278  12.596 -19.876  1.00 95.66           H  
ATOM   3051  HZ2 LYS A 191      -5.816  13.848 -18.950  1.00 95.66           H  
ATOM   3052  HZ3 LYS A 191      -4.905  12.665 -18.275  1.00 95.66           H  
ATOM   3053  N   ILE A 192       2.386  10.863 -18.865  1.00 97.05           N  
ATOM   3054  H   ILE A 192       2.295  11.271 -17.945  1.00 97.05           H  
ATOM   3055  CA  ILE A 192       3.500   9.947 -19.093  1.00 97.05           C  
ATOM   3056  HA  ILE A 192       3.806  10.029 -20.136  1.00 97.05           H  
ATOM   3057  C   ILE A 192       2.988   8.529 -18.845  1.00 97.05           C  
ATOM   3058  CB  ILE A 192       4.716  10.302 -18.212  1.00 97.05           C  
ATOM   3059  HB  ILE A 192       4.412  10.230 -17.168  1.00 97.05           H  
ATOM   3060  O   ILE A 192       2.283   8.279 -17.867  1.00 97.05           O  
ATOM   3061  CG1 ILE A 192       5.191  11.751 -18.472  1.00 97.05           C  
ATOM   3062 HG12 ILE A 192       5.554  11.836 -19.497  1.00 97.05           H  
ATOM   3063 HG13 ILE A 192       4.351  12.436 -18.356  1.00 97.05           H  
ATOM   3064  CG2 ILE A 192       5.855   9.294 -18.473  1.00 97.05           C  
ATOM   3065 HG21 ILE A 192       6.133   9.300 -19.527  1.00 97.05           H  
ATOM   3066 HG22 ILE A 192       6.739   9.541 -17.886  1.00 97.05           H  
ATOM   3067 HG23 ILE A 192       5.555   8.287 -18.181  1.00 97.05           H  
ATOM   3068  CD1 ILE A 192       6.287  12.234 -17.513  1.00 97.05           C  
ATOM   3069 HD11 ILE A 192       5.964  12.102 -16.481  1.00 97.05           H  
ATOM   3070 HD12 ILE A 192       6.474  13.293 -17.689  1.00 97.05           H  
ATOM   3071 HD13 ILE A 192       7.218  11.692 -17.681  1.00 97.05           H  
ATOM   3072  N   PHE A 193       3.342   7.609 -19.744  1.00 97.33           N  
ATOM   3073  H   PHE A 193       3.982   7.875 -20.478  1.00 97.33           H  
ATOM   3074  CA  PHE A 193       2.914   6.215 -19.676  1.00 97.33           C  
ATOM   3075  HA  PHE A 193       1.842   6.171 -19.871  1.00 97.33           H  
ATOM   3076  C   PHE A 193       3.165   5.621 -18.280  1.00 97.33           C  
ATOM   3077  CB  PHE A 193       3.632   5.417 -20.769  1.00 97.33           C  
ATOM   3078  HB2 PHE A 193       3.389   5.848 -21.740  1.00 97.33           H  
ATOM   3079  HB3 PHE A 193       4.709   5.508 -20.627  1.00 97.33           H  
ATOM   3080  O   PHE A 193       4.287   5.634 -17.779  1.00 97.33           O  
ATOM   3081  CG  PHE A 193       3.267   3.947 -20.780  1.00 97.33           C  
ATOM   3082  CD1 PHE A 193       3.984   3.042 -19.976  1.00 97.33           C  
ATOM   3083  HD1 PHE A 193       4.806   3.389 -19.367  1.00 97.33           H  
ATOM   3084  CD2 PHE A 193       2.195   3.486 -21.566  1.00 97.33           C  
ATOM   3085  HD2 PHE A 193       1.622   4.175 -22.170  1.00 97.33           H  
ATOM   3086  CE1 PHE A 193       3.625   1.684 -19.948  1.00 97.33           C  
ATOM   3087  HE1 PHE A 193       4.167   0.992 -19.320  1.00 97.33           H  
ATOM   3088  CE2 PHE A 193       1.848   2.123 -21.552  1.00 97.33           C  
ATOM   3089  HE2 PHE A 193       1.017   1.760 -22.139  1.00 97.33           H  
ATOM   3090  CZ  PHE A 193       2.558   1.225 -20.737  1.00 97.33           C  
ATOM   3091  HZ  PHE A 193       2.274   0.183 -20.714  1.00 97.33           H  
ATOM   3092  N   GLY A 194       2.094   5.134 -17.659  1.00 96.40           N  
ATOM   3093  H   GLY A 194       1.210   5.209 -18.142  1.00 96.40           H  
ATOM   3094  CA  GLY A 194       2.059   4.468 -16.365  1.00 96.40           C  
ATOM   3095  HA2 GLY A 194       2.813   3.680 -16.355  1.00 96.40           H  
ATOM   3096  HA3 GLY A 194       1.083   3.992 -16.273  1.00 96.40           H  
ATOM   3097  C   GLY A 194       2.253   5.348 -15.131  1.00 96.40           C  
ATOM   3098  O   GLY A 194       2.110   4.859 -14.012  1.00 96.40           O  
ATOM   3099  N   ARG A 195       2.543   6.643 -15.307  1.00 97.49           N  
ATOM   3100  H   ARG A 195       2.621   6.987 -16.253  1.00 97.49           H  
ATOM   3101  CA  ARG A 195       2.793   7.570 -14.193  1.00 97.49           C  
ATOM   3102  HA  ARG A 195       3.186   7.014 -13.342  1.00 97.49           H  
ATOM   3103  C   ARG A 195       1.542   8.254 -13.668  1.00 97.49           C  
ATOM   3104  CB  ARG A 195       3.831   8.623 -14.590  1.00 97.49           C  
ATOM   3105  HB2 ARG A 195       3.923   9.348 -13.781  1.00 97.49           H  
ATOM   3106  HB3 ARG A 195       3.491   9.143 -15.486  1.00 97.49           H  
ATOM   3107  O   ARG A 195       1.640   8.921 -12.653  1.00 97.49           O  
ATOM   3108  CG  ARG A 195       5.204   7.999 -14.829  1.00 97.49           C  
ATOM   3109  HG2 ARG A 195       5.447   7.361 -13.979  1.00 97.49           H  
ATOM   3110  HG3 ARG A 195       5.194   7.405 -15.743  1.00 97.49           H  
ATOM   3111  CD  ARG A 195       6.266   9.088 -14.922  1.00 97.49           C  
ATOM   3112  HD2 ARG A 195       6.024   9.780 -15.730  1.00 97.49           H  
ATOM   3113  HD3 ARG A 195       6.269   9.639 -13.982  1.00 97.49           H  
ATOM   3114  NE  ARG A 195       7.593   8.503 -15.142  1.00 97.49           N  
ATOM   3115  HE  ARG A 195       7.665   7.496 -15.134  1.00 97.49           H  
ATOM   3116  NH1 ARG A 195       8.782  10.438 -14.793  1.00 97.49           N  
ATOM   3117 HH11 ARG A 195       7.916  10.951 -14.716  1.00 97.49           H  
ATOM   3118 HH12 ARG A 195       9.526  10.722 -14.172  1.00 97.49           H  
ATOM   3119  NH2 ARG A 195       9.819   8.476 -14.794  1.00 97.49           N  
ATOM   3120 HH21 ARG A 195       9.738   7.475 -14.687  1.00 97.49           H  
ATOM   3121 HH22 ARG A 195      10.490   8.946 -14.204  1.00 97.49           H  
ATOM   3122  CZ  ARG A 195       8.723   9.147 -14.951  1.00 97.49           C  
ATOM   3123  N   GLY A 196       0.403   8.158 -14.348  1.00 97.71           N  
ATOM   3124  H   GLY A 196       0.390   7.578 -15.175  1.00 97.71           H  
ATOM   3125  CA  GLY A 196      -0.855   8.745 -13.880  1.00 97.71           C  
ATOM   3126  HA2 GLY A 196      -0.694   9.789 -13.609  1.00 97.71           H  
ATOM   3127  HA3 GLY A 196      -1.579   8.727 -14.694  1.00 97.71           H  
ATOM   3128  C   GLY A 196      -1.459   8.003 -12.684  1.00 97.71           C  
ATOM   3129  O   GLY A 196      -1.046   6.889 -12.366  1.00 97.71           O  
ATOM   3130  N   VAL A 197      -2.497   8.577 -12.066  1.00 97.88           N  
ATOM   3131  H   VAL A 197      -2.768   9.513 -12.332  1.00 97.88           H  
ATOM   3132  CA  VAL A 197      -3.381   7.836 -11.147  1.00 97.88           C  
ATOM   3133  HA  VAL A 197      -2.765   7.244 -10.470  1.00 97.88           H  
ATOM   3134  C   VAL A 197      -4.249   6.889 -11.978  1.00 97.88           C  
ATOM   3135  CB  VAL A 197      -4.232   8.781 -10.280  1.00 97.88           C  
ATOM   3136  HB  VAL A 197      -4.867   9.395 -10.918  1.00 97.88           H  
ATOM   3137  O   VAL A 197      -5.291   7.289 -12.493  1.00 97.88           O  
ATOM   3138  CG1 VAL A 197      -5.124   8.009  -9.306  1.00 97.88           C  
ATOM   3139 HG11 VAL A 197      -5.786   8.712  -8.801  1.00 97.88           H  
ATOM   3140 HG12 VAL A 197      -5.736   7.279  -9.836  1.00 97.88           H  
ATOM   3141 HG13 VAL A 197      -4.514   7.493  -8.564  1.00 97.88           H  
ATOM   3142  CG2 VAL A 197      -3.341   9.698  -9.436  1.00 97.88           C  
ATOM   3143 HG21 VAL A 197      -3.962  10.329  -8.799  1.00 97.88           H  
ATOM   3144 HG22 VAL A 197      -2.732  10.332 -10.081  1.00 97.88           H  
ATOM   3145 HG23 VAL A 197      -2.686   9.097  -8.806  1.00 97.88           H  
ATOM   3146  N   ILE A 198      -3.783   5.661 -12.196  1.00 98.31           N  
ATOM   3147  H   ILE A 198      -2.904   5.421 -11.760  1.00 98.31           H  
ATOM   3148  CA  ILE A 198      -4.318   4.785 -13.248  1.00 98.31           C  
ATOM   3149  HA  ILE A 198      -4.909   5.393 -13.932  1.00 98.31           H  
ATOM   3150  C   ILE A 198      -5.262   3.727 -12.687  1.00 98.31           C  
ATOM   3151  CB  ILE A 198      -3.171   4.185 -14.093  1.00 98.31           C  
ATOM   3152  HB  ILE A 198      -2.399   3.823 -13.414  1.00 98.31           H  
ATOM   3153  O   ILE A 198      -4.917   2.984 -11.770  1.00 98.31           O  
ATOM   3154  CG1 ILE A 198      -2.586   5.297 -14.990  1.00 98.31           C  
ATOM   3155 HG12 ILE A 198      -3.254   5.480 -15.832  1.00 98.31           H  
ATOM   3156 HG13 ILE A 198      -2.514   6.230 -14.431  1.00 98.31           H  
ATOM   3157  CG2 ILE A 198      -3.614   3.002 -14.981  1.00 98.31           C  
ATOM   3158 HG21 ILE A 198      -3.966   2.171 -14.369  1.00 98.31           H  
ATOM   3159 HG22 ILE A 198      -4.404   3.314 -15.664  1.00 98.31           H  
ATOM   3160 HG23 ILE A 198      -2.773   2.628 -15.566  1.00 98.31           H  
ATOM   3161  CD1 ILE A 198      -1.192   4.973 -15.520  1.00 98.31           C  
ATOM   3162 HD11 ILE A 198      -1.225   4.114 -16.189  1.00 98.31           H  
ATOM   3163 HD12 ILE A 198      -0.810   5.833 -16.070  1.00 98.31           H  
ATOM   3164 HD13 ILE A 198      -0.530   4.762 -14.679  1.00 98.31           H  
ATOM   3165  N   TRP A 199      -6.407   3.595 -13.351  1.00 98.28           N  
ATOM   3166  H   TRP A 199      -6.599   4.281 -14.067  1.00 98.28           H  
ATOM   3167  CA  TRP A 199      -7.203   2.374 -13.406  1.00 98.28           C  
ATOM   3168  HA  TRP A 199      -6.666   1.548 -12.940  1.00 98.28           H  
ATOM   3169  C   TRP A 199      -7.411   2.069 -14.887  1.00 98.28           C  
ATOM   3170  CB  TRP A 199      -8.528   2.581 -12.668  1.00 98.28           C  
ATOM   3171  HB2 TRP A 199      -8.306   2.997 -11.685  1.00 98.28           H  
ATOM   3172  HB3 TRP A 199      -9.140   3.314 -13.193  1.00 98.28           H  
ATOM   3173  O   TRP A 199      -8.184   2.767 -15.547  1.00 98.28           O  
ATOM   3174  CG  TRP A 199      -9.315   1.327 -12.460  1.00 98.28           C  
ATOM   3175  CD1 TRP A 199     -10.102   0.694 -13.360  1.00 98.28           C  
ATOM   3176  HD1 TRP A 199     -10.251   1.017 -14.380  1.00 98.28           H  
ATOM   3177  CD2 TRP A 199      -9.342   0.501 -11.264  1.00 98.28           C  
ATOM   3178  CE2 TRP A 199     -10.203  -0.611 -11.491  1.00 98.28           C  
ATOM   3179  CE3 TRP A 199      -8.696   0.579 -10.016  1.00 98.28           C  
ATOM   3180  HE3 TRP A 199      -8.023   1.402  -9.824  1.00 98.28           H  
ATOM   3181  NE1 TRP A 199     -10.626  -0.455 -12.792  1.00 98.28           N  
ATOM   3182  HE1 TRP A 199     -11.120  -1.169 -13.309  1.00 98.28           H  
ATOM   3183  CH2 TRP A 199      -9.772  -1.472  -9.277  1.00 98.28           C  
ATOM   3184  HH2 TRP A 199      -9.920  -2.213  -8.506  1.00 98.28           H  
ATOM   3185  CZ2 TRP A 199     -10.430  -1.588 -10.511  1.00 98.28           C  
ATOM   3186  HZ2 TRP A 199     -11.090  -2.421 -10.700  1.00 98.28           H  
ATOM   3187  CZ3 TRP A 199      -8.904  -0.398  -9.031  1.00 98.28           C  
ATOM   3188  HZ3 TRP A 199      -8.385  -0.326  -8.087  1.00 98.28           H  
ATOM   3189  N   ARG A 200      -6.668   1.105 -15.446  1.00 97.62           N  
ATOM   3190  H   ARG A 200      -6.085   0.536 -14.849  1.00 97.62           H  
ATOM   3191  CA  ARG A 200      -6.445   1.000 -16.900  1.00 97.62           C  
ATOM   3192  HA  ARG A 200      -5.871   1.868 -17.221  1.00 97.62           H  
ATOM   3193  C   ARG A 200      -7.731   1.018 -17.723  1.00 97.62           C  
ATOM   3194  CB  ARG A 200      -5.609  -0.252 -17.193  1.00 97.62           C  
ATOM   3195  HB2 ARG A 200      -6.068  -1.114 -16.709  1.00 97.62           H  
ATOM   3196  HB3 ARG A 200      -4.614  -0.111 -16.771  1.00 97.62           H  
ATOM   3197  O   ARG A 200      -7.794   1.770 -18.696  1.00 97.62           O  
ATOM   3198  CG  ARG A 200      -5.488  -0.536 -18.699  1.00 97.62           C  
ATOM   3199  HG2 ARG A 200      -6.476  -0.706 -19.127  1.00 97.62           H  
ATOM   3200  HG3 ARG A 200      -5.023   0.310 -19.205  1.00 97.62           H  
ATOM   3201  CD  ARG A 200      -4.681  -1.802 -18.949  1.00 97.62           C  
ATOM   3202  HD2 ARG A 200      -4.784  -2.087 -19.996  1.00 97.62           H  
ATOM   3203  HD3 ARG A 200      -5.076  -2.604 -18.326  1.00 97.62           H  
ATOM   3204  NE  ARG A 200      -3.274  -1.549 -18.668  1.00 97.62           N  
ATOM   3205  HE  ARG A 200      -2.889  -0.664 -18.967  1.00 97.62           H  
ATOM   3206  NH1 ARG A 200      -2.704  -3.494 -17.561  1.00 97.62           N  
ATOM   3207 HH11 ARG A 200      -3.648  -3.848 -17.622  1.00 97.62           H  
ATOM   3208 HH12 ARG A 200      -1.984  -3.959 -17.027  1.00 97.62           H  
ATOM   3209  NH2 ARG A 200      -1.249  -1.812 -17.900  1.00 97.62           N  
ATOM   3210 HH21 ARG A 200      -0.573  -2.297 -17.328  1.00 97.62           H  
ATOM   3211 HH22 ARG A 200      -1.121  -0.859 -18.208  1.00 97.62           H  
ATOM   3212  CZ  ARG A 200      -2.425  -2.313 -18.043  1.00 97.62           C  
ATOM   3213  N   SER A 201      -8.755   0.256 -17.336  1.00 97.52           N  
ATOM   3214  H   SER A 201      -8.596  -0.445 -16.626  1.00 97.52           H  
ATOM   3215  CA  SER A 201     -10.038   0.223 -18.052  1.00 97.52           C  
ATOM   3216  HA  SER A 201      -9.838  -0.070 -19.083  1.00 97.52           H  
ATOM   3217  C   SER A 201     -10.779   1.561 -18.102  1.00 97.52           C  
ATOM   3218  CB  SER A 201     -10.974  -0.824 -17.439  1.00 97.52           C  
ATOM   3219  HB2 SER A 201     -11.880  -0.888 -18.043  1.00 97.52           H  
ATOM   3220  HB3 SER A 201     -10.490  -1.800 -17.466  1.00 97.52           H  
ATOM   3221  O   SER A 201     -11.665   1.715 -18.938  1.00 97.52           O  
ATOM   3222  OG  SER A 201     -11.336  -0.515 -16.105  1.00 97.52           O  
ATOM   3223  HG  SER A 201     -12.072   0.102 -16.103  1.00 97.52           H  
ATOM   3224  N   ILE A 202     -10.461   2.502 -17.208  1.00 97.83           N  
ATOM   3225  H   ILE A 202      -9.699   2.305 -16.575  1.00 97.83           H  
ATOM   3226  CA  ILE A 202     -11.077   3.832 -17.126  1.00 97.83           C  
ATOM   3227  HA  ILE A 202     -12.022   3.830 -17.670  1.00 97.83           H  
ATOM   3228  C   ILE A 202     -10.180   4.876 -17.796  1.00 97.83           C  
ATOM   3229  CB  ILE A 202     -11.379   4.199 -15.650  1.00 97.83           C  
ATOM   3230  HB  ILE A 202     -10.449   4.146 -15.084  1.00 97.83           H  
ATOM   3231  O   ILE A 202     -10.655   5.676 -18.597  1.00 97.83           O  
ATOM   3232  CG1 ILE A 202     -12.392   3.210 -15.023  1.00 97.83           C  
ATOM   3233 HG12 ILE A 202     -13.373   3.361 -15.475  1.00 97.83           H  
ATOM   3234 HG13 ILE A 202     -12.087   2.185 -15.232  1.00 97.83           H  
ATOM   3235  CG2 ILE A 202     -11.919   5.639 -15.545  1.00 97.83           C  
ATOM   3236 HG21 ILE A 202     -12.833   5.740 -16.130  1.00 97.83           H  
ATOM   3237 HG22 ILE A 202     -11.182   6.355 -15.909  1.00 97.83           H  
ATOM   3238 HG23 ILE A 202     -12.127   5.900 -14.508  1.00 97.83           H  
ATOM   3239  CD1 ILE A 202     -12.521   3.339 -13.499  1.00 97.83           C  
ATOM   3240 HD11 ILE A 202     -11.545   3.214 -13.029  1.00 97.83           H  
ATOM   3241 HD12 ILE A 202     -13.194   2.568 -13.125  1.00 97.83           H  
ATOM   3242 HD13 ILE A 202     -12.927   4.311 -13.222  1.00 97.83           H  
ATOM   3243  N   THR A 203      -8.885   4.882 -17.472  1.00 97.42           N  
ATOM   3244  H   THR A 203      -8.554   4.202 -16.803  1.00 97.42           H  
ATOM   3245  CA  THR A 203      -7.984   5.992 -17.813  1.00 97.42           C  
ATOM   3246  HA  THR A 203      -8.581   6.871 -18.055  1.00 97.42           H  
ATOM   3247  C   THR A 203      -7.090   5.734 -19.020  1.00 97.42           C  
ATOM   3248  CB  THR A 203      -7.097   6.362 -16.614  1.00 97.42           C  
ATOM   3249  HB  THR A 203      -6.438   7.183 -16.897  1.00 97.42           H  
ATOM   3250  O   THR A 203      -6.495   6.688 -19.520  1.00 97.42           O  
ATOM   3251  CG2 THR A 203      -7.917   6.816 -15.412  1.00 97.42           C  
ATOM   3252 HG21 THR A 203      -7.233   7.100 -14.613  1.00 97.42           H  
ATOM   3253 HG22 THR A 203      -8.532   7.675 -15.681  1.00 97.42           H  
ATOM   3254 HG23 THR A 203      -8.555   6.007 -15.055  1.00 97.42           H  
ATOM   3255  OG1 THR A 203      -6.303   5.271 -16.197  1.00 97.42           O  
ATOM   3256  HG1 THR A 203      -5.611   5.133 -16.848  1.00 97.42           H  
ATOM   3257  N   SER A 204      -6.940   4.483 -19.476  1.00 96.26           N  
ATOM   3258  H   SER A 204      -7.520   3.771 -19.056  1.00 96.26           H  
ATOM   3259  CA  SER A 204      -5.758   3.994 -20.217  1.00 96.26           C  
ATOM   3260  HA  SER A 204      -5.910   2.928 -20.383  1.00 96.26           H  
ATOM   3261  C   SER A 204      -4.450   4.131 -19.417  1.00 96.26           C  
ATOM   3262  CB  SER A 204      -5.644   4.648 -21.607  1.00 96.26           C  
ATOM   3263  HB2 SER A 204      -5.034   4.013 -22.251  1.00 96.26           H  
ATOM   3264  HB3 SER A 204      -6.634   4.741 -22.053  1.00 96.26           H  
ATOM   3265  O   SER A 204      -4.433   4.698 -18.321  1.00 96.26           O  
ATOM   3266  OG  SER A 204      -5.029   5.921 -21.520  1.00 96.26           O  
ATOM   3267  HG  SER A 204      -5.564   6.413 -20.894  1.00 96.26           H  
ATOM   3268  N   ASP A 205      -3.333   3.659 -19.975  1.00 96.30           N  
ATOM   3269  H   ASP A 205      -3.396   3.135 -20.837  1.00 96.30           H  
ATOM   3270  CA  ASP A 205      -2.006   3.786 -19.353  1.00 96.30           C  
ATOM   3271  HA  ASP A 205      -2.097   3.547 -18.294  1.00 96.30           H  
ATOM   3272  C   ASP A 205      -1.412   5.207 -19.449  1.00 96.30           C  
ATOM   3273  CB  ASP A 205      -1.036   2.773 -19.974  1.00 96.30           C  
ATOM   3274  HB2 ASP A 205      -0.917   3.007 -21.032  1.00 96.30           H  
ATOM   3275  HB3 ASP A 205      -0.063   2.878 -19.492  1.00 96.30           H  
ATOM   3276  O   ASP A 205      -0.350   5.466 -18.894  1.00 96.30           O  
ATOM   3277  CG  ASP A 205      -1.484   1.318 -19.816  1.00 96.30           C  
ATOM   3278  OD1 ASP A 205      -1.749   0.867 -18.678  1.00 96.30           O  
ATOM   3279  OD2 ASP A 205      -1.588   0.628 -20.846  1.00 96.30           O  
ATOM   3280  N   ARG A 206      -2.051   6.147 -20.161  1.00 96.67           N  
ATOM   3281  H   ARG A 206      -2.914   5.878 -20.610  1.00 96.67           H  
ATOM   3282  CA  ARG A 206      -1.599   7.554 -20.282  1.00 96.67           C  
ATOM   3283  HA  ARG A 206      -0.689   7.693 -19.698  1.00 96.67           H  
ATOM   3284  C   ARG A 206      -2.586   8.557 -19.680  1.00 96.67           C  
ATOM   3285  CB  ARG A 206      -1.275   7.884 -21.748  1.00 96.67           C  
ATOM   3286  HB2 ARG A 206      -2.153   7.680 -22.361  1.00 96.67           H  
ATOM   3287  HB3 ARG A 206      -1.038   8.944 -21.832  1.00 96.67           H  
ATOM   3288  O   ARG A 206      -2.460   9.763 -19.898  1.00 96.67           O  
ATOM   3289  CG  ARG A 206      -0.076   7.092 -22.283  1.00 96.67           C  
ATOM   3290  HG2 ARG A 206      -0.277   6.023 -22.225  1.00 96.67           H  
ATOM   3291  HG3 ARG A 206       0.805   7.326 -21.685  1.00 96.67           H  
ATOM   3292  CD  ARG A 206       0.180   7.481 -23.742  1.00 96.67           C  
ATOM   3293  HD2 ARG A 206       0.342   8.557 -23.806  1.00 96.67           H  
ATOM   3294  HD3 ARG A 206      -0.713   7.249 -24.323  1.00 96.67           H  
ATOM   3295  NE  ARG A 206       1.322   6.742 -24.314  1.00 96.67           N  
ATOM   3296  HE  ARG A 206       1.118   5.824 -24.683  1.00 96.67           H  
ATOM   3297  NH1 ARG A 206       2.946   8.346 -24.018  1.00 96.67           N  
ATOM   3298 HH11 ARG A 206       2.274   8.933 -23.545  1.00 96.67           H  
ATOM   3299 HH12 ARG A 206       3.884   8.679 -24.188  1.00 96.67           H  
ATOM   3300  NH2 ARG A 206       3.456   6.423 -25.032  1.00 96.67           N  
ATOM   3301 HH21 ARG A 206       3.204   5.510 -25.383  1.00 96.67           H  
ATOM   3302 HH22 ARG A 206       4.402   6.752 -25.155  1.00 96.67           H  
ATOM   3303  CZ  ARG A 206       2.564   7.175 -24.451  1.00 96.67           C  
ATOM   3304  N   GLY A 207      -3.599   8.073 -18.969  1.00 95.94           N  
ATOM   3305  H   GLY A 207      -3.619   7.079 -18.788  1.00 95.94           H  
ATOM   3306  CA  GLY A 207      -4.553   8.913 -18.254  1.00 95.94           C  
ATOM   3307  HA2 GLY A 207      -4.522   9.931 -18.642  1.00 95.94           H  
ATOM   3308  HA3 GLY A 207      -5.566   8.540 -18.406  1.00 95.94           H  
ATOM   3309  C   GLY A 207      -4.283   8.967 -16.757  1.00 95.94           C  
ATOM   3310  O   GLY A 207      -3.386   8.318 -16.234  1.00 95.94           O  
ATOM   3311  N   SER A 208      -5.106   9.752 -16.074  1.00 97.33           N  
ATOM   3312  H   SER A 208      -5.882  10.186 -16.552  1.00 97.33           H  
ATOM   3313  CA  SER A 208      -5.136   9.867 -14.621  1.00 97.33           C  
ATOM   3314  HA  SER A 208      -4.745   8.957 -14.166  1.00 97.33           H  
ATOM   3315  C   SER A 208      -6.586  10.070 -14.218  1.00 97.33           C  
ATOM   3316  CB  SER A 208      -4.291  11.061 -14.166  1.00 97.33           C  
ATOM   3317  HB2 SER A 208      -4.682  11.969 -14.624  1.00 97.33           H  
ATOM   3318  HB3 SER A 208      -3.264  10.916 -14.501  1.00 97.33           H  
ATOM   3319  O   SER A 208      -7.284  10.839 -14.882  1.00 97.33           O  
ATOM   3320  OG  SER A 208      -4.290  11.218 -12.757  1.00 97.33           O  
ATOM   3321  HG  SER A 208      -5.185  11.357 -12.440  1.00 97.33           H  
ATOM   3322  N   LEU A 209      -7.016   9.401 -13.155  1.00 97.32           N  
ATOM   3323  H   LEU A 209      -6.392   8.735 -12.722  1.00 97.32           H  
ATOM   3324  CA  LEU A 209      -8.260   9.704 -12.460  1.00 97.32           C  
ATOM   3325  HA  LEU A 209      -9.096   9.633 -13.157  1.00 97.32           H  
ATOM   3326  C   LEU A 209      -8.215  11.144 -11.932  1.00 97.32           C  
ATOM   3327  CB  LEU A 209      -8.468   8.694 -11.316  1.00 97.32           C  
ATOM   3328  HB2 LEU A 209      -9.337   9.002 -10.734  1.00 97.32           H  
ATOM   3329  HB3 LEU A 209      -7.603   8.744 -10.655  1.00 97.32           H  
ATOM   3330  O   LEU A 209      -7.132  11.658 -11.627  1.00 97.32           O  
ATOM   3331  CG  LEU A 209      -8.675   7.234 -11.765  1.00 97.32           C  
ATOM   3332  HG  LEU A 209      -7.855   6.916 -12.408  1.00 97.32           H  
ATOM   3333  CD1 LEU A 209      -8.692   6.318 -10.548  1.00 97.32           C  
ATOM   3334 HD11 LEU A 209      -8.872   5.288 -10.856  1.00 97.32           H  
ATOM   3335 HD12 LEU A 209      -9.479   6.643  -9.868  1.00 97.32           H  
ATOM   3336 HD13 LEU A 209      -7.735   6.363 -10.029  1.00 97.32           H  
ATOM   3337  CD2 LEU A 209      -9.993   7.047 -12.518  1.00 97.32           C  
ATOM   3338 HD21 LEU A 209     -10.819   7.436 -11.924  1.00 97.32           H  
ATOM   3339 HD22 LEU A 209      -9.950   7.581 -13.467  1.00 97.32           H  
ATOM   3340 HD23 LEU A 209     -10.156   5.988 -12.722  1.00 97.32           H  
ATOM   3341  N   ASP A 210      -9.390  11.759 -11.828  1.00 95.45           N  
ATOM   3342  H   ASP A 210     -10.227  11.251 -12.074  1.00 95.45           H  
ATOM   3343  CA  ASP A 210      -9.579  13.087 -11.237  1.00 95.45           C  
ATOM   3344  HA  ASP A 210      -8.710  13.710 -11.451  1.00 95.45           H  
ATOM   3345  C   ASP A 210      -9.729  13.010  -9.715  1.00 95.45           C  
ATOM   3346  CB  ASP A 210     -10.814  13.763 -11.844  1.00 95.45           C  
ATOM   3347  HB2 ASP A 210     -11.692  13.146 -11.654  1.00 95.45           H  
ATOM   3348  HB3 ASP A 210     -10.968  14.726 -11.357  1.00 95.45           H  
ATOM   3349  O   ASP A 210      -9.462  13.980  -9.022  1.00 95.45           O  
ATOM   3350  CG  ASP A 210     -10.656  13.999 -13.344  1.00 95.45           C  
ATOM   3351  OD1 ASP A 210      -9.710  14.717 -13.743  1.00 95.45           O  
ATOM   3352  OD2 ASP A 210     -11.475  13.433 -14.102  1.00 95.45           O  
ATOM   3353  N   ALA A 211     -10.129  11.857  -9.179  1.00 95.74           N  
ATOM   3354  H   ALA A 211     -10.406  11.110  -9.798  1.00 95.74           H  
ATOM   3355  CA  ALA A 211     -10.015  11.554  -7.759  1.00 95.74           C  
ATOM   3356  HA  ALA A 211      -9.055  11.934  -7.409  1.00 95.74           H  
ATOM   3357  C   ALA A 211     -10.045  10.039  -7.531  1.00 95.74           C  
ATOM   3358  CB  ALA A 211     -11.130  12.255  -6.971  1.00 95.74           C  
ATOM   3359  HB1 ALA A 211     -10.986  12.054  -5.910  1.00 95.74           H  
ATOM   3360  HB2 ALA A 211     -11.085  13.333  -7.124  1.00 95.74           H  
ATOM   3361  HB3 ALA A 211     -12.110  11.889  -7.277  1.00 95.74           H  
ATOM   3362  O   ALA A 211     -10.657   9.297  -8.308  1.00 95.74           O  
ATOM   3363  N   VAL A 212      -9.407   9.577  -6.458  1.00 97.17           N  
ATOM   3364  H   VAL A 212      -8.949  10.243  -5.853  1.00 97.17           H  
ATOM   3365  CA  VAL A 212      -9.525   8.195  -5.984  1.00 97.17           C  
ATOM   3366  HA  VAL A 212     -10.514   7.844  -6.280  1.00 97.17           H  
ATOM   3367  C   VAL A 212      -9.469   8.130  -4.464  1.00 97.17           C  
ATOM   3368  CB  VAL A 212      -8.500   7.252  -6.647  1.00 97.17           C  
ATOM   3369  HB  VAL A 212      -8.646   7.315  -7.725  1.00 97.17           H  
ATOM   3370  O   VAL A 212      -8.746   8.890  -3.822  1.00 97.17           O  
ATOM   3371  CG1 VAL A 212      -7.042   7.616  -6.360  1.00 97.17           C  
ATOM   3372 HG11 VAL A 212      -6.839   8.595  -6.793  1.00 97.17           H  
ATOM   3373 HG12 VAL A 212      -6.860   7.633  -5.285  1.00 97.17           H  
ATOM   3374 HG13 VAL A 212      -6.378   6.887  -6.824  1.00 97.17           H  
ATOM   3375  CG2 VAL A 212      -8.708   5.789  -6.248  1.00 97.17           C  
ATOM   3376 HG21 VAL A 212      -8.140   5.143  -6.918  1.00 97.17           H  
ATOM   3377 HG22 VAL A 212      -8.383   5.619  -5.222  1.00 97.17           H  
ATOM   3378 HG23 VAL A 212      -9.760   5.517  -6.343  1.00 97.17           H  
ATOM   3379  N   GLU A 213     -10.229   7.205  -3.893  1.00 97.50           N  
ATOM   3380  H   GLU A 213     -10.845   6.661  -4.480  1.00 97.50           H  
ATOM   3381  CA  GLU A 213     -10.165   6.863  -2.481  1.00 97.50           C  
ATOM   3382  HA  GLU A 213      -9.232   7.242  -2.065  1.00 97.50           H  
ATOM   3383  C   GLU A 213     -10.178   5.344  -2.304  1.00 97.50           C  
ATOM   3384  CB  GLU A 213     -11.329   7.534  -1.740  1.00 97.50           C  
ATOM   3385  HB2 GLU A 213     -12.281   7.122  -2.075  1.00 97.50           H  
ATOM   3386  HB3 GLU A 213     -11.313   8.604  -1.947  1.00 97.50           H  
ATOM   3387  O   GLU A 213     -11.058   4.661  -2.826  1.00 97.50           O  
ATOM   3388  CG  GLU A 213     -11.169   7.318  -0.238  1.00 97.50           C  
ATOM   3389  HG2 GLU A 213     -10.167   7.648   0.036  1.00 97.50           H  
ATOM   3390  HG3 GLU A 213     -11.268   6.259   0.001  1.00 97.50           H  
ATOM   3391  CD  GLU A 213     -12.187   8.121   0.560  1.00 97.50           C  
ATOM   3392  OE1 GLU A 213     -13.291   7.589   0.807  1.00 97.50           O  
ATOM   3393  OE2 GLU A 213     -11.845   9.259   0.944  1.00 97.50           O  
ATOM   3394  N   MET A 214      -9.225   4.810  -1.541  1.00 98.47           N  
ATOM   3395  H   MET A 214      -8.565   5.443  -1.112  1.00 98.47           H  
ATOM   3396  CA  MET A 214      -9.252   3.431  -1.058  1.00 98.47           C  
ATOM   3397  HA  MET A 214      -9.982   2.854  -1.625  1.00 98.47           H  
ATOM   3398  C   MET A 214      -9.658   3.432   0.410  1.00 98.47           C  
ATOM   3399  CB  MET A 214      -7.891   2.746  -1.200  1.00 98.47           C  
ATOM   3400  HB2 MET A 214      -7.184   3.222  -0.521  1.00 98.47           H  
ATOM   3401  HB3 MET A 214      -7.998   1.709  -0.882  1.00 98.47           H  
ATOM   3402  O   MET A 214      -9.060   4.136   1.226  1.00 98.47           O  
ATOM   3403  CG  MET A 214      -7.313   2.773  -2.617  1.00 98.47           C  
ATOM   3404  HG2 MET A 214      -7.979   2.240  -3.295  1.00 98.47           H  
ATOM   3405  HG3 MET A 214      -7.247   3.809  -2.951  1.00 98.47           H  
ATOM   3406  SD  MET A 214      -5.651   2.056  -2.726  1.00 98.47           S  
ATOM   3407  CE  MET A 214      -5.981   0.315  -2.329  1.00 98.47           C  
ATOM   3408  HE1 MET A 214      -6.742  -0.079  -3.003  1.00 98.47           H  
ATOM   3409  HE2 MET A 214      -6.320   0.224  -1.298  1.00 98.47           H  
ATOM   3410  HE3 MET A 214      -5.064  -0.262  -2.448  1.00 98.47           H  
ATOM   3411  N   LYS A 215     -10.640   2.609   0.770  1.00 98.32           N  
ATOM   3412  H   LYS A 215     -11.122   2.090   0.050  1.00 98.32           H  
ATOM   3413  CA  LYS A 215     -11.157   2.543   2.135  1.00 98.32           C  
ATOM   3414  HA  LYS A 215     -10.353   2.833   2.812  1.00 98.32           H  
ATOM   3415  C   LYS A 215     -11.558   1.132   2.533  1.00 98.32           C  
ATOM   3416  CB  LYS A 215     -12.283   3.575   2.293  1.00 98.32           C  
ATOM   3417  HB2 LYS A 215     -11.893   4.543   1.979  1.00 98.32           H  
ATOM   3418  HB3 LYS A 215     -12.542   3.658   3.348  1.00 98.32           H  
ATOM   3419  O   LYS A 215     -12.074   0.367   1.720  1.00 98.32           O  
ATOM   3420  CG  LYS A 215     -13.540   3.270   1.461  1.00 98.32           C  
ATOM   3421  HG2 LYS A 215     -14.039   2.389   1.864  1.00 98.32           H  
ATOM   3422  HG3 LYS A 215     -13.249   3.048   0.435  1.00 98.32           H  
ATOM   3423  CD  LYS A 215     -14.519   4.457   1.473  1.00 98.32           C  
ATOM   3424  HD2 LYS A 215     -14.123   5.277   2.072  1.00 98.32           H  
ATOM   3425  HD3 LYS A 215     -15.478   4.150   1.892  1.00 98.32           H  
ATOM   3426  CE  LYS A 215     -14.740   4.938   0.044  1.00 98.32           C  
ATOM   3427  HE2 LYS A 215     -15.311   4.185  -0.499  1.00 98.32           H  
ATOM   3428  HE3 LYS A 215     -13.773   5.051  -0.447  1.00 98.32           H  
ATOM   3429  NZ  LYS A 215     -15.444   6.236  -0.018  1.00 98.32           N  
ATOM   3430  HZ1 LYS A 215     -15.809   6.376  -0.949  1.00 98.32           H  
ATOM   3431  HZ2 LYS A 215     -16.197   6.326   0.649  1.00 98.32           H  
ATOM   3432  HZ3 LYS A 215     -14.797   6.975   0.215  1.00 98.32           H  
ATOM   3433  N   ILE A 216     -11.320   0.787   3.791  1.00 98.47           N  
ATOM   3434  H   ILE A 216     -10.942   1.493   4.406  1.00 98.47           H  
ATOM   3435  CA  ILE A 216     -11.565  -0.546   4.341  1.00 98.47           C  
ATOM   3436  HA  ILE A 216     -11.981  -1.158   3.541  1.00 98.47           H  
ATOM   3437  C   ILE A 216     -12.607  -0.500   5.444  1.00 98.47           C  
ATOM   3438  CB  ILE A 216     -10.271  -1.239   4.813  1.00 98.47           C  
ATOM   3439  HB  ILE A 216     -10.538  -2.237   5.160  1.00 98.47           H  
ATOM   3440  O   ILE A 216     -12.733   0.483   6.170  1.00 98.47           O  
ATOM   3441  CG1 ILE A 216      -9.613  -0.491   5.995  1.00 98.47           C  
ATOM   3442 HG12 ILE A 216     -10.317  -0.447   6.826  1.00 98.47           H  
ATOM   3443 HG13 ILE A 216      -9.383   0.533   5.699  1.00 98.47           H  
ATOM   3444  CG2 ILE A 216      -9.335  -1.418   3.610  1.00 98.47           C  
ATOM   3445 HG21 ILE A 216      -9.001  -0.450   3.237  1.00 98.47           H  
ATOM   3446 HG22 ILE A 216      -9.852  -1.951   2.812  1.00 98.47           H  
ATOM   3447 HG23 ILE A 216      -8.464  -2.005   3.901  1.00 98.47           H  
ATOM   3448  CD1 ILE A 216      -8.336  -1.147   6.530  1.00 98.47           C  
ATOM   3449 HD11 ILE A 216      -7.970  -0.573   7.381  1.00 98.47           H  
ATOM   3450 HD12 ILE A 216      -7.555  -1.157   5.769  1.00 98.47           H  
ATOM   3451 HD13 ILE A 216      -8.547  -2.168   6.847  1.00 98.47           H  
ATOM   3452  N   ARG A 217     -13.361  -1.581   5.599  1.00 97.50           N  
ATOM   3453  H   ARG A 217     -13.251  -2.335   4.937  1.00 97.50           H  
ATOM   3454  CA  ARG A 217     -14.361  -1.692   6.662  1.00 97.50           C  
ATOM   3455  HA  ARG A 217     -14.091  -1.018   7.475  1.00 97.50           H  
ATOM   3456  C   ARG A 217     -14.386  -3.096   7.217  1.00 97.50           C  
ATOM   3457  CB  ARG A 217     -15.708  -1.231   6.106  1.00 97.50           C  
ATOM   3458  HB2 ARG A 217     -15.583  -0.197   5.788  1.00 97.50           H  
ATOM   3459  HB3 ARG A 217     -15.967  -1.834   5.236  1.00 97.50           H  
ATOM   3460  O   ARG A 217     -14.300  -4.071   6.475  1.00 97.50           O  
ATOM   3461  CG  ARG A 217     -16.860  -1.274   7.112  1.00 97.50           C  
ATOM   3462  HG2 ARG A 217     -17.180  -2.303   7.274  1.00 97.50           H  
ATOM   3463  HG3 ARG A 217     -16.539  -0.854   8.066  1.00 97.50           H  
ATOM   3464  CD  ARG A 217     -18.021  -0.449   6.548  1.00 97.50           C  
ATOM   3465  HD2 ARG A 217     -18.764  -0.295   7.331  1.00 97.50           H  
ATOM   3466  HD3 ARG A 217     -17.656   0.533   6.247  1.00 97.50           H  
ATOM   3467  NE  ARG A 217     -18.619  -1.122   5.389  1.00 97.50           N  
ATOM   3468  HE  ARG A 217     -18.100  -1.886   4.979  1.00 97.50           H  
ATOM   3469  NH1 ARG A 217     -20.372   0.289   4.970  1.00 97.50           N  
ATOM   3470 HH11 ARG A 217     -20.071   0.932   5.688  1.00 97.50           H  
ATOM   3471 HH12 ARG A 217     -21.138   0.534   4.359  1.00 97.50           H  
ATOM   3472  NH2 ARG A 217     -19.952  -1.419   3.610  1.00 97.50           N  
ATOM   3473 HH21 ARG A 217     -19.303  -2.141   3.331  1.00 97.50           H  
ATOM   3474 HH22 ARG A 217     -20.596  -1.088   2.906  1.00 97.50           H  
ATOM   3475  CZ  ARG A 217     -19.635  -0.723   4.654  1.00 97.50           C  
ATOM   3476  N   ARG A 218     -14.504  -3.210   8.538  1.00 96.43           N  
ATOM   3477  H   ARG A 218     -14.548  -2.367   9.094  1.00 96.43           H  
ATOM   3478  CA  ARG A 218     -14.608  -4.515   9.188  1.00 96.43           C  
ATOM   3479  HA  ARG A 218     -13.794  -5.137   8.817  1.00 96.43           H  
ATOM   3480  C   ARG A 218     -15.930  -5.163   8.793  1.00 96.43           C  
ATOM   3481  CB  ARG A 218     -14.455  -4.367  10.704  1.00 96.43           C  
ATOM   3482  HB2 ARG A 218     -15.354  -3.918  11.128  1.00 96.43           H  
ATOM   3483  HB3 ARG A 218     -13.611  -3.709  10.909  1.00 96.43           H  
ATOM   3484  O   ARG A 218     -16.993  -4.554   8.923  1.00 96.43           O  
ATOM   3485  CG  ARG A 218     -14.184  -5.725  11.365  1.00 96.43           C  
ATOM   3486  HG2 ARG A 218     -15.036  -6.391  11.229  1.00 96.43           H  
ATOM   3487  HG3 ARG A 218     -13.302  -6.171  10.905  1.00 96.43           H  
ATOM   3488  CD  ARG A 218     -13.925  -5.525  12.860  1.00 96.43           C  
ATOM   3489  HD2 ARG A 218     -13.202  -4.718  12.979  1.00 96.43           H  
ATOM   3490  HD3 ARG A 218     -14.858  -5.234  13.343  1.00 96.43           H  
ATOM   3491  NE  ARG A 218     -13.376  -6.738  13.494  1.00 96.43           N  
ATOM   3492  HE  ARG A 218     -13.073  -7.481  12.880  1.00 96.43           H  
ATOM   3493  NH1 ARG A 218     -13.373  -5.949  15.649  1.00 96.43           N  
ATOM   3494 HH11 ARG A 218     -13.766  -5.080  15.318  1.00 96.43           H  
ATOM   3495 HH12 ARG A 218     -13.030  -6.005  16.597  1.00 96.43           H  
ATOM   3496  NH2 ARG A 218     -12.409  -7.903  15.199  1.00 96.43           N  
ATOM   3497 HH21 ARG A 218     -12.133  -7.920  16.170  1.00 96.43           H  
ATOM   3498 HH22 ARG A 218     -11.723  -8.309  14.578  1.00 96.43           H  
ATOM   3499  CZ  ARG A 218     -13.067  -6.865  14.772  1.00 96.43           C  
ATOM   3500  N   ARG A 219     -15.876  -6.408   8.336  1.00 93.77           N  
ATOM   3501  H   ARG A 219     -14.969  -6.847   8.265  1.00 93.77           H  
ATOM   3502  CA  ARG A 219     -17.069  -7.189   8.013  1.00 93.77           C  
ATOM   3503  HA  ARG A 219     -17.788  -6.530   7.527  1.00 93.77           H  
ATOM   3504  C   ARG A 219     -17.717  -7.700   9.290  1.00 93.77           C  
ATOM   3505  CB  ARG A 219     -16.715  -8.319   7.042  1.00 93.77           C  
ATOM   3506  HB2 ARG A 219     -15.871  -8.893   7.426  1.00 93.77           H  
ATOM   3507  HB3 ARG A 219     -17.577  -8.981   6.949  1.00 93.77           H  
ATOM   3508  O   ARG A 219     -17.033  -8.121  10.225  1.00 93.77           O  
ATOM   3509  CG  ARG A 219     -16.372  -7.727   5.667  1.00 93.77           C  
ATOM   3510  HG2 ARG A 219     -15.541  -7.029   5.766  1.00 93.77           H  
ATOM   3511  HG3 ARG A 219     -17.234  -7.179   5.286  1.00 93.77           H  
ATOM   3512  CD  ARG A 219     -15.974  -8.781   4.640  1.00 93.77           C  
ATOM   3513  HD2 ARG A 219     -15.008  -9.196   4.930  1.00 93.77           H  
ATOM   3514  HD3 ARG A 219     -15.857  -8.263   3.688  1.00 93.77           H  
ATOM   3515  NE  ARG A 219     -16.992  -9.842   4.490  1.00 93.77           N  
ATOM   3516  HE  ARG A 219     -17.946  -9.567   4.673  1.00 93.77           H  
ATOM   3517  NH1 ARG A 219     -15.552 -11.484   3.808  1.00 93.77           N  
ATOM   3518 HH11 ARG A 219     -14.924 -10.748   3.519  1.00 93.77           H  
ATOM   3519 HH12 ARG A 219     -15.279 -12.436   3.608  1.00 93.77           H  
ATOM   3520  NH2 ARG A 219     -17.678 -11.999   4.329  1.00 93.77           N  
ATOM   3521 HH21 ARG A 219     -17.404 -12.971   4.338  1.00 93.77           H  
ATOM   3522 HH22 ARG A 219     -18.549 -11.715   4.754  1.00 93.77           H  
ATOM   3523  CZ  ARG A 219     -16.736 -11.102   4.201  1.00 93.77           C  
ATOM   3524  N   SER A 220     -19.047  -7.704   9.311  1.00 82.97           N  
ATOM   3525  H   SER A 220     -19.563  -7.377   8.506  1.00 82.97           H  
ATOM   3526  CA  SER A 220     -19.785  -8.446  10.327  1.00 82.97           C  
ATOM   3527  HA  SER A 220     -19.483  -8.086  11.310  1.00 82.97           H  
ATOM   3528  C   SER A 220     -19.422  -9.927  10.219  1.00 82.97           C  
ATOM   3529  CB  SER A 220     -21.295  -8.221  10.181  1.00 82.97           C  
ATOM   3530  HB2 SER A 220     -21.834  -8.840  10.898  1.00 82.97           H  
ATOM   3531  HB3 SER A 220     -21.515  -7.174  10.391  1.00 82.97           H  
ATOM   3532  O   SER A 220     -19.246 -10.457   9.115  1.00 82.97           O  
ATOM   3533  OG  SER A 220     -21.730  -8.520   8.868  1.00 82.97           O  
ATOM   3534  HG  SER A 220     -22.014  -9.436   8.847  1.00 82.97           H  
ATOM   3535  N   ARG A 221     -19.314 -10.612  11.362  1.00 72.10           N  
ATOM   3536  H   ARG A 221     -19.504 -10.134  12.232  1.00 72.10           H  
ATOM   3537  CA  ARG A 221     -19.301 -12.078  11.361  1.00 72.10           C  
ATOM   3538  HA  ARG A 221     -18.459 -12.437  10.769  1.00 72.10           H  
ATOM   3539  C   ARG A 221     -20.587 -12.525  10.658  1.00 72.10           C  
ATOM   3540  CB  ARG A 221     -19.194 -12.629  12.796  1.00 72.10           C  
ATOM   3541  HB2 ARG A 221     -19.965 -12.177  13.419  1.00 72.10           H  
ATOM   3542  HB3 ARG A 221     -19.368 -13.705  12.768  1.00 72.10           H  
ATOM   3543  O   ARG A 221     -21.657 -12.025  10.999  1.00 72.10           O  
ATOM   3544  CG  ARG A 221     -17.806 -12.370  13.412  1.00 72.10           C  
ATOM   3545  HG2 ARG A 221     -17.047 -12.826  12.776  1.00 72.10           H  
ATOM   3546  HG3 ARG A 221     -17.624 -11.296  13.462  1.00 72.10           H  
ATOM   3547  CD  ARG A 221     -17.695 -12.960  14.825  1.00 72.10           C  
ATOM   3548  HD2 ARG A 221     -18.435 -12.476  15.463  1.00 72.10           H  
ATOM   3549  HD3 ARG A 221     -17.923 -14.024  14.779  1.00 72.10           H  
ATOM   3550  NE  ARG A 221     -16.341 -12.775  15.396  1.00 72.10           N  
ATOM   3551  HE  ARG A 221     -15.622 -12.439  14.772  1.00 72.10           H  
ATOM   3552  NH1 ARG A 221     -16.808 -13.517  17.522  1.00 72.10           N  
ATOM   3553 HH11 ARG A 221     -16.506 -13.745  18.459  1.00 72.10           H  
ATOM   3554 HH12 ARG A 221     -17.763 -13.705  17.251  1.00 72.10           H  
ATOM   3555  NH2 ARG A 221     -14.735 -12.878  17.017  1.00 72.10           N  
ATOM   3556 HH21 ARG A 221     -14.461 -13.128  17.956  1.00 72.10           H  
ATOM   3557 HH22 ARG A 221     -14.026 -12.571  16.366  1.00 72.10           H  
ATOM   3558  CZ  ARG A 221     -15.970 -13.055  16.637  1.00 72.10           C  
ATOM   3559  N   SER A 222     -20.470 -13.370   9.633  1.00 59.88           N  
ATOM   3560  H   SER A 222     -19.568 -13.765   9.410  1.00 59.88           H  
ATOM   3561  CA  SER A 222     -21.637 -14.073   9.101  1.00 59.88           C  
ATOM   3562  HA  SER A 222     -22.377 -13.358   8.742  1.00 59.88           H  
ATOM   3563  C   SER A 222     -22.227 -14.856  10.265  1.00 59.88           C  
ATOM   3564  CB  SER A 222     -21.250 -15.007   7.947  1.00 59.88           C  
ATOM   3565  HB2 SER A 222     -22.061 -15.710   7.757  1.00 59.88           H  
ATOM   3566  HB3 SER A 222     -21.088 -14.410   7.050  1.00 59.88           H  
ATOM   3567  O   SER A 222     -21.501 -15.636  10.885  1.00 59.88           O  
ATOM   3568  OG  SER A 222     -20.057 -15.710   8.251  1.00 59.88           O  
ATOM   3569  HG  SER A 222     -20.295 -16.310   8.962  1.00 59.88           H  
ATOM   3570  N   THR A 223     -23.467 -14.522  10.611  1.00 37.08           N  
ATOM   3571  H   THR A 223     -23.994 -13.906  10.009  1.00 37.08           H  
ATOM   3572  CA  THR A 223     -24.280 -15.289  11.553  1.00 37.08           C  
ATOM   3573  HA  THR A 223     -23.738 -15.414  12.491  1.00 37.08           H  
ATOM   3574  C   THR A 223     -24.488 -16.696  11.022  1.00 37.08           C  
ATOM   3575  CB  THR A 223     -25.644 -14.629  11.818  1.00 37.08           C  
ATOM   3576  HB  THR A 223     -26.451 -15.331  11.610  1.00 37.08           H  
ATOM   3577  O   THR A 223     -24.475 -16.856   9.778  1.00 37.08           O  
ATOM   3578  CG2 THR A 223     -25.739 -14.167  13.272  1.00 37.08           C  
ATOM   3579 HG21 THR A 223     -26.704 -13.689  13.440  1.00 37.08           H  
ATOM   3580 HG22 THR A 223     -24.933 -13.471  13.504  1.00 37.08           H  
ATOM   3581 HG23 THR A 223     -25.664 -15.037  13.925  1.00 37.08           H  
ATOM   3582  OG1 THR A 223     -25.828 -13.461  11.038  1.00 37.08           O  
ATOM   3583  HG1 THR A 223     -25.297 -12.785  11.464  1.00 37.08           H  
ATOM   3584  OXT THR A 223     -24.601 -17.570  11.900  1.00 37.08           O  
TER    3585      THR A 223                                                       
END   
