# Supplementary material for: Nuclear genome of Bulinus truncatus, an intermediate host of the carcinogenic human blood fluke Schistosoma haematobium
Source: Nat Commun. 2022 Feb 21;13:977. doi: 10.1038/s41467-022-28634-9 (PMC8861042; doi:10.1038/s41467-022-28634-9)
Supplement: Supplementary file 6 — Supplementary Data 3 [file 41467_2022_28634_MOESM6_ESM.zip › Supplementary_Data_3/btru_059358-t1.mature.pep.pdb]

ATOM      1  N   MET A   1     -16.400   0.924 -12.132  1.00 53.92           N  
ATOM      2  H   MET A   1     -16.950   0.139 -11.812  1.00 53.92           H  
ATOM      3  H2  MET A   1     -15.680   0.580 -12.751  1.00 53.92           H  
ATOM      4  H3  MET A   1     -16.986   1.580 -12.628  1.00 53.92           H  
ATOM      5  CA  MET A   1     -15.780   1.573 -10.960  1.00 53.92           C  
ATOM      6  HA  MET A   1     -15.117   2.372 -11.291  1.00 53.92           H  
ATOM      7  C   MET A   1     -14.956   0.524 -10.249  1.00 53.92           C  
ATOM      8  CB  MET A   1     -16.850   2.171 -10.035  1.00 53.92           C  
ATOM      9  HB2 MET A   1     -17.533   2.766 -10.641  1.00 53.92           H  
ATOM     10  HB3 MET A   1     -17.422   1.376  -9.557  1.00 53.92           H  
ATOM     11  O   MET A   1     -15.493  -0.559 -10.034  1.00 53.92           O  
ATOM     12  CG  MET A   1     -16.258   3.091  -8.962  1.00 53.92           C  
ATOM     13  HG2 MET A   1     -15.667   2.513  -8.252  1.00 53.92           H  
ATOM     14  HG3 MET A   1     -15.598   3.809  -9.448  1.00 53.92           H  
ATOM     15  SD  MET A   1     -17.531   4.028  -8.074  1.00 53.92           S  
ATOM     16  CE  MET A   1     -17.982   2.847  -6.775  1.00 53.92           C  
ATOM     17  HE1 MET A   1     -18.801   3.257  -6.183  1.00 53.92           H  
ATOM     18  HE2 MET A   1     -18.292   1.900  -7.217  1.00 53.92           H  
ATOM     19  HE3 MET A   1     -17.124   2.686  -6.123  1.00 53.92           H  
ATOM     20  N   VAL A   2     -13.681   0.817  -9.987  1.00 55.91           N  
ATOM     21  H   VAL A   2     -13.325   1.749 -10.145  1.00 55.91           H  
ATOM     22  CA  VAL A   2     -12.814  -0.041  -9.180  1.00 55.91           C  
ATOM     23  HA  VAL A   2     -13.333  -0.986  -9.021  1.00 55.91           H  
ATOM     24  C   VAL A   2     -12.638   0.618  -7.829  1.00 55.91           C  
ATOM     25  CB  VAL A   2     -11.465  -0.375  -9.849  1.00 55.91           C  
ATOM     26  HB  VAL A   2     -10.939   0.549 -10.090  1.00 55.91           H  
ATOM     27  O   VAL A   2     -12.135   1.734  -7.767  1.00 55.91           O  
ATOM     28  CG1 VAL A   2     -10.580  -1.242  -8.946  1.00 55.91           C  
ATOM     29 HG11 VAL A   2     -11.094  -2.164  -8.671  1.00 55.91           H  
ATOM     30 HG12 VAL A   2      -9.650  -1.489  -9.458  1.00 55.91           H  
ATOM     31 HG13 VAL A   2     -10.323  -0.693  -8.040  1.00 55.91           H  
ATOM     32  CG2 VAL A   2     -11.689  -1.171 -11.135  1.00 55.91           C  
ATOM     33 HG21 VAL A   2     -10.730  -1.359 -11.619  1.00 55.91           H  
ATOM     34 HG22 VAL A   2     -12.328  -0.623 -11.828  1.00 55.91           H  
ATOM     35 HG23 VAL A   2     -12.139  -2.127 -10.867  1.00 55.91           H  
ATOM     36  N   VAL A   3     -13.098  -0.049  -6.773  1.00 65.51           N  
ATOM     37  H   VAL A   3     -13.438  -0.988  -6.918  1.00 65.51           H  
ATOM     38  CA  VAL A   3     -12.792   0.358  -5.400  1.00 65.51           C  
ATOM     39  HA  VAL A   3     -12.403   1.377  -5.409  1.00 65.51           H  
ATOM     40  C   VAL A   3     -11.709  -0.571  -4.905  1.00 65.51           C  
ATOM     41  CB  VAL A   3     -14.013   0.337  -4.466  1.00 65.51           C  
ATOM     42  HB  VAL A   3     -14.409  -0.677  -4.411  1.00 65.51           H  
ATOM     43  O   VAL A   3     -11.885  -1.787  -4.986  1.00 65.51           O  
ATOM     44  CG1 VAL A   3     -13.660   0.804  -3.046  1.00 65.51           C  
ATOM     45 HG11 VAL A   3     -12.914   0.143  -2.606  1.00 65.51           H  
ATOM     46 HG12 VAL A   3     -14.549   0.773  -2.416  1.00 65.51           H  
ATOM     47 HG13 VAL A   3     -13.267   1.820  -3.069  1.00 65.51           H  
ATOM     48  CG2 VAL A   3     -15.114   1.258  -5.005  1.00 65.51           C  
ATOM     49 HG21 VAL A   3     -15.954   1.273  -4.309  1.00 65.51           H  
ATOM     50 HG22 VAL A   3     -15.467   0.887  -5.967  1.00 65.51           H  
ATOM     51 HG23 VAL A   3     -14.726   2.268  -5.129  1.00 65.51           H  
ATOM     52  N   VAL A   4     -10.617   0.005  -4.420  1.00 76.55           N  
ATOM     53  H   VAL A   4     -10.594   1.012  -4.351  1.00 76.55           H  
ATOM     54  CA  VAL A   4      -9.558  -0.740  -3.747  1.00 76.55           C  
ATOM     55  HA  VAL A   4      -9.845  -1.790  -3.697  1.00 76.55           H  
ATOM     56  C   VAL A   4      -9.452  -0.221  -2.338  1.00 76.55           C  
ATOM     57  CB  VAL A   4      -8.224  -0.691  -4.495  1.00 76.55           C  
ATOM     58  HB  VAL A   4      -7.882   0.340  -4.585  1.00 76.55           H  
ATOM     59  O   VAL A   4      -9.389   0.989  -2.133  1.00 76.55           O  
ATOM     60  CG1 VAL A   4      -7.150  -1.497  -3.757  1.00 76.55           C  
ATOM     61 HG11 VAL A   4      -6.234  -1.498  -4.347  1.00 76.55           H  
ATOM     62 HG12 VAL A   4      -6.925  -1.040  -2.794  1.00 76.55           H  
ATOM     63 HG13 VAL A   4      -7.481  -2.524  -3.600  1.00 76.55           H  
ATOM     64  CG2 VAL A   4      -8.441  -1.274  -5.897  1.00 76.55           C  
ATOM     65 HG21 VAL A   4      -9.359  -1.860  -5.949  1.00 76.55           H  
ATOM     66 HG22 VAL A   4      -8.507  -0.457  -6.616  1.00 76.55           H  
ATOM     67 HG23 VAL A   4      -7.632  -1.956  -6.158  1.00 76.55           H  
ATOM     68  N   THR A   5      -9.501  -1.130  -1.377  1.00 81.17           N  
ATOM     69  H   THR A   5      -9.562  -2.105  -1.631  1.00 81.17           H  
ATOM     70  CA  THR A   5      -9.282  -0.806   0.030  1.00 81.17           C  
ATOM     71  HA  THR A   5      -8.850   0.191   0.119  1.00 81.17           H  
ATOM     72  C   THR A   5      -8.284  -1.809   0.568  1.00 81.17           C  
ATOM     73  CB  THR A   5     -10.589  -0.837   0.837  1.00 81.17           C  
ATOM     74  HB  THR A   5     -10.924  -1.868   0.956  1.00 81.17           H  
ATOM     75  O   THR A   5      -8.504  -3.013   0.448  1.00 81.17           O  
ATOM     76  CG2 THR A   5     -10.418  -0.193   2.205  1.00 81.17           C  
ATOM     77 HG21 THR A   5     -10.280   0.882   2.094  1.00 81.17           H  
ATOM     78 HG22 THR A   5     -11.296  -0.395   2.819  1.00 81.17           H  
ATOM     79 HG23 THR A   5      -9.539  -0.608   2.697  1.00 81.17           H  
ATOM     80  OG1 THR A   5     -11.594  -0.091   0.177  1.00 81.17           O  
ATOM     81  HG1 THR A   5     -11.690  -0.528  -0.673  1.00 81.17           H  
ATOM     82  N   VAL A   6      -7.185  -1.316   1.124  1.00 81.29           N  
ATOM     83  H   VAL A   6      -7.057  -0.315   1.163  1.00 81.29           H  
ATOM     84  CA  VAL A   6      -6.177  -2.153   1.761  1.00 81.29           C  
ATOM     85  HA  VAL A   6      -6.446  -3.200   1.616  1.00 81.29           H  
ATOM     86  C   VAL A   6      -6.185  -1.867   3.249  1.00 81.29           C  
ATOM     87  CB  VAL A   6      -4.786  -1.961   1.155  1.00 81.29           C  
ATOM     88  HB  VAL A   6      -4.356  -1.018   1.493  1.00 81.29           H  
ATOM     89  O   VAL A   6      -6.038  -0.712   3.668  1.00 81.29           O  
ATOM     90  CG1 VAL A   6      -3.920  -3.111   1.631  1.00 81.29           C  
ATOM     91 HG11 VAL A   6      -4.326  -4.064   1.291  1.00 81.29           H  
ATOM     92 HG12 VAL A   6      -2.905  -2.987   1.254  1.00 81.29           H  
ATOM     93 HG13 VAL A   6      -3.919  -3.130   2.721  1.00 81.29           H  
ATOM     94  CG2 VAL A   6      -4.780  -2.009  -0.377  1.00 81.29           C  
ATOM     95 HG21 VAL A   6      -5.335  -1.161  -0.776  1.00 81.29           H  
ATOM     96 HG22 VAL A   6      -3.755  -1.951  -0.745  1.00 81.29           H  
ATOM     97 HG23 VAL A   6      -5.242  -2.934  -0.723  1.00 81.29           H  
ATOM     98  N   ILE A   7      -6.412  -2.922   4.023  1.00 86.81           N  
ATOM     99  H   ILE A   7      -6.490  -3.835   3.599  1.00 86.81           H  
ATOM    100  CA  ILE A   7      -6.685  -2.831   5.448  1.00 86.81           C  
ATOM    101  HA  ILE A   7      -6.424  -1.818   5.755  1.00 86.81           H  
ATOM    102  C   ILE A   7      -5.782  -3.764   6.257  1.00 86.81           C  
ATOM    103  CB  ILE A   7      -8.191  -3.007   5.733  1.00 86.81           C  
ATOM    104  HB  ILE A   7      -8.349  -2.674   6.759  1.00 86.81           H  
ATOM    105  O   ILE A   7      -5.342  -4.796   5.749  1.00 86.81           O  
ATOM    106  CG1 ILE A   7      -8.677  -4.450   5.557  1.00 86.81           C  
ATOM    107 HG12 ILE A   7      -8.449  -4.765   4.539  1.00 86.81           H  
ATOM    108 HG13 ILE A   7      -8.123  -5.081   6.252  1.00 86.81           H  
ATOM    109  CG2 ILE A   7      -9.052  -2.103   4.854  1.00 86.81           C  
ATOM    110 HG21 ILE A   7      -8.532  -1.155   4.713  1.00 86.81           H  
ATOM    111 HG22 ILE A   7     -10.016  -1.934   5.334  1.00 86.81           H  
ATOM    112 HG23 ILE A   7      -9.214  -2.570   3.882  1.00 86.81           H  
ATOM    113  CD1 ILE A   7     -10.179  -4.667   5.788  1.00 86.81           C  
ATOM    114 HD11 ILE A   7     -10.715  -4.608   4.841  1.00 86.81           H  
ATOM    115 HD12 ILE A   7     -10.342  -5.644   6.244  1.00 86.81           H  
ATOM    116 HD13 ILE A   7     -10.582  -3.912   6.463  1.00 86.81           H  
ATOM    117  N   LEU A   8      -5.488  -3.360   7.492  1.00 82.20           N  
ATOM    118  H   LEU A   8      -5.892  -2.492   7.811  1.00 82.20           H  
ATOM    119  CA  LEU A   8      -4.572  -4.016   8.421  1.00 82.20           C  
ATOM    120  HA  LEU A   8      -4.283  -4.987   8.018  1.00 82.20           H  
ATOM    121  C   LEU A   8      -5.257  -4.252   9.767  1.00 82.20           C  
ATOM    122  CB  LEU A   8      -3.325  -3.133   8.611  1.00 82.20           C  
ATOM    123  HB2 LEU A   8      -2.685  -3.572   9.377  1.00 82.20           H  
ATOM    124  HB3 LEU A   8      -3.649  -2.157   8.973  1.00 82.20           H  
ATOM    125  O   LEU A   8      -5.951  -3.356  10.247  1.00 82.20           O  
ATOM    126  CG  LEU A   8      -2.480  -2.941   7.352  1.00 82.20           C  
ATOM    127  HG  LEU A   8      -3.119  -2.602   6.537  1.00 82.20           H  
ATOM    128  CD1 LEU A   8      -1.394  -1.892   7.590  1.00 82.20           C  
ATOM    129 HD11 LEU A   8      -0.831  -1.739   6.669  1.00 82.20           H  
ATOM    130 HD12 LEU A   8      -0.722  -2.228   8.380  1.00 82.20           H  
ATOM    131 HD13 LEU A   8      -1.853  -0.949   7.887  1.00 82.20           H  
ATOM    132  CD2 LEU A   8      -1.810  -4.233   6.923  1.00 82.20           C  
ATOM    133 HD21 LEU A   8      -1.202  -4.029   6.041  1.00 82.20           H  
ATOM    134 HD22 LEU A   8      -1.204  -4.630   7.737  1.00 82.20           H  
ATOM    135 HD23 LEU A   8      -2.566  -4.973   6.659  1.00 82.20           H  
ATOM    136  N   ASP A   9      -5.040  -5.415  10.374  1.00 80.87           N  
ATOM    137  H   ASP A   9      -4.486  -6.122   9.913  1.00 80.87           H  
ATOM    138  CA  ASP A   9      -5.479  -5.716  11.746  1.00 80.87           C  
ATOM    139  HA  ASP A   9      -5.701  -4.778  12.255  1.00 80.87           H  
ATOM    140  C   ASP A   9      -4.356  -6.399  12.534  1.00 80.87           C  
ATOM    141  CB  ASP A   9      -6.769  -6.558  11.746  1.00 80.87           C  
ATOM    142  HB2 ASP A   9      -7.511  -6.046  11.134  1.00 80.87           H  
ATOM    143  HB3 ASP A   9      -6.565  -7.537  11.312  1.00 80.87           H  
ATOM    144  O   ASP A   9      -3.570  -7.156  11.958  1.00 80.87           O  
ATOM    145  CG  ASP A   9      -7.379  -6.725  13.147  1.00 80.87           C  
ATOM    146  OD1 ASP A   9      -7.075  -5.874  14.022  1.00 80.87           O  
ATOM    147  OD2 ASP A   9      -8.184  -7.657  13.344  1.00 80.87           O  
ATOM    148  N   ASP A  10      -4.271  -6.112  13.835  1.00 73.73           N  
ATOM    149  H   ASP A  10      -5.084  -5.673  14.244  1.00 73.73           H  
ATOM    150  CA  ASP A  10      -3.345  -6.784  14.747  1.00 73.73           C  
ATOM    151  HA  ASP A  10      -2.435  -7.020  14.196  1.00 73.73           H  
ATOM    152  C   ASP A  10      -3.951  -8.104  15.244  1.00 73.73           C  
ATOM    153  CB  ASP A  10      -2.912  -5.902  15.929  1.00 73.73           C  
ATOM    154  HB2 ASP A  10      -2.340  -5.051  15.560  1.00 73.73           H  
ATOM    155  HB3 ASP A  10      -3.795  -5.533  16.451  1.00 73.73           H  
ATOM    156  O   ASP A  10      -4.909  -8.154  16.018  1.00 73.73           O  
ATOM    157  CG  ASP A  10      -2.044  -6.722  16.903  1.00 73.73           C  
ATOM    158  OD1 ASP A  10      -1.360  -7.687  16.480  1.00 73.73           O  
ATOM    159  OD2 ASP A  10      -2.168  -6.570  18.126  1.00 73.73           O  
ATOM    160  N   THR A  11      -3.319  -9.203  14.844  1.00 71.65           N  
ATOM    161  H   THR A  11      -2.488  -9.065  14.287  1.00 71.65           H  
ATOM    162  CA  THR A  11      -3.756 -10.562  15.179  1.00 71.65           C  
ATOM    163  HA  THR A  11      -4.846 -10.570  15.197  1.00 71.65           H  
ATOM    164  C   THR A  11      -3.284 -11.036  16.554  1.00 71.65           C  
ATOM    165  CB  THR A  11      -3.308 -11.561  14.108  1.00 71.65           C  
ATOM    166  HB  THR A  11      -3.665 -12.554  14.382  1.00 71.65           H  
ATOM    167  O   THR A  11      -3.778 -12.051  17.064  1.00 71.65           O  
ATOM    168  CG2 THR A  11      -3.861 -11.217  12.730  1.00 71.65           C  
ATOM    169 HG21 THR A  11      -3.617 -12.013  12.026  1.00 71.65           H  
ATOM    170 HG22 THR A  11      -3.435 -10.280  12.372  1.00 71.65           H  
ATOM    171 HG23 THR A  11      -4.945 -11.114  12.779  1.00 71.65           H  
ATOM    172  OG1 THR A  11      -1.900 -11.597  14.010  1.00 71.65           O  
ATOM    173  HG1 THR A  11      -1.609 -10.698  13.843  1.00 71.65           H  
ATOM    174  N   THR A  12      -2.350 -10.331  17.205  1.00 57.50           N  
ATOM    175  H   THR A  12      -2.019  -9.465  16.804  1.00 57.50           H  
ATOM    176  CA  THR A  12      -1.808 -10.772  18.505  1.00 57.50           C  
ATOM    177  HA  THR A  12      -1.507 -11.814  18.400  1.00 57.50           H  
ATOM    178  C   THR A  12      -2.853 -10.726  19.623  1.00 57.50           C  
ATOM    179  CB  THR A  12      -0.562  -9.984  18.923  1.00 57.50           C  
ATOM    180  HB  THR A  12      -0.172 -10.474  19.816  1.00 57.50           H  
ATOM    181  O   THR A  12      -2.754 -11.451  20.621  1.00 57.50           O  
ATOM    182  CG2 THR A  12       0.561 -10.018  17.889  1.00 57.50           C  
ATOM    183 HG21 THR A  12       0.212  -9.589  16.950  1.00 57.50           H  
ATOM    184 HG22 THR A  12       0.874 -11.048  17.718  1.00 57.50           H  
ATOM    185 HG23 THR A  12       1.405  -9.434  18.256  1.00 57.50           H  
ATOM    186  OG1 THR A  12      -0.858  -8.667  19.311  1.00 57.50           O  
ATOM    187  HG1 THR A  12      -1.116  -8.109  18.573  1.00 57.50           H  
ATOM    188  N   HIS A  13      -3.912  -9.940  19.432  1.00 51.97           N  
ATOM    189  H   HIS A  13      -3.895  -9.335  18.623  1.00 51.97           H  
ATOM    190  CA  HIS A  13      -4.957  -9.711  20.420  1.00 51.97           C  
ATOM    191  HA  HIS A  13      -4.488  -9.604  21.398  1.00 51.97           H  
ATOM    192  C   HIS A  13      -5.982 -10.852  20.552  1.00 51.97           C  
ATOM    193  CB  HIS A  13      -5.619  -8.377  20.077  1.00 51.97           C  
ATOM    194  HB2 HIS A  13      -6.469  -8.226  20.742  1.00 51.97           H  
ATOM    195  HB3 HIS A  13      -5.997  -8.415  19.055  1.00 51.97           H  
ATOM    196  O   HIS A  13      -6.671 -10.929  21.574  1.00 51.97           O  
ATOM    197  CG  HIS A  13      -4.712  -7.173  20.213  1.00 51.97           C  
ATOM    198  CD2 HIS A  13      -4.983  -5.933  19.713  1.00 51.97           C  
ATOM    199  HD2 HIS A  13      -5.850  -5.666  19.127  1.00 51.97           H  
ATOM    200  ND1 HIS A  13      -3.496  -7.084  20.863  1.00 51.97           N  
ATOM    201  HD1 HIS A  13      -2.806  -7.821  20.864  1.00 51.97           H  
ATOM    202  CE1 HIS A  13      -3.076  -5.807  20.766  1.00 51.97           C  
ATOM    203  HE1 HIS A  13      -2.070  -5.469  20.963  1.00 51.97           H  
ATOM    204  NE2 HIS A  13      -3.995  -5.051  20.148  1.00 51.97           N  
ATOM    205  N   VAL A  14      -6.053 -11.794  19.600  1.00 49.72           N  
ATOM    206  H   VAL A  14      -5.474 -11.686  18.779  1.00 49.72           H  
ATOM    207  CA  VAL A  14      -7.053 -12.885  19.633  1.00 49.72           C  
ATOM    208  HA  VAL A  14      -8.027 -12.424  19.795  1.00 49.72           H  
ATOM    209  C   VAL A  14      -6.828 -13.849  20.815  1.00 49.72           C  
ATOM    210  CB  VAL A  14      -7.126 -13.628  18.277  1.00 49.72           C  
ATOM    211  HB  VAL A  14      -6.208 -14.197  18.132  1.00 49.72           H  
ATOM    212  O   VAL A  14      -7.763 -14.510  21.264  1.00 49.72           O  
ATOM    213  CG1 VAL A  14      -8.323 -14.590  18.206  1.00 49.72           C  
ATOM    214 HG11 VAL A  14      -8.201 -15.401  18.925  1.00 49.72           H  
ATOM    215 HG12 VAL A  14      -8.384 -15.029  17.210  1.00 49.72           H  
ATOM    216 HG13 VAL A  14      -9.248 -14.052  18.415  1.00 49.72           H  
ATOM    217  CG2 VAL A  14      -7.287 -12.652  17.102  1.00 49.72           C  
ATOM    218 HG21 VAL A  14      -8.180 -12.040  17.231  1.00 49.72           H  
ATOM    219 HG22 VAL A  14      -6.422 -11.993  17.017  1.00 49.72           H  
ATOM    220 HG23 VAL A  14      -7.367 -13.198  16.162  1.00 49.72           H  
ATOM    221  N   ASN A  15      -5.622 -13.887  21.398  1.00 41.00           N  
ATOM    222  H   ASN A  15      -4.903 -13.287  21.019  1.00 41.00           H  
ATOM    223  CA  ASN A  15      -5.284 -14.822  22.481  1.00 41.00           C  
ATOM    224  HA  ASN A  15      -6.088 -15.553  22.572  1.00 41.00           H  
ATOM    225  C   ASN A  15      -5.192 -14.215  23.893  1.00 41.00           C  
ATOM    226  CB  ASN A  15      -4.021 -15.599  22.078  1.00 41.00           C  
ATOM    227  HB2 ASN A  15      -3.606 -16.102  22.951  1.00 41.00           H  
ATOM    228  HB3 ASN A  15      -3.270 -14.909  21.693  1.00 41.00           H  
ATOM    229  O   ASN A  15      -5.064 -14.972  24.855  1.00 41.00           O  
ATOM    230  CG  ASN A  15      -4.326 -16.678  21.051  1.00 41.00           C  
ATOM    231  ND2 ASN A  15      -3.453 -16.887  20.096  1.00 41.00           N  
ATOM    232 HD21 ASN A  15      -3.744 -17.532  19.376  1.00 41.00           H  
ATOM    233 HD22 ASN A  15      -2.681 -16.249  19.968  1.00 41.00           H  
ATOM    234  OD1 ASN A  15      -5.327 -17.372  21.102  1.00 41.00           O  
ATOM    235  N   PHE A  16      -5.294 -12.892  24.064  1.00 40.16           N  
ATOM    236  H   PHE A  16      -5.443 -12.309  23.254  1.00 40.16           H  
ATOM    237  CA  PHE A  16      -5.093 -12.251  25.375  1.00 40.16           C  
ATOM    238  HA  PHE A  16      -5.213 -13.008  26.150  1.00 40.16           H  
ATOM    239  C   PHE A  16      -6.162 -11.207  25.720  1.00 40.16           C  
ATOM    240  CB  PHE A  16      -3.649 -11.735  25.511  1.00 40.16           C  
ATOM    241  HB2 PHE A  16      -3.577 -11.063  26.365  1.00 40.16           H  
ATOM    242  HB3 PHE A  16      -3.384 -11.159  24.624  1.00 40.16           H  
ATOM    243  O   PHE A  16      -5.866 -10.139  26.247  1.00 40.16           O  
ATOM    244  CG  PHE A  16      -2.633 -12.839  25.737  1.00 40.16           C  
ATOM    245  CD1 PHE A  16      -2.433 -13.358  27.032  1.00 40.16           C  
ATOM    246  HD1 PHE A  16      -2.998 -12.962  27.863  1.00 40.16           H  
ATOM    247  CD2 PHE A  16      -1.885 -13.345  24.660  1.00 40.16           C  
ATOM    248  HD2 PHE A  16      -2.027 -12.942  23.668  1.00 40.16           H  
ATOM    249  CE1 PHE A  16      -1.490 -14.378  27.248  1.00 40.16           C  
ATOM    250  HE1 PHE A  16      -1.334 -14.767  28.244  1.00 40.16           H  
ATOM    251  CE2 PHE A  16      -0.943 -14.366  24.875  1.00 40.16           C  
ATOM    252  HE2 PHE A  16      -0.366 -14.744  24.044  1.00 40.16           H  
ATOM    253  CZ  PHE A  16      -0.745 -14.883  26.168  1.00 40.16           C  
ATOM    254  HZ  PHE A  16      -0.016 -15.663  26.329  1.00 40.16           H  
ATOM    255  N   ALA A  17      -7.439 -11.549  25.542  1.00 42.06           N  
ATOM    256  H   ALA A  17      -7.641 -12.403  25.043  1.00 42.06           H  
ATOM    257  CA  ALA A  17      -8.560 -10.694  25.948  1.00 42.06           C  
ATOM    258  HA  ALA A  17      -8.387  -9.709  25.512  1.00 42.06           H  
ATOM    259  C   ALA A  17      -8.701 -10.464  27.478  1.00 42.06           C  
ATOM    260  CB  ALA A  17      -9.845 -11.249  25.321  1.00 42.06           C  
ATOM    261  HB1 ALA A  17      -9.720 -11.337  24.242  1.00 42.06           H  
ATOM    262  HB2 ALA A  17     -10.675 -10.570  25.517  1.00 42.06           H  
ATOM    263  HB3 ALA A  17     -10.075 -12.228  25.740  1.00 42.06           H  
ATOM    264  O   ALA A  17      -9.710  -9.922  27.919  1.00 42.06           O  
ATOM    265  N   SER A  18      -7.734 -10.850  28.323  1.00 45.44           N  
ATOM    266  H   SER A  18      -6.901 -11.266  27.931  1.00 45.44           H  
ATOM    267  CA  SER A  18      -7.847 -10.652  29.778  1.00 45.44           C  
ATOM    268  HA  SER A  18      -8.628  -9.913  29.959  1.00 45.44           H  
ATOM    269  C   SER A  18      -6.639 -10.051  30.499  1.00 45.44           C  
ATOM    270  CB  SER A  18      -8.342 -11.937  30.455  1.00 45.44           C  
ATOM    271  HB2 SER A  18      -8.495 -11.754  31.518  1.00 45.44           H  
ATOM    272  HB3 SER A  18      -9.302 -12.215  30.019  1.00 45.44           H  
ATOM    273  O   SER A  18      -6.737  -9.856  31.709  1.00 45.44           O  
ATOM    274  OG  SER A  18      -7.441 -13.016  30.289  1.00 45.44           O  
ATOM    275  HG  SER A  18      -6.584 -12.771  30.646  1.00 45.44           H  
ATOM    276  N   GLN A  19      -5.516  -9.739  29.840  1.00 39.55           N  
ATOM    277  H   GLN A  19      -5.477  -9.845  28.836  1.00 39.55           H  
ATOM    278  CA  GLN A  19      -4.332  -9.202  30.539  1.00 39.55           C  
ATOM    279  HA  GLN A  19      -4.663  -8.602  31.386  1.00 39.55           H  
ATOM    280  C   GLN A  19      -3.495  -8.247  29.665  1.00 39.55           C  
ATOM    281  CB  GLN A  19      -3.460 -10.358  31.102  1.00 39.55           C  
ATOM    282  HB2 GLN A  19      -3.231 -11.060  30.300  1.00 39.55           H  
ATOM    283  HB3 GLN A  19      -2.520  -9.938  31.462  1.00 39.55           H  
ATOM    284  O   GLN A  19      -2.425  -8.635  29.219  1.00 39.55           O  
ATOM    285  CG  GLN A  19      -4.099 -11.115  32.279  1.00 39.55           C  
ATOM    286  HG2 GLN A  19      -4.343 -10.409  33.073  1.00 39.55           H  
ATOM    287  HG3 GLN A  19      -5.017 -11.595  31.938  1.00 39.55           H  
ATOM    288  CD  GLN A  19      -3.254 -12.238  32.864  1.00 39.55           C  
ATOM    289  NE2 GLN A  19      -3.753 -12.911  33.877  1.00 39.55           N  
ATOM    290 HE21 GLN A  19      -3.177 -13.670  34.213  1.00 39.55           H  
ATOM    291 HE22 GLN A  19      -4.665 -12.681  34.245  1.00 39.55           H  
ATOM    292  OE1 GLN A  19      -2.167 -12.569  32.432  1.00 39.55           O  
ATOM    293  N   CYS A  20      -3.970  -7.015  29.424  1.00 41.13           N  
ATOM    294  H   CYS A  20      -4.971  -6.897  29.482  1.00 41.13           H  
ATOM    295  CA  CYS A  20      -3.196  -5.758  29.560  1.00 41.13           C  
ATOM    296  HA  CYS A  20      -3.075  -5.612  30.633  1.00 41.13           H  
ATOM    297  C   CYS A  20      -3.954  -4.528  28.998  1.00 41.13           C  
ATOM    298  CB  CYS A  20      -1.793  -5.832  28.929  1.00 41.13           C  
ATOM    299  HB2 CYS A  20      -1.507  -4.865  28.514  1.00 41.13           H  
ATOM    300  HB3 CYS A  20      -1.780  -6.556  28.115  1.00 41.13           H  
ATOM    301  O   CYS A  20      -4.726  -4.679  28.056  1.00 41.13           O  
ATOM    302  SG  CYS A  20      -0.596  -6.284  30.228  1.00 41.13           S  
ATOM    303  HG  CYS A  20       0.364  -6.679  29.387  1.00 41.13           H  
ATOM    304  N   PRO A  21      -3.763  -3.307  29.551  1.00 44.51           N  
ATOM    305  CA  PRO A  21      -4.626  -2.140  29.310  1.00 44.51           C  
ATOM    306  HA  PRO A  21      -5.621  -2.497  29.045  1.00 44.51           H  
ATOM    307  C   PRO A  21      -4.180  -1.194  28.176  1.00 44.51           C  
ATOM    308  CB  PRO A  21      -4.722  -1.402  30.662  1.00 44.51           C  
ATOM    309  HB2 PRO A  21      -5.754  -1.363  31.012  1.00 44.51           H  
ATOM    310  HB3 PRO A  21      -4.320  -0.392  30.591  1.00 44.51           H  
ATOM    311  O   PRO A  21      -4.641  -0.058  28.141  1.00 44.51           O  
ATOM    312  CG  PRO A  21      -3.854  -2.209  31.627  1.00 44.51           C  
ATOM    313  HG2 PRO A  21      -4.475  -2.911  32.183  1.00 44.51           H  
ATOM    314  HG3 PRO A  21      -3.296  -1.564  32.306  1.00 44.51           H  
ATOM    315  CD  PRO A  21      -2.928  -2.976  30.694  1.00 44.51           C  
ATOM    316  HD2 PRO A  21      -2.121  -2.323  30.363  1.00 44.51           H  
ATOM    317  HD3 PRO A  21      -2.499  -3.832  31.215  1.00 44.51           H  
ATOM    318  N   SER A  22      -3.302  -1.605  27.260  1.00 44.97           N  
ATOM    319  H   SER A  22      -2.949  -2.551  27.292  1.00 44.97           H  
ATOM    320  CA  SER A  22      -2.909  -0.785  26.100  1.00 44.97           C  
ATOM    321  HA  SER A  22      -3.366   0.203  26.159  1.00 44.97           H  
ATOM    322  C   SER A  22      -3.419  -1.427  24.814  1.00 44.97           C  
ATOM    323  CB  SER A  22      -1.395  -0.553  26.077  1.00 44.97           C  
ATOM    324  HB2 SER A  22      -1.101  -0.007  26.974  1.00 44.97           H  
ATOM    325  HB3 SER A  22      -1.134   0.042  25.202  1.00 44.97           H  
ATOM    326  O   SER A  22      -2.702  -2.177  24.158  1.00 44.97           O  
ATOM    327  OG  SER A  22      -0.704  -1.786  26.035  1.00 44.97           O  
ATOM    328  HG  SER A  22      -0.951  -2.201  25.206  1.00 44.97           H  
ATOM    329  N   ARG A  23      -4.691  -1.192  24.496  1.00 50.72           N  
ATOM    330  H   ARG A  23      -5.194  -0.519  25.056  1.00 50.72           H  
ATOM    331  CA  ARG A  23      -5.287  -1.581  23.215  1.00 50.72           C  
ATOM    332  HA  ARG A  23      -5.003  -2.598  22.946  1.00 50.72           H  
ATOM    333  C   ARG A  23      -4.753  -0.659  22.120  1.00 50.72           C  
ATOM    334  CB  ARG A  23      -6.816  -1.454  23.316  1.00 50.72           C  
ATOM    335  HB2 ARG A  23      -7.093  -0.764  24.113  1.00 50.72           H  
ATOM    336  HB3 ARG A  23      -7.208  -1.055  22.381  1.00 50.72           H  
ATOM    337  O   ARG A  23      -5.249   0.453  21.997  1.00 50.72           O  
ATOM    338  CG  ARG A  23      -7.480  -2.809  23.529  1.00 50.72           C  
ATOM    339  HG2 ARG A  23      -7.270  -3.438  22.664  1.00 50.72           H  
ATOM    340  HG3 ARG A  23      -7.099  -3.288  24.430  1.00 50.72           H  
ATOM    341  CD  ARG A  23      -8.978  -2.576  23.653  1.00 50.72           C  
ATOM    342  HD2 ARG A  23      -9.252  -1.769  22.974  1.00 50.72           H  
ATOM    343  HD3 ARG A  23      -9.210  -2.272  24.674  1.00 50.72           H  
ATOM    344  NE  ARG A  23      -9.740  -3.775  23.272  1.00 50.72           N  
ATOM    345  HE  ARG A  23      -9.260  -4.461  22.707  1.00 50.72           H  
ATOM    346  NH1 ARG A  23     -11.723  -2.922  23.921  1.00 50.72           N  
ATOM    347 HH11 ARG A  23     -12.604  -2.750  23.458  1.00 50.72           H  
ATOM    348 HH12 ARG A  23     -11.230  -2.041  23.954  1.00 50.72           H  
ATOM    349  NH2 ARG A  23     -11.728  -4.616  22.509  1.00 50.72           N  
ATOM    350 HH21 ARG A  23     -11.222  -5.199  21.859  1.00 50.72           H  
ATOM    351 HH22 ARG A  23     -12.575  -4.190  22.161  1.00 50.72           H  
ATOM    352  CZ  ARG A  23     -11.051  -3.795  23.253  1.00 50.72           C  
ATOM    353  N   GLN A  24      -3.775  -1.106  21.330  1.00 55.57           N  
ATOM    354  H   GLN A  24      -3.374  -2.021  21.480  1.00 55.57           H  
ATOM    355  CA  GLN A  24      -3.250  -0.272  20.241  1.00 55.57           C  
ATOM    356  HA  GLN A  24      -3.134   0.745  20.616  1.00 55.57           H  
ATOM    357  C   GLN A  24      -4.227  -0.159  19.066  1.00 55.57           C  
ATOM    358  CB  GLN A  24      -1.866  -0.757  19.783  1.00 55.57           C  
ATOM    359  HB2 GLN A  24      -1.621  -0.247  18.851  1.00 55.57           H  
ATOM    360  HB3 GLN A  24      -1.875  -1.830  19.596  1.00 55.57           H  
ATOM    361  O   GLN A  24      -4.293   0.896  18.433  1.00 55.57           O  
ATOM    362  CG  GLN A  24      -0.792  -0.404  20.823  1.00 55.57           C  
ATOM    363  HG2 GLN A  24      -0.965   0.610  21.184  1.00 55.57           H  
ATOM    364  HG3 GLN A  24      -0.871  -1.086  21.670  1.00 55.57           H  
ATOM    365  CD  GLN A  24       0.633  -0.462  20.277  1.00 55.57           C  
ATOM    366  NE2 GLN A  24       1.582   0.151  20.950  1.00 55.57           N  
ATOM    367 HE21 GLN A  24       2.493   0.075  20.521  1.00 55.57           H  
ATOM    368 HE22 GLN A  24       1.369   0.643  21.806  1.00 55.57           H  
ATOM    369  OE1 GLN A  24       0.951  -0.990  19.233  1.00 55.57           O  
ATOM    370  N   ASN A  25      -5.054  -1.178  18.809  1.00 60.83           N  
ATOM    371  H   ASN A  25      -4.905  -2.061  19.275  1.00 60.83           H  
ATOM    372  CA  ASN A  25      -6.016  -1.107  17.714  1.00 60.83           C  
ATOM    373  HA  ASN A  25      -5.636  -0.376  17.001  1.00 60.83           H  
ATOM    374  C   ASN A  25      -7.391  -0.574  18.162  1.00 60.83           C  
ATOM    375  CB  ASN A  25      -6.047  -2.426  16.929  1.00 60.83           C  
ATOM    376  HB2 ASN A  25      -6.541  -3.209  17.505  1.00 60.83           H  
ATOM    377  HB3 ASN A  25      -5.030  -2.751  16.708  1.00 60.83           H  
ATOM    378  O   ASN A  25      -8.346  -1.324  18.379  1.00 60.83           O  
ATOM    379  CG  ASN A  25      -6.766  -2.225  15.606  1.00 60.83           C  
ATOM    380  ND2 ASN A  25      -6.981  -3.251  14.827  1.00 60.83           N  
ATOM    381 HD21 ASN A  25      -6.736  -4.209  15.034  1.00 60.83           H  
ATOM    382 HD22 ASN A  25      -7.598  -3.128  14.036  1.00 60.83           H  
ATOM    383  OD1 ASN A  25      -7.170  -1.117  15.268  1.00 60.83           O  
ATOM    384  N   GLN A  26      -7.506   0.753  18.264  1.00 73.68           N  
ATOM    385  H   GLN A  26      -6.669   1.305  18.139  1.00 73.68           H  
ATOM    386  CA  GLN A  26      -8.773   1.427  18.572  1.00 73.68           C  
ATOM    387  HA  GLN A  26      -9.142   1.055  19.528  1.00 73.68           H  
ATOM    388  C   GLN A  26      -9.875   1.173  17.532  1.00 73.68           C  
ATOM    389  CB  GLN A  26      -8.564   2.938  18.683  1.00 73.68           C  
ATOM    390  HB2 GLN A  26      -9.551   3.382  18.811  1.00 73.68           H  
ATOM    391  HB3 GLN A  26      -8.142   3.317  17.752  1.00 73.68           H  
ATOM    392  O   GLN A  26     -11.052   1.348  17.852  1.00 73.68           O  
ATOM    393  CG  GLN A  26      -7.680   3.380  19.861  1.00 73.68           C  
ATOM    394  HG2 GLN A  26      -8.024   2.906  20.781  1.00 73.68           H  
ATOM    395  HG3 GLN A  26      -6.647   3.083  19.682  1.00 73.68           H  
ATOM    396  CD  GLN A  26      -7.746   4.892  20.038  1.00 73.68           C  
ATOM    397  NE2 GLN A  26      -6.927   5.492  20.869  1.00 73.68           N  
ATOM    398 HE21 GLN A  26      -6.221   4.990  21.388  1.00 73.68           H  
ATOM    399 HE22 GLN A  26      -6.896   6.499  20.788  1.00 73.68           H  
ATOM    400  OE1 GLN A  26      -8.576   5.561  19.440  1.00 73.68           O  
ATOM    401  N   CYS A  27      -9.539   0.739  16.310  1.00 85.63           N  
ATOM    402  H   CYS A  27      -8.572   0.542  16.093  1.00 85.63           H  
ATOM    403  CA  CYS A  27     -10.548   0.399  15.311  1.00 85.63           C  
ATOM    404  HA  CYS A  27     -11.210   1.256  15.188  1.00 85.63           H  
ATOM    405  C   CYS A  27     -11.428  -0.782  15.753  1.00 85.63           C  
ATOM    406  CB  CYS A  27      -9.889   0.111  13.957  1.00 85.63           C  
ATOM    407  HB2 CYS A  27      -9.175  -0.705  14.076  1.00 85.63           H  
ATOM    408  HB3 CYS A  27     -10.657  -0.253  13.275  1.00 85.63           H  
ATOM    409  O   CYS A  27     -12.606  -0.806  15.394  1.00 85.63           O  
ATOM    410  SG  CYS A  27      -9.041   1.491  13.142  1.00 85.63           S  
ATOM    411  N   LEU A  28     -10.905  -1.713  16.568  1.00 79.53           N  
ATOM    412  H   LEU A  28      -9.931  -1.632  16.826  1.00 79.53           H  
ATOM    413  CA  LEU A  28     -11.658  -2.860  17.108  1.00 79.53           C  
ATOM    414  HA  LEU A  28     -12.123  -3.405  16.287  1.00 79.53           H  
ATOM    415  C   LEU A  28     -12.797  -2.445  18.050  1.00 79.53           C  
ATOM    416  CB  LEU A  28     -10.696  -3.802  17.863  1.00 79.53           C  
ATOM    417  HB2 LEU A  28     -11.282  -4.507  18.452  1.00 79.53           H  
ATOM    418  HB3 LEU A  28     -10.111  -3.205  18.563  1.00 79.53           H  
ATOM    419  O   LEU A  28     -13.759  -3.189  18.224  1.00 79.53           O  
ATOM    420  CG  LEU A  28      -9.748  -4.615  16.963  1.00 79.53           C  
ATOM    421  HG  LEU A  28      -9.307  -3.956  16.215  1.00 79.53           H  
ATOM    422  CD1 LEU A  28      -8.636  -5.234  17.813  1.00 79.53           C  
ATOM    423 HD11 LEU A  28      -8.122  -4.457  18.379  1.00 79.53           H  
ATOM    424 HD12 LEU A  28      -7.922  -5.722  17.149  1.00 79.53           H  
ATOM    425 HD13 LEU A  28      -9.045  -5.975  18.500  1.00 79.53           H  
ATOM    426  CD2 LEU A  28     -10.482  -5.767  16.275  1.00 79.53           C  
ATOM    427 HD21 LEU A  28     -10.734  -6.550  16.990  1.00 79.53           H  
ATOM    428 HD22 LEU A  28     -11.403  -5.428  15.801  1.00 79.53           H  
ATOM    429 HD23 LEU A  28      -9.833  -6.193  15.510  1.00 79.53           H  
ATOM    430  N   ASP A  29     -12.700  -1.263  18.659  1.00 77.20           N  
ATOM    431  H   ASP A  29     -11.898  -0.686  18.451  1.00 77.20           H  
ATOM    432  CA  ASP A  29     -13.671  -0.766  19.642  1.00 77.20           C  
ATOM    433  HA  ASP A  29     -14.233  -1.609  20.043  1.00 77.20           H  
ATOM    434  C   ASP A  29     -14.746   0.139  19.075  1.00 77.20           C  
ATOM    435  CB  ASP A  29     -12.913  -0.065  20.769  1.00 77.20           C  
ATOM    436  HB2 ASP A  29     -13.598   0.532  21.371  1.00 77.20           H  
ATOM    437  HB3 ASP A  29     -12.149   0.595  20.358  1.00 77.20           H  
ATOM    438  O   ASP A  29     -15.626   0.622  19.798  1.00 77.20           O  
ATOM    439  CG  ASP A  29     -12.293  -1.101  21.671  1.00 77.20           C  
ATOM    440  OD1 ASP A  29     -12.893  -2.201  21.783  1.00 77.20           O  
ATOM    441  OD2 ASP A  29     -11.301  -0.786  22.365  1.00 77.20           O  
ATOM    442  N   ILE A  30     -14.695   0.374  17.771  1.00 78.16           N  
ATOM    443  H   ILE A  30     -13.985  -0.091  17.222  1.00 78.16           H  
ATOM    444  CA  ILE A  30     -15.639   1.255  17.115  1.00 78.16           C  
ATOM    445  HA  ILE A  30     -15.805   2.116  17.763  1.00 78.16           H  
ATOM    446  C   ILE A  30     -16.973   0.531  16.971  1.00 78.16           C  
ATOM    447  CB  ILE A  30     -15.053   1.794  15.802  1.00 78.16           C  
ATOM    448  HB  ILE A  30     -14.750   0.958  15.171  1.00 78.16           H  
ATOM    449  O   ILE A  30     -17.219  -0.214  16.028  1.00 78.16           O  
ATOM    450  CG1 ILE A  30     -13.817   2.653  16.148  1.00 78.16           C  
ATOM    451 HG12 ILE A  30     -13.079   2.020  16.640  1.00 78.16           H  
ATOM    452 HG13 ILE A  30     -14.095   3.450  16.838  1.00 78.16           H  
ATOM    453  CG2 ILE A  30     -16.095   2.632  15.043  1.00 78.16           C  
ATOM    454 HG21 ILE A  30     -15.671   2.957  14.092  1.00 78.16           H  
ATOM    455 HG22 ILE A  30     -16.969   2.026  14.803  1.00 78.16           H  
ATOM    456 HG23 ILE A  30     -16.389   3.497  15.637  1.00 78.16           H  
ATOM    457  CD1 ILE A  30     -13.134   3.273  14.936  1.00 78.16           C  
ATOM    458 HD11 ILE A  30     -13.726   4.099  14.543  1.00 78.16           H  
ATOM    459 HD12 ILE A  30     -12.159   3.657  15.237  1.00 78.16           H  
ATOM    460 HD13 ILE A  30     -13.011   2.505  14.172  1.00 78.16           H  
ATOM    461  N   ASN A  31     -17.885   0.833  17.892  1.00 77.51           N  
ATOM    462  H   ASN A  31     -17.565   1.316  18.719  1.00 77.51           H  
ATOM    463  CA  ASN A  31     -19.303   0.561  17.715  1.00 77.51           C  
ATOM    464  HA  ASN A  31     -19.419  -0.318  17.082  1.00 77.51           H  
ATOM    465  C   ASN A  31     -19.956   1.753  16.995  1.00 77.51           C  
ATOM    466  CB  ASN A  31     -19.926   0.240  19.079  1.00 77.51           C  
ATOM    467  HB2 ASN A  31     -19.905   1.128  19.710  1.00 77.51           H  
ATOM    468  HB3 ASN A  31     -19.348  -0.549  19.560  1.00 77.51           H  
ATOM    469  O   ASN A  31     -20.364   2.730  17.629  1.00 77.51           O  
ATOM    470  CG  ASN A  31     -21.356  -0.249  18.938  1.00 77.51           C  
ATOM    471  ND2 ASN A  31     -22.110  -0.248  20.009  1.00 77.51           N  
ATOM    472 HD21 ASN A  31     -23.055  -0.577  19.870  1.00 77.51           H  
ATOM    473 HD22 ASN A  31     -21.735   0.072  20.891  1.00 77.51           H  
ATOM    474  OD1 ASN A  31     -21.822  -0.652  17.889  1.00 77.51           O  
ATOM    475  N   SER A  32     -20.003   1.705  15.663  1.00 80.38           N  
ATOM    476  H   SER A  32     -19.656   0.876  15.202  1.00 80.38           H  
ATOM    477  CA  SER A  32     -20.597   2.755  14.830  1.00 80.38           C  
ATOM    478  HA  SER A  32     -21.176   3.426  15.464  1.00 80.38           H  
ATOM    479  C   SER A  32     -21.539   2.178  13.780  1.00 80.38           C  
ATOM    480  CB  SER A  32     -19.507   3.569  14.129  1.00 80.38           C  
ATOM    481  HB2 SER A  32     -18.730   3.826  14.849  1.00 80.38           H  
ATOM    482  HB3 SER A  32     -19.067   2.974  13.329  1.00 80.38           H  
ATOM    483  O   SER A  32     -21.255   1.153  13.167  1.00 80.38           O  
ATOM    484  OG  SER A  32     -20.055   4.767  13.597  1.00 80.38           O  
ATOM    485  HG  SER A  32     -20.114   5.378  14.336  1.00 80.38           H  
ATOM    486  N   ASP A  33     -22.625   2.897  13.493  1.00 83.94           N  
ATOM    487  H   ASP A  33     -22.881   3.660  14.103  1.00 83.94           H  
ATOM    488  CA  ASP A  33     -23.521   2.564  12.380  1.00 83.94           C  
ATOM    489  HA  ASP A  33     -23.794   1.511  12.449  1.00 83.94           H  
ATOM    490  C   ASP A  33     -22.862   2.791  11.006  1.00 83.94           C  
ATOM    491  CB  ASP A  33     -24.799   3.408  12.484  1.00 83.94           C  
ATOM    492  HB2 ASP A  33     -24.527   4.463  12.488  1.00 83.94           H  
ATOM    493  HB3 ASP A  33     -25.413   3.226  11.602  1.00 83.94           H  
ATOM    494  O   ASP A  33     -23.312   2.243   9.991  1.00 83.94           O  
ATOM    495  CG  ASP A  33     -25.644   3.086  13.719  1.00 83.94           C  
ATOM    496  OD1 ASP A  33     -25.732   1.892  14.074  1.00 83.94           O  
ATOM    497  OD2 ASP A  33     -26.217   4.050  14.273  1.00 83.94           O  
ATOM    498  N   LYS A  34     -21.796   3.602  10.959  1.00 86.50           N  
ATOM    499  H   LYS A  34     -21.406   3.895  11.844  1.00 86.50           H  
ATOM    500  CA  LYS A  34     -21.054   3.925   9.737  1.00 86.50           C  
ATOM    501  HA  LYS A  34     -21.762   4.019   8.913  1.00 86.50           H  
ATOM    502  C   LYS A  34     -20.074   2.808   9.385  1.00 86.50           C  
ATOM    503  CB  LYS A  34     -20.291   5.247   9.903  1.00 86.50           C  
ATOM    504  HB2 LYS A  34     -19.694   5.413   9.006  1.00 86.50           H  
ATOM    505  HB3 LYS A  34     -19.609   5.154  10.748  1.00 86.50           H  
ATOM    506  O   LYS A  34     -19.330   2.339  10.234  1.00 86.50           O  
ATOM    507  CG  LYS A  34     -21.202   6.464  10.120  1.00 86.50           C  
ATOM    508  HG2 LYS A  34     -21.907   6.542   9.292  1.00 86.50           H  
ATOM    509  HG3 LYS A  34     -21.754   6.350  11.053  1.00 86.50           H  
ATOM    510  CD  LYS A  34     -20.346   7.735  10.185  1.00 86.50           C  
ATOM    511  HD2 LYS A  34     -19.631   7.634  11.002  1.00 86.50           H  
ATOM    512  HD3 LYS A  34     -19.794   7.837   9.251  1.00 86.50           H  
ATOM    513  CE  LYS A  34     -21.214   8.976  10.411  1.00 86.50           C  
ATOM    514  HE2 LYS A  34     -21.751   8.855  11.353  1.00 86.50           H  
ATOM    515  HE3 LYS A  34     -21.948   9.038   9.607  1.00 86.50           H  
ATOM    516  NZ  LYS A  34     -20.377  10.203  10.445  1.00 86.50           N  
ATOM    517  HZ1 LYS A  34     -19.692  10.138  11.185  1.00 86.50           H  
ATOM    518  HZ2 LYS A  34     -20.940  11.028  10.596  1.00 86.50           H  
ATOM    519  HZ3 LYS A  34     -19.872  10.309   9.577  1.00 86.50           H  
ATOM    520  N   ASP A  35     -20.004   2.462   8.101  1.00 89.08           N  
ATOM    521  H   ASP A  35     -20.747   2.760   7.485  1.00 89.08           H  
ATOM    522  CA  ASP A  35     -19.069   1.449   7.585  1.00 89.08           C  
ATOM    523  HA  ASP A  35     -19.211   0.513   8.125  1.00 89.08           H  
ATOM    524  C   ASP A  35     -17.598   1.869   7.742  1.00 89.08           C  
ATOM    525  CB  ASP A  35     -19.337   1.212   6.085  1.00 89.08           C  
ATOM    526  HB2 ASP A  35     -18.647   0.446   5.729  1.00 89.08           H  
ATOM    527  HB3 ASP A  35     -19.116   2.132   5.545  1.00 89.08           H  
ATOM    528  O   ASP A  35     -16.701   1.029   7.795  1.00 89.08           O  
ATOM    529  CG  ASP A  35     -20.760   0.772   5.725  1.00 89.08           C  
ATOM    530  OD1 ASP A  35     -21.580   0.554   6.644  1.00 89.08           O  
ATOM    531  OD2 ASP A  35     -21.060   0.726   4.518  1.00 89.08           O  
ATOM    532  N   ARG A  36     -17.347   3.183   7.747  1.00 91.24           N  
ATOM    533  H   ARG A  36     -18.146   3.800   7.769  1.00 91.24           H  
ATOM    534  CA  ARG A  36     -16.019   3.798   7.764  1.00 91.24           C  
ATOM    535  HA  ARG A  36     -15.290   3.057   8.092  1.00 91.24           H  
ATOM    536  C   ARG A  36     -16.004   4.936   8.774  1.00 91.24           C  
ATOM    537  CB  ARG A  36     -15.647   4.300   6.358  1.00 91.24           C  
ATOM    538  HB2 ARG A  36     -14.655   4.751   6.396  1.00 91.24           H  
ATOM    539  HB3 ARG A  36     -16.353   5.077   6.068  1.00 91.24           H  
ATOM    540  O   ARG A  36     -16.875   5.810   8.722  1.00 91.24           O  
ATOM    541  CG  ARG A  36     -15.661   3.211   5.270  1.00 91.24           C  
ATOM    542  HG2 ARG A  36     -16.625   2.703   5.244  1.00 91.24           H  
ATOM    543  HG3 ARG A  36     -15.511   3.688   4.301  1.00 91.24           H  
ATOM    544  CD  ARG A  36     -14.544   2.194   5.489  1.00 91.24           C  
ATOM    545  HD2 ARG A  36     -14.635   1.731   6.471  1.00 91.24           H  
ATOM    546  HD3 ARG A  36     -13.612   2.759   5.475  1.00 91.24           H  
ATOM    547  NE  ARG A  36     -14.503   1.158   4.437  1.00 91.24           N  
ATOM    548  HE  ARG A  36     -13.816   1.266   3.705  1.00 91.24           H  
ATOM    549  NH1 ARG A  36     -15.862  -0.395   5.461  1.00 91.24           N  
ATOM    550 HH11 ARG A  36     -16.023   0.223   6.244  1.00 91.24           H  
ATOM    551 HH12 ARG A  36     -15.865  -1.376   5.700  1.00 91.24           H  
ATOM    552  NH2 ARG A  36     -14.793  -0.931   3.585  1.00 91.24           N  
ATOM    553 HH21 ARG A  36     -14.959  -1.886   3.869  1.00 91.24           H  
ATOM    554 HH22 ARG A  36     -13.996  -0.832   2.971  1.00 91.24           H  
ATOM    555  CZ  ARG A  36     -15.059  -0.042   4.498  1.00 91.24           C  
ATOM    556  N   VAL A  37     -15.028   4.930   9.676  1.00 91.78           N  
ATOM    557  H   VAL A  37     -14.352   4.180   9.646  1.00 91.78           H  
ATOM    558  CA  VAL A  37     -14.934   5.898  10.780  1.00 91.78           C  
ATOM    559  HA  VAL A  37     -15.579   6.752  10.574  1.00 91.78           H  
ATOM    560  C   VAL A  37     -13.508   6.406  10.892  1.00 91.78           C  
ATOM    561  CB  VAL A  37     -15.387   5.266  12.111  1.00 91.78           C  
ATOM    562  HB  VAL A  37     -14.742   4.421  12.349  1.00 91.78           H  
ATOM    563  O   VAL A  37     -12.582   5.613  10.900  1.00 91.78           O  
ATOM    564  CG1 VAL A  37     -15.328   6.281  13.262  1.00 91.78           C  
ATOM    565 HG11 VAL A  37     -15.910   7.171  13.021  1.00 91.78           H  
ATOM    566 HG12 VAL A  37     -15.720   5.828  14.173  1.00 91.78           H  
ATOM    567 HG13 VAL A  37     -14.295   6.564  13.462  1.00 91.78           H  
ATOM    568  CG2 VAL A  37     -16.833   4.767  12.011  1.00 91.78           C  
ATOM    569 HG21 VAL A  37     -16.901   3.931  11.315  1.00 91.78           H  
ATOM    570 HG22 VAL A  37     -17.489   5.573  11.683  1.00 91.78           H  
ATOM    571 HG23 VAL A  37     -17.162   4.409  12.986  1.00 91.78           H  
ATOM    572  N   VAL A  38     -13.323   7.719  10.984  1.00 92.63           N  
ATOM    573  H   VAL A  38     -14.126   8.329  11.034  1.00 92.63           H  
ATOM    574  CA  VAL A  38     -12.005   8.316  11.236  1.00 92.63           C  
ATOM    575  HA  VAL A  38     -11.231   7.646  10.863  1.00 92.63           H  
ATOM    576  C   VAL A  38     -11.813   8.469  12.744  1.00 92.63           C  
ATOM    577  CB  VAL A  38     -11.844   9.653  10.496  1.00 92.63           C  
ATOM    578  HB  VAL A  38     -12.587  10.358  10.869  1.00 92.63           H  
ATOM    579  O   VAL A  38     -12.706   8.986  13.418  1.00 92.63           O  
ATOM    580  CG1 VAL A  38     -10.450  10.254  10.701  1.00 92.63           C  
ATOM    581 HG11 VAL A  38      -9.688   9.557  10.351  1.00 92.63           H  
ATOM    582 HG12 VAL A  38     -10.360  11.184  10.141  1.00 92.63           H  
ATOM    583 HG13 VAL A  38     -10.279  10.470  11.756  1.00 92.63           H  
ATOM    584  CG2 VAL A  38     -12.058   9.482   8.986  1.00 92.63           C  
ATOM    585 HG21 VAL A  38     -13.048   9.079   8.773  1.00 92.63           H  
ATOM    586 HG22 VAL A  38     -11.985  10.461   8.512  1.00 92.63           H  
ATOM    587 HG23 VAL A  38     -11.296   8.821   8.574  1.00 92.63           H  
ATOM    588  N   THR A  39     -10.667   8.034  13.266  1.00 91.32           N  
ATOM    589  H   THR A  39      -9.973   7.649  12.642  1.00 91.32           H  
ATOM    590  CA  THR A  39     -10.288   8.149  14.686  1.00 91.32           C  
ATOM    591  HA  THR A  39     -10.840   8.979  15.129  1.00 91.32           H  
ATOM    592  C   THR A  39      -8.796   8.474  14.835  1.00 91.32           C  
ATOM    593  CB  THR A  39     -10.684   6.881  15.467  1.00 91.32           C  
ATOM    594  HB  THR A  39     -11.704   6.608  15.194  1.00 91.32           H  
ATOM    595  O   THR A  39      -8.075   8.549  13.840  1.00 91.32           O  
ATOM    596  CG2 THR A  39      -9.777   5.681  15.211  1.00 91.32           C  
ATOM    597 HG21 THR A  39      -8.774   5.861  15.598  1.00 91.32           H  
ATOM    598 HG22 THR A  39      -9.713   5.494  14.139  1.00 91.32           H  
ATOM    599 HG23 THR A  39     -10.183   4.797  15.704  1.00 91.32           H  
ATOM    600  OG1 THR A  39     -10.664   7.171  16.846  1.00 91.32           O  
ATOM    601  HG1 THR A  39     -10.213   6.457  17.303  1.00 91.32           H  
ATOM    602  N   LEU A  40      -8.334   8.699  16.065  1.00 91.04           N  
ATOM    603  H   LEU A  40      -8.962   8.506  16.832  1.00 91.04           H  
ATOM    604  CA  LEU A  40      -6.922   8.881  16.421  1.00 91.04           C  
ATOM    605  HA  LEU A  40      -6.305   8.967  15.527  1.00 91.04           H  
ATOM    606  C   LEU A  40      -6.444   7.673  17.221  1.00 91.04           C  
ATOM    607  CB  LEU A  40      -6.763  10.142  17.292  1.00 91.04           C  
ATOM    608  HB2 LEU A  40      -7.429  10.046  18.149  1.00 91.04           H  
ATOM    609  HB3 LEU A  40      -5.743  10.170  17.677  1.00 91.04           H  
ATOM    610  O   LEU A  40      -7.061   7.376  18.231  1.00 91.04           O  
ATOM    611  CG  LEU A  40      -7.057  11.472  16.586  1.00 91.04           C  
ATOM    612  HG  LEU A  40      -8.007  11.412  16.057  1.00 91.04           H  
ATOM    613  CD1 LEU A  40      -7.146  12.599  17.616  1.00 91.04           C  
ATOM    614 HD11 LEU A  40      -6.208  12.670  18.166  1.00 91.04           H  
ATOM    615 HD12 LEU A  40      -7.345  13.545  17.111  1.00 91.04           H  
ATOM    616 HD13 LEU A  40      -7.955  12.389  18.315  1.00 91.04           H  
ATOM    617  CD2 LEU A  40      -5.957  11.846  15.601  1.00 91.04           C  
ATOM    618 HD21 LEU A  40      -5.021  12.018  16.133  1.00 91.04           H  
ATOM    619 HD22 LEU A  40      -5.801  11.030  14.896  1.00 91.04           H  
ATOM    620 HD23 LEU A  40      -6.231  12.748  15.053  1.00 91.04           H  
ATOM    621  N   LEU A  41      -5.348   7.029  16.826  1.00 87.98           N  
ATOM    622  H   LEU A  41      -4.867   7.352  15.998  1.00 87.98           H  
ATOM    623  CA  LEU A  41      -4.693   5.997  17.636  1.00 87.98           C  
ATOM    624  HA  LEU A  41      -5.447   5.296  17.993  1.00 87.98           H  
ATOM    625  C   LEU A  41      -4.028   6.602  18.888  1.00 87.98           C  
ATOM    626  CB  LEU A  41      -3.677   5.234  16.765  1.00 87.98           C  
ATOM    627  HB2 LEU A  41      -2.906   5.933  16.443  1.00 87.98           H  
ATOM    628  HB3 LEU A  41      -3.196   4.472  17.378  1.00 87.98           H  
ATOM    629  O   LEU A  41      -3.948   7.824  19.041  1.00 87.98           O  
ATOM    630  CG  LEU A  41      -4.264   4.547  15.518  1.00 87.98           C  
ATOM    631  HG  LEU A  41      -4.649   5.302  14.833  1.00 87.98           H  
ATOM    632  CD1 LEU A  41      -3.158   3.774  14.807  1.00 87.98           C  
ATOM    633 HD11 LEU A  41      -2.332   4.448  14.576  1.00 87.98           H  
ATOM    634 HD12 LEU A  41      -3.540   3.337  13.885  1.00 87.98           H  
ATOM    635 HD13 LEU A  41      -2.791   2.976  15.452  1.00 87.98           H  
ATOM    636  CD2 LEU A  41      -5.391   3.568  15.860  1.00 87.98           C  
ATOM    637 HD21 LEU A  41      -6.264   4.114  16.217  1.00 87.98           H  
ATOM    638 HD22 LEU A  41      -5.052   2.873  16.629  1.00 87.98           H  
ATOM    639 HD23 LEU A  41      -5.672   2.994  14.977  1.00 87.98           H  
ATOM    640  N   ASP A  42      -3.528   5.748  19.785  1.00 82.84           N  
ATOM    641  H   ASP A  42      -3.653   4.759  19.626  1.00 82.84           H  
ATOM    642  CA  ASP A  42      -2.922   6.158  21.065  1.00 82.84           C  
ATOM    643  HA  ASP A  42      -3.664   6.696  21.654  1.00 82.84           H  
ATOM    644  C   ASP A  42      -1.709   7.092  20.906  1.00 82.84           C  
ATOM    645  CB  ASP A  42      -2.483   4.905  21.846  1.00 82.84           C  
ATOM    646  HB2 ASP A  42      -1.916   4.250  21.185  1.00 82.84           H  
ATOM    647  HB3 ASP A  42      -1.816   5.218  22.650  1.00 82.84           H  
ATOM    648  O   ASP A  42      -1.451   7.938  21.764  1.00 82.84           O  
ATOM    649  CG  ASP A  42      -3.626   4.114  22.489  1.00 82.84           C  
ATOM    650  OD1 ASP A  42      -4.793   4.571  22.415  1.00 82.84           O  
ATOM    651  OD2 ASP A  42      -3.304   3.073  23.103  1.00 82.84           O  
ATOM    652  N   ASP A  43      -0.973   6.970  19.800  1.00 84.54           N  
ATOM    653  H   ASP A  43      -1.275   6.318  19.091  1.00 84.54           H  
ATOM    654  CA  ASP A  43       0.167   7.829  19.462  1.00 84.54           C  
ATOM    655  HA  ASP A  43       0.672   8.095  20.390  1.00 84.54           H  
ATOM    656  C   ASP A  43      -0.240   9.157  18.791  1.00 84.54           C  
ATOM    657  CB  ASP A  43       1.169   7.027  18.613  1.00 84.54           C  
ATOM    658  HB2 ASP A  43       1.381   6.080  19.109  1.00 84.54           H  
ATOM    659  HB3 ASP A  43       2.102   7.589  18.567  1.00 84.54           H  
ATOM    660  O   ASP A  43       0.614   9.994  18.487  1.00 84.54           O  
ATOM    661  CG  ASP A  43       0.699   6.747  17.179  1.00 84.54           C  
ATOM    662  OD1 ASP A  43      -0.508   6.933  16.898  1.00 84.54           O  
ATOM    663  OD2 ASP A  43       1.572   6.373  16.363  1.00 84.54           O  
ATOM    664  N   GLY A  44      -1.543   9.373  18.581  1.00 89.04           N  
ATOM    665  H   GLY A  44      -2.181   8.639  18.852  1.00 89.04           H  
ATOM    666  CA  GLY A  44      -2.105  10.541  17.910  1.00 89.04           C  
ATOM    667  HA2 GLY A  44      -1.512  11.422  18.158  1.00 89.04           H  
ATOM    668  HA3 GLY A  44      -3.120  10.686  18.281  1.00 89.04           H  
ATOM    669  C   GLY A  44      -2.177  10.427  16.385  1.00 89.04           C  
ATOM    670  O   GLY A  44      -2.559  11.406  15.737  1.00 89.04           O  
ATOM    671  N   LEU A  45      -1.838   9.277  15.791  1.00 91.39           N  
ATOM    672  H   LEU A  45      -1.487   8.510  16.347  1.00 91.39           H  
ATOM    673  CA  LEU A  45      -1.995   9.055  14.355  1.00 91.39           C  
ATOM    674  HA  LEU A  45      -1.531   9.893  13.835  1.00 91.39           H  
ATOM    675  C   LEU A  45      -3.479   8.997  13.978  1.00 91.39           C  
ATOM    676  CB  LEU A  45      -1.264   7.765  13.950  1.00 91.39           C  
ATOM    677  HB2 LEU A  45      -0.215   7.845  14.232  1.00 91.39           H  
ATOM    678  HB3 LEU A  45      -1.693   6.935  14.511  1.00 91.39           H  
ATOM    679  O   LEU A  45      -4.231   8.159  14.472  1.00 91.39           O  
ATOM    680  CG  LEU A  45      -1.362   7.436  12.450  1.00 91.39           C  
ATOM    681  HG  LEU A  45      -2.409   7.341  12.161  1.00 91.39           H  
ATOM    682  CD1 LEU A  45      -0.721   8.521  11.581  1.00 91.39           C  
ATOM    683 HD11 LEU A  45      -0.655   8.177  10.548  1.00 91.39           H  
ATOM    684 HD12 LEU A  45      -1.331   9.424  11.596  1.00 91.39           H  
ATOM    685 HD13 LEU A  45       0.278   8.747  11.951  1.00 91.39           H  
ATOM    686  CD2 LEU A  45      -0.678   6.102  12.170  1.00 91.39           C  
ATOM    687 HD21 LEU A  45       0.383   6.166  12.413  1.00 91.39           H  
ATOM    688 HD22 LEU A  45      -0.816   5.835  11.122  1.00 91.39           H  
ATOM    689 HD23 LEU A  45      -1.129   5.324  12.785  1.00 91.39           H  
ATOM    690  N   GLN A  46      -3.906   9.866  13.063  1.00 93.76           N  
ATOM    691  H   GLN A  46      -3.248  10.528  12.677  1.00 93.76           H  
ATOM    692  CA  GLN A  46      -5.260   9.818  12.522  1.00 93.76           C  
ATOM    693  HA  GLN A  46      -5.941   9.574  13.338  1.00 93.76           H  
ATOM    694  C   GLN A  46      -5.378   8.714  11.476  1.00 93.76           C  
ATOM    695  CB  GLN A  46      -5.657  11.190  11.963  1.00 93.76           C  
ATOM    696  HB2 GLN A  46      -5.400  11.965  12.685  1.00 93.76           H  
ATOM    697  HB3 GLN A  46      -5.107  11.384  11.041  1.00 93.76           H  
ATOM    698  O   GLN A  46      -4.642   8.726  10.490  1.00 93.76           O  
ATOM    699  CG  GLN A  46      -7.165  11.250  11.693  1.00 93.76           C  
ATOM    700  HG2 GLN A  46      -7.446  10.495  10.959  1.00 93.76           H  
ATOM    701  HG3 GLN A  46      -7.699  11.035  12.619  1.00 93.76           H  
ATOM    702  CD  GLN A  46      -7.589  12.616  11.173  1.00 93.76           C  
ATOM    703  NE2 GLN A  46      -8.459  13.315  11.867  1.00 93.76           N  
ATOM    704 HE21 GLN A  46      -8.719  14.202  11.460  1.00 93.76           H  
ATOM    705 HE22 GLN A  46      -8.844  12.946  12.724  1.00 93.76           H  
ATOM    706  OE1 GLN A  46      -7.154  13.091  10.142  1.00 93.76           O  
ATOM    707  N   VAL A  47      -6.337   7.807  11.659  1.00 93.88           N  
ATOM    708  H   VAL A  47      -6.916   7.890  12.482  1.00 93.88           H  
ATOM    709  CA  VAL A  47      -6.595   6.669  10.768  1.00 93.88           C  
ATOM    710  HA  VAL A  47      -6.048   6.814   9.836  1.00 93.88           H  
ATOM    711  C   VAL A  47      -8.073   6.569  10.407  1.00 93.88           C  
ATOM    712  CB  VAL A  47      -6.098   5.339  11.367  1.00 93.88           C  
ATOM    713  HB  VAL A  47      -6.306   4.559  10.635  1.00 93.88           H  
ATOM    714  O   VAL A  47      -8.944   6.997  11.166  1.00 93.88           O  
ATOM    715  CG1 VAL A  47      -4.584   5.360  11.600  1.00 93.88           C  
ATOM    716 HG11 VAL A  47      -4.072   5.691  10.697  1.00 93.88           H  
ATOM    717 HG12 VAL A  47      -4.339   6.032  12.423  1.00 93.88           H  
ATOM    718 HG13 VAL A  47      -4.240   4.357  11.850  1.00 93.88           H  
ATOM    719  CG2 VAL A  47      -6.804   4.955  12.673  1.00 93.88           C  
ATOM    720 HG21 VAL A  47      -6.421   3.994  13.018  1.00 93.88           H  
ATOM    721 HG22 VAL A  47      -6.626   5.707  13.441  1.00 93.88           H  
ATOM    722 HG23 VAL A  47      -7.876   4.849  12.510  1.00 93.88           H  
ATOM    723  N   MET A  48      -8.368   5.966   9.255  1.00 94.59           N  
ATOM    724  H   MET A  48      -7.607   5.619   8.688  1.00 94.59           H  
ATOM    725  CA  MET A  48      -9.719   5.521   8.920  1.00 94.59           C  
ATOM    726  HA  MET A  48     -10.438   6.065   9.533  1.00 94.59           H  
ATOM    727  C   MET A  48      -9.859   4.032   9.229  1.00 94.59           C  
ATOM    728  CB  MET A  48     -10.042   5.832   7.454  1.00 94.59           C  
ATOM    729  HB2 MET A  48      -9.403   5.228   6.809  1.00 94.59           H  
ATOM    730  HB3 MET A  48      -9.837   6.886   7.265  1.00 94.59           H  
ATOM    731  O   MET A  48      -9.083   3.221   8.739  1.00 94.59           O  
ATOM    732  CG  MET A  48     -11.514   5.545   7.126  1.00 94.59           C  
ATOM    733  HG2 MET A  48     -12.140   6.184   7.749  1.00 94.59           H  
ATOM    734  HG3 MET A  48     -11.744   4.514   7.397  1.00 94.59           H  
ATOM    735  SD  MET A  48     -11.977   5.796   5.385  1.00 94.59           S  
ATOM    736  CE  MET A  48     -12.087   7.606   5.384  1.00 94.59           C  
ATOM    737  HE1 MET A  48     -12.260   7.969   4.371  1.00 94.59           H  
ATOM    738  HE2 MET A  48     -12.907   7.930   6.025  1.00 94.59           H  
ATOM    739  HE3 MET A  48     -11.160   8.036   5.764  1.00 94.59           H  
ATOM    740  N   CYS A  49     -10.883   3.678   9.990  1.00 93.41           N  
ATOM    741  H   CYS A  49     -11.442   4.410  10.405  1.00 93.41           H  
ATOM    742  CA  CYS A  49     -11.221   2.316  10.356  1.00 93.41           C  
ATOM    743  HA  CYS A  49     -10.322   1.707  10.252  1.00 93.41           H  
ATOM    744  C   CYS A  49     -12.337   1.745   9.472  1.00 93.41           C  
ATOM    745  CB  CYS A  49     -11.643   2.292  11.821  1.00 93.41           C  
ATOM    746  HB2 CYS A  49     -11.876   1.265  12.104  1.00 93.41           H  
ATOM    747  HB3 CYS A  49     -12.554   2.881  11.919  1.00 93.41           H  
ATOM    748  O   CYS A  49     -13.296   2.452   9.133  1.00 93.41           O  
ATOM    749  SG  CYS A  49     -10.429   2.948  12.992  1.00 93.41           S  
ATOM    750  N   ASP A  50     -12.248   0.456   9.155  1.00 92.87           N  
ATOM    751  H   ASP A  50     -11.432  -0.040   9.484  1.00 92.87           H  
ATOM    752  CA  ASP A  50     -13.345  -0.364   8.648  1.00 92.87           C  
ATOM    753  HA  ASP A  50     -14.066   0.269   8.130  1.00 92.87           H  
ATOM    754  C   ASP A  50     -14.049  -1.063   9.817  1.00 92.87           C  
ATOM    755  CB  ASP A  50     -12.813  -1.395   7.649  1.00 92.87           C  
ATOM    756  HB2 ASP A  50     -12.242  -2.152   8.187  1.00 92.87           H  
ATOM    757  HB3 ASP A  50     -12.158  -0.900   6.932  1.00 92.87           H  
ATOM    758  O   ASP A  50     -13.477  -1.928  10.478  1.00 92.87           O  
ATOM    759  CG  ASP A  50     -13.929  -2.110   6.899  1.00 92.87           C  
ATOM    760  OD1 ASP A  50     -15.047  -2.301   7.436  1.00 92.87           O  
ATOM    761  OD2 ASP A  50     -13.756  -2.352   5.687  1.00 92.87           O  
ATOM    762  N   ALA A  51     -15.303  -0.687  10.069  1.00 89.73           N  
ATOM    763  H   ALA A  51     -15.734  -0.005   9.463  1.00 89.73           H  
ATOM    764  CA  ALA A  51     -16.072  -1.194  11.204  1.00 89.73           C  
ATOM    765  HA  ALA A  51     -15.384  -1.501  11.991  1.00 89.73           H  
ATOM    766  C   ALA A  51     -16.934  -2.429  10.875  1.00 89.73           C  
ATOM    767  CB  ALA A  51     -16.910  -0.035  11.760  1.00 89.73           C  
ATOM    768  HB1 ALA A  51     -17.640   0.291  11.018  1.00 89.73           H  
ATOM    769  HB2 ALA A  51     -16.260   0.798  12.025  1.00 89.73           H  
ATOM    770  HB3 ALA A  51     -17.436  -0.364  12.656  1.00 89.73           H  
ATOM    771  O   ALA A  51     -17.635  -2.919  11.757  1.00 89.73           O  
ATOM    772  N   LYS A  52     -16.957  -2.913   9.621  1.00 87.31           N  
ATOM    773  H   LYS A  52     -16.299  -2.541   8.951  1.00 87.31           H  
ATOM    774  CA  LYS A  52     -17.929  -3.946   9.201  1.00 87.31           C  
ATOM    775  HA  LYS A  52     -18.365  -4.410  10.086  1.00 87.31           H  
ATOM    776  C   LYS A  52     -17.343  -5.114   8.427  1.00 87.31           C  
ATOM    777  CB  LYS A  52     -19.064  -3.307   8.386  1.00 87.31           C  
ATOM    778  HB2 LYS A  52     -18.652  -2.767   7.534  1.00 87.31           H  
ATOM    779  HB3 LYS A  52     -19.708  -4.104   8.013  1.00 87.31           H  
ATOM    780  O   LYS A  52     -17.872  -6.221   8.533  1.00 87.31           O  
ATOM    781  CG  LYS A  52     -19.908  -2.359   9.246  1.00 87.31           C  
ATOM    782  HG2 LYS A  52     -20.149  -2.843  10.193  1.00 87.31           H  
ATOM    783  HG3 LYS A  52     -19.335  -1.455   9.450  1.00 87.31           H  
ATOM    784  CD  LYS A  52     -21.215  -1.990   8.541  1.00 87.31           C  
ATOM    785  HD2 LYS A  52     -20.976  -1.608   7.549  1.00 87.31           H  
ATOM    786  HD3 LYS A  52     -21.843  -2.875   8.442  1.00 87.31           H  
ATOM    787  CE  LYS A  52     -21.928  -0.930   9.388  1.00 87.31           C  
ATOM    788  HE2 LYS A  52     -22.250  -1.369  10.332  1.00 87.31           H  
ATOM    789  HE3 LYS A  52     -21.203  -0.150   9.625  1.00 87.31           H  
ATOM    790  NZ  LYS A  52     -23.066  -0.315   8.672  1.00 87.31           N  
ATOM    791  HZ1 LYS A  52     -23.381   0.502   9.176  1.00 87.31           H  
ATOM    792  HZ2 LYS A  52     -23.817  -0.970   8.507  1.00 87.31           H  
ATOM    793  HZ3 LYS A  52     -22.711   0.027   7.790  1.00 87.31           H  
ATOM    794  N   THR A  53     -16.312  -4.887   7.624  1.00 88.13           N  
ATOM    795  H   THR A  53     -15.901  -3.965   7.580  1.00 88.13           H  
ATOM    796  CA  THR A  53     -15.724  -5.940   6.793  1.00 88.13           C  
ATOM    797  HA  THR A  53     -16.495  -6.371   6.154  1.00 88.13           H  
ATOM    798  C   THR A  53     -15.136  -7.028   7.674  1.00 88.13           C  
ATOM    799  CB  THR A  53     -14.635  -5.363   5.898  1.00 88.13           C  
ATOM    800  HB  THR A  53     -13.871  -4.896   6.520  1.00 88.13           H  
ATOM    801  O   THR A  53     -14.317  -6.733   8.532  1.00 88.13           O  
ATOM    802  CG2 THR A  53     -13.971  -6.399   5.005  1.00 88.13           C  
ATOM    803 HG21 THR A  53     -13.214  -5.893   4.406  1.00 88.13           H  
ATOM    804 HG22 THR A  53     -14.712  -6.863   4.354  1.00 88.13           H  
ATOM    805 HG23 THR A  53     -13.471  -7.157   5.608  1.00 88.13           H  
ATOM    806  OG1 THR A  53     -15.225  -4.389   5.071  1.00 88.13           O  
ATOM    807  HG1 THR A  53     -14.615  -3.653   5.157  1.00 88.13           H  
ATOM    808  N   ASP A  54     -15.561  -8.274   7.466  1.00 86.68           N  
ATOM    809  H   ASP A  54     -16.244  -8.431   6.739  1.00 86.68           H  
ATOM    810  CA  ASP A  54     -15.020  -9.453   8.157  1.00 86.68           C  
ATOM    811  HA  ASP A  54     -15.727 -10.261   7.963  1.00 86.68           H  
ATOM    812  C   ASP A  54     -14.963  -9.322   9.694  1.00 86.68           C  
ATOM    813  CB  ASP A  54     -13.681  -9.851   7.508  1.00 86.68           C  
ATOM    814  HB2 ASP A  54     -12.876  -9.246   7.925  1.00 86.68           H  
ATOM    815  HB3 ASP A  54     -13.732  -9.635   6.441  1.00 86.68           H  
ATOM    816  O   ASP A  54     -13.994  -9.701  10.336  1.00 86.68           O  
ATOM    817  CG  ASP A  54     -13.348 -11.340   7.646  1.00 86.68           C  
ATOM    818  OD1 ASP A  54     -14.286 -12.133   7.906  1.00 86.68           O  
ATOM    819  OD2 ASP A  54     -12.214 -11.694   7.259  1.00 86.68           O  
ATOM    820  N   GLY A  55     -16.004  -8.727  10.291  1.00 85.28           N  
ATOM    821  H   GLY A  55     -16.727  -8.345   9.699  1.00 85.28           H  
ATOM    822  CA  GLY A  55     -16.067  -8.459  11.735  1.00 85.28           C  
ATOM    823  HA2 GLY A  55     -17.089  -8.613  12.081  1.00 85.28           H  
ATOM    824  HA3 GLY A  55     -15.419  -9.157  12.265  1.00 85.28           H  
ATOM    825  C   GLY A  55     -15.640  -7.045  12.143  1.00 85.28           C  
ATOM    826  O   GLY A  55     -15.908  -6.646  13.274  1.00 85.28           O  
ATOM    827  N   GLY A  56     -15.089  -6.261  11.213  1.00 87.57           N  
ATOM    828  H   GLY A  56     -14.805  -6.698  10.348  1.00 87.57           H  
ATOM    829  CA  GLY A  56     -14.593  -4.912  11.470  1.00 87.57           C  
ATOM    830  HA2 GLY A  56     -14.442  -4.395  10.523  1.00 87.57           H  
ATOM    831  HA3 GLY A  56     -15.328  -4.365  12.060  1.00 87.57           H  
ATOM    832  C   GLY A  56     -13.274  -4.915  12.240  1.00 87.57           C  
ATOM    833  O   GLY A  56     -12.665  -5.956  12.441  1.00 87.57           O  
ATOM    834  N   GLY A  57     -12.835  -3.732  12.665  1.00 88.60           N  
ATOM    835  H   GLY A  57     -13.336  -2.900  12.387  1.00 88.60           H  
ATOM    836  CA  GLY A  57     -11.598  -3.578  13.433  1.00 88.60           C  
ATOM    837  HA2 GLY A  57     -11.749  -2.813  14.194  1.00 88.60           H  
ATOM    838  HA3 GLY A  57     -11.360  -4.521  13.927  1.00 88.60           H  
ATOM    839  C   GLY A  57     -10.374  -3.205  12.615  1.00 88.60           C  
ATOM    840  O   GLY A  57      -9.298  -3.020  13.172  1.00 88.60           O  
ATOM    841  N   TRP A  58     -10.529  -3.024  11.309  1.00 92.75           N  
ATOM    842  H   TRP A  58     -11.440  -3.180  10.900  1.00 92.75           H  
ATOM    843  CA  TRP A  58      -9.384  -2.840  10.435  1.00 92.75           C  
ATOM    844  HA  TRP A  58      -8.544  -3.398  10.848  1.00 92.75           H  
ATOM    845  C   TRP A  58      -8.976  -1.383  10.296  1.00 92.75           C  
ATOM    846  CB  TRP A  58      -9.672  -3.412   9.063  1.00 92.75           C  
ATOM    847  HB2 TRP A  58     -10.295  -2.731   8.484  1.00 92.75           H  
ATOM    848  HB3 TRP A  58      -8.693  -3.462   8.587  1.00 92.75           H  
ATOM    849  O   TRP A  58      -9.828  -0.510  10.139  1.00 92.75           O  
ATOM    850  CG  TRP A  58     -10.220  -4.793   9.020  1.00 92.75           C  
ATOM    851  CD1 TRP A  58     -11.502  -5.202   9.152  1.00 92.75           C  
ATOM    852  HD1 TRP A  58     -12.353  -4.559   9.323  1.00 92.75           H  
ATOM    853  CD2 TRP A  58      -9.434  -5.991   8.828  1.00 92.75           C  
ATOM    854  CE2 TRP A  58     -10.288  -7.123   8.914  1.00 92.75           C  
ATOM    855  CE3 TRP A  58      -8.071  -6.205   8.567  1.00 92.75           C  
ATOM    856  HE3 TRP A  58      -7.396  -5.364   8.508  1.00 92.75           H  
ATOM    857  NE1 TRP A  58     -11.540  -6.584   9.110  1.00 92.75           N  
ATOM    858  HE1 TRP A  58     -12.376  -7.123   9.285  1.00 92.75           H  
ATOM    859  CH2 TRP A  58      -8.417  -8.610   8.592  1.00 92.75           C  
ATOM    860  HH2 TRP A  58      -8.004  -9.608   8.590  1.00 92.75           H  
ATOM    861  CZ2 TRP A  58      -9.793  -8.428   8.816  1.00 92.75           C  
ATOM    862  HZ2 TRP A  58     -10.441  -9.279   8.964  1.00 92.75           H  
ATOM    863  CZ3 TRP A  58      -7.571  -7.500   8.421  1.00 92.75           C  
ATOM    864  HZ3 TRP A  58      -6.517  -7.627   8.222  1.00 92.75           H  
ATOM    865  N   ILE A  59      -7.675  -1.128  10.223  1.00 94.22           N  
ATOM    866  H   ILE A  59      -7.039  -1.898  10.371  1.00 94.22           H  
ATOM    867  CA  ILE A  59      -7.108   0.157   9.817  1.00 94.22           C  
ATOM    868  HA  ILE A  59      -7.778   0.963  10.118  1.00 94.22           H  
ATOM    869  C   ILE A  59      -6.975   0.169   8.297  1.00 94.22           C  
ATOM    870  CB  ILE A  59      -5.744   0.385  10.501  1.00 94.22           C  
ATOM    871  HB  ILE A  59      -5.102  -0.471  10.290  1.00 94.22           H  
ATOM    872  O   ILE A  59      -6.280  -0.661   7.720  1.00 94.22           O  
ATOM    873  CG1 ILE A  59      -5.920   0.503  12.030  1.00 94.22           C  
ATOM    874 HG12 ILE A  59      -6.373   1.466  12.264  1.00 94.22           H  
ATOM    875 HG13 ILE A  59      -6.579  -0.285  12.393  1.00 94.22           H  
ATOM    876  CG2 ILE A  59      -5.073   1.652   9.933  1.00 94.22           C  
ATOM    877 HG21 ILE A  59      -4.162   1.884  10.484  1.00 94.22           H  
ATOM    878 HG22 ILE A  59      -5.758   2.497   9.998  1.00 94.22           H  
ATOM    879 HG23 ILE A  59      -4.787   1.497   8.892  1.00 94.22           H  
ATOM    880  CD1 ILE A  59      -4.611   0.379  12.816  1.00 94.22           C  
ATOM    881 HD11 ILE A  59      -4.832   0.404  13.883  1.00 94.22           H  
ATOM    882 HD12 ILE A  59      -4.126  -0.569  12.582  1.00 94.22           H  
ATOM    883 HD13 ILE A  59      -3.935   1.202  12.584  1.00 94.22           H  
ATOM    884  N   ILE A  60      -7.591   1.136   7.631  1.00 95.18           N  
ATOM    885  H   ILE A  60      -8.114   1.819   8.161  1.00 95.18           H  
ATOM    886  CA  ILE A  60      -7.430   1.357   6.195  1.00 95.18           C  
ATOM    887  HA  ILE A  60      -7.261   0.401   5.699  1.00 95.18           H  
ATOM    888  C   ILE A  60      -6.206   2.239   5.989  1.00 95.18           C  
ATOM    889  CB  ILE A  60      -8.687   2.010   5.591  1.00 95.18           C  
ATOM    890  HB  ILE A  60      -8.817   2.987   6.055  1.00 95.18           H  
ATOM    891  O   ILE A  60      -6.202   3.390   6.428  1.00 95.18           O  
ATOM    892  CG1 ILE A  60      -9.955   1.182   5.875  1.00 95.18           C  
ATOM    893 HG12 ILE A  60      -9.980   0.303   5.230  1.00 95.18           H  
ATOM    894 HG13 ILE A  60      -9.978   0.853   6.914  1.00 95.18           H  
ATOM    895  CG2 ILE A  60      -8.498   2.202   4.074  1.00 95.18           C  
ATOM    896 HG21 ILE A  60      -7.654   2.862   3.869  1.00 95.18           H  
ATOM    897 HG22 ILE A  60      -8.293   1.242   3.600  1.00 95.18           H  
ATOM    898 HG23 ILE A  60      -9.388   2.652   3.633  1.00 95.18           H  
ATOM    899  CD1 ILE A  60     -11.240   1.945   5.623  1.00 95.18           C  
ATOM    900 HD11 ILE A  60     -12.057   1.352   6.036  1.00 95.18           H  
ATOM    901 HD12 ILE A  60     -11.200   2.906   6.135  1.00 95.18           H  
ATOM    902 HD13 ILE A  60     -11.399   2.098   4.555  1.00 95.18           H  
ATOM    903  N   PHE A  61      -5.195   1.736   5.279  1.00 95.40           N  
ATOM    904  H   PHE A  61      -5.251   0.779   4.962  1.00 95.40           H  
ATOM    905  CA  PHE A  61      -4.011   2.539   4.952  1.00 95.40           C  
ATOM    906  HA  PHE A  61      -4.053   3.457   5.537  1.00 95.40           H  
ATOM    907  C   PHE A  61      -3.948   2.973   3.487  1.00 95.40           C  
ATOM    908  CB  PHE A  61      -2.735   1.821   5.385  1.00 95.40           C  
ATOM    909  HB2 PHE A  61      -1.940   2.560   5.489  1.00 95.40           H  
ATOM    910  HB3 PHE A  61      -2.882   1.376   6.369  1.00 95.40           H  
ATOM    911  O   PHE A  61      -3.212   3.900   3.157  1.00 95.40           O  
ATOM    912  CG  PHE A  61      -2.251   0.773   4.414  1.00 95.40           C  
ATOM    913  CD1 PHE A  61      -2.632  -0.559   4.604  1.00 95.40           C  
ATOM    914  HD1 PHE A  61      -3.303  -0.813   5.412  1.00 95.40           H  
ATOM    915  CD2 PHE A  61      -1.394   1.118   3.350  1.00 95.40           C  
ATOM    916  HD2 PHE A  61      -1.097   2.146   3.201  1.00 95.40           H  
ATOM    917  CE1 PHE A  61      -2.087  -1.559   3.790  1.00 95.40           C  
ATOM    918  HE1 PHE A  61      -2.299  -2.593   4.016  1.00 95.40           H  
ATOM    919  CE2 PHE A  61      -0.905   0.121   2.489  1.00 95.40           C  
ATOM    920  HE2 PHE A  61      -0.233   0.384   1.685  1.00 95.40           H  
ATOM    921  CZ  PHE A  61      -1.239  -1.223   2.720  1.00 95.40           C  
ATOM    922  HZ  PHE A  61      -0.817  -2.002   2.101  1.00 95.40           H  
ATOM    923  N   GLN A  62      -4.714   2.335   2.602  1.00 95.47           N  
ATOM    924  H   GLN A  62      -5.267   1.550   2.917  1.00 95.47           H  
ATOM    925  CA  GLN A  62      -4.835   2.741   1.206  1.00 95.47           C  
ATOM    926  HA  GLN A  62      -4.565   3.794   1.125  1.00 95.47           H  
ATOM    927  C   GLN A  62      -6.282   2.589   0.754  1.00 95.47           C  
ATOM    928  CB  GLN A  62      -3.857   1.926   0.345  1.00 95.47           C  
ATOM    929  HB2 GLN A  62      -2.871   2.002   0.802  1.00 95.47           H  
ATOM    930  HB3 GLN A  62      -4.141   0.874   0.340  1.00 95.47           H  
ATOM    931  O   GLN A  62      -6.917   1.563   1.017  1.00 95.47           O  
ATOM    932  CG  GLN A  62      -3.735   2.438  -1.098  1.00 95.47           C  
ATOM    933  HG2 GLN A  62      -2.723   2.217  -1.439  1.00 95.47           H  
ATOM    934  HG3 GLN A  62      -3.862   3.520  -1.104  1.00 95.47           H  
ATOM    935  CD  GLN A  62      -4.698   1.832  -2.116  1.00 95.47           C  
ATOM    936  NE2 GLN A  62      -4.414   2.026  -3.382  1.00 95.47           N  
ATOM    937 HE21 GLN A  62      -4.932   1.486  -4.059  1.00 95.47           H  
ATOM    938 HE22 GLN A  62      -3.491   2.360  -3.623  1.00 95.47           H  
ATOM    939  OE1 GLN A  62      -5.697   1.198  -1.827  1.00 95.47           O  
ATOM    940  N   ARG A  63      -6.809   3.613   0.075  1.00 93.59           N  
ATOM    941  H   ARG A  63      -6.263   4.457  -0.023  1.00 93.59           H  
ATOM    942  CA  ARG A  63      -8.151   3.556  -0.508  1.00 93.59           C  
ATOM    943  HA  ARG A  63      -8.354   2.506  -0.718  1.00 93.59           H  
ATOM    944  C   ARG A  63      -8.252   4.319  -1.825  1.00 93.59           C  
ATOM    945  CB  ARG A  63      -9.165   4.038   0.538  1.00 93.59           C  
ATOM    946  HB2 ARG A  63      -9.083   5.118   0.659  1.00 93.59           H  
ATOM    947  HB3 ARG A  63      -8.926   3.570   1.493  1.00 93.59           H  
ATOM    948  O   ARG A  63      -7.840   5.475  -1.910  1.00 93.59           O  
ATOM    949  CG  ARG A  63     -10.602   3.661   0.162  1.00 93.59           C  
ATOM    950  HG2 ARG A  63     -10.655   2.594  -0.055  1.00 93.59           H  
ATOM    951  HG3 ARG A  63     -10.911   4.224  -0.718  1.00 93.59           H  
ATOM    952  CD  ARG A  63     -11.528   3.983   1.336  1.00 93.59           C  
ATOM    953  HD2 ARG A  63     -11.393   5.031   1.602  1.00 93.59           H  
ATOM    954  HD3 ARG A  63     -11.238   3.372   2.191  1.00 93.59           H  
ATOM    955  NE  ARG A  63     -12.937   3.715   0.997  1.00 93.59           N  
ATOM    956  HE  ARG A  63     -13.088   3.050   0.253  1.00 93.59           H  
ATOM    957  NH1 ARG A  63     -13.869   5.120   2.554  1.00 93.59           N  
ATOM    958 HH11 ARG A  63     -14.660   5.620   2.934  1.00 93.59           H  
ATOM    959 HH12 ARG A  63     -12.943   5.334   2.894  1.00 93.59           H  
ATOM    960  NH2 ARG A  63     -15.187   4.005   1.139  1.00 93.59           N  
ATOM    961 HH21 ARG A  63     -15.987   4.438   1.578  1.00 93.59           H  
ATOM    962 HH22 ARG A  63     -15.306   3.345   0.383  1.00 93.59           H  
ATOM    963  CZ  ARG A  63     -13.986   4.283   1.560  1.00 93.59           C  
ATOM    964  N   ARG A  64      -8.852   3.684  -2.837  1.00 89.27           N  
ATOM    965  H   ARG A  64      -9.123   2.729  -2.654  1.00 89.27           H  
ATOM    966  CA  ARG A  64      -9.205   4.249  -4.156  1.00 89.27           C  
ATOM    967  HA  ARG A  64      -9.028   5.325  -4.155  1.00 89.27           H  
ATOM    968  C   ARG A  64     -10.681   4.012  -4.438  1.00 89.27           C  
ATOM    969  CB  ARG A  64      -8.383   3.598  -5.282  1.00 89.27           C  
ATOM    970  HB2 ARG A  64      -8.631   4.081  -6.227  1.00 89.27           H  
ATOM    971  HB3 ARG A  64      -8.674   2.551  -5.365  1.00 89.27           H  
ATOM    972  O   ARG A  64     -11.184   2.926  -4.162  1.00 89.27           O  
ATOM    973  CG  ARG A  64      -6.868   3.640  -5.081  1.00 89.27           C  
ATOM    974  HG2 ARG A  64      -6.390   3.093  -5.894  1.00 89.27           H  
ATOM    975  HG3 ARG A  64      -6.630   3.123  -4.151  1.00 89.27           H  
ATOM    976  CD  ARG A  64      -6.289   5.051  -5.016  1.00 89.27           C  
ATOM    977  HD2 ARG A  64      -6.748   5.594  -4.190  1.00 89.27           H  
ATOM    978  HD3 ARG A  64      -5.226   4.946  -4.797  1.00 89.27           H  
ATOM    979  NE  ARG A  64      -6.455   5.823  -6.263  1.00 89.27           N  
ATOM    980  HE  ARG A  64      -7.170   6.536  -6.257  1.00 89.27           H  
ATOM    981  NH1 ARG A  64      -4.711   4.864  -7.428  1.00 89.27           N  
ATOM    982 HH11 ARG A  64      -4.582   4.206  -6.673  1.00 89.27           H  
ATOM    983 HH12 ARG A  64      -4.086   4.827  -8.220  1.00 89.27           H  
ATOM    984  NH2 ARG A  64      -5.779   6.624  -8.279  1.00 89.27           N  
ATOM    985 HH21 ARG A  64      -6.339   7.449  -8.122  1.00 89.27           H  
ATOM    986 HH22 ARG A  64      -5.134   6.568  -9.054  1.00 89.27           H  
ATOM    987  CZ  ARG A  64      -5.654   5.762  -7.313  1.00 89.27           C  
ATOM    988  N   ILE A  65     -11.365   4.995  -5.014  1.00 85.56           N  
ATOM    989  H   ILE A  65     -10.856   5.836  -5.245  1.00 85.56           H  
ATOM    990  CA  ILE A  65     -12.804   4.937  -5.314  1.00 85.56           C  
ATOM    991  HA  ILE A  65     -13.139   3.902  -5.255  1.00 85.56           H  
ATOM    992  C   ILE A  65     -13.088   5.410  -6.742  1.00 85.56           C  
ATOM    993  CB  ILE A  65     -13.618   5.770  -4.286  1.00 85.56           C  
ATOM    994  HB  ILE A  65     -13.343   6.819  -4.401  1.00 85.56           H  
ATOM    995  O   ILE A  65     -13.785   4.730  -7.497  1.00 85.56           O  
ATOM    996  CG1 ILE A  65     -13.314   5.360  -2.823  1.00 85.56           C  
ATOM    997 HG12 ILE A  65     -13.583   4.315  -2.673  1.00 85.56           H  
ATOM    998 HG13 ILE A  65     -12.246   5.466  -2.632  1.00 85.56           H  
ATOM    999  CG2 ILE A  65     -15.128   5.632  -4.579  1.00 85.56           C  
ATOM   1000 HG21 ILE A  65     -15.444   4.600  -4.426  1.00 85.56           H  
ATOM   1001 HG22 ILE A  65     -15.357   5.927  -5.603  1.00 85.56           H  
ATOM   1002 HG23 ILE A  65     -15.701   6.288  -3.923  1.00 85.56           H  
ATOM   1003  CD1 ILE A  65     -14.025   6.218  -1.769  1.00 85.56           C  
ATOM   1004 HD11 ILE A  65     -13.824   7.274  -1.951  1.00 85.56           H  
ATOM   1005 HD12 ILE A  65     -13.648   5.957  -0.780  1.00 85.56           H  
ATOM   1006 HD13 ILE A  65     -15.100   6.038  -1.782  1.00 85.56           H  
ATOM   1007  N   ASN A  66     -12.594   6.594  -7.108  1.00 80.09           N  
ATOM   1008  H   ASN A  66     -11.957   7.066  -6.482  1.00 80.09           H  
ATOM   1009  CA  ASN A  66     -12.973   7.281  -8.346  1.00 80.09           C  
ATOM   1010  HA  ASN A  66     -13.335   6.538  -9.056  1.00 80.09           H  
ATOM   1011  C   ASN A  66     -11.802   7.966  -9.069  1.00 80.09           C  
ATOM   1012  CB  ASN A  66     -14.142   8.242  -8.047  1.00 80.09           C  
ATOM   1013  HB2 ASN A  66     -14.995   7.654  -7.706  1.00 80.09           H  
ATOM   1014  HB3 ASN A  66     -14.427   8.762  -8.962  1.00 80.09           H  
ATOM   1015  O   ASN A  66     -11.995   8.430 -10.192  1.00 80.09           O  
ATOM   1016  CG  ASN A  66     -13.819   9.289  -6.995  1.00 80.09           C  
ATOM   1017  ND2 ASN A  66     -14.804   9.775  -6.278  1.00 80.09           N  
ATOM   1018 HD21 ASN A  66     -14.514  10.368  -5.514  1.00 80.09           H  
ATOM   1019 HD22 ASN A  66     -15.749   9.434  -6.385  1.00 80.09           H  
ATOM   1020  OD1 ASN A  66     -12.689   9.667  -6.779  1.00 80.09           O  
ATOM   1021  N   GLY A  67     -10.601   7.971  -8.485  1.00 78.34           N  
ATOM   1022  H   GLY A  67     -10.521   7.666  -7.526  1.00 78.34           H  
ATOM   1023  CA  GLY A  67      -9.396   8.524  -9.097  1.00 78.34           C  
ATOM   1024  HA2 GLY A  67      -9.356   8.239 -10.149  1.00 78.34           H  
ATOM   1025  HA3 GLY A  67      -8.531   8.103  -8.584  1.00 78.34           H  
ATOM   1026  C   GLY A  67      -9.283  10.046  -9.010  1.00 78.34           C  
ATOM   1027  O   GLY A  67      -8.476  10.621  -9.739  1.00 78.34           O  
ATOM   1028  N   ASN A  68     -10.059  10.700  -8.142  1.00 83.92           N  
ATOM   1029  H   ASN A  68     -10.609  10.158  -7.491  1.00 83.92           H  
ATOM   1030  CA  ASN A  68      -9.967  12.143  -7.913  1.00 83.92           C  
ATOM   1031  HA  ASN A  68      -9.967  12.660  -8.873  1.00 83.92           H  
ATOM   1032  C   ASN A  68      -8.667  12.529  -7.196  1.00 83.92           C  
ATOM   1033  CB  ASN A  68     -11.183  12.593  -7.094  1.00 83.92           C  
ATOM   1034  HB2 ASN A  68     -11.010  13.607  -6.734  1.00 83.92           H  
ATOM   1035  HB3 ASN A  68     -11.292  11.941  -6.226  1.00 83.92           H  
ATOM   1036  O   ASN A  68      -8.167  13.641  -7.376  1.00 83.92           O  
ATOM   1037  CG  ASN A  68     -12.480  12.608  -7.879  1.00 83.92           C  
ATOM   1038  ND2 ASN A  68     -13.585  12.765  -7.191  1.00 83.92           N  
ATOM   1039 HD21 ASN A  68     -14.446  12.763  -7.719  1.00 83.92           H  
ATOM   1040 HD22 ASN A  68     -13.532  12.795  -6.183  1.00 83.92           H  
ATOM   1041  OD1 ASN A  68     -12.543  12.547  -9.096  1.00 83.92           O  
ATOM   1042  N   VAL A  69      -8.100  11.615  -6.408  1.00 87.75           N  
ATOM   1043  H   VAL A  69      -8.619  10.770  -6.217  1.00 87.75           H  
ATOM   1044  CA  VAL A  69      -6.772  11.775  -5.814  1.00 87.75           C  
ATOM   1045  HA  VAL A  69      -6.538  12.839  -5.773  1.00 87.75           H  
ATOM   1046  C   VAL A  69      -5.727  11.105  -6.705  1.00 87.75           C  
ATOM   1047  CB  VAL A  69      -6.753  11.274  -4.360  1.00 87.75           C  
ATOM   1048  HB  VAL A  69      -7.046  10.225  -4.331  1.00 87.75           H  
ATOM   1049  O   VAL A  69      -5.796   9.909  -7.004  1.00 87.75           O  
ATOM   1050  CG1 VAL A  69      -5.363  11.416  -3.724  1.00 87.75           C  
ATOM   1051 HG11 VAL A  69      -5.406  11.067  -2.692  1.00 87.75           H  
ATOM   1052 HG12 VAL A  69      -5.043  12.458  -3.734  1.00 87.75           H  
ATOM   1053 HG13 VAL A  69      -4.636  10.799  -4.251  1.00 87.75           H  
ATOM   1054  CG2 VAL A  69      -7.736  12.106  -3.522  1.00 87.75           C  
ATOM   1055 HG21 VAL A  69      -8.757  11.951  -3.872  1.00 87.75           H  
ATOM   1056 HG22 VAL A  69      -7.493  13.167  -3.588  1.00 87.75           H  
ATOM   1057 HG23 VAL A  69      -7.688  11.801  -2.477  1.00 87.75           H  
ATOM   1058  N   SER A  70      -4.731  11.890  -7.129  1.00 89.24           N  
ATOM   1059  H   SER A  70      -4.772  12.873  -6.899  1.00 89.24           H  
ATOM   1060  CA  SER A  70      -3.568  11.372  -7.854  1.00 89.24           C  
ATOM   1061  HA  SER A  70      -3.922  10.706  -8.642  1.00 89.24           H  
ATOM   1062  C   SER A  70      -2.652  10.588  -6.917  1.00 89.24           C  
ATOM   1063  CB  SER A  70      -2.761  12.489  -8.520  1.00 89.24           C  
ATOM   1064  HB2 SER A  70      -2.374  13.167  -7.759  1.00 89.24           H  
ATOM   1065  HB3 SER A  70      -3.394  13.043  -9.213  1.00 89.24           H  
ATOM   1066  O   SER A  70      -2.232  11.115  -5.886  1.00 89.24           O  
ATOM   1067  OG  SER A  70      -1.683  11.900  -9.224  1.00 89.24           O  
ATOM   1068  HG  SER A  70      -0.971  12.537  -9.318  1.00 89.24           H  
ATOM   1069  N   PHE A  71      -2.313   9.364  -7.325  1.00 91.56           N  
ATOM   1070  H   PHE A  71      -2.725   9.029  -8.184  1.00 91.56           H  
ATOM   1071  CA  PHE A  71      -1.343   8.480  -6.667  1.00 91.56           C  
ATOM   1072  HA  PHE A  71      -1.157   8.837  -5.654  1.00 91.56           H  
ATOM   1073  C   PHE A  71       0.028   8.490  -7.368  1.00 91.56           C  
ATOM   1074  CB  PHE A  71      -1.943   7.069  -6.557  1.00 91.56           C  
ATOM   1075  HB2 PHE A  71      -1.129   6.346  -6.502  1.00 91.56           H  
ATOM   1076  HB3 PHE A  71      -2.511   6.841  -7.458  1.00 91.56           H  
ATOM   1077  O   PHE A  71       0.958   7.814  -6.926  1.00 91.56           O  
ATOM   1078  CG  PHE A  71      -2.829   6.869  -5.341  1.00 91.56           C  
ATOM   1079  CD1 PHE A  71      -2.491   5.895  -4.385  1.00 91.56           C  
ATOM   1080  HD1 PHE A  71      -1.611   5.283  -4.516  1.00 91.56           H  
ATOM   1081  CD2 PHE A  71      -3.963   7.677  -5.130  1.00 91.56           C  
ATOM   1082  HD2 PHE A  71      -4.239   8.431  -5.854  1.00 91.56           H  
ATOM   1083  CE1 PHE A  71      -3.271   5.742  -3.229  1.00 91.56           C  
ATOM   1084  HE1 PHE A  71      -2.989   5.005  -2.491  1.00 91.56           H  
ATOM   1085  CE2 PHE A  71      -4.733   7.540  -3.963  1.00 91.56           C  
ATOM   1086  HE2 PHE A  71      -5.589   8.176  -3.793  1.00 91.56           H  
ATOM   1087  CZ  PHE A  71      -4.386   6.568  -3.010  1.00 91.56           C  
ATOM   1088  HZ  PHE A  71      -4.981   6.452  -2.117  1.00 91.56           H  
ATOM   1089  N   TYR A  72       0.187   9.294  -8.424  1.00 92.97           N  
ATOM   1090  H   TYR A  72      -0.595   9.856  -8.729  1.00 92.97           H  
ATOM   1091  CA  TYR A  72       1.492   9.599  -9.005  1.00 92.97           C  
ATOM   1092  HA  TYR A  72       2.103   8.696  -8.982  1.00 92.97           H  
ATOM   1093  C   TYR A  72       2.186  10.663  -8.148  1.00 92.97           C  
ATOM   1094  CB  TYR A  72       1.324  10.023 -10.469  1.00 92.97           C  
ATOM   1095  HB2 TYR A  72       0.756  10.952 -10.515  1.00 92.97           H  
ATOM   1096  HB3 TYR A  72       0.748   9.262 -10.995  1.00 92.97           H  
ATOM   1097  O   TYR A  72       2.026  11.861  -8.385  1.00 92.97           O  
ATOM   1098  CG  TYR A  72       2.643  10.194 -11.196  1.00 92.97           C  
ATOM   1099  CD1 TYR A  72       2.955  11.401 -11.852  1.00 92.97           C  
ATOM   1100  HD1 TYR A  72       2.265  12.231 -11.812  1.00 92.97           H  
ATOM   1101  CD2 TYR A  72       3.565   9.131 -11.218  1.00 92.97           C  
ATOM   1102  HD2 TYR A  72       3.359   8.205 -10.702  1.00 92.97           H  
ATOM   1103  CE1 TYR A  72       4.180  11.538 -12.537  1.00 92.97           C  
ATOM   1104  HE1 TYR A  72       4.433  12.467 -13.026  1.00 92.97           H  
ATOM   1105  CE2 TYR A  72       4.764   9.249 -11.934  1.00 92.97           C  
ATOM   1106  HE2 TYR A  72       5.453   8.419 -11.993  1.00 92.97           H  
ATOM   1107  OH  TYR A  72       6.264  10.549 -13.245  1.00 92.97           O  
ATOM   1108  HH  TYR A  72       6.464  11.428 -13.576  1.00 92.97           H  
ATOM   1109  CZ  TYR A  72       5.084  10.454 -12.584  1.00 92.97           C  
ATOM   1110  N   ARG A  73       2.850  10.203  -7.082  1.00 96.56           N  
ATOM   1111  H   ARG A  73       2.942   9.201  -6.994  1.00 96.56           H  
ATOM   1112  CA  ARG A  73       3.424  11.005  -5.989  1.00 96.56           C  
ATOM   1113  HA  ARG A  73       3.457  12.057  -6.273  1.00 96.56           H  
ATOM   1114  C   ARG A  73       4.867  10.593  -5.702  1.00 96.56           C  
ATOM   1115  CB  ARG A  73       2.569  10.868  -4.716  1.00 96.56           C  
ATOM   1116  HB2 ARG A  73       2.596   9.838  -4.361  1.00 96.56           H  
ATOM   1117  HB3 ARG A  73       3.009  11.483  -3.931  1.00 96.56           H  
ATOM   1118  O   ARG A  73       5.256   9.469  -6.031  1.00 96.56           O  
ATOM   1119  CG  ARG A  73       1.100  11.271  -4.865  1.00 96.56           C  
ATOM   1120  HG2 ARG A  73       0.604  11.116  -3.907  1.00 96.56           H  
ATOM   1121  HG3 ARG A  73       0.606  10.653  -5.615  1.00 96.56           H  
ATOM   1122  CD  ARG A  73       0.989  12.740  -5.243  1.00 96.56           C  
ATOM   1123  HD2 ARG A  73       1.387  12.907  -6.244  1.00 96.56           H  
ATOM   1124  HD3 ARG A  73       1.601  13.299  -4.535  1.00 96.56           H  
ATOM   1125  NE  ARG A  73      -0.397  13.210  -5.177  1.00 96.56           N  
ATOM   1126  HE  ARG A  73      -1.110  12.497  -5.246  1.00 96.56           H  
ATOM   1127  NH1 ARG A  73       0.123  15.425  -4.882  1.00 96.56           N  
ATOM   1128 HH11 ARG A  73      -0.147  16.372  -4.654  1.00 96.56           H  
ATOM   1129 HH12 ARG A  73       1.039  15.153  -4.556  1.00 96.56           H  
ATOM   1130  NH2 ARG A  73      -2.017  14.773  -5.028  1.00 96.56           N  
ATOM   1131 HH21 ARG A  73      -2.287  15.725  -4.826  1.00 96.56           H  
ATOM   1132 HH22 ARG A  73      -2.678  14.009  -4.992  1.00 96.56           H  
ATOM   1133  CZ  ARG A  73      -0.750  14.468  -5.036  1.00 96.56           C  
ATOM   1134  N   GLY A  74       5.637  11.518  -5.132  1.00 98.08           N  
ATOM   1135  H   GLY A  74       5.208  12.386  -4.844  1.00 98.08           H  
ATOM   1136  CA  GLY A  74       7.061  11.320  -4.844  1.00 98.08           C  
ATOM   1137  HA2 GLY A  74       7.530  10.776  -5.664  1.00 98.08           H  
ATOM   1138  HA3 GLY A  74       7.554  12.289  -4.772  1.00 98.08           H  
ATOM   1139  C   GLY A  74       7.318  10.552  -3.545  1.00 98.08           C  
ATOM   1140  O   GLY A  74       6.389  10.209  -2.807  1.00 98.08           O  
ATOM   1141  N   TRP A  75       8.593  10.312  -3.242  1.00 98.63           N  
ATOM   1142  H   TRP A  75       9.289  10.605  -3.913  1.00 98.63           H  
ATOM   1143  CA  TRP A  75       9.035   9.562  -2.062  1.00 98.63           C  
ATOM   1144  HA  TRP A  75       8.630   8.550  -2.088  1.00 98.63           H  
ATOM   1145  C   TRP A  75       8.551  10.164  -0.748  1.00 98.63           C  
ATOM   1146  CB  TRP A  75      10.561   9.457  -2.064  1.00 98.63           C  
ATOM   1147  HB2 TRP A  75      10.883   9.031  -3.015  1.00 98.63           H  
ATOM   1148  HB3 TRP A  75      10.996  10.454  -1.988  1.00 98.63           H  
ATOM   1149  O   TRP A  75       8.040   9.448   0.111  1.00 98.63           O  
ATOM   1150  CG  TRP A  75      11.098   8.596  -0.963  1.00 98.63           C  
ATOM   1151  CD1 TRP A  75      11.576   9.018   0.230  1.00 98.63           C  
ATOM   1152  HD1 TRP A  75      11.629  10.050   0.542  1.00 98.63           H  
ATOM   1153  CD2 TRP A  75      11.158   7.144  -0.921  1.00 98.63           C  
ATOM   1154  CE2 TRP A  75      11.749   6.745   0.316  1.00 98.63           C  
ATOM   1155  CE3 TRP A  75      10.788   6.129  -1.827  1.00 98.63           C  
ATOM   1156  HE3 TRP A  75      10.334   6.400  -2.768  1.00 98.63           H  
ATOM   1157  NE1 TRP A  75      11.960   7.931   0.995  1.00 98.63           N  
ATOM   1158  HE1 TRP A  75      12.286   8.032   1.945  1.00 98.63           H  
ATOM   1159  CH2 TRP A  75      11.653   4.411  -0.324  1.00 98.63           C  
ATOM   1160  HH2 TRP A  75      11.810   3.362  -0.118  1.00 98.63           H  
ATOM   1161  CZ2 TRP A  75      12.007   5.396   0.615  1.00 98.63           C  
ATOM   1162  HZ2 TRP A  75      12.429   5.107   1.566  1.00 98.63           H  
ATOM   1163  CZ3 TRP A  75      11.039   4.778  -1.532  1.00 98.63           C  
ATOM   1164  HZ3 TRP A  75      10.751   4.019  -2.245  1.00 98.63           H  
ATOM   1165  N   GLU A  76       8.683  11.480  -0.591  1.00 98.53           N  
ATOM   1166  H   GLU A  76       9.089  12.015  -1.346  1.00 98.53           H  
ATOM   1167  CA  GLU A  76       8.287  12.173   0.638  1.00 98.53           C  
ATOM   1168  HA  GLU A  76       8.777  11.692   1.484  1.00 98.53           H  
ATOM   1169  C   GLU A  76       6.772  12.088   0.882  1.00 98.53           C  
ATOM   1170  CB  GLU A  76       8.779  13.625   0.558  1.00 98.53           C  
ATOM   1171  HB2 GLU A  76       8.242  14.144  -0.236  1.00 98.53           H  
ATOM   1172  HB3 GLU A  76       9.842  13.616   0.317  1.00 98.53           H  
ATOM   1173  O   GLU A  76       6.333  11.828   2.002  1.00 98.53           O  
ATOM   1174  CG  GLU A  76       8.586  14.366   1.888  1.00 98.53           C  
ATOM   1175  HG2 GLU A  76       7.521  14.436   2.107  1.00 98.53           H  
ATOM   1176  HG3 GLU A  76       9.056  13.780   2.678  1.00 98.53           H  
ATOM   1177  CD  GLU A  76       9.184  15.782   1.890  1.00 98.53           C  
ATOM   1178  OE1 GLU A  76       9.333  16.326   3.009  1.00 98.53           O  
ATOM   1179  OE2 GLU A  76       9.508  16.308   0.801  1.00 98.53           O  
ATOM   1180  N   GLU A  77       5.969  12.213  -0.177  1.00 98.61           N  
ATOM   1181  H   GLU A  77       6.388  12.373  -1.082  1.00 98.61           H  
ATOM   1182  CA  GLU A  77       4.512  12.068  -0.102  1.00 98.61           C  
ATOM   1183  HA  GLU A  77       4.125  12.696   0.701  1.00 98.61           H  
ATOM   1184  C   GLU A  77       4.114  10.620   0.227  1.00 98.61           C  
ATOM   1185  CB  GLU A  77       3.876  12.517  -1.428  1.00 98.61           C  
ATOM   1186  HB2 GLU A  77       4.350  11.957  -2.234  1.00 98.61           H  
ATOM   1187  HB3 GLU A  77       2.816  12.264  -1.412  1.00 98.61           H  
ATOM   1188  O   GLU A  77       3.257  10.398   1.075  1.00 98.61           O  
ATOM   1189  CG  GLU A  77       4.007  14.023  -1.722  1.00 98.61           C  
ATOM   1190  HG2 GLU A  77       5.059  14.306  -1.706  1.00 98.61           H  
ATOM   1191  HG3 GLU A  77       3.490  14.583  -0.942  1.00 98.61           H  
ATOM   1192  CD  GLU A  77       3.415  14.370  -3.101  1.00 98.61           C  
ATOM   1193  OE1 GLU A  77       2.337  15.019  -3.175  1.00 98.61           O  
ATOM   1194  OE2 GLU A  77       3.996  13.928  -4.121  1.00 98.61           O  
ATOM   1195  N   TYR A  78       4.754   9.607  -0.368  1.00 98.30           N  
ATOM   1196  H   TYR A  78       5.447   9.812  -1.073  1.00 98.30           H  
ATOM   1197  CA  TYR A  78       4.494   8.206  -0.001  1.00 98.30           C  
ATOM   1198  HA  TYR A  78       3.415   8.051   0.019  1.00 98.30           H  
ATOM   1199  C   TYR A  78       4.994   7.845   1.399  1.00 98.30           C  
ATOM   1200  CB  TYR A  78       5.089   7.254  -1.044  1.00 98.30           C  
ATOM   1201  HB2 TYR A  78       5.395   6.328  -0.557  1.00 98.30           H  
ATOM   1202  HB3 TYR A  78       5.980   7.692  -1.493  1.00 98.30           H  
ATOM   1203  O   TYR A  78       4.430   6.956   2.040  1.00 98.30           O  
ATOM   1204  CG  TYR A  78       4.084   6.895  -2.114  1.00 98.30           C  
ATOM   1205  CD1 TYR A  78       3.149   5.869  -1.875  1.00 98.30           C  
ATOM   1206  HD1 TYR A  78       3.175   5.323  -0.943  1.00 98.30           H  
ATOM   1207  CD2 TYR A  78       4.045   7.615  -3.321  1.00 98.30           C  
ATOM   1208  HD2 TYR A  78       4.767   8.396  -3.505  1.00 98.30           H  
ATOM   1209  CE1 TYR A  78       2.172   5.563  -2.840  1.00 98.30           C  
ATOM   1210  HE1 TYR A  78       1.446   4.785  -2.654  1.00 98.30           H  
ATOM   1211  CE2 TYR A  78       3.073   7.307  -4.290  1.00 98.30           C  
ATOM   1212  HE2 TYR A  78       3.071   7.835  -5.232  1.00 98.30           H  
ATOM   1213  OH  TYR A  78       1.211   5.974  -4.998  1.00 98.30           O  
ATOM   1214  HH  TYR A  78       1.211   6.624  -5.704  1.00 98.30           H  
ATOM   1215  CZ  TYR A  78       2.133   6.283  -4.050  1.00 98.30           C  
ATOM   1216  N   LYS A  79       6.024   8.531   1.899  1.00 98.61           N  
ATOM   1217  H   LYS A  79       6.486   9.195   1.293  1.00 98.61           H  
ATOM   1218  CA  LYS A  79       6.527   8.365   3.263  1.00 98.61           C  
ATOM   1219  HA  LYS A  79       6.694   7.305   3.452  1.00 98.61           H  
ATOM   1220  C   LYS A  79       5.502   8.829   4.297  1.00 98.61           C  
ATOM   1221  CB  LYS A  79       7.873   9.094   3.390  1.00 98.61           C  
ATOM   1222  HB2 LYS A  79       8.608   8.577   2.773  1.00 98.61           H  
ATOM   1223  HB3 LYS A  79       7.789  10.122   3.037  1.00 98.61           H  
ATOM   1224  O   LYS A  79       5.204   8.070   5.218  1.00 98.61           O  
ATOM   1225  CG  LYS A  79       8.344   9.122   4.842  1.00 98.61           C  
ATOM   1226  HG2 LYS A  79       7.706   9.788   5.422  1.00 98.61           H  
ATOM   1227  HG3 LYS A  79       8.241   8.117   5.252  1.00 98.61           H  
ATOM   1228  CD  LYS A  79       9.789   9.596   4.977  1.00 98.61           C  
ATOM   1229  HD2 LYS A  79      10.432   9.023   4.310  1.00 98.61           H  
ATOM   1230  HD3 LYS A  79       9.851  10.653   4.716  1.00 98.61           H  
ATOM   1231  CE  LYS A  79      10.213   9.372   6.429  1.00 98.61           C  
ATOM   1232  HE2 LYS A  79      10.134   8.309   6.659  1.00 98.61           H  
ATOM   1233  HE3 LYS A  79       9.527   9.904   7.088  1.00 98.61           H  
ATOM   1234  NZ  LYS A  79      11.598   9.825   6.658  1.00 98.61           N  
ATOM   1235  HZ1 LYS A  79      11.893   9.575   7.591  1.00 98.61           H  
ATOM   1236  HZ2 LYS A  79      12.228   9.310   6.060  1.00 98.61           H  
ATOM   1237  HZ3 LYS A  79      11.706  10.815   6.486  1.00 98.61           H  
ATOM   1238  N   TYR A  80       4.967  10.039   4.136  1.00 98.20           N  
ATOM   1239  H   TYR A  80       5.284  10.597   3.356  1.00 98.20           H  
ATOM   1240  CA  TYR A  80       4.092  10.679   5.129  1.00 98.20           C  
ATOM   1241  HA  TYR A  80       4.171  10.132   6.068  1.00 98.20           H  
ATOM   1242  C   TYR A  80       2.600  10.657   4.777  1.00 98.20           C  
ATOM   1243  CB  TYR A  80       4.581  12.105   5.392  1.00 98.20           C  
ATOM   1244  HB2 TYR A  80       4.506  12.677   4.467  1.00 98.20           H  
ATOM   1245  HB3 TYR A  80       3.922  12.575   6.122  1.00 98.20           H  
ATOM   1246  O   TYR A  80       1.783  11.153   5.546  1.00 98.20           O  
ATOM   1247  CG  TYR A  80       5.994  12.182   5.933  1.00 98.20           C  
ATOM   1248  CD1 TYR A  80       6.312  11.591   7.173  1.00 98.20           C  
ATOM   1249  HD1 TYR A  80       5.545  11.075   7.732  1.00 98.20           H  
ATOM   1250  CD2 TYR A  80       6.985  12.863   5.203  1.00 98.20           C  
ATOM   1251  HD2 TYR A  80       6.740  13.313   4.252  1.00 98.20           H  
ATOM   1252  CE1 TYR A  80       7.622  11.682   7.682  1.00 98.20           C  
ATOM   1253  HE1 TYR A  80       7.872  11.233   8.632  1.00 98.20           H  
ATOM   1254  CE2 TYR A  80       8.286  12.983   5.719  1.00 98.20           C  
ATOM   1255  HE2 TYR A  80       9.025  13.537   5.158  1.00 98.20           H  
ATOM   1256  OH  TYR A  80       9.870  12.512   7.443  1.00 98.20           O  
ATOM   1257  HH  TYR A  80      10.335  13.179   6.933  1.00 98.20           H  
ATOM   1258  CZ  TYR A  80       8.605  12.392   6.959  1.00 98.20           C  
ATOM   1259  N   GLY A  81       2.238  10.066   3.644  1.00 97.80           N  
ATOM   1260  H   GLY A  81       2.951   9.860   2.959  1.00 97.80           H  
ATOM   1261  CA  GLY A  81       0.855   9.949   3.215  1.00 97.80           C  
ATOM   1262  HA2 GLY A  81       0.214   9.773   4.079  1.00 97.80           H  
ATOM   1263  HA3 GLY A  81       0.772   9.091   2.548  1.00 97.80           H  
ATOM   1264  C   GLY A  81       0.329  11.180   2.482  1.00 97.80           C  
ATOM   1265  O   GLY A  81       0.935  12.252   2.447  1.00 97.80           O  
ATOM   1266  N   PHE A  82      -0.821  10.995   1.843  1.00 97.55           N  
ATOM   1267  H   PHE A  82      -1.288  10.110   1.979  1.00 97.55           H  
ATOM   1268  CA  PHE A  82      -1.514  12.014   1.060  1.00 97.55           C  
ATOM   1269  HA  PHE A  82      -1.478  12.957   1.606  1.00 97.55           H  
ATOM   1270  C   PHE A  82      -2.986  11.638   0.855  1.00 97.55           C  
ATOM   1271  CB  PHE A  82      -0.810  12.200  -0.299  1.00 97.55           C  
ATOM   1272  HB2 PHE A  82       0.194  12.585  -0.121  1.00 97.55           H  
ATOM   1273  HB3 PHE A  82      -1.333  12.964  -0.874  1.00 97.55           H  
ATOM   1274  O   PHE A  82      -3.398  10.502   1.084  1.00 97.55           O  
ATOM   1275  CG  PHE A  82      -0.704  10.942  -1.143  1.00 97.55           C  
ATOM   1276  CD1 PHE A  82       0.467  10.165  -1.091  1.00 97.55           C  
ATOM   1277  HD1 PHE A  82       1.282  10.466  -0.449  1.00 97.55           H  
ATOM   1278  CD2 PHE A  82      -1.771  10.536  -1.965  1.00 97.55           C  
ATOM   1279  HD2 PHE A  82      -2.682  11.115  -1.999  1.00 97.55           H  
ATOM   1280  CE1 PHE A  82       0.575   8.989  -1.853  1.00 97.55           C  
ATOM   1281  HE1 PHE A  82       1.473   8.391  -1.796  1.00 97.55           H  
ATOM   1282  CE2 PHE A  82      -1.666   9.358  -2.724  1.00 97.55           C  
ATOM   1283  HE2 PHE A  82      -2.495   9.037  -3.337  1.00 97.55           H  
ATOM   1284  CZ  PHE A  82      -0.494   8.583  -2.669  1.00 97.55           C  
ATOM   1285  HZ  PHE A  82      -0.419   7.667  -3.235  1.00 97.55           H  
ATOM   1286  N   GLY A  83      -3.768  12.584   0.337  1.00 95.06           N  
ATOM   1287  H   GLY A  83      -3.395  13.521   0.284  1.00 95.06           H  
ATOM   1288  CA  GLY A  83      -5.201  12.419   0.100  1.00 95.06           C  
ATOM   1289  HA2 GLY A  83      -5.449  11.364  -0.020  1.00 95.06           H  
ATOM   1290  HA3 GLY A  83      -5.486  12.935  -0.817  1.00 95.06           H  
ATOM   1291  C   GLY A  83      -6.037  12.986   1.239  1.00 95.06           C  
ATOM   1292  O   GLY A  83      -5.562  13.827   2.000  1.00 95.06           O  
ATOM   1293  N   ASP A  84      -7.298  12.573   1.300  1.00 91.37           N  
ATOM   1294  H   ASP A  84      -7.613  11.842   0.679  1.00 91.37           H  
ATOM   1295  CA  ASP A  84      -8.270  13.128   2.239  1.00 91.37           C  
ATOM   1296  HA  ASP A  84      -7.753  13.467   3.137  1.00 91.37           H  
ATOM   1297  C   ASP A  84      -9.286  12.054   2.653  1.00 91.37           C  
ATOM   1298  CB  ASP A  84      -8.931  14.357   1.589  1.00 91.37           C  
ATOM   1299  HB2 ASP A  84      -8.148  15.045   1.271  1.00 91.37           H  
ATOM   1300  HB3 ASP A  84      -9.474  14.042   0.698  1.00 91.37           H  
ATOM   1301  O   ASP A  84      -9.887  11.377   1.810  1.00 91.37           O  
ATOM   1302  CG  ASP A  84      -9.887  15.124   2.505  1.00 91.37           C  
ATOM   1303  OD1 ASP A  84     -10.204  14.605   3.598  1.00 91.37           O  
ATOM   1304  OD2 ASP A  84     -10.328  16.206   2.065  1.00 91.37           O  
ATOM   1305  N   TYR A  85      -9.486  11.908   3.963  1.00 91.98           N  
ATOM   1306  H   TYR A  85      -9.058  12.584   4.578  1.00 91.98           H  
ATOM   1307  CA  TYR A  85     -10.479  11.001   4.526  1.00 91.98           C  
ATOM   1308  HA  TYR A  85     -10.302  10.005   4.120  1.00 91.98           H  
ATOM   1309  C   TYR A  85     -11.912  11.378   4.137  1.00 91.98           C  
ATOM   1310  CB  TYR A  85     -10.332  10.964   6.053  1.00 91.98           C  
ATOM   1311  HB2 TYR A  85     -10.433  11.977   6.443  1.00 91.98           H  
ATOM   1312  HB3 TYR A  85     -11.164  10.377   6.443  1.00 91.98           H  
ATOM   1313  O   TYR A  85     -12.723  10.474   3.915  1.00 91.98           O  
ATOM   1314  CG  TYR A  85      -9.050  10.339   6.579  1.00 91.98           C  
ATOM   1315  CD1 TYR A  85      -8.613   9.107   6.061  1.00 91.98           C  
ATOM   1316  HD1 TYR A  85      -9.153   8.611   5.268  1.00 91.98           H  
ATOM   1317  CD2 TYR A  85      -8.302  10.965   7.600  1.00 91.98           C  
ATOM   1318  HD2 TYR A  85      -8.613  11.921   7.995  1.00 91.98           H  
ATOM   1319  CE1 TYR A  85      -7.454   8.503   6.565  1.00 91.98           C  
ATOM   1320  HE1 TYR A  85      -7.115   7.549   6.191  1.00 91.98           H  
ATOM   1321  CE2 TYR A  85      -7.121  10.364   8.088  1.00 91.98           C  
ATOM   1322  HE2 TYR A  85      -6.520  10.865   8.833  1.00 91.98           H  
ATOM   1323  OH  TYR A  85      -5.578   8.488   7.991  1.00 91.98           O  
ATOM   1324  HH  TYR A  85      -5.161   8.869   8.767  1.00 91.98           H  
ATOM   1325  CZ  TYR A  85      -6.698   9.125   7.566  1.00 91.98           C  
ATOM   1326  N   ASP A  86     -12.214  12.670   3.986  1.00 87.68           N  
ATOM   1327  H   ASP A  86     -11.491  13.363   4.122  1.00 87.68           H  
ATOM   1328  CA  ASP A  86     -13.536  13.152   3.578  1.00 87.68           C  
ATOM   1329  HA  ASP A  86     -14.300  12.637   4.161  1.00 87.68           H  
ATOM   1330  C   ASP A  86     -13.810  12.847   2.098  1.00 87.68           C  
ATOM   1331  CB  ASP A  86     -13.655  14.664   3.851  1.00 87.68           C  
ATOM   1332  HB2 ASP A  86     -14.557  15.026   3.357  1.00 87.68           H  
ATOM   1333  HB3 ASP A  86     -12.808  15.185   3.405  1.00 87.68           H  
ATOM   1334  O   ASP A  86     -14.927  12.474   1.728  1.00 87.68           O  
ATOM   1335  CG  ASP A  86     -13.771  15.029   5.338  1.00 87.68           C  
ATOM   1336  OD1 ASP A  86     -14.242  14.171   6.124  1.00 87.68           O  
ATOM   1337  OD2 ASP A  86     -13.512  16.207   5.674  1.00 87.68           O  
ATOM   1338  N   ALA A  87     -12.780  12.927   1.248  1.00 86.24           N  
ATOM   1339  H   ALA A  87     -11.895  13.248   1.615  1.00 86.24           H  
ATOM   1340  CA  ALA A  87     -12.861  12.489  -0.148  1.00 86.24           C  
ATOM   1341  HA  ALA A  87     -13.782  12.883  -0.577  1.00 86.24           H  
ATOM   1342  C   ALA A  87     -12.909  10.953  -0.283  1.00 86.24           C  
ATOM   1343  CB  ALA A  87     -11.676  13.078  -0.922  1.00 86.24           C  
ATOM   1344  HB1 ALA A  87     -11.636  14.158  -0.777  1.00 86.24           H  
ATOM   1345  HB2 ALA A  87     -11.789  12.861  -1.984  1.00 86.24           H  
ATOM   1346  HB3 ALA A  87     -10.747  12.630  -0.570  1.00 86.24           H  
ATOM   1347  O   ALA A  87     -13.371  10.429  -1.300  1.00 86.24           O  
ATOM   1348  N   GLY A  88     -12.437  10.232   0.740  1.00 87.32           N  
ATOM   1349  H   GLY A  88     -12.047  10.743   1.519  1.00 87.32           H  
ATOM   1350  CA  GLY A  88     -12.414   8.773   0.807  1.00 87.32           C  
ATOM   1351  HA2 GLY A  88     -12.300   8.484   1.852  1.00 87.32           H  
ATOM   1352  HA3 GLY A  88     -13.363   8.385   0.437  1.00 87.32           H  
ATOM   1353  C   GLY A  88     -11.284   8.114   0.012  1.00 87.32           C  
ATOM   1354  O   GLY A  88     -11.236   6.885  -0.042  1.00 87.32           O  
ATOM   1355  N   GLU A  89     -10.381   8.894  -0.585  1.00 91.65           N  
ATOM   1356  H   GLU A  89     -10.434   9.888  -0.413  1.00 91.65           H  
ATOM   1357  CA  GLU A  89      -9.194   8.403  -1.286  1.00 91.65           C  
ATOM   1358  HA  GLU A  89      -9.164   7.315  -1.221  1.00 91.65           H  
ATOM   1359  C   GLU A  89      -7.935   8.952  -0.625  1.00 91.65           C  
ATOM   1360  CB  GLU A  89      -9.196   8.788  -2.770  1.00 91.65           C  
ATOM   1361  HB2 GLU A  89      -9.258   9.872  -2.857  1.00 91.65           H  
ATOM   1362  HB3 GLU A  89      -8.252   8.455  -3.201  1.00 91.65           H  
ATOM   1363  O   GLU A  89      -7.732  10.166  -0.553  1.00 91.65           O  
ATOM   1364  CG  GLU A  89     -10.334   8.170  -3.583  1.00 91.65           C  
ATOM   1365  HG2 GLU A  89     -10.401   7.108  -3.344  1.00 91.65           H  
ATOM   1366  HG3 GLU A  89     -11.281   8.638  -3.314  1.00 91.65           H  
ATOM   1367  CD  GLU A  89     -10.076   8.343  -5.085  1.00 91.65           C  
ATOM   1368  OE1 GLU A  89     -10.064   7.309  -5.798  1.00 91.65           O  
ATOM   1369  OE2 GLU A  89      -9.880   9.480  -5.561  1.00 91.65           O  
ATOM   1370  N   PHE A  90      -7.081   8.057  -0.143  1.00 95.49           N  
ATOM   1371  H   PHE A  90      -7.261   7.071  -0.266  1.00 95.49           H  
ATOM   1372  CA  PHE A  90      -5.878   8.438   0.583  1.00 95.49           C  
ATOM   1373  HA  PHE A  90      -5.402   9.268   0.060  1.00 95.49           H  
ATOM   1374  C   PHE A  90      -4.866   7.295   0.632  1.00 95.49           C  
ATOM   1375  CB  PHE A  90      -6.252   8.906   2.004  1.00 95.49           C  
ATOM   1376  HB2 PHE A  90      -5.372   9.343   2.476  1.00 95.49           H  
ATOM   1377  HB3 PHE A  90      -7.000   9.697   1.951  1.00 95.49           H  
ATOM   1378  O   PHE A  90      -5.183   6.129   0.365  1.00 95.49           O  
ATOM   1379  CG  PHE A  90      -6.772   7.796   2.888  1.00 95.49           C  
ATOM   1380  CD1 PHE A  90      -8.140   7.465   2.883  1.00 95.49           C  
ATOM   1381  HD1 PHE A  90      -8.829   8.037   2.279  1.00 95.49           H  
ATOM   1382  CD2 PHE A  90      -5.870   7.060   3.677  1.00 95.49           C  
ATOM   1383  HD2 PHE A  90      -4.823   7.323   3.699  1.00 95.49           H  
ATOM   1384  CE1 PHE A  90      -8.603   6.394   3.666  1.00 95.49           C  
ATOM   1385  HE1 PHE A  90      -9.653   6.140   3.674  1.00 95.49           H  
ATOM   1386  CE2 PHE A  90      -6.329   5.978   4.440  1.00 95.49           C  
ATOM   1387  HE2 PHE A  90      -5.635   5.420   5.052  1.00 95.49           H  
ATOM   1388  CZ  PHE A  90      -7.695   5.655   4.444  1.00 95.49           C  
ATOM   1389  HZ  PHE A  90      -8.041   4.840   5.063  1.00 95.49           H  
ATOM   1390  N   TYR A  91      -3.649   7.666   1.002  1.00 96.78           N  
ATOM   1391  H   TYR A  91      -3.496   8.648   1.181  1.00 96.78           H  
ATOM   1392  CA  TYR A  91      -2.567   6.778   1.379  1.00 96.78           C  
ATOM   1393  HA  TYR A  91      -2.935   5.755   1.458  1.00 96.78           H  
ATOM   1394  C   TYR A  91      -2.042   7.234   2.741  1.00 96.78           C  
ATOM   1395  CB  TYR A  91      -1.479   6.841   0.304  1.00 96.78           C  
ATOM   1396  HB2 TYR A  91      -1.946   6.787  -0.680  1.00 96.78           H  
ATOM   1397  HB3 TYR A  91      -0.955   7.794   0.363  1.00 96.78           H  
ATOM   1398  O   TYR A  91      -1.698   8.403   2.891  1.00 96.78           O  
ATOM   1399  CG  TYR A  91      -0.494   5.705   0.419  1.00 96.78           C  
ATOM   1400  CD1 TYR A  91       0.718   5.863   1.118  1.00 96.78           C  
ATOM   1401  HD1 TYR A  91       0.978   6.821   1.542  1.00 96.78           H  
ATOM   1402  CD2 TYR A  91      -0.827   4.466  -0.152  1.00 96.78           C  
ATOM   1403  HD2 TYR A  91      -1.765   4.354  -0.675  1.00 96.78           H  
ATOM   1404  CE1 TYR A  91       1.595   4.767   1.247  1.00 96.78           C  
ATOM   1405  HE1 TYR A  91       2.532   4.879   1.773  1.00 96.78           H  
ATOM   1406  CE2 TYR A  91       0.045   3.375  -0.031  1.00 96.78           C  
ATOM   1407  HE2 TYR A  91      -0.206   2.411  -0.450  1.00 96.78           H  
ATOM   1408  OH  TYR A  91       2.072   2.447   0.756  1.00 96.78           O  
ATOM   1409  HH  TYR A  91       2.874   2.633   1.251  1.00 96.78           H  
ATOM   1410  CZ  TYR A  91       1.255   3.523   0.668  1.00 96.78           C  
ATOM   1411  N   LEU A  92      -1.999   6.342   3.731  1.00 96.71           N  
ATOM   1412  H   LEU A  92      -2.328   5.406   3.542  1.00 96.71           H  
ATOM   1413  CA  LEU A  92      -1.646   6.683   5.113  1.00 96.71           C  
ATOM   1414  HA  LEU A  92      -2.282   7.504   5.443  1.00 96.71           H  
ATOM   1415  C   LEU A  92      -0.195   7.150   5.238  1.00 96.71           C  
ATOM   1416  CB  LEU A  92      -1.910   5.454   5.997  1.00 96.71           C  
ATOM   1417  HB2 LEU A  92      -1.291   4.638   5.623  1.00 96.71           H  
ATOM   1418  HB3 LEU A  92      -2.961   5.189   5.888  1.00 96.71           H  
ATOM   1419  O   LEU A  92       0.083   8.057   6.007  1.00 96.71           O  
ATOM   1420  CG  LEU A  92      -1.617   5.625   7.500  1.00 96.71           C  
ATOM   1421  HG  LEU A  92      -0.575   5.911   7.641  1.00 96.71           H  
ATOM   1422  CD1 LEU A  92      -2.516   6.681   8.139  1.00 96.71           C  
ATOM   1423 HD11 LEU A  92      -2.302   7.662   7.714  1.00 96.71           H  
ATOM   1424 HD12 LEU A  92      -2.323   6.733   9.211  1.00 96.71           H  
ATOM   1425 HD13 LEU A  92      -3.566   6.437   7.978  1.00 96.71           H  
ATOM   1426  CD2 LEU A  92      -1.847   4.295   8.220  1.00 96.71           C  
ATOM   1427 HD21 LEU A  92      -2.882   3.974   8.101  1.00 96.71           H  
ATOM   1428 HD22 LEU A  92      -1.633   4.409   9.282  1.00 96.71           H  
ATOM   1429 HD23 LEU A  92      -1.181   3.532   7.816  1.00 96.71           H  
ATOM   1430  N   GLY A  93       0.710   6.552   4.462  1.00 97.81           N  
ATOM   1431  H   GLY A  93       0.382   5.818   3.851  1.00 97.81           H  
ATOM   1432  CA  GLY A  93       2.144   6.829   4.500  1.00 97.81           C  
ATOM   1433  HA2 GLY A  93       2.358   7.683   5.142  1.00 97.81           H  
ATOM   1434  HA3 GLY A  93       2.472   7.085   3.493  1.00 97.81           H  
ATOM   1435  C   GLY A  93       2.951   5.640   5.016  1.00 97.81           C  
ATOM   1436  O   GLY A  93       2.628   5.044   6.044  1.00 97.81           O  
ATOM   1437  N   ASN A  94       4.018   5.292   4.299  1.00 98.11           N  
ATOM   1438  H   ASN A  94       4.235   5.844   3.481  1.00 98.11           H  
ATOM   1439  CA  ASN A  94       4.835   4.112   4.579  1.00 98.11           C  
ATOM   1440  HA  ASN A  94       4.197   3.229   4.578  1.00 98.11           H  
ATOM   1441  C   ASN A  94       5.513   4.164   5.951  1.00 98.11           C  
ATOM   1442  CB  ASN A  94       5.898   3.962   3.482  1.00 98.11           C  
ATOM   1443  HB2 ASN A  94       6.464   4.887   3.378  1.00 98.11           H  
ATOM   1444  HB3 ASN A  94       6.579   3.168   3.789  1.00 98.11           H  
ATOM   1445  O   ASN A  94       5.651   3.125   6.587  1.00 98.11           O  
ATOM   1446  CG  ASN A  94       5.343   3.542   2.140  1.00 98.11           C  
ATOM   1447  ND2 ASN A  94       6.078   3.757   1.075  1.00 98.11           N  
ATOM   1448 HD21 ASN A  94       5.737   3.397   0.195  1.00 98.11           H  
ATOM   1449 HD22 ASN A  94       6.994   4.172   1.168  1.00 98.11           H  
ATOM   1450  OD1 ASN A  94       4.262   2.996   2.030  1.00 98.11           O  
ATOM   1451  N   GLU A  95       5.891   5.351   6.434  1.00 97.92           N  
ATOM   1452  H   GLU A  95       5.709   6.182   5.889  1.00 97.92           H  
ATOM   1453  CA  GLU A  95       6.494   5.510   7.763  1.00 97.92           C  
ATOM   1454  HA  GLU A  95       7.380   4.880   7.840  1.00 97.92           H  
ATOM   1455  C   GLU A  95       5.517   5.100   8.874  1.00 97.92           C  
ATOM   1456  CB  GLU A  95       6.908   6.979   7.931  1.00 97.92           C  
ATOM   1457  HB2 GLU A  95       7.588   7.248   7.123  1.00 97.92           H  
ATOM   1458  HB3 GLU A  95       6.020   7.606   7.840  1.00 97.92           H  
ATOM   1459  O   GLU A  95       5.910   4.494   9.870  1.00 97.92           O  
ATOM   1460  CG  GLU A  95       7.583   7.314   9.268  1.00 97.92           C  
ATOM   1461  HG2 GLU A  95       6.899   7.092  10.087  1.00 97.92           H  
ATOM   1462  HG3 GLU A  95       7.758   8.389   9.292  1.00 97.92           H  
ATOM   1463  CD  GLU A  95       8.925   6.606   9.496  1.00 97.92           C  
ATOM   1464  OE1 GLU A  95       9.279   6.482  10.693  1.00 97.92           O  
ATOM   1465  OE2 GLU A  95       9.620   6.300   8.504  1.00 97.92           O  
ATOM   1466  N   TYR A  96       4.231   5.406   8.701  1.00 95.58           N  
ATOM   1467  H   TYR A  96       3.950   5.859   7.844  1.00 95.58           H  
ATOM   1468  CA  TYR A  96       3.197   5.056   9.668  1.00 95.58           C  
ATOM   1469  HA  TYR A  96       3.570   5.243  10.675  1.00 95.58           H  
ATOM   1470  C   TYR A  96       2.836   3.575   9.591  1.00 95.58           C  
ATOM   1471  CB  TYR A  96       1.977   5.943   9.438  1.00 95.58           C  
ATOM   1472  HB2 TYR A  96       1.567   5.732   8.451  1.00 95.58           H  
ATOM   1473  HB3 TYR A  96       1.217   5.678  10.173  1.00 95.58           H  
ATOM   1474  O   TYR A  96       2.733   2.917  10.623  1.00 95.58           O  
ATOM   1475  CG  TYR A  96       2.275   7.424   9.556  1.00 95.58           C  
ATOM   1476  CD1 TYR A  96       2.651   7.981  10.793  1.00 95.58           C  
ATOM   1477  HD1 TYR A  96       2.693   7.351  11.670  1.00 95.58           H  
ATOM   1478  CD2 TYR A  96       2.179   8.245   8.422  1.00 95.58           C  
ATOM   1479  HD2 TYR A  96       1.906   7.817   7.469  1.00 95.58           H  
ATOM   1480  CE1 TYR A  96       2.904   9.363  10.899  1.00 95.58           C  
ATOM   1481  HE1 TYR A  96       3.147   9.795  11.859  1.00 95.58           H  
ATOM   1482  CE2 TYR A  96       2.414   9.625   8.527  1.00 95.58           C  
ATOM   1483  HE2 TYR A  96       2.289  10.271   7.670  1.00 95.58           H  
ATOM   1484  OH  TYR A  96       2.999  11.527   9.854  1.00 95.58           O  
ATOM   1485  HH  TYR A  96       3.096  11.809  10.766  1.00 95.58           H  
ATOM   1486  CZ  TYR A  96       2.775  10.190   9.761  1.00 95.58           C  
ATOM   1487  N   VAL A  97       2.732   3.017   8.380  1.00 95.74           N  
ATOM   1488  H   VAL A  97       2.818   3.608   7.565  1.00 95.74           H  
ATOM   1489  CA  VAL A  97       2.492   1.576   8.208  1.00 95.74           C  
ATOM   1490  HA  VAL A  97       1.622   1.303   8.806  1.00 95.74           H  
ATOM   1491  C   VAL A  97       3.668   0.747   8.737  1.00 95.74           C  
ATOM   1492  CB  VAL A  97       2.179   1.226   6.744  1.00 95.74           C  
ATOM   1493  HB  VAL A  97       3.043   1.463   6.122  1.00 95.74           H  
ATOM   1494  O   VAL A  97       3.450  -0.274   9.386  1.00 95.74           O  
ATOM   1495  CG1 VAL A  97       1.840  -0.264   6.621  1.00 95.74           C  
ATOM   1496 HG11 VAL A  97       1.069  -0.527   7.345  1.00 95.74           H  
ATOM   1497 HG12 VAL A  97       2.719  -0.878   6.815  1.00 95.74           H  
ATOM   1498 HG13 VAL A  97       1.475  -0.484   5.618  1.00 95.74           H  
ATOM   1499  CG2 VAL A  97       0.963   1.995   6.212  1.00 95.74           C  
ATOM   1500 HG21 VAL A  97       0.809   1.751   5.161  1.00 95.74           H  
ATOM   1501 HG22 VAL A  97       0.076   1.714   6.779  1.00 95.74           H  
ATOM   1502 HG23 VAL A  97       1.111   3.072   6.296  1.00 95.74           H  
ATOM   1503  N   TYR A  98       4.911   1.199   8.548  1.00 95.80           N  
ATOM   1504  H   TYR A  98       5.053   2.015   7.970  1.00 95.80           H  
ATOM   1505  CA  TYR A  98       6.090   0.601   9.183  1.00 95.80           C  
ATOM   1506  HA  TYR A  98       6.190  -0.436   8.862  1.00 95.80           H  
ATOM   1507  C   TYR A  98       5.961   0.595  10.713  1.00 95.80           C  
ATOM   1508  CB  TYR A  98       7.352   1.368   8.756  1.00 95.80           C  
ATOM   1509  HB2 TYR A  98       7.625   1.070   7.744  1.00 95.80           H  
ATOM   1510  HB3 TYR A  98       7.128   2.435   8.731  1.00 95.80           H  
ATOM   1511  O   TYR A  98       6.141  -0.443  11.348  1.00 95.80           O  
ATOM   1512  CG  TYR A  98       8.546   1.157   9.671  1.00 95.80           C  
ATOM   1513  CD1 TYR A  98       9.107   2.239  10.374  1.00 95.80           C  
ATOM   1514  HD1 TYR A  98       8.724   3.238  10.229  1.00 95.80           H  
ATOM   1515  CD2 TYR A  98       9.048  -0.138   9.882  1.00 95.80           C  
ATOM   1516  HD2 TYR A  98       8.572  -0.980   9.402  1.00 95.80           H  
ATOM   1517  CE1 TYR A  98      10.173   2.019  11.270  1.00 95.80           C  
ATOM   1518  HE1 TYR A  98      10.603   2.855  11.800  1.00 95.80           H  
ATOM   1519  CE2 TYR A  98      10.118  -0.367  10.759  1.00 95.80           C  
ATOM   1520  HE2 TYR A  98      10.491  -1.366  10.926  1.00 95.80           H  
ATOM   1521  OH  TYR A  98      11.719   0.494  12.306  1.00 95.80           O  
ATOM   1522  HH  TYR A  98      12.021   1.313  12.705  1.00 95.80           H  
ATOM   1523  CZ  TYR A  98      10.680   0.714  11.460  1.00 95.80           C  
ATOM   1524  N   LYS A  99       5.612   1.731  11.328  1.00 93.80           N  
ATOM   1525  H   LYS A  99       5.481   2.561  10.768  1.00 93.80           H  
ATOM   1526  CA  LYS A  99       5.466   1.821  12.792  1.00 93.80           C  
ATOM   1527  HA  LYS A  99       6.399   1.513  13.264  1.00 93.80           H  
ATOM   1528  C   LYS A  99       4.395   0.882  13.338  1.00 93.80           C  
ATOM   1529  CB  LYS A  99       5.155   3.259  13.202  1.00 93.80           C  
ATOM   1530  HB2 LYS A  99       4.380   3.666  12.553  1.00 93.80           H  
ATOM   1531  HB3 LYS A  99       4.790   3.274  14.229  1.00 93.80           H  
ATOM   1532  O   LYS A  99       4.649   0.236  14.352  1.00 93.80           O  
ATOM   1533  CG  LYS A  99       6.421   4.110  13.124  1.00 93.80           C  
ATOM   1534  HG2 LYS A  99       7.117   3.795  13.902  1.00 93.80           H  
ATOM   1535  HG3 LYS A  99       6.903   3.980  12.155  1.00 93.80           H  
ATOM   1536  CD  LYS A  99       6.058   5.578  13.320  1.00 93.80           C  
ATOM   1537  HD2 LYS A  99       5.646   5.735  14.317  1.00 93.80           H  
ATOM   1538  HD3 LYS A  99       5.323   5.862  12.567  1.00 93.80           H  
ATOM   1539  CE  LYS A  99       7.334   6.384  13.126  1.00 93.80           C  
ATOM   1540  HE2 LYS A  99       7.797   6.049  12.198  1.00 93.80           H  
ATOM   1541  HE3 LYS A  99       8.029   6.168  13.937  1.00 93.80           H  
ATOM   1542  NZ  LYS A  99       7.041   7.827  13.037  1.00 93.80           N  
ATOM   1543  HZ1 LYS A  99       6.385   7.968  12.283  1.00 93.80           H  
ATOM   1544  HZ2 LYS A  99       6.643   8.163  13.903  1.00 93.80           H  
ATOM   1545  HZ3 LYS A  99       7.895   8.311  12.802  1.00 93.80           H  
ATOM   1546  N   LEU A 100       3.261   0.774  12.645  1.00 91.28           N  
ATOM   1547  H   LEU A 100       3.133   1.373  11.843  1.00 91.28           H  
ATOM   1548  CA  LEU A 100       2.192  -0.163  12.998  1.00 91.28           C  
ATOM   1549  HA  LEU A 100       1.903  -0.010  14.037  1.00 91.28           H  
ATOM   1550  C   LEU A 100       2.697  -1.609  12.899  1.00 91.28           C  
ATOM   1551  CB  LEU A 100       0.971   0.085  12.086  1.00 91.28           C  
ATOM   1552  HB2 LEU A 100       0.254  -0.722  12.238  1.00 91.28           H  
ATOM   1553  HB3 LEU A 100       1.296   0.044  11.046  1.00 91.28           H  
ATOM   1554  O   LEU A 100       2.705  -2.344  13.877  1.00 91.28           O  
ATOM   1555  CG  LEU A 100       0.253   1.426  12.333  1.00 91.28           C  
ATOM   1556  HG  LEU A 100       0.978   2.240  12.349  1.00 91.28           H  
ATOM   1557  CD1 LEU A 100      -0.754   1.705  11.213  1.00 91.28           C  
ATOM   1558 HD11 LEU A 100      -0.232   1.764  10.258  1.00 91.28           H  
ATOM   1559 HD12 LEU A 100      -1.495   0.907  11.177  1.00 91.28           H  
ATOM   1560 HD13 LEU A 100      -1.256   2.654  11.402  1.00 91.28           H  
ATOM   1561  CD2 LEU A 100      -0.496   1.431  13.663  1.00 91.28           C  
ATOM   1562 HD21 LEU A 100       0.197   1.294  14.493  1.00 91.28           H  
ATOM   1563 HD22 LEU A 100      -1.233   0.628  13.687  1.00 91.28           H  
ATOM   1564 HD23 LEU A 100      -0.997   2.390  13.797  1.00 91.28           H  
ATOM   1565  N   THR A 101       3.227  -1.990  11.738  1.00 93.05           N  
ATOM   1566  H   THR A 101       3.248  -1.314  10.988  1.00 93.05           H  
ATOM   1567  CA  THR A 101       3.564  -3.390  11.425  1.00 93.05           C  
ATOM   1568  HA  THR A 101       2.801  -4.023  11.879  1.00 93.05           H  
ATOM   1569  C   THR A 101       4.897  -3.890  12.003  1.00 93.05           C  
ATOM   1570  CB  THR A 101       3.505  -3.646   9.913  1.00 93.05           C  
ATOM   1571  HB  THR A 101       3.709  -4.703   9.741  1.00 93.05           H  
ATOM   1572  O   THR A 101       5.238  -5.056  11.827  1.00 93.05           O  
ATOM   1573  CG2 THR A 101       2.143  -3.319   9.297  1.00 93.05           C  
ATOM   1574 HG21 THR A 101       2.190  -3.485   8.221  1.00 93.05           H  
ATOM   1575 HG22 THR A 101       1.853  -2.285   9.486  1.00 93.05           H  
ATOM   1576 HG23 THR A 101       1.385  -3.975   9.724  1.00 93.05           H  
ATOM   1577  OG1 THR A 101       4.455  -2.868   9.211  1.00 93.05           O  
ATOM   1578  HG1 THR A 101       4.172  -1.955   9.300  1.00 93.05           H  
ATOM   1579  N   SER A 102       5.672  -3.039  12.686  1.00 88.68           N  
ATOM   1580  H   SER A 102       5.354  -2.085  12.778  1.00 88.68           H  
ATOM   1581  CA  SER A 102       6.995  -3.399  13.234  1.00 88.68           C  
ATOM   1582  HA  SER A 102       7.422  -4.180  12.606  1.00 88.68           H  
ATOM   1583  C   SER A 102       6.968  -3.971  14.652  1.00 88.68           C  
ATOM   1584  CB  SER A 102       7.966  -2.213  13.185  1.00 88.68           C  
ATOM   1585  HB2 SER A 102       8.234  -2.024  12.146  1.00 88.68           H  
ATOM   1586  HB3 SER A 102       8.874  -2.461  13.734  1.00 88.68           H  
ATOM   1587  O   SER A 102       7.930  -4.631  15.048  1.00 88.68           O  
ATOM   1588  OG  SER A 102       7.395  -1.039  13.721  1.00 88.68           O  
ATOM   1589  HG  SER A 102       6.850  -0.688  13.013  1.00 88.68           H  
ATOM   1590  N   HIS A 103       5.903  -3.727  15.417  1.00 81.11           N  
ATOM   1591  H   HIS A 103       5.142  -3.188  15.028  1.00 81.11           H  
ATOM   1592  CA  HIS A 103       5.834  -4.104  16.834  1.00 81.11           C  
ATOM   1593  HA  HIS A 103       6.835  -4.340  17.196  1.00 81.11           H  
ATOM   1594  C   HIS A 103       4.985  -5.352  17.092  1.00 81.11           C  
ATOM   1595  CB  HIS A 103       5.329  -2.904  17.646  1.00 81.11           C  
ATOM   1596  HB2 HIS A 103       4.352  -2.598  17.272  1.00 81.11           H  
ATOM   1597  HB3 HIS A 103       5.205  -3.207  18.686  1.00 81.11           H  
ATOM   1598  O   HIS A 103       5.219  -6.053  18.077  1.00 81.11           O  
ATOM   1599  CG  HIS A 103       6.274  -1.730  17.595  1.00 81.11           C  
ATOM   1600  CD2 HIS A 103       7.326  -1.490  18.437  1.00 81.11           C  
ATOM   1601  HD2 HIS A 103       7.607  -2.106  19.279  1.00 81.11           H  
ATOM   1602  ND1 HIS A 103       6.281  -0.732  16.648  1.00 81.11           N  
ATOM   1603  HD1 HIS A 103       5.646  -0.637  15.868  1.00 81.11           H  
ATOM   1604  CE1 HIS A 103       7.322   0.073  16.905  1.00 81.11           C  
ATOM   1605  HE1 HIS A 103       7.592   0.925  16.299  1.00 81.11           H  
ATOM   1606  NE2 HIS A 103       7.988  -0.335  18.000  1.00 81.11           N  
ATOM   1607  N   GLU A 104       4.029  -5.645  16.213  1.00 80.61           N  
ATOM   1608  H   GLU A 104       3.926  -5.067  15.392  1.00 80.61           H  
ATOM   1609  CA  GLU A 104       3.033  -6.704  16.390  1.00 80.61           C  
ATOM   1610  HA  GLU A 104       3.398  -7.431  17.115  1.00 80.61           H  
ATOM   1611  C   GLU A 104       2.799  -7.453  15.071  1.00 80.61           C  
ATOM   1612  CB  GLU A 104       1.721  -6.119  16.945  1.00 80.61           C  
ATOM   1613  HB2 GLU A 104       1.306  -5.437  16.203  1.00 80.61           H  
ATOM   1614  HB3 GLU A 104       1.018  -6.938  17.098  1.00 80.61           H  
ATOM   1615  O   GLU A 104       3.324  -7.085  14.015  1.00 80.61           O  
ATOM   1616  CG  GLU A 104       1.890  -5.391  18.292  1.00 80.61           C  
ATOM   1617  HG2 GLU A 104       2.644  -4.610  18.195  1.00 80.61           H  
ATOM   1618  HG3 GLU A 104       2.247  -6.111  19.028  1.00 80.61           H  
ATOM   1619  CD  GLU A 104       0.606  -4.716  18.799  1.00 80.61           C  
ATOM   1620  OE1 GLU A 104       0.493  -4.588  20.046  1.00 80.61           O  
ATOM   1621  OE2 GLU A 104      -0.174  -4.242  17.943  1.00 80.61           O  
ATOM   1622  N   GLN A 105       2.034  -8.545  15.126  1.00 86.21           N  
ATOM   1623  H   GLN A 105       1.482  -8.696  15.958  1.00 86.21           H  
ATOM   1624  CA  GLN A 105       1.721  -9.339  13.944  1.00 86.21           C  
ATOM   1625  HA  GLN A 105       2.547  -9.250  13.238  1.00 86.21           H  
ATOM   1626  C   GLN A 105       0.465  -8.798  13.268  1.00 86.21           C  
ATOM   1627  CB  GLN A 105       1.592 -10.826  14.298  1.00 86.21           C  
ATOM   1628  HB2 GLN A 105       0.758 -10.977  14.983  1.00 86.21           H  
ATOM   1629  HB3 GLN A 105       2.511 -11.157  14.783  1.00 86.21           H  
ATOM   1630  O   GLN A 105      -0.655  -9.113  13.672  1.00 86.21           O  
ATOM   1631  CG  GLN A 105       1.367 -11.654  13.021  1.00 86.21           C  
ATOM   1632  HG2 GLN A 105       0.458 -11.322  12.519  1.00 86.21           H  
ATOM   1633  HG3 GLN A 105       2.202 -11.497  12.338  1.00 86.21           H  
ATOM   1634  CD  GLN A 105       1.231 -13.149  13.272  1.00 86.21           C  
ATOM   1635  NE2 GLN A 105       0.830 -13.896  12.267  1.00 86.21           N  
ATOM   1636 HE21 GLN A 105       0.401 -13.441  11.474  1.00 86.21           H  
ATOM   1637 HE22 GLN A 105       0.625 -14.857  12.503  1.00 86.21           H  
ATOM   1638  OE1 GLN A 105       1.513 -13.689  14.332  1.00 86.21           O  
ATOM   1639  N   TYR A 106       0.667  -8.074  12.173  1.00 90.85           N  
ATOM   1640  H   TYR A 106       1.609  -7.810  11.923  1.00 90.85           H  
ATOM   1641  CA  TYR A 106      -0.430  -7.584  11.356  1.00 90.85           C  
ATOM   1642  HA  TYR A 106      -1.308  -7.501  11.997  1.00 90.85           H  
ATOM   1643  C   TYR A 106      -0.780  -8.550  10.229  1.00 90.85           C  
ATOM   1644  CB  TYR A 106      -0.129  -6.175  10.851  1.00 90.85           C  
ATOM   1645  HB2 TYR A 106       0.904  -6.123  10.509  1.00 90.85           H  
ATOM   1646  HB3 TYR A 106      -0.771  -5.963   9.996  1.00 90.85           H  
ATOM   1647  O   TYR A 106       0.100  -9.131   9.583  1.00 90.85           O  
ATOM   1648  CG  TYR A 106      -0.379  -5.120  11.910  1.00 90.85           C  
ATOM   1649  CD1 TYR A 106      -1.571  -4.373  11.881  1.00 90.85           C  
ATOM   1650  HD1 TYR A 106      -2.328  -4.605  11.146  1.00 90.85           H  
ATOM   1651  CD2 TYR A 106       0.526  -4.939  12.972  1.00 90.85           C  
ATOM   1652  HD2 TYR A 106       1.423  -5.538  13.037  1.00 90.85           H  
ATOM   1653  CE1 TYR A 106      -1.832  -3.399  12.863  1.00 90.85           C  
ATOM   1654  HE1 TYR A 106      -2.761  -2.849  12.866  1.00 90.85           H  
ATOM   1655  CE2 TYR A 106       0.241  -4.007  13.986  1.00 90.85           C  
ATOM   1656  HE2 TYR A 106       0.917  -3.873  14.818  1.00 90.85           H  
ATOM   1657  OH  TYR A 106      -1.202  -2.343  14.924  1.00 90.85           O  
ATOM   1658  HH  TYR A 106      -0.705  -2.561  15.716  1.00 90.85           H  
ATOM   1659  CZ  TYR A 106      -0.928  -3.225  13.930  1.00 90.85           C  
ATOM   1660  N   GLU A 107      -2.073  -8.684   9.966  1.00 93.48           N  
ATOM   1661  H   GLU A 107      -2.732  -8.199  10.559  1.00 93.48           H  
ATOM   1662  CA  GLU A 107      -2.587  -9.284   8.741  1.00 93.48           C  
ATOM   1663  HA  GLU A 107      -1.774  -9.821   8.253  1.00 93.48           H  
ATOM   1664  C   GLU A 107      -3.042  -8.207   7.753  1.00 93.48           C  
ATOM   1665  CB  GLU A 107      -3.655 -10.339   9.044  1.00 93.48           C  
ATOM   1666  HB2 GLU A 107      -3.924 -10.814   8.101  1.00 93.48           H  
ATOM   1667  HB3 GLU A 107      -3.215 -11.099   9.690  1.00 93.48           H  
ATOM   1668  O   GLU A 107      -3.379  -7.087   8.132  1.00 93.48           O  
ATOM   1669  CG  GLU A 107      -4.932  -9.800   9.695  1.00 93.48           C  
ATOM   1670  HG2 GLU A 107      -4.690  -9.321  10.643  1.00 93.48           H  
ATOM   1671  HG3 GLU A 107      -5.343  -9.048   9.022  1.00 93.48           H  
ATOM   1672  CD  GLU A 107      -5.980 -10.904   9.913  1.00 93.48           C  
ATOM   1673  OE1 GLU A 107      -6.967 -10.649  10.626  1.00 93.48           O  
ATOM   1674  OE2 GLU A 107      -5.809 -12.008   9.339  1.00 93.48           O  
ATOM   1675  N   LEU A 108      -3.008  -8.544   6.465  1.00 95.90           N  
ATOM   1676  H   LEU A 108      -2.774  -9.502   6.246  1.00 95.90           H  
ATOM   1677  CA  LEU A 108      -3.382  -7.660   5.366  1.00 95.90           C  
ATOM   1678  HA  LEU A 108      -3.628  -6.672   5.755  1.00 95.90           H  
ATOM   1679  C   LEU A 108      -4.600  -8.213   4.652  1.00 95.90           C  
ATOM   1680  CB  LEU A 108      -2.197  -7.536   4.399  1.00 95.90           C  
ATOM   1681  HB2 LEU A 108      -1.926  -8.539   4.069  1.00 95.90           H  
ATOM   1682  HB3 LEU A 108      -1.362  -7.120   4.962  1.00 95.90           H  
ATOM   1683  O   LEU A 108      -4.596  -9.369   4.230  1.00 95.90           O  
ATOM   1684  CG  LEU A 108      -2.422  -6.664   3.155  1.00 95.90           C  
ATOM   1685  HG  LEU A 108      -3.409  -6.835   2.723  1.00 95.90           H  
ATOM   1686  CD1 LEU A 108      -2.269  -5.203   3.535  1.00 95.90           C  
ATOM   1687 HD11 LEU A 108      -2.169  -4.606   2.629  1.00 95.90           H  
ATOM   1688 HD12 LEU A 108      -1.348  -5.065   4.100  1.00 95.90           H  
ATOM   1689 HD13 LEU A 108      -3.122  -4.883   4.133  1.00 95.90           H  
ATOM   1690  CD2 LEU A 108      -1.381  -6.951   2.072  1.00 95.90           C  
ATOM   1691 HD21 LEU A 108      -1.599  -6.358   1.184  1.00 95.90           H  
ATOM   1692 HD22 LEU A 108      -1.406  -8.006   1.801  1.00 95.90           H  
ATOM   1693 HD23 LEU A 108      -0.385  -6.703   2.438  1.00 95.90           H  
ATOM   1694  N   ARG A 109      -5.578  -7.348   4.399  1.00 95.06           N  
ATOM   1695  H   ARG A 109      -5.524  -6.439   4.836  1.00 95.06           H  
ATOM   1696  CA  ARG A 109      -6.688  -7.624   3.493  1.00 95.06           C  
ATOM   1697  HA  ARG A 109      -6.531  -8.600   3.033  1.00 95.06           H  
ATOM   1698  C   ARG A 109      -6.735  -6.586   2.380  1.00 95.06           C  
ATOM   1699  CB  ARG A 109      -7.973  -7.724   4.314  1.00 95.06           C  
ATOM   1700  HB2 ARG A 109      -7.873  -8.549   5.019  1.00 95.06           H  
ATOM   1701  HB3 ARG A 109      -8.085  -6.833   4.930  1.00 95.06           H  
ATOM   1702  O   ARG A 109      -6.775  -5.385   2.627  1.00 95.06           O  
ATOM   1703  CG  ARG A 109      -9.222  -7.908   3.444  1.00 95.06           C  
ATOM   1704  HG2 ARG A 109      -9.358  -7.036   2.804  1.00 95.06           H  
ATOM   1705  HG3 ARG A 109      -9.103  -8.787   2.810  1.00 95.06           H  
ATOM   1706  CD  ARG A 109     -10.460  -8.064   4.327  1.00 95.06           C  
ATOM   1707  HD2 ARG A 109     -10.605  -7.147   4.897  1.00 95.06           H  
ATOM   1708  HD3 ARG A 109     -10.308  -8.869   5.046  1.00 95.06           H  
ATOM   1709  NE  ARG A 109     -11.660  -8.294   3.511  1.00 95.06           N  
ATOM   1710  HE  ARG A 109     -12.147  -7.485   3.152  1.00 95.06           H  
ATOM   1711  NH1 ARG A 109     -11.771 -10.577   3.723  1.00 95.06           N  
ATOM   1712 HH11 ARG A 109     -11.043 -10.537   4.422  1.00 95.06           H  
ATOM   1713 HH12 ARG A 109     -12.300 -11.433   3.643  1.00 95.06           H  
ATOM   1714  NH2 ARG A 109     -13.257  -9.446   2.465  1.00 95.06           N  
ATOM   1715 HH21 ARG A 109     -13.587  -8.538   2.169  1.00 95.06           H  
ATOM   1716 HH22 ARG A 109     -13.719 -10.310   2.218  1.00 95.06           H  
ATOM   1717  CZ  ARG A 109     -12.215  -9.450   3.242  1.00 95.06           C  
ATOM   1718  N   VAL A 110      -6.761  -7.057   1.140  1.00 92.97           N  
ATOM   1719  H   VAL A 110      -6.716  -8.060   1.033  1.00 92.97           H  
ATOM   1720  CA  VAL A 110      -6.989  -6.250  -0.062  1.00 92.97           C  
ATOM   1721  HA  VAL A 110      -6.909  -5.190   0.178  1.00 92.97           H  
ATOM   1722  C   VAL A 110      -8.398  -6.541  -0.552  1.00 92.97           C  
ATOM   1723  CB  VAL A 110      -5.961  -6.577  -1.161  1.00 92.97           C  
ATOM   1724  HB  VAL A 110      -6.070  -7.625  -1.441  1.00 92.97           H  
ATOM   1725  O   VAL A 110      -8.699  -7.678  -0.907  1.00 92.97           O  
ATOM   1726  CG1 VAL A 110      -6.201  -5.723  -2.412  1.00 92.97           C  
ATOM   1727 HG11 VAL A 110      -6.122  -4.665  -2.165  1.00 92.97           H  
ATOM   1728 HG12 VAL A 110      -7.192  -5.921  -2.819  1.00 92.97           H  
ATOM   1729 HG13 VAL A 110      -5.467  -5.981  -3.176  1.00 92.97           H  
ATOM   1730  CG2 VAL A 110      -4.512  -6.359  -0.712  1.00 92.97           C  
ATOM   1731 HG21 VAL A 110      -3.833  -6.695  -1.496  1.00 92.97           H  
ATOM   1732 HG22 VAL A 110      -4.299  -6.935   0.189  1.00 92.97           H  
ATOM   1733 HG23 VAL A 110      -4.332  -5.301  -0.522  1.00 92.97           H  
ATOM   1734  N   GLU A 111      -9.251  -5.525  -0.611  1.00 91.24           N  
ATOM   1735  H   GLU A 111      -8.955  -4.630  -0.251  1.00 91.24           H  
ATOM   1736  CA  GLU A 111     -10.593  -5.619  -1.184  1.00 91.24           C  
ATOM   1737  HA  GLU A 111     -10.851  -6.667  -1.333  1.00 91.24           H  
ATOM   1738  C   GLU A 111     -10.662  -4.923  -2.534  1.00 91.24           C  
ATOM   1739  CB  GLU A 111     -11.646  -5.022  -0.254  1.00 91.24           C  
ATOM   1740  HB2 GLU A 111     -11.452  -3.961  -0.094  1.00 91.24           H  
ATOM   1741  HB3 GLU A 111     -12.614  -5.126  -0.744  1.00 91.24           H  
ATOM   1742  O   GLU A 111     -10.201  -3.792  -2.689  1.00 91.24           O  
ATOM   1743  CG  GLU A 111     -11.687  -5.746   1.091  1.00 91.24           C  
ATOM   1744  HG2 GLU A 111     -11.448  -6.799   0.941  1.00 91.24           H  
ATOM   1745  HG3 GLU A 111     -10.942  -5.319   1.763  1.00 91.24           H  
ATOM   1746  CD  GLU A 111     -13.079  -5.630   1.700  1.00 91.24           C  
ATOM   1747  OE1 GLU A 111     -13.674  -6.720   1.908  1.00 91.24           O  
ATOM   1748  OE2 GLU A 111     -13.533  -4.482   1.911  1.00 91.24           O  
ATOM   1749  N   LEU A 112     -11.275  -5.598  -3.502  1.00 87.71           N  
ATOM   1750  H   LEU A 112     -11.625  -6.520  -3.286  1.00 87.71           H  
ATOM   1751  CA  LEU A 112     -11.376  -5.161  -4.885  1.00 87.71           C  
ATOM   1752  HA  LEU A 112     -11.048  -4.126  -4.976  1.00 87.71           H  
ATOM   1753  C   LEU A 112     -12.830  -5.264  -5.336  1.00 87.71           C  
ATOM   1754  CB  LEU A 112     -10.474  -6.051  -5.755  1.00 87.71           C  
ATOM   1755  HB2 LEU A 112     -10.573  -5.753  -6.799  1.00 87.71           H  
ATOM   1756  HB3 LEU A 112     -10.839  -7.074  -5.663  1.00 87.71           H  
ATOM   1757  O   LEU A 112     -13.452  -6.322  -5.242  1.00 87.71           O  
ATOM   1758  CG  LEU A 112      -8.985  -6.047  -5.366  1.00 87.71           C  
ATOM   1759  HG  LEU A 112      -8.876  -6.196  -4.292  1.00 87.71           H  
ATOM   1760  CD1 LEU A 112      -8.285  -7.217  -6.047  1.00 87.71           C  
ATOM   1761 HD11 LEU A 112      -7.202  -7.103  -5.990  1.00 87.71           H  
ATOM   1762 HD12 LEU A 112      -8.605  -7.295  -7.086  1.00 87.71           H  
ATOM   1763 HD13 LEU A 112      -8.557  -8.141  -5.536  1.00 87.71           H  
ATOM   1764  CD2 LEU A 112      -8.316  -4.730  -5.741  1.00 87.71           C  
ATOM   1765 HD21 LEU A 112      -7.255  -4.783  -5.497  1.00 87.71           H  
ATOM   1766 HD22 LEU A 112      -8.762  -3.934  -5.144  1.00 87.71           H  
ATOM   1767 HD23 LEU A 112      -8.438  -4.524  -6.804  1.00 87.71           H  
ATOM   1768  N   SER A 113     -13.372  -4.184  -5.887  1.00 85.22           N  
ATOM   1769  H   SER A 113     -12.828  -3.333  -5.876  1.00 85.22           H  
ATOM   1770  CA  SER A 113     -14.659  -4.215  -6.586  1.00 85.22           C  
ATOM   1771  HA  SER A 113     -15.117  -5.196  -6.456  1.00 85.22           H  
ATOM   1772  C   SER A 113     -14.449  -3.979  -8.073  1.00 85.22           C  
ATOM   1773  CB  SER A 113     -15.616  -3.180  -5.998  1.00 85.22           C  
ATOM   1774  HB2 SER A 113     -15.259  -2.177  -6.234  1.00 85.22           H  
ATOM   1775  HB3 SER A 113     -15.659  -3.291  -4.915  1.00 85.22           H  
ATOM   1776  O   SER A 113     -13.810  -3.002  -8.433  1.00 85.22           O  
ATOM   1777  OG  SER A 113     -16.911  -3.364  -6.545  1.00 85.22           O  
ATOM   1778  HG  SER A 113     -17.295  -4.125  -6.102  1.00 85.22           H  
ATOM   1779  N   PHE A 114     -14.995  -4.818  -8.952  1.00 77.17           N  
ATOM   1780  H   PHE A 114     -15.479  -5.630  -8.597  1.00 77.17           H  
ATOM   1781  CA  PHE A 114     -14.980  -4.582 -10.398  1.00 77.17           C  
ATOM   1782  HA  PHE A 114     -14.874  -3.511 -10.575  1.00 77.17           H  
ATOM   1783  C   PHE A 114     -16.290  -5.038 -11.030  1.00 77.17           C  
ATOM   1784  CB  PHE A 114     -13.784  -5.279 -11.055  1.00 77.17           C  
ATOM   1785  HB2 PHE A 114     -13.824  -6.344 -10.829  1.00 77.17           H  
ATOM   1786  HB3 PHE A 114     -12.865  -4.887 -10.620  1.00 77.17           H  
ATOM   1787  O   PHE A 114     -16.729  -6.169 -10.836  1.00 77.17           O  
ATOM   1788  CG  PHE A 114     -13.721  -5.086 -12.563  1.00 77.17           C  
ATOM   1789  CD1 PHE A 114     -13.970  -6.167 -13.429  1.00 77.17           C  
ATOM   1790  HD1 PHE A 114     -14.210  -7.140 -13.027  1.00 77.17           H  
ATOM   1791  CD2 PHE A 114     -13.398  -3.827 -13.106  1.00 77.17           C  
ATOM   1792  HD2 PHE A 114     -13.202  -2.991 -12.451  1.00 77.17           H  
ATOM   1793  CE1 PHE A 114     -13.855  -5.997 -14.821  1.00 77.17           C  
ATOM   1794  HE1 PHE A 114     -14.003  -6.837 -15.483  1.00 77.17           H  
ATOM   1795  CE2 PHE A 114     -13.272  -3.659 -14.495  1.00 77.17           C  
ATOM   1796  HE2 PHE A 114     -12.954  -2.716 -14.916  1.00 77.17           H  
ATOM   1797  CZ  PHE A 114     -13.489  -4.748 -15.352  1.00 77.17           C  
ATOM   1798  HZ  PHE A 114     -13.336  -4.631 -16.415  1.00 77.17           H  
ATOM   1799  N   GLN A 115     -16.936  -4.141 -11.783  1.00 80.51           N  
ATOM   1800  H   GLN A 115     -16.474  -3.258 -11.946  1.00 80.51           H  
ATOM   1801  CA  GLN A 115     -18.228  -4.400 -12.440  1.00 80.51           C  
ATOM   1802  HA  GLN A 115     -18.640  -3.437 -12.743  1.00 80.51           H  
ATOM   1803  C   GLN A 115     -19.283  -5.014 -11.491  1.00 80.51           C  
ATOM   1804  CB  GLN A 115     -18.018  -5.222 -13.725  1.00 80.51           C  
ATOM   1805  HB2 GLN A 115     -17.562  -6.179 -13.472  1.00 80.51           H  
ATOM   1806  HB3 GLN A 115     -18.991  -5.417 -14.177  1.00 80.51           H  
ATOM   1807  O   GLN A 115     -20.059  -5.885 -11.875  1.00 80.51           O  
ATOM   1808  CG  GLN A 115     -17.150  -4.505 -14.772  1.00 80.51           C  
ATOM   1809  HG2 GLN A 115     -17.607  -3.548 -15.025  1.00 80.51           H  
ATOM   1810  HG3 GLN A 115     -16.158  -4.314 -14.362  1.00 80.51           H  
ATOM   1811  CD  GLN A 115     -16.993  -5.316 -16.057  1.00 80.51           C  
ATOM   1812  NE2 GLN A 115     -16.318  -4.789 -17.054  1.00 80.51           N  
ATOM   1813 HE21 GLN A 115     -16.181  -5.381 -17.860  1.00 80.51           H  
ATOM   1814 HE22 GLN A 115     -15.766  -3.952 -16.932  1.00 80.51           H  
ATOM   1815  OE1 GLN A 115     -17.489  -6.422 -16.202  1.00 80.51           O  
ATOM   1816  N   GLY A 116     -19.295  -4.572 -10.227  1.00 80.01           N  
ATOM   1817  H   GLY A 116     -18.585  -3.911  -9.945  1.00 80.01           H  
ATOM   1818  CA  GLY A 116     -20.221  -5.052  -9.195  1.00 80.01           C  
ATOM   1819  HA2 GLY A 116     -20.278  -4.309  -8.399  1.00 80.01           H  
ATOM   1820  HA3 GLY A 116     -21.214  -5.164  -9.628  1.00 80.01           H  
ATOM   1821  C   GLY A 116     -19.842  -6.390  -8.550  1.00 80.01           C  
ATOM   1822  O   GLY A 116     -20.513  -6.809  -7.611  1.00 80.01           O  
ATOM   1823  N   LYS A 117     -18.773  -7.050  -9.004  1.00 85.59           N  
ATOM   1824  H   LYS A 117     -18.240  -6.648  -9.762  1.00 85.59           H  
ATOM   1825  CA  LYS A 117     -18.204  -8.226  -8.336  1.00 85.59           C  
ATOM   1826  HA  LYS A 117     -18.998  -8.760  -7.815  1.00 85.59           H  
ATOM   1827  C   LYS A 117     -17.185  -7.791  -7.293  1.00 85.59           C  
ATOM   1828  CB  LYS A 117     -17.565  -9.173  -9.354  1.00 85.59           C  
ATOM   1829  HB2 LYS A 117     -16.796  -8.639  -9.913  1.00 85.59           H  
ATOM   1830  HB3 LYS A 117     -17.092  -9.994  -8.816  1.00 85.59           H  
ATOM   1831  O   LYS A 117     -16.433  -6.847  -7.528  1.00 85.59           O  
ATOM   1832  CG  LYS A 117     -18.601  -9.745 -10.328  1.00 85.59           C  
ATOM   1833  HG2 LYS A 117     -19.389 -10.248  -9.769  1.00 85.59           H  
ATOM   1834  HG3 LYS A 117     -19.036  -8.941 -10.922  1.00 85.59           H  
ATOM   1835  CD  LYS A 117     -17.915 -10.744 -11.258  1.00 85.59           C  
ATOM   1836  HD2 LYS A 117     -17.492 -11.553 -10.662  1.00 85.59           H  
ATOM   1837  HD3 LYS A 117     -17.109 -10.237 -11.788  1.00 85.59           H  
ATOM   1838  CE  LYS A 117     -18.918 -11.311 -12.261  1.00 85.59           C  
ATOM   1839  HE2 LYS A 117     -19.711 -11.821 -11.714  1.00 85.59           H  
ATOM   1840  HE3 LYS A 117     -19.361 -10.481 -12.811  1.00 85.59           H  
ATOM   1841  NZ  LYS A 117     -18.239 -12.243 -13.192  1.00 85.59           N  
ATOM   1842  HZ1 LYS A 117     -17.500 -11.756 -13.679  1.00 85.59           H  
ATOM   1843  HZ2 LYS A 117     -18.886 -12.615 -13.872  1.00 85.59           H  
ATOM   1844  HZ3 LYS A 117     -17.816 -13.003 -12.678  1.00 85.59           H  
ATOM   1845  N   LEU A 118     -17.172  -8.488  -6.164  1.00 88.41           N  
ATOM   1846  H   LEU A 118     -17.784  -9.288  -6.080  1.00 88.41           H  
ATOM   1847  CA  LEU A 118     -16.220  -8.279  -5.081  1.00 88.41           C  
ATOM   1848  HA  LEU A 118     -15.655  -7.364  -5.261  1.00 88.41           H  
ATOM   1849  C   LEU A 118     -15.217  -9.427  -5.057  1.00 88.41           C  
ATOM   1850  CB  LEU A 118     -16.956  -8.134  -3.737  1.00 88.41           C  
ATOM   1851  HB2 LEU A 118     -16.214  -8.054  -2.943  1.00 88.41           H  
ATOM   1852  HB3 LEU A 118     -17.531  -9.043  -3.558  1.00 88.41           H  
ATOM   1853  O   LEU A 118     -15.596 -10.595  -5.165  1.00 88.41           O  
ATOM   1854  CG  LEU A 118     -17.899  -6.920  -3.649  1.00 88.41           C  
ATOM   1855  HG  LEU A 118     -18.628  -6.966  -4.458  1.00 88.41           H  
ATOM   1856  CD1 LEU A 118     -18.661  -6.948  -2.325  1.00 88.41           C  
ATOM   1857 HD11 LEU A 118     -19.352  -6.106  -2.275  1.00 88.41           H  
ATOM   1858 HD12 LEU A 118     -19.226  -7.876  -2.240  1.00 88.41           H  
ATOM   1859 HD13 LEU A 118     -17.961  -6.881  -1.492  1.00 88.41           H  
ATOM   1860  CD2 LEU A 118     -17.144  -5.594  -3.743  1.00 88.41           C  
ATOM   1861 HD21 LEU A 118     -17.840  -4.762  -3.634  1.00 88.41           H  
ATOM   1862 HD22 LEU A 118     -16.398  -5.538  -2.951  1.00 88.41           H  
ATOM   1863 HD23 LEU A 118     -16.642  -5.524  -4.708  1.00 88.41           H  
ATOM   1864  N   TYR A 119     -13.951  -9.074  -4.904  1.00 89.90           N  
ATOM   1865  H   TYR A 119     -13.735  -8.092  -4.811  1.00 89.90           H  
ATOM   1866  CA  TYR A 119     -12.840  -9.989  -4.715  1.00 89.90           C  
ATOM   1867  HA  TYR A 119     -13.233 -10.983  -4.503  1.00 89.90           H  
ATOM   1868  C   TYR A 119     -12.030  -9.528  -3.515  1.00 89.90           C  
ATOM   1869  CB  TYR A 119     -11.963 -10.058  -5.972  1.00 89.90           C  
ATOM   1870  HB2 TYR A 119     -11.162 -10.776  -5.798  1.00 89.90           H  
ATOM   1871  HB3 TYR A 119     -11.496  -9.088  -6.142  1.00 89.90           H  
ATOM   1872  O   TYR A 119     -12.000  -8.336  -3.207  1.00 89.90           O  
ATOM   1873  CG  TYR A 119     -12.708 -10.457  -7.225  1.00 89.90           C  
ATOM   1874  CD1 TYR A 119     -12.757 -11.810  -7.604  1.00 89.90           C  
ATOM   1875  HD1 TYR A 119     -12.236 -12.555  -7.022  1.00 89.90           H  
ATOM   1876  CD2 TYR A 119     -13.355  -9.476  -8.004  1.00 89.90           C  
ATOM   1877  HD2 TYR A 119     -13.309  -8.440  -7.703  1.00 89.90           H  
ATOM   1878  CE1 TYR A 119     -13.446 -12.187  -8.770  1.00 89.90           C  
ATOM   1879  HE1 TYR A 119     -13.449 -13.225  -9.069  1.00 89.90           H  
ATOM   1880  CE2 TYR A 119     -14.049  -9.849  -9.171  1.00 89.90           C  
ATOM   1881  HE2 TYR A 119     -14.513  -9.097  -9.792  1.00 89.90           H  
ATOM   1882  OH  TYR A 119     -14.683 -11.578 -10.722  1.00 89.90           O  
ATOM   1883  HH  TYR A 119     -14.376 -12.460 -10.943  1.00 89.90           H  
ATOM   1884  CZ  TYR A 119     -14.080 -11.204  -9.562  1.00 89.90           C  
ATOM   1885  N   TYR A 120     -11.368 -10.465  -2.850  1.00 91.99           N  
ATOM   1886  H   TYR A 120     -11.437 -11.437  -3.116  1.00 91.99           H  
ATOM   1887  CA  TYR A 120     -10.453 -10.123  -1.776  1.00 91.99           C  
ATOM   1888  HA  TYR A 120     -10.075  -9.122  -1.985  1.00 91.99           H  
ATOM   1889  C   TYR A 120      -9.246 -11.057  -1.744  1.00 91.99           C  
ATOM   1890  CB  TYR A 120     -11.197 -10.081  -0.433  1.00 91.99           C  
ATOM   1891  HB2 TYR A 120     -12.100  -9.480  -0.534  1.00 91.99           H  
ATOM   1892  HB3 TYR A 120     -10.562  -9.573   0.293  1.00 91.99           H  
ATOM   1893  O   TYR A 120      -9.339 -12.213  -2.166  1.00 91.99           O  
ATOM   1894  CG  TYR A 120     -11.563 -11.449   0.109  1.00 91.99           C  
ATOM   1895  CD1 TYR A 120     -12.689 -12.141  -0.377  1.00 91.99           C  
ATOM   1896  HD1 TYR A 120     -13.310 -11.692  -1.138  1.00 91.99           H  
ATOM   1897  CD2 TYR A 120     -10.746 -12.039   1.088  1.00 91.99           C  
ATOM   1898  HD2 TYR A 120      -9.891 -11.495   1.461  1.00 91.99           H  
ATOM   1899  CE1 TYR A 120     -12.990 -13.426   0.114  1.00 91.99           C  
ATOM   1900  HE1 TYR A 120     -13.844 -13.973  -0.258  1.00 91.99           H  
ATOM   1901  CE2 TYR A 120     -11.050 -13.318   1.592  1.00 91.99           C  
ATOM   1902  HE2 TYR A 120     -10.424 -13.763   2.351  1.00 91.99           H  
ATOM   1903  OH  TYR A 120     -12.464 -15.253   1.573  1.00 91.99           O  
ATOM   1904  HH  TYR A 120     -11.870 -15.503   2.286  1.00 91.99           H  
ATOM   1905  CZ  TYR A 120     -12.171 -14.016   1.099  1.00 91.99           C  
ATOM   1906  N   ALA A 121      -8.139 -10.540  -1.229  1.00 92.73           N  
ATOM   1907  H   ALA A 121      -8.172  -9.575  -0.931  1.00 92.73           H  
ATOM   1908  CA  ALA A 121      -6.925 -11.272  -0.895  1.00 92.73           C  
ATOM   1909  HA  ALA A 121      -7.080 -12.344  -1.017  1.00 92.73           H  
ATOM   1910  C   ALA A 121      -6.579 -10.994   0.571  1.00 92.73           C  
ATOM   1911  CB  ALA A 121      -5.797 -10.830  -1.834  1.00 92.73           C  
ATOM   1912  HB1 ALA A 121      -5.958 -11.231  -2.834  1.00 92.73           H  
ATOM   1913  HB2 ALA A 121      -4.841 -11.191  -1.456  1.00 92.73           H  
ATOM   1914  HB3 ALA A 121      -5.748  -9.742  -1.886  1.00 92.73           H  
ATOM   1915  O   ALA A 121      -6.648  -9.849   1.009  1.00 92.73           O  
ATOM   1916  N   MET A 122      -6.218 -12.032   1.312  1.00 95.05           N  
ATOM   1917  H   MET A 122      -6.160 -12.934   0.860  1.00 95.05           H  
ATOM   1918  CA  MET A 122      -5.794 -12.003   2.709  1.00 95.05           C  
ATOM   1919  HA  MET A 122      -5.857 -10.987   3.100  1.00 95.05           H  
ATOM   1920  C   MET A 122      -4.367 -12.518   2.809  1.00 95.05           C  
ATOM   1921  CB  MET A 122      -6.652 -12.925   3.582  1.00 95.05           C  
ATOM   1922  HB2 MET A 122      -6.262 -12.921   4.600  1.00 95.05           H  
ATOM   1923  HB3 MET A 122      -6.551 -13.939   3.195  1.00 95.05           H  
ATOM   1924  O   MET A 122      -4.014 -13.480   2.126  1.00 95.05           O  
ATOM   1925  CG  MET A 122      -8.134 -12.592   3.620  1.00 95.05           C  
ATOM   1926  HG2 MET A 122      -8.649 -13.404   4.134  1.00 95.05           H  
ATOM   1927  HG3 MET A 122      -8.491 -12.565   2.590  1.00 95.05           H  
ATOM   1928  SD  MET A 122      -8.574 -11.052   4.438  1.00 95.05           S  
ATOM   1929  CE  MET A 122      -8.080 -11.394   6.153  1.00 95.05           C  
ATOM   1930  HE1 MET A 122      -8.457 -12.366   6.471  1.00 95.05           H  
ATOM   1931  HE2 MET A 122      -8.512 -10.632   6.801  1.00 95.05           H  
ATOM   1932  HE3 MET A 122      -6.995 -11.371   6.256  1.00 95.05           H  
ATOM   1933  N   TYR A 123      -3.591 -11.950   3.722  1.00 95.62           N  
ATOM   1934  H   TYR A 123      -3.952 -11.144   4.214  1.00 95.62           H  
ATOM   1935  CA  TYR A 123      -2.265 -12.425   4.095  1.00 95.62           C  
ATOM   1936  HA  TYR A 123      -2.122 -13.448   3.749  1.00 95.62           H  
ATOM   1937  C   TYR A 123      -2.158 -12.400   5.616  1.00 95.62           C  
ATOM   1938  CB  TYR A 123      -1.188 -11.537   3.454  1.00 95.62           C  
ATOM   1939  HB2 TYR A 123      -1.272 -10.524   3.848  1.00 95.62           H  
ATOM   1940  HB3 TYR A 123      -0.206 -11.904   3.753  1.00 95.62           H  
ATOM   1941  O   TYR A 123      -2.228 -11.329   6.212  1.00 95.62           O  
ATOM   1942  CG  TYR A 123      -1.247 -11.481   1.942  1.00 95.62           C  
ATOM   1943  CD1 TYR A 123      -0.463 -12.370   1.185  1.00 95.62           C  
ATOM   1944  HD1 TYR A 123       0.186 -13.073   1.685  1.00 95.62           H  
ATOM   1945  CD2 TYR A 123      -2.120 -10.581   1.295  1.00 95.62           C  
ATOM   1946  HD2 TYR A 123      -2.742  -9.922   1.881  1.00 95.62           H  
ATOM   1947  CE1 TYR A 123      -0.556 -12.370  -0.217  1.00 95.62           C  
ATOM   1948  HE1 TYR A 123       0.016 -13.076  -0.800  1.00 95.62           H  
ATOM   1949  CE2 TYR A 123      -2.224 -10.587  -0.107  1.00 95.62           C  
ATOM   1950  HE2 TYR A 123      -2.916  -9.930  -0.614  1.00 95.62           H  
ATOM   1951  OH  TYR A 123      -1.661 -11.596  -2.200  1.00 95.62           O  
ATOM   1952  HH  TYR A 123      -1.206 -12.367  -2.545  1.00 95.62           H  
ATOM   1953  CZ  TYR A 123      -1.460 -11.499  -0.862  1.00 95.62           C  
ATOM   1954  N   SER A 124      -1.947 -13.558   6.247  1.00 94.91           N  
ATOM   1955  H   SER A 124      -1.889 -14.404   5.698  1.00 94.91           H  
ATOM   1956  CA  SER A 124      -1.841 -13.674   7.715  1.00 94.91           C  
ATOM   1957  HA  SER A 124      -2.706 -13.181   8.160  1.00 94.91           H  
ATOM   1958  C   SER A 124      -0.587 -13.014   8.310  1.00 94.91           C  
ATOM   1959  CB  SER A 124      -1.873 -15.149   8.120  1.00 94.91           C  
ATOM   1960  HB2 SER A 124      -1.964 -15.220   9.204  1.00 94.91           H  
ATOM   1961  HB3 SER A 124      -2.743 -15.627   7.670  1.00 94.91           H  
ATOM   1962  O   SER A 124      -0.361 -13.042   9.521  1.00 94.91           O  
ATOM   1963  OG  SER A 124      -0.693 -15.819   7.703  1.00 94.91           O  
ATOM   1964  HG  SER A 124       0.052 -15.421   8.159  1.00 94.91           H  
ATOM   1965  N   THR A 125       0.309 -12.515   7.461  1.00 94.48           N  
ATOM   1966  H   THR A 125       0.098 -12.570   6.474  1.00 94.48           H  
ATOM   1967  CA  THR A 125       1.474 -11.734   7.867  1.00 94.48           C  
ATOM   1968  HA  THR A 125       1.285 -11.270   8.835  1.00 94.48           H  
ATOM   1969  C   THR A 125       1.715 -10.645   6.846  1.00 94.48           C  
ATOM   1970  CB  THR A 125       2.734 -12.600   7.966  1.00 94.48           C  
ATOM   1971  HB  THR A 125       2.988 -12.966   6.971  1.00 94.48           H  
ATOM   1972  O   THR A 125       1.878 -10.942   5.659  1.00 94.48           O  
ATOM   1973  CG2 THR A 125       3.941 -11.848   8.524  1.00 94.48           C  
ATOM   1974 HG21 THR A 125       3.691 -11.408   9.489  1.00 94.48           H  
ATOM   1975 HG22 THR A 125       4.774 -12.539   8.650  1.00 94.48           H  
ATOM   1976 HG23 THR A 125       4.244 -11.057   7.837  1.00 94.48           H  
ATOM   1977  OG1 THR A 125       2.498 -13.709   8.799  1.00 94.48           O  
ATOM   1978  HG1 THR A 125       1.790 -13.456   9.395  1.00 94.48           H  
ATOM   1979  N   PHE A 126       1.803  -9.413   7.329  1.00 95.35           N  
ATOM   1980  H   PHE A 126       1.516  -9.244   8.283  1.00 95.35           H  
ATOM   1981  CA  PHE A 126       2.203  -8.256   6.557  1.00 95.35           C  
ATOM   1982  HA  PHE A 126       2.751  -8.588   5.675  1.00 95.35           H  
ATOM   1983  C   PHE A 126       3.098  -7.336   7.375  1.00 95.35           C  
ATOM   1984  CB  PHE A 126       0.970  -7.520   6.073  1.00 95.35           C  
ATOM   1985  HB2 PHE A 126       0.325  -7.288   6.921  1.00 95.35           H  
ATOM   1986  HB3 PHE A 126       0.432  -8.200   5.411  1.00 95.35           H  
ATOM   1987  O   PHE A 126       2.753  -6.933   8.483  1.00 95.35           O  
ATOM   1988  CG  PHE A 126       1.294  -6.246   5.321  1.00 95.35           C  
ATOM   1989  CD1 PHE A 126       1.173  -5.000   5.952  1.00 95.35           C  
ATOM   1990  HD1 PHE A 126       0.894  -4.956   6.994  1.00 95.35           H  
ATOM   1991  CD2 PHE A 126       1.736  -6.301   3.992  1.00 95.35           C  
ATOM   1992  HD2 PHE A 126       1.879  -7.265   3.526  1.00 95.35           H  
ATOM   1993  CE1 PHE A 126       1.387  -3.817   5.226  1.00 95.35           C  
ATOM   1994  HE1 PHE A 126       1.257  -2.861   5.712  1.00 95.35           H  
ATOM   1995  CE2 PHE A 126       1.964  -5.124   3.260  1.00 95.35           C  
ATOM   1996  HE2 PHE A 126       2.274  -5.171   2.227  1.00 95.35           H  
ATOM   1997  CZ  PHE A 126       1.760  -3.879   3.873  1.00 95.35           C  
ATOM   1998  HZ  PHE A 126       1.905  -2.969   3.309  1.00 95.35           H  
ATOM   1999  N   ILE A 127       4.251  -7.004   6.803  1.00 95.29           N  
ATOM   2000  H   ILE A 127       4.454  -7.378   5.887  1.00 95.29           H  
ATOM   2001  CA  ILE A 127       5.226  -6.098   7.403  1.00 95.29           C  
ATOM   2002  HA  ILE A 127       4.734  -5.487   8.160  1.00 95.29           H  
ATOM   2003  C   ILE A 127       5.740  -5.165   6.315  1.00 95.29           C  
ATOM   2004  CB  ILE A 127       6.371  -6.883   8.090  1.00 95.29           C  
ATOM   2005  HB  ILE A 127       6.888  -7.467   7.328  1.00 95.29           H  
ATOM   2006  O   ILE A 127       6.045  -5.616   5.210  1.00 95.29           O  
ATOM   2007  CG1 ILE A 127       5.828  -7.864   9.160  1.00 95.29           C  
ATOM   2008 HG12 ILE A 127       5.354  -7.300   9.964  1.00 95.29           H  
ATOM   2009 HG13 ILE A 127       5.074  -8.513   8.715  1.00 95.29           H  
ATOM   2010  CG2 ILE A 127       7.389  -5.912   8.718  1.00 95.29           C  
ATOM   2011 HG21 ILE A 127       8.189  -6.457   9.219  1.00 95.29           H  
ATOM   2012 HG22 ILE A 127       6.889  -5.273   9.447  1.00 95.29           H  
ATOM   2013 HG23 ILE A 127       7.852  -5.289   7.954  1.00 95.29           H  
ATOM   2014  CD1 ILE A 127       6.879  -8.805   9.758  1.00 95.29           C  
ATOM   2015 HD11 ILE A 127       7.580  -8.252  10.382  1.00 95.29           H  
ATOM   2016 HD12 ILE A 127       7.417  -9.317   8.960  1.00 95.29           H  
ATOM   2017 HD13 ILE A 127       6.379  -9.547  10.381  1.00 95.29           H  
ATOM   2018  N   ILE A 128       5.889  -3.885   6.637  1.00 96.40           N  
ATOM   2019  H   ILE A 128       5.603  -3.593   7.560  1.00 96.40           H  
ATOM   2020  CA  ILE A 128       6.720  -2.949   5.873  1.00 96.40           C  
ATOM   2021  HA  ILE A 128       7.043  -3.412   4.940  1.00 96.40           H  
ATOM   2022  C   ILE A 128       7.977  -2.675   6.696  1.00 96.40           C  
ATOM   2023  CB  ILE A 128       5.914  -1.681   5.518  1.00 96.40           C  
ATOM   2024  HB  ILE A 128       5.403  -1.323   6.412  1.00 96.40           H  
ATOM   2025  O   ILE A 128       7.882  -2.486   7.901  1.00 96.40           O  
ATOM   2026  CG1 ILE A 128       4.857  -2.046   4.451  1.00 96.40           C  
ATOM   2027 HG12 ILE A 128       5.346  -2.526   3.603  1.00 96.40           H  
ATOM   2028 HG13 ILE A 128       4.155  -2.757   4.886  1.00 96.40           H  
ATOM   2029  CG2 ILE A 128       6.830  -0.553   5.020  1.00 96.40           C  
ATOM   2030 HG21 ILE A 128       7.514  -0.263   5.818  1.00 96.40           H  
ATOM   2031 HG22 ILE A 128       7.389  -0.882   4.145  1.00 96.40           H  
ATOM   2032 HG23 ILE A 128       6.259   0.346   4.786  1.00 96.40           H  
ATOM   2033  CD1 ILE A 128       4.059  -0.847   3.927  1.00 96.40           C  
ATOM   2034 HD11 ILE A 128       4.698  -0.185   3.344  1.00 96.40           H  
ATOM   2035 HD12 ILE A 128       3.662  -0.270   4.762  1.00 96.40           H  
ATOM   2036 HD13 ILE A 128       3.241  -1.187   3.292  1.00 96.40           H  
ATOM   2037  N   GLN A 129       9.154  -2.685   6.072  1.00 97.52           N  
ATOM   2038  H   GLN A 129       9.169  -2.925   5.091  1.00 97.52           H  
ATOM   2039  CA  GLN A 129      10.422  -2.340   6.727  1.00 97.52           C  
ATOM   2040  HA  GLN A 129      10.390  -2.690   7.759  1.00 97.52           H  
ATOM   2041  C   GLN A 129      10.640  -0.819   6.789  1.00 97.52           C  
ATOM   2042  CB  GLN A 129      11.579  -3.058   6.019  1.00 97.52           C  
ATOM   2043  HB2 GLN A 129      11.594  -2.772   4.967  1.00 97.52           H  
ATOM   2044  HB3 GLN A 129      12.518  -2.753   6.480  1.00 97.52           H  
ATOM   2045  O   GLN A 129       9.879  -0.046   6.221  1.00 97.52           O  
ATOM   2046  CG  GLN A 129      11.471  -4.586   6.147  1.00 97.52           C  
ATOM   2047  HG2 GLN A 129      11.452  -4.851   7.204  1.00 97.52           H  
ATOM   2048  HG3 GLN A 129      10.544  -4.937   5.694  1.00 97.52           H  
ATOM   2049  CD  GLN A 129      12.627  -5.325   5.483  1.00 97.52           C  
ATOM   2050  NE2 GLN A 129      12.754  -6.612   5.708  1.00 97.52           N  
ATOM   2051 HE21 GLN A 129      13.515  -7.065   5.222  1.00 97.52           H  
ATOM   2052 HE22 GLN A 129      12.075  -7.101   6.275  1.00 97.52           H  
ATOM   2053  OE1 GLN A 129      13.438  -4.788   4.753  1.00 97.52           O  
ATOM   2054  N   ASP A 130      11.692  -0.372   7.472  1.00 97.78           N  
ATOM   2055  H   ASP A 130      12.325  -1.033   7.898  1.00 97.78           H  
ATOM   2056  CA  ASP A 130      11.997   1.055   7.606  1.00 97.78           C  
ATOM   2057  HA  ASP A 130      11.077   1.553   7.910  1.00 97.78           H  
ATOM   2058  C   ASP A 130      12.444   1.723   6.283  1.00 97.78           C  
ATOM   2059  CB  ASP A 130      13.011   1.259   8.753  1.00 97.78           C  
ATOM   2060  HB2 ASP A 130      12.998   2.312   9.037  1.00 97.78           H  
ATOM   2061  HB3 ASP A 130      12.686   0.683   9.619  1.00 97.78           H  
ATOM   2062  O   ASP A 130      12.634   1.092   5.234  1.00 97.78           O  
ATOM   2063  CG  ASP A 130      14.460   0.868   8.434  1.00 97.78           C  
ATOM   2064  OD1 ASP A 130      14.739   0.416   7.302  1.00 97.78           O  
ATOM   2065  OD2 ASP A 130      15.340   1.064   9.299  1.00 97.78           O  
ATOM   2066  N   GLU A 131      12.657   3.040   6.337  1.00 98.40           N  
ATOM   2067  H   GLU A 131      12.418   3.531   7.186  1.00 98.40           H  
ATOM   2068  CA  GLU A 131      13.118   3.823   5.187  1.00 98.40           C  
ATOM   2069  HA  GLU A 131      12.404   3.685   4.376  1.00 98.40           H  
ATOM   2070  C   GLU A 131      14.506   3.401   4.675  1.00 98.40           C  
ATOM   2071  CB  GLU A 131      13.148   5.307   5.577  1.00 98.40           C  
ATOM   2072  HB2 GLU A 131      13.930   5.475   6.317  1.00 98.40           H  
ATOM   2073  HB3 GLU A 131      12.191   5.581   6.020  1.00 98.40           H  
ATOM   2074  O   GLU A 131      14.754   3.441   3.465  1.00 98.40           O  
ATOM   2075  CG  GLU A 131      13.410   6.178   4.341  1.00 98.40           C  
ATOM   2076  HG2 GLU A 131      12.710   5.878   3.562  1.00 98.40           H  
ATOM   2077  HG3 GLU A 131      14.423   6.011   3.975  1.00 98.40           H  
ATOM   2078  CD  GLU A 131      13.233   7.672   4.592  1.00 98.40           C  
ATOM   2079  OE1 GLU A 131      12.870   8.372   3.620  1.00 98.40           O  
ATOM   2080  OE2 GLU A 131      13.416   8.147   5.733  1.00 98.40           O  
ATOM   2081  N   ASN A 132      15.409   2.973   5.566  1.00 98.23           N  
ATOM   2082  H   ASN A 132      15.106   2.839   6.520  1.00 98.23           H  
ATOM   2083  CA  ASN A 132      16.753   2.517   5.188  1.00 98.23           C  
ATOM   2084  HA  ASN A 132      17.237   3.289   4.591  1.00 98.23           H  
ATOM   2085  C   ASN A 132      16.687   1.247   4.334  1.00 98.23           C  
ATOM   2086  CB  ASN A 132      17.588   2.259   6.449  1.00 98.23           C  
ATOM   2087  HB2 ASN A 132      18.547   1.829   6.160  1.00 98.23           H  
ATOM   2088  HB3 ASN A 132      17.076   1.533   7.081  1.00 98.23           H  
ATOM   2089  O   ASN A 132      17.495   1.062   3.423  1.00 98.23           O  
ATOM   2090  CG  ASN A 132      17.876   3.515   7.241  1.00 98.23           C  
ATOM   2091  ND2 ASN A 132      17.751   3.441   8.544  1.00 98.23           N  
ATOM   2092 HD21 ASN A 132      17.291   2.631   8.935  1.00 98.23           H  
ATOM   2093 HD22 ASN A 132      17.848   4.305   9.058  1.00 98.23           H  
ATOM   2094  OD1 ASN A 132      18.227   4.558   6.713  1.00 98.23           O  
ATOM   2095  N   ASN A 133      15.679   0.412   4.581  1.00 98.23           N  
ATOM   2096  H   ASN A 133      15.105   0.594   5.392  1.00 98.23           H  
ATOM   2097  CA  ASN A 133      15.341  -0.753   3.774  1.00 98.23           C  
ATOM   2098  HA  ASN A 133      16.240  -1.089   3.257  1.00 98.23           H  
ATOM   2099  C   ASN A 133      14.311  -0.434   2.673  1.00 98.23           C  
ATOM   2100  CB  ASN A 133      14.910  -1.882   4.708  1.00 98.23           C  
ATOM   2101  HB2 ASN A 133      14.604  -2.737   4.106  1.00 98.23           H  
ATOM   2102  HB3 ASN A 133      14.064  -1.552   5.310  1.00 98.23           H  
ATOM   2103  O   ASN A 133      13.696  -1.337   2.105  1.00 98.23           O  
ATOM   2104  CG  ASN A 133      16.042  -2.341   5.608  1.00 98.23           C  
ATOM   2105  ND2 ASN A 133      16.071  -1.913   6.845  1.00 98.23           N  
ATOM   2106 HD21 ASN A 133      16.855  -2.187   7.419  1.00 98.23           H  
ATOM   2107 HD22 ASN A 133      15.458  -1.156   7.112  1.00 98.23           H  
ATOM   2108  OD1 ASN A 133      16.950  -3.047   5.197  1.00 98.23           O  
ATOM   2109  N   SER A 134      14.144   0.849   2.333  1.00 98.47           N  
ATOM   2110  H   SER A 134      14.603   1.545   2.904  1.00 98.47           H  
ATOM   2111  CA  SER A 134      13.279   1.341   1.251  1.00 98.47           C  
ATOM   2112  HA  SER A 134      13.237   2.424   1.361  1.00 98.47           H  
ATOM   2113  C   SER A 134      11.830   0.856   1.347  1.00 98.47           C  
ATOM   2114  CB  SER A 134      13.902   1.049  -0.121  1.00 98.47           C  
ATOM   2115  HB2 SER A 134      13.307   1.508  -0.910  1.00 98.47           H  
ATOM   2116  HB3 SER A 134      13.935  -0.028  -0.280  1.00 98.47           H  
ATOM   2117  O   SER A 134      11.212   0.545   0.327  1.00 98.47           O  
ATOM   2118  OG  SER A 134      15.216   1.575  -0.157  1.00 98.47           O  
ATOM   2119  HG  SER A 134      15.616   1.394   0.697  1.00 98.47           H  
ATOM   2120  N   TYR A 135      11.300   0.770   2.571  1.00 98.56           N  
ATOM   2121  H   TYR A 135      11.866   1.009   3.372  1.00 98.56           H  
ATOM   2122  CA  TYR A 135       9.939   0.304   2.843  1.00 98.56           C  
ATOM   2123  HA  TYR A 135       9.879   0.128   3.917  1.00 98.56           H  
ATOM   2124  C   TYR A 135       9.619  -1.047   2.198  1.00 98.56           C  
ATOM   2125  CB  TYR A 135       8.912   1.396   2.512  1.00 98.56           C  
ATOM   2126  HB2 TYR A 135       7.918   1.050   2.797  1.00 98.56           H  
ATOM   2127  HB3 TYR A 135       8.900   1.558   1.434  1.00 98.56           H  
ATOM   2128  O   TYR A 135       8.513  -1.253   1.708  1.00 98.56           O  
ATOM   2129  CG  TYR A 135       9.161   2.709   3.218  1.00 98.56           C  
ATOM   2130  CD1 TYR A 135       9.059   2.784   4.622  1.00 98.56           C  
ATOM   2131  HD1 TYR A 135       8.802   1.908   5.199  1.00 98.56           H  
ATOM   2132  CD2 TYR A 135       9.471   3.858   2.468  1.00 98.56           C  
ATOM   2133  HD2 TYR A 135       9.541   3.799   1.392  1.00 98.56           H  
ATOM   2134  CE1 TYR A 135       9.285   4.006   5.280  1.00 98.56           C  
ATOM   2135  HE1 TYR A 135       9.227   4.077   6.356  1.00 98.56           H  
ATOM   2136  CE2 TYR A 135       9.695   5.081   3.121  1.00 98.56           C  
ATOM   2137  HE2 TYR A 135       9.936   5.964   2.549  1.00 98.56           H  
ATOM   2138  OH  TYR A 135       9.886   6.318   5.142  1.00 98.56           O  
ATOM   2139  HH  TYR A 135      10.173   6.982   4.510  1.00 98.56           H  
ATOM   2140  CZ  TYR A 135       9.613   5.148   4.527  1.00 98.56           C  
ATOM   2141  N   THR A 136      10.592  -1.962   2.153  1.00 98.25           N  
ATOM   2142  H   THR A 136      11.498  -1.715   2.527  1.00 98.25           H  
ATOM   2143  CA  THR A 136      10.400  -3.313   1.608  1.00 98.25           C  
ATOM   2144  HA  THR A 136      10.162  -3.230   0.548  1.00 98.25           H  
ATOM   2145  C   THR A 136       9.243  -4.007   2.317  1.00 98.25           C  
ATOM   2146  CB  THR A 136      11.678  -4.149   1.764  1.00 98.25           C  
ATOM   2147  HB  THR A 136      11.986  -4.139   2.809  1.00 98.25           H  
ATOM   2148  O   THR A 136       9.228  -4.047   3.549  1.00 98.25           O  
ATOM   2149  CG2 THR A 136      11.528  -5.598   1.308  1.00 98.25           C  
ATOM   2150 HG21 THR A 136      10.842  -6.133   1.965  1.00 98.25           H  
ATOM   2151 HG22 THR A 136      11.154  -5.623   0.285  1.00 98.25           H  
ATOM   2152 HG23 THR A 136      12.500  -6.091   1.345  1.00 98.25           H  
ATOM   2153  OG1 THR A 136      12.701  -3.584   0.979  1.00 98.25           O  
ATOM   2154  HG1 THR A 136      13.037  -2.815   1.445  1.00 98.25           H  
ATOM   2155  N   HIS A 137       8.286  -4.554   1.563  1.00 94.86           N  
ATOM   2156  H   HIS A 137       8.368  -4.528   0.557  1.00 94.86           H  
ATOM   2157  CA  HIS A 137       7.160  -5.269   2.163  1.00 94.86           C  
ATOM   2158  HA  HIS A 137       7.085  -4.937   3.199  1.00 94.86           H  
ATOM   2159  C   HIS A 137       7.392  -6.780   2.205  1.00 94.86           C  
ATOM   2160  CB  HIS A 137       5.819  -4.883   1.533  1.00 94.86           C  
ATOM   2161  HB2 HIS A 137       5.043  -5.037   2.283  1.00 94.86           H  
ATOM   2162  HB3 HIS A 137       5.818  -3.820   1.291  1.00 94.86           H  
ATOM   2163  O   HIS A 137       8.049  -7.359   1.337  1.00 94.86           O  
ATOM   2164  CG  HIS A 137       5.439  -5.678   0.314  1.00 94.86           C  
ATOM   2165  CD2 HIS A 137       6.078  -5.698  -0.894  1.00 94.86           C  
ATOM   2166  HD2 HIS A 137       6.975  -5.156  -1.158  1.00 94.86           H  
ATOM   2167  ND1 HIS A 137       4.367  -6.536   0.222  1.00 94.86           N  
ATOM   2168  HD1 HIS A 137       3.713  -6.752   0.961  1.00 94.86           H  
ATOM   2169  CE1 HIS A 137       4.351  -7.046  -1.015  1.00 94.86           C  
ATOM   2170  HE1 HIS A 137       3.651  -7.781  -1.386  1.00 94.86           H  
ATOM   2171  NE2 HIS A 137       5.352  -6.542  -1.733  1.00 94.86           N  
ATOM   2172  N   VAL A 138       6.826  -7.422   3.221  1.00 96.19           N  
ATOM   2173  H   VAL A 138       6.336  -6.868   3.908  1.00 96.19           H  
ATOM   2174  CA  VAL A 138       6.841  -8.870   3.412  1.00 96.19           C  
ATOM   2175  HA  VAL A 138       7.264  -9.340   2.523  1.00 96.19           H  
ATOM   2176  C   VAL A 138       5.408  -9.342   3.582  1.00 96.19           C  
ATOM   2177  CB  VAL A 138       7.709  -9.277   4.615  1.00 96.19           C  
ATOM   2178  HB  VAL A 138       7.283  -8.864   5.529  1.00 96.19           H  
ATOM   2179  O   VAL A 138       4.692  -8.832   4.439  1.00 96.19           O  
ATOM   2180  CG1 VAL A 138       7.771 -10.805   4.756  1.00 96.19           C  
ATOM   2181 HG11 VAL A 138       8.423 -11.072   5.587  1.00 96.19           H  
ATOM   2182 HG12 VAL A 138       6.778 -11.203   4.964  1.00 96.19           H  
ATOM   2183 HG13 VAL A 138       8.153 -11.248   3.836  1.00 96.19           H  
ATOM   2184  CG2 VAL A 138       9.147  -8.756   4.471  1.00 96.19           C  
ATOM   2185 HG21 VAL A 138       9.759  -9.118   5.297  1.00 96.19           H  
ATOM   2186 HG22 VAL A 138       9.570  -9.090   3.524  1.00 96.19           H  
ATOM   2187 HG23 VAL A 138       9.150  -7.666   4.496  1.00 96.19           H  
ATOM   2188  N   VAL A 139       5.002 -10.322   2.778  1.00 95.70           N  
ATOM   2189  H   VAL A 139       5.659 -10.669   2.093  1.00 95.70           H  
ATOM   2190  CA  VAL A 139       3.686 -10.971   2.846  1.00 95.70           C  
ATOM   2191  HA  VAL A 139       3.187 -10.636   3.756  1.00 95.70           H  
ATOM   2192  C   VAL A 139       3.822 -12.484   2.942  1.00 95.70           C  
ATOM   2193  CB  VAL A 139       2.768 -10.593   1.669  1.00 95.70           C  
ATOM   2194  HB  VAL A 139       1.913 -11.270   1.682  1.00 95.70           H  
ATOM   2195  O   VAL A 139       4.702 -13.083   2.316  1.00 95.70           O  
ATOM   2196  CG1 VAL A 139       2.224  -9.181   1.845  1.00 95.70           C  
ATOM   2197 HG11 VAL A 139       3.044  -8.474   1.971  1.00 95.70           H  
ATOM   2198 HG12 VAL A 139       1.621  -8.904   0.981  1.00 95.70           H  
ATOM   2199 HG13 VAL A 139       1.579  -9.184   2.724  1.00 95.70           H  
ATOM   2200  CG2 VAL A 139       3.431 -10.710   0.292  1.00 95.70           C  
ATOM   2201 HG21 VAL A 139       2.695 -10.511  -0.487  1.00 95.70           H  
ATOM   2202 HG22 VAL A 139       4.248  -9.996   0.198  1.00 95.70           H  
ATOM   2203 HG23 VAL A 139       3.813 -11.721   0.150  1.00 95.70           H  
ATOM   2204  N   SER A 140       2.944 -13.121   3.718  1.00 96.50           N  
ATOM   2205  H   SER A 140       2.266 -12.576   4.231  1.00 96.50           H  
ATOM   2206  CA  SER A 140       2.807 -14.583   3.735  1.00 96.50           C  
ATOM   2207  HA  SER A 140       2.937 -14.939   2.713  1.00 96.50           H  
ATOM   2208  C   SER A 140       1.412 -15.029   4.190  1.00 96.50           C  
ATOM   2209  CB  SER A 140       3.917 -15.215   4.587  1.00 96.50           C  
ATOM   2210  HB2 SER A 140       4.044 -16.252   4.275  1.00 96.50           H  
ATOM   2211  HB3 SER A 140       4.860 -14.697   4.412  1.00 96.50           H  
ATOM   2212  O   SER A 140       0.622 -14.217   4.667  1.00 96.50           O  
ATOM   2213  OG  SER A 140       3.627 -15.210   5.966  1.00 96.50           O  
ATOM   2214  HG  SER A 140       3.415 -14.321   6.260  1.00 96.50           H  
ATOM   2215  N   GLY A 141       1.107 -16.321   4.025  1.00 96.43           N  
ATOM   2216  H   GLY A 141       1.822 -16.943   3.674  1.00 96.43           H  
ATOM   2217  CA  GLY A 141      -0.172 -16.899   4.446  1.00 96.43           C  
ATOM   2218  HA2 GLY A 141      -0.373 -16.626   5.482  1.00 96.43           H  
ATOM   2219  HA3 GLY A 141      -0.113 -17.986   4.388  1.00 96.43           H  
ATOM   2220  C   GLY A 141      -1.356 -16.444   3.596  1.00 96.43           C  
ATOM   2221  O   GLY A 141      -2.383 -16.040   4.135  1.00 96.43           O  
ATOM   2222  N   TYR A 142      -1.187 -16.484   2.272  1.00 96.10           N  
ATOM   2223  H   TYR A 142      -0.309 -16.814   1.898  1.00 96.10           H  
ATOM   2224  CA  TYR A 142      -2.216 -16.087   1.320  1.00 96.10           C  
ATOM   2225  HA  TYR A 142      -2.444 -15.037   1.505  1.00 96.10           H  
ATOM   2226  C   TYR A 142      -3.508 -16.910   1.456  1.00 96.10           C  
ATOM   2227  CB  TYR A 142      -1.683 -16.187  -0.115  1.00 96.10           C  
ATOM   2228  HB2 TYR A 142      -1.301 -17.192  -0.293  1.00 96.10           H  
ATOM   2229  HB3 TYR A 142      -0.861 -15.484  -0.247  1.00 96.10           H  
ATOM   2230  O   TYR A 142      -3.476 -18.141   1.536  1.00 96.10           O  
ATOM   2231  CG  TYR A 142      -2.766 -15.878  -1.124  1.00 96.10           C  
ATOM   2232  CD1 TYR A 142      -3.396 -16.909  -1.853  1.00 96.10           C  
ATOM   2233  HD1 TYR A 142      -3.036 -17.923  -1.763  1.00 96.10           H  
ATOM   2234  CD2 TYR A 142      -3.227 -14.557  -1.222  1.00 96.10           C  
ATOM   2235  HD2 TYR A 142      -2.765 -13.776  -0.635  1.00 96.10           H  
ATOM   2236  CE1 TYR A 142      -4.509 -16.616  -2.669  1.00 96.10           C  
ATOM   2237  HE1 TYR A 142      -5.022 -17.396  -3.211  1.00 96.10           H  
ATOM   2238  CE2 TYR A 142      -4.316 -14.261  -2.040  1.00 96.10           C  
ATOM   2239  HE2 TYR A 142      -4.685 -13.249  -2.120  1.00 96.10           H  
ATOM   2240  OH  TYR A 142      -6.095 -14.931  -3.375  1.00 96.10           O  
ATOM   2241  HH  TYR A 142      -6.418 -15.542  -4.042  1.00 96.10           H  
ATOM   2242  CZ  TYR A 142      -4.969 -15.283  -2.734  1.00 96.10           C  
ATOM   2243  N   SER A 143      -4.653 -16.232   1.390  1.00 96.16           N  
ATOM   2244  H   SER A 143      -4.590 -15.224   1.358  1.00 96.16           H  
ATOM   2245  CA  SER A 143      -5.961 -16.826   1.099  1.00 96.16           C  
ATOM   2246  HA  SER A 143      -5.821 -17.639   0.386  1.00 96.16           H  
ATOM   2247  C   SER A 143      -6.886 -15.790   0.452  1.00 96.16           C  
ATOM   2248  CB  SER A 143      -6.582 -17.406   2.376  1.00 96.16           C  
ATOM   2249  HB2 SER A 143      -7.516 -17.909   2.123  1.00 96.16           H  
ATOM   2250  HB3 SER A 143      -5.901 -18.140   2.806  1.00 96.16           H  
ATOM   2251  O   SER A 143      -6.629 -14.597   0.536  1.00 96.16           O  
ATOM   2252  OG  SER A 143      -6.849 -16.407   3.333  1.00 96.16           O  
ATOM   2253  HG  SER A 143      -6.014 -15.999   3.575  1.00 96.16           H  
ATOM   2254  N   GLY A 144      -7.973 -16.201  -0.201  1.00 94.40           N  
ATOM   2255  H   GLY A 144      -8.120 -17.187  -0.360  1.00 94.40           H  
ATOM   2256  CA  GLY A 144      -8.934 -15.255  -0.775  1.00 94.40           C  
ATOM   2257  HA2 GLY A 144      -8.458 -14.290  -0.948  1.00 94.40           H  
ATOM   2258  HA3 GLY A 144      -9.749 -15.101  -0.067  1.00 94.40           H  
ATOM   2259  C   GLY A 144      -9.524 -15.706  -2.101  1.00 94.40           C  
ATOM   2260  O   GLY A 144      -9.269 -16.814  -2.573  1.00 94.40           O  
ATOM   2261  N   SER A 145     -10.358 -14.845  -2.682  1.00 92.26           N  
ATOM   2262  H   SER A 145     -10.457 -13.935  -2.255  1.00 92.26           H  
ATOM   2263  CA  SER A 145     -11.020 -15.075  -3.971  1.00 92.26           C  
ATOM   2264  HA  SER A 145     -10.993 -16.140  -4.197  1.00 92.26           H  
ATOM   2265  C   SER A 145     -10.345 -14.359  -5.143  1.00 92.26           C  
ATOM   2266  CB  SER A 145     -12.486 -14.655  -3.873  1.00 92.26           C  
ATOM   2267  HB2 SER A 145     -13.016 -15.002  -4.760  1.00 92.26           H  
ATOM   2268  HB3 SER A 145     -12.935 -15.119  -2.995  1.00 92.26           H  
ATOM   2269  O   SER A 145     -10.677 -14.642  -6.296  1.00 92.26           O  
ATOM   2270  OG  SER A 145     -12.609 -13.247  -3.777  1.00 92.26           O  
ATOM   2271  HG  SER A 145     -13.026 -12.944  -4.586  1.00 92.26           H  
ATOM   2272  N   ALA A 146      -9.449 -13.410  -4.864  1.00 89.50           N  
ATOM   2273  H   ALA A 146      -9.224 -13.231  -3.895  1.00 89.50           H  
ATOM   2274  CA  ALA A 146      -8.554 -12.845  -5.863  1.00 89.50           C  
ATOM   2275  HA  ALA A 146      -9.118 -12.651  -6.775  1.00 89.50           H  
ATOM   2276  C   ALA A 146      -7.425 -13.845  -6.207  1.00 89.50           C  
ATOM   2277  CB  ALA A 146      -8.033 -11.498  -5.347  1.00 89.50           C  
ATOM   2278  HB1 ALA A 146      -7.466 -11.658  -4.430  1.00 89.50           H  
ATOM   2279  HB2 ALA A 146      -7.373 -11.049  -6.090  1.00 89.50           H  
ATOM   2280  HB3 ALA A 146      -8.862 -10.820  -5.145  1.00 89.50           H  
ATOM   2281  O   ALA A 146      -7.299 -14.908  -5.603  1.00 89.50           O  
ATOM   2282  N   PRO A 147      -6.703 -13.610  -7.296  1.00 88.51           N  
ATOM   2283  CA  PRO A 147      -5.345 -14.127  -7.471  1.00 88.51           C  
ATOM   2284  HA  PRO A 147      -5.366 -15.204  -7.301  1.00 88.51           H  
ATOM   2285  C   PRO A 147      -4.283 -13.529  -6.541  1.00 88.51           C  
ATOM   2286  CB  PRO A 147      -5.031 -13.884  -8.941  1.00 88.51           C  
ATOM   2287  HB2 PRO A 147      -4.832 -12.826  -9.114  1.00 88.51           H  
ATOM   2288  HB3 PRO A 147      -4.212 -14.506  -9.302  1.00 88.51           H  
ATOM   2289  O   PRO A 147      -4.346 -12.357  -6.169  1.00 88.51           O  
ATOM   2290  CG  PRO A 147      -6.366 -14.277  -9.556  1.00 88.51           C  
ATOM   2291  HG2 PRO A 147      -6.417 -15.364  -9.613  1.00 88.51           H  
ATOM   2292  HG3 PRO A 147      -6.483 -13.870 -10.561  1.00 88.51           H  
ATOM   2293  CD  PRO A 147      -7.412 -13.784  -8.546  1.00 88.51           C  
ATOM   2294  HD2 PRO A 147      -8.171 -14.559  -8.440  1.00 88.51           H  
ATOM   2295  HD3 PRO A 147      -7.931 -12.866  -8.820  1.00 88.51           H  
ATOM   2296  N   ASP A 148      -3.277 -14.342  -6.202  1.00 92.47           N  
ATOM   2297  H   ASP A 148      -3.258 -15.269  -6.604  1.00 92.47           H  
ATOM   2298  CA  ASP A 148      -2.159 -13.992  -5.310  1.00 92.47           C  
ATOM   2299  HA  ASP A 148      -2.550 -13.331  -4.537  1.00 92.47           H  
ATOM   2300  C   ASP A 148      -1.043 -13.220  -6.035  1.00 92.47           C  
ATOM   2301  CB  ASP A 148      -1.616 -15.245  -4.606  1.00 92.47           C  
ATOM   2302  HB2 ASP A 148      -2.452 -15.801  -4.181  1.00 92.47           H  
ATOM   2303  HB3 ASP A 148      -1.134 -15.890  -5.341  1.00 92.47           H  
ATOM   2304  O   ASP A 148       0.135 -13.578  -6.012  1.00 92.47           O  
ATOM   2305  CG  ASP A 148      -0.618 -14.910  -3.484  1.00 92.47           C  
ATOM   2306  OD1 ASP A 148      -0.510 -13.713  -3.110  1.00 92.47           O  
ATOM   2307  OD2 ASP A 148       0.027 -15.857  -2.979  1.00 92.47           O  
ATOM   2308  N   ASN A 149      -1.408 -12.138  -6.714  1.00 89.93           N  
ATOM   2309  H   ASN A 149      -2.389 -11.903  -6.747  1.00 89.93           H  
ATOM   2310  CA  ASN A 149      -0.446 -11.390  -7.523  1.00 89.93           C  
ATOM   2311  HA  ASN A 149       0.238 -12.100  -7.987  1.00 89.93           H  
ATOM   2312  C   ASN A 149       0.471 -10.494  -6.680  1.00 89.93           C  
ATOM   2313  CB  ASN A 149      -1.209 -10.697  -8.658  1.00 89.93           C  
ATOM   2314  HB2 ASN A 149      -2.046 -10.127  -8.254  1.00 89.93           H  
ATOM   2315  HB3 ASN A 149      -0.540 -10.030  -9.200  1.00 89.93           H  
ATOM   2316  O   ASN A 149       1.515 -10.061  -7.161  1.00 89.93           O  
ATOM   2317  CG  ASN A 149      -1.716 -11.743  -9.648  1.00 89.93           C  
ATOM   2318  ND2 ASN A 149      -2.797 -11.533 -10.344  1.00 89.93           N  
ATOM   2319 HD21 ASN A 149      -3.215 -10.614 -10.309  1.00 89.93           H  
ATOM   2320 HD22 ASN A 149      -2.992 -12.233 -11.045  1.00 89.93           H  
ATOM   2321  OD1 ASN A 149      -1.161 -12.809  -9.794  1.00 89.93           O  
ATOM   2322  N   LEU A 150       0.156 -10.281  -5.396  1.00 90.99           N  
ATOM   2323  H   LEU A 150      -0.683 -10.711  -5.035  1.00 90.99           H  
ATOM   2324  CA  LEU A 150       1.057  -9.606  -4.460  1.00 90.99           C  
ATOM   2325  HA  LEU A 150       1.448  -8.723  -4.966  1.00 90.99           H  
ATOM   2326  C   LEU A 150       2.261 -10.485  -4.072  1.00 90.99           C  
ATOM   2327  CB  LEU A 150       0.255  -9.146  -3.232  1.00 90.99           C  
ATOM   2328  HB2 LEU A 150      -0.710  -8.755  -3.554  1.00 90.99           H  
ATOM   2329  HB3 LEU A 150       0.095 -10.024  -2.607  1.00 90.99           H  
ATOM   2330  O   LEU A 150       3.302  -9.946  -3.698  1.00 90.99           O  
ATOM   2331  CG  LEU A 150       0.940  -8.097  -2.346  1.00 90.99           C  
ATOM   2332  HG  LEU A 150       1.871  -8.521  -1.969  1.00 90.99           H  
ATOM   2333  CD1 LEU A 150       1.225  -6.787  -3.082  1.00 90.99           C  
ATOM   2334 HD11 LEU A 150       1.974  -6.943  -3.859  1.00 90.99           H  
ATOM   2335 HD12 LEU A 150       1.619  -6.046  -2.386  1.00 90.99           H  
ATOM   2336 HD13 LEU A 150       0.307  -6.409  -3.533  1.00 90.99           H  
ATOM   2337  CD2 LEU A 150       0.053  -7.774  -1.144  1.00 90.99           C  
ATOM   2338 HD21 LEU A 150      -0.155  -8.687  -0.587  1.00 90.99           H  
ATOM   2339 HD22 LEU A 150       0.559  -7.068  -0.486  1.00 90.99           H  
ATOM   2340 HD23 LEU A 150      -0.891  -7.343  -1.478  1.00 90.99           H  
ATOM   2341  N   ALA A 151       2.178 -11.816  -4.213  1.00 93.71           N  
ATOM   2342  H   ALA A 151       1.305 -12.240  -4.490  1.00 93.71           H  
ATOM   2343  CA  ALA A 151       3.312 -12.707  -3.955  1.00 93.71           C  
ATOM   2344  HA  ALA A 151       3.638 -12.558  -2.925  1.00 93.71           H  
ATOM   2345  C   ALA A 151       4.516 -12.424  -4.867  1.00 93.71           C  
ATOM   2346  CB  ALA A 151       2.857 -14.159  -4.105  1.00 93.71           C  
ATOM   2347  HB1 ALA A 151       2.461 -14.336  -5.105  1.00 93.71           H  
ATOM   2348  HB2 ALA A 151       3.698 -14.831  -3.929  1.00 93.71           H  
ATOM   2349  HB3 ALA A 151       2.085 -14.372  -3.366  1.00 93.71           H  
ATOM   2350  O   ALA A 151       5.658 -12.553  -4.422  1.00 93.71           O  
ATOM   2351  N   TYR A 152       4.284 -11.978  -6.109  1.00 94.26           N  
ATOM   2352  H   TYR A 152       3.327 -11.896  -6.421  1.00 94.26           H  
ATOM   2353  CA  TYR A 152       5.349 -11.557  -7.029  1.00 94.26           C  
ATOM   2354  HA  TYR A 152       6.029 -12.393  -7.193  1.00 94.26           H  
ATOM   2355  C   TYR A 152       6.175 -10.382  -6.480  1.00 94.26           C  
ATOM   2356  CB  TYR A 152       4.717 -11.172  -8.372  1.00 94.26           C  
ATOM   2357  HB2 TYR A 152       3.967 -10.400  -8.207  1.00 94.26           H  
ATOM   2358  HB3 TYR A 152       4.206 -12.042  -8.786  1.00 94.26           H  
ATOM   2359  O   TYR A 152       7.381 -10.285  -6.732  1.00 94.26           O  
ATOM   2360  CG  TYR A 152       5.725 -10.664  -9.386  1.00 94.26           C  
ATOM   2361  CD1 TYR A 152       5.873  -9.280  -9.594  1.00 94.26           C  
ATOM   2362  HD1 TYR A 152       5.257  -8.585  -9.043  1.00 94.26           H  
ATOM   2363  CD2 TYR A 152       6.509 -11.576 -10.118  1.00 94.26           C  
ATOM   2364  HD2 TYR A 152       6.322 -12.634 -10.009  1.00 94.26           H  
ATOM   2365  CE1 TYR A 152       6.808  -8.807 -10.530  1.00 94.26           C  
ATOM   2366  HE1 TYR A 152       6.907  -7.748 -10.721  1.00 94.26           H  
ATOM   2367  CE2 TYR A 152       7.449 -11.108 -11.056  1.00 94.26           C  
ATOM   2368  HE2 TYR A 152       8.012 -11.806 -11.658  1.00 94.26           H  
ATOM   2369  OH  TYR A 152       8.547  -9.244 -12.108  1.00 94.26           O  
ATOM   2370  HH  TYR A 152       8.719  -9.846 -12.835  1.00 94.26           H  
ATOM   2371  CZ  TYR A 152       7.601  -9.718 -11.256  1.00 94.26           C  
ATOM   2372  N   HIS A 153       5.526  -9.525  -5.694  1.00 94.96           N  
ATOM   2373  H   HIS A 153       4.557  -9.718  -5.484  1.00 94.96           H  
ATOM   2374  CA  HIS A 153       6.097  -8.321  -5.102  1.00 94.96           C  
ATOM   2375  HA  HIS A 153       6.892  -7.949  -5.748  1.00 94.96           H  
ATOM   2376  C   HIS A 153       6.725  -8.565  -3.723  1.00 94.96           C  
ATOM   2377  CB  HIS A 153       5.000  -7.256  -5.050  1.00 94.96           C  
ATOM   2378  HB2 HIS A 153       4.181  -7.598  -4.417  1.00 94.96           H  
ATOM   2379  HB3 HIS A 153       5.412  -6.351  -4.603  1.00 94.96           H  
ATOM   2380  O   HIS A 153       7.397  -7.689  -3.192  1.00 94.96           O  
ATOM   2381  CG  HIS A 153       4.477  -6.912  -6.417  1.00 94.96           C  
ATOM   2382  CD2 HIS A 153       3.371  -7.402  -7.052  1.00 94.96           C  
ATOM   2383  HD2 HIS A 153       2.691  -8.132  -6.637  1.00 94.96           H  
ATOM   2384  ND1 HIS A 153       5.053  -6.011  -7.262  1.00 94.96           N  
ATOM   2385  HD1 HIS A 153       5.850  -5.437  -7.030  1.00 94.96           H  
ATOM   2386  CE1 HIS A 153       4.297  -5.912  -8.353  1.00 94.96           C  
ATOM   2387  HE1 HIS A 153       4.480  -5.180  -9.126  1.00 94.96           H  
ATOM   2388  NE2 HIS A 153       3.259  -6.762  -8.294  1.00 94.96           N  
ATOM   2389  N   ASN A 154       6.575  -9.757  -3.141  1.00 97.12           N  
ATOM   2390  H   ASN A 154       6.051 -10.471  -3.628  1.00 97.12           H  
ATOM   2391  CA  ASN A 154       7.102 -10.049  -1.811  1.00 97.12           C  
ATOM   2392  HA  ASN A 154       6.608  -9.380  -1.107  1.00 97.12           H  
ATOM   2393  C   ASN A 154       8.623  -9.808  -1.719  1.00 97.12           C  
ATOM   2394  CB  ASN A 154       6.742 -11.501  -1.467  1.00 97.12           C  
ATOM   2395  HB2 ASN A 154       7.319 -12.171  -2.105  1.00 97.12           H  
ATOM   2396  HB3 ASN A 154       5.683 -11.667  -1.665  1.00 97.12           H  
ATOM   2397  O   ASN A 154       9.384 -10.284  -2.565  1.00 97.12           O  
ATOM   2398  CG  ASN A 154       6.997 -11.847  -0.015  1.00 97.12           C  
ATOM   2399  ND2 ASN A 154       7.052 -13.113   0.312  1.00 97.12           N  
ATOM   2400 HD21 ASN A 154       6.816 -13.793  -0.397  1.00 97.12           H  
ATOM   2401 HD22 ASN A 154       6.852 -13.291   1.286  1.00 97.12           H  
ATOM   2402  OD1 ASN A 154       7.096 -11.008   0.860  1.00 97.12           O  
ATOM   2403  N   GLN A 155       9.066  -9.128  -0.655  1.00 97.70           N  
ATOM   2404  H   GLN A 155       8.378  -8.759  -0.015  1.00 97.70           H  
ATOM   2405  CA  GLN A 155      10.460  -8.722  -0.405  1.00 97.70           C  
ATOM   2406  HA  GLN A 155      10.445  -8.155   0.525  1.00 97.70           H  
ATOM   2407  C   GLN A 155      11.040  -7.756  -1.445  1.00 97.70           C  
ATOM   2408  CB  GLN A 155      11.377  -9.930  -0.170  1.00 97.70           C  
ATOM   2409  HB2 GLN A 155      11.432 -10.533  -1.077  1.00 97.70           H  
ATOM   2410  HB3 GLN A 155      12.383  -9.573   0.053  1.00 97.70           H  
ATOM   2411  O   GLN A 155      12.258  -7.668  -1.618  1.00 97.70           O  
ATOM   2412  CG  GLN A 155      10.928 -10.808   0.997  1.00 97.70           C  
ATOM   2413  HG2 GLN A 155       9.890 -11.108   0.860  1.00 97.70           H  
ATOM   2414  HG3 GLN A 155      11.007 -10.249   1.929  1.00 97.70           H  
ATOM   2415  CD  GLN A 155      11.798 -12.051   1.089  1.00 97.70           C  
ATOM   2416  NE2 GLN A 155      11.204 -13.223   1.090  1.00 97.70           N  
ATOM   2417 HE21 GLN A 155      10.199 -13.274   1.011  1.00 97.70           H  
ATOM   2418 HE22 GLN A 155      11.811 -14.029   1.140  1.00 97.70           H  
ATOM   2419  OE1 GLN A 155      13.015 -12.010   1.153  1.00 97.70           O  
ATOM   2420  N   ILE A 156      10.180  -7.014  -2.132  1.00 97.80           N  
ATOM   2421  H   ILE A 156       9.189  -7.156  -1.997  1.00 97.80           H  
ATOM   2422  CA  ILE A 156      10.591  -5.977  -3.071  1.00 97.80           C  
ATOM   2423  HA  ILE A 156      11.631  -6.140  -3.354  1.00 97.80           H  
ATOM   2424  C   ILE A 156      10.546  -4.616  -2.386  1.00 97.80           C  
ATOM   2425  CB  ILE A 156       9.748  -6.086  -4.347  1.00 97.80           C  
ATOM   2426  HB  ILE A 156       8.704  -5.905  -4.093  1.00 97.80           H  
ATOM   2427  O   ILE A 156       9.754  -4.399  -1.469  1.00 97.80           O  
ATOM   2428  CG1 ILE A 156       9.876  -7.490  -4.993  1.00 97.80           C  
ATOM   2429 HG12 ILE A 156       9.229  -7.529  -5.870  1.00 97.80           H  
ATOM   2430 HG13 ILE A 156       9.508  -8.255  -4.310  1.00 97.80           H  
ATOM   2431  CG2 ILE A 156      10.120  -5.022  -5.368  1.00 97.80           C  
ATOM   2432 HG21 ILE A 156       9.799  -4.036  -5.032  1.00 97.80           H  
ATOM   2433 HG22 ILE A 156      11.190  -5.004  -5.575  1.00 97.80           H  
ATOM   2434 HG23 ILE A 156       9.577  -5.247  -6.286  1.00 97.80           H  
ATOM   2435  CD1 ILE A 156      11.295  -7.909  -5.394  1.00 97.80           C  
ATOM   2436 HD11 ILE A 156      11.927  -8.004  -4.511  1.00 97.80           H  
ATOM   2437 HD12 ILE A 156      11.733  -7.182  -6.077  1.00 97.80           H  
ATOM   2438 HD13 ILE A 156      11.254  -8.882  -5.885  1.00 97.80           H  
ATOM   2439  N   LYS A 157      11.438  -3.714  -2.804  1.00 98.42           N  
ATOM   2440  H   LYS A 157      11.985  -3.949  -3.620  1.00 98.42           H  
ATOM   2441  CA  LYS A 157      11.537  -2.339  -2.301  1.00 98.42           C  
ATOM   2442  HA  LYS A 157      11.423  -2.338  -1.217  1.00 98.42           H  
ATOM   2443  C   LYS A 157      10.432  -1.476  -2.898  1.00 98.42           C  
ATOM   2444  CB  LYS A 157      12.902  -1.752  -2.665  1.00 98.42           C  
ATOM   2445  HB2 LYS A 157      12.918  -0.696  -2.392  1.00 98.42           H  
ATOM   2446  HB3 LYS A 157      13.033  -1.825  -3.745  1.00 98.42           H  
ATOM   2447  O   LYS A 157      10.000  -1.706  -4.023  1.00 98.42           O  
ATOM   2448  CG  LYS A 157      14.055  -2.469  -1.953  1.00 98.42           C  
ATOM   2449  HG2 LYS A 157      13.983  -2.299  -0.879  1.00 98.42           H  
ATOM   2450  HG3 LYS A 157      14.015  -3.539  -2.156  1.00 98.42           H  
ATOM   2451  CD  LYS A 157      15.380  -1.912  -2.465  1.00 98.42           C  
ATOM   2452  HD2 LYS A 157      15.443  -0.851  -2.223  1.00 98.42           H  
ATOM   2453  HD3 LYS A 157      15.414  -2.034  -3.547  1.00 98.42           H  
ATOM   2454  CE  LYS A 157      16.548  -2.661  -1.830  1.00 98.42           C  
ATOM   2455  HE2 LYS A 157      16.408  -3.728  -2.002  1.00 98.42           H  
ATOM   2456  HE3 LYS A 157      16.538  -2.480  -0.755  1.00 98.42           H  
ATOM   2457  NZ  LYS A 157      17.813  -2.196  -2.441  1.00 98.42           N  
ATOM   2458  HZ1 LYS A 157      17.906  -1.199  -2.309  1.00 98.42           H  
ATOM   2459  HZ2 LYS A 157      18.608  -2.675  -2.043  1.00 98.42           H  
ATOM   2460  HZ3 LYS A 157      17.779  -2.362  -3.437  1.00 98.42           H  
ATOM   2461  N   CYS A 158       9.984  -0.470  -2.155  1.00 98.23           N  
ATOM   2462  H   CYS A 158      10.407  -0.291  -1.255  1.00 98.23           H  
ATOM   2463  CA  CYS A 158       9.075   0.528  -2.704  1.00 98.23           C  
ATOM   2464  HA  CYS A 158       8.270   0.021  -3.237  1.00 98.23           H  
ATOM   2465  C   CYS A 158       9.830   1.420  -3.700  1.00 98.23           C  
ATOM   2466  CB  CYS A 158       8.460   1.331  -1.552  1.00 98.23           C  
ATOM   2467  HB2 CYS A 158       7.993   0.647  -0.845  1.00 98.23           H  
ATOM   2468  HB3 CYS A 158       9.247   1.885  -1.039  1.00 98.23           H  
ATOM   2469  O   CYS A 158      10.941   1.872  -3.411  1.00 98.23           O  
ATOM   2470  SG  CYS A 158       7.200   2.485  -2.175  1.00 98.23           S  
ATOM   2471  HG  CYS A 158       7.978   3.139  -3.042  1.00 98.23           H  
ATOM   2472  N   THR A 159       9.193   1.733  -4.823  1.00 98.26           N  
ATOM   2473  H   THR A 159       8.314   1.275  -5.014  1.00 98.26           H  
ATOM   2474  CA  THR A 159       9.736   2.579  -5.890  1.00 98.26           C  
ATOM   2475  HA  THR A 159      10.672   3.035  -5.565  1.00 98.26           H  
ATOM   2476  C   THR A 159       8.756   3.696  -6.221  1.00 98.26           C  
ATOM   2477  CB  THR A 159      10.057   1.726  -7.122  1.00 98.26           C  
ATOM   2478  HB  THR A 159       9.195   1.107  -7.371  1.00 98.26           H  
ATOM   2479  O   THR A 159       7.558   3.453  -6.376  1.00 98.26           O  
ATOM   2480  CG2 THR A 159      10.472   2.544  -8.340  1.00 98.26           C  
ATOM   2481 HG21 THR A 159      10.987   3.454  -8.032  1.00 98.26           H  
ATOM   2482 HG22 THR A 159      11.123   1.968  -8.997  1.00 98.26           H  
ATOM   2483 HG23 THR A 159       9.589   2.826  -8.914  1.00 98.26           H  
ATOM   2484  OG1 THR A 159      11.113   0.872  -6.784  1.00 98.26           O  
ATOM   2485  HG1 THR A 159      11.356   0.376  -7.569  1.00 98.26           H  
ATOM   2486  N   THR A 160       9.269   4.921  -6.319  1.00 98.10           N  
ATOM   2487  H   THR A 160      10.269   5.022  -6.228  1.00 98.10           H  
ATOM   2488  CA  THR A 160       8.539   6.137  -6.715  1.00 98.10           C  
ATOM   2489  HA  THR A 160       7.511   5.882  -6.973  1.00 98.10           H  
ATOM   2490  C   THR A 160       9.191   6.746  -7.954  1.00 98.10           C  
ATOM   2491  CB  THR A 160       8.501   7.179  -5.583  1.00 98.10           C  
ATOM   2492  HB  THR A 160       8.021   8.089  -5.942  1.00 98.10           H  
ATOM   2493  O   THR A 160      10.302   6.372  -8.330  1.00 98.10           O  
ATOM   2494  CG2 THR A 160       7.737   6.689  -4.358  1.00 98.10           C  
ATOM   2495 HG21 THR A 160       8.021   5.671  -4.094  1.00 98.10           H  
ATOM   2496 HG22 THR A 160       6.666   6.755  -4.553  1.00 98.10           H  
ATOM   2497 HG23 THR A 160       7.938   7.344  -3.510  1.00 98.10           H  
ATOM   2498  OG1 THR A 160       9.797   7.501  -5.155  1.00 98.10           O  
ATOM   2499  HG1 THR A 160       9.926   8.441  -5.300  1.00 98.10           H  
ATOM   2500  N   PHE A 161       8.524   7.701  -8.609  1.00 96.49           N  
ATOM   2501  H   PHE A 161       7.634   8.029  -8.263  1.00 96.49           H  
ATOM   2502  CA  PHE A 161       9.081   8.319  -9.821  1.00 96.49           C  
ATOM   2503  HA  PHE A 161       9.287   7.533 -10.547  1.00 96.49           H  
ATOM   2504  C   PHE A 161      10.416   9.039  -9.559  1.00 96.49           C  
ATOM   2505  CB  PHE A 161       8.045   9.263 -10.443  1.00 96.49           C  
ATOM   2506  HB2 PHE A 161       8.415   9.568 -11.421  1.00 96.49           H  
ATOM   2507  HB3 PHE A 161       7.127   8.696 -10.599  1.00 96.49           H  
ATOM   2508  O   PHE A 161      11.271   9.114 -10.429  1.00 96.49           O  
ATOM   2509  CG  PHE A 161       7.734  10.531  -9.668  1.00 96.49           C  
ATOM   2510  CD1 PHE A 161       6.500  10.686  -9.010  1.00 96.49           C  
ATOM   2511  HD1 PHE A 161       5.761   9.900  -9.049  1.00 96.49           H  
ATOM   2512  CD2 PHE A 161       8.663  11.590  -9.656  1.00 96.49           C  
ATOM   2513  HD2 PHE A 161       9.594  11.498 -10.195  1.00 96.49           H  
ATOM   2514  CE1 PHE A 161       6.214  11.885  -8.335  1.00 96.49           C  
ATOM   2515  HE1 PHE A 161       5.245  12.034  -7.882  1.00 96.49           H  
ATOM   2516  CE2 PHE A 161       8.399  12.760  -8.926  1.00 96.49           C  
ATOM   2517  HE2 PHE A 161       9.136  13.548  -8.886  1.00 96.49           H  
ATOM   2518  CZ  PHE A 161       7.176  12.904  -8.255  1.00 96.49           C  
ATOM   2519  HZ  PHE A 161       6.965  13.807  -7.701  1.00 96.49           H  
ATOM   2520  N   ASP A 162      10.612   9.550  -8.344  1.00 98.27           N  
ATOM   2521  H   ASP A 162       9.879   9.461  -7.655  1.00 98.27           H  
ATOM   2522  CA  ASP A 162      11.803  10.283  -7.906  1.00 98.27           C  
ATOM   2523  HA  ASP A 162      12.333  10.648  -8.786  1.00 98.27           H  
ATOM   2524  C   ASP A 162      12.808   9.418  -7.127  1.00 98.27           C  
ATOM   2525  CB  ASP A 162      11.367  11.511  -7.085  1.00 98.27           C  
ATOM   2526  HB2 ASP A 162      10.778  12.168  -7.725  1.00 98.27           H  
ATOM   2527  HB3 ASP A 162      12.255  12.068  -6.787  1.00 98.27           H  
ATOM   2528  O   ASP A 162      13.884   9.903  -6.769  1.00 98.27           O  
ATOM   2529  CG  ASP A 162      10.545  11.181  -5.828  1.00 98.27           C  
ATOM   2530  OD1 ASP A 162      10.079  10.026  -5.669  1.00 98.27           O  
ATOM   2531  OD2 ASP A 162      10.317  12.090  -5.005  1.00 98.27           O  
ATOM   2532  N   LYS A 163      12.485   8.145  -6.860  1.00 98.19           N  
ATOM   2533  H   LYS A 163      11.595   7.805  -7.195  1.00 98.19           H  
ATOM   2534  CA  LYS A 163      13.375   7.195  -6.186  1.00 98.19           C  
ATOM   2535  HA  LYS A 163      14.402   7.482  -6.412  1.00 98.19           H  
ATOM   2536  C   LYS A 163      13.165   5.781  -6.720  1.00 98.19           C  
ATOM   2537  CB  LYS A 163      13.180   7.288  -4.667  1.00 98.19           C  
ATOM   2538  HB2 LYS A 163      12.257   6.786  -4.376  1.00 98.19           H  
ATOM   2539  HB3 LYS A 163      13.105   8.336  -4.379  1.00 98.19           H  
ATOM   2540  O   LYS A 163      12.317   5.029  -6.234  1.00 98.19           O  
ATOM   2541  CG  LYS A 163      14.377   6.665  -3.933  1.00 98.19           C  
ATOM   2542  HG2 LYS A 163      14.517   5.631  -4.250  1.00 98.19           H  
ATOM   2543  HG3 LYS A 163      15.277   7.234  -4.165  1.00 98.19           H  
ATOM   2544  CD  LYS A 163      14.122   6.706  -2.429  1.00 98.19           C  
ATOM   2545  HD2 LYS A 163      13.279   6.043  -2.233  1.00 98.19           H  
ATOM   2546  HD3 LYS A 163      13.866   7.724  -2.133  1.00 98.19           H  
ATOM   2547  CE  LYS A 163      15.303   6.207  -1.602  1.00 98.19           C  
ATOM   2548  HE2 LYS A 163      16.171   6.834  -1.809  1.00 98.19           H  
ATOM   2549  HE3 LYS A 163      15.535   5.188  -1.910  1.00 98.19           H  
ATOM   2550  NZ  LYS A 163      14.954   6.247  -0.160  1.00 98.19           N  
ATOM   2551  HZ1 LYS A 163      14.750   7.191   0.137  1.00 98.19           H  
ATOM   2552  HZ2 LYS A 163      15.688   5.853   0.412  1.00 98.19           H  
ATOM   2553  HZ3 LYS A 163      14.115   5.706  -0.008  1.00 98.19           H  
ATOM   2554  N   ASP A 164      13.982   5.444  -7.710  1.00 98.37           N  
ATOM   2555  H   ASP A 164      14.625   6.135  -8.068  1.00 98.37           H  
ATOM   2556  CA  ASP A 164      13.997   4.137  -8.350  1.00 98.37           C  
ATOM   2557  HA  ASP A 164      12.967   3.806  -8.491  1.00 98.37           H  
ATOM   2558  C   ASP A 164      14.728   3.097  -7.487  1.00 98.37           C  
ATOM   2559  CB  ASP A 164      14.602   4.264  -9.750  1.00 98.37           C  
ATOM   2560  HB2 ASP A 164      14.123   5.095 -10.268  1.00 98.37           H  
ATOM   2561  HB3 ASP A 164      15.667   4.484  -9.670  1.00 98.37           H  
ATOM   2562  O   ASP A 164      15.933   3.203  -7.245  1.00 98.37           O  
ATOM   2563  CG  ASP A 164      14.400   2.997 -10.577  1.00 98.37           C  
ATOM   2564  OD1 ASP A 164      13.826   2.032 -10.016  1.00 98.37           O  
ATOM   2565  OD2 ASP A 164      14.819   3.063 -11.751  1.00 98.37           O  
ATOM   2566  N   ASN A 165      13.977   2.119  -6.982  1.00 98.18           N  
ATOM   2567  H   ASN A 165      13.012   2.077  -7.277  1.00 98.18           H  
ATOM   2568  CA  ASN A 165      14.501   0.969  -6.245  1.00 98.18           C  
ATOM   2569  HA  ASN A 165      15.589   0.979  -6.301  1.00 98.18           H  
ATOM   2570  C   ASN A 165      14.044  -0.358  -6.867  1.00 98.18           C  
ATOM   2571  CB  ASN A 165      14.069   1.044  -4.771  1.00 98.18           C  
ATOM   2572  HB2 ASN A 165      12.985   0.933  -4.726  1.00 98.18           H  
ATOM   2573  HB3 ASN A 165      14.514   0.209  -4.231  1.00 98.18           H  
ATOM   2574  O   ASN A 165      14.139  -1.394  -6.195  1.00 98.18           O  
ATOM   2575  CG  ASN A 165      14.486   2.309  -4.056  1.00 98.18           C  
ATOM   2576  ND2 ASN A 165      13.531   3.039  -3.535  1.00 98.18           N  
ATOM   2577 HD21 ASN A 165      13.763   3.983  -3.262  1.00 98.18           H  
ATOM   2578 HD22 ASN A 165      12.577   2.742  -3.684  1.00 98.18           H  
ATOM   2579  OD1 ASN A 165      15.655   2.621  -3.885  1.00 98.18           O  
ATOM   2580  N   ASP A 166      13.491  -0.318  -8.084  1.00 97.47           N  
ATOM   2581  H   ASP A 166      13.614   0.501  -8.663  1.00 97.47           H  
ATOM   2582  CA  ASP A 166      12.983  -1.513  -8.740  1.00 97.47           C  
ATOM   2583  HA  ASP A 166      12.599  -2.172  -7.961  1.00 97.47           H  
ATOM   2584  C   ASP A 166      14.121  -2.309  -9.404  1.00 97.47           C  
ATOM   2585  CB  ASP A 166      11.750  -1.170  -9.595  1.00 97.47           C  
ATOM   2586  HB2 ASP A 166      11.239  -2.100  -9.844  1.00 97.47           H  
ATOM   2587  HB3 ASP A 166      11.069  -0.585  -8.977  1.00 97.47           H  
ATOM   2588  O   ASP A 166      15.298  -1.949  -9.329  1.00 97.47           O  
ATOM   2589  CG  ASP A 166      11.981  -0.435 -10.906  1.00 97.47           C  
ATOM   2590  OD1 ASP A 166      12.756  -1.005 -11.696  1.00 97.47           O  
ATOM   2591  OD2 ASP A 166      11.193   0.508 -11.173  1.00 97.47           O  
ATOM   2592  N   ASN A 167      13.793  -3.487  -9.934  1.00 97.31           N  
ATOM   2593  H   ASN A 167      12.809  -3.671 -10.072  1.00 97.31           H  
ATOM   2594  CA  ASN A 167      14.768  -4.392 -10.544  1.00 97.31           C  
ATOM   2595  HA  ASN A 167      15.765  -4.117 -10.200  1.00 97.31           H  
ATOM   2596  C   ASN A 167      14.810  -4.263 -12.076  1.00 97.31           C  
ATOM   2597  CB  ASN A 167      14.491  -5.837 -10.092  1.00 97.31           C  
ATOM   2598  HB2 ASN A 167      13.473  -6.101 -10.377  1.00 97.31           H  
ATOM   2599  HB3 ASN A 167      15.169  -6.505 -10.623  1.00 97.31           H  
ATOM   2600  O   ASN A 167      15.491  -5.067 -12.727  1.00 97.31           O  
ATOM   2601  CG  ASN A 167      14.689  -6.094  -8.609  1.00 97.31           C  
ATOM   2602  ND2 ASN A 167      14.079  -7.137  -8.101  1.00 97.31           N  
ATOM   2603 HD21 ASN A 167      14.152  -7.208  -7.096  1.00 97.31           H  
ATOM   2604 HD22 ASN A 167      13.396  -7.618  -8.669  1.00 97.31           H  
ATOM   2605  OD1 ASN A 167      15.418  -5.452  -7.879  1.00 97.31           O  
ATOM   2606  N   ASN A 168      14.081  -3.310 -12.663  1.00 95.76           N  
ATOM   2607  H   ASN A 168      13.635  -2.601 -12.098  1.00 95.76           H  
ATOM   2608  CA  ASN A 168      14.152  -3.015 -14.084  1.00 95.76           C  
ATOM   2609  HA  ASN A 168      14.282  -3.950 -14.629  1.00 95.76           H  
ATOM   2610  C   ASN A 168      15.367  -2.113 -14.343  1.00 95.76           C  
ATOM   2611  CB  ASN A 168      12.833  -2.387 -14.548  1.00 95.76           C  
ATOM   2612  HB2 ASN A 168      12.740  -1.379 -14.145  1.00 95.76           H  
ATOM   2613  HB3 ASN A 168      11.997  -2.978 -14.173  1.00 95.76           H  
ATOM   2614  O   ASN A 168      15.483  -1.010 -13.828  1.00 95.76           O  
ATOM   2615  CG  ASN A 168      12.756  -2.305 -16.058  1.00 95.76           C  
ATOM   2616  ND2 ASN A 168      11.856  -3.032 -16.670  1.00 95.76           N  
ATOM   2617 HD21 ASN A 168      11.951  -3.103 -17.673  1.00 95.76           H  
ATOM   2618 HD22 ASN A 168      11.458  -3.800 -16.150  1.00 95.76           H  
ATOM   2619  OD1 ASN A 168      13.558  -1.682 -16.739  1.00 95.76           O  
ATOM   2620  N   ASN A 169      16.314  -2.588 -15.152  1.00 94.40           N  
ATOM   2621  H   ASN A 169      16.174  -3.491 -15.582  1.00 94.40           H  
ATOM   2622  CA  ASN A 169      17.547  -1.832 -15.407  1.00 94.40           C  
ATOM   2623  HA  ASN A 169      17.845  -1.325 -14.489  1.00 94.40           H  
ATOM   2624  C   ASN A 169      17.383  -0.737 -16.471  1.00 94.40           C  
ATOM   2625  CB  ASN A 169      18.667  -2.799 -15.812  1.00 94.40           C  
ATOM   2626  HB2 ASN A 169      19.569  -2.223 -16.020  1.00 94.40           H  
ATOM   2627  HB3 ASN A 169      18.382  -3.317 -16.727  1.00 94.40           H  
ATOM   2628  O   ASN A 169      18.273   0.100 -16.624  1.00 94.40           O  
ATOM   2629  CG  ASN A 169      19.002  -3.791 -14.719  1.00 94.40           C  
ATOM   2630  ND2 ASN A 169      18.796  -5.063 -14.960  1.00 94.40           N  
ATOM   2631 HD21 ASN A 169      18.826  -5.644 -14.135  1.00 94.40           H  
ATOM   2632 HD22 ASN A 169      18.290  -5.323 -15.795  1.00 94.40           H  
ATOM   2633  OD1 ASN A 169      19.470  -3.463 -13.645  1.00 94.40           O  
ATOM   2634  N   ASP A 170      16.298  -0.783 -17.244  1.00 95.34           N  
ATOM   2635  H   ASP A 170      15.552  -1.419 -16.998  1.00 95.34           H  
ATOM   2636  CA  ASP A 170      16.116   0.052 -18.428  1.00 95.34           C  
ATOM   2637  HA  ASP A 170      17.076   0.468 -18.734  1.00 95.34           H  
ATOM   2638  C   ASP A 170      15.178   1.239 -18.165  1.00 95.34           C  
ATOM   2639  CB  ASP A 170      15.594  -0.817 -19.588  1.00 95.34           C  
ATOM   2640  HB2 ASP A 170      15.380  -0.169 -20.438  1.00 95.34           H  
ATOM   2641  HB3 ASP A 170      14.657  -1.283 -19.286  1.00 95.34           H  
ATOM   2642  O   ASP A 170      15.262   2.245 -18.871  1.00 95.34           O  
ATOM   2643  CG  ASP A 170      16.572  -1.904 -20.061  1.00 95.34           C  
ATOM   2644  OD1 ASP A 170      17.796  -1.641 -20.118  1.00 95.34           O  
ATOM   2645  OD2 ASP A 170      16.082  -2.991 -20.445  1.00 95.34           O  
ATOM   2646  N   ASN A 171      14.269   1.135 -17.189  1.00 94.56           N  
ATOM   2647  H   ASN A 171      14.271   0.309 -16.607  1.00 94.56           H  
ATOM   2648  CA  ASN A 171      13.245   2.141 -16.904  1.00 94.56           C  
ATOM   2649  HA  ASN A 171      13.629   3.129 -17.155  1.00 94.56           H  
ATOM   2650  C   ASN A 171      12.835   2.129 -15.428  1.00 94.56           C  
ATOM   2651  CB  ASN A 171      11.977   1.849 -17.725  1.00 94.56           C  
ATOM   2652  HB2 ASN A 171      11.266   2.661 -17.574  1.00 94.56           H  
ATOM   2653  HB3 ASN A 171      11.527   0.932 -17.345  1.00 94.56           H  
ATOM   2654  O   ASN A 171      12.776   1.066 -14.829  1.00 94.56           O  
ATOM   2655  CG  ASN A 171      12.202   1.696 -19.215  1.00 94.56           C  
ATOM   2656  ND2 ASN A 171      12.353   0.479 -19.679  1.00 94.56           N  
ATOM   2657 HD21 ASN A 171      12.513  -0.253 -19.001  1.00 94.56           H  
ATOM   2658 HD22 ASN A 171      12.688   0.409 -20.629  1.00 94.56           H  
ATOM   2659  OD1 ASN A 171      12.199   2.645 -19.981  1.00 94.56           O  
ATOM   2660  N   ASN A 172      12.378   3.276 -14.919  1.00 95.55           N  
ATOM   2661  H   ASN A 172      12.452   4.122 -15.467  1.00 95.55           H  
ATOM   2662  CA  ASN A 172      11.679   3.352 -13.637  1.00 95.55           C  
ATOM   2663  HA  ASN A 172      12.136   2.648 -12.941  1.00 95.55           H  
ATOM   2664  C   ASN A 172      10.201   2.962 -13.822  1.00 95.55           C  
ATOM   2665  CB  ASN A 172      11.864   4.771 -13.068  1.00 95.55           C  
ATOM   2666  HB2 ASN A 172      11.464   5.510 -13.763  1.00 95.55           H  
ATOM   2667  HB3 ASN A 172      12.932   4.949 -12.943  1.00 95.55           H  
ATOM   2668  O   ASN A 172       9.420   3.677 -14.470  1.00 95.55           O  
ATOM   2669  CG  ASN A 172      11.201   4.975 -11.715  1.00 95.55           C  
ATOM   2670  ND2 ASN A 172      11.497   6.056 -11.037  1.00 95.55           N  
ATOM   2671 HD21 ASN A 172      12.112   6.760 -11.419  1.00 95.55           H  
ATOM   2672 HD22 ASN A 172      11.126   6.121 -10.100  1.00 95.55           H  
ATOM   2673  OD1 ASN A 172      10.349   4.225 -11.266  1.00 95.55           O  
ATOM   2674  N   CYS A 173       9.778   1.850 -13.227  1.00 94.40           N  
ATOM   2675  H   CYS A 173      10.436   1.324 -12.670  1.00 94.40           H  
ATOM   2676  CA  CYS A 173       8.409   1.356 -13.353  1.00 94.40           C  
ATOM   2677  HA  CYS A 173       8.177   1.253 -14.413  1.00 94.40           H  
ATOM   2678  C   CYS A 173       7.376   2.318 -12.737  1.00 94.40           C  
ATOM   2679  CB  CYS A 173       8.341  -0.030 -12.716  1.00 94.40           C  
ATOM   2680  HB2 CYS A 173       8.663   0.069 -11.679  1.00 94.40           H  
ATOM   2681  HB3 CYS A 173       7.313  -0.392 -12.726  1.00 94.40           H  
ATOM   2682  O   CYS A 173       6.246   2.404 -13.224  1.00 94.40           O  
ATOM   2683  SG  CYS A 173       9.420  -1.261 -13.502  1.00 94.40           S  
ATOM   2684  N   ALA A 174       7.744   3.105 -11.722  1.00 94.51           N  
ATOM   2685  H   ALA A 174       8.706   3.089 -11.416  1.00 94.51           H  
ATOM   2686  CA  ALA A 174       6.837   4.101 -11.150  1.00 94.51           C  
ATOM   2687  HA  ALA A 174       5.884   3.614 -10.947  1.00 94.51           H  
ATOM   2688  C   ALA A 174       6.531   5.258 -12.114  1.00 94.51           C  
ATOM   2689  CB  ALA A 174       7.406   4.612  -9.827  1.00 94.51           C  
ATOM   2690  HB1 ALA A 174       8.356   5.116 -10.005  1.00 94.51           H  
ATOM   2691  HB2 ALA A 174       6.704   5.313  -9.376  1.00 94.51           H  
ATOM   2692  HB3 ALA A 174       7.561   3.779  -9.141  1.00 94.51           H  
ATOM   2693  O   ALA A 174       5.420   5.796 -12.072  1.00 94.51           O  
ATOM   2694  N   GLU A 175       7.465   5.610 -13.005  1.00 92.94           N  
ATOM   2695  H   GLU A 175       8.347   5.119 -12.996  1.00 92.94           H  
ATOM   2696  CA  GLU A 175       7.213   6.553 -14.103  1.00 92.94           C  
ATOM   2697  HA  GLU A 175       6.667   7.417 -13.725  1.00 92.94           H  
ATOM   2698  C   GLU A 175       6.345   5.915 -15.193  1.00 92.94           C  
ATOM   2699  CB  GLU A 175       8.526   7.060 -14.721  1.00 92.94           C  
ATOM   2700  HB2 GLU A 175       9.157   6.217 -15.003  1.00 92.94           H  
ATOM   2701  HB3 GLU A 175       8.266   7.611 -15.625  1.00 92.94           H  
ATOM   2702  O   GLU A 175       5.343   6.504 -15.607  1.00 92.94           O  
ATOM   2703  CG  GLU A 175       9.303   8.001 -13.791  1.00 92.94           C  
ATOM   2704  HG2 GLU A 175       8.609   8.770 -13.451  1.00 92.94           H  
ATOM   2705  HG3 GLU A 175       9.655   7.441 -12.925  1.00 92.94           H  
ATOM   2706  CD  GLU A 175      10.490   8.696 -14.484  1.00 92.94           C  
ATOM   2707  OE1 GLU A 175      11.101   9.573 -13.836  1.00 92.94           O  
ATOM   2708  OE2 GLU A 175      10.745   8.409 -15.677  1.00 92.94           O  
ATOM   2709  N   LEU A 176       6.676   4.687 -15.617  1.00 90.06           N  
ATOM   2710  H   LEU A 176       7.515   4.272 -15.236  1.00 90.06           H  
ATOM   2711  CA  LEU A 176       5.947   3.974 -16.675  1.00 90.06           C  
ATOM   2712  HA  LEU A 176       5.963   4.578 -17.582  1.00 90.06           H  
ATOM   2713  C   LEU A 176       4.470   3.741 -16.332  1.00 90.06           C  
ATOM   2714  CB  LEU A 176       6.616   2.613 -16.942  1.00 90.06           C  
ATOM   2715  HB2 LEU A 176       5.950   2.031 -17.579  1.00 90.06           H  
ATOM   2716  HB3 LEU A 176       6.704   2.077 -15.996  1.00 90.06           H  
ATOM   2717  O   LEU A 176       3.599   3.865 -17.198  1.00 90.06           O  
ATOM   2718  CG  LEU A 176       7.998   2.654 -17.615  1.00 90.06           C  
ATOM   2719  HG  LEU A 176       8.708   3.192 -16.987  1.00 90.06           H  
ATOM   2720  CD1 LEU A 176       8.480   1.214 -17.797  1.00 90.06           C  
ATOM   2721 HD11 LEU A 176       8.690   0.774 -16.822  1.00 90.06           H  
ATOM   2722 HD12 LEU A 176       7.724   0.616 -18.307  1.00 90.06           H  
ATOM   2723 HD13 LEU A 176       9.395   1.195 -18.389  1.00 90.06           H  
ATOM   2724  CD2 LEU A 176       7.952   3.320 -18.994  1.00 90.06           C  
ATOM   2725 HD21 LEU A 176       8.933   3.245 -19.461  1.00 90.06           H  
ATOM   2726 HD22 LEU A 176       7.208   2.832 -19.624  1.00 90.06           H  
ATOM   2727 HD23 LEU A 176       7.717   4.379 -18.884  1.00 90.06           H  
ATOM   2728  N   PHE A 177       4.187   3.404 -15.072  1.00 87.64           N  
ATOM   2729  H   PHE A 177       4.964   3.261 -14.443  1.00 87.64           H  
ATOM   2730  CA  PHE A 177       2.845   3.046 -14.601  1.00 87.64           C  
ATOM   2731  HA  PHE A 177       2.198   2.940 -15.472  1.00 87.64           H  
ATOM   2732  C   PHE A 177       2.176   4.134 -13.750  1.00 87.64           C  
ATOM   2733  CB  PHE A 177       2.898   1.667 -13.934  1.00 87.64           C  
ATOM   2734  HB2 PHE A 177       1.901   1.405 -13.577  1.00 87.64           H  
ATOM   2735  HB3 PHE A 177       3.565   1.707 -13.073  1.00 87.64           H  
ATOM   2736  O   PHE A 177       1.068   3.930 -13.242  1.00 87.64           O  
ATOM   2737  CG  PHE A 177       3.356   0.587 -14.894  1.00 87.64           C  
ATOM   2738  CD1 PHE A 177       2.490   0.135 -15.908  1.00 87.64           C  
ATOM   2739  HD1 PHE A 177       1.482   0.518 -15.960  1.00 87.64           H  
ATOM   2740  CD2 PHE A 177       4.664   0.078 -14.827  1.00 87.64           C  
ATOM   2741  HD2 PHE A 177       5.342   0.402 -14.052  1.00 87.64           H  
ATOM   2742  CE1 PHE A 177       2.923  -0.828 -16.837  1.00 87.64           C  
ATOM   2743  HE1 PHE A 177       2.249  -1.193 -17.597  1.00 87.64           H  
ATOM   2744  CE2 PHE A 177       5.107  -0.841 -15.788  1.00 87.64           C  
ATOM   2745  HE2 PHE A 177       6.134  -1.174 -15.784  1.00 87.64           H  
ATOM   2746  CZ  PHE A 177       4.238  -1.314 -16.779  1.00 87.64           C  
ATOM   2747  HZ  PHE A 177       4.587  -2.040 -17.498  1.00 87.64           H  
ATOM   2748  N   ALA A 178       2.809   5.308 -13.658  1.00 90.25           N  
ATOM   2749  H   ALA A 178       3.714   5.385 -14.100  1.00 90.25           H  
ATOM   2750  CA  ALA A 178       2.278   6.518 -13.038  1.00 90.25           C  
ATOM   2751  HA  ALA A 178       3.132   7.185 -12.917  1.00 90.25           H  
ATOM   2752  C   ALA A 178       1.704   6.292 -11.625  1.00 90.25           C  
ATOM   2753  CB  ALA A 178       1.317   7.206 -14.016  1.00 90.25           C  
ATOM   2754  HB1 ALA A 178       1.841   7.421 -14.947  1.00 90.25           H  
ATOM   2755  HB2 ALA A 178       0.470   6.552 -14.222  1.00 90.25           H  
ATOM   2756  HB3 ALA A 178       0.963   8.141 -13.583  1.00 90.25           H  
ATOM   2757  O   ALA A 178       0.567   6.662 -11.318  1.00 90.25           O  
ATOM   2758  N   GLY A 179       2.503   5.686 -10.751  1.00 90.51           N  
ATOM   2759  H   GLY A 179       3.415   5.389 -11.069  1.00 90.51           H  
ATOM   2760  CA  GLY A 179       2.156   5.454  -9.349  1.00 90.51           C  
ATOM   2761  HA2 GLY A 179       2.010   6.412  -8.850  1.00 90.51           H  
ATOM   2762  HA3 GLY A 179       1.231   4.882  -9.283  1.00 90.51           H  
ATOM   2763  C   GLY A 179       3.258   4.684  -8.641  1.00 90.51           C  
ATOM   2764  O   GLY A 179       3.938   3.883  -9.278  1.00 90.51           O  
ATOM   2765  N   ALA A 180       3.449   4.915  -7.344  1.00 94.49           N  
ATOM   2766  H   ALA A 180       2.827   5.528  -6.837  1.00 94.49           H  
ATOM   2767  CA  ALA A 180       4.452   4.176  -6.588  1.00 94.49           C  
ATOM   2768  HA  ALA A 180       5.330   4.050  -7.221  1.00 94.49           H  
ATOM   2769  C   ALA A 180       3.944   2.795  -6.188  1.00 94.49           C  
ATOM   2770  CB  ALA A 180       4.879   4.958  -5.358  1.00 94.49           C  
ATOM   2771  HB1 ALA A 180       4.991   6.008  -5.625  1.00 94.49           H  
ATOM   2772  HB2 ALA A 180       4.146   4.825  -4.563  1.00 94.49           H  
ATOM   2773  HB3 ALA A 180       5.824   4.568  -4.980  1.00 94.49           H  
ATOM   2774  O   ALA A 180       2.762   2.618  -5.876  1.00 94.49           O  
ATOM   2775  N   TRP A 181       4.851   1.829  -6.165  1.00 95.11           N  
ATOM   2776  H   TRP A 181       5.815   2.056  -6.367  1.00 95.11           H  
ATOM   2777  CA  TRP A 181       4.546   0.454  -5.798  1.00 95.11           C  
ATOM   2778  HA  TRP A 181       3.892   0.454  -4.926  1.00 95.11           H  
ATOM   2779  C   TRP A 181       5.819  -0.302  -5.426  1.00 95.11           C  
ATOM   2780  CB  TRP A 181       3.839  -0.231  -6.978  1.00 95.11           C  
ATOM   2781  HB2 TRP A 181       4.598  -0.524  -7.703  1.00 95.11           H  
ATOM   2782  HB3 TRP A 181       3.154   0.465  -7.462  1.00 95.11           H  
ATOM   2783  O   TRP A 181       6.929   0.204  -5.589  1.00 95.11           O  
ATOM   2784  CG  TRP A 181       3.046  -1.439  -6.618  1.00 95.11           C  
ATOM   2785  CD1 TRP A 181       3.205  -2.669  -7.146  1.00 95.11           C  
ATOM   2786  HD1 TRP A 181       3.916  -2.927  -7.917  1.00 95.11           H  
ATOM   2787  CD2 TRP A 181       1.967  -1.555  -5.647  1.00 95.11           C  
ATOM   2788  CE2 TRP A 181       1.529  -2.910  -5.619  1.00 95.11           C  
ATOM   2789  CE3 TRP A 181       1.322  -0.649  -4.783  1.00 95.11           C  
ATOM   2790  HE3 TRP A 181       1.635   0.385  -4.791  1.00 95.11           H  
ATOM   2791  NE1 TRP A 181       2.314  -3.541  -6.557  1.00 95.11           N  
ATOM   2792  HE1 TRP A 181       2.188  -4.487  -6.887  1.00 95.11           H  
ATOM   2793  CH2 TRP A 181      -0.074  -2.431  -3.877  1.00 95.11           C  
ATOM   2794  HH2 TRP A 181      -0.812  -2.768  -3.164  1.00 95.11           H  
ATOM   2795  CZ2 TRP A 181       0.512  -3.349  -4.765  1.00 95.11           C  
ATOM   2796  HZ2 TRP A 181       0.219  -4.388  -4.765  1.00 95.11           H  
ATOM   2797  CZ3 TRP A 181       0.314  -1.079  -3.902  1.00 95.11           C  
ATOM   2798  HZ3 TRP A 181      -0.145  -0.376  -3.223  1.00 95.11           H  
ATOM   2799  N   TRP A 182       5.665  -1.538  -4.968  1.00 96.71           N  
ATOM   2800  H   TRP A 182       4.727  -1.898  -4.868  1.00 96.71           H  
ATOM   2801  CA  TRP A 182       6.770  -2.471  -4.765  1.00 96.71           C  
ATOM   2802  HA  TRP A 182       7.646  -1.918  -4.425  1.00 96.71           H  
ATOM   2803  C   TRP A 182       7.160  -3.142  -6.082  1.00 96.71           C  
ATOM   2804  CB  TRP A 182       6.389  -3.449  -3.655  1.00 96.71           C  
ATOM   2805  HB2 TRP A 182       7.163  -4.212  -3.572  1.00 96.71           H  
ATOM   2806  HB3 TRP A 182       5.453  -3.949  -3.906  1.00 96.71           H  
ATOM   2807  O   TRP A 182       6.942  -4.336  -6.274  1.00 96.71           O  
ATOM   2808  CG  TRP A 182       6.250  -2.783  -2.328  1.00 96.71           C  
ATOM   2809  CD1 TRP A 182       7.276  -2.509  -1.501  1.00 96.71           C  
ATOM   2810  HD1 TRP A 182       8.310  -2.730  -1.716  1.00 96.71           H  
ATOM   2811  CD2 TRP A 182       5.072  -2.195  -1.700  1.00 96.71           C  
ATOM   2812  CE2 TRP A 182       5.477  -1.613  -0.464  1.00 96.71           C  
ATOM   2813  CE3 TRP A 182       3.717  -2.043  -2.064  1.00 96.71           C  
ATOM   2814  HE3 TRP A 182       3.365  -2.478  -2.988  1.00 96.71           H  
ATOM   2815  NE1 TRP A 182       6.817  -1.881  -0.371  1.00 96.71           N  
ATOM   2816  HE1 TRP A 182       7.407  -1.613   0.403  1.00 96.71           H  
ATOM   2817  CH2 TRP A 182       3.259  -0.781  -0.017  1.00 96.71           C  
ATOM   2818  HH2 TRP A 182       2.568  -0.238   0.611  1.00 96.71           H  
ATOM   2819  CZ2 TRP A 182       4.600  -0.914   0.367  1.00 96.71           C  
ATOM   2820  HZ2 TRP A 182       4.972  -0.456   1.272  1.00 96.71           H  
ATOM   2821  CZ3 TRP A 182       2.821  -1.345  -1.230  1.00 96.71           C  
ATOM   2822  HZ3 TRP A 182       1.786  -1.244  -1.522  1.00 96.71           H  
ATOM   2823  N   TYR A 183       7.656  -2.365  -7.044  1.00 95.03           N  
ATOM   2824  H   TYR A 183       7.853  -1.398  -6.829  1.00 95.03           H  
ATOM   2825  CA  TYR A 183       7.964  -2.863  -8.385  1.00 95.03           C  
ATOM   2826  HA  TYR A 183       7.111  -3.447  -8.728  1.00 95.03           H  
ATOM   2827  C   TYR A 183       9.191  -3.779  -8.385  1.00 95.03           C  
ATOM   2828  CB  TYR A 183       8.159  -1.698  -9.357  1.00 95.03           C  
ATOM   2829  HB2 TYR A 183       8.937  -1.046  -8.960  1.00 95.03           H  
ATOM   2830  HB3 TYR A 183       8.519  -2.089 -10.309  1.00 95.03           H  
ATOM   2831  O   TYR A 183      10.252  -3.408  -7.891  1.00 95.03           O  
ATOM   2832  CG  TYR A 183       6.916  -0.874  -9.614  1.00 95.03           C  
ATOM   2833  CD1 TYR A 183       5.782  -1.451 -10.211  1.00 95.03           C  
ATOM   2834  HD1 TYR A 183       5.808  -2.498 -10.477  1.00 95.03           H  
ATOM   2835  CD2 TYR A 183       6.894   0.480  -9.250  1.00 95.03           C  
ATOM   2836  HD2 TYR A 183       7.771   0.940  -8.819  1.00 95.03           H  
ATOM   2837  CE1 TYR A 183       4.626  -0.679 -10.439  1.00 95.03           C  
ATOM   2838  HE1 TYR A 183       3.723  -1.117 -10.838  1.00 95.03           H  
ATOM   2839  CE2 TYR A 183       5.749   1.253  -9.474  1.00 95.03           C  
ATOM   2840  HE2 TYR A 183       5.750   2.289  -9.170  1.00 95.03           H  
ATOM   2841  OH  TYR A 183       3.525   1.454 -10.303  1.00 95.03           O  
ATOM   2842  HH  TYR A 183       3.701   2.341  -9.980  1.00 95.03           H  
ATOM   2843  CZ  TYR A 183       4.620   0.684 -10.090  1.00 95.03           C  
ATOM   2844  N   LYS A 184       9.039  -4.987  -8.943  1.00 94.87           N  
ATOM   2845  H   LYS A 184       8.152  -5.172  -9.390  1.00 94.87           H  
ATOM   2846  CA  LYS A 184      10.153  -5.911  -9.192  1.00 94.87           C  
ATOM   2847  HA  LYS A 184      10.948  -5.686  -8.481  1.00 94.87           H  
ATOM   2848  C   LYS A 184      10.722  -5.601 -10.570  1.00 94.87           C  
ATOM   2849  CB  LYS A 184       9.704  -7.358  -8.977  1.00 94.87           C  
ATOM   2850  HB2 LYS A 184       9.186  -7.424  -8.020  1.00 94.87           H  
ATOM   2851  HB3 LYS A 184       8.989  -7.632  -9.753  1.00 94.87           H  
ATOM   2852  O   LYS A 184      11.315  -4.551 -10.740  1.00 94.87           O  
ATOM   2853  CG  LYS A 184      10.881  -8.343  -8.989  1.00 94.87           C  
ATOM   2854  HG2 LYS A 184      11.588  -8.065  -8.207  1.00 94.87           H  
ATOM   2855  HG3 LYS A 184      11.391  -8.335  -9.952  1.00 94.87           H  
ATOM   2856  CD  LYS A 184      10.349  -9.744  -8.712  1.00 94.87           C  
ATOM   2857  HD2 LYS A 184       9.689 -10.044  -9.526  1.00 94.87           H  
ATOM   2858  HD3 LYS A 184       9.768  -9.718  -7.790  1.00 94.87           H  
ATOM   2859  CE  LYS A 184      11.481 -10.756  -8.567  1.00 94.87           C  
ATOM   2860  HE2 LYS A 184      12.171 -10.400  -7.803  1.00 94.87           H  
ATOM   2861  HE3 LYS A 184      12.011 -10.836  -9.517  1.00 94.87           H  
ATOM   2862  NZ  LYS A 184      10.896 -12.056  -8.170  1.00 94.87           N  
ATOM   2863  HZ1 LYS A 184      10.371 -11.931  -7.316  1.00 94.87           H  
ATOM   2864  HZ2 LYS A 184      11.605 -12.761  -8.030  1.00 94.87           H  
ATOM   2865  HZ3 LYS A 184      10.230 -12.357  -8.867  1.00 94.87           H  
ATOM   2866  N   ASP A 185      10.501  -6.454 -11.564  1.00 93.82           N  
ATOM   2867  H   ASP A 185       9.933  -7.271 -11.388  1.00 93.82           H  
ATOM   2868  CA  ASP A 185      10.596  -6.034 -12.960  1.00 93.82           C  
ATOM   2869  HA  ASP A 185      11.308  -5.214 -13.054  1.00 93.82           H  
ATOM   2870  C   ASP A 185       9.219  -5.504 -13.360  1.00 93.82           C  
ATOM   2871  CB  ASP A 185      11.115  -7.178 -13.832  1.00 93.82           C  
ATOM   2872  HB2 ASP A 185      12.049  -7.546 -13.408  1.00 93.82           H  
ATOM   2873  HB3 ASP A 185      10.397  -7.998 -13.833  1.00 93.82           H  
ATOM   2874  O   ASP A 185       8.384  -6.191 -13.948  1.00 93.82           O  
ATOM   2875  CG  ASP A 185      11.384  -6.722 -15.270  1.00 93.82           C  
ATOM   2876  OD1 ASP A 185      11.448  -5.493 -15.504  1.00 93.82           O  
ATOM   2877  OD2 ASP A 185      11.569  -7.623 -16.117  1.00 93.82           O  
ATOM   2878  N   CYS A 186       8.932  -4.307 -12.855  1.00 92.09           N  
ATOM   2879  H   CYS A 186       9.687  -3.793 -12.425  1.00 92.09           H  
ATOM   2880  CA  CYS A 186       7.605  -3.718 -12.818  1.00 92.09           C  
ATOM   2881  HA  CYS A 186       7.685  -2.800 -12.235  1.00 92.09           H  
ATOM   2882  C   CYS A 186       6.613  -4.560 -12.015  1.00 92.09           C  
ATOM   2883  CB  CYS A 186       7.186  -3.284 -14.224  1.00 92.09           C  
ATOM   2884  HB2 CYS A 186       6.223  -2.779 -14.151  1.00 92.09           H  
ATOM   2885  HB3 CYS A 186       7.069  -4.163 -14.858  1.00 92.09           H  
ATOM   2886  O   CYS A 186       6.813  -4.718 -10.805  1.00 92.09           O  
ATOM   2887  SG  CYS A 186       8.373  -2.156 -15.023  1.00 92.09           S  
ATOM   2888  N   HIS A 187       5.500  -5.009 -12.594  1.00 90.26           N  
ATOM   2889  H   HIS A 187       5.385  -4.981 -13.597  1.00 90.26           H  
ATOM   2890  CA  HIS A 187       4.429  -5.551 -11.774  1.00 90.26           C  
ATOM   2891  HA  HIS A 187       4.887  -6.015 -10.901  1.00 90.26           H  
ATOM   2892  C   HIS A 187       3.600  -6.663 -12.390  1.00 90.26           C  
ATOM   2893  CB  HIS A 187       3.515  -4.408 -11.312  1.00 90.26           C  
ATOM   2894  HB2 HIS A 187       2.816  -4.866 -10.613  1.00 90.26           H  
ATOM   2895  HB3 HIS A 187       4.082  -3.658 -10.759  1.00 90.26           H  
ATOM   2896  O   HIS A 187       3.210  -6.586 -13.552  1.00 90.26           O  
ATOM   2897  CG  HIS A 187       2.689  -3.730 -12.372  1.00 90.26           C  
ATOM   2898  CD2 HIS A 187       2.897  -2.512 -12.964  1.00 90.26           C  
ATOM   2899  HD2 HIS A 187       3.742  -1.858 -12.807  1.00 90.26           H  
ATOM   2900  ND1 HIS A 187       1.542  -4.253 -12.915  1.00 90.26           N  
ATOM   2901  HD1 HIS A 187       1.244  -5.214 -12.823  1.00 90.26           H  
ATOM   2902  CE1 HIS A 187       1.078  -3.381 -13.815  1.00 90.26           C  
ATOM   2903  HE1 HIS A 187       0.241  -3.577 -14.469  1.00 90.26           H  
ATOM   2904  NE2 HIS A 187       1.836  -2.276 -13.846  1.00 90.26           N  
ATOM   2905  N   ASP A 188       3.196  -7.587 -11.520  1.00 89.05           N  
ATOM   2906  H   ASP A 188       3.610  -7.623 -10.599  1.00 89.05           H  
ATOM   2907  CA  ASP A 188       2.012  -8.401 -11.750  1.00 89.05           C  
ATOM   2908  HA  ASP A 188       1.873  -8.549 -12.820  1.00 89.05           H  
ATOM   2909  C   ASP A 188       0.783  -7.640 -11.255  1.00 89.05           C  
ATOM   2910  CB  ASP A 188       2.166  -9.790 -11.115  1.00 89.05           C  
ATOM   2911  HB2 ASP A 188       1.189 -10.273 -11.108  1.00 89.05           H  
ATOM   2912  HB3 ASP A 188       2.497  -9.682 -10.082  1.00 89.05           H  
ATOM   2913  O   ASP A 188      -0.171  -7.534 -11.996  1.00 89.05           O  
ATOM   2914  CG  ASP A 188       3.135 -10.701 -11.891  1.00 89.05           C  
ATOM   2915  OD1 ASP A 188       3.536 -10.337 -13.020  1.00 89.05           O  
ATOM   2916  OD2 ASP A 188       3.468 -11.777 -11.347  1.00 89.05           O  
ATOM   2917  N   SER A 189       0.820  -6.953 -10.108  1.00 87.37           N  
ATOM   2918  H   SER A 189       1.675  -6.973  -9.570  1.00 87.37           H  
ATOM   2919  CA  SER A 189      -0.300  -6.132  -9.606  1.00 87.37           C  
ATOM   2920  HA  SER A 189      -1.102  -6.122 -10.343  1.00 87.37           H  
ATOM   2921  C   SER A 189       0.105  -4.678  -9.348  1.00 87.37           C  
ATOM   2922  CB  SER A 189      -0.875  -6.766  -8.337  1.00 87.37           C  
ATOM   2923  HB2 SER A 189      -1.779  -6.233  -8.041  1.00 87.37           H  
ATOM   2924  HB3 SER A 189      -1.133  -7.805  -8.537  1.00 87.37           H  
ATOM   2925  O   SER A 189       1.244  -4.404  -8.995  1.00 87.37           O  
ATOM   2926  OG  SER A 189       0.063  -6.707  -7.280  1.00 87.37           O  
ATOM   2927  HG  SER A 189       0.876  -7.113  -7.588  1.00 87.37           H  
ATOM   2928  N   ASN A 190      -0.818  -3.721  -9.484  1.00 86.83           N  
ATOM   2929  H   ASN A 190      -1.742  -3.972  -9.805  1.00 86.83           H  
ATOM   2930  CA  ASN A 190      -0.543  -2.321  -9.146  1.00 86.83           C  
ATOM   2931  HA  ASN A 190       0.201  -2.284  -8.350  1.00 86.83           H  
ATOM   2932  C   ASN A 190      -1.799  -1.608  -8.631  1.00 86.83           C  
ATOM   2933  CB  ASN A 190       0.059  -1.626 -10.375  1.00 86.83           C  
ATOM   2934  HB2 ASN A 190       0.947  -2.174 -10.691  1.00 86.83           H  
ATOM   2935  HB3 ASN A 190      -0.658  -1.631 -11.197  1.00 86.83           H  
ATOM   2936  O   ASN A 190      -2.607  -1.104  -9.413  1.00 86.83           O  
ATOM   2937  CG  ASN A 190       0.476  -0.199 -10.092  1.00 86.83           C  
ATOM   2938  ND2 ASN A 190       1.016   0.449 -11.092  1.00 86.83           N  
ATOM   2939 HD21 ASN A 190       1.589   1.239 -10.829  1.00 86.83           H  
ATOM   2940 HD22 ASN A 190       1.227  -0.055 -11.941  1.00 86.83           H  
ATOM   2941  OD1 ASN A 190       0.310   0.341  -9.006  1.00 86.83           O  
ATOM   2942  N   LEU A 191      -1.950  -1.549  -7.305  1.00 89.17           N  
ATOM   2943  H   LEU A 191      -1.237  -1.962  -6.721  1.00 89.17           H  
ATOM   2944  CA  LEU A 191      -3.120  -0.944  -6.653  1.00 89.17           C  
ATOM   2945  HA  LEU A 191      -4.003  -1.183  -7.245  1.00 89.17           H  
ATOM   2946  C   LEU A 191      -3.060   0.591  -6.577  1.00 89.17           C  
ATOM   2947  CB  LEU A 191      -3.292  -1.547  -5.250  1.00 89.17           C  
ATOM   2948  HB2 LEU A 191      -2.434  -1.258  -4.643  1.00 89.17           H  
ATOM   2949  HB3 LEU A 191      -4.168  -1.090  -4.789  1.00 89.17           H  
ATOM   2950  O   LEU A 191      -4.039   1.238  -6.197  1.00 89.17           O  
ATOM   2951  CG  LEU A 191      -3.440  -3.079  -5.199  1.00 89.17           C  
ATOM   2952  HG  LEU A 191      -2.504  -3.539  -5.518  1.00 89.17           H  
ATOM   2953  CD1 LEU A 191      -3.722  -3.515  -3.763  1.00 89.17           C  
ATOM   2954 HD11 LEU A 191      -4.717  -3.192  -3.458  1.00 89.17           H  
ATOM   2955 HD12 LEU A 191      -2.992  -3.080  -3.080  1.00 89.17           H  
ATOM   2956 HD13 LEU A 191      -3.653  -4.601  -3.694  1.00 89.17           H  
ATOM   2957  CD2 LEU A 191      -4.569  -3.605  -6.091  1.00 89.17           C  
ATOM   2958 HD21 LEU A 191      -4.330  -3.429  -7.140  1.00 89.17           H  
ATOM   2959 HD22 LEU A 191      -5.509  -3.113  -5.842  1.00 89.17           H  
ATOM   2960 HD23 LEU A 191      -4.675  -4.680  -5.945  1.00 89.17           H  
ATOM   2961  N   ASN A 192      -1.921   1.182  -6.932  1.00 89.29           N  
ATOM   2962  H   ASN A 192      -1.156   0.596  -7.234  1.00 89.29           H  
ATOM   2963  CA  ASN A 192      -1.691   2.625  -6.890  1.00 89.29           C  
ATOM   2964  HA  ASN A 192      -2.516   3.119  -6.376  1.00 89.29           H  
ATOM   2965  C   ASN A 192      -1.616   3.257  -8.285  1.00 89.29           C  
ATOM   2966  CB  ASN A 192      -0.419   2.874  -6.081  1.00 89.29           C  
ATOM   2967  HB2 ASN A 192      -0.104   3.911  -6.197  1.00 89.29           H  
ATOM   2968  HB3 ASN A 192       0.374   2.239  -6.475  1.00 89.29           H  
ATOM   2969  O   ASN A 192      -1.625   4.482  -8.397  1.00 89.29           O  
ATOM   2970  CG  ASN A 192      -0.580   2.608  -4.595  1.00 89.29           C  
ATOM   2971  ND2 ASN A 192       0.523   2.524  -3.898  1.00 89.29           N  
ATOM   2972 HD21 ASN A 192       1.405   2.627  -4.381  1.00 89.29           H  
ATOM   2973 HD22 ASN A 192       0.467   2.365  -2.902  1.00 89.29           H  
ATOM   2974  OD1 ASN A 192      -1.675   2.516  -4.052  1.00 89.29           O  
ATOM   2975  N   GLY A 193      -1.593   2.444  -9.341  1.00 80.69           N  
ATOM   2976  H   GLY A 193      -1.513   1.452  -9.168  1.00 80.69           H  
ATOM   2977  CA  GLY A 193      -1.452   2.898 -10.717  1.00 80.69           C  
ATOM   2978  HA2 GLY A 193      -0.498   3.415 -10.820  1.00 80.69           H  
ATOM   2979  HA3 GLY A 193      -1.433   2.033 -11.380  1.00 80.69           H  
ATOM   2980  C   GLY A 193      -2.566   3.840 -11.175  1.00 80.69           C  
ATOM   2981  O   GLY A 193      -3.634   3.980 -10.563  1.00 80.69           O  
ATOM   2982  N   PHE A 194      -2.320   4.506 -12.297  1.00 70.21           N  
ATOM   2983  H   PHE A 194      -1.411   4.407 -12.727  1.00 70.21           H  
ATOM   2984  CA  PHE A 194      -3.296   5.408 -12.895  1.00 70.21           C  
ATOM   2985  HA  PHE A 194      -3.709   6.023 -12.096  1.00 70.21           H  
ATOM   2986  C   PHE A 194      -4.452   4.624 -13.546  1.00 70.21           C  
ATOM   2987  CB  PHE A 194      -2.564   6.343 -13.859  1.00 70.21           C  
ATOM   2988  HB2 PHE A 194      -1.693   6.750 -13.346  1.00 70.21           H  
ATOM   2989  HB3 PHE A 194      -2.203   5.770 -14.714  1.00 70.21           H  
ATOM   2990  O   PHE A 194      -4.249   3.810 -14.447  1.00 70.21           O  
ATOM   2991  CG  PHE A 194      -3.393   7.516 -14.332  1.00 70.21           C  
ATOM   2992  CD1 PHE A 194      -3.756   7.630 -15.685  1.00 70.21           C  
ATOM   2993  HD1 PHE A 194      -3.452   6.871 -16.390  1.00 70.21           H  
ATOM   2994  CD2 PHE A 194      -3.750   8.531 -13.424  1.00 70.21           C  
ATOM   2995  HD2 PHE A 194      -3.439   8.465 -12.392  1.00 70.21           H  
ATOM   2996  CE1 PHE A 194      -4.456   8.766 -16.128  1.00 70.21           C  
ATOM   2997  HE1 PHE A 194      -4.680   8.885 -17.177  1.00 70.21           H  
ATOM   2998  CE2 PHE A 194      -4.494   9.641 -13.860  1.00 70.21           C  
ATOM   2999  HE2 PHE A 194      -4.770  10.414 -13.159  1.00 70.21           H  
ATOM   3000  CZ  PHE A 194      -4.851   9.757 -15.213  1.00 70.21           C  
ATOM   3001  HZ  PHE A 194      -5.397  10.625 -15.553  1.00 70.21           H  
ATOM   3002  N   CYS A 195      -5.688   4.868 -13.099  1.00 55.43           N  
ATOM   3003  H   CYS A 195      -5.797   5.548 -12.360  1.00 55.43           H  
ATOM   3004  CA  CYS A 195      -6.903   4.221 -13.606  1.00 55.43           C  
ATOM   3005  HA  CYS A 195      -6.637   3.439 -14.316  1.00 55.43           H  
ATOM   3006  C   CYS A 195      -7.752   5.263 -14.350  1.00 55.43           C  
ATOM   3007  CB  CYS A 195      -7.617   3.532 -12.422  1.00 55.43           C  
ATOM   3008  HB2 CYS A 195      -7.772   4.276 -11.640  1.00 55.43           H  
ATOM   3009  HB3 CYS A 195      -6.925   2.795 -12.014  1.00 55.43           H  
ATOM   3010  O   CYS A 195      -8.394   6.107 -13.733  1.00 55.43           O  
ATOM   3011  SG  CYS A 195      -9.215   2.676 -12.663  1.00 55.43           S  
ATOM   3012  N   ILE A 196      -7.762   5.216 -15.688  1.00 47.57           N  
ATOM   3013  H   ILE A 196      -7.187   4.518 -16.138  1.00 47.57           H  
ATOM   3014  CA  ILE A 196      -8.761   5.934 -16.498  1.00 47.57           C  
ATOM   3015  HA  ILE A 196      -9.189   6.727 -15.885  1.00 47.57           H  
ATOM   3016  C   ILE A 196      -9.905   4.989 -16.834  1.00 47.57           C  
ATOM   3017  CB  ILE A 196      -8.178   6.625 -17.752  1.00 47.57           C  
ATOM   3018  HB  ILE A 196      -9.003   7.080 -18.300  1.00 47.57           H  
ATOM   3019  O   ILE A 196      -9.664   3.830 -17.161  1.00 47.57           O  
ATOM   3020  CG1 ILE A 196      -7.449   5.653 -18.695  1.00 47.57           C  
ATOM   3021 HG12 ILE A 196      -6.643   5.164 -18.147  1.00 47.57           H  
ATOM   3022 HG13 ILE A 196      -8.174   4.908 -19.024  1.00 47.57           H  
ATOM   3023  CG2 ILE A 196      -7.255   7.749 -17.289  1.00 47.57           C  
ATOM   3024 HG21 ILE A 196      -7.758   8.378 -16.555  1.00 47.57           H  
ATOM   3025 HG22 ILE A 196      -6.952   8.383 -18.123  1.00 47.57           H  
ATOM   3026 HG23 ILE A 196      -6.382   7.299 -16.818  1.00 47.57           H  
ATOM   3027  CD1 ILE A 196      -6.854   6.295 -19.954  1.00 47.57           C  
ATOM   3028 HD11 ILE A 196      -7.645   6.754 -20.547  1.00 47.57           H  
ATOM   3029 HD12 ILE A 196      -6.343   5.540 -20.551  1.00 47.57           H  
ATOM   3030 HD13 ILE A 196      -6.112   7.048 -19.689  1.00 47.57           H  
ATOM   3031  N   TRP A 197     -11.136   5.505 -16.805  1.00 43.78           N  
ATOM   3032  H   TRP A 197     -11.212   6.462 -16.489  1.00 43.78           H  
ATOM   3033  CA  TRP A 197     -12.406   4.780 -16.983  1.00 43.78           C  
ATOM   3034  HA  TRP A 197     -12.631   4.250 -16.058  1.00 43.78           H  
ATOM   3035  C   TRP A 197     -12.438   3.714 -18.100  1.00 43.78           C  
ATOM   3036  CB  TRP A 197     -13.513   5.826 -17.226  1.00 43.78           C  
ATOM   3037  HB2 TRP A 197     -13.076   6.790 -17.490  1.00 43.78           H  
ATOM   3038  HB3 TRP A 197     -14.106   5.522 -18.088  1.00 43.78           H  
ATOM   3039  O   TRP A 197     -13.220   2.777 -18.000  1.00 43.78           O  
ATOM   3040  CG  TRP A 197     -14.466   6.031 -16.089  1.00 43.78           C  
ATOM   3041  CD1 TRP A 197     -14.298   6.857 -15.030  1.00 43.78           C  
ATOM   3042  HD1 TRP A 197     -13.433   7.480 -14.856  1.00 43.78           H  
ATOM   3043  CD2 TRP A 197     -15.771   5.405 -15.901  1.00 43.78           C  
ATOM   3044  CE2 TRP A 197     -16.353   5.918 -14.704  1.00 43.78           C  
ATOM   3045  CE3 TRP A 197     -16.519   4.455 -16.629  1.00 43.78           C  
ATOM   3046  HE3 TRP A 197     -16.102   4.041 -17.535  1.00 43.78           H  
ATOM   3047  NE1 TRP A 197     -15.408   6.793 -14.210  1.00 43.78           N  
ATOM   3048  HE1 TRP A 197     -15.499   7.343 -13.367  1.00 43.78           H  
ATOM   3049  CH2 TRP A 197     -18.352   4.587 -15.017  1.00 43.78           C  
ATOM   3050  HH2 TRP A 197     -19.343   4.291 -14.705  1.00 43.78           H  
ATOM   3051  CZ2 TRP A 197     -17.623   5.521 -14.258  1.00 43.78           C  
ATOM   3052  HZ2 TRP A 197     -18.041   5.948 -13.359  1.00 43.78           H  
ATOM   3053  CZ3 TRP A 197     -17.797   4.053 -16.195  1.00 43.78           C  
ATOM   3054  HZ3 TRP A 197     -18.360   3.342 -16.781  1.00 43.78           H  
ATOM   3055  N   TYR A 198     -11.597   3.837 -19.134  1.00 43.83           N  
ATOM   3056  H   TYR A 198     -10.971   4.629 -19.120  1.00 43.83           H  
ATOM   3057  CA  TYR A 198     -11.516   2.917 -20.278  1.00 43.83           C  
ATOM   3058  HA  TYR A 198     -12.341   2.208 -20.222  1.00 43.83           H  
ATOM   3059  C   TYR A 198     -10.231   2.065 -20.352  1.00 43.83           C  
ATOM   3060  CB  TYR A 198     -11.694   3.737 -21.565  1.00 43.83           C  
ATOM   3061  HB2 TYR A 198     -10.878   4.456 -21.646  1.00 43.83           H  
ATOM   3062  HB3 TYR A 198     -11.623   3.068 -22.423  1.00 43.83           H  
ATOM   3063  O   TYR A 198     -10.074   1.292 -21.292  1.00 43.83           O  
ATOM   3064  CG  TYR A 198     -13.020   4.464 -21.655  1.00 43.83           C  
ATOM   3065  CD1 TYR A 198     -14.176   3.749 -22.019  1.00 43.83           C  
ATOM   3066  HD1 TYR A 198     -14.114   2.691 -22.223  1.00 43.83           H  
ATOM   3067  CD2 TYR A 198     -13.102   5.842 -21.370  1.00 43.83           C  
ATOM   3068  HD2 TYR A 198     -12.215   6.391 -21.090  1.00 43.83           H  
ATOM   3069  CE1 TYR A 198     -15.414   4.412 -22.112  1.00 43.83           C  
ATOM   3070  HE1 TYR A 198     -16.307   3.871 -22.390  1.00 43.83           H  
ATOM   3071  CE2 TYR A 198     -14.341   6.507 -21.455  1.00 43.83           C  
ATOM   3072  HE2 TYR A 198     -14.405   7.563 -21.238  1.00 43.83           H  
ATOM   3073  OH  TYR A 198     -16.696   6.424 -21.925  1.00 43.83           O  
ATOM   3074  HH  TYR A 198     -16.631   7.352 -21.687  1.00 43.83           H  
ATOM   3075  CZ  TYR A 198     -15.499   5.790 -21.831  1.00 43.83           C  
ATOM   3076  N   ARG A 199      -9.272   2.216 -19.425  1.00 45.14           N  
ATOM   3077  H   ARG A 199      -9.465   2.843 -18.656  1.00 45.14           H  
ATOM   3078  CA  ARG A 199      -7.983   1.482 -19.430  1.00 45.14           C  
ATOM   3079  HA  ARG A 199      -8.069   0.648 -20.126  1.00 45.14           H  
ATOM   3080  C   ARG A 199      -7.633   0.797 -18.107  1.00 45.14           C  
ATOM   3081  CB  ARG A 199      -6.822   2.369 -19.916  1.00 45.14           C  
ATOM   3082  HB2 ARG A 199      -5.872   1.879 -19.701  1.00 45.14           H  
ATOM   3083  HB3 ARG A 199      -6.804   3.284 -19.325  1.00 45.14           H  
ATOM   3084  O   ARG A 199      -6.549   0.230 -18.010  1.00 45.14           O  
ATOM   3085  CG  ARG A 199      -6.864   2.704 -21.419  1.00 45.14           C  
ATOM   3086  HG2 ARG A 199      -7.888   2.677 -21.790  1.00 45.14           H  
ATOM   3087  HG3 ARG A 199      -6.479   3.710 -21.588  1.00 45.14           H  
ATOM   3088  CD  ARG A 199      -6.000   1.734 -22.233  1.00 45.14           C  
ATOM   3089  HD2 ARG A 199      -6.219   1.864 -23.293  1.00 45.14           H  
ATOM   3090  HD3 ARG A 199      -6.272   0.712 -21.969  1.00 45.14           H  
ATOM   3091  NE  ARG A 199      -4.556   1.946 -21.975  1.00 45.14           N  
ATOM   3092  HE  ARG A 199      -4.160   1.416 -21.212  1.00 45.14           H  
ATOM   3093  NH1 ARG A 199      -4.119   3.484 -23.626  1.00 45.14           N  
ATOM   3094 HH11 ARG A 199      -5.073   3.398 -23.946  1.00 45.14           H  
ATOM   3095 HH12 ARG A 199      -3.461   4.086 -24.101  1.00 45.14           H  
ATOM   3096  NH2 ARG A 199      -2.492   2.878 -22.228  1.00 45.14           N  
ATOM   3097 HH21 ARG A 199      -1.855   3.508 -22.695  1.00 45.14           H  
ATOM   3098 HH22 ARG A 199      -2.145   2.342 -21.445  1.00 45.14           H  
ATOM   3099  CZ  ARG A 199      -3.733   2.764 -22.609  1.00 45.14           C  
ATOM   3100  N   CYS A 200      -8.537   0.755 -17.127  1.00 50.93           N  
ATOM   3101  H   CYS A 200      -9.401   1.271 -17.211  1.00 50.93           H  
ATOM   3102  CA  CYS A 200      -8.333  -0.113 -15.957  1.00 50.93           C  
ATOM   3103  HA  CYS A 200      -7.310   0.044 -15.614  1.00 50.93           H  
ATOM   3104  C   CYS A 200      -8.434  -1.615 -16.326  1.00 50.93           C  
ATOM   3105  CB  CYS A 200      -9.240   0.316 -14.790  1.00 50.93           C  
ATOM   3106  HB2 CYS A 200      -8.838  -0.105 -13.869  1.00 50.93           H  
ATOM   3107  HB3 CYS A 200     -10.239  -0.095 -14.942  1.00 50.93           H  
ATOM   3108  O   CYS A 200      -8.053  -2.470 -15.535  1.00 50.93           O  
ATOM   3109  SG  CYS A 200      -9.374   2.124 -14.611  1.00 50.93           S  
ATOM   3110  N   ASP A 201      -8.857  -1.943 -17.555  1.00 39.82           N  
ATOM   3111  H   ASP A 201      -9.221  -1.204 -18.139  1.00 39.82           H  
ATOM   3112  CA  ASP A 201      -9.145  -3.311 -18.003  1.00 39.82           C  
ATOM   3113  HA  ASP A 201      -9.711  -3.813 -17.218  1.00 39.82           H  
ATOM   3114  C   ASP A 201      -7.925  -4.216 -18.252  1.00 39.82           C  
ATOM   3115  CB  ASP A 201     -10.040  -3.253 -19.259  1.00 39.82           C  
ATOM   3116  HB2 ASP A 201     -10.041  -4.230 -19.743  1.00 39.82           H  
ATOM   3117  HB3 ASP A 201      -9.621  -2.536 -19.964  1.00 39.82           H  
ATOM   3118  O   ASP A 201      -8.117  -5.416 -18.421  1.00 39.82           O  
ATOM   3119  CG  ASP A 201     -11.504  -2.895 -18.963  1.00 39.82           C  
ATOM   3120  OD1 ASP A 201     -11.901  -2.888 -17.775  1.00 39.82           O  
ATOM   3121  OD2 ASP A 201     -12.225  -2.602 -19.940  1.00 39.82           O  
ATOM   3122  N   LEU A 202      -6.681  -3.717 -18.256  1.00 41.04           N  
ATOM   3123  H   LEU A 202      -6.556  -2.732 -18.072  1.00 41.04           H  
ATOM   3124  CA  LEU A 202      -5.520  -4.583 -18.534  1.00 41.04           C  
ATOM   3125  HA  LEU A 202      -5.869  -5.603 -18.693  1.00 41.04           H  
ATOM   3126  C   LEU A 202      -4.566  -4.748 -17.347  1.00 41.04           C  
ATOM   3127  CB  LEU A 202      -4.848  -4.198 -19.862  1.00 41.04           C  
ATOM   3128  HB2 LEU A 202      -4.564  -3.146 -19.820  1.00 41.04           H  
ATOM   3129  HB3 LEU A 202      -3.938  -4.789 -19.971  1.00 41.04           H  
ATOM   3130  O   LEU A 202      -4.357  -5.870 -16.916  1.00 41.04           O  
ATOM   3131  CG  LEU A 202      -5.740  -4.441 -21.102  1.00 41.04           C  
ATOM   3132  HG  LEU A 202      -6.659  -3.864 -21.006  1.00 41.04           H  
ATOM   3133  CD1 LEU A 202      -5.024  -3.957 -22.360  1.00 41.04           C  
ATOM   3134 HD11 LEU A 202      -4.114  -4.536 -22.514  1.00 41.04           H  
ATOM   3135 HD12 LEU A 202      -5.677  -4.076 -23.225  1.00 41.04           H  
ATOM   3136 HD13 LEU A 202      -4.767  -2.903 -22.255  1.00 41.04           H  
ATOM   3137  CD2 LEU A 202      -6.102  -5.909 -21.319  1.00 41.04           C  
ATOM   3138 HD21 LEU A 202      -6.563  -6.049 -22.297  1.00 41.04           H  
ATOM   3139 HD22 LEU A 202      -5.216  -6.539 -21.236  1.00 41.04           H  
ATOM   3140 HD23 LEU A 202      -6.833  -6.189 -20.562  1.00 41.04           H  
ATOM   3141  N   ALA A 203      -4.038  -3.676 -16.757  1.00 43.93           N  
ATOM   3142  H   ALA A 203      -4.220  -2.759 -17.138  1.00 43.93           H  
ATOM   3143  CA  ALA A 203      -3.051  -3.809 -15.676  1.00 43.93           C  
ATOM   3144  HA  ALA A 203      -2.353  -4.610 -15.924  1.00 43.93           H  
ATOM   3145  C   ALA A 203      -3.674  -4.177 -14.320  1.00 43.93           C  
ATOM   3146  CB  ALA A 203      -2.254  -2.507 -15.597  1.00 43.93           C  
ATOM   3147  HB1 ALA A 203      -2.926  -1.656 -15.485  1.00 43.93           H  
ATOM   3148  HB2 ALA A 203      -1.595  -2.531 -14.729  1.00 43.93           H  
ATOM   3149  HB3 ALA A 203      -1.650  -2.382 -16.496  1.00 43.93           H  
ATOM   3150  O   ALA A 203      -3.143  -5.025 -13.613  1.00 43.93           O  
ATOM   3151  N   TRP A 204      -4.825  -3.585 -13.978  1.00 44.71           N  
ATOM   3152  H   TRP A 204      -5.237  -2.898 -14.594  1.00 44.71           H  
ATOM   3153  CA  TRP A 204      -5.538  -3.964 -12.759  1.00 44.71           C  
ATOM   3154  HA  TRP A 204      -4.839  -3.991 -11.924  1.00 44.71           H  
ATOM   3155  C   TRP A 204      -6.100  -5.368 -12.920  1.00 44.71           C  
ATOM   3156  CB  TRP A 204      -6.652  -2.967 -12.422  1.00 44.71           C  
ATOM   3157  HB2 TRP A 204      -7.367  -2.919 -13.243  1.00 44.71           H  
ATOM   3158  HB3 TRP A 204      -7.195  -3.356 -11.560  1.00 44.71           H  
ATOM   3159  O   TRP A 204      -5.899  -6.199 -12.059  1.00 44.71           O  
ATOM   3160  CG  TRP A 204      -6.205  -1.581 -12.085  1.00 44.71           C  
ATOM   3161  CD1 TRP A 204      -5.721  -0.658 -12.949  1.00 44.71           C  
ATOM   3162  HD1 TRP A 204      -5.581  -0.816 -14.008  1.00 44.71           H  
ATOM   3163  CD2 TRP A 204      -6.171  -0.952 -10.769  1.00 44.71           C  
ATOM   3164  CE2 TRP A 204      -5.700   0.385 -10.926  1.00 44.71           C  
ATOM   3165  CE3 TRP A 204      -6.462  -1.383  -9.458  1.00 44.71           C  
ATOM   3166  HE3 TRP A 204      -6.742  -2.412  -9.282  1.00 44.71           H  
ATOM   3167  NE1 TRP A 204      -5.397   0.496 -12.265  1.00 44.71           N  
ATOM   3168  HE1 TRP A 204      -4.920   1.284 -12.680  1.00 44.71           H  
ATOM   3169  CH2 TRP A 204      -5.942   0.837  -8.574  1.00 44.71           C  
ATOM   3170  HH2 TRP A 204      -5.862   1.508  -7.731  1.00 44.71           H  
ATOM   3171  CZ2 TRP A 204      -5.612   1.282  -9.857  1.00 44.71           C  
ATOM   3172  HZ2 TRP A 204      -5.267   2.293 -10.011  1.00 44.71           H  
ATOM   3173  CZ3 TRP A 204      -6.307  -0.501  -8.375  1.00 44.71           C  
ATOM   3174  HZ3 TRP A 204      -6.399  -0.858  -7.361  1.00 44.71           H  
ATOM   3175  N   CYS A 205      -6.761  -5.662 -14.042  1.00 40.26           N  
ATOM   3176  H   CYS A 205      -6.887  -4.940 -14.737  1.00 40.26           H  
ATOM   3177  CA  CYS A 205      -7.482  -6.920 -14.190  1.00 40.26           C  
ATOM   3178  HA  CYS A 205      -7.903  -7.185 -13.220  1.00 40.26           H  
ATOM   3179  C   CYS A 205      -6.603  -8.108 -14.580  1.00 40.26           C  
ATOM   3180  CB  CYS A 205      -8.659  -6.735 -15.148  1.00 40.26           C  
ATOM   3181  HB2 CYS A 205      -9.104  -7.705 -15.367  1.00 40.26           H  
ATOM   3182  HB3 CYS A 205      -8.320  -6.297 -16.087  1.00 40.26           H  
ATOM   3183  O   CYS A 205      -6.812  -9.157 -14.004  1.00 40.26           O  
ATOM   3184  SG  CYS A 205      -9.908  -5.678 -14.360  1.00 40.26           S  
ATOM   3185  HG  CYS A 205      -9.221  -4.534 -14.426  1.00 40.26           H  
ATOM   3186  N   TYR A 206      -5.619  -8.015 -15.481  1.00 39.42           N  
ATOM   3187  H   TYR A 206      -5.393  -7.137 -15.926  1.00 39.42           H  
ATOM   3188  CA  TYR A 206      -4.734  -9.174 -15.709  1.00 39.42           C  
ATOM   3189  HA  TYR A 206      -5.340 -10.076 -15.789  1.00 39.42           H  
ATOM   3190  C   TYR A 206      -3.826  -9.382 -14.505  1.00 39.42           C  
ATOM   3191  CB  TYR A 206      -3.924  -9.068 -17.003  1.00 39.42           C  
ATOM   3192  HB2 TYR A 206      -3.108  -9.788 -16.942  1.00 39.42           H  
ATOM   3193  HB3 TYR A 206      -3.454  -8.090 -17.098  1.00 39.42           H  
ATOM   3194  O   TYR A 206      -3.656 -10.501 -14.054  1.00 39.42           O  
ATOM   3195  CG  TYR A 206      -4.739  -9.393 -18.238  1.00 39.42           C  
ATOM   3196  CD1 TYR A 206      -4.552 -10.628 -18.885  1.00 39.42           C  
ATOM   3197  HD1 TYR A 206      -3.809 -11.322 -18.520  1.00 39.42           H  
ATOM   3198  CD2 TYR A 206      -5.732  -8.509 -18.696  1.00 39.42           C  
ATOM   3199  HD2 TYR A 206      -5.924  -7.597 -18.151  1.00 39.42           H  
ATOM   3200  CE1 TYR A 206      -5.326 -10.963 -20.011  1.00 39.42           C  
ATOM   3201  HE1 TYR A 206      -5.180 -11.909 -20.513  1.00 39.42           H  
ATOM   3202  CE2 TYR A 206      -6.521  -8.848 -19.809  1.00 39.42           C  
ATOM   3203  HE2 TYR A 206      -7.329  -8.201 -20.117  1.00 39.42           H  
ATOM   3204  OH  TYR A 206      -7.047 -10.372 -21.577  1.00 39.42           O  
ATOM   3205  HH  TYR A 206      -7.686  -9.677 -21.754  1.00 39.42           H  
ATOM   3206  CZ  TYR A 206      -6.301 -10.065 -20.484  1.00 39.42           C  
ATOM   3207  N   GLY A 207      -3.391  -8.296 -13.878  1.00 42.09           N  
ATOM   3208  H   GLY A 207      -3.544  -7.384 -14.285  1.00 42.09           H  
ATOM   3209  CA  GLY A 207      -2.711  -8.349 -12.599  1.00 42.09           C  
ATOM   3210  HA2 GLY A 207      -1.865  -9.032 -12.673  1.00 42.09           H  
ATOM   3211  HA3 GLY A 207      -2.382  -7.330 -12.392  1.00 42.09           H  
ATOM   3212  C   GLY A 207      -3.548  -8.763 -11.400  1.00 42.09           C  
ATOM   3213  O   GLY A 207      -3.026  -8.873 -10.299  1.00 42.09           O  
ATOM   3214  N   ILE A 208      -4.848  -8.975 -11.572  1.00 41.44           N  
ATOM   3215  H   ILE A 208      -5.229  -8.790 -12.489  1.00 41.44           H  
ATOM   3216  CA  ILE A 208      -5.758  -9.499 -10.550  1.00 41.44           C  
ATOM   3217  HA  ILE A 208      -5.193  -9.776  -9.660  1.00 41.44           H  
ATOM   3218  C   ILE A 208      -6.407 -10.801 -11.036  1.00 41.44           C  
ATOM   3219  CB  ILE A 208      -6.779  -8.400 -10.130  1.00 41.44           C  
ATOM   3220  HB  ILE A 208      -7.187  -7.959 -11.039  1.00 41.44           H  
ATOM   3221  O   ILE A 208      -6.969 -11.486 -10.212  1.00 41.44           O  
ATOM   3222  CG1 ILE A 208      -6.075  -7.306  -9.279  1.00 41.44           C  
ATOM   3223 HG12 ILE A 208      -5.113  -7.054  -9.725  1.00 41.44           H  
ATOM   3224 HG13 ILE A 208      -5.862  -7.718  -8.293  1.00 41.44           H  
ATOM   3225  CG2 ILE A 208      -7.992  -8.924  -9.342  1.00 41.44           C  
ATOM   3226 HG21 ILE A 208      -8.544  -9.650  -9.939  1.00 41.44           H  
ATOM   3227 HG22 ILE A 208      -7.666  -9.397  -8.415  1.00 41.44           H  
ATOM   3228 HG23 ILE A 208      -8.693  -8.116  -9.135  1.00 41.44           H  
ATOM   3229  CD1 ILE A 208      -6.846  -5.982  -9.099  1.00 41.44           C  
ATOM   3230 HD11 ILE A 208      -6.977  -5.463 -10.048  1.00 41.44           H  
ATOM   3231 HD12 ILE A 208      -6.283  -5.333  -8.429  1.00 41.44           H  
ATOM   3232 HD13 ILE A 208      -7.839  -6.144  -8.678  1.00 41.44           H  
ATOM   3233  N   PHE A 209      -6.361 -11.181 -12.317  1.00 33.63           N  
ATOM   3234  H   PHE A 209      -5.881 -10.577 -12.969  1.00 33.63           H  
ATOM   3235  CA  PHE A 209      -7.122 -12.309 -12.890  1.00 33.63           C  
ATOM   3236  HA  PHE A 209      -7.436 -12.975 -12.086  1.00 33.63           H  
ATOM   3237  C   PHE A 209      -6.345 -13.200 -13.871  1.00 33.63           C  
ATOM   3238  CB  PHE A 209      -8.413 -11.827 -13.578  1.00 33.63           C  
ATOM   3239  HB2 PHE A 209      -8.942 -12.699 -13.964  1.00 33.63           H  
ATOM   3240  HB3 PHE A 209      -8.156 -11.217 -14.444  1.00 33.63           H  
ATOM   3241  O   PHE A 209      -6.907 -14.213 -14.292  1.00 33.63           O  
ATOM   3242  CG  PHE A 209      -9.392 -11.087 -12.692  1.00 33.63           C  
ATOM   3243  CD1 PHE A 209      -9.974 -11.741 -11.594  1.00 33.63           C  
ATOM   3244  HD1 PHE A 209      -9.694 -12.758 -11.363  1.00 33.63           H  
ATOM   3245  CD2 PHE A 209      -9.726  -9.749 -12.962  1.00 33.63           C  
ATOM   3246  HD2 PHE A 209      -9.290  -9.253 -13.817  1.00 33.63           H  
ATOM   3247  CE1 PHE A 209     -10.852 -11.043 -10.751  1.00 33.63           C  
ATOM   3248  HE1 PHE A 209     -11.216 -11.525  -9.855  1.00 33.63           H  
ATOM   3249  CE2 PHE A 209     -10.608  -9.049 -12.123  1.00 33.63           C  
ATOM   3250  HE2 PHE A 209     -10.829  -8.010 -12.319  1.00 33.63           H  
ATOM   3251  CZ  PHE A 209     -11.166  -9.698 -11.011  1.00 33.63           C  
ATOM   3252  HZ  PHE A 209     -11.796  -9.144 -10.330  1.00 33.63           H  
ATOM   3253  N   ALA A 210      -5.125 -12.841 -14.274  1.00 32.39           N  
ATOM   3254  H   ALA A 210      -4.671 -12.061 -13.821  1.00 32.39           H  
ATOM   3255  CA  ALA A 210      -4.215 -13.784 -14.927  1.00 32.39           C  
ATOM   3256  HA  ALA A 210      -4.782 -14.448 -15.580  1.00 32.39           H  
ATOM   3257  C   ALA A 210      -3.569 -14.675 -13.862  1.00 32.39           C  
ATOM   3258  CB  ALA A 210      -3.182 -13.029 -15.774  1.00 32.39           C  
ATOM   3259  HB1 ALA A 210      -3.686 -12.332 -16.443  1.00 32.39           H  
ATOM   3260  HB2 ALA A 210      -2.497 -12.491 -15.118  1.00 32.39           H  
ATOM   3261  HB3 ALA A 210      -2.602 -13.749 -16.353  1.00 32.39           H  
ATOM   3262  O   ALA A 210      -3.415 -15.880 -14.160  1.00 32.39           O  
ATOM   3263  OXT ALA A 210      -3.301 -14.124 -12.770  1.00 32.39           O  
TER    3264      ALA A 210                                                       
END   
