# Supplementary material for: Nuclear genome of Bulinus truncatus, an intermediate host of the carcinogenic human blood fluke Schistosoma haematobium
Source: Nat Commun. 2022 Feb 21;13:977. doi: 10.1038/s41467-022-28634-9 (PMC8861042; doi:10.1038/s41467-022-28634-9)
Supplement: Supplementary file 6 — Supplementary Data 3 [file 41467_2022_28634_MOESM6_ESM.zip › Supplementary_Data_3/btru_002357-t1.mature.pep.pdb]

ATOM      1  N   MET A   1      -3.020  13.040  -1.145  1.00 58.29           N  
ATOM      2  H   MET A   1      -2.473  13.774  -0.718  1.00 58.29           H  
ATOM      3  H2  MET A   1      -3.637  12.635  -0.455  1.00 58.29           H  
ATOM      4  H3  MET A   1      -2.411  12.303  -1.470  1.00 58.29           H  
ATOM      5  CA  MET A   1      -3.810  13.557  -2.290  1.00 58.29           C  
ATOM      6  HA  MET A   1      -4.550  14.267  -1.920  1.00 58.29           H  
ATOM      7  C   MET A   1      -4.545  12.386  -2.927  1.00 58.29           C  
ATOM      8  CB  MET A   1      -2.911  14.268  -3.318  1.00 58.29           C  
ATOM      9  HB2 MET A   1      -2.269  13.535  -3.806  1.00 58.29           H  
ATOM     10  HB3 MET A   1      -2.278  14.984  -2.795  1.00 58.29           H  
ATOM     11  O   MET A   1      -4.028  11.280  -2.848  1.00 58.29           O  
ATOM     12  CG  MET A   1      -3.713  15.033  -4.381  1.00 58.29           C  
ATOM     13  HG2 MET A   1      -4.357  14.345  -4.928  1.00 58.29           H  
ATOM     14  HG3 MET A   1      -4.347  15.760  -3.874  1.00 58.29           H  
ATOM     15  SD  MET A   1      -2.706  15.926  -5.595  1.00 58.29           S  
ATOM     16  CE  MET A   1      -2.196  14.560  -6.672  1.00 58.29           C  
ATOM     17  HE1 MET A   1      -3.076  14.034  -7.042  1.00 58.29           H  
ATOM     18  HE2 MET A   1      -1.633  14.957  -7.517  1.00 58.29           H  
ATOM     19  HE3 MET A   1      -1.562  13.870  -6.115  1.00 58.29           H  
ATOM     20  N   LEU A   2      -5.716  12.614  -3.523  1.00 80.54           N  
ATOM     21  H   LEU A   2      -6.058  13.560  -3.609  1.00 80.54           H  
ATOM     22  CA  LEU A   2      -6.563  11.584  -4.142  1.00 80.54           C  
ATOM     23  HA  LEU A   2      -6.092  10.605  -4.058  1.00 80.54           H  
ATOM     24  C   LEU A   2      -6.771  11.866  -5.642  1.00 80.54           C  
ATOM     25  CB  LEU A   2      -7.920  11.549  -3.401  1.00 80.54           C  
ATOM     26  HB2 LEU A   2      -8.550  10.783  -3.853  1.00 80.54           H  
ATOM     27  HB3 LEU A   2      -8.418  12.507  -3.555  1.00 80.54           H  
ATOM     28  O   LEU A   2      -6.401  12.935  -6.131  1.00 80.54           O  
ATOM     29  CG  LEU A   2      -7.856  11.280  -1.884  1.00 80.54           C  
ATOM     30  HG  LEU A   2      -7.240  12.040  -1.403  1.00 80.54           H  
ATOM     31  CD1 LEU A   2      -9.258  11.360  -1.291  1.00 80.54           C  
ATOM     32 HD11 LEU A   2      -9.685  12.349  -1.456  1.00 80.54           H  
ATOM     33 HD12 LEU A   2      -9.906  10.618  -1.757  1.00 80.54           H  
ATOM     34 HD13 LEU A   2      -9.228  11.177  -0.217  1.00 80.54           H  
ATOM     35  CD2 LEU A   2      -7.272   9.904  -1.568  1.00 80.54           C  
ATOM     36 HD21 LEU A   2      -6.238   9.839  -1.906  1.00 80.54           H  
ATOM     37 HD22 LEU A   2      -7.297   9.734  -0.492  1.00 80.54           H  
ATOM     38 HD23 LEU A   2      -7.864   9.129  -2.054  1.00 80.54           H  
ATOM     39  N   LEU A   3      -7.417  10.934  -6.346  1.00 82.73           N  
ATOM     40  H   LEU A   3      -7.676  10.083  -5.867  1.00 82.73           H  
ATOM     41  CA  LEU A   3      -8.148  11.205  -7.587  1.00 82.73           C  
ATOM     42  HA  LEU A   3      -8.001  12.247  -7.870  1.00 82.73           H  
ATOM     43  C   LEU A   3      -9.641  10.982  -7.321  1.00 82.73           C  
ATOM     44  CB  LEU A   3      -7.615  10.306  -8.716  1.00 82.73           C  
ATOM     45  HB2 LEU A   3      -6.563  10.538  -8.880  1.00 82.73           H  
ATOM     46  HB3 LEU A   3      -7.683   9.270  -8.386  1.00 82.73           H  
ATOM     47  O   LEU A   3     -10.008   9.967  -6.729  1.00 82.73           O  
ATOM     48  CG  LEU A   3      -8.358  10.449 -10.059  1.00 82.73           C  
ATOM     49  HG  LEU A   3      -9.423  10.265  -9.918  1.00 82.73           H  
ATOM     50  CD1 LEU A   3      -8.166  11.835 -10.681  1.00 82.73           C  
ATOM     51 HD11 LEU A   3      -8.604  12.600 -10.040  1.00 82.73           H  
ATOM     52 HD12 LEU A   3      -7.104  12.042 -10.813  1.00 82.73           H  
ATOM     53 HD13 LEU A   3      -8.670  11.876 -11.646  1.00 82.73           H  
ATOM     54  CD2 LEU A   3      -7.826   9.413 -11.048  1.00 82.73           C  
ATOM     55 HD21 LEU A   3      -6.754   9.561 -11.183  1.00 82.73           H  
ATOM     56 HD22 LEU A   3      -8.345   9.515 -12.001  1.00 82.73           H  
ATOM     57 HD23 LEU A   3      -8.009   8.415 -10.650  1.00 82.73           H  
ATOM     58  N   CYS A   4     -10.481  11.918  -7.766  1.00 84.19           N  
ATOM     59  H   CYS A   4     -10.106  12.719  -8.253  1.00 84.19           H  
ATOM     60  CA  CYS A   4     -11.895  11.972  -7.401  1.00 84.19           C  
ATOM     61  HA  CYS A   4     -12.157  11.086  -6.823  1.00 84.19           H  
ATOM     62  C   CYS A   4     -12.812  11.999  -8.626  1.00 84.19           C  
ATOM     63  CB  CYS A   4     -12.100  13.183  -6.488  1.00 84.19           C  
ATOM     64  HB2 CYS A   4     -13.165  13.395  -6.395  1.00 84.19           H  
ATOM     65  HB3 CYS A   4     -11.617  14.061  -6.917  1.00 84.19           H  
ATOM     66  O   CYS A   4     -12.857  12.974  -9.377  1.00 84.19           O  
ATOM     67  SG  CYS A   4     -11.449  12.880  -4.832  1.00 84.19           S  
ATOM     68  N   ASP A   5     -13.583  10.928  -8.801  1.00 82.19           N  
ATOM     69  H   ASP A   5     -13.556  10.216  -8.085  1.00 82.19           H  
ATOM     70  CA  ASP A   5     -14.596  10.780  -9.848  1.00 82.19           C  
ATOM     71  HA  ASP A   5     -14.339  11.432 -10.683  1.00 82.19           H  
ATOM     72  C   ASP A   5     -15.963  11.259  -9.335  1.00 82.19           C  
ATOM     73  CB  ASP A   5     -14.559   9.348 -10.391  1.00 82.19           C  
ATOM     74  HB2 ASP A   5     -13.577   9.167 -10.827  1.00 82.19           H  
ATOM     75  HB3 ASP A   5     -14.686   8.649  -9.564  1.00 82.19           H  
ATOM     76  O   ASP A   5     -16.951  10.530  -9.268  1.00 82.19           O  
ATOM     77  CG  ASP A   5     -15.620   9.056 -11.455  1.00 82.19           C  
ATOM     78  OD1 ASP A   5     -16.180   9.988 -12.078  1.00 82.19           O  
ATOM     79  OD2 ASP A   5     -15.888   7.852 -11.653  1.00 82.19           O  
ATOM     80  N   ALA A   6     -16.020  12.535  -8.958  1.00 84.50           N  
ATOM     81  H   ALA A   6     -15.161  13.065  -8.985  1.00 84.50           H  
ATOM     82  CA  ALA A   6     -17.241  13.216  -8.535  1.00 84.50           C  
ATOM     83  HA  ALA A   6     -17.821  12.516  -7.933  1.00 84.50           H  
ATOM     84  C   ALA A   6     -18.144  13.594  -9.740  1.00 84.50           C  
ATOM     85  CB  ALA A   6     -16.830  14.372  -7.607  1.00 84.50           C  
ATOM     86  HB1 ALA A   6     -16.287  13.981  -6.746  1.00 84.50           H  
ATOM     87  HB2 ALA A   6     -17.707  14.906  -7.241  1.00 84.50           H  
ATOM     88  HB3 ALA A   6     -16.192  15.089  -8.126  1.00 84.50           H  
ATOM     89  O   ALA A   6     -18.666  14.708  -9.800  1.00 84.50           O  
ATOM     90  N   LYS A   7     -18.272  12.690 -10.731  1.00 81.41           N  
ATOM     91  H   LYS A   7     -17.845  11.790 -10.561  1.00 81.41           H  
ATOM     92  CA  LYS A   7     -19.048  12.858 -11.981  1.00 81.41           C  
ATOM     93  HA  LYS A   7     -19.861  13.559 -11.793  1.00 81.41           H  
ATOM     94  C   LYS A   7     -19.742  11.585 -12.471  1.00 81.41           C  
ATOM     95  CB  LYS A   7     -18.146  13.413 -13.099  1.00 81.41           C  
ATOM     96  HB2 LYS A   7     -18.566  13.156 -14.072  1.00 81.41           H  
ATOM     97  HB3 LYS A   7     -17.149  12.979 -13.025  1.00 81.41           H  
ATOM     98  O   LYS A   7     -20.847  11.687 -12.996  1.00 81.41           O  
ATOM     99  CG  LYS A   7     -18.084  14.939 -12.996  1.00 81.41           C  
ATOM    100  HG2 LYS A   7     -19.085  15.341 -13.152  1.00 81.41           H  
ATOM    101  HG3 LYS A   7     -17.752  15.215 -11.995  1.00 81.41           H  
ATOM    102  CD  LYS A   7     -17.121  15.595 -13.983  1.00 81.41           C  
ATOM    103  HD2 LYS A   7     -17.408  15.358 -15.008  1.00 81.41           H  
ATOM    104  HD3 LYS A   7     -16.113  15.230 -13.788  1.00 81.41           H  
ATOM    105  CE  LYS A   7     -17.227  17.104 -13.729  1.00 81.41           C  
ATOM    106  HE2 LYS A   7     -18.014  17.505 -14.369  1.00 81.41           H  
ATOM    107  HE3 LYS A   7     -17.540  17.261 -12.697  1.00 81.41           H  
ATOM    108  NZ  LYS A   7     -15.948  17.812 -13.951  1.00 81.41           N  
ATOM    109  HZ1 LYS A   7     -15.506  17.520 -14.812  1.00 81.41           H  
ATOM    110  HZ2 LYS A   7     -16.101  18.810 -13.951  1.00 81.41           H  
ATOM    111  HZ3 LYS A   7     -15.331  17.630 -13.172  1.00 81.41           H  
ATOM    112  N   THR A   8     -19.136  10.409 -12.319  1.00 80.19           N  
ATOM    113  H   THR A   8     -18.181  10.373 -11.993  1.00 80.19           H  
ATOM    114  CA  THR A   8     -19.847   9.139 -12.540  1.00 80.19           C  
ATOM    115  HA  THR A   8     -20.408   9.196 -13.473  1.00 80.19           H  
ATOM    116  C   THR A   8     -20.818   8.877 -11.388  1.00 80.19           C  
ATOM    117  CB  THR A   8     -18.861   7.971 -12.642  1.00 80.19           C  
ATOM    118  HB  THR A   8     -18.364   7.859 -11.678  1.00 80.19           H  
ATOM    119  O   THR A   8     -20.440   9.081 -10.240  1.00 80.19           O  
ATOM    120  CG2 THR A   8     -19.499   6.633 -13.014  1.00 80.19           C  
ATOM    121 HG21 THR A   8     -18.717   5.886 -13.147  1.00 80.19           H  
ATOM    122 HG22 THR A   8     -20.055   6.735 -13.946  1.00 80.19           H  
ATOM    123 HG23 THR A   8     -20.168   6.299 -12.221  1.00 80.19           H  
ATOM    124  OG1 THR A   8     -17.896   8.238 -13.629  1.00 80.19           O  
ATOM    125  HG1 THR A   8     -17.143   8.610 -13.164  1.00 80.19           H  
ATOM    126  N   ASP A   9     -22.020   8.384 -11.701  1.00 83.47           N  
ATOM    127  H   ASP A   9     -22.241   8.309 -12.683  1.00 83.47           H  
ATOM    128  CA  ASP A   9     -22.982   7.739 -10.785  1.00 83.47           C  
ATOM    129  HA  ASP A   9     -23.966   7.837 -11.242  1.00 83.47           H  
ATOM    130  C   ASP A   9     -23.098   8.370  -9.379  1.00 83.47           C  
ATOM    131  CB  ASP A   9     -22.675   6.234 -10.735  1.00 83.47           C  
ATOM    132  HB2 ASP A   9     -22.571   5.862 -11.755  1.00 83.47           H  
ATOM    133  HB3 ASP A   9     -21.729   6.072 -10.219  1.00 83.47           H  
ATOM    134  O   ASP A   9     -22.411   7.977  -8.435  1.00 83.47           O  
ATOM    135  CG  ASP A   9     -23.786   5.432 -10.056  1.00 83.47           C  
ATOM    136  OD1 ASP A   9     -24.951   5.884 -10.146  1.00 83.47           O  
ATOM    137  OD2 ASP A   9     -23.455   4.355  -9.517  1.00 83.47           O  
ATOM    138  N   GLY A  10     -23.946   9.394  -9.246  1.00 79.49           N  
ATOM    139  H   GLY A  10     -24.499   9.659 -10.049  1.00 79.49           H  
ATOM    140  CA  GLY A  10     -24.120  10.154  -8.005  1.00 79.49           C  
ATOM    141  HA2 GLY A  10     -25.047  10.725  -8.059  1.00 79.49           H  
ATOM    142  HA3 GLY A  10     -24.195   9.460  -7.168  1.00 79.49           H  
ATOM    143  C   GLY A  10     -22.967  11.124  -7.733  1.00 79.49           C  
ATOM    144  O   GLY A  10     -23.134  12.332  -7.892  1.00 79.49           O  
ATOM    145  N   GLY A  11     -21.804  10.609  -7.327  1.00 82.92           N  
ATOM    146  H   GLY A  11     -21.737   9.604  -7.265  1.00 82.92           H  
ATOM    147  CA  GLY A  11     -20.609  11.396  -7.016  1.00 82.92           C  
ATOM    148  HA2 GLY A  11     -19.986  11.458  -7.908  1.00 82.92           H  
ATOM    149  HA3 GLY A  11     -20.905  12.405  -6.732  1.00 82.92           H  
ATOM    150  C   GLY A  11     -19.769  10.808  -5.878  1.00 82.92           C  
ATOM    151  O   GLY A  11     -19.826   9.614  -5.608  1.00 82.92           O  
ATOM    152  N   GLY A  12     -18.934  11.643  -5.247  1.00 80.32           N  
ATOM    153  H   GLY A  12     -18.982  12.626  -5.475  1.00 80.32           H  
ATOM    154  CA  GLY A  12     -18.149  11.276  -4.056  1.00 80.32           C  
ATOM    155  HA2 GLY A  12     -17.645  12.166  -3.678  1.00 80.32           H  
ATOM    156  HA3 GLY A  12     -18.833  10.934  -3.279  1.00 80.32           H  
ATOM    157  C   GLY A  12     -17.093  10.175  -4.234  1.00 80.32           C  
ATOM    158  O   GLY A  12     -16.485   9.760  -3.252  1.00 80.32           O  
ATOM    159  N   TRP A  13     -16.867   9.666  -5.449  1.00 83.81           N  
ATOM    160  H   TRP A  13     -17.469   9.960  -6.204  1.00 83.81           H  
ATOM    161  CA  TRP A  13     -16.026   8.487  -5.661  1.00 83.81           C  
ATOM    162  HA  TRP A  13     -16.305   7.738  -4.920  1.00 83.81           H  
ATOM    163  C   TRP A  13     -14.521   8.768  -5.512  1.00 83.81           C  
ATOM    164  CB  TRP A  13     -16.301   7.878  -7.037  1.00 83.81           C  
ATOM    165  HB2 TRP A  13     -16.082   8.631  -7.795  1.00 83.81           H  
ATOM    166  HB3 TRP A  13     -15.586   7.067  -7.172  1.00 83.81           H  
ATOM    167  O   TRP A  13     -13.901   9.321  -6.427  1.00 83.81           O  
ATOM    168  CG  TRP A  13     -17.662   7.319  -7.315  1.00 83.81           C  
ATOM    169  CD1 TRP A  13     -18.658   7.972  -7.951  1.00 83.81           C  
ATOM    170  HD1 TRP A  13     -18.631   9.000  -8.280  1.00 83.81           H  
ATOM    171  CD2 TRP A  13     -18.177   5.970  -7.072  1.00 83.81           C  
ATOM    172  CE2 TRP A  13     -19.482   5.871  -7.639  1.00 83.81           C  
ATOM    173  CE3 TRP A  13     -17.659   4.805  -6.467  1.00 83.81           C  
ATOM    174  HE3 TRP A  13     -16.707   4.860  -5.959  1.00 83.81           H  
ATOM    175  NE1 TRP A  13     -19.739   7.134  -8.110  1.00 83.81           N  
ATOM    176  HE1 TRP A  13     -20.639   7.456  -8.434  1.00 83.81           H  
ATOM    177  CH2 TRP A  13     -19.653   3.528  -7.071  1.00 83.81           C  
ATOM    178  HH2 TRP A  13     -20.215   2.606  -7.060  1.00 83.81           H  
ATOM    179  CZ2 TRP A  13     -20.218   4.680  -7.640  1.00 83.81           C  
ATOM    180  HZ2 TRP A  13     -21.211   4.654  -8.064  1.00 83.81           H  
ATOM    181  CZ3 TRP A  13     -18.374   3.591  -6.488  1.00 83.81           C  
ATOM    182  HZ3 TRP A  13     -17.955   2.708  -6.029  1.00 83.81           H  
ATOM    183  N   ILE A  14     -13.903   8.271  -4.435  1.00 84.69           N  
ATOM    184  H   ILE A  14     -14.474   7.839  -3.723  1.00 84.69           H  
ATOM    185  CA  ILE A  14     -12.442   8.103  -4.361  1.00 84.69           C  
ATOM    186  HA  ILE A  14     -11.963   9.036  -4.654  1.00 84.69           H  
ATOM    187  C   ILE A  14     -12.034   7.016  -5.358  1.00 84.69           C  
ATOM    188  CB  ILE A  14     -11.962   7.735  -2.931  1.00 84.69           C  
ATOM    189  HB  ILE A  14     -12.440   6.802  -2.633  1.00 84.69           H  
ATOM    190  O   ILE A  14     -12.596   5.922  -5.333  1.00 84.69           O  
ATOM    191  CG1 ILE A  14     -12.361   8.824  -1.909  1.00 84.69           C  
ATOM    192 HG12 ILE A  14     -11.987   9.790  -2.250  1.00 84.69           H  
ATOM    193 HG13 ILE A  14     -13.448   8.884  -1.859  1.00 84.69           H  
ATOM    194  CG2 ILE A  14     -10.432   7.512  -2.930  1.00 84.69           C  
ATOM    195 HG21 ILE A  14     -10.093   7.201  -1.942  1.00 84.69           H  
ATOM    196 HG22 ILE A  14      -9.922   8.432  -3.216  1.00 84.69           H  
ATOM    197 HG23 ILE A  14     -10.150   6.712  -3.614  1.00 84.69           H  
ATOM    198  CD1 ILE A  14     -11.840   8.599  -0.482  1.00 84.69           C  
ATOM    199 HD11 ILE A  14     -12.266   9.354   0.178  1.00 84.69           H  
ATOM    200 HD12 ILE A  14     -10.755   8.702  -0.443  1.00 84.69           H  
ATOM    201 HD13 ILE A  14     -12.128   7.608  -0.132  1.00 84.69           H  
ATOM    202  N   VAL A  15     -11.034   7.280  -6.203  1.00 86.98           N  
ATOM    203  H   VAL A  15     -10.641   8.210  -6.194  1.00 86.98           H  
ATOM    204  CA  VAL A  15     -10.412   6.279  -7.087  1.00 86.98           C  
ATOM    205  HA  VAL A  15     -11.124   5.474  -7.269  1.00 86.98           H  
ATOM    206  C   VAL A  15      -9.177   5.681  -6.407  1.00 86.98           C  
ATOM    207  CB  VAL A  15     -10.049   6.893  -8.453  1.00 86.98           C  
ATOM    208  HB  VAL A  15      -9.312   7.683  -8.309  1.00 86.98           H  
ATOM    209  O   VAL A  15      -8.223   6.403  -6.118  1.00 86.98           O  
ATOM    210  CG1 VAL A  15      -9.444   5.834  -9.384  1.00 86.98           C  
ATOM    211 HG11 VAL A  15     -10.107   4.970  -9.437  1.00 86.98           H  
ATOM    212 HG12 VAL A  15      -9.304   6.246 -10.383  1.00 86.98           H  
ATOM    213 HG13 VAL A  15      -8.475   5.508  -9.006  1.00 86.98           H  
ATOM    214  CG2 VAL A  15     -11.268   7.508  -9.158  1.00 86.98           C  
ATOM    215 HG21 VAL A  15     -12.034   6.748  -9.318  1.00 86.98           H  
ATOM    216 HG22 VAL A  15     -10.972   7.928 -10.119  1.00 86.98           H  
ATOM    217 HG23 VAL A  15     -11.687   8.310  -8.550  1.00 86.98           H  
ATOM    218  N   ILE A  16      -9.174   4.362  -6.180  1.00 89.00           N  
ATOM    219  H   ILE A  16      -9.987   3.836  -6.468  1.00 89.00           H  
ATOM    220  CA  ILE A  16      -8.093   3.642  -5.473  1.00 89.00           C  
ATOM    221  HA  ILE A  16      -7.466   4.380  -4.974  1.00 89.00           H  
ATOM    222  C   ILE A  16      -7.140   2.871  -6.407  1.00 89.00           C  
ATOM    223  CB  ILE A  16      -8.665   2.734  -4.357  1.00 89.00           C  
ATOM    224  HB  ILE A  16      -7.820   2.235  -3.883  1.00 89.00           H  
ATOM    225  O   ILE A  16      -5.983   2.639  -6.055  1.00 89.00           O  
ATOM    226  CG1 ILE A  16      -9.615   1.640  -4.889  1.00 89.00           C  
ATOM    227 HG12 ILE A  16     -10.565   2.090  -5.179  1.00 89.00           H  
ATOM    228 HG13 ILE A  16      -9.168   1.173  -5.767  1.00 89.00           H  
ATOM    229  CG2 ILE A  16      -9.366   3.595  -3.287  1.00 89.00           C  
ATOM    230 HG21 ILE A  16     -10.295   4.012  -3.676  1.00 89.00           H  
ATOM    231 HG22 ILE A  16      -9.590   2.994  -2.406  1.00 89.00           H  
ATOM    232 HG23 ILE A  16      -8.718   4.416  -2.980  1.00 89.00           H  
ATOM    233  CD1 ILE A  16      -9.893   0.525  -3.875  1.00 89.00           C  
ATOM    234 HD11 ILE A  16      -8.957   0.049  -3.584  1.00 89.00           H  
ATOM    235 HD12 ILE A  16     -10.542  -0.224  -4.329  1.00 89.00           H  
ATOM    236 HD13 ILE A  16     -10.391   0.924  -2.991  1.00 89.00           H  
ATOM    237  N   LEU A  17      -7.604   2.513  -7.610  1.00 91.67           N  
ATOM    238  H   LEU A  17      -8.558   2.760  -7.831  1.00 91.67           H  
ATOM    239  CA  LEU A  17      -6.809   1.896  -8.678  1.00 91.67           C  
ATOM    240  HA  LEU A  17      -5.754   2.107  -8.505  1.00 91.67           H  
ATOM    241  C   LEU A  17      -7.216   2.499 -10.018  1.00 91.67           C  
ATOM    242  CB  LEU A  17      -7.022   0.367  -8.677  1.00 91.67           C  
ATOM    243  HB2 LEU A  17      -8.063   0.145  -8.911  1.00 91.67           H  
ATOM    244  HB3 LEU A  17      -6.839   0.019  -7.660  1.00 91.67           H  
ATOM    245  O   LEU A  17      -8.411   2.594 -10.303  1.00 91.67           O  
ATOM    246  CG  LEU A  17      -6.110  -0.427  -9.644  1.00 91.67           C  
ATOM    247  HG  LEU A  17      -5.136   0.057  -9.703  1.00 91.67           H  
ATOM    248  CD1 LEU A  17      -5.908  -1.853  -9.128  1.00 91.67           C  
ATOM    249 HD11 LEU A  17      -5.267  -2.415  -9.807  1.00 91.67           H  
ATOM    250 HD12 LEU A  17      -6.866  -2.365  -9.035  1.00 91.67           H  
ATOM    251 HD13 LEU A  17      -5.426  -1.834  -8.150  1.00 91.67           H  
ATOM    252  CD2 LEU A  17      -6.686  -0.582 -11.060  1.00 91.67           C  
ATOM    253 HD21 LEU A  17      -7.640  -1.107 -11.026  1.00 91.67           H  
ATOM    254 HD22 LEU A  17      -5.993  -1.158 -11.674  1.00 91.67           H  
ATOM    255 HD23 LEU A  17      -6.840   0.383 -11.543  1.00 91.67           H  
ATOM    256  N   ARG A  18      -6.240   2.829 -10.870  1.00 88.34           N  
ATOM    257  H   ARG A  18      -5.284   2.753 -10.551  1.00 88.34           H  
ATOM    258  CA  ARG A  18      -6.493   3.264 -12.251  1.00 88.34           C  
ATOM    259  HA  ARG A  18      -7.463   2.881 -12.568  1.00 88.34           H  
ATOM    260  C   ARG A  18      -5.443   2.733 -13.226  1.00 88.34           C  
ATOM    261  CB  ARG A  18      -6.549   4.797 -12.260  1.00 88.34           C  
ATOM    262  HB2 ARG A  18      -5.576   5.175 -11.946  1.00 88.34           H  
ATOM    263  HB3 ARG A  18      -7.295   5.122 -11.535  1.00 88.34           H  
ATOM    264  O   ARG A  18      -4.250   2.752 -12.930  1.00 88.34           O  
ATOM    265  CG  ARG A  18      -6.893   5.407 -13.625  1.00 88.34           C  
ATOM    266  HG2 ARG A  18      -6.110   5.160 -14.341  1.00 88.34           H  
ATOM    267  HG3 ARG A  18      -7.847   5.022 -13.985  1.00 88.34           H  
ATOM    268  CD  ARG A  18      -6.974   6.928 -13.469  1.00 88.34           C  
ATOM    269  HD2 ARG A  18      -7.923   7.190 -13.002  1.00 88.34           H  
ATOM    270  HD3 ARG A  18      -6.163   7.235 -12.809  1.00 88.34           H  
ATOM    271  NE  ARG A  18      -6.832   7.623 -14.760  1.00 88.34           N  
ATOM    272  HE  ARG A  18      -7.102   7.112 -15.589  1.00 88.34           H  
ATOM    273  NH1 ARG A  18      -5.783   9.497 -13.938  1.00 88.34           N  
ATOM    274 HH11 ARG A  18      -5.216  10.305 -14.151  1.00 88.34           H  
ATOM    275 HH12 ARG A  18      -5.810   9.138 -12.994  1.00 88.34           H  
ATOM    276  NH2 ARG A  18      -5.945   9.241 -16.116  1.00 88.34           N  
ATOM    277 HH21 ARG A  18      -5.296  10.012 -16.184  1.00 88.34           H  
ATOM    278 HH22 ARG A  18      -6.198   8.727 -16.948  1.00 88.34           H  
ATOM    279  CZ  ARG A  18      -6.201   8.769 -14.931  1.00 88.34           C  
ATOM    280  N   ARG A  19      -5.897   2.331 -14.417  1.00 87.90           N  
ATOM    281  H   ARG A  19      -6.899   2.322 -14.547  1.00 87.90           H  
ATOM    282  CA  ARG A  19      -5.080   2.174 -15.633  1.00 87.90           C  
ATOM    283  HA  ARG A  19      -4.037   2.384 -15.397  1.00 87.90           H  
ATOM    284  C   ARG A  19      -5.529   3.206 -16.677  1.00 87.90           C  
ATOM    285  CB  ARG A  19      -5.197   0.742 -16.195  1.00 87.90           C  
ATOM    286  HB2 ARG A  19      -4.475   0.636 -17.004  1.00 87.90           H  
ATOM    287  HB3 ARG A  19      -6.188   0.626 -16.635  1.00 87.90           H  
ATOM    288  O   ARG A  19      -6.721   3.499 -16.746  1.00 87.90           O  
ATOM    289  CG  ARG A  19      -4.997  -0.425 -15.203  1.00 87.90           C  
ATOM    290  HG2 ARG A  19      -5.859  -0.473 -14.538  1.00 87.90           H  
ATOM    291  HG3 ARG A  19      -4.984  -1.350 -15.779  1.00 87.90           H  
ATOM    292  CD  ARG A  19      -3.728  -0.381 -14.338  1.00 87.90           C  
ATOM    293  HD2 ARG A  19      -3.610  -1.343 -13.839  1.00 87.90           H  
ATOM    294  HD3 ARG A  19      -3.860   0.368 -13.557  1.00 87.90           H  
ATOM    295  NE  ARG A  19      -2.525  -0.036 -15.116  1.00 87.90           N  
ATOM    296  HE  ARG A  19      -2.501   0.886 -15.527  1.00 87.90           H  
ATOM    297  NH1 ARG A  19      -1.188  -1.881 -14.765  1.00 87.90           N  
ATOM    298 HH11 ARG A  19      -0.268  -2.291 -14.834  1.00 87.90           H  
ATOM    299 HH12 ARG A  19      -1.908  -2.303 -14.196  1.00 87.90           H  
ATOM    300  NH2 ARG A  19      -0.397  -0.062 -15.796  1.00 87.90           N  
ATOM    301 HH21 ARG A  19      -0.600   0.883 -16.090  1.00 87.90           H  
ATOM    302 HH22 ARG A  19       0.564  -0.346 -15.670  1.00 87.90           H  
ATOM    303  CZ  ARG A  19      -1.381  -0.678 -15.217  1.00 87.90           C  
ATOM    304  N   PHE A  20      -4.611   3.770 -17.462  1.00 78.51           N  
ATOM    305  H   PHE A  20      -3.635   3.605 -17.260  1.00 78.51           H  
ATOM    306  CA  PHE A  20      -4.931   4.787 -18.476  1.00 78.51           C  
ATOM    307  HA  PHE A  20      -5.887   4.539 -18.937  1.00 78.51           H  
ATOM    308  C   PHE A  20      -3.895   4.872 -19.614  1.00 78.51           C  
ATOM    309  CB  PHE A  20      -5.064   6.140 -17.757  1.00 78.51           C  
ATOM    310  HB2 PHE A  20      -4.098   6.414 -17.332  1.00 78.51           H  
ATOM    311  HB3 PHE A  20      -5.757   6.030 -16.924  1.00 78.51           H  
ATOM    312  O   PHE A  20      -4.244   4.733 -20.781  1.00 78.51           O  
ATOM    313  CG  PHE A  20      -5.575   7.270 -18.625  1.00 78.51           C  
ATOM    314  CD1 PHE A  20      -4.750   8.373 -18.916  1.00 78.51           C  
ATOM    315  HD1 PHE A  20      -3.738   8.411 -18.542  1.00 78.51           H  
ATOM    316  CD2 PHE A  20      -6.893   7.235 -19.118  1.00 78.51           C  
ATOM    317  HD2 PHE A  20      -7.527   6.386 -18.910  1.00 78.51           H  
ATOM    318  CE1 PHE A  20      -5.235   9.430 -19.705  1.00 78.51           C  
ATOM    319  HE1 PHE A  20      -4.589  10.261 -19.946  1.00 78.51           H  
ATOM    320  CE2 PHE A  20      -7.378   8.292 -19.908  1.00 78.51           C  
ATOM    321  HE2 PHE A  20      -8.381   8.249 -20.307  1.00 78.51           H  
ATOM    322  CZ  PHE A  20      -6.549   9.388 -20.204  1.00 78.51           C  
ATOM    323  HZ  PHE A  20      -6.916  10.189 -20.829  1.00 78.51           H  
ATOM    324  N   GLU A  21      -2.619   5.057 -19.278  1.00 78.97           N  
ATOM    325  H   GLU A  21      -2.407   5.111 -18.292  1.00 78.97           H  
ATOM    326  CA  GLU A  21      -1.473   5.090 -20.198  1.00 78.97           C  
ATOM    327  HA  GLU A  21      -1.794   5.387 -21.196  1.00 78.97           H  
ATOM    328  C   GLU A  21      -0.749   3.736 -20.309  1.00 78.97           C  
ATOM    329  CB  GLU A  21      -0.434   6.095 -19.678  1.00 78.97           C  
ATOM    330  HB2 GLU A  21      -0.174   5.782 -18.667  1.00 78.97           H  
ATOM    331  HB3 GLU A  21       0.452   6.024 -20.309  1.00 78.97           H  
ATOM    332  O   GLU A  21       0.069   3.559 -21.211  1.00 78.97           O  
ATOM    333  CG  GLU A  21      -0.834   7.572 -19.654  1.00 78.97           C  
ATOM    334  HG2 GLU A  21      -1.755   7.684 -19.081  1.00 78.97           H  
ATOM    335  HG3 GLU A  21      -1.028   7.896 -20.676  1.00 78.97           H  
ATOM    336  CD  GLU A  21       0.263   8.454 -19.023  1.00 78.97           C  
ATOM    337  OE1 GLU A  21       0.299   9.655 -19.357  1.00 78.97           O  
ATOM    338  OE2 GLU A  21       1.030   7.955 -18.157  1.00 78.97           O  
ATOM    339  N   ARG A  22      -0.970   2.808 -19.359  1.00 82.00           N  
ATOM    340  H   ARG A  22      -1.614   3.070 -18.627  1.00 82.00           H  
ATOM    341  CA  ARG A  22      -0.137   1.603 -19.125  1.00 82.00           C  
ATOM    342  HA  ARG A  22      -0.518   1.128 -18.222  1.00 82.00           H  
ATOM    343  C   ARG A  22       1.340   1.901 -18.778  1.00 82.00           C  
ATOM    344  CB  ARG A  22      -0.300   0.568 -20.266  1.00 82.00           C  
ATOM    345  HB2 ARG A  22       0.525  -0.143 -20.224  1.00 82.00           H  
ATOM    346  HB3 ARG A  22      -0.238   1.068 -21.233  1.00 82.00           H  
ATOM    347  O   ARG A  22       2.153   0.982 -18.752  1.00 82.00           O  
ATOM    348  CG  ARG A  22      -1.595  -0.257 -20.202  1.00 82.00           C  
ATOM    349  HG2 ARG A  22      -2.464   0.399 -20.167  1.00 82.00           H  
ATOM    350  HG3 ARG A  22      -1.574  -0.876 -19.306  1.00 82.00           H  
ATOM    351  CD  ARG A  22      -1.681  -1.149 -21.452  1.00 82.00           C  
ATOM    352  HD2 ARG A  22      -2.050  -0.540 -22.277  1.00 82.00           H  
ATOM    353  HD3 ARG A  22      -0.682  -1.499 -21.712  1.00 82.00           H  
ATOM    354  NE  ARG A  22      -2.548  -2.332 -21.265  1.00 82.00           N  
ATOM    355  HE  ARG A  22      -2.663  -2.692 -20.329  1.00 82.00           H  
ATOM    356  NH1 ARG A  22      -3.010  -2.743 -23.487  1.00 82.00           N  
ATOM    357 HH11 ARG A  22      -2.542  -1.899 -23.785  1.00 82.00           H  
ATOM    358 HH12 ARG A  22      -3.662  -3.202 -24.106  1.00 82.00           H  
ATOM    359  NH2 ARG A  22      -3.750  -4.140 -21.971  1.00 82.00           N  
ATOM    360 HH21 ARG A  22      -4.113  -4.663 -22.755  1.00 82.00           H  
ATOM    361 HH22 ARG A  22      -4.037  -4.441 -21.051  1.00 82.00           H  
ATOM    362  CZ  ARG A  22      -3.090  -3.058 -22.230  1.00 82.00           C  
ATOM    363  N   THR A  23       1.695   3.146 -18.448  1.00 81.72           N  
ATOM    364  H   THR A  23       0.981   3.861 -18.436  1.00 81.72           H  
ATOM    365  CA  THR A  23       3.076   3.583 -18.139  1.00 81.72           C  
ATOM    366  HA  THR A  23       3.730   3.263 -18.950  1.00 81.72           H  
ATOM    367  C   THR A  23       3.657   2.978 -16.860  1.00 81.72           C  
ATOM    368  CB  THR A  23       3.149   5.117 -18.026  1.00 81.72           C  
ATOM    369  HB  THR A  23       4.031   5.403 -17.452  1.00 81.72           H  
ATOM    370  O   THR A  23       4.855   2.705 -16.812  1.00 81.72           O  
ATOM    371  CG2 THR A  23       3.264   5.755 -19.408  1.00 81.72           C  
ATOM    372 HG21 THR A  23       4.249   5.539 -19.822  1.00 81.72           H  
ATOM    373 HG22 THR A  23       2.508   5.342 -20.076  1.00 81.72           H  
ATOM    374 HG23 THR A  23       3.139   6.835 -19.330  1.00 81.72           H  
ATOM    375  OG1 THR A  23       2.001   5.600 -17.368  1.00 81.72           O  
ATOM    376  HG1 THR A  23       1.797   6.489 -17.670  1.00 81.72           H  
ATOM    377  N   THR A  24       2.834   2.746 -15.837  1.00 85.69           N  
ATOM    378  H   THR A  24       1.896   3.115 -15.903  1.00 85.69           H  
ATOM    379  CA  THR A  24       3.271   2.168 -14.554  1.00 85.69           C  
ATOM    380  HA  THR A  24       4.285   2.512 -14.350  1.00 85.69           H  
ATOM    381  C   THR A  24       3.280   0.636 -14.595  1.00 85.69           C  
ATOM    382  CB  THR A  24       2.385   2.677 -13.408  1.00 85.69           C  
ATOM    383  HB  THR A  24       1.366   2.326 -13.571  1.00 85.69           H  
ATOM    384  O   THR A  24       2.274  -0.000 -14.931  1.00 85.69           O  
ATOM    385  CG2 THR A  24       2.835   2.248 -12.017  1.00 85.69           C  
ATOM    386 HG21 THR A  24       2.194   2.719 -11.272  1.00 85.69           H  
ATOM    387 HG22 THR A  24       3.870   2.544 -11.846  1.00 85.69           H  
ATOM    388 HG23 THR A  24       2.735   1.169 -11.907  1.00 85.69           H  
ATOM    389  OG1 THR A  24       2.393   4.080 -13.400  1.00 85.69           O  
ATOM    390  HG1 THR A  24       1.621   4.369 -12.909  1.00 85.69           H  
ATOM    391  N   GLN A  25       4.395   0.023 -14.188  1.00 87.22           N  
ATOM    392  H   GLN A  25       5.188   0.595 -13.933  1.00 87.22           H  
ATOM    393  CA  GLN A  25       4.493  -1.422 -13.945  1.00 87.22           C  
ATOM    394  HA  GLN A  25       4.031  -1.952 -14.778  1.00 87.22           H  
ATOM    395  C   GLN A  25       3.749  -1.803 -12.654  1.00 87.22           C  
ATOM    396  CB  GLN A  25       5.969  -1.846 -13.857  1.00 87.22           C  
ATOM    397  HB2 GLN A  25       6.465  -1.245 -13.095  1.00 87.22           H  
ATOM    398  HB3 GLN A  25       6.023  -2.891 -13.550  1.00 87.22           H  
ATOM    399  O   GLN A  25       3.843  -1.090 -11.659  1.00 87.22           O  
ATOM    400  CG  GLN A  25       6.716  -1.693 -15.191  1.00 87.22           C  
ATOM    401  HG2 GLN A  25       6.576  -0.686 -15.585  1.00 87.22           H  
ATOM    402  HG3 GLN A  25       6.320  -2.403 -15.916  1.00 87.22           H  
ATOM    403  CD  GLN A  25       8.213  -1.920 -15.013  1.00 87.22           C  
ATOM    404  NE2 GLN A  25       8.714  -3.121 -15.198  1.00 87.22           N  
ATOM    405 HE21 GLN A  25       9.699  -3.217 -14.995  1.00 87.22           H  
ATOM    406 HE22 GLN A  25       8.132  -3.918 -15.413  1.00 87.22           H  
ATOM    407  OE1 GLN A  25       8.955  -1.014 -14.682  1.00 87.22           O  
ATOM    408  N   PHE A  26       3.015  -2.921 -12.664  1.00 90.77           N  
ATOM    409  H   PHE A  26       2.973  -3.459 -13.518  1.00 90.77           H  
ATOM    410  CA  PHE A  26       2.206  -3.388 -11.519  1.00 90.77           C  
ATOM    411  HA  PHE A  26       2.263  -2.653 -10.716  1.00 90.77           H  
ATOM    412  C   PHE A  26       2.721  -4.690 -10.871  1.00 90.77           C  
ATOM    413  CB  PHE A  26       0.722  -3.476 -11.926  1.00 90.77           C  
ATOM    414  HB2 PHE A  26       0.257  -4.286 -11.364  1.00 90.77           H  
ATOM    415  HB3 PHE A  26       0.646  -3.751 -12.978  1.00 90.77           H  
ATOM    416  O   PHE A  26       2.189  -5.093  -9.838  1.00 90.77           O  
ATOM    417  CG  PHE A  26      -0.100  -2.215 -11.682  1.00 90.77           C  
ATOM    418  CD1 PHE A  26      -1.259  -2.281 -10.881  1.00 90.77           C  
ATOM    419  HD1 PHE A  26      -1.537  -3.208 -10.402  1.00 90.77           H  
ATOM    420  CD2 PHE A  26       0.267  -0.979 -12.254  1.00 90.77           C  
ATOM    421  HD2 PHE A  26       1.166  -0.899 -12.847  1.00 90.77           H  
ATOM    422  CE1 PHE A  26      -2.050  -1.136 -10.678  1.00 90.77           C  
ATOM    423  HE1 PHE A  26      -2.923  -1.190 -10.044  1.00 90.77           H  
ATOM    424  CE2 PHE A  26      -0.528   0.165 -12.055  1.00 90.77           C  
ATOM    425  HE2 PHE A  26      -0.241   1.113 -12.485  1.00 90.77           H  
ATOM    426  CZ  PHE A  26      -1.692   0.085 -11.274  1.00 90.77           C  
ATOM    427  HZ  PHE A  26      -2.299   0.963 -11.112  1.00 90.77           H  
ATOM    428  N   ASN A  27       3.779  -5.310 -11.415  1.00 90.64           N  
ATOM    429  H   ASN A  27       4.214  -4.898 -12.228  1.00 90.64           H  
ATOM    430  CA  ASN A  27       4.597  -6.243 -10.638  1.00 90.64           C  
ATOM    431  HA  ASN A  27       3.947  -6.873 -10.031  1.00 90.64           H  
ATOM    432  C   ASN A  27       5.463  -5.407  -9.691  1.00 90.64           C  
ATOM    433  CB  ASN A  27       5.433  -7.155 -11.562  1.00 90.64           C  
ATOM    434  HB2 ASN A  27       4.789  -7.591 -12.325  1.00 90.64           H  
ATOM    435  HB3 ASN A  27       6.218  -6.576 -12.048  1.00 90.64           H  
ATOM    436  O   ASN A  27       6.350  -4.689 -10.152  1.00 90.64           O  
ATOM    437  CG  ASN A  27       6.069  -8.308 -10.794  1.00 90.64           C  
ATOM    438  ND2 ASN A  27       7.018  -8.996 -11.373  1.00 90.64           N  
ATOM    439 HD21 ASN A  27       7.515  -8.620 -12.168  1.00 90.64           H  
ATOM    440 HD22 ASN A  27       7.439  -9.738 -10.832  1.00 90.64           H  
ATOM    441  OD1 ASN A  27       5.699  -8.610  -9.676  1.00 90.64           O  
ATOM    442  N   GLN A  28       5.120  -5.411  -8.406  1.00 91.37           N  
ATOM    443  H   GLN A  28       4.434  -6.083  -8.094  1.00 91.37           H  
ATOM    444  CA  GLN A  28       5.681  -4.538  -7.375  1.00 91.37           C  
ATOM    445  HA  GLN A  28       6.704  -4.271  -7.641  1.00 91.37           H  
ATOM    446  C   GLN A  28       5.722  -5.292  -6.044  1.00 91.37           C  
ATOM    447  CB  GLN A  28       4.837  -3.254  -7.219  1.00 91.37           C  
ATOM    448  HB2 GLN A  28       5.246  -2.668  -6.396  1.00 91.37           H  
ATOM    449  HB3 GLN A  28       3.820  -3.533  -6.946  1.00 91.37           H  
ATOM    450  O   GLN A  28       4.889  -6.164  -5.800  1.00 91.37           O  
ATOM    451  CG  GLN A  28       4.765  -2.340  -8.453  1.00 91.37           C  
ATOM    452  HG2 GLN A  28       4.327  -2.883  -9.291  1.00 91.37           H  
ATOM    453  HG3 GLN A  28       4.100  -1.508  -8.221  1.00 91.37           H  
ATOM    454  CD  GLN A  28       6.104  -1.752  -8.889  1.00 91.37           C  
ATOM    455  NE2 GLN A  28       6.130  -1.013  -9.973  1.00 91.37           N  
ATOM    456 HE21 GLN A  28       7.040  -0.663 -10.239  1.00 91.37           H  
ATOM    457 HE22 GLN A  28       5.283  -0.876 -10.506  1.00 91.37           H  
ATOM    458  OE1 GLN A  28       7.143  -1.912  -8.272  1.00 91.37           O  
ATOM    459  N   THR A  29       6.680  -4.951  -5.183  1.00 90.48           N  
ATOM    460  H   THR A  29       7.287  -4.175  -5.405  1.00 90.48           H  
ATOM    461  CA  THR A  29       6.884  -5.631  -3.894  1.00 90.48           C  
ATOM    462  HA  THR A  29       6.947  -6.703  -4.082  1.00 90.48           H  
ATOM    463  C   THR A  29       5.724  -5.406  -2.922  1.00 90.48           C  
ATOM    464  CB  THR A  29       8.196  -5.186  -3.225  1.00 90.48           C  
ATOM    465  HB  THR A  29       8.313  -5.722  -2.283  1.00 90.48           H  
ATOM    466  O   THR A  29       4.966  -4.438  -3.040  1.00 90.48           O  
ATOM    467  CG2 THR A  29       9.422  -5.468  -4.092  1.00 90.48           C  
ATOM    468 HG21 THR A  29       9.442  -6.524  -4.362  1.00 90.48           H  
ATOM    469 HG22 THR A  29      10.328  -5.240  -3.531  1.00 90.48           H  
ATOM    470 HG23 THR A  29       9.401  -4.865  -5.000  1.00 90.48           H  
ATOM    471  OG1 THR A  29       8.177  -3.801  -2.962  1.00 90.48           O  
ATOM    472  HG1 THR A  29       9.051  -3.566  -2.642  1.00 90.48           H  
ATOM    473  N   TRP A  30       5.623  -6.264  -1.900  1.00 88.79           N  
ATOM    474  H   TRP A  30       6.230  -7.072  -1.872  1.00 88.79           H  
ATOM    475  CA  TRP A  30       4.638  -6.115  -0.823  1.00 88.79           C  
ATOM    476  HA  TRP A  30       3.644  -6.212  -1.259  1.00 88.79           H  
ATOM    477  C   TRP A  30       4.704  -4.730  -0.164  1.00 88.79           C  
ATOM    478  CB  TRP A  30       4.828  -7.241   0.200  1.00 88.79           C  
ATOM    479  HB2 TRP A  30       5.856  -7.213   0.560  1.00 88.79           H  
ATOM    480  HB3 TRP A  30       4.689  -8.195  -0.309  1.00 88.79           H  
ATOM    481  O   TRP A  30       3.663  -4.115   0.026  1.00 88.79           O  
ATOM    482  CG  TRP A  30       3.917  -7.233   1.396  1.00 88.79           C  
ATOM    483  CD1 TRP A  30       4.311  -7.525   2.657  1.00 88.79           C  
ATOM    484  HD1 TRP A  30       5.315  -7.802   2.943  1.00 88.79           H  
ATOM    485  CD2 TRP A  30       2.462  -7.049   1.472  1.00 88.79           C  
ATOM    486  CE2 TRP A  30       2.058  -7.224   2.832  1.00 88.79           C  
ATOM    487  CE3 TRP A  30       1.428  -6.819   0.531  1.00 88.79           C  
ATOM    488  HE3 TRP A  30       1.676  -6.736  -0.517  1.00 88.79           H  
ATOM    489  NE1 TRP A  30       3.223  -7.519   3.506  1.00 88.79           N  
ATOM    490  HE1 TRP A  30       3.266  -7.885   4.446  1.00 88.79           H  
ATOM    491  CH2 TRP A  30      -0.280  -6.929   2.278  1.00 88.79           C  
ATOM    492  HH2 TRP A  30      -1.320  -6.936   2.572  1.00 88.79           H  
ATOM    493  CZ2 TRP A  30       0.718  -7.152   3.240  1.00 88.79           C  
ATOM    494  HZ2 TRP A  30       0.454  -7.336   4.271  1.00 88.79           H  
ATOM    495  CZ3 TRP A  30       0.076  -6.773   0.926  1.00 88.79           C  
ATOM    496  HZ3 TRP A  30      -0.699  -6.670   0.181  1.00 88.79           H  
ATOM    497  N   PHE A  31       5.902  -4.174   0.063  1.00 92.35           N  
ATOM    498  H   PHE A  31       6.726  -4.734  -0.105  1.00 92.35           H  
ATOM    499  CA  PHE A  31       6.084  -2.795   0.542  1.00 92.35           C  
ATOM    500  HA  PHE A  31       5.621  -2.700   1.524  1.00 92.35           H  
ATOM    501  C   PHE A  31       5.427  -1.747  -0.375  1.00 92.35           C  
ATOM    502  CB  PHE A  31       7.586  -2.504   0.692  1.00 92.35           C  
ATOM    503  HB2 PHE A  31       8.000  -3.165   1.454  1.00 92.35           H  
ATOM    504  HB3 PHE A  31       8.091  -2.728  -0.247  1.00 92.35           H  
ATOM    505  O   PHE A  31       4.696  -0.876   0.097  1.00 92.35           O  
ATOM    506  CG  PHE A  31       7.888  -1.065   1.075  1.00 92.35           C  
ATOM    507  CD1 PHE A  31       8.181  -0.112   0.079  1.00 92.35           C  
ATOM    508  HD1 PHE A  31       8.230  -0.408  -0.958  1.00 92.35           H  
ATOM    509  CD2 PHE A  31       7.828  -0.666   2.423  1.00 92.35           C  
ATOM    510  HD2 PHE A  31       7.607  -1.386   3.197  1.00 92.35           H  
ATOM    511  CE1 PHE A  31       8.401   1.233   0.428  1.00 92.35           C  
ATOM    512  HE1 PHE A  31       8.623   1.963  -0.336  1.00 92.35           H  
ATOM    513  CE2 PHE A  31       8.052   0.678   2.772  1.00 92.35           C  
ATOM    514  HE2 PHE A  31       7.999   0.981   3.807  1.00 92.35           H  
ATOM    515  CZ  PHE A  31       8.334   1.628   1.775  1.00 92.35           C  
ATOM    516  HZ  PHE A  31       8.503   2.659   2.049  1.00 92.35           H  
ATOM    517  N   LEU A  32       5.631  -1.837  -1.693  1.00 89.61           N  
ATOM    518  H   LEU A  32       6.171  -2.608  -2.057  1.00 89.61           H  
ATOM    519  CA  LEU A  32       5.044  -0.878  -2.632  1.00 89.61           C  
ATOM    520  HA  LEU A  32       5.219   0.128  -2.252  1.00 89.61           H  
ATOM    521  C   LEU A  32       3.519  -1.018  -2.714  1.00 89.61           C  
ATOM    522  CB  LEU A  32       5.730  -1.012  -4.001  1.00 89.61           C  
ATOM    523  HB2 LEU A  32       5.157  -0.453  -4.741  1.00 89.61           H  
ATOM    524  HB3 LEU A  32       5.720  -2.064  -4.284  1.00 89.61           H  
ATOM    525  O   LEU A  32       2.827  -0.006  -2.788  1.00 89.61           O  
ATOM    526  CG  LEU A  32       7.183  -0.499  -4.013  1.00 89.61           C  
ATOM    527  HG  LEU A  32       7.759  -1.012  -3.242  1.00 89.61           H  
ATOM    528  CD1 LEU A  32       7.826  -0.801  -5.363  1.00 89.61           C  
ATOM    529 HD11 LEU A  32       7.291  -0.281  -6.158  1.00 89.61           H  
ATOM    530 HD12 LEU A  32       8.867  -0.479  -5.360  1.00 89.61           H  
ATOM    531 HD13 LEU A  32       7.796  -1.873  -5.555  1.00 89.61           H  
ATOM    532  CD2 LEU A  32       7.283   1.012  -3.781  1.00 89.61           C  
ATOM    533 HD21 LEU A  32       6.656   1.544  -4.496  1.00 89.61           H  
ATOM    534 HD22 LEU A  32       6.964   1.263  -2.769  1.00 89.61           H  
ATOM    535 HD23 LEU A  32       8.318   1.335  -3.895  1.00 89.61           H  
ATOM    536  N   TYR A  33       2.960  -2.225  -2.589  1.00 90.62           N  
ATOM    537  H   TYR A  33       3.558  -3.038  -2.548  1.00 90.62           H  
ATOM    538  CA  TYR A  33       1.514  -2.374  -2.381  1.00 90.62           C  
ATOM    539  HA  TYR A  33       1.001  -1.776  -3.133  1.00 90.62           H  
ATOM    540  C   TYR A  33       1.065  -1.807  -1.020  1.00 90.62           C  
ATOM    541  CB  TYR A  33       1.081  -3.833  -2.598  1.00 90.62           C  
ATOM    542  HB2 TYR A  33       1.845  -4.511  -2.218  1.00 90.62           H  
ATOM    543  HB3 TYR A  33       0.170  -4.018  -2.028  1.00 90.62           H  
ATOM    544  O   TYR A  33       0.069  -1.087  -0.970  1.00 90.62           O  
ATOM    545  CG  TYR A  33       0.782  -4.144  -4.055  1.00 90.62           C  
ATOM    546  CD1 TYR A  33      -0.489  -3.837  -4.584  1.00 90.62           C  
ATOM    547  HD1 TYR A  33      -1.254  -3.419  -3.945  1.00 90.62           H  
ATOM    548  CD2 TYR A  33       1.772  -4.693  -4.893  1.00 90.62           C  
ATOM    549  HD2 TYR A  33       2.746  -4.938  -4.496  1.00 90.62           H  
ATOM    550  CE1 TYR A  33      -0.763  -4.053  -5.949  1.00 90.62           C  
ATOM    551  HE1 TYR A  33      -1.729  -3.799  -6.360  1.00 90.62           H  
ATOM    552  CE2 TYR A  33       1.498  -4.918  -6.257  1.00 90.62           C  
ATOM    553  HE2 TYR A  33       2.260  -5.342  -6.894  1.00 90.62           H  
ATOM    554  OH  TYR A  33      -0.002  -4.743  -8.123  1.00 90.62           O  
ATOM    555  HH  TYR A  33       0.783  -5.056  -8.580  1.00 90.62           H  
ATOM    556  CZ  TYR A  33       0.236  -4.585  -6.793  1.00 90.62           C  
ATOM    557  N   LYS A  34       1.816  -2.043   0.066  1.00 90.76           N  
ATOM    558  H   LYS A  34       2.617  -2.646  -0.059  1.00 90.76           H  
ATOM    559  CA  LYS A  34       1.536  -1.583   1.443  1.00 90.76           C  
ATOM    560  HA  LYS A  34       0.565  -1.985   1.733  1.00 90.76           H  
ATOM    561  C   LYS A  34       1.433  -0.052   1.545  1.00 90.76           C  
ATOM    562  CB  LYS A  34       2.587  -2.208   2.394  1.00 90.76           C  
ATOM    563  HB2 LYS A  34       2.652  -3.269   2.156  1.00 90.76           H  
ATOM    564  HB3 LYS A  34       3.561  -1.761   2.195  1.00 90.76           H  
ATOM    565  O   LYS A  34       0.543   0.434   2.247  1.00 90.76           O  
ATOM    566  CG  LYS A  34       2.315  -2.122   3.910  1.00 90.76           C  
ATOM    567  HG2 LYS A  34       2.322  -1.079   4.227  1.00 90.76           H  
ATOM    568  HG3 LYS A  34       1.334  -2.550   4.119  1.00 90.76           H  
ATOM    569  CD  LYS A  34       3.393  -2.912   4.693  1.00 90.76           C  
ATOM    570  HD2 LYS A  34       4.362  -2.443   4.521  1.00 90.76           H  
ATOM    571  HD3 LYS A  34       3.430  -3.931   4.306  1.00 90.76           H  
ATOM    572  CE  LYS A  34       3.123  -2.972   6.209  1.00 90.76           C  
ATOM    573  HE2 LYS A  34       3.118  -1.953   6.598  1.00 90.76           H  
ATOM    574  HE3 LYS A  34       2.130  -3.393   6.367  1.00 90.76           H  
ATOM    575  NZ  LYS A  34       4.131  -3.787   6.951  1.00 90.76           N  
ATOM    576  HZ1 LYS A  34       5.062  -3.405   6.860  1.00 90.76           H  
ATOM    577  HZ2 LYS A  34       3.923  -3.820   7.939  1.00 90.76           H  
ATOM    578  HZ3 LYS A  34       4.152  -4.744   6.629  1.00 90.76           H  
ATOM    579  N   HIS A  35       2.260   0.685   0.791  1.00 91.64           N  
ATOM    580  H   HIS A  35       2.980   0.183   0.293  1.00 91.64           H  
ATOM    581  CA  HIS A  35       2.368   2.154   0.847  1.00 91.64           C  
ATOM    582  HA  HIS A  35       1.743   2.514   1.664  1.00 91.64           H  
ATOM    583  C   HIS A  35       1.873   2.926  -0.401  1.00 91.64           C  
ATOM    584  CB  HIS A  35       3.815   2.525   1.210  1.00 91.64           C  
ATOM    585  HB2 HIS A  35       3.930   3.607   1.153  1.00 91.64           H  
ATOM    586  HB3 HIS A  35       4.501   2.076   0.492  1.00 91.64           H  
ATOM    587  O   HIS A  35       1.528   4.096  -0.263  1.00 91.64           O  
ATOM    588  CG  HIS A  35       4.187   2.083   2.606  1.00 91.64           C  
ATOM    589  CD2 HIS A  35       4.720   0.876   2.970  1.00 91.64           C  
ATOM    590  HD2 HIS A  35       5.006   0.081   2.297  1.00 91.64           H  
ATOM    591  ND1 HIS A  35       3.992   2.798   3.767  1.00 91.64           N  
ATOM    592  HD1 HIS A  35       3.645   3.744   3.833  1.00 91.64           H  
ATOM    593  CE1 HIS A  35       4.391   2.035   4.800  1.00 91.64           C  
ATOM    594  HE1 HIS A  35       4.374   2.335   5.837  1.00 91.64           H  
ATOM    595  NE2 HIS A  35       4.820   0.840   4.364  1.00 91.64           N  
ATOM    596  N   GLY A  36       1.762   2.300  -1.580  1.00 90.91           N  
ATOM    597  H   GLY A  36       2.134   1.365  -1.664  1.00 90.91           H  
ATOM    598  CA  GLY A  36       1.224   2.905  -2.815  1.00 90.91           C  
ATOM    599  HA2 GLY A  36       0.691   3.828  -2.585  1.00 90.91           H  
ATOM    600  HA3 GLY A  36       0.503   2.213  -3.250  1.00 90.91           H  
ATOM    601  C   GLY A  36       2.276   3.219  -3.888  1.00 90.91           C  
ATOM    602  O   GLY A  36       3.458   3.386  -3.592  1.00 90.91           O  
ATOM    603  N   PHE A  37       1.855   3.286  -5.160  1.00 92.90           N  
ATOM    604  H   PHE A  37       0.866   3.201  -5.346  1.00 92.90           H  
ATOM    605  CA  PHE A  37       2.754   3.539  -6.297  1.00 92.90           C  
ATOM    606  HA  PHE A  37       3.489   4.277  -5.976  1.00 92.90           H  
ATOM    607  C   PHE A  37       2.054   4.108  -7.548  1.00 92.90           C  
ATOM    608  CB  PHE A  37       3.521   2.250  -6.661  1.00 92.90           C  
ATOM    609  HB2 PHE A  37       4.105   1.935  -5.795  1.00 92.90           H  
ATOM    610  HB3 PHE A  37       4.240   2.483  -7.446  1.00 92.90           H  
ATOM    611  O   PHE A  37       0.895   3.810  -7.828  1.00 92.90           O  
ATOM    612  CG  PHE A  37       2.674   1.073  -7.123  1.00 92.90           C  
ATOM    613  CD1 PHE A  37       2.270   0.088  -6.204  1.00 92.90           C  
ATOM    614  HD1 PHE A  37       2.547   0.185  -5.165  1.00 92.90           H  
ATOM    615  CD2 PHE A  37       2.315   0.940  -8.476  1.00 92.90           C  
ATOM    616  HD2 PHE A  37       2.625   1.687  -9.191  1.00 92.90           H  
ATOM    617  CE1 PHE A  37       1.513  -1.019  -6.626  1.00 92.90           C  
ATOM    618  HE1 PHE A  37       1.211  -1.772  -5.914  1.00 92.90           H  
ATOM    619  CE2 PHE A  37       1.550  -0.161  -8.900  1.00 92.90           C  
ATOM    620  HE2 PHE A  37       1.273  -0.253  -9.940  1.00 92.90           H  
ATOM    621  CZ  PHE A  37       1.148  -1.142  -7.977  1.00 92.90           C  
ATOM    622  HZ  PHE A  37       0.558  -1.987  -8.302  1.00 92.90           H  
ATOM    623  N   GLY A  38       2.811   4.852  -8.364  1.00 90.57           N  
ATOM    624  H   GLY A  38       3.743   5.080  -8.048  1.00 90.57           H  
ATOM    625  CA  GLY A  38       2.416   5.312  -9.707  1.00 90.57           C  
ATOM    626  HA2 GLY A  38       1.676   4.627 -10.121  1.00 90.57           H  
ATOM    627  HA3 GLY A  38       3.301   5.258 -10.341  1.00 90.57           H  
ATOM    628  C   GLY A  38       1.821   6.733  -9.780  1.00 90.57           C  
ATOM    629  O   GLY A  38       1.367   7.268  -8.766  1.00 90.57           O  
ATOM    630  N   PRO A  39       1.821   7.396 -10.957  1.00 88.17           N  
ATOM    631  CA  PRO A  39       1.288   8.750 -11.092  1.00 88.17           C  
ATOM    632  HA  PRO A  39       1.711   9.366 -10.299  1.00 88.17           H  
ATOM    633  C   PRO A  39      -0.243   8.776 -10.999  1.00 88.17           C  
ATOM    634  CB  PRO A  39       1.792   9.283 -12.446  1.00 88.17           C  
ATOM    635  HB2 PRO A  39       2.138  10.313 -12.366  1.00 88.17           H  
ATOM    636  HB3 PRO A  39       1.016   9.208 -13.208  1.00 88.17           H  
ATOM    637  O   PRO A  39      -0.940   8.259 -11.869  1.00 88.17           O  
ATOM    638  CG  PRO A  39       2.935   8.340 -12.815  1.00 88.17           C  
ATOM    639  HG2 PRO A  39       3.063   8.260 -13.895  1.00 88.17           H  
ATOM    640  HG3 PRO A  39       3.858   8.667 -12.336  1.00 88.17           H  
ATOM    641  CD  PRO A  39       2.474   7.022 -12.203  1.00 88.17           C  
ATOM    642  HD2 PRO A  39       3.332   6.365 -12.059  1.00 88.17           H  
ATOM    643  HD3 PRO A  39       1.746   6.558 -12.867  1.00 88.17           H  
ATOM    644  N   ILE A  40      -0.777   9.483  -9.999  1.00 85.52           N  
ATOM    645  H   ILE A  40      -0.150   9.783  -9.267  1.00 85.52           H  
ATOM    646  CA  ILE A  40      -2.229   9.655  -9.771  1.00 85.52           C  
ATOM    647  HA  ILE A  40      -2.657   8.676  -9.558  1.00 85.52           H  
ATOM    648  C   ILE A  40      -2.961  10.197 -11.025  1.00 85.52           C  
ATOM    649  CB  ILE A  40      -2.437  10.535  -8.508  1.00 85.52           C  
ATOM    650  HB  ILE A  40      -1.889  11.467  -8.644  1.00 85.52           H  
ATOM    651  O   ILE A  40      -4.123   9.873 -11.284  1.00 85.52           O  
ATOM    652  CG1 ILE A  40      -1.879   9.804  -7.258  1.00 85.52           C  
ATOM    653 HG12 ILE A  40      -0.845   9.508  -7.436  1.00 85.52           H  
ATOM    654 HG13 ILE A  40      -2.454   8.894  -7.087  1.00 85.52           H  
ATOM    655  CG2 ILE A  40      -3.917  10.883  -8.282  1.00 85.52           C  
ATOM    656 HG21 ILE A  40      -4.324  11.424  -9.136  1.00 85.52           H  
ATOM    657 HG22 ILE A  40      -4.485   9.965  -8.128  1.00 85.52           H  
ATOM    658 HG23 ILE A  40      -4.040  11.528  -7.412  1.00 85.52           H  
ATOM    659  CD1 ILE A  40      -1.881  10.634  -5.966  1.00 85.52           C  
ATOM    660 HD11 ILE A  40      -1.374  10.073  -5.181  1.00 85.52           H  
ATOM    661 HD12 ILE A  40      -2.899  10.836  -5.635  1.00 85.52           H  
ATOM    662 HD13 ILE A  40      -1.349  11.572  -6.128  1.00 85.52           H  
ATOM    663  N   CYS A  41      -2.266  10.974 -11.862  1.00 83.39           N  
ATOM    664  H   CYS A  41      -1.307  11.182 -11.623  1.00 83.39           H  
ATOM    665  CA  CYS A  41      -2.808  11.502 -13.115  1.00 83.39           C  
ATOM    666  HA  CYS A  41      -3.842  11.782 -12.916  1.00 83.39           H  
ATOM    667  C   CYS A  41      -2.894  10.497 -14.282  1.00 83.39           C  
ATOM    668  CB  CYS A  41      -2.068  12.790 -13.495  1.00 83.39           C  
ATOM    669  HB2 CYS A  41      -0.992  12.620 -13.458  1.00 83.39           H  
ATOM    670  HB3 CYS A  41      -2.330  13.058 -14.519  1.00 83.39           H  
ATOM    671  O   CYS A  41      -3.624  10.791 -15.235  1.00 83.39           O  
ATOM    672  SG  CYS A  41      -2.501  14.189 -12.425  1.00 83.39           S  
ATOM    673  N   SER A  42      -2.295   9.304 -14.192  1.00 85.30           N  
ATOM    674  H   SER A  42      -1.743   9.086 -13.374  1.00 85.30           H  
ATOM    675  CA  SER A  42      -2.460   8.214 -15.169  1.00 85.30           C  
ATOM    676  HA  SER A  42      -3.382   8.390 -15.723  1.00 85.30           H  
ATOM    677  C   SER A  42      -2.664   6.838 -14.522  1.00 85.30           C  
ATOM    678  CB  SER A  42      -1.353   8.215 -16.229  1.00 85.30           C  
ATOM    679  HB2 SER A  42      -1.481   7.336 -16.861  1.00 85.30           H  
ATOM    680  HB3 SER A  42      -1.466   9.106 -16.846  1.00 85.30           H  
ATOM    681  O   SER A  42      -3.814   6.449 -14.314  1.00 85.30           O  
ATOM    682  OG  SER A  42      -0.044   8.204 -15.697  1.00 85.30           O  
ATOM    683  HG  SER A  42       0.531   8.159 -16.464  1.00 85.30           H  
ATOM    684  N   ASP A  43      -1.590   6.109 -14.215  1.00 89.47           N  
ATOM    685  H   ASP A  43      -0.687   6.526 -14.394  1.00 89.47           H  
ATOM    686  CA  ASP A  43      -1.625   4.711 -13.766  1.00 89.47           C  
ATOM    687  HA  ASP A  43      -2.655   4.354 -13.770  1.00 89.47           H  
ATOM    688  C   ASP A  43      -1.077   4.560 -12.342  1.00 89.47           C  
ATOM    689  CB  ASP A  43      -0.814   3.828 -14.728  1.00 89.47           C  
ATOM    690  HB2 ASP A  43      -0.606   2.884 -14.223  1.00 89.47           H  
ATOM    691  HB3 ASP A  43       0.136   4.308 -14.965  1.00 89.47           H  
ATOM    692  O   ASP A  43       0.122   4.746 -12.121  1.00 89.47           O  
ATOM    693  CG  ASP A  43      -1.542   3.495 -16.020  1.00 89.47           C  
ATOM    694  OD1 ASP A  43      -1.987   4.400 -16.743  1.00 89.47           O  
ATOM    695  OD2 ASP A  43      -1.677   2.290 -16.332  1.00 89.47           O  
ATOM    696  N   PHE A  44      -1.923   4.171 -11.382  1.00 91.22           N  
ATOM    697  H   PHE A  44      -2.878   3.946 -11.624  1.00 91.22           H  
ATOM    698  CA  PHE A  44      -1.540   4.105  -9.966  1.00 91.22           C  
ATOM    699  HA  PHE A  44      -0.495   3.800  -9.913  1.00 91.22           H  
ATOM    700  C   PHE A  44      -2.338   3.090  -9.129  1.00 91.22           C  
ATOM    701  CB  PHE A  44      -1.650   5.509  -9.341  1.00 91.22           C  
ATOM    702  HB2 PHE A  44      -1.172   6.235  -9.999  1.00 91.22           H  
ATOM    703  HB3 PHE A  44      -1.083   5.519  -8.410  1.00 91.22           H  
ATOM    704  O   PHE A  44      -3.448   2.683  -9.492  1.00 91.22           O  
ATOM    705  CG  PHE A  44      -3.065   5.969  -9.041  1.00 91.22           C  
ATOM    706  CD1 PHE A  44      -3.867   6.517 -10.060  1.00 91.22           C  
ATOM    707  HD1 PHE A  44      -3.470   6.624 -11.059  1.00 91.22           H  
ATOM    708  CD2 PHE A  44      -3.581   5.850  -7.736  1.00 91.22           C  
ATOM    709  HD2 PHE A  44      -2.969   5.436  -6.948  1.00 91.22           H  
ATOM    710  CE1 PHE A  44      -5.172   6.954  -9.768  1.00 91.22           C  
ATOM    711  HE1 PHE A  44      -5.778   7.397 -10.544  1.00 91.22           H  
ATOM    712  CE2 PHE A  44      -4.894   6.263  -7.452  1.00 91.22           C  
ATOM    713  HE2 PHE A  44      -5.295   6.157  -6.455  1.00 91.22           H  
ATOM    714  CZ  PHE A  44      -5.689   6.817  -8.468  1.00 91.22           C  
ATOM    715  HZ  PHE A  44      -6.695   7.137  -8.240  1.00 91.22           H  
ATOM    716  N   TRP A  45      -1.762   2.750  -7.974  1.00 92.74           N  
ATOM    717  H   TRP A  45      -0.839   3.124  -7.804  1.00 92.74           H  
ATOM    718  CA  TRP A  45      -2.385   2.101  -6.819  1.00 92.74           C  
ATOM    719  HA  TRP A  45      -3.449   1.947  -7.001  1.00 92.74           H  
ATOM    720  C   TRP A  45      -2.216   3.002  -5.590  1.00 92.74           C  
ATOM    721  CB  TRP A  45      -1.711   0.746  -6.564  1.00 92.74           C  
ATOM    722  HB2 TRP A  45      -1.894   0.097  -7.421  1.00 92.74           H  
ATOM    723  HB3 TRP A  45      -0.635   0.903  -6.495  1.00 92.74           H  
ATOM    724  O   TRP A  45      -1.108   3.459  -5.311  1.00 92.74           O  
ATOM    725  CG  TRP A  45      -2.165   0.032  -5.324  1.00 92.74           C  
ATOM    726  CD1 TRP A  45      -1.408  -0.243  -4.235  1.00 92.74           C  
ATOM    727  HD1 TRP A  45      -0.367   0.023  -4.124  1.00 92.74           H  
ATOM    728  CD2 TRP A  45      -3.482  -0.529  -5.038  1.00 92.74           C  
ATOM    729  CE2 TRP A  45      -3.433  -1.188  -3.776  1.00 92.74           C  
ATOM    730  CE3 TRP A  45      -4.711  -0.560  -5.732  1.00 92.74           C  
ATOM    731  HE3 TRP A  45      -4.784  -0.042  -6.677  1.00 92.74           H  
ATOM    732  NE1 TRP A  45      -2.160  -0.943  -3.307  1.00 92.74           N  
ATOM    733  HE1 TRP A  45      -1.808  -1.287  -2.426  1.00 92.74           H  
ATOM    734  CH2 TRP A  45      -5.725  -1.939  -3.990  1.00 92.74           C  
ATOM    735  HH2 TRP A  45      -6.575  -2.480  -3.601  1.00 92.74           H  
ATOM    736  CZ2 TRP A  45      -4.526  -1.896  -3.259  1.00 92.74           C  
ATOM    737  HZ2 TRP A  45      -4.448  -2.397  -2.306  1.00 92.74           H  
ATOM    738  CZ3 TRP A  45      -5.822  -1.257  -5.216  1.00 92.74           C  
ATOM    739  HZ3 TRP A  45      -6.754  -1.282  -5.760  1.00 92.74           H  
ATOM    740  N   ILE A  46      -3.299   3.265  -4.853  1.00 89.01           N  
ATOM    741  H   ILE A  46      -4.186   2.878  -5.141  1.00 89.01           H  
ATOM    742  CA  ILE A  46      -3.293   4.236  -3.743  1.00 89.01           C  
ATOM    743  HA  ILE A  46      -2.811   5.142  -4.112  1.00 89.01           H  
ATOM    744  C   ILE A  46      -2.471   3.796  -2.513  1.00 89.01           C  
ATOM    745  CB  ILE A  46      -4.747   4.607  -3.374  1.00 89.01           C  
ATOM    746  HB  ILE A  46      -5.274   4.833  -4.301  1.00 89.01           H  
ATOM    747  O   ILE A  46      -2.002   4.655  -1.776  1.00 89.01           O  
ATOM    748  CG1 ILE A  46      -4.809   5.871  -2.489  1.00 89.01           C  
ATOM    749 HG12 ILE A  46      -4.373   5.661  -1.512  1.00 89.01           H  
ATOM    750 HG13 ILE A  46      -4.220   6.658  -2.961  1.00 89.01           H  
ATOM    751  CG2 ILE A  46      -5.448   3.423  -2.697  1.00 89.01           C  
ATOM    752 HG21 ILE A  46      -6.502   3.647  -2.534  1.00 89.01           H  
ATOM    753 HG22 ILE A  46      -4.983   3.234  -1.729  1.00 89.01           H  
ATOM    754 HG23 ILE A  46      -5.377   2.528  -3.314  1.00 89.01           H  
ATOM    755  CD1 ILE A  46      -6.228   6.411  -2.271  1.00 89.01           C  
ATOM    756 HD11 ILE A  46      -6.166   7.336  -1.699  1.00 89.01           H  
ATOM    757 HD12 ILE A  46      -6.706   6.610  -3.230  1.00 89.01           H  
ATOM    758 HD13 ILE A  46      -6.827   5.701  -1.701  1.00 89.01           H  
ATOM    759  N   GLY A  47      -2.267   2.489  -2.304  1.00 90.74           N  
ATOM    760  H   GLY A  47      -2.669   1.839  -2.964  1.00 90.74           H  
ATOM    761  CA  GLY A  47      -1.519   1.935  -1.166  1.00 90.74           C  
ATOM    762  HA2 GLY A  47      -0.885   2.705  -0.726  1.00 90.74           H  
ATOM    763  HA3 GLY A  47      -0.867   1.145  -1.537  1.00 90.74           H  
ATOM    764  C   GLY A  47      -2.397   1.369  -0.045  1.00 90.74           C  
ATOM    765  O   GLY A  47      -3.386   1.980   0.364  1.00 90.74           O  
ATOM    766  N   ASN A  48      -2.038   0.190   0.470  1.00 88.97           N  
ATOM    767  H   ASN A  48      -1.222  -0.263   0.084  1.00 88.97           H  
ATOM    768  CA  ASN A  48      -2.927  -0.609   1.316  1.00 88.97           C  
ATOM    769  HA  ASN A  48      -3.860  -0.744   0.770  1.00 88.97           H  
ATOM    770  C   ASN A  48      -3.299   0.084   2.635  1.00 88.97           C  
ATOM    771  CB  ASN A  48      -2.351  -2.012   1.583  1.00 88.97           C  
ATOM    772  HB2 ASN A  48      -3.071  -2.571   2.181  1.00 88.97           H  
ATOM    773  HB3 ASN A  48      -1.444  -1.920   2.181  1.00 88.97           H  
ATOM    774  O   ASN A  48      -4.490   0.146   2.924  1.00 88.97           O  
ATOM    775  CG  ASN A  48      -2.064  -2.848   0.344  1.00 88.97           C  
ATOM    776  ND2 ASN A  48      -1.373  -3.951   0.499  1.00 88.97           N  
ATOM    777 HD21 ASN A  48      -1.198  -4.503  -0.328  1.00 88.97           H  
ATOM    778 HD22 ASN A  48      -1.063  -4.263   1.409  1.00 88.97           H  
ATOM    779  OD1 ASN A  48      -2.445  -2.541  -0.774  1.00 88.97           O  
ATOM    780  N   LYS A  49      -2.361   0.650   3.426  1.00 85.15           N  
ATOM    781  H   LYS A  49      -1.389   0.614   3.152  1.00 85.15           H  
ATOM    782  CA  LYS A  49      -2.763   1.307   4.698  1.00 85.15           C  
ATOM    783  HA  LYS A  49      -3.546   0.661   5.096  1.00 85.15           H  
ATOM    784  C   LYS A  49      -3.491   2.653   4.490  1.00 85.15           C  
ATOM    785  CB  LYS A  49      -1.679   1.276   5.815  1.00 85.15           C  
ATOM    786  HB2 LYS A  49      -1.279   0.264   5.869  1.00 85.15           H  
ATOM    787  HB3 LYS A  49      -0.864   1.956   5.567  1.00 85.15           H  
ATOM    788  O   LYS A  49      -4.190   3.102   5.396  1.00 85.15           O  
ATOM    789  CG  LYS A  49      -2.270   1.646   7.209  1.00 85.15           C  
ATOM    790  HG2 LYS A  49      -2.254   2.732   7.310  1.00 85.15           H  
ATOM    791  HG3 LYS A  49      -3.316   1.338   7.225  1.00 85.15           H  
ATOM    792  CD  LYS A  49      -1.634   1.023   8.477  1.00 85.15           C  
ATOM    793  HD2 LYS A  49      -1.647  -0.062   8.378  1.00 85.15           H  
ATOM    794  HD3 LYS A  49      -0.604   1.363   8.583  1.00 85.15           H  
ATOM    795  CE  LYS A  49      -2.466   1.435   9.722  1.00 85.15           C  
ATOM    796  HE2 LYS A  49      -2.319   2.500   9.903  1.00 85.15           H  
ATOM    797  HE3 LYS A  49      -3.520   1.297   9.482  1.00 85.15           H  
ATOM    798  NZ  LYS A  49      -2.175   0.672  10.975  1.00 85.15           N  
ATOM    799  HZ1 LYS A  49      -2.774   0.979  11.728  1.00 85.15           H  
ATOM    800  HZ2 LYS A  49      -1.224   0.787  11.294  1.00 85.15           H  
ATOM    801  HZ3 LYS A  49      -2.372  -0.314  10.871  1.00 85.15           H  
ATOM    802  N   TYR A  50      -3.465   3.235   3.284  1.00 84.69           N  
ATOM    803  H   TYR A  50      -2.915   2.814   2.549  1.00 84.69           H  
ATOM    804  CA  TYR A  50      -4.373   4.337   2.931  1.00 84.69           C  
ATOM    805  HA  TYR A  50      -4.432   5.015   3.783  1.00 84.69           H  
ATOM    806  C   TYR A  50      -5.808   3.847   2.690  1.00 84.69           C  
ATOM    807  CB  TYR A  50      -3.836   5.148   1.742  1.00 84.69           C  
ATOM    808  HB2 TYR A  50      -3.661   4.487   0.894  1.00 84.69           H  
ATOM    809  HB3 TYR A  50      -4.600   5.864   1.440  1.00 84.69           H  
ATOM    810  O   TYR A  50      -6.733   4.440   3.238  1.00 84.69           O  
ATOM    811  CG  TYR A  50      -2.573   5.931   2.055  1.00 84.69           C  
ATOM    812  CD1 TYR A  50      -2.601   6.948   3.031  1.00 84.69           C  
ATOM    813  HD1 TYR A  50      -3.521   7.169   3.551  1.00 84.69           H  
ATOM    814  CD2 TYR A  50      -1.372   5.647   1.377  1.00 84.69           C  
ATOM    815  HD2 TYR A  50      -1.338   4.877   0.620  1.00 84.69           H  
ATOM    816  CE1 TYR A  50      -1.429   7.666   3.343  1.00 84.69           C  
ATOM    817  HE1 TYR A  50      -1.449   8.432   4.105  1.00 84.69           H  
ATOM    818  CE2 TYR A  50      -0.203   6.373   1.674  1.00 84.69           C  
ATOM    819  HE2 TYR A  50       0.718   6.156   1.153  1.00 84.69           H  
ATOM    820  OH  TYR A  50       0.908   8.065   2.955  1.00 84.69           O  
ATOM    821  HH  TYR A  50       0.794   8.662   3.698  1.00 84.69           H  
ATOM    822  CZ  TYR A  50      -0.226   7.378   2.661  1.00 84.69           C  
ATOM    823  N   ILE A  51      -6.004   2.733   1.968  1.00 86.90           N  
ATOM    824  H   ILE A  51      -5.204   2.289   1.539  1.00 86.90           H  
ATOM    825  CA  ILE A  51      -7.324   2.071   1.866  1.00 86.90           C  
ATOM    826  HA  ILE A  51      -8.045   2.788   1.474  1.00 86.90           H  
ATOM    827  C   ILE A  51      -7.809   1.654   3.260  1.00 86.90           C  
ATOM    828  CB  ILE A  51      -7.290   0.842   0.920  1.00 86.90           C  
ATOM    829  HB  ILE A  51      -6.584   0.114   1.319  1.00 86.90           H  
ATOM    830  O   ILE A  51      -8.957   1.901   3.610  1.00 86.90           O  
ATOM    831  CG1 ILE A  51      -6.821   1.250  -0.490  1.00 86.90           C  
ATOM    832 HG12 ILE A  51      -7.535   1.948  -0.926  1.00 86.90           H  
ATOM    833 HG13 ILE A  51      -5.858   1.751  -0.397  1.00 86.90           H  
ATOM    834  CG2 ILE A  51      -8.677   0.172   0.842  1.00 86.90           C  
ATOM    835 HG21 ILE A  51      -8.646  -0.713   0.207  1.00 86.90           H  
ATOM    836 HG22 ILE A  51      -9.415   0.874   0.453  1.00 86.90           H  
ATOM    837 HG23 ILE A  51      -8.997  -0.163   1.828  1.00 86.90           H  
ATOM    838  CD1 ILE A  51      -6.608   0.078  -1.452  1.00 86.90           C  
ATOM    839 HD11 ILE A  51      -6.155   0.448  -2.372  1.00 86.90           H  
ATOM    840 HD12 ILE A  51      -5.941  -0.655  -0.998  1.00 86.90           H  
ATOM    841 HD13 ILE A  51      -7.557  -0.396  -1.703  1.00 86.90           H  
ATOM    842  N   HIS A  52      -6.918   1.079   4.068  1.00 85.46           N  
ATOM    843  H   HIS A  52      -6.010   0.858   3.684  1.00 85.46           H  
ATOM    844  CA  HIS A  52      -7.209   0.630   5.426  1.00 85.46           C  
ATOM    845  HA  HIS A  52      -8.004  -0.116   5.384  1.00 85.46           H  
ATOM    846  C   HIS A  52      -7.690   1.782   6.310  1.00 85.46           C  
ATOM    847  CB  HIS A  52      -5.958  -0.026   6.006  1.00 85.46           C  
ATOM    848  HB2 HIS A  52      -5.487  -0.623   5.226  1.00 85.46           H  
ATOM    849  HB3 HIS A  52      -5.268   0.762   6.310  1.00 85.46           H  
ATOM    850  O   HIS A  52      -8.751   1.647   6.903  1.00 85.46           O  
ATOM    851  CG  HIS A  52      -6.153  -0.935   7.187  1.00 85.46           C  
ATOM    852  CD2 HIS A  52      -5.367  -2.024   7.447  1.00 85.46           C  
ATOM    853  HD2 HIS A  52      -4.554  -2.387   6.836  1.00 85.46           H  
ATOM    854  ND1 HIS A  52      -7.050  -0.823   8.234  1.00 85.46           N  
ATOM    855  HD1 HIS A  52      -7.781  -0.139   8.366  1.00 85.46           H  
ATOM    856  CE1 HIS A  52      -6.803  -1.831   9.092  1.00 85.46           C  
ATOM    857  HE1 HIS A  52      -7.343  -2.023  10.007  1.00 85.46           H  
ATOM    858  NE2 HIS A  52      -5.770  -2.569   8.657  1.00 85.46           N  
ATOM    859  N   ARG A  53      -7.001   2.941   6.352  1.00 81.70           N  
ATOM    860  H   ARG A  53      -6.120   3.013   5.863  1.00 81.70           H  
ATOM    861  CA  ARG A  53      -7.513   4.099   7.111  1.00 81.70           C  
ATOM    862  HA  ARG A  53      -7.701   3.760   8.129  1.00 81.70           H  
ATOM    863  C   ARG A  53      -8.878   4.544   6.587  1.00 81.70           C  
ATOM    864  CB  ARG A  53      -6.509   5.269   7.193  1.00 81.70           C  
ATOM    865  HB2 ARG A  53      -5.596   4.915   7.672  1.00 81.70           H  
ATOM    866  HB3 ARG A  53      -6.269   5.620   6.189  1.00 81.70           H  
ATOM    867  O   ARG A  53      -9.739   4.787   7.412  1.00 81.70           O  
ATOM    868  CG  ARG A  53      -7.104   6.433   8.022  1.00 81.70           C  
ATOM    869  HG2 ARG A  53      -7.492   6.038   8.961  1.00 81.70           H  
ATOM    870  HG3 ARG A  53      -7.936   6.866   7.466  1.00 81.70           H  
ATOM    871  CD  ARG A  53      -6.119   7.566   8.351  1.00 81.70           C  
ATOM    872  HD2 ARG A  53      -5.614   7.867   7.433  1.00 81.70           H  
ATOM    873  HD3 ARG A  53      -5.379   7.193   9.059  1.00 81.70           H  
ATOM    874  NE  ARG A  53      -6.827   8.735   8.927  1.00 81.70           N  
ATOM    875  HE  ARG A  53      -7.815   8.617   9.100  1.00 81.70           H  
ATOM    876  NH1 ARG A  53      -5.048  10.189   9.112  1.00 81.70           N  
ATOM    877 HH11 ARG A  53      -4.403   9.423   8.977  1.00 81.70           H  
ATOM    878 HH12 ARG A  53      -4.724  11.107   9.380  1.00 81.70           H  
ATOM    879  NH2 ARG A  53      -7.083  10.930   9.540  1.00 81.70           N  
ATOM    880 HH21 ARG A  53      -8.074  10.797   9.687  1.00 81.70           H  
ATOM    881 HH22 ARG A  53      -6.676  11.847   9.660  1.00 81.70           H  
ATOM    882  CZ  ARG A  53      -6.322   9.932   9.192  1.00 81.70           C  
ATOM    883  N   ILE A  54      -9.090   4.581   5.268  1.00 76.76           N  
ATOM    884  H   ILE A  54      -8.326   4.316   4.663  1.00 76.76           H  
ATOM    885  CA  ILE A  54     -10.362   4.980   4.623  1.00 76.76           C  
ATOM    886  HA  ILE A  54     -10.686   5.918   5.075  1.00 76.76           H  
ATOM    887  C   ILE A  54     -11.524   3.991   4.903  1.00 76.76           C  
ATOM    888  CB  ILE A  54     -10.085   5.259   3.115  1.00 76.76           C  
ATOM    889  HB  ILE A  54      -9.518   4.418   2.716  1.00 76.76           H  
ATOM    890  O   ILE A  54     -12.672   4.298   4.593  1.00 76.76           O  
ATOM    891  CG1 ILE A  54      -9.221   6.542   2.981  1.00 76.76           C  
ATOM    892 HG12 ILE A  54      -9.824   7.409   3.250  1.00 76.76           H  
ATOM    893 HG13 ILE A  54      -8.389   6.497   3.683  1.00 76.76           H  
ATOM    894  CG2 ILE A  54     -11.344   5.415   2.239  1.00 76.76           C  
ATOM    895 HG21 ILE A  54     -11.981   6.203   2.641  1.00 76.76           H  
ATOM    896 HG22 ILE A  54     -11.905   4.480   2.225  1.00 76.76           H  
ATOM    897 HG23 ILE A  54     -11.083   5.646   1.207  1.00 76.76           H  
ATOM    898  CD1 ILE A  54      -8.616   6.772   1.587  1.00 76.76           C  
ATOM    899 HD11 ILE A  54      -9.392   7.030   0.867  1.00 76.76           H  
ATOM    900 HD12 ILE A  54      -7.907   7.598   1.637  1.00 76.76           H  
ATOM    901 HD13 ILE A  54      -8.093   5.876   1.255  1.00 76.76           H  
ATOM    902  N   ILE A  55     -11.258   2.831   5.521  1.00 78.57           N  
ATOM    903  H   ILE A  55     -10.289   2.610   5.700  1.00 78.57           H  
ATOM    904  CA  ILE A  55     -12.272   1.862   5.985  1.00 78.57           C  
ATOM    905  HA  ILE A  55     -13.261   2.205   5.680  1.00 78.57           H  
ATOM    906  C   ILE A  55     -12.325   1.781   7.527  1.00 78.57           C  
ATOM    907  CB  ILE A  55     -12.019   0.494   5.301  1.00 78.57           C  
ATOM    908  HB  ILE A  55     -10.991   0.195   5.506  1.00 78.57           H  
ATOM    909  O   ILE A  55     -13.392   1.568   8.099  1.00 78.57           O  
ATOM    910  CG1 ILE A  55     -12.201   0.622   3.766  1.00 78.57           C  
ATOM    911 HG12 ILE A  55     -13.238   0.879   3.546  1.00 78.57           H  
ATOM    912 HG13 ILE A  55     -11.577   1.434   3.391  1.00 78.57           H  
ATOM    913  CG2 ILE A  55     -12.952  -0.603   5.852  1.00 78.57           C  
ATOM    914 HG21 ILE A  55     -12.779  -0.746   6.918  1.00 78.57           H  
ATOM    915 HG22 ILE A  55     -13.993  -0.320   5.700  1.00 78.57           H  
ATOM    916 HG23 ILE A  55     -12.754  -1.560   5.370  1.00 78.57           H  
ATOM    917  CD1 ILE A  55     -11.820  -0.631   2.966  1.00 78.57           C  
ATOM    918 HD11 ILE A  55     -11.823  -0.392   1.903  1.00 78.57           H  
ATOM    919 HD12 ILE A  55     -10.823  -0.964   3.254  1.00 78.57           H  
ATOM    920 HD13 ILE A  55     -12.539  -1.431   3.142  1.00 78.57           H  
ATOM    921  N   SER A  56     -11.198   1.983   8.219  1.00 75.58           N  
ATOM    922  H   SER A  56     -10.330   2.052   7.707  1.00 75.58           H  
ATOM    923  CA  SER A  56     -11.122   2.065   9.685  1.00 75.58           C  
ATOM    924  HA  SER A  56     -11.690   1.237  10.110  1.00 75.58           H  
ATOM    925  C   SER A  56     -11.733   3.365  10.229  1.00 75.58           C  
ATOM    926  CB  SER A  56      -9.667   1.938  10.155  1.00 75.58           C  
ATOM    927  HB2 SER A  56      -9.076   2.735   9.704  1.00 75.58           H  
ATOM    928  HB3 SER A  56      -9.623   2.046  11.239  1.00 75.58           H  
ATOM    929  O   SER A  56     -12.302   3.350  11.324  1.00 75.58           O  
ATOM    930  OG  SER A  56      -9.116   0.683   9.791  1.00 75.58           O  
ATOM    931  HG  SER A  56      -9.337   0.055  10.483  1.00 75.58           H  
ATOM    932  N   THR A  57     -11.675   4.465   9.465  1.00 66.23           N  
ATOM    933  H   THR A  57     -11.160   4.419   8.597  1.00 66.23           H  
ATOM    934  CA  THR A  57     -12.582   5.612   9.614  1.00 66.23           C  
ATOM    935  HA  THR A  57     -12.657   5.891  10.665  1.00 66.23           H  
ATOM    936  C   THR A  57     -13.961   5.203   9.115  1.00 66.23           C  
ATOM    937  CB  THR A  57     -12.124   6.858   8.826  1.00 66.23           C  
ATOM    938  HB  THR A  57     -12.892   7.627   8.905  1.00 66.23           H  
ATOM    939  O   THR A  57     -14.107   4.824   7.953  1.00 66.23           O  
ATOM    940  CG2 THR A  57     -10.818   7.437   9.369  1.00 66.23           C  
ATOM    941 HG21 THR A  57     -10.026   6.689   9.314  1.00 66.23           H  
ATOM    942 HG22 THR A  57     -10.966   7.736  10.407  1.00 66.23           H  
ATOM    943 HG23 THR A  57     -10.544   8.311   8.779  1.00 66.23           H  
ATOM    944  OG1 THR A  57     -11.944   6.594   7.452  1.00 66.23           O  
ATOM    945  HG1 THR A  57     -12.709   6.088   7.170  1.00 66.23           H  
ATOM    946  N   LYS A  58     -14.976   5.307   9.974  1.00 56.18           N  
ATOM    947  H   LYS A  58     -14.784   5.768  10.853  1.00 56.18           H  
ATOM    948  CA  LYS A  58     -16.388   5.063   9.616  1.00 56.18           C  
ATOM    949  HA  LYS A  58     -16.421   4.306   8.833  1.00 56.18           H  
ATOM    950  C   LYS A  58     -17.031   6.320   8.994  1.00 56.18           C  
ATOM    951  CB  LYS A  58     -17.153   4.520  10.843  1.00 56.18           C  
ATOM    952  HB2 LYS A  58     -17.173   5.273  11.631  1.00 56.18           H  
ATOM    953  HB3 LYS A  58     -18.183   4.342  10.533  1.00 56.18           H  
ATOM    954  O   LYS A  58     -18.185   6.318   8.575  1.00 56.18           O  
ATOM    955  CG  LYS A  58     -16.595   3.190  11.404  1.00 56.18           C  
ATOM    956  HG2 LYS A  58     -16.218   2.588  10.577  1.00 56.18           H  
ATOM    957  HG3 LYS A  58     -17.419   2.642  11.862  1.00 56.18           H  
ATOM    958  CD  LYS A  58     -15.492   3.349  12.472  1.00 56.18           C  
ATOM    959  HD2 LYS A  58     -15.918   3.806  13.365  1.00 56.18           H  
ATOM    960  HD3 LYS A  58     -14.707   4.007  12.098  1.00 56.18           H  
ATOM    961  CE  LYS A  58     -14.860   1.997  12.836  1.00 56.18           C  
ATOM    962  HE2 LYS A  58     -14.663   1.452  11.913  1.00 56.18           H  
ATOM    963  HE3 LYS A  58     -15.571   1.418  13.427  1.00 56.18           H  
ATOM    964  NZ  LYS A  58     -13.584   2.171  13.577  1.00 56.18           N  
ATOM    965  HZ1 LYS A  58     -13.717   2.698  14.429  1.00 56.18           H  
ATOM    966  HZ2 LYS A  58     -13.176   1.280  13.823  1.00 56.18           H  
ATOM    967  HZ3 LYS A  58     -12.926   2.666  12.993  1.00 56.18           H  
ATOM    968  N   ASP A  59     -16.244   7.387   8.964  1.00 51.18           N  
ATOM    969  H   ASP A  59     -15.351   7.268   9.421  1.00 51.18           H  
ATOM    970  CA  ASP A  59     -16.496   8.752   8.541  1.00 51.18           C  
ATOM    971  HA  ASP A  59     -17.444   9.081   8.966  1.00 51.18           H  
ATOM    972  C   ASP A  59     -16.536   8.890   7.010  1.00 51.18           C  
ATOM    973  CB  ASP A  59     -15.359   9.627   9.112  1.00 51.18           C  
ATOM    974  HB2 ASP A  59     -14.471   9.501   8.492  1.00 51.18           H  
ATOM    975  HB3 ASP A  59     -15.656  10.673   9.050  1.00 51.18           H  
ATOM    976  O   ASP A  59     -15.804   8.218   6.280  1.00 51.18           O  
ATOM    977  CG  ASP A  59     -14.976   9.274  10.560  1.00 51.18           C  
ATOM    978  OD1 ASP A  59     -15.355  10.052  11.456  1.00 51.18           O  
ATOM    979  OD2 ASP A  59     -14.326   8.211  10.747  1.00 51.18           O  
ATOM    980  N   LEU A  60     -17.337   9.830   6.501  1.00 48.74           N  
ATOM    981  H   LEU A  60     -17.877  10.402   7.134  1.00 48.74           H  
ATOM    982  CA  LEU A  60     -17.337  10.161   5.074  1.00 48.74           C  
ATOM    983  HA  LEU A  60     -17.242   9.238   4.501  1.00 48.74           H  
ATOM    984  C   LEU A  60     -16.112  11.016   4.722  1.00 48.74           C  
ATOM    985  CB  LEU A  60     -18.661  10.839   4.671  1.00 48.74           C  
ATOM    986  HB2 LEU A  60     -18.564  11.183   3.642  1.00 48.74           H  
ATOM    987  HB3 LEU A  60     -18.808  11.718   5.299  1.00 48.74           H  
ATOM    988  O   LEU A  60     -16.163  12.243   4.769  1.00 48.74           O  
ATOM    989  CG  LEU A  60     -19.909   9.942   4.766  1.00 48.74           C  
ATOM    990  HG  LEU A  60     -20.055   9.625   5.799  1.00 48.74           H  
ATOM    991  CD1 LEU A  60     -21.136  10.743   4.327  1.00 48.74           C  
ATOM    992 HD11 LEU A  60     -22.031  10.130   4.430  1.00 48.74           H  
ATOM    993 HD12 LEU A  60     -21.240  11.623   4.962  1.00 48.74           H  
ATOM    994 HD13 LEU A  60     -21.025  11.059   3.289  1.00 48.74           H  
ATOM    995  CD2 LEU A  60     -19.819   8.702   3.872  1.00 48.74           C  
ATOM    996 HD21 LEU A  60     -19.056   8.026   4.258  1.00 48.74           H  
ATOM    997 HD22 LEU A  60     -19.573   8.990   2.850  1.00 48.74           H  
ATOM    998 HD23 LEU A  60     -20.769   8.167   3.883  1.00 48.74           H  
ATOM    999  N   VAL A  61     -15.015  10.362   4.334  1.00 50.22           N  
ATOM   1000  H   VAL A  61     -15.007   9.361   4.467  1.00 50.22           H  
ATOM   1001  CA  VAL A  61     -13.831  11.014   3.748  1.00 50.22           C  
ATOM   1002  HA  VAL A  61     -13.544  11.846   4.390  1.00 50.22           H  
ATOM   1003  C   VAL A  61     -14.206  11.586   2.372  1.00 50.22           C  
ATOM   1004  CB  VAL A  61     -12.632  10.039   3.670  1.00 50.22           C  
ATOM   1005  HB  VAL A  61     -12.864   9.222   2.987  1.00 50.22           H  
ATOM   1006  O   VAL A  61     -14.117  10.898   1.355  1.00 50.22           O  
ATOM   1007  CG1 VAL A  61     -11.365  10.747   3.167  1.00 50.22           C  
ATOM   1008 HG11 VAL A  61     -11.107  11.570   3.835  1.00 50.22           H  
ATOM   1009 HG12 VAL A  61     -11.530  11.140   2.164  1.00 50.22           H  
ATOM   1010 HG13 VAL A  61     -10.539  10.037   3.126  1.00 50.22           H  
ATOM   1011  CG2 VAL A  61     -12.301   9.428   5.040  1.00 50.22           C  
ATOM   1012 HG21 VAL A  61     -12.104  10.215   5.768  1.00 50.22           H  
ATOM   1013 HG22 VAL A  61     -11.431   8.777   4.963  1.00 50.22           H  
ATOM   1014 HG23 VAL A  61     -13.133   8.821   5.397  1.00 50.22           H  
ATOM   1015  N   THR A  62     -14.694  12.829   2.341  1.00 49.60           N  
ATOM   1016  H   THR A  62     -14.820  13.319   3.216  1.00 49.60           H  
ATOM   1017  CA  THR A  62     -15.262  13.437   1.127  1.00 49.60           C  
ATOM   1018  HA  THR A  62     -15.986  12.725   0.731  1.00 49.60           H  
ATOM   1019  C   THR A  62     -14.202  13.651   0.041  1.00 49.60           C  
ATOM   1020  CB  THR A  62     -16.039  14.743   1.399  1.00 49.60           C  
ATOM   1021  HB  THR A  62     -16.641  14.960   0.516  1.00 49.60           H  
ATOM   1022  O   THR A  62     -13.015  13.850   0.307  1.00 49.60           O  
ATOM   1023  CG2 THR A  62     -16.981  14.656   2.597  1.00 49.60           C  
ATOM   1024 HG21 THR A  62     -16.411  14.628   3.526  1.00 49.60           H  
ATOM   1025 HG22 THR A  62     -17.625  15.536   2.614  1.00 49.60           H  
ATOM   1026 HG23 THR A  62     -17.600  13.762   2.521  1.00 49.60           H  
ATOM   1027  OG1 THR A  62     -15.163  15.820   1.596  1.00 49.60           O  
ATOM   1028  HG1 THR A  62     -15.620  16.495   2.102  1.00 49.60           H  
ATOM   1029  N   CYS A  63     -14.629  13.620  -1.223  1.00 50.88           N  
ATOM   1030  H   CYS A  63     -15.611  13.450  -1.390  1.00 50.88           H  
ATOM   1031  CA  CYS A  63     -13.726  13.735  -2.374  1.00 50.88           C  
ATOM   1032  HA  CYS A  63     -12.749  13.377  -2.050  1.00 50.88           H  
ATOM   1033  C   CYS A  63     -13.490  15.186  -2.852  1.00 50.88           C  
ATOM   1034  CB  CYS A  63     -14.196  12.782  -3.483  1.00 50.88           C  
ATOM   1035  HB2 CYS A  63     -15.000  12.154  -3.099  1.00 50.88           H  
ATOM   1036  HB3 CYS A  63     -14.591  13.363  -4.316  1.00 50.88           H  
ATOM   1037  O   CYS A  63     -12.995  15.405  -3.959  1.00 50.88           O  
ATOM   1038  SG  CYS A  63     -12.897  11.669  -4.081  1.00 50.88           S  
ATOM   1039  N   ASP A  64     -13.858  16.179  -2.039  1.00 47.25           N  
ATOM   1040  H   ASP A  64     -14.244  15.934  -1.138  1.00 47.25           H  
ATOM   1041  CA  ASP A  64     -13.825  17.604  -2.398  1.00 47.25           C  
ATOM   1042  HA  ASP A  64     -13.174  17.741  -3.262  1.00 47.25           H  
ATOM   1043  C   ASP A  64     -13.225  18.516  -1.297  1.00 47.25           C  
ATOM   1044  CB  ASP A  64     -15.244  18.034  -2.825  1.00 47.25           C  
ATOM   1045  HB2 ASP A  64     -15.310  19.121  -2.784  1.00 47.25           H  
ATOM   1046  HB3 ASP A  64     -15.976  17.637  -2.121  1.00 47.25           H  
ATOM   1047  O   ASP A  64     -13.063  19.715  -1.529  1.00 47.25           O  
ATOM   1048  CG  ASP A  64     -15.603  17.609  -4.260  1.00 47.25           C  
ATOM   1049  OD1 ASP A  64     -15.007  18.166  -5.210  1.00 47.25           O  
ATOM   1050  OD2 ASP A  64     -16.580  16.852  -4.469  1.00 47.25           O  
ATOM   1051  N   GLU A  65     -12.838  17.975  -0.132  1.00 33.59           N  
ATOM   1052  H   GLU A  65     -12.954  16.982   0.007  1.00 33.59           H  
ATOM   1053  CA  GLU A  65     -12.328  18.735   1.027  1.00 33.59           C  
ATOM   1054  HA  GLU A  65     -12.251  19.786   0.746  1.00 33.59           H  
ATOM   1055  C   GLU A  65     -10.925  18.267   1.484  1.00 33.59           C  
ATOM   1056  CB  GLU A  65     -13.332  18.647   2.190  1.00 33.59           C  
ATOM   1057  HB2 GLU A  65     -13.491  17.597   2.436  1.00 33.59           H  
ATOM   1058  HB3 GLU A  65     -12.912  19.130   3.072  1.00 33.59           H  
ATOM   1059  O   GLU A  65     -10.515  17.139   1.193  1.00 33.59           O  
ATOM   1060  CG  GLU A  65     -14.668  19.328   1.859  1.00 33.59           C  
ATOM   1061  HG2 GLU A  65     -15.041  18.977   0.896  1.00 33.59           H  
ATOM   1062  HG3 GLU A  65     -14.505  20.403   1.777  1.00 33.59           H  
ATOM   1063  CD  GLU A  65     -15.726  19.025   2.921  1.00 33.59           C  
ATOM   1064  OE1 GLU A  65     -16.033  19.942   3.714  1.00 33.59           O  
ATOM   1065  OE2 GLU A  65     -16.234  17.878   2.896  1.00 33.59           O  
ATOM   1066  N   PRO A  66     -10.140  19.114   2.184  1.00 31.27           N  
ATOM   1067  CA  PRO A  66      -8.813  18.745   2.674  1.00 31.27           C  
ATOM   1068  HA  PRO A  66      -8.310  18.123   1.934  1.00 31.27           H  
ATOM   1069  C   PRO A  66      -8.872  18.014   4.035  1.00 31.27           C  
ATOM   1070  CB  PRO A  66      -8.054  20.073   2.776  1.00 31.27           C  
ATOM   1071  HB2 PRO A  66      -7.631  20.322   1.803  1.00 31.27           H  
ATOM   1072  HB3 PRO A  66      -7.272  20.045   3.534  1.00 31.27           H  
ATOM   1073  O   PRO A  66      -9.316  18.602   5.021  1.00 31.27           O  
ATOM   1074  CG  PRO A  66      -9.148  21.084   3.126  1.00 31.27           C  
ATOM   1075  HG2 PRO A  66      -9.311  21.098   4.204  1.00 31.27           H  
ATOM   1076  HG3 PRO A  66      -8.899  22.084   2.772  1.00 31.27           H  
ATOM   1077  CD  PRO A  66     -10.392  20.531   2.426  1.00 31.27           C  
ATOM   1078  HD2 PRO A  66     -11.267  20.676   3.059  1.00 31.27           H  
ATOM   1079  HD3 PRO A  66     -10.528  21.045   1.474  1.00 31.27           H  
ATOM   1080  N   PRO A  67      -8.351  16.777   4.163  1.00 30.37           N  
ATOM   1081  CA  PRO A  67      -8.174  16.133   5.464  1.00 30.37           C  
ATOM   1082  HA  PRO A  67      -9.057  16.288   6.084  1.00 30.37           H  
ATOM   1083  C   PRO A  67      -6.953  16.729   6.186  1.00 30.37           C  
ATOM   1084  CB  PRO A  67      -8.050  14.638   5.151  1.00 30.37           C  
ATOM   1085  HB2 PRO A  67      -7.452  14.104   5.890  1.00 30.37           H  
ATOM   1086  HB3 PRO A  67      -9.046  14.200   5.088  1.00 30.37           H  
ATOM   1087  O   PRO A  67      -5.837  16.226   6.070  1.00 30.37           O  
ATOM   1088  CG  PRO A  67      -7.403  14.621   3.766  1.00 30.37           C  
ATOM   1089  HG2 PRO A  67      -6.322  14.722   3.863  1.00 30.37           H  
ATOM   1090  HG3 PRO A  67      -7.654  13.714   3.216  1.00 30.37           H  
ATOM   1091  CD  PRO A  67      -7.977  15.867   3.089  1.00 30.37           C  
ATOM   1092  HD2 PRO A  67      -8.869  15.597   2.524  1.00 30.37           H  
ATOM   1093  HD3 PRO A  67      -7.230  16.311   2.431  1.00 30.37           H  
ATOM   1094  N   GLU A  68      -7.159  17.813   6.936  1.00 27.44           N  
ATOM   1095  H   GLU A  68      -8.085  18.215   6.909  1.00 27.44           H  
ATOM   1096  CA  GLU A  68      -6.109  18.605   7.610  1.00 27.44           C  
ATOM   1097  HA  GLU A  68      -5.314  18.782   6.886  1.00 27.44           H  
ATOM   1098  C   GLU A  68      -5.415  17.900   8.804  1.00 27.44           C  
ATOM   1099  CB  GLU A  68      -6.669  19.990   8.015  1.00 27.44           C  
ATOM   1100  HB2 GLU A  68      -5.908  20.536   8.573  1.00 27.44           H  
ATOM   1101  HB3 GLU A  68      -7.530  19.843   8.667  1.00 27.44           H  
ATOM   1102  O   GLU A  68      -4.737  18.555   9.593  1.00 27.44           O  
ATOM   1103  CG  GLU A  68      -7.071  20.872   6.820  1.00 27.44           C  
ATOM   1104  HG2 GLU A  68      -6.213  20.978   6.157  1.00 27.44           H  
ATOM   1105  HG3 GLU A  68      -7.869  20.383   6.261  1.00 27.44           H  
ATOM   1106  CD  GLU A  68      -7.559  22.259   7.268  1.00 27.44           C  
ATOM   1107  OE1 GLU A  68      -7.058  23.293   6.772  1.00 27.44           O  
ATOM   1108  OE2 GLU A  68      -8.465  22.350   8.125  1.00 27.44           O  
ATOM   1109  N   THR A  69      -5.521  16.570   8.954  1.00 26.67           N  
ATOM   1110  H   THR A  69      -6.005  16.060   8.228  1.00 26.67           H  
ATOM   1111  CA  THR A  69      -4.879  15.803  10.046  1.00 26.67           C  
ATOM   1112  HA  THR A  69      -4.947  16.415  10.945  1.00 26.67           H  
ATOM   1113  C   THR A  69      -3.374  15.598   9.798  1.00 26.67           C  
ATOM   1114  CB  THR A  69      -5.607  14.479  10.386  1.00 26.67           C  
ATOM   1115  HB  THR A  69      -5.201  14.117  11.330  1.00 26.67           H  
ATOM   1116  O   THR A  69      -2.897  14.464   9.700  1.00 26.67           O  
ATOM   1117  CG2 THR A  69      -7.116  14.646  10.557  1.00 26.67           C  
ATOM   1118 HG21 THR A  69      -7.548  13.722  10.941  1.00 26.67           H  
ATOM   1119 HG22 THR A  69      -7.585  14.894   9.604  1.00 26.67           H  
ATOM   1120 HG23 THR A  69      -7.316  15.444  11.272  1.00 26.67           H  
ATOM   1121  OG1 THR A  69      -5.393  13.471   9.413  1.00 26.67           O  
ATOM   1122  HG1 THR A  69      -4.457  13.563   9.218  1.00 26.67           H  
ATOM   1123  N   LEU A  70      -2.630  16.694   9.639  1.00 23.91           N  
ATOM   1124  H   LEU A  70      -3.105  17.579   9.735  1.00 23.91           H  
ATOM   1125  CA  LEU A  70      -1.181  16.732   9.408  1.00 23.91           C  
ATOM   1126  HA  LEU A  70      -0.882  15.833   8.869  1.00 23.91           H  
ATOM   1127  C   LEU A  70      -0.416  16.694  10.741  1.00 23.91           C  
ATOM   1128  CB  LEU A  70      -0.825  17.958   8.542  1.00 23.91           C  
ATOM   1129  HB2 LEU A  70      -1.132  18.857   9.077  1.00 23.91           H  
ATOM   1130  HB3 LEU A  70       0.259  17.995   8.432  1.00 23.91           H  
ATOM   1131  O   LEU A  70       0.282  17.637  11.101  1.00 23.91           O  
ATOM   1132  CG  LEU A  70      -1.458  17.980   7.138  1.00 23.91           C  
ATOM   1133  HG  LEU A  70      -2.544  17.980   7.226  1.00 23.91           H  
ATOM   1134  CD1 LEU A  70      -1.038  19.255   6.406  1.00 23.91           C  
ATOM   1135 HD11 LEU A  70      -1.516  19.296   5.427  1.00 23.91           H  
ATOM   1136 HD12 LEU A  70       0.046  19.280   6.289  1.00 23.91           H  
ATOM   1137 HD13 LEU A  70      -1.353  20.123   6.985  1.00 23.91           H  
ATOM   1138  CD2 LEU A  70      -1.033  16.784   6.280  1.00 23.91           C  
ATOM   1139 HD21 LEU A  70      -1.441  16.890   5.275  1.00 23.91           H  
ATOM   1140 HD22 LEU A  70      -1.424  15.864   6.713  1.00 23.91           H  
ATOM   1141 HD23 LEU A  70       0.055  16.730   6.232  1.00 23.91           H  
ATOM   1142  N   VAL A  71      -0.600  15.603  11.486  1.00 25.08           N  
ATOM   1143  H   VAL A  71      -1.174  14.865  11.104  1.00 25.08           H  
ATOM   1144  CA  VAL A  71       0.078  15.353  12.767  1.00 25.08           C  
ATOM   1145  HA  VAL A  71      -0.016  16.242  13.392  1.00 25.08           H  
ATOM   1146  C   VAL A  71       1.570  15.096  12.536  1.00 25.08           C  
ATOM   1147  CB  VAL A  71      -0.580  14.169  13.509  1.00 25.08           C  
ATOM   1148  HB  VAL A  71      -0.500  13.275  12.891  1.00 25.08           H  
ATOM   1149  O   VAL A  71       1.937  14.364  11.613  1.00 25.08           O  
ATOM   1150  CG1 VAL A  71       0.074  13.877  14.864  1.00 25.08           C  
ATOM   1151 HG11 VAL A  71       0.082  14.771  15.487  1.00 25.08           H  
ATOM   1152 HG12 VAL A  71      -0.467  13.087  15.384  1.00 25.08           H  
ATOM   1153 HG13 VAL A  71       1.100  13.534  14.724  1.00 25.08           H  
ATOM   1154  CG2 VAL A  71      -2.073  14.436  13.766  1.00 25.08           C  
ATOM   1155 HG21 VAL A  71      -2.611  14.543  12.824  1.00 25.08           H  
ATOM   1156 HG22 VAL A  71      -2.189  15.345  14.357  1.00 25.08           H  
ATOM   1157 HG23 VAL A  71      -2.506  13.600  14.315  1.00 25.08           H  
ATOM   1158  N   THR A  72       2.416  15.665  13.394  1.00 24.35           N  
ATOM   1159  H   THR A  72       2.047  16.255  14.125  1.00 24.35           H  
ATOM   1160  CA  THR A  72       3.845  15.343  13.519  1.00 24.35           C  
ATOM   1161  HA  THR A  72       4.096  14.560  12.804  1.00 24.35           H  
ATOM   1162  C   THR A  72       4.125  14.758  14.911  1.00 24.35           C  
ATOM   1163  CB  THR A  72       4.735  16.553  13.187  1.00 24.35           C  
ATOM   1164  HB  THR A  72       5.778  16.241  13.238  1.00 24.35           H  
ATOM   1165  O   THR A  72       3.265  14.804  15.791  1.00 24.35           O  
ATOM   1166  CG2 THR A  72       4.477  17.096  11.780  1.00 24.35           C  
ATOM   1167 HG21 THR A  72       4.583  16.293  11.051  1.00 24.35           H  
ATOM   1168 HG22 THR A  72       3.473  17.515  11.716  1.00 24.35           H  
ATOM   1169 HG23 THR A  72       5.203  17.880  11.563  1.00 24.35           H  
ATOM   1170  OG1 THR A  72       4.527  17.608  14.086  1.00 24.35           O  
ATOM   1171  HG1 THR A  72       5.243  17.522  14.719  1.00 24.35           H  
ATOM   1172  N   CYS A  73       5.275  14.109  15.094  1.00 23.69           N  
ATOM   1173  H   CYS A  73       6.007  14.211  14.405  1.00 23.69           H  
ATOM   1174  CA  CYS A  73       5.532  13.204  16.222  1.00 23.69           C  
ATOM   1175  HA  CYS A  73       4.576  12.874  16.628  1.00 23.69           H  
ATOM   1176  C   CYS A  73       6.261  13.898  17.389  1.00 23.69           C  
ATOM   1177  CB  CYS A  73       6.268  11.955  15.710  1.00 23.69           C  
ATOM   1178  HB2 CYS A  73       6.394  11.265  16.544  1.00 23.69           H  
ATOM   1179  HB3 CYS A  73       7.258  12.241  15.356  1.00 23.69           H  
ATOM   1180  O   CYS A  73       7.264  13.385  17.883  1.00 23.69           O  
ATOM   1181  SG  CYS A  73       5.334  11.135  14.379  1.00 23.69           S  
ATOM   1182  HG  CYS A  73       6.074  10.024  14.345  1.00 23.69           H  
ATOM   1183  N   ASP A  74       5.784  15.077  17.789  1.00 28.03           N  
ATOM   1184  H   ASP A  74       4.926  15.410  17.372  1.00 28.03           H  
ATOM   1185  CA  ASP A  74       6.505  16.018  18.653  1.00 28.03           C  
ATOM   1186  HA  ASP A  74       7.483  15.601  18.892  1.00 28.03           H  
ATOM   1187  C   ASP A  74       5.766  16.285  19.982  1.00 28.03           C  
ATOM   1188  CB  ASP A  74       6.751  17.331  17.886  1.00 28.03           C  
ATOM   1189  HB2 ASP A  74       5.799  17.847  17.761  1.00 28.03           H  
ATOM   1190  HB3 ASP A  74       7.399  17.971  18.484  1.00 28.03           H  
ATOM   1191  O   ASP A  74       4.539  16.338  20.015  1.00 28.03           O  
ATOM   1192  CG  ASP A  74       7.383  17.125  16.502  1.00 28.03           C  
ATOM   1193  OD1 ASP A  74       8.629  17.083  16.408  1.00 28.03           O  
ATOM   1194  OD2 ASP A  74       6.610  17.031  15.517  1.00 28.03           O  
ATOM   1195  N   GLU A  75       6.532  16.464  21.066  1.00 30.69           N  
ATOM   1196  H   GLU A  75       7.529  16.413  20.911  1.00 30.69           H  
ATOM   1197  CA  GLU A  75       6.122  16.970  22.399  1.00 30.69           C  
ATOM   1198  HA  GLU A  75       6.802  16.514  23.120  1.00 30.69           H  
ATOM   1199  C   GLU A  75       4.711  16.554  22.917  1.00 30.69           C  
ATOM   1200  CB  GLU A  75       6.401  18.491  22.489  1.00 30.69           C  
ATOM   1201  HB2 GLU A  75       5.776  19.022  21.772  1.00 30.69           H  
ATOM   1202  HB3 GLU A  75       6.151  18.831  23.494  1.00 30.69           H  
ATOM   1203  O   GLU A  75       3.875  17.415  23.209  1.00 30.69           O  
ATOM   1204  CG  GLU A  75       7.886  18.819  22.223  1.00 30.69           C  
ATOM   1205  HG2 GLU A  75       8.497  18.136  22.814  1.00 30.69           H  
ATOM   1206  HG3 GLU A  75       8.113  18.631  21.174  1.00 30.69           H  
ATOM   1207  CD  GLU A  75       8.283  20.269  22.562  1.00 30.69           C  
ATOM   1208  OE1 GLU A  75       9.321  20.439  23.246  1.00 30.69           O  
ATOM   1209  OE2 GLU A  75       7.595  21.208  22.099  1.00 30.69           O  
ATOM   1210  N   PRO A  76       4.421  15.242  23.076  1.00 29.85           N  
ATOM   1211  CA  PRO A  76       3.125  14.759  23.563  1.00 29.85           C  
ATOM   1212  HA  PRO A  76       2.342  15.228  22.968  1.00 29.85           H  
ATOM   1213  C   PRO A  76       2.897  15.047  25.069  1.00 29.85           C  
ATOM   1214  CB  PRO A  76       3.121  13.255  23.273  1.00 29.85           C  
ATOM   1215  HB2 PRO A  76       2.765  13.084  22.257  1.00 29.85           H  
ATOM   1216  HB3 PRO A  76       2.517  12.696  23.987  1.00 29.85           H  
ATOM   1217  O   PRO A  76       3.820  14.867  25.866  1.00 29.85           O  
ATOM   1218  CG  PRO A  76       4.601  12.882  23.362  1.00 29.85           C  
ATOM   1219  HG2 PRO A  76       4.829  11.985  22.786  1.00 29.85           H  
ATOM   1220  HG3 PRO A  76       4.887  12.750  24.406  1.00 29.85           H  
ATOM   1221  CD  PRO A  76       5.297  14.115  22.787  1.00 29.85           C  
ATOM   1222  HD2 PRO A  76       6.277  14.243  23.248  1.00 29.85           H  
ATOM   1223  HD3 PRO A  76       5.397  14.004  21.708  1.00 29.85           H  
ATOM   1224  N   PRO A  77       1.677  15.447  25.490  1.00 27.24           N  
ATOM   1225  CA  PRO A  77       1.361  15.778  26.884  1.00 27.24           C  
ATOM   1226  HA  PRO A  77       2.243  16.184  27.379  1.00 27.24           H  
ATOM   1227  C   PRO A  77       0.837  14.590  27.712  1.00 27.24           C  
ATOM   1228  CB  PRO A  77       0.297  16.873  26.780  1.00 27.24           C  
ATOM   1229  HB2 PRO A  77       0.778  17.831  26.583  1.00 27.24           H  
ATOM   1230  HB3 PRO A  77      -0.327  16.934  27.671  1.00 27.24           H  
ATOM   1231  O   PRO A  77       0.193  13.679  27.194  1.00 27.24           O  
ATOM   1232  CG  PRO A  77      -0.502  16.436  25.552  1.00 27.24           C  
ATOM   1233  HG2 PRO A  77      -1.015  17.276  25.084  1.00 27.24           H  
ATOM   1234  HG3 PRO A  77      -1.215  15.661  25.832  1.00 27.24           H  
ATOM   1235  CD  PRO A  77       0.569  15.846  24.632  1.00 27.24           C  
ATOM   1236  HD2 PRO A  77       0.171  14.991  24.085  1.00 27.24           H  
ATOM   1237  HD3 PRO A  77       0.910  16.615  23.939  1.00 27.24           H  
ATOM   1238  N   GLU A  78       1.024  14.658  29.033  1.00 29.23           N  
ATOM   1239  H   GLU A  78       1.575  15.419  29.403  1.00 29.23           H  
ATOM   1240  CA  GLU A  78       0.439  13.725  30.008  1.00 29.23           C  
ATOM   1241  HA  GLU A  78       0.482  12.716  29.597  1.00 29.23           H  
ATOM   1242  C   GLU A  78      -1.033  14.063  30.323  1.00 29.23           C  
ATOM   1243  CB  GLU A  78       1.245  13.747  31.319  1.00 29.23           C  
ATOM   1244  HB2 GLU A  78       0.771  13.065  32.025  1.00 29.23           H  
ATOM   1245  HB3 GLU A  78       1.198  14.752  31.737  1.00 29.23           H  
ATOM   1246  O   GLU A  78      -1.393  15.230  30.490  1.00 29.23           O  
ATOM   1247  CG  GLU A  78       2.717  13.338  31.163  1.00 29.23           C  
ATOM   1248  HG2 GLU A  78       3.208  14.004  30.454  1.00 29.23           H  
ATOM   1249  HG3 GLU A  78       2.760  12.325  30.763  1.00 29.23           H  
ATOM   1250  CD  GLU A  78       3.450  13.413  32.511  1.00 29.23           C  
ATOM   1251  OE1 GLU A  78       3.816  12.340  33.041  1.00 29.23           O  
ATOM   1252  OE2 GLU A  78       3.626  14.549  33.011  1.00 29.23           O  
ATOM   1253  N   THR A  79      -1.897  13.050  30.454  1.00 27.92           N  
ATOM   1254  H   THR A  79      -1.562  12.117  30.260  1.00 27.92           H  
ATOM   1255  CA  THR A  79      -3.281  13.140  30.974  1.00 27.92           C  
ATOM   1256  HA  THR A  79      -3.286  13.758  31.871  1.00 27.92           H  
ATOM   1257  C   THR A  79      -3.768  11.735  31.358  1.00 27.92           C  
ATOM   1258  CB  THR A  79      -4.221  13.786  29.932  1.00 27.92           C  
ATOM   1259  HB  THR A  79      -4.008  13.373  28.946  1.00 27.92           H  
ATOM   1260  O   THR A  79      -3.319  10.754  30.770  1.00 27.92           O  
ATOM   1261  CG2 THR A  79      -5.720  13.649  30.209  1.00 27.92           C  
ATOM   1262 HG21 THR A  79      -6.035  12.614  30.075  1.00 27.92           H  
ATOM   1263 HG22 THR A  79      -6.277  14.263  29.502  1.00 27.92           H  
ATOM   1264 HG23 THR A  79      -5.947  13.978  31.223  1.00 27.92           H  
ATOM   1265  OG1 THR A  79      -3.992  15.176  29.920  1.00 27.92           O  
ATOM   1266  HG1 THR A  79      -3.047  15.303  30.028  1.00 27.92           H  
ATOM   1267  N   LEU A  80      -4.679  11.620  32.333  1.00 25.13           N  
ATOM   1268  H   LEU A  80      -5.068  12.463  32.731  1.00 25.13           H  
ATOM   1269  CA  LEU A  80      -5.274  10.344  32.760  1.00 25.13           C  
ATOM   1270  HA  LEU A  80      -4.708   9.523  32.320  1.00 25.13           H  
ATOM   1271  C   LEU A  80      -6.721  10.190  32.266  1.00 25.13           C  
ATOM   1272  CB  LEU A  80      -5.199  10.201  34.292  1.00 25.13           C  
ATOM   1273  HB2 LEU A  80      -5.749  11.027  34.742  1.00 25.13           H  
ATOM   1274  HB3 LEU A  80      -5.705   9.277  34.573  1.00 25.13           H  
ATOM   1275  O   LEU A  80      -7.503  11.139  32.313  1.00 25.13           O  
ATOM   1276  CG  LEU A  80      -3.776  10.171  34.882  1.00 25.13           C  
ATOM   1277  HG  LEU A  80      -3.260  11.098  34.634  1.00 25.13           H  
ATOM   1278  CD1 LEU A  80      -3.862  10.064  36.406  1.00 25.13           C  
ATOM   1279 HD11 LEU A  80      -2.858  10.080  36.830  1.00 25.13           H  
ATOM   1280 HD12 LEU A  80      -4.357   9.134  36.687  1.00 25.13           H  
ATOM   1281 HD13 LEU A  80      -4.426  10.909  36.802  1.00 25.13           H  
ATOM   1282  CD2 LEU A  80      -2.949   8.990  34.369  1.00 25.13           C  
ATOM   1283 HD21 LEU A  80      -3.471   8.052  34.556  1.00 25.13           H  
ATOM   1284 HD22 LEU A  80      -1.981   8.971  34.870  1.00 25.13           H  
ATOM   1285 HD23 LEU A  80      -2.768   9.096  33.300  1.00 25.13           H  
ATOM   1286  N   VAL A  81      -7.067   8.972  31.841  1.00 29.02           N  
ATOM   1287  H   VAL A  81      -6.366   8.246  31.889  1.00 29.02           H  
ATOM   1288  CA  VAL A  81      -8.406   8.502  31.435  1.00 29.02           C  
ATOM   1289  HA  VAL A  81      -9.164   9.121  31.914  1.00 29.02           H  
ATOM   1290  C   VAL A  81      -8.561   7.059  31.948  1.00 29.02           C  
ATOM   1291  CB  VAL A  81      -8.589   8.583  29.898  1.00 29.02           C  
ATOM   1292  HB  VAL A  81      -7.893   7.894  29.420  1.00 29.02           H  
ATOM   1293  O   VAL A  81      -7.552   6.405  32.206  1.00 29.02           O  
ATOM   1294  CG1 VAL A  81     -10.015   8.220  29.457  1.00 29.02           C  
ATOM   1295 HG11 VAL A  81     -10.125   8.375  28.383  1.00 29.02           H  
ATOM   1296 HG12 VAL A  81     -10.745   8.835  29.984  1.00 29.02           H  
ATOM   1297 HG13 VAL A  81     -10.218   7.165  29.644  1.00 29.02           H  
ATOM   1298  CG2 VAL A  81      -8.316   9.994  29.353  1.00 29.02           C  
ATOM   1299 HG21 VAL A  81      -8.949  10.721  29.862  1.00 29.02           H  
ATOM   1300 HG22 VAL A  81      -8.514  10.027  28.281  1.00 29.02           H  
ATOM   1301 HG23 VAL A  81      -7.269  10.259  29.504  1.00 29.02           H  
ATOM   1302  N   THR A  82      -9.790   6.571  32.135  1.00 30.04           N  
ATOM   1303  H   THR A  82     -10.591   7.135  31.887  1.00 30.04           H  
ATOM   1304  CA  THR A  82     -10.082   5.288  32.804  1.00 30.04           C  
ATOM   1305  HA  THR A  82      -9.167   4.707  32.919  1.00 30.04           H  
ATOM   1306  C   THR A  82     -11.090   4.425  32.042  1.00 30.04           C  
ATOM   1307  CB  THR A  82     -10.662   5.524  34.210  1.00 30.04           C  
ATOM   1308  HB  THR A  82     -10.984   4.572  34.630  1.00 30.04           H  
ATOM   1309  O   THR A  82     -12.162   4.912  31.694  1.00 30.04           O  
ATOM   1310  CG2 THR A  82      -9.651   6.155  35.167  1.00 30.04           C  
ATOM   1311 HG21 THR A  82     -10.092   6.211  36.162  1.00 30.04           H  
ATOM   1312 HG22 THR A  82      -9.382   7.156  34.829  1.00 30.04           H  
ATOM   1313 HG23 THR A  82      -8.759   5.531  35.209  1.00 30.04           H  
ATOM   1314  OG1 THR A  82     -11.776   6.392  34.126  1.00 30.04           O  
ATOM   1315  HG1 THR A  82     -12.360   5.990  33.480  1.00 30.04           H  
ATOM   1316  N   ASP A  83     -10.759   3.141  31.917  1.00 29.23           N  
ATOM   1317  H   ASP A  83      -9.825   2.914  32.229  1.00 29.23           H  
ATOM   1318  CA  ASP A  83     -11.652   1.998  32.153  1.00 29.23           C  
ATOM   1319  HA  ASP A  83     -11.109   1.122  31.800  1.00 29.23           H  
ATOM   1320  C   ASP A  83     -13.008   1.955  31.401  1.00 29.23           C  
ATOM   1321  CB  ASP A  83     -11.806   1.803  33.684  1.00 29.23           C  
ATOM   1322  HB2 ASP A  83     -12.302   0.848  33.861  1.00 29.23           H  
ATOM   1323  HB3 ASP A  83     -12.455   2.591  34.066  1.00 29.23           H  
ATOM   1324  O   ASP A  83     -14.061   1.989  32.036  1.00 29.23           O  
ATOM   1325  CG  ASP A  83     -10.505   1.830  34.512  1.00 29.23           C  
ATOM   1326  OD1 ASP A  83      -9.400   1.875  33.920  1.00 29.23           O  
ATOM   1327  OD2 ASP A  83     -10.625   1.867  35.758  1.00 29.23           O  
ATOM   1328  N   ASP A  84     -12.992   1.794  30.067  1.00 42.07           N  
ATOM   1329  H   ASP A  84     -12.098   1.818  29.598  1.00 42.07           H  
ATOM   1330  CA  ASP A  84     -14.144   1.246  29.309  1.00 42.07           C  
ATOM   1331  HA  ASP A  84     -14.591   0.467  29.927  1.00 42.07           H  
ATOM   1332  C   ASP A  84     -13.695   0.546  27.995  1.00 42.07           C  
ATOM   1333  CB  ASP A  84     -15.230   2.331  29.065  1.00 42.07           C  
ATOM   1334  HB2 ASP A  84     -15.265   2.583  28.005  1.00 42.07           H  
ATOM   1335  HB3 ASP A  84     -14.947   3.244  29.589  1.00 42.07           H  
ATOM   1336  O   ASP A  84     -13.789  -0.675  27.880  1.00 42.07           O  
ATOM   1337  CG  ASP A  84     -16.658   1.951  29.516  1.00 42.07           C  
ATOM   1338  OD1 ASP A  84     -16.977   0.743  29.616  1.00 42.07           O  
ATOM   1339  OD2 ASP A  84     -17.468   2.891  29.717  1.00 42.07           O  
ATOM   1340  N   GLU A  85     -13.130   1.281  27.022  1.00 42.19           N  
ATOM   1341  H   GLU A  85     -13.050   2.277  27.169  1.00 42.19           H  
ATOM   1342  CA  GLU A  85     -12.730   0.749  25.695  1.00 42.19           C  
ATOM   1343  HA  GLU A  85     -13.262  -0.191  25.550  1.00 42.19           H  
ATOM   1344  C   GLU A  85     -11.208   0.467  25.546  1.00 42.19           C  
ATOM   1345  CB  GLU A  85     -13.179   1.692  24.558  1.00 42.19           C  
ATOM   1346  HB2 GLU A  85     -12.783   2.690  24.743  1.00 42.19           H  
ATOM   1347  HB3 GLU A  85     -12.747   1.327  23.626  1.00 42.19           H  
ATOM   1348  O   GLU A  85     -10.387   1.238  26.055  1.00 42.19           O  
ATOM   1349  CG  GLU A  85     -14.702   1.773  24.364  1.00 42.19           C  
ATOM   1350  HG2 GLU A  85     -15.100   0.761  24.294  1.00 42.19           H  
ATOM   1351  HG3 GLU A  85     -15.150   2.251  25.236  1.00 42.19           H  
ATOM   1352  CD  GLU A  85     -15.073   2.563  23.093  1.00 42.19           C  
ATOM   1353  OE1 GLU A  85     -15.524   1.929  22.109  1.00 42.19           O  
ATOM   1354  OE2 GLU A  85     -14.913   3.807  23.098  1.00 42.19           O  
ATOM   1355  N   PRO A  86     -10.793  -0.586  24.801  1.00 40.88           N  
ATOM   1356  CA  PRO A  86      -9.383  -0.897  24.529  1.00 40.88           C  
ATOM   1357  HA  PRO A  86      -8.803  -0.683  25.426  1.00 40.88           H  
ATOM   1358  C   PRO A  86      -8.797  -0.129  23.309  1.00 40.88           C  
ATOM   1359  CB  PRO A  86      -9.358  -2.410  24.300  1.00 40.88           C  
ATOM   1360  HB2 PRO A  86      -9.313  -2.922  25.262  1.00 40.88           H  
ATOM   1361  HB3 PRO A  86      -8.527  -2.719  23.666  1.00 40.88           H  
ATOM   1362  O   PRO A  86      -9.450  -0.051  22.266  1.00 40.88           O  
ATOM   1363  CG  PRO A  86     -10.711  -2.682  23.642  1.00 40.88           C  
ATOM   1364  HG2 PRO A  86     -11.046  -3.704  23.817  1.00 40.88           H  
ATOM   1365  HG3 PRO A  86     -10.648  -2.482  22.572  1.00 40.88           H  
ATOM   1366  CD  PRO A  86     -11.641  -1.663  24.302  1.00 40.88           C  
ATOM   1367  HD2 PRO A  86     -12.365  -1.288  23.578  1.00 40.88           H  
ATOM   1368  HD3 PRO A  86     -12.156  -2.133  25.140  1.00 40.88           H  
ATOM   1369  N   PRO A  87      -7.557   0.405  23.381  1.00 32.06           N  
ATOM   1370  CA  PRO A  87      -6.932   1.196  22.303  1.00 32.06           C  
ATOM   1371  HA  PRO A  87      -7.705   1.727  21.748  1.00 32.06           H  
ATOM   1372  C   PRO A  87      -6.081   0.395  21.285  1.00 32.06           C  
ATOM   1373  CB  PRO A  87      -6.075   2.224  23.051  1.00 32.06           C  
ATOM   1374  HB2 PRO A  87      -5.228   2.571  22.459  1.00 32.06           H  
ATOM   1375  HB3 PRO A  87      -6.699   3.066  23.349  1.00 32.06           H  
ATOM   1376  O   PRO A  87      -5.572  -0.679  21.593  1.00 32.06           O  
ATOM   1377  CG  PRO A  87      -5.620   1.465  24.299  1.00 32.06           C  
ATOM   1378  HG2 PRO A  87      -5.399   2.142  25.124  1.00 32.06           H  
ATOM   1379  HG3 PRO A  87      -4.750   0.850  24.068  1.00 32.06           H  
ATOM   1380  CD  PRO A  87      -6.801   0.555  24.619  1.00 32.06           C  
ATOM   1381  HD2 PRO A  87      -6.450  -0.410  24.982  1.00 32.06           H  
ATOM   1382  HD3 PRO A  87      -7.427   1.037  25.370  1.00 32.06           H  
ATOM   1383  N   GLU A  88      -5.832   0.966  20.090  1.00 38.44           N  
ATOM   1384  H   GLU A  88      -6.284   1.846  19.885  1.00 38.44           H  
ATOM   1385  CA  GLU A  88      -4.870   0.445  19.087  1.00 38.44           C  
ATOM   1386  HA  GLU A  88      -5.094  -0.605  18.896  1.00 38.44           H  
ATOM   1387  C   GLU A  88      -3.409   0.521  19.603  1.00 38.44           C  
ATOM   1388  CB  GLU A  88      -4.964   1.216  17.738  1.00 38.44           C  
ATOM   1389  HB2 GLU A  88      -5.015   2.286  17.938  1.00 38.44           H  
ATOM   1390  HB3 GLU A  88      -4.038   1.030  17.193  1.00 38.44           H  
ATOM   1391  O   GLU A  88      -2.753   1.559  19.492  1.00 38.44           O  
ATOM   1392  CG  GLU A  88      -6.113   0.829  16.786  1.00 38.44           C  
ATOM   1393  HG2 GLU A  88      -6.100  -0.252  16.648  1.00 38.44           H  
ATOM   1394  HG3 GLU A  88      -7.059   1.094  17.259  1.00 38.44           H  
ATOM   1395  CD  GLU A  88      -6.001   1.511  15.395  1.00 38.44           C  
ATOM   1396  OE1 GLU A  88      -6.953   2.228  14.999  1.00 38.44           O  
ATOM   1397  OE2 GLU A  88      -4.977   1.315  14.688  1.00 38.44           O  
ATOM   1398  N   THR A  89      -2.868  -0.578  20.139  1.00 31.08           N  
ATOM   1399  H   THR A  89      -3.479  -1.359  20.335  1.00 31.08           H  
ATOM   1400  CA  THR A  89      -1.532  -0.638  20.771  1.00 31.08           C  
ATOM   1401  HA  THR A  89      -1.141   0.376  20.859  1.00 31.08           H  
ATOM   1402  C   THR A  89      -0.493  -1.415  19.954  1.00 31.08           C  
ATOM   1403  CB  THR A  89      -1.633  -1.185  22.206  1.00 31.08           C  
ATOM   1404  HB  THR A  89      -0.651  -1.502  22.557  1.00 31.08           H  
ATOM   1405  O   THR A  89      -0.183  -2.574  20.218  1.00 31.08           O  
ATOM   1406  CG2 THR A  89      -2.154  -0.104  23.149  1.00 31.08           C  
ATOM   1407 HG21 THR A  89      -2.313  -0.520  24.144  1.00 31.08           H  
ATOM   1408 HG22 THR A  89      -3.093   0.289  22.760  1.00 31.08           H  
ATOM   1409 HG23 THR A  89      -1.428   0.707  23.214  1.00 31.08           H  
ATOM   1410  OG1 THR A  89      -2.531  -2.268  22.270  1.00 31.08           O  
ATOM   1411  HG1 THR A  89      -2.656  -2.510  23.191  1.00 31.08           H  
ATOM   1412  N   LEU A  90       0.122  -0.746  18.973  1.00 28.96           N  
ATOM   1413  H   LEU A  90      -0.167   0.205  18.796  1.00 28.96           H  
ATOM   1414  CA  LEU A  90       1.290  -1.280  18.254  1.00 28.96           C  
ATOM   1415  HA  LEU A  90       1.138  -2.344  18.076  1.00 28.96           H  
ATOM   1416  C   LEU A  90       2.562  -1.164  19.115  1.00 28.96           C  
ATOM   1417  CB  LEU A  90       1.438  -0.581  16.889  1.00 28.96           C  
ATOM   1418  HB2 LEU A  90       2.383  -0.895  16.445  1.00 28.96           H  
ATOM   1419  HB3 LEU A  90       1.490   0.495  17.056  1.00 28.96           H  
ATOM   1420  O   LEU A  90       3.266  -0.155  19.069  1.00 28.96           O  
ATOM   1421  CG  LEU A  90       0.306  -0.881  15.888  1.00 28.96           C  
ATOM   1422  HG  LEU A  90      -0.653  -0.603  16.325  1.00 28.96           H  
ATOM   1423  CD1 LEU A  90       0.510  -0.049  14.617  1.00 28.96           C  
ATOM   1424 HD11 LEU A  90       0.524   1.007  14.884  1.00 28.96           H  
ATOM   1425 HD12 LEU A  90      -0.319  -0.235  13.934  1.00 28.96           H  
ATOM   1426 HD13 LEU A  90       1.456  -0.321  14.151  1.00 28.96           H  
ATOM   1427  CD2 LEU A  90       0.254  -2.353  15.469  1.00 28.96           C  
ATOM   1428 HD21 LEU A  90      -0.517  -2.504  14.713  1.00 28.96           H  
ATOM   1429 HD22 LEU A  90      -0.003  -2.974  16.327  1.00 28.96           H  
ATOM   1430 HD23 LEU A  90       1.221  -2.674  15.082  1.00 28.96           H  
ATOM   1431  N   VAL A  91       2.839  -2.198  19.912  1.00 31.60           N  
ATOM   1432  H   VAL A  91       2.181  -2.964  19.926  1.00 31.60           H  
ATOM   1433  CA  VAL A  91       4.048  -2.313  20.747  1.00 31.60           C  
ATOM   1434  HA  VAL A  91       4.257  -1.334  21.177  1.00 31.60           H  
ATOM   1435  C   VAL A  91       5.259  -2.724  19.897  1.00 31.60           C  
ATOM   1436  CB  VAL A  91       3.823  -3.301  21.914  1.00 31.60           C  
ATOM   1437  HB  VAL A  91       3.639  -4.297  21.511  1.00 31.60           H  
ATOM   1438  O   VAL A  91       5.146  -3.572  19.017  1.00 31.60           O  
ATOM   1439  CG1 VAL A  91       5.033  -3.370  22.857  1.00 31.60           C  
ATOM   1440 HG11 VAL A  91       5.263  -2.382  23.256  1.00 31.60           H  
ATOM   1441 HG12 VAL A  91       5.901  -3.764  22.330  1.00 31.60           H  
ATOM   1442 HG13 VAL A  91       4.818  -4.049  23.682  1.00 31.60           H  
ATOM   1443  CG2 VAL A  91       2.612  -2.891  22.768  1.00 31.60           C  
ATOM   1444 HG21 VAL A  91       2.744  -1.878  23.148  1.00 31.60           H  
ATOM   1445 HG22 VAL A  91       1.698  -2.940  22.177  1.00 31.60           H  
ATOM   1446 HG23 VAL A  91       2.502  -3.580  23.606  1.00 31.60           H  
ATOM   1447  N   ASN A  92       6.427  -2.138  20.177  1.00 32.83           N  
ATOM   1448  H   ASN A  92       6.449  -1.459  20.925  1.00 32.83           H  
ATOM   1449  CA  ASN A  92       7.699  -2.428  19.509  1.00 32.83           C  
ATOM   1450  HA  ASN A  92       7.546  -3.149  18.707  1.00 32.83           H  
ATOM   1451  C   ASN A  92       8.683  -3.046  20.521  1.00 32.83           C  
ATOM   1452  CB  ASN A  92       8.204  -1.112  18.880  1.00 32.83           C  
ATOM   1453  HB2 ASN A  92       8.432  -0.391  19.665  1.00 32.83           H  
ATOM   1454  HB3 ASN A  92       7.418  -0.697  18.250  1.00 32.83           H  
ATOM   1455  O   ASN A  92       9.413  -2.321  21.196  1.00 32.83           O  
ATOM   1456  CG  ASN A  92       9.442  -1.286  18.016  1.00 32.83           C  
ATOM   1457  ND2 ASN A  92      10.579  -1.578  18.602  1.00 32.83           N  
ATOM   1458 HD21 ASN A  92      11.395  -1.711  18.022  1.00 32.83           H  
ATOM   1459 HD22 ASN A  92      10.623  -1.700  19.604  1.00 32.83           H  
ATOM   1460  OD1 ASN A  92       9.390  -1.132  16.807  1.00 32.83           O  
ATOM   1461  N   CYS A  93       8.678  -4.372  20.662  1.00 30.75           N  
ATOM   1462  H   CYS A  93       8.056  -4.927  20.091  1.00 30.75           H  
ATOM   1463  CA  CYS A  93       9.531  -5.082  21.620  1.00 30.75           C  
ATOM   1464  HA  CYS A  93       9.522  -4.551  22.572  1.00 30.75           H  
ATOM   1465  C   CYS A  93      10.992  -5.157  21.144  1.00 30.75           C  
ATOM   1466  CB  CYS A  93       8.949  -6.484  21.853  1.00 30.75           C  
ATOM   1467  HB2 CYS A  93       8.821  -6.994  20.898  1.00 30.75           H  
ATOM   1468  HB3 CYS A  93       9.643  -7.071  22.455  1.00 30.75           H  
ATOM   1469  O   CYS A  93      11.291  -5.885  20.204  1.00 30.75           O  
ATOM   1470  SG  CYS A  93       7.358  -6.358  22.719  1.00 30.75           S  
ATOM   1471  HG  CYS A  93       7.873  -6.027  23.906  1.00 30.75           H  
ATOM   1472  N   GLU A  94      11.895  -4.442  21.824  1.00 42.87           N  
ATOM   1473  H   GLU A  94      11.570  -3.772  22.507  1.00 42.87           H  
ATOM   1474  CA  GLU A  94      13.357  -4.605  21.681  1.00 42.87           C  
ATOM   1475  HA  GLU A  94      13.575  -4.980  20.681  1.00 42.87           H  
ATOM   1476  C   GLU A  94      13.933  -5.664  22.655  1.00 42.87           C  
ATOM   1477  CB  GLU A  94      14.063  -3.237  21.819  1.00 42.87           C  
ATOM   1478  HB2 GLU A  94      13.844  -2.821  22.802  1.00 42.87           H  
ATOM   1479  HB3 GLU A  94      15.140  -3.391  21.743  1.00 42.87           H  
ATOM   1480  O   GLU A  94      15.069  -6.096  22.494  1.00 42.87           O  
ATOM   1481  CG  GLU A  94      13.640  -2.231  20.729  1.00 42.87           C  
ATOM   1482  HG2 GLU A  94      13.770  -2.701  19.754  1.00 42.87           H  
ATOM   1483  HG3 GLU A  94      12.580  -2.003  20.844  1.00 42.87           H  
ATOM   1484  CD  GLU A  94      14.438  -0.913  20.777  1.00 42.87           C  
ATOM   1485  OE1 GLU A  94      15.039  -0.548  19.738  1.00 42.87           O  
ATOM   1486  OE2 GLU A  94      14.406  -0.236  21.830  1.00 42.87           O  
ATOM   1487  N   GLU A  95      13.128  -6.124  23.622  1.00 38.95           N  
ATOM   1488  H   GLU A  95      12.207  -5.715  23.687  1.00 38.95           H  
ATOM   1489  CA  GLU A  95      13.322  -7.340  24.431  1.00 38.95           C  
ATOM   1490  HA  GLU A  95      14.062  -7.974  23.943  1.00 38.95           H  
ATOM   1491  C   GLU A  95      11.963  -8.085  24.514  1.00 38.95           C  
ATOM   1492  CB  GLU A  95      13.825  -7.002  25.853  1.00 38.95           C  
ATOM   1493  HB2 GLU A  95      13.113  -6.324  26.324  1.00 38.95           H  
ATOM   1494  HB3 GLU A  95      13.844  -7.925  26.433  1.00 38.95           H  
ATOM   1495  O   GLU A  95      10.929  -7.410  24.609  1.00 38.95           O  
ATOM   1496  CG  GLU A  95      15.231  -6.375  25.907  1.00 38.95           C  
ATOM   1497  HG2 GLU A  95      15.218  -5.420  25.382  1.00 38.95           H  
ATOM   1498  HG3 GLU A  95      15.923  -7.037  25.386  1.00 38.95           H  
ATOM   1499  CD  GLU A  95      15.723  -6.141  27.350  1.00 38.95           C  
ATOM   1500  OE1 GLU A  95      16.845  -6.595  27.678  1.00 38.95           O  
ATOM   1501  OE2 GLU A  95      14.992  -5.485  28.129  1.00 38.95           O  
ATOM   1502  N   PRO A  96      11.902  -9.434  24.463  1.00 33.99           N  
ATOM   1503  CA  PRO A  96      10.640 -10.183  24.347  1.00 33.99           C  
ATOM   1504  HA  PRO A  96       9.972  -9.646  23.673  1.00 33.99           H  
ATOM   1505  C   PRO A  96       9.924 -10.432  25.702  1.00 33.99           C  
ATOM   1506  CB  PRO A  96      11.027 -11.494  23.649  1.00 33.99           C  
ATOM   1507  HB2 PRO A  96      11.012 -11.348  22.569  1.00 33.99           H  
ATOM   1508  HB3 PRO A  96      10.373 -12.321  23.925  1.00 33.99           H  
ATOM   1509  O   PRO A  96      10.437 -11.170  26.547  1.00 33.99           O  
ATOM   1510  CG  PRO A  96      12.467 -11.733  24.102  1.00 33.99           C  
ATOM   1511  HG2 PRO A  96      13.022 -12.332  23.381  1.00 33.99           H  
ATOM   1512  HG3 PRO A  96      12.475 -12.212  25.082  1.00 33.99           H  
ATOM   1513  CD  PRO A  96      13.036 -10.319  24.215  1.00 33.99           C  
ATOM   1514  HD2 PRO A  96      13.764 -10.267  25.024  1.00 33.99           H  
ATOM   1515  HD3 PRO A  96      13.508 -10.052  23.269  1.00 33.99           H  
ATOM   1516  N   PRO A  97       8.702  -9.902  25.931  1.00 31.54           N  
ATOM   1517  CA  PRO A  97       7.987 -10.037  27.203  1.00 31.54           C  
ATOM   1518  HA  PRO A  97       8.697 -10.104  28.028  1.00 31.54           H  
ATOM   1519  C   PRO A  97       7.092 -11.293  27.239  1.00 31.54           C  
ATOM   1520  CB  PRO A  97       7.211  -8.721  27.334  1.00 31.54           C  
ATOM   1521  HB2 PRO A  97       7.883  -7.939  27.688  1.00 31.54           H  
ATOM   1522  HB3 PRO A  97       6.348  -8.801  27.995  1.00 31.54           H  
ATOM   1523  O   PRO A  97       5.865 -11.198  27.147  1.00 31.54           O  
ATOM   1524  CG  PRO A  97       6.808  -8.427  25.889  1.00 31.54           C  
ATOM   1525  HG2 PRO A  97       6.652  -7.361  25.726  1.00 31.54           H  
ATOM   1526  HG3 PRO A  97       5.908  -8.985  25.630  1.00 31.54           H  
ATOM   1527  CD  PRO A  97       7.993  -8.955  25.077  1.00 31.54           C  
ATOM   1528  HD2 PRO A  97       7.642  -9.437  24.164  1.00 31.54           H  
ATOM   1529  HD3 PRO A  97       8.646  -8.119  24.828  1.00 31.54           H  
ATOM   1530  N   GLY A  98       7.691 -12.482  27.372  1.00 33.75           N  
ATOM   1531  H   GLY A  98       8.700 -12.496  27.408  1.00 33.75           H  
ATOM   1532  CA  GLY A  98       6.966 -13.766  27.424  1.00 33.75           C  
ATOM   1533  HA2 GLY A  98       7.663 -14.567  27.670  1.00 33.75           H  
ATOM   1534  HA3 GLY A  98       6.547 -13.980  26.440  1.00 33.75           H  
ATOM   1535  C   GLY A  98       5.836 -13.778  28.467  1.00 33.75           C  
ATOM   1536  O   GLY A  98       6.083 -13.603  29.660  1.00 33.75           O  
ATOM   1537  N   THR A  99       4.587 -13.950  28.015  1.00 35.74           N  
ATOM   1538  H   THR A  99       4.465 -14.156  27.034  1.00 35.74           H  
ATOM   1539  CA  THR A  99       3.372 -13.673  28.807  1.00 35.74           C  
ATOM   1540  HA  THR A  99       3.624 -13.703  29.868  1.00 35.74           H  
ATOM   1541  C   THR A  99       2.273 -14.710  28.549  1.00 35.74           C  
ATOM   1542  CB  THR A  99       2.844 -12.257  28.496  1.00 35.74           C  
ATOM   1543  HB  THR A  99       2.673 -12.159  27.424  1.00 35.74           H  
ATOM   1544  O   THR A  99       2.011 -15.081  27.407  1.00 35.74           O  
ATOM   1545  CG2 THR A  99       1.554 -11.898  29.237  1.00 35.74           C  
ATOM   1546 HG21 THR A  99       0.723 -12.493  28.859  1.00 35.74           H  
ATOM   1547 HG22 THR A  99       1.322 -10.847  29.065  1.00 35.74           H  
ATOM   1548 HG23 THR A  99       1.678 -12.067  30.306  1.00 35.74           H  
ATOM   1549  OG1 THR A  99       3.776 -11.284  28.905  1.00 35.74           O  
ATOM   1550  HG1 THR A  99       4.512 -11.304  28.290  1.00 35.74           H  
ATOM   1551  N   LEU A 100       1.582 -15.143  29.611  1.00 34.05           N  
ATOM   1552  H   LEU A 100       1.807 -14.745  30.512  1.00 34.05           H  
ATOM   1553  CA  LEU A 100       0.393 -16.004  29.528  1.00 34.05           C  
ATOM   1554  HA  LEU A 100       0.486 -16.661  28.664  1.00 34.05           H  
ATOM   1555  C   LEU A 100      -0.872 -15.154  29.337  1.00 34.05           C  
ATOM   1556  CB  LEU A 100       0.269 -16.867  30.799  1.00 34.05           C  
ATOM   1557  HB2 LEU A 100      -0.609 -17.504  30.686  1.00 34.05           H  
ATOM   1558  HB3 LEU A 100       0.091 -16.205  31.646  1.00 34.05           H  
ATOM   1559  O   LEU A 100      -1.061 -14.173  30.057  1.00 34.05           O  
ATOM   1560  CG  LEU A 100       1.480 -17.759  31.128  1.00 34.05           C  
ATOM   1561  HG  LEU A 100       2.354 -17.135  31.312  1.00 34.05           H  
ATOM   1562  CD1 LEU A 100       1.192 -18.562  32.399  1.00 34.05           C  
ATOM   1563 HD11 LEU A 100       2.065 -19.162  32.653  1.00 34.05           H  
ATOM   1564 HD12 LEU A 100       0.337 -19.219  32.239  1.00 34.05           H  
ATOM   1565 HD13 LEU A 100       0.981 -17.880  33.223  1.00 34.05           H  
ATOM   1566  CD2 LEU A 100       1.799 -18.742  30.005  1.00 34.05           C  
ATOM   1567 HD21 LEU A 100       2.609 -19.406  30.307  1.00 34.05           H  
ATOM   1568 HD22 LEU A 100       2.129 -18.191  29.125  1.00 34.05           H  
ATOM   1569 HD23 LEU A 100       0.916 -19.331  29.756  1.00 34.05           H  
ATOM   1570  N   VAL A 101      -1.757 -15.542  28.413  1.00 34.33           N  
ATOM   1571  H   VAL A 101      -1.561 -16.378  27.882  1.00 34.33           H  
ATOM   1572  CA  VAL A 101      -2.940 -14.742  28.035  1.00 34.33           C  
ATOM   1573  HA  VAL A 101      -3.066 -13.932  28.754  1.00 34.33           H  
ATOM   1574  C   VAL A 101      -4.217 -15.583  28.065  1.00 34.33           C  
ATOM   1575  CB  VAL A 101      -2.744 -14.089  26.649  1.00 34.33           C  
ATOM   1576  HB  VAL A 101      -2.629 -14.875  25.903  1.00 34.33           H  
ATOM   1577  O   VAL A 101      -4.253 -16.686  27.522  1.00 34.33           O  
ATOM   1578  CG1 VAL A 101      -3.943 -13.217  26.247  1.00 34.33           C  
ATOM   1579 HG11 VAL A 101      -3.744 -12.735  25.291  1.00 34.33           H  
ATOM   1580 HG12 VAL A 101      -4.838 -13.829  26.126  1.00 34.33           H  
ATOM   1581 HG13 VAL A 101      -4.123 -12.449  27.000  1.00 34.33           H  
ATOM   1582  CG2 VAL A 101      -1.495 -13.197  26.612  1.00 34.33           C  
ATOM   1583 HG21 VAL A 101      -1.549 -12.438  27.393  1.00 34.33           H  
ATOM   1584 HG22 VAL A 101      -0.597 -13.797  26.757  1.00 34.33           H  
ATOM   1585 HG23 VAL A 101      -1.413 -12.708  25.641  1.00 34.33           H  
ATOM   1586  N   THR A 102      -5.285 -15.045  28.662  1.00 33.81           N  
ATOM   1587  H   THR A 102      -5.186 -14.138  29.095  1.00 33.81           H  
ATOM   1588  CA  THR A 102      -6.621 -15.666  28.697  1.00 33.81           C  
ATOM   1589  HA  THR A 102      -6.679 -16.424  27.916  1.00 33.81           H  
ATOM   1590  C   THR A 102      -7.717 -14.638  28.432  1.00 33.81           C  
ATOM   1591  CB  THR A 102      -6.918 -16.335  30.052  1.00 33.81           C  
ATOM   1592  HB  THR A 102      -7.949 -16.689  30.039  1.00 33.81           H  
ATOM   1593  O   THR A 102      -7.829 -13.670  29.187  1.00 33.81           O  
ATOM   1594  CG2 THR A 102      -6.016 -17.524  30.365  1.00 33.81           C  
ATOM   1595 HG21 THR A 102      -4.972 -17.212  30.386  1.00 33.81           H  
ATOM   1596 HG22 THR A 102      -6.290 -17.941  31.334  1.00 33.81           H  
ATOM   1597 HG23 THR A 102      -6.159 -18.279  29.592  1.00 33.81           H  
ATOM   1598  OG1 THR A 102      -6.775 -15.417  31.114  1.00 33.81           O  
ATOM   1599  HG1 THR A 102      -7.174 -14.596  30.816  1.00 33.81           H  
ATOM   1600  N   CYS A 103      -8.553 -14.863  27.415  1.00 38.43           N  
ATOM   1601  H   CYS A 103      -8.398 -15.668  26.826  1.00 38.43           H  
ATOM   1602  CA  CYS A 103      -9.651 -13.965  27.041  1.00 38.43           C  
ATOM   1603  HA  CYS A 103      -9.826 -13.263  27.857  1.00 38.43           H  
ATOM   1604  C   CYS A 103     -10.963 -14.734  26.812  1.00 38.43           C  
ATOM   1605  CB  CYS A 103      -9.275 -13.143  25.794  1.00 38.43           C  
ATOM   1606  HB2 CYS A 103      -9.224 -13.797  24.924  1.00 38.43           H  
ATOM   1607  HB3 CYS A 103     -10.051 -12.402  25.601  1.00 38.43           H  
ATOM   1608  O   CYS A 103     -10.965 -15.845  26.273  1.00 38.43           O  
ATOM   1609  SG  CYS A 103      -7.682 -12.288  25.998  1.00 38.43           S  
ATOM   1610  HG  CYS A 103      -7.974 -11.658  27.140  1.00 38.43           H  
ATOM   1611  N   ASP A 104     -12.084 -14.121  27.199  1.00 42.49           N  
ATOM   1612  H   ASP A 104     -12.022 -13.219  27.649  1.00 42.49           H  
ATOM   1613  CA  ASP A 104     -13.425 -14.676  26.969  1.00 42.49           C  
ATOM   1614  HA  ASP A 104     -13.368 -15.754  27.123  1.00 42.49           H  
ATOM   1615  C   ASP A 104     -13.904 -14.486  25.520  1.00 42.49           C  
ATOM   1616  CB  ASP A 104     -14.426 -14.094  27.990  1.00 42.49           C  
ATOM   1617  HB2 ASP A 104     -15.335 -13.787  27.473  1.00 42.49           H  
ATOM   1618  HB3 ASP A 104     -14.008 -13.210  28.473  1.00 42.49           H  
ATOM   1619  O   ASP A 104     -14.591 -15.355  24.993  1.00 42.49           O  
ATOM   1620  CG  ASP A 104     -14.794 -15.130  29.052  1.00 42.49           C  
ATOM   1621  OD1 ASP A 104     -13.884 -15.678  29.719  1.00 42.49           O  
ATOM   1622  OD2 ASP A 104     -15.975 -15.538  29.156  1.00 42.49           O  
ATOM   1623  N   GLU A 105     -13.474 -13.403  24.867  1.00 47.27           N  
ATOM   1624  H   GLU A 105     -12.886 -12.748  25.363  1.00 47.27           H  
ATOM   1625  CA  GLU A 105     -13.688 -13.100  23.446  1.00 47.27           C  
ATOM   1626  HA  GLU A 105     -14.053 -13.998  22.949  1.00 47.27           H  
ATOM   1627  C   GLU A 105     -12.335 -12.684  22.811  1.00 47.27           C  
ATOM   1628  CB  GLU A 105     -14.765 -12.004  23.287  1.00 47.27           C  
ATOM   1629  HB2 GLU A 105     -14.446 -11.110  23.823  1.00 47.27           H  
ATOM   1630  HB3 GLU A 105     -14.855 -11.756  22.229  1.00 47.27           H  
ATOM   1631  O   GLU A 105     -11.498 -12.102  23.511  1.00 47.27           O  
ATOM   1632  CG  GLU A 105     -16.147 -12.451  23.806  1.00 47.27           C  
ATOM   1633  HG2 GLU A 105     -16.425 -13.371  23.292  1.00 47.27           H  
ATOM   1634  HG3 GLU A 105     -16.078 -12.674  24.871  1.00 47.27           H  
ATOM   1635  CD  GLU A 105     -17.246 -11.393  23.604  1.00 47.27           C  
ATOM   1636  OE1 GLU A 105     -18.266 -11.719  22.951  1.00 47.27           O  
ATOM   1637  OE2 GLU A 105     -17.088 -10.273  24.141  1.00 47.27           O  
ATOM   1638  N   PRO A 106     -12.055 -13.015  21.532  1.00 43.15           N  
ATOM   1639  CA  PRO A 106     -10.735 -12.810  20.922  1.00 43.15           C  
ATOM   1640  HA  PRO A 106      -9.970 -13.055  21.659  1.00 43.15           H  
ATOM   1641  C   PRO A 106     -10.502 -11.381  20.372  1.00 43.15           C  
ATOM   1642  CB  PRO A 106     -10.654 -13.848  19.801  1.00 43.15           C  
ATOM   1643  HB2 PRO A 106     -10.041 -13.498  18.970  1.00 43.15           H  
ATOM   1644  HB3 PRO A 106     -10.264 -14.785  20.198  1.00 43.15           H  
ATOM   1645  O   PRO A 106     -11.367 -10.857  19.669  1.00 43.15           O  
ATOM   1646  CG  PRO A 106     -12.108 -14.031  19.368  1.00 43.15           C  
ATOM   1647  HG2 PRO A 106     -12.278 -15.017  18.935  1.00 43.15           H  
ATOM   1648  HG3 PRO A 106     -12.381 -13.251  18.658  1.00 43.15           H  
ATOM   1649  CD  PRO A 106     -12.890 -13.839  20.666  1.00 43.15           C  
ATOM   1650  HD2 PRO A 106     -13.049 -14.812  21.131  1.00 43.15           H  
ATOM   1651  HD3 PRO A 106     -13.846 -13.357  20.464  1.00 43.15           H  
ATOM   1652  N   PRO A 107      -9.324 -10.760  20.603  1.00 39.61           N  
ATOM   1653  CA  PRO A 107      -8.990  -9.429  20.081  1.00 39.61           C  
ATOM   1654  HA  PRO A 107      -9.891  -8.821  20.009  1.00 39.61           H  
ATOM   1655  C   PRO A 107      -8.297  -9.446  18.701  1.00 39.61           C  
ATOM   1656  CB  PRO A 107      -8.073  -8.824  21.149  1.00 39.61           C  
ATOM   1657  HB2 PRO A 107      -8.678  -8.407  21.953  1.00 39.61           H  
ATOM   1658  HB3 PRO A 107      -7.407  -8.063  20.741  1.00 39.61           H  
ATOM   1659  O   PRO A 107      -7.449 -10.302  18.426  1.00 39.61           O  
ATOM   1660  CG  PRO A 107      -7.302 -10.040  21.668  1.00 39.61           C  
ATOM   1661  HG2 PRO A 107      -6.952  -9.889  22.689  1.00 39.61           H  
ATOM   1662  HG3 PRO A 107      -6.464 -10.259  21.007  1.00 39.61           H  
ATOM   1663  CD  PRO A 107      -8.325 -11.174  21.583  1.00 39.61           C  
ATOM   1664  HD2 PRO A 107      -7.837 -12.099  21.277  1.00 39.61           H  
ATOM   1665  HD3 PRO A 107      -8.802 -11.302  22.555  1.00 39.61           H  
ATOM   1666  N   GLU A 108      -8.567  -8.431  17.868  1.00 47.03           N  
ATOM   1667  H   GLU A 108      -9.264  -7.752  18.140  1.00 47.03           H  
ATOM   1668  CA  GLU A 108      -7.738  -8.116  16.689  1.00 47.03           C  
ATOM   1669  HA  GLU A 108      -7.714  -8.983  16.029  1.00 47.03           H  
ATOM   1670  C   GLU A 108      -6.297  -7.815  17.138  1.00 47.03           C  
ATOM   1671  CB  GLU A 108      -8.288  -6.912  15.891  1.00 47.03           C  
ATOM   1672  HB2 GLU A 108      -7.490  -6.558  15.237  1.00 47.03           H  
ATOM   1673  HB3 GLU A 108      -8.543  -6.103  16.576  1.00 47.03           H  
ATOM   1674  O   GLU A 108      -6.054  -6.883  17.904  1.00 47.03           O  
ATOM   1675  CG  GLU A 108      -9.504  -7.239  15.008  1.00 47.03           C  
ATOM   1676  HG2 GLU A 108     -10.347  -7.490  15.652  1.00 47.03           H  
ATOM   1677  HG3 GLU A 108      -9.273  -8.116  14.404  1.00 47.03           H  
ATOM   1678  CD  GLU A 108      -9.878  -6.070  14.069  1.00 47.03           C  
ATOM   1679  OE1 GLU A 108     -11.009  -5.542  14.194  1.00 47.03           O  
ATOM   1680  OE2 GLU A 108      -9.045  -5.712  13.202  1.00 47.03           O  
ATOM   1681  N   THR A 109      -5.334  -8.617  16.680  1.00 41.97           N  
ATOM   1682  H   THR A 109      -5.580  -9.372  16.057  1.00 41.97           H  
ATOM   1683  CA  THR A 109      -3.938  -8.574  17.143  1.00 41.97           C  
ATOM   1684  HA  THR A 109      -3.726  -7.574  17.522  1.00 41.97           H  
ATOM   1685  C   THR A 109      -2.964  -8.832  15.994  1.00 41.97           C  
ATOM   1686  CB  THR A 109      -3.688  -9.573  18.291  1.00 41.97           C  
ATOM   1687  HB  THR A 109      -2.625  -9.815  18.324  1.00 41.97           H  
ATOM   1688  O   THR A 109      -3.184  -9.704  15.155  1.00 41.97           O  
ATOM   1689  CG2 THR A 109      -4.077  -8.990  19.648  1.00 41.97           C  
ATOM   1690 HG21 THR A 109      -3.489  -8.094  19.847  1.00 41.97           H  
ATOM   1691 HG22 THR A 109      -5.136  -8.729  19.655  1.00 41.97           H  
ATOM   1692 HG23 THR A 109      -3.880  -9.724  20.430  1.00 41.97           H  
ATOM   1693  OG1 THR A 109      -4.423 -10.767  18.135  1.00 41.97           O  
ATOM   1694  HG1 THR A 109      -5.354 -10.553  18.231  1.00 41.97           H  
ATOM   1695  N   LEU A 110      -1.880  -8.052  15.943  1.00 35.15           N  
ATOM   1696  H   LEU A 110      -1.740  -7.376  16.679  1.00 35.15           H  
ATOM   1697  CA  LEU A 110      -0.859  -8.096  14.891  1.00 35.15           C  
ATOM   1698  HA  LEU A 110      -0.922  -9.038  14.346  1.00 35.15           H  
ATOM   1699  C   LEU A 110       0.526  -8.008  15.538  1.00 35.15           C  
ATOM   1700  CB  LEU A 110      -1.067  -6.919  13.913  1.00 35.15           C  
ATOM   1701  HB2 LEU A 110      -0.241  -6.917  13.202  1.00 35.15           H  
ATOM   1702  HB3 LEU A 110      -1.011  -5.993  14.485  1.00 35.15           H  
ATOM   1703  O   LEU A 110       0.817  -7.022  16.214  1.00 35.15           O  
ATOM   1704  CG  LEU A 110      -2.392  -6.924  13.127  1.00 35.15           C  
ATOM   1705  HG  LEU A 110      -3.235  -6.967  13.817  1.00 35.15           H  
ATOM   1706  CD1 LEU A 110      -2.506  -5.628  12.318  1.00 35.15           C  
ATOM   1707 HD11 LEU A 110      -3.461  -5.617  11.793  1.00 35.15           H  
ATOM   1708 HD12 LEU A 110      -2.477  -4.778  13.000  1.00 35.15           H  
ATOM   1709 HD13 LEU A 110      -1.686  -5.560  11.603  1.00 35.15           H  
ATOM   1710  CD2 LEU A 110      -2.481  -8.093  12.145  1.00 35.15           C  
ATOM   1711 HD21 LEU A 110      -3.421  -8.037  11.597  1.00 35.15           H  
ATOM   1712 HD22 LEU A 110      -2.478  -9.034  12.695  1.00 35.15           H  
ATOM   1713 HD23 LEU A 110      -1.639  -8.079  11.453  1.00 35.15           H  
ATOM   1714  N   VAL A 111       1.373  -9.017  15.321  1.00 36.91           N  
ATOM   1715  H   VAL A 111       1.086  -9.775  14.719  1.00 36.91           H  
ATOM   1716  CA  VAL A 111       2.707  -9.117  15.937  1.00 36.91           C  
ATOM   1717  HA  VAL A 111       2.891  -8.227  16.539  1.00 36.91           H  
ATOM   1718  C   VAL A 111       3.783  -9.172  14.856  1.00 36.91           C  
ATOM   1719  CB  VAL A 111       2.802 -10.331  16.887  1.00 36.91           C  
ATOM   1720  HB  VAL A 111       2.628 -11.245  16.317  1.00 36.91           H  
ATOM   1721  O   VAL A 111       3.674  -9.933  13.894  1.00 36.91           O  
ATOM   1722  CG1 VAL A 111       4.178 -10.431  17.560  1.00 36.91           C  
ATOM   1723 HG11 VAL A 111       4.190 -11.266  18.261  1.00 36.91           H  
ATOM   1724 HG12 VAL A 111       4.405  -9.513  18.103  1.00 36.91           H  
ATOM   1725 HG13 VAL A 111       4.956 -10.615  16.819  1.00 36.91           H  
ATOM   1726  CG2 VAL A 111       1.750 -10.248  18.003  1.00 36.91           C  
ATOM   1727 HG21 VAL A 111       1.870  -9.319  18.561  1.00 36.91           H  
ATOM   1728 HG22 VAL A 111       1.864 -11.091  18.683  1.00 36.91           H  
ATOM   1729 HG23 VAL A 111       0.746 -10.287  17.580  1.00 36.91           H  
ATOM   1730  N   THR A 112       4.834  -8.372  15.033  1.00 36.20           N  
ATOM   1731  H   THR A 112       4.839  -7.760  15.836  1.00 36.20           H  
ATOM   1732  CA  THR A 112       6.065  -8.410  14.232  1.00 36.20           C  
ATOM   1733  HA  THR A 112       6.151  -9.374  13.731  1.00 36.20           H  
ATOM   1734  C   THR A 112       7.254  -8.251  15.171  1.00 36.20           C  
ATOM   1735  CB  THR A 112       6.104  -7.306  13.158  1.00 36.20           C  
ATOM   1736  HB  THR A 112       7.081  -7.333  12.675  1.00 36.20           H  
ATOM   1737  O   THR A 112       7.451  -7.166  15.722  1.00 36.20           O  
ATOM   1738  CG2 THR A 112       5.033  -7.487  12.084  1.00 36.20           C  
ATOM   1739 HG21 THR A 112       4.041  -7.369  12.521  1.00 36.20           H  
ATOM   1740 HG22 THR A 112       5.119  -8.487  11.659  1.00 36.20           H  
ATOM   1741 HG23 THR A 112       5.179  -6.746  11.298  1.00 36.20           H  
ATOM   1742  OG1 THR A 112       5.905  -6.021  13.708  1.00 36.20           O  
ATOM   1743  HG1 THR A 112       6.483  -5.980  14.473  1.00 36.20           H  
ATOM   1744  N   CYS A 113       8.016  -9.325  15.360  1.00 38.04           N  
ATOM   1745  H   CYS A 113       7.815 -10.169  14.843  1.00 38.04           H  
ATOM   1746  CA  CYS A 113       9.223  -9.366  16.182  1.00 38.04           C  
ATOM   1747  HA  CYS A 113       9.594  -8.356  16.352  1.00 38.04           H  
ATOM   1748  C   CYS A 113      10.305 -10.147  15.431  1.00 38.04           C  
ATOM   1749  CB  CYS A 113       8.922 -10.030  17.539  1.00 38.04           C  
ATOM   1750  HB2 CYS A 113       8.564 -11.048  17.380  1.00 38.04           H  
ATOM   1751  HB3 CYS A 113       9.842 -10.095  18.119  1.00 38.04           H  
ATOM   1752  O   CYS A 113       9.990 -11.130  14.759  1.00 38.04           O  
ATOM   1753  SG  CYS A 113       7.689  -9.079  18.480  1.00 38.04           S  
ATOM   1754  HG  CYS A 113       8.275  -7.890  18.315  1.00 38.04           H  
ATOM   1755  N   ASP A 114      11.559  -9.725  15.567  1.00 42.83           N  
ATOM   1756  H   ASP A 114      11.736  -8.839  16.019  1.00 42.83           H  
ATOM   1757  CA  ASP A 114      12.697 -10.347  14.876  1.00 42.83           C  
ATOM   1758  HA  ASP A 114      12.391 -10.601  13.861  1.00 42.83           H  
ATOM   1759  C   ASP A 114      13.130 -11.672  15.551  1.00 42.83           C  
ATOM   1760  CB  ASP A 114      13.850  -9.324  14.764  1.00 42.83           C  
ATOM   1761  HB2 ASP A 114      14.110  -8.976  15.764  1.00 42.83           H  
ATOM   1762  HB3 ASP A 114      14.721  -9.840  14.360  1.00 42.83           H  
ATOM   1763  O   ASP A 114      13.838 -12.471  14.942  1.00 42.83           O  
ATOM   1764  CG  ASP A 114      13.567  -8.096  13.868  1.00 42.83           C  
ATOM   1765  OD1 ASP A 114      12.381  -7.758  13.637  1.00 42.83           O  
ATOM   1766  OD2 ASP A 114      14.556  -7.457  13.436  1.00 42.83           O  
ATOM   1767  N   GLU A 115      12.648 -11.942  16.773  1.00 44.85           N  
ATOM   1768  H   GLU A 115      12.048 -11.247  17.192  1.00 44.85           H  
ATOM   1769  CA  GLU A 115      12.751 -13.227  17.485  1.00 44.85           C  
ATOM   1770  HA  GLU A 115      13.318 -13.919  16.863  1.00 44.85           H  
ATOM   1771  C   GLU A 115      11.344 -13.822  17.760  1.00 44.85           C  
ATOM   1772  CB  GLU A 115      13.510 -13.064  18.816  1.00 44.85           C  
ATOM   1773  HB2 GLU A 115      13.487 -14.021  19.338  1.00 44.85           H  
ATOM   1774  HB3 GLU A 115      12.989 -12.329  19.430  1.00 44.85           H  
ATOM   1775  O   GLU A 115      10.413 -13.063  18.059  1.00 44.85           O  
ATOM   1776  CG  GLU A 115      14.981 -12.642  18.655  1.00 44.85           C  
ATOM   1777  HG2 GLU A 115      15.022 -11.638  18.231  1.00 44.85           H  
ATOM   1778  HG3 GLU A 115      15.459 -13.325  17.953  1.00 44.85           H  
ATOM   1779  CD  GLU A 115      15.759 -12.656  19.987  1.00 44.85           C  
ATOM   1780  OE1 GLU A 115      16.982 -12.931  19.944  1.00 44.85           O  
ATOM   1781  OE2 GLU A 115      15.142 -12.384  21.045  1.00 44.85           O  
ATOM   1782  N   PRO A 116      11.156 -15.158  17.690  1.00 39.90           N  
ATOM   1783  CA  PRO A 116       9.861 -15.816  17.909  1.00 39.90           C  
ATOM   1784  HA  PRO A 116       9.084 -15.251  17.394  1.00 39.90           H  
ATOM   1785  C   PRO A 116       9.504 -15.971  19.413  1.00 39.90           C  
ATOM   1786  CB  PRO A 116       9.995 -17.174  17.208  1.00 39.90           C  
ATOM   1787  HB2 PRO A 116       9.713 -17.074  16.160  1.00 39.90           H  
ATOM   1788  HB3 PRO A 116       9.398 -17.947  17.693  1.00 39.90           H  
ATOM   1789  O   PRO A 116      10.236 -16.640  20.143  1.00 39.90           O  
ATOM   1790  CG  PRO A 116      11.484 -17.497  17.305  1.00 39.90           C  
ATOM   1791  HG2 PRO A 116      11.703 -17.955  18.270  1.00 39.90           H  
ATOM   1792  HG3 PRO A 116      11.810 -18.147  16.492  1.00 39.90           H  
ATOM   1793  CD  PRO A 116      12.146 -16.124  17.228  1.00 39.90           C  
ATOM   1794  HD2 PRO A 116      13.040 -16.103  17.852  1.00 39.90           H  
ATOM   1795  HD3 PRO A 116      12.407 -15.908  16.192  1.00 39.90           H  
ATOM   1796  N   PRO A 117       8.373 -15.418  19.908  1.00 38.28           N  
ATOM   1797  CA  PRO A 117       8.072 -15.373  21.346  1.00 38.28           C  
ATOM   1798  HA  PRO A 117       9.003 -15.327  21.911  1.00 38.28           H  
ATOM   1799  C   PRO A 117       7.240 -16.558  21.884  1.00 38.28           C  
ATOM   1800  CB  PRO A 117       7.331 -14.046  21.535  1.00 38.28           C  
ATOM   1801  HB2 PRO A 117       6.674 -14.057  22.405  1.00 38.28           H  
ATOM   1802  HB3 PRO A 117       8.055 -13.235  21.615  1.00 38.28           H  
ATOM   1803  O   PRO A 117       6.261 -16.991  21.266  1.00 38.28           O  
ATOM   1804  CG  PRO A 117       6.548 -13.903  20.228  1.00 38.28           C  
ATOM   1805  HG2 PRO A 117       5.630 -14.487  20.277  1.00 38.28           H  
ATOM   1806  HG3 PRO A 117       6.326 -12.859  20.004  1.00 38.28           H  
ATOM   1807  CD  PRO A 117       7.485 -14.514  19.186  1.00 38.28           C  
ATOM   1808  HD2 PRO A 117       8.066 -13.718  18.722  1.00 38.28           H  
ATOM   1809  HD3 PRO A 117       6.913 -15.051  18.429  1.00 38.28           H  
ATOM   1810  N   GLU A 118       7.540 -17.004  23.113  1.00 43.12           N  
ATOM   1811  H   GLU A 118       8.365 -16.641  23.569  1.00 43.12           H  
ATOM   1812  CA  GLU A 118       6.676 -17.919  23.882  1.00 43.12           C  
ATOM   1813  HA  GLU A 118       6.538 -18.832  23.302  1.00 43.12           H  
ATOM   1814  C   GLU A 118       5.289 -17.298  24.128  1.00 43.12           C  
ATOM   1815  CB  GLU A 118       7.298 -18.307  25.237  1.00 43.12           C  
ATOM   1816  HB2 GLU A 118       6.494 -18.686  25.868  1.00 43.12           H  
ATOM   1817  HB3 GLU A 118       7.714 -17.424  25.722  1.00 43.12           H  
ATOM   1818  O   GLU A 118       5.152 -16.261  24.781  1.00 43.12           O  
ATOM   1819  CG  GLU A 118       8.370 -19.401  25.141  1.00 43.12           C  
ATOM   1820  HG2 GLU A 118       9.272 -18.981  24.698  1.00 43.12           H  
ATOM   1821  HG3 GLU A 118       8.009 -20.195  24.487  1.00 43.12           H  
ATOM   1822  CD  GLU A 118       8.665 -19.992  26.530  1.00 43.12           C  
ATOM   1823  OE1 GLU A 118       9.745 -19.693  27.087  1.00 43.12           O  
ATOM   1824  OE2 GLU A 118       7.786 -20.724  27.045  1.00 43.12           O  
ATOM   1825  N   THR A 119       4.248 -17.941  23.590  1.00 41.23           N  
ATOM   1826  H   THR A 119       4.450 -18.758  23.031  1.00 41.23           H  
ATOM   1827  CA  THR A 119       2.905 -17.355  23.428  1.00 41.23           C  
ATOM   1828  HA  THR A 119       2.788 -16.550  24.153  1.00 41.23           H  
ATOM   1829  C   THR A 119       1.792 -18.360  23.756  1.00 41.23           C  
ATOM   1830  CB  THR A 119       2.751 -16.729  22.023  1.00 41.23           C  
ATOM   1831  HB  THR A 119       1.695 -16.677  21.757  1.00 41.23           H  
ATOM   1832  O   THR A 119       0.953 -18.712  22.926  1.00 41.23           O  
ATOM   1833  CG2 THR A 119       3.298 -15.304  21.984  1.00 41.23           C  
ATOM   1834 HG21 THR A 119       4.350 -15.293  22.271  1.00 41.23           H  
ATOM   1835 HG22 THR A 119       3.193 -14.900  20.977  1.00 41.23           H  
ATOM   1836 HG23 THR A 119       2.736 -14.676  22.677  1.00 41.23           H  
ATOM   1837  OG1 THR A 119       3.443 -17.458  21.029  1.00 41.23           O  
ATOM   1838  HG1 THR A 119       4.377 -17.249  21.102  1.00 41.23           H  
ATOM   1839  N   LEU A 120       1.759 -18.833  25.008  1.00 35.25           N  
ATOM   1840  H   LEU A 120       2.475 -18.517  25.646  1.00 35.25           H  
ATOM   1841  CA  LEU A 120       0.698 -19.713  25.520  1.00 35.25           C  
ATOM   1842  HA  LEU A 120       0.462 -20.446  24.748  1.00 35.25           H  
ATOM   1843  C   LEU A 120      -0.611 -18.934  25.771  1.00 35.25           C  
ATOM   1844  CB  LEU A 120       1.199 -20.481  26.758  1.00 35.25           C  
ATOM   1845  HB2 LEU A 120       0.344 -20.931  27.263  1.00 35.25           H  
ATOM   1846  HB3 LEU A 120       1.651 -19.760  27.441  1.00 35.25           H  
ATOM   1847  O   LEU A 120      -0.927 -18.523  26.892  1.00 35.25           O  
ATOM   1848  CG  LEU A 120       2.224 -21.593  26.459  1.00 35.25           C  
ATOM   1849  HG  LEU A 120       3.059 -21.178  25.894  1.00 35.25           H  
ATOM   1850  CD1 LEU A 120       2.757 -22.155  27.778  1.00 35.25           C  
ATOM   1851 HD11 LEU A 120       3.508 -22.917  27.569  1.00 35.25           H  
ATOM   1852 HD12 LEU A 120       3.237 -21.357  28.345  1.00 35.25           H  
ATOM   1853 HD13 LEU A 120       1.946 -22.587  28.363  1.00 35.25           H  
ATOM   1854  CD2 LEU A 120       1.612 -22.757  25.672  1.00 35.25           C  
ATOM   1855 HD21 LEU A 120       2.353 -23.547  25.554  1.00 35.25           H  
ATOM   1856 HD22 LEU A 120       0.740 -23.153  26.192  1.00 35.25           H  
ATOM   1857 HD23 LEU A 120       1.324 -22.428  24.673  1.00 35.25           H  
ATOM   1858  N   VAL A 121      -1.368 -18.741  24.690  1.00 37.58           N  
ATOM   1859  H   VAL A 121      -0.973 -19.038  23.809  1.00 37.58           H  
ATOM   1860  CA  VAL A 121      -2.705 -18.130  24.661  1.00 37.58           C  
ATOM   1861  HA  VAL A 121      -2.765 -17.390  25.460  1.00 37.58           H  
ATOM   1862  C   VAL A 121      -3.788 -19.190  24.907  1.00 37.58           C  
ATOM   1863  CB  VAL A 121      -2.936 -17.400  23.319  1.00 37.58           C  
ATOM   1864  HB  VAL A 121      -2.906 -18.129  22.509  1.00 37.58           H  
ATOM   1865  O   VAL A 121      -3.759 -20.270  24.320  1.00 37.58           O  
ATOM   1866  CG1 VAL A 121      -4.296 -16.693  23.279  1.00 37.58           C  
ATOM   1867 HG11 VAL A 121      -4.379 -15.993  24.110  1.00 37.58           H  
ATOM   1868 HG12 VAL A 121      -4.401 -16.149  22.341  1.00 37.58           H  
ATOM   1869 HG13 VAL A 121      -5.102 -17.425  23.333  1.00 37.58           H  
ATOM   1870  CG2 VAL A 121      -1.863 -16.335  23.046  1.00 37.58           C  
ATOM   1871 HG21 VAL A 121      -1.836 -15.604  23.854  1.00 37.58           H  
ATOM   1872 HG22 VAL A 121      -2.078 -15.825  22.107  1.00 37.58           H  
ATOM   1873 HG23 VAL A 121      -0.882 -16.801  22.952  1.00 37.58           H  
ATOM   1874  N   ASN A 122      -4.768 -18.879  25.758  1.00 39.04           N  
ATOM   1875  H   ASN A 122      -4.699 -17.993  26.238  1.00 39.04           H  
ATOM   1876  CA  ASN A 122      -5.841 -19.785  26.178  1.00 39.04           C  
ATOM   1877  HA  ASN A 122      -5.943 -20.601  25.463  1.00 39.04           H  
ATOM   1878  C   ASN A 122      -7.193 -19.038  26.221  1.00 39.04           C  
ATOM   1879  CB  ASN A 122      -5.405 -20.387  27.526  1.00 39.04           C  
ATOM   1880  HB2 ASN A 122      -5.074 -19.581  28.180  1.00 39.04           H  
ATOM   1881  HB3 ASN A 122      -4.555 -21.049  27.361  1.00 39.04           H  
ATOM   1882  O   ASN A 122      -7.591 -18.495  27.254  1.00 39.04           O  
ATOM   1883  CG  ASN A 122      -6.492 -21.183  28.226  1.00 39.04           C  
ATOM   1884  ND2 ASN A 122      -6.532 -21.135  29.537  1.00 39.04           N  
ATOM   1885 HD21 ASN A 122      -5.894 -20.528  30.030  1.00 39.04           H  
ATOM   1886 HD22 ASN A 122      -7.292 -21.640  29.970  1.00 39.04           H  
ATOM   1887  OD1 ASN A 122      -7.304 -21.871  27.632  1.00 39.04           O  
ATOM   1888  N   CYS A 123      -7.880 -18.986  25.075  1.00 37.72           N  
ATOM   1889  H   CYS A 123      -7.521 -19.503  24.286  1.00 37.72           H  
ATOM   1890  CA  CYS A 123      -9.111 -18.212  24.852  1.00 37.72           C  
ATOM   1891  HA  CYS A 123      -9.426 -17.763  25.795  1.00 37.72           H  
ATOM   1892  C   CYS A 123     -10.272 -19.101  24.367  1.00 37.72           C  
ATOM   1893  CB  CYS A 123      -8.821 -17.074  23.859  1.00 37.72           C  
ATOM   1894  HB2 CYS A 123      -9.722 -16.478  23.713  1.00 37.72           H  
ATOM   1895  HB3 CYS A 123      -8.526 -17.493  22.897  1.00 37.72           H  
ATOM   1896  O   CYS A 123     -10.047 -20.211  23.886  1.00 37.72           O  
ATOM   1897  SG  CYS A 123      -7.497 -16.006  24.498  1.00 37.72           S  
ATOM   1898  HG  CYS A 123      -7.448 -15.156  23.469  1.00 37.72           H  
ATOM   1899  N   LYS A 124     -11.521 -18.627  24.496  1.00 47.12           N  
ATOM   1900  H   LYS A 124     -11.638 -17.702  24.885  1.00 47.12           H  
ATOM   1901  CA  LYS A 124     -12.729 -19.445  24.233  1.00 47.12           C  
ATOM   1902  HA  LYS A 124     -12.542 -20.455  24.596  1.00 47.12           H  
ATOM   1903  C   LYS A 124     -13.073 -19.645  22.752  1.00 47.12           C  
ATOM   1904  CB  LYS A 124     -13.921 -18.869  25.007  1.00 47.12           C  
ATOM   1905  HB2 LYS A 124     -13.960 -17.790  24.861  1.00 47.12           H  
ATOM   1906  HB3 LYS A 124     -14.846 -19.302  24.626  1.00 47.12           H  
ATOM   1907  O   LYS A 124     -13.522 -20.729  22.392  1.00 47.12           O  
ATOM   1908  CG  LYS A 124     -13.802 -19.204  26.500  1.00 47.12           C  
ATOM   1909  HG2 LYS A 124     -13.883 -20.284  26.624  1.00 47.12           H  
ATOM   1910  HG3 LYS A 124     -12.829 -18.882  26.873  1.00 47.12           H  
ATOM   1911  CD  LYS A 124     -14.888 -18.514  27.327  1.00 47.12           C  
ATOM   1912  HD2 LYS A 124     -15.873 -18.720  26.908  1.00 47.12           H  
ATOM   1913  HD3 LYS A 124     -14.719 -17.437  27.294  1.00 47.12           H  
ATOM   1914  CE  LYS A 124     -14.816 -19.031  28.767  1.00 47.12           C  
ATOM   1915  HE2 LYS A 124     -15.451 -19.913  28.849  1.00 47.12           H  
ATOM   1916  HE3 LYS A 124     -13.788 -19.326  28.979  1.00 47.12           H  
ATOM   1917  NZ  LYS A 124     -15.225 -17.997  29.738  1.00 47.12           N  
ATOM   1918  HZ1 LYS A 124     -15.429 -18.334  30.668  1.00 47.12           H  
ATOM   1919  HZ2 LYS A 124     -14.512 -17.286  29.815  1.00 47.12           H  
ATOM   1920  HZ3 LYS A 124     -15.966 -17.402  29.396  1.00 47.12           H  
ATOM   1921  N   GLU A 125     -12.825 -18.648  21.906  1.00 49.76           N  
ATOM   1922  H   GLU A 125     -12.435 -17.795  22.282  1.00 49.76           H  
ATOM   1923  CA  GLU A 125     -12.820 -18.770  20.440  1.00 49.76           C  
ATOM   1924  HA  GLU A 125     -12.811 -19.829  20.184  1.00 49.76           H  
ATOM   1925  C   GLU A 125     -11.511 -18.161  19.885  1.00 49.76           C  
ATOM   1926  CB  GLU A 125     -14.087 -18.152  19.805  1.00 49.76           C  
ATOM   1927  HB2 GLU A 125     -13.943 -18.123  18.724  1.00 49.76           H  
ATOM   1928  HB3 GLU A 125     -14.218 -17.129  20.159  1.00 49.76           H  
ATOM   1929  O   GLU A 125     -10.919 -17.300  20.548  1.00 49.76           O  
ATOM   1930  CG  GLU A 125     -15.356 -18.980  20.106  1.00 49.76           C  
ATOM   1931  HG2 GLU A 125     -15.104 -20.035  19.992  1.00 49.76           H  
ATOM   1932  HG3 GLU A 125     -15.640 -18.820  21.146  1.00 49.76           H  
ATOM   1933  CD  GLU A 125     -16.570 -18.688  19.196  1.00 49.76           C  
ATOM   1934  OE1 GLU A 125     -17.533 -19.492  19.246  1.00 49.76           O  
ATOM   1935  OE2 GLU A 125     -16.544 -17.702  18.424  1.00 49.76           O  
ATOM   1936  N   PRO A 126     -10.993 -18.631  18.731  1.00 41.36           N  
ATOM   1937  CA  PRO A 126      -9.660 -18.259  18.256  1.00 41.36           C  
ATOM   1938  HA  PRO A 126      -8.976 -18.277  19.105  1.00 41.36           H  
ATOM   1939  C   PRO A 126      -9.620 -16.870  17.578  1.00 41.36           C  
ATOM   1940  CB  PRO A 126      -9.254 -19.370  17.282  1.00 41.36           C  
ATOM   1941  HB2 PRO A 126      -8.802 -20.193  17.836  1.00 41.36           H  
ATOM   1942  HB3 PRO A 126      -8.575 -19.014  16.507  1.00 41.36           H  
ATOM   1943  O   PRO A 126     -10.531 -16.539  16.820  1.00 41.36           O  
ATOM   1944  CG  PRO A 126     -10.593 -19.824  16.700  1.00 41.36           C  
ATOM   1945  HG2 PRO A 126     -10.894 -19.150  15.898  1.00 41.36           H  
ATOM   1946  HG3 PRO A 126     -10.550 -20.851  16.339  1.00 41.36           H  
ATOM   1947  CD  PRO A 126     -11.552 -19.677  17.883  1.00 41.36           C  
ATOM   1948  HD2 PRO A 126     -12.546 -19.411  17.524  1.00 41.36           H  
ATOM   1949  HD3 PRO A 126     -11.588 -20.616  18.436  1.00 41.36           H  
ATOM   1950  N   PRO A 127      -8.552 -16.073  17.780  1.00 41.04           N  
ATOM   1951  CA  PRO A 127      -8.317 -14.830  17.039  1.00 41.04           C  
ATOM   1952  HA  PRO A 127      -9.236 -14.247  16.981  1.00 41.04           H  
ATOM   1953  C   PRO A 127      -7.804 -15.076  15.607  1.00 41.04           C  
ATOM   1954  CB  PRO A 127      -7.277 -14.069  17.872  1.00 41.04           C  
ATOM   1955  HB2 PRO A 127      -6.661 -13.407  17.263  1.00 41.04           H  
ATOM   1956  HB3 PRO A 127      -7.769 -13.499  18.659  1.00 41.04           H  
ATOM   1957  O   PRO A 127      -7.093 -16.049  15.349  1.00 41.04           O  
ATOM   1958  CG  PRO A 127      -6.456 -15.197  18.499  1.00 41.04           C  
ATOM   1959  HG2 PRO A 127      -5.959 -14.879  19.415  1.00 41.04           H  
ATOM   1960  HG3 PRO A 127      -5.732 -15.572  17.776  1.00 41.04           H  
ATOM   1961  CD  PRO A 127      -7.494 -16.284  18.760  1.00 41.04           C  
ATOM   1962  HD2 PRO A 127      -7.904 -16.169  19.763  1.00 41.04           H  
ATOM   1963  HD3 PRO A 127      -7.035 -17.266  18.646  1.00 41.04           H  
ATOM   1964  N   GLU A 128      -8.059 -14.128  14.695  1.00 47.97           N  
ATOM   1965  H   GLU A 128      -8.665 -13.364  14.958  1.00 47.97           H  
ATOM   1966  CA  GLU A 128      -7.421 -14.048  13.364  1.00 47.97           C  
ATOM   1967  HA  GLU A 128      -7.370 -15.054  12.947  1.00 47.97           H  
ATOM   1968  C   GLU A 128      -5.953 -13.558  13.473  1.00 47.97           C  
ATOM   1969  CB  GLU A 128      -8.264 -13.193  12.376  1.00 47.97           C  
ATOM   1970  HB2 GLU A 128      -8.441 -12.208  12.809  1.00 47.97           H  
ATOM   1971  HB3 GLU A 128      -7.679 -13.065  11.465  1.00 47.97           H  
ATOM   1972  O   GLU A 128      -5.560 -12.562  12.867  1.00 47.97           O  
ATOM   1973  CG  GLU A 128      -9.615 -13.823  11.975  1.00 47.97           C  
ATOM   1974  HG2 GLU A 128      -9.434 -14.849  11.656  1.00 47.97           H  
ATOM   1975  HG3 GLU A 128     -10.252 -13.862  12.858  1.00 47.97           H  
ATOM   1976  CD  GLU A 128     -10.356 -13.080  10.832  1.00 47.97           C  
ATOM   1977  OE1 GLU A 128     -11.606 -12.969  10.905  1.00 47.97           O  
ATOM   1978  OE2 GLU A 128      -9.706 -12.667   9.842  1.00 47.97           O  
ATOM   1979  N   MET A 129      -5.125 -14.231  14.286  1.00 43.23           N  
ATOM   1980  H   MET A 129      -5.496 -15.039  14.765  1.00 43.23           H  
ATOM   1981  CA  MET A 129      -3.707 -13.882  14.458  1.00 43.23           C  
ATOM   1982  HA  MET A 129      -3.642 -12.831  14.740  1.00 43.23           H  
ATOM   1983  C   MET A 129      -2.935 -14.065  13.145  1.00 43.23           C  
ATOM   1984  CB  MET A 129      -3.047 -14.716  15.569  1.00 43.23           C  
ATOM   1985  HB2 MET A 129      -1.970 -14.742  15.402  1.00 43.23           H  
ATOM   1986  HB3 MET A 129      -3.424 -15.738  15.524  1.00 43.23           H  
ATOM   1987  O   MET A 129      -2.763 -15.185  12.654  1.00 43.23           O  
ATOM   1988  CG  MET A 129      -3.286 -14.150  16.971  1.00 43.23           C  
ATOM   1989  HG2 MET A 129      -2.746 -13.208  17.070  1.00 43.23           H  
ATOM   1990  HG3 MET A 129      -4.348 -13.928  17.079  1.00 43.23           H  
ATOM   1991  SD  MET A 129      -2.791 -15.261  18.324  1.00 43.23           S  
ATOM   1992  CE  MET A 129      -0.994 -15.341  18.086  1.00 43.23           C  
ATOM   1993  HE1 MET A 129      -0.575 -14.335  18.107  1.00 43.23           H  
ATOM   1994  HE2 MET A 129      -0.765 -15.812  17.129  1.00 43.23           H  
ATOM   1995  HE3 MET A 129      -0.548 -15.931  18.887  1.00 43.23           H  
ATOM   1996  N   LEU A 130      -2.423 -12.952  12.617  1.00 37.38           N  
ATOM   1997  H   LEU A 130      -2.645 -12.079  13.073  1.00 37.38           H  
ATOM   1998  CA  LEU A 130      -1.490 -12.914  11.493  1.00 37.38           C  
ATOM   1999  HA  LEU A 130      -1.574 -13.840  10.923  1.00 37.38           H  
ATOM   2000  C   LEU A 130      -0.062 -12.812  12.049  1.00 37.38           C  
ATOM   2001  CB  LEU A 130      -1.824 -11.735  10.557  1.00 37.38           C  
ATOM   2002  HB2 LEU A 130      -1.523 -10.811  11.051  1.00 37.38           H  
ATOM   2003  HB3 LEU A 130      -1.217 -11.841   9.658  1.00 37.38           H  
ATOM   2004  O   LEU A 130       0.235 -11.884  12.803  1.00 37.38           O  
ATOM   2005  CG  LEU A 130      -3.304 -11.584  10.148  1.00 37.38           C  
ATOM   2006  HG  LEU A 130      -3.901 -11.348  11.029  1.00 37.38           H  
ATOM   2007  CD1 LEU A 130      -3.438 -10.422   9.159  1.00 37.38           C  
ATOM   2008 HD11 LEU A 130      -3.066  -9.509   9.624  1.00 37.38           H  
ATOM   2009 HD12 LEU A 130      -4.491 -10.283   8.914  1.00 37.38           H  
ATOM   2010 HD13 LEU A 130      -2.871 -10.633   8.253  1.00 37.38           H  
ATOM   2011  CD2 LEU A 130      -3.877 -12.830   9.473  1.00 37.38           C  
ATOM   2012 HD21 LEU A 130      -3.852 -13.667  10.170  1.00 37.38           H  
ATOM   2013 HD22 LEU A 130      -4.921 -12.655   9.213  1.00 37.38           H  
ATOM   2014 HD23 LEU A 130      -3.305 -13.072   8.577  1.00 37.38           H  
ATOM   2015  N   VAL A 131       0.811 -13.756  11.689  1.00 37.37           N  
ATOM   2016  H   VAL A 131       0.506 -14.467  11.041  1.00 37.37           H  
ATOM   2017  CA  VAL A 131       2.149 -13.906  12.286  1.00 37.37           C  
ATOM   2018  HA  VAL A 131       2.337 -13.074  12.965  1.00 37.37           H  
ATOM   2019  C   VAL A 131       3.226 -13.872  11.204  1.00 37.37           C  
ATOM   2020  CB  VAL A 131       2.237 -15.200  13.124  1.00 37.37           C  
ATOM   2021  HB  VAL A 131       2.041 -16.054  12.476  1.00 37.37           H  
ATOM   2022  O   VAL A 131       3.275 -14.741  10.332  1.00 37.37           O  
ATOM   2023  CG1 VAL A 131       3.621 -15.389  13.765  1.00 37.37           C  
ATOM   2024 HG11 VAL A 131       4.399 -15.432  13.003  1.00 37.37           H  
ATOM   2025 HG12 VAL A 131       3.645 -16.329  14.316  1.00 37.37           H  
ATOM   2026 HG13 VAL A 131       3.836 -14.570  14.451  1.00 37.37           H  
ATOM   2027  CG2 VAL A 131       1.199 -15.210  14.255  1.00 37.37           C  
ATOM   2028 HG21 VAL A 131       0.190 -15.209  13.842  1.00 37.37           H  
ATOM   2029 HG22 VAL A 131       1.329 -14.332  14.887  1.00 37.37           H  
ATOM   2030 HG23 VAL A 131       1.318 -16.108  14.862  1.00 37.37           H  
ATOM   2031  N   THR A 132       4.117 -12.883  11.291  1.00 37.97           N  
ATOM   2032  H   THR A 132       3.996 -12.190  12.016  1.00 37.97           H  
ATOM   2033  CA  THR A 132       5.327 -12.784  10.463  1.00 37.97           C  
ATOM   2034  HA  THR A 132       5.488 -13.726   9.939  1.00 37.97           H  
ATOM   2035  C   THR A 132       6.550 -12.554  11.347  1.00 37.97           C  
ATOM   2036  CB  THR A 132       5.227 -11.694   9.380  1.00 37.97           C  
ATOM   2037  HB  THR A 132       6.189 -11.625   8.872  1.00 37.97           H  
ATOM   2038  O   THR A 132       6.875 -11.414  11.684  1.00 37.97           O  
ATOM   2039  CG2 THR A 132       4.160 -12.004   8.334  1.00 37.97           C  
ATOM   2040 HG21 THR A 132       3.178 -12.070   8.804  1.00 37.97           H  
ATOM   2041 HG22 THR A 132       4.403 -12.955   7.862  1.00 37.97           H  
ATOM   2042 HG23 THR A 132       4.154 -11.220   7.577  1.00 37.97           H  
ATOM   2043  OG1 THR A 132       4.922 -10.436   9.934  1.00 37.97           O  
ATOM   2044  HG1 THR A 132       5.538 -10.347  10.664  1.00 37.97           H  
ATOM   2045  N   CYS A 133       7.193 -13.665  11.692  1.00 39.53           N  
ATOM   2046  H   CYS A 133       6.805 -14.540  11.371  1.00 39.53           H  
ATOM   2047  CA  CYS A 133       8.593 -13.782  12.095  1.00 39.53           C  
ATOM   2048  HA  CYS A 133       9.081 -12.807  12.099  1.00 39.53           H  
ATOM   2049  C   CYS A 133       9.250 -14.682  11.034  1.00 39.53           C  
ATOM   2050  CB  CYS A 133       8.680 -14.418  13.494  1.00 39.53           C  
ATOM   2051  HB2 CYS A 133       8.252 -15.420  13.462  1.00 39.53           H  
ATOM   2052  HB3 CYS A 133       9.725 -14.508  13.790  1.00 39.53           H  
ATOM   2053  O   CYS A 133       8.580 -15.589  10.532  1.00 39.53           O  
ATOM   2054  SG  CYS A 133       7.794 -13.416  14.726  1.00 39.53           S  
ATOM   2055  HG  CYS A 133       8.719 -12.453  14.779  1.00 39.53           H  
ATOM   2056  N   ASP A 134      10.512 -14.456  10.668  1.00 45.15           N  
ATOM   2057  H   ASP A 134      11.013 -13.663  11.042  1.00 45.15           H  
ATOM   2058  CA  ASP A 134      11.111 -15.182   9.533  1.00 45.15           C  
ATOM   2059  HA  ASP A 134      10.382 -15.209   8.724  1.00 45.15           H  
ATOM   2060  C   ASP A 134      11.416 -16.663   9.867  1.00 45.15           C  
ATOM   2061  CB  ASP A 134      12.335 -14.411   8.994  1.00 45.15           C  
ATOM   2062  HB2 ASP A 134      12.981 -14.133   9.827  1.00 45.15           H  
ATOM   2063  HB3 ASP A 134      12.899 -15.082   8.347  1.00 45.15           H  
ATOM   2064  O   ASP A 134      11.357 -17.511   8.972  1.00 45.15           O  
ATOM   2065  CG  ASP A 134      11.986 -13.151   8.171  1.00 45.15           C  
ATOM   2066  OD1 ASP A 134      10.806 -12.725   8.170  1.00 45.15           O  
ATOM   2067  OD2 ASP A 134      12.913 -12.606   7.526  1.00 45.15           O  
ATOM   2068  N   GLU A 135      11.632 -16.989  11.152  1.00 47.98           N  
ATOM   2069  H   GLU A 135      11.621 -16.237  11.826  1.00 47.98           H  
ATOM   2070  CA  GLU A 135      11.739 -18.358  11.695  1.00 47.98           C  
ATOM   2071  HA  GLU A 135      11.871 -19.035  10.851  1.00 47.98           H  
ATOM   2072  C   GLU A 135      10.460 -18.792  12.468  1.00 47.98           C  
ATOM   2073  CB  GLU A 135      12.989 -18.508  12.589  1.00 47.98           C  
ATOM   2074  HB2 GLU A 135      12.959 -19.502  13.035  1.00 47.98           H  
ATOM   2075  HB3 GLU A 135      12.953 -17.771  13.391  1.00 47.98           H  
ATOM   2076  O   GLU A 135       9.799 -17.948  13.087  1.00 47.98           O  
ATOM   2077  CG  GLU A 135      14.313 -18.364  11.811  1.00 47.98           C  
ATOM   2078  HG2 GLU A 135      14.251 -18.988  10.919  1.00 47.98           H  
ATOM   2079  HG3 GLU A 135      14.419 -17.329  11.487  1.00 47.98           H  
ATOM   2080  CD  GLU A 135      15.570 -18.778  12.608  1.00 47.98           C  
ATOM   2081  OE1 GLU A 135      16.658 -18.814  11.984  1.00 47.98           O  
ATOM   2082  OE2 GLU A 135      15.454 -19.088  13.815  1.00 47.98           O  
ATOM   2083  N   PRO A 136      10.078 -20.091  12.451  1.00 42.35           N  
ATOM   2084  CA  PRO A 136       8.785 -20.563  12.969  1.00 42.35           C  
ATOM   2085  HA  PRO A 136       8.037 -19.798  12.762  1.00 42.35           H  
ATOM   2086  C   PRO A 136       8.759 -20.918  14.480  1.00 42.35           C  
ATOM   2087  CB  PRO A 136       8.450 -21.788  12.114  1.00 42.35           C  
ATOM   2088  HB2 PRO A 136       7.980 -21.468  11.184  1.00 42.35           H  
ATOM   2089  HB3 PRO A 136       7.810 -22.496  12.641  1.00 42.35           H  
ATOM   2090  O   PRO A 136       9.609 -21.678  14.944  1.00 42.35           O  
ATOM   2091  CG  PRO A 136       9.824 -22.385  11.807  1.00 42.35           C  
ATOM   2092  HG2 PRO A 136       9.812 -22.980  10.894  1.00 42.35           H  
ATOM   2093  HG3 PRO A 136      10.166 -22.986  12.649  1.00 42.35           H  
ATOM   2094  CD  PRO A 136      10.708 -21.147  11.663  1.00 42.35           C  
ATOM   2095  HD2 PRO A 136      10.732 -20.854  10.613  1.00 42.35           H  
ATOM   2096  HD3 PRO A 136      11.716 -21.357  12.020  1.00 42.35           H  
ATOM   2097  N   PRO A 137       7.737 -20.478  15.250  1.00 41.14           N  
ATOM   2098  CA  PRO A 137       7.558 -20.831  16.668  1.00 41.14           C  
ATOM   2099  HA  PRO A 137       8.528 -20.870  17.164  1.00 41.14           H  
ATOM   2100  C   PRO A 137       6.826 -22.171  16.907  1.00 41.14           C  
ATOM   2101  CB  PRO A 137       6.742 -19.672  17.252  1.00 41.14           C  
ATOM   2102  HB2 PRO A 137       6.144 -19.974  18.112  1.00 41.14           H  
ATOM   2103  HB3 PRO A 137       7.405 -18.854  17.533  1.00 41.14           H  
ATOM   2104  O   PRO A 137       5.904 -22.529  16.167  1.00 41.14           O  
ATOM   2105  CG  PRO A 137       5.871 -19.231  16.075  1.00 41.14           C  
ATOM   2106  HG2 PRO A 137       4.999 -19.881  15.992  1.00 41.14           H  
ATOM   2107  HG3 PRO A 137       5.564 -18.189  16.167  1.00 41.14           H  
ATOM   2108  CD  PRO A 137       6.778 -19.449  14.866  1.00 41.14           C  
ATOM   2109  HD2 PRO A 137       6.186 -19.762  14.007  1.00 41.14           H  
ATOM   2110  HD3 PRO A 137       7.313 -18.527  14.639  1.00 41.14           H  
ATOM   2111  N   GLU A 138       7.128 -22.850  18.026  1.00 45.27           N  
ATOM   2112  H   GLU A 138       7.903 -22.517  18.581  1.00 45.27           H  
ATOM   2113  CA  GLU A 138       6.438 -24.069  18.510  1.00 45.27           C  
ATOM   2114  HA  GLU A 138       6.284 -24.723  17.651  1.00 45.27           H  
ATOM   2115  C   GLU A 138       5.026 -23.785  19.083  1.00 45.27           C  
ATOM   2116  CB  GLU A 138       7.306 -24.860  19.512  1.00 45.27           C  
ATOM   2117  HB2 GLU A 138       7.580 -24.216  20.348  1.00 45.27           H  
ATOM   2118  HB3 GLU A 138       6.695 -25.680  19.889  1.00 45.27           H  
ATOM   2119  O   GLU A 138       4.714 -24.011  20.256  1.00 45.27           O  
ATOM   2120  CG  GLU A 138       8.577 -25.469  18.891  1.00 45.27           C  
ATOM   2121  HG2 GLU A 138       8.302 -25.944  17.949  1.00 45.27           H  
ATOM   2122  HG3 GLU A 138       9.277 -24.664  18.668  1.00 45.27           H  
ATOM   2123  CD  GLU A 138       9.266 -26.523  19.786  1.00 45.27           C  
ATOM   2124  OE1 GLU A 138      10.290 -27.080  19.330  1.00 45.27           O  
ATOM   2125  OE2 GLU A 138       8.761 -26.806  20.898  1.00 45.27           O  
ATOM   2126  N   THR A 139       4.135 -23.273  18.233  1.00 43.08           N  
ATOM   2127  H   THR A 139       4.455 -23.123  17.287  1.00 43.08           H  
ATOM   2128  CA  THR A 139       2.751 -22.899  18.572  1.00 43.08           C  
ATOM   2129  HA  THR A 139       2.775 -22.393  19.537  1.00 43.08           H  
ATOM   2130  C   THR A 139       1.847 -24.126  18.768  1.00 43.08           C  
ATOM   2131  CB  THR A 139       2.174 -21.886  17.562  1.00 43.08           C  
ATOM   2132  HB  THR A 139       1.086 -21.882  17.635  1.00 43.08           H  
ATOM   2133  O   THR A 139       1.042 -24.500  17.919  1.00 43.08           O  
ATOM   2134  CG2 THR A 139       2.671 -20.475  17.870  1.00 43.08           C  
ATOM   2135 HG21 THR A 139       2.329 -19.787  17.097  1.00 43.08           H  
ATOM   2136 HG22 THR A 139       2.273 -20.147  18.830  1.00 43.08           H  
ATOM   2137 HG23 THR A 139       3.760 -20.460  17.919  1.00 43.08           H  
ATOM   2138  OG1 THR A 139       2.544 -22.168  16.230  1.00 43.08           O  
ATOM   2139  HG1 THR A 139       3.487 -22.014  16.134  1.00 43.08           H  
ATOM   2140  N   SER A 140       1.967 -24.752  19.941  1.00 34.73           N  
ATOM   2141  H   SER A 140       2.700 -24.406  20.543  1.00 34.73           H  
ATOM   2142  CA  SER A 140       1.285 -25.985  20.385  1.00 34.73           C  
ATOM   2143  HA  SER A 140       1.329 -26.687  19.552  1.00 34.73           H  
ATOM   2144  C   SER A 140      -0.223 -25.825  20.699  1.00 34.73           C  
ATOM   2145  CB  SER A 140       2.092 -26.619  21.533  1.00 34.73           C  
ATOM   2146  HB2 SER A 140       1.510 -27.410  22.005  1.00 34.73           H  
ATOM   2147  HB3 SER A 140       2.994 -27.068  21.116  1.00 34.73           H  
ATOM   2148  O   SER A 140      -0.752 -26.360  21.679  1.00 34.73           O  
ATOM   2149  OG  SER A 140       2.483 -25.663  22.505  1.00 34.73           O  
ATOM   2150  HG  SER A 140       3.365 -25.352  22.291  1.00 34.73           H  
ATOM   2151  N   VAL A 141      -0.941 -25.090  19.841  1.00 37.32           N  
ATOM   2152  H   VAL A 141      -0.451 -24.752  19.025  1.00 37.32           H  
ATOM   2153  CA  VAL A 141      -2.369 -24.750  19.966  1.00 37.32           C  
ATOM   2154  HA  VAL A 141      -2.489 -24.135  20.858  1.00 37.32           H  
ATOM   2155  C   VAL A 141      -3.226 -26.010  20.131  1.00 37.32           C  
ATOM   2156  CB  VAL A 141      -2.848 -23.920  18.755  1.00 37.32           C  
ATOM   2157  HB  VAL A 141      -2.700 -24.494  17.840  1.00 37.32           H  
ATOM   2158  O   VAL A 141      -3.343 -26.835  19.226  1.00 37.32           O  
ATOM   2159  CG1 VAL A 141      -4.335 -23.551  18.865  1.00 37.32           C  
ATOM   2160 HG11 VAL A 141      -4.953 -24.448  18.833  1.00 37.32           H  
ATOM   2161 HG12 VAL A 141      -4.618 -22.919  18.022  1.00 37.32           H  
ATOM   2162 HG13 VAL A 141      -4.521 -23.010  19.792  1.00 37.32           H  
ATOM   2163  CG2 VAL A 141      -2.062 -22.606  18.636  1.00 37.32           C  
ATOM   2164 HG21 VAL A 141      -2.164 -22.018  19.549  1.00 37.32           H  
ATOM   2165 HG22 VAL A 141      -2.435 -22.026  17.792  1.00 37.32           H  
ATOM   2166 HG23 VAL A 141      -1.007 -22.811  18.457  1.00 37.32           H  
ATOM   2167  N   THR A 142      -3.853 -26.144  21.301  1.00 37.38           N  
ATOM   2168  H   THR A 142      -3.718 -25.421  21.993  1.00 37.38           H  
ATOM   2169  CA  THR A 142      -4.595 -27.344  21.710  1.00 37.38           C  
ATOM   2170  HA  THR A 142      -4.583 -28.077  20.903  1.00 37.38           H  
ATOM   2171  C   THR A 142      -6.050 -26.993  22.018  1.00 37.38           C  
ATOM   2172  CB  THR A 142      -3.906 -27.994  22.921  1.00 37.38           C  
ATOM   2173  HB  THR A 142      -3.820 -27.269  23.730  1.00 37.38           H  
ATOM   2174  O   THR A 142      -6.334 -26.301  22.992  1.00 37.38           O  
ATOM   2175  CG2 THR A 142      -4.645 -29.233  23.432  1.00 37.38           C  
ATOM   2176 HG21 THR A 142      -4.055 -29.700  24.221  1.00 37.38           H  
ATOM   2177 HG22 THR A 142      -4.780 -29.944  22.617  1.00 37.38           H  
ATOM   2178 HG23 THR A 142      -5.614 -28.952  23.844  1.00 37.38           H  
ATOM   2179  OG1 THR A 142      -2.618 -28.442  22.560  1.00 37.38           O  
ATOM   2180  HG1 THR A 142      -2.082 -27.692  22.294  1.00 37.38           H  
ATOM   2181  N   GLY A 143      -6.984 -27.494  21.207  1.00 44.35           N  
ATOM   2182  H   GLY A 143      -6.698 -28.048  20.414  1.00 44.35           H  
ATOM   2183  CA  GLY A 143      -8.419 -27.237  21.355  1.00 44.35           C  
ATOM   2184  HA2 GLY A 143      -8.622 -26.196  21.104  1.00 44.35           H  
ATOM   2185  HA3 GLY A 143      -8.709 -27.401  22.393  1.00 44.35           H  
ATOM   2186  C   GLY A 143      -9.278 -28.133  20.459  1.00 44.35           C  
ATOM   2187  O   GLY A 143      -8.757 -28.912  19.660  1.00 44.35           O  
ATOM   2188  N   ASP A 144     -10.603 -28.034  20.602  1.00 46.41           N  
ATOM   2189  H   ASP A 144     -10.966 -27.397  21.297  1.00 46.41           H  
ATOM   2190  CA  ASP A 144     -11.566 -28.855  19.844  1.00 46.41           C  
ATOM   2191  HA  ASP A 144     -11.023 -29.713  19.446  1.00 46.41           H  
ATOM   2192  C   ASP A 144     -12.151 -28.145  18.600  1.00 46.41           C  
ATOM   2193  CB  ASP A 144     -12.642 -29.417  20.798  1.00 46.41           C  
ATOM   2194  HB2 ASP A 144     -13.595 -28.921  20.617  1.00 46.41           H  
ATOM   2195  HB3 ASP A 144     -12.361 -29.227  21.834  1.00 46.41           H  
ATOM   2196  O   ASP A 144     -12.836 -28.769  17.793  1.00 46.41           O  
ATOM   2197  CG  ASP A 144     -12.796 -30.929  20.610  1.00 46.41           C  
ATOM   2198  OD1 ASP A 144     -13.489 -31.373  19.670  1.00 46.41           O  
ATOM   2199  OD2 ASP A 144     -12.134 -31.720  21.324  1.00 46.41           O  
ATOM   2200  N   GLY A 145     -11.843 -26.856  18.413  1.00 47.06           N  
ATOM   2201  H   GLY A 145     -11.206 -26.434  19.073  1.00 47.06           H  
ATOM   2202  CA  GLY A 145     -12.108 -26.093  17.186  1.00 47.06           C  
ATOM   2203  HA2 GLY A 145     -12.816 -26.639  16.564  1.00 47.06           H  
ATOM   2204  HA3 GLY A 145     -12.556 -25.133  17.444  1.00 47.06           H  
ATOM   2205  C   GLY A 145     -10.821 -25.821  16.387  1.00 47.06           C  
ATOM   2206  O   GLY A 145      -9.739 -25.798  16.978  1.00 47.06           O  
ATOM   2207  N   PRO A 146     -10.902 -25.621  15.058  1.00 40.49           N  
ATOM   2208  CA  PRO A 146      -9.742 -25.289  14.234  1.00 40.49           C  
ATOM   2209  HA  PRO A 146      -8.909 -25.940  14.499  1.00 40.49           H  
ATOM   2210  C   PRO A 146      -9.342 -23.808  14.392  1.00 40.49           C  
ATOM   2211  CB  PRO A 146     -10.176 -25.597  12.798  1.00 40.49           C  
ATOM   2212  HB2 PRO A 146     -10.020 -26.656  12.591  1.00 40.49           H  
ATOM   2213  HB3 PRO A 146      -9.649 -24.985  12.067  1.00 40.49           H  
ATOM   2214  O   PRO A 146     -10.223 -22.945  14.403  1.00 40.49           O  
ATOM   2215  CG  PRO A 146     -11.677 -25.295  12.820  1.00 40.49           C  
ATOM   2216  HG2 PRO A 146     -11.841 -24.227  12.676  1.00 40.49           H  
ATOM   2217  HG3 PRO A 146     -12.212 -25.866  12.061  1.00 40.49           H  
ATOM   2218  CD  PRO A 146     -12.102 -25.697  14.235  1.00 40.49           C  
ATOM   2219  HD2 PRO A 146     -12.471 -26.723  14.228  1.00 40.49           H  
ATOM   2220  HD3 PRO A 146     -12.873 -25.020  14.602  1.00 40.49           H  
ATOM   2221  N   PRO A 147      -8.040 -23.480  14.463  1.00 41.49           N  
ATOM   2222  CA  PRO A 147      -7.567 -22.104  14.361  1.00 41.49           C  
ATOM   2223  HA  PRO A 147      -8.220 -21.432  14.918  1.00 41.49           H  
ATOM   2224  C   PRO A 147      -7.503 -21.644  12.891  1.00 41.49           C  
ATOM   2225  CB  PRO A 147      -6.187 -22.129  15.023  1.00 41.49           C  
ATOM   2226  HB2 PRO A 147      -5.529 -21.356  14.627  1.00 41.49           H  
ATOM   2227  HB3 PRO A 147      -6.298 -22.020  16.102  1.00 41.49           H  
ATOM   2228  O   PRO A 147      -7.066 -22.395  12.020  1.00 41.49           O  
ATOM   2229  CG  PRO A 147      -5.659 -23.528  14.700  1.00 41.49           C  
ATOM   2230  HG2 PRO A 147      -5.200 -23.528  13.712  1.00 41.49           H  
ATOM   2231  HG3 PRO A 147      -4.946 -23.873  15.449  1.00 41.49           H  
ATOM   2232  CD  PRO A 147      -6.922 -24.391  14.680  1.00 41.49           C  
ATOM   2233  HD2 PRO A 147      -6.853 -25.128  13.880  1.00 41.49           H  
ATOM   2234  HD3 PRO A 147      -7.040 -24.887  15.643  1.00 41.49           H  
ATOM   2235  N   GLU A 148      -7.866 -20.387  12.617  1.00 45.25           N  
ATOM   2236  H   GLU A 148      -8.265 -19.825  13.356  1.00 45.25           H  
ATOM   2237  CA  GLU A 148      -7.630 -19.719  11.317  1.00 45.25           C  
ATOM   2238  HA  GLU A 148      -7.387 -20.487  10.583  1.00 45.25           H  
ATOM   2239  C   GLU A 148      -6.357 -18.828  11.364  1.00 45.25           C  
ATOM   2240  CB  GLU A 148      -8.918 -19.034  10.777  1.00 45.25           C  
ATOM   2241  HB2 GLU A 148      -9.232 -18.248  11.464  1.00 45.25           H  
ATOM   2242  HB3 GLU A 148      -8.684 -18.578   9.815  1.00 45.25           H  
ATOM   2243  O   GLU A 148      -6.236 -17.831  10.658  1.00 45.25           O  
ATOM   2244  CG  GLU A 148     -10.086 -20.032  10.569  1.00 45.25           C  
ATOM   2245  HG2 GLU A 148     -10.476 -20.319  11.546  1.00 45.25           H  
ATOM   2246  HG3 GLU A 148      -9.684 -20.936  10.110  1.00 45.25           H  
ATOM   2247  CD  GLU A 148     -11.249 -19.527   9.675  1.00 45.25           C  
ATOM   2248  OE1 GLU A 148     -12.400 -19.398  10.172  1.00 45.25           O  
ATOM   2249  OE2 GLU A 148     -11.034 -19.378   8.449  1.00 45.25           O  
ATOM   2250  N   THR A 149      -5.386 -19.196  12.215  1.00 40.18           N  
ATOM   2251  H   THR A 149      -5.517 -20.059  12.722  1.00 40.18           H  
ATOM   2252  CA  THR A 149      -4.097 -18.506  12.425  1.00 40.18           C  
ATOM   2253  HA  THR A 149      -4.287 -17.463  12.679  1.00 40.18           H  
ATOM   2254  C   THR A 149      -3.209 -18.549  11.180  1.00 40.18           C  
ATOM   2255  CB  THR A 149      -3.313 -19.161  13.577  1.00 40.18           C  
ATOM   2256  HB  THR A 149      -2.295 -18.772  13.584  1.00 40.18           H  
ATOM   2257  O   THR A 149      -2.907 -19.632  10.671  1.00 40.18           O  
ATOM   2258  CG2 THR A 149      -3.941 -18.896  14.944  1.00 40.18           C  
ATOM   2259 HG21 THR A 149      -3.888 -17.830  15.166  1.00 40.18           H  
ATOM   2260 HG22 THR A 149      -3.394 -19.445  15.710  1.00 40.18           H  
ATOM   2261 HG23 THR A 149      -4.988 -19.196  14.954  1.00 40.18           H  
ATOM   2262  OG1 THR A 149      -3.273 -20.560  13.393  1.00 40.18           O  
ATOM   2263  HG1 THR A 149      -2.968 -20.709  12.495  1.00 40.18           H  
ATOM   2264  N   LEU A 150      -2.730 -17.391  10.718  1.00 38.81           N  
ATOM   2265  H   LEU A 150      -2.937 -16.548  11.236  1.00 38.81           H  
ATOM   2266  CA  LEU A 150      -2.004 -17.256   9.453  1.00 38.81           C  
ATOM   2267  HA  LEU A 150      -2.034 -18.213   8.933  1.00 38.81           H  
ATOM   2268  C   LEU A 150      -0.525 -16.919   9.701  1.00 38.81           C  
ATOM   2269  CB  LEU A 150      -2.752 -16.242   8.565  1.00 38.81           C  
ATOM   2270  HB2 LEU A 150      -3.821 -16.348   8.753  1.00 38.81           H  
ATOM   2271  HB3 LEU A 150      -2.465 -15.231   8.853  1.00 38.81           H  
ATOM   2272  O   LEU A 150      -0.141 -15.753   9.807  1.00 38.81           O  
ATOM   2273  CG  LEU A 150      -2.533 -16.434   7.053  1.00 38.81           C  
ATOM   2274  HG  LEU A 150      -2.848 -17.440   6.776  1.00 38.81           H  
ATOM   2275  CD1 LEU A 150      -3.399 -15.437   6.279  1.00 38.81           C  
ATOM   2276 HD11 LEU A 150      -3.307 -15.620   5.209  1.00 38.81           H  
ATOM   2277 HD12 LEU A 150      -4.442 -15.559   6.571  1.00 38.81           H  
ATOM   2278 HD13 LEU A 150      -3.081 -14.419   6.506  1.00 38.81           H  
ATOM   2279  CD2 LEU A 150      -1.083 -16.240   6.604  1.00 38.81           C  
ATOM   2280 HD21 LEU A 150      -0.460 -17.046   6.991  1.00 38.81           H  
ATOM   2281 HD22 LEU A 150      -1.017 -16.260   5.517  1.00 38.81           H  
ATOM   2282 HD23 LEU A 150      -0.701 -15.289   6.975  1.00 38.81           H  
ATOM   2283  N   VAL A 151       0.303 -17.962   9.778  1.00 37.26           N  
ATOM   2284  H   VAL A 151      -0.098 -18.886   9.696  1.00 37.26           H  
ATOM   2285  CA  VAL A 151       1.768 -17.869   9.902  1.00 37.26           C  
ATOM   2286  HA  VAL A 151       2.015 -16.952  10.437  1.00 37.26           H  
ATOM   2287  C   VAL A 151       2.415 -17.798   8.513  1.00 37.26           C  
ATOM   2288  CB  VAL A 151       2.335 -19.059  10.709  1.00 37.26           C  
ATOM   2289  HB  VAL A 151       2.207 -19.972  10.128  1.00 37.26           H  
ATOM   2290  O   VAL A 151       2.036 -18.556   7.620  1.00 37.26           O  
ATOM   2291  CG1 VAL A 151       3.829 -18.877  11.003  1.00 37.26           C  
ATOM   2292 HG11 VAL A 151       4.194 -19.703  11.613  1.00 37.26           H  
ATOM   2293 HG12 VAL A 151       4.401 -18.873  10.076  1.00 37.26           H  
ATOM   2294 HG13 VAL A 151       4.002 -17.942  11.537  1.00 37.26           H  
ATOM   2295  CG2 VAL A 151       1.619 -19.253  12.055  1.00 37.26           C  
ATOM   2296 HG21 VAL A 151       2.069 -20.087  12.595  1.00 37.26           H  
ATOM   2297 HG22 VAL A 151       0.565 -19.484  11.901  1.00 37.26           H  
ATOM   2298 HG23 VAL A 151       1.707 -18.353  12.663  1.00 37.26           H  
ATOM   2299  N   ASN A 152       3.402 -16.916   8.329  1.00 41.83           N  
ATOM   2300  H   ASN A 152       3.611 -16.275   9.081  1.00 41.83           H  
ATOM   2301  CA  ASN A 152       4.186 -16.797   7.093  1.00 41.83           C  
ATOM   2302  HA  ASN A 152       4.106 -17.729   6.533  1.00 41.83           H  
ATOM   2303  C   ASN A 152       5.688 -16.600   7.402  1.00 41.83           C  
ATOM   2304  CB  ASN A 152       3.560 -15.681   6.224  1.00 41.83           C  
ATOM   2305  HB2 ASN A 152       2.489 -15.861   6.140  1.00 41.83           H  
ATOM   2306  HB3 ASN A 152       3.704 -14.718   6.713  1.00 41.83           H  
ATOM   2307  O   ASN A 152       6.200 -15.484   7.313  1.00 41.83           O  
ATOM   2308  CG  ASN A 152       4.124 -15.601   4.810  1.00 41.83           C  
ATOM   2309  ND2 ASN A 152       5.388 -15.291   4.651  1.00 41.83           N  
ATOM   2310 HD21 ASN A 152       5.971 -15.186   5.469  1.00 41.83           H  
ATOM   2311 HD22 ASN A 152       5.800 -15.396   3.735  1.00 41.83           H  
ATOM   2312  OD1 ASN A 152       3.419 -15.783   3.828  1.00 41.83           O  
ATOM   2313  N   CYS A 153       6.374 -17.696   7.729  1.00 39.60           N  
ATOM   2314  H   CYS A 153       5.863 -18.563   7.817  1.00 39.60           H  
ATOM   2315  CA  CYS A 153       7.841 -17.820   7.770  1.00 39.60           C  
ATOM   2316  HA  CYS A 153       8.292 -16.865   8.040  1.00 39.60           H  
ATOM   2317  C   CYS A 153       8.380 -18.248   6.384  1.00 39.60           C  
ATOM   2318  CB  CYS A 153       8.203 -18.859   8.847  1.00 39.60           C  
ATOM   2319  HB2 CYS A 153       9.282 -18.871   9.003  1.00 39.60           H  
ATOM   2320  HB3 CYS A 153       7.903 -19.853   8.516  1.00 39.60           H  
ATOM   2321  O   CYS A 153       7.587 -18.662   5.533  1.00 39.60           O  
ATOM   2322  SG  CYS A 153       7.378 -18.472  10.420  1.00 39.60           S  
ATOM   2323  HG  CYS A 153       8.066 -17.354  10.665  1.00 39.60           H  
ATOM   2324  N   GLU A 154       9.699 -18.205   6.146  1.00 47.64           N  
ATOM   2325  H   GLU A 154      10.319 -17.863   6.866  1.00 47.64           H  
ATOM   2326  CA  GLU A 154      10.285 -18.706   4.879  1.00 47.64           C  
ATOM   2327  HA  GLU A 154       9.621 -18.448   4.054  1.00 47.64           H  
ATOM   2328  C   GLU A 154      10.416 -20.247   4.847  1.00 47.64           C  
ATOM   2329  CB  GLU A 154      11.641 -18.028   4.592  1.00 47.64           C  
ATOM   2330  HB2 GLU A 154      12.215 -18.006   5.518  1.00 47.64           H  
ATOM   2331  HB3 GLU A 154      12.203 -18.628   3.876  1.00 47.64           H  
ATOM   2332  O   GLU A 154      10.191 -20.852   3.797  1.00 47.64           O  
ATOM   2333  CG  GLU A 154      11.534 -16.593   4.035  1.00 47.64           C  
ATOM   2334  HG2 GLU A 154      10.755 -16.052   4.571  1.00 47.64           H  
ATOM   2335  HG3 GLU A 154      12.476 -16.085   4.242  1.00 47.64           H  
ATOM   2336  CD  GLU A 154      11.273 -16.534   2.514  1.00 47.64           C  
ATOM   2337  OE1 GLU A 154      10.088 -16.448   2.111  1.00 47.64           O  
ATOM   2338  OE2 GLU A 154      12.260 -16.530   1.737  1.00 47.64           O  
ATOM   2339  N   GLU A 155      10.703 -20.904   5.983  1.00 47.00           N  
ATOM   2340  H   GLU A 155      10.842 -20.363   6.824  1.00 47.00           H  
ATOM   2341  CA  GLU A 155      10.695 -22.377   6.122  1.00 47.00           C  
ATOM   2342  HA  GLU A 155      10.309 -22.786   5.188  1.00 47.00           H  
ATOM   2343  C   GLU A 155       9.745 -22.860   7.251  1.00 47.00           C  
ATOM   2344  CB  GLU A 155      12.118 -22.955   6.289  1.00 47.00           C  
ATOM   2345  HB2 GLU A 155      12.024 -24.007   6.561  1.00 47.00           H  
ATOM   2346  HB3 GLU A 155      12.626 -22.450   7.111  1.00 47.00           H  
ATOM   2347  O   GLU A 155       9.495 -22.117   8.205  1.00 47.00           O  
ATOM   2348  CG  GLU A 155      12.978 -22.858   5.011  1.00 47.00           C  
ATOM   2349  HG2 GLU A 155      13.693 -22.044   5.126  1.00 47.00           H  
ATOM   2350  HG3 GLU A 155      12.342 -22.604   4.163  1.00 47.00           H  
ATOM   2351  CD  GLU A 155      13.713 -24.171   4.675  1.00 47.00           C  
ATOM   2352  OE1 GLU A 155      13.075 -25.052   4.045  1.00 47.00           O  
ATOM   2353  OE2 GLU A 155      14.919 -24.289   4.996  1.00 47.00           O  
ATOM   2354  N   PRO A 156       9.167 -24.080   7.154  1.00 39.94           N  
ATOM   2355  CA  PRO A 156       8.140 -24.578   8.079  1.00 39.94           C  
ATOM   2356  HA  PRO A 156       7.609 -23.737   8.525  1.00 39.94           H  
ATOM   2357  C   PRO A 156       8.673 -25.501   9.204  1.00 39.94           C  
ATOM   2358  CB  PRO A 156       7.186 -25.356   7.169  1.00 39.94           C  
ATOM   2359  HB2 PRO A 156       6.594 -26.092   7.714  1.00 39.94           H  
ATOM   2360  HB3 PRO A 156       6.538 -24.660   6.636  1.00 39.94           H  
ATOM   2361  O   PRO A 156       9.716 -26.133   9.039  1.00 39.94           O  
ATOM   2362  CG  PRO A 156       8.152 -26.022   6.187  1.00 39.94           C  
ATOM   2363  HG2 PRO A 156       8.581 -26.916   6.640  1.00 39.94           H  
ATOM   2364  HG3 PRO A 156       7.662 -26.269   5.246  1.00 39.94           H  
ATOM   2365  CD  PRO A 156       9.243 -24.967   5.996  1.00 39.94           C  
ATOM   2366  HD2 PRO A 156      10.223 -25.440   5.930  1.00 39.94           H  
ATOM   2367  HD3 PRO A 156       9.031 -24.410   5.084  1.00 39.94           H  
ATOM   2368  N   PRO A 157       7.918 -25.680  10.310  1.00 41.49           N  
ATOM   2369  CA  PRO A 157       8.191 -26.708  11.325  1.00 41.49           C  
ATOM   2370  HA  PRO A 157       9.244 -26.678  11.605  1.00 41.49           H  
ATOM   2371  C   PRO A 157       7.854 -28.137  10.834  1.00 41.49           C  
ATOM   2372  CB  PRO A 157       7.338 -26.294  12.529  1.00 41.49           C  
ATOM   2373  HB2 PRO A 157       7.878 -25.555  13.119  1.00 41.49           H  
ATOM   2374  HB3 PRO A 157       7.056 -27.144  13.151  1.00 41.49           H  
ATOM   2375  O   PRO A 157       7.051 -28.310   9.916  1.00 41.49           O  
ATOM   2376  CG  PRO A 157       6.119 -25.636  11.881  1.00 41.49           C  
ATOM   2377  HG2 PRO A 157       5.413 -26.403  11.565  1.00 41.49           H  
ATOM   2378  HG3 PRO A 157       5.639 -24.925  12.554  1.00 41.49           H  
ATOM   2379  CD  PRO A 157       6.709 -24.942  10.653  1.00 41.49           C  
ATOM   2380  HD2 PRO A 157       5.986 -24.957   9.837  1.00 41.49           H  
ATOM   2381  HD3 PRO A 157       6.972 -23.914  10.901  1.00 41.49           H  
ATOM   2382  N   GLU A 158       8.445 -29.174  11.453  1.00 45.11           N  
ATOM   2383  H   GLU A 158       9.117 -28.976  12.180  1.00 45.11           H  
ATOM   2384  CA  GLU A 158       8.307 -30.576  10.995  1.00 45.11           C  
ATOM   2385  HA  GLU A 158       8.282 -30.575   9.906  1.00 45.11           H  
ATOM   2386  C   GLU A 158       7.016 -31.307  11.427  1.00 45.11           C  
ATOM   2387  CB  GLU A 158       9.511 -31.449  11.430  1.00 45.11           C  
ATOM   2388  HB2 GLU A 158       9.198 -32.491  11.374  1.00 45.11           H  
ATOM   2389  HB3 GLU A 158       9.761 -31.243  12.471  1.00 45.11           H  
ATOM   2390  O   GLU A 158       6.488 -32.091  10.633  1.00 45.11           O  
ATOM   2391  CG  GLU A 158      10.773 -31.321  10.558  1.00 45.11           C  
ATOM   2392  HG2 GLU A 158      11.345 -30.450  10.878  1.00 45.11           H  
ATOM   2393  HG3 GLU A 158      10.470 -31.157   9.523  1.00 45.11           H  
ATOM   2394  CD  GLU A 158      11.647 -32.596  10.624  1.00 45.11           C  
ATOM   2395  OE1 GLU A 158      11.630 -33.383   9.644  1.00 45.11           O  
ATOM   2396  OE2 GLU A 158      12.330 -32.814  11.652  1.00 45.11           O  
ATOM   2397  N   GLU A 159       6.538 -31.157  12.673  1.00 39.74           N  
ATOM   2398  H   GLU A 159       6.956 -30.471  13.285  1.00 39.74           H  
ATOM   2399  CA  GLU A 159       5.504 -32.068  13.208  1.00 39.74           C  
ATOM   2400  HA  GLU A 159       5.647 -32.997  12.656  1.00 39.74           H  
ATOM   2401  C   GLU A 159       4.049 -31.671  12.883  1.00 39.74           C  
ATOM   2402  CB  GLU A 159       5.717 -32.448  14.693  1.00 39.74           C  
ATOM   2403  HB2 GLU A 159       4.966 -31.948  15.306  1.00 39.74           H  
ATOM   2404  HB3 GLU A 159       6.706 -32.135  15.029  1.00 39.74           H  
ATOM   2405  O   GLU A 159       3.738 -30.564  12.444  1.00 39.74           O  
ATOM   2406  CG  GLU A 159       5.603 -33.983  14.842  1.00 39.74           C  
ATOM   2407  HG2 GLU A 159       4.803 -34.351  14.200  1.00 39.74           H  
ATOM   2408  HG3 GLU A 159       6.526 -34.432  14.474  1.00 39.74           H  
ATOM   2409  CD  GLU A 159       5.303 -34.482  16.262  1.00 39.74           C  
ATOM   2410  OE1 GLU A 159       6.127 -35.260  16.797  1.00 39.74           O  
ATOM   2411  OE2 GLU A 159       4.186 -34.188  16.744  1.00 39.74           O  
ATOM   2412  N   LEU A 160       3.136 -32.638  13.028  1.00 33.87           N  
ATOM   2413  H   LEU A 160       3.407 -33.464  13.542  1.00 33.87           H  
ATOM   2414  CA  LEU A 160       1.876 -32.676  12.289  1.00 33.87           C  
ATOM   2415  HA  LEU A 160       1.844 -31.835  11.596  1.00 33.87           H  
ATOM   2416  C   LEU A 160       0.666 -32.530  13.219  1.00 33.87           C  
ATOM   2417  CB  LEU A 160       1.830 -33.971  11.452  1.00 33.87           C  
ATOM   2418  HB2 LEU A 160       0.896 -33.982  10.891  1.00 33.87           H  
ATOM   2419  HB3 LEU A 160       1.820 -34.821  12.134  1.00 33.87           H  
ATOM   2420  O   LEU A 160       0.174 -33.512  13.782  1.00 33.87           O  
ATOM   2421  CG  LEU A 160       3.005 -34.157  10.467  1.00 33.87           C  
ATOM   2422  HG  LEU A 160       3.943 -34.208  11.018  1.00 33.87           H  
ATOM   2423  CD1 LEU A 160       2.830 -35.479   9.715  1.00 33.87           C  
ATOM   2424 HD11 LEU A 160       2.786 -36.298  10.433  1.00 33.87           H  
ATOM   2425 HD12 LEU A 160       3.685 -35.633   9.057  1.00 33.87           H  
ATOM   2426 HD13 LEU A 160       1.911 -35.456   9.128  1.00 33.87           H  
ATOM   2427  CD2 LEU A 160       3.097 -33.035   9.431  1.00 33.87           C  
ATOM   2428 HD21 LEU A 160       3.340 -32.097   9.929  1.00 33.87           H  
ATOM   2429 HD22 LEU A 160       2.157 -32.931   8.890  1.00 33.87           H  
ATOM   2430 HD23 LEU A 160       3.910 -33.245   8.735  1.00 33.87           H  
ATOM   2431  N   VAL A 161       0.143 -31.302  13.324  1.00 35.51           N  
ATOM   2432  H   VAL A 161       0.650 -30.547  12.887  1.00 35.51           H  
ATOM   2433  CA  VAL A 161      -1.062 -30.964  14.105  1.00 35.51           C  
ATOM   2434  HA  VAL A 161      -0.877 -31.249  15.141  1.00 35.51           H  
ATOM   2435  C   VAL A 161      -2.269 -31.764  13.595  1.00 35.51           C  
ATOM   2436  CB  VAL A 161      -1.342 -29.444  14.094  1.00 35.51           C  
ATOM   2437  HB  VAL A 161      -1.610 -29.129  13.086  1.00 35.51           H  
ATOM   2438  O   VAL A 161      -2.926 -31.415  12.612  1.00 35.51           O  
ATOM   2439  CG1 VAL A 161      -2.494 -29.103  15.048  1.00 35.51           C  
ATOM   2440 HG11 VAL A 161      -2.240 -29.387  16.069  1.00 35.51           H  
ATOM   2441 HG12 VAL A 161      -3.409 -29.611  14.743  1.00 35.51           H  
ATOM   2442 HG13 VAL A 161      -2.685 -28.030  15.020  1.00 35.51           H  
ATOM   2443  CG2 VAL A 161      -0.118 -28.635  14.544  1.00 35.51           C  
ATOM   2444 HG21 VAL A 161       0.707 -28.755  13.841  1.00 35.51           H  
ATOM   2445 HG22 VAL A 161       0.207 -28.957  15.533  1.00 35.51           H  
ATOM   2446 HG23 VAL A 161      -0.369 -27.575  14.585  1.00 35.51           H  
ATOM   2447  N   THR A 162      -2.540 -32.894  14.249  1.00 32.46           N  
ATOM   2448  H   THR A 162      -1.918 -33.139  15.006  1.00 32.46           H  
ATOM   2449  CA  THR A 162      -3.466 -33.924  13.757  1.00 32.46           C  
ATOM   2450  HA  THR A 162      -3.442 -33.906  12.667  1.00 32.46           H  
ATOM   2451  C   THR A 162      -4.907 -33.596  14.163  1.00 32.46           C  
ATOM   2452  CB  THR A 162      -2.982 -35.327  14.167  1.00 32.46           C  
ATOM   2453  HB  THR A 162      -2.928 -35.398  15.254  1.00 32.46           H  
ATOM   2454  O   THR A 162      -5.494 -34.212  15.053  1.00 32.46           O  
ATOM   2455  CG2 THR A 162      -3.850 -36.464  13.619  1.00 32.46           C  
ATOM   2456 HG21 THR A 162      -4.840 -36.443  14.075  1.00 32.46           H  
ATOM   2457 HG22 THR A 162      -3.948 -36.367  12.538  1.00 32.46           H  
ATOM   2458 HG23 THR A 162      -3.383 -37.420  13.855  1.00 32.46           H  
ATOM   2459  OG1 THR A 162      -1.705 -35.571  13.613  1.00 32.46           O  
ATOM   2460  HG1 THR A 162      -1.110 -34.846  13.817  1.00 32.46           H  
ATOM   2461  N   HIS A 163      -5.479 -32.580  13.511  1.00 38.24           N  
ATOM   2462  H   HIS A 163      -4.903 -32.050  12.872  1.00 38.24           H  
ATOM   2463  CA  HIS A 163      -6.892 -32.223  13.647  1.00 38.24           C  
ATOM   2464  HA  HIS A 163      -7.100 -32.086  14.708  1.00 38.24           H  
ATOM   2465  C   HIS A 163      -7.831 -33.330  13.131  1.00 38.24           C  
ATOM   2466  CB  HIS A 163      -7.187 -30.896  12.930  1.00 38.24           C  
ATOM   2467  HB2 HIS A 163      -8.264 -30.728  12.923  1.00 38.24           H  
ATOM   2468  HB3 HIS A 163      -6.864 -30.972  11.892  1.00 38.24           H  
ATOM   2469  O   HIS A 163      -7.472 -34.158  12.293  1.00 38.24           O  
ATOM   2470  CG  HIS A 163      -6.557 -29.678  13.559  1.00 38.24           C  
ATOM   2471  CD2 HIS A 163      -5.713 -28.800  12.934  1.00 38.24           C  
ATOM   2472  HD2 HIS A 163      -5.338 -28.886  11.924  1.00 38.24           H  
ATOM   2473  ND1 HIS A 163      -6.808 -29.167  14.817  1.00 38.24           N  
ATOM   2474  HD1 HIS A 163      -7.406 -29.556  15.532  1.00 38.24           H  
ATOM   2475  CE1 HIS A 163      -6.126 -28.016  14.943  1.00 38.24           C  
ATOM   2476  HE1 HIS A 163      -6.121 -27.384  15.819  1.00 38.24           H  
ATOM   2477  NE2 HIS A 163      -5.456 -27.748  13.814  1.00 38.24           N  
ATOM   2478  N   LYS A 164      -9.072 -33.314  13.633  1.00 40.60           N  
ATOM   2479  H   LYS A 164      -9.289 -32.579  14.291  1.00 40.60           H  
ATOM   2480  CA  LYS A 164     -10.121 -34.310  13.341  1.00 40.60           C  
ATOM   2481  HA  LYS A 164      -9.684 -35.307  13.400  1.00 40.60           H  
ATOM   2482  C   LYS A 164     -10.676 -34.181  11.912  1.00 40.60           C  
ATOM   2483  CB  LYS A 164     -11.233 -34.187  14.403  1.00 40.60           C  
ATOM   2484  HB2 LYS A 164     -11.683 -33.197  14.322  1.00 40.60           H  
ATOM   2485  HB3 LYS A 164     -12.006 -34.927  14.198  1.00 40.60           H  
ATOM   2486  O   LYS A 164     -11.016 -35.186  11.295  1.00 40.60           O  
ATOM   2487  CG  LYS A 164     -10.712 -34.392  15.843  1.00 40.60           C  
ATOM   2488  HG2 LYS A 164      -9.849 -33.748  16.015  1.00 40.60           H  
ATOM   2489  HG3 LYS A 164     -10.396 -35.427  15.969  1.00 40.60           H  
ATOM   2490  CD  LYS A 164     -11.762 -34.042  16.908  1.00 40.60           C  
ATOM   2491  HD2 LYS A 164     -12.188 -33.064  16.684  1.00 40.60           H  
ATOM   2492  HD3 LYS A 164     -12.559 -34.786  16.893  1.00 40.60           H  
ATOM   2493  CE  LYS A 164     -11.106 -33.987  18.297  1.00 40.60           C  
ATOM   2494  HE2 LYS A 164     -10.300 -33.254  18.260  1.00 40.60           H  
ATOM   2495  HE3 LYS A 164     -10.671 -34.956  18.539  1.00 40.60           H  
ATOM   2496  NZ  LYS A 164     -12.072 -33.576  19.341  1.00 40.60           N  
ATOM   2497  HZ1 LYS A 164     -12.589 -32.748  19.083  1.00 40.60           H  
ATOM   2498  HZ2 LYS A 164     -12.766 -34.273  19.573  1.00 40.60           H  
ATOM   2499  HZ3 LYS A 164     -11.652 -33.232  20.193  1.00 40.60           H  
ATOM   2500  N   GLU A 165     -10.707 -32.956  11.387  1.00 39.92           N  
ATOM   2501  H   GLU A 165     -10.368 -32.198  11.961  1.00 39.92           H  
ATOM   2502  CA  GLU A 165     -10.942 -32.605   9.981  1.00 39.92           C  
ATOM   2503  HA  GLU A 165     -10.754 -33.485   9.365  1.00 39.92           H  
ATOM   2504  C   GLU A 165      -9.942 -31.500   9.567  1.00 39.92           C  
ATOM   2505  CB  GLU A 165     -12.400 -32.157   9.754  1.00 39.92           C  
ATOM   2506  HB2 GLU A 165     -12.654 -31.358  10.452  1.00 39.92           H  
ATOM   2507  HB3 GLU A 165     -12.486 -31.761   8.742  1.00 39.92           H  
ATOM   2508  O   GLU A 165      -9.452 -30.780  10.442  1.00 39.92           O  
ATOM   2509  CG  GLU A 165     -13.399 -33.314   9.905  1.00 39.92           C  
ATOM   2510  HG2 GLU A 165     -13.504 -33.566  10.960  1.00 39.92           H  
ATOM   2511  HG3 GLU A 165     -13.002 -34.189   9.390  1.00 39.92           H  
ATOM   2512  CD  GLU A 165     -14.769 -32.966   9.306  1.00 39.92           C  
ATOM   2513  OE1 GLU A 165     -14.974 -33.294   8.111  1.00 39.92           O  
ATOM   2514  OE2 GLU A 165     -15.606 -32.396  10.040  1.00 39.92           O  
ATOM   2515  N   PRO A 166      -9.576 -31.370   8.275  1.00 32.41           N  
ATOM   2516  CA  PRO A 166      -8.476 -30.500   7.857  1.00 32.41           C  
ATOM   2517  HA  PRO A 166      -7.681 -30.564   8.600  1.00 32.41           H  
ATOM   2518  C   PRO A 166      -8.892 -29.026   7.648  1.00 32.41           C  
ATOM   2519  CB  PRO A 166      -7.966 -31.115   6.551  1.00 32.41           C  
ATOM   2520  HB2 PRO A 166      -7.510 -30.373   5.895  1.00 32.41           H  
ATOM   2521  HB3 PRO A 166      -7.256 -31.911   6.777  1.00 32.41           H  
ATOM   2522  O   PRO A 166      -9.902 -28.777   6.984  1.00 32.41           O  
ATOM   2523  CG  PRO A 166      -9.232 -31.717   5.938  1.00 32.41           C  
ATOM   2524  HG2 PRO A 166      -9.794 -30.943   5.416  1.00 32.41           H  
ATOM   2525  HG3 PRO A 166      -9.000 -32.541   5.264  1.00 32.41           H  
ATOM   2526  CD  PRO A 166     -10.022 -32.193   7.159  1.00 32.41           C  
ATOM   2527  HD2 PRO A 166     -11.091 -32.076   6.982  1.00 32.41           H  
ATOM   2528  HD3 PRO A 166      -9.784 -33.238   7.357  1.00 32.41           H  
ATOM   2529  N   PRO A 167      -8.092 -28.040   8.103  1.00 33.34           N  
ATOM   2530  CA  PRO A 167      -8.241 -26.639   7.691  1.00 33.34           C  
ATOM   2531  HA  PRO A 167      -9.273 -26.322   7.836  1.00 33.34           H  
ATOM   2532  C   PRO A 167      -7.867 -26.433   6.206  1.00 33.34           C  
ATOM   2533  CB  PRO A 167      -7.336 -25.846   8.643  1.00 33.34           C  
ATOM   2534  HB2 PRO A 167      -7.901 -25.576   9.536  1.00 33.34           H  
ATOM   2535  HB3 PRO A 167      -6.925 -24.951   8.176  1.00 33.34           H  
ATOM   2536  O   PRO A 167      -7.023 -27.150   5.664  1.00 33.34           O  
ATOM   2537  CG  PRO A 167      -6.241 -26.845   9.023  1.00 33.34           C  
ATOM   2538  HG2 PRO A 167      -5.809 -26.621   9.998  1.00 33.34           H  
ATOM   2539  HG3 PRO A 167      -5.467 -26.859   8.256  1.00 33.34           H  
ATOM   2540  CD  PRO A 167      -6.966 -28.188   9.018  1.00 33.34           C  
ATOM   2541  HD2 PRO A 167      -6.278 -28.967   8.691  1.00 33.34           H  
ATOM   2542  HD3 PRO A 167      -7.341 -28.409  10.018  1.00 33.34           H  
ATOM   2543  N   GLU A 168      -8.458 -25.434   5.533  1.00 34.29           N  
ATOM   2544  H   GLU A 168      -9.123 -24.855   6.024  1.00 34.29           H  
ATOM   2545  CA  GLU A 168      -8.195 -25.120   4.110  1.00 34.29           C  
ATOM   2546  HA  GLU A 168      -8.033 -26.066   3.592  1.00 34.29           H  
ATOM   2547  C   GLU A 168      -6.872 -24.325   3.920  1.00 34.29           C  
ATOM   2548  CB  GLU A 168      -9.425 -24.453   3.422  1.00 34.29           C  
ATOM   2549  HB2 GLU A 168      -9.152 -24.244   2.387  1.00 34.29           H  
ATOM   2550  HB3 GLU A 168      -9.646 -23.504   3.911  1.00 34.29           H  
ATOM   2551  O   GLU A 168      -6.867 -23.213   3.392  1.00 34.29           O  
ATOM   2552  CG  GLU A 168     -10.707 -25.318   3.395  1.00 34.29           C  
ATOM   2553  HG2 GLU A 168     -11.160 -25.309   4.386  1.00 34.29           H  
ATOM   2554  HG3 GLU A 168     -10.416 -26.347   3.183  1.00 34.29           H  
ATOM   2555  CD  GLU A 168     -11.762 -24.884   2.341  1.00 34.29           C  
ATOM   2556  OE1 GLU A 168     -11.906 -25.593   1.311  1.00 34.29           O  
ATOM   2557  OE2 GLU A 168     -12.485 -23.873   2.526  1.00 34.29           O  
ATOM   2558  N   THR A 169      -5.735 -24.874   4.372  1.00 32.49           N  
ATOM   2559  H   THR A 169      -5.781 -25.800   4.774  1.00 32.49           H  
ATOM   2560  CA  THR A 169      -4.431 -24.178   4.408  1.00 32.49           C  
ATOM   2561  HA  THR A 169      -4.603 -23.230   4.918  1.00 32.49           H  
ATOM   2562  C   THR A 169      -3.868 -23.829   3.023  1.00 32.49           C  
ATOM   2563  CB  THR A 169      -3.377 -24.935   5.237  1.00 32.49           C  
ATOM   2564  HB  THR A 169      -2.396 -24.495   5.061  1.00 32.49           H  
ATOM   2565  O   THR A 169      -3.779 -24.649   2.106  1.00 32.49           O  
ATOM   2566  CG2 THR A 169      -3.677 -24.846   6.730  1.00 32.49           C  
ATOM   2567 HG21 THR A 169      -4.679 -25.225   6.931  1.00 32.49           H  
ATOM   2568 HG22 THR A 169      -2.945 -25.421   7.299  1.00 32.49           H  
ATOM   2569 HG23 THR A 169      -3.625 -23.806   7.054  1.00 32.49           H  
ATOM   2570  OG1 THR A 169      -3.330 -26.303   4.908  1.00 32.49           O  
ATOM   2571  HG1 THR A 169      -2.885 -26.751   5.632  1.00 32.49           H  
ATOM   2572  N   LEU A 170      -3.445 -22.570   2.865  1.00 29.90           N  
ATOM   2573  H   LEU A 170      -3.513 -21.956   3.664  1.00 29.90           H  
ATOM   2574  CA  LEU A 170      -3.168 -21.943   1.568  1.00 29.90           C  
ATOM   2575  HA  LEU A 170      -3.785 -22.440   0.819  1.00 29.90           H  
ATOM   2576  C   LEU A 170      -1.715 -22.143   1.090  1.00 29.90           C  
ATOM   2577  CB  LEU A 170      -3.610 -20.464   1.621  1.00 29.90           C  
ATOM   2578  HB2 LEU A 170      -2.994 -19.945   2.355  1.00 29.90           H  
ATOM   2579  HB3 LEU A 170      -3.419 -20.012   0.648  1.00 29.90           H  
ATOM   2580  O   LEU A 170      -0.986 -21.182   0.840  1.00 29.90           O  
ATOM   2581  CG  LEU A 170      -5.095 -20.232   1.974  1.00 29.90           C  
ATOM   2582  HG  LEU A 170      -5.299 -20.618   2.973  1.00 29.90           H  
ATOM   2583  CD1 LEU A 170      -5.385 -18.730   1.973  1.00 29.90           C  
ATOM   2584 HD11 LEU A 170      -4.731 -18.232   2.687  1.00 29.90           H  
ATOM   2585 HD12 LEU A 170      -5.226 -18.310   0.980  1.00 29.90           H  
ATOM   2586 HD13 LEU A 170      -6.416 -18.559   2.281  1.00 29.90           H  
ATOM   2587  CD2 LEU A 170      -6.050 -20.895   0.978  1.00 29.90           C  
ATOM   2588 HD21 LEU A 170      -5.955 -21.979   1.044  1.00 29.90           H  
ATOM   2589 HD22 LEU A 170      -7.077 -20.644   1.245  1.00 29.90           H  
ATOM   2590 HD23 LEU A 170      -5.838 -20.559  -0.037  1.00 29.90           H  
ATOM   2591  N   VAL A 171      -1.290 -23.400   0.934  1.00 29.73           N  
ATOM   2592  H   VAL A 171      -1.941 -24.132   1.181  1.00 29.73           H  
ATOM   2593  CA  VAL A 171       0.084 -23.781   0.541  1.00 29.73           C  
ATOM   2594  HA  VAL A 171       0.769 -23.159   1.118  1.00 29.73           H  
ATOM   2595  C   VAL A 171       0.351 -23.482  -0.952  1.00 29.73           C  
ATOM   2596  CB  VAL A 171       0.384 -25.249   0.927  1.00 29.73           C  
ATOM   2597  HB  VAL A 171      -0.175 -25.920   0.275  1.00 29.73           H  
ATOM   2598  O   VAL A 171       0.293 -24.362  -1.814  1.00 29.73           O  
ATOM   2599  CG1 VAL A 171       1.883 -25.561   0.793  1.00 29.73           C  
ATOM   2600 HG11 VAL A 171       2.454 -24.930   1.474  1.00 29.73           H  
ATOM   2601 HG12 VAL A 171       2.062 -26.607   1.041  1.00 29.73           H  
ATOM   2602 HG13 VAL A 171       2.216 -25.373  -0.228  1.00 29.73           H  
ATOM   2603  CG2 VAL A 171      -0.005 -25.565   2.380  1.00 29.73           C  
ATOM   2604 HG21 VAL A 171       0.477 -24.863   3.061  1.00 29.73           H  
ATOM   2605 HG22 VAL A 171       0.299 -26.578   2.641  1.00 29.73           H  
ATOM   2606 HG23 VAL A 171      -1.085 -25.503   2.510  1.00 29.73           H  
ATOM   2607  N   ASN A 172       0.628 -22.214  -1.270  1.00 30.56           N  
ATOM   2608  H   ASN A 172       0.620 -21.556  -0.503  1.00 30.56           H  
ATOM   2609  CA  ASN A 172       0.744 -21.660  -2.630  1.00 30.56           C  
ATOM   2610  HA  ASN A 172      -0.071 -22.065  -3.230  1.00 30.56           H  
ATOM   2611  C   ASN A 172       2.045 -22.070  -3.362  1.00 30.56           C  
ATOM   2612  CB  ASN A 172       0.549 -20.129  -2.567  1.00 30.56           C  
ATOM   2613  HB2 ASN A 172       1.001 -19.672  -3.448  1.00 30.56           H  
ATOM   2614  HB3 ASN A 172       1.048 -19.714  -1.691  1.00 30.56           H  
ATOM   2615  O   ASN A 172       2.946 -21.262  -3.587  1.00 30.56           O  
ATOM   2616  CG  ASN A 172      -0.909 -19.710  -2.581  1.00 30.56           C  
ATOM   2617  ND2 ASN A 172      -1.574 -19.665  -1.454  1.00 30.56           N  
ATOM   2618 HD21 ASN A 172      -1.151 -19.953  -0.583  1.00 30.56           H  
ATOM   2619 HD22 ASN A 172      -2.533 -19.350  -1.501  1.00 30.56           H  
ATOM   2620  OD1 ASN A 172      -1.480 -19.429  -3.621  1.00 30.56           O  
ATOM   2621  N   ARG A 173       2.150 -23.341  -3.769  1.00 27.83           N  
ATOM   2622  H   ARG A 173       1.403 -23.968  -3.509  1.00 27.83           H  
ATOM   2623  CA  ARG A 173       3.316 -23.867  -4.505  1.00 27.83           C  
ATOM   2624  HA  ARG A 173       4.217 -23.507  -4.009  1.00 27.83           H  
ATOM   2625  C   ARG A 173       3.380 -23.353  -5.951  1.00 27.83           C  
ATOM   2626  CB  ARG A 173       3.333 -25.405  -4.459  1.00 27.83           C  
ATOM   2627  HB2 ARG A 173       4.141 -25.765  -5.097  1.00 27.83           H  
ATOM   2628  HB3 ARG A 173       2.390 -25.799  -4.839  1.00 27.83           H  
ATOM   2629  O   ARG A 173       2.633 -23.808  -6.814  1.00 27.83           O  
ATOM   2630  CG  ARG A 173       3.569 -25.910  -3.030  1.00 27.83           C  
ATOM   2631  HG2 ARG A 173       4.470 -25.441  -2.634  1.00 27.83           H  
ATOM   2632  HG3 ARG A 173       2.721 -25.627  -2.406  1.00 27.83           H  
ATOM   2633  CD  ARG A 173       3.739 -27.431  -2.973  1.00 27.83           C  
ATOM   2634  HD2 ARG A 173       4.520 -27.714  -3.678  1.00 27.83           H  
ATOM   2635  HD3 ARG A 173       2.804 -27.906  -3.271  1.00 27.83           H  
ATOM   2636  NE  ARG A 173       4.102 -27.852  -1.604  1.00 27.83           N  
ATOM   2637  HE  ARG A 173       3.732 -27.287  -0.853  1.00 27.83           H  
ATOM   2638  NH1 ARG A 173       5.469 -29.627  -2.124  1.00 27.83           N  
ATOM   2639 HH11 ARG A 173       5.243 -29.500  -3.101  1.00 27.83           H  
ATOM   2640 HH12 ARG A 173       6.147 -30.314  -1.827  1.00 27.83           H  
ATOM   2641  NH2 ARG A 173       5.261 -28.976  -0.000  1.00 27.83           N  
ATOM   2642 HH21 ARG A 173       4.926 -28.332   0.701  1.00 27.83           H  
ATOM   2643 HH22 ARG A 173       5.943 -29.668   0.277  1.00 27.83           H  
ATOM   2644  CZ  ARG A 173       4.936 -28.815  -1.252  1.00 27.83           C  
ATOM   2645  N   TYR A 174       4.334 -22.464  -6.228  1.00 29.76           N  
ATOM   2646  H   TYR A 174       4.854 -22.075  -5.454  1.00 29.76           H  
ATOM   2647  CA  TYR A 174       4.716 -22.058  -7.585  1.00 29.76           C  
ATOM   2648  HA  TYR A 174       3.815 -21.865  -8.168  1.00 29.76           H  
ATOM   2649  C   TYR A 174       5.494 -23.181  -8.303  1.00 29.76           C  
ATOM   2650  CB  TYR A 174       5.534 -20.752  -7.530  1.00 29.76           C  
ATOM   2651  HB2 TYR A 174       6.199 -20.772  -6.666  1.00 29.76           H  
ATOM   2652  HB3 TYR A 174       6.174 -20.706  -8.411  1.00 29.76           H  
ATOM   2653  O   TYR A 174       6.723 -23.219  -8.274  1.00 29.76           O  
ATOM   2654  CG  TYR A 174       4.722 -19.469  -7.520  1.00 29.76           C  
ATOM   2655  CD1 TYR A 174       4.344 -18.884  -8.745  1.00 29.76           C  
ATOM   2656  HD1 TYR A 174       4.598 -19.373  -9.674  1.00 29.76           H  
ATOM   2657  CD2 TYR A 174       4.397 -18.827  -6.308  1.00 29.76           C  
ATOM   2658  HD2 TYR A 174       4.683 -19.272  -5.366  1.00 29.76           H  
ATOM   2659  CE1 TYR A 174       3.661 -17.653  -8.762  1.00 29.76           C  
ATOM   2660  HE1 TYR A 174       3.381 -17.190  -9.696  1.00 29.76           H  
ATOM   2661  CE2 TYR A 174       3.718 -17.592  -6.321  1.00 29.76           C  
ATOM   2662  HE2 TYR A 174       3.487 -17.100  -5.387  1.00 29.76           H  
ATOM   2663  OH  TYR A 174       2.733 -15.788  -7.581  1.00 29.76           O  
ATOM   2664  HH  TYR A 174       2.579 -15.444  -6.699  1.00 29.76           H  
ATOM   2665  CZ  TYR A 174       3.357 -16.997  -7.550  1.00 29.76           C  
ATOM   2666  N   GLU A 175       4.793 -24.100  -8.974  1.00 31.55           N  
ATOM   2667  H   GLU A 175       3.785 -24.092  -8.911  1.00 31.55           H  
ATOM   2668  CA  GLU A 175       5.448 -25.054  -9.882  1.00 31.55           C  
ATOM   2669  HA  GLU A 175       6.292 -25.485  -9.344  1.00 31.55           H  
ATOM   2670  C   GLU A 175       5.975 -24.335 -11.147  1.00 31.55           C  
ATOM   2671  CB  GLU A 175       4.522 -26.220 -10.273  1.00 31.55           C  
ATOM   2672  HB2 GLU A 175       3.608 -25.829 -10.720  1.00 31.55           H  
ATOM   2673  HB3 GLU A 175       5.043 -26.816 -11.022  1.00 31.55           H  
ATOM   2674  O   GLU A 175       5.218 -23.609 -11.802  1.00 31.55           O  
ATOM   2675  CG  GLU A 175       4.169 -27.138  -9.090  1.00 31.55           C  
ATOM   2676  HG2 GLU A 175       3.468 -26.621  -8.434  1.00 31.55           H  
ATOM   2677  HG3 GLU A 175       5.079 -27.328  -8.521  1.00 31.55           H  
ATOM   2678  CD  GLU A 175       3.566 -28.487  -9.529  1.00 31.55           C  
ATOM   2679  OE1 GLU A 175       3.785 -29.480  -8.796  1.00 31.55           O  
ATOM   2680  OE2 GLU A 175       2.902 -28.540 -10.592  1.00 31.55           O  
ATOM   2681  N   PRO A 176       7.254 -24.517 -11.538  1.00 34.88           N  
ATOM   2682  CA  PRO A 176       7.811 -23.858 -12.717  1.00 34.88           C  
ATOM   2683  HA  PRO A 176       7.592 -22.792 -12.643  1.00 34.88           H  
ATOM   2684  C   PRO A 176       7.213 -24.437 -14.020  1.00 34.88           C  
ATOM   2685  CB  PRO A 176       9.327 -24.049 -12.618  1.00 34.88           C  
ATOM   2686  HB2 PRO A 176       9.759 -23.223 -12.052  1.00 34.88           H  
ATOM   2687  HB3 PRO A 176       9.800 -24.125 -13.598  1.00 34.88           H  
ATOM   2688  O   PRO A 176       7.103 -25.659 -14.154  1.00 34.88           O  
ATOM   2689  CG  PRO A 176       9.470 -25.341 -11.815  1.00 34.88           C  
ATOM   2690  HG2 PRO A 176       9.369 -26.200 -12.479  1.00 34.88           H  
ATOM   2691  HG3 PRO A 176      10.417 -25.382 -11.277  1.00 34.88           H  
ATOM   2692  CD  PRO A 176       8.280 -25.292 -10.858  1.00 34.88           C  
ATOM   2693  HD2 PRO A 176       7.935 -26.303 -10.638  1.00 34.88           H  
ATOM   2694  HD3 PRO A 176       8.565 -24.782  -9.938  1.00 34.88           H  
ATOM   2695  N   PRO A 177       6.855 -23.601 -15.018  1.00 31.88           N  
ATOM   2696  CA  PRO A 177       6.024 -23.999 -16.164  1.00 31.88           C  
ATOM   2697  HA  PRO A 177       5.225 -24.651 -15.809  1.00 31.88           H  
ATOM   2698  C   PRO A 177       6.795 -24.774 -17.255  1.00 31.88           C  
ATOM   2699  CB  PRO A 177       5.390 -22.688 -16.652  1.00 31.88           C  
ATOM   2700  HB2 PRO A 177       5.125 -22.704 -17.710  1.00 31.88           H  
ATOM   2701  HB3 PRO A 177       4.505 -22.472 -16.053  1.00 31.88           H  
ATOM   2702  O   PRO A 177       6.967 -24.296 -18.375  1.00 31.88           O  
ATOM   2703  CG  PRO A 177       6.471 -21.654 -16.344  1.00 31.88           C  
ATOM   2704  HG2 PRO A 177       7.252 -21.695 -17.103  1.00 31.88           H  
ATOM   2705  HG3 PRO A 177       6.061 -20.647 -16.263  1.00 31.88           H  
ATOM   2706  CD  PRO A 177       7.017 -22.152 -15.008  1.00 31.88           C  
ATOM   2707  HD2 PRO A 177       8.064 -21.870 -14.895  1.00 31.88           H  
ATOM   2708  HD3 PRO A 177       6.424 -21.727 -14.198  1.00 31.88           H  
ATOM   2709  N   GLY A 178       7.271 -25.978 -16.922  1.00 32.59           N  
ATOM   2710  H   GLY A 178       7.128 -26.262 -15.964  1.00 32.59           H  
ATOM   2711  CA  GLY A 178       8.124 -26.816 -17.774  1.00 32.59           C  
ATOM   2712  HA2 GLY A 178       9.014 -27.088 -17.207  1.00 32.59           H  
ATOM   2713  HA3 GLY A 178       8.458 -26.242 -18.638  1.00 32.59           H  
ATOM   2714  C   GLY A 178       7.469 -28.100 -18.302  1.00 32.59           C  
ATOM   2715  O   GLY A 178       6.849 -28.120 -19.362  1.00 32.59           O  
ATOM   2716  N   GLU A 179       7.699 -29.215 -17.608  1.00 32.23           N  
ATOM   2717  H   GLU A 179       8.134 -29.118 -16.701  1.00 32.23           H  
ATOM   2718  CA  GLU A 179       7.657 -30.573 -18.176  1.00 32.23           C  
ATOM   2719  HA  GLU A 179       7.856 -30.499 -19.245  1.00 32.23           H  
ATOM   2720  C   GLU A 179       6.277 -31.259 -18.033  1.00 32.23           C  
ATOM   2721  CB  GLU A 179       8.841 -31.337 -17.554  1.00 32.23           C  
ATOM   2722  HB2 GLU A 179       9.751 -30.771 -17.754  1.00 32.23           H  
ATOM   2723  HB3 GLU A 179       8.710 -31.377 -16.473  1.00 32.23           H  
ATOM   2724  O   GLU A 179       6.005 -32.009 -17.094  1.00 32.23           O  
ATOM   2725  CG  GLU A 179       9.064 -32.761 -18.062  1.00 32.23           C  
ATOM   2726  HG2 GLU A 179       8.267 -33.402 -17.684  1.00 32.23           H  
ATOM   2727  HG3 GLU A 179       9.993 -33.138 -17.633  1.00 32.23           H  
ATOM   2728  CD  GLU A 179       9.129 -32.862 -19.588  1.00 32.23           C  
ATOM   2729  OE1 GLU A 179       8.059 -33.047 -20.208  1.00 32.23           O  
ATOM   2730  OE2 GLU A 179      10.236 -33.001 -20.148  1.00 32.23           O  
ATOM   2731  N   GLN A 180       5.375 -30.985 -18.982  1.00 27.36           N  
ATOM   2732  H   GLN A 180       5.684 -30.354 -19.707  1.00 27.36           H  
ATOM   2733  CA  GLN A 180       3.930 -31.281 -18.920  1.00 27.36           C  
ATOM   2734  HA  GLN A 180       3.590 -31.000 -17.923  1.00 27.36           H  
ATOM   2735  C   GLN A 180       3.542 -32.773 -19.105  1.00 27.36           C  
ATOM   2736  CB  GLN A 180       3.181 -30.387 -19.932  1.00 27.36           C  
ATOM   2737  HB2 GLN A 180       3.488 -30.663 -20.941  1.00 27.36           H  
ATOM   2738  HB3 GLN A 180       2.113 -30.579 -19.834  1.00 27.36           H  
ATOM   2739  O   GLN A 180       2.702 -33.109 -19.948  1.00 27.36           O  
ATOM   2740  CG  GLN A 180       3.407 -28.878 -19.748  1.00 27.36           C  
ATOM   2741  HG2 GLN A 180       4.464 -28.650 -19.881  1.00 27.36           H  
ATOM   2742  HG3 GLN A 180       3.116 -28.585 -18.739  1.00 27.36           H  
ATOM   2743  CD  GLN A 180       2.625 -28.030 -20.749  1.00 27.36           C  
ATOM   2744  NE2 GLN A 180       2.899 -26.747 -20.815  1.00 27.36           N  
ATOM   2745 HE21 GLN A 180       2.375 -26.202 -21.485  1.00 27.36           H  
ATOM   2746 HE22 GLN A 180       3.633 -26.353 -20.245  1.00 27.36           H  
ATOM   2747  OE1 GLN A 180       1.767 -28.493 -21.487  1.00 27.36           O  
ATOM   2748  N   ARG A 181       4.107 -33.710 -18.328  1.00 28.46           N  
ATOM   2749  H   ARG A 181       4.794 -33.378 -17.666  1.00 28.46           H  
ATOM   2750  CA  ARG A 181       3.941 -35.176 -18.521  1.00 28.46           C  
ATOM   2751  HA  ARG A 181       3.838 -35.322 -19.597  1.00 28.46           H  
ATOM   2752  C   ARG A 181       2.633 -35.786 -17.981  1.00 28.46           C  
ATOM   2753  CB  ARG A 181       5.223 -35.943 -18.140  1.00 28.46           C  
ATOM   2754  HB2 ARG A 181       5.063 -37.011 -18.291  1.00 28.46           H  
ATOM   2755  HB3 ARG A 181       5.478 -35.763 -17.096  1.00 28.46           H  
ATOM   2756  O   ARG A 181       2.629 -36.790 -17.275  1.00 28.46           O  
ATOM   2757  CG  ARG A 181       6.369 -35.484 -19.053  1.00 28.46           C  
ATOM   2758  HG2 ARG A 181       6.630 -34.465 -18.767  1.00 28.46           H  
ATOM   2759  HG3 ARG A 181       6.024 -35.469 -20.087  1.00 28.46           H  
ATOM   2760  CD  ARG A 181       7.627 -36.355 -18.993  1.00 28.46           C  
ATOM   2761  HD2 ARG A 181       8.003 -36.367 -17.970  1.00 28.46           H  
ATOM   2762  HD3 ARG A 181       7.375 -37.370 -19.302  1.00 28.46           H  
ATOM   2763  NE  ARG A 181       8.650 -35.790 -19.889  1.00 28.46           N  
ATOM   2764  HE  ARG A 181       8.482 -34.843 -20.196  1.00 28.46           H  
ATOM   2765  NH1 ARG A 181      10.170 -37.508 -19.955  1.00 28.46           N  
ATOM   2766 HH11 ARG A 181      11.087 -37.841 -20.216  1.00 28.46           H  
ATOM   2767 HH12 ARG A 181       9.532 -38.075 -19.415  1.00 28.46           H  
ATOM   2768  NH2 ARG A 181      10.670 -35.546 -20.885  1.00 28.46           N  
ATOM   2769 HH21 ARG A 181      10.498 -34.551 -20.872  1.00 28.46           H  
ATOM   2770 HH22 ARG A 181      11.608 -35.857 -21.097  1.00 28.46           H  
ATOM   2771  CZ  ARG A 181       9.819 -36.286 -20.241  1.00 28.46           C  
ATOM   2772  N   ARG A 182       1.514 -35.196 -18.419  1.00 27.78           N  
ATOM   2773  H   ARG A 182       1.696 -34.331 -18.907  1.00 27.78           H  
ATOM   2774  CA  ARG A 182       0.186 -35.808 -18.661  1.00 27.78           C  
ATOM   2775  HA  ARG A 182      -0.546 -35.001 -18.638  1.00 27.78           H  
ATOM   2776  C   ARG A 182      -0.314 -36.833 -17.623  1.00 27.78           C  
ATOM   2777  CB  ARG A 182       0.152 -36.401 -20.087  1.00 27.78           C  
ATOM   2778  HB2 ARG A 182      -0.843 -36.807 -20.267  1.00 27.78           H  
ATOM   2779  HB3 ARG A 182       0.870 -37.218 -20.155  1.00 27.78           H  
ATOM   2780  O   ARG A 182      -0.309 -38.038 -17.868  1.00 27.78           O  
ATOM   2781  CG  ARG A 182       0.463 -35.371 -21.186  1.00 27.78           C  
ATOM   2782  HG2 ARG A 182       1.500 -35.047 -21.096  1.00 27.78           H  
ATOM   2783  HG3 ARG A 182      -0.193 -34.508 -21.069  1.00 27.78           H  
ATOM   2784  CD  ARG A 182       0.270 -35.967 -22.584  1.00 27.78           C  
ATOM   2785  HD2 ARG A 182       0.929 -36.829 -22.691  1.00 27.78           H  
ATOM   2786  HD3 ARG A 182      -0.764 -36.294 -22.689  1.00 27.78           H  
ATOM   2787  NE  ARG A 182       0.585 -34.971 -23.625  1.00 27.78           N  
ATOM   2788  HE  ARG A 182       0.922 -34.076 -23.300  1.00 27.78           H  
ATOM   2789  NH1 ARG A 182       0.113 -36.262 -25.468  1.00 27.78           N  
ATOM   2790 HH11 ARG A 182       0.072 -36.369 -26.471  1.00 27.78           H  
ATOM   2791 HH12 ARG A 182      -0.098 -37.040 -24.860  1.00 27.78           H  
ATOM   2792  NH2 ARG A 182       0.800 -34.156 -25.739  1.00 27.78           N  
ATOM   2793 HH21 ARG A 182       1.117 -33.273 -25.365  1.00 27.78           H  
ATOM   2794 HH22 ARG A 182       0.747 -34.278 -26.740  1.00 27.78           H  
ATOM   2795  CZ  ARG A 182       0.498 -35.135 -24.934  1.00 27.78           C  
ATOM   2796  N   LYS A 183      -0.893 -36.333 -16.528  1.00 32.33           N  
ATOM   2797  H   LYS A 183      -0.850 -35.330 -16.414  1.00 32.33           H  
ATOM   2798  CA  LYS A 183      -1.840 -37.063 -15.654  1.00 32.33           C  
ATOM   2799  HA  LYS A 183      -2.078 -38.025 -16.108  1.00 32.33           H  
ATOM   2800  C   LYS A 183      -3.175 -36.293 -15.571  1.00 32.33           C  
ATOM   2801  CB  LYS A 183      -1.183 -37.337 -14.285  1.00 32.33           C  
ATOM   2802  HB2 LYS A 183      -0.850 -36.397 -13.846  1.00 32.33           H  
ATOM   2803  HB3 LYS A 183      -1.917 -37.786 -13.616  1.00 32.33           H  
ATOM   2804  O   LYS A 183      -3.369 -35.337 -16.320  1.00 32.33           O  
ATOM   2805  CG  LYS A 183       0.010 -38.306 -14.401  1.00 32.33           C  
ATOM   2806  HG2 LYS A 183       0.794 -37.847 -15.003  1.00 32.33           H  
ATOM   2807  HG3 LYS A 183      -0.318 -39.222 -14.892  1.00 32.33           H  
ATOM   2808  CD  LYS A 183       0.588 -38.655 -13.022  1.00 32.33           C  
ATOM   2809  HD2 LYS A 183       0.899 -37.735 -12.527  1.00 32.33           H  
ATOM   2810  HD3 LYS A 183      -0.183 -39.138 -12.420  1.00 32.33           H  
ATOM   2811  CE  LYS A 183       1.794 -39.593 -13.170  1.00 32.33           C  
ATOM   2812  HE2 LYS A 183       2.522 -39.113 -13.824  1.00 32.33           H  
ATOM   2813  HE3 LYS A 183       1.466 -40.512 -13.656  1.00 32.33           H  
ATOM   2814  NZ  LYS A 183       2.416 -39.896 -11.855  1.00 32.33           N  
ATOM   2815  HZ1 LYS A 183       1.756 -40.347 -11.238  1.00 32.33           H  
ATOM   2816  HZ2 LYS A 183       3.216 -40.502 -11.966  1.00 32.33           H  
ATOM   2817  HZ3 LYS A 183       2.730 -39.046 -11.409  1.00 32.33           H  
ATOM   2818  N   ARG A 184      -4.109 -36.704 -14.703  1.00 26.26           N  
ATOM   2819  H   ARG A 184      -3.882 -37.476 -14.093  1.00 26.26           H  
ATOM   2820  CA  ARG A 184      -5.360 -35.975 -14.396  1.00 26.26           C  
ATOM   2821  HA  ARG A 184      -5.239 -34.944 -14.729  1.00 26.26           H  
ATOM   2822  C   ARG A 184      -5.615 -35.927 -12.874  1.00 26.26           C  
ATOM   2823  CB  ARG A 184      -6.560 -36.593 -15.140  1.00 26.26           C  
ATOM   2824  HB2 ARG A 184      -7.479 -36.241 -14.671  1.00 26.26           H  
ATOM   2825  HB3 ARG A 184      -6.532 -37.679 -15.051  1.00 26.26           H  
ATOM   2826  O   ARG A 184      -5.199 -36.865 -12.198  1.00 26.26           O  
ATOM   2827  CG  ARG A 184      -6.593 -36.184 -16.622  1.00 26.26           C  
ATOM   2828  HG2 ARG A 184      -5.726 -36.596 -17.139  1.00 26.26           H  
ATOM   2829  HG3 ARG A 184      -6.556 -35.097 -16.684  1.00 26.26           H  
ATOM   2830  CD  ARG A 184      -7.874 -36.677 -17.310  1.00 26.26           C  
ATOM   2831  HD2 ARG A 184      -8.729 -36.389 -16.698  1.00 26.26           H  
ATOM   2832  HD3 ARG A 184      -7.841 -37.764 -17.379  1.00 26.26           H  
ATOM   2833  NE  ARG A 184      -8.023 -36.086 -18.656  1.00 26.26           N  
ATOM   2834  HE  ARG A 184      -7.283 -35.468 -18.958  1.00 26.26           H  
ATOM   2835  NH1 ARG A 184     -10.060 -37.010 -19.184  1.00 26.26           N  
ATOM   2836 HH11 ARG A 184     -10.845 -37.105 -19.813  1.00 26.26           H  
ATOM   2837 HH12 ARG A 184     -10.053 -37.512 -18.307  1.00 26.26           H  
ATOM   2838  NH2 ARG A 184      -9.096 -35.590 -20.605  1.00 26.26           N  
ATOM   2839 HH21 ARG A 184      -8.355 -34.951 -20.857  1.00 26.26           H  
ATOM   2840 HH22 ARG A 184      -9.892 -35.698 -21.217  1.00 26.26           H  
ATOM   2841  CZ  ARG A 184      -9.054 -36.233 -19.472  1.00 26.26           C  
ATOM   2842  N   PRO A 185      -6.257 -34.863 -12.348  1.00 26.60           N  
ATOM   2843  CA  PRO A 185      -6.463 -34.648 -10.910  1.00 26.60           C  
ATOM   2844  HA  PRO A 185      -5.622 -35.043 -10.340  1.00 26.60           H  
ATOM   2845  C   PRO A 185      -7.760 -35.281 -10.372  1.00 26.60           C  
ATOM   2846  CB  PRO A 185      -6.498 -33.123 -10.765  1.00 26.60           C  
ATOM   2847  HB2 PRO A 185      -5.482 -32.728 -10.775  1.00 26.60           H  
ATOM   2848  HB3 PRO A 185      -7.020 -32.792  -9.867  1.00 26.60           H  
ATOM   2849  O   PRO A 185      -8.620 -35.716 -11.138  1.00 26.60           O  
ATOM   2850  CG  PRO A 185      -7.229 -32.695 -12.037  1.00 26.60           C  
ATOM   2851  HG2 PRO A 185      -7.010 -31.660 -12.300  1.00 26.60           H  
ATOM   2852  HG3 PRO A 185      -8.303 -32.840 -11.914  1.00 26.60           H  
ATOM   2853  CD  PRO A 185      -6.688 -33.673 -13.079  1.00 26.60           C  
ATOM   2854  HD2 PRO A 185      -7.463 -33.914 -13.807  1.00 26.60           H  
ATOM   2855  HD3 PRO A 185      -5.830 -33.217 -13.574  1.00 26.60           H  
ATOM   2856  N   THR A 186      -7.925 -35.259  -9.044  1.00 25.69           N  
ATOM   2857  H   THR A 186      -7.179 -34.882  -8.478  1.00 25.69           H  
ATOM   2858  CA  THR A 186      -9.136 -35.690  -8.318  1.00 25.69           C  
ATOM   2859  HA  THR A 186     -10.002 -35.604  -8.973  1.00 25.69           H  
ATOM   2860  C   THR A 186      -9.370 -34.827  -7.072  1.00 25.69           C  
ATOM   2861  CB  THR A 186      -9.021 -37.151  -7.842  1.00 25.69           C  
ATOM   2862  HB  THR A 186      -9.860 -37.364  -7.179  1.00 25.69           H  
ATOM   2863  O   THR A 186      -8.433 -34.655  -6.295  1.00 25.69           O  
ATOM   2864  CG2 THR A 186      -9.054 -38.166  -8.983  1.00 25.69           C  
ATOM   2865 HG21 THR A 186      -8.172 -38.052  -9.612  1.00 25.69           H  
ATOM   2866 HG22 THR A 186      -9.062 -39.174  -8.567  1.00 25.69           H  
ATOM   2867 HG23 THR A 186      -9.950 -38.019  -9.586  1.00 25.69           H  
ATOM   2868  OG1 THR A 186      -7.821 -37.354  -7.131  1.00 25.69           O  
ATOM   2869  HG1 THR A 186      -7.692 -36.601  -6.549  1.00 25.69           H  
ATOM   2870  N   LYS A 187     -10.621 -34.389  -6.832  1.00 26.58           N  
ATOM   2871  H   LYS A 187     -11.311 -34.578  -7.545  1.00 26.58           H  
ATOM   2872  CA  LYS A 187     -11.044 -33.507  -5.713  1.00 26.58           C  
ATOM   2873  HA  LYS A 187     -12.096 -33.259  -5.854  1.00 26.58           H  
ATOM   2874  C   LYS A 187     -10.311 -32.136  -5.669  1.00 26.58           C  
ATOM   2875  CB  LYS A 187     -10.922 -34.263  -4.365  1.00 26.58           C  
ATOM   2876  HB2 LYS A 187     -11.143 -33.562  -3.559  1.00 26.58           H  
ATOM   2877  HB3 LYS A 187      -9.886 -34.577  -4.238  1.00 26.58           H  
ATOM   2878  O   LYS A 187      -9.603 -31.770  -6.598  1.00 26.58           O  
ATOM   2879  CG  LYS A 187     -11.819 -35.487  -4.108  1.00 26.58           C  
ATOM   2880  HG2 LYS A 187     -11.543 -36.305  -4.773  1.00 26.58           H  
ATOM   2881  HG3 LYS A 187     -12.864 -35.219  -4.258  1.00 26.58           H  
ATOM   2882  CD  LYS A 187     -11.587 -35.891  -2.637  1.00 26.58           C  
ATOM   2883  HD2 LYS A 187     -10.538 -36.164  -2.519  1.00 26.58           H  
ATOM   2884  HD3 LYS A 187     -11.784 -35.023  -2.008  1.00 26.58           H  
ATOM   2885  CE  LYS A 187     -12.438 -37.047  -2.108  1.00 26.58           C  
ATOM   2886  HE2 LYS A 187     -12.169 -37.958  -2.643  1.00 26.58           H  
ATOM   2887  HE3 LYS A 187     -13.489 -36.833  -2.300  1.00 26.58           H  
ATOM   2888  NZ  LYS A 187     -12.209 -37.216  -0.646  1.00 26.58           N  
ATOM   2889  HZ1 LYS A 187     -12.501 -36.392  -0.140  1.00 26.58           H  
ATOM   2890  HZ2 LYS A 187     -11.226 -37.336  -0.444  1.00 26.58           H  
ATOM   2891  HZ3 LYS A 187     -12.714 -38.007  -0.275  1.00 26.58           H  
ATOM   2892  N   TYR A 188     -10.546 -31.394  -4.579  1.00 23.39           N  
ATOM   2893  H   TYR A 188     -11.204 -31.788  -3.922  1.00 23.39           H  
ATOM   2894  CA  TYR A 188      -9.722 -30.311  -4.018  1.00 23.39           C  
ATOM   2895  HA  TYR A 188     -10.315 -29.907  -3.197  1.00 23.39           H  
ATOM   2896  C   TYR A 188      -9.460 -29.065  -4.883  1.00 23.39           C  
ATOM   2897  CB  TYR A 188      -8.471 -30.896  -3.333  1.00 23.39           C  
ATOM   2898  HB2 TYR A 188      -7.817 -31.322  -4.094  1.00 23.39           H  
ATOM   2899  HB3 TYR A 188      -7.926 -30.088  -2.845  1.00 23.39           H  
ATOM   2900  O   TYR A 188      -8.320 -28.668  -5.095  1.00 23.39           O  
ATOM   2901  CG  TYR A 188      -8.795 -31.946  -2.280  1.00 23.39           C  
ATOM   2902  CD1 TYR A 188      -9.523 -31.588  -1.128  1.00 23.39           C  
ATOM   2903  HD1 TYR A 188      -9.780 -30.555  -0.950  1.00 23.39           H  
ATOM   2904  CD2 TYR A 188      -8.396 -33.284  -2.465  1.00 23.39           C  
ATOM   2905  HD2 TYR A 188      -7.799 -33.551  -3.324  1.00 23.39           H  
ATOM   2906  CE1 TYR A 188      -9.901 -32.569  -0.190  1.00 23.39           C  
ATOM   2907  HE1 TYR A 188     -10.454 -32.279   0.691  1.00 23.39           H  
ATOM   2908  CE2 TYR A 188      -8.779 -34.271  -1.533  1.00 23.39           C  
ATOM   2909  HE2 TYR A 188      -8.456 -35.293  -1.662  1.00 23.39           H  
ATOM   2910  OH  TYR A 188      -9.979 -34.881   0.458  1.00 23.39           O  
ATOM   2911  HH  TYR A 188     -10.232 -34.477   1.291  1.00 23.39           H  
ATOM   2912  CZ  TYR A 188      -9.549 -33.919  -0.405  1.00 23.39           C  
ATOM   2913  N   PHE A 189     -10.538 -28.362  -5.248  1.00 26.48           N  
ATOM   2914  H   PHE A 189     -11.434 -28.829  -5.217  1.00 26.48           H  
ATOM   2915  CA  PHE A 189     -10.608 -26.913  -5.002  1.00 26.48           C  
ATOM   2916  HA  PHE A 189     -10.065 -26.723  -4.076  1.00 26.48           H  
ATOM   2917  C   PHE A 189     -12.066 -26.477  -4.765  1.00 26.48           C  
ATOM   2918  CB  PHE A 189      -9.922 -26.092  -6.108  1.00 26.48           C  
ATOM   2919  HB2 PHE A 189     -10.671 -25.671  -6.779  1.00 26.48           H  
ATOM   2920  HB3 PHE A 189      -9.280 -26.738  -6.708  1.00 26.48           H  
ATOM   2921  O   PHE A 189     -12.981 -27.026  -5.379  1.00 26.48           O  
ATOM   2922  CG  PHE A 189      -9.060 -24.983  -5.529  1.00 26.48           C  
ATOM   2923  CD1 PHE A 189      -9.580 -23.686  -5.348  1.00 26.48           C  
ATOM   2924  HD1 PHE A 189     -10.585 -23.456  -5.668  1.00 26.48           H  
ATOM   2925  CD2 PHE A 189      -7.751 -25.274  -5.098  1.00 26.48           C  
ATOM   2926  HD2 PHE A 189      -7.349 -26.270  -5.214  1.00 26.48           H  
ATOM   2927  CE1 PHE A 189      -8.791 -22.688  -4.742  1.00 26.48           C  
ATOM   2928  HE1 PHE A 189      -9.183 -21.692  -4.597  1.00 26.48           H  
ATOM   2929  CE2 PHE A 189      -6.965 -24.278  -4.492  1.00 26.48           C  
ATOM   2930  HE2 PHE A 189      -5.967 -24.509  -4.151  1.00 26.48           H  
ATOM   2931  CZ  PHE A 189      -7.485 -22.986  -4.313  1.00 26.48           C  
ATOM   2932  HZ  PHE A 189      -6.882 -22.225  -3.839  1.00 26.48           H  
ATOM   2933  N   SER A 190     -12.285 -25.544  -3.836  1.00 25.05           N  
ATOM   2934  H   SER A 190     -11.474 -25.224  -3.326  1.00 25.05           H  
ATOM   2935  CA  SER A 190     -13.555 -25.427  -3.085  1.00 25.05           C  
ATOM   2936  HA  SER A 190     -14.356 -25.951  -3.608  1.00 25.05           H  
ATOM   2937  C   SER A 190     -14.038 -23.991  -2.832  1.00 25.05           C  
ATOM   2938  CB  SER A 190     -13.349 -26.096  -1.711  1.00 25.05           C  
ATOM   2939  HB2 SER A 190     -14.119 -25.774  -1.010  1.00 25.05           H  
ATOM   2940  HB3 SER A 190     -13.397 -27.180  -1.821  1.00 25.05           H  
ATOM   2941  O   SER A 190     -15.240 -23.726  -2.883  1.00 25.05           O  
ATOM   2942  OG  SER A 190     -12.065 -25.741  -1.230  1.00 25.05           O  
ATOM   2943  HG  SER A 190     -12.042 -25.746  -0.270  1.00 25.05           H  
ATOM   2944  N   VAL A 191     -13.130 -23.062  -2.512  1.00 26.15           N  
ATOM   2945  H   VAL A 191     -12.183 -23.396  -2.409  1.00 26.15           H  
ATOM   2946  CA  VAL A 191     -13.491 -21.879  -1.705  1.00 26.15           C  
ATOM   2947  HA  VAL A 191     -14.242 -22.212  -0.989  1.00 26.15           H  
ATOM   2948  C   VAL A 191     -14.108 -20.717  -2.493  1.00 26.15           C  
ATOM   2949  CB  VAL A 191     -12.291 -21.361  -0.875  1.00 26.15           C  
ATOM   2950  HB  VAL A 191     -11.687 -20.697  -1.493  1.00 26.15           H  
ATOM   2951  O   VAL A 191     -15.179 -20.228  -2.138  1.00 26.15           O  
ATOM   2952  CG1 VAL A 191     -12.794 -20.571   0.339  1.00 26.15           C  
ATOM   2953 HG11 VAL A 191     -13.267 -21.247   1.052  1.00 26.15           H  
ATOM   2954 HG12 VAL A 191     -13.479 -19.778   0.037  1.00 26.15           H  
ATOM   2955 HG13 VAL A 191     -11.943 -20.112   0.841  1.00 26.15           H  
ATOM   2956  CG2 VAL A 191     -11.375 -22.478  -0.373  1.00 26.15           C  
ATOM   2957 HG21 VAL A 191     -11.968 -23.253   0.113  1.00 26.15           H  
ATOM   2958 HG22 VAL A 191     -10.665 -22.087   0.356  1.00 26.15           H  
ATOM   2959 HG23 VAL A 191     -10.803 -22.918  -1.190  1.00 26.15           H  
ATOM   2960  N   LEU A 192     -13.423 -20.228  -3.530  1.00 28.20           N  
ATOM   2961  H   LEU A 192     -12.566 -20.703  -3.774  1.00 28.20           H  
ATOM   2962  CA  LEU A 192     -13.592 -18.843  -4.011  1.00 28.20           C  
ATOM   2963  HA  LEU A 192     -13.755 -18.201  -3.145  1.00 28.20           H  
ATOM   2964  C   LEU A 192     -14.812 -18.607  -4.922  1.00 28.20           C  
ATOM   2965  CB  LEU A 192     -12.289 -18.389  -4.697  1.00 28.20           C  
ATOM   2966  HB2 LEU A 192     -12.109 -19.032  -5.559  1.00 28.20           H  
ATOM   2967  HB3 LEU A 192     -12.429 -17.374  -5.068  1.00 28.20           H  
ATOM   2968  O   LEU A 192     -15.205 -17.464  -5.154  1.00 28.20           O  
ATOM   2969  CG  LEU A 192     -11.034 -18.402  -3.797  1.00 28.20           C  
ATOM   2970  HG  LEU A 192     -10.868 -19.413  -3.424  1.00 28.20           H  
ATOM   2971  CD1 LEU A 192      -9.814 -18.002  -4.622  1.00 28.20           C  
ATOM   2972 HD11 LEU A 192      -8.922 -18.039  -3.996  1.00 28.20           H  
ATOM   2973 HD12 LEU A 192      -9.680 -18.690  -5.457  1.00 28.20           H  
ATOM   2974 HD13 LEU A 192      -9.930 -16.986  -5.000  1.00 28.20           H  
ATOM   2975  CD2 LEU A 192     -11.157 -17.448  -2.609  1.00 28.20           C  
ATOM   2976 HD21 LEU A 192     -11.377 -16.438  -2.953  1.00 28.20           H  
ATOM   2977 HD22 LEU A 192     -11.936 -17.783  -1.925  1.00 28.20           H  
ATOM   2978 HD23 LEU A 192     -10.217 -17.429  -2.057  1.00 28.20           H  
ATOM   2979  N   THR A 193     -15.452 -19.668  -5.415  1.00 29.67           N  
ATOM   2980  H   THR A 193     -15.154 -20.585  -5.114  1.00 29.67           H  
ATOM   2981  CA  THR A 193     -16.641 -19.589  -6.288  1.00 29.67           C  
ATOM   2982  HA  THR A 193     -16.385 -19.046  -7.197  1.00 29.67           H  
ATOM   2983  C   THR A 193     -17.814 -18.852  -5.633  1.00 29.67           C  
ATOM   2984  CB  THR A 193     -17.114 -21.000  -6.666  1.00 29.67           C  
ATOM   2985  HB  THR A 193     -18.079 -20.940  -7.171  1.00 29.67           H  
ATOM   2986  O   THR A 193     -18.576 -18.175  -6.324  1.00 29.67           O  
ATOM   2987  CG2 THR A 193     -16.123 -21.717  -7.582  1.00 29.67           C  
ATOM   2988 HG21 THR A 193     -16.525 -22.688  -7.869  1.00 29.67           H  
ATOM   2989 HG22 THR A 193     -15.169 -21.861  -7.074  1.00 29.67           H  
ATOM   2990 HG23 THR A 193     -15.963 -21.124  -8.482  1.00 29.67           H  
ATOM   2991  OG1 THR A 193     -17.238 -21.776  -5.496  1.00 29.67           O  
ATOM   2992  HG1 THR A 193     -17.392 -22.690  -5.744  1.00 29.67           H  
ATOM   2993  N   LYS A 194     -17.919 -18.943  -4.299  1.00 28.36           N  
ATOM   2994  H   LYS A 194     -17.222 -19.519  -3.849  1.00 28.36           H  
ATOM   2995  CA  LYS A 194     -19.015 -18.436  -3.455  1.00 28.36           C  
ATOM   2996  HA  LYS A 194     -19.912 -19.023  -3.653  1.00 28.36           H  
ATOM   2997  C   LYS A 194     -19.383 -16.974  -3.768  1.00 28.36           C  
ATOM   2998  CB  LYS A 194     -18.618 -18.623  -1.970  1.00 28.36           C  
ATOM   2999  HB2 LYS A 194     -19.406 -18.215  -1.336  1.00 28.36           H  
ATOM   3000  HB3 LYS A 194     -17.711 -18.047  -1.786  1.00 28.36           H  
ATOM   3001  O   LYS A 194     -20.555 -16.680  -3.988  1.00 28.36           O  
ATOM   3002  CG  LYS A 194     -18.366 -20.095  -1.554  1.00 28.36           C  
ATOM   3003  HG2 LYS A 194     -17.760 -20.588  -2.314  1.00 28.36           H  
ATOM   3004  HG3 LYS A 194     -19.319 -20.623  -1.500  1.00 28.36           H  
ATOM   3005  CD  LYS A 194     -17.630 -20.223  -0.200  1.00 28.36           C  
ATOM   3006  HD2 LYS A 194     -18.315 -19.978   0.612  1.00 28.36           H  
ATOM   3007  HD3 LYS A 194     -16.806 -19.510  -0.182  1.00 28.36           H  
ATOM   3008  CE  LYS A 194     -17.053 -21.642   0.002  1.00 28.36           C  
ATOM   3009  HE2 LYS A 194     -16.520 -21.918  -0.908  1.00 28.36           H  
ATOM   3010  HE3 LYS A 194     -17.876 -22.345   0.125  1.00 28.36           H  
ATOM   3011  NZ  LYS A 194     -16.115 -21.735   1.161  1.00 28.36           N  
ATOM   3012  HZ1 LYS A 194     -15.710 -22.656   1.245  1.00 28.36           H  
ATOM   3013  HZ2 LYS A 194     -16.570 -21.530   2.039  1.00 28.36           H  
ATOM   3014  HZ3 LYS A 194     -15.339 -21.097   1.059  1.00 28.36           H  
ATOM   3015  N   TYR A 195     -18.397 -16.074  -3.853  1.00 26.95           N  
ATOM   3016  H   TYR A 195     -17.450 -16.391  -3.698  1.00 26.95           H  
ATOM   3017  CA  TYR A 195     -18.629 -14.643  -4.122  1.00 26.95           C  
ATOM   3018  HA  TYR A 195     -19.641 -14.401  -3.800  1.00 26.95           H  
ATOM   3019  C   TYR A 195     -18.598 -14.252  -5.609  1.00 26.95           C  
ATOM   3020  CB  TYR A 195     -17.666 -13.780  -3.287  1.00 26.95           C  
ATOM   3021  HB2 TYR A 195     -16.665 -14.210  -3.323  1.00 26.95           H  
ATOM   3022  HB3 TYR A 195     -17.604 -12.788  -3.736  1.00 26.95           H  
ATOM   3023  O   TYR A 195     -19.099 -13.187  -5.965  1.00 26.95           O  
ATOM   3024  CG  TYR A 195     -18.105 -13.583  -1.846  1.00 26.95           C  
ATOM   3025  CD1 TYR A 195     -19.346 -12.968  -1.579  1.00 26.95           C  
ATOM   3026  HD1 TYR A 195     -19.973 -12.643  -2.396  1.00 26.95           H  
ATOM   3027  CD2 TYR A 195     -17.279 -13.984  -0.776  1.00 26.95           C  
ATOM   3028  HD2 TYR A 195     -16.317 -14.436  -0.969  1.00 26.95           H  
ATOM   3029  CE1 TYR A 195     -19.781 -12.787  -0.253  1.00 26.95           C  
ATOM   3030  HE1 TYR A 195     -20.742 -12.336  -0.055  1.00 26.95           H  
ATOM   3031  CE2 TYR A 195     -17.703 -13.785   0.554  1.00 26.95           C  
ATOM   3032  HE2 TYR A 195     -17.080 -14.089   1.382  1.00 26.95           H  
ATOM   3033  OH  TYR A 195     -19.370 -13.017   2.097  1.00 26.95           O  
ATOM   3034  HH  TYR A 195     -20.284 -12.731   2.163  1.00 26.95           H  
ATOM   3035  CZ  TYR A 195     -18.958 -13.197   0.817  1.00 26.95           C  
ATOM   3036  N   LEU A 196     -18.081 -15.107  -6.498  1.00 32.45           N  
ATOM   3037  H   LEU A 196     -17.727 -15.993  -6.168  1.00 32.45           H  
ATOM   3038  CA  LEU A 196     -18.050 -14.839  -7.944  1.00 32.45           C  
ATOM   3039  HA  LEU A 196     -17.839 -13.780  -8.096  1.00 32.45           H  
ATOM   3040  C   LEU A 196     -19.403 -15.086  -8.641  1.00 32.45           C  
ATOM   3041  CB  LEU A 196     -16.916 -15.655  -8.592  1.00 32.45           C  
ATOM   3042  HB2 LEU A 196     -16.960 -15.513  -9.672  1.00 32.45           H  
ATOM   3043  HB3 LEU A 196     -17.092 -16.712  -8.389  1.00 32.45           H  
ATOM   3044  O   LEU A 196     -19.572 -14.689  -9.791  1.00 32.45           O  
ATOM   3045  CG  LEU A 196     -15.498 -15.283  -8.114  1.00 32.45           C  
ATOM   3046  HG  LEU A 196     -15.429 -15.411  -7.033  1.00 32.45           H  
ATOM   3047  CD1 LEU A 196     -14.481 -16.214  -8.774  1.00 32.45           C  
ATOM   3048 HD11 LEU A 196     -14.702 -17.247  -8.503  1.00 32.45           H  
ATOM   3049 HD12 LEU A 196     -14.515 -16.104  -9.858  1.00 32.45           H  
ATOM   3050 HD13 LEU A 196     -13.479 -15.972  -8.418  1.00 32.45           H  
ATOM   3051  CD2 LEU A 196     -15.120 -13.841  -8.463  1.00 32.45           C  
ATOM   3052 HD21 LEU A 196     -15.745 -13.143  -7.905  1.00 32.45           H  
ATOM   3053 HD22 LEU A 196     -15.239 -13.668  -9.533  1.00 32.45           H  
ATOM   3054 HD23 LEU A 196     -14.082 -13.657  -8.183  1.00 32.45           H  
ATOM   3055  N   SER A 197     -20.371 -15.691  -7.944  1.00 28.85           N  
ATOM   3056  H   SER A 197     -20.123 -16.001  -7.015  1.00 28.85           H  
ATOM   3057  CA  SER A 197     -21.684 -16.126  -8.463  1.00 28.85           C  
ATOM   3058  HA  SER A 197     -21.514 -16.861  -9.249  1.00 28.85           H  
ATOM   3059  C   SER A 197     -22.567 -15.013  -9.072  1.00 28.85           C  
ATOM   3060  CB  SER A 197     -22.425 -16.825  -7.315  1.00 28.85           C  
ATOM   3061  HB2 SER A 197     -21.726 -17.457  -6.768  1.00 28.85           H  
ATOM   3062  HB3 SER A 197     -22.826 -16.077  -6.631  1.00 28.85           H  
ATOM   3063  O   SER A 197     -23.516 -15.292  -9.797  1.00 28.85           O  
ATOM   3064  OG  SER A 197     -23.468 -17.640  -7.802  1.00 28.85           O  
ATOM   3065  HG  SER A 197     -23.979 -17.973  -7.060  1.00 28.85           H  
ATOM   3066  N   VAL A 198     -22.260 -13.733  -8.827  1.00 31.07           N  
ATOM   3067  H   VAL A 198     -21.472 -13.542  -8.225  1.00 31.07           H  
ATOM   3068  CA  VAL A 198     -22.945 -12.599  -9.487  1.00 31.07           C  
ATOM   3069  HA  VAL A 198     -23.993 -12.858  -9.638  1.00 31.07           H  
ATOM   3070  C   VAL A 198     -22.351 -12.307 -10.876  1.00 31.07           C  
ATOM   3071  CB  VAL A 198     -22.897 -11.343  -8.589  1.00 31.07           C  
ATOM   3072  HB  VAL A 198     -21.859 -11.033  -8.467  1.00 31.07           H  
ATOM   3073  O   VAL A 198     -23.065 -11.925 -11.802  1.00 31.07           O  
ATOM   3074  CG1 VAL A 198     -23.690 -10.172  -9.183  1.00 31.07           C  
ATOM   3075 HG11 VAL A 198     -24.723 -10.471  -9.362  1.00 31.07           H  
ATOM   3076 HG12 VAL A 198     -23.673  -9.324  -8.499  1.00 31.07           H  
ATOM   3077 HG13 VAL A 198     -23.242  -9.853 -10.124  1.00 31.07           H  
ATOM   3078  CG2 VAL A 198     -23.482 -11.624  -7.195  1.00 31.07           C  
ATOM   3079 HG21 VAL A 198     -23.479 -10.710  -6.600  1.00 31.07           H  
ATOM   3080 HG22 VAL A 198     -24.505 -11.990  -7.287  1.00 31.07           H  
ATOM   3081 HG23 VAL A 198     -22.880 -12.366  -6.671  1.00 31.07           H  
ATOM   3082  N   SER A 199     -21.045 -12.515 -11.048  1.00 30.53           N  
ATOM   3083  H   SER A 199     -20.542 -12.976 -10.304  1.00 30.53           H  
ATOM   3084  CA  SER A 199     -20.235 -11.978 -12.152  1.00 30.53           C  
ATOM   3085  HA  SER A 199     -20.741 -11.098 -12.548  1.00 30.53           H  
ATOM   3086  C   SER A 199     -20.081 -12.956 -13.325  1.00 30.53           C  
ATOM   3087  CB  SER A 199     -18.878 -11.510 -11.614  1.00 30.53           C  
ATOM   3088  HB2 SER A 199     -18.330 -12.366 -11.221  1.00 30.53           H  
ATOM   3089  HB3 SER A 199     -18.302 -11.059 -12.422  1.00 30.53           H  
ATOM   3090  O   SER A 199     -18.986 -13.159 -13.853  1.00 30.53           O  
ATOM   3091  OG  SER A 199     -19.065 -10.553 -10.585  1.00 30.53           O  
ATOM   3092  HG  SER A 199     -18.206 -10.305 -10.236  1.00 30.53           H  
ATOM   3093  N   HIS A 200     -21.172 -13.606 -13.731  1.00 30.65           N  
ATOM   3094  H   HIS A 200     -22.044 -13.389 -13.269  1.00 30.65           H  
ATOM   3095  CA  HIS A 200     -21.153 -14.580 -14.825  1.00 30.65           C  
ATOM   3096  HA  HIS A 200     -20.381 -15.314 -14.594  1.00 30.65           H  
ATOM   3097  C   HIS A 200     -20.796 -13.957 -16.193  1.00 30.65           C  
ATOM   3098  CB  HIS A 200     -22.502 -15.316 -14.896  1.00 30.65           C  
ATOM   3099  HB2 HIS A 200     -23.314 -14.607 -14.738  1.00 30.65           H  
ATOM   3100  HB3 HIS A 200     -22.626 -15.733 -15.896  1.00 30.65           H  
ATOM   3101  O   HIS A 200     -21.225 -12.853 -16.520  1.00 30.65           O  
ATOM   3102  CG  HIS A 200     -22.634 -16.464 -13.927  1.00 30.65           C  
ATOM   3103  CD2 HIS A 200     -23.353 -16.480 -12.760  1.00 30.65           C  
ATOM   3104  HD2 HIS A 200     -23.905 -15.655 -12.334  1.00 30.65           H  
ATOM   3105  ND1 HIS A 200     -22.110 -17.730 -14.095  1.00 30.65           N  
ATOM   3106  HD1 HIS A 200     -21.512 -18.045 -14.845  1.00 30.65           H  
ATOM   3107  CE1 HIS A 200     -22.503 -18.485 -13.056  1.00 30.65           C  
ATOM   3108  HE1 HIS A 200     -22.244 -19.522 -12.898  1.00 30.65           H  
ATOM   3109  NE2 HIS A 200     -23.271 -17.770 -12.229  1.00 30.65           N  
ATOM   3110  N   LYS A 201     -20.138 -14.763 -17.047  1.00 30.99           N  
ATOM   3111  H   LYS A 201     -19.817 -15.636 -16.653  1.00 30.99           H  
ATOM   3112  CA  LYS A 201     -19.797 -14.506 -18.470  1.00 30.99           C  
ATOM   3113  HA  LYS A 201     -19.477 -15.465 -18.878  1.00 30.99           H  
ATOM   3114  C   LYS A 201     -18.592 -13.581 -18.744  1.00 30.99           C  
ATOM   3115  CB  LYS A 201     -21.029 -14.088 -19.308  1.00 30.99           C  
ATOM   3116  HB2 LYS A 201     -20.735 -14.074 -20.357  1.00 30.99           H  
ATOM   3117  HB3 LYS A 201     -21.298 -13.066 -19.040  1.00 30.99           H  
ATOM   3118  O   LYS A 201     -18.690 -12.669 -19.561  1.00 30.99           O  
ATOM   3119  CG  LYS A 201     -22.275 -14.976 -19.184  1.00 30.99           C  
ATOM   3120  HG2 LYS A 201     -22.055 -15.975 -19.560  1.00 30.99           H  
ATOM   3121  HG3 LYS A 201     -22.584 -15.043 -18.141  1.00 30.99           H  
ATOM   3122  CD  LYS A 201     -23.417 -14.348 -19.994  1.00 30.99           C  
ATOM   3123  HD2 LYS A 201     -23.573 -13.328 -19.640  1.00 30.99           H  
ATOM   3124  HD3 LYS A 201     -23.139 -14.318 -21.047  1.00 30.99           H  
ATOM   3125  CE  LYS A 201     -24.712 -15.145 -19.817  1.00 30.99           C  
ATOM   3126  HE2 LYS A 201     -24.569 -16.144 -20.231  1.00 30.99           H  
ATOM   3127  HE3 LYS A 201     -24.908 -15.249 -18.750  1.00 30.99           H  
ATOM   3128  NZ  LYS A 201     -25.854 -14.465 -20.478  1.00 30.99           N  
ATOM   3129  HZ1 LYS A 201     -26.706 -14.992 -20.346  1.00 30.99           H  
ATOM   3130  HZ2 LYS A 201     -25.986 -13.546 -20.081  1.00 30.99           H  
ATOM   3131  HZ3 LYS A 201     -25.684 -14.364 -21.468  1.00 30.99           H  
ATOM   3132  N   ILE A 202     -17.418 -13.906 -18.197  1.00 28.77           N  
ATOM   3133  H   ILE A 202     -17.382 -14.623 -17.487  1.00 28.77           H  
ATOM   3134  CA  ILE A 202     -16.128 -13.509 -18.799  1.00 28.77           C  
ATOM   3135  HA  ILE A 202     -16.342 -13.260 -19.838  1.00 28.77           H  
ATOM   3136  C   ILE A 202     -15.133 -14.693 -18.788  1.00 28.77           C  
ATOM   3137  CB  ILE A 202     -15.584 -12.216 -18.145  1.00 28.77           C  
ATOM   3138  HB  ILE A 202     -16.424 -11.528 -18.046  1.00 28.77           H  
ATOM   3139  O   ILE A 202     -15.192 -15.494 -17.852  1.00 28.77           O  
ATOM   3140  CG1 ILE A 202     -14.549 -11.537 -19.068  1.00 28.77           C  
ATOM   3141 HG12 ILE A 202     -14.945 -11.510 -20.084  1.00 28.77           H  
ATOM   3142 HG13 ILE A 202     -13.626 -12.117 -19.075  1.00 28.77           H  
ATOM   3143  CG2 ILE A 202     -15.019 -12.466 -16.736  1.00 28.77           C  
ATOM   3144 HG21 ILE A 202     -14.105 -13.057 -16.788  1.00 28.77           H  
ATOM   3145 HG22 ILE A 202     -14.798 -11.517 -16.246  1.00 28.77           H  
ATOM   3146 HG23 ILE A 202     -15.752 -12.995 -16.127  1.00 28.77           H  
ATOM   3147  CD1 ILE A 202     -14.223 -10.093 -18.671  1.00 28.77           C  
ATOM   3148 HD11 ILE A 202     -13.728 -10.068 -17.700  1.00 28.77           H  
ATOM   3149 HD12 ILE A 202     -15.137  -9.501 -18.630  1.00 28.77           H  
ATOM   3150 HD13 ILE A 202     -13.553  -9.658 -19.412  1.00 28.77           H  
ATOM   3151  N   PRO A 203     -14.263 -14.879 -19.806  1.00 27.34           N  
ATOM   3152  CA  PRO A 203     -13.296 -15.982 -19.828  1.00 27.34           C  
ATOM   3153  HA  PRO A 203     -13.792 -16.891 -19.487  1.00 27.34           H  
ATOM   3154  C   PRO A 203     -12.056 -15.732 -18.958  1.00 27.34           C  
ATOM   3155  CB  PRO A 203     -12.879 -16.168 -21.296  1.00 27.34           C  
ATOM   3156  HB2 PRO A 203     -12.876 -17.220 -21.582  1.00 27.34           H  
ATOM   3157  HB3 PRO A 203     -11.895 -15.733 -21.468  1.00 27.34           H  
ATOM   3158  O   PRO A 203     -11.625 -14.594 -18.779  1.00 27.34           O  
ATOM   3159  CG  PRO A 203     -13.915 -15.376 -22.089  1.00 27.34           C  
ATOM   3160  HG2 PRO A 203     -13.503 -14.989 -23.021  1.00 27.34           H  
ATOM   3161  HG3 PRO A 203     -14.789 -15.998 -22.279  1.00 27.34           H  
ATOM   3162  CD  PRO A 203     -14.281 -14.255 -21.123  1.00 27.34           C  
ATOM   3163  HD2 PRO A 203     -13.526 -13.470 -21.163  1.00 27.34           H  
ATOM   3164  HD3 PRO A 203     -15.257 -13.854 -21.399  1.00 27.34           H  
ATOM   3165  N   LEU A 204     -11.408 -16.820 -18.530  1.00 26.80           N  
ATOM   3166  H   LEU A 204     -11.819 -17.716 -18.749  1.00 26.80           H  
ATOM   3167  CA  LEU A 204      -9.975 -16.820 -18.212  1.00 26.80           C  
ATOM   3168  HA  LEU A 204      -9.696 -15.844 -17.815  1.00 26.80           H  
ATOM   3169  C   LEU A 204      -9.157 -17.030 -19.500  1.00 26.80           C  
ATOM   3170  CB  LEU A 204      -9.662 -17.897 -17.154  1.00 26.80           C  
ATOM   3171  HB2 LEU A 204      -8.583 -17.927 -16.999  1.00 26.80           H  
ATOM   3172  HB3 LEU A 204      -9.964 -18.866 -17.550  1.00 26.80           H  
ATOM   3173  O   LEU A 204      -9.682 -17.534 -20.490  1.00 26.80           O  
ATOM   3174  CG  LEU A 204     -10.339 -17.691 -15.785  1.00 26.80           C  
ATOM   3175  HG  LEU A 204     -11.422 -17.697 -15.911  1.00 26.80           H  
ATOM   3176  CD1 LEU A 204      -9.955 -18.841 -14.854  1.00 26.80           C  
ATOM   3177 HD11 LEU A 204     -10.267 -19.792 -15.286  1.00 26.80           H  
ATOM   3178 HD12 LEU A 204     -10.450 -18.717 -13.891  1.00 26.80           H  
ATOM   3179 HD13 LEU A 204      -8.876 -18.855 -14.695  1.00 26.80           H  
ATOM   3180  CD2 LEU A 204      -9.924 -16.382 -15.109  1.00 26.80           C  
ATOM   3181 HD21 LEU A 204     -10.424 -16.297 -14.144  1.00 26.80           H  
ATOM   3182 HD22 LEU A 204      -8.846 -16.360 -14.952  1.00 26.80           H  
ATOM   3183 HD23 LEU A 204     -10.227 -15.528 -15.715  1.00 26.80           H  
ATOM   3184  N   SER A 205      -7.866 -16.680 -19.472  1.00 26.65           N  
ATOM   3185  H   SER A 205      -7.502 -16.308 -18.607  1.00 26.65           H  
ATOM   3186  CA  SER A 205      -6.975 -16.682 -20.650  1.00 26.65           C  
ATOM   3187  HA  SER A 205      -6.022 -16.273 -20.314  1.00 26.65           H  
ATOM   3188  C   SER A 205      -7.459 -15.740 -21.772  1.00 26.65           C  
ATOM   3189  CB  SER A 205      -6.689 -18.116 -21.124  1.00 26.65           C  
ATOM   3190  HB2 SER A 205      -7.446 -18.431 -21.843  1.00 26.65           H  
ATOM   3191  HB3 SER A 205      -6.720 -18.796 -20.273  1.00 26.65           H  
ATOM   3192  O   SER A 205      -7.734 -16.143 -22.899  1.00 26.65           O  
ATOM   3193  OG  SER A 205      -5.402 -18.189 -21.709  1.00 26.65           O  
ATOM   3194  HG  SER A 205      -4.756 -18.403 -21.031  1.00 26.65           H  
ATOM   3195  N   ALA A 206      -7.580 -14.453 -21.435  1.00 25.98           N  
ATOM   3196  H   ALA A 206      -7.309 -14.172 -20.504  1.00 25.98           H  
ATOM   3197  CA  ALA A 206      -7.985 -13.376 -22.341  1.00 25.98           C  
ATOM   3198  HA  ALA A 206      -7.911 -13.726 -23.370  1.00 25.98           H  
ATOM   3199  C   ALA A 206      -7.057 -12.153 -22.198  1.00 25.98           C  
ATOM   3200  CB  ALA A 206      -9.453 -13.030 -22.056  1.00 25.98           C  
ATOM   3201  HB1 ALA A 206      -9.560 -12.674 -21.031  1.00 25.98           H  
ATOM   3202  HB2 ALA A 206      -9.793 -12.253 -22.741  1.00 25.98           H  
ATOM   3203  HB3 ALA A 206     -10.072 -13.916 -22.191  1.00 25.98           H  
ATOM   3204  O   ALA A 206      -6.359 -12.005 -21.194  1.00 25.98           O  
ATOM   3205  N   HIS A 207      -7.047 -11.268 -23.199  1.00 25.01           N  
ATOM   3206  H   HIS A 207      -7.677 -11.404 -23.977  1.00 25.01           H  
ATOM   3207  CA  HIS A 207      -6.198 -10.071 -23.203  1.00 25.01           C  
ATOM   3208  HA  HIS A 207      -5.221 -10.357 -22.813  1.00 25.01           H  
ATOM   3209  C   HIS A 207      -6.780  -8.984 -22.279  1.00 25.01           C  
ATOM   3210  CB  HIS A 207      -5.996  -9.582 -24.650  1.00 25.01           C  
ATOM   3211  HB2 HIS A 207      -6.291 -10.365 -25.349  1.00 25.01           H  
ATOM   3212  HB3 HIS A 207      -6.633  -8.719 -24.846  1.00 25.01           H  
ATOM   3213  O   HIS A 207      -7.900  -8.518 -22.491  1.00 25.01           O  
ATOM   3214  CG  HIS A 207      -4.565  -9.225 -24.957  1.00 25.01           C  
ATOM   3215  CD2 HIS A 207      -3.598 -10.078 -25.418  1.00 25.01           C  
ATOM   3216  HD2 HIS A 207      -3.725 -11.131 -25.621  1.00 25.01           H  
ATOM   3217  ND1 HIS A 207      -3.982  -7.985 -24.842  1.00 25.01           N  
ATOM   3218  HD1 HIS A 207      -4.426  -7.128 -24.544  1.00 25.01           H  
ATOM   3219  CE1 HIS A 207      -2.702  -8.087 -25.231  1.00 25.01           C  
ATOM   3220  HE1 HIS A 207      -1.999  -7.268 -25.257  1.00 25.01           H  
ATOM   3221  NE2 HIS A 207      -2.417  -9.348 -25.586  1.00 25.01           N  
ATOM   3222  N   ILE A 208      -6.037  -8.588 -21.239  1.00 27.01           N  
ATOM   3223  H   ILE A 208      -5.133  -9.021 -21.112  1.00 27.01           H  
ATOM   3224  CA  ILE A 208      -6.528  -7.686 -20.181  1.00 27.01           C  
ATOM   3225  HA  ILE A 208      -7.600  -7.854 -20.077  1.00 27.01           H  
ATOM   3226  C   ILE A 208      -6.357  -6.218 -20.608  1.00 27.01           C  
ATOM   3227  CB  ILE A 208      -5.906  -8.023 -18.800  1.00 27.01           C  
ATOM   3228  HB  ILE A 208      -4.844  -7.778 -18.824  1.00 27.01           H  
ATOM   3229  O   ILE A 208      -5.415  -5.523 -20.209  1.00 27.01           O  
ATOM   3230  CG1 ILE A 208      -6.052  -9.531 -18.473  1.00 27.01           C  
ATOM   3231 HG12 ILE A 208      -5.533 -10.116 -19.233  1.00 27.01           H  
ATOM   3232 HG13 ILE A 208      -7.106  -9.809 -18.499  1.00 27.01           H  
ATOM   3233  CG2 ILE A 208      -6.586  -7.175 -17.704  1.00 27.01           C  
ATOM   3234 HG21 ILE A 208      -6.083  -7.316 -16.748  1.00 27.01           H  
ATOM   3235 HG22 ILE A 208      -7.633  -7.460 -17.605  1.00 27.01           H  
ATOM   3236 HG23 ILE A 208      -6.534  -6.112 -17.943  1.00 27.01           H  
ATOM   3237  CD1 ILE A 208      -5.467  -9.957 -17.120  1.00 27.01           C  
ATOM   3238 HD11 ILE A 208      -5.489 -11.045 -17.046  1.00 27.01           H  
ATOM   3239 HD12 ILE A 208      -4.435  -9.618 -17.037  1.00 27.01           H  
ATOM   3240 HD13 ILE A 208      -6.058  -9.547 -16.301  1.00 27.01           H  
ATOM   3241  N   GLU A 209      -7.269  -5.753 -21.462  1.00 23.25           N  
ATOM   3242  H   GLU A 209      -7.963  -6.403 -21.803  1.00 23.25           H  
ATOM   3243  CA  GLU A 209      -7.307  -4.369 -21.945  1.00 23.25           C  
ATOM   3244  HA  GLU A 209      -6.269  -4.070 -22.096  1.00 23.25           H  
ATOM   3245  C   GLU A 209      -7.848  -3.375 -20.893  1.00 23.25           C  
ATOM   3246  CB  GLU A 209      -8.001  -4.288 -23.318  1.00 23.25           C  
ATOM   3247  HB2 GLU A 209      -9.007  -4.703 -23.241  1.00 23.25           H  
ATOM   3248  HB3 GLU A 209      -8.094  -3.242 -23.611  1.00 23.25           H  
ATOM   3249  O   GLU A 209      -8.623  -3.754 -20.010  1.00 23.25           O  
ATOM   3250  CG  GLU A 209      -7.225  -5.036 -24.421  1.00 23.25           C  
ATOM   3251  HG2 GLU A 209      -7.663  -4.793 -25.390  1.00 23.25           H  
ATOM   3252  HG3 GLU A 209      -7.339  -6.108 -24.265  1.00 23.25           H  
ATOM   3253  CD  GLU A 209      -5.733  -4.677 -24.422  1.00 23.25           C  
ATOM   3254  OE1 GLU A 209      -4.903  -5.531 -24.036  1.00 23.25           O  
ATOM   3255  OE2 GLU A 209      -5.367  -3.500 -24.622  1.00 23.25           O  
ATOM   3256  N   PRO A 210      -7.386  -2.107 -20.899  1.00 26.57           N  
ATOM   3257  CA  PRO A 210      -7.366  -1.282 -19.690  1.00 26.57           C  
ATOM   3258  HA  PRO A 210      -7.184  -1.919 -18.825  1.00 26.57           H  
ATOM   3259  C   PRO A 210      -8.684  -0.531 -19.431  1.00 26.57           C  
ATOM   3260  CB  PRO A 210      -6.147  -0.366 -19.871  1.00 26.57           C  
ATOM   3261  HB2 PRO A 210      -5.244  -0.903 -19.582  1.00 26.57           H  
ATOM   3262  HB3 PRO A 210      -6.223   0.564 -19.307  1.00 26.57           H  
ATOM   3263  O   PRO A 210      -8.751   0.687 -19.578  1.00 26.57           O  
ATOM   3264  CG  PRO A 210      -6.131  -0.124 -21.378  1.00 26.57           C  
ATOM   3265  HG2 PRO A 210      -5.139   0.153 -21.734  1.00 26.57           H  
ATOM   3266  HG3 PRO A 210      -6.860   0.644 -21.639  1.00 26.57           H  
ATOM   3267  CD  PRO A 210      -6.578  -1.473 -21.940  1.00 26.57           C  
ATOM   3268  HD2 PRO A 210      -5.694  -2.074 -22.155  1.00 26.57           H  
ATOM   3269  HD3 PRO A 210      -7.156  -1.323 -22.852  1.00 26.57           H  
ATOM   3270  N   LEU A 211      -9.718  -1.245 -18.974  1.00 22.82           N  
ATOM   3271  H   LEU A 211      -9.632  -2.251 -18.984  1.00 22.82           H  
ATOM   3272  CA  LEU A 211     -10.947  -0.647 -18.426  1.00 22.82           C  
ATOM   3273  HA  LEU A 211     -10.739   0.408 -18.245  1.00 22.82           H  
ATOM   3274  C   LEU A 211     -11.292  -1.232 -17.043  1.00 22.82           C  
ATOM   3275  CB  LEU A 211     -12.087  -0.696 -19.467  1.00 22.82           C  
ATOM   3276  HB2 LEU A 211     -12.665  -1.613 -19.346  1.00 22.82           H  
ATOM   3277  HB3 LEU A 211     -11.647  -0.717 -20.464  1.00 22.82           H  
ATOM   3278  O   LEU A 211     -12.357  -1.801 -16.824  1.00 22.82           O  
ATOM   3279  CG  LEU A 211     -13.021   0.533 -19.411  1.00 22.82           C  
ATOM   3280  HG  LEU A 211     -12.435   1.421 -19.650  1.00 22.82           H  
ATOM   3281  CD1 LEU A 211     -14.118   0.394 -20.467  1.00 22.82           C  
ATOM   3282 HD11 LEU A 211     -14.726   1.299 -20.491  1.00 22.82           H  
ATOM   3283 HD12 LEU A 211     -14.753  -0.460 -20.232  1.00 22.82           H  
ATOM   3284 HD13 LEU A 211     -13.669   0.248 -21.449  1.00 22.82           H  
ATOM   3285  CD2 LEU A 211     -13.701   0.766 -18.060  1.00 22.82           C  
ATOM   3286 HD21 LEU A 211     -14.254  -0.126 -17.765  1.00 22.82           H  
ATOM   3287 HD22 LEU A 211     -12.958   0.998 -17.296  1.00 22.82           H  
ATOM   3288 HD23 LEU A 211     -14.391   1.607 -18.131  1.00 22.82           H  
ATOM   3289  N   ILE A 212     -10.361  -1.084 -16.096  1.00 30.09           N  
ATOM   3290  H   ILE A 212      -9.505  -0.609 -16.347  1.00 30.09           H  
ATOM   3291  CA  ILE A 212     -10.573  -1.381 -14.672  1.00 30.09           C  
ATOM   3292  HA  ILE A 212     -11.634  -1.569 -14.506  1.00 30.09           H  
ATOM   3293  C   ILE A 212     -10.188  -0.144 -13.856  1.00 30.09           C  
ATOM   3294  CB  ILE A 212      -9.811  -2.651 -14.220  1.00 30.09           C  
ATOM   3295  HB  ILE A 212      -8.746  -2.498 -14.397  1.00 30.09           H  
ATOM   3296  O   ILE A 212      -9.054   0.339 -13.933  1.00 30.09           O  
ATOM   3297  CG1 ILE A 212     -10.273  -3.886 -15.030  1.00 30.09           C  
ATOM   3298 HG12 ILE A 212     -10.099  -3.702 -16.091  1.00 30.09           H  
ATOM   3299 HG13 ILE A 212     -11.343  -4.033 -14.887  1.00 30.09           H  
ATOM   3300  CG2 ILE A 212     -10.023  -2.883 -12.711  1.00 30.09           C  
ATOM   3301 HG21 ILE A 212      -9.441  -3.738 -12.367  1.00 30.09           H  
ATOM   3302 HG22 ILE A 212      -9.687  -2.023 -12.131  1.00 30.09           H  
ATOM   3303 HG23 ILE A 212     -11.075  -3.070 -12.498  1.00 30.09           H  
ATOM   3304  CD1 ILE A 212      -9.547  -5.193 -14.681  1.00 30.09           C  
ATOM   3305 HD11 ILE A 212      -9.825  -5.532 -13.683  1.00 30.09           H  
ATOM   3306 HD12 ILE A 212      -9.833  -5.964 -15.397  1.00 30.09           H  
ATOM   3307 HD13 ILE A 212      -8.468  -5.045 -14.733  1.00 30.09           H  
ATOM   3308  N   VAL A 213     -11.146   0.361 -13.076  1.00 31.19           N  
ATOM   3309  H   VAL A 213     -12.050  -0.091 -13.088  1.00 31.19           H  
ATOM   3310  CA  VAL A 213     -10.992   1.498 -12.161  1.00 31.19           C  
ATOM   3311  HA  VAL A 213      -9.937   1.622 -11.915  1.00 31.19           H  
ATOM   3312  C   VAL A 213     -11.766   1.172 -10.884  1.00 31.19           C  
ATOM   3313  CB  VAL A 213     -11.503   2.812 -12.801  1.00 31.19           C  
ATOM   3314  HB  VAL A 213     -12.571   2.728 -13.002  1.00 31.19           H  
ATOM   3315  O   VAL A 213     -12.995   1.157 -10.898  1.00 31.19           O  
ATOM   3316  CG1 VAL A 213     -11.273   4.008 -11.871  1.00 31.19           C  
ATOM   3317 HG11 VAL A 213     -10.206   4.129 -11.684  1.00 31.19           H  
ATOM   3318 HG12 VAL A 213     -11.666   4.916 -12.328  1.00 31.19           H  
ATOM   3319 HG13 VAL A 213     -11.789   3.854 -10.923  1.00 31.19           H  
ATOM   3320  CG2 VAL A 213     -10.794   3.135 -14.125  1.00 31.19           C  
ATOM   3321 HG21 VAL A 213      -9.715   3.159 -13.976  1.00 31.19           H  
ATOM   3322 HG22 VAL A 213     -11.132   4.101 -14.502  1.00 31.19           H  
ATOM   3323 HG23 VAL A 213     -11.036   2.380 -14.873  1.00 31.19           H  
ATOM   3324  N   HIS A 214     -11.067   0.879  -9.786  1.00 45.31           N  
ATOM   3325  H   HIS A 214     -10.066   1.014  -9.804  1.00 45.31           H  
ATOM   3326  CA  HIS A 214     -11.719   0.588  -8.503  1.00 45.31           C  
ATOM   3327  HA  HIS A 214     -12.693   0.141  -8.702  1.00 45.31           H  
ATOM   3328  C   HIS A 214     -11.966   1.886  -7.731  1.00 45.31           C  
ATOM   3329  CB  HIS A 214     -10.929  -0.434  -7.677  1.00 45.31           C  
ATOM   3330  HB2 HIS A 214     -11.356  -0.478  -6.675  1.00 45.31           H  
ATOM   3331  HB3 HIS A 214      -9.893  -0.108  -7.581  1.00 45.31           H  
ATOM   3332  O   HIS A 214     -11.091   2.757  -7.678  1.00 45.31           O  
ATOM   3333  CG  HIS A 214     -10.968  -1.826  -8.256  1.00 45.31           C  
ATOM   3334  CD2 HIS A 214     -10.098  -2.352  -9.170  1.00 45.31           C  
ATOM   3335  HD2 HIS A 214      -9.254  -1.842  -9.610  1.00 45.31           H  
ATOM   3336  ND1 HIS A 214     -11.884  -2.811  -7.960  1.00 45.31           N  
ATOM   3337  HD1 HIS A 214     -12.634  -2.752  -7.285  1.00 45.31           H  
ATOM   3338  CE1 HIS A 214     -11.571  -3.901  -8.681  1.00 45.31           C  
ATOM   3339  HE1 HIS A 214     -12.100  -4.842  -8.650  1.00 45.31           H  
ATOM   3340  NE2 HIS A 214     -10.492  -3.664  -9.441  1.00 45.31           N  
ATOM   3341  N   LYS A 215     -13.157   2.007  -7.133  1.00 44.03           N  
ATOM   3342  H   LYS A 215     -13.799   1.227  -7.162  1.00 44.03           H  
ATOM   3343  CA  LYS A 215     -13.637   3.229  -6.480  1.00 44.03           C  
ATOM   3344  HA  LYS A 215     -12.768   3.826  -6.202  1.00 44.03           H  
ATOM   3345  C   LYS A 215     -14.435   2.944  -5.200  1.00 44.03           C  
ATOM   3346  CB  LYS A 215     -14.528   4.034  -7.444  1.00 44.03           C  
ATOM   3347  HB2 LYS A 215     -14.720   4.998  -6.971  1.00 44.03           H  
ATOM   3348  HB3 LYS A 215     -15.471   3.496  -7.542  1.00 44.03           H  
ATOM   3349  O   LYS A 215     -14.997   1.858  -5.073  1.00 44.03           O  
ATOM   3350  CG  LYS A 215     -13.988   4.305  -8.858  1.00 44.03           C  
ATOM   3351  HG2 LYS A 215     -12.970   4.687  -8.781  1.00 44.03           H  
ATOM   3352  HG3 LYS A 215     -13.969   3.375  -9.426  1.00 44.03           H  
ATOM   3353  CD  LYS A 215     -14.851   5.337  -9.611  1.00 44.03           C  
ATOM   3354  HD2 LYS A 215     -14.797   6.286  -9.076  1.00 44.03           H  
ATOM   3355  HD3 LYS A 215     -14.424   5.500 -10.601  1.00 44.03           H  
ATOM   3356  CE  LYS A 215     -16.322   4.911  -9.771  1.00 44.03           C  
ATOM   3357  HE2 LYS A 215     -16.375   4.137 -10.536  1.00 44.03           H  
ATOM   3358  HE3 LYS A 215     -16.687   4.483  -8.837  1.00 44.03           H  
ATOM   3359  NZ  LYS A 215     -17.193   6.053 -10.139  1.00 44.03           N  
ATOM   3360  HZ1 LYS A 215     -18.119   5.751 -10.406  1.00 44.03           H  
ATOM   3361  HZ2 LYS A 215     -17.310   6.691  -9.365  1.00 44.03           H  
ATOM   3362  HZ3 LYS A 215     -16.784   6.594 -10.888  1.00 44.03           H  
ATOM   3363  N   VAL A 216     -14.556   3.939  -4.317  1.00 47.71           N  
ATOM   3364  H   VAL A 216     -14.038   4.787  -4.499  1.00 47.71           H  
ATOM   3365  CA  VAL A 216     -15.446   3.933  -3.132  1.00 47.71           C  
ATOM   3366  HA  VAL A 216     -16.108   3.069  -3.194  1.00 47.71           H  
ATOM   3367  C   VAL A 216     -16.280   5.229  -3.109  1.00 47.71           C  
ATOM   3368  CB  VAL A 216     -14.640   3.799  -1.821  1.00 47.71           C  
ATOM   3369  HB  VAL A 216     -14.017   4.684  -1.688  1.00 47.71           H  
ATOM   3370  O   VAL A 216     -15.671   6.295  -3.204  1.00 47.71           O  
ATOM   3371  CG1 VAL A 216     -15.572   3.668  -0.608  1.00 47.71           C  
ATOM   3372 HG11 VAL A 216     -16.200   4.554  -0.508  1.00 47.71           H  
ATOM   3373 HG12 VAL A 216     -16.205   2.787  -0.707  1.00 47.71           H  
ATOM   3374 HG13 VAL A 216     -14.981   3.581   0.303  1.00 47.71           H  
ATOM   3375  CG2 VAL A 216     -13.724   2.566  -1.833  1.00 47.71           C  
ATOM   3376 HG21 VAL A 216     -14.308   1.667  -2.029  1.00 47.71           H  
ATOM   3377 HG22 VAL A 216     -13.228   2.468  -0.868  1.00 47.71           H  
ATOM   3378 HG23 VAL A 216     -12.955   2.675  -2.598  1.00 47.71           H  
ATOM   3379  N   PRO A 217     -17.627   5.186  -3.022  1.00 38.22           N  
ATOM   3380  CA  PRO A 217     -18.484   6.374  -3.086  1.00 38.22           C  
ATOM   3381  HA  PRO A 217     -18.055   7.134  -3.739  1.00 38.22           H  
ATOM   3382  C   PRO A 217     -18.715   6.984  -1.696  1.00 38.22           C  
ATOM   3383  CB  PRO A 217     -19.794   5.878  -3.707  1.00 38.22           C  
ATOM   3384  HB2 PRO A 217     -19.713   5.892  -4.794  1.00 38.22           H  
ATOM   3385  HB3 PRO A 217     -20.650   6.477  -3.396  1.00 38.22           H  
ATOM   3386  O   PRO A 217     -19.410   6.396  -0.869  1.00 38.22           O  
ATOM   3387  CG  PRO A 217     -19.905   4.432  -3.220  1.00 38.22           C  
ATOM   3388  HG2 PRO A 217     -20.440   4.401  -2.270  1.00 38.22           H  
ATOM   3389  HG3 PRO A 217     -20.411   3.806  -3.955  1.00 38.22           H  
ATOM   3390  CD  PRO A 217     -18.455   3.984  -3.006  1.00 38.22           C  
ATOM   3391  HD2 PRO A 217     -18.363   3.471  -2.048  1.00 38.22           H  
ATOM   3392  HD3 PRO A 217     -18.164   3.314  -3.815  1.00 38.22           H  
ATOM   3393  N   LEU A 218     -18.164   8.173  -1.437  1.00 44.05           N  
ATOM   3394  H   LEU A 218     -17.572   8.601  -2.135  1.00 44.05           H  
ATOM   3395  CA  LEU A 218     -18.262   8.859  -0.143  1.00 44.05           C  
ATOM   3396  HA  LEU A 218     -18.900   8.281   0.525  1.00 44.05           H  
ATOM   3397  C   LEU A 218     -18.958  10.223  -0.284  1.00 44.05           C  
ATOM   3398  CB  LEU A 218     -16.869   8.921   0.517  1.00 44.05           C  
ATOM   3399  HB2 LEU A 218     -16.947   9.485   1.447  1.00 44.05           H  
ATOM   3400  HB3 LEU A 218     -16.193   9.464  -0.144  1.00 44.05           H  
ATOM   3401  O   LEU A 218     -18.327  11.278  -0.324  1.00 44.05           O  
ATOM   3402  CG  LEU A 218     -16.260   7.537   0.829  1.00 44.05           C  
ATOM   3403  HG  LEU A 218     -16.155   6.969  -0.095  1.00 44.05           H  
ATOM   3404  CD1 LEU A 218     -14.872   7.698   1.436  1.00 44.05           C  
ATOM   3405 HD11 LEU A 218     -14.947   8.192   2.405  1.00 44.05           H  
ATOM   3406 HD12 LEU A 218     -14.401   6.724   1.565  1.00 44.05           H  
ATOM   3407 HD13 LEU A 218     -14.263   8.312   0.773  1.00 44.05           H  
ATOM   3408  CD2 LEU A 218     -17.083   6.717   1.827  1.00 44.05           C  
ATOM   3409 HD21 LEU A 218     -17.224   7.281   2.748  1.00 44.05           H  
ATOM   3410 HD22 LEU A 218     -18.053   6.459   1.404  1.00 44.05           H  
ATOM   3411 HD23 LEU A 218     -16.560   5.790   2.063  1.00 44.05           H  
ATOM   3412  N   GLY A 219     -20.293  10.178  -0.338  1.00 41.51           N  
ATOM   3413  H   GLY A 219     -20.721   9.263  -0.372  1.00 41.51           H  
ATOM   3414  CA  GLY A 219     -21.173  11.351  -0.271  1.00 41.51           C  
ATOM   3415  HA2 GLY A 219     -22.107  11.057   0.208  1.00 41.51           H  
ATOM   3416  HA3 GLY A 219     -20.700  12.100   0.364  1.00 41.51           H  
ATOM   3417  C   GLY A 219     -21.515  12.023  -1.615  1.00 41.51           C  
ATOM   3418  O   GLY A 219     -21.137  11.540  -2.684  1.00 41.51           O  
ATOM   3419  N   PRO A 220     -22.284  13.129  -1.583  1.00 34.91           N  
ATOM   3420  CA  PRO A 220     -22.609  13.921  -2.768  1.00 34.91           C  
ATOM   3421  HA  PRO A 220     -22.956  13.254  -3.557  1.00 34.91           H  
ATOM   3422  C   PRO A 220     -21.391  14.729  -3.272  1.00 34.91           C  
ATOM   3423  CB  PRO A 220     -23.760  14.832  -2.333  1.00 34.91           C  
ATOM   3424  HB2 PRO A 220     -23.784  15.767  -2.892  1.00 34.91           H  
ATOM   3425  HB3 PRO A 220     -24.706  14.300  -2.439  1.00 34.91           H  
ATOM   3426  O   PRO A 220     -20.516  15.078  -2.483  1.00 34.91           O  
ATOM   3427  CG  PRO A 220     -23.468  15.065  -0.850  1.00 34.91           C  
ATOM   3428  HG2 PRO A 220     -22.721  15.851  -0.743  1.00 34.91           H  
ATOM   3429  HG3 PRO A 220     -24.371  15.317  -0.294  1.00 34.91           H  
ATOM   3430  CD  PRO A 220     -22.876  13.731  -0.395  1.00 34.91           C  
ATOM   3431  HD2 PRO A 220     -23.669  13.085  -0.017  1.00 34.91           H  
ATOM   3432  HD3 PRO A 220     -22.128  13.904   0.379  1.00 34.91           H  
ATOM   3433  N   PRO A 221     -21.323  15.060  -4.575  1.00 32.23           N  
ATOM   3434  CA  PRO A 221     -20.182  15.753  -5.176  1.00 32.23           C  
ATOM   3435  HA  PRO A 221     -19.246  15.376  -4.764  1.00 32.23           H  
ATOM   3436  C   PRO A 221     -20.219  17.280  -4.993  1.00 32.23           C  
ATOM   3437  CB  PRO A 221     -20.277  15.392  -6.661  1.00 32.23           C  
ATOM   3438  HB2 PRO A 221     -19.849  14.403  -6.826  1.00 32.23           H  
ATOM   3439  HB3 PRO A 221     -19.797  16.129  -7.305  1.00 32.23           H  
ATOM   3440  O   PRO A 221     -21.284  17.877  -4.806  1.00 32.23           O  
ATOM   3441  CG  PRO A 221     -21.783  15.328  -6.902  1.00 32.23           C  
ATOM   3442  HG2 PRO A 221     -22.180  16.335  -7.028  1.00 32.23           H  
ATOM   3443  HG3 PRO A 221     -22.027  14.711  -7.767  1.00 32.23           H  
ATOM   3444  CD  PRO A 221     -22.306  14.723  -5.599  1.00 32.23           C  
ATOM   3445  HD2 PRO A 221     -22.378  13.640  -5.696  1.00 32.23           H  
ATOM   3446  HD3 PRO A 221     -23.284  15.141  -5.358  1.00 32.23           H  
ATOM   3447  N   GLN A 222     -19.065  17.931  -5.177  1.00 32.46           N  
ATOM   3448  H   GLN A 222     -18.208  17.397  -5.128  1.00 32.46           H  
ATOM   3449  CA  GLN A 222     -18.958  19.382  -5.356  1.00 32.46           C  
ATOM   3450  HA  GLN A 222     -19.957  19.769  -5.558  1.00 32.46           H  
ATOM   3451  C   GLN A 222     -18.154  19.818  -6.596  1.00 32.46           C  
ATOM   3452  CB  GLN A 222     -18.448  20.046  -4.058  1.00 32.46           C  
ATOM   3453  HB2 GLN A 222     -17.638  19.451  -3.637  1.00 32.46           H  
ATOM   3454  HB3 GLN A 222     -18.045  21.034  -4.284  1.00 32.46           H  
ATOM   3455  O   GLN A 222     -18.735  20.393  -7.519  1.00 32.46           O  
ATOM   3456  CG  GLN A 222     -19.536  20.233  -2.992  1.00 32.46           C  
ATOM   3457  HG2 GLN A 222     -19.941  19.262  -2.708  1.00 32.46           H  
ATOM   3458  HG3 GLN A 222     -19.091  20.681  -2.103  1.00 32.46           H  
ATOM   3459  CD  GLN A 222     -20.658  21.143  -3.484  1.00 32.46           C  
ATOM   3460  NE2 GLN A 222     -21.783  20.586  -3.871  1.00 32.46           N  
ATOM   3461 HE21 GLN A 222     -22.521  21.191  -4.201  1.00 32.46           H  
ATOM   3462 HE22 GLN A 222     -21.836  19.579  -3.930  1.00 32.46           H  
ATOM   3463  OE1 GLN A 222     -20.512  22.354  -3.610  1.00 32.46           O  
ATOM   3464  N   ARG A 223     -16.822  19.667  -6.622  1.00 35.21           N  
ATOM   3465  H   ARG A 223     -16.387  19.104  -5.906  1.00 35.21           H  
ATOM   3466  CA  ARG A 223     -15.920  20.486  -7.465  1.00 35.21           C  
ATOM   3467  HA  ARG A 223     -16.455  20.773  -8.370  1.00 35.21           H  
ATOM   3468  C   ARG A 223     -14.668  19.734  -7.951  1.00 35.21           C  
ATOM   3469  CB  ARG A 223     -15.543  21.779  -6.701  1.00 35.21           C  
ATOM   3470  HB2 ARG A 223     -14.767  22.313  -7.249  1.00 35.21           H  
ATOM   3471  HB3 ARG A 223     -15.143  21.507  -5.724  1.00 35.21           H  
ATOM   3472  O   ARG A 223     -13.566  20.267  -7.863  1.00 35.21           O  
ATOM   3473  CG  ARG A 223     -16.714  22.755  -6.529  1.00 35.21           C  
ATOM   3474  HG2 ARG A 223     -17.531  22.274  -5.990  1.00 35.21           H  
ATOM   3475  HG3 ARG A 223     -17.081  23.062  -7.509  1.00 35.21           H  
ATOM   3476  CD  ARG A 223     -16.292  23.991  -5.733  1.00 35.21           C  
ATOM   3477  HD2 ARG A 223     -15.799  23.667  -4.817  1.00 35.21           H  
ATOM   3478  HD3 ARG A 223     -15.583  24.564  -6.331  1.00 35.21           H  
ATOM   3479  NE  ARG A 223     -17.476  24.795  -5.378  1.00 35.21           N  
ATOM   3480  HE  ARG A 223     -18.292  24.268  -5.100  1.00 35.21           H  
ATOM   3481  NH1 ARG A 223     -16.564  26.897  -5.578  1.00 35.21           N  
ATOM   3482 HH11 ARG A 223     -16.653  27.898  -5.478  1.00 35.21           H  
ATOM   3483 HH12 ARG A 223     -15.668  26.472  -5.769  1.00 35.21           H  
ATOM   3484  NH2 ARG A 223     -18.702  26.659  -4.975  1.00 35.21           N  
ATOM   3485 HH21 ARG A 223     -19.475  26.065  -4.712  1.00 35.21           H  
ATOM   3486 HH22 ARG A 223     -18.785  27.661  -4.883  1.00 35.21           H  
ATOM   3487  CZ  ARG A 223     -17.571  26.109  -5.316  1.00 35.21           C  
ATOM   3488  N   THR A 224     -14.855  18.556  -8.566  1.00 34.87           N  
ATOM   3489  H   THR A 224     -15.785  18.174  -8.469  1.00 34.87           H  
ATOM   3490  CA  THR A 224     -13.812  17.680  -9.169  1.00 34.87           C  
ATOM   3491  HA  THR A 224     -13.681  16.823  -8.508  1.00 34.87           H  
ATOM   3492  C   THR A 224     -12.434  18.323  -9.375  1.00 34.87           C  
ATOM   3493  CB  THR A 224     -14.198  17.145 -10.567  1.00 34.87           C  
ATOM   3494  HB  THR A 224     -13.325  16.644 -10.985  1.00 34.87           H  
ATOM   3495  O   THR A 224     -12.254  19.126 -10.304  1.00 34.87           O  
ATOM   3496  CG2 THR A 224     -15.322  16.123 -10.560  1.00 34.87           C  
ATOM   3497 HG21 THR A 224     -15.005  15.260  -9.976  1.00 34.87           H  
ATOM   3498 HG22 THR A 224     -16.230  16.549 -10.134  1.00 34.87           H  
ATOM   3499 HG23 THR A 224     -15.510  15.780 -11.578  1.00 34.87           H  
ATOM   3500  OG1 THR A 224     -14.553  18.198 -11.452  1.00 34.87           O  
ATOM   3501  HG1 THR A 224     -14.047  18.930 -11.092  1.00 34.87           H  
ATOM   3502  N   SER A 225     -11.443  17.870  -8.609  1.00 43.49           N  
ATOM   3503  H   SER A 225     -11.659  17.225  -7.861  1.00 43.49           H  
ATOM   3504  CA  SER A 225     -10.032  18.065  -8.940  1.00 43.49           C  
ATOM   3505  HA  SER A 225      -9.843  19.137  -8.989  1.00 43.49           H  
ATOM   3506  C   SER A 225      -9.715  17.458 -10.319  1.00 43.49           C  
ATOM   3507  CB  SER A 225      -9.150  17.484  -7.825  1.00 43.49           C  
ATOM   3508  HB2 SER A 225      -9.323  18.055  -6.913  1.00 43.49           H  
ATOM   3509  HB3 SER A 225      -8.099  17.578  -8.100  1.00 43.49           H  
ATOM   3510  O   SER A 225     -10.269  16.431 -10.715  1.00 43.49           O  
ATOM   3511  OG  SER A 225      -9.457  16.125  -7.579  1.00 43.49           O  
ATOM   3512  HG  SER A 225      -9.432  15.967  -6.632  1.00 43.49           H  
ATOM   3513  N   GLN A 226      -8.866  18.124 -11.106  1.00 44.31           N  
ATOM   3514  H   GLN A 226      -8.429  18.963 -10.752  1.00 44.31           H  
ATOM   3515  CA  GLN A 226      -8.529  17.711 -12.475  1.00 44.31           C  
ATOM   3516  HA  GLN A 226      -8.719  16.643 -12.584  1.00 44.31           H  
ATOM   3517  C   GLN A 226      -7.044  17.944 -12.761  1.00 44.31           C  
ATOM   3518  CB  GLN A 226      -9.391  18.466 -13.505  1.00 44.31           C  
ATOM   3519  HB2 GLN A 226      -8.949  18.335 -14.493  1.00 44.31           H  
ATOM   3520  HB3 GLN A 226      -9.383  19.531 -13.270  1.00 44.31           H  
ATOM   3521  O   GLN A 226      -6.504  19.006 -12.459  1.00 44.31           O  
ATOM   3522  CG  GLN A 226     -10.842  17.964 -13.565  1.00 44.31           C  
ATOM   3523  HG2 GLN A 226     -10.855  16.917 -13.867  1.00 44.31           H  
ATOM   3524  HG3 GLN A 226     -11.291  18.035 -12.575  1.00 44.31           H  
ATOM   3525  CD  GLN A 226     -11.686  18.770 -14.547  1.00 44.31           C  
ATOM   3526  NE2 GLN A 226     -12.727  19.422 -14.072  1.00 44.31           N  
ATOM   3527 HE21 GLN A 226     -13.134  20.116 -14.683  1.00 44.31           H  
ATOM   3528 HE22 GLN A 226     -12.838  19.459 -13.069  1.00 44.31           H  
ATOM   3529  OE1 GLN A 226     -11.423  18.844 -15.745  1.00 44.31           O  
ATOM   3530  N   CYS A 227      -6.394  16.959 -13.382  1.00 51.08           N  
ATOM   3531  H   CYS A 227      -6.884  16.097 -13.573  1.00 51.08           H  
ATOM   3532  CA  CYS A 227      -4.979  17.039 -13.737  1.00 51.08           C  
ATOM   3533  HA  CYS A 227      -4.436  17.315 -12.832  1.00 51.08           H  
ATOM   3534  C   CYS A 227      -4.699  18.102 -14.821  1.00 51.08           C  
ATOM   3535  CB  CYS A 227      -4.496  15.653 -14.171  1.00 51.08           C  
ATOM   3536  HB2 CYS A 227      -3.484  15.731 -14.567  1.00 51.08           H  
ATOM   3537  HB3 CYS A 227      -5.137  15.283 -14.971  1.00 51.08           H  
ATOM   3538  O   CYS A 227      -5.520  18.283 -15.730  1.00 51.08           O  
ATOM   3539  SG  CYS A 227      -4.487  14.457 -12.812  1.00 51.08           S  
ATOM   3540  N   PRO A 228      -3.535  18.781 -14.770  1.00 40.76           N  
ATOM   3541  CA  PRO A 228      -3.146  19.770 -15.770  1.00 40.76           C  
ATOM   3542  HA  PRO A 228      -3.924  20.530 -15.848  1.00 40.76           H  
ATOM   3543  C   PRO A 228      -2.946  19.109 -17.139  1.00 40.76           C  
ATOM   3544  CB  PRO A 228      -1.861  20.415 -15.241  1.00 40.76           C  
ATOM   3545  HB2 PRO A 228      -2.115  21.268 -14.611  1.00 40.76           H  
ATOM   3546  HB3 PRO A 228      -1.190  20.723 -16.043  1.00 40.76           H  
ATOM   3547  O   PRO A 228      -2.282  18.083 -17.265  1.00 40.76           O  
ATOM   3548  CG  PRO A 228      -1.246  19.314 -14.377  1.00 40.76           C  
ATOM   3549  HG2 PRO A 228      -0.699  18.613 -15.007  1.00 40.76           H  
ATOM   3550  HG3 PRO A 228      -0.596  19.717 -13.600  1.00 40.76           H  
ATOM   3551  CD  PRO A 228      -2.472  18.621 -13.785  1.00 40.76           C  
ATOM   3552  HD2 PRO A 228      -2.243  17.572 -13.599  1.00 40.76           H  
ATOM   3553  HD3 PRO A 228      -2.765  19.112 -12.856  1.00 40.76           H  
ATOM   3554  N   LYS A 229      -3.520  19.711 -18.183  1.00 35.17           N  
ATOM   3555  H   LYS A 229      -4.029  20.565 -18.008  1.00 35.17           H  
ATOM   3556  CA  LYS A 229      -3.563  19.152 -19.545  1.00 35.17           C  
ATOM   3557  HA  LYS A 229      -3.457  18.069 -19.477  1.00 35.17           H  
ATOM   3558  C   LYS A 229      -2.350  19.617 -20.363  1.00 35.17           C  
ATOM   3559  CB  LYS A 229      -4.941  19.441 -20.179  1.00 35.17           C  
ATOM   3560  HB2 LYS A 229      -5.119  20.516 -20.172  1.00 35.17           H  
ATOM   3561  HB3 LYS A 229      -4.947  19.094 -21.212  1.00 35.17           H  
ATOM   3562  O   LYS A 229      -2.497  20.245 -21.406  1.00 35.17           O  
ATOM   3563  CG  LYS A 229      -6.058  18.716 -19.399  1.00 35.17           C  
ATOM   3564  HG2 LYS A 229      -5.940  17.641 -19.533  1.00 35.17           H  
ATOM   3565  HG3 LYS A 229      -5.951  18.935 -18.337  1.00 35.17           H  
ATOM   3566  CD  LYS A 229      -7.484  19.120 -19.800  1.00 35.17           C  
ATOM   3567  HD2 LYS A 229      -7.693  18.796 -20.820  1.00 35.17           H  
ATOM   3568  HD3 LYS A 229      -7.576  20.204 -19.732  1.00 35.17           H  
ATOM   3569  CE  LYS A 229      -8.450  18.449 -18.806  1.00 35.17           C  
ATOM   3570  HE2 LYS A 229      -8.434  17.372 -18.974  1.00 35.17           H  
ATOM   3571  HE3 LYS A 229      -8.069  18.623 -17.800  1.00 35.17           H  
ATOM   3572  NZ  LYS A 229      -9.840  18.967 -18.894  1.00 35.17           N  
ATOM   3573  HZ1 LYS A 229      -9.850  19.971 -18.781  1.00 35.17           H  
ATOM   3574  HZ2 LYS A 229     -10.401  18.586 -18.145  1.00 35.17           H  
ATOM   3575  HZ3 LYS A 229     -10.264  18.728 -19.779  1.00 35.17           H  
ATOM   3576  N   SER A 230      -1.152  19.358 -19.839  1.00 32.34           N  
ATOM   3577  H   SER A 230      -1.119  18.822 -18.984  1.00 32.34           H  
ATOM   3578  CA  SER A 230       0.135  19.783 -20.403  1.00 32.34           C  
ATOM   3579  HA  SER A 230      -0.048  20.268 -21.362  1.00 32.34           H  
ATOM   3580  C   SER A 230       1.065  18.594 -20.675  1.00 32.34           C  
ATOM   3581  CB  SER A 230       0.800  20.825 -19.493  1.00 32.34           C  
ATOM   3582  HB2 SER A 230       0.171  21.715 -19.459  1.00 32.34           H  
ATOM   3583  HB3 SER A 230       1.770  21.101 -19.907  1.00 32.34           H  
ATOM   3584  O   SER A 230       1.007  17.561 -20.011  1.00 32.34           O  
ATOM   3585  OG  SER A 230       0.971  20.334 -18.177  1.00 32.34           O  
ATOM   3586  HG  SER A 230       1.390  21.009 -17.638  1.00 32.34           H  
ATOM   3587  N   THR A 231       1.941  18.728 -21.674  1.00 26.67           N  
ATOM   3588  H   THR A 231       1.952  19.585 -22.209  1.00 26.67           H  
ATOM   3589  CA  THR A 231       2.856  17.663 -22.122  1.00 26.67           C  
ATOM   3590  HA  THR A 231       2.330  16.709 -22.082  1.00 26.67           H  
ATOM   3591  C   THR A 231       4.071  17.542 -21.196  1.00 26.67           C  
ATOM   3592  CB  THR A 231       3.284  17.890 -23.580  1.00 26.67           C  
ATOM   3593  HB  THR A 231       4.036  17.150 -23.852  1.00 26.67           H  
ATOM   3594  O   THR A 231       5.172  17.999 -21.524  1.00 26.67           O  
ATOM   3595  CG2 THR A 231       2.112  17.772 -24.554  1.00 26.67           C  
ATOM   3596 HG21 THR A 231       1.651  16.789 -24.459  1.00 26.67           H  
ATOM   3597 HG22 THR A 231       2.478  17.894 -25.573  1.00 26.67           H  
ATOM   3598 HG23 THR A 231       1.368  18.542 -24.351  1.00 26.67           H  
ATOM   3599  OG1 THR A 231       3.829  19.182 -23.713  1.00 26.67           O  
ATOM   3600  HG1 THR A 231       4.590  19.198 -23.128  1.00 26.67           H  
ATOM   3601  N   PHE A 232       3.859  16.968 -20.011  1.00 29.17           N  
ATOM   3602  H   PHE A 232       2.916  16.688 -19.784  1.00 29.17           H  
ATOM   3603  CA  PHE A 232       4.912  16.727 -19.024  1.00 29.17           C  
ATOM   3604  HA  PHE A 232       5.389  17.684 -18.814  1.00 29.17           H  
ATOM   3605  C   PHE A 232       5.986  15.768 -19.574  1.00 29.17           C  
ATOM   3606  CB  PHE A 232       4.282  16.217 -17.719  1.00 29.17           C  
ATOM   3607  HB2 PHE A 232       3.342  16.743 -17.550  1.00 29.17           H  
ATOM   3608  HB3 PHE A 232       4.045  15.158 -17.820  1.00 29.17           H  
ATOM   3609  O   PHE A 232       5.684  14.828 -20.311  1.00 29.17           O  
ATOM   3610  CG  PHE A 232       5.158  16.430 -16.499  1.00 29.17           C  
ATOM   3611  CD1 PHE A 232       6.104  15.459 -16.119  1.00 29.17           C  
ATOM   3612  HD1 PHE A 232       6.200  14.542 -16.682  1.00 29.17           H  
ATOM   3613  CD2 PHE A 232       5.039  17.616 -15.749  1.00 29.17           C  
ATOM   3614  HD2 PHE A 232       4.308  18.361 -16.027  1.00 29.17           H  
ATOM   3615  CE1 PHE A 232       6.937  15.682 -15.008  1.00 29.17           C  
ATOM   3616  HE1 PHE A 232       7.671  14.943 -14.726  1.00 29.17           H  
ATOM   3617  CE2 PHE A 232       5.864  17.833 -14.631  1.00 29.17           C  
ATOM   3618  HE2 PHE A 232       5.766  18.740 -14.052  1.00 29.17           H  
ATOM   3619  CZ  PHE A 232       6.816  16.867 -14.262  1.00 29.17           C  
ATOM   3620  HZ  PHE A 232       7.451  17.033 -13.404  1.00 29.17           H  
ATOM   3621  N   LYS A 233       7.258  16.004 -19.234  1.00 27.90           N  
ATOM   3622  H   LYS A 233       7.435  16.706 -18.529  1.00 27.90           H  
ATOM   3623  CA  LYS A 233       8.400  15.206 -19.717  1.00 27.90           C  
ATOM   3624  HA  LYS A 233       8.086  14.640 -20.594  1.00 27.90           H  
ATOM   3625  C   LYS A 233       8.816  14.189 -18.652  1.00 27.90           C  
ATOM   3626  CB  LYS A 233       9.559  16.127 -20.138  1.00 27.90           C  
ATOM   3627  HB2 LYS A 233       9.857  16.739 -19.287  1.00 27.90           H  
ATOM   3628  HB3 LYS A 233      10.409  15.510 -20.429  1.00 27.90           H  
ATOM   3629  O   LYS A 233       8.822  14.518 -17.471  1.00 27.90           O  
ATOM   3630  CG  LYS A 233       9.174  17.036 -21.320  1.00 27.90           C  
ATOM   3631  HG2 LYS A 233       8.875  16.416 -22.165  1.00 27.90           H  
ATOM   3632  HG3 LYS A 233       8.331  17.666 -21.035  1.00 27.90           H  
ATOM   3633  CD  LYS A 233      10.340  17.939 -21.743  1.00 27.90           C  
ATOM   3634  HD2 LYS A 233      11.176  17.318 -22.066  1.00 27.90           H  
ATOM   3635  HD3 LYS A 233      10.652  18.539 -20.888  1.00 27.90           H  
ATOM   3636  CE  LYS A 233       9.899  18.861 -22.888  1.00 27.90           C  
ATOM   3637  HE2 LYS A 233       9.588  18.244 -23.731  1.00 27.90           H  
ATOM   3638  HE3 LYS A 233       9.030  19.429 -22.557  1.00 27.90           H  
ATOM   3639  NZ  LYS A 233      10.986  19.785 -23.301  1.00 27.90           N  
ATOM   3640  HZ1 LYS A 233      11.269  20.368 -22.527  1.00 27.90           H  
ATOM   3641  HZ2 LYS A 233      10.675  20.387 -24.051  1.00 27.90           H  
ATOM   3642  HZ3 LYS A 233      11.793  19.268 -23.620  1.00 27.90           H  
ATOM   3643  N   ARG A 234       9.161  12.961 -19.061  1.00 26.56           N  
ATOM   3644  H   ARG A 234       9.168  12.781 -20.054  1.00 26.56           H  
ATOM   3645  CA  ARG A 234       9.510  11.862 -18.138  1.00 26.56           C  
ATOM   3646  HA  ARG A 234       8.640  11.634 -17.522  1.00 26.56           H  
ATOM   3647  C   ARG A 234      10.685  12.255 -17.216  1.00 26.56           C  
ATOM   3648  CB  ARG A 234       9.904  10.593 -18.917  1.00 26.56           C  
ATOM   3649  HB2 ARG A 234      10.730  10.833 -19.586  1.00 26.56           H  
ATOM   3650  HB3 ARG A 234      10.261   9.859 -18.195  1.00 26.56           H  
ATOM   3651  O   ARG A 234      11.762  12.524 -17.747  1.00 26.56           O  
ATOM   3652  CG  ARG A 234       8.779   9.939 -19.733  1.00 26.56           C  
ATOM   3653  HG2 ARG A 234       7.955   9.676 -19.070  1.00 26.56           H  
ATOM   3654  HG3 ARG A 234       8.423  10.628 -20.499  1.00 26.56           H  
ATOM   3655  CD  ARG A 234       9.332   8.669 -20.399  1.00 26.56           C  
ATOM   3656  HD2 ARG A 234      10.156   8.949 -21.055  1.00 26.56           H  
ATOM   3657  HD3 ARG A 234       9.717   8.009 -19.621  1.00 26.56           H  
ATOM   3658  NE  ARG A 234       8.308   7.948 -21.179  1.00 26.56           N  
ATOM   3659  HE  ARG A 234       7.368   8.317 -21.153  1.00 26.56           H  
ATOM   3660  NH1 ARG A 234       9.659   6.245 -21.934  1.00 26.56           N  
ATOM   3661 HH11 ARG A 234      10.439   6.641 -21.428  1.00 26.56           H  
ATOM   3662 HH12 ARG A 234       9.771   5.375 -22.435  1.00 26.56           H  
ATOM   3663  NH2 ARG A 234       7.501   6.265 -22.490  1.00 26.56           N  
ATOM   3664 HH21 ARG A 234       7.640   5.397 -22.986  1.00 26.56           H  
ATOM   3665 HH22 ARG A 234       6.572   6.657 -22.433  1.00 26.56           H  
ATOM   3666  CZ  ARG A 234       8.494   6.829 -21.862  1.00 26.56           C  
ATOM   3667  N   PRO A 235      10.536  12.228 -15.879  1.00 27.06           N  
ATOM   3668  CA  PRO A 235      11.656  12.375 -14.952  1.00 27.06           C  
ATOM   3669  HA  PRO A 235      12.361  13.126 -15.307  1.00 27.06           H  
ATOM   3670  C   PRO A 235      12.381  11.025 -14.827  1.00 27.06           C  
ATOM   3671  CB  PRO A 235      11.018  12.864 -13.647  1.00 27.06           C  
ATOM   3672  HB2 PRO A 235      10.902  13.947 -13.688  1.00 27.06           H  
ATOM   3673  HB3 PRO A 235      11.599  12.582 -12.769  1.00 27.06           H  
ATOM   3674  O   PRO A 235      12.037  10.195 -13.993  1.00 27.06           O  
ATOM   3675  CG  PRO A 235       9.636  12.208 -13.654  1.00 27.06           C  
ATOM   3676  HG2 PRO A 235       9.698  11.210 -13.220  1.00 27.06           H  
ATOM   3677  HG3 PRO A 235       8.905  12.808 -13.112  1.00 27.06           H  
ATOM   3678  CD  PRO A 235       9.284  12.100 -15.140  1.00 27.06           C  
ATOM   3679  HD2 PRO A 235       8.810  11.139 -15.336  1.00 27.06           H  
ATOM   3680  HD3 PRO A 235       8.612  12.913 -15.415  1.00 27.06           H  
ATOM   3681  N   THR A 236      13.341  10.760 -15.716  1.00 27.35           N  
ATOM   3682  H   THR A 236      13.560  11.449 -16.422  1.00 27.35           H  
ATOM   3683  CA  THR A 236      13.981   9.433 -15.851  1.00 27.35           C  
ATOM   3684  HA  THR A 236      13.224   8.677 -15.645  1.00 27.35           H  
ATOM   3685  C   THR A 236      15.100   9.137 -14.850  1.00 27.35           C  
ATOM   3686  CB  THR A 236      14.473   9.193 -17.287  1.00 27.35           C  
ATOM   3687  HB  THR A 236      15.098   8.301 -17.328  1.00 27.35           H  
ATOM   3688  O   THR A 236      15.643   8.037 -14.874  1.00 27.35           O  
ATOM   3689  CG2 THR A 236      13.300   8.997 -18.248  1.00 27.35           C  
ATOM   3690 HG21 THR A 236      12.676   8.173 -17.905  1.00 27.35           H  
ATOM   3691 HG22 THR A 236      12.713   9.914 -18.300  1.00 27.35           H  
ATOM   3692 HG23 THR A 236      13.690   8.766 -19.240  1.00 27.35           H  
ATOM   3693  OG1 THR A 236      15.201  10.303 -17.760  1.00 27.35           O  
ATOM   3694  HG1 THR A 236      16.077  10.272 -17.368  1.00 27.35           H  
ATOM   3695  N   GLU A 237      15.433  10.068 -13.954  1.00 27.29           N  
ATOM   3696  H   GLU A 237      14.929  10.944 -13.955  1.00 27.29           H  
ATOM   3697  CA  GLU A 237      16.347   9.835 -12.832  1.00 27.29           C  
ATOM   3698  HA  GLU A 237      16.618   8.779 -12.792  1.00 27.29           H  
ATOM   3699  C   GLU A 237      15.674  10.182 -11.501  1.00 27.29           C  
ATOM   3700  CB  GLU A 237      17.653  10.631 -12.990  1.00 27.29           C  
ATOM   3701  HB2 GLU A 237      17.433  11.665 -13.255  1.00 27.29           H  
ATOM   3702  HB3 GLU A 237      18.162  10.629 -12.026  1.00 27.29           H  
ATOM   3703  O   GLU A 237      15.293  11.328 -11.271  1.00 27.29           O  
ATOM   3704  CG  GLU A 237      18.593  10.016 -14.033  1.00 27.29           C  
ATOM   3705  HG2 GLU A 237      18.629   8.936 -13.890  1.00 27.29           H  
ATOM   3706  HG3 GLU A 237      18.200  10.211 -15.031  1.00 27.29           H  
ATOM   3707  CD  GLU A 237      20.011  10.582 -13.886  1.00 27.29           C  
ATOM   3708  OE1 GLU A 237      20.397  11.431 -14.713  1.00 27.29           O  
ATOM   3709  OE2 GLU A 237      20.702  10.154 -12.927  1.00 27.29           O  
ATOM   3710  N   TYR A 238      15.554   9.183 -10.620  1.00 24.55           N  
ATOM   3711  H   TYR A 238      15.738   8.248 -10.953  1.00 24.55           H  
ATOM   3712  CA  TYR A 238      15.195   9.368  -9.203  1.00 24.55           C  
ATOM   3713  HA  TYR A 238      15.591  10.334  -8.892  1.00 24.55           H  
ATOM   3714  C   TYR A 238      15.830   8.324  -8.256  1.00 24.55           C  
ATOM   3715  CB  TYR A 238      13.663   9.420  -9.048  1.00 24.55           C  
ATOM   3716  HB2 TYR A 238      13.191   9.496 -10.027  1.00 24.55           H  
ATOM   3717  HB3 TYR A 238      13.302   8.497  -8.594  1.00 24.55           H  
ATOM   3718  O   TYR A 238      15.642   8.385  -7.047  1.00 24.55           O  
ATOM   3719  CG  TYR A 238      13.208  10.607  -8.220  1.00 24.55           C  
ATOM   3720  CD1 TYR A 238      13.063  10.490  -6.824  1.00 24.55           C  
ATOM   3721  HD1 TYR A 238      13.258   9.546  -6.336  1.00 24.55           H  
ATOM   3722  CD2 TYR A 238      12.990  11.850  -8.847  1.00 24.55           C  
ATOM   3723  HD2 TYR A 238      13.135  11.942  -9.913  1.00 24.55           H  
ATOM   3724  CE1 TYR A 238      12.693  11.613  -6.058  1.00 24.55           C  
ATOM   3725  HE1 TYR A 238      12.589  11.536  -4.985  1.00 24.55           H  
ATOM   3726  CE2 TYR A 238      12.622  12.975  -8.085  1.00 24.55           C  
ATOM   3727  HE2 TYR A 238      12.472  13.929  -8.568  1.00 24.55           H  
ATOM   3728  OH  TYR A 238      12.136  13.941  -5.941  1.00 24.55           O  
ATOM   3729  HH  TYR A 238      12.048  14.734  -6.475  1.00 24.55           H  
ATOM   3730  CZ  TYR A 238      12.475  12.856  -6.686  1.00 24.55           C  
ATOM   3731  N   LEU A 239      16.600   7.367  -8.795  1.00 30.22           N  
ATOM   3732  H   LEU A 239      16.728   7.377  -9.797  1.00 30.22           H  
ATOM   3733  CA  LEU A 239      17.242   6.265  -8.054  1.00 30.22           C  
ATOM   3734  HA  LEU A 239      17.026   6.367  -6.990  1.00 30.22           H  
ATOM   3735  C   LEU A 239      18.781   6.287  -8.168  1.00 30.22           C  
ATOM   3736  CB  LEU A 239      16.654   4.922  -8.541  1.00 30.22           C  
ATOM   3737  HB2 LEU A 239      17.155   4.112  -8.012  1.00 30.22           H  
ATOM   3738  HB3 LEU A 239      16.882   4.812  -9.601  1.00 30.22           H  
ATOM   3739  O   LEU A 239      19.463   5.367  -7.728  1.00 30.22           O  
ATOM   3740  CG  LEU A 239      15.134   4.751  -8.343  1.00 30.22           C  
ATOM   3741  HG  LEU A 239      14.605   5.552  -8.859  1.00 30.22           H  
ATOM   3742  CD1 LEU A 239      14.684   3.422  -8.950  1.00 30.22           C  
ATOM   3743 HD11 LEU A 239      14.934   3.393 -10.010  1.00 30.22           H  
ATOM   3744 HD12 LEU A 239      15.176   2.593  -8.441  1.00 30.22           H  
ATOM   3745 HD13 LEU A 239      13.605   3.314  -8.841  1.00 30.22           H  
ATOM   3746  CD2 LEU A 239      14.730   4.763  -6.868  1.00 30.22           C  
ATOM   3747 HD21 LEU A 239      14.943   5.737  -6.426  1.00 30.22           H  
ATOM   3748 HD22 LEU A 239      13.660   4.578  -6.775  1.00 30.22           H  
ATOM   3749 HD23 LEU A 239      15.273   3.992  -6.321  1.00 30.22           H  
ATOM   3750  N   SER A 240      19.343   7.328  -8.786  1.00 28.22           N  
ATOM   3751  H   SER A 240      18.744   8.073  -9.112  1.00 28.22           H  
ATOM   3752  CA  SER A 240      20.747   7.406  -9.214  1.00 28.22           C  
ATOM   3753  HA  SER A 240      21.168   6.401  -9.250  1.00 28.22           H  
ATOM   3754  C   SER A 240      21.650   8.243  -8.298  1.00 28.22           C  
ATOM   3755  CB  SER A 240      20.772   7.981 -10.633  1.00 28.22           C  
ATOM   3756  HB2 SER A 240      20.243   7.310 -11.310  1.00 28.22           H  
ATOM   3757  HB3 SER A 240      21.801   8.088 -10.976  1.00 28.22           H  
ATOM   3758  O   SER A 240      22.844   8.380  -8.575  1.00 28.22           O  
ATOM   3759  OG  SER A 240      20.135   9.240 -10.624  1.00 28.22           O  
ATOM   3760  HG  SER A 240      20.328   9.650 -11.471  1.00 28.22           H  
ATOM   3761  N   ALA A 241      21.110   8.841  -7.234  1.00 27.43           N  
ATOM   3762  H   ALA A 241      20.121   8.712  -7.074  1.00 27.43           H  
ATOM   3763  CA  ALA A 241      21.818   9.841  -6.432  1.00 27.43           C  
ATOM   3764  HA  ALA A 241      22.406  10.470  -7.101  1.00 27.43           H  
ATOM   3765  C   ALA A 241      22.799   9.245  -5.406  1.00 27.43           C  
ATOM   3766  CB  ALA A 241      20.774  10.744  -5.763  1.00 27.43           C  
ATOM   3767  HB1 ALA A 241      21.280  11.523  -5.192  1.00 27.43           H  
ATOM   3768  HB2 ALA A 241      20.144  10.166  -5.087  1.00 27.43           H  
ATOM   3769  HB3 ALA A 241      20.149  11.216  -6.521  1.00 27.43           H  
ATOM   3770  O   ALA A 241      23.956   9.652  -5.362  1.00 27.43           O  
ATOM   3771  N   LEU A 242      22.337   8.294  -4.585  1.00 30.61           N  
ATOM   3772  H   LEU A 242      21.389   7.978  -4.734  1.00 30.61           H  
ATOM   3773  CA  LEU A 242      22.942   7.993  -3.278  1.00 30.61           C  
ATOM   3774  HA  LEU A 242      23.071   8.927  -2.731  1.00 30.61           H  
ATOM   3775  C   LEU A 242      24.334   7.341  -3.345  1.00 30.61           C  
ATOM   3776  CB  LEU A 242      21.981   7.084  -2.479  1.00 30.61           C  
ATOM   3777  HB2 LEU A 242      22.426   6.901  -1.501  1.00 30.61           H  
ATOM   3778  HB3 LEU A 242      21.911   6.123  -2.988  1.00 30.61           H  
ATOM   3779  O   LEU A 242      25.234   7.703  -2.592  1.00 30.61           O  
ATOM   3780  CG  LEU A 242      20.551   7.620  -2.265  1.00 30.61           C  
ATOM   3781  HG  LEU A 242      20.084   7.800  -3.233  1.00 30.61           H  
ATOM   3782  CD1 LEU A 242      19.717   6.573  -1.529  1.00 30.61           C  
ATOM   3783 HD11 LEU A 242      18.716   6.960  -1.335  1.00 30.61           H  
ATOM   3784 HD12 LEU A 242      20.185   6.319  -0.577  1.00 30.61           H  
ATOM   3785 HD13 LEU A 242      19.629   5.671  -2.135  1.00 30.61           H  
ATOM   3786  CD2 LEU A 242      20.528   8.921  -1.465  1.00 30.61           C  
ATOM   3787 HD21 LEU A 242      21.044   9.711  -2.010  1.00 30.61           H  
ATOM   3788 HD22 LEU A 242      19.496   9.235  -1.305  1.00 30.61           H  
ATOM   3789 HD23 LEU A 242      21.006   8.776  -0.496  1.00 30.61           H  
ATOM   3790  N   HIS A 243      24.519   6.351  -4.221  1.00 28.97           N  
ATOM   3791  H   HIS A 243      23.756   6.129  -4.844  1.00 28.97           H  
ATOM   3792  CA  HIS A 243      25.613   5.379  -4.102  1.00 28.97           C  
ATOM   3793  HA  HIS A 243      25.851   5.291  -3.042  1.00 28.97           H  
ATOM   3794  C   HIS A 243      26.923   5.834  -4.788  1.00 28.97           C  
ATOM   3795  CB  HIS A 243      25.092   4.000  -4.537  1.00 28.97           C  
ATOM   3796  HB2 HIS A 243      25.064   3.939  -5.625  1.00 28.97           H  
ATOM   3797  HB3 HIS A 243      24.076   3.867  -4.166  1.00 28.97           H  
ATOM   3798  O   HIS A 243      27.471   5.143  -5.650  1.00 28.97           O  
ATOM   3799  CG  HIS A 243      25.929   2.875  -3.990  1.00 28.97           C  
ATOM   3800  CD2 HIS A 243      25.592   2.017  -2.978  1.00 28.97           C  
ATOM   3801  HD2 HIS A 243      24.659   2.002  -2.434  1.00 28.97           H  
ATOM   3802  ND1 HIS A 243      27.212   2.567  -4.374  1.00 28.97           N  
ATOM   3803  HD1 HIS A 243      27.746   3.067  -5.071  1.00 28.97           H  
ATOM   3804  CE1 HIS A 243      27.642   1.546  -3.614  1.00 28.97           C  
ATOM   3805  HE1 HIS A 243      28.619   1.091  -3.672  1.00 28.97           H  
ATOM   3806  NE2 HIS A 243      26.686   1.178  -2.749  1.00 28.97           N  
ATOM   3807  N   LYS A 244      27.407   7.035  -4.444  1.00 31.06           N  
ATOM   3808  H   LYS A 244      26.892   7.537  -3.735  1.00 31.06           H  
ATOM   3809  CA  LYS A 244      28.510   7.743  -5.131  1.00 31.06           C  
ATOM   3810  HA  LYS A 244      29.034   7.041  -5.779  1.00 31.06           H  
ATOM   3811  C   LYS A 244      29.586   8.259  -4.157  1.00 31.06           C  
ATOM   3812  CB  LYS A 244      27.911   8.849  -6.028  1.00 31.06           C  
ATOM   3813  HB2 LYS A 244      27.216   9.449  -5.441  1.00 31.06           H  
ATOM   3814  HB3 LYS A 244      28.709   9.502  -6.383  1.00 31.06           H  
ATOM   3815  O   LYS A 244      29.924   9.438  -4.163  1.00 31.06           O  
ATOM   3816  CG  LYS A 244      27.195   8.277  -7.264  1.00 31.06           C  
ATOM   3817  HG2 LYS A 244      27.935   7.806  -7.912  1.00 31.06           H  
ATOM   3818  HG3 LYS A 244      26.469   7.523  -6.959  1.00 31.06           H  
ATOM   3819  CD  LYS A 244      26.448   9.366  -8.043  1.00 31.06           C  
ATOM   3820  HD2 LYS A 244      25.622   9.723  -7.428  1.00 31.06           H  
ATOM   3821  HD3 LYS A 244      27.119  10.198  -8.254  1.00 31.06           H  
ATOM   3822  CE  LYS A 244      25.912   8.792  -9.361  1.00 31.06           C  
ATOM   3823  HE2 LYS A 244      26.744   8.681 -10.057  1.00 31.06           H  
ATOM   3824  HE3 LYS A 244      25.501   7.802  -9.163  1.00 31.06           H  
ATOM   3825  NZ  LYS A 244      24.848   9.646  -9.943  1.00 31.06           N  
ATOM   3826  HZ1 LYS A 244      24.591   9.339 -10.870  1.00 31.06           H  
ATOM   3827  HZ2 LYS A 244      24.019   9.547  -9.374  1.00 31.06           H  
ATOM   3828  HZ3 LYS A 244      25.116  10.620  -9.970  1.00 31.06           H  
ATOM   3829  N   VAL A 245      30.116   7.372  -3.311  1.00 30.54           N  
ATOM   3830  H   VAL A 245      29.807   6.413  -3.380  1.00 30.54           H  
ATOM   3831  CA  VAL A 245      31.142   7.690  -2.293  1.00 30.54           C  
ATOM   3832  HA  VAL A 245      31.023   8.730  -1.990  1.00 30.54           H  
ATOM   3833  C   VAL A 245      32.565   7.481  -2.848  1.00 30.54           C  
ATOM   3834  CB  VAL A 245      30.926   6.843  -1.020  1.00 30.54           C  
ATOM   3835  HB  VAL A 245      30.995   5.785  -1.273  1.00 30.54           H  
ATOM   3836  O   VAL A 245      32.897   6.352  -3.212  1.00 30.54           O  
ATOM   3837  CG1 VAL A 245      31.965   7.156   0.064  1.00 30.54           C  
ATOM   3838 HG11 VAL A 245      32.960   6.859  -0.269  1.00 30.54           H  
ATOM   3839 HG12 VAL A 245      31.966   8.221   0.295  1.00 30.54           H  
ATOM   3840 HG13 VAL A 245      31.739   6.594   0.970  1.00 30.54           H  
ATOM   3841  CG2 VAL A 245      29.538   7.101  -0.414  1.00 30.54           C  
ATOM   3842 HG21 VAL A 245      28.753   6.810  -1.113  1.00 30.54           H  
ATOM   3843 HG22 VAL A 245      29.415   6.510   0.493  1.00 30.54           H  
ATOM   3844 HG23 VAL A 245      29.425   8.157  -0.168  1.00 30.54           H  
ATOM   3845  N   PRO A 246      33.430   8.516  -2.906  1.00 35.26           N  
ATOM   3846  CA  PRO A 246      34.853   8.364  -3.226  1.00 35.26           C  
ATOM   3847  HA  PRO A 246      34.959   7.671  -4.060  1.00 35.26           H  
ATOM   3848  C   PRO A 246      35.671   7.849  -2.031  1.00 35.26           C  
ATOM   3849  CB  PRO A 246      35.345   9.755  -3.657  1.00 35.26           C  
ATOM   3850  HB2 PRO A 246      35.946  10.205  -2.866  1.00 35.26           H  
ATOM   3851  HB3 PRO A 246      35.921   9.706  -4.581  1.00 35.26           H  
ATOM   3852  O   PRO A 246      35.286   8.035  -0.879  1.00 35.26           O  
ATOM   3853  CG  PRO A 246      34.070  10.578  -3.841  1.00 35.26           C  
ATOM   3854  HG2 PRO A 246      34.231  11.634  -3.620  1.00 35.26           H  
ATOM   3855  HG3 PRO A 246      33.690  10.448  -4.854  1.00 35.26           H  
ATOM   3856  CD  PRO A 246      33.110   9.932  -2.849  1.00 35.26           C  
ATOM   3857  HD2 PRO A 246      32.083  10.145  -3.148  1.00 35.26           H  
ATOM   3858  HD3 PRO A 246      33.298  10.308  -1.843  1.00 35.26           H  
ATOM   3859  N   LEU A 247      36.856   7.290  -2.299  1.00 29.51           N  
ATOM   3860  H   LEU A 247      37.142   7.210  -3.264  1.00 29.51           H  
ATOM   3861  CA  LEU A 247      37.858   6.935  -1.285  1.00 29.51           C  
ATOM   3862  HA  LEU A 247      37.510   7.248  -0.301  1.00 29.51           H  
ATOM   3863  C   LEU A 247      39.170   7.687  -1.564  1.00 29.51           C  
ATOM   3864  CB  LEU A 247      38.070   5.407  -1.264  1.00 29.51           C  
ATOM   3865  HB2 LEU A 247      38.859   5.179  -0.548  1.00 29.51           H  
ATOM   3866  HB3 LEU A 247      38.420   5.099  -2.249  1.00 29.51           H  
ATOM   3867  O   LEU A 247      39.596   7.773  -2.714  1.00 29.51           O  
ATOM   3868  CG  LEU A 247      36.825   4.572  -0.901  1.00 29.51           C  
ATOM   3869  HG  LEU A 247      36.021   4.784  -1.607  1.00 29.51           H  
ATOM   3870  CD1 LEU A 247      37.165   3.083  -0.999  1.00 29.51           C  
ATOM   3871 HD11 LEU A 247      37.494   2.848  -2.011  1.00 29.51           H  
ATOM   3872 HD12 LEU A 247      36.278   2.490  -0.777  1.00 29.51           H  
ATOM   3873 HD13 LEU A 247      37.955   2.829  -0.292  1.00 29.51           H  
ATOM   3874  CD2 LEU A 247      36.326   4.847   0.519  1.00 29.51           C  
ATOM   3875 HD21 LEU A 247      37.124   4.680   1.241  1.00 29.51           H  
ATOM   3876 HD22 LEU A 247      35.489   4.187   0.747  1.00 29.51           H  
ATOM   3877 HD23 LEU A 247      35.970   5.874   0.597  1.00 29.51           H  
ATOM   3878  N   GLY A 248      39.811   8.230  -0.525  1.00 33.02           N  
ATOM   3879  H   GLY A 248      39.415   8.143   0.400  1.00 33.02           H  
ATOM   3880  CA  GLY A 248      41.040   9.022  -0.652  1.00 33.02           C  
ATOM   3881  HA2 GLY A 248      40.836   9.910  -1.249  1.00 33.02           H  
ATOM   3882  HA3 GLY A 248      41.789   8.428  -1.177  1.00 33.02           H  
ATOM   3883  C   GLY A 248      41.626   9.466   0.694  1.00 33.02           C  
ATOM   3884  O   GLY A 248      40.960   9.398   1.725  1.00 33.02           O  
ATOM   3885  N   ALA A 249      42.891   9.894   0.681  1.00 35.14           N  
ATOM   3886  H   ALA A 249      43.364   9.959  -0.209  1.00 35.14           H  
ATOM   3887  CA  ALA A 249      43.694  10.285   1.847  1.00 35.14           C  
ATOM   3888  HA  ALA A 249      43.078  10.853   2.544  1.00 35.14           H  
ATOM   3889  C   ALA A 249      44.893  11.159   1.394  1.00 35.14           C  
ATOM   3890  CB  ALA A 249      44.180   8.983   2.513  1.00 35.14           C  
ATOM   3891  HB1 ALA A 249      43.323   8.398   2.848  1.00 35.14           H  
ATOM   3892  HB2 ALA A 249      44.812   9.193   3.376  1.00 35.14           H  
ATOM   3893  HB3 ALA A 249      44.753   8.394   1.798  1.00 35.14           H  
ATOM   3894  O   ALA A 249      45.196  11.145   0.198  1.00 35.14           O  
ATOM   3895  N   PRO A 250      45.626  11.863   2.288  1.00 34.11           N  
ATOM   3896  CA  PRO A 250      45.485  11.947   3.748  1.00 34.11           C  
ATOM   3897  HA  PRO A 250      44.772  11.220   4.136  1.00 34.11           H  
ATOM   3898  C   PRO A 250      45.061  13.349   4.251  1.00 34.11           C  
ATOM   3899  CB  PRO A 250      46.897  11.587   4.224  1.00 34.11           C  
ATOM   3900  HB2 PRO A 250      47.061  10.516   4.102  1.00 34.11           H  
ATOM   3901  HB3 PRO A 250      47.096  11.880   5.255  1.00 34.11           H  
ATOM   3902  O   PRO A 250      44.760  14.250   3.474  1.00 34.11           O  
ATOM   3903  CG  PRO A 250      47.775  12.357   3.234  1.00 34.11           C  
ATOM   3904  HG2 PRO A 250      47.914  13.380   3.582  1.00 34.11           H  
ATOM   3905  HG3 PRO A 250      48.739  11.867   3.096  1.00 34.11           H  
ATOM   3906  CD  PRO A 250      46.955  12.361   1.940  1.00 34.11           C  
ATOM   3907  HD2 PRO A 250      47.429  11.703   1.212  1.00 34.11           H  
ATOM   3908  HD3 PRO A 250      46.887  13.371   1.536  1.00 34.11           H  
ATOM   3909  N   GLN A 251      45.052  13.536   5.576  1.00 29.68           N  
ATOM   3910  H   GLN A 251      45.346  12.769   6.162  1.00 29.68           H  
ATOM   3911  CA  GLN A 251      44.771  14.816   6.246  1.00 29.68           C  
ATOM   3912  HA  GLN A 251      43.928  15.300   5.752  1.00 29.68           H  
ATOM   3913  C   GLN A 251      45.966  15.792   6.237  1.00 29.68           C  
ATOM   3914  CB  GLN A 251      44.405  14.547   7.716  1.00 29.68           C  
ATOM   3915  HB2 GLN A 251      45.254  14.061   8.196  1.00 29.68           H  
ATOM   3916  HB3 GLN A 251      44.243  15.502   8.214  1.00 29.68           H  
ATOM   3917  O   GLN A 251      47.122  15.370   6.151  1.00 29.68           O  
ATOM   3918  CG  GLN A 251      43.153  13.684   7.940  1.00 29.68           C  
ATOM   3919  HG2 GLN A 251      42.287  14.188   7.512  1.00 29.68           H  
ATOM   3920  HG3 GLN A 251      43.271  12.719   7.447  1.00 29.68           H  
ATOM   3921  CD  GLN A 251      42.895  13.433   9.427  1.00 29.68           C  
ATOM   3922  NE2 GLN A 251      41.825  12.757   9.776  1.00 29.68           N  
ATOM   3923 HE21 GLN A 251      41.167  12.416   9.090  1.00 29.68           H  
ATOM   3924 HE22 GLN A 251      41.700  12.617  10.769  1.00 29.68           H  
ATOM   3925  OE1 GLN A 251      43.648  13.827  10.301  1.00 29.68           O  
ATOM   3926  N   LYS A 252      45.689  17.089   6.456  1.00 33.69           N  
ATOM   3927  H   LYS A 252      44.716  17.359   6.467  1.00 33.69           H  
ATOM   3928  CA  LYS A 252      46.621  18.081   7.033  1.00 33.69           C  
ATOM   3929  HA  LYS A 252      47.124  17.595   7.869  1.00 33.69           H  
ATOM   3930  C   LYS A 252      45.862  19.262   7.670  1.00 33.69           C  
ATOM   3931  CB  LYS A 252      47.684  18.503   5.990  1.00 33.69           C  
ATOM   3932  HB2 LYS A 252      47.446  18.060   5.023  1.00 33.69           H  
ATOM   3933  HB3 LYS A 252      47.700  19.586   5.864  1.00 33.69           H  
ATOM   3934  O   LYS A 252      44.636  19.278   7.674  1.00 33.69           O  
ATOM   3935  CG  LYS A 252      49.073  18.016   6.448  1.00 33.69           C  
ATOM   3936  HG2 LYS A 252      49.408  18.628   7.286  1.00 33.69           H  
ATOM   3937  HG3 LYS A 252      48.994  16.986   6.794  1.00 33.69           H  
ATOM   3938  CD  LYS A 252      50.127  18.052   5.335  1.00 33.69           C  
ATOM   3939  HD2 LYS A 252      49.739  17.520   4.466  1.00 33.69           H  
ATOM   3940  HD3 LYS A 252      50.336  19.086   5.062  1.00 33.69           H  
ATOM   3941  CE  LYS A 252      51.400  17.355   5.836  1.00 33.69           C  
ATOM   3942  HE2 LYS A 252      51.128  16.355   6.175  1.00 33.69           H  
ATOM   3943  HE3 LYS A 252      51.784  17.904   6.696  1.00 33.69           H  
ATOM   3944  NZ  LYS A 252      52.435  17.264   4.777  1.00 33.69           N  
ATOM   3945  HZ1 LYS A 252      52.701  18.185   4.459  1.00 33.69           H  
ATOM   3946  HZ2 LYS A 252      52.082  16.743   3.987  1.00 33.69           H  
ATOM   3947  HZ3 LYS A 252      53.259  16.794   5.124  1.00 33.69           H  
ATOM   3948  N   THR A 253      46.597  20.184   8.290  1.00 27.94           N  
ATOM   3949  H   THR A 253      47.601  20.125   8.196  1.00 27.94           H  
ATOM   3950  CA  THR A 253      46.119  21.270   9.176  1.00 27.94           C  
ATOM   3951  HA  THR A 253      45.137  21.001   9.565  1.00 27.94           H  
ATOM   3952  C   THR A 253      45.925  22.608   8.408  1.00 27.94           C  
ATOM   3953  CB  THR A 253      47.097  21.335  10.370  1.00 27.94           C  
ATOM   3954  HB  THR A 253      46.881  22.187  11.014  1.00 27.94           H  
ATOM   3955  O   THR A 253      46.241  22.664   7.224  1.00 27.94           O  
ATOM   3956  CG2 THR A 253      47.008  20.083  11.245  1.00 27.94           C  
ATOM   3957 HG21 THR A 253      47.647  20.200  12.120  1.00 27.94           H  
ATOM   3958 HG22 THR A 253      47.321  19.199  10.690  1.00 27.94           H  
ATOM   3959 HG23 THR A 253      45.981  19.945  11.583  1.00 27.94           H  
ATOM   3960  OG1 THR A 253      48.433  21.421   9.928  1.00 27.94           O  
ATOM   3961  HG1 THR A 253      48.995  21.442  10.706  1.00 27.94           H  
ATOM   3962  N   SER A 254      45.392  23.715   8.960  1.00 30.52           N  
ATOM   3963  H   SER A 254      45.133  24.425   8.290  1.00 30.52           H  
ATOM   3964  CA  SER A 254      45.336  24.136  10.374  1.00 30.52           C  
ATOM   3965  HA  SER A 254      45.159  23.266  11.006  1.00 30.52           H  
ATOM   3966  C   SER A 254      44.240  25.173  10.731  1.00 30.52           C  
ATOM   3967  CB  SER A 254      46.706  24.760  10.710  1.00 30.52           C  
ATOM   3968  HB2 SER A 254      47.491  24.239  10.162  1.00 30.52           H  
ATOM   3969  HB3 SER A 254      46.718  25.806  10.401  1.00 30.52           H  
ATOM   3970  O   SER A 254      43.456  25.603   9.895  1.00 30.52           O  
ATOM   3971  OG  SER A 254      46.996  24.658  12.095  1.00 30.52           O  
ATOM   3972  HG  SER A 254      47.867  25.041  12.225  1.00 30.52           H  
ATOM   3973  N   GLN A 255      44.246  25.541  12.019  1.00 31.86           N  
ATOM   3974  H   GLN A 255      44.974  25.073  12.539  1.00 31.86           H  
ATOM   3975  CA  GLN A 255      43.635  26.672  12.751  1.00 31.86           C  
ATOM   3976  HA  GLN A 255      42.751  26.302  13.271  1.00 31.86           H  
ATOM   3977  C   GLN A 255      43.188  27.924  11.934  1.00 31.86           C  
ATOM   3978  CB  GLN A 255      44.728  27.049  13.781  1.00 31.86           C  
ATOM   3979  HB2 GLN A 255      45.707  27.042  13.302  1.00 31.86           H  
ATOM   3980  HB3 GLN A 255      44.593  28.066  14.150  1.00 31.86           H  
ATOM   3981  O   GLN A 255      43.956  28.390  11.102  1.00 31.86           O  
ATOM   3982  CG  GLN A 255      44.743  26.090  14.982  1.00 31.86           C  
ATOM   3983  HG2 GLN A 255      45.045  25.094  14.657  1.00 31.86           H  
ATOM   3984  HG3 GLN A 255      43.741  26.023  15.407  1.00 31.86           H  
ATOM   3985  CD  GLN A 255      45.692  26.573  16.073  1.00 31.86           C  
ATOM   3986  NE2 GLN A 255      46.952  26.202  16.030  1.00 31.86           N  
ATOM   3987 HE21 GLN A 255      47.285  25.590  15.299  1.00 31.86           H  
ATOM   3988 HE22 GLN A 255      47.557  26.546  16.762  1.00 31.86           H  
ATOM   3989  OE1 GLN A 255      45.311  27.308  16.975  1.00 31.86           O  
ATOM   3990  N   ARG A 256      41.961  28.475  12.132  1.00 28.71           N  
ATOM   3991  H   ARG A 256      41.645  28.803  11.231  1.00 28.71           H  
ATOM   3992  CA  ARG A 256      41.498  29.451  13.195  1.00 28.71           C  
ATOM   3993  HA  ARG A 256      40.439  29.265  13.372  1.00 28.71           H  
ATOM   3994  C   ARG A 256      41.591  30.910  12.653  1.00 28.71           C  
ATOM   3995  CB  ARG A 256      42.260  29.176  14.508  1.00 28.71           C  
ATOM   3996  HB2 ARG A 256      42.372  28.093  14.571  1.00 28.71           H  
ATOM   3997  HB3 ARG A 256      43.238  29.649  14.412  1.00 28.71           H  
ATOM   3998  O   ARG A 256      42.359  31.130  11.732  1.00 28.71           O  
ATOM   3999  CG  ARG A 256      41.705  29.550  15.886  1.00 28.71           C  
ATOM   4000  HG2 ARG A 256      40.696  29.157  16.010  1.00 28.71           H  
ATOM   4001  HG3 ARG A 256      41.719  30.632  16.018  1.00 28.71           H  
ATOM   4002  CD  ARG A 256      42.648  28.936  16.932  1.00 28.71           C  
ATOM   4003  HD2 ARG A 256      42.605  27.849  16.859  1.00 28.71           H  
ATOM   4004  HD3 ARG A 256      43.663  29.260  16.702  1.00 28.71           H  
ATOM   4005  NE  ARG A 256      42.322  29.339  18.309  1.00 28.71           N  
ATOM   4006  HE  ARG A 256      41.408  29.739  18.469  1.00 28.71           H  
ATOM   4007  NH1 ARG A 256      44.303  28.636  19.259  1.00 28.71           N  
ATOM   4008 HH11 ARG A 256      44.901  28.536  20.067  1.00 28.71           H  
ATOM   4009 HH12 ARG A 256      44.602  28.246  18.376  1.00 28.71           H  
ATOM   4010  NH2 ARG A 256      42.759  29.620  20.526  1.00 28.71           N  
ATOM   4011 HH21 ARG A 256      43.370  29.506  21.322  1.00 28.71           H  
ATOM   4012 HH22 ARG A 256      41.850  30.045  20.647  1.00 28.71           H  
ATOM   4013  CZ  ARG A 256      43.127  29.197  19.350  1.00 28.71           C  
ATOM   4014  N   THR A 257      40.861  31.956  13.072  1.00 32.73           N  
ATOM   4015  H   THR A 257      41.005  32.761  12.479  1.00 32.73           H  
ATOM   4016  CA  THR A 257      40.116  32.284  14.312  1.00 32.73           C  
ATOM   4017  HA  THR A 257      40.167  31.445  15.007  1.00 32.73           H  
ATOM   4018  C   THR A 257      38.593  32.487  14.107  1.00 32.73           C  
ATOM   4019  CB  THR A 257      40.776  33.512  14.991  1.00 32.73           C  
ATOM   4020  HB  THR A 257      40.227  33.765  15.898  1.00 32.73           H  
ATOM   4021  O   THR A 257      37.949  31.586  13.575  1.00 32.73           O  
ATOM   4022  CG2 THR A 257      42.251  33.358  15.374  1.00 32.73           C  
ATOM   4023 HG21 THR A 257      42.350  32.678  16.220  1.00 32.73           H  
ATOM   4024 HG22 THR A 257      42.836  32.991  14.530  1.00 32.73           H  
ATOM   4025 HG23 THR A 257      42.652  34.324  15.681  1.00 32.73           H  
ATOM   4026  OG1 THR A 257      40.716  34.601  14.103  1.00 32.73           O  
ATOM   4027  HG1 THR A 257      41.161  35.355  14.497  1.00 32.73           H  
ATOM   4028  N   HIS A 258      37.987  33.570  14.635  1.00 31.77           N  
ATOM   4029  H   HIS A 258      38.569  34.350  14.905  1.00 31.77           H  
ATOM   4030  CA  HIS A 258      36.544  33.722  14.917  1.00 31.77           C  
ATOM   4031  HA  HIS A 258      35.973  33.190  14.156  1.00 31.77           H  
ATOM   4032  C   HIS A 258      36.100  35.208  14.939  1.00 31.77           C  
ATOM   4033  CB  HIS A 258      36.226  33.124  16.310  1.00 31.77           C  
ATOM   4034  HB2 HIS A 258      35.154  32.935  16.374  1.00 31.77           H  
ATOM   4035  HB3 HIS A 258      36.467  33.867  17.069  1.00 31.77           H  
ATOM   4036  O   HIS A 258      36.910  36.066  15.279  1.00 31.77           O  
ATOM   4037  CG  HIS A 258      36.966  31.856  16.676  1.00 31.77           C  
ATOM   4038  CD2 HIS A 258      38.084  31.771  17.464  1.00 31.77           C  
ATOM   4039  HD2 HIS A 258      38.562  32.600  17.965  1.00 31.77           H  
ATOM   4040  ND1 HIS A 258      36.706  30.589  16.213  1.00 31.77           N  
ATOM   4041  HD1 HIS A 258      35.993  30.339  15.543  1.00 31.77           H  
ATOM   4042  CE1 HIS A 258      37.649  29.765  16.699  1.00 31.77           C  
ATOM   4043  HE1 HIS A 258      37.710  28.708  16.483  1.00 31.77           H  
ATOM   4044  NE2 HIS A 258      38.531  30.442  17.456  1.00 31.77           N  
ATOM   4045  N   SER A 259      34.814  35.497  14.672  1.00 30.95           N  
ATOM   4046  H   SER A 259      34.209  34.747  14.368  1.00 30.95           H  
ATOM   4047  CA  SER A 259      34.105  36.767  14.988  1.00 30.95           C  
ATOM   4048  HA  SER A 259      34.437  37.064  15.983  1.00 30.95           H  
ATOM   4049  C   SER A 259      32.569  36.509  14.999  1.00 30.95           C  
ATOM   4050  CB  SER A 259      34.502  37.847  13.970  1.00 30.95           C  
ATOM   4051  HB2 SER A 259      33.934  37.721  13.048  1.00 30.95           H  
ATOM   4052  HB3 SER A 259      35.563  37.748  13.740  1.00 30.95           H  
ATOM   4053  O   SER A 259      32.177  35.483  14.450  1.00 30.95           O  
ATOM   4054  OG  SER A 259      34.300  39.140  14.497  1.00 30.95           O  
ATOM   4055  HG  SER A 259      33.471  39.476  14.149  1.00 30.95           H  
ATOM   4056  N   THR A 260      31.594  37.223  15.604  1.00 30.21           N  
ATOM   4057  H   THR A 260      30.732  36.705  15.507  1.00 30.21           H  
ATOM   4058  CA  THR A 260      31.369  38.587  16.179  1.00 30.21           C  
ATOM   4059  HA  THR A 260      30.382  38.489  16.630  1.00 30.21           H  
ATOM   4060  C   THR A 260      31.151  39.751  15.183  1.00 30.21           C  
ATOM   4061  CB  THR A 260      32.267  38.962  17.381  1.00 30.21           C  
ATOM   4062  HB  THR A 260      32.051  39.991  17.671  1.00 30.21           H  
ATOM   4063  O   THR A 260      31.817  39.790  14.155  1.00 30.21           O  
ATOM   4064  CG2 THR A 260      31.979  38.060  18.584  1.00 30.21           C  
ATOM   4065 HG21 THR A 260      30.928  38.122  18.864  1.00 30.21           H  
ATOM   4066 HG22 THR A 260      32.587  38.382  19.429  1.00 30.21           H  
ATOM   4067 HG23 THR A 260      32.229  37.027  18.344  1.00 30.21           H  
ATOM   4068  OG1 THR A 260      33.648  38.882  17.169  1.00 30.21           O  
ATOM   4069  HG1 THR A 260      33.877  39.201  16.293  1.00 30.21           H  
ATOM   4070  N   SER A 261      30.255  40.735  15.398  1.00 30.00           N  
ATOM   4071  H   SER A 261      30.295  41.473  14.710  1.00 30.00           H  
ATOM   4072  CA  SER A 261      29.112  40.887  16.343  1.00 30.00           C  
ATOM   4073  HA  SER A 261      28.506  39.981  16.317  1.00 30.00           H  
ATOM   4074  C   SER A 261      28.183  42.073  15.941  1.00 30.00           C  
ATOM   4075  CB  SER A 261      29.592  41.115  17.792  1.00 30.00           C  
ATOM   4076  HB2 SER A 261      28.756  41.408  18.427  1.00 30.00           H  
ATOM   4077  HB3 SER A 261      29.978  40.179  18.194  1.00 30.00           H  
ATOM   4078  O   SER A 261      28.489  42.791  14.994  1.00 30.00           O  
ATOM   4079  OG  SER A 261      30.596  42.104  17.865  1.00 30.00           O  
ATOM   4080  HG  SER A 261      30.881  42.207  18.777  1.00 30.00           H  
ATOM   4081  N   TRP A 262      27.096  42.294  16.709  1.00 27.65           N  
ATOM   4082  H   TRP A 262      26.941  41.625  17.450  1.00 27.65           H  
ATOM   4083  CA  TRP A 262      26.148  43.442  16.701  1.00 27.65           C  
ATOM   4084  HA  TRP A 262      25.536  43.297  17.592  1.00 27.65           H  
ATOM   4085  C   TRP A 262      25.112  43.565  15.559  1.00 27.65           C  
ATOM   4086  CB  TRP A 262      26.883  44.769  16.947  1.00 27.65           C  
ATOM   4087  HB2 TRP A 262      27.623  44.931  16.163  1.00 27.65           H  
ATOM   4088  HB3 TRP A 262      26.164  45.585  16.874  1.00 27.65           H  
ATOM   4089  O   TRP A 262      25.354  43.169  14.426  1.00 27.65           O  
ATOM   4090  CG  TRP A 262      27.540  44.882  18.286  1.00 27.65           C  
ATOM   4091  CD1 TRP A 262      28.867  44.793  18.526  1.00 27.65           C  
ATOM   4092  HD1 TRP A 262      29.616  44.629  17.764  1.00 27.65           H  
ATOM   4093  CD2 TRP A 262      26.912  45.124  19.583  1.00 27.65           C  
ATOM   4094  CE2 TRP A 262      27.934  45.160  20.578  1.00 27.65           C  
ATOM   4095  CE3 TRP A 262      25.582  45.322  20.017  1.00 27.65           C  
ATOM   4096  HE3 TRP A 262      24.780  45.320  19.294  1.00 27.65           H  
ATOM   4097  NE1 TRP A 262      29.105  44.960  19.877  1.00 27.65           N  
ATOM   4098  HE1 TRP A 262      30.031  44.991  20.279  1.00 27.65           H  
ATOM   4099  CH2 TRP A 262      26.319  45.564  22.335  1.00 27.65           C  
ATOM   4100  HH2 TRP A 262      26.085  45.735  23.376  1.00 27.65           H  
ATOM   4101  CZ2 TRP A 262      27.653  45.375  21.935  1.00 27.65           C  
ATOM   4102  HZ2 TRP A 262      28.452  45.403  22.662  1.00 27.65           H  
ATOM   4103  CZ3 TRP A 262      25.289  45.538  21.378  1.00 27.65           C  
ATOM   4104  HZ3 TRP A 262      24.267  45.692  21.691  1.00 27.65           H  
ATOM   4105  N   CYS A 263      23.933  44.125  15.892  1.00 26.58           N  
ATOM   4106  H   CYS A 263      23.810  44.410  16.853  1.00 26.58           H  
ATOM   4107  CA  CYS A 263      22.779  44.407  15.012  1.00 26.58           C  
ATOM   4108  HA  CYS A 263      23.121  44.778  14.046  1.00 26.58           H  
ATOM   4109  C   CYS A 263      21.802  45.434  15.650  1.00 26.58           C  
ATOM   4110  CB  CYS A 263      21.968  43.112  14.802  1.00 26.58           C  
ATOM   4111  HB2 CYS A 263      20.943  43.365  14.532  1.00 26.58           H  
ATOM   4112  HB3 CYS A 263      21.940  42.543  15.731  1.00 26.58           H  
ATOM   4113  O   CYS A 263      21.537  45.330  16.849  1.00 26.58           O  
ATOM   4114  SG  CYS A 263      22.640  42.083  13.468  1.00 26.58           S  
ATOM   4115  HG  CYS A 263      23.934  42.251  13.753  1.00 26.58           H  
ATOM   4116  N   PRO A 264      21.189  46.346  14.865  1.00 35.51           N  
ATOM   4117  CA  PRO A 264      19.923  47.032  15.181  1.00 35.51           C  
ATOM   4118  HA  PRO A 264      19.567  46.760  16.175  1.00 35.51           H  
ATOM   4119  C   PRO A 264      18.805  46.722  14.147  1.00 35.51           C  
ATOM   4120  CB  PRO A 264      20.317  48.508  15.167  1.00 35.51           C  
ATOM   4121  HB2 PRO A 264      20.830  48.756  16.096  1.00 35.51           H  
ATOM   4122  HB3 PRO A 264      19.463  49.168  15.015  1.00 35.51           H  
ATOM   4123  O   PRO A 264      19.078  46.142  13.099  1.00 35.51           O  
ATOM   4124  CG  PRO A 264      21.307  48.573  13.999  1.00 35.51           C  
ATOM   4125  HG2 PRO A 264      22.065  49.338  14.168  1.00 35.51           H  
ATOM   4126  HG3 PRO A 264      20.769  48.776  13.072  1.00 35.51           H  
ATOM   4127  CD  PRO A 264      21.933  47.172  13.924  1.00 35.51           C  
ATOM   4128  HD2 PRO A 264      22.983  47.226  14.212  1.00 35.51           H  
ATOM   4129  HD3 PRO A 264      21.843  46.771  12.914  1.00 35.51           H  
ATOM   4130  N   THR A 265      17.540  47.104  14.402  1.00 30.21           N  
ATOM   4131  H   THR A 265      17.336  47.611  15.251  1.00 30.21           H  
ATOM   4132  CA  THR A 265      16.379  46.778  13.524  1.00 30.21           C  
ATOM   4133  HA  THR A 265      16.749  46.594  12.515  1.00 30.21           H  
ATOM   4134  C   THR A 265      15.325  47.899  13.405  1.00 30.21           C  
ATOM   4135  CB  THR A 265      15.663  45.497  13.987  1.00 30.21           C  
ATOM   4136  HB  THR A 265      14.782  45.347  13.363  1.00 30.21           H  
ATOM   4137  O   THR A 265      15.231  48.760  14.278  1.00 30.21           O  
ATOM   4138  CG2 THR A 265      16.524  44.239  13.891  1.00 30.21           C  
ATOM   4139 HG21 THR A 265      17.374  44.297  14.571  1.00 30.21           H  
ATOM   4140 HG22 THR A 265      15.921  43.366  14.142  1.00 30.21           H  
ATOM   4141 HG23 THR A 265      16.894  44.127  12.872  1.00 30.21           H  
ATOM   4142  OG1 THR A 265      15.250  45.613  15.325  1.00 30.21           O  
ATOM   4143  HG1 THR A 265      15.901  45.169  15.873  1.00 30.21           H  
ATOM   4144  N   LYS A 266      14.550  47.898  12.299  1.00 35.72           N  
ATOM   4145  H   LYS A 266      14.722  47.165  11.625  1.00 35.72           H  
ATOM   4146  CA  LYS A 266      13.416  48.797  11.940  1.00 35.72           C  
ATOM   4147  HA  LYS A 266      12.676  48.769  12.740  1.00 35.72           H  
ATOM   4148  C   LYS A 266      12.725  48.265  10.649  1.00 35.72           C  
ATOM   4149  CB  LYS A 266      13.971  50.228  11.772  1.00 35.72           C  
ATOM   4150  HB2 LYS A 266      13.693  50.637  10.801  1.00 35.72           H  
ATOM   4151  HB3 LYS A 266      15.061  50.225  11.807  1.00 35.72           H  
ATOM   4152  O   LYS A 266      13.282  47.355  10.048  1.00 35.72           O  
ATOM   4153  CG  LYS A 266      13.441  51.139  12.887  1.00 35.72           C  
ATOM   4154  HG2 LYS A 266      12.353  51.165  12.833  1.00 35.72           H  
ATOM   4155  HG3 LYS A 266      13.716  50.737  13.862  1.00 35.72           H  
ATOM   4156  CD  LYS A 266      13.999  52.560  12.768  1.00 35.72           C  
ATOM   4157  HD2 LYS A 266      13.830  52.932  11.757  1.00 35.72           H  
ATOM   4158  HD3 LYS A 266      15.069  52.548  12.973  1.00 35.72           H  
ATOM   4159  CE  LYS A 266      13.273  53.453  13.778  1.00 35.72           C  
ATOM   4160  HE2 LYS A 266      12.201  53.341  13.616  1.00 35.72           H  
ATOM   4161  HE3 LYS A 266      13.501  53.100  14.784  1.00 35.72           H  
ATOM   4162  NZ  LYS A 266      13.657  54.875  13.622  1.00 35.72           N  
ATOM   4163  HZ1 LYS A 266      13.175  55.447  14.302  1.00 35.72           H  
ATOM   4164  HZ2 LYS A 266      13.404  55.195  12.698  1.00 35.72           H  
ATOM   4165  HZ3 LYS A 266      14.652  54.989  13.748  1.00 35.72           H  
ATOM   4166  N   ASN A 267      11.564  48.718  10.141  1.00 33.84           N  
ATOM   4167  H   ASN A 267      11.250  48.151   9.367  1.00 33.84           H  
ATOM   4168  CA  ASN A 267      10.626  49.810  10.488  1.00 33.84           C  
ATOM   4169  HA  ASN A 267      10.691  50.024  11.555  1.00 33.84           H  
ATOM   4170  C   ASN A 267       9.152  49.401  10.150  1.00 33.84           C  
ATOM   4171  CB  ASN A 267      11.020  51.071   9.670  1.00 33.84           C  
ATOM   4172  HB2 ASN A 267      10.566  51.016   8.681  1.00 33.84           H  
ATOM   4173  HB3 ASN A 267      12.096  51.109   9.504  1.00 33.84           H  
ATOM   4174  O   ASN A 267       8.900  48.278   9.729  1.00 33.84           O  
ATOM   4175  CG  ASN A 267      10.622  52.386  10.331  1.00 33.84           C  
ATOM   4176  ND2 ASN A 267       9.546  53.009   9.918  1.00 33.84           N  
ATOM   4177 HD21 ASN A 267       9.001  52.666   9.140  1.00 33.84           H  
ATOM   4178 HD22 ASN A 267       9.332  53.904  10.336  1.00 33.84           H  
ATOM   4179  OD1 ASN A 267      11.260  52.862  11.255  1.00 33.84           O  
ATOM   4180  N   ILE A 268       8.196  50.329  10.292  1.00 29.68           N  
ATOM   4181  H   ILE A 268       8.508  51.237  10.608  1.00 29.68           H  
ATOM   4182  CA  ILE A 268       6.769  50.288   9.860  1.00 29.68           C  
ATOM   4183  HA  ILE A 268       6.476  49.263   9.633  1.00 29.68           H  
ATOM   4184  C   ILE A 268       6.653  51.116   8.536  1.00 29.68           C  
ATOM   4185  CB  ILE A 268       5.960  50.786  11.097  1.00 29.68           C  
ATOM   4186  HB  ILE A 268       6.448  51.691  11.459  1.00 29.68           H  
ATOM   4187  O   ILE A 268       7.542  51.935   8.303  1.00 29.68           O  
ATOM   4188  CG1 ILE A 268       6.028  49.719  12.222  1.00 29.68           C  
ATOM   4189 HG12 ILE A 268       5.448  48.845  11.926  1.00 29.68           H  
ATOM   4190 HG13 ILE A 268       7.058  49.391  12.362  1.00 29.68           H  
ATOM   4191  CG2 ILE A 268       4.492  51.160  10.857  1.00 29.68           C  
ATOM   4192 HG21 ILE A 268       3.912  50.279  10.582  1.00 29.68           H  
ATOM   4193 HG22 ILE A 268       4.060  51.589  11.760  1.00 29.68           H  
ATOM   4194 HG23 ILE A 268       4.433  51.936  10.094  1.00 29.68           H  
ATOM   4195  CD1 ILE A 268       5.535  50.199  13.595  1.00 29.68           C  
ATOM   4196 HD11 ILE A 268       6.045  51.121  13.872  1.00 29.68           H  
ATOM   4197 HD12 ILE A 268       5.755  49.435  14.341  1.00 29.68           H  
ATOM   4198 HD13 ILE A 268       4.457  50.363  13.583  1.00 29.68           H  
ATOM   4199  N   SER A 269       5.719  50.973   7.574  1.00 32.20           N  
ATOM   4200  H   SER A 269       6.003  51.414   6.711  1.00 32.20           H  
ATOM   4201  CA  SER A 269       4.265  50.675   7.561  1.00 32.20           C  
ATOM   4202  HA  SER A 269       3.985  50.162   8.481  1.00 32.20           H  
ATOM   4203  C   SER A 269       3.843  49.757   6.367  1.00 32.20           C  
ATOM   4204  CB  SER A 269       3.581  52.055   7.485  1.00 32.20           C  
ATOM   4205  HB2 SER A 269       4.031  52.729   8.213  1.00 32.20           H  
ATOM   4206  HB3 SER A 269       2.519  51.986   7.721  1.00 32.20           H  
ATOM   4207  O   SER A 269       4.712  49.378   5.592  1.00 32.20           O  
ATOM   4208  OG  SER A 269       3.748  52.639   6.213  1.00 32.20           O  
ATOM   4209  HG  SER A 269       2.933  52.491   5.728  1.00 32.20           H  
ATOM   4210  N   VAL A 270       2.607  49.248   6.142  1.00 30.72           N  
ATOM   4211  H   VAL A 270       2.649  48.618   5.354  1.00 30.72           H  
ATOM   4212  CA  VAL A 270       1.211  49.536   6.603  1.00 30.72           C  
ATOM   4213  HA  VAL A 270       0.617  48.685   6.269  1.00 30.72           H  
ATOM   4214  C   VAL A 270       0.570  50.755   5.868  1.00 30.72           C  
ATOM   4215  CB  VAL A 270       1.126  49.498   8.154  1.00 30.72           C  
ATOM   4216  HB  VAL A 270       1.806  50.233   8.585  1.00 30.72           H  
ATOM   4217  O   VAL A 270       1.260  51.745   5.669  1.00 30.72           O  
ATOM   4218  CG1 VAL A 270      -0.248  49.814   8.734  1.00 30.72           C  
ATOM   4219 HG11 VAL A 270      -0.484  50.858   8.528  1.00 30.72           H  
ATOM   4220 HG12 VAL A 270      -0.994  49.137   8.317  1.00 30.72           H  
ATOM   4221 HG13 VAL A 270      -0.228  49.695   9.817  1.00 30.72           H  
ATOM   4222  CG2 VAL A 270       1.539  48.120   8.693  1.00 30.72           C  
ATOM   4223 HG21 VAL A 270       0.874  47.347   8.306  1.00 30.72           H  
ATOM   4224 HG22 VAL A 270       2.563  47.885   8.402  1.00 30.72           H  
ATOM   4225 HG23 VAL A 270       1.494  48.114   9.782  1.00 30.72           H  
ATOM   4226  N   SER A 271      -0.684  50.797   5.369  1.00 28.24           N  
ATOM   4227  H   SER A 271      -0.826  51.604   4.779  1.00 28.24           H  
ATOM   4228  CA  SER A 271      -1.888  49.928   5.453  1.00 28.24           C  
ATOM   4229  HA  SER A 271      -1.603  48.893   5.642  1.00 28.24           H  
ATOM   4230  C   SER A 271      -2.779  50.000   4.175  1.00 28.24           C  
ATOM   4231  CB  SER A 271      -2.793  50.454   6.588  1.00 28.24           C  
ATOM   4232  HB2 SER A 271      -3.422  51.257   6.205  1.00 28.24           H  
ATOM   4233  HB3 SER A 271      -2.203  50.888   7.395  1.00 28.24           H  
ATOM   4234  O   SER A 271      -2.511  50.810   3.297  1.00 28.24           O  
ATOM   4235  OG  SER A 271      -3.617  49.422   7.114  1.00 28.24           O  
ATOM   4236  HG  SER A 271      -3.195  49.064   7.898  1.00 28.24           H  
ATOM   4237  N   HIS A 272      -3.917  49.280   4.196  1.00 35.62           N  
ATOM   4238  H   HIS A 272      -3.976  48.616   4.955  1.00 35.62           H  
ATOM   4239  CA  HIS A 272      -5.224  49.587   3.556  1.00 35.62           C  
ATOM   4240  HA  HIS A 272      -5.916  48.896   4.037  1.00 35.62           H  
ATOM   4241  C   HIS A 272      -5.491  49.360   2.039  1.00 35.62           C  
ATOM   4242  CB  HIS A 272      -5.716  50.990   3.995  1.00 35.62           C  
ATOM   4243  HB2 HIS A 272      -4.877  51.668   4.148  1.00 35.62           H  
ATOM   4244  HB3 HIS A 272      -6.305  51.420   3.184  1.00 35.62           H  
ATOM   4245  O   HIS A 272      -5.119  50.184   1.214  1.00 35.62           O  
ATOM   4246  CG  HIS A 272      -6.591  50.999   5.223  1.00 35.62           C  
ATOM   4247  CD2 HIS A 272      -7.786  51.651   5.337  1.00 35.62           C  
ATOM   4248  HD2 HIS A 272      -8.230  52.277   4.577  1.00 35.62           H  
ATOM   4249  ND1 HIS A 272      -6.368  50.351   6.416  1.00 35.62           N  
ATOM   4250  HD1 HIS A 272      -5.523  49.863   6.675  1.00 35.62           H  
ATOM   4251  CE1 HIS A 272      -7.423  50.581   7.216  1.00 35.62           C  
ATOM   4252  HE1 HIS A 272      -7.520  50.213   8.227  1.00 35.62           H  
ATOM   4253  NE2 HIS A 272      -8.338  51.344   6.588  1.00 35.62           N  
ATOM   4254  N   LYS A 273      -6.381  48.376   1.777  1.00 33.48           N  
ATOM   4255  H   LYS A 273      -6.446  47.653   2.480  1.00 33.48           H  
ATOM   4256  CA  LYS A 273      -7.547  48.356   0.845  1.00 33.48           C  
ATOM   4257  HA  LYS A 273      -7.970  47.369   1.027  1.00 33.48           H  
ATOM   4258  C   LYS A 273      -7.313  48.349  -0.686  1.00 33.48           C  
ATOM   4259  CB  LYS A 273      -8.614  49.354   1.336  1.00 33.48           C  
ATOM   4260  HB2 LYS A 273      -8.175  50.349   1.405  1.00 33.48           H  
ATOM   4261  HB3 LYS A 273      -9.440  49.391   0.626  1.00 33.48           H  
ATOM   4262  O   LYS A 273      -6.360  48.943  -1.165  1.00 33.48           O  
ATOM   4263  CG  LYS A 273      -9.167  48.912   2.704  1.00 33.48           C  
ATOM   4264  HG2 LYS A 273      -8.344  48.779   3.406  1.00 33.48           H  
ATOM   4265  HG3 LYS A 273      -9.677  47.955   2.592  1.00 33.48           H  
ATOM   4266  CD  LYS A 273     -10.143  49.917   3.318  1.00 33.48           C  
ATOM   4267  HD2 LYS A 273      -9.636  50.877   3.423  1.00 33.48           H  
ATOM   4268  HD3 LYS A 273     -11.010  50.039   2.669  1.00 33.48           H  
ATOM   4269  CE  LYS A 273     -10.575  49.370   4.686  1.00 33.48           C  
ATOM   4270  HE2 LYS A 273     -11.400  48.675   4.533  1.00 33.48           H  
ATOM   4271  HE3 LYS A 273      -9.746  48.801   5.107  1.00 33.48           H  
ATOM   4272  NZ  LYS A 273     -10.952  50.448   5.632  1.00 33.48           N  
ATOM   4273  HZ1 LYS A 273     -10.126  50.963   5.902  1.00 33.48           H  
ATOM   4274  HZ2 LYS A 273     -11.620  51.081   5.216  1.00 33.48           H  
ATOM   4275  HZ3 LYS A 273     -11.341  50.055   6.477  1.00 33.48           H  
ATOM   4276  N   GLU A 274      -8.056  47.632  -1.554  1.00 27.63           N  
ATOM   4277  H   GLU A 274      -7.641  47.723  -2.471  1.00 27.63           H  
ATOM   4278  CA  GLU A 274      -9.417  47.005  -1.575  1.00 27.63           C  
ATOM   4279  HA  GLU A 274      -9.373  46.275  -2.384  1.00 27.63           H  
ATOM   4280  C   GLU A 274     -10.585  47.961  -1.946  1.00 27.63           C  
ATOM   4281  CB  GLU A 274      -9.773  46.198  -0.311  1.00 27.63           C  
ATOM   4282  HB2 GLU A 274     -10.728  45.697  -0.469  1.00 27.63           H  
ATOM   4283  HB3 GLU A 274      -9.946  46.901   0.504  1.00 27.63           H  
ATOM   4284  O   GLU A 274     -10.489  49.143  -1.617  1.00 27.63           O  
ATOM   4285  CG  GLU A 274      -8.771  45.118   0.122  1.00 27.63           C  
ATOM   4286  HG2 GLU A 274      -8.914  44.230  -0.494  1.00 27.63           H  
ATOM   4287  HG3 GLU A 274      -7.746  45.459  -0.025  1.00 27.63           H  
ATOM   4288  CD  GLU A 274      -8.997  44.799   1.606  1.00 27.63           C  
ATOM   4289  OE1 GLU A 274      -9.806  43.889   1.880  1.00 27.63           O  
ATOM   4290  OE2 GLU A 274      -8.416  45.527   2.449  1.00 27.63           O  
ATOM   4291  N   PRO A 275     -11.711  47.499  -2.562  1.00 39.78           N  
ATOM   4292  CA  PRO A 275     -12.098  46.115  -2.902  1.00 39.78           C  
ATOM   4293  HA  PRO A 275     -11.326  45.397  -2.625  1.00 39.78           H  
ATOM   4294  C   PRO A 275     -12.510  45.847  -4.383  1.00 39.78           C  
ATOM   4295  CB  PRO A 275     -13.324  45.911  -2.003  1.00 39.78           C  
ATOM   4296  HB2 PRO A 275     -13.010  45.791  -0.966  1.00 39.78           H  
ATOM   4297  HB3 PRO A 275     -13.943  45.067  -2.305  1.00 39.78           H  
ATOM   4298  O   PRO A 275     -12.657  46.756  -5.189  1.00 39.78           O  
ATOM   4299  CG  PRO A 275     -14.066  47.243  -2.162  1.00 39.78           C  
ATOM   4300  HG2 PRO A 275     -14.757  47.188  -3.003  1.00 39.78           H  
ATOM   4301  HG3 PRO A 275     -14.600  47.504  -1.248  1.00 39.78           H  
ATOM   4302  CD  PRO A 275     -12.959  48.259  -2.473  1.00 39.78           C  
ATOM   4303  HD2 PRO A 275     -13.161  48.758  -3.421  1.00 39.78           H  
ATOM   4304  HD3 PRO A 275     -12.918  48.999  -1.674  1.00 39.78           H  
ATOM   4305  N   LEU A 276     -12.732  44.556  -4.684  1.00 27.49           N  
ATOM   4306  H   LEU A 276     -12.441  43.922  -3.954  1.00 27.49           H  
ATOM   4307  CA  LEU A 276     -13.612  43.917  -5.698  1.00 27.49           C  
ATOM   4308  HA  LEU A 276     -13.074  43.037  -6.052  1.00 27.49           H  
ATOM   4309  C   LEU A 276     -14.070  44.661  -6.983  1.00 27.49           C  
ATOM   4310  CB  LEU A 276     -14.884  43.424  -4.972  1.00 27.49           C  
ATOM   4311  HB2 LEU A 276     -15.346  44.284  -4.486  1.00 27.49           H  
ATOM   4312  HB3 LEU A 276     -15.594  43.058  -5.714  1.00 27.49           H  
ATOM   4313  O   LEU A 276     -14.817  45.634  -6.935  1.00 27.49           O  
ATOM   4314  CG  LEU A 276     -14.677  42.312  -3.928  1.00 27.49           C  
ATOM   4315  HG  LEU A 276     -13.907  42.612  -3.217  1.00 27.49           H  
ATOM   4316  CD1 LEU A 276     -15.977  42.081  -3.158  1.00 27.49           C  
ATOM   4317 HD11 LEU A 276     -16.768  41.769  -3.839  1.00 27.49           H  
ATOM   4318 HD12 LEU A 276     -15.827  41.310  -2.402  1.00 27.49           H  
ATOM   4319 HD13 LEU A 276     -16.277  43.002  -2.658  1.00 27.49           H  
ATOM   4320  CD2 LEU A 276     -14.267  40.988  -4.577  1.00 27.49           C  
ATOM   4321 HD21 LEU A 276     -15.009  40.686  -5.316  1.00 27.49           H  
ATOM   4322 HD22 LEU A 276     -13.294  41.085  -5.058  1.00 27.49           H  
ATOM   4323 HD23 LEU A 276     -14.191  40.215  -3.812  1.00 27.49           H  
ATOM   4324  N   SER A 277     -13.838  44.019  -8.140  1.00 32.59           N  
ATOM   4325  H   SER A 277     -13.202  43.235  -8.125  1.00 32.59           H  
ATOM   4326  CA  SER A 277     -14.661  44.122  -9.367  1.00 32.59           C  
ATOM   4327  HA  SER A 277     -15.708  44.216  -9.076  1.00 32.59           H  
ATOM   4328  C   SER A 277     -14.513  42.847 -10.230  1.00 32.59           C  
ATOM   4329  CB  SER A 277     -14.283  45.371 -10.167  1.00 32.59           C  
ATOM   4330  HB2 SER A 277     -13.271  45.268 -10.557  1.00 32.59           H  
ATOM   4331  HB3 SER A 277     -14.328  46.242  -9.514  1.00 32.59           H  
ATOM   4332  O   SER A 277     -13.542  42.112 -10.048  1.00 32.59           O  
ATOM   4333  OG  SER A 277     -15.199  45.546 -11.232  1.00 32.59           O  
ATOM   4334  HG  SER A 277     -15.087  46.434 -11.580  1.00 32.59           H  
ATOM   4335  N   VAL A 278     -15.466  42.539 -11.128  1.00 28.99           N  
ATOM   4336  H   VAL A 278     -16.190  43.224 -11.294  1.00 28.99           H  
ATOM   4337  CA  VAL A 278     -15.522  41.270 -11.903  1.00 28.99           C  
ATOM   4338  HA  VAL A 278     -14.508  40.892 -12.025  1.00 28.99           H  
ATOM   4339  C   VAL A 278     -16.135  41.461 -13.303  1.00 28.99           C  
ATOM   4340  CB  VAL A 278     -16.351  40.192 -11.155  1.00 28.99           C  
ATOM   4341  HB  VAL A 278     -17.387  40.525 -11.088  1.00 28.99           H  
ATOM   4342  O   VAL A 278     -17.220  42.034 -13.425  1.00 28.99           O  
ATOM   4343  CG1 VAL A 278     -16.331  38.841 -11.890  1.00 28.99           C  
ATOM   4344 HG11 VAL A 278     -16.816  38.924 -12.863  1.00 28.99           H  
ATOM   4345 HG12 VAL A 278     -16.880  38.096 -11.314  1.00 28.99           H  
ATOM   4346 HG13 VAL A 278     -15.304  38.501 -12.024  1.00 28.99           H  
ATOM   4347  CG2 VAL A 278     -15.857  39.919  -9.727  1.00 28.99           C  
ATOM   4348 HG21 VAL A 278     -14.803  39.644  -9.742  1.00 28.99           H  
ATOM   4349 HG22 VAL A 278     -15.990  40.806  -9.107  1.00 28.99           H  
ATOM   4350 HG23 VAL A 278     -16.434  39.112  -9.276  1.00 28.99           H  
ATOM   4351  N   HIS A 279     -15.510  40.904 -14.355  1.00 37.75           N  
ATOM   4352  H   HIS A 279     -14.634  40.423 -14.206  1.00 37.75           H  
ATOM   4353  CA  HIS A 279     -16.178  40.672 -15.649  1.00 37.75           C  
ATOM   4354  HA  HIS A 279     -17.186  40.337 -15.403  1.00 37.75           H  
ATOM   4355  C   HIS A 279     -15.584  39.515 -16.491  1.00 37.75           C  
ATOM   4356  CB  HIS A 279     -16.314  41.989 -16.447  1.00 37.75           C  
ATOM   4357  HB2 HIS A 279     -16.196  42.849 -15.788  1.00 37.75           H  
ATOM   4358  HB3 HIS A 279     -15.549  42.054 -17.220  1.00 37.75           H  
ATOM   4359  O   HIS A 279     -14.796  38.716 -15.990  1.00 37.75           O  
ATOM   4360  CG  HIS A 279     -17.694  42.060 -17.051  1.00 37.75           C  
ATOM   4361  CD2 HIS A 279     -18.046  41.830 -18.354  1.00 37.75           C  
ATOM   4362  HD2 HIS A 279     -17.368  41.668 -19.179  1.00 37.75           H  
ATOM   4363  ND1 HIS A 279     -18.858  42.150 -16.323  1.00 37.75           N  
ATOM   4364  HD1 HIS A 279     -18.910  42.319 -15.329  1.00 37.75           H  
ATOM   4365  CE1 HIS A 279     -19.890  41.961 -17.161  1.00 37.75           C  
ATOM   4366  HE1 HIS A 279     -20.932  41.974 -16.877  1.00 37.75           H  
ATOM   4367  NE2 HIS A 279     -19.440  41.723 -18.405  1.00 37.75           N  
ATOM   4368  N   ASN A 280     -16.034  39.393 -17.747  1.00 34.66           N  
ATOM   4369  H   ASN A 280     -16.613  40.147 -18.089  1.00 34.66           H  
ATOM   4370  CA  ASN A 280     -15.945  38.209 -18.614  1.00 34.66           C  
ATOM   4371  HA  ASN A 280     -15.718  37.342 -17.994  1.00 34.66           H  
ATOM   4372  C   ASN A 280     -14.857  38.278 -19.716  1.00 34.66           C  
ATOM   4373  CB  ASN A 280     -17.342  38.001 -19.240  1.00 34.66           C  
ATOM   4374  HB2 ASN A 280     -17.626  38.883 -19.813  1.00 34.66           H  
ATOM   4375  HB3 ASN A 280     -17.317  37.157 -19.929  1.00 34.66           H  
ATOM   4376  O   ASN A 280     -14.310  39.339 -20.005  1.00 34.66           O  
ATOM   4377  CG  ASN A 280     -18.408  37.699 -18.204  1.00 34.66           C  
ATOM   4378  ND2 ASN A 280     -19.269  38.634 -17.873  1.00 34.66           N  
ATOM   4379 HD21 ASN A 280     -19.268  39.547 -18.305  1.00 34.66           H  
ATOM   4380 HD22 ASN A 280     -19.967  38.369 -17.193  1.00 34.66           H  
ATOM   4381  OD1 ASN A 280     -18.461  36.613 -17.657  1.00 34.66           O  
ATOM   4382  N   ALA A 281     -14.603  37.131 -20.364  1.00 31.06           N  
ATOM   4383  H   ALA A 281     -15.155  36.333 -20.083  1.00 31.06           H  
ATOM   4384  CA  ALA A 281     -13.808  36.957 -21.600  1.00 31.06           C  
ATOM   4385  HA  ALA A 281     -13.408  37.927 -21.898  1.00 31.06           H  
ATOM   4386  C   ALA A 281     -14.755  36.488 -22.763  1.00 31.06           C  
ATOM   4387  CB  ALA A 281     -12.618  36.070 -21.203  1.00 31.06           C  
ATOM   4388  HB1 ALA A 281     -11.810  36.190 -21.924  1.00 31.06           H  
ATOM   4389  HB2 ALA A 281     -12.224  36.395 -20.240  1.00 31.06           H  
ATOM   4390  HB3 ALA A 281     -12.927  35.028 -21.123  1.00 31.06           H  
ATOM   4391  O   ALA A 281     -15.935  36.822 -22.624  1.00 31.06           O  
ATOM   4392  N   PRO A 282     -14.399  35.754 -23.867  1.00 36.93           N  
ATOM   4393  CA  PRO A 282     -13.263  34.831 -24.110  1.00 36.93           C  
ATOM   4394  HA  PRO A 282     -12.453  34.929 -23.388  1.00 36.93           H  
ATOM   4395  C   PRO A 282     -12.619  34.875 -25.537  1.00 36.93           C  
ATOM   4396  CB  PRO A 282     -13.972  33.483 -23.893  1.00 36.93           C  
ATOM   4397  HB2 PRO A 282     -14.147  33.341 -22.826  1.00 36.93           H  
ATOM   4398  HB3 PRO A 282     -13.427  32.625 -24.284  1.00 36.93           H  
ATOM   4399  O   PRO A 282     -12.923  35.741 -26.348  1.00 36.93           O  
ATOM   4400  CG  PRO A 282     -15.321  33.676 -24.601  1.00 36.93           C  
ATOM   4401  HG2 PRO A 282     -16.126  33.251 -24.002  1.00 36.93           H  
ATOM   4402  HG3 PRO A 282     -15.315  33.235 -25.598  1.00 36.93           H  
ATOM   4403  CD  PRO A 282     -15.465  35.195 -24.712  1.00 36.93           C  
ATOM   4404  HD2 PRO A 282     -15.325  35.511 -25.745  1.00 36.93           H  
ATOM   4405  HD3 PRO A 282     -16.472  35.482 -24.407  1.00 36.93           H  
ATOM   4406  N   LEU A 283     -11.804  33.845 -25.848  1.00 30.33           N  
ATOM   4407  H   LEU A 283     -11.565  33.241 -25.075  1.00 30.33           H  
ATOM   4408  CA  LEU A 283     -11.314  33.396 -27.178  1.00 30.33           C  
ATOM   4409  HA  LEU A 283     -10.836  32.436 -26.985  1.00 30.33           H  
ATOM   4410  C   LEU A 283     -10.197  34.202 -27.889  1.00 30.33           C  
ATOM   4411  CB  LEU A 283     -12.501  33.101 -28.128  1.00 30.33           C  
ATOM   4412  HB2 LEU A 283     -12.120  32.882 -29.126  1.00 30.33           H  
ATOM   4413  HB3 LEU A 283     -13.105  34.004 -28.219  1.00 30.33           H  
ATOM   4414  O   LEU A 283      -9.945  35.368 -27.615  1.00 30.33           O  
ATOM   4415  CG  LEU A 283     -13.408  31.930 -27.706  1.00 30.33           C  
ATOM   4416  HG  LEU A 283     -13.702  32.047 -26.663  1.00 30.33           H  
ATOM   4417  CD1 LEU A 283     -14.671  31.914 -28.565  1.00 30.33           C  
ATOM   4418 HD11 LEU A 283     -14.412  31.784 -29.616  1.00 30.33           H  
ATOM   4419 HD12 LEU A 283     -15.207  32.856 -28.445  1.00 30.33           H  
ATOM   4420 HD13 LEU A 283     -15.325  31.101 -28.251  1.00 30.33           H  
ATOM   4421  CD2 LEU A 283     -12.711  30.576 -27.863  1.00 30.33           C  
ATOM   4422 HD21 LEU A 283     -11.852  30.508 -27.195  1.00 30.33           H  
ATOM   4423 HD22 LEU A 283     -12.384  30.440 -28.894  1.00 30.33           H  
ATOM   4424 HD23 LEU A 283     -13.406  29.777 -27.605  1.00 30.33           H  
ATOM   4425  N   GLY A 284      -9.512  33.514 -28.817  1.00 34.02           N  
ATOM   4426  H   GLY A 284      -9.733  32.534 -28.926  1.00 34.02           H  
ATOM   4427  CA  GLY A 284      -8.466  34.031 -29.715  1.00 34.02           C  
ATOM   4428  HA2 GLY A 284      -7.689  34.519 -29.125  1.00 34.02           H  
ATOM   4429  HA3 GLY A 284      -8.911  34.785 -30.365  1.00 34.02           H  
ATOM   4430  C   GLY A 284      -7.806  32.904 -30.550  1.00 34.02           C  
ATOM   4431  O   GLY A 284      -7.608  31.815 -30.006  1.00 34.02           O  
ATOM   4432  N   PRO A 285      -7.497  33.095 -31.854  1.00 37.29           N  
ATOM   4433  CA  PRO A 285      -6.943  32.048 -32.730  1.00 37.29           C  
ATOM   4434  HA  PRO A 285      -7.293  31.075 -32.385  1.00 37.29           H  
ATOM   4435  C   PRO A 285      -5.391  32.030 -32.817  1.00 37.29           C  
ATOM   4436  CB  PRO A 285      -7.569  32.330 -34.098  1.00 37.29           C  
ATOM   4437  HB2 PRO A 285      -8.580  31.924 -34.129  1.00 37.29           H  
ATOM   4438  HB3 PRO A 285      -6.972  31.935 -34.920  1.00 37.29           H  
ATOM   4439  O   PRO A 285      -4.754  33.058 -32.588  1.00 37.29           O  
ATOM   4440  CG  PRO A 285      -7.627  33.858 -34.121  1.00 37.29           C  
ATOM   4441  HG2 PRO A 285      -6.655  34.257 -34.411  1.00 37.29           H  
ATOM   4442  HG3 PRO A 285      -8.403  34.221 -34.795  1.00 37.29           H  
ATOM   4443  CD  PRO A 285      -7.921  34.230 -32.666  1.00 37.29           C  
ATOM   4444  HD2 PRO A 285      -7.377  35.133 -32.389  1.00 37.29           H  
ATOM   4445  HD3 PRO A 285      -8.994  34.386 -32.548  1.00 37.29           H  
ATOM   4446  N   PRO A 286      -4.763  30.888 -33.184  1.00 37.22           N  
ATOM   4447  CA  PRO A 286      -3.302  30.726 -33.275  1.00 37.22           C  
ATOM   4448  HA  PRO A 286      -2.809  31.372 -32.548  1.00 37.22           H  
ATOM   4449  C   PRO A 286      -2.701  31.021 -34.671  1.00 37.22           C  
ATOM   4450  CB  PRO A 286      -3.078  29.263 -32.875  1.00 37.22           C  
ATOM   4451  HB2 PRO A 286      -3.135  29.168 -31.790  1.00 37.22           H  
ATOM   4452  HB3 PRO A 286      -2.133  28.860 -33.240  1.00 37.22           H  
ATOM   4453  O   PRO A 286      -3.419  31.235 -35.646  1.00 37.22           O  
ATOM   4454  CG  PRO A 286      -4.278  28.567 -33.515  1.00 37.22           C  
ATOM   4455  HG2 PRO A 286      -4.092  28.412 -34.577  1.00 37.22           H  
ATOM   4456  HG3 PRO A 286      -4.505  27.621 -33.023  1.00 37.22           H  
ATOM   4457  CD  PRO A 286      -5.404  29.586 -33.328  1.00 37.22           C  
ATOM   4458  HD2 PRO A 286      -6.075  29.571 -34.187  1.00 37.22           H  
ATOM   4459  HD3 PRO A 286      -5.951  29.346 -32.416  1.00 37.22           H  
ATOM   4460  N   GLN A 287      -1.364  30.960 -34.775  1.00 36.63           N  
ATOM   4461  H   GLN A 287      -0.846  30.721 -33.941  1.00 36.63           H  
ATOM   4462  CA  GLN A 287      -0.576  31.087 -36.019  1.00 36.63           C  
ATOM   4463  HA  GLN A 287      -1.275  31.104 -36.855  1.00 36.63           H  
ATOM   4464  C   GLN A 287       0.335  29.865 -36.299  1.00 36.63           C  
ATOM   4465  CB  GLN A 287       0.194  32.426 -36.006  1.00 36.63           C  
ATOM   4466  HB2 GLN A 287       1.183  32.304 -36.448  1.00 36.63           H  
ATOM   4467  HB3 GLN A 287       0.339  32.761 -34.979  1.00 36.63           H  
ATOM   4468  O   GLN A 287       0.333  28.904 -35.529  1.00 36.63           O  
ATOM   4469  CG  GLN A 287      -0.552  33.517 -36.792  1.00 36.63           C  
ATOM   4470  HG2 GLN A 287      -1.564  33.617 -36.400  1.00 36.63           H  
ATOM   4471  HG3 GLN A 287      -0.037  34.466 -36.644  1.00 36.63           H  
ATOM   4472  CD  GLN A 287      -0.622  33.244 -38.296  1.00 36.63           C  
ATOM   4473  NE2 GLN A 287      -1.233  34.121 -39.060  1.00 36.63           N  
ATOM   4474 HE21 GLN A 287      -1.260  33.921 -40.050  1.00 36.63           H  
ATOM   4475 HE22 GLN A 287      -1.642  34.953 -38.659  1.00 36.63           H  
ATOM   4476  OE1 GLN A 287      -0.136  32.245 -38.812  1.00 36.63           O  
ATOM   4477  N   ARG A 288       1.043  29.847 -37.446  1.00 30.08           N  
ATOM   4478  H   ARG A 288       1.025  30.691 -38.001  1.00 30.08           H  
ATOM   4479  CA  ARG A 288       1.468  28.603 -38.133  1.00 30.08           C  
ATOM   4480  HA  ARG A 288       1.358  27.776 -37.432  1.00 30.08           H  
ATOM   4481  C   ARG A 288       2.929  28.586 -38.648  1.00 30.08           C  
ATOM   4482  CB  ARG A 288       0.459  28.421 -39.285  1.00 30.08           C  
ATOM   4483  HB2 ARG A 288       0.675  29.165 -40.052  1.00 30.08           H  
ATOM   4484  HB3 ARG A 288      -0.541  28.629 -38.904  1.00 30.08           H  
ATOM   4485  O   ARG A 288       3.399  29.564 -39.217  1.00 30.08           O  
ATOM   4486  CG  ARG A 288       0.413  27.031 -39.932  1.00 30.08           C  
ATOM   4487  HG2 ARG A 288       1.388  26.776 -40.348  1.00 30.08           H  
ATOM   4488  HG3 ARG A 288       0.139  26.289 -39.181  1.00 30.08           H  
ATOM   4489  CD  ARG A 288      -0.634  27.043 -41.055  1.00 30.08           C  
ATOM   4490  HD2 ARG A 288      -1.610  27.253 -40.618  1.00 30.08           H  
ATOM   4491  HD3 ARG A 288      -0.402  27.858 -41.741  1.00 30.08           H  
ATOM   4492  NE  ARG A 288      -0.701  25.751 -41.771  1.00 30.08           N  
ATOM   4493  HE  ARG A 288      -1.021  24.961 -41.229  1.00 30.08           H  
ATOM   4494  NH1 ARG A 288      -0.068  26.464 -43.874  1.00 30.08           N  
ATOM   4495 HH11 ARG A 288       0.083  26.269 -44.853  1.00 30.08           H  
ATOM   4496 HH12 ARG A 288       0.061  27.402 -43.523  1.00 30.08           H  
ATOM   4497  NH2 ARG A 288      -0.642  24.338 -43.557  1.00 30.08           N  
ATOM   4498 HH21 ARG A 288      -0.482  24.176 -44.541  1.00 30.08           H  
ATOM   4499 HH22 ARG A 288      -0.977  23.582 -42.978  1.00 30.08           H  
ATOM   4500  CZ  ARG A 288      -0.470  25.530 -43.057  1.00 30.08           C  
ATOM   4501  N   THR A 289       3.564  27.400 -38.613  1.00 28.46           N  
ATOM   4502  H   THR A 289       3.092  26.675 -38.091  1.00 28.46           H  
ATOM   4503  CA  THR A 289       4.955  27.081 -39.069  1.00 28.46           C  
ATOM   4504  HA  THR A 289       5.070  26.003 -38.959  1.00 28.46           H  
ATOM   4505  C   THR A 289       6.072  27.691 -38.191  1.00 28.46           C  
ATOM   4506  CB  THR A 289       5.175  27.366 -40.569  1.00 28.46           C  
ATOM   4507  HB  THR A 289       6.027  26.769 -40.894  1.00 28.46           H  
ATOM   4508  O   THR A 289       5.775  28.538 -37.360  1.00 28.46           O  
ATOM   4509  CG2 THR A 289       4.013  26.991 -41.489  1.00 28.46           C  
ATOM   4510 HG21 THR A 289       3.199  27.708 -41.379  1.00 28.46           H  
ATOM   4511 HG22 THR A 289       4.360  27.022 -42.522  1.00 28.46           H  
ATOM   4512 HG23 THR A 289       3.667  25.983 -41.261  1.00 28.46           H  
ATOM   4513  OG1 THR A 289       5.469  28.718 -40.790  1.00 28.46           O  
ATOM   4514  HG1 THR A 289       4.825  29.243 -40.309  1.00 28.46           H  
ATOM   4515  N   SER A 290       7.355  27.294 -38.236  1.00 31.85           N  
ATOM   4516  H   SER A 290       7.898  27.714 -37.495  1.00 31.85           H  
ATOM   4517  CA  SER A 290       8.126  26.288 -39.019  1.00 31.85           C  
ATOM   4518  HA  SER A 290       7.467  25.487 -39.355  1.00 31.85           H  
ATOM   4519  C   SER A 290       9.217  25.661 -38.093  1.00 31.85           C  
ATOM   4520  CB  SER A 290       8.735  26.982 -40.249  1.00 31.85           C  
ATOM   4521  HB2 SER A 290       7.955  27.470 -40.833  1.00 31.85           H  
ATOM   4522  HB3 SER A 290       9.206  26.235 -40.889  1.00 31.85           H  
ATOM   4523  O   SER A 290       9.202  25.967 -36.906  1.00 31.85           O  
ATOM   4524  OG  SER A 290       9.686  27.960 -39.889  1.00 31.85           O  
ATOM   4525  HG  SER A 290       9.229  28.704 -39.490  1.00 31.85           H  
ATOM   4526  N   GLN A 291      10.171  24.782 -38.449  1.00 34.76           N  
ATOM   4527  H   GLN A 291      10.715  24.494 -37.648  1.00 34.76           H  
ATOM   4528  CA  GLN A 291      10.645  24.149 -39.700  1.00 34.76           C  
ATOM   4529  HA  GLN A 291       9.806  23.947 -40.366  1.00 34.76           H  
ATOM   4530  C   GLN A 291      11.379  22.820 -39.346  1.00 34.76           C  
ATOM   4531  CB  GLN A 291      11.672  25.086 -40.370  1.00 34.76           C  
ATOM   4532  HB2 GLN A 291      12.658  24.900 -39.944  1.00 34.76           H  
ATOM   4533  HB3 GLN A 291      11.432  26.126 -40.151  1.00 34.76           H  
ATOM   4534  O   GLN A 291      11.758  22.647 -38.187  1.00 34.76           O  
ATOM   4535  CG  GLN A 291      11.744  24.925 -41.894  1.00 34.76           C  
ATOM   4536  HG2 GLN A 291      10.802  25.243 -42.342  1.00 34.76           H  
ATOM   4537  HG3 GLN A 291      11.918  23.880 -42.152  1.00 34.76           H  
ATOM   4538  CD  GLN A 291      12.879  25.755 -42.481  1.00 34.76           C  
ATOM   4539  NE2 GLN A 291      12.771  27.066 -42.504  1.00 34.76           N  
ATOM   4540 HE21 GLN A 291      13.559  27.564 -42.892  1.00 34.76           H  
ATOM   4541 HE22 GLN A 291      11.972  27.536 -42.104  1.00 34.76           H  
ATOM   4542  OE1 GLN A 291      13.892  25.233 -42.908  1.00 34.76           O  
ATOM   4543  N   CYS A 292      11.638  21.897 -40.292  1.00 24.41           N  
ATOM   4544  H   CYS A 292      11.339  22.056 -41.244  1.00 24.41           H  
ATOM   4545  CA  CYS A 292      12.355  20.629 -40.015  1.00 24.41           C  
ATOM   4546  HA  CYS A 292      12.970  20.756 -39.124  1.00 24.41           H  
ATOM   4547  C   CYS A 292      13.266  20.138 -41.176  1.00 24.41           C  
ATOM   4548  CB  CYS A 292      11.335  19.515 -39.704  1.00 24.41           C  
ATOM   4549  HB2 CYS A 292      11.879  18.603 -39.460  1.00 24.41           H  
ATOM   4550  HB3 CYS A 292      10.731  19.316 -40.589  1.00 24.41           H  
ATOM   4551  O   CYS A 292      12.758  19.966 -42.283  1.00 24.41           O  
ATOM   4552  SG  CYS A 292      10.239  19.927 -38.312  1.00 24.41           S  
ATOM   4553  HG  CYS A 292      11.046  20.822 -37.735  1.00 24.41           H  
ATOM   4554  N   PRO A 293      14.564  19.840 -40.934  1.00 37.86           N  
ATOM   4555  CA  PRO A 293      15.462  19.105 -41.846  1.00 37.86           C  
ATOM   4556  HA  PRO A 293      15.067  19.103 -42.861  1.00 37.86           H  
ATOM   4557  C   PRO A 293      15.705  17.637 -41.403  1.00 37.86           C  
ATOM   4558  CB  PRO A 293      16.750  19.929 -41.803  1.00 37.86           C  
ATOM   4559  HB2 PRO A 293      17.625  19.359 -42.117  1.00 37.86           H  
ATOM   4560  HB3 PRO A 293      16.634  20.819 -42.421  1.00 37.86           H  
ATOM   4561  O   PRO A 293      15.269  17.227 -40.328  1.00 37.86           O  
ATOM   4562  CG  PRO A 293      16.830  20.333 -40.329  1.00 37.86           C  
ATOM   4563  HG2 PRO A 293      17.376  21.267 -40.201  1.00 37.86           H  
ATOM   4564  HG3 PRO A 293      17.303  19.536 -39.755  1.00 37.86           H  
ATOM   4565  CD  PRO A 293      15.366  20.472 -39.894  1.00 37.86           C  
ATOM   4566  HD2 PRO A 293      15.211  19.981 -38.933  1.00 37.86           H  
ATOM   4567  HD3 PRO A 293      15.110  21.529 -39.821  1.00 37.86           H  
ATOM   4568  N   THR A 294      16.408  16.812 -42.201  1.00 29.09           N  
ATOM   4569  H   THR A 294      16.743  17.156 -43.089  1.00 29.09           H  
ATOM   4570  CA  THR A 294      16.651  15.371 -41.898  1.00 29.09           C  
ATOM   4571  HA  THR A 294      16.753  15.254 -40.820  1.00 29.09           H  
ATOM   4572  C   THR A 294      17.941  14.823 -42.549  1.00 29.09           C  
ATOM   4573  CB  THR A 294      15.446  14.519 -42.358  1.00 29.09           C  
ATOM   4574  HB  THR A 294      15.438  14.462 -43.446  1.00 29.09           H  
ATOM   4575  O   THR A 294      18.365  15.337 -43.583  1.00 29.09           O  
ATOM   4576  CG2 THR A 294      15.439  13.102 -41.787  1.00 29.09           C  
ATOM   4577 HG21 THR A 294      16.241  12.510 -42.227  1.00 29.09           H  
ATOM   4578 HG22 THR A 294      15.549  13.127 -40.702  1.00 29.09           H  
ATOM   4579 HG23 THR A 294      14.496  12.616 -42.035  1.00 29.09           H  
ATOM   4580  OG1 THR A 294      14.232  15.095 -41.935  1.00 29.09           O  
ATOM   4581  HG1 THR A 294      14.417  15.667 -41.186  1.00 29.09           H  
ATOM   4582  N   LYS A 295      18.566  13.781 -41.961  1.00 36.04           N  
ATOM   4583  H   LYS A 295      18.148  13.408 -41.120  1.00 36.04           H  
ATOM   4584  CA  LYS A 295      19.662  12.951 -42.528  1.00 36.04           C  
ATOM   4585  HA  LYS A 295      19.550  12.912 -43.611  1.00 36.04           H  
ATOM   4586  C   LYS A 295      19.576  11.502 -41.998  1.00 36.04           C  
ATOM   4587  CB  LYS A 295      21.050  13.529 -42.177  1.00 36.04           C  
ATOM   4588  HB2 LYS A 295      21.804  12.805 -42.489  1.00 36.04           H  
ATOM   4589  HB3 LYS A 295      21.128  13.646 -41.096  1.00 36.04           H  
ATOM   4590  O   LYS A 295      19.174  11.317 -40.853  1.00 36.04           O  
ATOM   4591  CG  LYS A 295      21.368  14.870 -42.858  1.00 36.04           C  
ATOM   4592  HG2 LYS A 295      20.728  15.648 -42.441  1.00 36.04           H  
ATOM   4593  HG3 LYS A 295      21.172  14.781 -43.927  1.00 36.04           H  
ATOM   4594  CD  LYS A 295      22.835  15.276 -42.652  1.00 36.04           C  
ATOM   4595  HD2 LYS A 295      23.029  15.388 -41.586  1.00 36.04           H  
ATOM   4596  HD3 LYS A 295      23.480  14.494 -43.054  1.00 36.04           H  
ATOM   4597  CE  LYS A 295      23.114  16.599 -43.378  1.00 36.04           C  
ATOM   4598  HE2 LYS A 295      22.462  17.366 -42.961  1.00 36.04           H  
ATOM   4599  HE3 LYS A 295      22.850  16.478 -44.428  1.00 36.04           H  
ATOM   4600  NZ  LYS A 295      24.537  17.010 -43.255  1.00 36.04           N  
ATOM   4601  HZ1 LYS A 295      24.790  17.136 -42.285  1.00 36.04           H  
ATOM   4602  HZ2 LYS A 295      24.697  17.881 -43.741  1.00 36.04           H  
ATOM   4603  HZ3 LYS A 295      25.144  16.310 -43.657  1.00 36.04           H  
ATOM   4604  N   ASN A 296      19.999  10.503 -42.790  1.00 30.21           N  
ATOM   4605  H   ASN A 296      20.397  10.741 -43.687  1.00 30.21           H  
ATOM   4606  CA  ASN A 296      19.823   9.060 -42.511  1.00 30.21           C  
ATOM   4607  HA  ASN A 296      19.467   8.929 -41.489  1.00 30.21           H  
ATOM   4608  C   ASN A 296      21.148   8.269 -42.668  1.00 30.21           C  
ATOM   4609  CB  ASN A 296      18.772   8.464 -43.480  1.00 30.21           C  
ATOM   4610  HB2 ASN A 296      18.650   7.408 -43.240  1.00 30.21           H  
ATOM   4611  HB3 ASN A 296      19.158   8.525 -44.497  1.00 30.21           H  
ATOM   4612  O   ASN A 296      21.954   8.625 -43.526  1.00 30.21           O  
ATOM   4613  CG  ASN A 296      17.384   9.094 -43.482  1.00 30.21           C  
ATOM   4614  ND2 ASN A 296      16.435   8.467 -44.135  1.00 30.21           N  
ATOM   4615 HD21 ASN A 296      15.528   8.910 -44.128  1.00 30.21           H  
ATOM   4616 HD22 ASN A 296      16.614   7.592 -44.606  1.00 30.21           H  
ATOM   4617  OD1 ASN A 296      17.119  10.154 -42.945  1.00 30.21           O  
ATOM   4618  N   ILE A 297      21.360   7.186 -41.898  1.00 35.16           N  
ATOM   4619  H   ILE A 297      20.655   6.925 -41.223  1.00 35.16           H  
ATOM   4620  CA  ILE A 297      22.522   6.259 -41.989  1.00 35.16           C  
ATOM   4621  HA  ILE A 297      22.686   6.030 -43.042  1.00 35.16           H  
ATOM   4622  C   ILE A 297      22.224   4.920 -41.252  1.00 35.16           C  
ATOM   4623  CB  ILE A 297      23.785   6.983 -41.438  1.00 35.16           C  
ATOM   4624  HB  ILE A 297      23.742   8.018 -41.779  1.00 35.16           H  
ATOM   4625  O   ILE A 297      21.180   4.810 -40.616  1.00 35.16           O  
ATOM   4626  CG1 ILE A 297      25.086   6.406 -42.037  1.00 35.16           C  
ATOM   4627 HG12 ILE A 297      24.954   6.294 -43.113  1.00 35.16           H  
ATOM   4628 HG13 ILE A 297      25.294   5.425 -41.609  1.00 35.16           H  
ATOM   4629  CG2 ILE A 297      23.815   7.034 -39.899  1.00 35.16           C  
ATOM   4630 HG21 ILE A 297      22.861   7.398 -39.518  1.00 35.16           H  
ATOM   4631 HG22 ILE A 297      24.012   6.045 -39.484  1.00 35.16           H  
ATOM   4632 HG23 ILE A 297      24.597   7.714 -39.563  1.00 35.16           H  
ATOM   4633  CD1 ILE A 297      26.311   7.304 -41.823  1.00 35.16           C  
ATOM   4634 HD11 ILE A 297      26.124   8.294 -42.237  1.00 35.16           H  
ATOM   4635 HD12 ILE A 297      27.170   6.867 -42.332  1.00 35.16           H  
ATOM   4636 HD13 ILE A 297      26.543   7.390 -40.761  1.00 35.16           H  
ATOM   4637  N   LEU A 298      23.109   3.910 -41.251  1.00 33.75           N  
ATOM   4638  H   LEU A 298      23.311   3.577 -40.319  1.00 33.75           H  
ATOM   4639  CA  LEU A 298      23.039   2.757 -42.171  1.00 33.75           C  
ATOM   4640  HA  LEU A 298      22.008   2.669 -42.514  1.00 33.75           H  
ATOM   4641  C   LEU A 298      23.372   1.419 -41.444  1.00 33.75           C  
ATOM   4642  CB  LEU A 298      23.966   3.002 -43.384  1.00 33.75           C  
ATOM   4643  HB2 LEU A 298      24.888   2.440 -43.239  1.00 33.75           H  
ATOM   4644  HB3 LEU A 298      24.241   4.055 -43.442  1.00 33.75           H  
ATOM   4645  O   LEU A 298      23.784   1.443 -40.287  1.00 33.75           O  
ATOM   4646  CG  LEU A 298      23.334   2.608 -44.731  1.00 33.75           C  
ATOM   4647  HG  LEU A 298      22.921   1.602 -44.659  1.00 33.75           H  
ATOM   4648  CD1 LEU A 298      22.222   3.584 -45.134  1.00 33.75           C  
ATOM   4649 HD11 LEU A 298      22.620   4.595 -45.213  1.00 33.75           H  
ATOM   4650 HD12 LEU A 298      21.812   3.290 -46.100  1.00 33.75           H  
ATOM   4651 HD13 LEU A 298      21.413   3.573 -44.403  1.00 33.75           H  
ATOM   4652  CD2 LEU A 298      24.394   2.628 -45.831  1.00 33.75           C  
ATOM   4653 HD21 LEU A 298      24.831   3.622 -45.918  1.00 33.75           H  
ATOM   4654 HD22 LEU A 298      25.178   1.908 -45.598  1.00 33.75           H  
ATOM   4655 HD23 LEU A 298      23.943   2.349 -46.783  1.00 33.75           H  
ATOM   4656  N   ALA A 299      23.164   0.264 -42.097  1.00 28.33           N  
ATOM   4657  H   ALA A 299      22.924   0.313 -43.076  1.00 28.33           H  
ATOM   4658  CA  ALA A 299      23.262  -1.114 -41.549  1.00 28.33           C  
ATOM   4659  HA  ALA A 299      24.124  -1.187 -40.887  1.00 28.33           H  
ATOM   4660  C   ALA A 299      23.435  -2.144 -42.725  1.00 28.33           C  
ATOM   4661  CB  ALA A 299      21.969  -1.305 -40.731  1.00 28.33           C  
ATOM   4662  HB1 ALA A 299      21.826  -0.460 -40.058  1.00 28.33           H  
ATOM   4663  HB2 ALA A 299      21.109  -1.368 -41.398  1.00 28.33           H  
ATOM   4664  HB3 ALA A 299      22.024  -2.193 -40.101  1.00 28.33           H  
ATOM   4665  O   ALA A 299      23.599  -1.647 -43.843  1.00 28.33           O  
ATOM   4666  N   PRO A 300      23.354  -3.509 -42.603  1.00 40.51           N  
ATOM   4667  CA  PRO A 300      23.065  -4.372 -41.434  1.00 40.51           C  
ATOM   4668  HA  PRO A 300      23.230  -3.850 -40.491  1.00 40.51           H  
ATOM   4669  C   PRO A 300      23.808  -5.762 -41.364  1.00 40.51           C  
ATOM   4670  CB  PRO A 300      21.567  -4.629 -41.678  1.00 40.51           C  
ATOM   4671  HB2 PRO A 300      20.986  -3.730 -41.468  1.00 40.51           H  
ATOM   4672  HB3 PRO A 300      21.154  -5.447 -41.088  1.00 40.51           H  
ATOM   4673  O   PRO A 300      24.710  -6.072 -42.140  1.00 40.51           O  
ATOM   4674  CG  PRO A 300      21.511  -4.907 -43.188  1.00 40.51           C  
ATOM   4675  HG2 PRO A 300      20.621  -4.453 -43.624  1.00 40.51           H  
ATOM   4676  HG3 PRO A 300      21.524  -5.978 -43.390  1.00 40.51           H  
ATOM   4677  CD  PRO A 300      22.786  -4.252 -43.733  1.00 40.51           C  
ATOM   4678  HD2 PRO A 300      23.486  -5.014 -44.076  1.00 40.51           H  
ATOM   4679  HD3 PRO A 300      22.525  -3.613 -44.577  1.00 40.51           H  
ATOM   4680  N   THR A 301      23.323  -6.656 -40.478  1.00 30.41           N  
ATOM   4681  H   THR A 301      22.638  -6.276 -39.841  1.00 30.41           H  
ATOM   4682  CA  THR A 301      23.379  -8.155 -40.492  1.00 30.41           C  
ATOM   4683  HA  THR A 301      22.830  -8.460 -39.601  1.00 30.41           H  
ATOM   4684  C   THR A 301      24.710  -8.936 -40.411  1.00 30.41           C  
ATOM   4685  CB  THR A 301      22.583  -8.766 -41.667  1.00 30.41           C  
ATOM   4686  HB  THR A 301      22.808  -9.831 -41.723  1.00 30.41           H  
ATOM   4687  O   THR A 301      25.511  -8.910 -41.345  1.00 30.41           O  
ATOM   4688  CG2 THR A 301      21.071  -8.632 -41.506  1.00 30.41           C  
ATOM   4689 HG21 THR A 301      20.750  -9.120 -40.586  1.00 30.41           H  
ATOM   4690 HG22 THR A 301      20.773  -7.584 -41.490  1.00 30.41           H  
ATOM   4691 HG23 THR A 301      20.581  -9.122 -42.348  1.00 30.41           H  
ATOM   4692  OG1 THR A 301      22.941  -8.172 -42.892  1.00 30.41           O  
ATOM   4693  HG1 THR A 301      23.749  -7.672 -42.754  1.00 30.41           H  
ATOM   4694  N   LYS A 302      24.830  -9.773 -39.361  1.00 37.21           N  
ATOM   4695  H   LYS A 302      24.250  -9.552 -38.564  1.00 37.21           H  
ATOM   4696  CA  LYS A 302      25.360 -11.170 -39.274  1.00 37.21           C  
ATOM   4697  HA  LYS A 302      24.972 -11.745 -40.114  1.00 37.21           H  
ATOM   4698  C   LYS A 302      24.780 -11.795 -37.969  1.00 37.21           C  
ATOM   4699  CB  LYS A 302      26.902 -11.189 -39.315  1.00 37.21           C  
ATOM   4700  HB2 LYS A 302      27.288 -10.310 -38.799  1.00 37.21           H  
ATOM   4701  HB3 LYS A 302      27.271 -12.064 -38.779  1.00 37.21           H  
ATOM   4702  O   LYS A 302      24.480 -11.011 -37.074  1.00 37.21           O  
ATOM   4703  CG  LYS A 302      27.431 -11.267 -40.765  1.00 37.21           C  
ATOM   4704  HG2 LYS A 302      27.826 -12.267 -40.943  1.00 37.21           H  
ATOM   4705  HG3 LYS A 302      26.609 -11.134 -41.469  1.00 37.21           H  
ATOM   4706  CD  LYS A 302      28.535 -10.238 -41.071  1.00 37.21           C  
ATOM   4707  HD2 LYS A 302      28.321  -9.294 -40.571  1.00 37.21           H  
ATOM   4708  HD3 LYS A 302      29.479 -10.621 -40.685  1.00 37.21           H  
ATOM   4709  CE  LYS A 302      28.662  -9.990 -42.582  1.00 37.21           C  
ATOM   4710  HE2 LYS A 302      28.589 -10.948 -43.096  1.00 37.21           H  
ATOM   4711  HE3 LYS A 302      29.647  -9.572 -42.789  1.00 37.21           H  
ATOM   4712  NZ  LYS A 302      27.610  -9.058 -43.066  1.00 37.21           N  
ATOM   4713  HZ1 LYS A 302      27.773  -8.119 -42.730  1.00 37.21           H  
ATOM   4714  HZ2 LYS A 302      26.713  -9.308 -42.674  1.00 37.21           H  
ATOM   4715  HZ3 LYS A 302      27.540  -9.046 -44.073  1.00 37.21           H  
ATOM   4716  N   ASN A 303      24.431 -13.080 -37.759  1.00 36.44           N  
ATOM   4717  H   ASN A 303      23.955 -13.138 -36.870  1.00 36.44           H  
ATOM   4718  CA  ASN A 303      24.767 -14.420 -38.307  1.00 36.44           C  
ATOM   4719  HA  ASN A 303      23.974 -15.071 -37.940  1.00 36.44           H  
ATOM   4720  C   ASN A 303      26.078 -15.033 -37.736  1.00 36.44           C  
ATOM   4721  CB  ASN A 303      24.666 -14.472 -39.846  1.00 36.44           C  
ATOM   4722  HB2 ASN A 303      24.847 -15.492 -40.184  1.00 36.44           H  
ATOM   4723  HB3 ASN A 303      25.446 -13.853 -40.289  1.00 36.44           H  
ATOM   4724  O   ASN A 303      27.081 -14.332 -37.713  1.00 36.44           O  
ATOM   4725  CG  ASN A 303      23.312 -14.043 -40.394  1.00 36.44           C  
ATOM   4726  ND2 ASN A 303      22.307 -14.879 -40.323  1.00 36.44           N  
ATOM   4727 HD21 ASN A 303      21.423 -14.552 -40.686  1.00 36.44           H  
ATOM   4728 HD22 ASN A 303      22.386 -15.745 -39.808  1.00 36.44           H  
ATOM   4729  OD1 ASN A 303      23.136 -12.943 -40.886  1.00 36.44           O  
ATOM   4730  N   ASN A 304      26.170 -16.311 -37.306  1.00 31.40           N  
ATOM   4731  H   ASN A 304      27.078 -16.552 -36.937  1.00 31.40           H  
ATOM   4732  CA  ASN A 304      25.178 -17.413 -37.209  1.00 31.40           C  
ATOM   4733  HA  ASN A 304      24.247 -17.024 -36.796  1.00 31.40           H  
ATOM   4734  C   ASN A 304      25.652 -18.565 -36.258  1.00 31.40           C  
ATOM   4735  CB  ASN A 304      24.963 -17.997 -38.629  1.00 31.40           C  
ATOM   4736  HB2 ASN A 304      25.600 -17.493 -39.356  1.00 31.40           H  
ATOM   4737  HB3 ASN A 304      25.274 -19.042 -38.645  1.00 31.40           H  
ATOM   4738  O   ASN A 304      26.839 -18.625 -35.959  1.00 31.40           O  
ATOM   4739  CG  ASN A 304      23.531 -17.924 -39.126  1.00 31.40           C  
ATOM   4740  ND2 ASN A 304      23.180 -18.701 -40.120  1.00 31.40           N  
ATOM   4741 HD21 ASN A 304      23.837 -19.357 -40.518  1.00 31.40           H  
ATOM   4742 HD22 ASN A 304      22.219 -18.653 -40.428  1.00 31.40           H  
ATOM   4743  OD1 ASN A 304      22.721 -17.137 -38.669  1.00 31.40           O  
ATOM   4744  N   LEU A 305      24.753 -19.517 -35.914  1.00 33.94           N  
ATOM   4745  H   LEU A 305      23.803 -19.348 -36.211  1.00 33.94           H  
ATOM   4746  CA  LEU A 305      24.944 -20.741 -35.068  1.00 33.94           C  
ATOM   4747  HA  LEU A 305      23.973 -21.237 -35.057  1.00 33.94           H  
ATOM   4748  C   LEU A 305      25.243 -20.467 -33.566  1.00 33.94           C  
ATOM   4749  CB  LEU A 305      25.937 -21.734 -35.716  1.00 33.94           C  
ATOM   4750  HB2 LEU A 305      26.287 -22.406 -34.932  1.00 33.94           H  
ATOM   4751  HB3 LEU A 305      26.817 -21.201 -36.077  1.00 33.94           H  
ATOM   4752  O   LEU A 305      25.609 -19.348 -33.228  1.00 33.94           O  
ATOM   4753  CG  LEU A 305      25.372 -22.621 -36.845  1.00 33.94           C  
ATOM   4754  HG  LEU A 305      24.492 -23.151 -36.479  1.00 33.94           H  
ATOM   4755  CD1 LEU A 305      24.973 -21.853 -38.107  1.00 33.94           C  
ATOM   4756 HD11 LEU A 305      24.140 -21.185 -37.889  1.00 33.94           H  
ATOM   4757 HD12 LEU A 305      25.832 -21.290 -38.471  1.00 33.94           H  
ATOM   4758 HD13 LEU A 305      24.654 -22.558 -38.875  1.00 33.94           H  
ATOM   4759  CD2 LEU A 305      26.417 -23.660 -37.250  1.00 33.94           C  
ATOM   4760 HD21 LEU A 305      26.694 -24.259 -36.383  1.00 33.94           H  
ATOM   4761 HD22 LEU A 305      27.309 -23.166 -37.636  1.00 33.94           H  
ATOM   4762 HD23 LEU A 305      26.011 -24.325 -38.013  1.00 33.94           H  
ATOM   4763  N   PHE A 306      25.002 -21.331 -32.557  1.00 28.65           N  
ATOM   4764  H   PHE A 306      25.237 -20.870 -31.690  1.00 28.65           H  
ATOM   4765  CA  PHE A 306      24.650 -22.770 -32.362  1.00 28.65           C  
ATOM   4766  HA  PHE A 306      24.191 -22.717 -31.375  1.00 28.65           H  
ATOM   4767  C   PHE A 306      25.807 -23.794 -32.121  1.00 28.65           C  
ATOM   4768  CB  PHE A 306      23.525 -23.298 -33.276  1.00 28.65           C  
ATOM   4769  HB2 PHE A 306      23.858 -23.258 -34.313  1.00 28.65           H  
ATOM   4770  HB3 PHE A 306      23.375 -24.356 -33.062  1.00 28.65           H  
ATOM   4771  O   PHE A 306      26.893 -23.589 -32.654  1.00 28.65           O  
ATOM   4772  CG  PHE A 306      22.163 -22.631 -33.132  1.00 28.65           C  
ATOM   4773  CD1 PHE A 306      21.556 -22.499 -31.864  1.00 28.65           C  
ATOM   4774  HD1 PHE A 306      22.058 -22.842 -30.972  1.00 28.65           H  
ATOM   4775  CD2 PHE A 306      21.459 -22.209 -34.277  1.00 28.65           C  
ATOM   4776  HD2 PHE A 306      21.891 -22.339 -35.258  1.00 28.65           H  
ATOM   4777  CE1 PHE A 306      20.276 -21.930 -31.742  1.00 28.65           C  
ATOM   4778  HE1 PHE A 306      19.819 -21.831 -30.769  1.00 28.65           H  
ATOM   4779  CE2 PHE A 306      20.178 -21.640 -34.155  1.00 28.65           C  
ATOM   4780  HE2 PHE A 306      19.640 -21.323 -35.036  1.00 28.65           H  
ATOM   4781  CZ  PHE A 306      19.587 -21.498 -32.887  1.00 28.65           C  
ATOM   4782  HZ  PHE A 306      18.602 -21.066 -32.793  1.00 28.65           H  
ATOM   4783  N   PRO A 307      25.615 -24.851 -31.274  1.00 44.25           N  
ATOM   4784  CA  PRO A 307      26.690 -25.381 -30.406  1.00 44.25           C  
ATOM   4785  HA  PRO A 307      27.662 -24.973 -30.684  1.00 44.25           H  
ATOM   4786  C   PRO A 307      26.815 -26.937 -30.314  1.00 44.25           C  
ATOM   4787  CB  PRO A 307      26.256 -24.796 -29.053  1.00 44.25           C  
ATOM   4788  HB2 PRO A 307      26.739 -25.256 -28.192  1.00 44.25           H  
ATOM   4789  HB3 PRO A 307      26.453 -23.724 -29.046  1.00 44.25           H  
ATOM   4790  O   PRO A 307      26.237 -27.679 -31.104  1.00 44.25           O  
ATOM   4791  CG  PRO A 307      24.741 -25.036 -29.054  1.00 44.25           C  
ATOM   4792  HG2 PRO A 307      24.500 -25.962 -28.533  1.00 44.25           H  
ATOM   4793  HG3 PRO A 307      24.221 -24.194 -28.597  1.00 44.25           H  
ATOM   4794  CD  PRO A 307      24.386 -25.166 -30.540  1.00 44.25           C  
ATOM   4795  HD2 PRO A 307      23.541 -24.522 -30.780  1.00 44.25           H  
ATOM   4796  HD3 PRO A 307      24.097 -26.195 -30.755  1.00 44.25           H  
ATOM   4797  N   HIS A 308      27.545 -27.424 -29.296  1.00 36.08           N  
ATOM   4798  H   HIS A 308      27.938 -26.744 -28.661  1.00 36.08           H  
ATOM   4799  CA  HIS A 308      27.715 -28.830 -28.854  1.00 36.08           C  
ATOM   4800  HA  HIS A 308      27.034 -29.456 -29.432  1.00 36.08           H  
ATOM   4801  C   HIS A 308      27.315 -28.938 -27.342  1.00 36.08           C  
ATOM   4802  CB  HIS A 308      29.173 -29.224 -29.173  1.00 36.08           C  
ATOM   4803  HB2 HIS A 308      29.618 -28.488 -29.843  1.00 36.08           H  
ATOM   4804  HB3 HIS A 308      29.763 -29.205 -28.257  1.00 36.08           H  
ATOM   4805  O   HIS A 308      27.180 -27.887 -26.717  1.00 36.08           O  
ATOM   4806  CG  HIS A 308      29.330 -30.559 -29.856  1.00 36.08           C  
ATOM   4807  CD2 HIS A 308      28.776 -30.946 -31.047  1.00 36.08           C  
ATOM   4808  HD2 HIS A 308      28.155 -30.334 -31.685  1.00 36.08           H  
ATOM   4809  ND1 HIS A 308      30.028 -31.634 -29.364  1.00 36.08           N  
ATOM   4810  HD1 HIS A 308      30.480 -31.661 -28.462  1.00 36.08           H  
ATOM   4811  CE1 HIS A 308      29.889 -32.654 -30.228  1.00 36.08           C  
ATOM   4812  HE1 HIS A 308      30.311 -33.639 -30.097  1.00 36.08           H  
ATOM   4813  NE2 HIS A 308      29.116 -32.286 -31.263  1.00 36.08           N  
ATOM   4814  N   LYS A 309      26.972 -30.053 -26.655  1.00 33.51           N  
ATOM   4815  H   LYS A 309      26.560 -29.760 -25.780  1.00 33.51           H  
ATOM   4816  CA  LYS A 309      27.370 -31.491 -26.636  1.00 33.51           C  
ATOM   4817  HA  LYS A 309      26.717 -31.962 -25.901  1.00 33.51           H  
ATOM   4818  C   LYS A 309      28.795 -31.755 -26.085  1.00 33.51           C  
ATOM   4819  CB  LYS A 309      27.087 -32.217 -27.968  1.00 33.51           C  
ATOM   4820  HB2 LYS A 309      27.815 -33.020 -28.079  1.00 33.51           H  
ATOM   4821  HB3 LYS A 309      27.224 -31.534 -28.807  1.00 33.51           H  
ATOM   4822  O   LYS A 309      29.739 -31.143 -26.565  1.00 33.51           O  
ATOM   4823  CG  LYS A 309      25.682 -32.821 -28.095  1.00 33.51           C  
ATOM   4824  HG2 LYS A 309      24.946 -32.023 -28.191  1.00 33.51           H  
ATOM   4825  HG3 LYS A 309      25.459 -33.403 -27.201  1.00 33.51           H  
ATOM   4826  CD  LYS A 309      25.635 -33.732 -29.336  1.00 33.51           C  
ATOM   4827  HD2 LYS A 309      25.826 -33.122 -30.218  1.00 33.51           H  
ATOM   4828  HD3 LYS A 309      26.427 -34.477 -29.270  1.00 33.51           H  
ATOM   4829  CE  LYS A 309      24.296 -34.457 -29.526  1.00 33.51           C  
ATOM   4830  HE2 LYS A 309      24.303 -34.915 -30.514  1.00 33.51           H  
ATOM   4831  HE3 LYS A 309      23.487 -33.727 -29.495  1.00 33.51           H  
ATOM   4832  NZ  LYS A 309      24.080 -35.509 -28.505  1.00 33.51           N  
ATOM   4833  HZ1 LYS A 309      24.900 -36.077 -28.350  1.00 33.51           H  
ATOM   4834  HZ2 LYS A 309      23.288 -36.110 -28.684  1.00 33.51           H  
ATOM   4835  HZ3 LYS A 309      23.982 -35.133 -27.572  1.00 33.51           H  
ATOM   4836  N   GLU A 310      29.051 -32.678 -25.143  1.00 30.25           N  
ATOM   4837  H   GLU A 310      30.016 -32.685 -24.847  1.00 30.25           H  
ATOM   4838  CA  GLU A 310      28.199 -33.613 -24.361  1.00 30.25           C  
ATOM   4839  HA  GLU A 310      27.319 -33.089 -23.988  1.00 30.25           H  
ATOM   4840  C   GLU A 310      28.991 -34.173 -23.134  1.00 30.25           C  
ATOM   4841  CB  GLU A 310      27.772 -34.766 -25.295  1.00 30.25           C  
ATOM   4842  HB2 GLU A 310      28.621 -35.424 -25.479  1.00 30.25           H  
ATOM   4843  HB3 GLU A 310      27.488 -34.337 -26.255  1.00 30.25           H  
ATOM   4844  O   GLU A 310      30.096 -33.698 -22.897  1.00 30.25           O  
ATOM   4845  CG  GLU A 310      26.583 -35.596 -24.780  1.00 30.25           C  
ATOM   4846  HG2 GLU A 310      26.949 -36.533 -24.360  1.00 30.25           H  
ATOM   4847  HG3 GLU A 310      26.074 -35.050 -23.986  1.00 30.25           H  
ATOM   4848  CD  GLU A 310      25.594 -35.880 -25.912  1.00 30.25           C  
ATOM   4849  OE1 GLU A 310      24.467 -35.340 -25.876  1.00 30.25           O  
ATOM   4850  OE2 GLU A 310      25.970 -36.530 -26.913  1.00 30.25           O  
ATOM   4851  N   HIS A 311      28.479 -35.216 -22.440  1.00 36.36           N  
ATOM   4852  H   HIS A 311      27.532 -35.479 -22.674  1.00 36.36           H  
ATOM   4853  CA  HIS A 311      29.130 -36.049 -21.384  1.00 36.36           C  
ATOM   4854  HA  HIS A 311      28.473 -36.904 -21.226  1.00 36.36           H  
ATOM   4855  C   HIS A 311      29.298 -35.413 -19.976  1.00 36.36           C  
ATOM   4856  CB  HIS A 311      30.469 -36.624 -21.913  1.00 36.36           C  
ATOM   4857  HB2 HIS A 311      31.079 -36.949 -21.070  1.00 36.36           H  
ATOM   4858  HB3 HIS A 311      31.064 -35.847 -22.392  1.00 36.36           H  
ATOM   4859  O   HIS A 311      29.455 -34.205 -19.867  1.00 36.36           O  
ATOM   4860  CG  HIS A 311      30.347 -37.780 -22.876  1.00 36.36           C  
ATOM   4861  CD2 HIS A 311      31.192 -38.856 -22.948  1.00 36.36           C  
ATOM   4862  HD2 HIS A 311      32.051 -39.030 -22.317  1.00 36.36           H  
ATOM   4863  ND1 HIS A 311      29.412 -37.941 -23.876  1.00 36.36           N  
ATOM   4864  HD1 HIS A 311      28.693 -37.280 -24.134  1.00 36.36           H  
ATOM   4865  CE1 HIS A 311      29.677 -39.091 -24.517  1.00 36.36           C  
ATOM   4866  HE1 HIS A 311      29.121 -39.476 -25.359  1.00 36.36           H  
ATOM   4867  NE2 HIS A 311      30.748 -39.689 -23.979  1.00 36.36           N  
ATOM   4868  N   LEU A 312      29.324 -36.156 -18.847  1.00 32.84           N  
ATOM   4869  H   LEU A 312      29.663 -35.628 -18.055  1.00 32.84           H  
ATOM   4870  CA  LEU A 312      28.692 -37.445 -18.445  1.00 32.84           C  
ATOM   4871  HA  LEU A 312      27.634 -37.402 -18.705  1.00 32.84           H  
ATOM   4872  C   LEU A 312      28.810 -37.633 -16.899  1.00 32.84           C  
ATOM   4873  CB  LEU A 312      29.365 -38.673 -19.117  1.00 32.84           C  
ATOM   4874  HB2 LEU A 312      29.876 -39.266 -18.358  1.00 32.84           H  
ATOM   4875  HB3 LEU A 312      30.151 -38.345 -19.797  1.00 32.84           H  
ATOM   4876  O   LEU A 312      29.663 -36.998 -16.286  1.00 32.84           O  
ATOM   4877  CG  LEU A 312      28.414 -39.606 -19.893  1.00 32.84           C  
ATOM   4878  HG  LEU A 312      27.970 -39.055 -20.722  1.00 32.84           H  
ATOM   4879  CD1 LEU A 312      29.198 -40.791 -20.456  1.00 32.84           C  
ATOM   4880 HD11 LEU A 312      28.543 -41.419 -21.060  1.00 32.84           H  
ATOM   4881 HD12 LEU A 312      30.007 -40.434 -21.093  1.00 32.84           H  
ATOM   4882 HD13 LEU A 312      29.622 -41.386 -19.647  1.00 32.84           H  
ATOM   4883  CD2 LEU A 312      27.286 -40.181 -19.030  1.00 32.84           C  
ATOM   4884 HD21 LEU A 312      27.703 -40.716 -18.177  1.00 32.84           H  
ATOM   4885 HD22 LEU A 312      26.697 -40.879 -19.624  1.00 32.84           H  
ATOM   4886 HD23 LEU A 312      26.619 -39.388 -18.692  1.00 32.84           H  
ATOM   4887  N   GLY A 313      28.057 -38.571 -16.292  1.00 31.48           N  
ATOM   4888  H   GLY A 313      27.336 -39.017 -16.841  1.00 31.48           H  
ATOM   4889  CA  GLY A 313      28.404 -39.203 -14.994  1.00 31.48           C  
ATOM   4890  HA2 GLY A 313      29.285 -38.714 -14.577  1.00 31.48           H  
ATOM   4891  HA3 GLY A 313      28.687 -40.238 -15.186  1.00 31.48           H  
ATOM   4892  C   GLY A 313      27.332 -39.191 -13.882  1.00 31.48           C  
ATOM   4893  O   GLY A 313      26.944 -38.127 -13.417  1.00 31.48           O  
ATOM   4894  N   ALA A 314      26.888 -40.381 -13.439  1.00 26.74           N  
ATOM   4895  H   ALA A 314      27.234 -41.207 -13.905  1.00 26.74           H  
ATOM   4896  CA  ALA A 314      26.033 -40.675 -12.261  1.00 26.74           C  
ATOM   4897  HA  ALA A 314      26.485 -40.261 -11.360  1.00 26.74           H  
ATOM   4898  C   ALA A 314      25.879 -42.220 -12.107  1.00 26.74           C  
ATOM   4899  CB  ALA A 314      24.646 -40.046 -12.493  1.00 26.74           C  
ATOM   4900  HB1 ALA A 314      24.003 -40.221 -11.631  1.00 26.74           H  
ATOM   4901  HB2 ALA A 314      24.731 -38.967 -12.620  1.00 26.74           H  
ATOM   4902  HB3 ALA A 314      24.185 -40.475 -13.382  1.00 26.74           H  
ATOM   4903  O   ALA A 314      26.241 -42.916 -13.063  1.00 26.74           O  
ATOM   4904  N   PRO A 315      25.278 -42.804 -11.035  1.00 38.13           N  
ATOM   4905  CA  PRO A 315      24.865 -42.280  -9.719  1.00 38.13           C  
ATOM   4906  HA  PRO A 315      25.107 -41.223  -9.603  1.00 38.13           H  
ATOM   4907  C   PRO A 315      25.539 -43.093  -8.563  1.00 38.13           C  
ATOM   4908  CB  PRO A 315      23.340 -42.476  -9.786  1.00 38.13           C  
ATOM   4909  HB2 PRO A 315      22.852 -42.486  -8.811  1.00 38.13           H  
ATOM   4910  HB3 PRO A 315      22.895 -41.682 -10.386  1.00 38.13           H  
ATOM   4911  O   PRO A 315      26.679 -43.510  -8.728  1.00 38.13           O  
ATOM   4912  CG  PRO A 315      23.175 -43.809 -10.530  1.00 38.13           C  
ATOM   4913  HG2 PRO A 315      22.381 -43.729 -11.271  1.00 38.13           H  
ATOM   4914  HG3 PRO A 315      22.955 -44.617  -9.832  1.00 38.13           H  
ATOM   4915  CD  PRO A 315      24.530 -44.045 -11.210  1.00 38.13           C  
ATOM   4916  HD2 PRO A 315      24.373 -44.285 -12.261  1.00 38.13           H  
ATOM   4917  HD3 PRO A 315      25.060 -44.865 -10.725  1.00 38.13           H  
ATOM   4918  N   GLN A 316      24.812 -43.405  -7.463  1.00 33.62           N  
ATOM   4919  H   GLN A 316      23.903 -42.968  -7.401  1.00 33.62           H  
ATOM   4920  CA  GLN A 316      25.181 -44.291  -6.317  1.00 33.62           C  
ATOM   4921  HA  GLN A 316      24.267 -44.460  -5.747  1.00 33.62           H  
ATOM   4922  C   GLN A 316      26.192 -43.697  -5.304  1.00 33.62           C  
ATOM   4923  CB  GLN A 316      25.640 -45.674  -6.840  1.00 33.62           C  
ATOM   4924  HB2 GLN A 316      25.945 -46.309  -6.008  1.00 33.62           H  
ATOM   4925  HB3 GLN A 316      26.533 -45.569  -7.457  1.00 33.62           H  
ATOM   4926  O   GLN A 316      26.989 -42.850  -5.676  1.00 33.62           O  
ATOM   4927  CG  GLN A 316      24.556 -46.410  -7.638  1.00 33.62           C  
ATOM   4928  HG2 GLN A 316      23.635 -46.446  -7.056  1.00 33.62           H  
ATOM   4929  HG3 GLN A 316      24.367 -45.880  -8.571  1.00 33.62           H  
ATOM   4930  CD  GLN A 316      24.977 -47.835  -7.972  1.00 33.62           C  
ATOM   4931  NE2 GLN A 316      25.935 -48.025  -8.852  1.00 33.62           N  
ATOM   4932 HE21 GLN A 316      26.192 -48.986  -9.026  1.00 33.62           H  
ATOM   4933 HE22 GLN A 316      26.417 -47.241  -9.269  1.00 33.62           H  
ATOM   4934  OE1 GLN A 316      24.453 -48.797  -7.442  1.00 33.62           O  
ATOM   4935  N   SER A 317      26.274 -44.092  -4.017  1.00 29.04           N  
ATOM   4936  H   SER A 317      27.043 -43.631  -3.550  1.00 29.04           H  
ATOM   4937  CA  SER A 317      25.412 -44.840  -3.048  1.00 29.04           C  
ATOM   4938  HA  SER A 317      24.402 -44.431  -3.055  1.00 29.04           H
[truncated: 135,603 more chars]
