# Supplementary material for: Nuclear genome of Bulinus truncatus, an intermediate host of the carcinogenic human blood fluke Schistosoma haematobium
Source: Nat Commun. 2022 Feb 21;13:977. doi: 10.1038/s41467-022-28634-9 (PMC8861042; doi:10.1038/s41467-022-28634-9)
Supplement: Supplementary file 6 — Supplementary Data 3 [file 41467_2022_28634_MOESM6_ESM.zip › Supplementary_Data_3/btru_059388-t1.mature.pep.pdb]

ATOM      1  N   ALA A   1     -45.376   4.569  43.699  1.00 45.91           N  
ATOM      2  H   ALA A   1     -45.600   4.508  44.682  1.00 45.91           H  
ATOM      3  H2  ALA A   1     -45.485   5.525  43.392  1.00 45.91           H  
ATOM      4  H3  ALA A   1     -46.015   3.986  43.178  1.00 45.91           H  
ATOM      5  CA  ALA A   1     -43.994   4.106  43.463  1.00 45.91           C  
ATOM      6  HA  ALA A   1     -43.299   4.757  43.993  1.00 45.91           H  
ATOM      7  C   ALA A   1     -43.696   4.204  41.970  1.00 45.91           C  
ATOM      8  CB  ALA A   1     -43.810   2.673  43.989  1.00 45.91           C  
ATOM      9  HB1 ALA A   1     -42.792   2.338  43.787  1.00 45.91           H  
ATOM     10  HB2 ALA A   1     -44.509   1.994  43.502  1.00 45.91           H  
ATOM     11  HB3 ALA A   1     -43.978   2.648  45.065  1.00 45.91           H  
ATOM     12  O   ALA A   1     -44.220   3.404  41.205  1.00 45.91           O  
ATOM     13  N   ALA A   2     -42.945   5.220  41.539  1.00 46.47           N  
ATOM     14  H   ALA A   2     -42.493   5.844  42.191  1.00 46.47           H  
ATOM     15  CA  ALA A   2     -42.497   5.315  40.153  1.00 46.47           C  
ATOM     16  HA  ALA A   2     -43.307   5.029  39.482  1.00 46.47           H  
ATOM     17  C   ALA A   2     -41.327   4.340  39.963  1.00 46.47           C  
ATOM     18  CB  ALA A   2     -42.122   6.770  39.842  1.00 46.47           C  
ATOM     19  HB1 ALA A   2     -42.985   7.421  39.985  1.00 46.47           H  
ATOM     20  HB2 ALA A   2     -41.309   7.098  40.490  1.00 46.47           H  
ATOM     21  HB3 ALA A   2     -41.792   6.849  38.806  1.00 46.47           H  
ATOM     22  O   ALA A   2     -40.303   4.460  40.632  1.00 46.47           O  
ATOM     23  N   LYS A   3     -41.503   3.327  39.109  1.00 44.77           N  
ATOM     24  H   LYS A   3     -42.366   3.286  38.586  1.00 44.77           H  
ATOM     25  CA  LYS A   3     -40.411   2.434  38.715  1.00 44.77           C  
ATOM     26  HA  LYS A   3     -39.857   2.108  39.596  1.00 44.77           H  
ATOM     27  C   LYS A   3     -39.457   3.240  37.837  1.00 44.77           C  
ATOM     28  CB  LYS A   3     -40.949   1.196  37.970  1.00 44.77           C  
ATOM     29  HB2 LYS A   3     -41.665   1.511  37.212  1.00 44.77           H  
ATOM     30  HB3 LYS A   3     -40.113   0.715  37.462  1.00 44.77           H  
ATOM     31  O   LYS A   3     -39.787   3.531  36.692  1.00 44.77           O  
ATOM     32  CG  LYS A   3     -41.598   0.160  38.903  1.00 44.77           C  
ATOM     33  HG2 LYS A   3     -42.435   0.618  39.430  1.00 44.77           H  
ATOM     34  HG3 LYS A   3     -40.861  -0.173  39.634  1.00 44.77           H  
ATOM     35  CD  LYS A   3     -42.104  -1.052  38.103  1.00 44.77           C  
ATOM     36  HD2 LYS A   3     -41.272  -1.477  37.542  1.00 44.77           H  
ATOM     37  HD3 LYS A   3     -42.868  -0.718  37.401  1.00 44.77           H  
ATOM     38  CE  LYS A   3     -42.689  -2.122  39.035  1.00 44.77           C  
ATOM     39  HE2 LYS A   3     -43.500  -1.677  39.611  1.00 44.77           H  
ATOM     40  HE3 LYS A   3     -41.914  -2.431  39.736  1.00 44.77           H  
ATOM     41  NZ  LYS A   3     -43.189  -3.301  38.278  1.00 44.77           N  
ATOM     42  HZ1 LYS A   3     -42.442  -3.728  37.749  1.00 44.77           H  
ATOM     43  HZ2 LYS A   3     -43.920  -3.033  37.635  1.00 44.77           H  
ATOM     44  HZ3 LYS A   3     -43.562  -3.998  38.906  1.00 44.77           H  
ATOM     45  N   HIS A   4     -38.296   3.601  38.375  1.00 46.43           N  
ATOM     46  H   HIS A   4     -38.135   3.426  39.357  1.00 46.43           H  
ATOM     47  CA  HIS A   4     -37.182   4.079  37.567  1.00 46.43           C  
ATOM     48  HA  HIS A   4     -37.504   4.935  36.973  1.00 46.43           H  
ATOM     49  C   HIS A   4     -36.774   2.951  36.615  1.00 46.43           C  
ATOM     50  CB  HIS A   4     -36.025   4.526  38.475  1.00 46.43           C  
ATOM     51  HB2 HIS A   4     -35.820   3.760  39.223  1.00 46.43           H  
ATOM     52  HB3 HIS A   4     -35.128   4.639  37.866  1.00 46.43           H  
ATOM     53  O   HIS A   4     -36.229   1.932  37.038  1.00 46.43           O  
ATOM     54  CG  HIS A   4     -36.292   5.846  39.154  1.00 46.43           C  
ATOM     55  CD2 HIS A   4     -36.726   6.046  40.438  1.00 46.43           C  
ATOM     56  HD2 HIS A   4     -36.939   5.276  41.165  1.00 46.43           H  
ATOM     57  ND1 HIS A   4     -36.148   7.089  38.580  1.00 46.43           N  
ATOM     58  HD1 HIS A   4     -35.782   7.285  37.659  1.00 46.43           H  
ATOM     59  CE1 HIS A   4     -36.486   8.013  39.493  1.00 46.43           C  
ATOM     60  HE1 HIS A   4     -36.450   9.082  39.341  1.00 46.43           H  
ATOM     61  NE2 HIS A   4     -36.857   7.423  40.639  1.00 46.43           N  
ATOM     62  N   GLN A   5     -37.099   3.098  35.332  1.00 46.21           N  
ATOM     63  H   GLN A   5     -37.613   3.920  35.048  1.00 46.21           H  
ATOM     64  CA  GLN A   5     -36.504   2.276  34.290  1.00 46.21           C  
ATOM     65  HA  GLN A   5     -36.556   1.225  34.572  1.00 46.21           H  
ATOM     66  C   GLN A   5     -35.031   2.678  34.190  1.00 46.21           C  
ATOM     67  CB  GLN A   5     -37.251   2.468  32.959  1.00 46.21           C  
ATOM     68  HB2 GLN A   5     -36.622   2.104  32.146  1.00 46.21           H  
ATOM     69  HB3 GLN A   5     -37.435   3.530  32.798  1.00 46.21           H  
ATOM     70  O   GLN A   5     -34.714   3.796  33.790  1.00 46.21           O  
ATOM     71  CG  GLN A   5     -38.576   1.688  32.924  1.00 46.21           C  
ATOM     72  HG2 GLN A   5     -38.362   0.624  33.023  1.00 46.21           H  
ATOM     73  HG3 GLN A   5     -39.203   1.991  33.763  1.00 46.21           H  
ATOM     74  CD  GLN A   5     -39.365   1.921  31.636  1.00 46.21           C  
ATOM     75  NE2 GLN A   5     -40.139   0.961  31.178  1.00 46.21           N  
ATOM     76 HE21 GLN A   5     -40.605   1.176  30.308  1.00 46.21           H  
ATOM     77 HE22 GLN A   5     -40.160   0.047  31.607  1.00 46.21           H  
ATOM     78  OE1 GLN A   5     -39.325   2.970  31.024  1.00 46.21           O  
ATOM     79  N   ASN A   6     -34.139   1.770  34.587  1.00 42.61           N  
ATOM     80  H   ASN A   6     -34.475   0.915  35.006  1.00 42.61           H  
ATOM     81  CA  ASN A   6     -32.721   1.866  34.268  1.00 42.61           C  
ATOM     82  HA  ASN A   6     -32.334   2.835  34.583  1.00 42.61           H  
ATOM     83  C   ASN A   6     -32.581   1.778  32.748  1.00 42.61           C  
ATOM     84  CB  ASN A   6     -31.940   0.740  34.979  1.00 42.61           C  
ATOM     85  HB2 ASN A   6     -32.540  -0.169  35.018  1.00 42.61           H  
ATOM     86  HB3 ASN A   6     -31.042   0.516  34.403  1.00 42.61           H  
ATOM     87  O   ASN A   6     -32.589   0.688  32.176  1.00 42.61           O  
ATOM     88  CG  ASN A   6     -31.462   1.113  36.369  1.00 42.61           C  
ATOM     89  ND2 ASN A   6     -31.246   0.146  37.229  1.00 42.61           N  
ATOM     90 HD21 ASN A   6     -30.869   0.435  38.120  1.00 42.61           H  
ATOM     91 HD22 ASN A   6     -31.335  -0.822  36.954  1.00 42.61           H  
ATOM     92  OD1 ASN A   6     -31.244   2.264  36.697  1.00 42.61           O  
ATOM     93  N   VAL A   7     -32.475   2.929  32.090  1.00 48.16           N  
ATOM     94  H   VAL A   7     -32.593   3.792  32.600  1.00 48.16           H  
ATOM     95  CA  VAL A   7     -32.010   2.991  30.708  1.00 48.16           C  
ATOM     96  HA  VAL A   7     -32.506   2.215  30.126  1.00 48.16           H  
ATOM     97  C   VAL A   7     -30.519   2.687  30.759  1.00 48.16           C  
ATOM     98  CB  VAL A   7     -32.321   4.346  30.045  1.00 48.16           C  
ATOM     99  HB  VAL A   7     -31.784   5.143  30.560  1.00 48.16           H  
ATOM    100  O   VAL A   7     -29.698   3.545  31.078  1.00 48.16           O  
ATOM    101  CG1 VAL A   7     -31.901   4.331  28.569  1.00 48.16           C  
ATOM    102 HG11 VAL A   7     -30.824   4.186  28.486  1.00 48.16           H  
ATOM    103 HG12 VAL A   7     -32.415   3.533  28.034  1.00 48.16           H  
ATOM    104 HG13 VAL A   7     -32.146   5.287  28.107  1.00 48.16           H  
ATOM    105  CG2 VAL A   7     -33.823   4.656  30.107  1.00 48.16           C  
ATOM    106 HG21 VAL A   7     -34.026   5.594  29.591  1.00 48.16           H  
ATOM    107 HG22 VAL A   7     -34.393   3.857  29.633  1.00 48.16           H  
ATOM    108 HG23 VAL A   7     -34.147   4.762  31.143  1.00 48.16           H  
ATOM    109  N   HIS A   8     -30.170   1.427  30.515  1.00 44.49           N  
ATOM    110  H   HIS A   8     -30.901   0.746  30.362  1.00 44.49           H  
ATOM    111  CA  HIS A   8     -28.793   1.041  30.259  1.00 44.49           C  
ATOM    112  HA  HIS A   8     -28.164   1.407  31.071  1.00 44.49           H  
ATOM    113  C   HIS A   8     -28.379   1.737  28.958  1.00 44.49           C  
ATOM    114  CB  HIS A   8     -28.675  -0.497  30.188  1.00 44.49           C  
ATOM    115  HB2 HIS A   8     -29.645  -0.954  30.386  1.00 44.49           H  
ATOM    116  HB3 HIS A   8     -28.380  -0.810  29.187  1.00 44.49           H  
ATOM    117  O   HIS A   8     -28.758   1.306  27.871  1.00 44.49           O  
ATOM    118  CG  HIS A   8     -27.678  -1.070  31.162  1.00 44.49           C  
ATOM    119  CD2 HIS A   8     -27.966  -1.780  32.297  1.00 44.49           C  
ATOM    120  HD2 HIS A   8     -28.954  -2.023  32.660  1.00 44.49           H  
ATOM    121  ND1 HIS A   8     -26.306  -1.002  31.064  1.00 44.49           N  
ATOM    122  HD1 HIS A   8     -25.778  -0.546  30.333  1.00 44.49           H  
ATOM    123  CE1 HIS A   8     -25.783  -1.657  32.115  1.00 44.49           C  
ATOM    124  HE1 HIS A   8     -24.727  -1.774  32.312  1.00 44.49           H  
ATOM    125  NE2 HIS A   8     -26.758  -2.145  32.896  1.00 44.49           N  
ATOM    126  N   PHE A   9     -27.623   2.830  29.060  1.00 49.10           N  
ATOM    127  H   PHE A   9     -27.466   3.235  29.972  1.00 49.10           H  
ATOM    128  CA  PHE A   9     -26.874   3.349  27.923  1.00 49.10           C  
ATOM    129  HA  PHE A   9     -27.537   3.484  27.069  1.00 49.10           H  
ATOM    130  C   PHE A   9     -25.836   2.285  27.564  1.00 49.10           C  
ATOM    131  CB  PHE A   9     -26.227   4.703  28.257  1.00 49.10           C  
ATOM    132  HB2 PHE A   9     -25.799   4.669  29.259  1.00 49.10           H  
ATOM    133  HB3 PHE A   9     -25.400   4.867  27.565  1.00 49.10           H  
ATOM    134  O   PHE A   9     -24.756   2.221  28.152  1.00 49.10           O  
ATOM    135  CG  PHE A   9     -27.161   5.894  28.142  1.00 49.10           C  
ATOM    136  CD1 PHE A   9     -27.267   6.586  26.920  1.00 49.10           C  
ATOM    137  HD1 PHE A   9     -26.693   6.264  26.063  1.00 49.10           H  
ATOM    138  CD2 PHE A   9     -27.917   6.320  29.251  1.00 49.10           C  
ATOM    139  HD2 PHE A   9     -27.852   5.789  30.189  1.00 49.10           H  
ATOM    140  CE1 PHE A   9     -28.115   7.703  26.809  1.00 49.10           C  
ATOM    141  HE1 PHE A   9     -28.190   8.233  25.871  1.00 49.10           H  
ATOM    142  CE2 PHE A   9     -28.763   7.438  29.140  1.00 49.10           C  
ATOM    143  HE2 PHE A   9     -29.341   7.763  29.993  1.00 49.10           H  
ATOM    144  CZ  PHE A   9     -28.861   8.131  27.920  1.00 49.10           C  
ATOM    145  HZ  PHE A   9     -29.510   8.990  27.836  1.00 49.10           H  
ATOM    146  N   GLN A  10     -26.171   1.398  26.630  1.00 43.99           N  
ATOM    147  H   GLN A  10     -27.109   1.417  26.255  1.00 43.99           H  
ATOM    148  CA  GLN A  10     -25.133   0.717  25.877  1.00 43.99           C  
ATOM    149  HA  GLN A  10     -24.439   0.225  26.560  1.00 43.99           H  
ATOM    150  C   GLN A  10     -24.381   1.819  25.137  1.00 43.99           C  
ATOM    151  CB  GLN A  10     -25.728  -0.336  24.931  1.00 43.99           C  
ATOM    152  HB2 GLN A  10     -25.014  -0.543  24.134  1.00 43.99           H  
ATOM    153  HB3 GLN A  10     -26.644   0.049  24.482  1.00 43.99           H  
ATOM    154  O   GLN A  10     -24.950   2.509  24.293  1.00 43.99           O  
ATOM    155  CG  GLN A  10     -26.006  -1.650  25.679  1.00 43.99           C  
ATOM    156  HG2 GLN A  10     -26.658  -1.454  26.531  1.00 43.99           H  
ATOM    157  HG3 GLN A  10     -25.063  -2.049  26.053  1.00 43.99           H  
ATOM    158  CD  GLN A  10     -26.678  -2.707  24.806  1.00 43.99           C  
ATOM    159  NE2 GLN A  10     -26.506  -3.977  25.105  1.00 43.99           N  
ATOM    160 HE21 GLN A  10     -26.966  -4.629  24.486  1.00 43.99           H  
ATOM    161 HE22 GLN A  10     -25.922  -4.262  25.878  1.00 43.99           H  
ATOM    162  OE1 GLN A  10     -27.387  -2.427  23.858  1.00 43.99           O  
ATOM    163  N   CYS A  11     -23.115   2.024  25.507  1.00 51.64           N  
ATOM    164  H   CYS A  11     -22.738   1.474  26.266  1.00 51.64           H  
ATOM    165  CA  CYS A  11     -22.194   2.757  24.652  1.00 51.64           C  
ATOM    166  HA  CYS A  11     -22.488   3.806  24.633  1.00 51.64           H  
ATOM    167  C   CYS A  11     -22.324   2.123  23.256  1.00 51.64           C  
ATOM    168  CB  CYS A  11     -20.782   2.615  25.242  1.00 51.64           C  
ATOM    169  HB2 CYS A  11     -20.802   2.895  26.295  1.00 51.64           H  
ATOM    170  HB3 CYS A  11     -20.461   1.577  25.157  1.00 51.64           H  
ATOM    171  O   CYS A  11     -22.258   0.888  23.192  1.00 51.64           O  
ATOM    172  SG  CYS A  11     -19.584   3.675  24.383  1.00 51.64           S  
ATOM    173  HG  CYS A  11     -20.228   4.838  24.518  1.00 51.64           H  
ATOM    174  N   PRO A  12     -22.602   2.898  22.185  1.00 51.60           N  
ATOM    175  CA  PRO A  12     -22.683   2.332  20.848  1.00 51.60           C  
ATOM    176  HA  PRO A  12     -23.589   1.730  20.766  1.00 51.60           H  
ATOM    177  C   PRO A  12     -21.454   1.455  20.649  1.00 51.60           C  
ATOM    178  CB  PRO A  12     -22.744   3.497  19.855  1.00 51.60           C  
ATOM    179  HB2 PRO A  12     -23.687   3.466  19.309  1.00 51.60           H  
ATOM    180  HB3 PRO A  12     -21.912   3.460  19.152  1.00 51.60           H  
ATOM    181  O   PRO A  12     -20.361   1.864  21.044  1.00 51.60           O  
ATOM    182  CG  PRO A  12     -22.662   4.773  20.696  1.00 51.60           C  
ATOM    183  HG2 PRO A  12     -23.492   5.441  20.462  1.00 51.60           H  
ATOM    184  HG3 PRO A  12     -21.716   5.277  20.501  1.00 51.60           H  
ATOM    185  CD  PRO A  12     -22.723   4.343  22.161  1.00 51.60           C  
ATOM    186  HD2 PRO A  12     -21.903   4.809  22.707  1.00 51.60           H  
ATOM    187  HD3 PRO A  12     -23.680   4.635  22.594  1.00 51.60           H  
ATOM    188  N   LEU A  13     -21.668   0.223  20.172  1.00 52.90           N  
ATOM    189  H   LEU A  13     -22.607  -0.028  19.898  1.00 52.90           H  
ATOM    190  CA  LEU A  13     -20.608  -0.768  20.008  1.00 52.90           C  
ATOM    191  HA  LEU A  13     -20.326  -1.158  20.986  1.00 52.90           H  
ATOM    192  C   LEU A  13     -19.397  -0.078  19.391  1.00 52.90           C  
ATOM    193  CB  LEU A  13     -21.085  -1.915  19.101  1.00 52.90           C  
ATOM    194  HB2 LEU A  13     -20.215  -2.443  18.710  1.00 52.90           H  
ATOM    195  HB3 LEU A  13     -21.607  -1.482  18.247  1.00 52.90           H  
ATOM    196  O   LEU A  13     -19.459   0.375  18.251  1.00 52.90           O  
ATOM    197  CG  LEU A  13     -21.995  -2.936  19.799  1.00 52.90           C  
ATOM    198  HG  LEU A  13     -22.759  -2.414  20.375  1.00 52.90           H  
ATOM    199  CD1 LEU A  13     -22.689  -3.802  18.748  1.00 52.90           C  
ATOM    200 HD11 LEU A  13     -23.345  -4.522  19.235  1.00 52.90           H  
ATOM    201 HD12 LEU A  13     -23.291  -3.174  18.091  1.00 52.90           H  
ATOM    202 HD13 LEU A  13     -21.948  -4.334  18.151  1.00 52.90           H  
ATOM    203  CD2 LEU A  13     -21.202  -3.859  20.730  1.00 52.90           C  
ATOM    204 HD21 LEU A  13     -20.744  -3.280  21.532  1.00 52.90           H  
ATOM    205 HD22 LEU A  13     -20.424  -4.379  20.169  1.00 52.90           H  
ATOM    206 HD23 LEU A  13     -21.873  -4.594  21.174  1.00 52.90           H  
ATOM    207  N   LYS A  14     -18.347   0.031  20.202  1.00 51.66           N  
ATOM    208  H   LYS A  14     -18.468  -0.280  21.155  1.00 51.66           H  
ATOM    209  CA  LYS A  14     -17.076   0.636  19.845  1.00 51.66           C  
ATOM    210  HA  LYS A  14     -17.211   1.710  19.715  1.00 51.66           H  
ATOM    211  C   LYS A  14     -16.619   0.079  18.496  1.00 51.66           C  
ATOM    212  CB  LYS A  14     -16.097   0.366  21.001  1.00 51.66           C  
ATOM    213  HB2 LYS A  14     -16.394  -0.530  21.545  1.00 51.66           H  
ATOM    214  HB3 LYS A  14     -15.098   0.154  20.621  1.00 51.66           H  
ATOM    215  O   LYS A  14     -16.440  -1.132  18.346  1.00 51.66           O  
ATOM    216  CG  LYS A  14     -16.070   1.562  21.963  1.00 51.66           C  
ATOM    217  HG2 LYS A  14     -17.019   1.613  22.497  1.00 51.66           H  
ATOM    218  HG3 LYS A  14     -15.930   2.487  21.404  1.00 51.66           H  
ATOM    219  CD  LYS A  14     -14.919   1.414  22.957  1.00 51.66           C  
ATOM    220  HD2 LYS A  14     -13.981   1.455  22.403  1.00 51.66           H  
ATOM    221  HD3 LYS A  14     -14.999   0.453  23.465  1.00 51.66           H  
ATOM    222  CE  LYS A  14     -14.980   2.552  23.975  1.00 51.66           C  
ATOM    223  HE2 LYS A  14     -15.912   2.472  24.535  1.00 51.66           H  
ATOM    224  HE3 LYS A  14     -15.004   3.493  23.425  1.00 51.66           H  
ATOM    225  NZ  LYS A  14     -13.808   2.516  24.880  1.00 51.66           N  
ATOM    226  HZ1 LYS A  14     -13.850   3.283  25.535  1.00 51.66           H  
ATOM    227  HZ2 LYS A  14     -13.777   1.638  25.379  1.00 51.66           H  
ATOM    228  HZ3 LYS A  14     -12.967   2.609  24.329  1.00 51.66           H  
ATOM    229  N   GLN A  15     -16.544   0.949  17.499  1.00 65.25           N  
ATOM    230  H   GLN A  15     -16.576   1.924  17.761  1.00 65.25           H  
ATOM    231  CA  GLN A  15     -16.108   0.639  16.156  1.00 65.25           C  
ATOM    232  HA  GLN A  15     -16.334  -0.408  15.954  1.00 65.25           H  
ATOM    233  C   GLN A  15     -14.590   0.808  16.086  1.00 65.25           C  
ATOM    234  CB  GLN A  15     -16.906   1.496  15.164  1.00 65.25           C  
ATOM    235  HB2 GLN A  15     -17.962   1.428  15.427  1.00 65.25           H  
ATOM    236  HB3 GLN A  15     -16.603   2.541  15.227  1.00 65.25           H  
ATOM    237  O   GLN A  15     -14.065   1.766  15.522  1.00 65.25           O  
ATOM    238  CG  GLN A  15     -16.736   0.981  13.734  1.00 65.25           C  
ATOM    239  HG2 GLN A  15     -15.754   1.259  13.351  1.00 65.25           H  
ATOM    240  HG3 GLN A  15     -16.810  -0.106  13.742  1.00 65.25           H  
ATOM    241  CD  GLN A  15     -17.805   1.525  12.800  1.00 65.25           C  
ATOM    242  NE2 GLN A  15     -18.243   0.733  11.860  1.00 65.25           N  
ATOM    243 HE21 GLN A  15     -17.819  -0.174  11.724  1.00 65.25           H  
ATOM    244 HE22 GLN A  15     -18.952   1.133  11.263  1.00 65.25           H  
ATOM    245  OE1 GLN A  15     -18.293   2.636  12.879  1.00 65.25           O  
ATOM    246  N   ASP A  16     -13.855  -0.141  16.663  1.00 73.61           N  
ATOM    247  H   ASP A  16     -14.313  -0.862  17.202  1.00 73.61           H  
ATOM    248  CA  ASP A  16     -12.395  -0.166  16.547  1.00 73.61           C  
ATOM    249  HA  ASP A  16     -12.043   0.862  16.633  1.00 73.61           H  
ATOM    250  C   ASP A  16     -11.932  -0.666  15.163  1.00 73.61           C  
ATOM    251  CB  ASP A  16     -11.771  -0.937  17.730  1.00 73.61           C  
ATOM    252  HB2 ASP A  16     -12.208  -0.574  18.660  1.00 73.61           H  
ATOM    253  HB3 ASP A  16     -10.708  -0.695  17.758  1.00 73.61           H  
ATOM    254  O   ASP A  16     -10.748  -0.565  14.837  1.00 73.61           O  
ATOM    255  CG  ASP A  16     -11.908  -2.468  17.685  1.00 73.61           C  
ATOM    256  OD1 ASP A  16     -12.768  -3.001  16.953  1.00 73.61           O  
ATOM    257  OD2 ASP A  16     -11.082  -3.157  18.333  1.00 73.61           O  
ATOM    258  N   GLN A  17     -12.863  -1.193  14.350  1.00 83.80           N  
ATOM    259  H   GLN A  17     -13.803  -1.214  14.720  1.00 83.80           H  
ATOM    260  CA  GLN A  17     -12.631  -1.887  13.080  1.00 83.80           C  
ATOM    261  HA  GLN A  17     -11.731  -1.490  12.610  1.00 83.80           H  
ATOM    262  C   GLN A  17     -13.803  -1.739  12.087  1.00 83.80           C  
ATOM    263  CB  GLN A  17     -12.440  -3.386  13.382  1.00 83.80           C  
ATOM    264  HB2 GLN A  17     -13.230  -3.699  14.065  1.00 83.80           H  
ATOM    265  HB3 GLN A  17     -12.550  -3.969  12.468  1.00 83.80           H  
ATOM    266  O   GLN A  17     -14.951  -1.494  12.456  1.00 83.80           O  
ATOM    267  CG  GLN A  17     -11.071  -3.737  13.988  1.00 83.80           C  
ATOM    268  HG2 GLN A  17     -10.698  -2.923  14.609  1.00 83.80           H  
ATOM    269  HG3 GLN A  17     -10.344  -3.900  13.192  1.00 83.80           H  
ATOM    270  CD  GLN A  17     -11.149  -4.971  14.862  1.00 83.80           C  
ATOM    271  NE2 GLN A  17     -10.618  -4.878  16.065  1.00 83.80           N  
ATOM    272 HE21 GLN A  17     -10.035  -4.061  16.175  1.00 83.80           H  
ATOM    273 HE22 GLN A  17     -11.359  -4.757  16.741  1.00 83.80           H  
ATOM    274  OE1 GLN A  17     -11.709  -5.993  14.489  1.00 83.80           O  
ATOM    275  N   CYS A  18     -13.537  -2.034  10.809  1.00 93.93           N  
ATOM    276  H   CYS A  18     -12.573  -2.184  10.548  1.00 93.93           H  
ATOM    277  CA  CYS A  18     -14.539  -2.086   9.736  1.00 93.93           C  
ATOM    278  HA  CYS A  18     -15.131  -1.171   9.764  1.00 93.93           H  
ATOM    279  C   CYS A  18     -15.520  -3.274   9.823  1.00 93.93           C  
ATOM    280  CB  CYS A  18     -13.791  -2.141   8.402  1.00 93.93           C  
ATOM    281  HB2 CYS A  18     -13.101  -2.985   8.421  1.00 93.93           H  
ATOM    282  HB3 CYS A  18     -14.504  -2.318   7.597  1.00 93.93           H  
ATOM    283  O   CYS A  18     -16.484  -3.328   9.062  1.00 93.93           O  
ATOM    284  SG  CYS A  18     -12.836  -0.665   7.995  1.00 93.93           S  
ATOM    285  N   ARG A  19     -15.289  -4.246  10.719  1.00 88.16           N  
ATOM    286  H   ARG A  19     -14.496  -4.121  11.333  1.00 88.16           H  
ATOM    287  CA  ARG A  19     -15.998  -5.541  10.756  1.00 88.16           C  
ATOM    288  HA  ARG A  19     -15.867  -6.043   9.797  1.00 88.16           H  
ATOM    289  C   ARG A  19     -17.515  -5.432  10.936  1.00 88.16           C  
ATOM    290  CB  ARG A  19     -15.367  -6.411  11.854  1.00 88.16           C  
ATOM    291  HB2 ARG A  19     -15.594  -5.991  12.834  1.00 88.16           H  
ATOM    292  HB3 ARG A  19     -14.285  -6.417  11.722  1.00 88.16           H  
ATOM    293  O   ARG A  19     -18.247  -6.251  10.399  1.00 88.16           O  
ATOM    294  CG  ARG A  19     -15.874  -7.857  11.786  1.00 88.16           C  
ATOM    295  HG2 ARG A  19     -15.691  -8.250  10.786  1.00 88.16           H  
ATOM    296  HG3 ARG A  19     -16.945  -7.885  11.986  1.00 88.16           H  
ATOM    297  CD  ARG A  19     -15.168  -8.746  12.811  1.00 88.16           C  
ATOM    298  HD2 ARG A  19     -15.414  -8.395  13.813  1.00 88.16           H  
ATOM    299  HD3 ARG A  19     -14.088  -8.669  12.683  1.00 88.16           H  
ATOM    300  NE  ARG A  19     -15.622 -10.138  12.656  1.00 88.16           N  
ATOM    301  HE  ARG A  19     -16.528 -10.357  13.044  1.00 88.16           H  
ATOM    302  NH1 ARG A  19     -13.864 -10.938  11.394  1.00 88.16           N  
ATOM    303 HH11 ARG A  19     -13.458 -11.667  10.825  1.00 88.16           H  
ATOM    304 HH12 ARG A  19     -13.301 -10.131  11.622  1.00 88.16           H  
ATOM    305  NH2 ARG A  19     -15.705 -12.175  11.672  1.00 88.16           N  
ATOM    306 HH21 ARG A  19     -16.644 -12.310  12.018  1.00 88.16           H  
ATOM    307 HH22 ARG A  19     -15.271 -12.890  11.106  1.00 88.16           H  
ATOM    308  CZ  ARG A  19     -15.056 -11.072  11.912  1.00 88.16           C  
ATOM    309  N   ASN A  20     -17.978  -4.425  11.671  1.00 85.49           N  
ATOM    310  H   ASN A  20     -17.305  -3.788  12.074  1.00 85.49           H  
ATOM    311  CA  ASN A  20     -19.400  -4.243  11.977  1.00 85.49           C  
ATOM    312  HA  ASN A  20     -19.896  -5.213  11.927  1.00 85.49           H  
ATOM    313  C   ASN A  20     -20.130  -3.354  10.954  1.00 85.49           C  
ATOM    314  CB  ASN A  20     -19.530  -3.732  13.421  1.00 85.49           C  
ATOM    315  HB2 ASN A  20     -19.018  -2.774  13.515  1.00 85.49           H  
ATOM    316  HB3 ASN A  20     -20.583  -3.576  13.657  1.00 85.49           H  
ATOM    317  O   ASN A  20     -21.296  -3.018  11.155  1.00 85.49           O  
ATOM    318  CG  ASN A  20     -18.976  -4.711  14.443  1.00 85.49           C  
ATOM    319  ND2 ASN A  20     -18.441  -4.218  15.535  1.00 85.49           N  
ATOM    320 HD21 ASN A  20     -18.053  -4.881  16.191  1.00 85.49           H  
ATOM    321 HD22 ASN A  20     -18.415  -3.223  15.705  1.00 85.49           H  
ATOM    322  OD1 ASN A  20     -18.989  -5.918  14.272  1.00 85.49           O  
ATOM    323  N   ILE A  21     -19.460  -2.942   9.873  1.00 87.74           N  
ATOM    324  H   ILE A  21     -18.529  -3.294   9.700  1.00 87.74           H  
ATOM    325  CA  ILE A  21     -20.074  -2.107   8.838  1.00 87.74           C  
ATOM    326  HA  ILE A  21     -20.772  -1.416   9.311  1.00 87.74           H  
ATOM    327  C   ILE A  21     -20.856  -2.994   7.888  1.00 87.74           C  
ATOM    328  CB  ILE A  21     -19.040  -1.263   8.074  1.00 87.74           C  
ATOM    329  HB  ILE A  21     -18.317  -1.924   7.597  1.00 87.74           H  
ATOM    330  O   ILE A  21     -20.283  -3.666   7.033  1.00 87.74           O  
ATOM    331  CG1 ILE A  21     -18.320  -0.361   9.078  1.00 87.74           C  
ATOM    332 HG12 ILE A  21     -19.050   0.318   9.518  1.00 87.74           H  
ATOM    333 HG13 ILE A  21     -17.863  -0.977   9.852  1.00 87.74           H  
ATOM    334  CG2 ILE A  21     -19.719  -0.398   6.991  1.00 87.74           C  
ATOM    335 HG21 ILE A  21     -20.224  -1.029   6.260  1.00 87.74           H  
ATOM    336 HG22 ILE A  21     -20.447   0.276   7.444  1.00 87.74           H  
ATOM    337 HG23 ILE A  21     -18.977   0.189   6.450  1.00 87.74           H  
ATOM    338  CD1 ILE A  21     -17.206   0.455   8.449  1.00 87.74           C  
ATOM    339 HD11 ILE A  21     -16.456   0.666   9.211  1.00 87.74           H  
ATOM    340 HD12 ILE A  21     -17.597   1.385   8.036  1.00 87.74           H  
ATOM    341 HD13 ILE A  21     -16.754  -0.138   7.654  1.00 87.74           H  
ATOM    342  N   ASN A  22     -22.177  -2.933   8.004  1.00 86.27           N  
ATOM    343  H   ASN A  22     -22.573  -2.388   8.756  1.00 86.27           H  
ATOM    344  CA  ASN A  22     -23.069  -3.461   6.989  1.00 86.27           C  
ATOM    345  HA  ASN A  22     -22.541  -4.229   6.422  1.00 86.27           H  
ATOM    346  C   ASN A  22     -23.457  -2.335   6.021  1.00 86.27           C  
ATOM    347  CB  ASN A  22     -24.269  -4.129   7.671  1.00 86.27           C  
ATOM    348  HB2 ASN A  22     -23.917  -4.778   8.473  1.00 86.27           H  
ATOM    349  HB3 ASN A  22     -24.924  -3.367   8.093  1.00 86.27           H  
ATOM    350  O   ASN A  22     -24.019  -1.321   6.433  1.00 86.27           O  
ATOM    351  CG  ASN A  22     -25.055  -4.984   6.698  1.00 86.27           C  
ATOM    352  ND2 ASN A  22     -26.205  -5.467   7.100  1.00 86.27           N  
ATOM    353 HD21 ASN A  22     -26.715  -6.009   6.418  1.00 86.27           H  
ATOM    354 HD22 ASN A  22     -26.565  -5.246   8.018  1.00 86.27           H  
ATOM    355  OD1 ASN A  22     -24.650  -5.242   5.577  1.00 86.27           O  
ATOM    356  N   SER A  23     -23.125  -2.490   4.742  1.00 92.05           N  
ATOM    357  H   SER A  23     -22.709  -3.364   4.453  1.00 92.05           H  
ATOM    358  CA  SER A  23     -23.422  -1.508   3.698  1.00 92.05           C  
ATOM    359  HA  SER A  23     -24.329  -0.964   3.962  1.00 92.05           H  
ATOM    360  C   SER A  23     -23.643  -2.198   2.361  1.00 92.05           C  
ATOM    361  CB  SER A  23     -22.260  -0.521   3.552  1.00 92.05           C  
ATOM    362  HB2 SER A  23     -21.988  -0.132   4.533  1.00 92.05           H  
ATOM    363  HB3 SER A  23     -21.399  -1.034   3.123  1.00 92.05           H  
ATOM    364  O   SER A  23     -23.027  -3.225   2.088  1.00 92.05           O  
ATOM    365  OG  SER A  23     -22.641   0.556   2.712  1.00 92.05           O  
ATOM    366  HG  SER A  23     -23.187   1.143   3.240  1.00 92.05           H  
ATOM    367  N   ASP A  24     -24.464  -1.610   1.495  1.00 93.62           N  
ATOM    368  H   ASP A  24     -25.040  -0.842   1.806  1.00 93.62           H  
ATOM    369  CA  ASP A  24     -24.612  -2.055   0.104  1.00 93.62           C  
ATOM    370  HA  ASP A  24     -24.659  -3.143   0.078  1.00 93.62           H  
ATOM    371  C   ASP A  24     -23.430  -1.632  -0.780  1.00 93.62           C  
ATOM    372  CB  ASP A  24     -25.934  -1.525  -0.462  1.00 93.62           C  
ATOM    373  HB2 ASP A  24     -25.934  -0.436  -0.412  1.00 93.62           H  
ATOM    374  HB3 ASP A  24     -26.016  -1.818  -1.509  1.00 93.62           H  
ATOM    375  O   ASP A  24     -23.234  -2.192  -1.854  1.00 93.62           O  
ATOM    376  CG  ASP A  24     -27.141  -2.085   0.292  1.00 93.62           C  
ATOM    377  OD1 ASP A  24     -27.082  -3.277   0.671  1.00 93.62           O  
ATOM    378  OD2 ASP A  24     -28.082  -1.294   0.511  1.00 93.62           O  
ATOM    379  N   LYS A  25     -22.615  -0.670  -0.328  1.00 95.93           N  
ATOM    380  H   LYS A  25     -22.771  -0.327   0.609  1.00 95.93           H  
ATOM    381  CA  LYS A  25     -21.446  -0.178  -1.065  1.00 95.93           C  
ATOM    382  HA  LYS A  25     -21.661  -0.211  -2.133  1.00 95.93           H  
ATOM    383  C   LYS A  25     -20.227  -1.054  -0.810  1.00 95.93           C  
ATOM    384  CB  LYS A  25     -21.123   1.265  -0.653  1.00 95.93           C  
ATOM    385  HB2 LYS A  25     -20.236   1.588  -1.199  1.00 95.93           H  
ATOM    386  HB3 LYS A  25     -20.889   1.286   0.411  1.00 95.93           H  
ATOM    387  O   LYS A  25     -19.919  -1.329   0.346  1.00 95.93           O  
ATOM    388  CG  LYS A  25     -22.261   2.253  -0.933  1.00 95.93           C  
ATOM    389  HG2 LYS A  25     -22.520   2.218  -1.992  1.00 95.93           H  
ATOM    390  HG3 LYS A  25     -23.137   1.988  -0.341  1.00 95.93           H  
ATOM    391  CD  LYS A  25     -21.811   3.671  -0.562  1.00 95.93           C  
ATOM    392  HD2 LYS A  25     -21.540   3.693   0.494  1.00 95.93           H  
ATOM    393  HD3 LYS A  25     -20.936   3.934  -1.156  1.00 95.93           H  
ATOM    394  CE  LYS A  25     -22.937   4.674  -0.827  1.00 95.93           C  
ATOM    395  HE2 LYS A  25     -23.226   4.601  -1.876  1.00 95.93           H  
ATOM    396  HE3 LYS A  25     -23.800   4.394  -0.223  1.00 95.93           H  
ATOM    397  NZ  LYS A  25     -22.510   6.060  -0.508  1.00 95.93           N  
ATOM    398  HZ1 LYS A  25     -21.716   6.325  -1.074  1.00 95.93           H  
ATOM    399  HZ2 LYS A  25     -22.240   6.135   0.462  1.00 95.93           H  
ATOM    400  HZ3 LYS A  25     -23.258   6.716  -0.684  1.00 95.93           H  
ATOM    401  N   ASP A  26     -19.469  -1.360  -1.864  1.00 96.27           N  
ATOM    402  H   ASP A  26     -19.871  -1.256  -2.784  1.00 96.27           H  
ATOM    403  CA  ASP A  26     -18.200  -2.102  -1.767  1.00 96.27           C  
ATOM    404  HA  ASP A  26     -18.394  -3.112  -1.406  1.00 96.27           H  
ATOM    405  C   ASP A  26     -17.202  -1.444  -0.812  1.00 96.27           C  
ATOM    406  CB  ASP A  26     -17.532  -2.197  -3.147  1.00 96.27           C  
ATOM    407  HB2 ASP A  26     -16.554  -2.664  -3.027  1.00 96.27           H  
ATOM    408  HB3 ASP A  26     -17.374  -1.190  -3.534  1.00 96.27           H  
ATOM    409  O   ASP A  26     -16.495  -2.125  -0.071  1.00 96.27           O  
ATOM    410  CG  ASP A  26     -18.323  -3.007  -4.173  1.00 96.27           C  
ATOM    411  OD1 ASP A  26     -19.189  -3.804  -3.755  1.00 96.27           O  
ATOM    412  OD2 ASP A  26     -18.057  -2.780  -5.372  1.00 96.27           O  
ATOM    413  N   ARG A  27     -17.155  -0.105  -0.828  1.00 96.98           N  
ATOM    414  H   ARG A  27     -17.816   0.376  -1.422  1.00 96.98           H  
ATOM    415  CA  ARG A  27     -16.275   0.695   0.021  1.00 96.98           C  
ATOM    416  HA  ARG A  27     -15.890   0.022   0.788  1.00 96.98           H  
ATOM    417  C   ARG A  27     -17.037   1.800   0.742  1.00 96.98           C  
ATOM    418  CB  ARG A  27     -15.071   1.238  -0.765  1.00 96.98           C  
ATOM    419  HB2 ARG A  27     -14.454   1.823  -0.083  1.00 96.98           H  
ATOM    420  HB3 ARG A  27     -15.426   1.897  -1.557  1.00 96.98           H  
ATOM    421  O   ARG A  27     -17.870   2.479   0.140  1.00 96.98           O  
ATOM    422  CG  ARG A  27     -14.204   0.122  -1.375  1.00 96.98           C  
ATOM    423  HG2 ARG A  27     -14.770  -0.410  -2.139  1.00 96.98           H  
ATOM    424  HG3 ARG A  27     -13.917  -0.582  -0.594  1.00 96.98           H  
ATOM    425  CD  ARG A  27     -12.939   0.717  -2.008  1.00 96.98           C  
ATOM    426  HD2 ARG A  27     -13.213   1.498  -2.718  1.00 96.98           H  
ATOM    427  HD3 ARG A  27     -12.355   1.184  -1.215  1.00 96.98           H  
ATOM    428  NE  ARG A  27     -12.093  -0.308  -2.654  1.00 96.98           N  
ATOM    429  HE  ARG A  27     -11.380  -0.745  -2.089  1.00 96.98           H  
ATOM    430  NH1 ARG A  27     -12.987  -0.192  -4.748  1.00 96.98           N  
ATOM    431 HH11 ARG A  27     -13.232  -0.713  -5.577  1.00 96.98           H  
ATOM    432 HH12 ARG A  27     -13.652   0.469  -4.371  1.00 96.98           H  
ATOM    433  NH2 ARG A  27     -11.384  -1.673  -4.341  1.00 96.98           N  
ATOM    434 HH21 ARG A  27     -10.629  -1.992  -3.751  1.00 96.98           H  
ATOM    435 HH22 ARG A  27     -11.583  -2.194  -5.183  1.00 96.98           H  
ATOM    436  CZ  ARG A  27     -12.162  -0.729  -3.898  1.00 96.98           C  
ATOM    437  N   VAL A  28     -16.723   1.998   2.020  1.00 96.53           N  
ATOM    438  H   VAL A  28     -16.035   1.381   2.429  1.00 96.53           H  
ATOM    439  CA  VAL A  28     -17.321   3.031   2.881  1.00 96.53           C  
ATOM    440  HA  VAL A  28     -17.803   3.786   2.260  1.00 96.53           H  
ATOM    441  C   VAL A  28     -16.231   3.710   3.694  1.00 96.53           C  
ATOM    442  CB  VAL A  28     -18.383   2.430   3.824  1.00 96.53           C  
ATOM    443  HB  VAL A  28     -17.929   1.644   4.428  1.00 96.53           H  
ATOM    444  O   VAL A  28     -15.425   3.033   4.319  1.00 96.53           O  
ATOM    445  CG1 VAL A  28     -18.983   3.482   4.769  1.00 96.53           C  
ATOM    446 HG11 VAL A  28     -19.385   4.322   4.203  1.00 96.53           H  
ATOM    447 HG12 VAL A  28     -18.226   3.845   5.463  1.00 96.53           H  
ATOM    448 HG13 VAL A  28     -19.780   3.036   5.365  1.00 96.53           H  
ATOM    449  CG2 VAL A  28     -19.541   1.822   3.029  1.00 96.53           C  
ATOM    450 HG21 VAL A  28     -20.299   1.457   3.723  1.00 96.53           H  
ATOM    451 HG22 VAL A  28     -19.982   2.569   2.370  1.00 96.53           H  
ATOM    452 HG23 VAL A  28     -19.194   0.975   2.437  1.00 96.53           H  
ATOM    453  N   VAL A  29     -16.220   5.040   3.718  1.00 96.75           N  
ATOM    454  H   VAL A  29     -16.930   5.551   3.213  1.00 96.75           H  
ATOM    455  CA  VAL A  29     -15.367   5.807   4.631  1.00 96.75           C  
ATOM    456  HA  VAL A  29     -14.449   5.249   4.814  1.00 96.75           H  
ATOM    457  C   VAL A  29     -16.101   5.983   5.958  1.00 96.75           C  
ATOM    458  CB  VAL A  29     -14.964   7.158   4.019  1.00 96.75           C  
ATOM    459  HB  VAL A  29     -15.860   7.749   3.832  1.00 96.75           H  
ATOM    460  O   VAL A  29     -17.261   6.393   5.964  1.00 96.75           O  
ATOM    461  CG1 VAL A  29     -14.038   7.938   4.953  1.00 96.75           C  
ATOM    462 HG11 VAL A  29     -13.146   7.349   5.165  1.00 96.75           H  
ATOM    463 HG12 VAL A  29     -14.551   8.179   5.884  1.00 96.75           H  
ATOM    464 HG13 VAL A  29     -13.741   8.873   4.477  1.00 96.75           H  
ATOM    465  CG2 VAL A  29     -14.221   6.962   2.692  1.00 96.75           C  
ATOM    466 HG21 VAL A  29     -13.283   6.433   2.856  1.00 96.75           H  
ATOM    467 HG22 VAL A  29     -14.834   6.416   1.975  1.00 96.75           H  
ATOM    468 HG23 VAL A  29     -14.013   7.945   2.270  1.00 96.75           H  
ATOM    469  N   THR A  30     -15.445   5.671   7.074  1.00 94.56           N  
ATOM    470  H   THR A  30     -14.487   5.359   6.997  1.00 94.56           H  
ATOM    471  CA  THR A  30     -15.997   5.844   8.426  1.00 94.56           C  
ATOM    472  HA  THR A  30     -16.791   6.590   8.389  1.00 94.56           H  
ATOM    473  C   THR A  30     -14.939   6.361   9.396  1.00 94.56           C  
ATOM    474  CB  THR A  30     -16.625   4.540   8.949  1.00 94.56           C  
ATOM    475  HB  THR A  30     -17.238   4.106   8.159  1.00 94.56           H  
ATOM    476  O   THR A  30     -13.748   6.335   9.091  1.00 94.56           O  
ATOM    477  CG2 THR A  30     -15.611   3.494   9.410  1.00 94.56           C  
ATOM    478 HG21 THR A  30     -14.930   3.899  10.158  1.00 94.56           H  
ATOM    479 HG22 THR A  30     -15.034   3.146   8.553  1.00 94.56           H  
ATOM    480 HG23 THR A  30     -16.141   2.661   9.872  1.00 94.56           H  
ATOM    481  OG1 THR A  30     -17.471   4.830  10.038  1.00 94.56           O  
ATOM    482  HG1 THR A  30     -17.183   4.332  10.807  1.00 94.56           H  
ATOM    483  N   LEU A  31     -15.371   6.796  10.578  1.00 94.49           N  
ATOM    484  H   LEU A  31     -16.354   6.684  10.778  1.00 94.49           H  
ATOM    485  CA  LEU A  31     -14.495   7.058  11.718  1.00 94.49           C  
ATOM    486  HA  LEU A  31     -13.482   7.257  11.367  1.00 94.49           H  
ATOM    487  C   LEU A  31     -14.432   5.819  12.615  1.00 94.49           C  
ATOM    488  CB  LEU A  31     -14.996   8.286  12.497  1.00 94.49           C  
ATOM    489  HB2 LEU A  31     -16.015   8.088  12.829  1.00 94.49           H  
ATOM    490  HB3 LEU A  31     -14.378   8.408  13.386  1.00 94.49           H  
ATOM    491  O   LEU A  31     -15.460   5.203  12.894  1.00 94.49           O  
ATOM    492  CG  LEU A  31     -14.977   9.602  11.697  1.00 94.49           C  
ATOM    493  HG  LEU A  31     -15.529   9.477  10.766  1.00 94.49           H  
ATOM    494  CD1 LEU A  31     -15.650  10.712  12.502  1.00 94.49           C  
ATOM    495 HD11 LEU A  31     -15.650  11.638  11.927  1.00 94.49           H  
ATOM    496 HD12 LEU A  31     -16.681  10.432  12.722  1.00 94.49           H  
ATOM    497 HD13 LEU A  31     -15.114  10.870  13.437  1.00 94.49           H  
ATOM    498  CD2 LEU A  31     -13.558  10.060  11.374  1.00 94.49           C  
ATOM    499 HD21 LEU A  31     -13.062   9.316  10.751  1.00 94.49           H  
ATOM    500 HD22 LEU A  31     -13.583  11.005  10.831  1.00 94.49           H  
ATOM    501 HD23 LEU A  31     -12.991  10.194  12.296  1.00 94.49           H  
ATOM    502  N   LEU A  32     -13.230   5.472  13.065  1.00 92.54           N  
ATOM    503  H   LEU A  32     -12.431   6.002  12.746  1.00 92.54           H  
ATOM    504  CA  LEU A  32     -13.029   4.541  14.171  1.00 92.54           C  
ATOM    505  HA  LEU A  32     -13.775   3.749  14.106  1.00 92.54           H  
ATOM    506  C   LEU A  32     -13.244   5.255  15.515  1.00 92.54           C  
ATOM    507  CB  LEU A  32     -11.623   3.916  14.080  1.00 92.54           C  
ATOM    508  HB2 LEU A  32     -10.884   4.708  14.211  1.00 92.54           H  
ATOM    509  HB3 LEU A  32     -11.509   3.213  14.906  1.00 92.54           H  
ATOM    510  O   LEU A  32     -13.288   6.484  15.578  1.00 92.54           O  
ATOM    511  CG  LEU A  32     -11.315   3.173  12.767  1.00 92.54           C  
ATOM    512  HG  LEU A  32     -11.290   3.885  11.942  1.00 92.54           H  
ATOM    513  CD1 LEU A  32      -9.939   2.516  12.872  1.00 92.54           C  
ATOM    514 HD11 LEU A  32      -9.193   3.280  13.091  1.00 92.54           H  
ATOM    515 HD12 LEU A  32      -9.688   2.032  11.928  1.00 92.54           H  
ATOM    516 HD13 LEU A  32      -9.942   1.772  13.668  1.00 92.54           H  
ATOM    517  CD2 LEU A  32     -12.346   2.086  12.449  1.00 92.54           C  
ATOM    518 HD21 LEU A  32     -12.486   1.450  13.324  1.00 92.54           H  
ATOM    519 HD22 LEU A  32     -13.298   2.549  12.190  1.00 92.54           H  
ATOM    520 HD23 LEU A  32     -12.010   1.477  11.610  1.00 92.54           H  
ATOM    521  N   ASP A  33     -13.312   4.495  16.608  1.00 88.07           N  
ATOM    522  H   ASP A  33     -13.402   3.499  16.467  1.00 88.07           H  
ATOM    523  CA  ASP A  33     -13.537   5.036  17.963  1.00 88.07           C  
ATOM    524  HA  ASP A  33     -14.538   5.461  18.024  1.00 88.07           H  
ATOM    525  C   ASP A  33     -12.540   6.106  18.411  1.00 88.07           C  
ATOM    526  CB  ASP A  33     -13.389   3.918  18.990  1.00 88.07           C  
ATOM    527  HB2 ASP A  33     -13.423   4.341  19.994  1.00 88.07           H  
ATOM    528  HB3 ASP A  33     -12.419   3.438  18.862  1.00 88.07           H  
ATOM    529  O   ASP A  33     -12.855   6.941  19.258  1.00 88.07           O  
ATOM    530  CG  ASP A  33     -14.484   2.887  18.899  1.00 88.07           C  
ATOM    531  OD1 ASP A  33     -15.641   3.253  18.602  1.00 88.07           O  
ATOM    532  OD2 ASP A  33     -14.156   1.729  19.215  1.00 88.07           O  
ATOM    533  N   ASP A  34     -11.315   6.053  17.890  1.00 87.44           N  
ATOM    534  H   ASP A  34     -11.152   5.396  17.141  1.00 87.44           H  
ATOM    535  CA  ASP A  34     -10.262   7.019  18.199  1.00 87.44           C  
ATOM    536  HA  ASP A  34     -10.466   7.429  19.188  1.00 87.44           H  
ATOM    537  C   ASP A  34     -10.266   8.238  17.261  1.00 87.44           C  
ATOM    538  CB  ASP A  34      -8.906   6.301  18.307  1.00 87.44           C  
ATOM    539  HB2 ASP A  34      -8.986   5.538  19.081  1.00 87.44           H  
ATOM    540  HB3 ASP A  34      -8.156   7.018  18.642  1.00 87.44           H  
ATOM    541  O   ASP A  34      -9.347   9.054  17.304  1.00 87.44           O  
ATOM    542  CG  ASP A  34      -8.395   5.634  17.025  1.00 87.44           C  
ATOM    543  OD1 ASP A  34      -8.881   5.942  15.917  1.00 87.44           O  
ATOM    544  OD2 ASP A  34      -7.442   4.816  17.141  1.00 87.44           O  
ATOM    545  N   GLY A  35     -11.298   8.372  16.424  1.00 91.89           N  
ATOM    546  H   GLY A  35     -12.010   7.656  16.431  1.00 91.89           H  
ATOM    547  CA  GLY A  35     -11.461   9.465  15.472  1.00 91.89           C  
ATOM    548  HA2 GLY A  35     -11.167  10.403  15.944  1.00 91.89           H  
ATOM    549  HA3 GLY A  35     -12.513   9.529  15.195  1.00 91.89           H  
ATOM    550  C   GLY A  35     -10.649   9.306  14.187  1.00 91.89           C  
ATOM    551  O   GLY A  35     -10.692  10.197  13.342  1.00 91.89           O  
ATOM    552  N   LEU A  36      -9.920   8.199  13.998  1.00 94.56           N  
ATOM    553  H   LEU A  36      -9.886   7.497  14.724  1.00 94.56           H  
ATOM    554  CA  LEU A  36      -9.235   7.941  12.734  1.00 94.56           C  
ATOM    555  HA  LEU A  36      -8.686   8.843  12.461  1.00 94.56           H  
ATOM    556  C   LEU A  36     -10.242   7.636  11.629  1.00 94.56           C  
ATOM    557  CB  LEU A  36      -8.236   6.796  12.900  1.00 94.56           C  
ATOM    558  HB2 LEU A  36      -8.777   5.909  13.232  1.00 94.56           H  
ATOM    559  HB3 LEU A  36      -7.538   7.097  13.681  1.00 94.56           H  
ATOM    560  O   LEU A  36     -11.027   6.694  11.732  1.00 94.56           O  
ATOM    561  CG  LEU A  36      -7.442   6.448  11.627  1.00 94.56           C  
ATOM    562  HG  LEU A  36      -8.130   6.220  10.813  1.00 94.56           H  
ATOM    563  CD1 LEU A  36      -6.519   7.587  11.192  1.00 94.56           C  
ATOM    564 HD11 LEU A  36      -5.921   7.271  10.337  1.00 94.56           H  
ATOM    565 HD12 LEU A  36      -5.848   7.873  12.003  1.00 94.56           H  
ATOM    566 HD13 LEU A  36      -7.104   8.452  10.880  1.00 94.56           H  
ATOM    567  CD2 LEU A  36      -6.591   5.209  11.884  1.00 94.56           C  
ATOM    568 HD21 LEU A  36      -5.826   5.423  12.631  1.00 94.56           H  
ATOM    569 HD22 LEU A  36      -6.114   4.907  10.951  1.00 94.56           H  
ATOM    570 HD23 LEU A  36      -7.234   4.400  12.231  1.00 94.56           H  
ATOM    571  N   GLN A  37     -10.169   8.399  10.545  1.00 96.17           N  
ATOM    572  H   GLN A  37      -9.511   9.164  10.526  1.00 96.17           H  
ATOM    573  CA  GLN A  37     -10.948   8.134   9.348  1.00 96.17           C  
ATOM    574  HA  GLN A  37     -11.936   7.792   9.658  1.00 96.17           H  
ATOM    575  C   GLN A  37     -10.294   7.026   8.519  1.00 96.17           C  
ATOM    576  CB  GLN A  37     -11.116   9.436   8.562  1.00 96.17           C  
ATOM    577  HB2 GLN A  37     -10.180   9.683   8.060  1.00 96.17           H  
ATOM    578  HB3 GLN A  37     -11.363  10.248   9.246  1.00 96.17           H  
ATOM    579  O   GLN A  37      -9.124   7.131   8.154  1.00 96.17           O  
ATOM    580  CG  GLN A  37     -12.247   9.310   7.538  1.00 96.17           C  
ATOM    581  HG2 GLN A  37     -12.038   8.480   6.863  1.00 96.17           H  
ATOM    582  HG3 GLN A  37     -13.181   9.103   8.059  1.00 96.17           H  
ATOM    583  CD  GLN A  37     -12.394  10.582   6.712  1.00 96.17           C  
ATOM    584  NE2 GLN A  37     -13.576  11.142   6.599  1.00 96.17           N  
ATOM    585 HE21 GLN A  37     -13.600  11.966   6.016  1.00 96.17           H  
ATOM    586 HE22 GLN A  37     -14.394  10.747   7.041  1.00 96.17           H  
ATOM    587  OE1 GLN A  37     -11.448  11.096   6.149  1.00 96.17           O  
ATOM    588  N   VAL A  38     -11.055   5.982   8.193  1.00 97.14           N  
ATOM    589  H   VAL A  38     -12.013   5.977   8.511  1.00 97.14           H  
ATOM    590  CA  VAL A  38     -10.598   4.831   7.403  1.00 97.14           C  
ATOM    591  HA  VAL A  38      -9.635   5.068   6.950  1.00 97.14           H  
ATOM    592  C   VAL A  38     -11.562   4.520   6.267  1.00 97.14           C  
ATOM    593  CB  VAL A  38     -10.367   3.579   8.266  1.00 97.14           C  
ATOM    594  HB  VAL A  38     -10.023   2.786   7.602  1.00 97.14           H  
ATOM    595  O   VAL A  38     -12.772   4.708   6.397  1.00 97.14           O  
ATOM    596  CG1 VAL A  38      -9.270   3.810   9.312  1.00 97.14           C  
ATOM    597 HG11 VAL A  38      -9.619   4.508  10.073  1.00 97.14           H  
ATOM    598 HG12 VAL A  38      -9.008   2.864   9.785  1.00 97.14           H  
ATOM    599 HG13 VAL A  38      -8.382   4.220   8.830  1.00 97.14           H  
ATOM    600  CG2 VAL A  38     -11.631   3.074   8.969  1.00 97.14           C  
ATOM    601 HG21 VAL A  38     -11.396   2.167   9.526  1.00 97.14           H  
ATOM    602 HG22 VAL A  38     -12.401   2.835   8.236  1.00 97.14           H  
ATOM    603 HG23 VAL A  38     -12.014   3.833   9.652  1.00 97.14           H  
ATOM    604  N   MET A  39     -11.035   3.980   5.168  1.00 97.88           N  
ATOM    605  H   MET A  39     -10.031   3.883   5.111  1.00 97.88           H  
ATOM    606  CA  MET A  39     -11.844   3.355   4.126  1.00 97.88           C  
ATOM    607  HA  MET A  39     -12.843   3.791   4.144  1.00 97.88           H  
ATOM    608  C   MET A  39     -11.973   1.856   4.390  1.00 97.88           C  
ATOM    609  CB  MET A  39     -11.254   3.647   2.746  1.00 97.88           C  
ATOM    610  HB2 MET A  39     -10.255   3.215   2.678  1.00 97.88           H  
ATOM    611  HB3 MET A  39     -11.180   4.727   2.623  1.00 97.88           H  
ATOM    612  O   MET A  39     -10.983   1.129   4.471  1.00 97.88           O  
ATOM    613  CG  MET A  39     -12.128   3.080   1.621  1.00 97.88           C  
ATOM    614  HG2 MET A  39     -12.184   1.998   1.733  1.00 97.88           H  
ATOM    615  HG3 MET A  39     -13.137   3.481   1.717  1.00 97.88           H  
ATOM    616  SD  MET A  39     -11.510   3.447  -0.045  1.00 97.88           S  
ATOM    617  CE  MET A  39     -12.032   5.178  -0.206  1.00 97.88           C  
ATOM    618  HE1 MET A  39     -11.740   5.745   0.678  1.00 97.88           H  
ATOM    619  HE2 MET A  39     -11.573   5.627  -1.086  1.00 97.88           H  
ATOM    620  HE3 MET A  39     -13.117   5.229  -0.305  1.00 97.88           H  
ATOM    621  N   CYS A  40     -13.211   1.395   4.475  1.00 97.66           N  
ATOM    622  H   CYS A  40     -13.968   2.062   4.438  1.00 97.66           H  
ATOM    623  CA  CYS A  40     -13.568   0.015   4.723  1.00 97.66           C  
ATOM    624  HA  CYS A  40     -12.702  -0.494   5.146  1.00 97.66           H  
ATOM    625  C   CYS A  40     -13.994  -0.685   3.440  1.00 97.66           C  
ATOM    626  CB  CYS A  40     -14.694  -0.010   5.751  1.00 97.66           C  
ATOM    627  HB2 CYS A  40     -15.534   0.571   5.370  1.00 97.66           H  
ATOM    628  HB3 CYS A  40     -15.029  -1.039   5.883  1.00 97.66           H  
ATOM    629  O   CYS A  40     -14.854  -0.162   2.737  1.00 97.66           O  
ATOM    630  SG  CYS A  40     -14.205   0.664   7.353  1.00 97.66           S  
ATOM    631  N   ASP A  41     -13.461  -1.875   3.173  1.00 97.70           N  
ATOM    632  H   ASP A  41     -12.789  -2.242   3.831  1.00 97.70           H  
ATOM    633  CA  ASP A  41     -14.039  -2.809   2.202  1.00 97.70           C  
ATOM    634  HA  ASP A  41     -14.627  -2.243   1.479  1.00 97.70           H  
ATOM    635  C   ASP A  41     -15.002  -3.760   2.922  1.00 97.70           C  
ATOM    636  CB  ASP A  41     -12.933  -3.488   1.391  1.00 97.70           C  
ATOM    637  HB2 ASP A  41     -12.131  -3.834   2.042  1.00 97.70           H  
ATOM    638  HB3 ASP A  41     -12.496  -2.721   0.751  1.00 97.70           H  
ATOM    639  O   ASP A  41     -14.630  -4.487   3.852  1.00 97.70           O  
ATOM    640  CG  ASP A  41     -13.363  -4.637   0.480  1.00 97.70           C  
ATOM    641  OD1 ASP A  41     -14.479  -5.189   0.584  1.00 97.70           O  
ATOM    642  OD2 ASP A  41     -12.506  -5.007  -0.350  1.00 97.70           O  
ATOM    643  N   THR A  42     -16.267  -3.696   2.508  1.00 96.65           N  
ATOM    644  H   THR A  42     -16.467  -3.136   1.692  1.00 96.65           H  
ATOM    645  CA  THR A  42     -17.400  -4.347   3.178  1.00 96.65           C  
ATOM    646  HA  THR A  42     -17.112  -4.603   4.198  1.00 96.65           H  
ATOM    647  C   THR A  42     -17.828  -5.652   2.503  1.00 96.65           C  
ATOM    648  CB  THR A  42     -18.607  -3.399   3.275  1.00 96.65           C  
ATOM    649  HB  THR A  42     -19.350  -3.853   3.932  1.00 96.65           H  
ATOM    650  O   THR A  42     -18.731  -6.320   3.005  1.00 96.65           O  
ATOM    651  CG2 THR A  42     -18.267  -2.013   3.829  1.00 96.65           C  
ATOM    652 HG21 THR A  42     -17.604  -1.479   3.149  1.00 96.65           H  
ATOM    653 HG22 THR A  42     -19.186  -1.439   3.954  1.00 96.65           H  
ATOM    654 HG23 THR A  42     -17.784  -2.120   4.800  1.00 96.65           H  
ATOM    655  OG1 THR A  42     -19.175  -3.268   1.997  1.00 96.65           O  
ATOM    656  HG1 THR A  42     -19.280  -2.349   1.739  1.00 96.65           H  
ATOM    657  N   LYS A  43     -17.206  -6.033   1.376  1.00 96.22           N  
ATOM    658  H   LYS A  43     -16.421  -5.482   1.061  1.00 96.22           H  
ATOM    659  CA  LYS A  43     -17.683  -7.138   0.525  1.00 96.22           C  
ATOM    660  HA  LYS A  43     -18.515  -7.647   1.013  1.00 96.22           H  
ATOM    661  C   LYS A  43     -16.650  -8.227   0.306  1.00 96.22           C  
ATOM    662  CB  LYS A  43     -18.163  -6.590  -0.832  1.00 96.22           C  
ATOM    663  HB2 LYS A  43     -18.481  -7.423  -1.460  1.00 96.22           H  
ATOM    664  HB3 LYS A  43     -17.330  -6.097  -1.331  1.00 96.22           H  
ATOM    665  O   LYS A  43     -17.005  -9.406   0.332  1.00 96.22           O  
ATOM    666  CG  LYS A  43     -19.322  -5.590  -0.731  1.00 96.22           C  
ATOM    667  HG2 LYS A  43     -18.998  -4.732  -0.142  1.00 96.22           H  
ATOM    668  HG3 LYS A  43     -19.562  -5.244  -1.737  1.00 96.22           H  
ATOM    669  CD  LYS A  43     -20.595  -6.172  -0.112  1.00 96.22           C  
ATOM    670  HD2 LYS A  43     -20.382  -6.559   0.884  1.00 96.22           H  
ATOM    671  HD3 LYS A  43     -20.977  -6.971  -0.746  1.00 96.22           H  
ATOM    672  CE  LYS A  43     -21.623  -5.050   0.011  1.00 96.22           C  
ATOM    673  HE2 LYS A  43     -21.850  -4.644  -0.975  1.00 96.22           H  
ATOM    674  HE3 LYS A  43     -21.173  -4.251   0.600  1.00 96.22           H  
ATOM    675  NZ  LYS A  43     -22.853  -5.521   0.687  1.00 96.22           N  
ATOM    676  HZ1 LYS A  43     -23.446  -6.054   0.067  1.00 96.22           H  
ATOM    677  HZ2 LYS A  43     -22.612  -6.051   1.512  1.00 96.22           H  
ATOM    678  HZ3 LYS A  43     -23.353  -4.709   1.022  1.00 96.22           H  
ATOM    679  N   THR A  44     -15.389  -7.861   0.100  1.00 96.52           N  
ATOM    680  H   THR A  44     -15.151  -6.880   0.131  1.00 96.52           H  
ATOM    681  CA  THR A  44     -14.334  -8.824  -0.223  1.00 96.52           C  
ATOM    682  HA  THR A  44     -14.600  -9.346  -1.142  1.00 96.52           H  
ATOM    683  C   THR A  44     -14.183  -9.836   0.902  1.00 96.52           C  
ATOM    684  CB  THR A  44     -13.002  -8.113  -0.452  1.00 96.52           C  
ATOM    685  HB  THR A  44     -12.735  -7.541   0.437  1.00 96.52           H  
ATOM    686  O   THR A  44     -13.892  -9.458   2.035  1.00 96.52           O  
ATOM    687  CG2 THR A  44     -11.863  -9.073  -0.781  1.00 96.52           C  
ATOM    688 HG21 THR A  44     -10.956  -8.483  -0.911  1.00 96.52           H  
ATOM    689 HG22 THR A  44     -11.696  -9.774   0.037  1.00 96.52           H  
ATOM    690 HG23 THR A  44     -12.080  -9.616  -1.701  1.00 96.52           H  
ATOM    691  OG1 THR A  44     -13.126  -7.248  -1.550  1.00 96.52           O  
ATOM    692  HG1 THR A  44     -13.115  -6.360  -1.186  1.00 96.52           H  
ATOM    693  N   ASP A  45     -14.361 -11.121   0.592  1.00 93.89           N  
ATOM    694  H   ASP A  45     -14.627 -11.358  -0.353  1.00 93.89           H  
ATOM    695  CA  ASP A  45     -14.197 -12.220   1.552  1.00 93.89           C  
ATOM    696  HA  ASP A  45     -14.605 -13.118   1.089  1.00 93.89           H  
ATOM    697  C   ASP A  45     -15.003 -12.019   2.856  1.00 93.89           C  
ATOM    698  CB  ASP A  45     -12.694 -12.469   1.761  1.00 93.89           C  
ATOM    699  HB2 ASP A  45     -12.209 -12.565   0.789  1.00 93.89           H  
ATOM    700  HB3 ASP A  45     -12.250 -11.619   2.278  1.00 93.89           H  
ATOM    701  O   ASP A  45     -14.506 -12.202   3.962  1.00 93.89           O  
ATOM    702  CG  ASP A  45     -12.438 -13.747   2.553  1.00 93.89           C  
ATOM    703  OD1 ASP A  45     -13.097 -14.758   2.232  1.00 93.89           O  
ATOM    704  OD2 ASP A  45     -11.582 -13.682   3.463  1.00 93.89           O  
ATOM    705  N   GLY A  46     -16.246 -11.539   2.742  1.00 93.21           N  
ATOM    706  H   GLY A  46     -16.587 -11.309   1.819  1.00 93.21           H  
ATOM    707  CA  GLY A  46     -17.100 -11.230   3.898  1.00 93.21           C  
ATOM    708  HA2 GLY A  46     -16.957 -11.990   4.667  1.00 93.21           H  
ATOM    709  HA3 GLY A  46     -18.142 -11.262   3.581  1.00 93.21           H  
ATOM    710  C   GLY A  46     -16.849  -9.858   4.538  1.00 93.21           C  
ATOM    711  O   GLY A  46     -17.480  -9.531   5.540  1.00 93.21           O  
ATOM    712  N   GLY A  47     -15.964  -9.043   3.960  1.00 95.18           N  
ATOM    713  H   GLY A  47     -15.409  -9.408   3.199  1.00 95.18           H  
ATOM    714  CA  GLY A  47     -15.724  -7.663   4.368  1.00 95.18           C  
ATOM    715  HA2 GLY A  47     -16.688  -7.179   4.522  1.00 95.18           H  
ATOM    716  HA3 GLY A  47     -15.206  -7.134   3.568  1.00 95.18           H  
ATOM    717  C   GLY A  47     -14.911  -7.518   5.656  1.00 95.18           C  
ATOM    718  O   GLY A  47     -14.170  -8.411   6.080  1.00 95.18           O  
ATOM    719  N   GLY A  48     -15.042  -6.344   6.275  1.00 95.63           N  
ATOM    720  H   GLY A  48     -15.617  -5.643   5.829  1.00 95.63           H  
ATOM    721  CA  GLY A  48     -14.373  -5.996   7.529  1.00 95.63           C  
ATOM    722  HA2 GLY A  48     -14.941  -5.191   7.994  1.00 95.63           H  
ATOM    723  HA3 GLY A  48     -14.373  -6.861   8.192  1.00 95.63           H  
ATOM    724  C   GLY A  48     -12.933  -5.513   7.373  1.00 95.63           C  
ATOM    725  O   GLY A  48     -12.221  -5.399   8.369  1.00 95.63           O  
ATOM    726  N   TRP A  49     -12.515  -5.208   6.148  1.00 97.65           N  
ATOM    727  H   TRP A  49     -13.177  -5.266   5.388  1.00 97.65           H  
ATOM    728  CA  TRP A  49     -11.156  -4.796   5.819  1.00 97.65           C  
ATOM    729  HA  TRP A  49     -10.438  -5.288   6.476  1.00 97.65           H  
ATOM    730  C   TRP A  49     -10.967  -3.291   5.950  1.00 97.65           C  
ATOM    731  CB  TRP A  49     -10.873  -5.220   4.385  1.00 97.65           C  
ATOM    732  HB2 TRP A  49     -11.632  -4.753   3.757  1.00 97.65           H  
ATOM    733  HB3 TRP A  49      -9.895  -4.837   4.093  1.00 97.65           H  
ATOM    734  O   TRP A  49     -11.760  -2.533   5.403  1.00 97.65           O  
ATOM    735  CG  TRP A  49     -10.900  -6.684   4.120  1.00 97.65           C  
ATOM    736  CD1 TRP A  49     -11.931  -7.375   3.591  1.00 97.65           C  
ATOM    737  HD1 TRP A  49     -12.875  -6.951   3.280  1.00 97.65           H  
ATOM    738  CD2 TRP A  49      -9.847  -7.657   4.366  1.00 97.65           C  
ATOM    739  CE2 TRP A  49     -10.327  -8.947   3.993  1.00 97.65           C  
ATOM    740  CE3 TRP A  49      -8.532  -7.565   4.860  1.00 97.65           C  
ATOM    741  HE3 TRP A  49      -8.144  -6.594   5.131  1.00 97.65           H  
ATOM    742  NE1 TRP A  49     -11.604  -8.714   3.532  1.00 97.65           N  
ATOM    743  HE1 TRP A  49     -12.249  -9.412   3.190  1.00 97.65           H  
ATOM    744  CH2 TRP A  49      -8.237  -9.974   4.633  1.00 97.65           C  
ATOM    745  HH2 TRP A  49      -7.622 -10.854   4.749  1.00 97.65           H  
ATOM    746  CZ2 TRP A  49      -9.542 -10.098   4.128  1.00 97.65           C  
ATOM    747  HZ2 TRP A  49      -9.936 -11.069   3.868  1.00 97.65           H  
ATOM    748  CZ3 TRP A  49      -7.730  -8.712   4.990  1.00 97.65           C  
ATOM    749  HZ3 TRP A  49      -6.723  -8.637   5.374  1.00 97.65           H  
ATOM    750  N   ILE A  50      -9.880  -2.864   6.590  1.00 97.74           N  
ATOM    751  H   ILE A  50      -9.271  -3.554   7.007  1.00 97.74           H  
ATOM    752  CA  ILE A  50      -9.367  -1.493   6.516  1.00 97.74           C  
ATOM    753  HA  ILE A  50     -10.186  -0.796   6.335  1.00 97.74           H  
ATOM    754  C   ILE A  50      -8.401  -1.426   5.334  1.00 97.74           C  
ATOM    755  CB  ILE A  50      -8.670  -1.093   7.839  1.00 97.74           C  
ATOM    756  HB  ILE A  50      -7.914  -1.842   8.074  1.00 97.74           H  
ATOM    757  O   ILE A  50      -7.364  -2.090   5.351  1.00 97.74           O  
ATOM    758  CG1 ILE A  50      -9.689  -1.039   8.998  1.00 97.74           C  
ATOM    759 HG12 ILE A  50     -10.312  -1.933   8.981  1.00 97.74           H  
ATOM    760 HG13 ILE A  50     -10.322  -0.161   8.865  1.00 97.74           H  
ATOM    761  CG2 ILE A  50      -7.971   0.273   7.684  1.00 97.74           C  
ATOM    762 HG21 ILE A  50      -7.150   0.203   6.970  1.00 97.74           H  
ATOM    763 HG22 ILE A  50      -8.679   1.021   7.330  1.00 97.74           H  
ATOM    764 HG23 ILE A  50      -7.542   0.600   8.631  1.00 97.74           H  
ATOM    765  CD1 ILE A  50      -9.066  -0.953  10.395  1.00 97.74           C  
ATOM    766 HD11 ILE A  50      -9.853  -1.030  11.145  1.00 97.74           H  
ATOM    767 HD12 ILE A  50      -8.359  -1.770  10.537  1.00 97.74           H  
ATOM    768 HD13 ILE A  50      -8.558   0.001  10.529  1.00 97.74           H  
ATOM    769  N   ILE A  51      -8.724  -0.630   4.317  1.00 98.63           N  
ATOM    770  H   ILE A  51      -9.563  -0.074   4.395  1.00 98.63           H  
ATOM    771  CA  ILE A  51      -7.807  -0.322   3.215  1.00 98.63           C  
ATOM    772  HA  ILE A  51      -7.234  -1.214   2.962  1.00 98.63           H  
ATOM    773  C   ILE A  51      -6.830   0.743   3.702  1.00 98.63           C  
ATOM    774  CB  ILE A  51      -8.564   0.140   1.951  1.00 98.63           C  
ATOM    775  HB  ILE A  51      -9.085   1.068   2.185  1.00 98.63           H  
ATOM    776  O   ILE A  51      -7.253   1.788   4.190  1.00 98.63           O  
ATOM    777  CG1 ILE A  51      -9.619  -0.896   1.501  1.00 98.63           C  
ATOM    778 HG12 ILE A  51      -9.119  -1.820   1.210  1.00 98.63           H  
ATOM    779 HG13 ILE A  51     -10.296  -1.117   2.326  1.00 98.63           H  
ATOM    780  CG2 ILE A  51      -7.557   0.409   0.811  1.00 98.63           C  
ATOM    781 HG21 ILE A  51      -6.810   1.144   1.110  1.00 98.63           H  
ATOM    782 HG22 ILE A  51      -8.060   0.820  -0.064  1.00 98.63           H  
ATOM    783 HG23 ILE A  51      -7.046  -0.511   0.526  1.00 98.63           H  
ATOM    784  CD1 ILE A  51     -10.474  -0.411   0.327  1.00 98.63           C  
ATOM    785 HD11 ILE A  51     -11.253  -1.142   0.108  1.00 98.63           H  
ATOM    786 HD12 ILE A  51      -9.869  -0.296  -0.573  1.00 98.63           H  
ATOM    787 HD13 ILE A  51     -10.942   0.540   0.581  1.00 98.63           H  
ATOM    788  N   PHE A  52      -5.530   0.490   3.552  1.00 98.68           N  
ATOM    789  H   PHE A  52      -5.251  -0.384   3.130  1.00 98.68           H  
ATOM    790  CA  PHE A  52      -4.494   1.450   3.936  1.00 98.68           C  
ATOM    791  HA  PHE A  52      -4.970   2.321   4.385  1.00 98.68           H  
ATOM    792  C   PHE A  52      -3.656   1.970   2.780  1.00 98.68           C  
ATOM    793  CB  PHE A  52      -3.576   0.849   4.983  1.00 98.68           C  
ATOM    794  HB2 PHE A  52      -3.005   1.672   5.412  1.00 98.68           H  
ATOM    795  HB3 PHE A  52      -4.181   0.409   5.776  1.00 98.68           H  
ATOM    796  O   PHE A  52      -2.975   2.976   2.934  1.00 98.68           O  
ATOM    797  CG  PHE A  52      -2.582  -0.168   4.465  1.00 98.68           C  
ATOM    798  CD1 PHE A  52      -2.913  -1.530   4.474  1.00 98.68           C  
ATOM    799  HD1 PHE A  52      -3.910  -1.835   4.756  1.00 98.68           H  
ATOM    800  CD2 PHE A  52      -1.309   0.242   4.025  1.00 98.68           C  
ATOM    801  HD2 PHE A  52      -1.054   1.291   3.993  1.00 98.68           H  
ATOM    802  CE1 PHE A  52      -1.948  -2.489   4.133  1.00 98.68           C  
ATOM    803  HE1 PHE A  52      -2.196  -3.539   4.183  1.00 98.68           H  
ATOM    804  CE2 PHE A  52      -0.352  -0.714   3.649  1.00 98.68           C  
ATOM    805  HE2 PHE A  52       0.629  -0.396   3.330  1.00 98.68           H  
ATOM    806  CZ  PHE A  52      -0.662  -2.081   3.736  1.00 98.68           C  
ATOM    807  HZ  PHE A  52       0.093  -2.816   3.498  1.00 98.68           H  
ATOM    808  N   GLN A  53      -3.673   1.286   1.645  1.00 98.77           N  
ATOM    809  H   GLN A  53      -4.227   0.443   1.590  1.00 98.77           H  
ATOM    810  CA  GLN A  53      -3.019   1.731   0.430  1.00 98.77           C  
ATOM    811  HA  GLN A  53      -2.812   2.799   0.494  1.00 98.77           H  
ATOM    812  C   GLN A  53      -3.980   1.484  -0.714  1.00 98.77           C  
ATOM    813  CB  GLN A  53      -1.695   0.980   0.252  1.00 98.77           C  
ATOM    814  HB2 GLN A  53      -1.113   1.104   1.166  1.00 98.77           H  
ATOM    815  HB3 GLN A  53      -1.888  -0.084   0.112  1.00 98.77           H  
ATOM    816  O   GLN A  53      -4.565   0.401  -0.796  1.00 98.77           O  
ATOM    817  CG  GLN A  53      -0.843   1.491  -0.914  1.00 98.77           C  
ATOM    818  HG2 GLN A  53      -0.973   2.568  -1.015  1.00 98.77           H  
ATOM    819  HG3 GLN A  53       0.200   1.306  -0.653  1.00 98.77           H  
ATOM    820  CD  GLN A  53      -1.092   0.839  -2.273  1.00 98.77           C  
ATOM    821  NE2 GLN A  53      -0.147   0.991  -3.169  1.00 98.77           N  
ATOM    822 HE21 GLN A  53      -0.260   0.552  -4.072  1.00 98.77           H  
ATOM    823 HE22 GLN A  53       0.719   1.436  -2.902  1.00 98.77           H  
ATOM    824  OE1 GLN A  53      -2.093   0.203  -2.569  1.00 98.77           O  
ATOM    825  N   ARG A  54      -4.139   2.486  -1.575  1.00 98.71           N  
ATOM    826  H   ARG A  54      -3.707   3.375  -1.365  1.00 98.71           H  
ATOM    827  CA  ARG A  54      -4.989   2.380  -2.753  1.00 98.71           C  
ATOM    828  HA  ARG A  54      -5.053   1.331  -3.044  1.00 98.71           H  
ATOM    829  C   ARG A  54      -4.431   3.169  -3.926  1.00 98.71           C  
ATOM    830  CB  ARG A  54      -6.390   2.840  -2.359  1.00 98.71           C  
ATOM    831  HB2 ARG A  54      -6.751   2.197  -1.557  1.00 98.71           H  
ATOM    832  HB3 ARG A  54      -6.356   3.868  -1.998  1.00 98.71           H  
ATOM    833  O   ARG A  54      -4.196   4.370  -3.802  1.00 98.71           O  
ATOM    834  CG  ARG A  54      -7.341   2.750  -3.546  1.00 98.71           C  
ATOM    835  HG2 ARG A  54      -7.221   1.794  -4.054  1.00 98.71           H  
ATOM    836  HG3 ARG A  54      -7.105   3.536  -4.264  1.00 98.71           H  
ATOM    837  CD  ARG A  54      -8.767   2.912  -3.026  1.00 98.71           C  
ATOM    838  HD2 ARG A  54      -8.987   2.116  -2.315  1.00 98.71           H  
ATOM    839  HD3 ARG A  54      -8.844   3.867  -2.507  1.00 98.71           H  
ATOM    840  NE  ARG A  54      -9.730   2.893  -4.128  1.00 98.71           N  
ATOM    841  HE  ARG A  54     -10.004   3.800  -4.478  1.00 98.71           H  
ATOM    842  NH1 ARG A  54      -9.673   0.639  -4.459  1.00 98.71           N  
ATOM    843 HH11 ARG A  54      -8.854   0.534  -3.878  1.00 98.71           H  
ATOM    844 HH12 ARG A  54      -9.963  -0.215  -4.914  1.00 98.71           H  
ATOM    845  NH2 ARG A  54     -11.095   1.887  -5.631  1.00 98.71           N  
ATOM    846 HH21 ARG A  54     -11.444   2.799  -5.891  1.00 98.71           H  
ATOM    847 HH22 ARG A  54     -11.414   1.043  -6.085  1.00 98.71           H  
ATOM    848  CZ  ARG A  54     -10.161   1.809  -4.728  1.00 98.71           C  
ATOM    849  N   ARG A  55      -4.280   2.496  -5.071  1.00 97.79           N  
ATOM    850  H   ARG A  55      -4.507   1.513  -5.038  1.00 97.79           H  
ATOM    851  CA  ARG A  55      -3.879   3.061  -6.373  1.00 97.79           C  
ATOM    852  HA  ARG A  55      -3.841   4.148  -6.312  1.00 97.79           H  
ATOM    853  C   ARG A  55      -4.903   2.676  -7.425  1.00 97.79           C  
ATOM    854  CB  ARG A  55      -2.502   2.533  -6.810  1.00 97.79           C  
ATOM    855  HB2 ARG A  55      -2.205   3.046  -7.725  1.00 97.79           H  
ATOM    856  HB3 ARG A  55      -2.585   1.471  -7.043  1.00 97.79           H  
ATOM    857  O   ARG A  55      -5.197   1.493  -7.572  1.00 97.79           O  
ATOM    858  CG  ARG A  55      -1.404   2.692  -5.760  1.00 97.79           C  
ATOM    859  HG2 ARG A  55      -1.691   2.128  -4.873  1.00 97.79           H  
ATOM    860  HG3 ARG A  55      -0.481   2.257  -6.145  1.00 97.79           H  
ATOM    861  CD  ARG A  55      -1.158   4.138  -5.340  1.00 97.79           C  
ATOM    862  HD2 ARG A  55      -0.358   4.134  -4.601  1.00 97.79           H  
ATOM    863  HD3 ARG A  55      -2.052   4.533  -4.857  1.00 97.79           H  
ATOM    864  NE  ARG A  55      -0.793   5.026  -6.455  1.00 97.79           N  
ATOM    865  HE  ARG A  55      -1.481   5.708  -6.740  1.00 97.79           H  
ATOM    866  NH1 ARG A  55       1.350   4.251  -6.721  1.00 97.79           N  
ATOM    867 HH11 ARG A  55       2.252   4.290  -7.174  1.00 97.79           H  
ATOM    868 HH12 ARG A  55       1.129   3.460  -6.133  1.00 97.79           H  
ATOM    869  NH2 ARG A  55       0.720   6.150  -7.710  1.00 97.79           N  
ATOM    870 HH21 ARG A  55       1.686   6.264  -7.982  1.00 97.79           H  
ATOM    871 HH22 ARG A  55       0.065   6.916  -7.772  1.00 97.79           H  
ATOM    872  CZ  ARG A  55       0.418   5.133  -6.961  1.00 97.79           C  
ATOM    873  N   ILE A  56      -5.431   3.634  -8.174  1.00 97.03           N  
ATOM    874  H   ILE A  56      -5.062   4.567  -8.057  1.00 97.03           H  
ATOM    875  CA  ILE A  56      -6.479   3.390  -9.176  1.00 97.03           C  
ATOM    876  HA  ILE A  56      -6.353   2.383  -9.575  1.00 97.03           H  
ATOM    877  C   ILE A  56      -6.428   4.309 -10.399  1.00 97.03           C  
ATOM    878  CB  ILE A  56      -7.887   3.477  -8.539  1.00 97.03           C  
ATOM    879  HB  ILE A  56      -8.607   3.402  -9.354  1.00 97.03           H  
ATOM    880  O   ILE A  56      -6.955   3.923 -11.440  1.00 97.03           O  
ATOM    881  CG1 ILE A  56      -8.138   4.814  -7.807  1.00 97.03           C  
ATOM    882 HG12 ILE A  56      -7.566   4.837  -6.880  1.00 97.03           H  
ATOM    883 HG13 ILE A  56      -7.798   5.639  -8.433  1.00 97.03           H  
ATOM    884  CG2 ILE A  56      -8.159   2.290  -7.601  1.00 97.03           C  
ATOM    885 HG21 ILE A  56      -7.622   2.409  -6.660  1.00 97.03           H  
ATOM    886 HG22 ILE A  56      -9.230   2.226  -7.409  1.00 97.03           H  
ATOM    887 HG23 ILE A  56      -7.847   1.360  -8.077  1.00 97.03           H  
ATOM    888  CD1 ILE A  56      -9.613   5.068  -7.483  1.00 97.03           C  
ATOM    889 HD11 ILE A  56      -9.721   6.084  -7.103  1.00 97.03           H  
ATOM    890 HD12 ILE A  56     -10.216   4.968  -8.385  1.00 97.03           H  
ATOM    891 HD13 ILE A  56      -9.963   4.368  -6.724  1.00 97.03           H  
ATOM    892  N   ASN A  57      -5.855   5.511 -10.301  1.00 95.30           N  
ATOM    893  H   ASN A  57      -5.367   5.760  -9.453  1.00 95.30           H  
ATOM    894  CA  ASN A  57      -5.989   6.532 -11.348  1.00 95.30           C  
ATOM    895  HA  ASN A  57      -6.104   6.030 -12.309  1.00 95.30           H  
ATOM    896  C   ASN A  57      -4.751   7.427 -11.535  1.00 95.30           C  
ATOM    897  CB  ASN A  57      -7.281   7.345 -11.095  1.00 95.30           C  
ATOM    898  HB2 ASN A  57      -7.392   8.091 -11.881  1.00 95.30           H  
ATOM    899  HB3 ASN A  57      -8.133   6.668 -11.152  1.00 95.30           H  
ATOM    900  O   ASN A  57      -4.693   8.152 -12.525  1.00 95.30           O  
ATOM    901  CG  ASN A  57      -7.322   8.071  -9.757  1.00 95.30           C  
ATOM    902  ND2 ASN A  57      -8.495   8.303  -9.207  1.00 95.30           N  
ATOM    903 HD21 ASN A  57      -8.513   8.697  -8.277  1.00 95.30           H  
ATOM    904 HD22 ASN A  57      -9.352   8.025  -9.664  1.00 95.30           H  
ATOM    905  OD1 ASN A  57      -6.309   8.422  -9.186  1.00 95.30           O  
ATOM    906  N   GLY A  58      -3.760   7.362 -10.641  1.00 95.59           N  
ATOM    907  H   GLY A  58      -3.884   6.811  -9.804  1.00 95.59           H  
ATOM    908  CA  GLY A  58      -2.531   8.147 -10.732  1.00 95.59           C  
ATOM    909  HA2 GLY A  58      -1.796   7.705 -10.060  1.00 95.59           H  
ATOM    910  HA3 GLY A  58      -2.149   8.102 -11.752  1.00 95.59           H  
ATOM    911  C   GLY A  58      -2.672   9.622 -10.348  1.00 95.59           C  
ATOM    912  O   GLY A  58      -1.745  10.388 -10.609  1.00 95.59           O  
ATOM    913  N   ASN A  59      -3.786  10.031  -9.734  1.00 97.46           N  
ATOM    914  H   ASN A  59      -4.465   9.332  -9.471  1.00 97.46           H  
ATOM    915  CA  ASN A  59      -4.004  11.411  -9.291  1.00 97.46           C  
ATOM    916  HA  ASN A  59      -3.666  12.091 -10.074  1.00 97.46           H  
ATOM    917  C   ASN A  59      -3.205  11.769  -8.031  1.00 97.46           C  
ATOM    918  CB  ASN A  59      -5.504  11.634  -9.062  1.00 97.46           C  
ATOM    919  HB2 ASN A  59      -5.890  10.851  -8.409  1.00 97.46           H  
ATOM    920  HB3 ASN A  59      -5.652  12.592  -8.563  1.00 97.46           H  
ATOM    921  O   ASN A  59      -3.031  12.950  -7.729  1.00 97.46           O  
ATOM    922  CG  ASN A  59      -6.307  11.677 -10.347  1.00 97.46           C  
ATOM    923  ND2 ASN A  59      -7.585  11.390 -10.275  1.00 97.46           N  
ATOM    924 HD21 ASN A  59      -8.106  11.461 -11.137  1.00 97.46           H  
ATOM    925 HD22 ASN A  59      -7.980  11.076  -9.400  1.00 97.46           H  
ATOM    926  OD1 ASN A  59      -5.833  12.011 -11.419  1.00 97.46           O  
ATOM    927  N   VAL A  60      -2.704  10.774  -7.295  1.00 98.10           N  
ATOM    928  H   VAL A  60      -2.947   9.826  -7.544  1.00 98.10           H  
ATOM    929  CA  VAL A  60      -1.869  10.985  -6.112  1.00 98.10           C  
ATOM    930  HA  VAL A  60      -1.795  12.056  -5.922  1.00 98.10           H  
ATOM    931  C   VAL A  60      -0.453  10.478  -6.370  1.00 98.10           C  
ATOM    932  CB  VAL A  60      -2.526  10.374  -4.863  1.00 98.10           C  
ATOM    933  HB  VAL A  60      -2.681   9.306  -5.018  1.00 98.10           H  
ATOM    934  O   VAL A  60      -0.222   9.323  -6.739  1.00 98.10           O  
ATOM    935  CG1 VAL A  60      -1.671  10.570  -3.604  1.00 98.10           C  
ATOM    936 HG11 VAL A  60      -2.185  10.119  -2.754  1.00 98.10           H  
ATOM    937 HG12 VAL A  60      -0.710  10.069  -3.715  1.00 98.10           H  
ATOM    938 HG13 VAL A  60      -1.523  11.632  -3.409  1.00 98.10           H  
ATOM    939  CG2 VAL A  60      -3.878  11.056  -4.607  1.00 98.10           C  
ATOM    940 HG21 VAL A  60      -3.754  12.137  -4.537  1.00 98.10           H  
ATOM    941 HG22 VAL A  60      -4.572  10.834  -5.418  1.00 98.10           H  
ATOM    942 HG23 VAL A  60      -4.315  10.692  -3.677  1.00 98.10           H  
ATOM    943  N   ASN A  61       0.527  11.357  -6.141  1.00 97.08           N  
ATOM    944  H   ASN A  61       0.273  12.308  -5.917  1.00 97.08           H  
ATOM    945  CA  ASN A  61       1.940  10.991  -6.163  1.00 97.08           C  
ATOM    946  HA  ASN A  61       2.118  10.370  -7.041  1.00 97.08           H  
ATOM    947  C   ASN A  61       2.300  10.170  -4.911  1.00 97.08           C  
ATOM    948  CB  ASN A  61       2.808  12.258  -6.291  1.00 97.08           C  
ATOM    949  HB2 ASN A  61       2.531  12.807  -7.191  1.00 97.08           H  
ATOM    950  HB3 ASN A  61       2.648  12.898  -5.423  1.00 97.08           H  
ATOM    951  O   ASN A  61       2.030  10.613  -3.797  1.00 97.08           O  
ATOM    952  CG  ASN A  61       4.288  11.919  -6.377  1.00 97.08           C  
ATOM    953  ND2 ASN A  61       5.159  12.854  -6.091  1.00 97.08           N  
ATOM    954 HD21 ASN A  61       6.110  12.550  -5.934  1.00 97.08           H  
ATOM    955 HD22 ASN A  61       4.860  13.765  -5.774  1.00 97.08           H  
ATOM    956  OD1 ASN A  61       4.668  10.795  -6.668  1.00 97.08           O  
ATOM    957  N   PHE A  62       2.929   9.008  -5.103  1.00 98.09           N  
ATOM    958  H   PHE A  62       3.155   8.755  -6.054  1.00 98.09           H  
ATOM    959  CA  PHE A  62       3.411   8.117  -4.035  1.00 98.09           C  
ATOM    960  HA  PHE A  62       2.980   8.431  -3.085  1.00 98.09           H  
ATOM    961  C   PHE A  62       4.936   8.195  -3.834  1.00 98.09           C  
ATOM    962  CB  PHE A  62       2.928   6.681  -4.304  1.00 98.09           C  
ATOM    963  HB2 PHE A  62       3.620   5.985  -3.832  1.00 98.09           H  
ATOM    964  HB3 PHE A  62       2.956   6.475  -5.374  1.00 98.09           H  
ATOM    965  O   PHE A  62       5.474   7.573  -2.919  1.00 98.09           O  
ATOM    966  CG  PHE A  62       1.538   6.386  -3.769  1.00 98.09           C  
ATOM    967  CD1 PHE A  62       1.362   5.433  -2.749  1.00 98.09           C  
ATOM    968  HD1 PHE A  62       2.212   4.905  -2.343  1.00 98.09           H  
ATOM    969  CD2 PHE A  62       0.421   7.089  -4.254  1.00 98.09           C  
ATOM    970  HD2 PHE A  62       0.544   7.826  -5.035  1.00 98.09           H  
ATOM    971  CE1 PHE A  62       0.082   5.194  -2.222  1.00 98.09           C  
ATOM    972  HE1 PHE A  62      -0.042   4.485  -1.417  1.00 98.09           H  
ATOM    973  CE2 PHE A  62      -0.860   6.852  -3.729  1.00 98.09           C  
ATOM    974  HE2 PHE A  62      -1.714   7.394  -4.106  1.00 98.09           H  
ATOM    975  CZ  PHE A  62      -1.029   5.899  -2.713  1.00 98.09           C  
ATOM    976  HZ  PHE A  62      -2.016   5.708  -2.320  1.00 98.09           H  
ATOM    977  N   TYR A  63       5.654   8.983  -4.637  1.00 97.83           N  
ATOM    978  H   TYR A  63       5.189   9.496  -5.372  1.00 97.83           H  
ATOM    979  CA  TYR A  63       7.050   9.322  -4.373  1.00 97.83           C  
ATOM    980  HA  TYR A  63       7.546   8.455  -3.936  1.00 97.83           H  
ATOM    981  C   TYR A  63       7.109  10.464  -3.350  1.00 97.83           C  
ATOM    982  CB  TYR A  63       7.755   9.643  -5.695  1.00 97.83           C  
ATOM    983  HB2 TYR A  63       7.309  10.532  -6.140  1.00 97.83           H  
ATOM    984  HB3 TYR A  63       7.598   8.814  -6.385  1.00 97.83           H  
ATOM    985  O   TYR A  63       7.089  11.638  -3.721  1.00 97.83           O  
ATOM    986  CG  TYR A  63       9.247   9.843  -5.542  1.00 97.83           C  
ATOM    987  CD1 TYR A  63       9.849  11.064  -5.905  1.00 97.83           C  
ATOM    988  HD1 TYR A  63       9.240  11.880  -6.268  1.00 97.83           H  
ATOM    989  CD2 TYR A  63      10.037   8.798  -5.029  1.00 97.83           C  
ATOM    990  HD2 TYR A  63       9.585   7.864  -4.729  1.00 97.83           H  
ATOM    991  CE1 TYR A  63      11.240  11.235  -5.769  1.00 97.83           C  
ATOM    992  HE1 TYR A  63      11.699  12.178  -6.030  1.00 97.83           H  
ATOM    993  CE2 TYR A  63      11.426   8.962  -4.907  1.00 97.83           C  
ATOM    994  HE2 TYR A  63      12.044   8.167  -4.516  1.00 97.83           H  
ATOM    995  OH  TYR A  63      13.376  10.318  -5.148  1.00 97.83           O  
ATOM    996  HH  TYR A  63      13.667  11.218  -5.312  1.00 97.83           H  
ATOM    997  CZ  TYR A  63      12.032  10.177  -5.274  1.00 97.83           C  
ATOM    998  N   ARG A  64       7.078  10.093  -2.064  1.00 98.56           N  
ATOM    999  H   ARG A  64       7.117   9.103  -1.868  1.00 98.56           H  
ATOM   1000  CA  ARG A  64       6.915  10.980  -0.899  1.00 98.56           C  
ATOM   1001  HA  ARG A  64       7.106  12.015  -1.185  1.00 98.56           H  
ATOM   1002  C   ARG A  64       7.903  10.659   0.223  1.00 98.56           C  
ATOM   1003  CB  ARG A  64       5.475  10.917  -0.383  1.00 98.56           C  
ATOM   1004  HB2 ARG A  64       5.146   9.882  -0.292  1.00 98.56           H  
ATOM   1005  HB3 ARG A  64       5.427  11.371   0.606  1.00 98.56           H  
ATOM   1006  O   ARG A  64       8.481   9.567   0.240  1.00 98.56           O  
ATOM   1007  CG  ARG A  64       4.528  11.677  -1.312  1.00 98.56           C  
ATOM   1008  HG2 ARG A  64       4.441  11.148  -2.262  1.00 98.56           H  
ATOM   1009  HG3 ARG A  64       4.907  12.683  -1.489  1.00 98.56           H  
ATOM   1010  CD  ARG A  64       3.163  11.773  -0.644  1.00 98.56           C  
ATOM   1011  HD2 ARG A  64       3.232  12.385   0.255  1.00 98.56           H  
ATOM   1012  HD3 ARG A  64       2.868  10.767  -0.345  1.00 98.56           H  
ATOM   1013  NE  ARG A  64       2.155  12.293  -1.575  1.00 98.56           N  
ATOM   1014  HE  ARG A  64       1.922  11.669  -2.334  1.00 98.56           H  
ATOM   1015  NH1 ARG A  64       1.759  14.367  -0.637  1.00 98.56           N  
ATOM   1016 HH11 ARG A  64       2.569  14.282  -0.039  1.00 98.56           H  
ATOM   1017 HH12 ARG A  64       1.292  15.263  -0.622  1.00 98.56           H  
ATOM   1018  NH2 ARG A  64       0.566  13.678  -2.374  1.00 98.56           N  
ATOM   1019 HH21 ARG A  64       0.317  12.943  -3.020  1.00 98.56           H  
ATOM   1020 HH22 ARG A  64       0.039  14.537  -2.302  1.00 98.56           H  
ATOM   1021  CZ  ARG A  64       1.512  13.441  -1.511  1.00 98.56           C  
ATOM   1022  N   GLY A  65       8.092  11.630   1.114  1.00 98.73           N  
ATOM   1023  H   GLY A  65       7.522  12.461   1.042  1.00 98.73           H  
ATOM   1024  CA  GLY A  65       9.067  11.571   2.203  1.00 98.73           C  
ATOM   1025  HA2 GLY A  65       9.330  12.585   2.503  1.00 98.73           H  
ATOM   1026  HA3 GLY A  65       9.977  11.090   1.844  1.00 98.73           H  
ATOM   1027  C   GLY A  65       8.576  10.818   3.441  1.00 98.73           C  
ATOM   1028  O   GLY A  65       7.427  10.367   3.510  1.00 98.73           O  
ATOM   1029  N   TRP A  66       9.453  10.694   4.439  1.00 98.88           N  
ATOM   1030  H   TRP A  66      10.376  11.074   4.284  1.00 98.88           H  
ATOM   1031  CA  TRP A  66       9.199   9.947   5.678  1.00 98.88           C  
ATOM   1032  HA  TRP A  66       9.010   8.901   5.441  1.00 98.88           H  
ATOM   1033  C   TRP A  66       7.975  10.458   6.435  1.00 98.88           C  
ATOM   1034  CB  TRP A  66      10.431  10.006   6.589  1.00 98.88           C  
ATOM   1035  HB2 TRP A  66      11.292   9.633   6.033  1.00 98.88           H  
ATOM   1036  HB3 TRP A  66      10.638  11.044   6.852  1.00 98.88           H  
ATOM   1037  O   TRP A  66       7.110   9.672   6.816  1.00 98.88           O  
ATOM   1038  CG  TRP A  66      10.297   9.198   7.848  1.00 98.88           C  
ATOM   1039  CD1 TRP A  66       9.913   9.649   9.066  1.00 98.88           C  
ATOM   1040  HD1 TRP A  66       9.660  10.675   9.286  1.00 98.88           H  
ATOM   1041  CD2 TRP A  66      10.508   7.767   8.008  1.00 98.88           C  
ATOM   1042  CE2 TRP A  66      10.259   7.415   9.371  1.00 98.88           C  
ATOM   1043  CE3 TRP A  66      10.882   6.733   7.126  1.00 98.88           C  
ATOM   1044  HE3 TRP A  66      11.066   6.967   6.087  1.00 98.88           H  
ATOM   1045  NE1 TRP A  66       9.888   8.602   9.975  1.00 98.88           N  
ATOM   1046  HE1 TRP A  66       9.619   8.714  10.942  1.00 98.88           H  
ATOM   1047  CH2 TRP A  66      10.781   5.091   8.926  1.00 98.88           C  
ATOM   1048  HH2 TRP A  66      10.875   4.063   9.243  1.00 98.88           H  
ATOM   1049  CZ2 TRP A  66      10.402   6.096   9.833  1.00 98.88           C  
ATOM   1050  HZ2 TRP A  66      10.202   5.855  10.866  1.00 98.88           H  
ATOM   1051  CZ3 TRP A  66      11.020   5.413   7.582  1.00 98.88           C  
ATOM   1052  HZ3 TRP A  66      11.312   4.641   6.885  1.00 98.88           H  
ATOM   1053  N   GLU A  67       7.885  11.773   6.637  1.00 98.76           N  
ATOM   1054  H   GLU A  67       8.615  12.365   6.266  1.00 98.76           H  
ATOM   1055  CA  GLU A  67       6.811  12.390   7.421  1.00 98.76           C  
ATOM   1056  HA  GLU A  67       6.777  11.915   8.401  1.00 98.76           H  
ATOM   1057  C   GLU A  67       5.431  12.189   6.775  1.00 98.76           C  
ATOM   1058  CB  GLU A  67       7.143  13.875   7.623  1.00 98.76           C  
ATOM   1059  HB2 GLU A  67       7.148  14.382   6.659  1.00 98.76           H  
ATOM   1060  HB3 GLU A  67       8.138  13.947   8.064  1.00 98.76           H  
ATOM   1061  O   GLU A  67       4.459  11.863   7.457  1.00 98.76           O  
ATOM   1062  CG  GLU A  67       6.139  14.554   8.564  1.00 98.76           C  
ATOM   1063  HG2 GLU A  67       6.025  13.928   9.449  1.00 98.76           H  
ATOM   1064  HG3 GLU A  67       5.170  14.621   8.070  1.00 98.76           H  
ATOM   1065  CD  GLU A  67       6.586  15.958   8.992  1.00 98.76           C  
ATOM   1066  OE1 GLU A  67       6.300  16.303  10.162  1.00 98.76           O  
ATOM   1067  OE2 GLU A  67       7.214  16.659   8.169  1.00 98.76           O  
ATOM   1068  N   GLU A  68       5.352  12.281   5.448  1.00 98.84           N  
ATOM   1069  H   GLU A  68       6.186  12.521   4.931  1.00 98.84           H  
ATOM   1070  CA  GLU A  68       4.113  12.048   4.704  1.00 98.84           C  
ATOM   1071  HA  GLU A  68       3.309  12.642   5.138  1.00 98.84           H  
ATOM   1072  C   GLU A  68       3.692  10.576   4.774  1.00 98.84           C  
ATOM   1073  CB  GLU A  68       4.302  12.460   3.242  1.00 98.84           C  
ATOM   1074  HB2 GLU A  68       3.380  12.248   2.699  1.00 98.84           H  
ATOM   1075  HB3 GLU A  68       5.098  11.853   2.813  1.00 98.84           H  
ATOM   1076  O   GLU A  68       2.527  10.271   5.003  1.00 98.84           O  
ATOM   1077  CG  GLU A  68       4.650  13.943   3.056  1.00 98.84           C  
ATOM   1078  HG2 GLU A  68       5.562  14.185   3.601  1.00 98.84           H  
ATOM   1079  HG3 GLU A  68       3.837  14.554   3.448  1.00 98.84           H  
ATOM   1080  CD  GLU A  68       4.861  14.224   1.569  1.00 98.84           C  
ATOM   1081  OE1 GLU A  68       3.892  14.682   0.919  1.00 98.84           O  
ATOM   1082  OE2 GLU A  68       5.937  13.863   1.041  1.00 98.84           O  
ATOM   1083  N   TYR A  69       4.627   9.630   4.641  1.00 98.86           N  
ATOM   1084  H   TYR A  69       5.579   9.908   4.452  1.00 98.86           H  
ATOM   1085  CA  TYR A  69       4.311   8.208   4.813  1.00 98.86           C  
ATOM   1086  HA  TYR A  69       3.411   7.983   4.241  1.00 98.86           H  
ATOM   1087  C   TYR A  69       3.994   7.832   6.262  1.00 98.86           C  
ATOM   1088  CB  TYR A  69       5.451   7.345   4.270  1.00 98.86           C  
ATOM   1089  HB2 TYR A  69       6.406   7.855   4.395  1.00 98.86           H  
ATOM   1090  HB3 TYR A  69       5.504   6.418   4.842  1.00 98.86           H  
ATOM   1091  O   TYR A  69       3.256   6.873   6.499  1.00 98.86           O  
ATOM   1092  CG  TYR A  69       5.236   6.973   2.822  1.00 98.86           C  
ATOM   1093  CD1 TYR A  69       4.330   5.942   2.509  1.00 98.86           C  
ATOM   1094  HD1 TYR A  69       3.815   5.422   3.303  1.00 98.86           H  
ATOM   1095  CD2 TYR A  69       5.907   7.660   1.796  1.00 98.86           C  
ATOM   1096  HD2 TYR A  69       6.601   8.451   2.038  1.00 98.86           H  
ATOM   1097  CE1 TYR A  69       4.098   5.586   1.169  1.00 98.86           C  
ATOM   1098  HE1 TYR A  69       3.404   4.797   0.923  1.00 98.86           H  
ATOM   1099  CE2 TYR A  69       5.675   7.309   0.453  1.00 98.86           C  
ATOM   1100  HE2 TYR A  69       6.211   7.820  -0.333  1.00 98.86           H  
ATOM   1101  OH  TYR A  69       4.565   5.895  -1.146  1.00 98.86           O  
ATOM   1102  HH  TYR A  69       4.992   6.502  -1.756  1.00 98.86           H  
ATOM   1103  CZ  TYR A  69       4.772   6.270   0.140  1.00 98.86           C  
ATOM   1104  N   LYS A  70       4.521   8.574   7.237  1.00 98.84           N  
ATOM   1105  H   LYS A  70       5.176   9.297   6.973  1.00 98.84           H  
ATOM   1106  CA  LYS A  70       4.223   8.397   8.658  1.00 98.84           C  
ATOM   1107  HA  LYS A  70       4.358   7.349   8.927  1.00 98.84           H  
ATOM   1108  C   LYS A  70       2.771   8.743   8.978  1.00 98.84           C  
ATOM   1109  CB  LYS A  70       5.225   9.224   9.470  1.00 98.84           C  
ATOM   1110  HB2 LYS A  70       5.263  10.248   9.099  1.00 98.84           H  
ATOM   1111  HB3 LYS A  70       6.213   8.780   9.349  1.00 98.84           H  
ATOM   1112  O   LYS A  70       2.091   7.925   9.598  1.00 98.84           O  
ATOM   1113  CG  LYS A  70       4.860   9.272  10.952  1.00 98.84           C  
ATOM   1114  HG2 LYS A  70       3.953   9.858  11.097  1.00 98.84           H  
ATOM   1115  HG3 LYS A  70       4.677   8.257  11.304  1.00 98.84           H  
ATOM   1116  CD  LYS A  70       5.995   9.916  11.739  1.00 98.84           C  
ATOM   1117  HD2 LYS A  70       6.929   9.411  11.493  1.00 98.84           H  
ATOM   1118  HD3 LYS A  70       6.073  10.969  11.466  1.00 98.84           H  
ATOM   1119  CE  LYS A  70       5.731   9.772  13.233  1.00 98.84           C  
ATOM   1120  HE2 LYS A  70       4.793  10.259  13.499  1.00 98.84           H  
ATOM   1121  HE3 LYS A  70       5.644   8.710  13.461  1.00 98.84           H  
ATOM   1122  NZ  LYS A  70       6.861  10.344  13.987  1.00 98.84           N  
ATOM   1123  HZ1 LYS A  70       7.722  10.019  13.572  1.00 98.84           H  
ATOM   1124  HZ2 LYS A  70       6.845  11.353  14.030  1.00 98.84           H  
ATOM   1125  HZ3 LYS A  70       6.936   9.912  14.897  1.00 98.84           H  
ATOM   1126  N   TYR A  71       2.302   9.908   8.534  1.00 98.65           N  
ATOM   1127  H   TYR A  71       2.942  10.525   8.055  1.00 98.65           H  
ATOM   1128  CA  TYR A  71       0.966  10.423   8.863  1.00 98.65           C  
ATOM   1129  HA  TYR A  71       0.569   9.856   9.705  1.00 98.65           H  
ATOM   1130  C   TYR A  71      -0.075  10.260   7.752  1.00 98.65           C  
ATOM   1131  CB  TYR A  71       1.083  11.879   9.318  1.00 98.65           C  
ATOM   1132  HB2 TYR A  71       0.089  12.256   9.558  1.00 98.65           H  
ATOM   1133  HB3 TYR A  71       1.469  12.475   8.491  1.00 98.65           H  
ATOM   1134  O   TYR A  71      -1.239  10.588   7.954  1.00 98.65           O  
ATOM   1135  CG  TYR A  71       1.957  12.068  10.541  1.00 98.65           C  
ATOM   1136  CD1 TYR A  71       1.620  11.438  11.757  1.00 98.65           C  
ATOM   1137  HD1 TYR A  71       0.741  10.815  11.814  1.00 98.65           H  
ATOM   1138  CD2 TYR A  71       3.098  12.886  10.464  1.00 98.65           C  
ATOM   1139  HD2 TYR A  71       3.357  13.366   9.531  1.00 98.65           H  
ATOM   1140  CE1 TYR A  71       2.427  11.630  12.897  1.00 98.65           C  
ATOM   1141  HE1 TYR A  71       2.178  11.154  13.833  1.00 98.65           H  
ATOM   1142  CE2 TYR A  71       3.888  13.107  11.604  1.00 98.65           C  
ATOM   1143  HE2 TYR A  71       4.740  13.767  11.535  1.00 98.65           H  
ATOM   1144  OH  TYR A  71       4.324  12.701  13.918  1.00 98.65           O  
ATOM   1145  HH  TYR A  71       4.906  13.446  13.747  1.00 98.65           H  
ATOM   1146  CZ  TYR A  71       3.552  12.480  12.822  1.00 98.65           C  
ATOM   1147  N   GLY A  72       0.320   9.712   6.608  1.00 98.67           N  
ATOM   1148  H   GLY A  72       1.311   9.661   6.423  1.00 98.67           H  
ATOM   1149  CA  GLY A  72      -0.571   9.460   5.488  1.00 98.67           C  
ATOM   1150  HA2 GLY A  72      -1.563   9.187   5.850  1.00 98.67           H  
ATOM   1151  HA3 GLY A  72      -0.172   8.622   4.917  1.00 98.67           H  
ATOM   1152  C   GLY A  72      -0.725  10.651   4.548  1.00 98.67           C  
ATOM   1153  O   GLY A  72      -0.351  11.786   4.840  1.00 98.67           O  
ATOM   1154  N   PHE A  73      -1.259  10.359   3.367  1.00 98.70           N  
ATOM   1155  H   PHE A  73      -1.595   9.417   3.225  1.00 98.70           H  
ATOM   1156  CA  PHE A  73      -1.490  11.328   2.302  1.00 98.70           C  
ATOM   1157  HA  PHE A  73      -1.883  12.246   2.739  1.00 98.70           H  
ATOM   1158  C   PHE A  73      -2.514  10.796   1.296  1.00 98.70           C  
ATOM   1159  CB  PHE A  73      -0.164  11.640   1.585  1.00 98.70           C  
ATOM   1160  HB2 PHE A  73       0.530  12.079   2.301  1.00 98.70           H  
ATOM   1161  HB3 PHE A  73      -0.337  12.397   0.819  1.00 98.70           H  
ATOM   1162  O   PHE A  73      -2.855   9.611   1.285  1.00 98.70           O  
ATOM   1163  CG  PHE A  73       0.492  10.434   0.942  1.00 98.70           C  
ATOM   1164  CD1 PHE A  73       1.484   9.727   1.643  1.00 98.70           C  
ATOM   1165  HD1 PHE A  73       1.769  10.044   2.635  1.00 98.70           H  
ATOM   1166  CD2 PHE A  73       0.113  10.008  -0.346  1.00 98.70           C  
ATOM   1167  HD2 PHE A  73      -0.659  10.537  -0.885  1.00 98.70           H  
ATOM   1168  CE1 PHE A  73       2.106   8.613   1.057  1.00 98.70           C  
ATOM   1169  HE1 PHE A  73       2.870   8.081   1.604  1.00 98.70           H  
ATOM   1170  CE2 PHE A  73       0.728   8.887  -0.929  1.00 98.70           C  
ATOM   1171  HE2 PHE A  73       0.426   8.553  -1.911  1.00 98.70           H  
ATOM   1172  CZ  PHE A  73       1.727   8.190  -0.228  1.00 98.70           C  
ATOM   1173  HZ  PHE A  73       2.193   7.321  -0.669  1.00 98.70           H  
ATOM   1174  N   GLY A  74      -2.931  11.670   0.382  1.00 98.14           N  
ATOM   1175  H   GLY A  74      -2.694  12.641   0.529  1.00 98.14           H  
ATOM   1176  CA  GLY A  74      -3.997  11.385  -0.571  1.00 98.14           C  
ATOM   1177  HA2 GLY A  74      -3.978  10.335  -0.863  1.00 98.14           H  
ATOM   1178  HA3 GLY A  74      -3.867  11.991  -1.467  1.00 98.14           H  
ATOM   1179  C   GLY A  74      -5.358  11.704   0.026  1.00 98.14           C  
ATOM   1180  O   GLY A  74      -5.448  12.419   1.021  1.00 98.14           O  
ATOM   1181  N   ASP A  75      -6.407  11.222  -0.626  1.00 96.55           N  
ATOM   1182  H   ASP A  75      -6.273  10.582  -1.395  1.00 96.55           H  
ATOM   1183  CA  ASP A  75      -7.772  11.607  -0.294  1.00 96.55           C  
ATOM   1184  HA  ASP A  75      -7.858  11.734   0.785  1.00 96.55           H  
ATOM   1185  C   ASP A  75      -8.764  10.516  -0.724  1.00 96.55           C  
ATOM   1186  CB  ASP A  75      -8.059  12.963  -0.950  1.00 96.55           C  
ATOM   1187  HB2 ASP A  75      -7.316  13.693  -0.628  1.00 96.55           H  
ATOM   1188  HB3 ASP A  75      -7.987  12.866  -2.033  1.00 96.55           H  
ATOM   1189  O   ASP A  75      -8.612   9.886  -1.779  1.00 96.55           O  
ATOM   1190  CG  ASP A  75      -9.440  13.460  -0.568  1.00 96.55           C  
ATOM   1191  OD1 ASP A  75     -10.378  12.960  -1.218  1.00 96.55           O  
ATOM   1192  OD2 ASP A  75      -9.540  14.259   0.382  1.00 96.55           O  
ATOM   1193  N   TYR A  76      -9.777  10.266   0.107  1.00 97.07           N  
ATOM   1194  H   TYR A  76      -9.908  10.869   0.906  1.00 97.07           H  
ATOM   1195  CA  TYR A  76     -10.758   9.215  -0.149  1.00 97.07           C  
ATOM   1196  HA  TYR A  76     -10.220   8.310  -0.430  1.00 97.07           H  
ATOM   1197  C   TYR A  76     -11.703   9.532  -1.317  1.00 97.07           C  
ATOM   1198  CB  TYR A  76     -11.563   8.931   1.123  1.00 97.07           C  
ATOM   1199  HB2 TYR A  76     -12.329   8.202   0.860  1.00 97.07           H  
ATOM   1200  HB3 TYR A  76     -12.070   9.845   1.432  1.00 97.07           H  
ATOM   1201  O   TYR A  76     -12.113   8.597  -2.008  1.00 97.07           O  
ATOM   1202  CG  TYR A  76     -10.773   8.362   2.291  1.00 97.07           C  
ATOM   1203  CD1 TYR A  76      -9.978   7.215   2.109  1.00 97.07           C  
ATOM   1204  HD1 TYR A  76      -9.883   6.764   1.133  1.00 97.07           H  
ATOM   1205  CD2 TYR A  76     -10.834   8.967   3.563  1.00 97.07           C  
ATOM   1206  HD2 TYR A  76     -11.407   9.871   3.706  1.00 97.07           H  
ATOM   1207  CE1 TYR A  76      -9.276   6.665   3.194  1.00 97.07           C  
ATOM   1208  HE1 TYR A  76      -8.657   5.788   3.066  1.00 97.07           H  
ATOM   1209  CE2 TYR A  76     -10.108   8.426   4.645  1.00 97.07           C  
ATOM   1210  HE2 TYR A  76     -10.107   8.926   5.602  1.00 97.07           H  
ATOM   1211  OH  TYR A  76      -8.622   6.706   5.475  1.00 97.07           O  
ATOM   1212  HH  TYR A  76      -8.701   7.174   6.310  1.00 97.07           H  
ATOM   1213  CZ  TYR A  76      -9.331   7.266   4.461  1.00 97.07           C  
ATOM   1214  N   ASP A  77     -12.002  10.807  -1.571  1.00 95.89           N  
ATOM   1215  H   ASP A  77     -11.549  11.537  -1.040  1.00 95.89           H  
ATOM   1216  CA  ASP A  77     -12.839  11.267  -2.684  1.00 95.89           C  
ATOM   1217  HA  ASP A  77     -13.697  10.602  -2.777  1.00 95.89           H  
ATOM   1218  C   ASP A  77     -12.068  11.220  -4.012  1.00 95.89           C  
ATOM   1219  CB  ASP A  77     -13.371  12.691  -2.419  1.00 95.89           C  
ATOM   1220  HB2 ASP A  77     -12.542  13.393  -2.325  1.00 95.89           H  
ATOM   1221  HB3 ASP A  77     -13.947  12.999  -3.291  1.00 95.89           H  
ATOM   1222  O   ASP A  77     -12.629  10.856  -5.048  1.00 95.89           O  
ATOM   1223  CG  ASP A  77     -14.293  12.804  -1.197  1.00 95.89           C  
ATOM   1224  OD1 ASP A  77     -15.020  11.819  -0.919  1.00 95.89           O  
ATOM   1225  OD2 ASP A  77     -14.352  13.903  -0.601  1.00 95.89           O  
ATOM   1226  N   VAL A  78     -10.756  11.499  -3.989  1.00 95.13           N  
ATOM   1227  H   VAL A  78     -10.387  11.859  -3.121  1.00 95.13           H  
ATOM   1228  CA  VAL A  78      -9.855  11.256  -5.141  1.00 95.13           C  
ATOM   1229  HA  VAL A  78     -10.325  11.669  -6.035  1.00 95.13           H  
ATOM   1230  C   VAL A  78      -9.659   9.753  -5.388  1.00 95.13           C  
ATOM   1231  CB  VAL A  78      -8.499  11.962  -4.937  1.00 95.13           C  
ATOM   1232  HB  VAL A  78      -8.033  11.587  -4.026  1.00 95.13           H  
ATOM   1233  O   VAL A  78      -9.413   9.312  -6.518  1.00 95.13           O  
ATOM   1234  CG1 VAL A  78      -7.528  11.725  -6.104  1.00 95.13           C  
ATOM   1235 HG11 VAL A  78      -6.629  12.325  -5.960  1.00 95.13           H  
ATOM   1236 HG12 VAL A  78      -7.226  10.679  -6.139  1.00 95.13           H  
ATOM   1237 HG13 VAL A  78      -8.001  12.006  -7.045  1.00 95.13           H  
ATOM   1238  CG2 VAL A  78      -8.691  13.480  -4.813  1.00 95.13           C  
ATOM   1239 HG21 VAL A  78      -7.728  13.966  -4.658  1.00 95.13           H  
ATOM   1240 HG22 VAL A  78      -9.322  13.710  -3.955  1.00 95.13           H  
ATOM   1241 HG23 VAL A  78      -9.160  13.877  -5.714  1.00 95.13           H  
ATOM   1242  N   GLY A  79      -9.798   8.959  -4.325  1.00 95.89           N  
ATOM   1243  H   GLY A  79      -9.961   9.412  -3.437  1.00 95.89           H  
ATOM   1244  CA  GLY A  79      -9.807   7.504  -4.351  1.00 95.89           C  
ATOM   1245  HA2 GLY A  79     -10.354   7.156  -3.475  1.00 95.89           H  
ATOM   1246  HA3 GLY A  79     -10.338   7.168  -5.242  1.00 95.89           H  
ATOM   1247  C   GLY A  79      -8.424   6.855  -4.328  1.00 95.89           C  
ATOM   1248  O   GLY A  79      -8.355   5.634  -4.448  1.00 95.89           O  
ATOM   1249  N   GLU A  80      -7.350   7.626  -4.150  1.00 98.54           N  
ATOM   1250  H   GLU A  80      -7.510   8.607  -3.970  1.00 98.54           H  
ATOM   1251  CA  GLU A  80      -5.984   7.137  -3.939  1.00 98.54           C  
ATOM   1252  HA  GLU A  80      -5.997   6.052  -3.839  1.00 98.54           H  
ATOM   1253  C   GLU A  80      -5.416   7.724  -2.652  1.00 98.54           C  
ATOM   1254  CB  GLU A  80      -5.046   7.506  -5.095  1.00 98.54           C  
ATOM   1255  HB2 GLU A  80      -5.082   8.583  -5.257  1.00 98.54           H  
ATOM   1256  HB3 GLU A  80      -4.032   7.227  -4.809  1.00 98.54           H  
ATOM   1257  O   GLU A  80      -5.487   8.932  -2.425  1.00 98.54           O  
ATOM   1258  CG  GLU A  80      -5.377   6.799  -6.406  1.00 98.54           C  
ATOM   1259  HG2 GLU A  80      -5.518   5.739  -6.196  1.00 98.54           H  
ATOM   1260  HG3 GLU A  80      -6.311   7.192  -6.807  1.00 98.54           H  
ATOM   1261  CD  GLU A  80      -4.249   6.961  -7.433  1.00 98.54           C  
ATOM   1262  OE1 GLU A  80      -3.956   5.955  -8.124  1.00 98.54           O  
ATOM   1263  OE2 GLU A  80      -3.638   8.043  -7.551  1.00 98.54           O  
ATOM   1264  N   PHE A  81      -4.838   6.875  -1.810  1.00 98.71           N  
ATOM   1265  H   PHE A  81      -4.761   5.898  -2.053  1.00 98.71           H  
ATOM   1266  CA  PHE A  81      -4.299   7.306  -0.526  1.00 98.71           C  
ATOM   1267  HA  PHE A  81      -3.735   8.227  -0.675  1.00 98.71           H  
ATOM   1268  C   PHE A  81      -3.339   6.274   0.059  1.00 98.71           C  
ATOM   1269  CB  PHE A  81      -5.449   7.596   0.460  1.00 98.71           C  
ATOM   1270  HB2 PHE A  81      -6.130   8.332   0.031  1.00 98.71           H  
ATOM   1271  HB3 PHE A  81      -5.037   8.048   1.362  1.00 98.71           H  
ATOM   1272  O   PHE A  81      -3.336   5.095  -0.320  1.00 98.71           O  
ATOM   1273  CG  PHE A  81      -6.241   6.369   0.854  1.00 98.71           C  
ATOM   1274  CD1 PHE A  81      -7.314   5.930   0.057  1.00 98.71           C  
ATOM   1275  HD1 PHE A  81      -7.605   6.501  -0.813  1.00 98.71           H  
ATOM   1276  CD2 PHE A  81      -5.874   5.644   2.002  1.00 98.71           C  
ATOM   1277  HD2 PHE A  81      -5.067   5.994   2.629  1.00 98.71           H  
ATOM   1278  CE1 PHE A  81      -8.000   4.751   0.395  1.00 98.71           C  
ATOM   1279  HE1 PHE A  81      -8.826   4.414  -0.215  1.00 98.71           H  
ATOM   1280  CE2 PHE A  81      -6.555   4.464   2.335  1.00 98.71           C  
ATOM   1281  HE2 PHE A  81      -6.278   3.918   3.225  1.00 98.71           H  
ATOM   1282  CZ  PHE A  81      -7.613   4.013   1.527  1.00 98.71           C  
ATOM   1283  HZ  PHE A  81      -8.141   3.110   1.795  1.00 98.71           H  
ATOM   1284  N   TYR A  82      -2.553   6.741   1.021  1.00 98.83           N  
ATOM   1285  H   TYR A  82      -2.624   7.723   1.245  1.00 98.83           H  
ATOM   1286  CA  TYR A  82      -1.819   5.917   1.964  1.00 98.83           C  
ATOM   1287  HA  TYR A  82      -2.092   4.872   1.819  1.00 98.83           H  
ATOM   1288  C   TYR A  82      -2.213   6.355   3.377  1.00 98.83           C  
ATOM   1289  CB  TYR A  82      -0.318   6.059   1.709  1.00 98.83           C  
ATOM   1290  HB2 TYR A  82      -0.130   5.990   0.637  1.00 98.83           H  
ATOM   1291  HB3 TYR A  82       0.013   7.045   2.037  1.00 98.83           H  
ATOM   1292  O   TYR A  82      -2.104   7.535   3.695  1.00 98.83           O  
ATOM   1293  CG  TYR A  82       0.493   4.992   2.407  1.00 98.83           C  
ATOM   1294  CD1 TYR A  82       0.964   5.204   3.716  1.00 98.83           C  
ATOM   1295  HD1 TYR A  82       0.785   6.149   4.207  1.00 98.83           H  
ATOM   1296  CD2 TYR A  82       0.748   3.774   1.751  1.00 98.83           C  
ATOM   1297  HD2 TYR A  82       0.375   3.614   0.750  1.00 98.83           H  
ATOM   1298  CE1 TYR A  82       1.695   4.194   4.370  1.00 98.83           C  
ATOM   1299  HE1 TYR A  82       2.074   4.362   5.367  1.00 98.83           H  
ATOM   1300  CE2 TYR A  82       1.484   2.765   2.398  1.00 98.83           C  
ATOM   1301  HE2 TYR A  82       1.682   1.823   1.909  1.00 98.83           H  
ATOM   1302  OH  TYR A  82       2.690   1.999   4.306  1.00 98.83           O  
ATOM   1303  HH  TYR A  82       3.028   2.276   5.161  1.00 98.83           H  
ATOM   1304  CZ  TYR A  82       1.964   2.975   3.706  1.00 98.83           C  
ATOM   1305  N   LEU A  83      -2.687   5.432   4.219  1.00 98.59           N  
ATOM   1306  H   LEU A  83      -2.760   4.484   3.877  1.00 98.59           H  
ATOM   1307  CA  LEU A  83      -3.283   5.757   5.521  1.00 98.59           C  
ATOM   1308  HA  LEU A  83      -4.088   6.474   5.359  1.00 98.59           H  
ATOM   1309  C   LEU A  83      -2.279   6.416   6.468  1.00 98.59           C  
ATOM   1310  CB  LEU A  83      -3.868   4.476   6.146  1.00 98.59           C  
ATOM   1311  HB2 LEU A  83      -3.058   3.757   6.264  1.00 98.59           H  
ATOM   1312  HB3 LEU A  83      -4.604   4.074   5.449  1.00 98.59           H  
ATOM   1313  O   LEU A  83      -2.654   7.327   7.189  1.00 98.59           O  
ATOM   1314  CG  LEU A  83      -4.558   4.653   7.515  1.00 98.59           C  
ATOM   1315  HG  LEU A  83      -3.860   5.091   8.229  1.00 98.59           H  
ATOM   1316  CD1 LEU A  83      -5.800   5.538   7.422  1.00 98.59           C  
ATOM   1317 HD11 LEU A  83      -6.501   5.138   6.689  1.00 98.59           H  
ATOM   1318 HD12 LEU A  83      -6.291   5.601   8.393  1.00 98.59           H  
ATOM   1319 HD13 LEU A  83      -5.515   6.548   7.129  1.00 98.59           H  
ATOM   1320  CD2 LEU A  83      -4.987   3.287   8.058  1.00 98.59           C  
ATOM   1321 HD21 LEU A  83      -5.662   2.800   7.355  1.00 98.59           H  
ATOM   1322 HD22 LEU A  83      -4.105   2.665   8.216  1.00 98.59           H  
ATOM   1323 HD23 LEU A  83      -5.496   3.416   9.014  1.00 98.59           H  
ATOM   1324  N   GLY A  84      -1.026   5.959   6.456  1.00 98.75           N  
ATOM   1325  H   GLY A  84      -0.807   5.226   5.797  1.00 98.75           H  
ATOM   1326  CA  GLY A  84       0.034   6.423   7.351  1.00 98.75           C  
ATOM   1327  HA2 GLY A  84       0.843   6.832   6.746  1.00 98.75           H  
ATOM   1328  HA3 GLY A  84      -0.326   7.224   7.997  1.00 98.75           H  
ATOM   1329  C   GLY A  84       0.567   5.303   8.242  1.00 98.75           C  
ATOM   1330  O   GLY A  84      -0.194   4.585   8.895  1.00 98.75           O  
ATOM   1331  N   ASN A  85       1.889   5.141   8.272  1.00 98.89           N  
ATOM   1332  H   ASN A  85       2.451   5.779   7.727  1.00 98.89           H  
ATOM   1333  CA  ASN A  85       2.562   4.059   8.988  1.00 98.89           C  
ATOM   1334  HA  ASN A  85       2.150   3.107   8.653  1.00 98.89           H  
ATOM   1335  C   ASN A  85       2.346   4.111  10.506  1.00 98.89           C  
ATOM   1336  CB  ASN A  85       4.058   4.088   8.653  1.00 98.89           C  
ATOM   1337  HB2 ASN A  85       4.467   5.080   8.844  1.00 98.89           H  
ATOM   1338  HB3 ASN A  85       4.552   3.377   9.315  1.00 98.89           H  
ATOM   1339  O   ASN A  85       2.254   3.059  11.139  1.00 98.89           O  
ATOM   1340  CG  ASN A  85       4.391   3.646   7.244  1.00 98.89           C  
ATOM   1341  ND2 ASN A  85       5.508   4.079   6.710  1.00 98.89           N  
ATOM   1342 HD21 ASN A  85       5.753   3.737   5.792  1.00 98.89           H  
ATOM   1343 HD22 ASN A  85       6.103   4.715   7.221  1.00 98.89           H  
ATOM   1344  OD1 ASN A  85       3.674   2.879   6.621  1.00 98.89           O  
ATOM   1345  N   GLU A  86       2.190   5.305  11.083  1.00 98.67           N  
ATOM   1346  H   GLU A  86       2.251   6.140  10.517  1.00 98.67           H  
ATOM   1347  CA  GLU A  86       1.891   5.453  12.509  1.00 98.67           C  
ATOM   1348  HA  GLU A  86       2.655   4.921  13.077  1.00 98.67           H  
ATOM   1349  C   GLU A  86       0.534   4.827  12.861  1.00 98.67           C  
ATOM   1350  CB  GLU A  86       1.931   6.947  12.872  1.00 98.67           C  
ATOM   1351  HB2 GLU A  86       1.095   7.458  12.393  1.00 98.67           H  
ATOM   1352  HB3 GLU A  86       2.851   7.385  12.486  1.00 98.67           H  
ATOM   1353  O   GLU A  86       0.391   4.111  13.854  1.00 98.67           O  
ATOM   1354  CG  GLU A  86       1.866   7.201  14.384  1.00 98.67           C  
ATOM   1355  HG2 GLU A  86       0.895   6.875  14.755  1.00 98.67           H  
ATOM   1356  HG3 GLU A  86       1.941   8.275  14.556  1.00 98.67           H  
ATOM   1357  CD  GLU A  86       2.990   6.488  15.154  1.00 98.67           C  
ATOM   1358  OE1 GLU A  86       2.727   6.099  16.312  1.00 98.67           O  
ATOM   1359  OE2 GLU A  86       4.089   6.312  14.569  1.00 98.67           O  
ATOM   1360  N   TYR A  87      -0.465   5.017  11.997  1.00 97.88           N  
ATOM   1361  H   TYR A  87      -0.295   5.574  11.172  1.00 97.88           H  
ATOM   1362  CA  TYR A  87      -1.785   4.422  12.182  1.00 97.88           C  
ATOM   1363  HA  TYR A  87      -2.080   4.559  13.222  1.00 97.88           H  
ATOM   1364  C   TYR A  87      -1.779   2.919  11.907  1.00 97.88           C  
ATOM   1365  CB  TYR A  87      -2.803   5.141  11.301  1.00 97.88           C  
ATOM   1366  HB2 TYR A  87      -3.794   4.746  11.524  1.00 97.88           H  
ATOM   1367  HB3 TYR A  87      -2.586   4.909  10.258  1.00 97.88           H  
ATOM   1368  O   TYR A  87      -2.432   2.171  12.637  1.00 97.88           O  
ATOM   1369  CG  TYR A  87      -2.822   6.645  11.489  1.00 97.88           C  
ATOM   1370  CD1 TYR A  87      -3.072   7.221  12.750  1.00 97.88           C  
ATOM   1371  HD1 TYR A  87      -3.250   6.579  13.600  1.00 97.88           H  
ATOM   1372  CD2 TYR A  87      -2.558   7.472  10.391  1.00 97.88           C  
ATOM   1373  HD2 TYR A  87      -2.337   7.029   9.432  1.00 97.88           H  
ATOM   1374  CE1 TYR A  87      -3.068   8.624  12.900  1.00 97.88           C  
ATOM   1375  HE1 TYR A  87      -3.237   9.075  13.867  1.00 97.88           H  
ATOM   1376  CE2 TYR A  87      -2.589   8.868  10.525  1.00 97.88           C  
ATOM   1377  HE2 TYR A  87      -2.436   9.503   9.665  1.00 97.88           H  
ATOM   1378  OH  TYR A  87      -2.831  10.804  11.905  1.00 97.88           O  
ATOM   1379  HH  TYR A  87      -3.002  11.109  12.799  1.00 97.88           H  
ATOM   1380  CZ  TYR A  87      -2.833   9.452  11.779  1.00 97.88           C  
ATOM   1381  N   LEU A  88      -1.005   2.451  10.921  1.00 98.36           N  
ATOM   1382  H   LEU A  88      -0.510   3.116  10.343  1.00 98.36           H  
ATOM   1383  CA  LEU A  88      -0.831   1.016  10.682  1.00 98.36           C  
ATOM   1384  HA  LEU A  88      -1.816   0.574  10.539  1.00 98.36           H  
ATOM   1385  C   LEU A  88      -0.225   0.315  11.895  1.00 98.36           C  
ATOM   1386  CB  LEU A  88       0.056   0.757   9.451  1.00 98.36           C  
ATOM   1387  HB2 LEU A  88       0.241  -0.316   9.386  1.00 98.36           H  
ATOM   1388  HB3 LEU A  88       1.016   1.253   9.594  1.00 98.36           H  
ATOM   1389  O   LEU A  88      -0.756  -0.704  12.342  1.00 98.36           O  
ATOM   1390  CG  LEU A  88      -0.551   1.211   8.121  1.00 98.36           C  
ATOM   1391  HG  LEU A  88      -0.818   2.265   8.190  1.00 98.36           H  
ATOM   1392  CD1 LEU A  88       0.468   1.045   6.994  1.00 98.36           C  
ATOM   1393 HD11 LEU A  88       1.390   1.573   7.237  1.00 98.36           H  
ATOM   1394 HD12 LEU A  88       0.067   1.476   6.076  1.00 98.36           H  
ATOM   1395 HD13 LEU A  88       0.697  -0.008   6.833  1.00 98.36           H  
ATOM   1396  CD2 LEU A  88      -1.814   0.414   7.787  1.00 98.36           C  
ATOM   1397 HD21 LEU A  88      -2.205  -0.126   8.649  1.00 98.36           H  
ATOM   1398 HD22 LEU A  88      -1.612  -0.324   7.010  1.00 98.36           H  
ATOM   1399 HD23 LEU A  88      -2.580   1.115   7.456  1.00 98.36           H  
ATOM   1400  N   HIS A  89       0.842   0.877  12.461  1.00 98.41           N  
ATOM   1401  H   HIS A  89       1.243   1.703  12.040  1.00 98.41           H  
ATOM   1402  CA  HIS A  89       1.447   0.365  13.684  1.00 98.41           C  
ATOM   1403  HA  HIS A  89       1.778  -0.660  13.517  1.00 98.41           H  
ATOM   1404  C   HIS A  89       0.435   0.345  14.839  1.00 98.41           C  
ATOM   1405  CB  HIS A  89       2.665   1.224  14.045  1.00 98.41           C  
ATOM   1406  HB2 HIS A  89       3.444   1.091  13.294  1.00 98.41           H  
ATOM   1407  HB3 HIS A  89       2.386   2.278  14.062  1.00 98.41           H  
ATOM   1408  O   HIS A  89       0.215  -0.688  15.482  1.00 98.41           O  
ATOM   1409  CG  HIS A  89       3.202   0.840  15.393  1.00 98.41           C  
ATOM   1410  CD2 HIS A  89       3.247   1.623  16.515  1.00 98.41           C  
ATOM   1411  HD2 HIS A  89       2.970   2.665  16.578  1.00 98.41           H  
ATOM   1412  ND1 HIS A  89       3.578  -0.429  15.758  1.00 98.41           N  
ATOM   1413  HD1 HIS A  89       3.628  -1.220  15.132  1.00 98.41           H  
ATOM   1414  CE1 HIS A  89       3.860  -0.416  17.069  1.00 98.41           C  
ATOM   1415  HE1 HIS A  89       4.200  -1.266  17.641  1.00 98.41           H  
ATOM   1416  NE2 HIS A  89       3.655   0.808  17.578  1.00 98.41           N  
ATOM   1417  N   ARG A  90      -0.249   1.472  15.071  1.00 96.41           N  
ATOM   1418  H   ARG A  90      -0.003   2.291  14.535  1.00 96.41           H  
ATOM   1419  CA  ARG A  90      -1.235   1.609  16.149  1.00 96.41           C  
ATOM   1420  HA  ARG A  90      -0.730   1.433  17.099  1.00 96.41           H  
ATOM   1421  C   ARG A  90      -2.376   0.597  16.051  1.00 96.41           C  
ATOM   1422  CB  ARG A  90      -1.775   3.044  16.126  1.00 96.41           C  
ATOM   1423  HB2 ARG A  90      -2.324   3.214  15.200  1.00 96.41           H  
ATOM   1424  HB3 ARG A  90      -0.935   3.737  16.164  1.00 96.41           H  
ATOM   1425  O   ARG A  90      -2.830   0.098  17.077  1.00 96.41           O  
ATOM   1426  CG  ARG A  90      -2.689   3.319  17.325  1.00 96.41           C  
ATOM   1427  HG2 ARG A  90      -2.117   3.161  18.240  1.00 96.41           H  
ATOM   1428  HG3 ARG A  90      -3.542   2.640  17.321  1.00 96.41           H  
ATOM   1429  CD  ARG A  90      -3.198   4.760  17.310  1.00 96.41           C  
ATOM   1430  HD2 ARG A  90      -3.527   5.023  18.315  1.00 96.41           H  
ATOM   1431  HD3 ARG A  90      -2.373   5.419  17.041  1.00 96.41           H  
ATOM   1432  NE  ARG A  90      -4.331   4.943  16.385  1.00 96.41           N  
ATOM   1433  HE  ARG A  90      -4.890   4.141  16.134  1.00 96.41           H  
ATOM   1434  NH1 ARG A  90      -4.204   7.231  16.178  1.00 96.41           N  
ATOM   1435 HH11 ARG A  90      -4.630   8.088  15.856  1.00 96.41           H  
ATOM   1436 HH12 ARG A  90      -3.320   7.239  16.668  1.00 96.41           H  
ATOM   1437  NH2 ARG A  90      -5.889   6.124  15.259  1.00 96.41           N  
ATOM   1438 HH21 ARG A  90      -6.583   5.425  15.487  1.00 96.41           H  
ATOM   1439 HH22 ARG A  90      -6.287   7.001  14.956  1.00 96.41           H  
ATOM   1440  CZ  ARG A  90      -4.794   6.095  15.942  1.00 96.41           C  
ATOM   1441  N   LEU A  91      -2.864   0.314  14.845  1.00 95.61           N  
ATOM   1442  H   LEU A  91      -2.478   0.805  14.052  1.00 95.61           H  
ATOM   1443  CA  LEU A  91      -3.977  -0.611  14.629  1.00 95.61           C  
ATOM   1444  HA  LEU A  91      -4.713  -0.474  15.422  1.00 95.61           H  
ATOM   1445  C   LEU A  91      -3.520  -2.072  14.725  1.00 95.61           C  
ATOM   1446  CB  LEU A  91      -4.646  -0.288  13.279  1.00 95.61           C  
ATOM   1447  HB2 LEU A  91      -3.879  -0.289  12.504  1.00 95.61           H  
ATOM   1448  HB3 LEU A  91      -5.359  -1.077  13.042  1.00 95.61           H  
ATOM   1449  O   LEU A  91      -4.118  -2.855  15.467  1.00 95.61           O  
ATOM   1450  CG  LEU A  91      -5.389   1.065  13.254  1.00 95.61           C  
ATOM   1451  HG  LEU A  91      -4.746   1.856  13.640  1.00 95.61           H  
ATOM   1452  CD1 LEU A  91      -5.781   1.419  11.821  1.00 95.61           C  
ATOM   1453 HD11 LEU A  91      -6.462   0.667  11.422  1.00 95.61           H  
ATOM   1454 HD12 LEU A  91      -6.283   2.387  11.804  1.00 95.61           H  
ATOM   1455 HD13 LEU A  91      -4.887   1.489  11.201  1.00 95.61           H  
ATOM   1456  CD2 LEU A  91      -6.661   1.039  14.104  1.00 95.61           C  
ATOM   1457 HD21 LEU A  91      -7.169   2.001  14.028  1.00 95.61           H  
ATOM   1458 HD22 LEU A  91      -7.336   0.260  13.751  1.00 95.61           H  
ATOM   1459 HD23 LEU A  91      -6.418   0.864  15.152  1.00 95.61           H  
ATOM   1460  N   THR A  92      -2.431  -2.428  14.037  1.00 96.88           N  
ATOM   1461  H   THR A  92      -1.960  -1.724  13.488  1.00 96.88           H  
ATOM   1462  CA  THR A  92      -1.954  -3.821  13.934  1.00 96.88           C  
ATOM   1463  HA  THR A  92      -2.825  -4.461  13.793  1.00 96.88           H  
ATOM   1464  C   THR A  92      -1.246  -4.337  15.193  1.00 96.88           C  
ATOM   1465  CB  THR A  92      -1.061  -4.039  12.705  1.00 96.88           C  
ATOM   1466  HB  THR A  92      -0.762  -5.087  12.688  1.00 96.88           H  
ATOM   1467  O   THR A  92      -1.131  -5.544  15.389  1.00 96.88           O  
ATOM   1468  CG2 THR A  92      -1.781  -3.735  11.391  1.00 96.88           C  
ATOM   1469 HG21 THR A  92      -1.083  -3.873  10.566  1.00 96.88           H  
ATOM   1470 HG22 THR A  92      -2.160  -2.713  11.371  1.00 96.88           H  
ATOM   1471 HG23 THR A  92      -2.613  -4.428  11.265  1.00 96.88           H  
ATOM   1472  OG1 THR A  92       0.101  -3.241  12.763  1.00 96.88           O  
ATOM   1473  HG1 THR A  92      -0.166  -2.336  12.587  1.00 96.88           H  
ATOM   1474  N   SER A  93      -0.833  -3.454  16.107  1.00 95.40           N  
ATOM   1475  H   SER A  93      -0.859  -2.473  15.868  1.00 95.40           H  
ATOM   1476  CA  SER A  93      -0.247  -3.834  17.405  1.00 95.40           C  
ATOM   1477  HA  SER A  93       0.465  -4.642  17.234  1.00 95.40           H  
ATOM   1478  C   SER A  93      -1.265  -4.353  18.431  1.00 95.40           C  
ATOM   1479  CB  SER A  93       0.531  -2.657  18.000  1.00 95.40           C  
ATOM   1480  HB2 SER A  93       0.904  -2.927  18.987  1.00 95.40           H  
ATOM   1481  HB3 SER A  93       1.382  -2.423  17.359  1.00 95.40           H  
ATOM   1482  O   SER A  93      -0.877  -4.976  19.419  1.00 95.40           O  
ATOM   1483  OG  SER A  93      -0.295  -1.517  18.101  1.00 95.40           O  
ATOM   1484  HG  SER A  93      -0.139  -1.004  17.305  1.00 95.40           H  
ATOM   1485  N   ARG A  94      -2.570  -4.144  18.204  1.00 90.47           N  
ATOM   1486  H   ARG A  94      -2.804  -3.632  17.365  1.00 90.47           H  
ATOM   1487  CA  ARG A  94      -3.655  -4.466  19.157  1.00 90.47           C  
ATOM   1488  HA  ARG A  94      -3.255  -4.374  20.167  1.00 90.47           H  
ATOM   1489  C   ARG A  94      -4.174  -5.910  19.071  1.00 90.47           C  
ATOM   1490  CB  ARG A  94      -4.796  -3.444  19.002  1.00 90.47           C  
ATOM   1491  HB2 ARG A  94      -5.165  -3.484  17.977  1.00 90.47           H  
ATOM   1492  HB3 ARG A  94      -5.616  -3.714  19.667  1.00 90.47           H  
ATOM   1493  O   ARG A  94      -5.205  -6.225  19.664  1.00 90.47           O  
ATOM   1494  CG  ARG A  94      -4.375  -2.005  19.339  1.00 90.47           C  
ATOM   1495  HG2 ARG A  94      -3.512  -1.721  18.738  1.00 90.47           H  
ATOM   1496  HG3 ARG A  94      -4.108  -1.941  20.393  1.00 90.47           H  
ATOM   1497  CD  ARG A  94      -5.536  -1.046  19.038  1.00 90.47           C  
ATOM   1498  HD2 ARG A  94      -6.399  -1.332  19.639  1.00 90.47           H  
ATOM   1499  HD3 ARG A  94      -5.794  -1.145  17.984  1.00 90.47           H  
ATOM   1500  NE  ARG A  94      -5.186   0.360  19.319  1.00 90.47           N  
ATOM   1501  HE  ARG A  94      -4.248   0.526  19.654  1.00 90.47           H  
ATOM   1502  NH1 ARG A  94      -7.064   1.339  18.395  1.00 90.47           N  
ATOM   1503 HH11 ARG A  94      -7.439   0.436  18.143  1.00 90.47           H  
ATOM   1504 HH12 ARG A  94      -7.545   2.176  18.097  1.00 90.47           H  
ATOM   1505  NH2 ARG A  94      -5.504   2.628  19.274  1.00 90.47           N  
ATOM   1506 HH21 ARG A  94      -4.641   2.774  19.778  1.00 90.47           H  
ATOM   1507 HH22 ARG A  94      -6.065   3.408  18.963  1.00 90.47           H  
ATOM   1508  CZ  ARG A  94      -5.913   1.422  19.002  1.00 90.47           C  
ATOM   1509  N   GLY A  95      -3.517  -6.780  18.309  1.00 92.07           N  
ATOM   1510  H   GLY A  95      -2.683  -6.478  17.825  1.00 92.07           H  
ATOM   1511  CA  GLY A  95      -3.931  -8.174  18.153  1.00 92.07           C  
ATOM   1512  HA2 GLY A  95      -5.007  -8.209  17.982  1.00 92.07           H  
ATOM   1513  HA3 GLY A  95      -3.714  -8.724  19.069  1.00 92.07           H  
ATOM   1514  C   GLY A  95      -3.239  -8.880  16.993  1.00 92.07           C  
ATOM   1515  O   GLY A  95      -2.150  -8.478  16.575  1.00 92.07           O  
ATOM   1516  N   SER A  96      -3.898  -9.924  16.496  1.00 95.60           N  
ATOM   1517  H   SER A  96      -4.762 -10.213  16.932  1.00 95.60           H  
ATOM   1518  CA  SER A  96      -3.534 -10.631  15.267  1.00 95.60           C  
ATOM   1519  HA  SER A  96      -2.490 -10.434  15.025  1.00 95.60           H  
ATOM   1520  C   SER A  96      -4.400 -10.138  14.119  1.00 95.60           C  
ATOM   1521  CB  SER A  96      -3.687 -12.143  15.424  1.00 95.60           C  
ATOM   1522  HB2 SER A  96      -3.450 -12.632  14.478  1.00 95.60           H  
ATOM   1523  HB3 SER A  96      -4.713 -12.385  15.703  1.00 95.60           H  
ATOM   1524  O   SER A  96      -5.622 -10.010  14.254  1.00 95.60           O  
ATOM   1525  OG  SER A  96      -2.799 -12.609  16.416  1.00 95.60           O  
ATOM   1526  HG  SER A  96      -2.116 -13.097  15.952  1.00 95.60           H  
ATOM   1527  N   TYR A  97      -3.754  -9.847  13.001  1.00 97.71           N  
ATOM   1528  H   TYR A  97      -2.773 -10.075  12.924  1.00 97.71           H  
ATOM   1529  CA  TYR A  97      -4.380  -9.305  11.808  1.00 97.71           C  
ATOM   1530  HA  TYR A  97      -5.462  -9.421  11.865  1.00 97.71           H  
ATOM   1531  C   TYR A  97      -3.900 -10.081  10.597  1.00 97.71           C  
ATOM   1532  CB  TYR A  97      -4.036  -7.816  11.661  1.00 97.71           C  
ATOM   1533  HB2 TYR A  97      -2.958  -7.683  11.753  1.00 97.71           H  
ATOM   1534  HB3 TYR A  97      -4.312  -7.494  10.657  1.00 97.71           H  
ATOM   1535  O   TYR A  97      -2.744 -10.490  10.545  1.00 97.71           O  
ATOM   1536  CG  TYR A  97      -4.737  -6.917  12.661  1.00 97.71           C  
ATOM   1537  CD1 TYR A  97      -5.932  -6.278  12.293  1.00 97.71           C  
ATOM   1538  HD1 TYR A  97      -6.320  -6.432  11.297  1.00 97.71           H  
ATOM   1539  CD2 TYR A  97      -4.202  -6.712  13.946  1.00 97.71           C  
ATOM   1540  HD2 TYR A  97      -3.273  -7.189  14.223  1.00 97.71           H  
ATOM   1541  CE1 TYR A  97      -6.610  -5.443  13.196  1.00 97.71           C  
ATOM   1542  HE1 TYR A  97      -7.522  -4.939  12.909  1.00 97.71           H  
ATOM   1543  CE2 TYR A  97      -4.862  -5.859  14.850  1.00 97.71           C  
ATOM   1544  HE2 TYR A  97      -4.429  -5.671  15.822  1.00 97.71           H  
ATOM   1545  OH  TYR A  97      -6.666  -4.353  15.323  1.00 97.71           O  
ATOM   1546  HH  TYR A  97      -6.005  -4.000  15.923  1.00 97.71           H  
ATOM   1547  CZ  TYR A  97      -6.066  -5.224  14.475  1.00 97.71           C  
ATOM   1548  N   GLU A  98      -4.770 -10.204   9.609  1.00 98.04           N  
ATOM   1549  H   GLU A  98      -5.718  -9.886   9.752  1.00 98.04           H  
ATOM   1550  CA  GLU A  98      -4.422 -10.694   8.287  1.00 98.04           C  
ATOM   1551  HA  GLU A  98      -3.456 -11.197   8.341  1.00 98.04           H  
ATOM   1552  C   GLU A  98      -4.274  -9.522   7.315  1.00 98.04           C  
ATOM   1553  CB  GLU A  98      -5.429 -11.747   7.803  1.00 98.04           C  
ATOM   1554  HB2 GLU A  98      -5.368 -12.619   8.453  1.00 98.04           H  
ATOM   1555  HB3 GLU A  98      -5.133 -12.056   6.801  1.00 98.04           H  
ATOM   1556  O   GLU A  98      -4.957  -8.500   7.436  1.00 98.04           O  
ATOM   1557  CG  GLU A  98      -6.883 -11.253   7.767  1.00 98.04           C  
ATOM   1558  HG2 GLU A  98      -7.206 -11.003   8.778  1.00 98.04           H  
ATOM   1559  HG3 GLU A  98      -6.937 -10.345   7.166  1.00 98.04           H  
ATOM   1560  CD  GLU A  98      -7.836 -12.299   7.176  1.00 98.04           C  
ATOM   1561  OE1 GLU A  98      -8.980 -12.408   7.681  1.00 98.04           O  
ATOM   1562  OE2 GLU A  98      -7.487 -12.922   6.152  1.00 98.04           O  
ATOM   1563  N   LEU A  99      -3.382  -9.680   6.339  1.00 98.76           N  
ATOM   1564  H   LEU A  99      -2.915 -10.574   6.296  1.00 98.76           H  
ATOM   1565  CA  LEU A  99      -3.178  -8.756   5.228  1.00 98.76           C  
ATOM   1566  HA  LEU A  99      -3.731  -7.836   5.417  1.00 98.76           H  
ATOM   1567  C   LEU A  99      -3.709  -9.378   3.945  1.00 98.76           C  
ATOM   1568  CB  LEU A  99      -1.686  -8.402   5.108  1.00 98.76           C  
ATOM   1569  HB2 LEU A  99      -1.111  -9.327   5.143  1.00 98.76           H  
ATOM   1570  HB3 LEU A  99      -1.419  -7.805   5.981  1.00 98.76           H  
ATOM   1571  O   LEU A  99      -3.490 -10.553   3.659  1.00 98.76           O  
ATOM   1572  CG  LEU A  99      -1.251  -7.614   3.860  1.00 98.76           C  
ATOM   1573  HG  LEU A  99      -1.632  -8.090   2.956  1.00 98.76           H  
ATOM   1574  CD1 LEU A  99      -1.732  -6.167   3.912  1.00 98.76           C  
ATOM   1575 HD11 LEU A  99      -1.430  -5.649   3.002  1.00 98.76           H  
ATOM   1576 HD12 LEU A  99      -2.819  -6.140   3.986  1.00 98.76           H  
ATOM   1577 HD13 LEU A  99      -1.303  -5.669   4.782  1.00 98.76           H  
ATOM   1578  CD2 LEU A  99       0.271  -7.583   3.755  1.00 98.76           C  
ATOM   1579 HD21 LEU A  99       0.568  -7.041   2.857  1.00 98.76           H  
ATOM   1580 HD22 LEU A  99       0.699  -7.094   4.630  1.00 98.76           H  
ATOM   1581 HD23 LEU A  99       0.655  -8.601   3.695  1.00 98.76           H  
ATOM   1582  N   ARG A 100      -4.319  -8.544   3.115  1.00 98.73           N  
ATOM   1583  H   ARG A 100      -4.509  -7.609   3.444  1.00 98.73           H  
ATOM   1584  CA  ARG A 100      -4.701  -8.869   1.753  1.00 98.73           C  
ATOM   1585  HA  ARG A 100      -4.229  -9.808   1.462  1.00 98.73           H  
ATOM   1586  C   ARG A 100      -4.201  -7.785   0.810  1.00 98.73           C  
ATOM   1587  CB  ARG A 100      -6.213  -9.074   1.734  1.00 98.73           C  
ATOM   1588  HB2 ARG A 100      -6.458  -9.856   2.453  1.00 98.73           H  
ATOM   1589  HB3 ARG A 100      -6.714  -8.155   2.037  1.00 98.73           H  
ATOM   1590  O   ARG A 100      -4.493  -6.602   0.975  1.00 98.73           O  
ATOM   1591  CG  ARG A 100      -6.714  -9.502   0.360  1.00 98.73           C  
ATOM   1592  HG2 ARG A 100      -6.148 -10.367   0.012  1.00 98.73           H  
ATOM   1593  HG3 ARG A 100      -6.590  -8.681  -0.346  1.00 98.73           H  
ATOM   1594  CD  ARG A 100      -8.193  -9.865   0.473  1.00 98.73           C  
ATOM   1595  HD2 ARG A 100      -8.744  -9.017   0.879  1.00 98.73           H  
ATOM   1596  HD3 ARG A 100      -8.319 -10.701   1.162  1.00 98.73           H  
ATOM   1597  NE  ARG A 100      -8.728 -10.199  -0.845  1.00 98.73           N  
ATOM   1598  HE  ARG A 100      -9.105  -9.442  -1.398  1.00 98.73           H  
ATOM   1599  NH1 ARG A 100      -8.235 -12.437  -0.927  1.00 98.73           N  
ATOM   1600 HH11 ARG A 100      -7.899 -12.413   0.025  1.00 98.73           H  
ATOM   1601 HH12 ARG A 100      -8.137 -13.282  -1.472  1.00 98.73           H  
ATOM   1602  NH2 ARG A 100      -9.082 -11.366  -2.714  1.00 98.73           N  
ATOM   1603 HH21 ARG A 100      -9.026 -12.207  -3.269  1.00 98.73           H  
ATOM   1604 HH22 ARG A 100      -9.388 -10.478  -3.086  1.00 98.73           H  
ATOM   1605  CZ  ARG A 100      -8.681 -11.345  -1.479  1.00 98.73           C  
ATOM   1606  N   VAL A 101      -3.444  -8.217  -0.184  1.00 98.82           N  
ATOM   1607  H   VAL A 101      -3.245  -9.207  -0.217  1.00 98.82           H  
ATOM   1608  CA  VAL A 101      -2.972  -7.419  -1.309  1.00 98.82           C  
ATOM   1609  HA  VAL A 101      -3.126  -6.358  -1.112  1.00 98.82           H  
ATOM   1610  C   VAL A 101      -3.783  -7.818  -2.528  1.00 98.82           C  
ATOM   1611  CB  VAL A 101      -1.476  -7.666  -1.553  1.00 98.82           C  
ATOM   1612  HB  VAL A 101      -1.308  -8.728  -1.733  1.00 98.82           H  
ATOM   1613  O   VAL A 101      -3.878  -9.003  -2.834  1.00 98.82           O  
ATOM   1614  CG1 VAL A 101      -0.989  -6.892  -2.776  1.00 98.82           C  
ATOM   1615 HG11 VAL A 101      -1.175  -5.827  -2.639  1.00 98.82           H  
ATOM   1616 HG12 VAL A 101      -1.500  -7.235  -3.676  1.00 98.82           H  
ATOM   1617 HG13 VAL A 101       0.075  -7.084  -2.914  1.00 98.82           H  
ATOM   1618  CG2 VAL A 101      -0.639  -7.246  -0.337  1.00 98.82           C  
ATOM   1619 HG21 VAL A 101      -0.874  -7.885   0.514  1.00 98.82           H  
ATOM   1620 HG22 VAL A 101       0.423  -7.354  -0.560  1.00 98.82           H  
ATOM   1621 HG23 VAL A 101      -0.855  -6.210  -0.077  1.00 98.82           H  
ATOM   1622  N   GLU A 102      -4.336  -6.846  -3.239  1.00 98.61           N  
ATOM   1623  H   GLU A 102      -4.229  -5.893  -2.921  1.00 98.61           H  
ATOM   1624  CA  GLU A 102      -5.061  -7.053  -4.489  1.00 98.61           C  
ATOM   1625  HA  GLU A 102      -4.946  -8.084  -4.825  1.00 98.61           H  
ATOM   1626  C   GLU A 102      -4.517  -6.137  -5.568  1.00 98.61           C  
ATOM   1627  CB  GLU A 102      -6.549  -6.764  -4.317  1.00 98.61           C  
ATOM   1628  HB2 GLU A 102      -6.679  -5.736  -3.979  1.00 98.61           H  
ATOM   1629  HB3 GLU A 102      -7.035  -6.878  -5.286  1.00 98.61           H  
ATOM   1630  O   GLU A 102      -4.185  -4.984  -5.296  1.00 98.61           O  
ATOM   1631  CG  GLU A 102      -7.195  -7.720  -3.320  1.00 98.61           C  
ATOM   1632  HG2 GLU A 102      -6.974  -8.746  -3.614  1.00 98.61           H  
ATOM   1633  HG3 GLU A 102      -6.779  -7.546  -2.328  1.00 98.61           H  
ATOM   1634  CD  GLU A 102      -8.704  -7.530  -3.250  1.00 98.61           C  
ATOM   1635  OE1 GLU A 102      -9.372  -8.492  -2.816  1.00 98.61           O  
ATOM   1636  OE2 GLU A 102      -9.208  -6.420  -3.517  1.00 98.61           O  
ATOM   1637  N   PHE A 103      -4.452  -6.626  -6.801  1.00 98.02           N  
ATOM   1638  H   PHE A 103      -4.720  -7.585  -6.973  1.00 98.02           H  
ATOM   1639  CA  PHE A 103      -4.063  -5.801  -7.932  1.00 98.02           C  
ATOM   1640  HA  PHE A 103      -4.511  -4.820  -7.772  1.00 98.02           H  
ATOM   1641  C   PHE A 103      -4.604  -6.324  -9.259  1.00 98.02           C  
ATOM   1642  CB  PHE A 103      -2.537  -5.632  -7.968  1.00 98.02           C  
ATOM   1643  HB2 PHE A 103      -2.219  -5.151  -7.043  1.00 98.02           H  
ATOM   1644  HB3 PHE A 103      -2.276  -4.961  -8.786  1.00 98.02           H  
ATOM   1645  O   PHE A 103      -4.842  -7.519  -9.439  1.00 98.02           O  
ATOM   1646  CG  PHE A 103      -1.751  -6.914  -8.111  1.00 98.02           C  
ATOM   1647  CD1 PHE A 103      -1.467  -7.693  -6.975  1.00 98.02           C  
ATOM   1648  HD1 PHE A 103      -1.822  -7.382  -6.003  1.00 98.02           H  
ATOM   1649  CD2 PHE A 103      -1.278  -7.308  -9.374  1.00 98.02           C  
ATOM   1650  HD2 PHE A 103      -1.487  -6.706 -10.246  1.00 98.02           H  
ATOM   1651  CE1 PHE A 103      -0.715  -8.871  -7.098  1.00 98.02           C  
ATOM   1652  HE1 PHE A 103      -0.486  -9.461  -6.223  1.00 98.02           H  
ATOM   1653  CE2 PHE A 103      -0.512  -8.477  -9.494  1.00 98.02           C  
ATOM   1654  HE2 PHE A 103      -0.121  -8.760 -10.460  1.00 98.02           H  
ATOM   1655  CZ  PHE A 103      -0.237  -9.259  -8.360  1.00 98.02           C  
ATOM   1656  HZ  PHE A 103       0.365 -10.151  -8.452  1.00 98.02           H  
ATOM   1657  N   THR A 104      -4.765  -5.407 -10.210  1.00 97.29           N  
ATOM   1658  H   THR A 104      -4.524  -4.453  -9.983  1.00 97.29           H  
ATOM   1659  CA  THR A 104      -5.206  -5.721 -11.573  1.00 97.29           C  
ATOM   1660  HA  THR A 104      -5.482  -6.775 -11.618  1.00 97.29           H  
ATOM   1661  C   THR A 104      -4.073  -5.473 -12.554  1.00 97.29           C  
ATOM   1662  CB  THR A 104      -6.451  -4.925 -11.979  1.00 97.29           C  
ATOM   1663  HB  THR A 104      -6.210  -3.862 -11.996  1.00 97.29           H  
ATOM   1664  O   THR A 104      -3.489  -4.388 -12.580  1.00 97.29           O  
ATOM   1665  CG2 THR A 104      -6.995  -5.338 -13.349  1.00 97.29           C  
ATOM   1666 HG21 THR A 104      -7.908  -4.781 -13.557  1.00 97.29           H  
ATOM   1667 HG22 THR A 104      -6.268  -5.114 -14.130  1.00 97.29           H  
ATOM   1668 HG23 THR A 104      -7.221  -6.404 -13.351  1.00 97.29           H  
ATOM   1669  OG1 THR A 104      -7.484  -5.150 -11.050  1.00 97.29           O  
ATOM   1670  HG1 THR A 104      -7.838  -4.290 -10.811  1.00 97.29           H  
ATOM   1671  N   TYR A 105      -3.778  -6.458 -13.398  1.00 94.80           N  
ATOM   1672  H   TYR A 105      -4.302  -7.318 -13.327  1.00 94.80           H  
ATOM   1673  CA  TYR A 105      -2.784  -6.345 -14.460  1.00 94.80           C  
ATOM   1674  HA  TYR A 105      -2.591  -5.291 -14.662  1.00 94.80           H  
ATOM   1675  C   TYR A 105      -3.306  -6.980 -15.748  1.00 94.80           C  
ATOM   1676  CB  TYR A 105      -1.469  -6.989 -14.008  1.00 94.80           C  
ATOM   1677  HB2 TYR A 105      -1.118  -6.485 -13.108  1.00 94.80           H  
ATOM   1678  HB3 TYR A 105      -1.647  -8.034 -13.754  1.00 94.80           H  
ATOM   1679  O   TYR A 105      -3.740  -8.130 -15.741  1.00 94.80           O  
ATOM   1680  CG  TYR A 105      -0.385  -6.903 -15.061  1.00 94.80           C  
ATOM   1681  CD1 TYR A 105       0.035  -8.053 -15.757  1.00 94.80           C  
ATOM   1682  HD1 TYR A 105      -0.394  -9.017 -15.527  1.00 94.80           H  
ATOM   1683  CD2 TYR A 105       0.187  -5.654 -15.363  1.00 94.80           C  
ATOM   1684  HD2 TYR A 105      -0.122  -4.766 -14.831  1.00 94.80           H  
ATOM   1685  CE1 TYR A 105       1.036  -7.954 -16.742  1.00 94.80           C  
ATOM   1686  HE1 TYR A 105       1.380  -8.837 -17.260  1.00 94.80           H  
ATOM   1687  CE2 TYR A 105       1.189  -5.554 -16.338  1.00 94.80           C  
ATOM   1688  HE2 TYR A 105       1.635  -4.590 -16.535  1.00 94.80           H  
ATOM   1689  OH  TYR A 105       2.603  -6.593 -17.953  1.00 94.80           O  
ATOM   1690  HH  TYR A 105       2.943  -5.696 -17.992  1.00 94.80           H  
ATOM   1691  CZ  TYR A 105       1.620  -6.704 -17.026  1.00 94.80           C  
ATOM   1692  N   GLN A 106      -3.273  -6.225 -16.852  1.00 92.64           N  
ATOM   1693  H   GLN A 106      -2.935  -5.277 -16.765  1.00 92.64           H  
ATOM   1694  CA  GLN A 106      -3.810  -6.646 -18.155  1.00 92.64           C  
ATOM   1695  HA  GLN A 106      -3.871  -5.759 -18.785  1.00 92.64           H  
ATOM   1696  C   GLN A 106      -5.255  -7.178 -18.057  1.00 92.64           C  
ATOM   1697  CB  GLN A 106      -2.850  -7.634 -18.842  1.00 92.64           C  
ATOM   1698  HB2 GLN A 106      -2.706  -8.505 -18.202  1.00 92.64           H  
ATOM   1699  HB3 GLN A 106      -3.299  -7.971 -19.777  1.00 92.64           H  
ATOM   1700  O   GLN A 106      -5.598  -8.205 -18.639  1.00 92.64           O  
ATOM   1701  CG  GLN A 106      -1.487  -7.015 -19.180  1.00 92.64           C  
ATOM   1702  HG2 GLN A 106      -1.642  -6.155 -19.831  1.00 92.64           H  
ATOM   1703  HG3 GLN A 106      -0.996  -6.673 -18.269  1.00 92.64           H  
ATOM   1704  CD  GLN A 106      -0.564  -8.006 -19.886  1.00 92.64           C  
ATOM   1705  NE2 GLN A 106       0.434  -7.536 -20.600  1.00 92.64           N  
ATOM   1706 HE21 GLN A 106       1.030  -8.235 -21.020  1.00 92.64           H  
ATOM   1707 HE22 GLN A 106       0.627  -6.546 -20.645  1.00 92.64           H  
ATOM   1708  OE1 GLN A 106      -0.713  -9.214 -19.825  1.00 92.64           O  
ATOM   1709  N   GLY A 107      -6.094  -6.504 -17.263  1.00 93.60           N  
ATOM   1710  H   GLY A 107      -5.760  -5.662 -16.815  1.00 93.60           H  
ATOM   1711  CA  GLY A 107      -7.490  -6.896 -17.036  1.00 93.60           C  
ATOM   1712  HA2 GLY A 107      -8.008  -6.076 -16.539  1.00 93.60           H  
ATOM   1713  HA3 GLY A 107      -7.973  -7.069 -17.998  1.00 93.60           H  
ATOM   1714  C   GLY A 107      -7.692  -8.156 -16.182  1.00 93.60           C  
ATOM   1715  O   GLY A 107      -8.832  -8.554 -15.964  1.00 93.60           O  
ATOM   1716  N   ARG A 108      -6.622  -8.785 -15.680  1.00 97.07           N  
ATOM   1717  H   ARG A 108      -5.704  -8.421 -15.892  1.00 97.07           H  
ATOM   1718  CA  ARG A 108      -6.703  -9.925 -14.757  1.00 97.07           C  
ATOM   1719  HA  ARG A 108      -7.691 -10.378 -14.839  1.00 97.07           H  
ATOM   1720  C   ARG A 108      -6.536  -9.465 -13.318  1.00 97.07           C  
ATOM   1721  CB  ARG A 108      -5.658 -10.987 -15.105  1.00 97.07           C  
ATOM   1722  HB2 ARG A 108      -4.668 -10.532 -15.110  1.00 97.07           H  
ATOM   1723  HB3 ARG A 108      -5.678 -11.763 -14.340  1.00 97.07           H  
ATOM   1724  O   ARG A 108      -5.649  -8.667 -13.021  1.00 97.07           O  
ATOM   1725  CG  ARG A 108      -5.926 -11.627 -16.470  1.00 97.07           C  
ATOM   1726  HG2 ARG A 108      -6.925 -12.063 -16.476  1.00 97.07           H  
ATOM   1727  HG3 ARG A 108      -5.856 -10.873 -17.254  1.00 97.07           H  
ATOM   1728  CD  ARG A 108      -4.887 -12.718 -16.719  1.00 97.07           C  
ATOM   1729  HD2 ARG A 108      -4.948 -13.451 -15.914  1.00 97.07           H  
ATOM   1730  HD3 ARG A 108      -3.896 -12.264 -16.710  1.00 97.07           H  
ATOM   1731  NE  ARG A 108      -5.105 -13.381 -18.014  1.00 97.07           N  
ATOM   1732  HE  ARG A 108      -5.805 -12.976 -18.619  1.00 97.07           H  
ATOM   1733  NH1 ARG A 108      -3.481 -14.984 -17.774  1.00 97.07           N  
ATOM   1734 HH11 ARG A 108      -2.965 -15.776 -18.132  1.00 97.07           H  
ATOM   1735 HH12 ARG A 108      -3.252 -14.599 -16.869  1.00 97.07           H  
ATOM   1736  NH2 ARG A 108      -4.716 -14.928 -19.637  1.00 97.07           N  
ATOM   1737 HH21 ARG A 108      -5.448 -14.518 -20.198  1.00 97.07           H  
ATOM   1738 HH22 ARG A 108      -4.202 -15.726 -19.980  1.00 97.07           H  
ATOM   1739  CZ  ARG A 108      -4.435 -14.425 -18.467  1.00 97.07           C  
ATOM   1740  N   PHE A 109      -7.375 -10.009 -12.446  1.00 97.89           N  
ATOM   1741  H   PHE A 109      -8.057 -10.672 -12.783  1.00 97.89           H  
ATOM   1742  CA  PHE A 109      -7.345  -9.759 -11.012  1.00 97.89           C  
ATOM   1743  HA  PHE A 109      -6.936  -8.766 -10.824  1.00 97.89           H  
ATOM   1744  C   PHE A 109      -6.462 -10.781 -10.291  1.00 97.89           C  
ATOM   1745  CB  PHE A 109      -8.779  -9.779 -10.481  1.00 97.89           C  
ATOM   1746  HB2 PHE A 109      -9.256 -10.717 -10.766  1.00 97.89           H  
ATOM   1747  HB3 PHE A 109      -9.341  -8.968 -10.944  1.00 97.89           H  
ATOM   1748  O   PHE A 109      -6.599 -11.994 -10.483  1.00 97.89           O  
ATOM   1749  CG  PHE A 109      -8.855  -9.633  -8.979  1.00 97.89           C  
ATOM   1750  CD1 PHE A 109      -8.925 -10.781  -8.168  1.00 97.89           C  
ATOM   1751  HD1 PHE A 109      -8.930 -11.764  -8.617  1.00 97.89           H  
ATOM   1752  CD2 PHE A 109      -8.833  -8.353  -8.394  1.00 97.89           C  
ATOM   1753  HD2 PHE A 109      -8.766  -7.470  -9.012  1.00 97.89           H  
ATOM   1754  CE1 PHE A 109      -8.996 -10.651  -6.773  1.00 97.89           C  
ATOM   1755  HE1 PHE A 109      -9.070 -11.528  -6.147  1.00 97.89           H  
ATOM   1756  CE2 PHE A 109      -8.917  -8.225  -6.998  1.00 97.89           C  
ATOM   1757  HE2 PHE A 109      -8.938  -7.247  -6.539  1.00 97.89           H  
ATOM   1758  CZ  PHE A 109      -9.001  -9.374  -6.194  1.00 97.89           C  
ATOM   1759  HZ  PHE A 109      -9.091  -9.278  -5.122  1.00 97.89           H  
ATOM   1760  N   TYR A 110      -5.595 -10.277  -9.422  1.00 98.41           N  
ATOM   1761  H   TYR A 110      -5.549  -9.275  -9.307  1.00 98.41           H  
ATOM   1762  CA  TYR A 110      -4.678 -11.054  -8.605  1.00 98.41           C  
ATOM   1763  HA  TYR A 110      -4.921 -12.114  -8.681  1.00 98.41           H  
ATOM   1764  C   TYR A 110      -4.789 -10.631  -7.143  1.00 98.41           C  
ATOM   1765  CB  TYR A 110      -3.253 -10.848  -9.118  1.00 98.41           C  
ATOM   1766  HB2 TYR A 110      -3.013  -9.786  -9.058  1.00 98.41           H  
ATOM   1767  HB3 TYR A 110      -2.557 -11.374  -8.464  1.00 98.41           H  
ATOM   1768  O   TYR A 110      -5.047  -9.465  -6.839  1.00 98.41           O  
ATOM   1769  CG  TYR A 110      -3.014 -11.339 -10.526  1.00 98.41           C  
ATOM   1770  CD1 TYR A 110      -2.742 -12.700 -10.768  1.00 98.41           C  
ATOM   1771  HD1 TYR A 110      -2.713 -13.400  -9.946  1.00 98.41           H  
ATOM   1772  CD2 TYR A 110      -3.062 -10.425 -11.593  1.00 98.41           C  
ATOM   1773  HD2 TYR A 110      -3.291  -9.388 -11.396  1.00 98.41           H  
ATOM   1774  CE1 TYR A 110      -2.510 -13.146 -12.084  1.00 98.41           C  
ATOM   1775  HE1 TYR A 110      -2.295 -14.187 -12.276  1.00 98.41           H  
ATOM   1776  CE2 TYR A 110      -2.822 -10.863 -12.906  1.00 98.41           C  
ATOM   1777  HE2 TYR A 110      -2.859 -10.151 -13.718  1.00 98.41           H  
ATOM   1778  OH  TYR A 110      -2.312 -12.634 -14.429  1.00 98.41           O  
ATOM   1779  HH  TYR A 110      -2.204 -11.867 -14.996  1.00 98.41           H  
ATOM   1780  CZ  TYR A 110      -2.546 -12.225 -13.153  1.00 98.41           C  
ATOM   1781  N   TYR A 111      -4.553 -11.573  -6.237  1.00 98.60           N  
ATOM   1782  H   TYR A 111      -4.397 -12.522  -6.544  1.00 98.60           H  
ATOM   1783  CA  TYR A 111      -4.454 -11.314  -4.814  1.00 98.60           C  
ATOM   1784  HA  TYR A 111      -4.103 -10.287  -4.712  1.00 98.60           H  
ATOM   1785  C   TYR A 111      -3.428 -12.220  -4.127  1.00 98.60           C  
ATOM   1786  CB  TYR A 111      -5.833 -11.423  -4.147  1.00 98.60           C  
ATOM   1787  HB2 TYR A 111      -5.782 -10.930  -3.177  1.00 98.60           H  
ATOM   1788  HB3 TYR A 111      -6.563 -10.875  -4.742  1.00 98.60           H  
ATOM   1789  O   TYR A 111      -3.221 -13.374  -4.516  1.00 98.60           O  
ATOM   1790  CG  TYR A 111      -6.324 -12.842  -3.931  1.00 98.60           C  
ATOM   1791  CD1 TYR A 111      -7.009 -13.521  -4.956  1.00 98.60           C  
ATOM   1792  HD1 TYR A 111      -7.156 -13.041  -5.912  1.00 98.60           H  
ATOM   1793  CD2 TYR A 111      -6.082 -13.487  -2.702  1.00 98.60           C  
ATOM   1794  HD2 TYR A 111      -5.532 -12.980  -1.923  1.00 98.60           H  
ATOM   1795  CE1 TYR A 111      -7.462 -14.837  -4.748  1.00 98.60           C  
ATOM   1796  HE1 TYR A 111      -7.977 -15.374  -5.531  1.00 98.60           H  
ATOM   1797  CE2 TYR A 111      -6.558 -14.791  -2.479  1.00 98.60           C  
ATOM   1798  HE2 TYR A 111      -6.366 -15.277  -1.533  1.00 98.60           H  
ATOM   1799  OH  TYR A 111      -7.679 -16.743  -3.317  1.00 98.60           O  
ATOM   1800  HH  TYR A 111      -7.518 -17.063  -2.427  1.00 98.60           H  
ATOM   1801  CZ  TYR A 111      -7.241 -15.473  -3.508  1.00 98.60           C  
ATOM   1802  N   ALA A 112      -2.829 -11.684  -3.069  1.00 98.66           N  
ATOM   1803  H   ALA A 112      -3.079 -10.735  -2.829  1.00 98.66           H  
ATOM   1804  CA  ALA A 112      -2.015 -12.401  -2.098  1.00 98.66           C  
ATOM   1805  HA  ALA A 112      -2.103 -13.475  -2.261  1.00 98.66           H  
ATOM   1806  C   ALA A 112      -2.538 -12.080  -0.693  1.00 98.66           C  
ATOM   1807  CB  ALA A 112      -0.542 -12.007  -2.269  1.00 98.66           C  
ATOM   1808  HB1 ALA A 112      -0.186 -12.311  -3.253  1.00 98.66           H  
ATOM   1809  HB2 ALA A 112      -0.425 -10.929  -2.159  1.00 98.66           H  
ATOM   1810  HB3 ALA A 112       0.058 -12.507  -1.509  1.00 98.66           H  
ATOM   1811  O   ALA A 112      -2.709 -10.915  -0.337  1.00 98.66           O  
ATOM   1812  N   SER A 113      -2.805 -13.113   0.091  1.00 98.69           N  
ATOM   1813  H   SER A 113      -2.590 -14.038  -0.252  1.00 98.69           H  
ATOM   1814  CA  SER A 113      -3.277 -13.033   1.470  1.00 98.69           C  
ATOM   1815  HA  SER A 113      -3.473 -11.995   1.736  1.00 98.69           H  
ATOM   1816  C   SER A 113      -2.204 -13.570   2.410  1.00 98.69           C  
ATOM   1817  CB  SER A 113      -4.579 -13.825   1.625  1.00 98.69           C  
ATOM   1818  HB2 SER A 113      -4.501 -14.768   1.084  1.00 98.69           H  
ATOM   1819  HB3 SER A 113      -4.748 -14.043   2.680  1.00 98.69           H  
ATOM   1820  O   SER A 113      -1.511 -14.517   2.058  1.00 98.69           O  
ATOM   1821  OG  SER A 113      -5.684 -13.078   1.137  1.00 98.69           O  
ATOM   1822  HG  SER A 113      -6.093 -12.709   1.924  1.00 98.69           H  
ATOM   1823  N   TYR A 114      -2.088 -12.987   3.599  1.00 98.69           N  
ATOM   1824  H   TYR A 114      -2.698 -12.210   3.806  1.00 98.69           H  
ATOM   1825  CA  TYR A 114      -1.137 -13.356   4.647  1.00 98.69           C  
ATOM   1826  HA  TYR A 114      -0.695 -14.330   4.437  1.00 98.69           H  
ATOM   1827  C   TYR A 114      -1.901 -13.429   5.969  1.00 98.69           C  
ATOM   1828  CB  TYR A 114      -0.014 -12.307   4.719  1.00 98.69           C  
ATOM   1829  HB2 TYR A 114      -0.452 -11.340   4.967  1.00 98.69           H  
ATOM   1830  HB3 TYR A 114       0.659 -12.563   5.537  1.00 98.69           H  
ATOM   1831  O   TYR A 114      -2.468 -12.421   6.390  1.00 98.69           O  
ATOM   1832  CG  TYR A 114       0.795 -12.160   3.445  1.00 98.69           C  
ATOM   1833  CD1 TYR A 114       1.970 -12.914   3.283  1.00 98.69           C  
ATOM   1834  HD1 TYR A 114       2.309 -13.562   4.077  1.00 98.69           H  
ATOM   1835  CD2 TYR A 114       0.355 -11.307   2.410  1.00 98.69           C  
ATOM   1836  HD2 TYR A 114      -0.549 -10.732   2.538  1.00 98.69           H  
ATOM   1837  CE1 TYR A 114       2.680 -12.858   2.071  1.00 98.69           C  
ATOM   1838  HE1 TYR A 114       3.566 -13.462   1.938  1.00 98.69           H  
ATOM   1839  CE2 TYR A 114       1.064 -11.252   1.192  1.00 98.69           C  
ATOM   1840  HE2 TYR A 114       0.711 -10.632   0.381  1.00 98.69           H  
ATOM   1841  OH  TYR A 114       2.860 -12.091  -0.185  1.00 98.69           O  
ATOM   1842  HH  TYR A 114       3.521 -12.787  -0.158  1.00 98.69           H  
ATOM   1843  CZ  TYR A 114       2.212 -12.055   1.012  1.00 98.69           C  
ATOM   1844  N   SER A 115      -1.945 -14.600   6.608  1.00 98.19           N  
ATOM   1845  H   SER A 115      -1.445 -15.389   6.223  1.00 98.19           H  
ATOM   1846  CA  SER A 115      -2.736 -14.816   7.832  1.00 98.19           C  
ATOM   1847  HA  SER A 115      -3.752 -14.466   7.649  1.00 98.19           H  
ATOM   1848  C   SER A 115      -2.216 -14.051   9.053  1.00 98.19           C  
ATOM   1849  CB  SER A 115      -2.805 -16.310   8.157  1.00 98.19           C  
ATOM   1850  HB2 SER A 115      -3.500 -16.466   8.983  1.00 98.19           H  
ATOM   1851  HB3 SER A 115      -3.177 -16.848   7.285  1.00 98.19           H  
ATOM   1852  O   SER A 115      -2.957 -13.858  10.013  1.00 98.19           O  
ATOM   1853  OG  SER A 115      -1.534 -16.821   8.516  1.00 98.19           O  
ATOM   1854  HG  SER A 115      -1.330 -16.506   9.399  1.00 98.19           H  
ATOM   1855  N   GLU A 116      -0.952 -13.627   9.022  1.00 98.26           N  
ATOM   1856  H   GLU A 116      -0.404 -13.841   8.201  1.00 98.26           H  
ATOM   1857  CA  GLU A 116      -0.336 -12.790  10.049  1.00 98.26           C  
ATOM   1858  HA  GLU A 116      -1.087 -12.474  10.773  1.00 98.26           H  
ATOM   1859  C   GLU A 116       0.262 -11.541   9.407  1.00 98.26           C  
ATOM   1860  CB  GLU A 116       0.758 -13.564  10.795  1.00 98.26           C  
ATOM   1861  HB2 GLU A 116       1.485 -13.918  10.064  1.00 98.26           H  
ATOM   1862  HB3 GLU A 116       1.279 -12.884  11.470  1.00 98.26           H  
ATOM   1863  O   GLU A 116       1.007 -11.635   8.427  1.00 98.26           O  
ATOM   1864  CG  GLU A 116       0.243 -14.768  11.598  1.00 98.26           C  
ATOM   1865  HG2 GLU A 116      -0.239 -15.472  10.919  1.00 98.26           H  
ATOM   1866  HG3 GLU A 116       1.104 -15.276  12.032  1.00 98.26           H  
ATOM   1867  CD  GLU A 116      -0.725 -14.384  12.734  1.00 98.26           C  
ATOM   1868  OE1 GLU A 116      -1.628 -15.198  13.030  1.00 98.26           O  
ATOM   1869  OE2 GLU A 116      -0.553 -13.297  13.336  1.00 98.26           O  
ATOM   1870  N   PHE A 117      -0.045 -10.382   9.981  1.00 98.52           N  
ATOM   1871  H   PHE A 117      -0.768 -10.397  10.686  1.00 98.52           H  
ATOM   1872  CA  PHE A 117       0.402  -9.074   9.532  1.00 98.52           C  
ATOM   1873  HA  PHE A 117       1.357  -9.191   9.020  1.00 98.52           H  
ATOM   1874  C   PHE A 117       0.579  -8.106  10.701  1.00 98.52           C  
ATOM   1875  CB  PHE A 117      -0.603  -8.503   8.534  1.00 98.52           C  
ATOM   1876  HB2 PHE A 117      -1.601  -8.550   8.970  1.00 98.52           H  
ATOM   1877  HB3 PHE A 117      -0.599  -9.141   7.650  1.00 98.52           H  
ATOM   1878  O   PHE A 117      -0.304  -7.949  11.549  1.00 98.52           O  
ATOM   1879  CG  PHE A 117      -0.311  -7.070   8.118  1.00 98.52           C  
ATOM   1880  CD1 PHE A 117      -1.268  -6.063   8.344  1.00 98.52           C  
ATOM   1881  HD1 PHE A 117      -2.198  -6.307   8.836  1.00 98.52           H  
ATOM   1882  CD2 PHE A 117       0.904  -6.746   7.484  1.00 98.52           C  
ATOM   1883  HD2 PHE A 117       1.646  -7.511   7.312  1.00 98.52           H  
ATOM   1884  CE1 PHE A 117      -1.021  -4.743   7.925  1.00 98.52           C  
ATOM   1885  HE1 PHE A 117      -1.760  -3.975   8.093  1.00 98.52           H  
ATOM   1886  CE2 PHE A 117       1.155  -5.424   7.074  1.00 98.52           C  
ATOM   1887  HE2 PHE A 117       2.088  -5.176   6.590  1.00 98.52           H  
ATOM   1888  CZ  PHE A 117       0.191  -4.424   7.289  1.00 98.52           C  
ATOM   1889  HZ  PHE A 117       0.383  -3.411   6.967  1.00 98.52           H  
ATOM   1890  N   ARG A 118       1.714  -7.406  10.711  1.00 98.53           N  
ATOM   1891  H   ARG A 118       2.417  -7.639  10.025  1.00 98.53           H  
ATOM   1892  CA  ARG A 118       2.017  -6.354  11.678  1.00 98.53           C  
ATOM   1893  HA  ARG A 118       1.091  -5.838  11.929  1.00 98.53           H  
ATOM   1894  C   ARG A 118       2.981  -5.326  11.100  1.00 98.53           C  
ATOM   1895  CB  ARG A 118       2.570  -7.024  12.944  1.00 98.53           C  
ATOM   1896  HB2 ARG A 118       1.815  -7.717  13.315  1.00 98.53           H  
ATOM   1897  HB3 ARG A 118       3.457  -7.605  12.692  1.00 98.53           H  
ATOM   1898  O   ARG A 118       3.907  -5.671  10.370  1.00 98.53           O  
ATOM   1899  CG  ARG A 118       2.932  -6.029  14.053  1.00 98.53           C  
ATOM   1900  HG2 ARG A 118       3.785  -5.430  13.735  1.00 98.53           H  
ATOM   1901  HG3 ARG A 118       2.088  -5.369  14.255  1.00 98.53           H  
ATOM   1902  CD  ARG A 118       3.325  -6.769  15.331  1.00 98.53           C  
ATOM   1903  HD2 ARG A 118       3.744  -6.036  16.020  1.00 98.53           H  
ATOM   1904  HD3 ARG A 118       4.097  -7.503  15.096  1.00 98.53           H  
ATOM   1905  NE  ARG A 118       2.156  -7.439  15.935  1.00 98.53           N  
ATOM   1906  HE  ARG A 118       1.431  -7.738  15.298  1.00 98.53           H  
ATOM   1907  NH1 ARG A 118       2.812  -7.322  18.123  1.00 98.53           N  
ATOM   1908 HH11 ARG A 118       2.626  -7.489  19.102  1.00 98.53           H  
ATOM   1909 HH12 ARG A 118       3.694  -6.948  17.805  1.00 98.53           H  
ATOM   1910  NH2 ARG A 118       0.818  -8.201  17.607  1.00 98.53           N  
ATOM   1911 HH21 ARG A 118       0.084  -8.385  16.938  1.00 98.53           H  
ATOM   1912 HH22 ARG A 118       0.629  -8.354  18.587  1.00 98.53           H  
ATOM   1913  CZ  ARG A 118       1.936  -7.658  17.215  1.00 98.53           C  
ATOM   1914  N   ILE A 119       2.786  -4.071  11.497  1.00 98.79           N  
ATOM   1915  H   ILE A 119       1.979  -3.873  12.071  1.00 98.79           H  
ATOM   1916  CA  ILE A 119       3.758  -2.991  11.313  1.00 98.79           C  
ATOM   1917  HA  ILE A 119       4.586  -3.348  10.700  1.00 98.79           H  
ATOM   1918  C   ILE A 119       4.344  -2.618  12.677  1.00 98.79           C  
ATOM   1919  CB  ILE A 119       3.112  -1.799  10.575  1.00 98.79           C  
ATOM   1920  HB  ILE A 119       2.257  -1.460  11.160  1.00 98.79           H  
ATOM   1921  O   ILE A 119       3.617  -2.379  13.645  1.00 98.79           O  
ATOM   1922  CG1 ILE A 119       2.587  -2.183   9.171  1.00 98.79           C  
ATOM   1923 HG12 ILE A 119       2.191  -1.288   8.692  1.00 98.79           H  
ATOM   1924 HG13 ILE A 119       1.758  -2.883   9.280  1.00 98.79           H  
ATOM   1925  CG2 ILE A 119       4.084  -0.616  10.456  1.00 98.79           C  
ATOM   1926 HG21 ILE A 119       3.648   0.172   9.842  1.00 98.79           H  
ATOM   1927 HG22 ILE A 119       4.277  -0.194  11.442  1.00 98.79           H  
ATOM   1928 HG23 ILE A 119       5.028  -0.935  10.014  1.00 98.79           H  
ATOM   1929  CD1 ILE A 119       3.620  -2.799   8.217  1.00 98.79           C  
ATOM   1930 HD11 ILE A 119       3.170  -2.918   7.231  1.00 98.79           H  
ATOM   1931 HD12 ILE A 119       4.498  -2.159   8.128  1.00 98.79           H  
ATOM   1932 HD13 ILE A 119       3.921  -3.783   8.575  1.00 98.79           H  
ATOM   1933  N   GLN A 120       5.670  -2.604  12.767  1.00 98.73           N  
ATOM   1934  H   GLN A 120       6.205  -2.860  11.950  1.00 98.73           H  
ATOM   1935  CA  GLN A 120       6.396  -2.211  13.977  1.00 98.73           C  
ATOM   1936  HA  GLN A 120       5.888  -2.626  14.847  1.00 98.73           H  
ATOM   1937  C   GLN A 120       6.406  -0.686  14.165  1.00 98.73           C  
ATOM   1938  CB  GLN A 120       7.806  -2.810  13.917  1.00 98.73           C  
ATOM   1939  HB2 GLN A 120       8.279  -2.507  12.982  1.00 98.73           H  
ATOM   1940  HB3 GLN A 120       8.406  -2.425  14.742  1.00 98.73           H  
ATOM   1941  O   GLN A 120       5.965   0.055  13.293  1.00 98.73           O  
ATOM   1942  CG  GLN A 120       7.769  -4.347  14.008  1.00 98.73           C  
ATOM   1943  HG2 GLN A 120       7.078  -4.757  13.271  1.00 98.73           H  
ATOM   1944  HG3 GLN A 120       8.758  -4.735  13.760  1.00 98.73           H  
ATOM   1945  CD  GLN A 120       7.385  -4.856  15.397  1.00 98.73           C  
ATOM   1946  NE2 GLN A 120       6.896  -6.063  15.541  1.00 98.73           N  
ATOM   1947 HE21 GLN A 120       6.907  -6.729  14.781  1.00 98.73           H  
ATOM   1948 HE22 GLN A 120       6.782  -6.400  16.487  1.00 98.73           H  
ATOM   1949  OE1 GLN A 120       7.537  -4.182  16.404  1.00 98.73           O  
ATOM   1950  N   ASP A 121       6.879  -0.215  15.316  1.00 98.66           N  
ATOM   1951  H   ASP A 121       7.266  -0.857  15.993  1.00 98.66           H  
ATOM   1952  CA  ASP A 121       6.917   1.217  15.632  1.00 98.66           C  
ATOM   1953  HA  ASP A 121       5.943   1.637  15.383  1.00 98.66           H  
ATOM   1954  C   ASP A 121       7.954   2.001  14.794  1.00 98.66           C  
ATOM   1955  CB  ASP A 121       7.106   1.410  17.154  1.00 98.66           C  
ATOM   1956  HB2 ASP A 121       6.321   0.862  17.676  1.00 98.66           H  
ATOM   1957  HB3 ASP A 121       6.983   2.466  17.392  1.00 98.66           H  
ATOM   1958  O   ASP A 121       8.773   1.440  14.053  1.00 98.66           O  
ATOM   1959  CG  ASP A 121       8.454   0.940  17.709  1.00 98.66           C  
ATOM   1960  OD1 ASP A 121       9.406   0.748  16.922  1.00 98.66           O  
ATOM   1961  OD2 ASP A 121       8.583   0.765  18.937  1.00 98.66           O  
ATOM   1962  N   GLU A 122       7.948   3.329  14.933  1.00 98.73           N  
ATOM   1963  H   GLU A 122       7.216   3.755  15.483  1.00 98.73           H  
ATOM   1964  CA  GLU A 122       8.889   4.216  14.239  1.00 98.73           C  
ATOM   1965  HA  GLU A 122       8.792   4.054  13.165  1.00 98.73           H  
ATOM   1966  C   GLU A 122      10.353   3.961  14.637  1.00 98.73           C  
ATOM   1967  CB  GLU A 122       8.523   5.671  14.550  1.00 98.73           C  
ATOM   1968  HB2 GLU A 122       7.451   5.810  14.406  1.00 98.73           H  
ATOM   1969  HB3 GLU A 122       8.760   5.885  15.592  1.00 98.73           H  
ATOM   1970  O   GLU A 122      11.255   4.054  13.800  1.00 98.73           O  
ATOM   1971  CG  GLU A 122       9.286   6.637  13.632  1.00 98.73           C  
ATOM   1972  HG2 GLU A 122       9.059   6.368  12.600  1.00 98.73           H  
ATOM   1973  HG3 GLU A 122      10.359   6.534  13.791  1.00 98.73           H  
ATOM   1974  CD  GLU A 122       8.903   8.099  13.850  1.00 98.73           C  
ATOM   1975  OE1 GLU A 122       9.082   8.914  12.913  1.00 98.73           O  
ATOM   1976  OE2 GLU A 122       8.411   8.452  14.943  1.00 98.73           O  
ATOM   1977  N   LYS A 123      10.612   3.582  15.897  1.00 98.69           N  
ATOM   1978  H   LYS A 123       9.820   3.427  16.505  1.00 98.69           H  
ATOM   1979  CA  LYS A 123      11.960   3.229  16.377  1.00 98.69           C  
ATOM   1980  HA  LYS A 123      12.632   4.063  16.174  1.00 98.69           H  
ATOM   1981  C   LYS A 123      12.513   2.018  15.620  1.00 98.69           C  
ATOM   1982  CB  LYS A 123      11.904   2.978  17.892  1.00 98.69           C  
ATOM   1983  HB2 LYS A 123      11.542   3.881  18.384  1.00 98.69           H  
ATOM   1984  HB3 LYS A 123      11.202   2.171  18.099  1.00 98.69           H  
ATOM   1985  O   LYS A 123      13.704   1.965  15.318  1.00 98.69           O  
ATOM   1986  CG  LYS A 123      13.277   2.604  18.470  1.00 98.69           C  
ATOM   1987  HG2 LYS A 123      13.637   1.691  17.997  1.00 98.69           H  
ATOM   1988  HG3 LYS A 123      13.987   3.409  18.278  1.00 98.69           H  
ATOM   1989  CD  LYS A 123      13.180   2.356  19.977  1.00 98.69           C  
ATOM   1990  HD2 LYS A 123      12.948   3.295  20.480  1.00 98.69           H  
ATOM   1991  HD3 LYS A 123      12.379   1.642  20.169  1.00 98.69           H  
ATOM   1992  CE  LYS A 123      14.508   1.792  20.487  1.00 98.69           C  
ATOM   1993  HE2 LYS A 123      14.719   0.874  19.940  1.00 98.69           H  
ATOM   1994  HE3 LYS A 123      15.303   2.505  20.266  1.00 98.69           H  
ATOM   1995  NZ  LYS A 123      14.443   1.515  21.942  1.00 98.69           N  
ATOM   1996  HZ1 LYS A 123      15.312   1.119  22.271  1.00 98.69           H  
ATOM   1997  HZ2 LYS A 123      13.694   0.864  22.133  1.00 98.69           H  
ATOM   1998  HZ3 LYS A 123      14.256   2.367  22.450  1.00 98.69           H  
ATOM   1999  N   ASN A 124      11.642   1.076  15.274  1.00 98.75           N  
ATOM   2000  H   ASN A 124      10.700   1.168  15.626  1.00 98.75           H  
ATOM   2001  CA  ASN A 124      11.919  -0.068  14.415  1.00 98.75           C  
ATOM   2002  HA  ASN A 124      12.970  -0.339  14.520  1.00 98.75           H  
ATOM   2003  C   ASN A 124      11.706   0.234  12.921  1.00 98.75           C  
ATOM   2004  CB  ASN A 124      11.072  -1.251  14.896  1.00 98.75           C  
ATOM   2005  HB2 ASN A 124      10.038  -0.925  15.008  1.00 98.75           H  
ATOM   2006  HB3 ASN A 124      11.091  -2.055  14.160  1.00 98.75           H  
ATOM   2007  O   ASN A 124      11.684  -0.697  12.114  1.00 98.75           O  
ATOM   2008  CG  ASN A 124      11.570  -1.827  16.203  1.00 98.75           C  
ATOM   2009  ND2 ASN A 124      10.991  -1.449  17.313  1.00 98.75           N  
ATOM   2010 HD21 ASN A 124      11.243  -1.889  18.186  1.00 98.75           H  
ATOM   2011 HD22 ASN A 124      10.295  -0.717  17.278  1.00 98.75           H  
ATOM   2012  OD1 ASN A 124      12.484  -2.642  16.220  1.00 98.75           O  
ATOM   2013  N   LYS A 125      11.584   1.514  12.542  1.00 98.83           N  
ATOM   2014  H   LYS A 125      11.554   2.214  13.270  1.00 98.83           H  
ATOM   2015  CA  LYS A 125      11.445   1.998  11.161  1.00 98.83           C  
ATOM   2016  HA  LYS A 125      11.191   3.057  11.218  1.00 98.83           H  
ATOM   2017  C   LYS A 125      10.270   1.367  10.413  1.00 98.83           C  
ATOM   2018  CB  LYS A 125      12.783   1.858  10.408  1.00 98.83           C  
ATOM   2019  HB2 LYS A 125      12.666   2.231   9.390  1.00 98.83           H  
ATOM   2020  HB3 LYS A 125      13.031   0.799  10.343  1.00 98.83           H  
ATOM   2021  O   LYS A 125      10.403   1.003   9.247  1.00 98.83           O  
ATOM   2022  CG  LYS A 125      13.967   2.589  11.054  1.00 98.83           C  
ATOM   2023  HG2 LYS A 125      14.864   2.363  10.477  1.00 98.83           H  
ATOM   2024  HG3 LYS A 125      14.121   2.243  12.076  1.00 98.83           H  
ATOM   2025  CD  LYS A 125      13.743   4.102  11.043  1.00 98.83           C  
ATOM   2026  HD2 LYS A 125      13.476   4.410  10.032  1.00 98.83           H  
ATOM   2027  HD3 LYS A 125      12.931   4.363  11.721  1.00 98.83           H  
ATOM   2028  CE  LYS A 125      15.011   4.840  11.462  1.00 98.83           C  
ATOM   2029  HE2 LYS A 125      15.816   4.536  10.793  1.00 98.83           H  
ATOM   2030  HE3 LYS A 125      15.270   4.561  12.483  1.00 98.83           H  
ATOM   2031  NZ  LYS A 125      14.794   6.301  11.349  1.00 98.83           N  
ATOM   2032  HZ1 LYS A 125      14.023   6.600  11.929  1.00 98.83           H  
ATOM   2033  HZ2 LYS A 125      15.630   6.818  11.583  1.00 98.83           H  
ATOM   2034  HZ3 LYS A 125      14.555   6.523  10.393  1.00 98.83           H  
ATOM   2035  N   TYR A 126       9.137   1.201  11.099  1.00 98.89           N  
ATOM   2036  H   TYR A 126       9.105   1.495  12.065  1.00 98.89           H  
ATOM   2037  CA  TYR A 126       7.912   0.633  10.529  1.00 98.89           C  
ATOM   2038  HA  TYR A 126       7.251   0.412  11.367  1.00 98.89           H  
ATOM   2039  C   TYR A 126       8.129  -0.714   9.828  1.00 98.89           C  
ATOM   2040  CB  TYR A 126       7.194   1.678   9.661  1.00 98.89           C  
ATOM   2041  HB2 TYR A 126       7.819   1.922   8.802  1.00 98.89           H  
ATOM   2042  HB3 TYR A 126       6.268   1.248   9.281  1.00 98.89           H  
ATOM   2043  O   TYR A 126       7.519  -0.996   8.796  1.00 98.89           O  
ATOM   2044  CG  TYR A 126       6.839   2.947  10.409  1.00 98.89           C  
ATOM   2045  CD1 TYR A 126       5.948   2.884  11.499  1.00 98.89           C  
ATOM   2046  HD1 TYR A 126       5.523   1.939  11.802  1.00 98.89           H  
ATOM   2047  CD2 TYR A 126       7.355   4.191   9.996  1.00 98.89           C  
ATOM   2048  HD2 TYR A 126       8.033   4.250   9.157  1.00 98.89           H  
ATOM   2049  CE1 TYR A 126       5.585   4.052  12.191  1.00 98.89           C  
ATOM   2050  HE1 TYR A 126       4.910   4.005  13.033  1.00 98.89           H  
ATOM   2051  CE2 TYR A 126       6.983   5.366  10.683  1.00 98.89           C  
ATOM   2052  HE2 TYR A 126       7.377   6.326  10.383  1.00 98.89           H  
ATOM   2053  OH  TYR A 126       5.774   6.420  12.473  1.00 98.89           O  
ATOM   2054  HH  TYR A 126       5.196   6.265  13.224  1.00 98.89           H  
ATOM   2055  CZ  TYR A 126       6.103   5.296  11.787  1.00 98.89           C  
ATOM   2056  N   ARG A 127       9.024  -1.545  10.383  1.00 98.87           N  
ATOM   2057  H   ARG A 127       9.533  -1.211  11.188  1.00 98.87           H  
ATOM   2058  CA  ARG A 127       9.339  -2.878   9.860  1.00 98.87           C  
ATOM   2059  HA  ARG A 127       9.812  -2.741   8.888  1.00 98.87           H  
ATOM   2060  C   ARG A 127       8.065  -3.697   9.638  1.00 98.87           C  
ATOM   2061  CB  ARG A 127      10.323  -3.583  10.808  1.00 98.87           C  
ATOM   2062  HB2 ARG A 127       9.880  -3.647  11.802  1.00 98.87           H  
ATOM   2063  HB3 ARG A 127      11.233  -2.986  10.872  1.00 98.87           H  
ATOM   2064  O   ARG A 127       7.238  -3.791  10.548  1.00 98.87           O  
ATOM   2065  CG  ARG A 127      10.698  -4.995  10.336  1.00 98.87           C  
ATOM   2066  HG2 ARG A 127       9.810  -5.623  10.274  1.00 98.87           H  
ATOM   2067  HG3 ARG A 127      11.137  -4.912   9.342  1.00 98.87           H  
ATOM   2068  CD  ARG A 127      11.713  -5.673  11.264  1.00 98.87           C  
ATOM   2069  HD2 ARG A 127      12.599  -5.043  11.348  1.00 98.87           H  
ATOM   2070  HD3 ARG A 127      12.020  -6.615  10.809  1.00 98.87           H  
ATOM   2071  NE  ARG A 127      11.131  -5.989  12.581  1.00 98.87           N  
ATOM   2072  HE  ARG A 127      10.337  -6.613  12.588  1.00 98.87           H  
ATOM   2073  NH1 ARG A 127      12.472  -4.683  13.934  1.00 98.87           N  
ATOM   2074 HH11 ARG A 127      12.937  -4.328  13.111  1.00 98.87           H  
ATOM   2075 HH12 ARG A 127      12.613  -4.248  14.835  1.00 98.87           H  
ATOM   2076  NH2 ARG A 127      10.837  -5.955  14.802  1.00 98.87           N  
ATOM   2077 HH21 ARG A 127      11.035  -5.601  15.727  1.00 98.87           H  
ATOM   2078 HH22 ARG A 127      10.057  -6.578  14.648  1.00 98.87           H  
ATOM   2079  CZ  ARG A 127      11.499  -5.540  13.764  1.00 98.87           C  
ATOM   2080  N   ILE A 128       7.937  -4.294   8.453  1.00 98.83           N  
ATOM   2081  H   ILE A 128       8.676  -4.182   7.774  1.00 98.83           H  
ATOM   2082  CA  ILE A 128       6.818  -5.180   8.120  1.00 98.83           C  
ATOM   2083  HA  ILE A 128       5.939  -4.805   8.644  1.00 98.83           H  
ATOM   2084  C   ILE A 128       7.077  -6.591   8.627  1.00 98.83           C  
ATOM   2085  CB  ILE A 128       6.483  -5.159   6.613  1.00 98.83           C  
ATOM   2086  HB  ILE A 128       6.302  -4.118   6.346  1.00 98.83           H  
ATOM   2087  O   ILE A 128       8.166  -7.139   8.468  1.00 98.83           O  
ATOM   2088  CG1 ILE A 128       5.174  -5.923   6.319  1.00 98.83           C  
ATOM   2089 HG12 ILE A 128       5.336  -6.995   6.430  1.00 98.83           H  
ATOM   2090 HG13 ILE A 128       4.419  -5.620   7.046  1.00 98.83           H  
ATOM   2091  CG2 ILE A 128       7.633  -5.693   5.741  1.00 98.83           C  
ATOM   2092 HG21 ILE A 128       8.572  -5.202   5.996  1.00 98.83           H  
ATOM   2093 HG22 ILE A 128       7.432  -5.495   4.688  1.00 98.83           H  
ATOM   2094 HG23 ILE A 128       7.748  -6.768   5.878  1.00 98.83           H  
ATOM   2095  CD1 ILE A 128       4.611  -5.655   4.917  1.00 98.83           C  
ATOM   2096 HD11 ILE A 128       4.469  -4.584   4.771  1.00 98.83           H  
ATOM   2097 HD12 ILE A 128       3.647  -6.154   4.819  1.00 98.83           H  
ATOM   2098 HD13 ILE A 128       5.283  -6.044   4.153  1.00 98.83           H  
ATOM   2099  N   GLU A 129       6.050  -7.198   9.200  1.00 98.69           N  
ATOM   2100  H   GLU A 129       5.214  -6.664   9.388  1.00 98.69           H  
ATOM   2101  CA  GLU A 129       6.012  -8.611   9.551  1.00 98.69           C  
ATOM   2102  HA  GLU A 129       6.898  -9.120   9.172  1.00 98.69           H  
ATOM   2103  C   GLU A 129       4.784  -9.211   8.867  1.00 98.69           C  
ATOM   2104  CB  GLU A 129       6.003  -8.757  11.081  1.00 98.69           C  
ATOM   2105  HB2 GLU A 129       5.246  -8.089  11.491  1.00 98.69           H  
ATOM   2106  HB3 GLU A 129       5.754  -9.784  11.349  1.00 98.69           H  
ATOM   2107  O   GLU A 129       3.659  -8.771   9.105  1.00 98.69           O  
ATOM   2108  CG  GLU A 129       7.384  -8.403  11.672  1.00 98.69           C  
ATOM   2109  HG2 GLU A 129       8.081  -9.205  11.428  1.00 98.69           H  
ATOM   2110  HG3 GLU A 129       7.759  -7.495  11.200  1.00 98.69           H  
ATOM   2111  CD  GLU A 129       7.407  -8.157  13.187  1.00 98.69           C  
ATOM   2112  OE1 GLU A 129       8.443  -7.621  13.670  1.00 98.69           O  
ATOM   2113  OE2 GLU A 129       6.392  -8.385  13.884  1.00 98.69           O  
ATOM   2114  N   CYS A 130       4.995 -10.167   7.962  1.00 98.00           N  
ATOM   2115  H   CYS A 130       5.939 -10.487   7.800  1.00 98.00           H  
ATOM   2116  CA  CYS A 130       3.919 -10.850   7.251  1.00 98.00           C  
ATOM   2117  HA  CYS A 130       3.049 -10.832   7.907  1.00 98.00           H  
ATOM   2118  C   CYS A 130       4.260 -12.322   6.995  1.00 98.00           C  
ATOM   2119  CB  CYS A 130       3.537 -10.086   5.972  1.00 98.00           C  
ATOM   2120  HB2 CYS A 130       2.710 -10.596   5.478  1.00 98.00           H  
ATOM   2121  HB3 CYS A 130       3.207  -9.085   6.248  1.00 98.00           H  
ATOM   2122  O   CYS A 130       5.392 -12.661   6.645  1.00 98.00           O  
ATOM   2123  SG  CYS A 130       4.936  -9.954   4.820  1.00 98.00           S  
ATOM   2124  HG  CYS A 130       5.802  -9.451   5.705  1.00 98.00           H  
ATOM   2125  N   SER A 131       3.291 -13.216   7.201  1.00 98.24           N  
ATOM   2126  H   SER A 131       2.376 -12.886   7.473  1.00 98.24           H  
ATOM   2127  CA  SER A 131       3.471 -14.658   6.986  1.00 98.24           C  
ATOM   2128  HA  SER A 131       4.063 -14.798   6.081  1.00 98.24           H  
ATOM   2129  C   SER A 131       2.136 -15.381   6.771  1.00 98.24           C  
ATOM   2130  CB  SER A 131       4.257 -15.270   8.154  1.00 98.24           C  
ATOM   2131  HB2 SER A 131       5.155 -14.681   8.340  1.00 98.24           H  
ATOM   2132  HB3 SER A 131       4.567 -16.281   7.888  1.00 98.24           H  
ATOM   2133  O   SER A 131       1.075 -14.765   6.847  1.00 98.24           O  
ATOM   2134  OG  SER A 131       3.489 -15.332   9.332  1.00 98.24           O  
ATOM   2135  HG  SER A 131       3.120 -14.466   9.519  1.00 98.24           H  
ATOM   2136  N   GLY A 132       2.190 -16.682   6.466  1.00 98.27           N  
ATOM   2137  H   GLY A 132       3.088 -17.145   6.474  1.00 98.27           H  
ATOM   2138  CA  GLY A 132       0.993 -17.488   6.200  1.00 98.27           C  
ATOM   2139  HA2 GLY A 132       0.255 -17.314   6.983  1.00 98.27           H  
ATOM   2140  HA3 GLY A 132       1.258 -18.546   6.210  1.00 98.27           H  
ATOM   2141  C   GLY A 132       0.357 -17.165   4.850  1.00 98.27           C  
ATOM   2142  O   GLY A 132      -0.841 -16.904   4.765  1.00 98.27           O  
ATOM   2143  N   TYR A 133       1.189 -17.119   3.807  1.00 98.64           N  
ATOM   2144  H   TYR A 133       2.162 -17.350   3.947  1.00 98.64           H  
ATOM   2145  CA  TYR A 133       0.769 -16.751   2.461  1.00 98.64           C  
ATOM   2146  HA  TYR A 133       0.301 -15.769   2.536  1.00 98.64           H  
ATOM   2147  C   TYR A 133      -0.258 -17.732   1.863  1.00 98.64           C  
ATOM   2148  CB  TYR A 133       1.993 -16.577   1.553  1.00 98.64           C  
ATOM   2149  HB2 TYR A 133       2.720 -17.358   1.780  1.00 98.64           H  
ATOM   2150  HB3 TYR A 133       2.469 -15.621   1.771  1.00 98.64           H  
ATOM   2151  O   TYR A 133      -0.141 -18.952   1.993  1.00 98.64           O  
ATOM   2152  CG  TYR A 133       1.665 -16.654   0.077  1.00 98.64           C  
ATOM   2153  CD1 TYR A 133       1.743 -17.912  -0.546  1.00 98.64           C  
ATOM   2154  HD1 TYR A 133       2.068 -18.772   0.021  1.00 98.64           H  
ATOM   2155  CD2 TYR A 133       1.210 -15.528  -0.643  1.00 98.64           C  
ATOM   2156  HD2 TYR A 133       1.128 -14.572  -0.147  1.00 98.64           H  
ATOM   2157  CE1 TYR A 133       1.371 -18.058  -1.886  1.00 98.64           C  
ATOM   2158  HE1 TYR A 133       1.415 -19.025  -2.365  1.00 98.64           H  
ATOM   2159  CE2 TYR A 133       0.849 -15.668  -2.001  1.00 98.64           C  
ATOM   2160  HE2 TYR A 133       0.492 -14.821  -2.568  1.00 98.64           H  
ATOM   2161  OH  TYR A 133       0.602 -17.167  -3.898  1.00 98.64           O  
ATOM   2162  HH  TYR A 133       0.382 -16.352  -4.354  1.00 98.64           H  
ATOM   2163  CZ  TYR A 133       0.930 -16.944  -2.609  1.00 98.64           C  
ATOM   2164  N   SER A 134      -1.223 -17.180   1.129  1.00 98.53           N  
ATOM   2165  H   SER A 134      -1.263 -16.171   1.118  1.00 98.53           H  
ATOM   2166  CA  SER A 134      -2.115 -17.878   0.201  1.00 98.53           C  
ATOM   2167  HA  SER A 134      -1.575 -18.711  -0.249  1.00 98.53           H  
ATOM   2168  C   SER A 134      -2.566 -16.930  -0.920  1.00 98.53           C  
ATOM   2169  CB  SER A 134      -3.326 -18.430   0.961  1.00 98.53           C  
ATOM   2170  HB2 SER A 134      -2.986 -19.120   1.733  1.00 98.53           H  
ATOM   2171  HB3 SER A 134      -3.972 -18.973   0.270  1.00 98.53           H  
ATOM   2172  O   SER A 134      -2.422 -15.714  -0.814  1.00 98.53           O  
ATOM   2173  OG  SER A 134      -4.061 -17.382   1.559  1.00 98.53           O  
ATOM   2174  HG  SER A 134      -3.524 -17.030   2.273  1.00 98.53           H  
ATOM   2175  N   GLY A 135      -3.135 -17.456  -2.006  1.00 97.95           N  
ATOM   2176  H   GLY A 135      -3.132 -18.458  -2.125  1.00 97.95           H  
ATOM   2177  CA  GLY A 135      -3.748 -16.643  -3.062  1.00 97.95           C  
ATOM   2178  HA2 GLY A 135      -4.831 -16.715  -2.963  1.00 97.95           H  
ATOM   2179  HA3 GLY A 135      -3.467 -15.594  -2.960  1.00 97.95           H  
ATOM   2180  C   GLY A 135      -3.386 -17.090  -4.471  1.00 97.95           C  
ATOM   2181  O   GLY A 135      -2.777 -18.139  -4.665  1.00 97.95           O  
ATOM   2182  N   ASN A 136      -3.800 -16.304  -5.465  1.00 97.80           N  
ATOM   2183  H   ASN A 136      -4.241 -15.425  -5.231  1.00 97.80           H  
ATOM   2184  CA  ASN A 136      -3.545 -16.590  -6.881  1.00 97.80           C  
ATOM   2185  HA  ASN A 136      -3.225 -17.628  -6.970  1.00 97.80           H  
ATOM   2186  C   ASN A 136      -2.389 -15.756  -7.473  1.00 97.80           C  
ATOM   2187  CB  ASN A 136      -4.860 -16.457  -7.676  1.00 97.80           C  
ATOM   2188  HB2 ASN A 136      -5.650 -17.018  -7.175  1.00 97.80           H  
ATOM   2189  HB3 ASN A 136      -4.706 -16.893  -8.663  1.00 97.80           H  
ATOM   2190  O   ASN A 136      -1.946 -16.035  -8.586  1.00 97.80           O  
ATOM   2191  CG  ASN A 136      -5.320 -15.022  -7.864  1.00 97.80           C  
ATOM   2192  ND2 ASN A 136      -6.276 -14.776  -8.728  1.00 97.80           N  
ATOM   2193 HD21 ASN A 136      -6.693 -15.531  -9.254  1.00 97.80           H  
ATOM   2194 HD22 ASN A 136      -6.468 -13.810  -8.951  1.00 97.80           H  
ATOM   2195  OD1 ASN A 136      -4.816 -14.099  -7.258  1.00 97.80           O  
ATOM   2196  N   ALA A 137      -1.895 -14.743  -6.755  1.00 97.55           N  
ATOM   2197  H   ALA A 137      -2.335 -14.522  -5.873  1.00 97.55           H  
ATOM   2198  CA  ALA A 137      -0.666 -14.026  -7.083  1.00 97.55           C  
ATOM   2199  HA  ALA A 137      -0.550 -14.000  -8.166  1.00 97.55           H  
ATOM   2200  C   ALA A 137       0.529 -14.723  -6.437  1.00 97.55           C  
ATOM   2201  CB  ALA A 137      -0.757 -12.596  -6.542  1.00 97.55           C  
ATOM   2202  HB1 ALA A 137      -0.625 -12.602  -5.460  1.00 97.55           H  
ATOM   2203  HB2 ALA A 137       0.021 -11.975  -6.987  1.00 97.55           H  
ATOM   2204  HB3 ALA A 137      -1.740 -12.171  -6.743  1.00 97.55           H  
ATOM   2205  O   ALA A 137       0.402 -15.131  -5.296  1.00 97.55           O  
ATOM   2206  N   SER A 138       1.704 -14.795  -7.067  1.00 97.03           N  
ATOM   2207  H   SER A 138       1.783 -14.424  -8.003  1.00 97.03           H  
ATOM   2208  CA  SER A 138       2.907 -15.374  -6.434  1.00 97.03           C  
ATOM   2209  HA  SER A 138       2.721 -16.424  -6.209  1.00 97.03           H  
ATOM   2210  C   SER A 138       3.304 -14.659  -5.132  1.00 97.03           C  
ATOM   2211  CB  SER A 138       4.081 -15.269  -7.406  1.00 97.03           C  
ATOM   2212  HB2 SER A 138       4.968 -15.698  -6.941  1.00 97.03           H  
ATOM   2213  HB3 SER A 138       3.856 -15.818  -8.320  1.00 97.03           H  
ATOM   2214  O   SER A 138       3.196 -13.438  -5.087  1.00 97.03           O  
ATOM   2215  OG  SER A 138       4.311 -13.905  -7.714  1.00 97.03           O  
ATOM   2216  HG  SER A 138       4.164 -13.406  -6.907  1.00 97.03           H  
ATOM   2217  N   ASP A 139       3.867 -15.354  -4.139  1.00 98.04           N  
ATOM   2218  H   ASP A 139       3.880 -16.363  -4.184  1.00 98.04           H  
ATOM   2219  CA  ASP A 139       4.306 -14.748  -2.869  1.00 98.04           C  
ATOM   2220  HA  ASP A 139       3.489 -14.133  -2.491  1.00 98.04           H  
ATOM   2221  C   ASP A 139       5.546 -13.842  -3.022  1.00 98.04           C  
ATOM   2222  CB  ASP A 139       4.566 -15.842  -1.824  1.00 98.04           C  
ATOM   2223  HB2 ASP A 139       5.441 -16.425  -2.110  1.00 98.04           H  
ATOM   2224  HB3 ASP A 139       3.715 -16.524  -1.809  1.00 98.04           H  
ATOM   2225  O   ASP A 139       6.692 -14.275  -2.879  1.00 98.04           O  
ATOM   2226  CG  ASP A 139       4.768 -15.262  -0.417  1.00 98.04           C  
ATOM   2227  OD1 ASP A 139       4.640 -14.018  -0.255  1.00 98.04           O  
ATOM   2228  OD2 ASP A 139       5.056 -16.065   0.492  1.00 98.04           O  
ATOM   2229  N   ARG A 140       5.334 -12.568  -3.369  1.00 97.51           N  
ATOM   2230  H   ARG A 140       4.382 -12.286  -3.555  1.00 97.51           H  
ATOM   2231  CA  ARG A 140       6.427 -11.592  -3.523  1.00 97.51           C  
ATOM   2232  HA  ARG A 140       7.372 -12.130  -3.597  1.00 97.51           H  
ATOM   2233  C   ARG A 140       6.669 -10.746  -2.288  1.00 97.51           C  
ATOM   2234  CB  ARG A 140       6.256 -10.749  -4.797  1.00 97.51           C  
ATOM   2235  HB2 ARG A 140       5.349 -10.150  -4.713  1.00 97.51           H  
ATOM   2236  HB3 ARG A 140       7.100 -10.064  -4.879  1.00 97.51           H  
ATOM   2237  O   ARG A 140       7.783 -10.247  -2.148  1.00 97.51           O  
ATOM   2238  CG  ARG A 140       6.187 -11.594  -6.079  1.00 97.51           C  
ATOM   2239  HG2 ARG A 140       6.124 -10.927  -6.939  1.00 97.51           H  
ATOM   2240  HG3 ARG A 140       5.275 -12.190  -6.041  1.00 97.51           H  
ATOM   2241  CD  ARG A 140       7.387 -12.537  -6.249  1.00 97.51           C  
ATOM   2242  HD2 ARG A 140       7.549 -13.088  -5.323  1.00 97.51           H  
ATOM   2243  HD3 ARG A 140       8.279 -11.951  -6.470  1.00 97.51           H  
ATOM   2244  NE  ARG A 140       7.160 -13.535  -7.301  1.00 97.51           N  
ATOM   2245  HE  ARG A 140       6.355 -13.402  -7.896  1.00 97.51           H  
ATOM   2246  NH1 ARG A 140       8.868 -14.955  -6.719  1.00 97.51           N  
ATOM   2247 HH11 ARG A 140       9.171 -14.285  -6.027  1.00 97.51           H  
ATOM   2248 HH12 ARG A 140       9.327 -15.851  -6.803  1.00 97.51           H  
ATOM   2249  NH2 ARG A 140       7.385 -15.570  -8.267  1.00 97.51           N  
ATOM   2250 HH21 ARG A 140       7.875 -16.445  -8.390  1.00 97.51           H  
ATOM   2251 HH22 ARG A 140       6.659 -15.293  -8.912  1.00 97.51           H  
ATOM   2252  CZ  ARG A 140       7.807 -14.677  -7.425  1.00 97.51           C  
ATOM   2253  N   LEU A 141       5.709 -10.659  -1.367  1.00 97.70           N  
ATOM   2254  H   LEU A 141       4.837 -11.149  -1.510  1.00 97.70           H  
ATOM   2255  CA  LEU A 141       5.905  -9.934  -0.114  1.00 97.70           C  
ATOM   2256  HA  LEU A 141       6.434  -9.013  -0.356  1.00 97.70           H  
ATOM   2257  C   LEU A 141       6.793 -10.701   0.877  1.00 97.70           C  
ATOM   2258  CB  LEU A 141       4.552  -9.553   0.499  1.00 97.70           C  
ATOM   2259  HB2 LEU A 141       4.230 -10.383   1.129  1.00 97.70           H  
ATOM   2260  HB3 LEU A 141       3.818  -9.403  -0.292  1.00 97.70           H  
ATOM   2261  O   LEU A 141       7.461 -10.061   1.680  1.00 97.70           O  
ATOM   2262  CG  LEU A 141       4.576  -8.294   1.382  1.00 97.70           C  
ATOM   2263  HG  LEU A 141       5.311  -8.409   2.178  1.00 97.70           H  
ATOM   2264  CD1 LEU A 141       4.892  -7.023   0.588  1.00 97.70           C  
ATOM   2265 HD11 LEU A 141       5.922  -7.037   0.231  1.00 97.70           H  
ATOM   2266 HD12 LEU A 141       4.214  -6.935  -0.261  1.00 97.70           H  
ATOM   2267 HD13 LEU A 141       4.778  -6.153   1.234  1.00 97.70           H  
ATOM   2268  CD2 LEU A 141       3.192  -8.120   2.004  1.00 97.70           C  
ATOM   2269 HD21 LEU A 141       3.190  -7.248   2.657  1.00 97.70           H  
ATOM   2270 HD22 LEU A 141       2.949  -8.998   2.603  1.00 97.70           H  
ATOM   2271 HD23 LEU A 141       2.437  -7.996   1.227  1.00 97.70           H  
ATOM   2272  N   ALA A 142       6.909 -12.033   0.773  1.00 98.29           N  
ATOM   2273  H   ALA A 142       6.260 -12.549   0.197  1.00 98.29           H  
ATOM   2274  CA  ALA A 142       7.834 -12.805   1.611  1.00 98.29           C  
ATOM   2275  HA  ALA A 142       7.514 -12.716   2.650  1.00 98.29           H  
ATOM   2276  C   ALA A 142       9.292 -12.318   1.541  1.00 98.29           C  
ATOM   2277  CB  ALA A 142       7.750 -14.278   1.211  1.00 98.29           C  
ATOM   2278  HB1 ALA A 142       7.870 -14.397   0.134  1.00 98.29           H  
ATOM   2279  HB2 ALA A 142       8.519 -14.850   1.730  1.00 98.29           H  
ATOM   2280  HB3 ALA A 142       6.779 -14.665   1.517  1.00 98.29           H  
ATOM   2281  O   ALA A 142       9.999 -12.357   2.545  1.00 98.29           O  
ATOM   2282  N   TYR A 143       9.740 -11.801   0.390  1.00 98.42           N  
ATOM   2283  H   TYR A 143       9.098 -11.750  -0.388  1.00 98.42           H  
ATOM   2284  CA  TYR A 143      11.079 -11.211   0.245  1.00 98.42           C  
ATOM   2285  HA  TYR A 143      11.825 -11.940   0.560  1.00 98.42           H  
ATOM   2286  C   TYR A 143      11.278  -9.951   1.107  1.00 98.42           C  
ATOM   2287  CB  TYR A 143      11.298 -10.883  -1.235  1.00 98.42           C  
ATOM   2288  HB2 TYR A 143      11.158 -11.794  -1.816  1.00 98.42           H  
ATOM   2289  HB3 TYR A 143      10.540 -10.166  -1.552  1.00 98.42           H  
ATOM   2290  O   TYR A 143      12.388  -9.661   1.555  1.00 98.42           O  
ATOM   2291  CG  TYR A 143      12.671 -10.321  -1.543  1.00 98.42           C  
ATOM   2292  CD1 TYR A 143      12.830  -8.943  -1.788  1.00 98.42           C  
ATOM   2293  HD1 TYR A 143      11.979  -8.280  -1.746  1.00 98.42           H  
ATOM   2294  CD2 TYR A 143      13.790 -11.178  -1.565  1.00 98.42           C  
ATOM   2295  HD2 TYR A 143      13.669 -12.233  -1.370  1.00 98.42           H  
ATOM   2296  CE1 TYR A 143      14.109  -8.425  -2.061  1.00 98.42           C  
ATOM   2297  HE1 TYR A 143      14.258  -7.373  -2.254  1.00 98.42           H  
ATOM   2298  CE2 TYR A 143      15.071 -10.660  -1.838  1.00 98.42           C  
ATOM   2299  HE2 TYR A 143      15.935 -11.307  -1.854  1.00 98.42           H  
ATOM   2300  OH  TYR A 143      16.462  -8.739  -2.252  1.00 98.42           O  
ATOM   2301  HH  TYR A 143      17.153  -9.356  -2.507  1.00 98.42           H  
ATOM   2302  CZ  TYR A 143      15.231  -9.278  -2.077  1.00 98.42           C  
ATOM   2303  N   HIS A 144      10.184  -9.233   1.355  1.00 98.51           N  
ATOM   2304  H   HIS A 144       9.298  -9.598   1.034  1.00 98.51           H  
ATOM   2305  CA  HIS A 144      10.122  -7.993   2.122  1.00 98.51           C  
ATOM   2306  HA  HIS A 144      11.077  -7.473   2.049  1.00 98.51           H  
ATOM   2307  C   HIS A 144       9.843  -8.223   3.610  1.00 98.51           C  
ATOM   2308  CB  HIS A 144       9.038  -7.110   1.493  1.00 98.51           C  
ATOM   2309  HB2 HIS A 144       8.069  -7.607   1.533  1.00 98.51           H  
ATOM   2310  HB3 HIS A 144       8.961  -6.186   2.065  1.00 98.51           H  
ATOM   2311  O   HIS A 144       9.944  -7.290   4.403  1.00 98.51           O  
ATOM   2312  CG  HIS A 144       9.370  -6.758   0.073  1.00 98.51           C  
ATOM   2313  CD2 HIS A 144       8.889  -7.301  -1.086  1.00 98.51           C  
ATOM   2314  HD2 HIS A 144       8.142  -8.079  -1.155  1.00 98.51           H  
ATOM   2315  ND1 HIS A 144      10.307  -5.836  -0.275  1.00 98.51           N  
ATOM   2316  HD1 HIS A 144      10.802  -5.244   0.378  1.00 98.51           H  
ATOM   2317  CE1 HIS A 144      10.381  -5.787  -1.599  1.00 98.51           C  
ATOM   2318  HE1 HIS A 144      11.034  -5.092  -2.107  1.00 98.51           H  
ATOM   2319  NE2 HIS A 144       9.535  -6.674  -2.164  1.00 98.51           N  
ATOM   2320  N   ASN A 145       9.499  -9.449   4.013  1.00 98.64           N  
ATOM   2321  H   ASN A 145       9.440 -10.191   3.331  1.00 98.64           H  
ATOM   2322  CA  ASN A 145       9.221  -9.758   5.407  1.00 98.64           C  
ATOM   2323  HA  ASN A 145       8.396  -9.123   5.732  1.00 98.64           H  
ATOM   2324  C   ASN A 145      10.438  -9.446   6.298  1.00 98.64           C  
ATOM   2325  CB  ASN A 145       8.777 -11.221   5.528  1.00 98.64           C  
ATOM   2326  HB2 ASN A 145       9.592 -11.871   5.208  1.00 98.64           H  
ATOM   2327  HB3 ASN A 145       7.911 -11.402   4.891  1.00 98.64           H  
ATOM   2328  O   ASN A 145      11.566  -9.854   6.012  1.00 98.64           O  
ATOM   2329  CG  ASN A 145       8.390 -11.557   6.955  1.00 98.64           C  
ATOM   2330  ND2 ASN A 145       8.723 -12.731   7.432  1.00 98.64           N  
ATOM   2331 HD21 ASN A 145       9.153 -13.416   6.827  1.00 98.64           H  
ATOM   2332 HD22 ASN A 145       8.387 -12.943   8.361  1.00 98.64           H  
ATOM   2333  OD1 ASN A 145       7.809 -10.756   7.668  1.00 98.64           O  
ATOM   2334  N   GLY A 146      10.201  -8.717   7.387  1.00 98.63           N  
ATOM   2335  H   GLY A 146       9.256  -8.415   7.573  1.00 98.63           H  
ATOM   2336  CA  GLY A 146      11.227  -8.258   8.318  1.00 98.63           C  
ATOM   2337  HA2 GLY A 146      10.740  -8.004   9.260  1.00 98.63           H  
ATOM   2338  HA3 GLY A 146      11.934  -9.066   8.501  1.00 98.63           H  
ATOM   2339  C   GLY A 146      12.015  -7.032   7.850  1.00 98.63           C  
ATOM   2340  O   GLY A 146      12.934  -6.616   8.557  1.00 98.63           O  
ATOM   2341  N   MET A 147      11.695  -6.441   6.696  1.00 98.80           N  
ATOM   2342  H   MET A 147      10.932  -6.807   6.144  1.00 98.80           H  
ATOM   2343  CA  MET A 147      12.408  -5.268   6.184  1.00 98.80           C  
ATOM   2344  HA  MET A 147      13.444  -5.320   6.518  1.00 98.80           H  
ATOM   2345  C   MET A 147      11.842  -3.964   6.737  1.00 98.80           C  
ATOM   2346  CB  MET A 147      12.434  -5.256   4.655  1.00 98.80           C  
ATOM   2347  HB2 MET A 147      12.948  -4.355   4.321  1.00 98.80           H  
ATOM   2348  HB3 MET A 147      11.416  -5.226   4.265  1.00 98.80           H  
ATOM   2349  O   MET A 147      10.651  -3.859   7.038  1.00 98.80           O  
ATOM   2350  CG  MET A 147      13.163  -6.471   4.078  1.00 98.80           C  
ATOM   2351  HG2 MET A 147      13.144  -6.363   2.993  1.00 98.80           H  
ATOM   2352  HG3 MET A 147      12.619  -7.382   4.328  1.00 98.80           H  
ATOM   2353  SD  MET A 147      14.895  -6.645   4.600  1.00 98.80           S  
ATOM   2354  CE  MET A 147      14.787  -7.978   5.819  1.00 98.80           C  
ATOM   2355  HE1 MET A 147      14.253  -8.826   5.391  1.00 98.80           H  
ATOM   2356  HE2 MET A 147      14.262  -7.627   6.707  1.00 98.80           H  
ATOM   2357  HE3 MET A 147      15.794  -8.283   6.106  1.00 98.80           H  
ATOM   2358  N   LYS A 148      12.722  -2.972   6.896  1.00 98.89           N  
ATOM   2359  H   LYS A 148      13.639  -3.101   6.492  1.00 98.89           H  
ATOM   2360  CA  LYS A 148      12.374  -1.617   7.335  1.00 98.89           C  
ATOM   2361  HA  LYS A 148      11.624  -1.657   8.126  1.00 98.89           H  
ATOM   2362  C   LYS A 148      11.776  -0.831   6.173  1.00 98.89           C  
ATOM   2363  CB  LYS A 148      13.621  -0.907   7.862  1.00 98.89           C  
ATOM   2364  HB2 LYS A 148      14.379  -0.923   7.079  1.00 98.89           H  
ATOM   2365  HB3 LYS A 148      13.375   0.135   8.068  1.00 98.89           H  
ATOM   2366  O   LYS A 148      12.053  -1.125   5.016  1.00 98.89           O  
ATOM   2367  CG  LYS A 148      14.180  -1.556   9.136  1.00 98.89           C  
ATOM   2368  HG2 LYS A 148      14.376  -2.614   8.962  1.00 98.89           H  
ATOM   2369  HG3 LYS A 148      13.463  -1.456   9.951  1.00 98.89           H  
ATOM   2370  CD  LYS A 148      15.495  -0.863   9.494  1.00 98.89           C  
ATOM   2371  HD2 LYS A 148      15.317   0.202   9.647  1.00 98.89           H  
ATOM   2372  HD3 LYS A 148      16.177  -0.976   8.651  1.00 98.89           H  
ATOM   2373  CE  LYS A 148      16.133  -1.465  10.744  1.00 98.89           C  
ATOM   2374  HE2 LYS A 148      15.509  -1.231  11.607  1.00 98.89           H  
ATOM   2375  HE3 LYS A 148      16.173  -2.547  10.622  1.00 98.89           H  
ATOM   2376  NZ  LYS A 148      17.502  -0.920  10.910  1.00 98.89           N  
ATOM   2377  HZ1 LYS A 148      18.048  -1.133  10.088  1.00 98.89           H  
ATOM   2378  HZ2 LYS A 148      17.970  -1.309  11.716  1.00 98.89           H  
ATOM   2379  HZ3 LYS A 148      17.477   0.087  10.978  1.00 98.89           H  
ATOM   2380  N   PHE A 149      10.940   0.151   6.487  1.00 98.91           N  
ATOM   2381  H   PHE A 149      10.780   0.378   7.458  1.00 98.91           H  
ATOM   2382  CA  PHE A 149      10.386   1.042   5.478  1.00 98.91           C  
ATOM   2383  HA  PHE A 149      10.106   0.451   4.606  1.00 98.91           H  
ATOM   2384  C   PHE A 149      11.436   2.069   5.041  1.00 98.91           C  
ATOM   2385  CB  PHE A 149       9.124   1.705   6.035  1.00 98.91           C  
ATOM   2386  HB2 PHE A 149       8.560   0.964   6.601  1.00 98.91           H  
ATOM   2387  HB3 PHE A 149       9.405   2.499   6.727  1.00 98.91           H  
ATOM   2388  O   PHE A 149      12.139   2.628   5.883  1.00 98.91           O  
ATOM   2389  CG  PHE A 149       8.206   2.251   4.964  1.00 98.91           C  
ATOM   2390  CD1 PHE A 149       8.148   3.629   4.691  1.00 98.91           C  
ATOM   2391  HD1 PHE A 149       8.785   4.318   5.227  1.00 98.91           H  
ATOM   2392  CD2 PHE A 149       7.397   1.363   4.236  1.00 98.91           C  
ATOM   2393  HD2 PHE A 149       7.470   0.301   4.419  1.00 98.91           H  
ATOM   2394  CE1 PHE A 149       7.264   4.107   3.708  1.00 98.91           C  
ATOM   2395  HE1 PHE A 149       7.232   5.163   3.485  1.00 98.91           H  
ATOM   2396  CE2 PHE A 149       6.500   1.838   3.267  1.00 98.91           C  
ATOM   2397  HE2 PHE A 149       5.868   1.147   2.731  1.00 98.91           H  
ATOM   2398  CZ  PHE A 149       6.436   3.215   3.002  1.00 98.91           C  
ATOM   2399  HZ  PHE A 149       5.762   3.585   2.244  1.00 98.91           H  
ATOM   2400  N   THR A 150      11.511   2.343   3.743  1.00 98.90           N  
ATOM   2401  H   THR A 150      10.963   1.785   3.105  1.00 98.90           H  
ATOM   2402  CA  THR A 150      12.479   3.269   3.146  1.00 98.90           C  
ATOM   2403  HA  THR A 150      13.006   3.820   3.925  1.00 98.90           H  
ATOM   2404  C   THR A 150      11.761   4.276   2.255  1.00 98.90           C  
ATOM   2405  CB  THR A 150      13.535   2.481   2.366  1.00 98.90           C  
ATOM   2406  HB  THR A 150      13.014   1.803   1.690  1.00 98.90           H  
ATOM   2407  O   THR A 150      10.915   3.904   1.437  1.00 98.90           O  
ATOM   2408  CG2 THR A 150      14.507   3.357   1.578  1.00 98.90           C  
ATOM   2409 HG21 THR A 150      14.703   4.284   2.117  1.00 98.90           H  
ATOM   2410 HG22 THR A 150      14.085   3.607   0.605  1.00 98.90           H  
ATOM   2411 HG23 THR A 150      15.450   2.836   1.412  1.00 98.90           H  
ATOM   2412  OG1 THR A 150      14.273   1.690   3.259  1.00 98.90           O  
ATOM   2413  HG1 THR A 150      14.929   1.208   2.749  1.00 98.90           H  
ATOM   2414  N   THR A 151      12.108   5.553   2.414  1.00 98.83           N  
ATOM   2415  H   THR A 151      12.852   5.756   3.066  1.00 98.83           H  
ATOM   2416  CA  THR A 151      11.635   6.690   1.607  1.00 98.83           C  
ATOM   2417  HA  THR A 151      10.974   6.326   0.820  1.00 98.83           H  
ATOM   2418  C   THR A 151      12.820   7.377   0.927  1.00 98.83           C  
ATOM   2419  CB  THR A 151      10.850   7.712   2.453  1.00 98.83           C  
ATOM   2420  HB  THR A 151      10.591   8.569   1.831  1.00 98.83           H  
ATOM   2421  O   THR A 151      13.979   7.084   1.226  1.00 98.83           O  
ATOM   2422  CG2 THR A 151       9.559   7.128   3.019  1.00 98.83           C  
ATOM   2423 HG21 THR A 151       8.901   6.841   2.198  1.00 98.83           H  
ATOM   2424 HG22 THR A 151       9.769   6.268   3.655  1.00 98.83           H  
ATOM   2425 HG23 THR A 151       9.037   7.893   3.595  1.00 98.83           H  
ATOM   2426  OG1 THR A 151      11.620   8.155   3.541  1.00 98.83           O  
ATOM   2427  HG1 THR A 151      11.725   9.107   3.468  1.00 98.83           H  
ATOM   2428  N   TYR A 152      12.560   8.310   0.005  1.00 98.24           N  
ATOM   2429  H   TYR A 152      11.607   8.588  -0.182  1.00 98.24           H  
ATOM   2430  CA  TYR A 152      13.650   8.996  -0.705  1.00 98.24           C  
ATOM   2431  HA  TYR A 152      14.285   8.235  -1.158  1.00 98.24           H  
ATOM   2432  C   TYR A 152      14.557   9.825   0.222  1.00 98.24           C  
ATOM   2433  CB  TYR A 152      13.080   9.866  -1.834  1.00 98.24           C  
ATOM   2434  HB2 TYR A 152      12.446   9.233  -2.456  1.00 98.24           H  
ATOM   2435  HB3 TYR A 152      13.914  10.202  -2.450  1.00 98.24           H  
ATOM   2436  O   TYR A 152      15.696  10.112  -0.130  1.00 98.24           O  
ATOM   2437  CG  TYR A 152      12.301  11.100  -1.407  1.00 98.24           C  
ATOM   2438  CD1 TYR A 152      10.914  11.178  -1.631  1.00 98.24           C  
ATOM   2439  HD1 TYR A 152      10.393  10.373  -2.127  1.00 98.24           H  
ATOM   2440  CD2 TYR A 152      12.972  12.198  -0.829  1.00 98.24           C  
ATOM   2441  HD2 TYR A 152      14.045  12.181  -0.709  1.00 98.24           H  
ATOM   2442  CE1 TYR A 152      10.208  12.329  -1.233  1.00 98.24           C  
ATOM   2443  HE1 TYR A 152       9.155  12.438  -1.446  1.00 98.24           H  
ATOM   2444  CE2 TYR A 152      12.252  13.309  -0.357  1.00 98.24           C  
ATOM   2445  HE2 TYR A 152      12.764  14.121   0.139  1.00 98.24           H  
ATOM   2446  OH  TYR A 152      10.145  14.417  -0.067  1.00 98.24           O  
ATOM   2447  HH  TYR A 152      10.656  14.960   0.538  1.00 98.24           H  
ATOM   2448  CZ  TYR A 152      10.859  13.364  -0.536  1.00 98.24           C  
ATOM   2449  N   ASP A 153      14.043  10.239   1.383  1.00 98.67           N  
ATOM   2450  H   ASP A 153      13.078  10.017   1.586  1.00 98.67           H  
ATOM   2451  CA  ASP A 153      14.707  11.062   2.400  1.00 98.67           C  
ATOM   2452  HA  ASP A 153      15.640  11.450   1.990  1.00 98.67           H  
ATOM   2453  C   ASP A 153      15.081  10.279   3.672  1.00 98.67           C  
ATOM   2454  CB  ASP A 153      13.812  12.266   2.749  1.00 98.67           C  
ATOM   2455  HB2 ASP A 153      13.687  12.880   1.857  1.00 98.67           H  
ATOM   2456  HB3 ASP A 153      14.323  12.882   3.488  1.00 98.67           H  
ATOM   2457  O   ASP A 153      15.697  10.839   4.579  1.00 98.67           O  
ATOM   2458  CG  ASP A 153      12.426  11.888   3.297  1.00 98.67           C  
ATOM   2459  OD1 ASP A 153      12.034  10.696   3.232  1.00 98.67           O  
ATOM   2460  OD2 ASP A 153      11.698  12.789   3.755  1.00 98.67           O  
ATOM   2461  N   SER A 154      14.739   8.988   3.756  1.00 98.59           N  
ATOM   2462  H   SER A 154      14.237   8.577   2.982  1.00 98.59           H  
ATOM   2463  CA  SER A 154      15.129   8.109   4.860  1.00 98.59           C  
ATOM   2464  HA  SER A 154      16.038   8.509   5.309  1.00 98.59           H  
ATOM   2465  C   SER A 154      15.441   6.710   4.343  1.00 98.59           C  
ATOM   2466  CB  SER A 154      14.052   8.065   5.949  1.00 98.59           C  
ATOM   2467  HB2 SER A 154      13.768   9.084   6.213  1.00 98.59           H  
ATOM   2468  HB3 SER A 154      13.172   7.536   5.584  1.00 98.59           H  
ATOM   2469  O   SER A 154      14.549   5.874   4.174  1.00 98.59           O  
ATOM   2470  OG  SER A 154      14.575   7.412   7.101  1.00 98.59           O  
ATOM   2471  HG  SER A 154      15.480   7.721   7.188  1.00 98.59           H  
ATOM   2472  N   ASP A 155      16.730   6.475   4.115  1.00 98.74           N  
ATOM   2473  H   ASP A 155      17.404   7.213   4.263  1.00 98.74           H  
ATOM   2474  CA  ASP A 155      17.254   5.196   3.660  1.00 98.74           C  
ATOM   2475  HA  ASP A 155      16.563   4.779   2.928  1.00 98.74           H  
ATOM   2476  C   ASP A 155      17.395   4.206   4.823  1.00 98.74           C  
ATOM   2477  CB  ASP A 155      18.584   5.416   2.939  1.00 98.74           C  
ATOM   2478  HB2 ASP A 155      18.494   6.281   2.282  1.00 98.74           H  
ATOM   2479  HB3 ASP A 155      19.369   5.625   3.666  1.00 98.74           H  
ATOM   2480  O   ASP A 155      18.109   4.462   5.796  1.00 98.74           O  
ATOM   2481  CG  ASP A 155      18.965   4.202   2.098  1.00 98.74           C  
ATOM   2482  OD1 ASP A 155      18.301   3.153   2.277  1.00 98.74           O  
ATOM   2483  OD2 ASP A 155      19.864   4.415   1.262  1.00 98.74           O  
ATOM   2484  N   ASN A 156      16.660   3.098   4.754  1.00 98.71           N  
ATOM   2485  H   ASN A 156      16.164   2.927   3.891  1.00 98.71           H  
ATOM   2486  CA  ASN A 156      16.709   2.019   5.738  1.00 98.71           C  
ATOM   2487  HA  ASN A 156      17.615   2.133   6.334  1.00 98.71           H  
ATOM   2488  C   ASN A 156      16.809   0.640   5.069  1.00 98.71           C  
ATOM   2489  CB  ASN A 156      15.481   2.099   6.667  1.00 98.71           C  
ATOM   2490  HB2 ASN A 156      14.592   1.883   6.074  1.00 98.71           H  
ATOM   2491  HB3 ASN A 156      15.570   1.332   7.435  1.00 98.71           H  
ATOM   2492  O   ASN A 156      16.549  -0.370   5.738  1.00 98.71           O  
ATOM   2493  CG  ASN A 156      15.310   3.434   7.370  1.00 98.71           C  
ATOM   2494  ND2 ASN A 156      14.362   4.227   6.936  1.00 98.71           N  
ATOM   2495 HD21 ASN A 156      14.382   5.206   7.183  1.00 98.71           H  
ATOM   2496 HD22 ASN A 156      13.824   3.923   6.136  1.00 98.71           H  
ATOM   2497  OD1 ASN A 156      15.949   3.731   8.375  1.00 98.71           O  
ATOM   2498  N   ASP A 157      17.109   0.605   3.768  1.00 98.71           N  
ATOM   2499  H   ASP A 157      17.488   1.430   3.325  1.00 98.71           H  
ATOM   2500  CA  ASP A 157      17.201  -0.636   3.014  1.00 98.71           C  
ATOM   2501  HA  ASP A 157      16.493  -1.339   3.452  1.00 98.71           H  
ATOM   2502  C   ASP A 157      18.577  -1.309   3.202  1.00 98.71           C  
ATOM   2503  CB  ASP A 157      16.672  -0.401   1.591  1.00 98.71           C  
ATOM   2504  HB2 ASP A 157      16.473  -1.367   1.128  1.00 98.71           H  
ATOM   2505  HB3 ASP A 157      15.706   0.096   1.681  1.00 98.71           H  
ATOM   2506  O   ASP A 157      19.344  -0.928   4.093  1.00 98.71           O  
ATOM   2507  CG  ASP A 157      17.547   0.415   0.648  1.00 98.71           C  
ATOM   2508  OD1 ASP A 157      18.669  -0.062   0.408  1.00 98.71           O  
ATOM   2509  OD2 ASP A 157      16.976   1.340   0.016  1.00 98.71           O  
ATOM   2510  N   LEU A 158      18.810  -2.437   2.529  1.00 98.35           N  
ATOM   2511  H   LEU A 158      18.218  -2.630   1.733  1.00 98.35           H  
ATOM   2512  CA  LEU A 158      20.015  -3.260   2.701  1.00 98.35           C  
ATOM   2513  HA  LEU A 158      20.569  -2.901   3.569  1.00 98.35           H  
ATOM   2514  C   LEU A 158      21.004  -3.132   1.535  1.00 98.35           C  
ATOM   2515  CB  LEU A 158      19.649  -4.739   2.944  1.00 98.35           C  
ATOM   2516  HB2 LEU A 158      19.179  -5.127   2.040  1.00 98.35           H  
ATOM   2517  HB3 LEU A 158      20.581  -5.287   3.086  1.00 98.35           H  
ATOM   2518  O   LEU A 158      22.026  -3.824   1.558  1.00 98.35           O  
ATOM   2519  CG  LEU A 158      18.739  -5.045   4.143  1.00 98.35           C  
ATOM   2520  HG  LEU A 158      17.728  -4.698   3.930  1.00 98.35           H  
ATOM   2521  CD1 LEU A 158      18.704  -6.564   4.359  1.00 98.35           C  
ATOM   2522 HD11 LEU A 158      17.925  -6.810   5.081  1.00 98.35           H  
ATOM   2523 HD12 LEU A 158      19.673  -6.902   4.728  1.00 98.35           H  
ATOM   2524 HD13 LEU A 158      18.502  -7.060   3.410  1.00 98.35           H  
ATOM   2525  CD2 LEU A 158      19.219  -4.425   5.458  1.00 98.35           C  
ATOM   2526 HD21 LEU A 158      19.157  -3.339   5.381  1.00 98.35           H  
ATOM   2527 HD22 LEU A 158      18.581  -4.750   6.280  1.00 98.35           H  
ATOM   2528 HD23 LEU A 158      20.256  -4.702   5.645  1.00 98.35           H  
ATOM   2529  N   ASP A 159      20.702  -2.316   0.525  1.00 97.90           N  
ATOM   2530  H   ASP A 159      19.937  -1.664   0.621  1.00 97.90           H  
ATOM   2531  CA  ASP A 159      21.668  -1.981  -0.517  1.00 97.90           C  
ATOM   2532  HA  ASP A 159      22.195  -2.889  -0.809  1.00 97.90           H  
ATOM   2533  C   ASP A 159      22.704  -0.994   0.062  1.00 97.90           C  
ATOM   2534  CB  ASP A 159      20.929  -1.473  -1.765  1.00 97.90           C  
ATOM   2535  HB2 ASP A 159      20.104  -2.150  -1.986  1.00 97.90           H  
ATOM   2536  HB3 ASP A 159      20.509  -0.487  -1.564  1.00 97.90           H  
ATOM   2537  O   ASP A 159      22.390  -0.154   0.903  1.00 97.90           O  
ATOM   2538  CG  ASP A 159      21.843  -1.395  -2.989  1.00 97.90           C  
ATOM   2539  OD1 ASP A 159      22.883  -0.704  -2.905  1.00 97.90           O  
ATOM   2540  OD2 ASP A 159      21.529  -2.025  -4.018  1.00 97.90           O  
ATOM   2541  N   ASN A 160      23.978  -1.147  -0.309  1.00 95.89           N  
ATOM   2542  H   ASN A 160      24.143  -1.689  -1.146  1.00 95.89           H  
ATOM   2543  CA  ASN A 160      25.060  -0.305   0.221  1.00 95.89           C  
ATOM   2544  HA  ASN A 160      24.740   0.151   1.157  1.00 95.89           H  
ATOM   2545  C   ASN A 160      25.428   0.857  -0.712  1.00 95.89           C  
ATOM   2546  CB  ASN A 160      26.299  -1.165   0.512  1.00 95.89           C  
ATOM   2547  HB2 ASN A 160      26.628  -1.644  -0.411  1.00 95.89           H  
ATOM   2548  HB3 ASN A 160      27.105  -0.513   0.851  1.00 95.89           H  
ATOM   2549  O   ASN A 160      26.132   1.775  -0.291  1.00 95.89           O  
ATOM   2550  CG  ASN A 160      26.063  -2.199   1.592  1.00 95.89           C  
ATOM   2551  ND2 ASN A 160      26.087  -3.462   1.241  1.00 95.89           N  
ATOM   2552 HD21 ASN A 160      26.088  -3.666   0.252  1.00 95.89           H  
ATOM   2553 HD22 ASN A 160      25.704  -4.094   1.929  1.00 95.89           H  
ATOM   2554  OD1 ASN A 160      25.891  -1.914   2.766  1.00 95.89           O  
ATOM   2555  N   ASP A 161      24.993   0.797  -1.968  1.00 97.16           N  
ATOM   2556  H   ASP A 161      24.332   0.075  -2.215  1.00 97.16           H  
ATOM   2557  CA  ASP A 161      25.410   1.689  -3.043  1.00 97.16           C  
ATOM   2558  HA  ASP A 161      26.253   2.296  -2.714  1.00 97.16           H  
ATOM   2559  C   ASP A 161      24.284   2.646  -3.459  1.00 97.16           C  
ATOM   2560  CB  ASP A 161      25.871   0.840  -4.241  1.00 97.16           C  
ATOM   2561  HB2 ASP A 161      25.048   0.203  -4.564  1.00 97.16           H  
ATOM   2562  HB3 ASP A 161      26.113   1.510  -5.066  1.00 97.16           H  
ATOM   2563  O   ASP A 161      24.559   3.757  -3.927  1.00 97.16           O  
ATOM   2564  CG  ASP A 161      27.109  -0.027  -3.959  1.00 97.16           C  
ATOM   2565  OD1 ASP A 161      28.042   0.463  -3.281  1.00 97.16           O  
ATOM   2566  OD2 ASP A 161      27.175  -1.157  -4.497  1.00 97.16           O  
ATOM   2567  N   ILE A 162      23.018   2.242  -3.299  1.00 97.15           N  
ATOM   2568  H   ILE A 162      22.857   1.313  -2.937  1.00 97.15           H  
ATOM   2569  CA  ILE A 162      21.852   3.033  -3.709  1.00 97.15           C  
ATOM   2570  HA  ILE A 162      22.176   4.064  -3.851  1.00 97.15           H  
ATOM   2571  C   ILE A 162      20.751   3.076  -2.645  1.00 97.15           C  
ATOM   2572  CB  ILE A 162      21.279   2.536  -5.058  1.00 97.15           C  
ATOM   2573  HB  ILE A 162      20.428   3.174  -5.296  1.00 97.15           H  
ATOM   2574  O   ILE A 162      20.496   2.102  -1.958  1.00 97.15           O  
ATOM   2575  CG1 ILE A 162      20.782   1.074  -5.020  1.00 97.15           C  
ATOM   2576 HG12 ILE A 162      21.643   0.408  -5.064  1.00 97.15           H  
ATOM   2577 HG13 ILE A 162      20.248   0.873  -4.091  1.00 97.15           H  
ATOM   2578  CG2 ILE A 162      22.318   2.711  -6.183  1.00 97.15           C  
ATOM   2579 HG21 ILE A 162      21.857   2.546  -7.157  1.00 97.15           H  
ATOM   2580 HG22 ILE A 162      22.732   3.719  -6.151  1.00 97.15           H  
ATOM   2581 HG23 ILE A 162      23.131   1.998  -6.049  1.00 97.15           H  
ATOM   2582  CD1 ILE A 162      19.828   0.712  -6.160  1.00 97.15           C  
ATOM   2583 HD11 ILE A 162      19.548  -0.337  -6.066  1.00 97.15           H  
ATOM   2584 HD12 ILE A 162      20.309   0.861  -7.127  1.00 97.15           H  
ATOM   2585 HD13 ILE A 162      18.930   1.325  -6.088  1.00 97.15           H  
ATOM   2586  N   ASN A 163      20.001   4.183  -2.617  1.00 98.11           N  
ATOM   2587  H   ASN A 163      20.285   4.970  -3.183  1.00 98.11           H  
ATOM   2588  CA  ASN A 163      18.694   4.221  -1.960  1.00 98.11           C  
ATOM   2589  HA  ASN A 163      18.724   3.587  -1.074  1.00 98.11           H  
ATOM   2590  C   ASN A 163      17.640   3.654  -2.924  1.00 98.11           C  
ATOM   2591  CB  ASN A 163      18.394   5.660  -1.497  1.00 98.11           C  
ATOM   2592  HB2 ASN A 163      18.458   6.345  -2.342  1.00 98.11           H  
ATOM   2593  HB3 ASN A 163      19.155   5.939  -0.768  1.00 98.11           H  
ATOM   2594  O   ASN A 163      17.339   4.251  -3.972  1.00 98.11           O  
ATOM   2595  CG  ASN A 163      17.023   5.825  -0.851  1.00 98.11           C  
ATOM   2596  ND2 ASN A 163      16.868   6.757   0.056  1.00 98.11           N  
ATOM   2597 HD21 ASN A 163      17.690   7.199   0.442  1.00 98.11           H  
ATOM   2598 HD22 ASN A 163      15.968   6.799   0.513  1.00 98.11           H  
ATOM   2599  OD1 ASN A 163      16.033   5.220  -1.227  1.00 98.11           O  
ATOM   2600  N   CYS A 164      17.029   2.529  -2.560  1.00 97.93           N  
ATOM   2601  H   CYS A 164      17.292   2.104  -1.682  1.00 97.93           H  
ATOM   2602  CA  CYS A 164      16.061   1.834  -3.404  1.00 97.93           C  
ATOM   2603  HA  CYS A 164      16.533   1.613  -4.362  1.00 97.93           H  
ATOM   2604  C   CYS A 164      14.806   2.676  -3.675  1.00 97.93           C  
ATOM   2605  CB  CYS A 164      15.689   0.513  -2.731  1.00 97.93           C  
ATOM   2606  HB2 CYS A 164      15.337   0.699  -1.716  1.00 97.93           H  
ATOM   2607  HB3 CYS A 164      14.903   0.019  -3.301  1.00 97.93           H  
ATOM   2608  O   CYS A 164      14.256   2.640  -4.782  1.00 97.93           O  
ATOM   2609  SG  CYS A 164      17.149  -0.557  -2.668  1.00 97.93           S  
ATOM   2610  HG  CYS A 164      17.827   0.070  -1.702  1.00 97.93           H  
ATOM   2611  N   ALA A 165      14.360   3.487  -2.713  1.00 98.18           N  
ATOM   2612  H   ALA A 165      14.918   3.588  -1.877  1.00 98.18           H  
ATOM   2613  CA  ALA A 165      13.209   4.365  -2.911  1.00 98.18           C  
ATOM   2614  HA  ALA A 165      12.391   3.756  -3.296  1.00 98.18           H  
ATOM   2615  C   ALA A 165      13.476   5.448  -3.963  1.00 98.18           C  
ATOM   2616  CB  ALA A 165      12.770   4.979  -1.577  1.00 98.18           C  
ATOM   2617  HB1 ALA A 165      12.518   4.193  -0.866  1.00 98.18           H  
ATOM   2618  HB2 ALA A 165      11.889   5.600  -1.737  1.00 98.18           H  
ATOM   2619  HB3 ALA A 165      13.568   5.596  -1.165  1.00 98.18           H  
ATOM   2620  O   ALA A 165      12.566   5.784  -4.727  1.00 98.18           O  
ATOM   2621  N   VAL A 166      14.711   5.957  -4.052  1.00 97.52           N  
ATOM   2622  H   VAL A 166      15.402   5.620  -3.398  1.00 97.52           H  
ATOM   2623  CA  VAL A 166      15.129   6.904  -5.101  1.00 97.52           C  
ATOM   2624  HA  VAL A 166      14.380   7.691  -5.187  1.00 97.52           H  
ATOM   2625  C   VAL A 166      15.205   6.196  -6.453  1.00 97.52           C  
ATOM   2626  CB  VAL A 166      16.478   7.570  -4.756  1.00 97.52           C  
ATOM   2627  HB  VAL A 166      17.235   6.802  -4.597  1.00 97.52           H  
ATOM   2628  O   VAL A 166      14.578   6.638  -7.424  1.00 97.52           O  
ATOM   2629  CG1 VAL A 166      16.962   8.500  -5.878  1.00 97.52           C  
ATOM   2630 HG11 VAL A 166      17.191   7.925  -6.775  1.00 97.52           H  
ATOM   2631 HG12 VAL A 166      17.874   9.006  -5.563  1.00 97.52           H  
ATOM   2632 HG13 VAL A 166      16.197   9.243  -6.103  1.00 97.52           H  
ATOM   2633  CG2 VAL A 166      16.360   8.411  -3.481  1.00 97.52           C  
ATOM   2634 HG21 VAL A 166      15.641   9.217  -3.627  1.00 97.52           H  
ATOM   2635 HG22 VAL A 166      16.039   7.790  -2.644  1.00 97.52           H  
ATOM   2636 HG23 VAL A 166      17.330   8.837  -3.225  1.00 97.52           H  
ATOM   2637  N   GLN A 167      15.918   5.068  -6.509  1.00 96.25           N  
ATOM   2638  H   GLN A 167      16.389   4.756  -5.672  1.00 96.25           H  
ATOM   2639  CA  GLN A 167      16.147   4.320  -7.746  1.00 96.25           C  
ATOM   2640  HA  GLN A 167      16.657   4.980  -8.448  1.00 96.25           H  
ATOM   2641  C   GLN A 167      14.833   3.870  -8.405  1.00 96.25           C  
ATOM   2642  CB  GLN A 167      17.071   3.129  -7.433  1.00 96.25           C  
ATOM   2643  HB2 GLN A 167      16.602   2.507  -6.671  1.00 96.25           H  
ATOM   2644  HB3 GLN A 167      18.009   3.507  -7.026  1.00 96.25           H  
ATOM   2645  O   GLN A 167      14.680   3.978  -9.626  1.00 96.25           O  
ATOM   2646  CG  GLN A 167      17.379   2.247  -8.654  1.00 96.25           C  
ATOM   2647  HG2 GLN A 167      16.454   1.801  -9.019  1.00 96.25           H  
ATOM   2648  HG3 GLN A 167      18.025   1.427  -8.341  1.00 96.25           H  
ATOM   2649  CD  GLN A 167      18.066   2.976  -9.806  1.00 96.25           C  
ATOM   2650  NE2 GLN A 167      18.050   2.410 -10.991  1.00 96.25           N  
ATOM   2651 HE21 GLN A 167      18.641   2.857 -11.677  1.00 96.25           H  
ATOM   2652 HE22 GLN A 167      17.714   1.460 -11.071  1.00 96.25           H  
ATOM   2653  OE1 GLN A 167      18.617   4.058  -9.699  1.00 96.25           O  
ATOM   2654  N   TYR A 168      13.861   3.430  -7.602  1.00 95.00           N  
ATOM   2655  H   TYR A 168      14.077   3.322  -6.621  1.00 95.00           H  
ATOM   2656  CA  TYR A 168      12.596   2.865  -8.083  1.00 95.00           C  
ATOM   2657  HA  TYR A 168      12.663   2.755  -9.165  1.00 95.00           H  
ATOM   2658  C   TYR A 168      11.369   3.750  -7.849  1.00 95.00           C  
ATOM   2659  CB  TYR A 168      12.438   1.455  -7.531  1.00 95.00           C  
ATOM   2660  HB2 TYR A 168      12.331   1.500  -6.447  1.00 95.00           H  
ATOM   2661  HB3 TYR A 168      11.530   1.011  -7.938  1.00 95.00           H  
ATOM   2662  O   TYR A 168      10.251   3.340  -8.156  1.00 95.00           O  
ATOM   2663  CG  TYR A 168      13.614   0.577  -7.900  1.00 95.00           C  
ATOM   2664  CD1 TYR A 168      13.759   0.092  -9.217  1.00 95.00           C  
ATOM   2665  HD1 TYR A 168      13.047   0.375  -9.979  1.00 95.00           H  
ATOM   2666  CD2 TYR A 168      14.534   0.201  -6.911  1.00 95.00           C  
ATOM   2667  HD2 TYR A 168      14.428   0.555  -5.896  1.00 95.00           H  
ATOM   2668  CE1 TYR A 168      14.803  -0.802  -9.525  1.00 95.00           C  
ATOM   2669  HE1 TYR A 168      14.909  -1.215 -10.517  1.00 95.00           H  
ATOM   2670  CE2 TYR A 168      15.615  -0.626  -7.234  1.00 95.00           C  
ATOM   2671  HE2 TYR A 168      16.354  -0.827  -6.473  1.00 95.00           H  
ATOM   2672  OH  TYR A 168      16.751  -2.014  -8.831  1.00 95.00           O  
ATOM   2673  HH  TYR A 168      17.310  -2.188  -8.070  1.00 95.00           H  
ATOM   2674  CZ  TYR A 168      15.738  -1.163  -8.530  1.00 95.00           C  
ATOM   2675  N   SER A 169      11.580   4.987  -7.392  1.00 95.18           N  
ATOM   2676  H   SER A 169      12.511   5.206  -7.065  1.00 95.18           H  
ATOM   2677  CA  SER A 169      10.580   6.063  -7.356  1.00 95.18           C  
ATOM   2678  HA  SER A 169      11.024   6.877  -6.784  1.00 95.18           H  
ATOM   2679  C   SER A 169       9.287   5.701  -6.610  1.00 95.18           C  
ATOM   2680  CB  SER A 169      10.324   6.605  -8.768  1.00 95.18           C  
ATOM   2681  HB2 SER A 169       9.844   5.835  -9.372  1.00 95.18           H  
ATOM   2682  HB3 SER A 169       9.663   7.470  -8.706  1.00 95.18           H  
ATOM   2683  O   SER A 169       8.180   5.887  -7.114  1.00 95.18           O  
ATOM   2684  OG  SER A 169      11.552   6.992  -9.375  1.00 95.18           O  
ATOM   2685  HG  SER A 169      12.202   7.022  -8.668  1.00 95.18           H  
ATOM   2686  N   GLY A 170       9.432   5.211  -5.382  1.00 96.14           N  
ATOM   2687  H   GLY A 170      10.371   5.067  -5.039  1.00 96.14           H  
ATOM   2688  CA  GLY A 170       8.325   4.933  -4.464  1.00 96.14           C  
ATOM   2689  HA2 GLY A 170       7.676   4.164  -4.883  1.00 96.14           H  
ATOM   2690  HA3 GLY A 170       7.736   5.837  -4.315  1.00 96.14           H  
ATOM   2691  C   GLY A 170       8.856   4.446  -3.122  1.00 96.14           C  
ATOM   2692  O   GLY A 170       9.935   3.866  -3.083  1.00 96.14           O  
ATOM   2693  N   ALA A 171       8.135   4.676  -2.027  1.00 98.53           N  
ATOM   2694  H   ALA A 171       7.233   5.126  -2.101  1.00 98.53           H  
ATOM   2695  CA  ALA A 171       8.545   4.167  -0.719  1.00 98.53           C  
ATOM   2696  HA  ALA A 171       9.634   4.173  -0.664  1.00 98.53           H  
ATOM   2697  C   ALA A 171       8.055   2.735  -0.500  1.00 98.53           C  
ATOM   2698  CB  ALA A 171       8.022   5.080   0.375  1.00 98.53           C  
ATOM   2699  HB1 ALA A 171       6.947   4.935   0.483  1.00 98.53           H  
ATOM   2700  HB2 ALA A 171       8.250   6.120   0.139  1.00 98.53           H  
ATOM   2701  HB3 ALA A 171       8.496   4.806   1.318  1.00 98.53           H  
ATOM   2702  O   ALA A 171       6.930   2.398  -0.880  1.00 98.53           O  
ATOM   2703  N   TRP A 172       8.871   1.897   0.130  1.00 98.60           N  
ATOM   2704  H   TRP A 172       9.746   2.242   0.500  1.00 98.60           H  
ATOM   2705  CA  TRP A 172       8.531   0.494   0.347  1.00 98.60           C  
ATOM   2706  HA  TRP A 172       7.486   0.431   0.647  1.00 98.60           H  
ATOM   2707  C   TRP A 172       9.368  -0.136   1.460  1.00 98.60           C  
ATOM   2708  CB  TRP A 172       8.726  -0.275  -0.970  1.00 98.60           C  
ATOM   2709  HB2 TRP A 172       8.400   0.334  -1.814  1.00 98.60           H  
ATOM   2710  HB3 TRP A 172       9.789  -0.481  -1.098  1.00 98.60           H  
ATOM   2711  O   TRP A 172      10.328   0.455   1.948  1.00 98.60           O  
ATOM   2712  CG  TRP A 172       7.979  -1.562  -1.048  1.00 98.60           C  
ATOM   2713  CD1 TRP A 172       8.535  -2.780  -1.211  1.00 98.60           C  
ATOM   2714  HD1 TRP A 172       9.593  -2.961  -1.325  1.00 98.60           H  
ATOM   2715  CD2 TRP A 172       6.542  -1.781  -0.962  1.00 98.60           C  
ATOM   2716  CE2 TRP A 172       6.295  -3.178  -1.091  1.00 98.60           C  
ATOM   2717  CE3 TRP A 172       5.424  -0.937  -0.797  1.00 98.60           C  
ATOM   2718  HE3 TRP A 172       5.585   0.127  -0.701  1.00 98.60           H  
ATOM   2719  NE1 TRP A 172       7.545  -3.740  -1.211  1.00 98.60           N  
ATOM   2720  HE1 TRP A 172       7.739  -4.715  -1.389  1.00 98.60           H  
ATOM   2721  CH2 TRP A 172       3.911  -2.845  -0.918  1.00 98.60           C  
ATOM   2722  HH2 TRP A 172       2.909  -3.248  -0.911  1.00 98.60           H  
ATOM   2723  CZ2 TRP A 172       5.001  -3.711  -1.088  1.00 98.60           C  
ATOM   2724  HZ2 TRP A 172       4.854  -4.774  -1.206  1.00 98.60           H  
ATOM   2725  CZ3 TRP A 172       4.119  -1.462  -0.767  1.00 98.60           C  
ATOM   2726  HZ3 TRP A 172       3.275  -0.802  -0.635  1.00 98.60           H  
ATOM   2727  N   TRP A 173       9.029  -1.370   1.827  1.00 98.79           N  
ATOM   2728  H   TRP A 173       8.233  -1.795   1.373  1.00 98.79           H  
ATOM   2729  CA  TRP A 173       9.854  -2.226   2.681  1.00 98.79           C  
ATOM   2730  HA  TRP A 173      10.331  -1.609   3.442  1.00 98.79           H  
ATOM   2731  C   TRP A 173      10.981  -2.879   1.872  1.00 98.79           C  
ATOM   2732  CB  TRP A 173       8.961  -3.241   3.399  1.00 98.79           C  
ATOM   2733  HB2 TRP A 173       9.590  -3.897   4.002  1.00 98.79           H  
ATOM   2734  HB3 TRP A 173       8.448  -3.857   2.660  1.00 98.79           H  
ATOM   2735  O   TRP A 173      11.006  -4.097   1.693  1.00 98.79           O  
ATOM   2736  CG  TRP A 173       7.945  -2.625   4.301  1.00 98.79           C  
ATOM   2737  CD1 TRP A 173       8.181  -2.198   5.560  1.00 98.79           C  
ATOM   2738  HD1 TRP A 173       9.135  -2.259   6.062  1.00 98.79           H  
ATOM   2739  CD2 TRP A 173       6.548  -2.310   4.024  1.00 98.79           C  
ATOM   2740  CE2 TRP A 173       5.990  -1.699   5.188  1.00 98.79           C  
ATOM   2741  CE3 TRP A 173       5.707  -2.449   2.898  1.00 98.79           C  
ATOM   2742  HE3 TRP A 173       6.095  -2.905   1.998  1.00 98.79           H  
ATOM   2743  NE1 TRP A 173       7.028  -1.668   6.097  1.00 98.79           N  
ATOM   2744  HE1 TRP A 173       6.982  -1.300   7.036  1.00 98.79           H  
ATOM   2745  CH2 TRP A 173       3.857  -1.391   4.093  1.00 98.79           C  
ATOM   2746  HH2 TRP A 173       2.843  -1.019   4.105  1.00 98.79           H  
ATOM   2747  CZ2 TRP A 173       4.667  -1.241   5.230  1.00 98.79           C  
ATOM   2748  HZ2 TRP A 173       4.288  -0.749   6.113  1.00 98.79           H  
ATOM   2749  CZ3 TRP A 173       4.375  -1.994   2.932  1.00 98.79           C  
ATOM   2750  HZ3 TRP A 173       3.751  -2.095   2.057  1.00 98.79           H  
ATOM   2751  N   TYR A 174      11.857  -2.065   1.285  1.00 98.53           N  
ATOM   2752  H   TYR A 174      11.816  -1.080   1.500  1.00 98.53           H  
ATOM   2753  CA  TYR A 174      12.942  -2.539   0.425  1.00 98.53           C  
ATOM   2754  HA  TYR A 174      12.508  -3.159  -0.360  1.00 98.53           H  
ATOM   2755  C   TYR A 174      13.938  -3.423   1.194  1.00 98.53           C  
ATOM   2756  CB  TYR A 174      13.633  -1.348  -0.255  1.00 98.53           C  
ATOM   2757  HB2 TYR A 174      13.974  -0.660   0.519  1.00 98.53           H  
ATOM   2758  HB3 TYR A 174      14.514  -1.705  -0.788  1.00 98.53           H  
ATOM   2759  O   TYR A 174      14.183  -3.223   2.383  1.00 98.53           O  
ATOM   2760  CG  TYR A 174      12.760  -0.589  -1.241  1.00 98.53           C  
ATOM   2761  CD1 TYR A 174      12.299  -1.213  -2.408  1.00 98.53           C  
ATOM   2762  HD1 TYR A 174      12.570  -2.244  -2.579  1.00 98.53           H  
ATOM   2763  CD2 TYR A 174      12.419   0.751  -1.019  1.00 98.53           C  
ATOM   2764  HD2 TYR A 174      12.812   1.270  -0.156  1.00 98.53           H  
ATOM   2765  CE1 TYR A 174      11.516  -0.530  -3.351  1.00 98.53           C  
ATOM   2766  HE1 TYR A 174      11.164  -1.013  -4.250  1.00 98.53           H  
ATOM   2767  CE2 TYR A 174      11.611   1.442  -1.933  1.00 98.53           C  
ATOM   2768  HE2 TYR A 174      11.346   2.468  -1.727  1.00 98.53           H  
ATOM   2769  OH  TYR A 174      10.430   1.481  -4.021  1.00 98.53           O  
ATOM   2770  HH  TYR A 174      10.296   2.379  -3.708  1.00 98.53           H  
ATOM   2771  CZ  TYR A 174      11.177   0.810  -3.116  1.00 98.53           C  
ATOM   2772  N   ARG A 175      14.481  -4.430   0.500  1.00 98.34           N  
ATOM   2773  H   ARG A 175      14.288  -4.448  -0.491  1.00 98.34           H  
ATOM   2774  CA  ARG A 175      15.620  -5.229   0.977  1.00 98.34           C  
ATOM   2775  HA  ARG A 175      15.794  -5.001   2.029  1.00 98.34           H  
ATOM   2776  C   ARG A 175      16.863  -4.729   0.248  1.00 98.34           C  
ATOM   2777  CB  ARG A 175      15.335  -6.733   0.845  1.00 98.34           C  
ATOM   2778  HB2 ARG A 175      14.377  -6.963   1.312  1.00 98.34           H  
ATOM   2779  HB3 ARG A 175      15.267  -6.996  -0.210  1.00 98.34           H  
ATOM   2780  O   ARG A 175      17.275  -3.615   0.497  1.00 98.34           O  
ATOM   2781  CG  ARG A 175      16.433  -7.568   1.514  1.00 98.34           C  
ATOM   2782  HG2 ARG A 175      17.409  -7.360   1.076  1.00 98.34           H  
ATOM   2783  HG3 ARG A 175      16.474  -7.308   2.572  1.00 98.34           H  
ATOM   2784  CD  ARG A 175      16.156  -9.059   1.381  1.00 98.34           C  
ATOM   2785  HD2 ARG A 175      15.130  -9.259   1.688  1.00 98.34           H  
ATOM   2786  HD3 ARG A 175      16.257  -9.339   0.333  1.00 98.34           H  
ATOM   2787  NE  ARG A 175      17.131  -9.827   2.176  1.00 98.34           N  
ATOM   2788  HE  ARG A 175      18.101  -9.689   1.929  1.00 98.34           H  
ATOM   2789  NH1 ARG A 175      15.645 -10.825   3.615  1.00 98.34           N  
ATOM   2790 HH11 ARG A 175      14.890 -10.362   3.131  1.00 98.34           H  
ATOM   2791 HH12 ARG A 175      15.443 -11.405   4.417  1.00 98.34           H  
ATOM   2792  NH2 ARG A 175      17.842 -11.184   3.850  1.00 98.34           N  
ATOM   2793 HH21 ARG A 175      17.645 -11.767   4.651  1.00 98.34           H  
ATOM   2794 HH22 ARG A 175      18.795 -10.998   3.572  1.00 98.34           H  
ATOM   2795  CZ  ARG A 175      16.866 -10.605   3.207  1.00 98.34           C  
ATOM   2796  N   ASP A 176      17.395  -5.507  -0.682  1.00 96.63           N  
ATOM   2797  H   ASP A 176      16.970  -6.407  -0.857  1.00 96.63           H  
ATOM   2798  CA  ASP A 176      18.171  -4.986  -1.797  1.00 96.63           C  
ATOM   2799  HA  ASP A 176      18.601  -4.010  -1.572  1.00 96.63           H  
ATOM   2800  C   ASP A 176      17.160  -4.840  -2.933  1.00 96.63           C  
ATOM   2801  CB  ASP A 176      19.318  -5.955  -2.101  1.00 96.63           C  
ATOM   2802  HB2 ASP A 176      18.922  -6.969  -2.158  1.00 96.63           H  
ATOM   2803  HB3 ASP A 176      20.034  -5.919  -1.280  1.00 96.63           H  
ATOM   2804  O   ASP A 176      16.679  -5.831  -3.495  1.00 96.63           O  
ATOM   2805  CG  ASP A 176      20.044  -5.644  -3.410  1.00 96.63           C  
ATOM   2806  OD1 ASP A 176      19.727  -4.602  -4.015  1.00 96.63           O  
ATOM   2807  OD2 ASP A 176      20.817  -6.535  -3.831  1.00 96.63           O  
ATOM   2808  N   CYS A 177      16.710  -3.611  -3.162  1.00 92.27           N  
ATOM   2809  H   CYS A 177      17.201  -2.838  -2.736  1.00 92.27           H  
ATOM   2810  CA  CYS A 177      15.652  -3.325  -4.116  1.00 92.27           C  
ATOM   2811  HA  CYS A 177      15.415  -2.263  -4.051  1.00 92.27           H  
ATOM   2812  C   CYS A 177      14.373  -4.102  -3.743  1.00 92.27           C  
ATOM   2813  CB  CYS A 177      16.202  -3.601  -5.529  1.00 92.27           C  
ATOM   2814  HB2 CYS A 177      15.493  -3.248  -6.278  1.00 92.27           H  
ATOM   2815  HB3 CYS A 177      16.351  -4.673  -5.661  1.00 92.27           H  
ATOM   2816  O   CYS A 177      13.895  -4.021  -2.607  1.00 92.27           O  
ATOM   2817  SG  CYS A 177      17.815  -2.800  -5.800  1.00 92.27           S  
ATOM   2818  HG  CYS A 177      18.579  -3.477  -4.938  1.00 92.27           H  
ATOM   2819  N   TYR A 178      13.752  -4.842  -4.666  1.00 95.87           N  
ATOM   2820  H   TYR A 178      14.179  -4.978  -5.571  1.00 95.87           H  
ATOM   2821  CA  TYR A 178      12.470  -5.471  -4.370  1.00 95.87           C  
ATOM   2822  HA  TYR A 178      12.524  -5.878  -3.360  1.00 95.87           H  
ATOM   2823  C   TYR A 178      12.055  -6.626  -5.279  1.00 95.87           C  
ATOM   2824  CB  TYR A 178      11.383  -4.393  -4.428  1.00 95.87           C  
ATOM   2825  HB2 TYR A 178      10.449  -4.865  -4.122  1.00 95.87           H  
ATOM   2826  HB3 TYR A 178      11.575  -3.601  -3.704  1.00 95.87           H  
ATOM   2827  O   TYR A 178      12.448  -6.724  -6.438  1.00 95.87           O  
ATOM   2828  CG  TYR A 178      11.153  -3.774  -5.774  1.00 95.87           C  
ATOM   2829  CD1 TYR A 178      11.888  -2.661  -6.216  1.00 95.87           C  
ATOM   2830  HD1 TYR A 178      12.671  -2.235  -5.607  1.00 95.87           H  
ATOM   2831  CD2 TYR A 178      10.168  -4.334  -6.595  1.00 95.87           C  
ATOM   2832  HD2 TYR A 178       9.627  -5.210  -6.270  1.00 95.87           H  
ATOM   2833  CE1 TYR A 178      11.609  -2.125  -7.485  1.00 95.87           C  
ATOM   2834  HE1 TYR A 178      12.186  -1.295  -7.867  1.00 95.87           H  
ATOM   2835  CE2 TYR A 178       9.876  -3.769  -7.833  1.00 95.87           C  
ATOM   2836  HE2 TYR A 178       9.081  -4.153  -8.455  1.00 95.87           H  
ATOM   2837  OH  TYR A 178      10.279  -2.186  -9.513  1.00 95.87           O  
ATOM   2838  HH  TYR A 178      10.795  -1.432  -9.808  1.00 95.87           H  
ATOM   2839  CZ  TYR A 178      10.601  -2.672  -8.293  1.00 95.87           C  
ATOM   2840  N   HIS A 179      11.128  -7.447  -4.774  1.00 95.94           N  
ATOM   2841  H   HIS A 179      10.878  -7.328  -3.802  1.00 95.94           H  
ATOM   2842  CA  HIS A 179      10.322  -8.378  -5.574  1.00 95.94           C  
ATOM   2843  HA  HIS A 179      10.763  -8.485  -6.565  1.00 95.94           H  
ATOM   2844  C   HIS A 179       8.882  -7.878  -5.793  1.00 95.94           C  
ATOM   2845  CB  HIS A 179      10.330  -9.753  -4.900  1.00 95.94           C  
ATOM   2846  HB2 HIS A 179       9.572 -10.373  -5.378  1.00 95.94           H  
ATOM   2847  HB3 HIS A 179      10.049  -9.639  -3.853  1.00 95.94           H  
ATOM   2848  O   HIS A 179       8.193  -8.334  -6.706  1.00 95.94           O  
ATOM   2849  CG  HIS A 179      11.635 -10.509  -4.981  1.00 95.94           C  
ATOM   2850  CD2 HIS A 179      12.836 -10.095  -5.503  1.00 95.94           C  
ATOM   2851  HD2 HIS A 179      13.061  -9.133  -5.940  1.00 95.94           H  
ATOM   2852  ND1 HIS A 179      11.817 -11.798  -4.536  1.00 95.94           N  
ATOM   2853  HD1 HIS A 179      11.170 -12.321  -3.964  1.00 95.94           H  
ATOM   2854  CE1 HIS A 179      13.090 -12.150  -4.780  1.00 95.94           C  
ATOM   2855  HE1 HIS A 179      13.549 -13.084  -4.491  1.00 95.94           H  
ATOM   2856  NE2 HIS A 179      13.737 -11.155  -5.391  1.00 95.94           N  
ATOM   2857  N   SER A 180       8.424  -6.910  -5.002  1.00 96.58           N  
ATOM   2858  H   SER A 180       9.011  -6.596  -4.242  1.00 96.58           H  
ATOM   2859  CA  SER A 180       7.193  -6.146  -5.231  1.00 96.58           C  
ATOM   2860  HA  SER A 180       6.926  -6.192  -6.286  1.00 96.58           H  
ATOM   2861  C   SER A 180       7.387  -4.679  -4.848  1.00 96.58           C  
ATOM   2862  CB  SER A 180       6.047  -6.748  -4.417  1.00 96.58           C  
ATOM   2863  HB2 SER A 180       5.861  -7.767  -4.757  1.00 96.58           H  
ATOM   2864  HB3 SER A 180       5.142  -6.160  -4.570  1.00 96.58           H  
ATOM   2865  O   SER A 180       8.140  -4.397  -3.928  1.00 96.58           O  
ATOM   2866  OG  SER A 180       6.370  -6.765  -3.040  1.00 96.58           O  
ATOM   2867  HG  SER A 180       7.310  -6.596  -2.944  1.00 96.58           H  
ATOM   2868  N   ASN A 181       6.718  -3.756  -5.529  1.00 96.37           N  
ATOM   2869  H   ASN A 181       6.125  -4.058  -6.288  1.00 96.37           H  
ATOM   2870  CA  ASN A 181       6.659  -2.345  -5.157  1.00 96.37           C  
ATOM   2871  HA  ASN A 181       6.752  -2.239  -4.076  1.00 96.37           H  
ATOM   2872  C   ASN A 181       5.297  -1.797  -5.586  1.00 96.37           C  
ATOM   2873  CB  ASN A 181       7.817  -1.575  -5.820  1.00 96.37           C  
ATOM   2874  HB2 ASN A 181       7.790  -1.723  -6.899  1.00 96.37           H  
ATOM   2875  HB3 ASN A 181       8.767  -1.950  -5.440  1.00 96.37           H  
ATOM   2876  O   ASN A 181       5.099  -1.459  -6.752  1.00 96.37           O  
ATOM   2877  CG  ASN A 181       7.755  -0.082  -5.537  1.00 96.37           C  
ATOM   2878  ND2 ASN A 181       8.565   0.689  -6.218  1.00 96.37           N  
ATOM   2879 HD21 ASN A 181       8.638   1.653  -5.925  1.00 96.37           H  
ATOM   2880 HD22 ASN A 181       9.250   0.287  -6.842  1.00 96.37           H  
ATOM   2881  OD1 ASN A 181       6.962   0.402  -4.738  1.00 96.37           O  
ATOM   2882  N   LEU A 182       4.336  -1.733  -4.662  1.00 97.60           N  
ATOM   2883  H   LEU A 182       4.547  -2.003  -3.712  1.00 97.60           H  
ATOM   2884  CA  LEU A 182       2.979  -1.274  -4.987  1.00 97.60           C  
ATOM   2885  HA  LEU A 182       2.773  -1.564  -6.017  1.00 97.60           H  
ATOM   2886  C   LEU A 182       2.830   0.254  -4.945  1.00 97.60           C  
ATOM   2887  CB  LEU A 182       1.951  -1.983  -4.099  1.00 97.60           C  
ATOM   2888  HB2 LEU A 182       2.112  -1.683  -3.064  1.00 97.60           H  
ATOM   2889  HB3 LEU A 182       0.954  -1.652  -4.391  1.00 97.60           H  
ATOM   2890  O   LEU A 182       1.813   0.801  -5.370  1.00 97.60           O  
ATOM   2891  CG  LEU A 182       2.007  -3.516  -4.195  1.00 97.60           C  
ATOM   2892  HG  LEU A 182       2.965  -3.872  -3.815  1.00 97.60           H  
ATOM   2893  CD1 LEU A 182       0.911  -4.101  -3.320  1.00 97.60           C  
ATOM   2894 HD11 LEU A 182       1.057  -5.180  -3.274  1.00 97.60           H  
ATOM   2895 HD12 LEU A 182       0.988  -3.697  -2.311  1.00 97.60           H  
ATOM   2896 HD13 LEU A 182      -0.071  -3.866  -3.730  1.00 97.60           H  
ATOM   2897  CD2 LEU A 182       1.816  -4.049  -5.619  1.00 97.60           C  
ATOM   2898 HD21 LEU A 182       0.925  -3.611  -6.068  1.00 97.60           H  
ATOM   2899 HD22 LEU A 182       1.684  -5.131  -5.596  1.00 97.60           H  
ATOM   2900 HD23 LEU A 182       2.690  -3.817  -6.228  1.00 97.60           H  
ATOM   2901  N   ASN A 183       3.864   0.947  -4.472  1.00 97.95           N  
ATOM   2902  H   ASN A 183       4.689   0.439  -4.186  1.00 97.95           H  
ATOM   2903  CA  ASN A 183       3.915   2.401  -4.352  1.00 97.95           C  
ATOM   2904  HA  ASN A 183       2.906   2.809  -4.418  1.00 97.95           H  
ATOM   2905  C   ASN A 183       4.713   3.061  -5.483  1.00 97.95           C  
ATOM   2906  CB  ASN A 183       4.468   2.739  -2.968  1.00 97.95           C  
ATOM   2907  HB2 ASN A 183       4.653   3.810  -2.892  1.00 97.95           H  
ATOM   2908  HB3 ASN A 183       5.420   2.223  -2.840  1.00 97.95           H  
ATOM   2909  O   ASN A 183       4.905   4.275  -5.466  1.00 97.95           O  
ATOM   2910  CG  ASN A 183       3.529   2.358  -1.839  1.00 97.95           C  
ATOM   2911  ND2 ASN A 183       4.054   2.274  -0.643  1.00 97.95           N  
ATOM   2912 HD21 ASN A 183       5.044   2.444  -0.540  1.00 97.95           H  
ATOM   2913 HD22 ASN A 183       3.451   2.072   0.142  1.00 97.95           H  
ATOM   2914  OD1 ASN A 183       2.334   2.145  -2.014  1.00 97.95           O  
ATOM   2915  N   GLY A 184       5.143   2.284  -6.480  1.00 95.72           N  
ATOM   2916  H   GLY A 184       5.035   1.283  -6.392  1.00 95.72           H  
ATOM   2917  CA  GLY A 184       5.788   2.806  -7.676  1.00 95.72           C  
ATOM   2918  HA2 GLY A 184       6.089   1.978  -8.318  1.00 95.72           H  
ATOM   2919  HA3 GLY A 184       6.691   3.345  -7.388  1.00 95.72           H  
ATOM   2920  C   GLY A 184       4.894   3.759  -8.479  1.00 95.72           C  
ATOM   2921  O   GLY A 184       3.698   3.947  -8.221  1.00 95.72           O  
ATOM   2922  N   VAL A 185       5.488   4.367  -9.495  1.00 95.12           N  
ATOM   2923  H   VAL A 185       6.458   4.135  -9.657  1.00 95.12           H  
ATOM   2924  CA  VAL A 185       4.849   5.315 -10.407  1.00 95.12           C  
ATOM   2925  HA  VAL A 185       4.456   6.140  -9.814  1.00 95.12           H  
ATOM   2926  C   VAL A 185       3.688   4.641 -11.142  1.00 95.12           C  
ATOM   2927  CB  VAL A 185       5.881   5.891 -11.393  1.00 95.12           C  
ATOM   2928  HB  VAL A 185       6.297   5.084 -11.997  1.00 95.12           H  
ATOM   2929  O   VAL A 185       3.856   3.657 -11.866  1.00 95.12           O  
ATOM   2930  CG1 VAL A 185       5.240   6.922 -12.330  1.00 95.12           C  
ATOM   2931 HG11 VAL A 185       4.478   6.452 -12.953  1.00 95.12           H  
ATOM   2932 HG12 VAL A 185       4.785   7.726 -11.751  1.00 95.12           H  
ATOM   2933 HG13 VAL A 185       5.999   7.346 -12.988  1.00 95.12           H  
ATOM   2934  CG2 VAL A 185       7.036   6.581 -10.654  1.00 95.12           C  
ATOM   2935 HG21 VAL A 185       7.576   5.860 -10.040  1.00 95.12           H  
ATOM   2936 HG22 VAL A 185       6.653   7.371 -10.008  1.00 95.12           H  
ATOM   2937 HG23 VAL A 185       7.738   7.010 -11.369  1.00 95.12           H  
ATOM   2938  N   TRP A 186       2.485   5.186 -10.978  1.00 94.34           N  
ATOM   2939  H   TRP A 186       2.396   6.033 -10.435  1.00 94.34           H  
ATOM   2940  CA  TRP A 186       1.295   4.643 -11.626  1.00 94.34           C  
ATOM   2941  HA  TRP A 186       1.212   3.590 -11.356  1.00 94.34           H  
ATOM   2942  C   TRP A 186       1.412   4.729 -13.155  1.00 94.34           C  
ATOM   2943  CB  TRP A 186       0.053   5.362 -11.100  1.00 94.34           C  
ATOM   2944  HB2 TRP A 186       0.029   5.268 -10.014  1.00 94.34           H  
ATOM   2945  HB3 TRP A 186       0.114   6.421 -11.351  1.00 94.34           H  
ATOM   2946  O   TRP A 186       1.928   5.708 -13.691  1.00 94.34           O  
ATOM   2947  CG  TRP A 186      -1.234   4.818 -11.620  1.00 94.34           C  
ATOM   2948  CD1 TRP A 186      -1.952   3.815 -11.066  1.00 94.34           C  
ATOM   2949  HD1 TRP A 186      -1.697   3.295 -10.154  1.00 94.34           H  
ATOM   2950  CD2 TRP A 186      -1.966   5.225 -12.813  1.00 94.34           C  
ATOM   2951  CE2 TRP A 186      -3.106   4.379 -12.945  1.00 94.34           C  
ATOM   2952  CE3 TRP A 186      -1.781   6.224 -13.793  1.00 94.34           C  
ATOM   2953  HE3 TRP A 186      -0.950   6.907 -13.699  1.00 94.34           H  
ATOM   2954  NE1 TRP A 186      -3.052   3.541 -11.854  1.00 94.34           N  
ATOM   2955  HE1 TRP A 186      -3.708   2.796 -11.671  1.00 94.34           H  
ATOM   2956  CH2 TRP A 186      -3.790   5.493 -14.978  1.00 94.34           C  
ATOM   2957  HH2 TRP A 186      -4.499   5.627 -15.782  1.00 94.34           H  
ATOM   2958  CZ2 TRP A 186      -4.005   4.496 -14.011  1.00 94.34           C  
ATOM   2959  HZ2 TRP A 186      -4.870   3.851 -14.060  1.00 94.34           H  
ATOM   2960  CZ3 TRP A 186      -2.686   6.358 -14.864  1.00 94.34           C  
ATOM   2961  HZ3 TRP A 186      -2.560   7.162 -15.574  1.00 94.34           H  
ATOM   2962  N   ASN A 187       0.947   3.688 -13.857  1.00 91.31           N  
ATOM   2963  H   ASN A 187       0.510   2.940 -13.338  1.00 91.31           H  
ATOM   2964  CA  ASN A 187       0.976   3.583 -15.324  1.00 91.31           C  
ATOM   2965  HA  ASN A 187       0.712   2.554 -15.571  1.00 91.31           H  
ATOM   2966  C   ASN A 187       2.369   3.806 -15.957  1.00 91.31           C  
ATOM   2967  CB  ASN A 187      -0.137   4.471 -15.893  1.00 91.31           C  
ATOM   2968  HB2 ASN A 187      -1.058   4.246 -15.355  1.00 91.31           H  
ATOM   2969  HB3 ASN A 187       0.128   5.516 -15.730  1.00 91.31           H  
ATOM   2970  O   ASN A 187       2.485   4.219 -17.113  1.00 91.31           O  
ATOM   2971  CG  ASN A 187      -0.458   4.262 -17.358  1.00 91.31           C  
ATOM   2972  ND2 ASN A 187      -0.903   5.303 -18.023  1.00 91.31           N  
ATOM   2973 HD21 ASN A 187      -1.259   5.139 -18.954  1.00 91.31           H  
ATOM   2974 HD22 ASN A 187      -1.016   6.177 -17.530  1.00 91.31           H  
ATOM   2975  OD1 ASN A 187      -0.392   3.175 -17.912  1.00 91.31           O  
ATOM   2976  N   SER A 188       3.441   3.508 -15.214  1.00 88.73           N  
ATOM   2977  H   SER A 188       3.306   3.285 -14.238  1.00 88.73           H  
ATOM   2978  CA  SER A 188       4.795   3.466 -15.770  1.00 88.73           C  
ATOM   2979  HA  SER A 188       4.999   4.430 -16.235  1.00 88.73           H  
ATOM   2980  C   SER A 188       4.907   2.368 -16.836  1.00 88.73           C  
ATOM   2981  CB  SER A 188       5.822   3.244 -14.663  1.00 88.73           C  
ATOM   2982  HB2 SER A 188       5.655   3.959 -13.857  1.00 88.73           H  
ATOM   2983  HB3 SER A 188       5.704   2.232 -14.276  1.00 88.73           H  
ATOM   2984  O   SER A 188       4.380   1.261 -16.665  1.00 88.73           O  
ATOM   2985  OG  SER A 188       7.130   3.400 -15.171  1.00 88.73           O  
ATOM   2986  HG  SER A 188       7.454   4.271 -14.931  1.00 88.73           H  
ATOM   2987  N   LYS A 189       5.592   2.689 -17.937  1.00 84.72           N  
ATOM   2988  H   LYS A 189       6.076   3.576 -17.937  1.00 84.72           H  
ATOM   2989  CA  LYS A 189       5.825   1.807 -19.087  1.00 84.72           C  
ATOM   2990  HA  LYS A 189       5.358   0.838 -18.910  1.00 84.72           H  
ATOM   2991  C   LYS A 189       7.322   1.576 -19.267  1.00 84.72           C  
ATOM   2992  CB  LYS A 189       5.233   2.415 -20.371  1.00 84.72           C  
ATOM   2993  HB2 LYS A 189       5.730   3.364 -20.575  1.00 84.72           H  
ATOM   2994  HB3 LYS A 189       5.443   1.736 -21.197  1.00 84.72           H  
ATOM   2995  O   LYS A 189       8.105   2.514 -19.135  1.00 84.72           O  
ATOM   2996  CG  LYS A 189       3.717   2.649 -20.302  1.00 84.72           C  
ATOM   2997  HG2 LYS A 189       3.495   3.372 -19.517  1.00 84.72           H  
ATOM   2998  HG3 LYS A 189       3.216   1.710 -20.071  1.00 84.72           H  
ATOM   2999  CD  LYS A 189       3.198   3.192 -21.639  1.00 84.72           C  
ATOM   3000  HD2 LYS A 189       3.391   2.458 -22.422  1.00 84.72           H  
ATOM   3001  HD3 LYS A 189       3.723   4.118 -21.874  1.00 84.72           H  
ATOM   3002  CE  LYS A 189       1.695   3.461 -21.534  1.00 84.72           C  
ATOM   3003  HE2 LYS A 189       1.528   4.159 -20.713  1.00 84.72           H  
ATOM   3004  HE3 LYS A 189       1.192   2.530 -21.272  1.00 84.72           H  
ATOM   3005  NZ  LYS A 189       1.152   4.011 -22.801  1.00 84.72           N  
ATOM   3006  HZ1 LYS A 189       1.302   3.362 -23.560  1.00 84.72           H  
ATOM   3007  HZ2 LYS A 189       0.162   4.185 -22.708  1.00 84.72           H  
ATOM   3008  HZ3 LYS A 189       1.610   4.884 -23.023  1.00 84.72           H  
ATOM   3009  N   GLY A 190       7.696   0.364 -19.663  1.00 75.42           N  
ATOM   3010  H   GLY A 190       7.021  -0.383 -19.600  1.00 75.42           H  
ATOM   3011  CA  GLY A 190       9.072   0.003 -20.000  1.00 75.42           C  
ATOM   3012  HA2 GLY A 190       9.680   0.898 -20.137  1.00 75.42           H  
ATOM   3013  HA3 GLY A 190       9.061  -0.539 -20.946  1.00 75.42           H  
ATOM   3014  C   GLY A 190       9.754  -0.880 -18.953  1.00 75.42           C  
ATOM   3015  O   GLY A 190       9.289  -1.034 -17.828  1.00 75.42           O  
ATOM   3016  N   HIS A 191      10.878  -1.479 -19.353  1.00 60.99           N  
ATOM   3017  H   HIS A 191      11.206  -1.297 -20.291  1.00 60.99           H  
ATOM   3018  CA  HIS A 191      11.589  -2.512 -18.587  1.00 60.99           C  
ATOM   3019  HA  HIS A 191      10.860  -3.234 -18.220  1.00 60.99           H  
ATOM   3020  C   HIS A 191      12.339  -1.996 -17.344  1.00 60.99           C  
ATOM   3021  CB  HIS A 191      12.552  -3.242 -19.539  1.00 60.99           C  
ATOM   3022  HB2 HIS A 191      13.184  -2.518 -20.053  1.00 60.99           H  
ATOM   3023  HB3 HIS A 191      13.205  -3.886 -18.951  1.00 60.99           H  
ATOM   3024  O   HIS A 191      12.710  -2.791 -16.486  1.00 60.99           O  
ATOM   3025  CG  HIS A 191      11.844  -4.110 -20.551  1.00 60.99           C  
ATOM   3026  CD2 HIS A 191      11.506  -3.787 -21.838  1.00 60.99           C  
ATOM   3027  HD2 HIS A 191      11.709  -2.850 -22.336  1.00 60.99           H  
ATOM   3028  ND1 HIS A 191      11.416  -5.399 -20.332  1.00 60.99           N  
ATOM   3029  HD1 HIS A 191      11.552  -5.930 -19.484  1.00 60.99           H  
ATOM   3030  CE1 HIS A 191      10.843  -5.847 -21.460  1.00 60.99           C  
ATOM   3031  HE1 HIS A 191      10.435  -6.837 -21.598  1.00 60.99           H  
ATOM   3032  NE2 HIS A 191      10.846  -4.887 -22.397  1.00 60.99           N  
ATOM   3033  N   HIS A 192      12.564  -0.686 -17.215  1.00 61.97           N  
ATOM   3034  H   HIS A 192      12.208  -0.065 -17.928  1.00 61.97           H  
ATOM   3035  CA  HIS A 192      13.237  -0.086 -16.057  1.00 61.97           C  
ATOM   3036  HA  HIS A 192      13.964  -0.792 -15.655  1.00 61.97           H  
ATOM   3037  C   HIS A 192      12.207   0.196 -14.962  1.00 61.97           C  
ATOM   3038  CB  HIS A 192      13.999   1.171 -16.498  1.00 61.97           C  
ATOM   3039  HB2 HIS A 192      13.290   1.925 -16.840  1.00 61.97           H  
ATOM   3040  HB3 HIS A 192      14.537   1.578 -15.641  1.00 61.97           H  
ATOM   3041  O   HIS A 192      11.708   1.316 -14.844  1.00 61.97           O  
ATOM   3042  CG  HIS A 192      14.985   0.901 -17.602  1.00 61.97           C  
ATOM   3043  CD2 HIS A 192      14.938   1.405 -18.873  1.00 61.97           C  
ATOM   3044  HD2 HIS A 192      14.200   2.093 -19.259  1.00 61.97           H  
ATOM   3045  ND1 HIS A 192      16.074   0.061 -17.538  1.00 61.97           N  
ATOM   3046  HD1 HIS A 192      16.395  -0.449 -16.728  1.00 61.97           H  
ATOM   3047  CE1 HIS A 192      16.669   0.063 -18.742  1.00 61.97           C  
ATOM   3048  HE1 HIS A 192      17.559  -0.494 -18.997  1.00 61.97           H  
ATOM   3049  NE2 HIS A 192      16.003   0.860 -19.592  1.00 61.97           N  
ATOM   3050  N   VAL A 193      11.790  -0.851 -14.246  1.00 71.01           N  
ATOM   3051  H   VAL A 193      12.216  -1.747 -14.435  1.00 71.01           H  
ATOM   3052  CA  VAL A 193      10.509  -0.850 -13.534  1.00 71.01           C  
ATOM   3053  HA  VAL A 193       9.782  -0.461 -14.247  1.00 71.01           H  
ATOM   3054  C   VAL A 193      10.508   0.102 -12.329  1.00 71.01           C  
ATOM   3055  CB  VAL A 193      10.037  -2.272 -13.157  1.00 71.01           C  
ATOM   3056  HB  VAL A 193      10.440  -2.566 -12.188  1.00 71.01           H  
ATOM   3057  O   VAL A 193      10.874  -0.253 -11.216  1.00 71.01           O  
ATOM   3058  CG1 VAL A 193       8.508  -2.228 -13.086  1.00 71.01           C  
ATOM   3059 HG11 VAL A 193       8.190  -1.559 -12.287  1.00 71.01           H  
ATOM   3060 HG12 VAL A 193       8.086  -1.911 -14.039  1.00 71.01           H  
ATOM   3061 HG13 VAL A 193       8.139  -3.229 -12.863  1.00 71.01           H  
ATOM   3062  CG2 VAL A 193      10.437  -3.359 -14.164  1.00 71.01           C  
ATOM   3063 HG21 VAL A 193       9.968  -4.304 -13.891  1.00 71.01           H  
ATOM   3064 HG22 VAL A 193      10.117  -3.082 -15.169  1.00 71.01           H  
ATOM   3065 HG23 VAL A 193      11.516  -3.511 -14.147  1.00 71.01           H  
ATOM   3066  N   LYS A 194      10.066   1.339 -12.561  1.00 89.07           N  
ATOM   3067  H   LYS A 194      10.017   1.620 -13.530  1.00 89.07           H  
ATOM   3068  CA  LYS A 194       9.665   2.309 -11.526  1.00 89.07           C  
ATOM   3069  HA  LYS A 194      10.180   2.091 -10.591  1.00 89.07           H  
ATOM   3070  C   LYS A 194       8.173   2.220 -11.206  1.00 89.07           C  
ATOM   3071  CB  LYS A 194      10.043   3.729 -11.976  1.00 89.07           C  
ATOM   3072  HB2 LYS A 194       9.656   4.443 -11.249  1.00 89.07           H  
ATOM   3073  HB3 LYS A 194       9.590   3.941 -12.944  1.00 89.07           H  
ATOM   3074  O   LYS A 194       7.665   3.006 -10.418  1.00 89.07           O  
ATOM   3075  CG  LYS A 194      11.562   3.911 -12.064  1.00 89.07           C  
ATOM   3076  HG2 LYS A 194      11.981   3.243 -12.817  1.00 89.07           H  
ATOM   3077  HG3 LYS A 194      11.996   3.666 -11.095  1.00 89.07           H  
ATOM   3078  CD  LYS A 194      11.919   5.356 -12.420  1.00 89.07           C  
ATOM   3079  HD2 LYS A 194      11.621   5.574 -13.446  1.00 89.07           H  
ATOM   3080  HD3 LYS A 194      11.388   6.025 -11.743  1.00 89.07           H  
ATOM   3081  CE  LYS A 194      13.429   5.538 -12.254  1.00 89.07           C  
ATOM   3082  HE2 LYS A 194      13.734   5.003 -11.355  1.00 89.07           H  
ATOM   3083  HE3 LYS A 194      13.950   5.082 -13.096  1.00 89.07           H  
ATOM   3084  NZ  LYS A 194      13.793   6.963 -12.098  1.00 89.07           N  
ATOM   3085  HZ1 LYS A 194      13.576   7.501 -12.925  1.00 89.07           H  
ATOM   3086  HZ2 LYS A 194      13.290   7.336 -11.306  1.00 89.07           H  
ATOM   3087  HZ3 LYS A 194      14.777   7.038 -11.881  1.00 89.07           H  
ATOM   3088  N   GLY A 195       7.453   1.335 -11.897  1.00 93.45           N  
ATOM   3089  H   GLY A 195       7.959   0.689 -12.486  1.00 93.45           H  
ATOM   3090  CA  GLY A 195       6.005   1.211 -11.815  1.00 93.45           C  
ATOM   3091  HA2 GLY A 195       5.628   0.728 -12.717  1.00 93.45           H  
ATOM   3092  HA3 GLY A 195       5.589   2.216 -11.750  1.00 93.45           H  
ATOM   3093  C   GLY A 195       5.508   0.418 -10.617  1.00 93.45           C  
ATOM   3094  O   GLY A 195       6.290  -0.178  -9.881  1.00 93.45           O  
ATOM   3095  N   ILE A 196       4.184   0.361 -10.468  1.00 95.79           N  
ATOM   3096  H   ILE A 196       3.594   0.871 -11.110  1.00 95.79           H  
ATOM   3097  CA  ILE A 196       3.539  -0.567  -9.539  1.00 95.79           C  
ATOM   3098  HA  ILE A 196       3.969  -0.421  -8.548  1.00 95.79           H  
ATOM   3099  C   ILE A 196       3.823  -1.992 -10.022  1.00 95.79           C  
ATOM   3100  CB  ILE A 196       2.028  -0.304  -9.452  1.00 95.79           C  
ATOM   3101  HB  ILE A 196       1.583  -0.504 -10.426  1.00 95.79           H  
ATOM   3102  O   ILE A 196       3.318  -2.408 -11.066  1.00 95.79           O  
ATOM   3103  CG1 ILE A 196       1.722   1.157  -9.052  1.00 95.79           C  
ATOM   3104 HG12 ILE A 196       2.186   1.837  -9.766  1.00 95.79           H  
ATOM   3105 HG13 ILE A 196       2.148   1.364  -8.070  1.00 95.79           H  
ATOM   3106  CG2 ILE A 196       1.366  -1.270  -8.473  1.00 95.79           C  
ATOM   3107 HG21 ILE A 196       0.308  -1.303  -8.732  1.00 95.79           H  
ATOM   3108 HG22 ILE A 196       1.461  -0.889  -7.456  1.00 95.79           H  
ATOM   3109 HG23 ILE A 196       1.764  -2.282  -8.536  1.00 95.79           H  
ATOM   3110  CD1 ILE A 196       0.225   1.484  -9.026  1.00 95.79           C  
ATOM   3111 HD11 ILE A 196      -0.224   1.243  -9.990  1.00 95.79           H  
ATOM   3112 HD12 ILE A 196       0.101   2.549  -8.831  1.00 95.79           H  
ATOM   3113 HD13 ILE A 196      -0.276   0.924  -8.237  1.00 95.79           H  
ATOM   3114  N   HIS A 197       4.640  -2.730  -9.282  1.00 95.40           N  
ATOM   3115  H   HIS A 197       5.020  -2.312  -8.444  1.00 95.40           H  
ATOM   3116  CA  HIS A 197       5.217  -3.984  -9.749  1.00 95.40           C  
ATOM   3117  HA  HIS A 197       4.729  -4.275 -10.679  1.00 95.40           H  
ATOM   3118  C   HIS A 197       5.014  -5.126  -8.756  1.00 95.40           C  
ATOM   3119  CB  HIS A 197       6.696  -3.758 -10.077  1.00 95.40           C  
ATOM   3120  HB2 HIS A 197       7.201  -3.419  -9.173  1.00 95.40           H  
ATOM   3121  HB3 HIS A 197       6.767  -2.952 -10.807  1.00 95.40           H  
ATOM   3122  O   HIS A 197       5.160  -4.979  -7.543  1.00 95.40           O  
ATOM   3123  CG  HIS A 197       7.402  -4.975 -10.639  1.00 95.40           C  
ATOM   3124  CD2 HIS A 197       7.398  -5.395 -11.941  1.00 95.40           C  
ATOM   3125  HD2 HIS A 197       6.855  -4.938 -12.755  1.00 95.40           H  
ATOM   3126  ND1 HIS A 197       8.216  -5.849  -9.954  1.00 95.40           N  
ATOM   3127  HD1 HIS A 197       8.510  -5.759  -8.992  1.00 95.40           H  
ATOM   3128  CE1 HIS A 197       8.726  -6.726 -10.829  1.00 95.40           C  
ATOM   3129  HE1 HIS A 197       9.468  -7.477 -10.599  1.00 95.40           H  
ATOM   3130  NE2 HIS A 197       8.221  -6.516 -12.047  1.00 95.40           N  
ATOM   3131  N   TRP A 198       4.734  -6.297  -9.308  1.00 96.07           N  
ATOM   3132  H   TRP A 198       4.640  -6.313 -10.314  1.00 96.07           H  
ATOM   3133  CA  TRP A 198       4.691  -7.584  -8.646  1.00 96.07           C  
ATOM   3134  HA  TRP A 198       5.192  -7.522  -7.679  1.00 96.07           H  
ATOM   3135  C   TRP A 198       5.421  -8.599  -9.526  1.00 96.07           C  
ATOM   3136  CB  TRP A 198       3.232  -7.967  -8.414  1.00 96.07           C  
ATOM   3137  HB2 TRP A 198       2.753  -8.226  -9.358  1.00 96.07           H  
ATOM   3138  HB3 TRP A 198       2.703  -7.103  -8.012  1.00 96.07           H  
ATOM   3139  O   TRP A 198       4.900  -9.030 -10.562  1.00 96.07           O  
ATOM   3140  CG  TRP A 198       3.060  -9.083  -7.444  1.00 96.07           C  
ATOM   3141  CD1 TRP A 198       3.114 -10.405  -7.718  1.00 96.07           C  
ATOM   3142  HD1 TRP A 198       3.309 -10.826  -8.693  1.00 96.07           H  
ATOM   3143  CD2 TRP A 198       2.834  -8.974  -6.009  1.00 96.07           C  
ATOM   3144  CE2 TRP A 198       2.665 -10.283  -5.480  1.00 96.07           C  
ATOM   3145  CE3 TRP A 198       2.778  -7.902  -5.097  1.00 96.07           C  
ATOM   3146  HE3 TRP A 198       2.937  -6.898  -5.462  1.00 96.07           H  
ATOM   3147  NE1 TRP A 198       2.819 -11.109  -6.567  1.00 96.07           N  
ATOM   3148  HE1 TRP A 198       2.736 -12.114  -6.500  1.00 96.07           H  
ATOM   3149  CH2 TRP A 198       2.360  -9.432  -3.238  1.00 96.07           C  
ATOM   3150  HH2 TRP A 198       2.173  -9.596  -2.187  1.00 96.07           H  
ATOM   3151  CZ2 TRP A 198       2.418 -10.521  -4.121  1.00 96.07           C  
ATOM   3152  HZ2 TRP A 198       2.264 -11.525  -3.753  1.00 96.07           H  
ATOM   3153  CZ3 TRP A 198       2.551  -8.127  -3.726  1.00 96.07           C  
ATOM   3154  HZ3 TRP A 198       2.529  -7.293  -3.041  1.00 96.07           H  
ATOM   3155  N   ASN A 199       6.645  -8.961  -9.129  1.00 93.10           N  
ATOM   3156  H   ASN A 199       7.006  -8.599  -8.258  1.00 93.10           H  
ATOM   3157  CA  ASN A 199       7.518  -9.828  -9.919  1.00 93.10           C  
ATOM   3158  HA  ASN A 199       7.744  -9.307 -10.850  1.00 93.10           H  
ATOM   3159  C   ASN A 199       6.789 -11.129 -10.297  1.00 93.10           C  
ATOM   3160  CB  ASN A 199       8.840 -10.038  -9.149  1.00 93.10           C  
ATOM   3161  HB2 ASN A 199       9.231  -9.059  -8.872  1.00 93.10           H  
ATOM   3162  HB3 ASN A 199       8.647 -10.596  -8.233  1.00 93.10           H  
ATOM   3163  O   ASN A 199       5.968 -11.649  -9.538  1.00 93.10           O  
ATOM   3164  CG  ASN A 199       9.947 -10.743  -9.917  1.00 93.10           C  
ATOM   3165  ND2 ASN A 199      11.179 -10.593  -9.497  1.00 93.10           N  
ATOM   3166 HD21 ASN A 199      11.410 -10.001  -8.712  1.00 93.10           H  
ATOM   3167 HD22 ASN A 199      11.903 -11.039 -10.042  1.00 93.10           H  
ATOM   3168  OD1 ASN A 199       9.733 -11.438 -10.892  1.00 93.10           O  
ATOM   3169  N   THR A 200       7.082 -11.645 -11.489  1.00 89.67           N  
ATOM   3170  H   THR A 200       7.881 -11.233 -11.950  1.00 89.67           H  
ATOM   3171  CA  THR A 200       6.448 -12.778 -12.183  1.00 89.67           C  
ATOM   3172  HA  THR A 200       7.032 -12.920 -13.093  1.00 89.67           H  
ATOM   3173  C   THR A 200       5.031 -12.553 -12.704  1.00 89.67           C  
ATOM   3174  CB  THR A 200       6.569 -14.109 -11.419  1.00 89.67           C  
ATOM   3175  HB  THR A 200       6.219 -14.914 -12.066  1.00 89.67           H  
ATOM   3176  O   THR A 200       4.549 -13.392 -13.459  1.00 89.67           O  
ATOM   3177  CG2 THR A 200       8.023 -14.398 -11.050  1.00 89.67           C  
ATOM   3178 HG21 THR A 200       8.350 -13.755 -10.233  1.00 89.67           H  
ATOM   3179 HG22 THR A 200       8.130 -15.447 -10.776  1.00 89.67           H  
ATOM   3180 HG23 THR A 200       8.665 -14.216 -11.912  1.00 89.67           H  
ATOM   3181  OG1 THR A 200       5.823 -14.142 -10.223  1.00 89.67           O  
ATOM   3182  HG1 THR A 200       5.671 -13.230  -9.965  1.00 89.67           H  
ATOM   3183  N   ILE A 201       4.385 -11.427 -12.381  1.00 92.72           N  
ATOM   3184  H   ILE A 201       4.827 -10.771 -11.753  1.00 92.72           H  
ATOM   3185  CA  ILE A 201       3.055 -11.089 -12.913  1.00 92.72           C  
ATOM   3186  HA  ILE A 201       2.732 -11.874 -13.596  1.00 92.72           H  
ATOM   3187  C   ILE A 201       3.111  -9.822 -13.762  1.00 92.72           C  
ATOM   3188  CB  ILE A 201       2.002 -11.021 -11.785  1.00 92.72           C  
ATOM   3189  HB  ILE A 201       2.330 -10.322 -11.016  1.00 92.72           H  
ATOM   3190  O   ILE A 201       2.727  -9.849 -14.929  1.00 92.72           O  
ATOM   3191  CG1 ILE A 201       1.851 -12.431 -11.169  1.00 92.72           C  
ATOM   3192 HG12 ILE A 201       2.829 -12.810 -10.873  1.00 92.72           H  
ATOM   3193 HG13 ILE A 201       1.453 -13.105 -11.927  1.00 92.72           H  
ATOM   3194  CG2 ILE A 201       0.661 -10.537 -12.370  1.00 92.72           C  
ATOM   3195 HG21 ILE A 201       0.728  -9.493 -12.678  1.00 92.72           H  
ATOM   3196 HG22 ILE A 201      -0.138 -10.618 -11.632  1.00 92.72           H  
ATOM   3197 HG23 ILE A 201       0.389 -11.148 -13.231  1.00 92.72           H  
ATOM   3198  CD1 ILE A 201       0.965 -12.530  -9.928  1.00 92.72           C  
ATOM   3199 HD11 ILE A 201       0.918 -13.581  -9.644  1.00 92.72           H  
ATOM   3200 HD12 ILE A 201      -0.047 -12.176 -10.125  1.00 92.72           H  
ATOM   3201 HD13 ILE A 201       1.407 -11.967  -9.106  1.00 92.72           H  
ATOM   3202  N   THR A 202       3.613  -8.720 -13.211  1.00 90.22           N  
ATOM   3203  H   THR A 202       3.963  -8.751 -12.264  1.00 90.22           H  
ATOM   3204  CA  THR A 202       3.814  -7.485 -13.974  1.00 90.22           C  
ATOM   3205  HA  THR A 202       3.010  -7.366 -14.700  1.00 90.22           H  
ATOM   3206  C   THR A 202       5.144  -7.577 -14.714  1.00 90.22           C  
ATOM   3207  CB  THR A 202       3.802  -6.259 -13.058  1.00 90.22           C  
ATOM   3208  HB  THR A 202       4.010  -5.364 -13.644  1.00 90.22           H  
ATOM   3209  O   THR A 202       6.178  -7.741 -14.076  1.00 90.22           O  
ATOM   3210  CG2 THR A 202       2.485  -6.080 -12.302  1.00 90.22           C  
ATOM   3211 HG21 THR A 202       2.538  -5.167 -11.709  1.00 90.22           H  
ATOM   3212 HG22 THR A 202       2.303  -6.926 -11.640  1.00 90.22           H  
ATOM   3213 HG23 THR A 202       1.664  -5.990 -13.013  1.00 90.22           H  
ATOM   3214  OG1 THR A 202       4.790  -6.426 -12.087  1.00 90.22           O  
ATOM   3215  HG1 THR A 202       5.559  -6.805 -12.518  1.00 90.22           H  
ATOM   3216  N   THR A 203       5.136  -7.505 -16.044  1.00 84.12           N  
ATOM   3217  H   THR A 203       4.251  -7.469 -16.529  1.00 84.12           H  
ATOM   3218  CA  THR A 203       6.356  -7.671 -16.855  1.00 84.12           C  
ATOM   3219  HA  THR A 203       7.147  -8.094 -16.236  1.00 84.12           H  
ATOM   3220  C   THR A 203       6.897  -6.329 -17.342  1.00 84.12           C  
ATOM   3221  CB  THR A 203       6.127  -8.659 -18.008  1.00 84.12           C  
ATOM   3222  HB  THR A 203       7.003  -8.670 -18.656  1.00 84.12           H  
ATOM   3223  O   THR A 203       7.873  -5.819 -16.808  1.00 84.12           O  
ATOM   3224  CG2 THR A 203       5.866 -10.078 -17.506  1.00 84.12           C  
ATOM   3225 HG21 THR A 203       5.759 -10.756 -18.353  1.00 84.12           H  
ATOM   3226 HG22 THR A 203       4.963 -10.112 -16.897  1.00 84.12           H  
ATOM   3227 HG23 THR A 203       6.710 -10.410 -16.902  1.00 84.12           H  
ATOM   3228  OG1 THR A 203       4.991  -8.283 -18.756  1.00 84.12           O  
ATOM   3229  HG1 THR A 203       4.484  -9.084 -18.908  1.00 84.12           H  
ATOM   3230  N   SER A 204       6.253  -5.729 -18.341  1.00 79.66           N  
ATOM   3231  H   SER A 204       5.554  -6.282 -18.817  1.00 79.66           H  
ATOM   3232  CA  SER A 204       6.735  -4.496 -18.986  1.00 79.66           C  
ATOM   3233  HA  SER A 204       7.794  -4.358 -18.770  1.00 79.66           H  
ATOM   3234  C   SER A 204       6.019  -3.228 -18.525  1.00 79.66           C  
ATOM   3235  CB  SER A 204       6.577  -4.616 -20.504  1.00 79.66           C  
ATOM   3236  HB2 SER A 204       6.996  -3.734 -20.988  1.00 79.66           H  
ATOM   3237  HB3 SER A 204       5.517  -4.680 -20.748  1.00 79.66           H  
ATOM   3238  O   SER A 204       6.434  -2.131 -18.886  1.00 79.66           O  
ATOM   3239  OG  SER A 204       7.230  -5.772 -20.990  1.00 79.66           O  
ATOM   3240  HG  SER A 204       8.126  -5.531 -21.237  1.00 79.66           H  
ATOM   3241  N   ASN A 205       4.912  -3.364 -17.795  1.00 88.00           N  
ATOM   3242  H   ASN A 205       4.741  -4.262 -17.365  1.00 88.00           H  
ATOM   3243  CA  ASN A 205       4.044  -2.250 -17.422  1.00 88.00           C  
ATOM   3244  HA  ASN A 205       4.581  -1.310 -17.546  1.00 88.00           H  
ATOM   3245  C   ASN A 205       3.643  -2.356 -15.953  1.00 88.00           C  
ATOM   3246  CB  ASN A 205       2.791  -2.223 -18.319  1.00 88.00           C  
ATOM   3247  HB2 ASN A 205       2.136  -1.416 -17.992  1.00 88.00           H  
ATOM   3248  HB3 ASN A 205       2.246  -3.160 -18.202  1.00 88.00           H  
ATOM   3249  O   ASN A 205       3.529  -3.459 -15.414  1.00 88.00           O  
ATOM   3250  CG  ASN A 205       3.089  -1.996 -19.790  1.00 88.00           C  
ATOM   3251  ND2 ASN A 205       2.447  -2.732 -20.668  1.00 88.00           N  
ATOM   3252 HD21 ASN A 205       2.691  -2.569 -21.634  1.00 88.00           H  
ATOM   3253 HD22 ASN A 205       1.769  -3.419 -20.371  1.00 88.00           H  
ATOM   3254  OD1 ASN A 205       3.874  -1.156 -20.187  1.00 88.00           O  
ATOM   3255  N   SER A 206       3.357  -1.202 -15.359  1.00 91.85           N  
ATOM   3256  H   SER A 206       3.542  -0.351 -15.872  1.00 91.85           H  
ATOM   3257  CA  SER A 206       2.726  -1.082 -14.047  1.00 91.85           C  
ATOM   3258  HA  SER A 206       3.410  -1.472 -13.293  1.00 91.85           H  
ATOM   3259  C   SER A 206       1.397  -1.849 -13.977  1.00 91.85           C  
ATOM   3260  CB  SER A 206       2.493   0.409 -13.787  1.00 91.85           C  
ATOM   3261  HB2 SER A 206       1.836   0.804 -14.561  1.00 91.85           H  
ATOM   3262  HB3 SER A 206       3.448   0.930 -13.849  1.00 91.85           H  
ATOM   3263  O   SER A 206       0.636  -1.881 -14.950  1.00 91.85           O  
ATOM   3264  OG  SER A 206       1.920   0.673 -12.526  1.00 91.85           O  
ATOM   3265  HG  SER A 206       1.024   0.329 -12.498  1.00 91.85           H  
ATOM   3266  N   ALA A 207       1.068  -2.400 -12.807  1.00 94.88           N  
ATOM   3267  H   ALA A 207       1.750  -2.386 -12.062  1.00 94.88           H  
ATOM   3268  CA  ALA A 207      -0.310  -2.764 -12.486  1.00 94.88           C  
ATOM   3269  HA  ALA A 207      -0.654  -3.498 -13.216  1.00 94.88           H  
ATOM   3270  C   ALA A 207      -1.229  -1.533 -12.604  1.00 94.88           C  
ATOM   3271  CB  ALA A 207      -0.374  -3.426 -11.107  1.00 94.88           C  
ATOM   3272  HB1 ALA A 207      -1.400  -3.716 -10.880  1.00 94.88           H  
ATOM   3273  HB2 ALA A 207       0.258  -4.314 -11.088  1.00 94.88           H  
ATOM   3274  HB3 ALA A 207      -0.029  -2.726 -10.346  1.00 94.88           H  
ATOM   3275  O   ALA A 207      -0.798  -0.394 -12.397  1.00 94.88           O  
ATOM   3276  N   GLN A 208      -2.485  -1.776 -12.984  1.00 95.08           N  
ATOM   3277  H   GLN A 208      -2.775  -2.741 -13.051  1.00 95.08           H  
ATOM   3278  CA  GLN A 208      -3.489  -0.745 -13.273  1.00 95.08           C  
ATOM   3279  HA  GLN A 208      -3.010   0.103 -13.764  1.00 95.08           H  
ATOM   3280  C   GLN A 208      -4.148  -0.223 -11.991  1.00 95.08           C  
ATOM   3281  CB  GLN A 208      -4.558  -1.330 -14.217  1.00 95.08           C  
ATOM   3282  HB2 GLN A 208      -5.338  -0.586 -14.376  1.00 95.08           H  
ATOM   3283  HB3 GLN A 208      -5.010  -2.200 -13.741  1.00 95.08           H  
ATOM   3284  O   GLN A 208      -4.478   0.958 -11.900  1.00 95.08           O  
ATOM   3285  CG  GLN A 208      -3.988  -1.743 -15.584  1.00 95.08           C  
ATOM   3286  HG2 GLN A 208      -3.667  -0.851 -16.122  1.00 95.08           H  
ATOM   3287  HG3 GLN A 208      -3.118  -2.386 -15.449  1.00 95.08           H  
ATOM   3288  CD  GLN A 208      -5.002  -2.517 -16.420  1.00 95.08           C  
ATOM   3289  NE2 GLN A 208      -5.681  -1.879 -17.348  1.00 95.08           N  
ATOM   3290 HE21 GLN A 208      -6.386  -2.408 -17.841  1.00 95.08           H  
ATOM   3291 HE22 GLN A 208      -5.586  -0.878 -17.451  1.00 95.08           H  
ATOM   3292  OE1 GLN A 208      -5.182  -3.719 -16.274  1.00 95.08           O  
ATOM   3293  N   SER A 209      -4.320  -1.098 -11.000  1.00 97.16           N  
ATOM   3294  H   SER A 209      -4.016  -2.051 -11.137  1.00 97.16           H  
ATOM   3295  CA  SER A 209      -4.883  -0.761  -9.693  1.00 97.16           C  
ATOM   3296  HA  SER A 209      -4.615   0.272  -9.469  1.00 97.16           H  
ATOM   3297  C   SER A 209      -4.318  -1.660  -8.601  1.00 97.16           C  
ATOM   3298  CB  SER A 209      -6.412  -0.886  -9.715  1.00 97.16           C  
ATOM   3299  HB2 SER A 209      -6.815  -0.223 -10.481  1.00 97.16           H  
ATOM   3300  HB3 SER A 209      -6.808  -0.577  -8.748  1.00 97.16           H  
ATOM   3301  O   SER A 209      -4.028  -2.824  -8.887  1.00 97.16           O  
ATOM   3302  OG  SER A 209      -6.822  -2.222  -9.982  1.00 97.16           O  
ATOM   3303  HG  SER A 209      -6.493  -2.774  -9.269  1.00 97.16           H  
ATOM   3304  N   THR A 210      -4.227  -1.156  -7.369  1.00 98.24           N  
ATOM   3305  H   THR A 210      -4.522  -0.203  -7.213  1.00 98.24           H  
ATOM   3306  CA  THR A 210      -3.836  -1.922  -6.177  1.00 98.24           C  
ATOM   3307  HA  THR A 210      -4.043  -2.973  -6.376  1.00 98.24           H  
ATOM   3308  C   THR A 210      -4.633  -1.500  -4.960  1.00 98.24           C  
ATOM   3309  CB  THR A 210      -2.346  -1.812  -5.810  1.00 98.24           C  
ATOM   3310  HB  THR A 210      -2.111  -2.556  -5.049  1.00 98.24           H  
ATOM   3311  O   THR A 210      -4.881  -0.310  -4.783  1.00 98.24           O  
ATOM   3312  CG2 THR A 210      -1.473  -2.064  -7.022  1.00 98.24           C  
ATOM   3313 HG21 THR A 210      -1.704  -3.036  -7.459  1.00 98.24           H  
ATOM   3314 HG22 THR A 210      -0.435  -2.047  -6.692  1.00 98.24           H  
ATOM   3315 HG23 THR A 210      -1.638  -1.279  -7.760  1.00 98.24           H  
ATOM   3316  OG1 THR A 210      -1.960  -0.543  -5.324  1.00 98.24           O  
ATOM   3317  HG1 THR A 210      -2.308  -0.432  -4.436  1.00 98.24           H  
ATOM   3318  N   ASP A 211      -4.945  -2.467  -4.104  1.00 98.68           N  
ATOM   3319  H   ASP A 211      -4.693  -3.415  -4.344  1.00 98.68           H  
ATOM   3320  CA  ASP A 211      -5.345  -2.237  -2.719  1.00 98.68           C  
ATOM   3321  HA  ASP A 211      -5.222  -1.182  -2.473  1.00 98.68           H  
ATOM   3322  C   ASP A 211      -4.441  -3.061  -1.799  1.00 98.68           C  
ATOM   3323  CB  ASP A 211      -6.815  -2.627  -2.471  1.00 98.68           C  
ATOM   3324  HB2 ASP A 211      -7.002  -3.616  -2.890  1.00 98.68           H  
ATOM   3325  HB3 ASP A 211      -6.970  -2.695  -1.395  1.00 98.68           H  
ATOM   3326  O   ASP A 211      -4.213  -4.249  -2.041  1.00 98.68           O  
ATOM   3327  CG  ASP A 211      -7.855  -1.643  -3.011  1.00 98.68           C  
ATOM   3328  OD1 ASP A 211      -7.527  -0.488  -3.342  1.00 98.68           O  
ATOM   3329  OD2 ASP A 211      -9.058  -2.005  -3.050  1.00 98.68           O  
ATOM   3330  N   MET A 212      -3.988  -2.461  -0.702  1.00 98.85           N  
ATOM   3331  H   MET A 212      -4.176  -1.475  -0.592  1.00 98.85           H  
ATOM   3332  CA  MET A 212      -3.537  -3.213   0.467  1.00 98.85           C  
ATOM   3333  HA  MET A 212      -3.570  -4.280   0.248  1.00 98.85           H  
ATOM   3334  C   MET A 212      -4.486  -2.943   1.624  1.00 98.85           C  
ATOM   3335  CB  MET A 212      -2.104  -2.885   0.875  1.00 98.85           C  
ATOM   3336  HB2 MET A 212      -1.823  -3.592   1.656  1.00 98.85           H  
ATOM   3337  HB3 MET A 212      -2.073  -1.881   1.298  1.00 98.85           H  
ATOM   3338  O   MET A 212      -4.807  -1.791   1.933  1.00 98.85           O  
ATOM   3339  CG  MET A 212      -1.071  -2.988  -0.244  1.00 98.85           C  
ATOM   3340  HG2 MET A 212      -1.093  -3.988  -0.678  1.00 98.85           H  
ATOM   3341  HG3 MET A 212      -1.327  -2.271  -1.023  1.00 98.85           H  
ATOM   3342  SD  MET A 212       0.602  -2.612   0.344  1.00 98.85           S  
ATOM   3343  CE  MET A 212       1.044  -4.145   1.214  1.00 98.85           C  
ATOM   3344  HE1 MET A 212       1.125  -4.961   0.496  1.00 98.85           H  
ATOM   3345  HE2 MET A 212       0.288  -4.396   1.958  1.00 98.85           H  
ATOM   3346  HE3 MET A 212       2.006  -4.015   1.710  1.00 98.85           H  
ATOM   3347  N   LYS A 213      -4.947  -4.015   2.263  1.00 98.76           N  
ATOM   3348  H   LYS A 213      -4.667  -4.930   1.937  1.00 98.76           H  
ATOM   3349  CA  LYS A 213      -5.954  -3.949   3.317  1.00 98.76           C  
ATOM   3350  HA  LYS A 213      -5.841  -2.991   3.825  1.00 98.76           H  
ATOM   3351  C   LYS A 213      -5.742  -5.021   4.368  1.00 98.76           C  
ATOM   3352  CB  LYS A 213      -7.354  -3.998   2.687  1.00 98.76           C  
ATOM   3353  HB2 LYS A 213      -8.100  -3.865   3.470  1.00 98.76           H  
ATOM   3354  HB3 LYS A 213      -7.427  -3.144   2.013  1.00 98.76           H  
ATOM   3355  O   LYS A 213      -5.244  -6.096   4.056  1.00 98.76           O  
ATOM   3356  CG  LYS A 213      -7.669  -5.265   1.871  1.00 98.76           C  
ATOM   3357  HG2 LYS A 213      -6.855  -5.443   1.168  1.00 98.76           H  
ATOM   3358  HG3 LYS A 213      -7.761  -6.126   2.532  1.00 98.76           H  
ATOM   3359  CD  LYS A 213      -8.965  -5.085   1.064  1.00 98.76           C  
ATOM   3360  HD2 LYS A 213      -9.834  -5.268   1.696  1.00 98.76           H  
ATOM   3361  HD3 LYS A 213      -9.015  -4.062   0.692  1.00 98.76           H  
ATOM   3362  CE  LYS A 213      -8.994  -6.022  -0.145  1.00 98.76           C  
ATOM   3363  HE2 LYS A 213      -9.185  -7.041   0.194  1.00 98.76           H  
ATOM   3364  HE3 LYS A 213      -8.019  -5.999  -0.631  1.00 98.76           H  
ATOM   3365  NZ  LYS A 213     -10.025  -5.609  -1.124  1.00 98.76           N  
ATOM   3366  HZ1 LYS A 213     -10.015  -6.195  -1.947  1.00 98.76           H  
ATOM   3367  HZ2 LYS A 213     -10.963  -5.614  -0.750  1.00 98.76           H  
ATOM   3368  HZ3 LYS A 213      -9.849  -4.682  -1.485  1.00 98.76           H  
ATOM   3369  N   PHE A 214      -6.122  -4.739   5.605  1.00 98.33           N  
ATOM   3370  H   PHE A 214      -6.553  -3.844   5.788  1.00 98.33           H  
ATOM   3371  CA  PHE A 214      -5.979  -5.679   6.714  1.00 98.33           C  
ATOM   3372  HA  PHE A 214      -5.829  -6.675   6.299  1.00 98.33           H  
ATOM   3373  C   PHE A 214      -7.253  -5.745   7.551  1.00 98.33           C  
ATOM   3374  CB  PHE A 214      -4.740  -5.330   7.554  1.00 98.33           C  
ATOM   3375  HB2 PHE A 214      -3.865  -5.327   6.904  1.00 98.33           H  
ATOM   3376  HB3 PHE A 214      -4.586  -6.115   8.294  1.00 98.33           H  
ATOM   3377  O   PHE A 214      -8.037  -4.794   7.584  1.00 98.33           O  
ATOM   3378  CG  PHE A 214      -4.830  -4.003   8.276  1.00 98.33           C  
ATOM   3379  CD1 PHE A 214      -4.540  -2.811   7.597  1.00 98.33           C  
ATOM   3380  HD1 PHE A 214      -4.224  -2.852   6.565  1.00 98.33           H  
ATOM   3381  CD2 PHE A 214      -5.229  -3.953   9.621  1.00 98.33           C  
ATOM   3382  HD2 PHE A 214      -5.440  -4.872  10.147  1.00 98.33           H  
ATOM   3383  CE1 PHE A 214      -4.672  -1.575   8.248  1.00 98.33           C  
ATOM   3384  HE1 PHE A 214      -4.469  -0.656   7.717  1.00 98.33           H  
ATOM   3385  CE2 PHE A 214      -5.351  -2.721  10.283  1.00 98.33           C  
ATOM   3386  HE2 PHE A 214      -5.662  -2.693  11.317  1.00 98.33           H  
ATOM   3387  CZ  PHE A 214      -5.073  -1.531   9.591  1.00 98.33           C  
ATOM   3388  HZ  PHE A 214      -5.164  -0.575  10.087  1.00 98.33           H  
ATOM   3389  N   ARG A 215      -7.477  -6.871   8.226  1.00 96.36           N  
ATOM   3390  H   ARG A 215      -6.806  -7.621   8.139  1.00 96.36           H  
ATOM   3391  CA  ARG A 215      -8.566  -7.022   9.199  1.00 96.36           C  
ATOM   3392  HA  ARG A 215      -8.787  -6.039   9.614  1.00 96.36           H  
ATOM   3393  C   ARG A 215      -8.133  -7.909  10.350  1.00 96.36           C  
ATOM   3394  CB  ARG A 215      -9.851  -7.540   8.539  1.00 96.36           C  
ATOM   3395  HB2 ARG A 215     -10.678  -7.377   9.230  1.00 96.36           H  
ATOM   3396  HB3 ARG A 215     -10.046  -6.965   7.633  1.00 96.36           H  
ATOM   3397  O   ARG A 215      -7.190  -8.682  10.222  1.00 96.36           O  
ATOM   3398  CG  ARG A 215      -9.825  -9.024   8.171  1.00 96.36           C  
ATOM   3399  HG2 ARG A 215      -9.035  -9.204   7.443  1.00 96.36           H  
ATOM   3400  HG3 ARG A 215      -9.639  -9.632   9.056  1.00 96.36           H  
ATOM   3401  CD  ARG A 215     -11.170  -9.435   7.571  1.00 96.36           C  
ATOM   3402  HD2 ARG A 215     -11.972  -9.227   8.279  1.00 96.36           H  
ATOM   3403  HD3 ARG A 215     -11.342  -8.867   6.657  1.00 96.36           H  
ATOM   3404  NE  ARG A 215     -11.132 -10.864   7.276  1.00 96.36           N  
ATOM   3405  HE  ARG A 215     -10.329 -11.374   7.617  1.00 96.36           H  
ATOM   3406  NH1 ARG A 215     -12.844 -11.028   5.775  1.00 96.36           N  
ATOM   3407 HH11 ARG A 215     -13.338 -11.602   5.107  1.00 96.36           H  
ATOM   3408 HH12 ARG A 215     -13.167 -10.094   5.983  1.00 96.36           H  
ATOM   3409  NH2 ARG A 215     -11.379 -12.716   6.058  1.00 96.36           N  
ATOM   3410 HH21 ARG A 215     -11.645 -13.146   5.183  1.00 96.36           H  
ATOM   3411 HH22 ARG A 215     -10.491 -12.992   6.452  1.00 96.36           H  
ATOM   3412  CZ  ARG A 215     -11.800 -11.529   6.367  1.00 96.36           C  
ATOM   3413  N   LYS A 216      -8.793  -7.758  11.495  1.00 95.02           N  
ATOM   3414  H   LYS A 216      -9.591  -7.139  11.519  1.00 95.02           H  
ATOM   3415  CA  LYS A 216      -8.481  -8.562  12.676  1.00 95.02           C  
ATOM   3416  HA  LYS A 216      -7.406  -8.531  12.850  1.00 95.02           H  
ATOM   3417  C   LYS A 216      -8.882 -10.011  12.431  1.00 95.02           C  
ATOM   3418  CB  LYS A 216      -9.201  -7.993  13.899  1.00 95.02           C  
ATOM   3419  HB2 LYS A 216      -9.157  -6.904  13.869  1.00 95.02           H  
ATOM   3420  HB3 LYS A 216     -10.247  -8.299  13.874  1.00 95.02           H  
ATOM   3421  O   LYS A 216      -9.988 -10.262  11.939  1.00 95.02           O  
ATOM   3422  CG  LYS A 216      -8.545  -8.458  15.205  1.00 95.02           C  
ATOM   3423  HG2 LYS A 216      -7.593  -7.938  15.310  1.00 95.02           H  
ATOM   3424  HG3 LYS A 216      -8.356  -9.532  15.190  1.00 95.02           H  
ATOM   3425  CD  LYS A 216      -9.459  -8.137  16.389  1.00 95.02           C  
ATOM   3426  HD2 LYS A 216     -10.095  -7.293  16.122  1.00 95.02           H  
ATOM   3427  HD3 LYS A 216     -10.114  -8.988  16.577  1.00 95.02           H  
ATOM   3428  CE  LYS A 216      -8.667  -7.798  17.651  1.00 95.02           C  
ATOM   3429  HE2 LYS A 216      -8.371  -8.721  18.150  1.00 95.02           H  
ATOM   3430  HE3 LYS A 216      -7.764  -7.266  17.352  1.00 95.02           H  
ATOM   3431  NZ  LYS A 216      -9.470  -6.927  18.544  1.00 95.02           N  
ATOM   3432  HZ1 LYS A 216      -8.931  -6.623  19.342  1.00 95.02           H  
ATOM   3433  HZ2 LYS A 216      -9.769  -6.108  18.035  1.00 95.02           H  
ATOM   3434  HZ3 LYS A 216     -10.304  -7.405  18.855  1.00 95.02           H  
ATOM   3435  N   ASN A 217      -8.028 -10.939  12.844  1.00 93.32           N  
ATOM   3436  H   ASN A 217      -7.140 -10.652  13.229  1.00 93.32           H  
ATOM   3437  CA  ASN A 217      -8.358 -12.357  12.833  1.00 93.32           C  
ATOM   3438  HA  ASN A 217      -8.672 -12.626  11.825  1.00 93.32           H  
ATOM   3439  C   ASN A 217      -9.542 -12.601  13.777  1.00 93.32           C  
ATOM   3440  CB  ASN A 217      -7.108 -13.197  13.184  1.00 93.32           C  
ATOM   3441  HB2 ASN A 217      -7.394 -14.243  13.285  1.00 93.32           H  
ATOM   3442  HB3 ASN A 217      -6.691 -12.861  14.133  1.00 93.32           H  
ATOM   3443  O   ASN A 217      -9.635 -12.010  14.859  1.00 93.32           O  
ATOM   3444  CG  ASN A 217      -6.031 -13.114  12.107  1.00 93.32           C  
ATOM   3445  ND2 ASN A 217      -4.874 -13.704  12.299  1.00 93.32           N  
ATOM   3446 HD21 ASN A 217      -4.211 -13.653  11.539  1.00 93.32           H  
ATOM   3447 HD22 ASN A 217      -4.661 -14.290  13.094  1.00 93.32           H  
ATOM   3448  OD1 ASN A 217      -6.220 -12.492  11.080  1.00 93.32           O  
ATOM   3449  N   THR A 218     -10.469 -13.467  13.374  1.00 82.55           N  
ATOM   3450  H   THR A 218     -10.349 -13.952  12.496  1.00 82.55           H  
ATOM   3451  CA  THR A 218     -11.488 -13.971  14.295  1.00 82.55           C  
ATOM   3452  HA  THR A 218     -11.954 -13.140  14.826  1.00 82.55           H  
ATOM   3453  C   THR A 218     -10.814 -14.876  15.304  1.00 82.55           C  
ATOM   3454  CB  THR A 218     -12.575 -14.775  13.573  1.00 82.55           C  
ATOM   3455  HB  THR A 218     -13.189 -15.302  14.303  1.00 82.55           H  
ATOM   3456  O   THR A 218     -10.195 -15.860  14.903  1.00 82.55           O  
ATOM   3457  CG2 THR A 218     -13.455 -13.854  12.754  1.00 82.55           C  
ATOM   3458 HG21 THR A 218     -13.881 -13.104  13.420  1.00 82.55           H  
ATOM   3459 HG22 THR A 218     -12.858 -13.386  11.972  1.00 82.55           H  
ATOM   3460 HG23 THR A 218     -14.250 -14.449  12.305  1.00 82.55           H  
ATOM   3461  OG1 THR A 218     -12.024 -15.691  12.661  1.00 82.55           O  
ATOM   3462  HG1 THR A 218     -11.425 -16.256  13.155  1.00 82.55           H  
ATOM   3463  N   SER A 219     -10.959 -14.586  16.596  1.00 67.27           N  
ATOM   3464  H   SER A 219     -11.384 -13.717  16.887  1.00 67.27           H  
ATOM   3465  CA  SER A 219     -10.744 -15.617  17.607  1.00 67.27           C  
ATOM   3466  HA  SER A 219      -9.713 -15.968  17.563  1.00 67.27           H  
ATOM   3467  C   SER A 219     -11.693 -16.770  17.282  1.00 67.27           C  
ATOM   3468  CB  SER A 219     -11.032 -15.091  19.016  1.00 67.27           C  
ATOM   3469  HB2 SER A 219     -10.737 -15.853  19.739  1.00 67.27           H  
ATOM   3470  HB3 SER A 219     -12.100 -14.906  19.126  1.00 67.27           H  
ATOM   3471  O   SER A 219     -12.909 -16.568  17.289  1.00 67.27           O  
ATOM   3472  OG  SER A 219     -10.329 -13.885  19.277  1.00 67.27           O  
ATOM   3473  HG  SER A 219     -10.232 -13.816  20.229  1.00 67.27           H  
ATOM   3474  N   SER A 220     -11.138 -17.921  16.904  1.00 41.70           N  
ATOM   3475  H   SER A 220     -10.135 -17.972  16.798  1.00 41.70           H  
ATOM   3476  CA  SER A 220     -11.863 -19.195  16.868  1.00 41.70           C  
ATOM   3477  HA  SER A 220     -12.748 -19.094  16.240  1.00 41.70           H  
ATOM   3478  C   SER A 220     -12.390 -19.568  18.247  1.00 41.70           C  
ATOM   3479  CB  SER A 220     -10.983 -20.310  16.299  1.00 41.70           C  
ATOM   3480  HB2 SER A 220     -11.000 -20.266  15.210  1.00 41.70           H  
ATOM   3481  HB3 SER A 220     -11.372 -21.278  16.618  1.00 41.70           H  
ATOM   3482  O   SER A 220     -11.692 -19.245  19.237  1.00 41.70           O  
ATOM   3483  OG  SER A 220      -9.658 -20.138  16.754  1.00 41.70           O  
ATOM   3484  HG  SER A 220      -9.743 -19.993  17.699  1.00 41.70           H  
ATOM   3485  OXT SER A 220     -13.464 -20.200  18.254  1.00 41.70           O  
TER    3486      SER A 220                                                       
END   
