# Supplementary material for: Nuclear genome of Bulinus truncatus, an intermediate host of the carcinogenic human blood fluke Schistosoma haematobium
Source: Nat Commun. 2022 Feb 21;13:977. doi: 10.1038/s41467-022-28634-9 (PMC8861042; doi:10.1038/s41467-022-28634-9)
Supplement: Supplementary file 6 — Supplementary Data 3 [file 41467_2022_28634_MOESM6_ESM.zip › Supplementary_Data_3/btru_048819-t1.mature.pep.pdb]

ATOM      1  N   SER A   1     -15.074  -5.212 -30.878  1.00 33.22           N  
ATOM      2  H   SER A   1     -15.586  -4.649 -31.542  1.00 33.22           H  
ATOM      3  H2  SER A   1     -14.409  -4.644 -30.373  1.00 33.22           H  
ATOM      4  H3  SER A   1     -14.582  -5.936 -31.382  1.00 33.22           H  
ATOM      5  CA  SER A   1     -16.038  -5.840 -29.960  1.00 33.22           C  
ATOM      6  HA  SER A   1     -16.501  -5.072 -29.339  1.00 33.22           H  
ATOM      7  C   SER A   1     -15.322  -6.835 -29.076  1.00 33.22           C  
ATOM      8  CB  SER A   1     -17.138  -6.546 -30.758  1.00 33.22           C  
ATOM      9  HB2 SER A   1     -16.740  -7.410 -31.289  1.00 33.22           H  
ATOM     10  HB3 SER A   1     -17.939  -6.860 -30.089  1.00 33.22           H  
ATOM     11  O   SER A   1     -14.930  -7.864 -29.589  1.00 33.22           O  
ATOM     12  OG  SER A   1     -17.624  -5.608 -31.694  1.00 33.22           O  
ATOM     13  HG  SER A   1     -18.396  -5.974 -32.131  1.00 33.22           H  
ATOM     14  N   ILE A   2     -15.071  -6.464 -27.821  1.00 38.64           N  
ATOM     15  H   ILE A   2     -15.136  -5.475 -27.628  1.00 38.64           H  
ATOM     16  CA  ILE A   2     -15.138  -7.254 -26.578  1.00 38.64           C  
ATOM     17  HA  ILE A   2     -16.101  -7.759 -26.498  1.00 38.64           H  
ATOM     18  C   ILE A   2     -15.082  -6.134 -25.533  1.00 38.64           C  
ATOM     19  CB  ILE A   2     -14.014  -8.312 -26.370  1.00 38.64           C  
ATOM     20  HB  ILE A   2     -13.058  -7.855 -26.626  1.00 38.64           H  
ATOM     21  O   ILE A   2     -14.018  -5.641 -25.170  1.00 38.64           O  
ATOM     22  CG1 ILE A   2     -14.211  -9.616 -27.186  1.00 38.64           C  
ATOM     23 HG12 ILE A   2     -14.958  -9.501 -27.972  1.00 38.64           H  
ATOM     24 HG13 ILE A   2     -14.620 -10.404 -26.553  1.00 38.64           H  
ATOM     25  CG2 ILE A   2     -13.958  -8.786 -24.901  1.00 38.64           C  
ATOM     26 HG21 ILE A   2     -13.651  -7.973 -24.243  1.00 38.64           H  
ATOM     27 HG22 ILE A   2     -14.931  -9.154 -24.575  1.00 38.64           H  
ATOM     28 HG23 ILE A   2     -13.222  -9.582 -24.789  1.00 38.64           H  
ATOM     29  CD1 ILE A   2     -12.898 -10.133 -27.782  1.00 38.64           C  
ATOM     30 HD11 ILE A   2     -12.495  -9.399 -28.480  1.00 38.64           H  
ATOM     31 HD12 ILE A   2     -12.174 -10.316 -26.989  1.00 38.64           H  
ATOM     32 HD13 ILE A   2     -13.085 -11.066 -28.315  1.00 38.64           H  
ATOM     33  N   GLN A   3     -16.251  -5.602 -25.180  1.00 35.73           N  
ATOM     34  H   GLN A   3     -17.092  -6.054 -25.509  1.00 35.73           H  
ATOM     35  CA  GLN A   3     -16.384  -4.921 -23.900  1.00 35.73           C  
ATOM     36  HA  GLN A   3     -15.641  -4.134 -23.773  1.00 35.73           H  
ATOM     37  C   GLN A   3     -16.130  -6.049 -22.906  1.00 35.73           C  
ATOM     38  CB  GLN A   3     -17.808  -4.343 -23.765  1.00 35.73           C  
ATOM     39  HB2 GLN A   3     -17.994  -4.078 -22.724  1.00 35.73           H  
ATOM     40  HB3 GLN A   3     -18.521  -5.129 -24.017  1.00 35.73           H  
ATOM     41  O   GLN A   3     -16.977  -6.928 -22.769  1.00 35.73           O  
ATOM     42  CG  GLN A   3     -18.098  -3.134 -24.682  1.00 35.73           C  
ATOM     43  HG2 GLN A   3     -19.155  -3.158 -24.946  1.00 35.73           H  
ATOM     44  HG3 GLN A   3     -17.528  -3.223 -25.607  1.00 35.73           H  
ATOM     45  CD  GLN A   3     -17.833  -1.768 -24.049  1.00 35.73           C  
ATOM     46  NE2 GLN A   3     -17.702  -0.721 -24.834  1.00 35.73           N  
ATOM     47 HE21 GLN A   3     -17.581   0.156 -24.347  1.00 35.73           H  
ATOM     48 HE22 GLN A   3     -17.839  -0.785 -25.833  1.00 35.73           H  
ATOM     49  OE1 GLN A   3     -17.757  -1.592 -22.849  1.00 35.73           O  
ATOM     50  N   VAL A   4     -14.925  -6.131 -22.337  1.00 44.50           N  
ATOM     51  H   VAL A   4     -14.219  -5.448 -22.574  1.00 44.50           H  
ATOM     52  CA  VAL A   4     -14.741  -6.943 -21.138  1.00 44.50           C  
ATOM     53  HA  VAL A   4     -15.071  -7.966 -21.319  1.00 44.50           H  
ATOM     54  C   VAL A   4     -15.675  -6.280 -20.148  1.00 44.50           C  
ATOM     55  CB  VAL A   4     -13.283  -6.966 -20.634  1.00 44.50           C  
ATOM     56  HB  VAL A   4     -12.947  -5.949 -20.436  1.00 44.50           H  
ATOM     57  O   VAL A   4     -15.374  -5.194 -19.652  1.00 44.50           O  
ATOM     58  CG1 VAL A   4     -13.148  -7.790 -19.347  1.00 44.50           C  
ATOM     59 HG11 VAL A   4     -12.106  -7.815 -19.027  1.00 44.50           H  
ATOM     60 HG12 VAL A   4     -13.495  -8.810 -19.514  1.00 44.50           H  
ATOM     61 HG13 VAL A   4     -13.740  -7.343 -18.549  1.00 44.50           H  
ATOM     62  CG2 VAL A   4     -12.351  -7.579 -21.686  1.00 44.50           C  
ATOM     63 HG21 VAL A   4     -12.683  -8.586 -21.938  1.00 44.50           H  
ATOM     64 HG22 VAL A   4     -11.334  -7.627 -21.294  1.00 44.50           H  
ATOM     65 HG23 VAL A   4     -12.340  -6.960 -22.583  1.00 44.50           H  
ATOM     66  N   GLU A   5     -16.861  -6.863 -19.979  1.00 39.14           N  
ATOM     67  H   GLU A   5     -17.105  -7.643 -20.572  1.00 39.14           H  
ATOM     68  CA  GLU A   5     -17.713  -6.609 -18.838  1.00 39.14           C  
ATOM     69  HA  GLU A   5     -18.147  -5.610 -18.887  1.00 39.14           H  
ATOM     70  C   GLU A   5     -16.776  -6.711 -17.643  1.00 39.14           C  
ATOM     71  CB  GLU A   5     -18.833  -7.662 -18.751  1.00 39.14           C  
ATOM     72  HB2 GLU A   5     -18.404  -8.647 -18.936  1.00 39.14           H  
ATOM     73  HB3 GLU A   5     -19.244  -7.649 -17.742  1.00 39.14           H  
ATOM     74  O   GLU A   5     -16.366  -7.801 -17.240  1.00 39.14           O  
ATOM     75  CG  GLU A   5     -19.984  -7.396 -19.733  1.00 39.14           C  
ATOM     76  HG2 GLU A   5     -19.576  -7.324 -20.742  1.00 39.14           H  
ATOM     77  HG3 GLU A   5     -20.431  -6.433 -19.486  1.00 39.14           H  
ATOM     78  CD  GLU A   5     -21.058  -8.498 -19.708  1.00 39.14           C  
ATOM     79  OE1 GLU A   5     -22.234  -8.156 -19.964  1.00 39.14           O  
ATOM     80  OE2 GLU A   5     -20.692  -9.670 -19.470  1.00 39.14           O  
ATOM     81  N   LYS A   6     -16.343  -5.562 -17.119  1.00 44.98           N  
ATOM     82  H   LYS A   6     -16.563  -4.708 -17.611  1.00 44.98           H  
ATOM     83  CA  LYS A   6     -15.851  -5.490 -15.756  1.00 44.98           C  
ATOM     84  HA  LYS A   6     -15.055  -6.215 -15.586  1.00 44.98           H  
ATOM     85  C   LYS A   6     -17.062  -5.899 -14.943  1.00 44.98           C  
ATOM     86  CB  LYS A   6     -15.376  -4.073 -15.397  1.00 44.98           C  
ATOM     87  HB2 LYS A   6     -16.083  -3.341 -15.788  1.00 44.98           H  
ATOM     88  HB3 LYS A   6     -15.368  -3.987 -14.311  1.00 44.98           H  
ATOM     89  O   LYS A   6     -17.895  -5.053 -14.630  1.00 44.98           O  
ATOM     90  CG  LYS A   6     -13.965  -3.758 -15.905  1.00 44.98           C  
ATOM     91  HG2 LYS A   6     -13.264  -4.482 -15.489  1.00 44.98           H  
ATOM     92  HG3 LYS A   6     -13.942  -3.820 -16.993  1.00 44.98           H  
ATOM     93  CD  LYS A   6     -13.573  -2.344 -15.456  1.00 44.98           C  
ATOM     94  HD2 LYS A   6     -14.245  -1.625 -15.924  1.00 44.98           H  
ATOM     95  HD3 LYS A   6     -13.676  -2.276 -14.373  1.00 44.98           H  
ATOM     96  CE  LYS A   6     -12.125  -2.033 -15.845  1.00 44.98           C  
ATOM     97  HE2 LYS A   6     -12.027  -2.129 -16.927  1.00 44.98           H  
ATOM     98  HE3 LYS A   6     -11.477  -2.780 -15.386  1.00 44.98           H  
ATOM     99  NZ  LYS A   6     -11.732  -0.671 -15.406  1.00 44.98           N  
ATOM    100  HZ1 LYS A   6     -11.828  -0.587 -14.404  1.00 44.98           H  
ATOM    101  HZ2 LYS A   6     -12.321   0.023 -15.845  1.00 44.98           H  
ATOM    102  HZ3 LYS A   6     -10.770  -0.486 -15.653  1.00 44.98           H  
ATOM    103  N   LEU A   7     -17.221  -7.205 -14.734  1.00 48.95           N  
ATOM    104  H   LEU A   7     -16.603  -7.834 -15.226  1.00 48.95           H  
ATOM    105  CA  LEU A   7     -18.202  -7.758 -13.825  1.00 48.95           C  
ATOM    106  HA  LEU A   7     -19.210  -7.568 -14.195  1.00 48.95           H  
ATOM    107  C   LEU A   7     -17.982  -6.991 -12.532  1.00 48.95           C  
ATOM    108  CB  LEU A   7     -17.968  -9.272 -13.663  1.00 48.95           C  
ATOM    109  HB2 LEU A   7     -16.896  -9.449 -13.576  1.00 48.95           H  
ATOM    110  HB3 LEU A   7     -18.427  -9.607 -12.733  1.00 48.95           H  
ATOM    111  O   LEU A   7     -16.926  -7.104 -11.907  1.00 48.95           O  
ATOM    112  CG  LEU A   7     -18.538 -10.108 -14.824  1.00 48.95           C  
ATOM    113  HG  LEU A   7     -18.325  -9.614 -15.772  1.00 48.95           H  
ATOM    114  CD1 LEU A   7     -17.887 -11.491 -14.844  1.00 48.95           C  
ATOM    115 HD11 LEU A   7     -18.299 -12.073 -15.668  1.00 48.95           H  
ATOM    116 HD12 LEU A   7     -18.074 -12.010 -13.904  1.00 48.95           H  
ATOM    117 HD13 LEU A   7     -16.813 -11.387 -14.997  1.00 48.95           H  
ATOM    118  CD2 LEU A   7     -20.051 -10.294 -14.677  1.00 48.95           C  
ATOM    119 HD21 LEU A   7     -20.552  -9.326 -14.690  1.00 48.95           H  
ATOM    120 HD22 LEU A   7     -20.425 -10.874 -15.520  1.00 48.95           H  
ATOM    121 HD23 LEU A   7     -20.284 -10.816 -13.749  1.00 48.95           H  
ATOM    122  N   SER A   8     -18.924  -6.106 -12.215  1.00 66.54           N  
ATOM    123  H   SER A   8     -19.725  -6.001 -12.821  1.00 66.54           H  
ATOM    124  CA  SER A   8     -18.875  -5.319 -10.996  1.00 66.54           C  
ATOM    125  HA  SER A   8     -18.033  -4.629 -11.034  1.00 66.54           H  
ATOM    126  C   SER A   8     -18.691  -6.304  -9.854  1.00 66.54           C  
ATOM    127  CB  SER A   8     -20.180  -4.535 -10.826  1.00 66.54           C  
ATOM    128  HB2 SER A   8     -20.186  -4.049  -9.851  1.00 66.54           H  
ATOM    129  HB3 SER A   8     -20.249  -3.773 -11.601  1.00 66.54           H  
ATOM    130  O   SER A   8     -19.510  -7.216  -9.715  1.00 66.54           O  
ATOM    131  OG  SER A   8     -21.293  -5.404 -10.930  1.00 66.54           O  
ATOM    132  HG  SER A   8     -21.060  -6.222 -10.485  1.00 66.54           H  
ATOM    133  N   THR A   9     -17.616  -6.170  -9.078  1.00 75.59           N  
ATOM    134  H   THR A   9     -16.910  -5.483  -9.302  1.00 75.59           H  
ATOM    135  CA  THR A   9     -17.391  -7.097  -7.973  1.00 75.59           C  
ATOM    136  HA  THR A   9     -17.283  -8.095  -8.399  1.00 75.59           H  
ATOM    137  C   THR A   9     -18.593  -7.045  -7.023  1.00 75.59           C  
ATOM    138  CB  THR A   9     -16.109  -6.799  -7.200  1.00 75.59           C  
ATOM    139  HB  THR A   9     -16.058  -5.745  -6.925  1.00 75.59           H  
ATOM    140  O   THR A   9     -18.937  -5.956  -6.554  1.00 75.59           O  
ATOM    141  CG2 THR A   9     -16.024  -7.665  -5.958  1.00 75.59           C  
ATOM    142 HG21 THR A   9     -16.647  -7.231  -5.177  1.00 75.59           H  
ATOM    143 HG22 THR A   9     -16.384  -8.673  -6.163  1.00 75.59           H  
ATOM    144 HG23 THR A   9     -14.989  -7.717  -5.619  1.00 75.59           H  
ATOM    145  OG1 THR A   9     -14.976  -7.148  -7.945  1.00 75.59           O  
ATOM    146  HG1 THR A   9     -14.911  -8.106  -7.927  1.00 75.59           H  
ATOM    147  N   PRO A  10     -19.226  -8.193  -6.717  1.00 89.80           N  
ATOM    148  CA  PRO A  10     -20.319  -8.241  -5.761  1.00 89.80           C  
ATOM    149  HA  PRO A  10     -21.146  -7.650  -6.154  1.00 89.80           H  
ATOM    150  C   PRO A  10     -19.890  -7.696  -4.397  1.00 89.80           C  
ATOM    151  CB  PRO A  10     -20.744  -9.711  -5.684  1.00 89.80           C  
ATOM    152  HB2 PRO A  10     -20.195 -10.225  -4.895  1.00 89.80           H  
ATOM    153  HB3 PRO A  10     -21.818  -9.813  -5.526  1.00 89.80           H  
ATOM    154  O   PRO A  10     -18.876  -8.118  -3.841  1.00 89.80           O  
ATOM    155  CG  PRO A  10     -20.315 -10.272  -7.037  1.00 89.80           C  
ATOM    156  HG2 PRO A  10     -20.139 -11.347  -6.996  1.00 89.80           H  
ATOM    157  HG3 PRO A  10     -21.068 -10.034  -7.788  1.00 89.80           H  
ATOM    158  CD  PRO A  10     -19.036  -9.499  -7.333  1.00 89.80           C  
ATOM    159  HD2 PRO A  10     -18.185 -10.003  -6.874  1.00 89.80           H  
ATOM    160  HD3 PRO A  10     -18.901  -9.428  -8.412  1.00 89.80           H  
ATOM    161  N   VAL A  11     -20.687  -6.774  -3.857  1.00 94.73           N  
ATOM    162  H   VAL A  11     -21.493  -6.472  -4.385  1.00 94.73           H  
ATOM    163  CA  VAL A  11     -20.531  -6.268  -2.491  1.00 94.73           C  
ATOM    164  HA  VAL A  11     -19.482  -6.334  -2.203  1.00 94.73           H  
ATOM    165  C   VAL A  11     -21.346  -7.164  -1.565  1.00 94.73           C  
ATOM    166  CB  VAL A  11     -20.947  -4.793  -2.388  1.00 94.73           C  
ATOM    167  HB  VAL A  11     -21.981  -4.681  -2.714  1.00 94.73           H  
ATOM    168  O   VAL A  11     -22.577  -7.162  -1.612  1.00 94.73           O  
ATOM    169  CG1 VAL A  11     -20.823  -4.283  -0.950  1.00 94.73           C  
ATOM    170 HG11 VAL A  11     -21.058  -3.219  -0.923  1.00 94.73           H  
ATOM    171 HG12 VAL A  11     -21.518  -4.806  -0.293  1.00 94.73           H  
ATOM    172 HG13 VAL A  11     -19.804  -4.435  -0.595  1.00 94.73           H  
ATOM    173  CG2 VAL A  11     -20.065  -3.904  -3.274  1.00 94.73           C  
ATOM    174 HG21 VAL A  11     -20.140  -4.212  -4.317  1.00 94.73           H  
ATOM    175 HG22 VAL A  11     -20.386  -2.866  -3.193  1.00 94.73           H  
ATOM    176 HG23 VAL A  11     -19.024  -3.981  -2.958  1.00 94.73           H  
ATOM    177  N   LEU A  12     -20.661  -7.946  -0.736  1.00 96.68           N  
ATOM    178  H   LEU A  12     -19.655  -7.857  -0.725  1.00 96.68           H  
ATOM    179  CA  LEU A  12     -21.254  -9.072  -0.011  1.00 96.68           C  
ATOM    180  HA  LEU A  12     -21.840  -9.666  -0.713  1.00 96.68           H  
ATOM    181  C   LEU A  12     -22.242  -8.653   1.089  1.00 96.68           C  
ATOM    182  CB  LEU A  12     -20.117  -9.946   0.545  1.00 96.68           C  
ATOM    183  HB2 LEU A  12     -20.559 -10.733   1.156  1.00 96.68           H  
ATOM    184  HB3 LEU A  12     -19.494  -9.326   1.190  1.00 96.68           H  
ATOM    185  O   LEU A  12     -23.122  -9.432   1.444  1.00 96.68           O  
ATOM    186  CG  LEU A  12     -19.205 -10.601  -0.512  1.00 96.68           C  
ATOM    187  HG  LEU A  12     -18.655  -9.830  -1.053  1.00 96.68           H  
ATOM    188  CD1 LEU A  12     -18.195 -11.517   0.177  1.00 96.68           C  
ATOM    189 HD11 LEU A  12     -17.533 -10.926   0.810  1.00 96.68           H  
ATOM    190 HD12 LEU A  12     -17.592 -12.046  -0.562  1.00 96.68           H  
ATOM    191 HD13 LEU A  12     -18.707 -12.251   0.798  1.00 96.68           H  
ATOM    192  CD2 LEU A  12     -19.982 -11.442  -1.527  1.00 96.68           C  
ATOM    193 HD21 LEU A  12     -19.285 -11.961  -2.186  1.00 96.68           H  
ATOM    194 HD22 LEU A  12     -20.598 -12.176  -1.008  1.00 96.68           H  
ATOM    195 HD23 LEU A  12     -20.611 -10.799  -2.142  1.00 96.68           H  
ATOM    196  N   ASN A  13     -22.150  -7.416   1.582  1.00 96.28           N  
ATOM    197  H   ASN A  13     -21.378  -6.842   1.275  1.00 96.28           H  
ATOM    198  CA  ASN A  13     -23.068  -6.832   2.563  1.00 96.28           C  
ATOM    199  HA  ASN A  13     -23.755  -7.607   2.903  1.00 96.28           H  
ATOM    200  C   ASN A  13     -23.950  -5.712   1.977  1.00 96.28           C  
ATOM    201  CB  ASN A  13     -22.281  -6.371   3.801  1.00 96.28           C  
ATOM    202  HB2 ASN A  13     -21.662  -7.187   4.175  1.00 96.28           H  
ATOM    203  HB3 ASN A  13     -22.991  -6.127   4.591  1.00 96.28           H  
ATOM    204  O   ASN A  13     -24.380  -4.827   2.708  1.00 96.28           O  
ATOM    205  CG  ASN A  13     -21.418  -5.146   3.543  1.00 96.28           C  
ATOM    206  ND2 ASN A  13     -21.148  -4.364   4.560  1.00 96.28           N  
ATOM    207 HD21 ASN A  13     -21.548  -4.563   5.465  1.00 96.28           H  
ATOM    208 HD22 ASN A  13     -20.559  -3.555   4.422  1.00 96.28           H  
ATOM    209  OD1 ASN A  13     -20.954  -4.908   2.435  1.00 96.28           O  
ATOM    210  N   ALA A  14     -24.234  -5.707   0.668  1.00 93.31           N  
ATOM    211  H   ALA A  14     -23.831  -6.427   0.084  1.00 93.31           H  
ATOM    212  CA  ALA A  14     -24.947  -4.597   0.018  1.00 93.31           C  
ATOM    213  HA  ALA A  14     -24.327  -3.704   0.104  1.00 93.31           H  
ATOM    214  C   ALA A  14     -26.321  -4.253   0.639  1.00 93.31           C  
ATOM    215  CB  ALA A  14     -25.112  -4.934  -1.468  1.00 93.31           C  
ATOM    216  HB1 ALA A  14     -25.698  -5.846  -1.581  1.00 93.31           H  
ATOM    217  HB2 ALA A  14     -24.136  -5.076  -1.930  1.00 93.31           H  
ATOM    218  HB3 ALA A  14     -25.627  -4.118  -1.976  1.00 93.31           H  
ATOM    219  O   ALA A  14     -26.732  -3.090   0.582  1.00 93.31           O  
ATOM    220  N   ASN A  15     -27.000  -5.253   1.217  1.00 93.34           N  
ATOM    221  H   ASN A  15     -26.555  -6.159   1.231  1.00 93.34           H  
ATOM    222  CA  ASN A  15     -28.312  -5.130   1.865  1.00 93.34           C  
ATOM    223  HA  ASN A  15     -28.842  -4.279   1.436  1.00 93.34           H  
ATOM    224  C   ASN A  15     -28.233  -4.875   3.381  1.00 93.34           C  
ATOM    225  CB  ASN A  15     -29.123  -6.407   1.577  1.00 93.34           C  
ATOM    226  HB2 ASN A  15     -28.573  -7.272   1.947  1.00 93.34           H  
ATOM    227  HB3 ASN A  15     -30.071  -6.359   2.113  1.00 93.34           H  
ATOM    228  O   ASN A  15     -29.261  -4.600   4.002  1.00 93.34           O  
ATOM    229  CG  ASN A  15     -29.446  -6.595   0.108  1.00 93.34           C  
ATOM    230  ND2 ASN A  15     -29.507  -7.821  -0.356  1.00 93.34           N  
ATOM    231 HD21 ASN A  15     -29.349  -8.613   0.251  1.00 93.34           H  
ATOM    232 HD22 ASN A  15     -29.725  -7.914  -1.338  1.00 93.34           H  
ATOM    233  OD1 ASN A  15     -29.652  -5.658  -0.642  1.00 93.34           O  
ATOM    234  N   ASP A  16     -27.046  -4.979   3.980  1.00 94.81           N  
ATOM    235  H   ASP A  16     -26.213  -5.066   3.414  1.00 94.81           H  
ATOM    236  CA  ASP A  16     -26.831  -4.667   5.390  1.00 94.81           C  
ATOM    237  HA  ASP A  16     -27.666  -5.063   5.968  1.00 94.81           H  
ATOM    238  C   ASP A  16     -26.778  -3.148   5.571  1.00 94.81           C  
ATOM    239  CB  ASP A  16     -25.555  -5.352   5.887  1.00 94.81           C  
ATOM    240  HB2 ASP A  16     -24.693  -4.881   5.415  1.00 94.81           H  
ATOM    241  HB3 ASP A  16     -25.604  -6.394   5.572  1.00 94.81           H  
ATOM    242  O   ASP A  16     -26.055  -2.440   4.867  1.00 94.81           O  
ATOM    243  CG  ASP A  16     -25.363  -5.306   7.409  1.00 94.81           C  
ATOM    244  OD1 ASP A  16     -26.165  -4.637   8.105  1.00 94.81           O  
ATOM    245  OD2 ASP A  16     -24.397  -5.952   7.878  1.00 94.81           O  
ATOM    246  N   LYS A  17     -27.586  -2.642   6.502  1.00 93.02           N  
ATOM    247  H   LYS A  17     -28.047  -3.307   7.106  1.00 93.02           H  
ATOM    248  CA  LYS A  17     -27.660  -1.212   6.834  1.00 93.02           C  
ATOM    249  HA  LYS A  17     -27.285  -0.628   5.993  1.00 93.02           H  
ATOM    250  C   LYS A  17     -26.759  -0.840   8.009  1.00 93.02           C  
ATOM    251  CB  LYS A  17     -29.114  -0.810   7.103  1.00 93.02           C  
ATOM    252  HB2 LYS A  17     -29.136   0.232   7.422  1.00 93.02           H  
ATOM    253  HB3 LYS A  17     -29.515  -1.425   7.910  1.00 93.02           H  
ATOM    254  O   LYS A  17     -26.663   0.337   8.344  1.00 93.02           O  
ATOM    255  CG  LYS A  17     -29.986  -0.959   5.851  1.00 93.02           C  
ATOM    256  HG2 LYS A  17     -30.034  -2.007   5.554  1.00 93.02           H  
ATOM    257  HG3 LYS A  17     -29.553  -0.376   5.039  1.00 93.02           H  
ATOM    258  CD  LYS A  17     -31.399  -0.451   6.145  1.00 93.02           C  
ATOM    259  HD2 LYS A  17     -31.347   0.596   6.445  1.00 93.02           H  
ATOM    260  HD3 LYS A  17     -31.825  -1.038   6.959  1.00 93.02           H  
ATOM    261  CE  LYS A  17     -32.265  -0.592   4.893  1.00 93.02           C  
ATOM    262  HE2 LYS A  17     -31.797  -0.030   4.085  1.00 93.02           H  
ATOM    263  HE3 LYS A  17     -32.281  -1.642   4.601  1.00 93.02           H  
ATOM    264  NZ  LYS A  17     -33.641  -0.099   5.141  1.00 93.02           N  
ATOM    265  HZ1 LYS A  17     -33.617   0.874   5.414  1.00 93.02           H  
ATOM    266  HZ2 LYS A  17     -34.069  -0.632   5.885  1.00 93.02           H  
ATOM    267  HZ3 LYS A  17     -34.204  -0.193   4.308  1.00 93.02           H  
ATOM    268  N   THR A  18     -26.139  -1.826   8.647  1.00 95.53           N  
ATOM    269  H   THR A  18     -26.230  -2.770   8.299  1.00 95.53           H  
ATOM    270  CA  THR A  18     -25.236  -1.619   9.774  1.00 95.53           C  
ATOM    271  HA  THR A  18     -25.739  -0.978  10.498  1.00 95.53           H  
ATOM    272  C   THR A  18     -23.947  -0.969   9.271  1.00 95.53           C  
ATOM    273  CB  THR A  18     -24.911  -2.947  10.467  1.00 95.53           C  
ATOM    274  HB  THR A  18     -24.294  -3.555   9.805  1.00 95.53           H  
ATOM    275  O   THR A  18     -23.321  -1.502   8.350  1.00 95.53           O  
ATOM    276  CG2 THR A  18     -24.174  -2.747  11.789  1.00 95.53           C  
ATOM    277 HG21 THR A  18     -24.072  -3.711  12.289  1.00 95.53           H  
ATOM    278 HG22 THR A  18     -24.730  -2.065  12.432  1.00 95.53           H  
ATOM    279 HG23 THR A  18     -23.177  -2.350  11.600  1.00 95.53           H  
ATOM    280  OG1 THR A  18     -26.103  -3.649  10.729  1.00 95.53           O  
ATOM    281  HG1 THR A  18     -26.237  -4.186   9.944  1.00 95.53           H  
ATOM    282  N   PRO A  19     -23.519   0.167   9.847  1.00 95.23           N  
ATOM    283  CA  PRO A  19     -22.250   0.776   9.485  1.00 95.23           C  
ATOM    284  HA  PRO A  19     -22.140   0.813   8.401  1.00 95.23           H  
ATOM    285  C   PRO A  19     -21.105  -0.048  10.081  1.00 95.23           C  
ATOM    286  CB  PRO A  19     -22.324   2.208  10.020  1.00 95.23           C  
ATOM    287  HB2 PRO A  19     -21.343   2.603  10.284  1.00 95.23           H  
ATOM    288  HB3 PRO A  19     -22.796   2.845   9.272  1.00 95.23           H  
ATOM    289  O   PRO A  19     -20.800   0.044  11.269  1.00 95.23           O  
ATOM    290  CG  PRO A  19     -23.242   2.089  11.236  1.00 95.23           C  
ATOM    291  HG2 PRO A  19     -23.766   3.023  11.437  1.00 95.23           H  
ATOM    292  HG3 PRO A  19     -22.663   1.784  12.107  1.00 95.23           H  
ATOM    293  CD  PRO A  19     -24.210   0.971  10.847  1.00 95.23           C  
ATOM    294  HD2 PRO A  19     -24.466   0.381  11.726  1.00 95.23           H  
ATOM    295  HD3 PRO A  19     -25.108   1.403  10.403  1.00 95.23           H  
ATOM    296  N   HIS A  20     -20.467  -0.865   9.246  1.00 97.29           N  
ATOM    297  H   HIS A  20     -20.838  -0.983   8.314  1.00 97.29           H  
ATOM    298  CA  HIS A  20     -19.226  -1.553   9.598  1.00 97.29           C  
ATOM    299  HA  HIS A  20     -19.194  -1.732  10.673  1.00 97.29           H  
ATOM    300  C   HIS A  20     -18.045  -0.676   9.221  1.00 97.29           C  
ATOM    301  CB  HIS A  20     -19.144  -2.909   8.908  1.00 97.29           C  
ATOM    302  HB2 HIS A  20     -18.192  -3.364   9.181  1.00 97.29           H  
ATOM    303  HB3 HIS A  20     -19.167  -2.779   7.826  1.00 97.29           H  
ATOM    304  O   HIS A  20     -17.956  -0.220   8.085  1.00 97.29           O  
ATOM    305  CG  HIS A  20     -20.247  -3.839   9.327  1.00 97.29           C  
ATOM    306  CD2 HIS A  20     -21.407  -4.058   8.646  1.00 97.29           C  
ATOM    307  HD2 HIS A  20     -21.717  -3.575   7.731  1.00 97.29           H  
ATOM    308  ND1 HIS A  20     -20.248  -4.614  10.485  1.00 97.29           N  
ATOM    309  CE1 HIS A  20     -21.404  -5.296  10.467  1.00 97.29           C  
ATOM    310  HE1 HIS A  20     -21.714  -5.995  11.230  1.00 97.29           H  
ATOM    311  NE2 HIS A  20     -22.116  -4.990   9.367  1.00 97.29           N  
ATOM    312  HE2 HIS A  20     -23.011  -5.376   9.101  1.00 97.29           H  
ATOM    313  N   THR A  21     -17.151  -0.415  10.162  1.00 95.70           N  
ATOM    314  H   THR A  21     -17.227  -0.868  11.061  1.00 95.70           H  
ATOM    315  CA  THR A  21     -16.040   0.522   9.980  1.00 95.70           C  
ATOM    316  HA  THR A  21     -16.346   1.320   9.304  1.00 95.70           H  
ATOM    317  C   THR A  21     -14.821  -0.141   9.337  1.00 95.70           C  
ATOM    318  CB  THR A  21     -15.706   1.166  11.330  1.00 95.70           C  
ATOM    319  HB  THR A  21     -14.857   1.838  11.201  1.00 95.70           H  
ATOM    320  O   THR A  21     -14.024   0.515   8.691  1.00 95.70           O  
ATOM    321  CG2 THR A  21     -16.857   2.015  11.870  1.00 95.70           C  
ATOM    322 HG21 THR A  21     -16.537   2.506  12.789  1.00 95.70           H  
ATOM    323 HG22 THR A  21     -17.128   2.777  11.139  1.00 95.70           H  
ATOM    324 HG23 THR A  21     -17.726   1.393  12.082  1.00 95.70           H  
ATOM    325  OG1 THR A  21     -15.395   0.191  12.304  1.00 95.70           O  
ATOM    326  HG1 THR A  21     -14.460  -0.006  12.216  1.00 95.70           H  
ATOM    327  N   ASP A  22     -14.695  -1.459   9.431  1.00 96.07           N  
ATOM    328  H   ASP A  22     -15.431  -1.970   9.896  1.00 96.07           H  
ATOM    329  CA  ASP A  22     -13.568  -2.236   8.911  1.00 96.07           C  
ATOM    330  HA  ASP A  22     -13.302  -1.875   7.918  1.00 96.07           H  
ATOM    331  C   ASP A  22     -13.926  -3.726   8.785  1.00 96.07           C  
ATOM    332  CB  ASP A  22     -12.338  -2.029   9.812  1.00 96.07           C  
ATOM    333  HB2 ASP A  22     -11.997  -0.999   9.700  1.00 96.07           H  
ATOM    334  HB3 ASP A  22     -11.522  -2.672   9.483  1.00 96.07           H  
ATOM    335  O   ASP A  22     -15.026  -4.167   9.127  1.00 96.07           O  
ATOM    336  CG  ASP A  22     -12.621  -2.293  11.288  1.00 96.07           C  
ATOM    337  OD1 ASP A  22     -13.514  -3.116  11.604  1.00 96.07           O  
ATOM    338  OD2 ASP A  22     -11.943  -1.660  12.121  1.00 96.07           O  
ATOM    339  N   CYS A  23     -12.985  -4.539   8.309  1.00 97.73           N  
ATOM    340  H   CYS A  23     -12.113  -4.153   7.978  1.00 97.73           H  
ATOM    341  CA  CYS A  23     -13.197  -5.981   8.220  1.00 97.73           C  
ATOM    342  HA  CYS A  23     -14.125  -6.161   7.676  1.00 97.73           H  
ATOM    343  C   CYS A  23     -13.368  -6.648   9.596  1.00 97.73           C  
ATOM    344  CB  CYS A  23     -12.063  -6.586   7.395  1.00 97.73           C  
ATOM    345  HB2 CYS A  23     -12.223  -7.659   7.294  1.00 97.73           H  
ATOM    346  HB3 CYS A  23     -11.117  -6.424   7.911  1.00 97.73           H  
ATOM    347  O   CYS A  23     -14.064  -7.654   9.707  1.00 97.73           O  
ATOM    348  SG  CYS A  23     -11.950  -5.858   5.739  1.00 97.73           S  
ATOM    349  N   TRP A  24     -12.805  -6.085  10.668  1.00 96.92           N  
ATOM    350  H   TRP A  24     -12.331  -5.200  10.564  1.00 96.92           H  
ATOM    351  CA  TRP A  24     -12.978  -6.626  12.018  1.00 96.92           C  
ATOM    352  HA  TRP A  24     -12.785  -7.698  12.004  1.00 96.92           H  
ATOM    353  C   TRP A  24     -14.411  -6.453  12.543  1.00 96.92           C  
ATOM    354  CB  TRP A  24     -11.955  -5.974  12.949  1.00 96.92           C  
ATOM    355  HB2 TRP A  24     -12.068  -4.891  12.912  1.00 96.92           H  
ATOM    356  HB3 TRP A  24     -10.952  -6.216  12.596  1.00 96.92           H  
ATOM    357  O   TRP A  24     -14.994  -7.386  13.097  1.00 96.92           O  
ATOM    358  CG  TRP A  24     -12.079  -6.423  14.367  1.00 96.92           C  
ATOM    359  CD1 TRP A  24     -12.494  -5.657  15.399  1.00 96.92           C  
ATOM    360  HD1 TRP A  24     -12.714  -4.603  15.306  1.00 96.92           H  
ATOM    361  CD2 TRP A  24     -11.726  -7.716  14.940  1.00 96.92           C  
ATOM    362  CE2 TRP A  24     -12.057  -7.693  16.326  1.00 96.92           C  
ATOM    363  CE3 TRP A  24     -11.087  -8.874  14.450  1.00 96.92           C  
ATOM    364  HE3 TRP A  24     -10.752  -8.898  13.423  1.00 96.92           H  
ATOM    365  NE1 TRP A  24     -12.476  -6.400  16.564  1.00 96.92           N  
ATOM    366  HE1 TRP A  24     -12.470  -5.983  17.484  1.00 96.92           H  
ATOM    367  CH2 TRP A  24     -11.227  -9.938  16.648  1.00 96.92           C  
ATOM    368  HH2 TRP A  24     -11.006 -10.780  17.287  1.00 96.92           H  
ATOM    369  CZ2 TRP A  24     -11.848  -8.793  17.169  1.00 96.92           C  
ATOM    370  HZ2 TRP A  24     -12.097  -8.740  18.219  1.00 96.92           H  
ATOM    371  CZ3 TRP A  24     -10.809  -9.956  15.308  1.00 96.92           C  
ATOM    372  HZ3 TRP A  24     -10.245 -10.806  14.953  1.00 96.92           H  
ATOM    373  N   SER A  25     -15.019  -5.285  12.341  1.00 96.89           N  
ATOM    374  H   SER A  25     -14.478  -4.547  11.914  1.00 96.89           H  
ATOM    375  CA  SER A  25     -16.429  -5.035  12.665  1.00 96.89           C  
ATOM    376  HA  SER A  25     -16.591  -5.314  13.706  1.00 96.89           H  
ATOM    377  C   SER A  25     -17.374  -5.911  11.843  1.00 96.89           C  
ATOM    378  CB  SER A  25     -16.787  -3.552  12.539  1.00 96.89           C  
ATOM    379  HB2 SER A  25     -16.276  -2.993  13.324  1.00 96.89           H  
ATOM    380  HB3 SER A  25     -17.863  -3.426  12.660  1.00 96.89           H  
ATOM    381  O   SER A  25     -18.292  -6.484  12.431  1.00 96.89           O  
ATOM    382  OG  SER A  25     -16.396  -3.033  11.298  1.00 96.89           O  
ATOM    383  HG  SER A  25     -15.439  -3.091  11.263  1.00 96.89           H  
ATOM    384  N   LEU A  26     -17.083  -6.142  10.557  1.00 97.77           N  
ATOM    385  H   LEU A  26     -16.356  -5.590  10.125  1.00 97.77           H  
ATOM    386  CA  LEU A  26     -17.795  -7.145   9.753  1.00 97.77           C  
ATOM    387  HA  LEU A  26     -18.853  -6.884   9.726  1.00 97.77           H  
ATOM    388  C   LEU A  26     -17.694  -8.543  10.368  1.00 97.77           C  
ATOM    389  CB  LEU A  26     -17.230  -7.181   8.326  1.00 97.77           C  
ATOM    390  HB2 LEU A  26     -17.551  -8.100   7.835  1.00 97.77           H  
ATOM    391  HB3 LEU A  26     -16.142  -7.204   8.380  1.00 97.77           H  
ATOM    392  O   LEU A  26     -18.709  -9.221  10.523  1.00 97.77           O  
ATOM    393  CG  LEU A  26     -17.667  -6.005   7.455  1.00 97.77           C  
ATOM    394  HG  LEU A  26     -17.519  -5.066   7.989  1.00 97.77           H  
ATOM    395  CD1 LEU A  26     -16.805  -5.986   6.207  1.00 97.77           C  
ATOM    396 HD11 LEU A  26     -17.128  -5.160   5.573  1.00 97.77           H  
ATOM    397 HD12 LEU A  26     -16.876  -6.938   5.681  1.00 97.77           H  
ATOM    398 HD13 LEU A  26     -15.766  -5.806   6.485  1.00 97.77           H  
ATOM    399  CD2 LEU A  26     -19.121  -6.131   7.003  1.00 97.77           C  
ATOM    400 HD21 LEU A  26     -19.255  -7.037   6.411  1.00 97.77           H  
ATOM    401 HD22 LEU A  26     -19.387  -5.256   6.410  1.00 97.77           H  
ATOM    402 HD23 LEU A  26     -19.780  -6.180   7.870  1.00 97.77           H  
ATOM    403  N   MET A  27     -16.495  -8.973  10.768  1.00 97.33           N  
ATOM    404  H   MET A  27     -15.682  -8.401  10.589  1.00 97.33           H  
ATOM    405  CA  MET A  27     -16.327 -10.294  11.374  1.00 97.33           C  
ATOM    406  HA  MET A  27     -16.722 -11.029  10.674  1.00 97.33           H  
ATOM    407  C   MET A  27     -17.127 -10.442  12.668  1.00 97.33           C  
ATOM    408  CB  MET A  27     -14.850 -10.593  11.615  1.00 97.33           C  
ATOM    409  HB2 MET A  27     -14.493  -9.993  12.452  1.00 97.33           H  
ATOM    410  HB3 MET A  27     -14.269 -10.333  10.730  1.00 97.33           H  
ATOM    411  O   MET A  27     -17.797 -11.454  12.871  1.00 97.33           O  
ATOM    412  CG  MET A  27     -14.654 -12.086  11.899  1.00 97.33           C  
ATOM    413  HG2 MET A  27     -15.115 -12.340  12.853  1.00 97.33           H  
ATOM    414  HG3 MET A  27     -15.156 -12.655  11.117  1.00 97.33           H  
ATOM    415  SD  MET A  27     -12.926 -12.606  11.927  1.00 97.33           S  
ATOM    416  CE  MET A  27     -12.382 -11.697  13.381  1.00 97.33           C  
ATOM    417  HE1 MET A  27     -12.806 -12.140  14.283  1.00 97.33           H  
ATOM    418  HE2 MET A  27     -12.669 -10.648  13.309  1.00 97.33           H  
ATOM    419  HE3 MET A  27     -11.294 -11.757  13.415  1.00 97.33           H  
ATOM    420  N   LYS A  28     -17.138  -9.405  13.514  1.00 96.70           N  
ATOM    421  H   LYS A  28     -16.554  -8.612  13.288  1.00 96.70           H  
ATOM    422  CA  LYS A  28     -17.993  -9.356  14.712  1.00 96.70           C  
ATOM    423  HA  LYS A  28     -17.812 -10.248  15.312  1.00 96.70           H  
ATOM    424  C   LYS A  28     -19.487  -9.378  14.373  1.00 96.70           C  
ATOM    425  CB  LYS A  28     -17.665  -8.112  15.543  1.00 96.70           C  
ATOM    426  HB2 LYS A  28     -18.421  -8.011  16.322  1.00 96.70           H  
ATOM    427  HB3 LYS A  28     -17.717  -7.234  14.899  1.00 96.70           H  
ATOM    428  O   LYS A  28     -20.272  -9.893  15.161  1.00 96.70           O  
ATOM    429  CG  LYS A  28     -16.287  -8.199  16.218  1.00 96.70           C  
ATOM    430  HG2 LYS A  28     -16.240  -9.117  16.804  1.00 96.70           H  
ATOM    431  HG3 LYS A  28     -15.498  -8.236  15.467  1.00 96.70           H  
ATOM    432  CD  LYS A  28     -16.037  -7.013  17.160  1.00 96.70           C  
ATOM    433  HD2 LYS A  28     -16.823  -6.985  17.915  1.00 96.70           H  
ATOM    434  HD3 LYS A  28     -15.080  -7.170  17.657  1.00 96.70           H  
ATOM    435  CE  LYS A  28     -16.002  -5.687  16.388  1.00 96.70           C  
ATOM    436  HE2 LYS A  28     -16.950  -5.559  15.867  1.00 96.70           H  
ATOM    437  HE3 LYS A  28     -15.219  -5.758  15.633  1.00 96.70           H  
ATOM    438  NZ  LYS A  28     -15.755  -4.525  17.277  1.00 96.70           N  
ATOM    439  HZ1 LYS A  28     -14.870  -4.628  17.753  1.00 96.70           H  
ATOM    440  HZ2 LYS A  28     -15.713  -3.677  16.730  1.00 96.70           H  
ATOM    441  HZ3 LYS A  28     -16.494  -4.432  17.959  1.00 96.70           H  
ATOM    442  N   GLY A  29     -19.872  -8.853  13.211  1.00 95.97           N  
ATOM    443  H   GLY A  29     -19.171  -8.392  12.648  1.00 95.97           H  
ATOM    444  CA  GLY A  29     -21.222  -8.949  12.652  1.00 95.97           C  
ATOM    445  HA2 GLY A  29     -21.951  -8.703  13.424  1.00 95.97           H  
ATOM    446  HA3 GLY A  29     -21.314  -8.224  11.843  1.00 95.97           H  
ATOM    447  C   GLY A  29     -21.583 -10.327  12.080  1.00 95.97           C  
ATOM    448  O   GLY A  29     -22.708 -10.506  11.623  1.00 95.97           O  
ATOM    449  N   GLY A  30     -20.662 -11.297  12.101  1.00 96.37           N  
ATOM    450  H   GLY A  30     -19.748 -11.083  12.474  1.00 96.37           H  
ATOM    451  CA  GLY A  30     -20.881 -12.665  11.627  1.00 96.37           C  
ATOM    452  HA2 GLY A  30     -21.942 -12.909  11.684  1.00 96.37           H  
ATOM    453  HA3 GLY A  30     -20.340 -13.347  12.283  1.00 96.37           H  
ATOM    454  C   GLY A  30     -20.413 -12.933  10.195  1.00 96.37           C  
ATOM    455  O   GLY A  30     -20.576 -14.051   9.708  1.00 96.37           O  
ATOM    456  N   TYR A  31     -19.813 -11.952   9.514  1.00 97.12           N  
ATOM    457  H   TYR A  31     -19.657 -11.063   9.968  1.00 97.12           H  
ATOM    458  CA  TYR A  31     -19.242 -12.167   8.184  1.00 97.12           C  
ATOM    459  HA  TYR A  31     -19.939 -12.775   7.607  1.00 97.12           H  
ATOM    460  C   TYR A  31     -17.912 -12.926   8.272  1.00 97.12           C  
ATOM    461  CB  TYR A  31     -19.066 -10.836   7.450  1.00 97.12           C  
ATOM    462  HB2 TYR A  31     -18.549 -11.023   6.509  1.00 97.12           H  
ATOM    463  HB3 TYR A  31     -18.420 -10.190   8.045  1.00 97.12           H  
ATOM    464  O   TYR A  31     -17.029 -12.571   9.043  1.00 97.12           O  
ATOM    465  CG  TYR A  31     -20.368 -10.118   7.144  1.00 97.12           C  
ATOM    466  CD1 TYR A  31     -21.145 -10.507   6.036  1.00 97.12           C  
ATOM    467  HD1 TYR A  31     -20.837 -11.343   5.426  1.00 97.12           H  
ATOM    468  CD2 TYR A  31     -20.810  -9.066   7.967  1.00 97.12           C  
ATOM    469  HD2 TYR A  31     -20.233  -8.759   8.827  1.00 97.12           H  
ATOM    470  CE1 TYR A  31     -22.329  -9.811   5.725  1.00 97.12           C  
ATOM    471  HE1 TYR A  31     -22.932 -10.091   4.874  1.00 97.12           H  
ATOM    472  CE2 TYR A  31     -22.007  -8.392   7.684  1.00 97.12           C  
ATOM    473  HE2 TYR A  31     -22.349  -7.591   8.323  1.00 97.12           H  
ATOM    474  OH  TYR A  31     -23.905  -8.091   6.275  1.00 97.12           O  
ATOM    475  HH  TYR A  31     -24.068  -7.407   6.929  1.00 97.12           H  
ATOM    476  CZ  TYR A  31     -22.763  -8.758   6.557  1.00 97.12           C  
ATOM    477  N   ASN A  32     -17.748 -13.967   7.459  1.00 95.72           N  
ATOM    478  H   ASN A  32     -18.549 -14.311   6.948  1.00 95.72           H  
ATOM    479  CA  ASN A  32     -16.546 -14.810   7.462  1.00 95.72           C  
ATOM    480  HA  ASN A  32     -15.709 -14.230   7.852  1.00 95.72           H  
ATOM    481  C   ASN A  32     -16.112 -15.270   6.058  1.00 95.72           C  
ATOM    482  CB  ASN A  32     -16.792 -15.993   8.416  1.00 95.72           C  
ATOM    483  HB2 ASN A  32     -17.027 -15.605   9.407  1.00 95.72           H  
ATOM    484  HB3 ASN A  32     -15.879 -16.583   8.493  1.00 95.72           H  
ATOM    485  O   ASN A  32     -15.271 -16.157   5.929  1.00 95.72           O  
ATOM    486  CG  ASN A  32     -17.921 -16.910   7.975  1.00 95.72           C  
ATOM    487  ND2 ASN A  32     -18.222 -17.917   8.759  1.00 95.72           N  
ATOM    488 HD21 ASN A  32     -19.003 -18.486   8.466  1.00 95.72           H  
ATOM    489 HD22 ASN A  32     -17.731 -18.045   9.632  1.00 95.72           H  
ATOM    490  OD1 ASN A  32     -18.559 -16.742   6.947  1.00 95.72           O  
ATOM    491  N   VAL A  33     -16.681 -14.680   5.002  1.00 96.79           N  
ATOM    492  H   VAL A  33     -17.298 -13.899   5.174  1.00 96.79           H  
ATOM    493  CA  VAL A  33     -16.366 -15.005   3.605  1.00 96.79           C  
ATOM    494  HA  VAL A  33     -15.795 -15.932   3.565  1.00 96.79           H  
ATOM    495  C   VAL A  33     -15.509 -13.893   3.019  1.00 96.79           C  
ATOM    496  CB  VAL A  33     -17.648 -15.216   2.778  1.00 96.79           C  
ATOM    497  HB  VAL A  33     -18.274 -14.326   2.842  1.00 96.79           H  
ATOM    498  O   VAL A  33     -15.951 -12.756   2.919  1.00 96.79           O  
ATOM    499  CG1 VAL A  33     -17.330 -15.483   1.300  1.00 96.79           C  
ATOM    500 HG11 VAL A  33     -18.253 -15.683   0.755  1.00 96.79           H  
ATOM    501 HG12 VAL A  33     -16.665 -16.341   1.207  1.00 96.79           H  
ATOM    502 HG13 VAL A  33     -16.858 -14.610   0.850  1.00 96.79           H  
ATOM    503  CG2 VAL A  33     -18.449 -16.413   3.305  1.00 96.79           C  
ATOM    504 HG21 VAL A  33     -17.837 -17.315   3.283  1.00 96.79           H  
ATOM    505 HG22 VAL A  33     -18.768 -16.230   4.331  1.00 96.79           H  
ATOM    506 HG23 VAL A  33     -19.340 -16.565   2.694  1.00 96.79           H  
ATOM    507  N   SER A  34     -14.274 -14.199   2.626  1.00 96.68           N  
ATOM    508  H   SER A  34     -13.910 -15.126   2.799  1.00 96.68           H  
ATOM    509  CA  SER A  34     -13.386 -13.194   2.032  1.00 96.68           C  
ATOM    510  HA  SER A  34     -13.296 -12.364   2.732  1.00 96.68           H  
ATOM    511  C   SER A  34     -13.965 -12.656   0.721  1.00 96.68           C  
ATOM    512  CB  SER A  34     -11.989 -13.768   1.802  1.00 96.68           C  
ATOM    513  HB2 SER A  34     -11.346 -13.004   1.365  1.00 96.68           H  
ATOM    514  HB3 SER A  34     -12.052 -14.617   1.123  1.00 96.68           H  
ATOM    515  O   SER A  34     -14.419 -13.416  -0.136  1.00 96.68           O  
ATOM    516  OG  SER A  34     -11.451 -14.185   3.044  1.00 96.68           O  
ATOM    517  HG  SER A  34     -10.726 -14.796   2.897  1.00 96.68           H  
ATOM    518  N   GLY A  35     -13.941 -11.339   0.545  1.00 96.24           N  
ATOM    519  H   GLY A  35     -13.497 -10.768   1.249  1.00 96.24           H  
ATOM    520  CA  GLY A  35     -14.576 -10.675  -0.587  1.00 96.24           C  
ATOM    521  HA2 GLY A  35     -14.008 -10.882  -1.494  1.00 96.24           H  
ATOM    522  HA3 GLY A  35     -15.585 -11.067  -0.715  1.00 96.24           H  
ATOM    523  C   GLY A  35     -14.657  -9.170  -0.393  1.00 96.24           C  
ATOM    524  O   GLY A  35     -13.972  -8.613   0.457  1.00 96.24           O  
ATOM    525  N   VAL A  36     -15.470  -8.493  -1.200  1.00 97.59           N  
ATOM    526  H   VAL A  36     -16.092  -8.995  -1.817  1.00 97.59           H  
ATOM    527  CA  VAL A  36     -15.605  -7.034  -1.120  1.00 97.59           C  
ATOM    528  HA  VAL A  36     -14.726  -6.618  -0.628  1.00 97.59           H  
ATOM    529  C   VAL A  36     -16.809  -6.664  -0.286  1.00 97.59           C  
ATOM    530  CB  VAL A  36     -15.689  -6.388  -2.499  1.00 97.59           C  
ATOM    531  HB  VAL A  36     -16.542  -6.803  -3.036  1.00 97.59           H  
ATOM    532  O   VAL A  36     -17.905  -7.189  -0.483  1.00 97.59           O  
ATOM    533  CG1 VAL A  36     -15.831  -4.861  -2.451  1.00 97.59           C  
ATOM    534 HG11 VAL A  36     -15.009  -4.424  -1.884  1.00 97.59           H  
ATOM    535 HG12 VAL A  36     -16.776  -4.584  -1.984  1.00 97.59           H  
ATOM    536 HG13 VAL A  36     -15.824  -4.457  -3.463  1.00 97.59           H  
ATOM    537  CG2 VAL A  36     -14.401  -6.696  -3.253  1.00 97.59           C  
ATOM    538 HG21 VAL A  36     -14.466  -6.192  -4.217  1.00 97.59           H  
ATOM    539 HG22 VAL A  36     -13.542  -6.328  -2.692  1.00 97.59           H  
ATOM    540 HG23 VAL A  36     -14.293  -7.769  -3.410  1.00 97.59           H  
ATOM    541  N   TYR A  37     -16.600  -5.705   0.602  1.00 97.97           N  
ATOM    542  H   TYR A  37     -15.672  -5.317   0.696  1.00 97.97           H  
ATOM    543  CA  TYR A  37     -17.613  -5.209   1.507  1.00 97.97           C  
ATOM    544  HA  TYR A  37     -18.593  -5.598   1.230  1.00 97.97           H  
ATOM    545  C   TYR A  37     -17.681  -3.691   1.463  1.00 97.97           C  
ATOM    546  CB  TYR A  37     -17.296  -5.693   2.914  1.00 97.97           C  
ATOM    547  HB2 TYR A  37     -17.967  -5.166   3.593  1.00 97.97           H  
ATOM    548  HB3 TYR A  37     -16.273  -5.426   3.176  1.00 97.97           H  
ATOM    549  O   TYR A  37     -16.673  -3.013   1.261  1.00 97.97           O  
ATOM    550  CG  TYR A  37     -17.501  -7.180   3.097  1.00 97.97           C  
ATOM    551  CD1 TYR A  37     -18.728  -7.629   3.603  1.00 97.97           C  
ATOM    552  HD1 TYR A  37     -19.482  -6.908   3.879  1.00 97.97           H  
ATOM    553  CD2 TYR A  37     -16.489  -8.104   2.776  1.00 97.97           C  
ATOM    554  HD2 TYR A  37     -15.543  -7.754   2.391  1.00 97.97           H  
ATOM    555  CE1 TYR A  37     -18.961  -8.997   3.790  1.00 97.97           C  
ATOM    556  HE1 TYR A  37     -19.916  -9.325   4.173  1.00 97.97           H  
ATOM    557  CE2 TYR A  37     -16.718  -9.482   2.959  1.00 97.97           C  
ATOM    558  HE2 TYR A  37     -15.957 -10.205   2.703  1.00 97.97           H  
ATOM    559  OH  TYR A  37     -18.213 -11.246   3.665  1.00 97.97           O  
ATOM    560  HH  TYR A  37     -19.102 -11.385   3.999  1.00 97.97           H  
ATOM    561  CZ  TYR A  37     -17.954  -9.929   3.477  1.00 97.97           C  
ATOM    562  N   ARG A  38     -18.883  -3.163   1.685  1.00 97.36           N  
ATOM    563  H   ARG A  38     -19.646  -3.797   1.875  1.00 97.36           H  
ATOM    564  CA  ARG A  38     -19.096  -1.750   1.963  1.00 97.36           C  
ATOM    565  HA  ARG A  38     -18.440  -1.162   1.322  1.00 97.36           H  
ATOM    566  C   ARG A  38     -18.733  -1.488   3.419  1.00 97.36           C  
ATOM    567  CB  ARG A  38     -20.547  -1.367   1.658  1.00 97.36           C  
ATOM    568  HB2 ARG A  38     -21.217  -1.902   2.331  1.00 97.36           H  
ATOM    569  HB3 ARG A  38     -20.773  -1.660   0.633  1.00 97.36           H  
ATOM    570  O   ARG A  38     -19.384  -2.019   4.318  1.00 97.36           O  
ATOM    571  CG  ARG A  38     -20.767   0.148   1.799  1.00 97.36           C  
ATOM    572  HG2 ARG A  38     -20.454   0.481   2.789  1.00 97.36           H  
ATOM    573  HG3 ARG A  38     -20.168   0.670   1.053  1.00 97.36           H  
ATOM    574  CD  ARG A  38     -22.244   0.516   1.624  1.00 97.36           C  
ATOM    575  HD2 ARG A  38     -22.805   0.031   2.422  1.00 97.36           H  
ATOM    576  HD3 ARG A  38     -22.352   1.595   1.741  1.00 97.36           H  
ATOM    577  NE  ARG A  38     -22.762   0.106   0.301  1.00 97.36           N  
ATOM    578  HE  ARG A  38     -22.071  -0.003  -0.428  1.00 97.36           H  
ATOM    579  NH1 ARG A  38     -24.967  -0.135   0.900  1.00 97.36           N  
ATOM    580 HH11 ARG A  38     -24.729   0.161   1.836  1.00 97.36           H  
ATOM    581 HH12 ARG A  38     -25.833  -0.636   0.762  1.00 97.36           H  
ATOM    582  NH2 ARG A  38     -24.326  -0.694  -1.152  1.00 97.36           N  
ATOM    583 HH21 ARG A  38     -25.279  -0.988  -1.315  1.00 97.36           H  
ATOM    584 HH22 ARG A  38     -23.616  -0.812  -1.861  1.00 97.36           H  
ATOM    585  CZ  ARG A  38     -24.009  -0.228   0.023  1.00 97.36           C  
ATOM    586  N   LEU A  39     -17.730  -0.649   3.619  1.00 97.27           N  
ATOM    587  H   LEU A  39     -17.251  -0.297   2.802  1.00 97.27           H  
ATOM    588  CA  LEU A  39     -17.300  -0.123   4.905  1.00 97.27           C  
ATOM    589  HA  LEU A  39     -17.805  -0.664   5.705  1.00 97.27           H  
ATOM    590  C   LEU A  39     -17.687   1.351   5.015  1.00 97.27           C  
ATOM    591  CB  LEU A  39     -15.786  -0.312   5.056  1.00 97.27           C  
ATOM    592  HB2 LEU A  39     -15.479   0.110   6.013  1.00 97.27           H  
ATOM    593  HB3 LEU A  39     -15.283   0.247   4.267  1.00 97.27           H  
ATOM    594  O   LEU A  39     -17.688   2.066   4.016  1.00 97.27           O  
ATOM    595  CG  LEU A  39     -15.334  -1.781   4.992  1.00 97.27           C  
ATOM    596  HG  LEU A  39     -15.601  -2.217   4.030  1.00 97.27           H  
ATOM    597  CD1 LEU A  39     -13.821  -1.817   5.117  1.00 97.27           C  
ATOM    598 HD11 LEU A  39     -13.459  -2.843   5.178  1.00 97.27           H  
ATOM    599 HD12 LEU A  39     -13.492  -1.239   5.980  1.00 97.27           H  
ATOM    600 HD13 LEU A  39     -13.426  -1.345   4.217  1.00 97.27           H  
ATOM    601  CD2 LEU A  39     -15.957  -2.622   6.097  1.00 97.27           C  
ATOM    602 HD21 LEU A  39     -15.866  -2.109   7.054  1.00 97.27           H  
ATOM    603 HD22 LEU A  39     -15.441  -3.580   6.160  1.00 97.27           H  
ATOM    604 HD23 LEU A  39     -17.013  -2.795   5.889  1.00 97.27           H  
ATOM    605  N   THR A  40     -18.013   1.799   6.220  1.00 96.74           N  
ATOM    606  H   THR A  40     -17.923   1.154   6.992  1.00 96.74           H  
ATOM    607  CA  THR A  40     -18.381   3.181   6.538  1.00 96.74           C  
ATOM    608  HA  THR A  40     -18.461   3.758   5.617  1.00 96.74           H  
ATOM    609  C   THR A  40     -17.285   3.794   7.398  1.00 96.74           C  
ATOM    610  CB  THR A  40     -19.742   3.261   7.239  1.00 96.74           C  
ATOM    611  HB  THR A  40     -19.667   2.855   8.248  1.00 96.74           H  
ATOM    612  O   THR A  40     -17.198   3.548   8.599  1.00 96.74           O  
ATOM    613  CG2 THR A  40     -20.253   4.700   7.302  1.00 96.74           C  
ATOM    614 HG21 THR A  40     -20.311   5.124   6.300  1.00 96.74           H  
ATOM    615 HG22 THR A  40     -19.590   5.307   7.918  1.00 96.74           H  
ATOM    616 HG23 THR A  40     -21.248   4.711   7.747  1.00 96.74           H  
ATOM    617  OG1 THR A  40     -20.682   2.495   6.521  1.00 96.74           O  
ATOM    618  HG1 THR A  40     -20.350   1.594   6.513  1.00 96.74           H  
ATOM    619  N   LEU A  41     -16.426   4.584   6.768  1.00 95.11           N  
ATOM    620  H   LEU A  41     -16.605   4.792   5.796  1.00 95.11           H  
ATOM    621  CA  LEU A  41     -15.298   5.260   7.390  1.00 95.11           C  
ATOM    622  HA  LEU A  41     -15.108   4.851   8.383  1.00 95.11           H  
ATOM    623  C   LEU A  41     -15.633   6.744   7.525  1.00 95.11           C  
ATOM    624  CB  LEU A  41     -14.054   5.053   6.510  1.00 95.11           C  
ATOM    625  HB2 LEU A  41     -14.275   5.440   5.515  1.00 95.11           H  
ATOM    626  HB3 LEU A  41     -13.246   5.656   6.923  1.00 95.11           H  
ATOM    627  O   LEU A  41     -15.692   7.440   6.515  1.00 95.11           O  
ATOM    628  CG  LEU A  41     -13.555   3.610   6.357  1.00 95.11           C  
ATOM    629  HG  LEU A  41     -14.355   2.971   5.982  1.00 95.11           H  
ATOM    630  CD1 LEU A  41     -12.378   3.546   5.384  1.00 95.11           C  
ATOM    631 HD11 LEU A  41     -12.656   3.976   4.421  1.00 95.11           H  
ATOM    632 HD12 LEU A  41     -11.525   4.093   5.786  1.00 95.11           H  
ATOM    633 HD13 LEU A  41     -12.091   2.506   5.232  1.00 95.11           H  
ATOM    634  CD2 LEU A  41     -13.058   3.087   7.689  1.00 95.11           C  
ATOM    635 HD21 LEU A  41     -12.321   3.762   8.125  1.00 95.11           H  
ATOM    636 HD22 LEU A  41     -12.587   2.115   7.544  1.00 95.11           H  
ATOM    637 HD23 LEU A  41     -13.896   2.966   8.376  1.00 95.11           H  
ATOM    638  N   ASN A  42     -15.855   7.226   8.753  1.00 92.54           N  
ATOM    639  H   ASN A  42     -15.848   6.583   9.531  1.00 92.54           H  
ATOM    640  CA  ASN A  42     -16.194   8.633   9.016  1.00 92.54           C  
ATOM    641  HA  ASN A  42     -16.557   8.712  10.041  1.00 92.54           H  
ATOM    642  C   ASN A  42     -17.350   9.125   8.114  1.00 92.54           C  
ATOM    643  CB  ASN A  42     -14.901   9.463   8.913  1.00 92.54           C  
ATOM    644  HB2 ASN A  42     -14.118   8.994   9.508  1.00 92.54           H  
ATOM    645  HB3 ASN A  42     -14.573   9.502   7.874  1.00 92.54           H  
ATOM    646  O   ASN A  42     -17.179  10.027   7.292  1.00 92.54           O  
ATOM    647  CG  ASN A  42     -15.085  10.868   9.444  1.00 92.54           C  
ATOM    648  ND2 ASN A  42     -14.815  11.877   8.653  1.00 92.54           N  
ATOM    649 HD21 ASN A  42     -15.074  12.780   9.026  1.00 92.54           H  
ATOM    650 HD22 ASN A  42     -14.719  11.700   7.664  1.00 92.54           H  
ATOM    651  OD1 ASN A  42     -15.442  11.073  10.587  1.00 92.54           O  
ATOM    652  N   ASP A  43     -18.487   8.425   8.195  1.00 91.32           N  
ATOM    653  H   ASP A  43     -18.578   7.773   8.962  1.00 91.32           H  
ATOM    654  CA  ASP A  43     -19.712   8.644   7.405  1.00 91.32           C  
ATOM    655  HA  ASP A  43     -20.398   7.842   7.677  1.00 91.32           H  
ATOM    656  C   ASP A  43     -19.564   8.521   5.875  1.00 91.32           C  
ATOM    657  CB  ASP A  43     -20.400   9.946   7.848  1.00 91.32           C  
ATOM    658  HB2 ASP A  43     -21.346  10.051   7.316  1.00 91.32           H  
ATOM    659  HB3 ASP A  43     -19.772  10.798   7.589  1.00 91.32           H  
ATOM    660  O   ASP A  43     -20.497   8.808   5.124  1.00 91.32           O  
ATOM    661  CG  ASP A  43     -20.694   9.947   9.349  1.00 91.32           C  
ATOM    662  OD1 ASP A  43     -21.199   8.909   9.835  1.00 91.32           O  
ATOM    663  OD2 ASP A  43     -20.396  10.972  10.000  1.00 91.32           O  
ATOM    664  N   THR A  44     -18.415   8.045   5.388  1.00 94.62           N  
ATOM    665  H   THR A  44     -17.662   7.865   6.037  1.00 94.62           H  
ATOM    666  CA  THR A  44     -18.144   7.841   3.959  1.00 94.62           C  
ATOM    667  HA  THR A  44     -18.954   8.280   3.377  1.00 94.62           H  
ATOM    668  C   THR A  44     -18.072   6.353   3.628  1.00 94.62           C  
ATOM    669  CB  THR A  44     -16.857   8.560   3.545  1.00 94.62           C  
ATOM    670  HB  THR A  44     -16.005   8.115   4.059  1.00 94.62           H  
ATOM    671  O   THR A  44     -17.411   5.581   4.321  1.00 94.62           O  
ATOM    672  CG2 THR A  44     -16.624   8.509   2.034  1.00 94.62           C  
ATOM    673 HG21 THR A  44     -17.481   8.929   1.509  1.00 94.62           H  
ATOM    674 HG22 THR A  44     -16.458   7.482   1.708  1.00 94.62           H  
ATOM    675 HG23 THR A  44     -15.736   9.092   1.790  1.00 94.62           H  
ATOM    676  OG1 THR A  44     -16.939   9.920   3.900  1.00 94.62           O  
ATOM    677  HG1 THR A  44     -17.120   9.954   4.843  1.00 94.62           H  
ATOM    678  N   HIS A  45     -18.736   5.935   2.548  1.00 94.54           N  
ATOM    679  H   HIS A  45     -19.243   6.613   1.998  1.00 94.54           H  
ATOM    680  CA  HIS A  45     -18.742   4.537   2.118  1.00 94.54           C  
ATOM    681  HA  HIS A  45     -18.665   3.913   3.008  1.00 94.54           H  
ATOM    682  C   HIS A  45     -17.566   4.198   1.198  1.00 94.54           C  
ATOM    683  CB  HIS A  45     -20.066   4.185   1.432  1.00 94.54           C  
ATOM    684  HB2 HIS A  45     -20.001   3.162   1.061  1.00 94.54           H  
ATOM    685  HB3 HIS A  45     -20.205   4.842   0.573  1.00 94.54           H  
ATOM    686  O   HIS A  45     -17.349   4.865   0.188  1.00 94.54           O  
ATOM    687  CG  HIS A  45     -21.273   4.274   2.326  1.00 94.54           C  
ATOM    688  CD2 HIS A  45     -21.389   3.804   3.606  1.00 94.54           C  
ATOM    689  HD2 HIS A  45     -20.615   3.308   4.173  1.00 94.54           H  
ATOM    690  ND1 HIS A  45     -22.488   4.823   1.984  1.00 94.54           N  
ATOM    691  HD1 HIS A  45     -22.686   5.349   1.145  1.00 94.54           H  
ATOM    692  CE1 HIS A  45     -23.311   4.697   3.037  1.00 94.54           C  
ATOM    693  HE1 HIS A  45     -24.319   5.081   3.094  1.00 94.54           H  
ATOM    694  NE2 HIS A  45     -22.694   4.056   4.034  1.00 94.54           N  
ATOM    695  N   PHE A  46     -16.889   3.089   1.486  1.00 95.59           N  
ATOM    696  H   PHE A  46     -17.114   2.610   2.346  1.00 95.59           H  
ATOM    697  CA  PHE A  46     -15.832   2.514   0.658  1.00 95.59           C  
ATOM    698  HA  PHE A  46     -15.791   3.036  -0.298  1.00 95.59           H  
ATOM    699  C   PHE A  46     -16.117   1.039   0.391  1.00 95.59           C  
ATOM    700  CB  PHE A  46     -14.476   2.682   1.349  1.00 95.59           C  
ATOM    701  HB2 PHE A  46     -13.721   2.172   0.751  1.00 95.59           H  
ATOM    702  HB3 PHE A  46     -14.505   2.198   2.325  1.00 95.59           H  
ATOM    703  O   PHE A  46     -16.515   0.312   1.295  1.00 95.59           O  
ATOM    704  CG  PHE A  46     -14.053   4.124   1.523  1.00 95.59           C  
ATOM    705  CD1 PHE A  46     -13.251   4.747   0.549  1.00 95.59           C  
ATOM    706  HD1 PHE A  46     -12.928   4.200  -0.324  1.00 95.59           H  
ATOM    707  CD2 PHE A  46     -14.470   4.849   2.654  1.00 95.59           C  
ATOM    708  HD2 PHE A  46     -15.097   4.382   3.398  1.00 95.59           H  
ATOM    709  CE1 PHE A  46     -12.850   6.084   0.716  1.00 95.59           C  
ATOM    710  HE1 PHE A  46     -12.228   6.557  -0.029  1.00 95.59           H  
ATOM    711  CE2 PHE A  46     -14.064   6.184   2.822  1.00 95.59           C  
ATOM    712  HE2 PHE A  46     -14.374   6.739   3.695  1.00 95.59           H  
ATOM    713  CZ  PHE A  46     -13.253   6.801   1.856  1.00 95.59           C  
ATOM    714  HZ  PHE A  46     -12.945   7.828   1.987  1.00 95.59           H  
ATOM    715  N   ASN A  47     -15.883   0.578  -0.836  1.00 95.46           N  
ATOM    716  H   ASN A  47     -15.511   1.212  -1.528  1.00 95.46           H  
ATOM    717  CA  ASN A  47     -15.921  -0.848  -1.154  1.00 95.46           C  
ATOM    718  HA  ASN A  47     -16.538  -1.378  -0.428  1.00 95.46           H  
ATOM    719  C   ASN A  47     -14.496  -1.403  -1.064  1.00 95.46           C  
ATOM    720  CB  ASN A  47     -16.552  -1.057  -2.538  1.00 95.46           C  
ATOM    721  HB2 ASN A  47     -16.417  -2.097  -2.833  1.00 95.46           H  
ATOM    722  HB3 ASN A  47     -16.032  -0.432  -3.264  1.00 95.46           H  
ATOM    723  O   ASN A  47     -13.722  -1.241  -2.010  1.00 95.46           O  
ATOM    724  CG  ASN A  47     -18.040  -0.761  -2.591  1.00 95.46           C  
ATOM    725  ND2 ASN A  47     -18.552  -0.529  -3.776  1.00 95.46           N  
ATOM    726 HD21 ASN A  47     -19.539  -0.318  -3.811  1.00 95.46           H  
ATOM    727 HD22 ASN A  47     -17.959  -0.543  -4.594  1.00 95.46           H  
ATOM    728  OD1 ASN A  47     -18.772  -0.749  -1.614  1.00 95.46           O  
ATOM    729  N   LEU A  48     -14.148  -2.020   0.068  1.00 97.12           N  
ATOM    730  H   LEU A  48     -14.861  -2.186   0.764  1.00 97.12           H  
ATOM    731  CA  LEU A  48     -12.804  -2.546   0.321  1.00 97.12           C  
ATOM    732  HA  LEU A  48     -12.165  -2.228  -0.502  1.00 97.12           H  
ATOM    733  C   LEU A  48     -12.810  -4.085   0.359  1.00 97.12           C  
ATOM    734  CB  LEU A  48     -12.186  -1.953   1.605  1.00 97.12           C  
ATOM    735  HB2 LEU A  48     -11.157  -2.305   1.673  1.00 97.12           H  
ATOM    736  HB3 LEU A  48     -12.723  -2.371   2.457  1.00 97.12           H  
ATOM    737  O   LEU A  48     -13.815  -4.689   0.749  1.00 97.12           O  
ATOM    738  CG  LEU A  48     -12.173  -0.412   1.720  1.00 97.12           C  
ATOM    739  HG  LEU A  48     -13.194  -0.051   1.841  1.00 97.12           H  
ATOM    740  CD1 LEU A  48     -11.331   0.061   2.906  1.00 97.12           C  
ATOM    741 HD11 LEU A  48     -11.619  -0.429   3.836  1.00 97.12           H  
ATOM    742 HD12 LEU A  48     -10.281  -0.170   2.725  1.00 97.12           H  
ATOM    743 HD13 LEU A  48     -11.441   1.137   3.035  1.00 97.12           H  
ATOM    744  CD2 LEU A  48     -11.532   0.272   0.518  1.00 97.12           C  
ATOM    745 HD21 LEU A  48     -10.515  -0.103   0.396  1.00 97.12           H  
ATOM    746 HD22 LEU A  48     -12.115   0.082  -0.383  1.00 97.12           H  
ATOM    747 HD23 LEU A  48     -11.485   1.350   0.675  1.00 97.12           H  
ATOM    748  N   PRO A  49     -11.711  -4.745  -0.045  1.00 97.63           N  
ATOM    749  CA  PRO A  49     -11.565  -6.184   0.108  1.00 97.63           C  
ATOM    750  HA  PRO A  49     -12.487  -6.676  -0.201  1.00 97.63           H  
ATOM    751  C   PRO A  49     -11.258  -6.553   1.566  1.00 97.63           C  
ATOM    752  CB  PRO A  49     -10.439  -6.611  -0.841  1.00 97.63           C  
ATOM    753  HB2 PRO A  49     -10.839  -7.243  -1.634  1.00 97.63           H  
ATOM    754  HB3 PRO A  49      -9.661  -7.154  -0.303  1.00 97.63           H  
ATOM    755  O   PRO A  49     -10.315  -6.028   2.161  1.00 97.63           O  
ATOM    756  CG  PRO A  49      -9.881  -5.314  -1.436  1.00 97.63           C  
ATOM    757  HG2 PRO A  49     -10.183  -5.225  -2.479  1.00 97.63           H  
ATOM    758  HG3 PRO A  49      -8.793  -5.269  -1.399  1.00 97.63           H  
ATOM    759  CD  PRO A  49     -10.511  -4.181  -0.640  1.00 97.63           C  
ATOM    760  HD2 PRO A  49      -9.834  -3.862   0.152  1.00 97.63           H  
ATOM    761  HD3 PRO A  49     -10.722  -3.352  -1.315  1.00 97.63           H  
ATOM    762  N   CYS A  50     -12.013  -7.509   2.097  1.00 98.19           N  
ATOM    763  H   CYS A  50     -12.767  -7.883   1.539  1.00 98.19           H  
ATOM    764  CA  CYS A  50     -11.764  -8.164   3.373  1.00 98.19           C  
ATOM    765  HA  CYS A  50     -10.991  -7.614   3.910  1.00 98.19           H  
ATOM    766  C   CYS A  50     -11.260  -9.588   3.160  1.00 98.19           C  
ATOM    767  CB  CYS A  50     -13.036  -8.169   4.226  1.00 98.19           C  
ATOM    768  HB2 CYS A  50     -13.838  -8.660   3.675  1.00 98.19           H  
ATOM    769  HB3 CYS A  50     -12.846  -8.757   5.125  1.00 98.19           H  
ATOM    770  O   CYS A  50     -11.839 -10.355   2.386  1.00 98.19           O  
ATOM    771  SG  CYS A  50     -13.582  -6.527   4.740  1.00 98.19           S  
ATOM    772  N   GLU A  51     -10.212  -9.949   3.890  1.00 97.69           N  
ATOM    773  H   GLU A  51      -9.777  -9.254   4.480  1.00 97.69           H  
ATOM    774  CA  GLU A  51      -9.743 -11.323   4.024  1.00 97.69           C  
ATOM    775  HA  GLU A  51     -10.303 -11.969   3.348  1.00 97.69           H  
ATOM    776  C   GLU A  51     -10.012 -11.797   5.455  1.00 97.69           C  
ATOM    777  CB  GLU A  51      -8.260 -11.439   3.640  1.00 97.69           C  
ATOM    778  HB2 GLU A  51      -7.678 -10.729   4.228  1.00 97.69           H  
ATOM    779  HB3 GLU A  51      -7.922 -12.448   3.874  1.00 97.69           H  
ATOM    780  O   GLU A  51      -9.491 -11.230   6.414  1.00 97.69           O  
ATOM    781  CG  GLU A  51      -8.010 -11.168   2.146  1.00 97.69           C  
ATOM    782  HG2 GLU A  51      -8.563 -11.905   1.564  1.00 97.69           H  
ATOM    783  HG3 GLU A  51      -8.401 -10.184   1.888  1.00 97.69           H  
ATOM    784  CD  GLU A  51      -6.523 -11.229   1.749  1.00 97.69           C  
ATOM    785  OE1 GLU A  51      -6.233 -10.900   0.571  1.00 97.69           O  
ATOM    786  OE2 GLU A  51      -5.679 -11.619   2.581  1.00 97.69           O  
ATOM    787  N   PHE A  52     -10.838 -12.833   5.600  1.00 97.05           N  
ATOM    788  H   PHE A  52     -11.237 -13.258   4.775  1.00 97.05           H  
ATOM    789  CA  PHE A  52     -11.073 -13.504   6.876  1.00 97.05           C  
ATOM    790  HA  PHE A  52     -10.739 -12.861   7.690  1.00 97.05           H  
ATOM    791  C   PHE A  52     -10.266 -14.794   6.905  1.00 97.05           C  
ATOM    792  CB  PHE A  52     -12.564 -13.776   7.092  1.00 97.05           C  
ATOM    793  HB2 PHE A  52     -12.900 -14.514   6.364  1.00 97.05           H  
ATOM    794  HB3 PHE A  52     -12.700 -14.209   8.083  1.00 97.05           H  
ATOM    795  O   PHE A  52     -10.389 -15.635   6.009  1.00 97.05           O  
ATOM    796  CG  PHE A  52     -13.430 -12.542   6.981  1.00 97.05           C  
ATOM    797  CD1 PHE A  52     -13.513 -11.620   8.037  1.00 97.05           C  
ATOM    798  HD1 PHE A  52     -12.962 -11.790   8.951  1.00 97.05           H  
ATOM    799  CD2 PHE A  52     -14.146 -12.308   5.798  1.00 97.05           C  
ATOM    800  HD2 PHE A  52     -14.059 -13.011   4.982  1.00 97.05           H  
ATOM    801  CE1 PHE A  52     -14.320 -10.477   7.898  1.00 97.05           C  
ATOM    802  HE1 PHE A  52     -14.396  -9.762   8.704  1.00 97.05           H  
ATOM    803  CE2 PHE A  52     -14.966 -11.177   5.671  1.00 97.05           C  
ATOM    804  HE2 PHE A  52     -15.533 -11.022   4.765  1.00 97.05           H  
ATOM    805  CZ  PHE A  52     -15.051 -10.254   6.722  1.00 97.05           C  
ATOM    806  HZ  PHE A  52     -15.677  -9.379   6.628  1.00 97.05           H  
ATOM    807  N   LYS A  53      -9.419 -14.954   7.920  1.00 95.18           N  
ATOM    808  H   LYS A  53      -9.366 -14.227   8.620  1.00 95.18           H  
ATOM    809  CA  LYS A  53      -8.554 -16.126   8.051  1.00 95.18           C  
ATOM    810  HA  LYS A  53      -9.083 -16.994   7.658  1.00 95.18           H  
ATOM    811  C   LYS A  53      -8.223 -16.396   9.513  1.00 95.18           C  
ATOM    812  CB  LYS A  53      -7.291 -15.902   7.205  1.00 95.18           C  
ATOM    813  HB2 LYS A  53      -7.578 -15.683   6.177  1.00 95.18           H  
ATOM    814  HB3 LYS A  53      -6.730 -15.055   7.600  1.00 95.18           H  
ATOM    815  O   LYS A  53      -7.795 -15.495  10.226  1.00 95.18           O  
ATOM    816  CG  LYS A  53      -6.415 -17.154   7.221  1.00 95.18           C  
ATOM    817  HG2 LYS A  53      -6.088 -17.325   8.247  1.00 95.18           H  
ATOM    818  HG3 LYS A  53      -6.993 -18.011   6.878  1.00 95.18           H  
ATOM    819  CD  LYS A  53      -5.172 -16.995   6.350  1.00 95.18           C  
ATOM    820  HD2 LYS A  53      -4.605 -16.129   6.693  1.00 95.18           H  
ATOM    821  HD3 LYS A  53      -5.464 -16.858   5.309  1.00 95.18           H  
ATOM    822  CE  LYS A  53      -4.339 -18.267   6.513  1.00 95.18           C  
ATOM    823  HE2 LYS A  53      -4.913 -19.117   6.146  1.00 95.18           H  
ATOM    824  HE3 LYS A  53      -4.175 -18.433   7.578  1.00 95.18           H  
ATOM    825  NZ  LYS A  53      -3.042 -18.153   5.810  1.00 95.18           N  
ATOM    826  HZ1 LYS A  53      -2.525 -17.377   6.196  1.00 95.18           H  
ATOM    827  HZ2 LYS A  53      -3.189 -18.001   4.822  1.00 95.18           H  
ATOM    828  HZ3 LYS A  53      -2.509 -18.998   5.957  1.00 95.18           H  
ATOM    829  N   ASP A  54      -8.404 -17.645   9.940  1.00 92.22           N  
ATOM    830  H   ASP A  54      -8.643 -18.351   9.259  1.00 92.22           H  
ATOM    831  CA  ASP A  54      -8.015 -18.138  11.269  1.00 92.22           C  
ATOM    832  HA  ASP A  54      -8.490 -19.111  11.396  1.00 92.22           H  
ATOM    833  C   ASP A  54      -8.544 -17.268  12.429  1.00 92.22           C  
ATOM    834  CB  ASP A  54      -6.494 -18.395  11.310  1.00 92.22           C  
ATOM    835  HB2 ASP A  54      -6.237 -18.862  12.261  1.00 92.22           H  
ATOM    836  HB3 ASP A  54      -5.968 -17.443  11.245  1.00 92.22           H  
ATOM    837  O   ASP A  54      -7.832 -16.981  13.387  1.00 92.22           O  
ATOM    838  CG  ASP A  54      -6.021 -19.317  10.176  1.00 92.22           C  
ATOM    839  OD1 ASP A  54      -6.787 -20.240   9.819  1.00 92.22           O  
ATOM    840  OD2 ASP A  54      -4.932 -19.058   9.610  1.00 92.22           O  
ATOM    841  N   GLY A  55      -9.792 -16.796  12.317  1.00 91.68           N  
ATOM    842  H   GLY A  55     -10.319 -17.035  11.490  1.00 91.68           H  
ATOM    843  CA  GLY A  55     -10.419 -15.923  13.319  1.00 91.68           C  
ATOM    844  HA2 GLY A  55     -10.251 -16.340  14.312  1.00 91.68           H  
ATOM    845  HA3 GLY A  55     -11.494 -15.891  13.137  1.00 91.68           H  
ATOM    846  C   GLY A  55      -9.909 -14.478  13.328  1.00 91.68           C  
ATOM    847  O   GLY A  55     -10.221 -13.736  14.254  1.00 91.68           O  
ATOM    848  N   ASN A  56      -9.143 -14.073  12.313  1.00 95.54           N  
ATOM    849  H   ASN A  56      -8.893 -14.749  11.605  1.00 95.54           H  
ATOM    850  CA  ASN A  56      -8.679 -12.707  12.096  1.00 95.54           C  
ATOM    851  HA  ASN A  56      -8.959 -12.091  12.950  1.00 95.54           H  
ATOM    852  C   ASN A  56      -9.338 -12.110  10.850  1.00 95.54           C  
ATOM    853  CB  ASN A  56      -7.147 -12.681  11.984  1.00 95.54           C  
ATOM    854  HB2 ASN A  56      -6.830 -13.267  11.121  1.00 95.54           H  
ATOM    855  HB3 ASN A  56      -6.808 -11.656  11.839  1.00 95.54           H  
ATOM    856  O   ASN A  56      -9.743 -12.832   9.933  1.00 95.54           O  
ATOM    857  CG  ASN A  56      -6.476 -13.218  13.228  1.00 95.54           C  
ATOM    858  ND2 ASN A  56      -6.068 -14.465  13.221  1.00 95.54           N  
ATOM    859 HD21 ASN A  56      -6.358 -15.078  12.473  1.00 95.54           H  
ATOM    860 HD22 ASN A  56      -5.769 -14.837  14.111  1.00 95.54           H  
ATOM    861  OD1 ASN A  56      -6.335 -12.535  14.224  1.00 95.54           O  
ATOM    862  N   ALA A  57      -9.405 -10.781  10.811  1.00 97.79           N  
ATOM    863  H   ALA A  57      -8.981 -10.249  11.557  1.00 97.79           H  
ATOM    864  CA  ALA A  57      -9.947 -10.028   9.692  1.00 97.79           C  
ATOM    865  HA  ALA A  57     -10.144 -10.699   8.856  1.00 97.79           H  
ATOM    866  C   ALA A  57      -8.941  -8.973   9.233  1.00 97.79           C  
ATOM    867  CB  ALA A  57     -11.273  -9.399  10.113  1.00 97.79           C  
ATOM    868  HB1 ALA A  57     -11.742  -8.942   9.242  1.00 97.79           H  
ATOM    869  HB2 ALA A  57     -11.091  -8.641  10.875  1.00 97.79           H  
ATOM    870  HB3 ALA A  57     -11.936 -10.166  10.512  1.00 97.79           H  
ATOM    871  O   ALA A  57      -8.437  -8.191  10.040  1.00 97.79           O  
ATOM    872  N   PHE A  58      -8.685  -8.946   7.932  1.00 98.27           N  
ATOM    873  H   PHE A  58      -9.104  -9.656   7.349  1.00 98.27           H  
ATOM    874  CA  PHE A  58      -7.692  -8.087   7.308  1.00 98.27           C  
ATOM    875  HA  PHE A  58      -7.235  -7.436   8.053  1.00 98.27           H  
ATOM    876  C   PHE A  58      -8.357  -7.225   6.240  1.00 98.27           C  
ATOM    877  CB  PHE A  58      -6.598  -8.968   6.701  1.00 98.27           C  
ATOM    878  HB2 PHE A  58      -5.856  -8.330   6.220  1.00 98.27           H  
ATOM    879  HB3 PHE A  58      -7.039  -9.586   5.919  1.00 98.27           H  
ATOM    880  O   PHE A  58      -9.031  -7.741   5.347  1.00 98.27           O  
ATOM    881  CG  PHE A  58      -5.887  -9.869   7.685  1.00 98.27           C  
ATOM    882  CD1 PHE A  58      -4.833  -9.369   8.471  1.00 98.27           C  
ATOM    883  HD1 PHE A  58      -4.527  -8.337   8.377  1.00 98.27           H  
ATOM    884  CD2 PHE A  58      -6.291 -11.210   7.824  1.00 98.27           C  
ATOM    885  HD2 PHE A  58      -7.100 -11.595   7.222  1.00 98.27           H  
ATOM    886  CE1 PHE A  58      -4.191 -10.207   9.398  1.00 98.27           C  
ATOM    887  HE1 PHE A  58      -3.399  -9.812  10.017  1.00 98.27           H  
ATOM    888  CE2 PHE A  58      -5.650 -12.048   8.751  1.00 98.27           C  
ATOM    889  HE2 PHE A  58      -5.973 -13.072   8.864  1.00 98.27           H  
ATOM    890  CZ  PHE A  58      -4.599 -11.546   9.539  1.00 98.27           C  
ATOM    891  HZ  PHE A  58      -4.115 -12.183  10.264  1.00 98.27           H  
ATOM    892  N   THR A  59      -8.140  -5.915   6.308  1.00 98.43           N  
ATOM    893  H   THR A  59      -7.569  -5.565   7.064  1.00 98.43           H  
ATOM    894  CA  THR A  59      -8.564  -4.972   5.270  1.00 98.43           C  
ATOM    895  HA  THR A  59      -9.428  -5.377   4.743  1.00 98.43           H  
ATOM    896  C   THR A  59      -7.431  -4.807   4.268  1.00 98.43           C  
ATOM    897  CB  THR A  59      -8.968  -3.612   5.860  1.00 98.43           C  
ATOM    898  HB  THR A  59      -8.082  -3.083   6.211  1.00 98.43           H  
ATOM    899  O   THR A  59      -6.359  -4.312   4.610  1.00 98.43           O  
ATOM    900  CG2 THR A  59      -9.675  -2.762   4.805  1.00 98.43           C  
ATOM    901 HG21 THR A  59     -10.525  -3.306   4.393  1.00 98.43           H  
ATOM    902 HG22 THR A  59     -10.037  -1.845   5.270  1.00 98.43           H  
ATOM    903 HG23 THR A  59      -8.984  -2.503   4.003  1.00 98.43           H  
ATOM    904  OG1 THR A  59      -9.856  -3.761   6.950  1.00 98.43           O  
ATOM    905  HG1 THR A  59      -9.319  -3.798   7.745  1.00 98.43           H  
ATOM    906  N   VAL A  60      -7.634  -5.230   3.025  1.00 98.34           N  
ATOM    907  H   VAL A  60      -8.544  -5.593   2.781  1.00 98.34           H  
ATOM    908  CA  VAL A  60      -6.600  -5.164   1.983  1.00 98.34           C  
ATOM    909  HA  VAL A  60      -5.639  -5.446   2.415  1.00 98.34           H  
ATOM    910  C   VAL A  60      -6.498  -3.733   1.457  1.00 98.34           C  
ATOM    911  CB  VAL A  60      -6.918  -6.147   0.848  1.00 98.34           C  
ATOM    912  HB  VAL A  60      -7.881  -5.857   0.429  1.00 98.34           H  
ATOM    913  O   VAL A  60      -7.483  -3.182   0.969  1.00 98.34           O  
ATOM    914  CG1 VAL A  60      -5.859  -6.110  -0.265  1.00 98.34           C  
ATOM    915 HG11 VAL A  60      -4.876  -6.335   0.147  1.00 98.34           H  
ATOM    916 HG12 VAL A  60      -6.105  -6.848  -1.028  1.00 98.34           H  
ATOM    917 HG13 VAL A  60      -5.836  -5.127  -0.734  1.00 98.34           H  
ATOM    918  CG2 VAL A  60      -7.054  -7.594   1.335  1.00 98.34           C  
ATOM    919 HG21 VAL A  60      -7.521  -8.196   0.556  1.00 98.34           H  
ATOM    920 HG22 VAL A  60      -6.076  -8.019   1.562  1.00 98.34           H  
ATOM    921 HG23 VAL A  60      -7.687  -7.660   2.219  1.00 98.34           H  
ATOM    922  N   ILE A  61      -5.303  -3.139   1.512  1.00 98.71           N  
ATOM    923  H   ILE A  61      -4.538  -3.649   1.930  1.00 98.71           H  
ATOM    924  CA  ILE A  61      -5.057  -1.758   1.058  1.00 98.71           C  
ATOM    925  HA  ILE A  61      -6.019  -1.307   0.815  1.00 98.71           H  
ATOM    926  C   ILE A  61      -4.236  -1.671  -0.236  1.00 98.71           C  
ATOM    927  CB  ILE A  61      -4.455  -0.892   2.182  1.00 98.71           C  
ATOM    928  HB  ILE A  61      -4.315   0.105   1.763  1.00 98.71           H  
ATOM    929  O   ILE A  61      -4.346  -0.694  -0.974  1.00 98.71           O  
ATOM    930  CG1 ILE A  61      -3.079  -1.397   2.661  1.00 98.71           C  
ATOM    931 HG12 ILE A  61      -3.207  -2.297   3.263  1.00 98.71           H  
ATOM    932 HG13 ILE A  61      -2.471  -1.642   1.790  1.00 98.71           H  
ATOM    933  CG2 ILE A  61      -5.453  -0.785   3.350  1.00 98.71           C  
ATOM    934 HG21 ILE A  61      -5.567  -1.748   3.848  1.00 98.71           H  
ATOM    935 HG22 ILE A  61      -5.109  -0.052   4.079  1.00 98.71           H  
ATOM    936 HG23 ILE A  61      -6.427  -0.465   2.980  1.00 98.71           H  
ATOM    937  CD1 ILE A  61      -2.291  -0.366   3.475  1.00 98.71           C  
ATOM    938 HD11 ILE A  61      -2.101   0.518   2.867  1.00 98.71           H  
ATOM    939 HD12 ILE A  61      -1.337  -0.799   3.779  1.00 98.71           H  
ATOM    940 HD13 ILE A  61      -2.841  -0.075   4.370  1.00 98.71           H  
ATOM    941  N   LEU A  62      -3.455  -2.707  -0.545  1.00 98.81           N  
ATOM    942  H   LEU A  62      -3.408  -3.469   0.115  1.00 98.81           H  
ATOM    943  CA  LEU A  62      -2.733  -2.869  -1.808  1.00 98.81           C  
ATOM    944  HA  LEU A  62      -3.239  -2.293  -2.583  1.00 98.81           H  
ATOM    945  C   LEU A  62      -2.735  -4.348  -2.186  1.00 98.81           C  
ATOM    946  CB  LEU A  62      -1.290  -2.344  -1.660  1.00 98.81           C  
ATOM    947  HB2 LEU A  62      -1.324  -1.289  -1.386  1.00 98.81           H  
ATOM    948  HB3 LEU A  62      -0.830  -2.885  -0.834  1.00 98.81           H  
ATOM    949  O   LEU A  62      -2.470  -5.199  -1.337  1.00 98.81           O  
ATOM    950  CG  LEU A  62      -0.348  -2.529  -2.868  1.00 98.81           C  
ATOM    951  HG  LEU A  62      -0.276  -3.589  -3.112  1.00 98.81           H  
ATOM    952  CD1 LEU A  62      -0.758  -1.767  -4.124  1.00 98.81           C  
ATOM    953 HD11 LEU A  62       0.028  -1.843  -4.876  1.00 98.81           H  
ATOM    954 HD12 LEU A  62      -0.913  -0.714  -3.892  1.00 98.81           H  
ATOM    955 HD13 LEU A  62      -1.666  -2.202  -4.541  1.00 98.81           H  
ATOM    956  CD2 LEU A  62       1.049  -2.040  -2.505  1.00 98.81           C  
ATOM    957 HD21 LEU A  62       1.025  -0.984  -2.235  1.00 98.81           H  
ATOM    958 HD22 LEU A  62       1.428  -2.616  -1.661  1.00 98.81           H  
ATOM    959 HD23 LEU A  62       1.723  -2.184  -3.349  1.00 98.81           H  
ATOM    960  N   ARG A  63      -2.955  -4.657  -3.463  1.00 98.59           N  
ATOM    961  H   ARG A  63      -3.214  -3.908  -4.089  1.00 98.59           H  
ATOM    962  CA  ARG A  63      -2.661  -5.977  -4.032  1.00 98.59           C  
ATOM    963  HA  ARG A  63      -1.903  -6.457  -3.413  1.00 98.59           H  
ATOM    964  C   ARG A  63      -2.078  -5.814  -5.424  1.00 98.59           C  
ATOM    965  CB  ARG A  63      -3.916  -6.867  -4.027  1.00 98.59           C  
ATOM    966  HB2 ARG A  63      -4.345  -6.862  -3.025  1.00 98.59           H  
ATOM    967  HB3 ARG A  63      -4.653  -6.464  -4.722  1.00 98.59           H  
ATOM    968  O   ARG A  63      -2.587  -5.026  -6.217  1.00 98.59           O  
ATOM    969  CG  ARG A  63      -3.573  -8.317  -4.416  1.00 98.59           C  
ATOM    970  HG2 ARG A  63      -2.832  -8.713  -3.721  1.00 98.59           H  
ATOM    971  HG3 ARG A  63      -3.142  -8.330  -5.417  1.00 98.59           H  
ATOM    972  CD  ARG A  63      -4.790  -9.247  -4.432  1.00 98.59           C  
ATOM    973  HD2 ARG A  63      -5.519  -8.841  -5.134  1.00 98.59           H  
ATOM    974  HD3 ARG A  63      -4.473 -10.213  -4.823  1.00 98.59           H  
ATOM    975  NE  ARG A  63      -5.379  -9.459  -3.088  1.00 98.59           N  
ATOM    976  HE  ARG A  63      -4.792  -9.843  -2.362  1.00 98.59           H  
ATOM    977  NH1 ARG A  63      -7.517  -8.801  -3.594  1.00 98.59           N  
ATOM    978 HH11 ARG A  63      -7.195  -8.515  -4.507  1.00 98.59           H  
ATOM    979 HH12 ARG A  63      -8.432  -8.496  -3.294  1.00 98.59           H  
ATOM    980  NH2 ARG A  63      -7.078  -9.591  -1.573  1.00 98.59           N  
ATOM    981 HH21 ARG A  63      -8.054  -9.500  -1.330  1.00 98.59           H  
ATOM    982 HH22 ARG A  63      -6.499 -10.041  -0.878  1.00 98.59           H  
ATOM    983  CZ  ARG A  63      -6.646  -9.288  -2.754  1.00 98.59           C  
ATOM    984  N   ARG A  64      -1.022  -6.567  -5.717  1.00 98.38           N  
ATOM    985  H   ARG A  64      -0.623  -7.118  -4.970  1.00 98.38           H  
ATOM    986  CA  ARG A  64      -0.319  -6.580  -6.997  1.00 98.38           C  
ATOM    987  HA  ARG A  64      -0.963  -6.166  -7.773  1.00 98.38           H  
ATOM    988  C   ARG A  64       0.065  -8.000  -7.366  1.00 98.38           C  
ATOM    989  CB  ARG A  64       0.958  -5.754  -6.888  1.00 98.38           C  
ATOM    990  HB2 ARG A  64       1.515  -5.844  -7.820  1.00 98.38           H  
ATOM    991  HB3 ARG A  64       1.546  -6.189  -6.080  1.00 98.38           H  
ATOM    992  O   ARG A  64       0.670  -8.690  -6.551  1.00 98.38           O  
ATOM    993  CG  ARG A  64       0.761  -4.275  -6.557  1.00 98.38           C  
ATOM    994  HG2 ARG A  64       0.247  -4.184  -5.600  1.00 98.38           H  
ATOM    995  HG3 ARG A  64       1.740  -3.809  -6.442  1.00 98.38           H  
ATOM    996  CD  ARG A  64      -0.017  -3.501  -7.615  1.00 98.38           C  
ATOM    997  HD2 ARG A  64      -1.029  -3.897  -7.707  1.00 98.38           H  
ATOM    998  HD3 ARG A  64      -0.080  -2.477  -7.247  1.00 98.38           H  
ATOM    999  NE  ARG A  64       0.630  -3.501  -8.939  1.00 98.38           N  
ATOM   1000  HE  ARG A  64       0.234  -4.112  -9.639  1.00 98.38           H  
ATOM   1001  NH1 ARG A  64       2.255  -1.931  -8.468  1.00 98.38           N  
ATOM   1002 HH11 ARG A  64       3.072  -1.435  -8.796  1.00 98.38           H  
ATOM   1003 HH12 ARG A  64       2.088  -2.017  -7.476  1.00 98.38           H  
ATOM   1004  NH2 ARG A  64       2.083  -2.710 -10.514  1.00 98.38           N  
ATOM   1005 HH21 ARG A  64       2.949  -2.211 -10.657  1.00 98.38           H  
ATOM   1006 HH22 ARG A  64       1.689  -3.332 -11.205  1.00 98.38           H  
ATOM   1007  CZ  ARG A  64       1.633  -2.717  -9.296  1.00 98.38           C  
ATOM   1008  N   TRP A  65      -0.279  -8.432  -8.573  1.00 97.58           N  
ATOM   1009  H   TRP A  65      -0.803  -7.807  -9.168  1.00 97.58           H  
ATOM   1010  CA  TRP A  65       0.021  -9.797  -9.033  1.00 97.58           C  
ATOM   1011  HA  TRP A  65       1.023 -10.062  -8.697  1.00 97.58           H  
ATOM   1012  C   TRP A  65       0.019  -9.965 -10.557  1.00 97.58           C  
ATOM   1013  CB  TRP A  65      -0.963 -10.771  -8.379  1.00 97.58           C  
ATOM   1014  HB2 TRP A  65      -0.622 -11.791  -8.555  1.00 97.58           H  
ATOM   1015  HB3 TRP A  65      -0.954 -10.597  -7.303  1.00 97.58           H  
ATOM   1016  O   TRP A  65       0.189 -11.074 -11.058  1.00 97.58           O  
ATOM   1017  CG  TRP A  65      -2.379 -10.652  -8.823  1.00 97.58           C  
ATOM   1018  CD1 TRP A  65      -3.212  -9.634  -8.514  1.00 97.58           C  
ATOM   1019  HD1 TRP A  65      -2.956  -8.769  -7.919  1.00 97.58           H  
ATOM   1020  CD2 TRP A  65      -3.134 -11.545  -9.697  1.00 97.58           C  
ATOM   1021  CE2 TRP A  65      -4.439 -11.003  -9.859  1.00 97.58           C  
ATOM   1022  CE3 TRP A  65      -2.845 -12.735 -10.399  1.00 97.58           C  
ATOM   1023  HE3 TRP A  65      -1.854 -13.156 -10.328  1.00 97.58           H  
ATOM   1024  NE1 TRP A  65      -4.414  -9.829  -9.151  1.00 97.58           N  
ATOM   1025  HE1 TRP A  65      -5.063  -9.084  -9.362  1.00 97.58           H  
ATOM   1026  CH2 TRP A  65      -5.108 -12.797 -11.328  1.00 97.58           C  
ATOM   1027  HH2 TRP A  65      -5.849 -13.275 -11.951  1.00 97.58           H  
ATOM   1028  CZ2 TRP A  65      -5.416 -11.602 -10.662  1.00 97.58           C  
ATOM   1029  HZ2 TRP A  65      -6.385 -11.136 -10.773  1.00 97.58           H  
ATOM   1030  CZ3 TRP A  65      -3.824 -13.358 -11.200  1.00 97.58           C  
ATOM   1031  HZ3 TRP A  65      -3.584 -14.268 -11.730  1.00 97.58           H  
ATOM   1032  N   SER A  66      -0.186  -8.876 -11.300  1.00 97.03           N  
ATOM   1033  H   SER A  66      -0.268  -7.976 -10.850  1.00 97.03           H  
ATOM   1034  CA  SER A  66      -0.093  -8.853 -12.757  1.00 97.03           C  
ATOM   1035  HA  SER A  66       0.765  -9.452 -13.065  1.00 97.03           H  
ATOM   1036  C   SER A  66       0.126  -7.418 -13.248  1.00 97.03           C  
ATOM   1037  CB  SER A  66      -1.352  -9.479 -13.378  1.00 97.03           C  
ATOM   1038  HB2 SER A  66      -1.572 -10.428 -12.889  1.00 97.03           H  
ATOM   1039  HB3 SER A  66      -1.177  -9.672 -14.436  1.00 97.03           H  
ATOM   1040  O   SER A  66       0.143  -6.462 -12.469  1.00 97.03           O  
ATOM   1041  OG  SER A  66      -2.456  -8.609 -13.249  1.00 97.03           O  
ATOM   1042  HG  SER A  66      -3.257  -9.133 -13.169  1.00 97.03           H  
ATOM   1043  N   ASN A  67       0.264  -7.251 -14.559  1.00 94.46           N  
ATOM   1044  H   ASN A  67       0.219  -8.063 -15.159  1.00 94.46           H  
ATOM   1045  CA  ASN A  67       0.326  -5.957 -15.235  1.00 94.46           C  
ATOM   1046  HA  ASN A  67       0.645  -5.203 -14.516  1.00 94.46           H  
ATOM   1047  C   ASN A  67      -1.052  -5.486 -15.752  1.00 94.46           C  
ATOM   1048  CB  ASN A  67       1.402  -6.029 -16.336  1.00 94.46           C  
ATOM   1049  HB2 ASN A  67       1.500  -5.047 -16.797  1.00 94.46           H  
ATOM   1050  HB3 ASN A  67       2.363  -6.285 -15.891  1.00 94.46           H  
ATOM   1051  O   ASN A  67      -1.103  -4.718 -16.712  1.00 94.46           O  
ATOM   1052  CG  ASN A  67       1.093  -7.043 -17.427  1.00 94.46           C  
ATOM   1053  ND2 ASN A  67       1.849  -7.029 -18.498  1.00 94.46           N  
ATOM   1054 HD21 ASN A  67       1.637  -7.725 -19.199  1.00 94.46           H  
ATOM   1055 HD22 ASN A  67       2.588  -6.348 -18.597  1.00 94.46           H  
ATOM   1056  OD1 ASN A  67       0.215  -7.884 -17.324  1.00 94.46           O  
ATOM   1057  N   SER A  68      -2.164  -5.935 -15.148  1.00 94.99           N  
ATOM   1058  H   SER A  68      -2.081  -6.557 -14.356  1.00 94.99           H  
ATOM   1059  CA  SER A  68      -3.523  -5.643 -15.643  1.00 94.99           C  
ATOM   1060  HA  SER A  68      -3.560  -5.937 -16.692  1.00 94.99           H  
ATOM   1061  C   SER A  68      -3.900  -4.157 -15.601  1.00 94.99           C  
ATOM   1062  CB  SER A  68      -4.581  -6.480 -14.901  1.00 94.99           C  
ATOM   1063  HB2 SER A  68      -4.331  -7.536 -14.999  1.00 94.99           H  
ATOM   1064  HB3 SER A  68      -5.549  -6.317 -15.375  1.00 94.99           H  
ATOM   1065  O   SER A  68      -4.756  -3.717 -16.370  1.00 94.99           O  
ATOM   1066  OG  SER A  68      -4.695  -6.156 -13.526  1.00 94.99           O  
ATOM   1067  HG  SER A  68      -5.435  -6.658 -13.178  1.00 94.99           H  
ATOM   1068  N   ILE A  69      -3.248  -3.371 -14.739  1.00 95.87           N  
ATOM   1069  H   ILE A  69      -2.549  -3.806 -14.155  1.00 95.87           H  
ATOM   1070  CA  ILE A  69      -3.409  -1.917 -14.643  1.00 95.87           C  
ATOM   1071  HA  ILE A  69      -3.796  -1.553 -15.595  1.00 95.87           H  
ATOM   1072  C   ILE A  69      -2.068  -1.215 -14.414  1.00 95.87           C  
ATOM   1073  CB  ILE A  69      -4.417  -1.525 -13.541  1.00 95.87           C  
ATOM   1074  HB  ILE A  69      -4.433  -0.437 -13.489  1.00 95.87           H  
ATOM   1075  O   ILE A  69      -1.137  -1.773 -13.829  1.00 95.87           O  
ATOM   1076  CG1 ILE A  69      -4.007  -2.074 -12.159  1.00 95.87           C  
ATOM   1077 HG12 ILE A  69      -2.926  -2.028 -12.026  1.00 95.87           H  
ATOM   1078 HG13 ILE A  69      -4.309  -3.119 -12.097  1.00 95.87           H  
ATOM   1079  CG2 ILE A  69      -5.839  -1.994 -13.906  1.00 95.87           C  
ATOM   1080 HG21 ILE A  69      -6.082  -1.678 -14.920  1.00 95.87           H  
ATOM   1081 HG22 ILE A  69      -5.902  -3.081 -13.859  1.00 95.87           H  
ATOM   1082 HG23 ILE A  69      -6.571  -1.569 -13.219  1.00 95.87           H  
ATOM   1083  CD1 ILE A  69      -4.640  -1.290 -11.013  1.00 95.87           C  
ATOM   1084 HD11 ILE A  69      -4.172  -0.307 -10.955  1.00 95.87           H  
ATOM   1085 HD12 ILE A  69      -4.494  -1.816 -10.070  1.00 95.87           H  
ATOM   1086 HD13 ILE A  69      -5.710  -1.174 -11.191  1.00 95.87           H  
ATOM   1087  N   SER A  70      -1.990   0.048 -14.834  1.00 96.28           N  
ATOM   1088  H   SER A  70      -2.797   0.458 -15.281  1.00 96.28           H  
ATOM   1089  CA  SER A  70      -0.843   0.908 -14.542  1.00 96.28           C  
ATOM   1090  HA  SER A  70       0.071   0.323 -14.644  1.00 96.28           H  
ATOM   1091  C   SER A  70      -0.917   1.464 -13.120  1.00 96.28           C  
ATOM   1092  CB  SER A  70      -0.765   2.066 -15.539  1.00 96.28           C  
ATOM   1093  HB2 SER A  70      -1.657   2.685 -15.449  1.00 96.28           H  
ATOM   1094  HB3 SER A  70      -0.696   1.676 -16.554  1.00 96.28           H  
ATOM   1095  O   SER A  70      -1.945   2.015 -12.724  1.00 96.28           O  
ATOM   1096  OG  SER A  70       0.379   2.841 -15.251  1.00 96.28           O  
ATOM   1097  HG  SER A  70       0.218   3.747 -15.525  1.00 96.28           H  
ATOM   1098  N   PHE A  71       0.200   1.381 -12.395  1.00 97.94           N  
ATOM   1099  H   PHE A  71       0.981   0.876 -12.788  1.00 97.94           H  
ATOM   1100  CA  PHE A  71       0.440   2.119 -11.148  1.00 97.94           C  
ATOM   1101  HA  PHE A  71      -0.516   2.429 -10.726  1.00 97.94           H  
ATOM   1102  C   PHE A  71       1.220   3.428 -11.375  1.00 97.94           C  
ATOM   1103  CB  PHE A  71       1.105   1.195 -10.118  1.00 97.94           C  
ATOM   1104  HB2 PHE A  71       1.816   0.529 -10.606  1.00 97.94           H  
ATOM   1105  HB3 PHE A  71       1.669   1.816  -9.421  1.00 97.94           H  
ATOM   1106  O   PHE A  71       1.450   4.187 -10.435  1.00 97.94           O  
ATOM   1107  CG  PHE A  71       0.107   0.387  -9.313  1.00 97.94           C  
ATOM   1108  CD1 PHE A  71      -0.051   0.649  -7.939  1.00 97.94           C  
ATOM   1109  HD1 PHE A  71       0.561   1.398  -7.458  1.00 97.94           H  
ATOM   1110  CD2 PHE A  71      -0.702  -0.584  -9.934  1.00 97.94           C  
ATOM   1111  HD2 PHE A  71      -0.580  -0.808 -10.984  1.00 97.94           H  
ATOM   1112  CE1 PHE A  71      -1.040  -0.021  -7.201  1.00 97.94           C  
ATOM   1113  HE1 PHE A  71      -1.174   0.208  -6.154  1.00 97.94           H  
ATOM   1114  CE2 PHE A  71      -1.685  -1.259  -9.191  1.00 97.94           C  
ATOM   1115  HE2 PHE A  71      -2.296  -2.010  -9.668  1.00 97.94           H  
ATOM   1116  CZ  PHE A  71      -1.878  -0.957  -7.832  1.00 97.94           C  
ATOM   1117  HZ  PHE A  71      -2.646  -1.461  -7.264  1.00 97.94           H  
ATOM   1118  N   VAL A  72       1.556   3.752 -12.628  1.00 97.30           N  
ATOM   1119  H   VAL A  72       1.312   3.118 -13.375  1.00 97.30           H  
ATOM   1120  CA  VAL A  72       2.010   5.095 -13.011  1.00 97.30           C  
ATOM   1121  HA  VAL A  72       2.702   5.460 -12.252  1.00 97.30           H  
ATOM   1122  C   VAL A  72       0.778   5.999 -13.033  1.00 97.30           C  
ATOM   1123  CB  VAL A  72       2.744   5.108 -14.368  1.00 97.30           C  
ATOM   1124  HB  VAL A  72       2.027   4.976 -15.178  1.00 97.30           H  
ATOM   1125  O   VAL A  72       0.076   6.078 -14.041  1.00 97.30           O  
ATOM   1126  CG1 VAL A  72       3.429   6.466 -14.562  1.00 97.30           C  
ATOM   1127 HG11 VAL A  72       2.682   7.259 -14.597  1.00 97.30           H  
ATOM   1128 HG12 VAL A  72       4.114   6.661 -13.737  1.00 97.30           H  
ATOM   1129 HG13 VAL A  72       3.983   6.474 -15.501  1.00 97.30           H  
ATOM   1130  CG2 VAL A  72       3.776   3.980 -14.515  1.00 97.30           C  
ATOM   1131 HG21 VAL A  72       4.329   4.103 -15.446  1.00 97.30           H  
ATOM   1132 HG22 VAL A  72       3.271   3.014 -14.544  1.00 97.30           H  
ATOM   1133 HG23 VAL A  72       4.477   3.984 -13.680  1.00 97.30           H  
ATOM   1134  N   GLN A  73       0.463   6.590 -11.885  1.00 98.29           N  
ATOM   1135  H   GLN A  73       1.081   6.452 -11.098  1.00 98.29           H  
ATOM   1136  CA  GLN A  73      -0.757   7.361 -11.652  1.00 98.29           C  
ATOM   1137  HA  GLN A  73      -1.223   7.596 -12.609  1.00 98.29           H  
ATOM   1138  C   GLN A  73      -0.442   8.697 -10.975  1.00 98.29           C  
ATOM   1139  CB  GLN A  73      -1.755   6.545 -10.810  1.00 98.29           C  
ATOM   1140  HB2 GLN A  73      -1.290   6.278  -9.861  1.00 98.29           H  
ATOM   1141  HB3 GLN A  73      -2.619   7.172 -10.587  1.00 98.29           H  
ATOM   1142  O   GLN A  73       0.604   8.862 -10.344  1.00 98.29           O  
ATOM   1143  CG  GLN A  73      -2.259   5.254 -11.469  1.00 98.29           C  
ATOM   1144  HG2 GLN A  73      -1.415   4.602 -11.692  1.00 98.29           H  
ATOM   1145  HG3 GLN A  73      -2.897   4.731 -10.756  1.00 98.29           H  
ATOM   1146  CD  GLN A  73      -3.070   5.472 -12.741  1.00 98.29           C  
ATOM   1147  NE2 GLN A  73      -3.344   4.417 -13.474  1.00 98.29           N  
ATOM   1148 HE21 GLN A  73      -3.893   4.588 -14.304  1.00 98.29           H  
ATOM   1149 HE22 GLN A  73      -2.992   3.516 -13.183  1.00 98.29           H  
ATOM   1150  OE1 GLN A  73      -3.487   6.562 -13.097  1.00 98.29           O  
ATOM   1151  N   ASN A  74      -1.365   9.645 -11.118  1.00 98.37           N  
ATOM   1152  H   ASN A  74      -2.228   9.402 -11.584  1.00 98.37           H  
ATOM   1153  CA  ASN A  74      -1.267  10.973 -10.519  1.00 98.37           C  
ATOM   1154  HA  ASN A  74      -0.216  11.260 -10.487  1.00 98.37           H  
ATOM   1155  C   ASN A  74      -1.762  10.992  -9.057  1.00 98.37           C  
ATOM   1156  CB  ASN A  74      -1.982  11.967 -11.456  1.00 98.37           C  
ATOM   1157  HB2 ASN A  74      -1.702  12.983 -11.178  1.00 98.37           H  
ATOM   1158  HB3 ASN A  74      -1.628  11.810 -12.475  1.00 98.37           H  
ATOM   1159  O   ASN A  74      -2.327  10.005  -8.568  1.00 98.37           O  
ATOM   1160  CG  ASN A  74      -3.496  11.927 -11.444  1.00 98.37           C  
ATOM   1161  ND2 ASN A  74      -4.120  12.546 -12.416  1.00 98.37           N  
ATOM   1162 HD21 ASN A  74      -5.128  12.572 -12.356  1.00 98.37           H  
ATOM   1163 HD22 ASN A  74      -3.588  13.115 -13.059  1.00 98.37           H  
ATOM   1164  OD1 ASN A  74      -4.152  11.360 -10.588  1.00 98.37           O  
ATOM   1165  N   TRP A  75      -1.583  12.122  -8.368  1.00 98.75           N  
ATOM   1166  H   TRP A  75      -1.032  12.850  -8.799  1.00 98.75           H  
ATOM   1167  CA  TRP A  75      -2.020  12.317  -6.983  1.00 98.75           C  
ATOM   1168  HA  TRP A  75      -1.433  11.675  -6.326  1.00 98.75           H  
ATOM   1169  C   TRP A  75      -3.490  11.955  -6.779  1.00 98.75           C  
ATOM   1170  CB  TRP A  75      -1.797  13.773  -6.554  1.00 98.75           C  
ATOM   1171  HB2 TRP A  75      -0.738  14.012  -6.648  1.00 98.75           H  
ATOM   1172  HB3 TRP A  75      -2.341  14.437  -7.225  1.00 98.75           H  
ATOM   1173  O   TRP A  75      -3.816  11.216  -5.855  1.00 98.75           O  
ATOM   1174  CG  TRP A  75      -2.229  14.046  -5.141  1.00 98.75           C  
ATOM   1175  CD1 TRP A  75      -3.468  14.421  -4.739  1.00 98.75           C  
ATOM   1176  HD1 TRP A  75      -4.310  14.581  -5.397  1.00 98.75           H  
ATOM   1177  CD2 TRP A  75      -1.464  13.853  -3.915  1.00 98.75           C  
ATOM   1178  CE2 TRP A  75      -2.303  14.155  -2.801  1.00 98.75           C  
ATOM   1179  CE3 TRP A  75      -0.155  13.409  -3.632  1.00 98.75           C  
ATOM   1180  HE3 TRP A  75       0.488  13.128  -4.453  1.00 98.75           H  
ATOM   1181  NE1 TRP A  75      -3.521  14.473  -3.358  1.00 98.75           N  
ATOM   1182  HE1 TRP A  75      -4.380  14.544  -2.832  1.00 98.75           H  
ATOM   1183  CH2 TRP A  75      -0.550  13.609  -1.232  1.00 98.75           C  
ATOM   1184  HH2 TRP A  75      -0.203  13.468  -0.219  1.00 98.75           H  
ATOM   1185  CZ2 TRP A  75      -1.862  14.045  -1.476  1.00 98.75           C  
ATOM   1186  HZ2 TRP A  75      -2.544  14.255  -0.665  1.00 98.75           H  
ATOM   1187  CZ3 TRP A  75       0.300  13.298  -2.307  1.00 98.75           C  
ATOM   1188  HZ3 TRP A  75       1.300  12.940  -2.112  1.00 98.75           H  
ATOM   1189  N   ALA A  76      -4.379  12.433  -7.652  1.00 98.75           N  
ATOM   1190  H   ALA A  76      -4.035  12.969  -8.436  1.00 98.75           H  
ATOM   1191  CA  ALA A  76      -5.818  12.234  -7.500  1.00 98.75           C  
ATOM   1192  HA  ALA A  76      -6.119  12.630  -6.530  1.00 98.75           H  
ATOM   1193  C   ALA A  76      -6.214  10.747  -7.523  1.00 98.75           C  
ATOM   1194  CB  ALA A  76      -6.539  13.029  -8.594  1.00 98.75           C  
ATOM   1195  HB1 ALA A  76      -7.617  12.940  -8.456  1.00 98.75           H  
ATOM   1196  HB2 ALA A  76      -6.262  14.081  -8.529  1.00 98.75           H  
ATOM   1197  HB3 ALA A  76      -6.272  12.645  -9.578  1.00 98.75           H  
ATOM   1198  O   ALA A  76      -7.057  10.325  -6.732  1.00 98.75           O  
ATOM   1199  N   TYR A  77      -5.596   9.932  -8.383  1.00 98.73           N  
ATOM   1200  H   TYR A  77      -4.912  10.324  -9.013  1.00 98.73           H  
ATOM   1201  CA  TYR A  77      -5.819   8.484  -8.386  1.00 98.73           C  
ATOM   1202  HA  TYR A  77      -6.891   8.288  -8.387  1.00 98.73           H  
ATOM   1203  C   TYR A  77      -5.253   7.822  -7.124  1.00 98.73           C  
ATOM   1204  CB  TYR A  77      -5.218   7.864  -9.651  1.00 98.73           C  
ATOM   1205  HB2 TYR A  77      -5.043   6.802  -9.479  1.00 98.73           H  
ATOM   1206  HB3 TYR A  77      -4.253   8.336  -9.836  1.00 98.73           H  
ATOM   1207  O   TYR A  77      -5.937   7.006  -6.510  1.00 98.73           O  
ATOM   1208  CG  TYR A  77      -6.090   7.991 -10.886  1.00 98.73           C  
ATOM   1209  CD1 TYR A  77      -7.230   7.178 -11.030  1.00 98.73           C  
ATOM   1210  HD1 TYR A  77      -7.495   6.482 -10.248  1.00 98.73           H  
ATOM   1211  CD2 TYR A  77      -5.754   8.904 -11.902  1.00 98.73           C  
ATOM   1212  HD2 TYR A  77      -4.843   9.479 -11.824  1.00 98.73           H  
ATOM   1213  CE1 TYR A  77      -8.032   7.285 -12.183  1.00 98.73           C  
ATOM   1214  HE1 TYR A  77      -8.912   6.670 -12.298  1.00 98.73           H  
ATOM   1215  CE2 TYR A  77      -6.565   9.038 -13.042  1.00 98.73           C  
ATOM   1216  HE2 TYR A  77      -6.290   9.738 -13.817  1.00 98.73           H  
ATOM   1217  OH  TYR A  77      -8.481   8.330 -14.296  1.00 98.73           O  
ATOM   1218  HH  TYR A  77      -8.144   9.006 -14.889  1.00 98.73           H  
ATOM   1219  CZ  TYR A  77      -7.705   8.221 -13.186  1.00 98.73           C  
ATOM   1220  N   TYR A  78      -4.044   8.182  -6.687  1.00 98.85           N  
ATOM   1221  H   TYR A  78      -3.521   8.875  -7.204  1.00 98.85           H  
ATOM   1222  CA  TYR A  78      -3.473   7.640  -5.447  1.00 98.85           C  
ATOM   1223  HA  TYR A  78      -3.529   6.553  -5.490  1.00 98.85           H  
ATOM   1224  C   TYR A  78      -4.248   8.058  -4.189  1.00 98.85           C  
ATOM   1225  CB  TYR A  78      -1.997   8.036  -5.331  1.00 98.85           C  
ATOM   1226  HB2 TYR A  78      -1.722   8.062  -4.277  1.00 98.85           H  
ATOM   1227  HB3 TYR A  78      -1.847   9.041  -5.726  1.00 98.85           H  
ATOM   1228  O   TYR A  78      -4.317   7.289  -3.231  1.00 98.85           O  
ATOM   1229  CG  TYR A  78      -1.066   7.056  -6.015  1.00 98.85           C  
ATOM   1230  CD1 TYR A  78      -0.807   5.817  -5.400  1.00 98.85           C  
ATOM   1231  HD1 TYR A  78      -1.256   5.581  -4.446  1.00 98.85           H  
ATOM   1232  CD2 TYR A  78      -0.458   7.367  -7.246  1.00 98.85           C  
ATOM   1233  HD2 TYR A  78      -0.650   8.316  -7.724  1.00 98.85           H  
ATOM   1234  CE1 TYR A  78       0.053   4.890  -6.009  1.00 98.85           C  
ATOM   1235  HE1 TYR A  78       0.258   3.941  -5.536  1.00 98.85           H  
ATOM   1236  CE2 TYR A  78       0.407   6.440  -7.859  1.00 98.85           C  
ATOM   1237  HE2 TYR A  78       0.888   6.685  -8.795  1.00 98.85           H  
ATOM   1238  OH  TYR A  78       1.472   4.275  -7.813  1.00 98.85           O  
ATOM   1239  HH  TYR A  78       1.585   4.411  -8.756  1.00 98.85           H  
ATOM   1240  CZ  TYR A  78       0.653   5.194  -7.244  1.00 98.85           C  
ATOM   1241  N   GLU A  79      -4.855   9.241  -4.183  1.00 98.74           N  
ATOM   1242  H   GLU A  79      -4.676   9.869  -4.953  1.00 98.74           H  
ATOM   1243  CA  GLU A  79      -5.682   9.736  -3.083  1.00 98.74           C  
ATOM   1244  HA  GLU A  79      -5.164   9.541  -2.143  1.00 98.74           H  
ATOM   1245  C   GLU A  79      -7.027   9.000  -3.014  1.00 98.74           C  
ATOM   1246  CB  GLU A  79      -5.821  11.263  -3.224  1.00 98.74           C  
ATOM   1247  HB2 GLU A  79      -4.817  11.686  -3.263  1.00 98.74           H  
ATOM   1248  HB3 GLU A  79      -6.328  11.501  -4.159  1.00 98.74           H  
ATOM   1249  O   GLU A  79      -7.404   8.518  -1.944  1.00 98.74           O  
ATOM   1250  CG  GLU A  79      -6.569  11.930  -2.063  1.00 98.74           C  
ATOM   1251  HG2 GLU A  79      -6.211  11.499  -1.128  1.00 98.74           H  
ATOM   1252  HG3 GLU A  79      -7.634  11.718  -2.147  1.00 98.74           H  
ATOM   1253  CD  GLU A  79      -6.334  13.454  -2.048  1.00 98.74           C  
ATOM   1254  OE1 GLU A  79      -5.597  13.954  -1.174  1.00 98.74           O  
ATOM   1255  OE2 GLU A  79      -6.808  14.212  -2.924  1.00 98.74           O  
ATOM   1256  N   ASN A  80      -7.702   8.842  -4.158  1.00 98.38           N  
ATOM   1257  H   ASN A  80      -7.320   9.264  -4.993  1.00 98.38           H  
ATOM   1258  CA  ASN A  80      -9.036   8.237  -4.247  1.00 98.38           C  
ATOM   1259  HA  ASN A  80      -9.605   8.505  -3.357  1.00 98.38           H  
ATOM   1260  C   ASN A  80      -9.037   6.701  -4.314  1.00 98.38           C  
ATOM   1261  CB  ASN A  80      -9.749   8.824  -5.475  1.00 98.38           C  
ATOM   1262  HB2 ASN A  80      -9.141   8.655  -6.363  1.00 98.38           H  
ATOM   1263  HB3 ASN A  80     -10.699   8.307  -5.615  1.00 98.38           H  
ATOM   1264  O   ASN A  80     -10.053   6.079  -4.012  1.00 98.38           O  
ATOM   1265  CG  ASN A  80     -10.060  10.300  -5.321  1.00 98.38           C  
ATOM   1266  ND2 ASN A  80      -9.888  11.080  -6.359  1.00 98.38           N  
ATOM   1267 HD21 ASN A  80     -10.025  12.063  -6.174  1.00 98.38           H  
ATOM   1268 HD22 ASN A  80      -9.324  10.734  -7.122  1.00 98.38           H  
ATOM   1269  OD1 ASN A  80     -10.472  10.778  -4.281  1.00 98.38           O  
ATOM   1270  N   GLY A  81      -7.923   6.091  -4.716  1.00 98.34           N  
ATOM   1271  H   GLY A  81      -7.164   6.673  -5.042  1.00 98.34           H  
ATOM   1272  CA  GLY A  81      -7.832   4.658  -4.980  1.00 98.34           C  
ATOM   1273  HA2 GLY A  81      -8.517   4.109  -4.334  1.00 98.34           H  
ATOM   1274  HA3 GLY A  81      -6.820   4.325  -4.749  1.00 98.34           H  
ATOM   1275  C   GLY A  81      -8.142   4.302  -6.434  1.00 98.34           C  
ATOM   1276  O   GLY A  81      -8.787   5.048  -7.173  1.00 98.34           O  
ATOM   1277  N   PHE A  82      -7.639   3.149  -6.870  1.00 97.86           N  
ATOM   1278  H   PHE A  82      -7.187   2.543  -6.200  1.00 97.86           H  
ATOM   1279  CA  PHE A  82      -7.815   2.658  -8.236  1.00 97.86           C  
ATOM   1280  HA  PHE A  82      -8.840   2.872  -8.540  1.00 97.86           H  
ATOM   1281  C   PHE A  82      -7.620   1.141  -8.337  1.00 97.86           C  
ATOM   1282  CB  PHE A  82      -6.871   3.408  -9.197  1.00 97.86           C  
ATOM   1283  HB2 PHE A  82      -7.056   3.073 -10.218  1.00 97.86           H  
ATOM   1284  HB3 PHE A  82      -7.125   4.468  -9.174  1.00 97.86           H  
ATOM   1285  O   PHE A  82      -7.154   0.475  -7.411  1.00 97.86           O  
ATOM   1286  CG  PHE A  82      -5.392   3.271  -8.898  1.00 97.86           C  
ATOM   1287  CD1 PHE A  82      -4.767   4.183  -8.032  1.00 97.86           C  
ATOM   1288  HD1 PHE A  82      -5.354   4.962  -7.569  1.00 97.86           H  
ATOM   1289  CD2 PHE A  82      -4.633   2.249  -9.494  1.00 97.86           C  
ATOM   1290  HD2 PHE A  82      -5.107   1.549 -10.165  1.00 97.86           H  
ATOM   1291  CE1 PHE A  82      -3.392   4.085  -7.763  1.00 97.86           C  
ATOM   1292  HE1 PHE A  82      -2.914   4.794  -7.102  1.00 97.86           H  
ATOM   1293  CE2 PHE A  82      -3.258   2.143  -9.220  1.00 97.86           C  
ATOM   1294  HE2 PHE A  82      -2.674   1.360  -9.681  1.00 97.86           H  
ATOM   1295  CZ  PHE A  82      -2.637   3.061  -8.355  1.00 97.86           C  
ATOM   1296  HZ  PHE A  82      -1.579   2.987  -8.148  1.00 97.86           H  
ATOM   1297  N   GLY A  83      -7.976   0.596  -9.500  1.00 96.02           N  
ATOM   1298  H   GLY A  83      -8.393   1.201 -10.193  1.00 96.02           H  
ATOM   1299  CA  GLY A  83      -7.928  -0.836  -9.780  1.00 96.02           C  
ATOM   1300  HA2 GLY A  83      -7.776  -0.990 -10.848  1.00 96.02           H  
ATOM   1301  HA3 GLY A  83      -7.094  -1.281  -9.239  1.00 96.02           H  
ATOM   1302  C   GLY A  83      -9.211  -1.563  -9.405  1.00 96.02           C  
ATOM   1303  O   GLY A  83     -10.285  -0.962  -9.379  1.00 96.02           O  
ATOM   1304  N   HIS A  84      -9.110  -2.871  -9.180  1.00 93.39           N  
ATOM   1305  H   HIS A  84      -8.192  -3.292  -9.169  1.00 93.39           H  
ATOM   1306  CA  HIS A  84     -10.254  -3.717  -8.852  1.00 93.39           C  
ATOM   1307  HA  HIS A  84     -11.137  -3.084  -8.765  1.00 93.39           H  
ATOM   1308  C   HIS A  84      -9.992  -4.440  -7.528  1.00 93.39           C  
ATOM   1309  CB  HIS A  84     -10.538  -4.708  -9.989  1.00 93.39           C  
ATOM   1310  HB2 HIS A  84     -10.119  -4.331 -10.921  1.00 93.39           H  
ATOM   1311  HB3 HIS A  84     -10.071  -5.670  -9.776  1.00 93.39           H  
ATOM   1312  O   HIS A  84      -9.010  -5.169  -7.451  1.00 93.39           O  
ATOM   1313  CG  HIS A  84     -12.009  -4.932 -10.204  1.00 93.39           C  
ATOM   1314  CD2 HIS A  84     -12.827  -4.131 -10.949  1.00 93.39           C  
ATOM   1315  HD2 HIS A  84     -12.532  -3.217 -11.443  1.00 93.39           H  
ATOM   1316  ND1 HIS A  84     -12.772  -5.993  -9.771  1.00 93.39           N  
ATOM   1317  HD1 HIS A  84     -12.460  -6.822  -9.286  1.00 93.39           H  
ATOM   1318  CE1 HIS A  84     -14.006  -5.844 -10.286  1.00 93.39           C  
ATOM   1319  HE1 HIS A  84     -14.802  -6.571 -10.229  1.00 93.39           H  
ATOM   1320  NE2 HIS A  84     -14.093  -4.709 -10.991  1.00 93.39           N  
ATOM   1321  N   PRO A  85     -10.854  -4.316  -6.505  1.00 90.53           N  
ATOM   1322  CA  PRO A  85     -10.660  -4.930  -5.181  1.00 90.53           C  
ATOM   1323  HA  PRO A  85      -9.864  -4.397  -4.660  1.00 90.53           H  
ATOM   1324  C   PRO A  85     -10.342  -6.448  -5.157  1.00 90.53           C  
ATOM   1325  CB  PRO A  85     -11.997  -4.650  -4.499  1.00 90.53           C  
ATOM   1326  HB2 PRO A  85     -12.701  -5.395  -4.868  1.00 90.53           H  
ATOM   1327  HB3 PRO A  85     -11.959  -4.648  -3.409  1.00 90.53           H  
ATOM   1328  O   PRO A  85      -9.770  -6.963  -4.196  1.00 90.53           O  
ATOM   1329  CG  PRO A  85     -12.422  -3.291  -5.030  1.00 90.53           C  
ATOM   1330  HG2 PRO A  85     -11.861  -2.501  -4.531  1.00 90.53           H  
ATOM   1331  HG3 PRO A  85     -13.496  -3.131  -4.929  1.00 90.53           H  
ATOM   1332  CD  PRO A  85     -11.998  -3.406  -6.487  1.00 90.53           C  
ATOM   1333  HD2 PRO A  85     -12.810  -3.829  -7.079  1.00 90.53           H  
ATOM   1334  HD3 PRO A  85     -11.731  -2.417  -6.858  1.00 90.53           H  
ATOM   1335  N   GLN A  86     -10.705  -7.187  -6.208  1.00 89.63           N  
ATOM   1336  H   GLN A  86     -11.164  -6.711  -6.972  1.00 89.63           H  
ATOM   1337  CA  GLN A  86     -10.402  -8.620  -6.376  1.00 89.63           C  
ATOM   1338  HA  GLN A  86     -10.147  -9.054  -5.409  1.00 89.63           H  
ATOM   1339  C   GLN A  86      -9.196  -8.913  -7.288  1.00 89.63           C  
ATOM   1340  CB  GLN A  86     -11.659  -9.331  -6.891  1.00 89.63           C  
ATOM   1341  HB2 GLN A  86     -11.399 -10.322  -7.263  1.00 89.63           H  
ATOM   1342  HB3 GLN A  86     -12.082  -8.758  -7.716  1.00 89.63           H  
ATOM   1343  O   GLN A  86      -8.840 -10.071  -7.470  1.00 89.63           O  
ATOM   1344  CG  GLN A  86     -12.699  -9.511  -5.779  1.00 89.63           C  
ATOM   1345  HG2 GLN A  86     -12.923  -8.547  -5.321  1.00 89.63           H  
ATOM   1346  HG3 GLN A  86     -12.283 -10.162  -5.011  1.00 89.63           H  
ATOM   1347  CD  GLN A  86     -13.993 -10.122  -6.304  1.00 89.63           C  
ATOM   1348  NE2 GLN A  86     -14.720 -10.853  -5.489  1.00 89.63           N  
ATOM   1349 HE21 GLN A  86     -14.389 -11.088  -4.564  1.00 89.63           H  
ATOM   1350 HE22 GLN A  86     -15.558 -11.259  -5.880  1.00 89.63           H  
ATOM   1351  OE1 GLN A  86     -14.409  -9.905  -7.433  1.00 89.63           O  
ATOM   1352  N   ASP A  87      -8.568  -7.888  -7.855  1.00 93.92           N  
ATOM   1353  H   ASP A  87      -8.836  -6.955  -7.575  1.00 93.92           H  
ATOM   1354  CA  ASP A  87      -7.408  -7.968  -8.747  1.00 93.92           C  
ATOM   1355  HA  ASP A  87      -7.015  -8.985  -8.740  1.00 93.92           H  
ATOM   1356  C   ASP A  87      -6.298  -7.037  -8.198  1.00 93.92           C  
ATOM   1357  CB  ASP A  87      -7.884  -7.655 -10.192  1.00 93.92           C  
ATOM   1358  HB2 ASP A  87      -8.759  -8.266 -10.415  1.00 93.92           H  
ATOM   1359  HB3 ASP A  87      -8.178  -6.606 -10.239  1.00 93.92           H  
ATOM   1360  O   ASP A  87      -6.083  -6.960  -6.985  1.00 93.92           O  
ATOM   1361  CG  ASP A  87      -6.844  -7.896 -11.298  1.00 93.92           C  
ATOM   1362  OD1 ASP A  87      -5.710  -8.286 -10.962  1.00 93.92           O  
ATOM   1363  OD2 ASP A  87      -7.079  -7.523 -12.463  1.00 93.92           O  
ATOM   1364  N   ASN A  88      -5.567  -6.346  -9.072  1.00 97.35           N  
ATOM   1365  H   ASN A  88      -5.717  -6.540 -10.052  1.00 97.35           H  
ATOM   1366  CA  ASN A  88      -4.610  -5.311  -8.734  1.00 97.35           C  
ATOM   1367  HA  ASN A  88      -3.981  -5.688  -7.928  1.00 97.35           H  
ATOM   1368  C   ASN A  88      -5.364  -4.070  -8.250  1.00 97.35           C  
ATOM   1369  CB  ASN A  88      -3.733  -5.002  -9.952  1.00 97.35           C  
ATOM   1370  HB2 ASN A  88      -4.375  -4.856 -10.821  1.00 97.35           H  
ATOM   1371  HB3 ASN A  88      -3.175  -4.085  -9.765  1.00 97.35           H  
ATOM   1372  O   ASN A  88      -6.283  -3.582  -8.917  1.00 97.35           O  
ATOM   1373  CG  ASN A  88      -2.730  -6.088 -10.281  1.00 97.35           C  
ATOM   1374  ND2 ASN A  88      -3.140  -7.150 -10.918  1.00 97.35           N  
ATOM   1375 HD21 ASN A  88      -2.462  -7.754 -11.361  1.00 97.35           H  
ATOM   1376 HD22 ASN A  88      -4.117  -7.321 -11.112  1.00 97.35           H  
ATOM   1377  OD1 ASN A  88      -1.556  -5.998  -9.954  1.00 97.35           O  
ATOM   1378  N   TYR A  89      -4.977  -3.567  -7.084  1.00 97.17           N  
ATOM   1379  H   TYR A  89      -4.194  -3.996  -6.612  1.00 97.17           H  
ATOM   1380  CA  TYR A  89      -5.799  -2.637  -6.322  1.00 97.17           C  
ATOM   1381  HA  TYR A  89      -6.382  -2.009  -6.996  1.00 97.17           H  
ATOM   1382  C   TYR A  89      -4.960  -1.739  -5.427  1.00 97.17           C  
ATOM   1383  CB  TYR A  89      -6.747  -3.461  -5.450  1.00 97.17           C  
ATOM   1384  HB2 TYR A  89      -7.387  -4.063  -6.094  1.00 97.17           H  
ATOM   1385  HB3 TYR A  89      -6.160  -4.153  -4.846  1.00 97.17           H  
ATOM   1386  O   TYR A  89      -4.021  -2.216  -4.794  1.00 97.17           O  
ATOM   1387  CG  TYR A  89      -7.621  -2.633  -4.541  1.00 97.17           C  
ATOM   1388  CD1 TYR A  89      -7.427  -2.692  -3.149  1.00 97.17           C  
ATOM   1389  HD1 TYR A  89      -6.659  -3.322  -2.725  1.00 97.17           H  
ATOM   1390  CD2 TYR A  89      -8.606  -1.790  -5.091  1.00 97.17           C  
ATOM   1391  HD2 TYR A  89      -8.724  -1.716  -6.162  1.00 97.17           H  
ATOM   1392  CE1 TYR A  89      -8.255  -1.942  -2.299  1.00 97.17           C  
ATOM   1393  HE1 TYR A  89      -8.146  -2.005  -1.227  1.00 97.17           H  
ATOM   1394  CE2 TYR A  89      -9.425  -1.026  -4.243  1.00 97.17           C  
ATOM   1395  HE2 TYR A  89     -10.175  -0.368  -4.655  1.00 97.17           H  
ATOM   1396  OH  TYR A  89     -10.085  -0.438  -2.028  1.00 97.17           O  
ATOM   1397  HH  TYR A  89     -10.724   0.103  -2.498  1.00 97.17           H  
ATOM   1398  CZ  TYR A  89      -9.261  -1.124  -2.848  1.00 97.17           C  
ATOM   1399  N   TRP A  90      -5.351  -0.473  -5.327  1.00 98.64           N  
ATOM   1400  H   TRP A  90      -6.120  -0.167  -5.905  1.00 98.64           H  
ATOM   1401  CA  TRP A  90      -4.900   0.470  -4.311  1.00 98.64           C  
ATOM   1402  HA  TRP A  90      -4.325  -0.048  -3.544  1.00 98.64           H  
ATOM   1403  C   TRP A  90      -6.121   1.110  -3.653  1.00 98.64           C  
ATOM   1404  CB  TRP A  90      -4.017   1.535  -4.963  1.00 98.64           C  
ATOM   1405  HB2 TRP A  90      -4.555   1.981  -5.799  1.00 98.64           H  
ATOM   1406  HB3 TRP A  90      -3.126   1.052  -5.365  1.00 98.64           H  
ATOM   1407  O   TRP A  90      -6.950   1.700  -4.349  1.00 98.64           O  
ATOM   1408  CG  TRP A  90      -3.584   2.623  -4.034  1.00 98.64           C  
ATOM   1409  CD1 TRP A  90      -3.938   3.924  -4.121  1.00 98.64           C  
ATOM   1410  HD1 TRP A  90      -4.578   4.342  -4.883  1.00 98.64           H  
ATOM   1411  CD2 TRP A  90      -2.718   2.522  -2.865  1.00 98.64           C  
ATOM   1412  CE2 TRP A  90      -2.553   3.825  -2.311  1.00 98.64           C  
ATOM   1413  CE3 TRP A  90      -2.054   1.459  -2.218  1.00 98.64           C  
ATOM   1414  HE3 TRP A  90      -2.212   0.452  -2.576  1.00 98.64           H  
ATOM   1415  NE1 TRP A  90      -3.352   4.631  -3.091  1.00 98.64           N  
ATOM   1416  HE1 TRP A  90      -3.497   5.622  -2.955  1.00 98.64           H  
ATOM   1417  CH2 TRP A  90      -1.038   2.996  -0.620  1.00 98.64           C  
ATOM   1418  HH2 TRP A  90      -0.385   3.169   0.222  1.00 98.64           H  
ATOM   1419  CZ2 TRP A  90      -1.720   4.072  -1.213  1.00 98.64           C  
ATOM   1420  HZ2 TRP A  90      -1.598   5.075  -0.833  1.00 98.64           H  
ATOM   1421  CZ3 TRP A  90      -1.217   1.692  -1.112  1.00 98.64           C  
ATOM   1422  HZ3 TRP A  90      -0.709   0.869  -0.631  1.00 98.64           H  
ATOM   1423  N   ALA A  91      -6.225   1.020  -2.326  1.00 98.45           N  
ATOM   1424  H   ALA A  91      -5.521   0.508  -1.814  1.00 98.45           H  
ATOM   1425  CA  ALA A  91      -7.397   1.499  -1.592  1.00 98.45           C  
ATOM   1426  HA  ALA A  91      -8.288   1.101  -2.079  1.00 98.45           H  
ATOM   1427  C   ALA A  91      -7.590   3.015  -1.624  1.00 98.45           C  
ATOM   1428  CB  ALA A  91      -7.344   0.974  -0.154  1.00 98.45           C  
ATOM   1429  HB1 ALA A  91      -7.451  -0.110  -0.162  1.00 98.45           H  
ATOM   1430  HB2 ALA A  91      -6.403   1.256   0.319  1.00 98.45           H  
ATOM   1431  HB3 ALA A  91      -8.172   1.392   0.418  1.00 98.45           H  
ATOM   1432  O   ALA A  91      -8.705   3.488  -1.424  1.00 98.45           O  
ATOM   1433  N   GLY A  92      -6.528   3.766  -1.908  1.00 98.67           N  
ATOM   1434  H   GLY A  92      -5.648   3.301  -2.086  1.00 98.67           H  
ATOM   1435  CA  GLY A  92      -6.543   5.218  -1.834  1.00 98.67           C  
ATOM   1436  HA2 GLY A  92      -5.896   5.617  -2.615  1.00 98.67           H  
ATOM   1437  HA3 GLY A  92      -7.548   5.601  -2.009  1.00 98.67           H  
ATOM   1438  C   GLY A  92      -6.087   5.712  -0.469  1.00 98.67           C  
ATOM   1439  O   GLY A  92      -6.465   5.174   0.574  1.00 98.67           O  
ATOM   1440  N   LEU A  93      -5.269   6.762  -0.469  1.00 98.90           N  
ATOM   1441  H   LEU A  93      -5.015   7.164  -1.360  1.00 98.90           H  
ATOM   1442  CA  LEU A  93      -4.717   7.347   0.755  1.00 98.90           C  
ATOM   1443  HA  LEU A  93      -4.145   6.587   1.287  1.00 98.90           H  
ATOM   1444  C   LEU A  93      -5.812   7.835   1.708  1.00 98.90           C  
ATOM   1445  CB  LEU A  93      -3.791   8.513   0.390  1.00 98.90           C  
ATOM   1446  HB2 LEU A  93      -3.484   9.009   1.311  1.00 98.90           H  
ATOM   1447  HB3 LEU A  93      -4.360   9.240  -0.191  1.00 98.90           H  
ATOM   1448  O   LEU A  93      -5.651   7.716   2.920  1.00 98.90           O  
ATOM   1449  CG  LEU A  93      -2.529   8.094  -0.379  1.00 98.90           C  
ATOM   1450  HG  LEU A  93      -2.780   7.341  -1.127  1.00 98.90           H  
ATOM   1451  CD1 LEU A  93      -1.933   9.293  -1.106  1.00 98.90           C  
ATOM   1452 HD11 LEU A  93      -2.687   9.778  -1.725  1.00 98.90           H  
ATOM   1453 HD12 LEU A  93      -1.133   8.941  -1.757  1.00 98.90           H  
ATOM   1454 HD13 LEU A  93      -1.528  10.010  -0.392  1.00 98.90           H  
ATOM   1455  CD2 LEU A  93      -1.479   7.508   0.567  1.00 98.90           C  
ATOM   1456 HD21 LEU A  93      -1.179   8.252   1.305  1.00 98.90           H  
ATOM   1457 HD22 LEU A  93      -1.877   6.633   1.081  1.00 98.90           H  
ATOM   1458 HD23 LEU A  93      -0.601   7.209  -0.006  1.00 98.90           H  
ATOM   1459  N   ALA A  94      -6.939   8.328   1.182  1.00 98.54           N  
ATOM   1460  H   ALA A  94      -7.024   8.388   0.178  1.00 98.54           H  
ATOM   1461  CA  ALA A  94      -8.065   8.761   2.004  1.00 98.54           C  
ATOM   1462  HA  ALA A  94      -7.706   9.505   2.716  1.00 98.54           H  
ATOM   1463  C   ALA A  94      -8.662   7.603   2.826  1.00 98.54           C  
ATOM   1464  CB  ALA A  94      -9.106   9.425   1.096  1.00 98.54           C  
ATOM   1465  HB1 ALA A  94      -9.944   9.781   1.695  1.00 98.54           H  
ATOM   1466  HB2 ALA A  94      -9.472   8.711   0.358  1.00 98.54           H  
ATOM   1467  HB3 ALA A  94      -8.658  10.270   0.573  1.00 98.54           H  
ATOM   1468  O   ALA A  94      -8.823   7.740   4.037  1.00 98.54           O  
ATOM   1469  N   ALA A  95      -8.924   6.451   2.199  1.00 98.50           N  
ATOM   1470  H   ALA A  95      -8.711   6.370   1.215  1.00 98.50           H  
ATOM   1471  CA  ALA A  95      -9.418   5.263   2.898  1.00 98.50           C  
ATOM   1472  HA  ALA A  95     -10.302   5.532   3.475  1.00 98.50           H  
ATOM   1473  C   ALA A  95      -8.384   4.719   3.893  1.00 98.50           C  
ATOM   1474  CB  ALA A  95      -9.821   4.196   1.870  1.00 98.50           C  
ATOM   1475  HB1 ALA A  95      -9.568   3.201   2.236  1.00 98.50           H  
ATOM   1476  HB2 ALA A  95     -10.899   4.235   1.716  1.00 98.50           H  
ATOM   1477  HB3 ALA A  95      -9.315   4.359   0.919  1.00 98.50           H  
ATOM   1478  O   ALA A  95      -8.732   4.417   5.032  1.00 98.50           O  
ATOM   1479  N   ILE A  96      -7.110   4.638   3.493  1.00 98.83           N  
ATOM   1480  H   ILE A  96      -6.893   4.890   2.540  1.00 98.83           H  
ATOM   1481  CA  ILE A  96      -6.032   4.132   4.356  1.00 98.83           C  
ATOM   1482  HA  ILE A  96      -6.309   3.140   4.713  1.00 98.83           H  
ATOM   1483  C   ILE A  96      -5.872   5.017   5.597  1.00 98.83           C  
ATOM   1484  CB  ILE A  96      -4.713   4.003   3.564  1.00 98.83           C  
ATOM   1485  HB  ILE A  96      -4.458   4.978   3.148  1.00 98.83           H  
ATOM   1486  O   ILE A  96      -5.821   4.503   6.712  1.00 98.83           O  
ATOM   1487  CG1 ILE A  96      -4.871   2.982   2.417  1.00 98.83           C  
ATOM   1488 HG12 ILE A  96      -4.930   1.980   2.843  1.00 98.83           H  
ATOM   1489 HG13 ILE A  96      -5.804   3.152   1.879  1.00 98.83           H  
ATOM   1490  CG2 ILE A  96      -3.572   3.539   4.490  1.00 98.83           C  
ATOM   1491 HG21 ILE A  96      -2.637   3.453   3.937  1.00 98.83           H  
ATOM   1492 HG22 ILE A  96      -3.411   4.250   5.301  1.00 98.83           H  
ATOM   1493 HG23 ILE A  96      -3.820   2.569   4.921  1.00 98.83           H  
ATOM   1494  CD1 ILE A  96      -3.738   3.031   1.386  1.00 98.83           C  
ATOM   1495 HD11 ILE A  96      -3.974   2.360   0.560  1.00 98.83           H  
ATOM   1496 HD12 ILE A  96      -2.795   2.715   1.831  1.00 98.83           H  
ATOM   1497 HD13 ILE A  96      -3.638   4.044   0.997  1.00 98.83           H  
ATOM   1498  N   TYR A  97      -5.863   6.342   5.430  1.00 98.76           N  
ATOM   1499  H   TYR A  97      -5.908   6.714   4.492  1.00 98.76           H  
ATOM   1500  CA  TYR A  97      -5.841   7.286   6.546  1.00 98.76           C  
ATOM   1501  HA  TYR A  97      -4.915   7.154   7.106  1.00 98.76           H  
ATOM   1502  C   TYR A  97      -7.001   7.032   7.517  1.00 98.76           C  
ATOM   1503  CB  TYR A  97      -5.886   8.718   5.997  1.00 98.76           C  
ATOM   1504  HB2 TYR A  97      -6.664   8.785   5.236  1.00 98.76           H  
ATOM   1505  HB3 TYR A  97      -4.931   8.932   5.516  1.00 98.76           H  
ATOM   1506  O   TYR A  97      -6.770   6.842   8.713  1.00 98.76           O  
ATOM   1507  CG  TYR A  97      -6.152   9.769   7.056  1.00 98.76           C  
ATOM   1508  CD1 TYR A  97      -7.361  10.493   7.061  1.00 98.76           C  
ATOM   1509  HD1 TYR A  97      -8.099  10.318   6.292  1.00 98.76           H  
ATOM   1510  CD2 TYR A  97      -5.215   9.963   8.083  1.00 98.76           C  
ATOM   1511  HD2 TYR A  97      -4.299   9.391   8.083  1.00 98.76           H  
ATOM   1512  CE1 TYR A  97      -7.623  11.415   8.094  1.00 98.76           C  
ATOM   1513  HE1 TYR A  97      -8.556  11.958   8.123  1.00 98.76           H  
ATOM   1514  CE2 TYR A  97      -5.478  10.866   9.127  1.00 98.76           C  
ATOM   1515  HE2 TYR A  97      -4.757  10.973   9.924  1.00 98.76           H  
ATOM   1516  OH  TYR A  97      -6.946  12.461  10.145  1.00 98.76           O  
ATOM   1517  HH  TYR A  97      -6.323  12.338  10.865  1.00 98.76           H  
ATOM   1518  CZ  TYR A  97      -6.686  11.592   9.134  1.00 98.76           C  
ATOM   1519  N   LEU A  98      -8.233   6.952   7.003  1.00 98.45           N  
ATOM   1520  H   LEU A  98      -8.352   7.067   6.006  1.00 98.45           H  
ATOM   1521  CA  LEU A  98      -9.419   6.746   7.833  1.00 98.45           C  
ATOM   1522  HA  LEU A  98      -9.430   7.516   8.604  1.00 98.45           H  
ATOM   1523  C   LEU A  98      -9.420   5.389   8.559  1.00 98.45           C  
ATOM   1524  CB  LEU A  98     -10.688   6.917   6.993  1.00 98.45           C  
ATOM   1525  HB2 LEU A  98     -10.643   6.232   6.147  1.00 98.45           H  
ATOM   1526  HB3 LEU A  98     -11.524   6.633   7.632  1.00 98.45           H  
ATOM   1527  O   LEU A  98      -9.852   5.322   9.707  1.00 98.45           O  
ATOM   1528  CG  LEU A  98     -10.958   8.342   6.477  1.00 98.45           C  
ATOM   1529  HG  LEU A  98     -10.104   8.704   5.905  1.00 98.45           H  
ATOM   1530  CD1 LEU A  98     -12.183   8.321   5.562  1.00 98.45           C  
ATOM   1531 HD11 LEU A  98     -12.014   7.623   4.743  1.00 98.45           H  
ATOM   1532 HD12 LEU A  98     -12.351   9.314   5.144  1.00 98.45           H  
ATOM   1533 HD13 LEU A  98     -13.068   8.015   6.120  1.00 98.45           H  
ATOM   1534  CD2 LEU A  98     -11.214   9.338   7.609  1.00 98.45           C  
ATOM   1535 HD21 LEU A  98     -11.530  10.296   7.195  1.00 98.45           H  
ATOM   1536 HD22 LEU A  98     -11.989   8.958   8.273  1.00 98.45           H  
ATOM   1537 HD23 LEU A  98     -10.295   9.497   8.174  1.00 98.45           H  
ATOM   1538  N   LEU A  99      -8.894   4.325   7.944  1.00 98.47           N  
ATOM   1539  H   LEU A  99      -8.599   4.423   6.983  1.00 98.47           H  
ATOM   1540  CA  LEU A  99      -8.701   3.031   8.611  1.00 98.47           C  
ATOM   1541  HA  LEU A  99      -9.654   2.691   9.018  1.00 98.47           H  
ATOM   1542  C   LEU A  99      -7.725   3.147   9.790  1.00 98.47           C  
ATOM   1543  CB  LEU A  99      -8.175   2.002   7.592  1.00 98.47           C  
ATOM   1544  HB2 LEU A  99      -7.767   1.145   8.128  1.00 98.47           H  
ATOM   1545  HB3 LEU A  99      -7.355   2.453   7.035  1.00 98.47           H  
ATOM   1546  O   LEU A  99      -7.988   2.621  10.873  1.00 98.47           O  
ATOM   1547  CG  LEU A  99      -9.234   1.488   6.605  1.00 98.47           C  
ATOM   1548  HG  LEU A  99      -9.818   2.322   6.218  1.00 98.47           H  
ATOM   1549  CD1 LEU A  99      -8.538   0.792   5.434  1.00 98.47           C  
ATOM   1550 HD11 LEU A  99      -7.939  -0.043   5.796  1.00 98.47           H  
ATOM   1551 HD12 LEU A  99      -9.289   0.423   4.736  1.00 98.47           H  
ATOM   1552 HD13 LEU A  99      -7.900   1.505   4.912  1.00 98.47           H  
ATOM   1553  CD2 LEU A  99     -10.179   0.481   7.265  1.00 98.47           C  
ATOM   1554 HD21 LEU A  99     -10.674   0.930   8.126  1.00 98.47           H  
ATOM   1555 HD22 LEU A  99     -10.946   0.172   6.555  1.00 98.47           H  
ATOM   1556 HD23 LEU A  99      -9.627  -0.396   7.604  1.00 98.47           H  
ATOM   1557  N   THR A 100      -6.610   3.859   9.598  1.00 98.35           N  
ATOM   1558  H   THR A 100      -6.437   4.229   8.674  1.00 98.35           H  
ATOM   1559  CA  THR A 100      -5.553   3.959  10.617  1.00 98.35           C  
ATOM   1560  HA  THR A 100      -5.361   2.956  10.998  1.00 98.35           H  
ATOM   1561  C   THR A 100      -5.959   4.799  11.827  1.00 98.35           C  
ATOM   1562  CB  THR A 100      -4.226   4.465  10.036  1.00 98.35           C  
ATOM   1563  HB  THR A 100      -3.502   4.515  10.849  1.00 98.35           H  
ATOM   1564  O   THR A 100      -5.563   4.467  12.940  1.00 98.35           O  
ATOM   1565  CG2 THR A 100      -3.664   3.504   8.987  1.00 98.35           C  
ATOM   1566 HG21 THR A 100      -3.282   2.618   9.493  1.00 98.35           H  
ATOM   1567 HG22 THR A 100      -2.857   3.980   8.430  1.00 98.35           H  
ATOM   1568 HG23 THR A 100      -4.434   3.185   8.284  1.00 98.35           H  
ATOM   1569  OG1 THR A 100      -4.305   5.756   9.470  1.00 98.35           O  
ATOM   1570  HG1 THR A 100      -5.205   5.920   9.178  1.00 98.35           H  
ATOM   1571  N   ILE A 101      -6.802   5.827  11.664  1.00 95.94           N  
ATOM   1572  H   ILE A 101      -7.080   6.087  10.728  1.00 95.94           H  
ATOM   1573  CA  ILE A 101      -7.339   6.592  12.809  1.00 95.94           C  
ATOM   1574  HA  ILE A 101      -6.521   6.756  13.511  1.00 95.94           H  
ATOM   1575  C   ILE A 101      -8.412   5.822  13.594  1.00 95.94           C  
ATOM   1576  CB  ILE A 101      -7.861   7.985  12.395  1.00 95.94           C  
ATOM   1577  HB  ILE A 101      -8.178   8.498  13.303  1.00 95.94           H  
ATOM   1578  O   ILE A 101      -8.729   6.195  14.720  1.00 95.94           O  
ATOM   1579  CG1 ILE A 101      -9.080   7.876  11.461  1.00 95.94           C  
ATOM   1580 HG12 ILE A 101      -8.738   7.426  10.529  1.00 95.94           H  
ATOM   1581 HG13 ILE A 101      -9.832   7.226  11.908  1.00 95.94           H  
ATOM   1582  CG2 ILE A 101      -6.730   8.818  11.766  1.00 95.94           C  
ATOM   1583 HG21 ILE A 101      -5.856   8.801  12.417  1.00 95.94           H  
ATOM   1584 HG22 ILE A 101      -7.052   9.852  11.644  1.00 95.94           H  
ATOM   1585 HG23 ILE A 101      -6.450   8.414  10.794  1.00 95.94           H  
ATOM   1586  CD1 ILE A 101      -9.767   9.207  11.143  1.00 95.94           C  
ATOM   1587 HD11 ILE A 101      -9.112   9.838  10.542  1.00 95.94           H  
ATOM   1588 HD12 ILE A 101     -10.680   9.012  10.581  1.00 95.94           H  
ATOM   1589 HD13 ILE A 101     -10.025   9.723  12.067  1.00 95.94           H  
ATOM   1590  N   GLN A 102      -8.965   4.751  13.019  1.00 93.88           N  
ATOM   1591  H   GLN A 102      -8.685   4.511  12.079  1.00 93.88           H  
ATOM   1592  CA  GLN A 102      -9.887   3.837  13.701  1.00 93.88           C  
ATOM   1593  HA  GLN A 102     -10.437   4.387  14.465  1.00 93.88           H  
ATOM   1594  C   GLN A 102      -9.175   2.692  14.434  1.00 93.88           C  
ATOM   1595  CB  GLN A 102     -10.898   3.286  12.695  1.00 93.88           C  
ATOM   1596  HB2 GLN A 102     -10.369   2.855  11.845  1.00 93.88           H  
ATOM   1597  HB3 GLN A 102     -11.477   2.493  13.169  1.00 93.88           H  
ATOM   1598  O   GLN A 102      -9.840   1.826  14.999  1.00 93.88           O  
ATOM   1599  CG  GLN A 102     -11.880   4.356  12.206  1.00 93.88           C  
ATOM   1600  HG2 GLN A 102     -11.344   5.183  11.740  1.00 93.88           H  
ATOM   1601  HG3 GLN A 102     -12.441   4.742  13.057  1.00 93.88           H  
ATOM   1602  CD  GLN A 102     -12.856   3.768  11.205  1.00 93.88           C  
ATOM   1603  NE2 GLN A 102     -13.797   4.539  10.707  1.00 93.88           N  
ATOM   1604 HE21 GLN A 102     -13.851   5.509  10.985  1.00 93.88           H  
ATOM   1605 HE22 GLN A 102     -14.440   4.068  10.086  1.00 93.88           H  
ATOM   1606  OE1 GLN A 102     -12.815   2.602  10.869  1.00 93.88           O  
ATOM   1607  N   GLY A 103      -7.839   2.679  14.434  1.00 94.98           N  
ATOM   1608  H   GLY A 103      -7.342   3.430  13.978  1.00 94.98           H  
ATOM   1609  CA  GLY A 103      -7.041   1.681  15.145  1.00 94.98           C  
ATOM   1610  HA2 GLY A 103      -7.615   1.262  15.972  1.00 94.98           H  
ATOM   1611  HA3 GLY A 103      -6.164   2.172  15.567  1.00 94.98           H  
ATOM   1612  C   GLY A 103      -6.556   0.514  14.288  1.00 94.98           C  
ATOM   1613  O   GLY A 103      -5.899  -0.373  14.819  1.00 94.98           O  
ATOM   1614  N   ASN A 104      -6.814   0.500  12.972  1.00 97.19           N  
ATOM   1615  H   ASN A 104      -7.330   1.270  12.570  1.00 97.19           H  
ATOM   1616  CA  ASN A 104      -6.262  -0.526  12.077  1.00 97.19           C  
ATOM   1617  HA  ASN A 104      -6.315  -1.484  12.594  1.00 97.19           H  
ATOM   1618  C   ASN A 104      -4.771  -0.238  11.799  1.00 97.19           C  
ATOM   1619  CB  ASN A 104      -7.092  -0.651  10.785  1.00 97.19           C  
ATOM   1620  HB2 ASN A 104      -7.139   0.312  10.276  1.00 97.19           H  
ATOM   1621  HB3 ASN A 104      -6.586  -1.355  10.125  1.00 97.19           H  
ATOM   1622  O   ASN A 104      -4.407   0.209  10.708  1.00 97.19           O  
ATOM   1623  CG  ASN A 104      -8.492  -1.194  10.998  1.00 97.19           C  
ATOM   1624  ND2 ASN A 104      -9.452  -0.346  11.285  1.00 97.19           N  
ATOM   1625 HD21 ASN A 104      -9.258   0.641  11.382  1.00 97.19           H  
ATOM   1626 HD22 ASN A 104     -10.352  -0.737  11.523  1.00 97.19           H  
ATOM   1627  OD1 ASN A 104      -8.731  -2.385  10.866  1.00 97.19           O  
ATOM   1628  N   ASN A 105      -3.920  -0.414  12.813  1.00 98.01           N  
ATOM   1629  H   ASN A 105      -4.308  -0.752  13.683  1.00 98.01           H  
ATOM   1630  CA  ASN A 105      -2.513  -0.006  12.797  1.00 98.01           C  
ATOM   1631  HA  ASN A 105      -2.352   0.625  11.923  1.00 98.01           H  
ATOM   1632  C   ASN A 105      -1.525  -1.163  12.627  1.00 98.01           C  
ATOM   1633  CB  ASN A 105      -2.199   0.829  14.050  1.00 98.01           C  
ATOM   1634  HB2 ASN A 105      -2.365   0.224  14.942  1.00 98.01           H  
ATOM   1635  HB3 ASN A 105      -1.154   1.137  14.028  1.00 98.01           H  
ATOM   1636  O   ASN A 105      -0.334  -0.909  12.461  1.00 98.01           O  
ATOM   1637  CG  ASN A 105      -3.047   2.080  14.147  1.00 98.01           C  
ATOM   1638  ND2 ASN A 105      -3.052   2.910  13.132  1.00 98.01           N  
ATOM   1639 HD21 ASN A 105      -3.711   3.672  13.203  1.00 98.01           H  
ATOM   1640 HD22 ASN A 105      -2.449   2.738  12.340  1.00 98.01           H  
ATOM   1641  OD1 ASN A 105      -3.714   2.336  15.132  1.00 98.01           O  
ATOM   1642  N   ASN A 106      -1.979  -2.414  12.625  1.00 98.64           N  
ATOM   1643  H   ASN A 106      -2.968  -2.581  12.741  1.00 98.64           H  
ATOM   1644  CA  ASN A 106      -1.126  -3.545  12.292  1.00 98.64           C  
ATOM   1645  HA  ASN A 106      -0.112  -3.348  12.641  1.00 98.64           H  
ATOM   1646  C   ASN A 106      -1.072  -3.704  10.771  1.00 98.64           C  
ATOM   1647  CB  ASN A 106      -1.631  -4.800  13.018  1.00 98.64           C  
ATOM   1648  HB2 ASN A 106      -1.266  -5.691  12.508  1.00 98.64           H  
ATOM   1649  HB3 ASN A 106      -2.721  -4.822  13.013  1.00 98.64           H  
ATOM   1650  O   ASN A 106      -2.076  -4.025  10.137  1.00 98.64           O  
ATOM   1651  CG  ASN A 106      -1.131  -4.849  14.448  1.00 98.64           C  
ATOM   1652  ND2 ASN A 106      -1.903  -4.479  15.429  1.00 98.64           N  
ATOM   1653 HD21 ASN A 106      -2.891  -4.311  15.303  1.00 98.64           H  
ATOM   1654 HD22 ASN A 106      -1.532  -4.470  16.368  1.00 98.64           H  
ATOM   1655  OD1 ASN A 106       0.004  -5.216  14.707  1.00 98.64           O  
ATOM   1656  N   LEU A 107       0.102  -3.496  10.178  1.00 98.83           N  
ATOM   1657  H   LEU A 107       0.887  -3.259  10.768  1.00 98.83           H  
ATOM   1658  CA  LEU A 107       0.344  -3.724   8.755  1.00 98.83           C  
ATOM   1659  HA  LEU A 107      -0.613  -3.753   8.234  1.00 98.83           H  
ATOM   1660  C   LEU A 107       1.032  -5.075   8.555  1.00 98.83           C  
ATOM   1661  CB  LEU A 107       1.156  -2.551   8.175  1.00 98.83           C  
ATOM   1662  HB2 LEU A 107       2.013  -2.381   8.827  1.00 98.83           H  
ATOM   1663  HB3 LEU A 107       0.536  -1.655   8.190  1.00 98.83           H  
ATOM   1664  O   LEU A 107       2.112  -5.312   9.093  1.00 98.83           O  
ATOM   1665  CG  LEU A 107       1.677  -2.781   6.745  1.00 98.83           C  
ATOM   1666  HG  LEU A 107       2.247  -3.709   6.706  1.00 98.83           H  
ATOM   1667  CD1 LEU A 107       0.550  -2.852   5.716  1.00 98.83           C  
ATOM   1668 HD11 LEU A 107      -0.117  -3.683   5.947  1.00 98.83           H  
ATOM   1669 HD12 LEU A 107       0.993  -3.027   4.736  1.00 98.83           H  
ATOM   1670 HD13 LEU A 107      -0.017  -1.921   5.715  1.00 98.83           H  
ATOM   1671  CD2 LEU A 107       2.617  -1.657   6.324  1.00 98.83           C  
ATOM   1672 HD21 LEU A 107       3.120  -1.928   5.395  1.00 98.83           H  
ATOM   1673 HD22 LEU A 107       3.373  -1.493   7.092  1.00 98.83           H  
ATOM   1674 HD23 LEU A 107       2.048  -0.741   6.167  1.00 98.83           H  
ATOM   1675  N   LEU A 108       0.448  -5.917   7.705  1.00 98.62           N  
ATOM   1676  H   LEU A 108      -0.451  -5.645   7.333  1.00 98.62           H  
ATOM   1677  CA  LEU A 108       1.075  -7.119   7.160  1.00 98.62           C  
ATOM   1678  HA  LEU A 108       2.040  -7.272   7.642  1.00 98.62           H  
ATOM   1679  C   LEU A 108       1.324  -6.929   5.662  1.00 98.62           C  
ATOM   1680  CB  LEU A 108       0.191  -8.341   7.474  1.00 98.62           C  
ATOM   1681  HB2 LEU A 108      -0.836  -8.098   7.202  1.00 98.62           H  
ATOM   1682  HB3 LEU A 108       0.210  -8.513   8.550  1.00 98.62           H  
ATOM   1683  O   LEU A 108       0.409  -6.606   4.903  1.00 98.62           O  
ATOM   1684  CG  LEU A 108       0.582  -9.642   6.746  1.00 98.62           C  
ATOM   1685  HG  LEU A 108       0.589  -9.473   5.669  1.00 98.62           H  
ATOM   1686  CD1 LEU A 108       1.951 -10.175   7.167  1.00 98.62           C  
ATOM   1687 HD11 LEU A 108       1.926 -10.473   8.215  1.00 98.62           H  
ATOM   1688 HD12 LEU A 108       2.202 -11.045   6.560  1.00 98.62           H  
ATOM   1689 HD13 LEU A 108       2.723  -9.421   7.011  1.00 98.62           H  
ATOM   1690  CD2 LEU A 108      -0.451 -10.729   7.047  1.00 98.62           C  
ATOM   1691 HD21 LEU A 108      -0.147 -11.672   6.593  1.00 98.62           H  
ATOM   1692 HD22 LEU A 108      -1.420 -10.429   6.649  1.00 98.62           H  
ATOM   1693 HD23 LEU A 108      -0.542 -10.868   8.125  1.00 98.62           H  
ATOM   1694  N   ILE A 109       2.560  -7.173   5.240  1.00 98.82           N  
ATOM   1695  H   ILE A 109       3.264  -7.383   5.933  1.00 98.82           H  
ATOM   1696  CA  ILE A 109       2.971  -7.237   3.842  1.00 98.82           C  
ATOM   1697  HA  ILE A 109       2.126  -6.936   3.223  1.00 98.82           H  
ATOM   1698  C   ILE A 109       3.338  -8.684   3.528  1.00 98.82           C  
ATOM   1699  CB  ILE A 109       4.136  -6.274   3.529  1.00 98.82           C  
ATOM   1700  HB  ILE A 109       5.038  -6.667   3.999  1.00 98.82           H  
ATOM   1701  O   ILE A 109       4.273  -9.225   4.115  1.00 98.82           O  
ATOM   1702  CG1 ILE A 109       3.885  -4.864   4.110  1.00 98.82           C  
ATOM   1703 HG12 ILE A 109       2.915  -4.491   3.780  1.00 98.82           H  
ATOM   1704 HG13 ILE A 109       3.859  -4.934   5.198  1.00 98.82           H  
ATOM   1705  CG2 ILE A 109       4.367  -6.243   2.005  1.00 98.82           C  
ATOM   1706 HG21 ILE A 109       5.255  -5.658   1.766  1.00 98.82           H  
ATOM   1707 HG22 ILE A 109       4.532  -7.251   1.623  1.00 98.82           H  
ATOM   1708 HG23 ILE A 109       3.500  -5.812   1.505  1.00 98.82           H  
ATOM   1709  CD1 ILE A 109       4.972  -3.842   3.760  1.00 98.82           C  
ATOM   1710 HD11 ILE A 109       4.835  -2.945   4.363  1.00 98.82           H  
ATOM   1711 HD12 ILE A 109       5.955  -4.260   3.979  1.00 98.82           H  
ATOM   1712 HD13 ILE A 109       4.913  -3.567   2.707  1.00 98.82           H  
ATOM   1713  N   ASN A 110       2.625  -9.296   2.586  1.00 98.56           N  
ATOM   1714  H   ASN A 110       1.928  -8.747   2.104  1.00 98.56           H  
ATOM   1715  CA  ASN A 110       2.962 -10.614   2.046  1.00 98.56           C  
ATOM   1716  HA  ASN A 110       3.719 -11.088   2.672  1.00 98.56           H  
ATOM   1717  C   ASN A 110       3.544 -10.444   0.648  1.00 98.56           C  
ATOM   1718  CB  ASN A 110       1.729 -11.527   2.022  1.00 98.56           C  
ATOM   1719  HB2 ASN A 110       0.942 -11.064   1.426  1.00 98.56           H  
ATOM   1720  HB3 ASN A 110       1.994 -12.474   1.551  1.00 98.56           H  
ATOM   1721  O   ASN A 110       2.994  -9.695  -0.159  1.00 98.56           O  
ATOM   1722  CG  ASN A 110       1.213 -11.840   3.409  1.00 98.56           C  
ATOM   1723  ND2 ASN A 110      -0.033 -11.532   3.688  1.00 98.56           N  
ATOM   1724 HD21 ASN A 110      -0.342 -11.685   4.637  1.00 98.56           H  
ATOM   1725 HD22 ASN A 110      -0.634 -11.105   2.997  1.00 98.56           H  
ATOM   1726  OD1 ASN A 110       1.916 -12.379   4.246  1.00 98.56           O  
ATOM   1727  N   MET A 111       4.632 -11.148   0.355  1.00 98.76           N  
ATOM   1728  H   MET A 111       5.039 -11.736   1.069  1.00 98.76           H  
ATOM   1729  CA  MET A 111       5.358 -11.044  -0.908  1.00 98.76           C  
ATOM   1730  HA  MET A 111       4.747 -10.521  -1.643  1.00 98.76           H  
ATOM   1731  C   MET A 111       5.685 -12.431  -1.456  1.00 98.76           C  
ATOM   1732  CB  MET A 111       6.650 -10.249  -0.698  1.00 98.76           C  
ATOM   1733  HB2 MET A 111       7.156 -10.169  -1.660  1.00 98.76           H  
ATOM   1734  HB3 MET A 111       7.291 -10.788  -0.000  1.00 98.76           H  
ATOM   1735  O   MET A 111       5.954 -13.350  -0.683  1.00 98.76           O  
ATOM   1736  CG  MET A 111       6.419  -8.831  -0.175  1.00 98.76           C  
ATOM   1737  HG2 MET A 111       5.853  -8.282  -0.928  1.00 98.76           H  
ATOM   1738  HG3 MET A 111       5.829  -8.871   0.740  1.00 98.76           H  
ATOM   1739  SD  MET A 111       7.940  -7.922   0.188  1.00 98.76           S  
ATOM   1740  CE  MET A 111       8.366  -8.645   1.799  1.00 98.76           C  
ATOM   1741  HE1 MET A 111       8.558  -9.713   1.691  1.00 98.76           H  
ATOM   1742  HE2 MET A 111       9.262  -8.158   2.186  1.00 98.76           H  
ATOM   1743  HE3 MET A 111       7.548  -8.489   2.501  1.00 98.76           H  
ATOM   1744  N   GLN A 112       5.707 -12.569  -2.782  1.00 98.81           N  
ATOM   1745  H   GLN A 112       5.477 -11.768  -3.353  1.00 98.81           H  
ATOM   1746  CA  GLN A 112       6.139 -13.790  -3.465  1.00 98.81           C  
ATOM   1747  HA  GLN A 112       6.685 -14.403  -2.748  1.00 98.81           H  
ATOM   1748  C   GLN A 112       7.074 -13.464  -4.629  1.00 98.81           C  
ATOM   1749  CB  GLN A 112       4.931 -14.599  -3.957  1.00 98.81           C  
ATOM   1750  HB2 GLN A 112       4.550 -14.128  -4.863  1.00 98.81           H  
ATOM   1751  HB3 GLN A 112       4.159 -14.602  -3.188  1.00 98.81           H  
ATOM   1752  O   GLN A 112       6.820 -12.538  -5.408  1.00 98.81           O  
ATOM   1753  CG  GLN A 112       5.267 -16.047  -4.330  1.00 98.81           C  
ATOM   1754  HG2 GLN A 112       6.003 -16.072  -5.134  1.00 98.81           H  
ATOM   1755  HG3 GLN A 112       5.699 -16.555  -3.468  1.00 98.81           H  
ATOM   1756  CD  GLN A 112       4.025 -16.800  -4.787  1.00 98.81           C  
ATOM   1757  NE2 GLN A 112       3.291 -17.368  -3.858  1.00 98.81           N  
ATOM   1758 HE21 GLN A 112       2.434 -17.823  -4.137  1.00 98.81           H  
ATOM   1759 HE22 GLN A 112       3.549 -17.214  -2.894  1.00 98.81           H  
ATOM   1760  OE1 GLN A 112       3.679 -16.876  -5.963  1.00 98.81           O  
ATOM   1761  N   ASP A 113       8.126 -14.262  -4.772  1.00 98.71           N  
ATOM   1762  H   ASP A 113       8.248 -15.021  -4.117  1.00 98.71           H  
ATOM   1763  CA  ASP A 113       9.017 -14.224  -5.928  1.00 98.71           C  
ATOM   1764  HA  ASP A 113       9.080 -13.191  -6.271  1.00 98.71           H  
ATOM   1765  C   ASP A 113       8.465 -15.053  -7.108  1.00 98.71           C  
ATOM   1766  CB  ASP A 113      10.438 -14.615  -5.482  1.00 98.71           C  
ATOM   1767  HB2 ASP A 113      11.149 -14.224  -6.209  1.00 98.71           H  
ATOM   1768  HB3 ASP A 113      10.647 -14.121  -4.533  1.00 98.71           H  
ATOM   1769  O   ASP A 113       7.379 -15.635  -7.058  1.00 98.71           O  
ATOM   1770  CG  ASP A 113      10.696 -16.117  -5.327  1.00 98.71           C  
ATOM   1771  OD1 ASP A 113       9.775 -16.927  -5.549  1.00 98.71           O  
ATOM   1772  OD2 ASP A 113      11.842 -16.512  -5.045  1.00 98.71           O  
ATOM   1773  N   TRP A 114       9.209 -15.116  -8.211  1.00 98.35           N  
ATOM   1774  H   TRP A 114      10.095 -14.631  -8.234  1.00 98.35           H  
ATOM   1775  CA  TRP A 114       8.795 -15.890  -9.386  1.00 98.35           C  
ATOM   1776  HA  TRP A 114       7.718 -15.770  -9.502  1.00 98.35           H  
ATOM   1777  C   TRP A 114       9.012 -17.401  -9.258  1.00 98.35           C  
ATOM   1778  CB  TRP A 114       9.435 -15.299 -10.640  1.00 98.35           C  
ATOM   1779  HB2 TRP A 114      10.515 -15.219 -10.513  1.00 98.35           H  
ATOM   1780  HB3 TRP A 114       9.251 -15.966 -11.482  1.00 98.35           H  
ATOM   1781  O   TRP A 114       8.426 -18.160 -10.030  1.00 98.35           O  
ATOM   1782  CG  TRP A 114       8.856 -13.964 -10.976  1.00 98.35           C  
ATOM   1783  CD1 TRP A 114       9.258 -12.774 -10.481  1.00 98.35           C  
ATOM   1784  HD1 TRP A 114      10.088 -12.621  -9.807  1.00 98.35           H  
ATOM   1785  CD2 TRP A 114       7.677 -13.678 -11.780  1.00 98.35           C  
ATOM   1786  CE2 TRP A 114       7.422 -12.276 -11.721  1.00 98.35           C  
ATOM   1787  CE3 TRP A 114       6.780 -14.469 -12.527  1.00 98.35           C  
ATOM   1788  HE3 TRP A 114       6.954 -15.533 -12.597  1.00 98.35           H  
ATOM   1789  NE1 TRP A 114       8.432 -11.773 -10.941  1.00 98.35           N  
ATOM   1790  HE1 TRP A 114       8.557 -10.807 -10.674  1.00 98.35           H  
ATOM   1791  CH2 TRP A 114       5.444 -12.504 -13.084  1.00 98.35           C  
ATOM   1792  HH2 TRP A 114       4.575 -12.068 -13.556  1.00 98.35           H  
ATOM   1793  CZ2 TRP A 114       6.325 -11.689 -12.356  1.00 98.35           C  
ATOM   1794  HZ2 TRP A 114       6.145 -10.629 -12.252  1.00 98.35           H  
ATOM   1795  CZ3 TRP A 114       5.676 -13.887 -13.178  1.00 98.35           C  
ATOM   1796  HZ3 TRP A 114       4.995 -14.504 -13.746  1.00 98.35           H  
ATOM   1797  N   SER A 115       9.780 -17.835  -8.260  1.00 98.31           N  
ATOM   1798  H   SER A 115      10.119 -17.158  -7.590  1.00 98.31           H  
ATOM   1799  CA  SER A 115      10.026 -19.241  -7.928  1.00 98.31           C  
ATOM   1800  HA  SER A 115       9.975 -19.840  -8.837  1.00 98.31           H  
ATOM   1801  C   SER A 115       8.992 -19.808  -6.944  1.00 98.31           C  
ATOM   1802  CB  SER A 115      11.435 -19.386  -7.349  1.00 98.31           C  
ATOM   1803  HB2 SER A 115      11.637 -20.436  -7.136  1.00 98.31           H  
ATOM   1804  HB3 SER A 115      11.493 -18.821  -6.419  1.00 98.31           H  
ATOM   1805  O   SER A 115       9.007 -21.004  -6.666  1.00 98.31           O  
ATOM   1806  OG  SER A 115      12.408 -18.894  -8.255  1.00 98.31           O  
ATOM   1807  HG  SER A 115      13.076 -18.444  -7.732  1.00 98.31           H  
ATOM   1808  N   GLY A 116       8.079 -18.975  -6.430  1.00 98.19           N  
ATOM   1809  H   GLY A 116       8.245 -17.988  -6.567  1.00 98.19           H  
ATOM   1810  CA  GLY A 116       7.045 -19.355  -5.466  1.00 98.19           C  
ATOM   1811  HA2 GLY A 116       6.181 -18.707  -5.614  1.00 98.19           H  
ATOM   1812  HA3 GLY A 116       6.740 -20.385  -5.647  1.00 98.19           H  
ATOM   1813  C   GLY A 116       7.467 -19.240  -3.997  1.00 98.19           C  
ATOM   1814  O   GLY A 116       6.697 -19.635  -3.120  1.00 98.19           O  
ATOM   1815  N   ASN A 117       8.648 -18.689  -3.706  1.00 98.68           N  
ATOM   1816  H   ASN A 117       9.177 -18.271  -4.459  1.00 98.68           H  
ATOM   1817  CA  ASN A 117       9.086 -18.419  -2.340  1.00 98.68           C  
ATOM   1818  HA  ASN A 117       8.882 -19.301  -1.733  1.00 98.68           H  
ATOM   1819  C   ASN A 117       8.305 -17.233  -1.776  1.00 98.68           C  
ATOM   1820  CB  ASN A 117      10.593 -18.137  -2.289  1.00 98.68           C  
ATOM   1821  HB2 ASN A 117      10.900 -17.988  -1.254  1.00 98.68           H  
ATOM   1822  HB3 ASN A 117      10.806 -17.219  -2.836  1.00 98.68           H  
ATOM   1823  O   ASN A 117       8.151 -16.211  -2.446  1.00 98.68           O  
ATOM   1824  CG  ASN A 117      11.422 -19.268  -2.855  1.00 98.68           C  
ATOM   1825  ND2 ASN A 117      12.241 -18.996  -3.840  1.00 98.68           N  
ATOM   1826 HD21 ASN A 117      12.213 -18.075  -4.252  1.00 98.68           H  
ATOM   1827 HD22 ASN A 117      12.772 -19.763  -4.226  1.00 98.68           H  
ATOM   1828  OD1 ASN A 117      11.348 -20.400  -2.410  1.00 98.68           O  
ATOM   1829  N   ASN A 118       7.842 -17.361  -0.533  1.00 98.58           N  
ATOM   1830  H   ASN A 118       8.101 -18.179  -0.002  1.00 98.58           H  
ATOM   1831  CA  ASN A 118       7.062 -16.329   0.143  1.00 98.58           C  
ATOM   1832  HA  ASN A 118       6.819 -15.546  -0.575  1.00 98.58           H  
ATOM   1833  C   ASN A 118       7.876 -15.691   1.268  1.00 98.58           C  
ATOM   1834  CB  ASN A 118       5.732 -16.903   0.659  1.00 98.58           C  
ATOM   1835  HB2 ASN A 118       5.156 -16.100   1.119  1.00 98.58           H  
ATOM   1836  HB3 ASN A 118       5.929 -17.660   1.419  1.00 98.58           H  
ATOM   1837  O   ASN A 118       8.592 -16.384   1.989  1.00 98.58           O  
ATOM   1838  CG  ASN A 118       4.892 -17.495  -0.454  1.00 98.58           C  
ATOM   1839  ND2 ASN A 118       4.841 -18.802  -0.560  1.00 98.58           N  
ATOM   1840 HD21 ASN A 118       4.476 -19.167  -1.428  1.00 98.58           H  
ATOM   1841 HD22 ASN A 118       5.410 -19.378   0.044  1.00 98.58           H  
ATOM   1842  OD1 ASN A 118       4.291 -16.805  -1.258  1.00 98.58           O  
ATOM   1843  N   GLN A 119       7.719 -14.384   1.443  1.00 98.61           N  
ATOM   1844  H   GLN A 119       7.090 -13.896   0.821  1.00 98.61           H  
ATOM   1845  CA  GLN A 119       8.296 -13.611   2.541  1.00 98.61           C  
ATOM   1846  HA  GLN A 119       8.630 -14.286   3.329  1.00 98.61           H  
ATOM   1847  C   GLN A 119       7.219 -12.703   3.131  1.00 98.61           C  
ATOM   1848  CB  GLN A 119       9.500 -12.789   2.049  1.00 98.61           C  
ATOM   1849  HB2 GLN A 119       9.891 -12.188   2.871  1.00 98.61           H  
ATOM   1850  HB3 GLN A 119       9.157 -12.103   1.274  1.00 98.61           H  
ATOM   1851  O   GLN A 119       6.243 -12.363   2.452  1.00 98.61           O  
ATOM   1852  CG  GLN A 119      10.641 -13.641   1.465  1.00 98.61           C  
ATOM   1853  HG2 GLN A 119      10.246 -14.296   0.688  1.00 98.61           H  
ATOM   1854  HG3 GLN A 119      11.366 -12.972   1.001  1.00 98.61           H  
ATOM   1855  CD  GLN A 119      11.401 -14.501   2.458  1.00 98.61           C  
ATOM   1856  NE2 GLN A 119      12.331 -15.310   2.012  1.00 98.61           N  
ATOM   1857 HE21 GLN A 119      12.840 -15.827   2.715  1.00 98.61           H  
ATOM   1858 HE22 GLN A 119      12.562 -15.321   1.029  1.00 98.61           H  
ATOM   1859  OE1 GLN A 119      11.199 -14.458   3.653  1.00 98.61           O  
ATOM   1860  N   ASN A 120       7.386 -12.302   4.389  1.00 98.42           N  
ATOM   1861  H   ASN A 120       8.229 -12.555   4.885  1.00 98.42           H  
ATOM   1862  CA  ASN A 120       6.492 -11.344   5.022  1.00 98.42           C  
ATOM   1863  HA  ASN A 120       5.988 -10.796   4.226  1.00 98.42           H  
ATOM   1864  C   ASN A 120       7.245 -10.291   5.836  1.00 98.42           C  
ATOM   1865  CB  ASN A 120       5.404 -12.059   5.842  1.00 98.42           C  
ATOM   1866  HB2 ASN A 120       4.852 -12.742   5.196  1.00 98.42           H  
ATOM   1867  HB3 ASN A 120       4.696 -11.317   6.212  1.00 98.42           H  
ATOM   1868  O   ASN A 120       8.343 -10.520   6.346  1.00 98.42           O  
ATOM   1869  CG  ASN A 120       5.959 -12.807   7.038  1.00 98.42           C  
ATOM   1870  ND2 ASN A 120       6.054 -14.114   6.957  1.00 98.42           N  
ATOM   1871 HD21 ASN A 120       6.475 -14.576   7.750  1.00 98.42           H  
ATOM   1872 HD22 ASN A 120       5.798 -14.585   6.101  1.00 98.42           H  
ATOM   1873  OD1 ASN A 120       6.316 -12.242   8.056  1.00 98.42           O  
ATOM   1874  N   ALA A 121       6.601  -9.139   5.949  1.00 98.78           N  
ATOM   1875  H   ALA A 121       5.709  -9.056   5.481  1.00 98.78           H  
ATOM   1876  CA  ALA A 121       7.003  -8.013   6.769  1.00 98.78           C  
ATOM   1877  HA  ALA A 121       7.778  -8.313   7.474  1.00 98.78           H  
ATOM   1878  C   ALA A 121       5.780  -7.550   7.565  1.00 98.78           C  
ATOM   1879  CB  ALA A 121       7.567  -6.923   5.849  1.00 98.78           C  
ATOM   1880  HB1 ALA A 121       6.999  -6.869   4.919  1.00 98.78           H  
ATOM   1881  HB2 ALA A 121       8.605  -7.151   5.607  1.00 98.78           H  
ATOM   1882  HB3 ALA A 121       7.507  -5.950   6.336  1.00 98.78           H  
ATOM   1883  O   ALA A 121       4.696  -7.380   7.008  1.00 98.78           O  
ATOM   1884  N   VAL A 122       5.941  -7.367   8.869  1.00 98.74           N  
ATOM   1885  H   VAL A 122       6.852  -7.530   9.273  1.00 98.74           H  
ATOM   1886  CA  VAL A 122       4.883  -6.956   9.792  1.00 98.74           C  
ATOM   1887  HA  VAL A 122       3.992  -6.696   9.221  1.00 98.74           H  
ATOM   1888  C   VAL A 122       5.347  -5.726  10.552  1.00 98.74           C  
ATOM   1889  CB  VAL A 122       4.507  -8.084  10.771  1.00 98.74           C  
ATOM   1890  HB  VAL A 122       5.389  -8.365  11.347  1.00 98.74           H  
ATOM   1891  O   VAL A 122       6.457  -5.709  11.075  1.00 98.74           O  
ATOM   1892  CG1 VAL A 122       3.408  -7.656  11.756  1.00 98.74           C  
ATOM   1893 HG11 VAL A 122       3.064  -8.508  12.341  1.00 98.74           H  
ATOM   1894 HG12 VAL A 122       2.561  -7.245  11.206  1.00 98.74           H  
ATOM   1895 HG13 VAL A 122       3.786  -6.892  12.435  1.00 98.74           H  
ATOM   1896  CG2 VAL A 122       4.008  -9.331  10.039  1.00 98.74           C  
ATOM   1897 HG21 VAL A 122       3.748 -10.115  10.751  1.00 98.74           H  
ATOM   1898 HG22 VAL A 122       4.781  -9.716   9.374  1.00 98.74           H  
ATOM   1899 HG23 VAL A 122       3.129  -9.060   9.454  1.00 98.74           H  
ATOM   1900  N   TYR A 123       4.476  -4.732  10.661  1.00 98.84           N  
ATOM   1901  H   TYR A 123       3.577  -4.835  10.211  1.00 98.84           H  
ATOM   1902  CA  TYR A 123       4.677  -3.537  11.473  1.00 98.84           C  
ATOM   1903  HA  TYR A 123       5.606  -3.612  12.038  1.00 98.84           H  
ATOM   1904  C   TYR A 123       3.514  -3.443  12.451  1.00 98.84           C  
ATOM   1905  CB  TYR A 123       4.758  -2.290  10.580  1.00 98.84           C  
ATOM   1906  HB2 TYR A 123       4.867  -1.411  11.216  1.00 98.84           H  
ATOM   1907  HB3 TYR A 123       3.821  -2.173  10.035  1.00 98.84           H  
ATOM   1908  O   TYR A 123       2.361  -3.388  12.024  1.00 98.84           O  
ATOM   1909  CG  TYR A 123       5.900  -2.320   9.584  1.00 98.84           C  
ATOM   1910  CD1 TYR A 123       7.107  -1.660   9.881  1.00 98.84           C  
ATOM   1911  HD1 TYR A 123       7.210  -1.107  10.803  1.00 98.84           H  
ATOM   1912  CD2 TYR A 123       5.767  -3.038   8.380  1.00 98.84           C  
ATOM   1913  HD2 TYR A 123       4.839  -3.540   8.150  1.00 98.84           H  
ATOM   1914  CE1 TYR A 123       8.195  -1.748   8.992  1.00 98.84           C  
ATOM   1915  HE1 TYR A 123       9.135  -1.272   9.231  1.00 98.84           H  
ATOM   1916  CE2 TYR A 123       6.856  -3.139   7.496  1.00 98.84           C  
ATOM   1917  HE2 TYR A 123       6.776  -3.715   6.586  1.00 98.84           H  
ATOM   1918  OH  TYR A 123       9.150  -2.719   7.005  1.00 98.84           O  
ATOM   1919  HH  TYR A 123       9.946  -2.335   7.381  1.00 98.84           H  
ATOM   1920  CZ  TYR A 123       8.079  -2.516   7.813  1.00 98.84           C  
ATOM   1921  N   THR A 124       3.799  -3.437  13.754  1.00 98.52           N  
ATOM   1922  H   THR A 124       4.759  -3.512  14.059  1.00 98.52           H  
ATOM   1923  CA  THR A 124       2.739  -3.331  14.772  1.00 98.52           C  
ATOM   1924  HA  THR A 124       1.897  -3.936  14.432  1.00 98.52           H  
ATOM   1925  C   THR A 124       2.192  -1.915  14.931  1.00 98.52           C  
ATOM   1926  CB  THR A 124       3.171  -3.875  16.137  1.00 98.52           C  
ATOM   1927  HB  THR A 124       2.327  -3.813  16.824  1.00 98.52           H  
ATOM   1928  O   THR A 124       1.232  -1.703  15.663  1.00 98.52           O  
ATOM   1929  CG2 THR A 124       3.624  -5.333  16.074  1.00 98.52           C  
ATOM   1930 HG21 THR A 124       3.848  -5.682  17.082  1.00 98.52           H  
ATOM   1931 HG22 THR A 124       2.821  -5.939  15.654  1.00 98.52           H  
ATOM   1932 HG23 THR A 124       4.516  -5.427  15.454  1.00 98.52           H  
ATOM   1933  OG1 THR A 124       4.235  -3.111  16.659  1.00 98.52           O  
ATOM   1934  HG1 THR A 124       3.860  -2.266  16.917  1.00 98.52           H  
ATOM   1935  N   SER A 125       2.827  -0.935  14.291  1.00 98.71           N  
ATOM   1936  H   SER A 125       3.656  -1.167  13.762  1.00 98.71           H  
ATOM   1937  CA  SER A 125       2.339   0.433  14.194  1.00 98.71           C  
ATOM   1938  HA  SER A 125       1.277   0.469  14.434  1.00 98.71           H  
ATOM   1939  C   SER A 125       2.547   0.928  12.771  1.00 98.71           C  
ATOM   1940  CB  SER A 125       3.091   1.314  15.186  1.00 98.71           C  
ATOM   1941  HB2 SER A 125       4.153   1.263  14.945  1.00 98.71           H  
ATOM   1942  HB3 SER A 125       2.935   0.940  16.198  1.00 98.71           H  
ATOM   1943  O   SER A 125       3.680   1.075  12.318  1.00 98.71           O  
ATOM   1944  OG  SER A 125       2.651   2.655  15.106  1.00 98.71           O  
ATOM   1945  HG  SER A 125       3.428   3.217  15.052  1.00 98.71           H  
ATOM   1946  N   PHE A 126       1.446   1.172  12.077  1.00 98.86           N  
ATOM   1947  H   PHE A 126       0.579   0.831  12.468  1.00 98.86           H  
ATOM   1948  CA  PHE A 126       1.357   1.812  10.777  1.00 98.86           C  
ATOM   1949  HA  PHE A 126       2.291   2.329  10.554  1.00 98.86           H  
ATOM   1950  C   PHE A 126       0.218   2.827  10.843  1.00 98.86           C  
ATOM   1951  CB  PHE A 126       1.115   0.759   9.685  1.00 98.86           C  
ATOM   1952  HB2 PHE A 126       2.004   0.134   9.603  1.00 98.86           H  
ATOM   1953  HB3 PHE A 126       0.291   0.115   9.992  1.00 98.86           H  
ATOM   1954  O   PHE A 126      -0.926   2.478  11.152  1.00 98.86           O  
ATOM   1955  CG  PHE A 126       0.779   1.339   8.320  1.00 98.86           C  
ATOM   1956  CD1 PHE A 126      -0.550   1.677   8.007  1.00 98.86           C  
ATOM   1957  HD1 PHE A 126      -1.331   1.511   8.735  1.00 98.86           H  
ATOM   1958  CD2 PHE A 126       1.779   1.534   7.352  1.00 98.86           C  
ATOM   1959  HD2 PHE A 126       2.796   1.234   7.557  1.00 98.86           H  
ATOM   1960  CE1 PHE A 126      -0.870   2.228   6.754  1.00 98.86           C  
ATOM   1961  HE1 PHE A 126      -1.893   2.495   6.536  1.00 98.86           H  
ATOM   1962  CE2 PHE A 126       1.459   2.065   6.089  1.00 98.86           C  
ATOM   1963  HE2 PHE A 126       2.231   2.194   5.345  1.00 98.86           H  
ATOM   1964  CZ  PHE A 126       0.136   2.425   5.794  1.00 98.86           C  
ATOM   1965  HZ  PHE A 126      -0.108   2.847   4.830  1.00 98.86           H  
ATOM   1966  N   TYR A 127       0.508   4.087  10.544  1.00 98.83           N  
ATOM   1967  H   TYR A 127       1.464   4.342  10.340  1.00 98.83           H  
ATOM   1968  CA  TYR A 127      -0.532   5.088  10.360  1.00 98.83           C  
ATOM   1969  HA  TYR A 127      -1.391   4.590   9.910  1.00 98.83           H  
ATOM   1970  C   TYR A 127      -0.102   6.170   9.383  1.00 98.83           C  
ATOM   1971  CB  TYR A 127      -0.998   5.674  11.701  1.00 98.83           C  
ATOM   1972  HB2 TYR A 127      -1.325   4.861  12.350  1.00 98.83           H  
ATOM   1973  HB3 TYR A 127      -1.873   6.298  11.521  1.00 98.83           H  
ATOM   1974  O   TYR A 127       1.086   6.413   9.165  1.00 98.83           O  
ATOM   1975  CG  TYR A 127       0.032   6.492  12.447  1.00 98.83           C  
ATOM   1976  CD1 TYR A 127       0.926   5.858  13.331  1.00 98.83           C  
ATOM   1977  HD1 TYR A 127       0.885   4.787  13.466  1.00 98.83           H  
ATOM   1978  CD2 TYR A 127       0.075   7.889  12.275  1.00 98.83           C  
ATOM   1979  HD2 TYR A 127      -0.616   8.371  11.600  1.00 98.83           H  
ATOM   1980  CE1 TYR A 127       1.868   6.621  14.044  1.00 98.83           C  
ATOM   1981  HE1 TYR A 127       2.565   6.145  14.717  1.00 98.83           H  
ATOM   1982  CE2 TYR A 127       1.024   8.654  12.979  1.00 98.83           C  
ATOM   1983  HE2 TYR A 127       1.071   9.724  12.836  1.00 98.83           H  
ATOM   1984  OH  TYR A 127       2.887   8.738  14.492  1.00 98.83           O  
ATOM   1985  HH  TYR A 127       2.984   9.609  14.101  1.00 98.83           H  
ATOM   1986  CZ  TYR A 127       1.926   8.018  13.859  1.00 98.83           C  
ATOM   1987  N   LEU A 128      -1.101   6.819   8.793  1.00 98.88           N  
ATOM   1988  H   LEU A 128      -2.050   6.594   9.059  1.00 98.88           H  
ATOM   1989  CA  LEU A 128      -0.894   8.002   7.978  1.00 98.88           C  
ATOM   1990  HA  LEU A 128       0.170   8.123   7.775  1.00 98.88           H  
ATOM   1991  C   LEU A 128      -1.344   9.226   8.763  1.00 98.88           C  
ATOM   1992  CB  LEU A 128      -1.614   7.874   6.624  1.00 98.88           C  
ATOM   1993  HB2 LEU A 128      -1.356   8.744   6.021  1.00 98.88           H  
ATOM   1994  HB3 LEU A 128      -2.690   7.893   6.798  1.00 98.88           H  
ATOM   1995  O   LEU A 128      -2.340   9.201   9.485  1.00 98.88           O  
ATOM   1996  CG  LEU A 128      -1.269   6.597   5.835  1.00 98.88           C  
ATOM   1997  HG  LEU A 128      -1.647   5.728   6.373  1.00 98.88           H  
ATOM   1998  CD1 LEU A 128      -1.955   6.641   4.468  1.00 98.88           C  
ATOM   1999 HD11 LEU A 128      -1.758   5.714   3.929  1.00 98.88           H  
ATOM   2000 HD12 LEU A 128      -1.570   7.477   3.883  1.00 98.88           H  
ATOM   2001 HD13 LEU A 128      -3.030   6.759   4.598  1.00 98.88           H  
ATOM   2002  CD2 LEU A 128       0.233   6.417   5.616  1.00 98.88           C  
ATOM   2003 HD21 LEU A 128       0.739   6.290   6.573  1.00 98.88           H  
ATOM   2004 HD22 LEU A 128       0.415   5.511   5.038  1.00 98.88           H  
ATOM   2005 HD23 LEU A 128       0.651   7.284   5.103  1.00 98.88           H  
ATOM   2006  N   GLU A 129      -0.635  10.328   8.590  1.00 98.82           N  
ATOM   2007  H   GLU A 129       0.229  10.268   8.070  1.00 98.82           H  
ATOM   2008  CA  GLU A 129      -1.207  11.631   8.898  1.00 98.82           C  
ATOM   2009  HA  GLU A 129      -1.710  11.584   9.864  1.00 98.82           H  
ATOM   2010  C   GLU A 129      -2.261  12.022   7.846  1.00 98.82           C  
ATOM   2011  CB  GLU A 129      -0.095  12.665   8.995  1.00 98.82           C  
ATOM   2012  HB2 GLU A 129       0.487  12.608   8.076  1.00 98.82           H  
ATOM   2013  HB3 GLU A 129      -0.549  13.652   9.091  1.00 98.82           H  
ATOM   2014  O   GLU A 129      -2.517  11.310   6.873  1.00 98.82           O  
ATOM   2015  CG  GLU A 129       0.834  12.471  10.198  1.00 98.82           C  
ATOM   2016  HG2 GLU A 129       0.247  12.553  11.113  1.00 98.82           H  
ATOM   2017  HG3 GLU A 129       1.267  11.472  10.155  1.00 98.82           H  
ATOM   2018  CD  GLU A 129       1.966  13.508  10.220  1.00 98.82           C  
ATOM   2019  OE1 GLU A 129       2.877  13.354  11.057  1.00 98.82           O  
ATOM   2020  OE2 GLU A 129       1.976  14.421   9.359  1.00 98.82           O  
ATOM   2021  N   ASN A 130      -2.908  13.168   8.044  1.00 98.37           N  
ATOM   2022  H   ASN A 130      -2.597  13.772   8.791  1.00 98.37           H  
ATOM   2023  CA  ASN A 130      -3.954  13.629   7.140  1.00 98.37           C  
ATOM   2024  HA  ASN A 130      -4.550  12.761   6.861  1.00 98.37           H  
ATOM   2025  C   ASN A 130      -3.393  14.208   5.823  1.00 98.37           C  
ATOM   2026  CB  ASN A 130      -4.884  14.586   7.912  1.00 98.37           C  
ATOM   2027  HB2 ASN A 130      -5.761  14.822   7.308  1.00 98.37           H  
ATOM   2028  HB3 ASN A 130      -5.238  14.071   8.805  1.00 98.37           H  
ATOM   2029  O   ASN A 130      -2.188  14.367   5.607  1.00 98.37           O  
ATOM   2030  CG  ASN A 130      -4.228  15.891   8.323  1.00 98.37           C  
ATOM   2031  ND2 ASN A 130      -4.526  16.385   9.501  1.00 98.37           N  
ATOM   2032 HD21 ASN A 130      -5.156  15.889  10.116  1.00 98.37           H  
ATOM   2033 HD22 ASN A 130      -4.022  17.210   9.793  1.00 98.37           H  
ATOM   2034  OD1 ASN A 130      -3.470  16.500   7.592  1.00 98.37           O  
ATOM   2035  N   ARG A 131      -4.313  14.590   4.934  1.00 98.46           N  
ATOM   2036  H   ARG A 131      -5.278  14.385   5.151  1.00 98.46           H  
ATOM   2037  CA  ARG A 131      -4.012  15.189   3.629  1.00 98.46           C  
ATOM   2038  HA  ARG A 131      -3.495  14.449   3.018  1.00 98.46           H  
ATOM   2039  C   ARG A 131      -3.108  16.428   3.696  1.00 98.46           C  
ATOM   2040  CB  ARG A 131      -5.353  15.525   2.966  1.00 98.46           C  
ATOM   2041  HB2 ARG A 131      -5.855  16.307   3.537  1.00 98.46           H  
ATOM   2042  HB3 ARG A 131      -5.980  14.634   2.973  1.00 98.46           H  
ATOM   2043  O   ARG A 131      -2.303  16.628   2.791  1.00 98.46           O  
ATOM   2044  CG  ARG A 131      -5.184  15.985   1.517  1.00 98.46           C  
ATOM   2045  HG2 ARG A 131      -4.590  16.898   1.467  1.00 98.46           H  
ATOM   2046  HG3 ARG A 131      -4.683  15.200   0.952  1.00 98.46           H  
ATOM   2047  CD  ARG A 131      -6.561  16.260   0.914  1.00 98.46           C  
ATOM   2048  HD2 ARG A 131      -7.192  15.387   1.077  1.00 98.46           H  
ATOM   2049  HD3 ARG A 131      -7.023  17.117   1.404  1.00 98.46           H  
ATOM   2050  NE  ARG A 131      -6.449  16.465  -0.529  1.00 98.46           N  
ATOM   2051  HE  ARG A 131      -6.313  15.608  -1.047  1.00 98.46           H  
ATOM   2052  NH1 ARG A 131      -6.472  18.755  -0.651  1.00 98.46           N  
ATOM   2053 HH11 ARG A 131      -6.435  19.593  -1.214  1.00 98.46           H  
ATOM   2054 HH12 ARG A 131      -6.511  18.791   0.358  1.00 98.46           H  
ATOM   2055  NH2 ARG A 131      -6.332  17.490  -2.512  1.00 98.46           N  
ATOM   2056 HH21 ARG A 131      -6.295  18.300  -3.114  1.00 98.46           H  
ATOM   2057 HH22 ARG A 131      -6.377  16.557  -2.896  1.00 98.46           H  
ATOM   2058  CZ  ARG A 131      -6.417  17.578  -1.219  1.00 98.46           C  
ATOM   2059  N   ASN A 132      -3.197  17.247   4.751  1.00 98.58           N  
ATOM   2060  H   ASN A 132      -3.764  16.963   5.537  1.00 98.58           H  
ATOM   2061  CA  ASN A 132      -2.435  18.501   4.854  1.00 98.58           C  
ATOM   2062  HA  ASN A 132      -2.570  19.067   3.933  1.00 98.58           H  
ATOM   2063  C   ASN A 132      -0.929  18.265   5.003  1.00 98.58           C  
ATOM   2064  CB  ASN A 132      -2.952  19.354   6.025  1.00 98.58           C  
ATOM   2065  HB2 ASN A 132      -2.851  18.803   6.960  1.00 98.58           H  
ATOM   2066  HB3 ASN A 132      -2.336  20.250   6.105  1.00 98.58           H  
ATOM   2067  O   ASN A 132      -0.134  19.115   4.610  1.00 98.58           O  
ATOM   2068  CG  ASN A 132      -4.383  19.814   5.845  1.00 98.58           C  
ATOM   2069  ND2 ASN A 132      -5.097  20.035   6.924  1.00 98.58           N  
ATOM   2070 HD21 ASN A 132      -6.042  20.360   6.775  1.00 98.58           H  
ATOM   2071 HD22 ASN A 132      -4.696  19.897   7.841  1.00 98.58           H  
ATOM   2072  OD1 ASN A 132      -4.881  19.989   4.747  1.00 98.58           O  
ATOM   2073  N   THR A 133      -0.525  17.105   5.521  1.00 98.76           N  
ATOM   2074  H   THR A 133      -1.208  16.447   5.867  1.00 98.76           H  
ATOM   2075  CA  THR A 133       0.884  16.698   5.579  1.00 98.76           C  
ATOM   2076  HA  THR A 133       1.509  17.578   5.430  1.00 98.76           H  
ATOM   2077  C   THR A 133       1.256  15.735   4.453  1.00 98.76           C  
ATOM   2078  CB  THR A 133       1.249  16.151   6.956  1.00 98.76           C  
ATOM   2079  HB  THR A 133       2.326  15.990   7.000  1.00 98.76           H  
ATOM   2080  O   THR A 133       2.315  15.107   4.488  1.00 98.76           O  
ATOM   2081  CG2 THR A 133       0.842  17.112   8.077  1.00 98.76           C  
ATOM   2082 HG21 THR A 133      -0.242  17.122   8.194  1.00 98.76           H  
ATOM   2083 HG22 THR A 133       1.292  16.796   9.018  1.00 98.76           H  
ATOM   2084 HG23 THR A 133       1.194  18.118   7.848  1.00 98.76           H  
ATOM   2085  OG1 THR A 133       0.595  14.942   7.167  1.00 98.76           O  
ATOM   2086  HG1 THR A 133       0.983  14.633   7.988  1.00 98.76           H  
ATOM   2087  N   ARG A 134       0.402  15.660   3.419  1.00 98.82           N  
ATOM   2088  H   ARG A 134      -0.424  16.239   3.465  1.00 98.82           H  
ATOM   2089  CA  ARG A 134       0.491  14.730   2.289  1.00 98.82           C  
ATOM   2090  HA  ARG A 134      -0.432  14.819   1.717  1.00 98.82           H  
ATOM   2091  C   ARG A 134       0.535  13.274   2.744  1.00 98.82           C  
ATOM   2092  CB  ARG A 134       1.659  15.103   1.359  1.00 98.82           C  
ATOM   2093  HB2 ARG A 134       2.590  15.073   1.924  1.00 98.82           H  
ATOM   2094  HB3 ARG A 134       1.729  14.360   0.564  1.00 98.82           H  
ATOM   2095  O   ARG A 134       1.347  12.501   2.246  1.00 98.82           O  
ATOM   2096  CG  ARG A 134       1.507  16.482   0.710  1.00 98.82           C  
ATOM   2097  HG2 ARG A 134       1.625  17.267   1.457  1.00 98.82           H  
ATOM   2098  HG3 ARG A 134       0.512  16.560   0.271  1.00 98.82           H  
ATOM   2099  CD  ARG A 134       2.545  16.657  -0.407  1.00 98.82           C  
ATOM   2100  HD2 ARG A 134       2.421  15.838  -1.116  1.00 98.82           H  
ATOM   2101  HD3 ARG A 134       2.333  17.588  -0.932  1.00 98.82           H  
ATOM   2102  NE  ARG A 134       3.935  16.690   0.097  1.00 98.82           N  
ATOM   2103  HE  ARG A 134       4.057  16.906   1.076  1.00 98.82           H  
ATOM   2104  NH1 ARG A 134       4.984  16.122  -1.881  1.00 98.82           N  
ATOM   2105 HH11 ARG A 134       5.816  15.962  -2.430  1.00 98.82           H  
ATOM   2106 HH12 ARG A 134       4.113  15.793  -2.272  1.00 98.82           H  
ATOM   2107  NH2 ARG A 134       6.206  16.651  -0.106  1.00 98.82           N  
ATOM   2108 HH21 ARG A 134       6.314  16.948   0.853  1.00 98.82           H  
ATOM   2109 HH22 ARG A 134       7.003  16.453  -0.694  1.00 98.82           H  
ATOM   2110  CZ  ARG A 134       5.025  16.483  -0.629  1.00 98.82           C  
ATOM   2111  N   TYR A 135      -0.331  12.910   3.691  1.00 98.90           N  
ATOM   2112  H   TYR A 135      -0.933  13.607   4.104  1.00 98.90           H  
ATOM   2113  CA  TYR A 135      -0.448  11.540   4.189  1.00 98.90           C  
ATOM   2114  HA  TYR A 135      -1.107  11.568   5.056  1.00 98.90           H  
ATOM   2115  C   TYR A 135       0.881  10.970   4.685  1.00 98.90           C  
ATOM   2116  CB  TYR A 135      -1.110  10.644   3.136  1.00 98.90           C  
ATOM   2117  HB2 TYR A 135      -0.477  10.578   2.251  1.00 98.90           H  
ATOM   2118  HB3 TYR A 135      -1.196   9.638   3.547  1.00 98.90           H  
ATOM   2119  O   TYR A 135       1.276   9.875   4.287  1.00 98.90           O  
ATOM   2120  CG  TYR A 135      -2.491  11.091   2.733  1.00 98.90           C  
ATOM   2121  CD1 TYR A 135      -3.577  10.795   3.573  1.00 98.90           C  
ATOM   2122  HD1 TYR A 135      -3.404  10.290   4.512  1.00 98.90           H  
ATOM   2123  CD2 TYR A 135      -2.696  11.757   1.512  1.00 98.90           C  
ATOM   2124  HD2 TYR A 135      -1.861  11.971   0.861  1.00 98.90           H  
ATOM   2125  CE1 TYR A 135      -4.884  11.135   3.182  1.00 98.90           C  
ATOM   2126  HE1 TYR A 135      -5.717  10.880   3.820  1.00 98.90           H  
ATOM   2127  CE2 TYR A 135      -4.000  12.105   1.121  1.00 98.90           C  
ATOM   2128  HE2 TYR A 135      -4.175  12.589   0.172  1.00 98.90           H  
ATOM   2129  OH  TYR A 135      -6.358  12.113   1.570  1.00 98.90           O  
ATOM   2130  HH  TYR A 135      -7.020  11.760   2.169  1.00 98.90           H  
ATOM   2131  CZ  TYR A 135      -5.096  11.788   1.950  1.00 98.90           C  
ATOM   2132  N   ARG A 136       1.610  11.740   5.500  1.00 98.91           N  
ATOM   2133  H   ARG A 136       1.229  12.628   5.792  1.00 98.91           H  
ATOM   2134  CA  ARG A 136       2.923  11.334   6.010  1.00 98.91           C  
ATOM   2135  HA  ARG A 136       3.607  11.261   5.165  1.00 98.91           H  
ATOM   2136  C   ARG A 136       2.858   9.956   6.666  1.00 98.91           C  
ATOM   2137  CB  ARG A 136       3.438  12.391   6.987  1.00 98.91           C  
ATOM   2138  HB2 ARG A 136       2.782  12.415   7.857  1.00 98.91           H  
ATOM   2139  HB3 ARG A 136       3.408  13.364   6.496  1.00 98.91           H  
ATOM   2140  O   ARG A 136       1.996   9.723   7.511  1.00 98.91           O  
ATOM   2141  CG  ARG A 136       4.867  12.094   7.460  1.00 98.91           C  
ATOM   2142  HG2 ARG A 136       4.901  11.124   7.957  1.00 98.91           H  
ATOM   2143  HG3 ARG A 136       5.538  12.074   6.601  1.00 98.91           H  
ATOM   2144  CD  ARG A 136       5.364  13.144   8.451  1.00 98.91           C  
ATOM   2145  HD2 ARG A 136       4.721  13.138   9.332  1.00 98.91           H  
ATOM   2146  HD3 ARG A 136       6.366  12.857   8.769  1.00 98.91           H  
ATOM   2147  NE  ARG A 136       5.381  14.495   7.865  1.00 98.91           N  
ATOM   2148  HE  ARG A 136       4.508  14.994   7.960  1.00 98.91           H  
ATOM   2149  NH1 ARG A 136       7.603  14.594   7.243  1.00 98.91           N  
ATOM   2150 HH11 ARG A 136       7.746  13.649   7.571  1.00 98.91           H  
ATOM   2151 HH12 ARG A 136       8.395  15.075   6.839  1.00 98.91           H  
ATOM   2152  NH2 ARG A 136       6.279  16.307   6.830  1.00 98.91           N  
ATOM   2153 HH21 ARG A 136       7.089  16.797   6.479  1.00 98.91           H  
ATOM   2154 HH22 ARG A 136       5.376  16.752   6.902  1.00 98.91           H  
ATOM   2155  CZ  ARG A 136       6.416  15.111   7.323  1.00 98.91           C  
ATOM   2156  N   LEU A 137       3.770   9.075   6.264  1.00 98.95           N  
ATOM   2157  H   LEU A 137       4.453   9.369   5.581  1.00 98.95           H  
ATOM   2158  CA  LEU A 137       3.865   7.711   6.768  1.00 98.95           C  
ATOM   2159  HA  LEU A 137       2.861   7.291   6.840  1.00 98.95           H  
ATOM   2160  C   LEU A 137       4.508   7.682   8.148  1.00 98.95           C  
ATOM   2161  CB  LEU A 137       4.695   6.875   5.781  1.00 98.95           C  
ATOM   2162  HB2 LEU A 137       5.667   7.350   5.650  1.00 98.95           H  
ATOM   2163  HB3 LEU A 137       4.177   6.878   4.822  1.00 98.95           H  
ATOM   2164  O   LEU A 137       5.564   8.280   8.345  1.00 98.95           O  
ATOM   2165  CG  LEU A 137       4.916   5.407   6.178  1.00 98.95           C  
ATOM   2166  HG  LEU A 137       5.381   5.348   7.162  1.00 98.95           H  
ATOM   2167  CD1 LEU A 137       3.591   4.645   6.190  1.00 98.95           C  
ATOM   2168 HD11 LEU A 137       3.061   4.796   5.250  1.00 98.95           H  
ATOM   2169 HD12 LEU A 137       3.787   3.581   6.316  1.00 98.95           H  
ATOM   2170 HD13 LEU A 137       2.967   4.980   7.019  1.00 98.95           H  
ATOM   2171  CD2 LEU A 137       5.851   4.728   5.178  1.00 98.95           C  
ATOM   2172 HD21 LEU A 137       6.047   3.704   5.496  1.00 98.95           H  
ATOM   2173 HD22 LEU A 137       6.798   5.266   5.139  1.00 98.95           H  
ATOM   2174 HD23 LEU A 137       5.399   4.721   4.186  1.00 98.95           H  
ATOM   2175  N   HIS A 138       3.932   6.892   9.046  1.00 98.92           N  
ATOM   2176  H   HIS A 138       3.013   6.517   8.856  1.00 98.92           H  
ATOM   2177  CA  HIS A 138       4.568   6.476  10.286  1.00 98.92           C  
ATOM   2178  HA  HIS A 138       5.604   6.815  10.295  1.00 98.92           H  
ATOM   2179  C   HIS A 138       4.536   4.959  10.404  1.00 98.92           C  
ATOM   2180  CB  HIS A 138       3.886   7.148  11.464  1.00 98.92           C  
ATOM   2181  HB2 HIS A 138       2.816   6.948  11.411  1.00 98.92           H  
ATOM   2182  HB3 HIS A 138       4.277   6.728  12.391  1.00 98.92           H  
ATOM   2183  O   HIS A 138       3.466   4.356  10.327  1.00 98.92           O  
ATOM   2184  CG  HIS A 138       4.121   8.632  11.482  1.00 98.92           C  
ATOM   2185  CD2 HIS A 138       3.275   9.579  10.987  1.00 98.92           C  
ATOM   2186  HD2 HIS A 138       2.328   9.391  10.502  1.00 98.92           H  
ATOM   2187  ND1 HIS A 138       5.250   9.261  12.010  1.00 98.92           N  
ATOM   2188  CE1 HIS A 138       5.054  10.574  11.827  1.00 98.92           C  
ATOM   2189  HE1 HIS A 138       5.743  11.349  12.130  1.00 98.92           H  
ATOM   2190  NE2 HIS A 138       3.870  10.794  11.238  1.00 98.92           N  
ATOM   2191  HE2 HIS A 138       3.482  11.712  11.075  1.00 98.92           H  
ATOM   2192  N   VAL A 139       5.706   4.349  10.584  1.00 98.82           N  
ATOM   2193  H   VAL A 139       6.537   4.921  10.631  1.00 98.82           H  
ATOM   2194  CA  VAL A 139       5.873   2.902  10.761  1.00 98.82           C  
ATOM   2195  HA  VAL A 139       4.901   2.499  11.046  1.00 98.82           H  
ATOM   2196  C   VAL A 139       6.844   2.581  11.887  1.00 98.82           C  
ATOM   2197  CB  VAL A 139       6.296   2.170   9.475  1.00 98.82           C  
ATOM   2198  HB  VAL A 139       6.503   1.131   9.728  1.00 98.82           H  
ATOM   2199  O   VAL A 139       7.886   3.220  12.029  1.00 98.82           O  
ATOM   2200  CG1 VAL A 139       5.142   2.175   8.482  1.00 98.82           C  
ATOM   2201 HG11 VAL A 139       5.402   1.584   7.603  1.00 98.82           H  
ATOM   2202 HG12 VAL A 139       4.914   3.200   8.191  1.00 98.82           H  
ATOM   2203 HG13 VAL A 139       4.275   1.737   8.977  1.00 98.82           H  
ATOM   2204  CG2 VAL A 139       7.540   2.752   8.800  1.00 98.82           C  
ATOM   2205 HG21 VAL A 139       7.357   3.776   8.474  1.00 98.82           H  
ATOM   2206 HG22 VAL A 139       8.375   2.733   9.501  1.00 98.82           H  
ATOM   2207 HG23 VAL A 139       7.807   2.142   7.937  1.00 98.82           H  
ATOM   2208  N   SER A 140       6.506   1.582  12.699  1.00 98.73           N  
ATOM   2209  H   SER A 140       5.606   1.143  12.571  1.00 98.73           H  
ATOM   2210  CA  SER A 140       7.394   1.025  13.721  1.00 98.73           C  
ATOM   2211  HA  SER A 140       8.388   0.930  13.283  1.00 98.73           H  
ATOM   2212  C   SER A 140       6.954  -0.377  14.161  1.00 98.73           C  
ATOM   2213  CB  SER A 140       7.503   1.987  14.917  1.00 98.73           C  
ATOM   2214  HB2 SER A 140       8.314   1.658  15.567  1.00 98.73           H  
ATOM   2215  HB3 SER A 140       7.751   2.985  14.556  1.00 98.73           H  
ATOM   2216  O   SER A 140       5.943  -0.913  13.699  1.00 98.73           O  
ATOM   2217  OG  SER A 140       6.313   2.052  15.673  1.00 98.73           O  
ATOM   2218  HG  SER A 140       6.348   2.834  16.229  1.00 98.73           H  
ATOM   2219  N   GLY A 141       7.744  -0.997  15.044  1.00 98.46           N  
ATOM   2220  H   GLY A 141       8.552  -0.506  15.399  1.00 98.46           H  
ATOM   2221  CA  GLY A 141       7.455  -2.338  15.558  1.00 98.46           C  
ATOM   2222  HA2 GLY A 141       8.128  -2.560  16.387  1.00 98.46           H  
ATOM   2223  HA3 GLY A 141       6.430  -2.371  15.926  1.00 98.46           H  
ATOM   2224  C   GLY A 141       7.628  -3.426  14.501  1.00 98.46           C  
ATOM   2225  O   GLY A 141       6.798  -4.328  14.395  1.00 98.46           O  
ATOM   2226  N   TYR A 142       8.680  -3.305  13.688  1.00 98.77           N  
ATOM   2227  H   TYR A 142       9.316  -2.530  13.811  1.00 98.77           H  
ATOM   2228  CA  TYR A 142       8.965  -4.253  12.623  1.00 98.77           C  
ATOM   2229  HA  TYR A 142       8.078  -4.313  11.994  1.00 98.77           H  
ATOM   2230  C   TYR A 142       9.296  -5.651  13.155  1.00 98.77           C  
ATOM   2231  CB  TYR A 142      10.112  -3.759  11.741  1.00 98.77           C  
ATOM   2232  HB2 TYR A 142      11.001  -3.602  12.352  1.00 98.77           H  
ATOM   2233  HB3 TYR A 142       9.834  -2.802  11.300  1.00 98.77           H  
ATOM   2234  O   TYR A 142      10.093  -5.819  14.081  1.00 98.77           O  
ATOM   2235  CG  TYR A 142      10.433  -4.739  10.629  1.00 98.77           C  
ATOM   2236  CD1 TYR A 142      11.582  -5.556  10.679  1.00 98.77           C  
ATOM   2237  HD1 TYR A 142      12.263  -5.470  11.513  1.00 98.77           H  
ATOM   2238  CD2 TYR A 142       9.530  -4.873   9.566  1.00 98.77           C  
ATOM   2239  HD2 TYR A 142       8.612  -4.303   9.569  1.00 98.77           H  
ATOM   2240  CE1 TYR A 142      11.864  -6.445   9.619  1.00 98.77           C  
ATOM   2241  HE1 TYR A 142      12.756  -7.053   9.632  1.00 98.77           H  
ATOM   2242  CE2 TYR A 142       9.816  -5.738   8.504  1.00 98.77           C  
ATOM   2243  HE2 TYR A 142       9.151  -5.794   7.655  1.00 98.77           H  
ATOM   2244  OH  TYR A 142      11.196  -7.350   7.476  1.00 98.77           O  
ATOM   2245  HH  TYR A 142      12.053  -7.778   7.537  1.00 98.77           H  
ATOM   2246  CZ  TYR A 142      10.979  -6.518   8.520  1.00 98.77           C  
ATOM   2247  N   ARG A 143       8.745  -6.661  12.488  1.00 98.51           N  
ATOM   2248  H   ARG A 143       8.066  -6.410  11.783  1.00 98.51           H  
ATOM   2249  CA  ARG A 143       9.214  -8.047  12.492  1.00 98.51           C  
ATOM   2250  HA  ARG A 143      10.290  -8.043  12.661  1.00 98.51           H  
ATOM   2251  C   ARG A 143       8.955  -8.645  11.113  1.00 98.51           C  
ATOM   2252  CB  ARG A 143       8.533  -8.842  13.621  1.00 98.51           C  
ATOM   2253  HB2 ARG A 143       8.969  -9.840  13.663  1.00 98.51           H  
ATOM   2254  HB3 ARG A 143       8.734  -8.343  14.569  1.00 98.51           H  
ATOM   2255  O   ARG A 143       7.958  -8.323  10.479  1.00 98.51           O  
ATOM   2256  CG  ARG A 143       7.015  -8.967  13.428  1.00 98.51           C  
ATOM   2257  HG2 ARG A 143       6.579  -7.975  13.318  1.00 98.51           H  
ATOM   2258  HG3 ARG A 143       6.822  -9.556  12.531  1.00 98.51           H  
ATOM   2259  CD  ARG A 143       6.337  -9.668  14.603  1.00 98.51           C  
ATOM   2260  HD2 ARG A 143       6.761 -10.667  14.707  1.00 98.51           H  
ATOM   2261  HD3 ARG A 143       6.536  -9.097  15.509  1.00 98.51           H  
ATOM   2262  NE  ARG A 143       4.882  -9.758  14.381  1.00 98.51           N  
ATOM   2263  HE  ARG A 143       4.529  -9.300  13.553  1.00 98.51           H  
ATOM   2264  NH1 ARG A 143       4.352 -10.892  16.300  1.00 98.51           N  
ATOM   2265 HH11 ARG A 143       3.654 -11.278  16.920  1.00 98.51           H  
ATOM   2266 HH12 ARG A 143       5.330 -10.887  16.551  1.00 98.51           H  
ATOM   2267  NH2 ARG A 143       2.725 -10.274  14.901  1.00 98.51           N  
ATOM   2268 HH21 ARG A 143       2.037 -10.647  15.540  1.00 98.51           H  
ATOM   2269 HH22 ARG A 143       2.405  -9.768  14.087  1.00 98.51           H  
ATOM   2270  CZ  ARG A 143       3.995 -10.308  15.189  1.00 98.51           C  
ATOM   2271  N   GLY A 144       9.799  -9.550  10.654  1.00 97.48           N  
ATOM   2272  H   GLY A 144      10.629  -9.796  11.173  1.00 97.48           H  
ATOM   2273  CA  GLY A 144       9.605 -10.161   9.346  1.00 97.48           C  
ATOM   2274  HA2 GLY A 144       9.649  -9.392   8.574  1.00 97.48           H  
ATOM   2275  HA3 GLY A 144       8.625 -10.636   9.294  1.00 97.48           H  
ATOM   2276  C   GLY A 144      10.663 -11.200   9.045  1.00 97.48           C  
ATOM   2277  O   GLY A 144      11.546 -11.468   9.859  1.00 97.48           O  
ATOM   2278  N   THR A 145      10.555 -11.791   7.865  1.00 96.94           N  
ATOM   2279  H   THR A 145       9.794 -11.525   7.257  1.00 96.94           H  
ATOM   2280  CA  THR A 145      11.486 -12.812   7.375  1.00 96.94           C  
ATOM   2281  HA  THR A 145      11.921 -13.338   8.225  1.00 96.94           H  
ATOM   2282  C   THR A 145      12.663 -12.224   6.587  1.00 96.94           C  
ATOM   2283  CB  THR A 145      10.721 -13.837   6.541  1.00 96.94           C  
ATOM   2284  HB  THR A 145      11.429 -14.551   6.121  1.00 96.94           H  
ATOM   2285  O   THR A 145      13.591 -12.947   6.234  1.00 96.94           O  
ATOM   2286  CG2 THR A 145       9.685 -14.615   7.349  1.00 96.94           C  
ATOM   2287 HG21 THR A 145      10.179 -15.128   8.175  1.00 96.94           H  
ATOM   2288 HG22 THR A 145       8.927 -13.938   7.744  1.00 96.94           H  
ATOM   2289 HG23 THR A 145       9.208 -15.354   6.705  1.00 96.94           H  
ATOM   2290  OG1 THR A 145      10.013 -13.191   5.511  1.00 96.94           O  
ATOM   2291  HG1 THR A 145      10.431 -13.554   4.728  1.00 96.94           H  
ATOM   2292  N   LEU A 146      12.641 -10.912   6.342  1.00 97.05           N  
ATOM   2293  H   LEU A 146      11.857 -10.392   6.709  1.00 97.05           H  
ATOM   2294  CA  LEU A 146      13.683 -10.130   5.673  1.00 97.05           C  
ATOM   2295  HA  LEU A 146      14.569 -10.747   5.524  1.00 97.05           H  
ATOM   2296  C   LEU A 146      14.091  -8.921   6.537  1.00 97.05           C  
ATOM   2297  CB  LEU A 146      13.136  -9.670   4.309  1.00 97.05           C  
ATOM   2298  HB2 LEU A 146      12.201  -9.136   4.479  1.00 97.05           H  
ATOM   2299  HB3 LEU A 146      13.834  -8.961   3.863  1.00 97.05           H  
ATOM   2300  O   LEU A 146      13.412  -8.626   7.524  1.00 97.05           O  
ATOM   2301  CG  LEU A 146      12.892 -10.802   3.297  1.00 97.05           C  
ATOM   2302  HG  LEU A 146      12.240 -11.563   3.726  1.00 97.05           H  
ATOM   2303  CD1 LEU A 146      12.187 -10.199   2.086  1.00 97.05           C  
ATOM   2304 HD11 LEU A 146      11.192  -9.859   2.374  1.00 97.05           H  
ATOM   2305 HD12 LEU A 146      12.101 -10.934   1.287  1.00 97.05           H  
ATOM   2306 HD13 LEU A 146      12.757  -9.342   1.727  1.00 97.05           H  
ATOM   2307  CD2 LEU A 146      14.195 -11.461   2.839  1.00 97.05           C  
ATOM   2308 HD21 LEU A 146      14.662 -11.982   3.675  1.00 97.05           H  
ATOM   2309 HD22 LEU A 146      14.882 -10.709   2.450  1.00 97.05           H  
ATOM   2310 HD23 LEU A 146      13.985 -12.191   2.057  1.00 97.05           H  
ATOM   2311  N   PRO A 147      15.165  -8.191   6.194  1.00 98.39           N  
ATOM   2312  CA  PRO A 147      15.453  -6.887   6.794  1.00 98.39           C  
ATOM   2313  HA  PRO A 147      15.580  -7.024   7.868  1.00 98.39           H  
ATOM   2314  C   PRO A 147      14.341  -5.854   6.552  1.00 98.39           C  
ATOM   2315  CB  PRO A 147      16.789  -6.446   6.192  1.00 98.39           C  
ATOM   2316  HB2 PRO A 147      16.620  -5.874   5.279  1.00 98.39           H  
ATOM   2317  HB3 PRO A 147      17.383  -5.866   6.898  1.00 98.39           H  
ATOM   2318  O   PRO A 147      13.600  -5.946   5.572  1.00 98.39           O  
ATOM   2319  CG  PRO A 147      17.455  -7.778   5.847  1.00 98.39           C  
ATOM   2320  HG2 PRO A 147      17.866  -8.229   6.750  1.00 98.39           H  
ATOM   2321  HG3 PRO A 147      18.232  -7.662   5.092  1.00 98.39           H  
ATOM   2322  CD  PRO A 147      16.273  -8.607   5.348  1.00 98.39           C  
ATOM   2323  HD2 PRO A 147      16.491  -9.670   5.450  1.00 98.39           H  
ATOM   2324  HD3 PRO A 147      16.057  -8.358   4.309  1.00 98.39           H  
ATOM   2325  N   ASP A 148      14.229  -4.884   7.462  1.00 98.74           N  
ATOM   2326  H   ASP A 148      14.918  -4.832   8.198  1.00 98.74           H  
ATOM   2327  CA  ASP A 148      13.247  -3.796   7.404  1.00 98.74           C  
ATOM   2328  HA  ASP A 148      12.265  -4.209   7.168  1.00 98.74           H  
ATOM   2329  C   ASP A 148      13.619  -2.754   6.344  1.00 98.74           C  
ATOM   2330  CB  ASP A 148      13.166  -3.107   8.774  1.00 98.74           C  
ATOM   2331  HB2 ASP A 148      13.028  -3.859   9.551  1.00 98.74           H  
ATOM   2332  HB3 ASP A 148      14.114  -2.616   8.991  1.00 98.74           H  
ATOM   2333  O   ASP A 148      14.571  -1.997   6.528  1.00 98.74           O  
ATOM   2334  CG  ASP A 148      12.044  -2.067   8.877  1.00 98.74           C  
ATOM   2335  OD1 ASP A 148      11.368  -1.741   7.869  1.00 98.74           O  
ATOM   2336  OD2 ASP A 148      11.838  -1.559   9.999  1.00 98.74           O  
ATOM   2337  N   GLU A 149      12.836  -2.676   5.269  1.00 98.61           N  
ATOM   2338  H   GLU A 149      12.123  -3.380   5.145  1.00 98.61           H  
ATOM   2339  CA  GLU A 149      13.065  -1.707   4.192  1.00 98.61           C  
ATOM   2340  HA  GLU A 149      14.043  -1.243   4.321  1.00 98.61           H  
ATOM   2341  C   GLU A 149      12.059  -0.551   4.187  1.00 98.61           C  
ATOM   2342  CB  GLU A 149      13.055  -2.437   2.843  1.00 98.61           C  
ATOM   2343  HB2 GLU A 149      12.073  -2.889   2.706  1.00 98.61           H  
ATOM   2344  HB3 GLU A 149      13.194  -1.713   2.040  1.00 98.61           H  
ATOM   2345  O   GLU A 149      12.367   0.527   3.676  1.00 98.61           O  
ATOM   2346  CG  GLU A 149      14.120  -3.536   2.712  1.00 98.61           C  
ATOM   2347  HG2 GLU A 149      13.907  -4.073   1.787  1.00 98.61           H  
ATOM   2348  HG3 GLU A 149      14.027  -4.244   3.535  1.00 98.61           H  
ATOM   2349  CD  GLU A 149      15.570  -3.048   2.648  1.00 98.61           C  
ATOM   2350  OE1 GLU A 149      16.389  -3.810   2.096  1.00 98.61           O  
ATOM   2351  OE2 GLU A 149      15.883  -1.896   3.013  1.00 98.61           O  
ATOM   2352  N   LEU A 150      10.860  -0.731   4.761  1.00 98.80           N  
ATOM   2353  H   LEU A 150      10.694  -1.588   5.269  1.00 98.80           H  
ATOM   2354  CA  LEU A 150       9.837   0.321   4.771  1.00 98.80           C  
ATOM   2355  HA  LEU A 150       9.828   0.787   3.786  1.00 98.80           H  
ATOM   2356  C   LEU A 150      10.156   1.418   5.787  1.00 98.80           C  
ATOM   2357  CB  LEU A 150       8.449  -0.275   5.054  1.00 98.80           C  
ATOM   2358  HB2 LEU A 150       8.281  -1.128   4.397  1.00 98.80           H  
ATOM   2359  HB3 LEU A 150       8.449  -0.609   6.092  1.00 98.80           H  
ATOM   2360  O   LEU A 150       9.833   2.580   5.541  1.00 98.80           O  
ATOM   2361  CG  LEU A 150       7.270   0.707   4.940  1.00 98.80           C  
ATOM   2362  HG  LEU A 150       7.372   1.504   5.676  1.00 98.80           H  
ATOM   2363  CD1 LEU A 150       7.179   1.324   3.549  1.00 98.80           C  
ATOM   2364 HD11 LEU A 150       7.221   0.521   2.812  1.00 98.80           H  
ATOM   2365 HD12 LEU A 150       6.251   1.886   3.446  1.00 98.80           H  
ATOM   2366 HD13 LEU A 150       8.013   2.007   3.390  1.00 98.80           H  
ATOM   2367  CD2 LEU A 150       5.964  -0.038   5.222  1.00 98.80           C  
ATOM   2368 HD21 LEU A 150       5.128   0.661   5.195  1.00 98.80           H  
ATOM   2369 HD22 LEU A 150       6.009  -0.490   6.213  1.00 98.80           H  
ATOM   2370 HD23 LEU A 150       5.812  -0.817   4.476  1.00 98.80           H  
ATOM   2371  N   SER A 151      10.815   1.096   6.905  1.00 98.75           N  
ATOM   2372  H   SER A 151      11.022   0.128   7.103  1.00 98.75           H  
ATOM   2373  CA  SER A 151      11.170   2.110   7.907  1.00 98.75           C  
ATOM   2374  HA  SER A 151      10.259   2.629   8.205  1.00 98.75           H  
ATOM   2375  C   SER A 151      12.130   3.175   7.375  1.00 98.75           C  
ATOM   2376  CB  SER A 151      11.760   1.465   9.157  1.00 98.75           C  
ATOM   2377  HB2 SER A 151      12.147   2.240   9.819  1.00 98.75           H  
ATOM   2378  HB3 SER A 151      12.575   0.796   8.880  1.00 98.75           H  
ATOM   2379  O   SER A 151      12.173   4.276   7.918  1.00 98.75           O  
ATOM   2380  OG  SER A 151      10.753   0.757   9.842  1.00 98.75           O  
ATOM   2381  HG  SER A 151      11.089  -0.137   9.940  1.00 98.75           H  
ATOM   2382  N   TYR A 152      12.840   2.920   6.269  1.00 98.82           N  
ATOM   2383  H   TYR A 152      12.756   2.011   5.839  1.00 98.82           H  
ATOM   2384  CA  TYR A 152      13.617   3.952   5.572  1.00 98.82           C  
ATOM   2385  HA  TYR A 152      14.336   4.380   6.271  1.00 98.82           H  
ATOM   2386  C   TYR A 152      12.744   5.108   5.042  1.00 98.82           C  
ATOM   2387  CB  TYR A 152      14.382   3.291   4.421  1.00 98.82           C  
ATOM   2388  HB2 TYR A 152      13.671   2.850   3.722  1.00 98.82           H  
ATOM   2389  HB3 TYR A 152      14.999   2.485   4.818  1.00 98.82           H  
ATOM   2390  O   TYR A 152      13.209   6.242   4.901  1.00 98.82           O  
ATOM   2391  CG  TYR A 152      15.272   4.265   3.681  1.00 98.82           C  
ATOM   2392  CD1 TYR A 152      14.890   4.751   2.417  1.00 98.82           C  
ATOM   2393  HD1 TYR A 152      13.971   4.401   1.970  1.00 98.82           H  
ATOM   2394  CD2 TYR A 152      16.452   4.726   4.292  1.00 98.82           C  
ATOM   2395  HD2 TYR A 152      16.730   4.355   5.268  1.00 98.82           H  
ATOM   2396  CE1 TYR A 152      15.699   5.691   1.751  1.00 98.82           C  
ATOM   2397  HE1 TYR A 152      15.432   6.063   0.773  1.00 98.82           H  
ATOM   2398  CE2 TYR A 152      17.259   5.673   3.637  1.00 98.82           C  
ATOM   2399  HE2 TYR A 152      18.162   6.034   4.107  1.00 98.82           H  
ATOM   2400  OH  TYR A 152      17.644   7.084   1.743  1.00 98.82           O  
ATOM   2401  HH  TYR A 152      18.445   7.273   2.236  1.00 98.82           H  
ATOM   2402  CZ  TYR A 152      16.879   6.155   2.366  1.00 98.82           C  
ATOM   2403  N   ASN A 153      11.468   4.826   4.772  1.00 98.82           N  
ATOM   2404  H   ASN A 153      11.159   3.877   4.923  1.00 98.82           H  
ATOM   2405  CA  ASN A 153      10.452   5.774   4.322  1.00 98.82           C  
ATOM   2406  HA  ASN A 153      10.941   6.624   3.846  1.00 98.82           H  
ATOM   2407  C   ASN A 153       9.618   6.355   5.477  1.00 98.82           C  
ATOM   2408  CB  ASN A 153       9.587   5.054   3.275  1.00 98.82           C  
ATOM   2409  HB2 ASN A 153       9.133   4.162   3.709  1.00 98.82           H  
ATOM   2410  HB3 ASN A 153       8.777   5.709   2.954  1.00 98.82           H  
ATOM   2411  O   ASN A 153       8.723   7.168   5.242  1.00 98.82           O  
ATOM   2412  CG  ASN A 153      10.419   4.650   2.076  1.00 98.82           C  
ATOM   2413  ND2 ASN A 153      10.824   5.601   1.269  1.00 98.82           N  
ATOM   2414 HD21 ASN A 153      11.459   5.415   0.507  1.00 98.82           H  
ATOM   2415 HD22 ASN A 153      10.385   6.503   1.389  1.00 98.82           H  
ATOM   2416  OD1 ASN A 153      10.754   3.501   1.859  1.00 98.82           O  
ATOM   2417  N   ASN A 154       9.898   5.953   6.721  1.00 98.84           N  
ATOM   2418  H   ASN A 154      10.671   5.319   6.867  1.00 98.84           H  
ATOM   2419  CA  ASN A 154       9.218   6.477   7.897  1.00 98.84           C  
ATOM   2420  HA  ASN A 154       8.158   6.235   7.813  1.00 98.84           H  
ATOM   2421  C   ASN A 154       9.359   8.004   7.976  1.00 98.84           C  
ATOM   2422  CB  ASN A 154       9.787   5.809   9.158  1.00 98.84           C  
ATOM   2423  HB2 ASN A 154      10.829   6.106   9.282  1.00 98.84           H  
ATOM   2424  HB3 ASN A 154       9.743   4.724   9.058  1.00 98.84           H  
ATOM   2425  O   ASN A 154      10.407   8.564   7.654  1.00 98.84           O  
ATOM   2426  CG  ASN A 154       9.002   6.190  10.392  1.00 98.84           C  
ATOM   2427  ND2 ASN A 154       9.644   6.466  11.499  1.00 98.84           N  
ATOM   2428 HD21 ASN A 154       9.061   6.652  12.302  1.00 98.84           H  
ATOM   2429 HD22 ASN A 154      10.643   6.329  11.550  1.00 98.84           H  
ATOM   2430  OD1 ASN A 154       7.792   6.270  10.368  1.00 98.84           O  
ATOM   2431  N   ASN A 155       8.309   8.673   8.447  1.00 98.80           N  
ATOM   2432  H   ASN A 155       7.479   8.151   8.692  1.00 98.80           H  
ATOM   2433  CA  ASN A 155       8.215  10.122   8.566  1.00 98.80           C  
ATOM   2434  HA  ASN A 155       7.219  10.323   8.963  1.00 98.80           H  
ATOM   2435  C   ASN A 155       8.286  10.875   7.220  1.00 98.80           C  
ATOM   2436  CB  ASN A 155       9.231  10.589   9.630  1.00 98.80           C  
ATOM   2437  HB2 ASN A 155      10.241  10.486   9.233  1.00 98.80           H  
ATOM   2438  HB3 ASN A 155       9.146   9.949  10.508  1.00 98.80           H  
ATOM   2439  O   ASN A 155       8.486  12.088   7.229  1.00 98.80           O  
ATOM   2440  CG  ASN A 155       9.037  12.015  10.099  1.00 98.80           C  
ATOM   2441  ND2 ASN A 155      10.099  12.776  10.218  1.00 98.80           N  
ATOM   2442 HD21 ASN A 155      11.006  12.405   9.974  1.00 98.80           H  
ATOM   2443 HD22 ASN A 155       9.948  13.697  10.603  1.00 98.80           H  
ATOM   2444  OD1 ASN A 155       7.948  12.472  10.389  1.00 98.80           O  
ATOM   2445  N   MET A 156       8.089  10.227   6.065  1.00 98.84           N  
ATOM   2446  H   MET A 156       7.971   9.224   6.083  1.00 98.84           H  
ATOM   2447  CA  MET A 156       8.070  10.905   4.758  1.00 98.84           C  
ATOM   2448  HA  MET A 156       8.567  11.868   4.878  1.00 98.84           H  
ATOM   2449  C   MET A 156       6.646  11.189   4.257  1.00 98.84           C  
ATOM   2450  CB  MET A 156       8.877  10.124   3.713  1.00 98.84           C  
ATOM   2451  HB2 MET A 156       8.783  10.623   2.748  1.00 98.84           H  
ATOM   2452  HB3 MET A 156       8.467   9.120   3.603  1.00 98.84           H  
ATOM   2453  O   MET A 156       5.748  10.378   4.484  1.00 98.84           O  
ATOM   2454  CG  MET A 156      10.365  10.026   4.074  1.00 98.84           C  
ATOM   2455  HG2 MET A 156      10.884   9.585   3.224  1.00 98.84           H  
ATOM   2456  HG3 MET A 156      10.467   9.339   4.914  1.00 98.84           H  
ATOM   2457  SD  MET A 156      11.195  11.585   4.530  1.00 98.84           S  
ATOM   2458  CE  MET A 156      11.108  12.556   2.999  1.00 98.84           C  
ATOM   2459  HE1 MET A 156      11.100  13.617   3.250  1.00 98.84           H  
ATOM   2460  HE2 MET A 156      10.208  12.310   2.436  1.00 98.84           H  
ATOM   2461  HE3 MET A 156      11.984  12.363   2.379  1.00 98.84           H  
ATOM   2462  N   PRO A 157       6.403  12.331   3.579  1.00 98.84           N  
ATOM   2463  CA  PRO A 157       5.144  12.593   2.883  1.00 98.84           C  
ATOM   2464  HA  PRO A 157       4.292  12.426   3.541  1.00 98.84           H  
ATOM   2465  C   PRO A 157       4.999  11.709   1.639  1.00 98.84           C  
ATOM   2466  CB  PRO A 157       5.196  14.071   2.497  1.00 98.84           C  
ATOM   2467  HB2 PRO A 157       4.819  14.678   3.320  1.00 98.84           H  
ATOM   2468  HB3 PRO A 157       4.642  14.269   1.579  1.00 98.84           H  
ATOM   2469  O   PRO A 157       5.989  11.358   0.994  1.00 98.84           O  
ATOM   2470  CG  PRO A 157       6.688  14.329   2.304  1.00 98.84           C  
ATOM   2471  HG2 PRO A 157       6.989  14.010   1.306  1.00 98.84           H  
ATOM   2472  HG3 PRO A 157       6.944  15.376   2.467  1.00 98.84           H  
ATOM   2473  CD  PRO A 157       7.340  13.423   3.345  1.00 98.84           C  
ATOM   2474  HD2 PRO A 157       7.492  13.973   4.273  1.00 98.84           H  
ATOM   2475  HD3 PRO A 157       8.291  13.052   2.962  1.00 98.84           H  
ATOM   2476  N   PHE A 158       3.762  11.401   1.256  1.00 98.92           N  
ATOM   2477  H   PHE A 158       2.971  11.741   1.785  1.00 98.92           H  
ATOM   2478  CA  PHE A 158       3.488  10.731  -0.010  1.00 98.92           C  
ATOM   2479  HA  PHE A 158       4.144   9.864  -0.083  1.00 98.92           H  
ATOM   2480  C   PHE A 158       3.794  11.672  -1.176  1.00 98.92           C  
ATOM   2481  CB  PHE A 158       2.040  10.235  -0.061  1.00 98.92           C  
ATOM   2482  HB2 PHE A 158       1.762   9.852   0.920  1.00 98.92           H  
ATOM   2483  HB3 PHE A 158       1.374  11.069  -0.281  1.00 98.92           H  
ATOM   2484  O   PHE A 158       3.545  12.880  -1.105  1.00 98.92           O  
ATOM   2485  CG  PHE A 158       1.825   9.124  -1.072  1.00 98.92           C  
ATOM   2486  CD1 PHE A 158       1.363   9.389  -2.374  1.00 98.92           C  
ATOM   2487  HD1 PHE A 158       1.163  10.404  -2.683  1.00 98.92           H  
ATOM   2488  CD2 PHE A 158       2.094   7.799  -0.697  1.00 98.92           C  
ATOM   2489  HD2 PHE A 158       2.500   7.599   0.283  1.00 98.92           H  
ATOM   2490  CE1 PHE A 158       1.128   8.322  -3.262  1.00 98.92           C  
ATOM   2491  HE1 PHE A 158       0.757   8.520  -4.257  1.00 98.92           H  
ATOM   2492  CE2 PHE A 158       1.842   6.731  -1.570  1.00 98.92           C  
ATOM   2493  HE2 PHE A 158       2.033   5.716  -1.253  1.00 98.92           H  
ATOM   2494  CZ  PHE A 158       1.349   6.994  -2.855  1.00 98.92           C  
ATOM   2495  HZ  PHE A 158       1.161   6.176  -3.535  1.00 98.92           H  
ATOM   2496  N   SER A 159       4.333  11.119  -2.256  1.00 98.88           N  
ATOM   2497  H   SER A 159       4.548  10.132  -2.245  1.00 98.88           H  
ATOM   2498  CA  SER A 159       4.637  11.857  -3.479  1.00 98.88           C  
ATOM   2499  HA  SER A 159       4.063  12.784  -3.492  1.00 98.88           H  
ATOM   2500  C   SER A 159       4.235  11.050  -4.708  1.00 98.88           C  
ATOM   2501  CB  SER A 159       6.118  12.234  -3.530  1.00 98.88           C  
ATOM   2502  HB2 SER A 159       6.309  12.832  -4.421  1.00 98.88           H  
ATOM   2503  HB3 SER A 159       6.714  11.323  -3.582  1.00 98.88           H  
ATOM   2504  O   SER A 159       4.213   9.822  -4.683  1.00 98.88           O  
ATOM   2505  OG  SER A 159       6.485  12.965  -2.371  1.00 98.88           O  
ATOM   2506  HG  SER A 159       6.386  12.376  -1.620  1.00 98.88           H  
ATOM   2507  N   THR A 160       3.908  11.757  -5.784  1.00 98.69           N  
ATOM   2508  H   THR A 160       4.065  12.754  -5.742  1.00 98.69           H  
ATOM   2509  CA  THR A 160       3.541  11.213  -7.103  1.00 98.69           C  
ATOM   2510  HA  THR A 160       3.919  10.196  -7.204  1.00 98.69           H  
ATOM   2511  C   THR A 160       4.191  12.068  -8.188  1.00 98.69           C  
ATOM   2512  CB  THR A 160       2.018  11.195  -7.312  1.00 98.69           C  
ATOM   2513  HB  THR A 160       1.790  10.866  -8.326  1.00 98.69           H  
ATOM   2514  O   THR A 160       4.806  13.089  -7.885  1.00 98.69           O  
ATOM   2515  CG2 THR A 160       1.289  10.279  -6.337  1.00 98.69           C  
ATOM   2516 HG21 THR A 160       0.232  10.242  -6.604  1.00 98.69           H  
ATOM   2517 HG22 THR A 160       1.702   9.273  -6.411  1.00 98.69           H  
ATOM   2518 HG23 THR A 160       1.392  10.643  -5.315  1.00 98.69           H  
ATOM   2519  OG1 THR A 160       1.512  12.485  -7.120  1.00 98.69           O  
ATOM   2520  HG1 THR A 160       1.792  12.781  -6.250  1.00 98.69           H  
ATOM   2521  N   ILE A 161       4.058  11.679  -9.455  1.00 97.11           N  
ATOM   2522  H   ILE A 161       3.525  10.845  -9.658  1.00 97.11           H  
ATOM   2523  CA  ILE A 161       4.669  12.397 -10.585  1.00 97.11           C  
ATOM   2524  HA  ILE A 161       5.748  12.410 -10.432  1.00 97.11           H  
ATOM   2525  C   ILE A 161       4.242  13.876 -10.689  1.00 97.11           C  
ATOM   2526  CB  ILE A 161       4.385  11.642 -11.903  1.00 97.11           C  
ATOM   2527  HB  ILE A 161       4.841  12.213 -12.711  1.00 97.11           H  
ATOM   2528  O   ILE A 161       5.040  14.711 -11.103  1.00 97.11           O  
ATOM   2529  CG1 ILE A 161       2.869  11.516 -12.195  1.00 97.11           C  
ATOM   2530 HG12 ILE A 161       2.423  12.510 -12.223  1.00 97.11           H  
ATOM   2531 HG13 ILE A 161       2.379  10.949 -11.404  1.00 97.11           H  
ATOM   2532  CG2 ILE A 161       5.069  10.261 -11.869  1.00 97.11           C  
ATOM   2533 HG21 ILE A 161       5.070   9.815 -12.864  1.00 97.11           H  
ATOM   2534 HG22 ILE A 161       4.558   9.591 -11.177  1.00 97.11           H  
ATOM   2535 HG23 ILE A 161       6.105  10.370 -11.548  1.00 97.11           H  
ATOM   2536  CD1 ILE A 161       2.542  10.849 -13.535  1.00 97.11           C  
ATOM   2537 HD11 ILE A 161       3.061  11.364 -14.343  1.00 97.11           H  
ATOM   2538 HD12 ILE A 161       1.468  10.904 -13.710  1.00 97.11           H  
ATOM   2539 HD13 ILE A 161       2.836   9.799 -13.519  1.00 97.11           H  
ATOM   2540  N   ASP A 162       3.008  14.211 -10.301  1.00 98.21           N  
ATOM   2541  H   ASP A 162       2.376  13.487  -9.991  1.00 98.21           H  
ATOM   2542  CA  ASP A 162       2.428  15.563 -10.332  1.00 98.21           C  
ATOM   2543  HA  ASP A 162       3.053  16.195 -10.963  1.00 98.21           H  
ATOM   2544  C   ASP A 162       2.387  16.244  -8.952  1.00 98.21           C  
ATOM   2545  CB  ASP A 162       1.034  15.512 -10.982  1.00 98.21           C  
ATOM   2546  HB2 ASP A 162       0.659  16.530 -11.090  1.00 98.21           H  
ATOM   2547  HB3 ASP A 162       1.128  15.088 -11.982  1.00 98.21           H  
ATOM   2548  O   ASP A 162       2.055  17.424  -8.850  1.00 98.21           O  
ATOM   2549  CG  ASP A 162       0.018  14.680 -10.191  1.00 98.21           C  
ATOM   2550  OD1 ASP A 162       0.383  13.563  -9.759  1.00 98.21           O  
ATOM   2551  OD2 ASP A 162      -1.160  15.085 -10.101  1.00 98.21           O  
ATOM   2552  N   ALA A 163       2.786  15.533  -7.895  1.00 97.91           N  
ATOM   2553  H   ALA A 163       3.047  14.573  -8.068  1.00 97.91           H  
ATOM   2554  CA  ALA A 163       3.025  16.074  -6.558  1.00 97.91           C  
ATOM   2555  HA  ALA A 163       3.088  17.161  -6.614  1.00 97.91           H  
ATOM   2556  C   ALA A 163       4.374  15.543  -6.030  1.00 97.91           C  
ATOM   2557  CB  ALA A 163       1.830  15.732  -5.661  1.00 97.91           C  
ATOM   2558  HB1 ALA A 163       1.977  16.159  -4.669  1.00 97.91           H  
ATOM   2559  HB2 ALA A 163       0.918  16.142  -6.094  1.00 97.91           H  
ATOM   2560  HB3 ALA A 163       1.729  14.650  -5.576  1.00 97.91           H  
ATOM   2561  O   ALA A 163       4.390  14.640  -5.183  1.00 97.91           O  
ATOM   2562  N   PRO A 164       5.502  16.045  -6.566  1.00 96.84           N  
ATOM   2563  CA  PRO A 164       6.795  15.375  -6.475  1.00 96.84           C  
ATOM   2564  HA  PRO A 164       6.669  14.317  -6.705  1.00 96.84           H  
ATOM   2565  C   PRO A 164       7.452  15.473  -5.093  1.00 96.84           C  
ATOM   2566  CB  PRO A 164       7.653  16.003  -7.580  1.00 96.84           C  
ATOM   2567  HB2 PRO A 164       8.714  16.015  -7.330  1.00 96.84           H  
ATOM   2568  HB3 PRO A 164       7.491  15.465  -8.513  1.00 96.84           H  
ATOM   2569  O   PRO A 164       7.174  16.364  -4.280  1.00 96.84           O  
ATOM   2570  CG  PRO A 164       7.083  17.416  -7.701  1.00 96.84           C  
ATOM   2571  HG2 PRO A 164       7.487  18.046  -6.908  1.00 96.84           H  
ATOM   2572  HG3 PRO A 164       7.280  17.850  -8.681  1.00 96.84           H  
ATOM   2573  CD  PRO A 164       5.592  17.188  -7.469  1.00 96.84           C  
ATOM   2574  HD2 PRO A 164       5.116  16.942  -8.418  1.00 96.84           H  
ATOM   2575  HD3 PRO A 164       5.137  18.078  -7.035  1.00 96.84           H  
ATOM   2576  N   ASP A 165       8.367  14.541  -4.843  1.00 97.89           N  
ATOM   2577  H   ASP A 165       8.539  13.826  -5.535  1.00 97.89           H  
ATOM   2578  CA  ASP A 165       9.358  14.626  -3.777  1.00 97.89           C  
ATOM   2579  HA  ASP A 165       8.872  15.067  -2.907  1.00 97.89           H  
ATOM   2580  C   ASP A 165      10.552  15.503  -4.212  1.00 97.89           C  
ATOM   2581  CB  ASP A 165       9.827  13.217  -3.390  1.00 97.89           C  
ATOM   2582  HB2 ASP A 165       8.975  12.608  -3.089  1.00 97.89           H  
ATOM   2583  HB3 ASP A 165      10.503  13.286  -2.537  1.00 97.89           H  
ATOM   2584  O   ASP A 165      10.813  15.646  -5.411  1.00 97.89           O  
ATOM   2585  CG  ASP A 165      10.540  12.537  -4.552  1.00 97.89           C  
ATOM   2586  OD1 ASP A 165       9.842  12.095  -5.491  1.00 97.89           O  
ATOM   2587  OD2 ASP A 165      11.788  12.512  -4.540  1.00 97.89           O  
ATOM   2588  N   PRO A 166      11.322  16.075  -3.267  1.00 97.22           N  
ATOM   2589  CA  PRO A 166      12.457  16.941  -3.598  1.00 97.22           C  
ATOM   2590  HA  PRO A 166      12.095  17.781  -4.191  1.00 97.22           H  
ATOM   2591  C   PRO A 166      13.589  16.250  -4.371  1.00 97.22           C  
ATOM   2592  CB  PRO A 166      12.980  17.455  -2.251  1.00 97.22           C  
ATOM   2593  HB2 PRO A 166      13.778  16.808  -1.887  1.00 97.22           H  
ATOM   2594  HB3 PRO A 166      13.332  18.483  -2.325  1.00 97.22           H  
ATOM   2595  O   PRO A 166      14.378  16.926  -5.026  1.00 97.22           O  
ATOM   2596  CG  PRO A 166      11.778  17.334  -1.319  1.00 97.22           C  
ATOM   2597  HG2 PRO A 166      12.080  17.234  -0.277  1.00 97.22           H  
ATOM   2598  HG3 PRO A 166      11.122  18.194  -1.453  1.00 97.22           H  
ATOM   2599  CD  PRO A 166      11.086  16.076  -1.831  1.00 97.22           C  
ATOM   2600  HD2 PRO A 166      11.545  15.192  -1.388  1.00 97.22           H  
ATOM   2601  HD3 PRO A 166      10.026  16.120  -1.579  1.00 97.22           H  
ATOM   2602  N   SER A 167      13.701  14.923  -4.278  1.00 96.60           N  
ATOM   2603  H   SER A 167      12.991  14.399  -3.785  1.00 96.60           H  
ATOM   2604  CA  SER A 167      14.763  14.138  -4.916  1.00 96.60           C  
ATOM   2605  HA  SER A 167      15.631  14.779  -5.070  1.00 96.60           H  
ATOM   2606  C   SER A 167      14.375  13.623  -6.308  1.00 96.60           C  
ATOM   2607  CB  SER A 167      15.190  13.000  -3.983  1.00 96.60           C  
ATOM   2608  HB2 SER A 167      14.338  12.354  -3.770  1.00 96.60           H  
ATOM   2609  HB3 SER A 167      15.976  12.413  -4.458  1.00 96.60           H  
ATOM   2610  O   SER A 167      15.201  13.014  -6.985  1.00 96.60           O  
ATOM   2611  OG  SER A 167      15.680  13.551  -2.772  1.00 96.60           O  
ATOM   2612  HG  SER A 167      16.097  14.391  -2.978  1.00 96.60           H  
ATOM   2613  N   GLY A 168      13.146  13.893  -6.764  1.00 96.81           N  
ATOM   2614  H   GLY A 168      12.497  14.339  -6.131  1.00 96.81           H  
ATOM   2615  CA  GLY A 168      12.640  13.475  -8.070  1.00 96.81           C  
ATOM   2616  HA2 GLY A 168      13.341  13.788  -8.844  1.00 96.81           H  
ATOM   2617  HA3 GLY A 168      11.683  13.968  -8.241  1.00 96.81           H  
ATOM   2618  C   GLY A 168      12.420  11.965  -8.197  1.00 96.81           C  
ATOM   2619  O   GLY A 168      12.356  11.449  -9.315  1.00 96.81           O  
ATOM   2620  N   CYS A 169      12.322  11.237  -7.087  1.00 98.00           N  
ATOM   2621  H   CYS A 169      12.288  11.717  -6.198  1.00 98.00           H  
ATOM   2622  CA  CYS A 169      12.184   9.785  -7.080  1.00 98.00           C  
ATOM   2623  HA  CYS A 169      12.984   9.349  -7.678  1.00 98.00           H  
ATOM   2624  C   CYS A 169      10.851   9.336  -7.678  1.00 98.00           C  
ATOM   2625  CB  CYS A 169      12.341   9.295  -5.646  1.00 98.00           C  
ATOM   2626  HB2 CYS A 169      11.563   9.756  -5.039  1.00 98.00           H  
ATOM   2627  HB3 CYS A 169      12.214   8.213  -5.613  1.00 98.00           H  
ATOM   2628  O   CYS A 169      10.844   8.423  -8.499  1.00 98.00           O  
ATOM   2629  SG  CYS A 169      13.946   9.735  -4.940  1.00 98.00           S  
ATOM   2630  N   ALA A 170       9.745  10.017  -7.368  1.00 97.94           N  
ATOM   2631  H   ALA A 170       9.811  10.757  -6.683  1.00 97.94           H  
ATOM   2632  CA  ALA A 170       8.431   9.719  -7.935  1.00 97.94           C  
ATOM   2633  HA  ALA A 170       8.152   8.700  -7.667  1.00 97.94           H  
ATOM   2634  C   ALA A 170       8.434   9.806  -9.469  1.00 97.94           C  
ATOM   2635  CB  ALA A 170       7.407  10.688  -7.329  1.00 97.94           C  
ATOM   2636  HB1 ALA A 170       7.614  11.709  -7.650  1.00 97.94           H  
ATOM   2637  HB2 ALA A 170       7.447  10.647  -6.241  1.00 97.94           H  
ATOM   2638  HB3 ALA A 170       6.409  10.398  -7.657  1.00 97.94           H  
ATOM   2639  O   ALA A 170       7.873   8.944 -10.145  1.00 97.94           O  
ATOM   2640  N   SER A 171       9.123  10.806 -10.027  1.00 95.90           N  
ATOM   2641  H   SER A 171       9.531  11.501  -9.418  1.00 95.90           H  
ATOM   2642  CA  SER A 171       9.248  10.992 -11.476  1.00 95.90           C  
ATOM   2643  HA  SER A 171       8.260  10.911 -11.928  1.00 95.90           H  
ATOM   2644  C   SER A 171      10.135   9.929 -12.128  1.00 95.90           C  
ATOM   2645  CB  SER A 171       9.790  12.389 -11.792  1.00 95.90           C  
ATOM   2646  HB2 SER A 171      10.794  12.500 -11.383  1.00 95.90           H  
ATOM   2647  HB3 SER A 171       9.826  12.522 -12.873  1.00 95.90           H  
ATOM   2648  O   SER A 171       9.772   9.394 -13.173  1.00 95.90           O  
ATOM   2649  OG  SER A 171       8.935  13.363 -11.226  1.00 95.90           O  
ATOM   2650  HG  SER A 171       9.152  14.230 -11.575  1.00 95.90           H  
ATOM   2651  N   ASN A 172      11.276   9.593 -11.518  1.00 96.81           N  
ATOM   2652  H   ASN A 172      11.514  10.052 -10.651  1.00 96.81           H  
ATOM   2653  CA  ASN A 172      12.215   8.612 -12.077  1.00 96.81           C  
ATOM   2654  HA  ASN A 172      12.323   8.789 -13.147  1.00 96.81           H  
ATOM   2655  C   ASN A 172      11.720   7.162 -11.925  1.00 96.81           C  
ATOM   2656  CB  ASN A 172      13.590   8.798 -11.419  1.00 96.81           C  
ATOM   2657  HB2 ASN A 172      14.214   7.937 -11.661  1.00 96.81           H  
ATOM   2658  HB3 ASN A 172      13.478   8.844 -10.336  1.00 96.81           H  
ATOM   2659  O   ASN A 172      11.845   6.369 -12.856  1.00 96.81           O  
ATOM   2660  CG  ASN A 172      14.331  10.023 -11.918  1.00 96.81           C  
ATOM   2661  ND2 ASN A 172      14.461  11.050 -11.116  1.00 96.81           N  
ATOM   2662 HD21 ASN A 172      13.958  11.069 -10.241  1.00 96.81           H  
ATOM   2663 HD22 ASN A 172      14.960  11.853 -11.472  1.00 96.81           H  
ATOM   2664  OD1 ASN A 172      14.804  10.080 -13.040  1.00 96.81           O  
ATOM   2665  N   MET A 173      11.131   6.825 -10.775  1.00 97.32           N  
ATOM   2666  H   MET A 173      11.076   7.522 -10.045  1.00 97.32           H  
ATOM   2667  CA  MET A 173      10.589   5.495 -10.471  1.00 97.32           C  
ATOM   2668  HA  MET A 173      11.186   4.754 -11.004  1.00 97.32           H  
ATOM   2669  C   MET A 173       9.139   5.312 -10.944  1.00 97.32           C  
ATOM   2670  CB  MET A 173      10.719   5.191  -8.970  1.00 97.32           C  
ATOM   2671  HB2 MET A 173      10.160   5.928  -8.393  1.00 97.32           H  
ATOM   2672  HB3 MET A 173      10.285   4.210  -8.776  1.00 97.32           H  
ATOM   2673  O   MET A 173       8.612   4.205 -10.885  1.00 97.32           O  
ATOM   2674  CG  MET A 173      12.175   5.160  -8.495  1.00 97.32           C  
ATOM   2675  HG2 MET A 173      12.640   6.130  -8.673  1.00 97.32           H  
ATOM   2676  HG3 MET A 173      12.708   4.411  -9.082  1.00 97.32           H  
ATOM   2677  SD  MET A 173      12.357   4.752  -6.736  1.00 97.32           S  
ATOM   2678  CE  MET A 173      14.127   4.365  -6.711  1.00 97.32           C  
ATOM   2679  HE1 MET A 173      14.700   5.245  -7.001  1.00 97.32           H  
ATOM   2680  HE2 MET A 173      14.419   4.052  -5.709  1.00 97.32           H  
ATOM   2681  HE3 MET A 173      14.331   3.553  -7.409  1.00 97.32           H  
ATOM   2682  N   LYS A 174       8.492   6.381 -11.436  1.00 96.07           N  
ATOM   2683  H   LYS A 174       8.968   7.270 -11.381  1.00 96.07           H  
ATOM   2684  CA  LYS A 174       7.149   6.372 -12.045  1.00 96.07           C  
ATOM   2685  HA  LYS A 174       6.848   7.412 -12.177  1.00 96.07           H  
ATOM   2686  C   LYS A 174       6.069   5.750 -11.145  1.00 96.07           C  
ATOM   2687  CB  LYS A 174       7.215   5.713 -13.435  1.00 96.07           C  
ATOM   2688  HB2 LYS A 174       6.216   5.688 -13.872  1.00 96.07           H  
ATOM   2689  HB3 LYS A 174       7.540   4.681 -13.303  1.00 96.07           H  
ATOM   2690  O   LYS A 174       5.156   5.091 -11.637  1.00 96.07           O  
ATOM   2691  CG  LYS A 174       8.132   6.442 -14.432  1.00 96.07           C  
ATOM   2692  HG2 LYS A 174       9.089   6.687 -13.971  1.00 96.07           H  
ATOM   2693  HG3 LYS A 174       7.651   7.374 -14.728  1.00 96.07           H  
ATOM   2694  CD  LYS A 174       8.389   5.587 -15.681  1.00 96.07           C  
ATOM   2695  HD2 LYS A 174       8.822   6.216 -16.459  1.00 96.07           H  
ATOM   2696  HD3 LYS A 174       7.450   5.165 -16.039  1.00 96.07           H  
ATOM   2697  CE  LYS A 174       9.382   4.476 -15.323  1.00 96.07           C  
ATOM   2698  HE2 LYS A 174      10.335   4.925 -15.047  1.00 96.07           H  
ATOM   2699  HE3 LYS A 174       9.032   3.953 -14.433  1.00 96.07           H  
ATOM   2700  NZ  LYS A 174       9.588   3.480 -16.400  1.00 96.07           N  
ATOM   2701  HZ1 LYS A 174       8.732   3.014 -16.663  1.00 96.07           H  
ATOM   2702  HZ2 LYS A 174      10.088   3.843 -17.200  1.00 96.07           H  
ATOM   2703  HZ3 LYS A 174      10.184   2.773 -15.993  1.00 96.07           H  
ATOM   2704  N   ALA A 175       6.151   5.958  -9.835  1.00 97.90           N  
ATOM   2705  H   ALA A 175       6.884   6.558  -9.486  1.00 97.90           H  
ATOM   2706  CA  ALA A 175       5.214   5.392  -8.869  1.00 97.90           C  
ATOM   2707  HA  ALA A 175       4.279   5.149  -9.373  1.00 97.90           H  
ATOM   2708  C   ALA A 175       4.874   6.404  -7.769  1.00 97.90           C  
ATOM   2709  CB  ALA A 175       5.795   4.082  -8.322  1.00 97.90           C  
ATOM   2710  HB1 ALA A 175       5.899   3.362  -9.134  1.00 97.90           H  
ATOM   2711  HB2 ALA A 175       5.134   3.665  -7.564  1.00 97.90           H  
ATOM   2712  HB3 ALA A 175       6.778   4.265  -7.888  1.00 97.90           H  
ATOM   2713  O   ALA A 175       5.610   7.358  -7.521  1.00 97.90           O  
ATOM   2714  N   GLY A 176       3.721   6.207  -7.132  1.00 98.78           N  
ATOM   2715  H   GLY A 176       3.175   5.388  -7.361  1.00 98.78           H  
ATOM   2716  CA  GLY A 176       3.352   6.935  -5.926  1.00 98.78           C  
ATOM   2717  HA2 GLY A 176       3.759   7.945  -5.976  1.00 98.78           H  
ATOM   2718  HA3 GLY A 176       2.268   7.001  -5.836  1.00 98.78           H  
ATOM   2719  C   GLY A 176       3.894   6.212  -4.702  1.00 98.78           C  
ATOM   2720  O   GLY A 176       3.629   5.018  -4.540  1.00 98.78           O  
ATOM   2721  N   TRP A 177       4.649   6.905  -3.852  1.00 98.81           N  
ATOM   2722  H   TRP A 177       4.800   7.888  -4.028  1.00 98.81           H  
ATOM   2723  CA  TRP A 177       5.211   6.329  -2.628  1.00 98.81           C  
ATOM   2724  HA  TRP A 177       4.433   5.742  -2.141  1.00 98.81           H  
ATOM   2725  C   TRP A 177       5.662   7.403  -1.631  1.00 98.81           C  
ATOM   2726  CB  TRP A 177       6.384   5.399  -2.987  1.00 98.81           C  
ATOM   2727  HB2 TRP A 177       7.280   6.005  -3.119  1.00 98.81           H  
ATOM   2728  HB3 TRP A 177       6.187   4.899  -3.935  1.00 98.81           H  
ATOM   2729  O   TRP A 177       5.704   8.596  -1.939  1.00 98.81           O  
ATOM   2730  CG  TRP A 177       6.671   4.327  -1.986  1.00 98.81           C  
ATOM   2731  CD1 TRP A 177       7.884   4.057  -1.457  1.00 98.81           C  
ATOM   2732  HD1 TRP A 177       8.798   4.576  -1.706  1.00 98.81           H  
ATOM   2733  CD2 TRP A 177       5.758   3.335  -1.421  1.00 98.81           C  
ATOM   2734  CE2 TRP A 177       6.494   2.521  -0.511  1.00 98.81           C  
ATOM   2735  CE3 TRP A 177       4.390   3.026  -1.598  1.00 98.81           C  
ATOM   2736  HE3 TRP A 177       3.807   3.594  -2.307  1.00 98.81           H  
ATOM   2737  NE1 TRP A 177       7.791   2.973  -0.610  1.00 98.81           N  
ATOM   2738  HE1 TRP A 177       8.602   2.463  -0.289  1.00 98.81           H  
ATOM   2739  CH2 TRP A 177       4.526   1.220   0.039  1.00 98.81           C  
ATOM   2740  HH2 TRP A 177       4.054   0.420   0.590  1.00 98.81           H  
ATOM   2741  CZ2 TRP A 177       5.895   1.481   0.211  1.00 98.81           C  
ATOM   2742  HZ2 TRP A 177       6.499   0.861   0.857  1.00 98.81           H  
ATOM   2743  CZ3 TRP A 177       3.780   1.981  -0.877  1.00 98.81           C  
ATOM   2744  HZ3 TRP A 177       2.732   1.767  -1.023  1.00 98.81           H  
ATOM   2745  N   TRP A 178       6.033   6.979  -0.424  1.00 98.88           N  
ATOM   2746  H   TRP A 178       5.990   5.987  -0.239  1.00 98.88           H  
ATOM   2747  CA  TRP A 178       6.587   7.840   0.625  1.00 98.88           C  
ATOM   2748  HA  TRP A 178       6.147   8.834   0.550  1.00 98.88           H  
ATOM   2749  C   TRP A 178       8.099   8.011   0.469  1.00 98.88           C  
ATOM   2750  CB  TRP A 178       6.207   7.271   1.992  1.00 98.88           C  
ATOM   2751  HB2 TRP A 178       6.582   6.251   2.080  1.00 98.88           H  
ATOM   2752  HB3 TRP A 178       6.682   7.866   2.772  1.00 98.88           H  
ATOM   2753  O   TRP A 178       8.879   7.479   1.250  1.00 98.88           O  
ATOM   2754  CG  TRP A 178       4.742   7.265   2.255  1.00 98.88           C  
ATOM   2755  CD1 TRP A 178       4.026   8.330   2.671  1.00 98.88           C  
ATOM   2756  HD1 TRP A 178       4.434   9.310   2.870  1.00 98.88           H  
ATOM   2757  CD2 TRP A 178       3.794   6.164   2.138  1.00 98.88           C  
ATOM   2758  CE2 TRP A 178       2.509   6.641   2.539  1.00 98.88           C  
ATOM   2759  CE3 TRP A 178       3.882   4.817   1.728  1.00 98.88           C  
ATOM   2760  HE3 TRP A 178       4.838   4.409   1.434  1.00 98.88           H  
ATOM   2761  NE1 TRP A 178       2.716   7.959   2.870  1.00 98.88           N  
ATOM   2762  HE1 TRP A 178       2.028   8.577   3.278  1.00 98.88           H  
ATOM   2763  CH2 TRP A 178       1.488   4.498   2.108  1.00 98.88           C  
ATOM   2764  HH2 TRP A 178       0.621   3.854   2.116  1.00 98.88           H  
ATOM   2765  CZ2 TRP A 178       1.364   5.840   2.498  1.00 98.88           C  
ATOM   2766  HZ2 TRP A 178       0.405   6.252   2.773  1.00 98.88           H  
ATOM   2767  CZ3 TRP A 178       2.742   3.991   1.728  1.00 98.88           C  
ATOM   2768  HZ3 TRP A 178       2.833   2.953   1.445  1.00 98.88           H  
ATOM   2769  N   TYR A 179       8.546   8.708  -0.571  1.00 98.77           N  
ATOM   2770  H   TYR A 179       7.877   9.104  -1.216  1.00 98.77           H  
ATOM   2771  CA  TYR A 179       9.975   8.792  -0.880  1.00 98.77           C  
ATOM   2772  HA  TYR A 179      10.364   7.774  -0.884  1.00 98.77           H  
ATOM   2773  C   TYR A 179      10.780   9.579   0.165  1.00 98.77           C  
ATOM   2774  CB  TYR A 179      10.178   9.351  -2.289  1.00 98.77           C  
ATOM   2775  HB2 TYR A 179       9.734  10.345  -2.346  1.00 98.77           H  
ATOM   2776  HB3 TYR A 179      11.247   9.460  -2.475  1.00 98.77           H  
ATOM   2777  O   TYR A 179      10.426  10.699   0.531  1.00 98.77           O  
ATOM   2778  CG  TYR A 179       9.593   8.460  -3.366  1.00 98.77           C  
ATOM   2779  CD1 TYR A 179      10.184   7.215  -3.649  1.00 98.77           C  
ATOM   2780  HD1 TYR A 179      11.041   6.881  -3.084  1.00 98.77           H  
ATOM   2781  CD2 TYR A 179       8.447   8.862  -4.071  1.00 98.77           C  
ATOM   2782  HD2 TYR A 179       7.996   9.820  -3.856  1.00 98.77           H  
ATOM   2783  CE1 TYR A 179       9.663   6.398  -4.668  1.00 98.77           C  
ATOM   2784  HE1 TYR A 179      10.130   5.453  -4.901  1.00 98.77           H  
ATOM   2785  CE2 TYR A 179       7.893   8.031  -5.061  1.00 98.77           C  
ATOM   2786  HE2 TYR A 179       7.002   8.325  -5.596  1.00 98.77           H  
ATOM   2787  OH  TYR A 179       8.022   6.018  -6.361  1.00 98.77           O  
ATOM   2788  HH  TYR A 179       8.541   5.217  -6.467  1.00 98.77           H  
ATOM   2789  CZ  TYR A 179       8.520   6.811  -5.382  1.00 98.77           C  
ATOM   2790  N   ASN A 180      11.889   8.981   0.607  1.00 98.09           N  
ATOM   2791  H   ASN A 180      12.095   8.066   0.234  1.00 98.09           H  
ATOM   2792  CA  ASN A 180      12.976   9.652   1.320  1.00 98.09           C  
ATOM   2793  HA  ASN A 180      12.584  10.535   1.824  1.00 98.09           H  
ATOM   2794  C   ASN A 180      14.000  10.151   0.280  1.00 98.09           C  
ATOM   2795  CB  ASN A 180      13.509   8.697   2.406  1.00 98.09           C  
ATOM   2796  HB2 ASN A 180      14.029   7.856   1.947  1.00 98.09           H  
ATOM   2797  HB3 ASN A 180      12.671   8.290   2.972  1.00 98.09           H  
ATOM   2798  O   ASN A 180      13.605  10.788  -0.696  1.00 98.09           O  
ATOM   2799  CG  ASN A 180      14.437   9.375   3.397  1.00 98.09           C  
ATOM   2800  ND2 ASN A 180      14.785   8.688   4.455  1.00 98.09           N  
ATOM   2801 HD21 ASN A 180      14.359   7.788   4.623  1.00 98.09           H  
ATOM   2802 HD22 ASN A 180      15.356   9.153   5.146  1.00 98.09           H  
ATOM   2803  OD1 ASN A 180      14.875  10.500   3.224  1.00 98.09           O  
ATOM   2804  N   TYR A 181      15.280   9.774   0.372  1.00 96.74           N  
ATOM   2805  H   TYR A 181      15.598   9.320   1.217  1.00 96.74           H  
ATOM   2806  CA  TYR A 181      16.160   9.745  -0.800  1.00 96.74           C  
ATOM   2807  HA  TYR A 181      15.925  10.608  -1.421  1.00 96.74           H  
ATOM   2808  C   TYR A 181      15.839   8.493  -1.633  1.00 96.74           C  
ATOM   2809  CB  TYR A 181      17.627   9.886  -0.386  1.00 96.74           C  
ATOM   2810  HB2 TYR A 181      17.985   8.951   0.044  1.00 96.74           H  
ATOM   2811  HB3 TYR A 181      17.702  10.654   0.384  1.00 96.74           H  
ATOM   2812  O   TYR A 181      16.588   7.521  -1.694  1.00 96.74           O  
ATOM   2813  CG  TYR A 181      18.524  10.299  -1.534  1.00 96.74           C  
ATOM   2814  CD1 TYR A 181      19.481   9.407  -2.053  1.00 96.74           C  
ATOM   2815  HD1 TYR A 181      19.560   8.409  -1.648  1.00 96.74           H  
ATOM   2816  CD2 TYR A 181      18.392  11.588  -2.083  1.00 96.74           C  
ATOM   2817  HD2 TYR A 181      17.652  12.265  -1.683  1.00 96.74           H  
ATOM   2818  CE1 TYR A 181      20.321   9.814  -3.107  1.00 96.74           C  
ATOM   2819  HE1 TYR A 181      21.060   9.139  -3.514  1.00 96.74           H  
ATOM   2820  CE2 TYR A 181      19.216  11.994  -3.148  1.00 96.74           C  
ATOM   2821  HE2 TYR A 181      19.105  12.982  -3.570  1.00 96.74           H  
ATOM   2822  OH  TYR A 181      21.000  11.498  -4.673  1.00 96.74           O  
ATOM   2823  HH  TYR A 181      20.782  12.382  -4.976  1.00 96.74           H  
ATOM   2824  CZ  TYR A 181      20.189  11.107  -3.656  1.00 96.74           C  
ATOM   2825  N   CYS A 182      14.635   8.511  -2.202  1.00 97.09           N  
ATOM   2826  H   CYS A 182      14.117   9.372  -2.097  1.00 97.09           H  
ATOM   2827  CA  CYS A 182      13.937   7.401  -2.839  1.00 97.09           C  
ATOM   2828  HA  CYS A 182      13.017   7.828  -3.239  1.00 97.09           H  
ATOM   2829  C   CYS A 182      13.446   6.346  -1.838  1.00 97.09           C  
ATOM   2830  CB  CYS A 182      14.707   6.885  -4.065  1.00 97.09           C  
ATOM   2831  HB2 CYS A 182      15.617   6.379  -3.741  1.00 97.09           H  
ATOM   2832  HB3 CYS A 182      14.076   6.154  -4.571  1.00 97.09           H  
ATOM   2833  O   CYS A 182      12.677   6.676  -0.932  1.00 97.09           O  
ATOM   2834  SG  CYS A 182      15.170   8.139  -5.297  1.00 97.09           S  
ATOM   2835  N   THR A 183      13.754   5.065  -2.022  1.00 98.63           N  
ATOM   2836  H   THR A 183      14.408   4.796  -2.743  1.00 98.63           H  
ATOM   2837  CA  THR A 183      13.205   4.001  -1.175  1.00 98.63           C  
ATOM   2838  HA  THR A 183      13.263   4.317  -0.133  1.00 98.63           H  
ATOM   2839  C   THR A 183      14.004   2.711  -1.303  1.00 98.63           C  
ATOM   2840  CB  THR A 183      11.728   3.742  -1.514  1.00 98.63           C  
ATOM   2841  HB  THR A 183      11.158   4.663  -1.389  1.00 98.63           H  
ATOM   2842  O   THR A 183      14.646   2.484  -2.326  1.00 98.63           O  
ATOM   2843  CG2 THR A 183      11.489   3.217  -2.931  1.00 98.63           C  
ATOM   2844 HG21 THR A 183      11.845   3.936  -3.669  1.00 98.63           H  
ATOM   2845 HG22 THR A 183      11.994   2.262  -3.075  1.00 98.63           H  
ATOM   2846 HG23 THR A 183      10.419   3.060  -3.070  1.00 98.63           H  
ATOM   2847  OG1 THR A 183      11.220   2.787  -0.626  1.00 98.63           O  
ATOM   2848  HG1 THR A 183      11.037   3.154   0.242  1.00 98.63           H  
ATOM   2849  N   TYR A 184      13.924   1.859  -0.283  1.00 98.76           N  
ATOM   2850  H   TYR A 184      13.381   2.122   0.527  1.00 98.76           H  
ATOM   2851  CA  TYR A 184      14.441   0.493  -0.307  1.00 98.76           C  
ATOM   2852  HA  TYR A 184      15.159   0.385  -1.120  1.00 98.76           H  
ATOM   2853  C   TYR A 184      13.357  -0.564  -0.573  1.00 98.76           C  
ATOM   2854  CB  TYR A 184      15.177   0.225   1.001  1.00 98.76           C  
ATOM   2855  HB2 TYR A 184      15.559  -0.793   0.920  1.00 98.76           H  
ATOM   2856  HB3 TYR A 184      14.463   0.264   1.824  1.00 98.76           H  
ATOM   2857  O   TYR A 184      13.663  -1.745  -0.743  1.00 98.76           O  
ATOM   2858  CG  TYR A 184      16.361   1.115   1.339  1.00 98.76           C  
ATOM   2859  CD1 TYR A 184      17.060   1.820   0.341  1.00 98.76           C  
ATOM   2860  HD1 TYR A 184      16.711   1.810  -0.681  1.00 98.76           H  
ATOM   2861  CD2 TYR A 184      16.806   1.182   2.671  1.00 98.76           C  
ATOM   2862  HD2 TYR A 184      16.288   0.613   3.429  1.00 98.76           H  
ATOM   2863  CE1 TYR A 184      18.207   2.565   0.661  1.00 98.76           C  
ATOM   2864  HE1 TYR A 184      18.735   3.115  -0.103  1.00 98.76           H  
ATOM   2865  CE2 TYR A 184      17.944   1.941   3.005  1.00 98.76           C  
ATOM   2866  HE2 TYR A 184      18.278   1.974   4.032  1.00 98.76           H  
ATOM   2867  OH  TYR A 184      19.768   3.335   2.301  1.00 98.76           O  
ATOM   2868  HH  TYR A 184      19.944   3.297   3.244  1.00 98.76           H  
ATOM   2869  CZ  TYR A 184      18.650   2.628   1.995  1.00 98.76           C  
ATOM   2870  N   THR A 185      12.093  -0.155  -0.694  1.00 98.82           N  
ATOM   2871  H   THR A 185      11.877   0.824  -0.574  1.00 98.82           H  
ATOM   2872  CA  THR A 185      10.987  -1.031  -1.085  1.00 98.82           C  
ATOM   2873  HA  THR A 185      11.379  -1.831  -1.713  1.00 98.82           H  
ATOM   2874  C   THR A 185       9.960  -0.262  -1.905  1.00 98.82           C  
ATOM   2875  CB  THR A 185      10.356  -1.687   0.151  1.00 98.82           C  
ATOM   2876  HB  THR A 185      11.126  -2.285   0.637  1.00 98.82           H  
ATOM   2877  O   THR A 185       9.524   0.814  -1.505  1.00 98.82           O  
ATOM   2878  CG2 THR A 185       9.770  -0.723   1.185  1.00 98.82           C  
ATOM   2879 HG21 THR A 185      10.524   0.002   1.491  1.00 98.82           H  
ATOM   2880 HG22 THR A 185       8.908  -0.197   0.775  1.00 98.82           H  
ATOM   2881 HG23 THR A 185       9.459  -1.287   2.064  1.00 98.82           H  
ATOM   2882  OG1 THR A 185       9.316  -2.548  -0.229  1.00 98.82           O  
ATOM   2883  HG1 THR A 185       9.221  -3.166   0.499  1.00 98.82           H  
ATOM   2884  N   LEU A 186       9.542  -0.797  -3.055  1.00 98.71           N  
ATOM   2885  H   LEU A 186       9.885  -1.714  -3.303  1.00 98.71           H  
ATOM   2886  CA  LEU A 186       8.588  -0.111  -3.936  1.00 98.71           C  
ATOM   2887  HA  LEU A 186       8.159   0.724  -3.381  1.00 98.71           H  
ATOM   2888  C   LEU A 186       7.387  -0.997  -4.320  1.00 98.71           C  
ATOM   2889  CB  LEU A 186       9.356   0.493  -5.126  1.00 98.71           C  
ATOM   2890  HB2 LEU A 186      10.228   1.025  -4.746  1.00 98.71           H  
ATOM   2891  HB3 LEU A 186       9.713  -0.320  -5.759  1.00 98.71           H  
ATOM   2892  O   LEU A 186       7.246  -1.398  -5.474  1.00 98.71           O  
ATOM   2893  CG  LEU A 186       8.531   1.473  -5.981  1.00 98.71           C  
ATOM   2894  HG  LEU A 186       7.641   0.967  -6.356  1.00 98.71           H  
ATOM   2895  CD1 LEU A 186       8.073   2.714  -5.209  1.00 98.71           C  
ATOM   2896 HD11 LEU A 186       7.416   2.437  -4.385  1.00 98.71           H  
ATOM   2897 HD12 LEU A 186       8.935   3.255  -4.819  1.00 98.71           H  
ATOM   2898 HD13 LEU A 186       7.498   3.362  -5.870  1.00 98.71           H  
ATOM   2899  CD2 LEU A 186       9.352   1.932  -7.184  1.00 98.71           C  
ATOM   2900 HD21 LEU A 186       8.747   2.570  -7.827  1.00 98.71           H  
ATOM   2901 HD22 LEU A 186      10.240   2.470  -6.853  1.00 98.71           H  
ATOM   2902 HD23 LEU A 186       9.663   1.061  -7.762  1.00 98.71           H  
ATOM   2903  N   PRO A 187       6.461  -1.283  -3.386  1.00 98.68           N  
ATOM   2904  CA  PRO A 187       5.251  -2.071  -3.644  1.00 98.68           C  
ATOM   2905  HA  PRO A 187       5.548  -3.096  -3.870  1.00 98.68           H  
ATOM   2906  C   PRO A 187       4.349  -1.559  -4.777  1.00 98.68           C  
ATOM   2907  CB  PRO A 187       4.492  -2.018  -2.315  1.00 98.68           C  
ATOM   2908  HB2 PRO A 187       3.871  -1.123  -2.269  1.00 98.68           H  
ATOM   2909  HB3 PRO A 187       3.883  -2.908  -2.160  1.00 98.68           H  
ATOM   2910  O   PRO A 187       3.634  -2.327  -5.424  1.00 98.68           O  
ATOM   2911  CG  PRO A 187       5.592  -1.905  -1.271  1.00 98.68           C  
ATOM   2912  HG2 PRO A 187       6.076  -2.871  -1.124  1.00 98.68           H  
ATOM   2913  HG3 PRO A 187       5.226  -1.506  -0.324  1.00 98.68           H  
ATOM   2914  CD  PRO A 187       6.547  -0.953  -1.971  1.00 98.68           C  
ATOM   2915  HD2 PRO A 187       7.545  -1.097  -1.557  1.00 98.68           H  
ATOM   2916  HD3 PRO A 187       6.224   0.080  -1.843  1.00 98.68           H  
ATOM   2917  N   THR A 188       4.365  -0.252  -5.028  1.00 98.61           N  
ATOM   2918  H   THR A 188       4.938   0.346  -4.449  1.00 98.61           H  
ATOM   2919  CA  THR A 188       3.592   0.420  -6.081  1.00 98.61           C  
ATOM   2920  HA  THR A 188       2.688  -0.154  -6.284  1.00 98.61           H  
ATOM   2921  C   THR A 188       4.348   0.523  -7.406  1.00 98.61           C  
ATOM   2922  CB  THR A 188       3.153   1.809  -5.607  1.00 98.61           C  
ATOM   2923  HB  THR A 188       2.711   2.368  -6.433  1.00 98.61           H  
ATOM   2924  O   THR A 188       3.825   1.097  -8.357  1.00 98.61           O  
ATOM   2925  CG2 THR A 188       2.131   1.705  -4.474  1.00 98.61           C  
ATOM   2926 HG21 THR A 188       1.842   2.706  -4.156  1.00 98.61           H  
ATOM   2927 HG22 THR A 188       1.244   1.174  -4.821  1.00 98.61           H  
ATOM   2928 HG23 THR A 188       2.558   1.178  -3.621  1.00 98.61           H  
ATOM   2929  OG1 THR A 188       4.284   2.488  -5.122  1.00 98.61           O  
ATOM   2930  HG1 THR A 188       4.021   3.383  -4.897  1.00 98.61           H  
ATOM   2931  N   GLY A 189       5.539  -0.073  -7.507  1.00 98.16           N  
ATOM   2932  H   GLY A 189       5.926  -0.528  -6.693  1.00 98.16           H  
ATOM   2933  CA  GLY A 189       6.372  -0.042  -8.704  1.00 98.16           C  
ATOM   2934  HA2 GLY A 189       7.308  -0.562  -8.503  1.00 98.16           H  
ATOM   2935  HA3 GLY A 189       6.618   0.993  -8.942  1.00 98.16           H  
ATOM   2936  C   GLY A 189       5.719  -0.679  -9.934  1.00 98.16           C  
ATOM   2937  O   GLY A 189       4.637  -1.288  -9.891  1.00 98.16           O  
ATOM   2938  N   ILE A 190       6.401  -0.546 -11.065  1.00 97.55           N  
ATOM   2939  H   ILE A 190       7.298  -0.084 -11.021  1.00 97.55           H  
ATOM   2940  CA  ILE A 190       6.024  -1.181 -12.323  1.00 97.55           C  
ATOM   2941  HA  ILE A 190       4.990  -0.911 -12.538  1.00 97.55           H  
ATOM   2942  C   ILE A 190       6.089  -2.701 -12.159  1.00 97.55           C  
ATOM   2943  CB  ILE A 190       6.901  -0.656 -13.482  1.00 97.55           C  
ATOM   2944  HB  ILE A 190       7.949  -0.793 -13.217  1.00 97.55           H  
ATOM   2945  O   ILE A 190       7.001  -3.255 -11.549  1.00 97.55           O  
ATOM   2946  CG1 ILE A 190       6.629   0.856 -13.669  1.00 97.55           C  
ATOM   2947 HG12 ILE A 190       5.572   1.012 -13.882  1.00 97.55           H  
ATOM   2948 HG13 ILE A 190       6.866   1.381 -12.743  1.00 97.55           H  
ATOM   2949  CG2 ILE A 190       6.627  -1.434 -14.786  1.00 97.55           C  
ATOM   2950 HG21 ILE A 190       7.279  -1.072 -15.581  1.00 97.55           H  
ATOM   2951 HG22 ILE A 190       5.586  -1.324 -15.090  1.00 97.55           H  
ATOM   2952 HG23 ILE A 190       6.871  -2.489 -14.661  1.00 97.55           H  
ATOM   2953  CD1 ILE A 190       7.451   1.516 -14.777  1.00 97.55           C  
ATOM   2954 HD11 ILE A 190       7.135   1.160 -15.757  1.00 97.55           H  
ATOM   2955 HD12 ILE A 190       7.290   2.594 -14.734  1.00 97.55           H  
ATOM   2956 HD13 ILE A 190       8.508   1.297 -14.627  1.00 97.55           H  
ATOM   2957  N   TYR A 191       5.092  -3.387 -12.711  1.00 97.37           N  
ATOM   2958  H   TYR A 191       4.407  -2.895 -13.267  1.00 97.37           H  
ATOM   2959  CA  TYR A 191       5.046  -4.841 -12.680  1.00 97.37           C  
ATOM   2960  HA  TYR A 191       5.479  -5.194 -11.744  1.00 97.37           H  
ATOM   2961  C   TYR A 191       5.875  -5.417 -13.835  1.00 97.37           C  
ATOM   2962  CB  TYR A 191       3.585  -5.302 -12.712  1.00 97.37           C  
ATOM   2963  HB2 TYR A 191       3.018  -4.735 -11.973  1.00 97.37           H  
ATOM   2964  HB3 TYR A 191       3.146  -5.099 -13.689  1.00 97.37           H  
ATOM   2965  O   TYR A 191       5.387  -5.498 -14.966  1.00 97.37           O  
ATOM   2966  CG  TYR A 191       3.439  -6.769 -12.383  1.00 97.37           C  
ATOM   2967  CD1 TYR A 191       3.576  -7.743 -13.389  1.00 97.37           C  
ATOM   2968  HD1 TYR A 191       3.759  -7.447 -14.411  1.00 97.37           H  
ATOM   2969  CD2 TYR A 191       3.216  -7.156 -11.049  1.00 97.37           C  
ATOM   2970  HD2 TYR A 191       3.133  -6.410 -10.273  1.00 97.37           H  
ATOM   2971  CE1 TYR A 191       3.491  -9.108 -13.060  1.00 97.37           C  
ATOM   2972  HE1 TYR A 191       3.596  -9.866 -13.822  1.00 97.37           H  
ATOM   2973  CE2 TYR A 191       3.138  -8.518 -10.715  1.00 97.37           C  
ATOM   2974  HE2 TYR A 191       3.002  -8.811  -9.685  1.00 97.37           H  
ATOM   2975  OH  TYR A 191       3.202 -10.814 -11.410  1.00 97.37           O  
ATOM   2976  HH  TYR A 191       3.061 -10.943 -10.469  1.00 97.37           H  
ATOM   2977  CZ  TYR A 191       3.278  -9.497 -11.721  1.00 97.37           C  
ATOM   2978  N   TYR A 192       7.116  -5.826 -13.563  1.00 97.53           N  
ATOM   2979  H   TYR A 192       7.482  -5.697 -12.630  1.00 97.53           H  
ATOM   2980  CA  TYR A 192       7.928  -6.572 -14.528  1.00 97.53           C  
ATOM   2981  HA  TYR A 192       7.583  -6.325 -15.532  1.00 97.53           H  
ATOM   2982  C   TYR A 192       7.745  -8.077 -14.334  1.00 97.53           C  
ATOM   2983  CB  TYR A 192       9.401  -6.164 -14.478  1.00 97.53           C  
ATOM   2984  HB2 TYR A 192       9.805  -6.348 -13.483  1.00 97.53           H  
ATOM   2985  HB3 TYR A 192       9.959  -6.796 -15.169  1.00 97.53           H  
ATOM   2986  O   TYR A 192       7.877  -8.610 -13.233  1.00 97.53           O  
ATOM   2987  CG  TYR A 192       9.647  -4.720 -14.857  1.00 97.53           C  
ATOM   2988  CD1 TYR A 192       9.765  -4.354 -16.212  1.00 97.53           C  
ATOM   2989  HD1 TYR A 192       9.673  -5.102 -16.986  1.00 97.53           H  
ATOM   2990  CD2 TYR A 192       9.775  -3.748 -13.851  1.00 97.53           C  
ATOM   2991  HD2 TYR A 192       9.681  -4.028 -12.812  1.00 97.53           H  
ATOM   2992  CE1 TYR A 192      10.039  -3.016 -16.558  1.00 97.53           C  
ATOM   2993  HE1 TYR A 192      10.165  -2.724 -17.591  1.00 97.53           H  
ATOM   2994  CE2 TYR A 192      10.064  -2.417 -14.194  1.00 97.53           C  
ATOM   2995  HE2 TYR A 192      10.198  -1.681 -13.414  1.00 97.53           H  
ATOM   2996  OH  TYR A 192      10.550  -0.773 -15.873  1.00 97.53           O  
ATOM   2997  HH  TYR A 192      10.850  -0.310 -15.087  1.00 97.53           H  
ATOM   2998  CZ  TYR A 192      10.213  -2.048 -15.546  1.00 97.53           C  
ATOM   2999  N   THR A 193       7.431  -8.769 -15.429  1.00 96.89           N  
ATOM   3000  H   THR A 193       7.453  -8.290 -16.317  1.00 96.89           H  
ATOM   3001  CA  THR A 193       7.226 -10.223 -15.428  1.00 96.89           C  
ATOM   3002  HA  THR A 193       6.706 -10.498 -14.510  1.00 96.89           H  
ATOM   3003  C   THR A 193       8.566 -10.954 -15.463  1.00 96.89           C  
ATOM   3004  CB  THR A 193       6.331 -10.636 -16.602  1.00 96.89           C  
ATOM   3005  HB  THR A 193       6.789 -10.308 -17.535  1.00 96.89           H  
ATOM   3006  O   THR A 193       9.439 -10.587 -16.243  1.00 96.89           O  
ATOM   3007  CG2 THR A 193       6.048 -12.135 -16.685  1.00 96.89           C  
ATOM   3008 HG21 THR A 193       5.371 -12.324 -17.518  1.00 96.89           H  
ATOM   3009 HG22 THR A 193       6.973 -12.685 -16.862  1.00 96.89           H  
ATOM   3010 HG23 THR A 193       5.581 -12.485 -15.765  1.00 96.89           H  
ATOM   3011  OG1 THR A 193       5.083  -9.996 -16.450  1.00 96.89           O  
ATOM   3012  HG1 THR A 193       5.254  -9.095 -16.164  1.00 96.89           H  
ATOM   3013  N   GLY A 194       8.716 -12.011 -14.660  1.00 97.19           N  
ATOM   3014  H   GLY A 194       7.962 -12.245 -14.030  1.00 97.19           H  
ATOM   3015  CA  GLY A 194       9.897 -12.887 -14.668  1.00 97.19           C  
ATOM   3016  HA2 GLY A 194       9.575 -13.903 -14.443  1.00 97.19           H  
ATOM   3017  HA3 GLY A 194      10.341 -12.888 -15.664  1.00 97.19           H  
ATOM   3018  C   GLY A 194      11.005 -12.527 -13.671  1.00 97.19           C  
ATOM   3019  O   GLY A 194      12.007 -13.236 -13.599  1.00 97.19           O  
ATOM   3020  N   GLY A 195      10.830 -11.478 -12.866  1.00 96.91           N  
ATOM   3021  H   GLY A 195       9.998 -10.915 -12.972  1.00 96.91           H  
ATOM   3022  CA  GLY A 195      11.755 -11.144 -11.785  1.00 96.91           C  
ATOM   3023  HA2 GLY A 195      12.250 -12.046 -11.425  1.00 96.91           H  
ATOM   3024  HA3 GLY A 195      11.212 -10.711 -10.945  1.00 96.91           H  
ATOM   3025  C   GLY A 195      12.805 -10.147 -12.230  1.00 96.91           C  
ATOM   3026  O   GLY A 195      12.580  -8.941 -12.146  1.00 96.91           O  
ATOM   3027  N   TRP A 196      13.951 -10.650 -12.681  1.00 98.07           N  
ATOM   3028  H   TRP A 196      14.030 -11.651 -12.786  1.00 98.07           H  
ATOM   3029  CA  TRP A 196      15.076  -9.816 -13.094  1.00 98.07           C  
ATOM   3030  HA  TRP A 196      15.353  -9.186 -12.249  1.00 98.07           H  
ATOM   3031  C   TRP A 196      14.701  -8.918 -14.273  1.00 98.07           C  
ATOM   3032  CB  TRP A 196      16.283 -10.686 -13.444  1.00 98.07           C  
ATOM   3033  HB2 TRP A 196      17.109 -10.035 -13.729  1.00 98.07           H  
ATOM   3034  HB3 TRP A 196      16.037 -11.304 -14.308  1.00 98.07           H  
ATOM   3035  O   TRP A 196      14.187  -9.393 -15.285  1.00 98.07           O  
ATOM   3036  CG  TRP A 196      16.750 -11.568 -12.332  1.00 98.07           C  
ATOM   3037  CD1 TRP A 196      16.594 -12.909 -12.272  1.00 98.07           C  
ATOM   3038  HD1 TRP A 196      16.126 -13.508 -13.039  1.00 98.07           H  
ATOM   3039  CD2 TRP A 196      17.411 -11.184 -11.088  1.00 98.07           C  
ATOM   3040  CE2 TRP A 196      17.631 -12.364 -10.315  1.00 98.07           C  
ATOM   3041  CE3 TRP A 196      17.790  -9.956 -10.508  1.00 98.07           C  
ATOM   3042  HE3 TRP A 196      17.595  -9.037 -11.040  1.00 98.07           H  
ATOM   3043  NE1 TRP A 196      17.122 -13.385 -11.088  1.00 98.07           N  
ATOM   3044  HE1 TRP A 196      17.128 -14.361 -10.829  1.00 98.07           H  
ATOM   3045  CH2 TRP A 196      18.585 -11.095  -8.495  1.00 98.07           C  
ATOM   3046  HH2 TRP A 196      19.006 -11.035  -7.503  1.00 98.07           H  
ATOM   3047  CZ2 TRP A 196      18.214 -12.334  -9.041  1.00 98.07           C  
ATOM   3048  HZ2 TRP A 196      18.351 -13.243  -8.475  1.00 98.07           H  
ATOM   3049  CZ3 TRP A 196      18.369  -9.915  -9.225  1.00 98.07           C  
ATOM   3050  HZ3 TRP A 196      18.615  -8.970  -8.764  1.00 98.07           H  
ATOM   3051  N   TYR A 197      14.991  -7.626 -14.158  1.00 97.40           N  
ATOM   3052  H   TYR A 197      15.398  -7.288 -13.297  1.00 97.40           H  
ATOM   3053  CA  TYR A 197      14.708  -6.651 -15.204  1.00 97.40           C  
ATOM   3054  HA  TYR A 197      14.693  -7.170 -16.163  1.00 97.40           H  
ATOM   3055  C   TYR A 197      15.803  -5.586 -15.287  1.00 97.40           C  
ATOM   3056  CB  TYR A 197      13.315  -6.030 -14.992  1.00 97.40           C  
ATOM   3057  HB2 TYR A 197      12.592  -6.824 -14.805  1.00 97.40           H  
ATOM   3058  HB3 TYR A 197      13.013  -5.538 -15.917  1.00 97.40           H  
ATOM   3059  O   TYR A 197      16.563  -5.349 -14.346  1.00 97.40           O  
ATOM   3060  CG  TYR A 197      13.243  -5.020 -13.863  1.00 97.40           C  
ATOM   3061  CD1 TYR A 197      13.214  -5.463 -12.527  1.00 97.40           C  
ATOM   3062  HD1 TYR A 197      13.213  -6.521 -12.312  1.00 97.40           H  
ATOM   3063  CD2 TYR A 197      13.244  -3.641 -14.148  1.00 97.40           C  
ATOM   3064  HD2 TYR A 197      13.227  -3.294 -15.170  1.00 97.40           H  
ATOM   3065  CE1 TYR A 197      13.242  -4.533 -11.473  1.00 97.40           C  
ATOM   3066  HE1 TYR A 197      13.255  -4.867 -10.446  1.00 97.40           H  
ATOM   3067  CE2 TYR A 197      13.256  -2.706 -13.096  1.00 97.40           C  
ATOM   3068  HE2 TYR A 197      13.252  -1.646 -13.305  1.00 97.40           H  
ATOM   3069  OH  TYR A 197      13.403  -2.269 -10.744  1.00 97.40           O  
ATOM   3070  HH  TYR A 197      13.697  -2.702  -9.939  1.00 97.40           H  
ATOM   3071  CZ  TYR A 197      13.284  -3.155 -11.761  1.00 97.40           C  
ATOM   3072  N   THR A 198      15.868  -4.927 -16.439  1.00 96.25           N  
ATOM   3073  H   THR A 198      15.212  -5.168 -17.168  1.00 96.25           H  
ATOM   3074  CA  THR A 198      16.665  -3.716 -16.638  1.00 96.25           C  
ATOM   3075  HA  THR A 198      17.368  -3.608 -15.812  1.00 96.25           H  
ATOM   3076  C   THR A 198      15.709  -2.527 -16.663  1.00 96.25           C  
ATOM   3077  CB  THR A 198      17.476  -3.794 -17.936  1.00 96.25           C  
ATOM   3078  HB  THR A 198      16.800  -3.838 -18.790  1.00 96.25           H  
ATOM   3079  O   THR A 198      14.736  -2.568 -17.421  1.00 96.25           O  
ATOM   3080  CG2 THR A 198      18.423  -2.609 -18.109  1.00 96.25           C  
ATOM   3081 HG21 THR A 198      17.854  -1.683 -18.199  1.00 96.25           H  
ATOM   3082 HG22 THR A 198      19.005  -2.743 -19.020  1.00 96.25           H  
ATOM   3083 HG23 THR A 198      19.101  -2.535 -17.258  1.00 96.25           H  
ATOM   3084  OG1 THR A 198      18.273  -4.958 -17.925  1.00 96.25           O  
ATOM   3085  HG1 THR A 198      18.708  -5.011 -17.071  1.00 96.25           H  
ATOM   3086  N   PRO A 199      15.932  -1.482 -15.849  1.00 92.90           N  
ATOM   3087  CA  PRO A 199      15.052  -0.327 -15.840  1.00 92.90           C  
ATOM   3088  HA  PRO A 199      14.023  -0.641 -15.668  1.00 92.90           H  
ATOM   3089  C   PRO A 199      15.136   0.416 -17.172  1.00 92.90           C  
ATOM   3090  CB  PRO A 199      15.516   0.540 -14.672  1.00 92.90           C  
ATOM   3091  HB2 PRO A 199      14.972   0.239 -13.778  1.00 92.90           H  
ATOM   3092  HB3 PRO A 199      15.374   1.603 -14.867  1.00 92.90           H  
ATOM   3093  O   PRO A 199      16.191   0.501 -17.796  1.00 92.90           O  
ATOM   3094  CG  PRO A 199      16.995   0.189 -14.525  1.00 92.90           C  
ATOM   3095  HG2 PRO A 199      17.350   0.348 -13.506  1.00 92.90           H  
ATOM   3096  HG3 PRO A 199      17.583   0.774 -15.232  1.00 92.90           H  
ATOM   3097  CD  PRO A 199      17.033  -1.287 -14.919  1.00 92.90           C  
ATOM   3098  HD2 PRO A 199      17.997  -1.527 -15.368  1.00 92.90           H  
ATOM   3099  HD3 PRO A 199      16.846  -1.911 -14.046  1.00 92.90           H  
ATOM   3100  N   SER A 200      14.019   1.011 -17.588  1.00 87.14           N  
ATOM   3101  H   SER A 200      13.169   0.842 -17.069  1.00 87.14           H  
ATOM   3102  CA  SER A 200      13.977   1.858 -18.790  1.00 87.14           C  
ATOM   3103  HA  SER A 200      14.499   1.344 -19.598  1.00 87.14           H  
ATOM   3104  C   SER A 200      14.660   3.223 -18.609  1.00 87.14           C  
ATOM   3105  CB  SER A 200      12.520   2.065 -19.217  1.00 87.14           C  
ATOM   3106  HB2 SER A 200      12.067   1.098 -19.434  1.00 87.14           H  
ATOM   3107  HB3 SER A 200      12.490   2.674 -20.120  1.00 87.14           H  
ATOM   3108  O   SER A 200      14.833   3.954 -19.579  1.00 87.14           O  
ATOM   3109  OG  SER A 200      11.785   2.710 -18.184  1.00 87.14           O  
ATOM   3110  HG  SER A 200      12.399   2.881 -17.467  1.00 87.14           H  
ATOM   3111  N   GLY A 201      14.976   3.597 -17.366  1.00 89.89           N  
ATOM   3112  H   GLY A 201      14.944   2.893 -16.642  1.00 89.89           H  
ATOM   3113  CA  GLY A 201      15.520   4.901 -16.993  1.00 89.89           C  
ATOM   3114  HA2 GLY A 201      14.742   5.476 -16.490  1.00 89.89           H  
ATOM   3115  HA3 GLY A 201      15.833   5.453 -17.879  1.00 89.89           H  
ATOM   3116  C   GLY A 201      16.724   4.784 -16.062  1.00 89.89           C  
ATOM   3117  O   GLY A 201      17.362   3.740 -15.966  1.00 89.89           O  
ATOM   3118  N   THR A 202      17.033   5.871 -15.360  1.00 89.50           N  
ATOM   3119  H   THR A 202      16.455   6.696 -15.435  1.00 89.50           H  
ATOM   3120  CA  THR A 202      18.199   5.971 -14.463  1.00 89.50           C  
ATOM   3121  HA  THR A 202      19.063   5.508 -14.940  1.00 89.50           H  
ATOM   3122  C   THR A 202      18.007   5.270 -13.119  1.00 89.50           C  
ATOM   3123  CB  THR A 202      18.519   7.446 -14.191  1.00 89.50           C  
ATOM   3124  HB  THR A 202      19.296   7.525 -13.431  1.00 89.50           H  
ATOM   3125  O   THR A 202      18.984   5.051 -12.406  1.00 89.50           O  
ATOM   3126  CG2 THR A 202      18.982   8.173 -15.455  1.00 89.50           C  
ATOM   3127 HG21 THR A 202      19.855   7.667 -15.867  1.00 89.50           H  
ATOM   3128 HG22 THR A 202      19.256   9.198 -15.205  1.00 89.50           H  
ATOM   3129 HG23 THR A 202      18.188   8.188 -16.202  1.00 89.50           H  
ATOM   3130  OG1 THR A 202      17.342   8.079 -13.741  1.00 89.50           O  
ATOM   3131  HG1 THR A 202      17.514   9.010 -13.581  1.00 89.50           H  
ATOM   3132  N   MET A 203      16.768   4.925 -12.759  1.00 95.52           N  
ATOM   3133  H   MET A 203      16.015   5.099 -13.410  1.00 95.52           H  
ATOM   3134  CA  MET A 203      16.424   4.288 -11.491  1.00 95.52           C  
ATOM   3135  HA  MET A 203      17.338   4.028 -10.958  1.00 95.52           H  
ATOM   3136  C   MET A 203      15.647   2.996 -11.714  1.00 95.52           C  
ATOM   3137  CB  MET A 203      15.617   5.242 -10.600  1.00 95.52           C  
ATOM   3138  HB2 MET A 203      14.718   5.566 -11.124  1.00 95.52           H  
ATOM   3139  HB3 MET A 203      15.312   4.706  -9.701  1.00 95.52           H  
ATOM   3140  O   MET A 203      14.839   2.887 -12.634  1.00 95.52           O  
ATOM   3141  CG  MET A 203      16.432   6.466 -10.172  1.00 95.52           C  
ATOM   3142  HG2 MET A 203      16.642   7.082 -11.047  1.00 95.52           H  
ATOM   3143  HG3 MET A 203      17.380   6.129  -9.753  1.00 95.52           H  
ATOM   3144  SD  MET A 203      15.584   7.477  -8.932  1.00 95.52           S  
ATOM   3145  CE  MET A 203      16.840   8.752  -8.648  1.00 95.52           C  
ATOM   3146  HE1 MET A 203      17.050   9.274  -9.581  1.00 95.52           H  
ATOM   3147  HE2 MET A 203      17.753   8.291  -8.271  1.00 95.52           H  
ATOM   3148  HE3 MET A 203      16.469   9.466  -7.913  1.00 95.52           H  
ATOM   3149  N   TYR A 204      15.877   2.038 -10.822  1.00 97.42           N  
ATOM   3150  H   TYR A 204      16.552   2.213 -10.091  1.00 97.42           H  
ATOM   3151  CA  TYR A 204      15.063   0.838 -10.699  1.00 97.42           C  
ATOM   3152  HA  TYR A 204      14.992   0.341 -11.667  1.00 97.42           H  
ATOM   3153  C   TYR A 204      13.649   1.207 -10.243  1.00 97.42           C  
ATOM   3154  CB  TYR A 204      15.758  -0.109  -9.727  1.00 97.42           C  
ATOM   3155  HB2 TYR A 204      15.078  -0.917  -9.460  1.00 97.42           H  
ATOM   3156  HB3 TYR A 204      15.973   0.438  -8.809  1.00 97.42           H  
ATOM   3157  O   TYR A 204      13.469   1.872  -9.226  1.00 97.42           O  
ATOM   3158  CG  TYR A 204      17.038  -0.706 -10.285  1.00 97.42           C  
ATOM   3159  CD1 TYR A 204      16.974  -1.683 -11.296  1.00 97.42           C  
ATOM   3160  HD1 TYR A 204      16.015  -2.020 -11.660  1.00 97.42           H  
ATOM   3161  CD2 TYR A 204      18.290  -0.273  -9.807  1.00 97.42           C  
ATOM   3162  HD2 TYR A 204      18.340   0.474  -9.028  1.00 97.42           H  
ATOM   3163  CE1 TYR A 204      18.159  -2.216 -11.834  1.00 97.42           C  
ATOM   3164  HE1 TYR A 204      18.120  -2.971 -12.606  1.00 97.42           H  
ATOM   3165  CE2 TYR A 204      19.478  -0.820 -10.329  1.00 97.42           C  
ATOM   3166  HE2 TYR A 204      20.435  -0.491  -9.953  1.00 97.42           H  
ATOM   3167  OH  TYR A 204      20.548  -2.344 -11.850  1.00 97.42           O  
ATOM   3168  HH  TYR A 204      21.335  -1.973 -11.444  1.00 97.42           H  
ATOM   3169  CZ  TYR A 204      19.412  -1.795 -11.347  1.00 97.42           C  
ATOM   3170  N   ASP A 205      12.659   0.799 -11.030  1.00 97.56           N  
ATOM   3171  H   ASP A 205      12.893   0.281 -11.864  1.00 97.56           H  
ATOM   3172  CA  ASP A 205      11.268   1.254 -10.963  1.00 97.56           C  
ATOM   3173  HA  ASP A 205      11.135   1.873 -10.076  1.00 97.56           H  
ATOM   3174  C   ASP A 205      10.263   0.096 -10.829  1.00 97.56           C  
ATOM   3175  CB  ASP A 205      10.995   2.138 -12.196  1.00 97.56           C  
ATOM   3176  HB2 ASP A 205       9.966   2.494 -12.161  1.00 97.56           H  
ATOM   3177  HB3 ASP A 205      11.654   3.005 -12.145  1.00 97.56           H  
ATOM   3178  O   ASP A 205       9.053   0.296 -10.920  1.00 97.56           O  
ATOM   3179  CG  ASP A 205      11.222   1.469 -13.557  1.00 97.56           C  
ATOM   3180  OD1 ASP A 205      11.595   0.279 -13.630  1.00 97.56           O  
ATOM   3181  OD2 ASP A 205      11.010   2.137 -14.596  1.00 97.56           O  
ATOM   3182  N   GLY A 206      10.759  -1.125 -10.626  1.00 98.09           N  
ATOM   3183  H   GLY A 206      11.765  -1.211 -10.588  1.00 98.09           H  
ATOM   3184  CA  GLY A 206       9.966  -2.330 -10.426  1.00 98.09           C  
ATOM   3185  HA2 GLY A 206      10.571  -3.202 -10.675  1.00 98.09           H  
ATOM   3186  HA3 GLY A 206       9.116  -2.302 -11.108  1.00 98.09           H  
ATOM   3187  C   GLY A 206       9.447  -2.497  -8.999  1.00 98.09           C  
ATOM   3188  O   GLY A 206       9.715  -1.694  -8.107  1.00 98.09           O  
ATOM   3189  N   MET A 207       8.717  -3.584  -8.767  1.00 98.29           N  
ATOM   3190  H   MET A 207       8.504  -4.199  -9.540  1.00 98.29           H  
ATOM   3191  CA  MET A 207       8.239  -3.947  -7.436  1.00 98.29           C  
ATOM   3192  HA  MET A 207       7.987  -3.042  -6.882  1.00 98.29           H  
ATOM   3193  C   MET A 207       9.297  -4.706  -6.632  1.00 98.29           C  
ATOM   3194  CB  MET A 207       6.982  -4.798  -7.572  1.00 98.29           C  
ATOM   3195  HB2 MET A 207       6.826  -5.279  -6.606  1.00 98.29           H  
ATOM   3196  HB3 MET A 207       7.143  -5.581  -8.314  1.00 98.29           H  
ATOM   3197  O   MET A 207       9.349  -5.927  -6.716  1.00 98.29           O  
ATOM   3198  CG  MET A 207       5.746  -3.987  -7.956  1.00 98.29           C  
ATOM   3199  HG2 MET A 207       5.561  -3.228  -7.196  1.00 98.29           H  
ATOM   3200  HG3 MET A 207       5.931  -3.489  -8.908  1.00 98.29           H  
ATOM   3201  SD  MET A 207       4.278  -5.030  -8.130  1.00 98.29           S  
ATOM   3202  CE  MET A 207       4.098  -5.635  -6.426  1.00 98.29           C  
ATOM   3203  HE1 MET A 207       5.053  -5.773  -5.918  1.00 98.29           H  
ATOM   3204  HE2 MET A 207       3.601  -6.605  -6.439  1.00 98.29           H  
ATOM   3205  HE3 MET A 207       3.522  -4.918  -5.841  1.00 98.29           H  
ATOM   3206  N   PHE A 208      10.127  -4.026  -5.846  1.00 98.52           N  
ATOM   3207  H   PHE A 208      10.065  -3.018  -5.827  1.00 98.52           H  
ATOM   3208  CA  PHE A 208      11.241  -4.670  -5.136  1.00 98.52           C  
ATOM   3209  HA  PHE A 208      11.251  -5.736  -5.366  1.00 98.52           H  
ATOM   3210  C   PHE A 208      11.148  -4.562  -3.610  1.00 98.52           C  
ATOM   3211  CB  PHE A 208      12.572  -4.117  -5.665  1.00 98.52           C  
ATOM   3212  HB2 PHE A 208      13.396  -4.641  -5.180  1.00 98.52           H  
ATOM   3213  HB3 PHE A 208      12.643  -4.337  -6.730  1.00 98.52           H  
ATOM   3214  O   PHE A 208      10.515  -3.655  -3.072  1.00 98.52           O  
ATOM   3215  CG  PHE A 208      12.755  -2.627  -5.462  1.00 98.52           C  
ATOM   3216  CD1 PHE A 208      12.472  -1.739  -6.516  1.00 98.52           C  
ATOM   3217  HD1 PHE A 208      12.147  -2.121  -7.473  1.00 98.52           H  
ATOM   3218  CD2 PHE A 208      13.198  -2.121  -4.226  1.00 98.52           C  
ATOM   3219  HD2 PHE A 208      13.437  -2.790  -3.412  1.00 98.52           H  
ATOM   3220  CE1 PHE A 208      12.606  -0.353  -6.333  1.00 98.52           C  
ATOM   3221  HE1 PHE A 208      12.380   0.324  -7.144  1.00 98.52           H  
ATOM   3222  CE2 PHE A 208      13.331  -0.734  -4.046  1.00 98.52           C  
ATOM   3223  HE2 PHE A 208      13.694  -0.337  -3.109  1.00 98.52           H  
ATOM   3224  CZ  PHE A 208      13.028   0.151  -5.093  1.00 98.52           C  
ATOM   3225  HZ  PHE A 208      13.141   1.216  -4.953  1.00 98.52           H  
ATOM   3226  N   TRP A 209      11.865  -5.467  -2.940  1.00 98.71           N  
ATOM   3227  H   TRP A 209      12.334  -6.174  -3.486  1.00 98.71           H  
ATOM   3228  CA  TRP A 209      12.301  -5.368  -1.546  1.00 98.71           C  
ATOM   3229  HA  TRP A 209      12.043  -4.392  -1.135  1.00 98.71           H  
ATOM   3230  C   TRP A 209      13.824  -5.534  -1.553  1.00 98.71           C  
ATOM   3231  CB  TRP A 209      11.617  -6.458  -0.709  1.00 98.71           C  
ATOM   3232  HB2 TRP A 209      11.994  -7.440  -0.995  1.00 98.71           H  
ATOM   3233  HB3 TRP A 209      10.552  -6.446  -0.940  1.00 98.71           H  
ATOM   3234  O   TRP A 209      14.311  -6.616  -1.896  1.00 98.71           O  
ATOM   3235  CG  TRP A 209      11.755  -6.293   0.773  1.00 98.71           C  
ATOM   3236  CD1 TRP A 209      12.808  -6.666   1.541  1.00 98.71           C  
ATOM   3237  HD1 TRP A 209      13.711  -7.134   1.178  1.00 98.71           H  
ATOM   3238  CD2 TRP A 209      10.810  -5.655   1.682  1.00 98.71           C  
ATOM   3239  CE2 TRP A 209      11.351  -5.686   2.999  1.00 98.71           C  
ATOM   3240  CE3 TRP A 209       9.548  -5.046   1.517  1.00 98.71           C  
ATOM   3241  HE3 TRP A 209       9.090  -5.065   0.539  1.00 98.71           H  
ATOM   3242  NE1 TRP A 209      12.554  -6.336   2.861  1.00 98.71           N  
ATOM   3243  HE1 TRP A 209      13.223  -6.415   3.614  1.00 98.71           H  
ATOM   3244  CH2 TRP A 209       9.454  -4.484   3.893  1.00 98.71           C  
ATOM   3245  HH2 TRP A 209       8.934  -4.040   4.729  1.00 98.71           H  
ATOM   3246  CZ2 TRP A 209      10.689  -5.121   4.096  1.00 98.71           C  
ATOM   3247  HZ2 TRP A 209      11.123  -5.188   5.083  1.00 98.71           H  
ATOM   3248  CZ3 TRP A 209       8.883  -4.451   2.607  1.00 98.71           C  
ATOM   3249  HZ3 TRP A 209       7.919  -3.985   2.465  1.00 98.71           H  
ATOM   3250  N   LYS A 210      14.574  -4.458  -1.279  1.00 98.46           N  
ATOM   3251  H   LYS A 210      14.118  -3.618  -0.953  1.00 98.46           H  
ATOM   3252  CA  LYS A 210      16.012  -4.364  -1.593  1.00 98.46           C  
ATOM   3253  HA  LYS A 210      16.130  -4.415  -2.675  1.00 98.46           H  
ATOM   3254  C   LYS A 210      16.811  -5.543  -1.034  1.00 98.46           C  
ATOM   3255  CB  LYS A 210      16.545  -2.999  -1.121  1.00 98.46           C  
ATOM   3256  HB2 LYS A 210      16.205  -2.830  -0.100  1.00 98.46           H  
ATOM   3257  HB3 LYS A 210      16.103  -2.220  -1.742  1.00 98.46           H  
ATOM   3258  O   LYS A 210      17.491  -6.205  -1.810  1.00 98.46           O  
ATOM   3259  CG  LYS A 210      18.078  -2.856  -1.184  1.00 98.46           C  
ATOM   3260  HG2 LYS A 210      18.379  -2.811  -2.231  1.00 98.46           H  
ATOM   3261  HG3 LYS A 210      18.569  -3.715  -0.726  1.00 98.46           H  
ATOM   3262  CD  LYS A 210      18.570  -1.591  -0.465  1.00 98.46           C  
ATOM   3263  HD2 LYS A 210      17.969  -0.753  -0.816  1.00 98.46           H  
ATOM   3264  HD3 LYS A 210      19.615  -1.412  -0.717  1.00 98.46           H  
ATOM   3265  CE  LYS A 210      18.415  -1.630   1.062  1.00 98.46           C  
ATOM   3266  HE2 LYS A 210      18.610  -0.642   1.478  1.00 98.46           H  
ATOM   3267  HE3 LYS A 210      17.372  -1.851   1.291  1.00 98.46           H  
ATOM   3268  NZ  LYS A 210      19.253  -2.640   1.744  1.00 98.46           N  
ATOM   3269  HZ1 LYS A 210      19.201  -3.557   1.323  1.00 98.46           H  
ATOM   3270  HZ2 LYS A 210      18.829  -2.879   2.629  1.00 98.46           H  
ATOM   3271  HZ3 LYS A 210      20.222  -2.393   1.885  1.00 98.46           H  
ATOM   3272  N   ASP A 211      16.693  -5.867   0.249  1.00 98.10           N  
ATOM   3273  H   ASP A 211      16.279  -5.188   0.871  1.00 98.10           H  
ATOM   3274  CA  ASP A 211      17.475  -6.947   0.868  1.00 98.10           C  
ATOM   3275  HA  ASP A 211      18.461  -6.944   0.403  1.00 98.10           H  
ATOM   3276  C   ASP A 211      16.955  -8.371   0.592  1.00 98.10           C  
ATOM   3277  CB  ASP A 211      17.698  -6.660   2.366  1.00 98.10           C  
ATOM   3278  HB2 ASP A 211      16.747  -6.414   2.838  1.00 98.10           H  
ATOM   3279  HB3 ASP A 211      18.089  -7.559   2.843  1.00 98.10           H  
ATOM   3280  O   ASP A 211      17.430  -9.327   1.203  1.00 98.10           O  
ATOM   3281  CG  ASP A 211      18.729  -5.546   2.612  1.00 98.10           C  
ATOM   3282  OD1 ASP A 211      19.585  -5.300   1.726  1.00 98.10           O  
ATOM   3283  OD2 ASP A 211      18.712  -4.903   3.684  1.00 98.10           O  
ATOM   3284  N   TRP A 212      16.018  -8.559  -0.348  1.00 98.03           N  
ATOM   3285  H   TRP A 212      15.641  -7.750  -0.821  1.00 98.03           H  
ATOM   3286  CA  TRP A 212      15.684  -9.899  -0.847  1.00 98.03           C  
ATOM   3287  HA  TRP A 212      15.950 -10.628  -0.082  1.00 98.03           H  
ATOM   3288  C   TRP A 212      16.491 -10.269  -2.098  1.00 98.03           C  
ATOM   3289  CB  TRP A 212      14.176 -10.033  -1.075  1.00 98.03           C  
ATOM   3290  HB2 TRP A 212      13.894  -9.473  -1.966  1.00 98.03           H  
ATOM   3291  HB3 TRP A 212      13.660  -9.567  -0.235  1.00 98.03           H  
ATOM   3292  O   TRP A 212      17.215 -11.263  -2.103  1.00 98.03           O  
ATOM   3293  CG  TRP A 212      13.658 -11.436  -1.211  1.00 98.03           C  
ATOM   3294  CD1 TRP A 212      14.388 -12.578  -1.232  1.00 98.03           C  
ATOM   3295  HD1 TRP A 212      15.464 -12.635  -1.160  1.00 98.03           H  
ATOM   3296  CD2 TRP A 212      12.274 -11.863  -1.378  1.00 98.03           C  
ATOM   3297  CE2 TRP A 212      12.252 -13.280  -1.550  1.00 98.03           C  
ATOM   3298  CE3 TRP A 212      11.034 -11.194  -1.415  1.00 98.03           C  
ATOM   3299  HE3 TRP A 212      11.009 -10.124  -1.275  1.00 98.03           H  
ATOM   3300  NE1 TRP A 212      13.565 -13.664  -1.436  1.00 98.03           N  
ATOM   3301  HE1 TRP A 212      13.916 -14.573  -1.702  1.00 98.03           H  
ATOM   3302  CH2 TRP A 212       9.856 -13.297  -1.832  1.00 98.03           C  
ATOM   3303  HH2 TRP A 212       8.932 -13.827  -2.008  1.00 98.03           H  
ATOM   3304  CZ2 TRP A 212      11.073 -13.993  -1.798  1.00 98.03           C  
ATOM   3305  HZ2 TRP A 212      11.103 -15.060  -1.962  1.00 98.03           H  
ATOM   3306  CZ3 TRP A 212       9.842 -11.907  -1.635  1.00 98.03           C  
ATOM   3307  HZ3 TRP A 212       8.903 -11.375  -1.677  1.00 98.03           H  
ATOM   3308  N   TYR A 213      16.388  -9.467  -3.158  1.00 98.31           N  
ATOM   3309  H   TYR A 213      15.780  -8.664  -3.081  1.00 98.31           H  
ATOM   3310  CA  TYR A 213      17.037  -9.735  -4.451  1.00 98.31           C  
ATOM   3311  HA  TYR A 213      17.839 -10.459  -4.307  1.00 98.31           H  
ATOM   3312  C   TYR A 213      17.710  -8.499  -5.060  1.00 98.31           C  
ATOM   3313  CB  TYR A 213      16.010 -10.338  -5.422  1.00 98.31           C  
ATOM   3314  HB2 TYR A 213      15.147  -9.673  -5.459  1.00 98.31           H  
ATOM   3315  HB3 TYR A 213      16.445 -10.388  -6.421  1.00 98.31           H  
ATOM   3316  O   TYR A 213      18.190  -8.548  -6.190  1.00 98.31           O  
ATOM   3317  CG  TYR A 213      15.544 -11.736  -5.078  1.00 98.31           C  
ATOM   3318  CD1 TYR A 213      16.479 -12.788  -5.024  1.00 98.31           C  
ATOM   3319  HD1 TYR A 213      17.521 -12.589  -5.225  1.00 98.31           H  
ATOM   3320  CD2 TYR A 213      14.184 -11.985  -4.818  1.00 98.31           C  
ATOM   3321  HD2 TYR A 213      13.463 -11.183  -4.866  1.00 98.31           H  
ATOM   3322  CE1 TYR A 213      16.069 -14.080  -4.653  1.00 98.31           C  
ATOM   3323  HE1 TYR A 213      16.799 -14.871  -4.556  1.00 98.31           H  
ATOM   3324  CE2 TYR A 213      13.770 -13.282  -4.468  1.00 98.31           C  
ATOM   3325  HE2 TYR A 213      12.734 -13.481  -4.234  1.00 98.31           H  
ATOM   3326  OH  TYR A 213      14.338 -15.535  -3.876  1.00 98.31           O  
ATOM   3327  HH  TYR A 213      15.043 -16.183  -3.941  1.00 98.31           H  
ATOM   3328  CZ  TYR A 213      14.714 -14.320  -4.348  1.00 98.31           C  
ATOM   3329  N   GLY A 214      17.762  -7.389  -4.327  1.00 98.00           N  
ATOM   3330  H   GLY A 214      17.430  -7.408  -3.373  1.00 98.00           H  
ATOM   3331  CA  GLY A 214      18.202  -6.102  -4.841  1.00 98.00           C  
ATOM   3332  HA2 GLY A 214      19.054  -6.250  -5.505  1.00 98.00           H  
ATOM   3333  HA3 GLY A 214      18.526  -5.475  -4.011  1.00 98.00           H  
ATOM   3334  C   GLY A 214      17.110  -5.361  -5.611  1.00 98.00           C  
ATOM   3335  O   GLY A 214      15.958  -5.782  -5.716  1.00 98.00           O  
ATOM   3336  N   TYR A 215      17.494  -4.214  -6.160  1.00 98.29           N  
ATOM   3337  H   TYR A 215      18.445  -3.909  -6.009  1.00 98.29           H  
ATOM   3338  CA  TYR A 215      16.589  -3.309  -6.870  1.00 98.29           C  
ATOM   3339  HA  TYR A 215      15.685  -3.162  -6.279  1.00 98.29           H  
ATOM   3340  C   TYR A 215      16.156  -3.812  -8.259  1.00 98.29           C  
ATOM   3341  CB  TYR A 215      17.308  -1.971  -7.015  1.00 98.29           C  
ATOM   3342  HB2 TYR A 215      18.243  -2.115  -7.558  1.00 98.29           H  
ATOM   3343  HB3 TYR A 215      16.668  -1.322  -7.612  1.00 98.29           H  
ATOM   3344  O   TYR A 215      15.107  -3.420  -8.773  1.00 98.29           O  
ATOM   3345  CG  TYR A 215      17.572  -1.243  -5.720  1.00 98.29           C  
ATOM   3346  CD1 TYR A 215      16.515  -0.546  -5.114  1.00 98.29           C  
ATOM   3347  HD1 TYR A 215      15.531  -0.574  -5.559  1.00 98.29           H  
ATOM   3348  CD2 TYR A 215      18.863  -1.206  -5.158  1.00 98.29           C  
ATOM   3349  HD2 TYR A 215      19.677  -1.736  -5.630  1.00 98.29           H  
ATOM   3350  CE1 TYR A 215      16.747   0.221  -3.961  1.00 98.29           C  
ATOM   3351  HE1 TYR A 215      15.947   0.791  -3.511  1.00 98.29           H  
ATOM   3352  CE2 TYR A 215      19.101  -0.436  -4.005  1.00 98.29           C  
ATOM   3353  HE2 TYR A 215      20.095  -0.376  -3.588  1.00 98.29           H  
ATOM   3354  OH  TYR A 215      18.298   1.121  -2.382  1.00 98.29           O  
ATOM   3355  HH  TYR A 215      19.226   1.136  -2.135  1.00 98.29           H  
ATOM   3356  CZ  TYR A 215      18.045   0.298  -3.425  1.00 98.29           C  
ATOM   3357  N   ASN A 216      16.959  -4.677  -8.881  1.00 97.75           N  
ATOM   3358  H   ASN A 216      17.760  -5.035  -8.380  1.00 97.75           H  
ATOM   3359  CA  ASN A 216      16.769  -5.172 -10.246  1.00 97.75           C  
ATOM   3360  HA  ASN A 216      16.244  -4.403 -10.813  1.00 97.75           H  
ATOM   3361  C   ASN A 216      15.879  -6.422 -10.331  1.00 97.75           C  
ATOM   3362  CB  ASN A 216      18.143  -5.370 -10.913  1.00 97.75           C  
ATOM   3363  HB2 ASN A 216      18.732  -4.457 -10.823  1.00 97.75           H  
ATOM   3364  HB3 ASN A 216      17.994  -5.586 -11.971  1.00 97.75           H  
ATOM   3365  O   ASN A 216      15.850  -7.072 -11.375  1.00 97.75           O  
ATOM   3366  CG  ASN A 216      18.975  -6.460 -10.283  1.00 97.75           C  
ATOM   3367  ND2 ASN A 216      19.668  -7.247 -11.070  1.00 97.75           N  
ATOM   3368 HD21 ASN A 216      20.158  -8.003 -10.613  1.00 97.75           H  
ATOM   3369 HD22 ASN A 216      19.590  -7.161 -12.073  1.00 97.75           H  
ATOM   3370  OD1 ASN A 216      19.052  -6.582  -9.074  1.00 97.75           O  
ATOM   3371  N   TYR A 217      15.153  -6.758  -9.260  1.00 98.64           N  
ATOM   3372  H   TYR A 217      15.246  -6.202  -8.421  1.00 98.64           H  
ATOM   3373  CA  TYR A 217      14.192  -7.857  -9.225  1.00 98.64           C  
ATOM   3374  HA  TYR A 217      14.161  -8.346 -10.199  1.00 98.64           H  
ATOM   3375  C   TYR A 217      12.787  -7.346  -8.892  1.00 98.64           C  
ATOM   3376  CB  TYR A 217      14.647  -8.895  -8.202  1.00 98.64           C  
ATOM   3377  HB2 TYR A 217      14.528  -8.474  -7.204  1.00 98.64           H  
ATOM   3378  HB3 TYR A 217      15.708  -9.093  -8.350  1.00 98.64           H  
ATOM   3379  O   TYR A 217      12.562  -6.770  -7.831  1.00 98.64           O  
ATOM   3380  CG  TYR A 217      13.888 -10.204  -8.301  1.00 98.64           C  
ATOM   3381  CD1 TYR A 217      12.651 -10.381  -7.651  1.00 98.64           C  
ATOM   3382  HD1 TYR A 217      12.235  -9.579  -7.061  1.00 98.64           H  
ATOM   3383  CD2 TYR A 217      14.432 -11.249  -9.065  1.00 98.64           C  
ATOM   3384  HD2 TYR A 217      15.386 -11.103  -9.548  1.00 98.64           H  
ATOM   3385  CE1 TYR A 217      11.968 -11.609  -7.765  1.00 98.64           C  
ATOM   3386  HE1 TYR A 217      11.025 -11.761  -7.261  1.00 98.64           H  
ATOM   3387  CE2 TYR A 217      13.765 -12.480  -9.174  1.00 98.64           C  
ATOM   3388  HE2 TYR A 217      14.207 -13.280  -9.750  1.00 98.64           H  
ATOM   3389  OH  TYR A 217      11.890 -13.853  -8.627  1.00 98.64           O  
ATOM   3390  HH  TYR A 217      12.450 -14.497  -9.069  1.00 98.64           H  
ATOM   3391  CZ  TYR A 217      12.533 -12.663  -8.516  1.00 98.64           C  
ATOM   3392  N   SER A 218      11.829  -7.583  -9.787  1.00 98.54           N  
ATOM   3393  H   SER A 218      12.081  -8.066 -10.637  1.00 98.54           H  
ATOM   3394  CA  SER A 218      10.416  -7.272  -9.574  1.00 98.54           C  
ATOM   3395  HA  SER A 218      10.337  -6.476  -8.834  1.00 98.54           H  
ATOM   3396  C   SER A 218       9.668  -8.504  -9.071  1.00 98.54           C  
ATOM   3397  CB  SER A 218       9.794  -6.748 -10.864  1.00 98.54           C  
ATOM   3398  HB2 SER A 218      10.390  -5.910 -11.226  1.00 98.54           H  
ATOM   3399  HB3 SER A 218       9.802  -7.540 -11.613  1.00 98.54           H  
ATOM   3400  O   SER A 218       9.619  -9.534  -9.738  1.00 98.54           O  
ATOM   3401  OG  SER A 218       8.465  -6.302 -10.650  1.00 98.54           O  
ATOM   3402  HG  SER A 218       7.917  -7.075 -10.493  1.00 98.54           H  
ATOM   3403  N   LEU A 219       9.043  -8.397  -7.908  1.00 98.71           N  
ATOM   3404  H   LEU A 219       9.128  -7.518  -7.418  1.00 98.71           H  
ATOM   3405  CA  LEU A 219       8.271  -9.455  -7.265  1.00 98.71           C  
ATOM   3406  HA  LEU A 219       8.908 -10.333  -7.161  1.00 98.71           H  
ATOM   3407  C   LEU A 219       7.058  -9.873  -8.109  1.00 98.71           C  
ATOM   3408  CB  LEU A 219       7.849  -8.971  -5.867  1.00 98.71           C  
ATOM   3409  HB2 LEU A 219       7.268  -8.056  -5.984  1.00 98.71           H  
ATOM   3410  HB3 LEU A 219       7.199  -9.718  -5.411  1.00 98.71           H  
ATOM   3411  O   LEU A 219       6.488  -9.078  -8.858  1.00 98.71           O  
ATOM   3412  CG  LEU A 219       9.028  -8.693  -4.912  1.00 98.71           C  
ATOM   3413  HG  LEU A 219       9.747  -8.016  -5.374  1.00 98.71           H  
ATOM   3414  CD1 LEU A 219       8.501  -8.024  -3.645  1.00 98.71           C  
ATOM   3415 HD11 LEU A 219       7.721  -8.635  -3.192  1.00 98.71           H  
ATOM   3416 HD12 LEU A 219       8.092  -7.045  -3.896  1.00 98.71           H  
ATOM   3417 HD13 LEU A 219       9.313  -7.883  -2.931  1.00 98.71           H  
ATOM   3418  CD2 LEU A 219       9.773  -9.974  -4.543  1.00 98.71           C  
ATOM   3419 HD21 LEU A 219      10.267 -10.393  -5.420  1.00 98.71           H  
ATOM   3420 HD22 LEU A 219       9.081 -10.708  -4.130  1.00 98.71           H  
ATOM   3421 HD23 LEU A 219      10.544  -9.749  -3.805  1.00 98.71           H  
ATOM   3422  N   LYS A 220       6.651 -11.138  -7.963  1.00 98.70           N  
ATOM   3423  H   LYS A 220       7.111 -11.703  -7.263  1.00 98.70           H  
ATOM   3424  CA  LYS A 220       5.494 -11.714  -8.659  1.00 98.70           C  
ATOM   3425  HA  LYS A 220       5.466 -11.339  -9.682  1.00 98.70           H  
ATOM   3426  C   LYS A 220       4.180 -11.325  -7.994  1.00 98.70           C  
ATOM   3427  CB  LYS A 220       5.650 -13.238  -8.685  1.00 98.70           C  
ATOM   3428  HB2 LYS A 220       6.598 -13.491  -9.161  1.00 98.70           H  
ATOM   3429  HB3 LYS A 220       5.676 -13.608  -7.660  1.00 98.70           H  
ATOM   3430  O   LYS A 220       3.192 -11.089  -8.687  1.00 98.70           O  
ATOM   3431  CG  LYS A 220       4.505 -13.933  -9.435  1.00 98.70           C  
ATOM   3432  HG2 LYS A 220       4.466 -13.582 -10.466  1.00 98.70           H  
ATOM   3433  HG3 LYS A 220       3.555 -13.722  -8.944  1.00 98.70           H  
ATOM   3434  CD  LYS A 220       4.737 -15.441  -9.406  1.00 98.70           C  
ATOM   3435  HD2 LYS A 220       4.883 -15.752  -8.372  1.00 98.70           H  
ATOM   3436  HD3 LYS A 220       5.632 -15.679  -9.980  1.00 98.70           H  
ATOM   3437  CE  LYS A 220       3.546 -16.191  -9.997  1.00 98.70           C  
ATOM   3438  HE2 LYS A 220       3.498 -15.993 -11.068  1.00 98.70           H  
ATOM   3439  HE3 LYS A 220       2.635 -15.815  -9.532  1.00 98.70           H  
ATOM   3440  NZ  LYS A 220       3.699 -17.638  -9.722  1.00 98.70           N  
ATOM   3441  HZ1 LYS A 220       4.570 -17.980 -10.101  1.00 98.70           H  
ATOM   3442  HZ2 LYS A 220       3.735 -17.774  -8.722  1.00 98.70           H  
ATOM   3443  HZ3 LYS A 220       2.926 -18.169 -10.097  1.00 98.70           H  
ATOM   3444  N   PHE A 221       4.162 -11.283  -6.665  1.00 98.75           N  
ATOM   3445  H   PHE A 221       5.019 -11.497  -6.175  1.00 98.75           H  
ATOM   3446  CA  PHE A 221       2.997 -10.917  -5.867  1.00 98.75           C  
ATOM   3447  HA  PHE A 221       2.299 -10.361  -6.493  1.00 98.75           H  
ATOM   3448  C   PHE A 221       3.413 -10.026  -4.701  1.00 98.75           C  
ATOM   3449  CB  PHE A 221       2.282 -12.178  -5.360  1.00 98.75           C  
ATOM   3450  HB2 PHE A 221       1.917 -12.751  -6.212  1.00 98.75           H  
ATOM   3451  HB3 PHE A 221       3.010 -12.791  -4.827  1.00 98.75           H  
ATOM   3452  O   PHE A 221       4.449 -10.262  -4.075  1.00 98.75           O  
ATOM   3453  CG  PHE A 221       1.144 -11.932  -4.388  1.00 98.75           C  
ATOM   3454  CD1 PHE A 221       1.404 -11.805  -3.010  1.00 98.75           C  
ATOM   3455  HD1 PHE A 221       2.415 -11.881  -2.636  1.00 98.75           H  
ATOM   3456  CD2 PHE A 221      -0.178 -11.850  -4.854  1.00 98.75           C  
ATOM   3457  HD2 PHE A 221      -0.385 -12.024  -5.899  1.00 98.75           H  
ATOM   3458  CE1 PHE A 221       0.350 -11.566  -2.112  1.00 98.75           C  
ATOM   3459  HE1 PHE A 221       0.552 -11.456  -1.057  1.00 98.75           H  
ATOM   3460  CE2 PHE A 221      -1.233 -11.598  -3.960  1.00 98.75           C  
ATOM   3461  HE2 PHE A 221      -2.249 -11.551  -4.324  1.00 98.75           H  
ATOM   3462  CZ  PHE A 221      -0.968 -11.460  -2.587  1.00 98.75           C  
ATOM   3463  HZ  PHE A 221      -1.775 -11.295  -1.888  1.00 98.75           H  
ATOM   3464  N   LEU A 222       2.568  -9.051  -4.377  1.00 98.59           N  
ATOM   3465  H   LEU A 222       1.751  -8.917  -4.956  1.00 98.59           H  
ATOM   3466  CA  LEU A 222       2.629  -8.318  -3.121  1.00 98.59           C  
ATOM   3467  HA  LEU A 222       3.051  -8.982  -2.368  1.00 98.59           H  
ATOM   3468  C   LEU A 222       1.222  -7.913  -2.679  1.00 98.59           C  
ATOM   3469  CB  LEU A 222       3.578  -7.121  -3.286  1.00 98.59           C  
ATOM   3470  HB2 LEU A 222       4.513  -7.503  -3.695  1.00 98.59           H  
ATOM   3471  HB3 LEU A 222       3.155  -6.426  -4.012  1.00 98.59           H  
ATOM   3472  O   LEU A 222       0.437  -7.397  -3.477  1.00 98.59           O  
ATOM   3473  CG  LEU A 222       3.892  -6.370  -1.980  1.00 98.59           C  
ATOM   3474  HG  LEU A 222       3.917  -7.068  -1.143  1.00 98.59           H  
ATOM   3475  CD1 LEU A 222       5.264  -5.707  -2.097  1.00 98.59           C  
ATOM   3476 HD11 LEU A 222       5.505  -5.188  -1.169  1.00 98.59           H  
ATOM   3477 HD12 LEU A 222       6.032  -6.462  -2.266  1.00 98.59           H  
ATOM   3478 HD13 LEU A 222       5.272  -5.006  -2.931  1.00 98.59           H  
ATOM   3479  CD2 LEU A 222       2.864  -5.274  -1.690  1.00 98.59           C  
ATOM   3480 HD21 LEU A 222       1.907  -5.700  -1.387  1.00 98.59           H  
ATOM   3481 HD22 LEU A 222       3.217  -4.654  -0.865  1.00 98.59           H  
ATOM   3482 HD23 LEU A 222       2.704  -4.666  -2.580  1.00 98.59           H  
ATOM   3483  N   SER A 223       0.919  -8.082  -1.397  1.00 98.69           N  
ATOM   3484  H   SER A 223       1.587  -8.552  -0.803  1.00 98.69           H  
ATOM   3485  CA  SER A 223      -0.264  -7.492  -0.767  1.00 98.69           C  
ATOM   3486  HA  SER A 223      -0.696  -6.762  -1.452  1.00 98.69           H  
ATOM   3487  C   SER A 223       0.099  -6.763   0.516  1.00 98.69           C  
ATOM   3488  CB  SER A 223      -1.330  -8.547  -0.475  1.00 98.69           C  
ATOM   3489  HB2 SER A 223      -2.214  -8.059  -0.064  1.00 98.69           H  
ATOM   3490  HB3 SER A 223      -1.608  -9.047  -1.403  1.00 98.69           H  
ATOM   3491  O   SER A 223       0.929  -7.252   1.276  1.00 98.69           O  
ATOM   3492  OG  SER A 223      -0.847  -9.495   0.458  1.00 98.69           O  
ATOM   3493  HG  SER A 223      -0.465  -9.012   1.194  1.00 98.69           H  
ATOM   3494  N   MET A 224      -0.577  -5.649   0.783  1.00 98.86           N  
ATOM   3495  H   MET A 224      -1.286  -5.361   0.123  1.00 98.86           H  
ATOM   3496  CA  MET A 224      -0.554  -4.957   2.070  1.00 98.86           C  
ATOM   3497  HA  MET A 224       0.142  -5.450   2.749  1.00 98.86           H  
ATOM   3498  C   MET A 224      -1.952  -5.008   2.675  1.00 98.86           C  
ATOM   3499  CB  MET A 224      -0.113  -3.499   1.911  1.00 98.86           C  
ATOM   3500  HB2 MET A 224      -0.154  -3.013   2.885  1.00 98.86           H  
ATOM   3501  HB3 MET A 224      -0.826  -2.984   1.267  1.00 98.86           H  
ATOM   3502  O   MET A 224      -2.927  -4.637   2.013  1.00 98.86           O  
ATOM   3503  CG  MET A 224       1.291  -3.338   1.321  1.00 98.86           C  
ATOM   3504  HG2 MET A 224       1.328  -3.869   0.371  1.00 98.86           H  
ATOM   3505  HG3 MET A 224       2.021  -3.796   1.988  1.00 98.86           H  
ATOM   3506  SD  MET A 224       1.775  -1.617   1.006  1.00 98.86           S  
ATOM   3507  CE  MET A 224       1.931  -0.973   2.693  1.00 98.86           C  
ATOM   3508  HE1 MET A 224       2.264   0.064   2.657  1.00 98.86           H  
ATOM   3509  HE2 MET A 224       2.667  -1.564   3.237  1.00 98.86           H  
ATOM   3510  HE3 MET A 224       0.970  -1.018   3.207  1.00 98.86           H  
ATOM   3511  N   THR A 225      -2.049  -5.437   3.927  1.00 98.76           N  
ATOM   3512  H   THR A 225      -1.217  -5.773   4.391  1.00 98.76           H  
ATOM   3513  CA  THR A 225      -3.308  -5.525   4.668  1.00 98.76           C  
ATOM   3514  HA  THR A 225      -4.093  -5.003   4.122  1.00 98.76           H  
ATOM   3515  C   THR A 225      -3.189  -4.883   6.039  1.00 98.76           C  
ATOM   3516  CB  THR A 225      -3.752  -6.975   4.871  1.00 98.76           C  
ATOM   3517  HB  THR A 225      -4.624  -6.932   5.523  1.00 98.76           H  
ATOM   3518  O   THR A 225      -2.162  -5.047   6.696  1.00 98.76           O  
ATOM   3519  CG2 THR A 225      -4.139  -7.702   3.582  1.00 98.76           C  
ATOM   3520 HG21 THR A 225      -4.016  -7.058   2.710  1.00 98.76           H  
ATOM   3521 HG22 THR A 225      -3.535  -8.598   3.446  1.00 98.76           H  
ATOM   3522 HG23 THR A 225      -5.183  -8.007   3.661  1.00 98.76           H  
ATOM   3523  OG1 THR A 225      -2.743  -7.721   5.511  1.00 98.76           O  
ATOM   3524  HG1 THR A 225      -2.387  -7.181   6.220  1.00 98.76           H  
ATOM   3525  N   LEU A 226      -4.255  -4.221   6.483  1.00 98.76           N  
ATOM   3526  H   LEU A 226      -5.073  -4.173   5.892  1.00 98.76           H  
ATOM   3527  CA  LEU A 226      -4.369  -3.651   7.819  1.00 98.76           C  
ATOM   3528  HA  LEU A 226      -3.382  -3.649   8.282  1.00 98.76           H  
ATOM   3529  C   LEU A 226      -5.288  -4.491   8.711  1.00 98.76           C  
ATOM   3530  CB  LEU A 226      -4.847  -2.192   7.750  1.00 98.76           C  
ATOM   3531  HB2 LEU A 226      -5.860  -2.170   7.346  1.00 98.76           H  
ATOM   3532  HB3 LEU A 226      -4.878  -1.809   8.770  1.00 98.76           H  
ATOM   3533  O   LEU A 226      -6.326  -4.978   8.256  1.00 98.76           O  
ATOM   3534  CG  LEU A 226      -3.961  -1.249   6.922  1.00 98.76           C  
ATOM   3535  HG  LEU A 226      -3.957  -1.577   5.883  1.00 98.76           H  
ATOM   3536  CD1 LEU A 226      -4.539   0.165   6.980  1.00 98.76           C  
ATOM   3537 HD11 LEU A 226      -3.912   0.845   6.403  1.00 98.76           H  
ATOM   3538 HD12 LEU A 226      -4.567   0.508   8.014  1.00 98.76           H  
ATOM   3539 HD13 LEU A 226      -5.551   0.171   6.575  1.00 98.76           H  
ATOM   3540  CD2 LEU A 226      -2.517  -1.203   7.424  1.00 98.76           C  
ATOM   3541 HD21 LEU A 226      -2.498  -0.915   8.475  1.00 98.76           H  
ATOM   3542 HD22 LEU A 226      -2.050  -2.182   7.314  1.00 98.76           H  
ATOM   3543 HD23 LEU A 226      -1.943  -0.483   6.840  1.00 98.76           H  
ATOM   3544  N   SER A 227      -4.927  -4.609   9.981  1.00 98.18           N  
ATOM   3545  H   SER A 227      -4.031  -4.234  10.260  1.00 98.18           H  
ATOM   3546  CA  SER A 227      -5.778  -5.111  11.061  1.00 98.18           C  
ATOM   3547  HA  SER A 227      -6.820  -5.072  10.742  1.00 98.18           H  
ATOM   3548  C   SER A 227      -5.645  -4.220  12.297  1.00 98.18           C  
ATOM   3549  CB  SER A 227      -5.441  -6.575  11.387  1.00 98.18           C  
ATOM   3550  HB2 SER A 227      -6.204  -6.978  12.053  1.00 98.18           H  
ATOM   3551  HB3 SER A 227      -5.456  -7.158  10.466  1.00 98.18           H  
ATOM   3552  O   SER A 227      -4.770  -3.350  12.348  1.00 98.18           O  
ATOM   3553  OG  SER A 227      -4.175  -6.717  12.006  1.00 98.18           O  
ATOM   3554  HG  SER A 227      -4.234  -6.373  12.900  1.00 98.18           H  
ATOM   3555  N   HIS A 228      -6.510  -4.448  13.290  1.00 90.55           N  
ATOM   3556  H   HIS A 228      -7.192  -5.182  13.169  1.00 90.55           H  
ATOM   3557  CA  HIS A 228      -6.308  -3.945  14.656  1.00 90.55           C  
ATOM   3558  HA  HIS A 228      -6.190  -2.861  14.645  1.00 90.55           H  
ATOM   3559  C   HIS A 228      -5.012  -4.471  15.249  1.00 90.55           C  
ATOM   3560  CB  HIS A 228      -7.510  -4.286  15.550  1.00 90.55           C  
ATOM   3561  HB2 HIS A 228      -7.230  -4.099  16.587  1.00 90.55           H  
ATOM   3562  HB3 HIS A 228      -7.759  -5.342  15.453  1.00 90.55           H  
ATOM   3563  O   HIS A 228      -4.542  -5.548  14.807  1.00 90.55           O  
ATOM   3564  CG  HIS A 228      -8.717  -3.443  15.252  1.00 90.55           C  
ATOM   3565  CD2 HIS A 228      -9.534  -3.581  14.170  1.00 90.55           C  
ATOM   3566  HD2 HIS A 228      -9.430  -4.310  13.380  1.00 90.55           H  
ATOM   3567  ND1 HIS A 228      -9.085  -2.295  15.953  1.00 90.55           N  
ATOM   3568  CE1 HIS A 228     -10.075  -1.734  15.246  1.00 90.55           C  
ATOM   3569  HE1 HIS A 228     -10.509  -0.768  15.458  1.00 90.55           H  
ATOM   3570  NE2 HIS A 228     -10.387  -2.502  14.191  1.00 90.55           N  
ATOM   3571  HE2 HIS A 228     -10.995  -2.211  13.439  1.00 90.55           H  
ATOM   3572  OXT HIS A 228      -4.460  -3.745  16.095  1.00 90.55           O  
TER    3573      HIS A 228                                                       
END   
