# Supplementary material for: Nuclear genome of Bulinus truncatus, an intermediate host of the carcinogenic human blood fluke Schistosoma haematobium
Source: Nat Commun. 2022 Feb 21;13:977. doi: 10.1038/s41467-022-28634-9 (PMC8861042; doi:10.1038/s41467-022-28634-9)
Supplement: Supplementary file 6 — Supplementary Data 3 [file 41467_2022_28634_MOESM6_ESM.zip › Supplementary_Data_3/btru_015335-t1.mature.pep.pdb]

ATOM      1  N   ALA A   1       5.461 -15.538  -7.487  1.00 40.27           N  
ATOM      2  H   ALA A   1       5.767 -16.423  -7.108  1.00 40.27           H  
ATOM      3  H2  ALA A   1       4.473 -15.424  -7.313  1.00 40.27           H  
ATOM      4  H3  ALA A   1       5.967 -14.797  -7.024  1.00 40.27           H  
ATOM      5  CA  ALA A   1       5.737 -15.473  -8.936  1.00 40.27           C  
ATOM      6  HA  ALA A   1       5.258 -16.320  -9.428  1.00 40.27           H  
ATOM      7  C   ALA A   1       7.241 -15.575  -9.160  1.00 40.27           C  
ATOM      8  CB  ALA A   1       5.168 -14.182  -9.541  1.00 40.27           C  
ATOM      9  HB1 ALA A   1       4.090 -14.141  -9.389  1.00 40.27           H  
ATOM     10  HB2 ALA A   1       5.372 -14.161 -10.612  1.00 40.27           H  
ATOM     11  HB3 ALA A   1       5.631 -13.311  -9.077  1.00 40.27           H  
ATOM     12  O   ALA A   1       7.990 -14.877  -8.484  1.00 40.27           O  
ATOM     13  N   GLN A   2       7.683 -16.471 -10.047  1.00 45.17           N  
ATOM     14  H   GLN A   2       7.015 -17.009 -10.580  1.00 45.17           H  
ATOM     15  CA  GLN A   2       9.047 -16.475 -10.572  1.00 45.17           C  
ATOM     16  HA  GLN A   2       9.781 -16.532  -9.768  1.00 45.17           H  
ATOM     17  C   GLN A   2       9.231 -15.175 -11.348  1.00 45.17           C  
ATOM     18  CB  GLN A   2       9.229 -17.661 -11.536  1.00 45.17           C  
ATOM     19  HB2 GLN A   2      10.131 -17.496 -12.126  1.00 45.17           H  
ATOM     20  HB3 GLN A   2       8.383 -17.678 -12.223  1.00 45.17           H  
ATOM     21  O   GLN A   2       8.674 -15.021 -12.430  1.00 45.17           O  
ATOM     22  CG  GLN A   2       9.361 -19.033 -10.858  1.00 45.17           C  
ATOM     23  HG2 GLN A   2      10.290 -19.063 -10.289  1.00 45.17           H  
ATOM     24  HG3 GLN A   2       8.529 -19.188 -10.171  1.00 45.17           H  
ATOM     25  CD  GLN A   2       9.355 -20.175 -11.876  1.00 45.17           C  
ATOM     26  NE2 GLN A   2       9.810 -21.354 -11.518  1.00 45.17           N  
ATOM     27 HE21 GLN A   2      10.159 -21.539 -10.589  1.00 45.17           H  
ATOM     28 HE22 GLN A   2       9.754 -22.069 -12.230  1.00 45.17           H  
ATOM     29  OE1 GLN A   2       8.923 -20.037 -13.004  1.00 45.17           O  
ATOM     30  N   THR A   3       9.960 -14.211 -10.801  1.00 51.01           N  
ATOM     31  H   THR A   3      10.304 -14.294  -9.855  1.00 51.01           H  
ATOM     32  CA  THR A   3      10.391 -13.087 -11.627  1.00 51.01           C  
ATOM     33  HA  THR A   3       9.558 -12.770 -12.255  1.00 51.01           H  
ATOM     34  C   THR A   3      11.492 -13.630 -12.519  1.00 51.01           C  
ATOM     35  CB  THR A   3      10.848 -11.868 -10.816  1.00 51.01           C  
ATOM     36  HB  THR A   3      11.914 -11.924 -10.595  1.00 51.01           H  
ATOM     37  O   THR A   3      12.624 -13.813 -12.073  1.00 51.01           O  
ATOM     38  CG2 THR A   3      10.549 -10.601 -11.617  1.00 51.01           C  
ATOM     39 HG21 THR A   3      11.056 -10.662 -12.580  1.00 51.01           H  
ATOM     40 HG22 THR A   3       9.475 -10.505 -11.779  1.00 51.01           H  
ATOM     41 HG23 THR A   3      10.907  -9.717 -11.090  1.00 51.01           H  
ATOM     42  OG1 THR A   3      10.141 -11.797  -9.597  1.00 51.01           O  
ATOM     43  HG1 THR A   3      10.752 -12.006  -8.886  1.00 51.01           H  
ATOM     44  N   SER A   4      11.149 -13.992 -13.753  1.00 54.96           N  
ATOM     45  H   SER A   4      10.192 -13.900 -14.064  1.00 54.96           H  
ATOM     46  CA  SER A   4      12.155 -14.312 -14.752  1.00 54.96           C  
ATOM     47  HA  SER A   4      12.793 -15.105 -14.363  1.00 54.96           H  
ATOM     48  C   SER A   4      13.004 -13.063 -14.972  1.00 54.96           C  
ATOM     49  CB  SER A   4      11.503 -14.813 -16.046  1.00 54.96           C  
ATOM     50  HB2 SER A   4      11.017 -15.769 -15.852  1.00 54.96           H  
ATOM     51  HB3 SER A   4      12.262 -14.956 -16.815  1.00 54.96           H  
ATOM     52  O   SER A   4      12.508 -11.936 -14.977  1.00 54.96           O  
ATOM     53  OG  SER A   4      10.534 -13.890 -16.485  1.00 54.96           O  
ATOM     54  HG  SER A   4      10.838 -13.485 -17.300  1.00 54.96           H  
ATOM     55  N   VAL A   5      14.305 -13.254 -15.166  1.00 56.65           N  
ATOM     56  H   VAL A   5      14.669 -14.192 -15.080  1.00 56.65           H  
ATOM     57  CA  VAL A   5      15.246 -12.167 -15.485  1.00 56.65           C  
ATOM     58  HA  VAL A   5      15.298 -11.482 -14.638  1.00 56.65           H  
ATOM     59  C   VAL A   5      14.769 -11.352 -16.699  1.00 56.65           C  
ATOM     60  CB  VAL A   5      16.645 -12.766 -15.721  1.00 56.65           C  
ATOM     61  HB  VAL A   5      16.589 -13.476 -16.546  1.00 56.65           H  
ATOM     62  O   VAL A   5      15.075 -10.171 -16.795  1.00 56.65           O  
ATOM     63  CG1 VAL A   5      17.708 -11.715 -16.057  1.00 56.65           C  
ATOM     64 HG11 VAL A   5      17.476 -11.235 -17.007  1.00 56.65           H  
ATOM     65 HG12 VAL A   5      18.686 -12.186 -16.149  1.00 56.65           H  
ATOM     66 HG13 VAL A   5      17.742 -10.955 -15.277  1.00 56.65           H  
ATOM     67  CG2 VAL A   5      17.133 -13.514 -14.472  1.00 56.65           C  
ATOM     68 HG21 VAL A   5      16.446 -14.312 -14.193  1.00 56.65           H  
ATOM     69 HG22 VAL A   5      18.101 -13.970 -14.681  1.00 56.65           H  
ATOM     70 HG23 VAL A   5      17.228 -12.814 -13.641  1.00 56.65           H  
ATOM     71  N   SER A   6      13.932 -11.939 -17.567  1.00 62.66           N  
ATOM     72  H   SER A   6      13.667 -12.897 -17.391  1.00 62.66           H  
ATOM     73  CA  SER A   6      13.274 -11.273 -18.701  1.00 62.66           C  
ATOM     74  HA  SER A   6      14.045 -10.869 -19.357  1.00 62.66           H  
ATOM     75  C   SER A   6      12.357 -10.103 -18.318  1.00 62.66           C  
ATOM     76  CB  SER A   6      12.460 -12.302 -19.493  1.00 62.66           C  
ATOM     77  HB2 SER A   6      12.109 -11.851 -20.421  1.00 62.66           H  
ATOM     78  HB3 SER A   6      13.095 -13.153 -19.740  1.00 62.66           H  
ATOM     79  O   SER A   6      12.015  -9.292 -19.174  1.00 62.66           O  
ATOM     80  OG  SER A   6      11.349 -12.752 -18.741  1.00 62.66           O  
ATOM     81  HG  SER A   6      10.565 -12.364 -19.137  1.00 62.66           H  
ATOM     82  N   ALA A   7      11.957  -9.989 -17.049  1.00 80.13           N  
ATOM     83  H   ALA A   7      12.231 -10.700 -16.386  1.00 80.13           H  
ATOM     84  CA  ALA A   7      11.214  -8.840 -16.542  1.00 80.13           C  
ATOM     85  HA  ALA A   7      10.468  -8.552 -17.282  1.00 80.13           H  
ATOM     86  C   ALA A   7      12.108  -7.611 -16.299  1.00 80.13           C  
ATOM     87  CB  ALA A   7      10.481  -9.263 -15.267  1.00 80.13           C  
ATOM     88  HB1 ALA A   7       9.876 -10.148 -15.459  1.00 80.13           H  
ATOM     89  HB2 ALA A   7       9.832  -8.455 -14.928  1.00 80.13           H  
ATOM     90  HB3 ALA A   7      11.212  -9.483 -14.489  1.00 80.13           H  
ATOM     91  O   ALA A   7      11.597  -6.574 -15.879  1.00 80.13           O  
ATOM     92  N   PHE A   8      13.421  -7.723 -16.529  1.00 87.73           N  
ATOM     93  H   PHE A   8      13.783  -8.595 -16.888  1.00 87.73           H  
ATOM     94  CA  PHE A   8      14.387  -6.651 -16.354  1.00 87.73           C  
ATOM     95  HA  PHE A   8      13.847  -5.739 -16.099  1.00 87.73           H  
ATOM     96  C   PHE A   8      15.173  -6.385 -17.639  1.00 87.73           C  
ATOM     97  CB  PHE A   8      15.344  -6.975 -15.202  1.00 87.73           C  
ATOM     98  HB2 PHE A   8      16.117  -6.207 -15.191  1.00 87.73           H  
ATOM     99  HB3 PHE A   8      15.838  -7.927 -15.400  1.00 87.73           H  
ATOM    100  O   PHE A   8      15.532  -7.304 -18.372  1.00 87.73           O  
ATOM    101  CG  PHE A   8      14.698  -7.023 -13.834  1.00 87.73           C  
ATOM    102  CD1 PHE A   8      14.718  -5.888 -13.002  1.00 87.73           C  
ATOM    103  HD1 PHE A   8      15.199  -4.980 -13.335  1.00 87.73           H  
ATOM    104  CD2 PHE A   8      14.091  -8.210 -13.383  1.00 87.73           C  
ATOM    105  HD2 PHE A   8      14.084  -9.085 -14.017  1.00 87.73           H  
ATOM    106  CE1 PHE A   8      14.123  -5.938 -11.731  1.00 87.73           C  
ATOM    107  HE1 PHE A   8      14.147  -5.065 -11.095  1.00 87.73           H  
ATOM    108  CE2 PHE A   8      13.497  -8.258 -12.111  1.00 87.73           C  
ATOM    109  HE2 PHE A   8      13.053  -9.178 -11.761  1.00 87.73           H  
ATOM    110  CZ  PHE A   8      13.504  -7.119 -11.289  1.00 87.73           C  
ATOM    111  HZ  PHE A   8      13.051  -7.160 -10.309  1.00 87.73           H  
ATOM    112  N   LYS A   9      15.507  -5.114 -17.867  1.00 86.78           N  
ATOM    113  H   LYS A   9      15.164  -4.424 -17.214  1.00 86.78           H  
ATOM    114  CA  LYS A   9      16.413  -4.659 -18.926  1.00 86.78           C  
ATOM    115  HA  LYS A   9      16.822  -5.532 -19.434  1.00 86.78           H  
ATOM    116  C   LYS A   9      17.589  -3.894 -18.335  1.00 86.78           C  
ATOM    117  CB  LYS A   9      15.642  -3.837 -19.971  1.00 86.78           C  
ATOM    118  HB2 LYS A   9      16.319  -3.597 -20.790  1.00 86.78           H  
ATOM    119  HB3 LYS A   9      14.838  -4.455 -20.371  1.00 86.78           H  
ATOM    120  O   LYS A   9      17.428  -3.200 -17.333  1.00 86.78           O  
ATOM    121  CG  LYS A   9      15.043  -2.528 -19.421  1.00 86.78           C  
ATOM    122  HG2 LYS A   9      14.354  -2.750 -18.606  1.00 86.78           H  
ATOM    123  HG3 LYS A   9      15.840  -1.883 -19.050  1.00 86.78           H  
ATOM    124  CD  LYS A   9      14.285  -1.789 -20.527  1.00 86.78           C  
ATOM    125  HD2 LYS A   9      13.484  -2.430 -20.896  1.00 86.78           H  
ATOM    126  HD3 LYS A   9      14.973  -1.573 -21.345  1.00 86.78           H  
ATOM    127  CE  LYS A   9      13.692  -0.481 -19.995  1.00 86.78           C  
ATOM    128  HE2 LYS A   9      13.034  -0.717 -19.159  1.00 86.78           H  
ATOM    129  HE3 LYS A   9      14.507   0.140 -19.622  1.00 86.78           H  
ATOM    130  NZ  LYS A   9      12.940   0.236 -21.056  1.00 86.78           N  
ATOM    131  HZ1 LYS A   9      13.544   0.456 -21.835  1.00 86.78           H  
ATOM    132  HZ2 LYS A   9      12.543   1.098 -20.709  1.00 86.78           H  
ATOM    133  HZ3 LYS A   9      12.184  -0.338 -21.402  1.00 86.78           H  
ATOM    134  N   THR A  10      18.753  -3.996 -18.960  1.00 86.95           N  
ATOM    135  H   THR A  10      18.841  -4.607 -19.759  1.00 86.95           H  
ATOM    136  CA  THR A  10      19.932  -3.222 -18.553  1.00 86.95           C  
ATOM    137  HA  THR A  10      20.015  -3.276 -17.468  1.00 86.95           H  
ATOM    138  C   THR A  10      19.777  -1.754 -18.957  1.00 86.95           C  
ATOM    139  CB  THR A  10      21.215  -3.825 -19.136  1.00 86.95           C  
ATOM    140  HB  THR A  10      21.205  -3.731 -20.222  1.00 86.95           H  
ATOM    141  O   THR A  10      19.286  -1.459 -20.047  1.00 86.95           O  
ATOM    142  CG2 THR A  10      22.481  -3.171 -18.587  1.00 86.95           C  
ATOM    143 HG21 THR A  10      22.552  -2.141 -18.936  1.00 86.95           H  
ATOM    144 HG22 THR A  10      22.458  -3.173 -17.498  1.00 86.95           H  
ATOM    145 HG23 THR A  10      23.363  -3.708 -18.934  1.00 86.95           H  
ATOM    146  OG1 THR A  10      21.282  -5.193 -18.796  1.00 86.95           O  
ATOM    147  HG1 THR A  10      22.185  -5.474 -18.959  1.00 86.95           H  
ATOM    148  N   VAL A  11      20.197  -0.838 -18.085  1.00 84.56           N  
ATOM    149  H   VAL A  11      20.609  -1.162 -17.222  1.00 84.56           H  
ATOM    150  CA  VAL A  11      20.288   0.611 -18.343  1.00 84.56           C  
ATOM    151  HA  VAL A  11      20.201   0.783 -19.416  1.00 84.56           H  
ATOM    152  C   VAL A  11      21.675   1.121 -17.928  1.00 84.56           C  
ATOM    153  CB  VAL A  11      19.148   1.395 -17.657  1.00 84.56           C  
ATOM    154  HB  VAL A  11      19.265   2.449 -17.911  1.00 84.56           H  
ATOM    155  O   VAL A  11      22.365   0.450 -17.164  1.00 84.56           O  
ATOM    156  CG1 VAL A  11      17.765   0.948 -18.155  1.00 84.56           C  
ATOM    157 HG11 VAL A  11      17.567  -0.079 -17.846  1.00 84.56           H  
ATOM    158 HG12 VAL A  11      17.738   1.007 -19.243  1.00 84.56           H  
ATOM    159 HG13 VAL A  11      17.002   1.607 -17.741  1.00 84.56           H  
ATOM    160  CG2 VAL A  11      19.165   1.270 -16.133  1.00 84.56           C  
ATOM    161 HG21 VAL A  11      18.363   1.869 -15.702  1.00 84.56           H  
ATOM    162 HG22 VAL A  11      19.046   0.228 -15.837  1.00 84.56           H  
ATOM    163 HG23 VAL A  11      20.110   1.655 -15.749  1.00 84.56           H  
ATOM    164  N   GLN A  12      22.116   2.269 -18.450  1.00 81.39           N  
ATOM    165  H   GLN A  12      21.503   2.826 -19.029  1.00 81.39           H  
ATOM    166  CA  GLN A  12      23.508   2.735 -18.291  1.00 81.39           C  
ATOM    167  HA  GLN A  12      24.158   1.869 -18.164  1.00 81.39           H  
ATOM    168  C   GLN A  12      23.744   3.616 -17.047  1.00 81.39           C  
ATOM    169  CB  GLN A  12      23.965   3.465 -19.569  1.00 81.39           C  
ATOM    170  HB2 GLN A  12      24.977   3.839 -19.412  1.00 81.39           H  
ATOM    171  HB3 GLN A  12      23.322   4.324 -19.762  1.00 81.39           H  
ATOM    172  O   GLN A  12      24.882   3.827 -16.636  1.00 81.39           O  
ATOM    173  CG  GLN A  12      23.975   2.586 -20.827  1.00 81.39           C  
ATOM    174  HG2 GLN A  12      24.649   1.746 -20.663  1.00 81.39           H  
ATOM    175  HG3 GLN A  12      22.976   2.198 -21.024  1.00 81.39           H  
ATOM    176  CD  GLN A  12      24.429   3.373 -22.055  1.00 81.39           C  
ATOM    177  NE2 GLN A  12      25.281   2.819 -22.888  1.00 81.39           N  
ATOM    178 HE21 GLN A  12      25.567   3.404 -23.660  1.00 81.39           H  
ATOM    179 HE22 GLN A  12      25.694   1.917 -22.696  1.00 81.39           H  
ATOM    180  OE1 GLN A  12      24.014   4.488 -22.306  1.00 81.39           O  
ATOM    181  N   SER A  13      22.689   4.159 -16.446  1.00 78.03           N  
ATOM    182  H   SER A  13      21.774   3.999 -16.842  1.00 78.03           H  
ATOM    183  CA  SER A  13      22.757   5.134 -15.357  1.00 78.03           C  
ATOM    184  HA  SER A  13      23.498   4.783 -14.639  1.00 78.03           H  
ATOM    185  C   SER A  13      21.417   5.202 -14.632  1.00 78.03           C  
ATOM    186  CB  SER A  13      23.214   6.537 -15.839  1.00 78.03           C  
ATOM    187  HB2 SER A  13      24.071   6.425 -16.503  1.00 78.03           H  
ATOM    188  HB3 SER A  13      23.532   7.121 -14.975  1.00 78.03           H  
ATOM    189  O   SER A  13      20.382   4.754 -15.137  1.00 78.03           O  
ATOM    190  OG  SER A  13      22.232   7.306 -16.502  1.00 78.03           O  
ATOM    191  HG  SER A  13      22.601   8.146 -16.784  1.00 78.03           H  
ATOM    192  N   VAL A  14      21.464   5.757 -13.429  1.00 81.30           N  
ATOM    193  H   VAL A  14      22.359   6.093 -13.103  1.00 81.30           H  
ATOM    194  CA  VAL A  14      20.297   6.159 -12.641  1.00 81.30           C  
ATOM    195  HA  VAL A  14      19.397   6.078 -13.251  1.00 81.30           H  
ATOM    196  C   VAL A  14      20.430   7.631 -12.259  1.00 81.30           C  
ATOM    197  CB  VAL A  14      20.101   5.267 -11.400  1.00 81.30           C  
ATOM    198  HB  VAL A  14      19.297   5.691 -10.799  1.00 81.30           H  
ATOM    199  O   VAL A  14      21.509   8.221 -12.390  1.00 81.30           O  
ATOM    200  CG1 VAL A  14      19.678   3.844 -11.783  1.00 81.30           C  
ATOM    201 HG11 VAL A  14      20.539   3.176 -11.767  1.00 81.30           H  
ATOM    202 HG12 VAL A  14      18.944   3.485 -11.062  1.00 81.30           H  
ATOM    203 HG13 VAL A  14      19.210   3.836 -12.768  1.00 81.30           H  
ATOM    204  CG2 VAL A  14      21.341   5.190 -10.509  1.00 81.30           C  
ATOM    205 HG21 VAL A  14      21.594   6.189 -10.153  1.00 81.30           H  
ATOM    206 HG22 VAL A  14      22.185   4.771 -11.056  1.00 81.30           H  
ATOM    207 HG23 VAL A  14      21.109   4.567  -9.645  1.00 81.30           H  
ATOM    208  N   GLY A  15      19.338   8.238 -11.790  1.00 77.20           N  
ATOM    209  H   GLY A  15      18.481   7.709 -11.722  1.00 77.20           H  
ATOM    210  CA  GLY A  15      19.387   9.579 -11.200  1.00 77.20           C  
ATOM    211  HA2 GLY A  15      19.622  10.308 -11.976  1.00 77.20           H  
ATOM    212  HA3 GLY A  15      18.417   9.829 -10.770  1.00 77.20           H  
ATOM    213  C   GLY A  15      20.445   9.662 -10.092  1.00 77.20           C  
ATOM    214  O   GLY A  15      20.649   8.697  -9.359  1.00 77.20           O  
ATOM    215  N   ALA A  16      21.161  10.785  -9.986  1.00 72.79           N  
ATOM    216  H   ALA A  16      21.022  11.536 -10.647  1.00 72.79           H  
ATOM    217  CA  ALA A  16      22.201  10.941  -8.961  1.00 72.79           C  
ATOM    218  HA  ALA A  16      22.872  10.084  -9.006  1.00 72.79           H  
ATOM    219  C   ALA A  16      21.635  10.990  -7.534  1.00 72.79           C  
ATOM    220  CB  ALA A  16      22.989  12.213  -9.256  1.00 72.79           C  
ATOM    221  HB1 ALA A  16      22.322  13.065  -9.126  1.00 72.79           H  
ATOM    222  HB2 ALA A  16      23.817  12.304  -8.553  1.00 72.79           H  
ATOM    223  HB3 ALA A  16      23.385  12.194 -10.271  1.00 72.79           H  
ATOM    224  O   ALA A  16      22.277  10.525  -6.597  1.00 72.79           O  
ATOM    225  N   VAL A  17      20.424  11.530  -7.384  1.00 74.67           N  
ATOM    226  H   VAL A  17      19.951  11.859  -8.213  1.00 74.67           H  
ATOM    227  CA  VAL A  17      19.635  11.447  -6.155  1.00 74.67           C  
ATOM    228  HA  VAL A  17      20.271  11.136  -5.327  1.00 74.67           H  
ATOM    229  C   VAL A  17      18.575  10.386  -6.386  1.00 74.67           C  
ATOM    230  CB  VAL A  17      19.006  12.801  -5.789  1.00 74.67           C  
ATOM    231  HB  VAL A  17      18.323  13.114  -6.579  1.00 74.67           H  
ATOM    232  O   VAL A  17      17.749  10.527  -7.289  1.00 74.67           O  
ATOM    233  CG1 VAL A  17      18.229  12.699  -4.471  1.00 74.67           C  
ATOM    234 HG11 VAL A  17      17.399  11.999  -4.575  1.00 74.67           H  
ATOM    235 HG12 VAL A  17      17.816  13.673  -4.210  1.00 74.67           H  
ATOM    236 HG13 VAL A  17      18.886  12.363  -3.669  1.00 74.67           H  
ATOM    237  CG2 VAL A  17      20.084  13.881  -5.629  1.00 74.67           C  
ATOM    238 HG21 VAL A  17      19.624  14.820  -5.322  1.00 74.67           H  
ATOM    239 HG22 VAL A  17      20.811  13.575  -4.877  1.00 74.67           H  
ATOM    240 HG23 VAL A  17      20.600  14.047  -6.575  1.00 74.67           H  
ATOM    241  N   CYS A  18      18.642   9.298  -5.625  1.00 80.00           N  
ATOM    242  H   CYS A  18      19.349   9.224  -4.908  1.00 80.00           H  
ATOM    243  CA  CYS A  18      17.790   8.145  -5.855  1.00 80.00           C  
ATOM    244  HA  CYS A  18      16.815   8.494  -6.194  1.00 80.00           H  
ATOM    245  C   CYS A  18      17.565   7.353  -4.566  1.00 80.00           C  
ATOM    246  CB  CYS A  18      18.436   7.331  -6.986  1.00 80.00           C  
ATOM    247  HB2 CYS A  18      17.634   6.838  -7.536  1.00 80.00           H  
ATOM    248  HB3 CYS A  18      18.908   8.011  -7.696  1.00 80.00           H  
ATOM    249  O   CYS A  18      18.473   7.253  -3.736  1.00 80.00           O  
ATOM    250  SG  CYS A  18      19.676   6.116  -6.431  1.00 80.00           S  
ATOM    251  HG  CYS A  18      19.722   6.500  -5.152  1.00 80.00           H  
ATOM    252  N   THR A  19      16.376   6.777  -4.400  1.00 88.84           N  
ATOM    253  H   THR A  19      15.646   6.926  -5.081  1.00 88.84           H  
ATOM    254  CA  THR A  19      16.023   6.058  -3.176  1.00 88.84           C  
ATOM    255  HA  THR A  19      16.560   6.508  -2.341  1.00 88.84           H  
ATOM    256  C   THR A  19      16.431   4.588  -3.266  1.00 88.84           C  
ATOM    257  CB  THR A  19      14.531   6.217  -2.861  1.00 88.84           C  
ATOM    258  HB  THR A  19      13.933   5.798  -3.670  1.00 88.84           H  
ATOM    259  O   THR A  19      15.849   3.799  -4.018  1.00 88.84           O  
ATOM    260  CG2 THR A  19      14.142   5.535  -1.547  1.00 88.84           C  
ATOM    261 HG21 THR A  19      13.097   5.751  -1.328  1.00 88.84           H  
ATOM    262 HG22 THR A  19      14.764   5.913  -0.736  1.00 88.84           H  
ATOM    263 HG23 THR A  19      14.265   4.455  -1.631  1.00 88.84           H  
ATOM    264  OG1 THR A  19      14.206   7.580  -2.726  1.00 88.84           O  
ATOM    265  HG1 THR A  19      14.173   7.951  -3.611  1.00 88.84           H  
ATOM    266  N   THR A  20      17.396   4.189  -2.435  1.00 91.86           N  
ATOM    267  H   THR A  20      17.916   4.886  -1.921  1.00 91.86           H  
ATOM    268  CA  THR A  20      17.724   2.776  -2.211  1.00 91.86           C  
ATOM    269  HA  THR A  20      17.632   2.248  -3.160  1.00 91.86           H  
ATOM    270  C   THR A  20      16.723   2.175  -1.224  1.00 91.86           C  
ATOM    271  CB  THR A  20      19.179   2.584  -1.748  1.00 91.86           C  
ATOM    272  HB  THR A  20      19.353   3.125  -0.818  1.00 91.86           H  
ATOM    273  O   THR A  20      16.692   2.523  -0.048  1.00 91.86           O  
ATOM    274  CG2 THR A  20      19.535   1.109  -1.558  1.00 91.86           C  
ATOM    275 HG21 THR A  20      19.280   0.543  -2.454  1.00 91.86           H  
ATOM    276 HG22 THR A  20      19.000   0.705  -0.699  1.00 91.86           H  
ATOM    277 HG23 THR A  20      20.605   1.014  -1.369  1.00 91.86           H  
ATOM    278  OG1 THR A  20      20.034   3.082  -2.750  1.00 91.86           O  
ATOM    279  HG1 THR A  20      20.931   2.790  -2.573  1.00 91.86           H  
ATOM    280  N   VAL A  21      15.895   1.246  -1.705  1.00 92.01           N  
ATOM    281  H   VAL A  21      16.009   0.997  -2.677  1.00 92.01           H  
ATOM    282  CA  VAL A  21      14.893   0.521  -0.905  1.00 92.01           C  
ATOM    283  HA  VAL A  21      14.306   1.239  -0.332  1.00 92.01           H  
ATOM    284  C   VAL A  21      15.570  -0.422   0.087  1.00 92.01           C  
ATOM    285  CB  VAL A  21      13.953  -0.287  -1.827  1.00 92.01           C  
ATOM    286  HB  VAL A  21      14.550  -0.974  -2.426  1.00 92.01           H  
ATOM    287  O   VAL A  21      15.107  -0.590   1.213  1.00 92.01           O  
ATOM    288  CG1 VAL A  21      12.920  -1.122  -1.057  1.00 92.01           C  
ATOM    289 HG11 VAL A  21      12.334  -0.473  -0.406  1.00 92.01           H  
ATOM    290 HG12 VAL A  21      12.255  -1.625  -1.759  1.00 92.01           H  
ATOM    291 HG13 VAL A  21      13.416  -1.879  -0.450  1.00 92.01           H  
ATOM    292  CG2 VAL A  21      13.185   0.625  -2.789  1.00 92.01           C  
ATOM    293 HG21 VAL A  21      13.886   1.168  -3.422  1.00 92.01           H  
ATOM    294 HG22 VAL A  21      12.589   1.345  -2.228  1.00 92.01           H  
ATOM    295 HG23 VAL A  21      12.532   0.037  -3.434  1.00 92.01           H  
ATOM    296  N   LYS A  22      16.633  -1.099  -0.356  1.00 94.08           N  
ATOM    297  H   LYS A  22      16.978  -0.875  -1.278  1.00 94.08           H  
ATOM    298  CA  LYS A  22      17.382  -2.067   0.448  1.00 94.08           C  
ATOM    299  HA  LYS A  22      17.550  -1.641   1.437  1.00 94.08           H  
ATOM    300  C   LYS A  22      18.728  -2.364  -0.195  1.00 94.08           C  
ATOM    301  CB  LYS A  22      16.557  -3.361   0.566  1.00 94.08           C  
ATOM    302  HB2 LYS A  22      16.451  -3.814  -0.420  1.00 94.08           H  
ATOM    303  HB3 LYS A  22      15.564  -3.120   0.943  1.00 94.08           H  
ATOM    304  O   LYS A  22      18.782  -2.548  -1.404  1.00 94.08           O  
ATOM    305  CG  LYS A  22      17.202  -4.372   1.520  1.00 94.08           C  
ATOM    306  HG2 LYS A  22      18.133  -4.743   1.093  1.00 94.08           H  
ATOM    307  HG3 LYS A  22      17.416  -3.881   2.469  1.00 94.08           H  
ATOM    308  CD  LYS A  22      16.263  -5.554   1.768  1.00 94.08           C  
ATOM    309  HD2 LYS A  22      16.061  -6.064   0.826  1.00 94.08           H  
ATOM    310  HD3 LYS A  22      15.329  -5.182   2.190  1.00 94.08           H  
ATOM    311  CE  LYS A  22      16.935  -6.511   2.754  1.00 94.08           C  
ATOM    312  HE2 LYS A  22      17.245  -5.939   3.629  1.00 94.08           H  
ATOM    313  HE3 LYS A  22      17.836  -6.913   2.292  1.00 94.08           H  
ATOM    314  NZ  LYS A  22      16.018  -7.602   3.160  1.00 94.08           N  
ATOM    315  HZ1 LYS A  22      15.734  -8.143   2.356  1.00 94.08           H  
ATOM    316  HZ2 LYS A  22      15.197  -7.213   3.601  1.00 94.08           H  
ATOM    317  HZ3 LYS A  22      16.475  -8.210   3.825  1.00 94.08           H  
ATOM    318  N   GLU A  23      19.764  -2.537   0.611  1.00 95.77           N  
ATOM    319  H   GLU A  23      19.663  -2.347   1.598  1.00 95.77           H  
ATOM    320  CA  GLU A  23      21.067  -3.039   0.173  1.00 95.77           C  
ATOM    321  HA  GLU A  23      21.050  -3.208  -0.904  1.00 95.77           H  
ATOM    322  C   GLU A  23      21.386  -4.371   0.862  1.00 95.77           C  
ATOM    323  CB  GLU A  23      22.134  -1.976   0.438  1.00 95.77           C  
ATOM    324  HB2 GLU A  23      21.813  -1.045  -0.029  1.00 95.77           H  
ATOM    325  HB3 GLU A  23      22.222  -1.822   1.513  1.00 95.77           H  
ATOM    326  O   GLU A  23      21.024  -4.584   2.023  1.00 95.77           O  
ATOM    327  CG  GLU A  23      23.498  -2.380  -0.137  1.00 95.77           C  
ATOM    328  HG2 GLU A  23      23.411  -2.513  -1.215  1.00 95.77           H  
ATOM    329  HG3 GLU A  23      23.796  -3.338   0.290  1.00 95.77           H  
ATOM    330  CD  GLU A  23      24.592  -1.356   0.180  1.00 95.77           C  
ATOM    331  OE1 GLU A  23      25.766  -1.791   0.193  1.00 95.77           O  
ATOM    332  OE2 GLU A  23      24.245  -0.187   0.451  1.00 95.77           O  
ATOM    333  N   PHE A  24      22.008  -5.302   0.137  1.00 96.67           N  
ATOM    334  H   PHE A  24      22.234  -5.086  -0.824  1.00 96.67           H  
ATOM    335  CA  PHE A  24      22.494  -6.568   0.686  1.00 96.67           C  
ATOM    336  HA  PHE A  24      22.984  -6.359   1.637  1.00 96.67           H  
ATOM    337  C   PHE A  24      23.521  -7.241  -0.235  1.00 96.67           C  
ATOM    338  CB  PHE A  24      21.308  -7.522   0.940  1.00 96.67           C  
ATOM    339  HB2 PHE A  24      20.602  -7.054   1.625  1.00 96.67           H  
ATOM    340  HB3 PHE A  24      21.684  -8.410   1.447  1.00 96.67           H  
ATOM    341  O   PHE A  24      23.591  -6.969  -1.433  1.00 96.67           O  
ATOM    342  CG  PHE A  24      20.556  -7.951  -0.306  1.00 96.67           C  
ATOM    343  CD1 PHE A  24      19.617  -7.090  -0.907  1.00 96.67           C  
ATOM    344  HD1 PHE A  24      19.438  -6.109  -0.493  1.00 96.67           H  
ATOM    345  CD2 PHE A  24      20.815  -9.209  -0.880  1.00 96.67           C  
ATOM    346  HD2 PHE A  24      21.532  -9.872  -0.419  1.00 96.67           H  
ATOM    347  CE1 PHE A  24      18.960  -7.481  -2.085  1.00 96.67           C  
ATOM    348  HE1 PHE A  24      18.281  -6.797  -2.572  1.00 96.67           H  
ATOM    349  CE2 PHE A  24      20.157  -9.599  -2.058  1.00 96.67           C  
ATOM    350  HE2 PHE A  24      20.370 -10.560  -2.501  1.00 96.67           H  
ATOM    351  CZ  PHE A  24      19.239  -8.729  -2.665  1.00 96.67           C  
ATOM    352  HZ  PHE A  24      18.773  -9.007  -3.599  1.00 96.67           H  
ATOM    353  N   THR A  25      24.276  -8.203   0.296  1.00 97.17           N  
ATOM    354  H   THR A  25      24.280  -8.325   1.299  1.00 97.17           H  
ATOM    355  CA  THR A  25      25.166  -9.054  -0.506  1.00 97.17           C  
ATOM    356  HA  THR A  25      25.635  -8.437  -1.272  1.00 97.17           H  
ATOM    357  C   THR A  25      24.373 -10.174  -1.180  1.00 97.17           C  
ATOM    358  CB  THR A  25      26.288  -9.649   0.355  1.00 97.17           C  
ATOM    359  HB  THR A  25      25.870 -10.368   1.060  1.00 97.17           H  
ATOM    360  O   THR A  25      23.788 -11.018  -0.499  1.00 97.17           O  
ATOM    361  CG2 THR A  25      27.364 -10.336  -0.485  1.00 97.17           C  
ATOM    362 HG21 THR A  25      28.147 -10.721   0.168  1.00 97.17           H  
ATOM    363 HG22 THR A  25      26.933 -11.165  -1.046  1.00 97.17           H  
ATOM    364 HG23 THR A  25      27.797  -9.617  -1.181  1.00 97.17           H  
ATOM    365  OG1 THR A  25      26.908  -8.617   1.078  1.00 97.17           O  
ATOM    366  HG1 THR A  25      27.808  -8.870   1.296  1.00 97.17           H  
ATOM    367  N   ALA A  26      24.377 -10.240  -2.513  1.00 93.78           N  
ATOM    368  H   ALA A  26      24.934  -9.563  -3.014  1.00 93.78           H  
ATOM    369  CA  ALA A  26      23.767 -11.344  -3.258  1.00 93.78           C  
ATOM    370  HA  ALA A  26      23.194 -11.951  -2.557  1.00 93.78           H  
ATOM    371  C   ALA A  26      24.834 -12.271  -3.858  1.00 93.78           C  
ATOM    372  CB  ALA A  26      22.750 -10.829  -4.288  1.00 93.78           C  
ATOM    373  HB1 ALA A  26      22.396  -9.836  -4.011  1.00 93.78           H  
ATOM    374  HB2 ALA A  26      21.894 -11.504  -4.316  1.00 93.78           H  
ATOM    375  HB3 ALA A  26      23.185 -10.808  -5.288  1.00 93.78           H  
ATOM    376  O   ALA A  26      25.964 -11.878  -4.115  1.00 93.78           O  
ATOM    377  N   ARG A  27      24.494 -13.537  -4.121  1.00 92.17           N  
ATOM    378  H   ARG A  27      23.560 -13.840  -3.884  1.00 92.17           H  
ATOM    379  CA  ARG A  27      25.472 -14.502  -4.670  1.00 92.17           C  
ATOM    380  HA  ARG A  27      26.401 -14.415  -4.106  1.00 92.17           H  
ATOM    381  C   ARG A  27      25.849 -14.203  -6.122  1.00 92.17           C  
ATOM    382  CB  ARG A  27      24.947 -15.937  -4.536  1.00 92.17           C  
ATOM    383  HB2 ARG A  27      24.020 -16.038  -5.099  1.00 92.17           H  
ATOM    384  HB3 ARG A  27      25.684 -16.617  -4.962  1.00 92.17           H  
ATOM    385  O   ARG A  27      26.958 -14.511  -6.545  1.00 92.17           O  
ATOM    386  CG  ARG A  27      24.701 -16.330  -3.073  1.00 92.17           C  
ATOM    387  HG2 ARG A  27      25.605 -16.169  -2.486  1.00 92.17           H  
ATOM    388  HG3 ARG A  27      23.899 -15.715  -2.666  1.00 92.17           H  
ATOM    389  CD  ARG A  27      24.294 -17.803  -2.983  1.00 92.17           C  
ATOM    390  HD2 ARG A  27      25.169 -18.421  -3.182  1.00 92.17           H  
ATOM    391  HD3 ARG A  27      23.537 -18.010  -3.739  1.00 92.17           H  
ATOM    392  NE  ARG A  27      23.734 -18.121  -1.656  1.00 92.17           N  
ATOM    393  HE  ARG A  27      23.502 -17.342  -1.057  1.00 92.17           H  
ATOM    394  NH1 ARG A  27      23.755 -20.413  -1.846  1.00 92.17           N  
ATOM    395 HH11 ARG A  27      23.553 -21.321  -1.454  1.00 92.17           H  
ATOM    396 HH12 ARG A  27      24.191 -20.340  -2.754  1.00 92.17           H  
ATOM    397  NH2 ARG A  27      22.908 -19.464  -0.015  1.00 92.17           N  
ATOM    398 HH21 ARG A  27      22.676 -18.657   0.546  1.00 92.17           H  
ATOM    399 HH22 ARG A  27      22.722 -20.386   0.354  1.00 92.17           H  
ATOM    400  CZ  ARG A  27      23.471 -19.327  -1.182  1.00 92.17           C  
ATOM    401  N   HIS A  28      24.910 -13.640  -6.877  1.00 91.13           N  
ATOM    402  H   HIS A  28      24.043 -13.386  -6.427  1.00 91.13           H  
ATOM    403  CA  HIS A  28      25.049 -13.277  -8.285  1.00 91.13           C  
ATOM    404  HA  HIS A  28      26.007 -12.777  -8.431  1.00 91.13           H  
ATOM    405  C   HIS A  28      23.925 -12.314  -8.700  1.00 91.13           C  
ATOM    406  CB  HIS A  28      25.012 -14.553  -9.149  1.00 91.13           C  
ATOM    407  HB2 HIS A  28      25.916 -15.132  -8.958  1.00 91.13           H  
ATOM    408  HB3 HIS A  28      25.025 -14.282 -10.205  1.00 91.13           H  
ATOM    409  O   HIS A  28      22.880 -12.246  -8.045  1.00 91.13           O  
ATOM    410  CG  HIS A  28      23.817 -15.436  -8.885  1.00 91.13           C  
ATOM    411  CD2 HIS A  28      23.802 -16.594  -8.156  1.00 91.13           C  
ATOM    412  HD2 HIS A  28      24.655 -17.057  -7.683  1.00 91.13           H  
ATOM    413  ND1 HIS A  28      22.527 -15.210  -9.295  1.00 91.13           N  
ATOM    414  HD1 HIS A  28      22.215 -14.467  -9.904  1.00 91.13           H  
ATOM    415  CE1 HIS A  28      21.751 -16.204  -8.827  1.00 91.13           C  
ATOM    416  HE1 HIS A  28      20.690 -16.314  -8.995  1.00 91.13           H  
ATOM    417  NE2 HIS A  28      22.485 -17.058  -8.111  1.00 91.13           N  
ATOM    418  N   ARG A  29      24.089 -11.665  -9.862  1.00 90.00           N  
ATOM    419  H   ARG A  29      25.013 -11.694 -10.269  1.00 90.00           H  
ATOM    420  CA  ARG A  29      23.128 -10.705 -10.442  1.00 90.00           C  
ATOM    421  HA  ARG A  29      23.121  -9.817  -9.811  1.00 90.00           H  
ATOM    422  C   ARG A  29      21.679 -11.203 -10.474  1.00 90.00           C  
ATOM    423  CB  ARG A  29      23.609 -10.265 -11.840  1.00 90.00           C  
ATOM    424  HB2 ARG A  29      24.634  -9.903 -11.761  1.00 90.00           H  
ATOM    425  HB3 ARG A  29      22.992  -9.430 -12.172  1.00 90.00           H  
ATOM    426  O   ARG A  29      20.773 -10.459 -10.129  1.00 90.00           O  
ATOM    427  CG  ARG A  29      23.549 -11.377 -12.905  1.00 90.00           C  
ATOM    428  HG2 ARG A  29      22.508 -11.650 -13.078  1.00 90.00           H  
ATOM    429  HG3 ARG A  29      24.099 -12.252 -12.558  1.00 90.00           H  
ATOM    430  CD  ARG A  29      24.130 -10.917 -14.243  1.00 90.00           C  
ATOM    431  HD2 ARG A  29      25.179 -10.646 -14.130  1.00 90.00           H  
ATOM    432  HD3 ARG A  29      23.580 -10.028 -14.553  1.00 90.00           H  
ATOM    433  NE  ARG A  29      23.959 -11.938 -15.295  1.00 90.00           N  
ATOM    434  HE  ARG A  29      23.217 -11.765 -15.957  1.00 90.00           H  
ATOM    435  NH1 ARG A  29      25.763 -13.272 -14.791  1.00 90.00           N  
ATOM    436 HH11 ARG A  29      26.361 -14.048 -15.035  1.00 90.00           H  
ATOM    437 HH12 ARG A  29      26.085 -12.576 -14.133  1.00 90.00           H  
ATOM    438  NH2 ARG A  29      24.428 -13.817 -16.491  1.00 90.00           N  
ATOM    439 HH21 ARG A  29      25.029 -14.603 -16.693  1.00 90.00           H  
ATOM    440 HH22 ARG A  29      23.663 -13.615 -17.120  1.00 90.00           H  
ATOM    441  CZ  ARG A  29      24.715 -13.000 -15.519  1.00 90.00           C  
ATOM    442  N   ILE A  30      21.461 -12.482 -10.805  1.00 90.40           N  
ATOM    443  H   ILE A  30      22.244 -13.000 -11.176  1.00 90.40           H  
ATOM    444  CA  ILE A  30      20.104 -13.055 -10.875  1.00 90.40           C  
ATOM    445  HA  ILE A  30      19.503 -12.403 -11.509  1.00 90.40           H  
ATOM    446  C   ILE A  30      19.438 -13.052  -9.491  1.00 90.40           C  
ATOM    447  CB  ILE A  30      20.089 -14.458 -11.531  1.00 90.40           C  
ATOM    448  HB  ILE A  30      20.699 -15.138 -10.936  1.00 90.40           H  
ATOM    449  O   ILE A  30      18.279 -12.684  -9.382  1.00 90.40           O  
ATOM    450  CG1 ILE A  30      20.721 -14.424 -12.940  1.00 90.40           C  
ATOM    451 HG12 ILE A  30      20.098 -13.829 -13.609  1.00 90.40           H  
ATOM    452 HG13 ILE A  30      21.700 -13.949 -12.890  1.00 90.40           H  
ATOM    453  CG2 ILE A  30      18.672 -15.056 -11.532  1.00 90.40           C  
ATOM    454 HG21 ILE A  30      17.982 -14.392 -12.054  1.00 90.40           H  
ATOM    455 HG22 ILE A  30      18.658 -16.035 -12.010  1.00 90.40           H  
ATOM    456 HG23 ILE A  30      18.305 -15.192 -10.515  1.00 90.40           H  
ATOM    457  CD1 ILE A  30      20.948 -15.814 -13.548  1.00 90.40           C  
ATOM    458 HD11 ILE A  30      21.525 -16.433 -12.861  1.00 90.40           H  
ATOM    459 HD12 ILE A  30      21.503 -15.711 -14.480  1.00 90.40           H  
ATOM    460 HD13 ILE A  30      19.997 -16.299 -13.768  1.00 90.40           H  
ATOM    461  N   SER A  31      20.164 -13.384  -8.415  1.00 92.07           N  
ATOM    462  H   SER A  31      21.159 -13.527  -8.512  1.00 92.07           H  
ATOM    463  CA  SER A  31      19.617 -13.346  -7.052  1.00 92.07           C  
ATOM    464  HA  SER A  31      18.718 -13.962  -7.010  1.00 92.07           H  
ATOM    465  C   SER A  31      19.238 -11.922  -6.643  1.00 92.07           C  
ATOM    466  CB  SER A  31      20.642 -13.906  -6.063  1.00 92.07           C  
ATOM    467  HB2 SER A  31      21.528 -13.272  -6.061  1.00 92.07           H  
ATOM    468  HB3 SER A  31      20.934 -14.911  -6.368  1.00 92.07           H  
ATOM    469  O   SER A  31      18.248 -11.741  -5.939  1.00 92.07           O  
ATOM    470  OG  SER A  31      20.114 -13.963  -4.753  1.00 92.07           O  
ATOM    471  HG  SER A  31      19.445 -13.285  -4.637  1.00 92.07           H  
ATOM    472  N   CYS A  32      19.999 -10.926  -7.105  1.00 93.81           N  
ATOM    473  H   CYS A  32      20.798 -11.154  -7.679  1.00 93.81           H  
ATOM    474  CA  CYS A  32      19.705  -9.513  -6.893  1.00 93.81           C  
ATOM    475  HA  CYS A  32      19.553  -9.343  -5.827  1.00 93.81           H  
ATOM    476  C   CYS A  32      18.412  -9.092  -7.616  1.00 93.81           C  
ATOM    477  CB  CYS A  32      20.933  -8.710  -7.341  1.00 93.81           C  
ATOM    478  HB2 CYS A  32      21.798  -9.046  -6.769  1.00 93.81           H  
ATOM    479  HB3 CYS A  32      21.135  -8.896  -8.396  1.00 93.81           H  
ATOM    480  O   CYS A  32      17.479  -8.587  -6.989  1.00 93.81           O  
ATOM    481  SG  CYS A  32      20.807  -6.926  -7.144  1.00 93.81           S  
ATOM    482  N   THR A  33      18.285  -9.398  -8.913  1.00 92.30           N  
ATOM    483  H   THR A  33      19.065  -9.815  -9.402  1.00 92.30           H  
ATOM    484  CA  THR A  33      17.066  -9.094  -9.685  1.00 92.30           C  
ATOM    485  HA  THR A  33      16.837  -8.035  -9.561  1.00 92.30           H  
ATOM    486  C   THR A  33      15.844  -9.867  -9.184  1.00 92.30           C  
ATOM    487  CB  THR A  33      17.255  -9.352 -11.188  1.00 92.30           C  
ATOM    488  HB  THR A  33      16.296  -9.229 -11.691  1.00 92.30           H  
ATOM    489  O   THR A  33      14.743  -9.321  -9.158  1.00 92.30           O  
ATOM    490  CG2 THR A  33      18.253  -8.374 -11.808  1.00 92.30           C  
ATOM    491 HG21 THR A  33      17.889  -7.353 -11.683  1.00 92.30           H  
ATOM    492 HG22 THR A  33      19.231  -8.470 -11.337  1.00 92.30           H  
ATOM    493 HG23 THR A  33      18.348  -8.579 -12.874  1.00 92.30           H  
ATOM    494  OG1 THR A  33      17.739 -10.655 -11.439  1.00 92.30           O  
ATOM    495  HG1 THR A  33      17.196 -11.290 -10.967  1.00 92.30           H  
ATOM    496  N   THR A  34      16.013 -11.112  -8.722  1.00 91.72           N  
ATOM    497  H   THR A  34      16.920 -11.549  -8.805  1.00 91.72           H  
ATOM    498  CA  THR A  34      14.925 -11.902  -8.124  1.00 91.72           C  
ATOM    499  HA  THR A  34      14.101 -11.956  -8.836  1.00 91.72           H  
ATOM    500  C   THR A  34      14.399 -11.236  -6.855  1.00 91.72           C  
ATOM    501  CB  THR A  34      15.370 -13.338  -7.810  1.00 91.72           C  
ATOM    502  HB  THR A  34      16.201 -13.318  -7.104  1.00 91.72           H  
ATOM    503  O   THR A  34      13.184 -11.112  -6.711  1.00 91.72           O  
ATOM    504  CG2 THR A  34      14.252 -14.218  -7.254  1.00 91.72           C  
ATOM    505 HG21 THR A  34      14.653 -15.197  -6.995  1.00 91.72           H  
ATOM    506 HG22 THR A  34      13.827 -13.780  -6.351  1.00 91.72           H  
ATOM    507 HG23 THR A  34      13.466 -14.336  -8.000  1.00 91.72           H  
ATOM    508  OG1 THR A  34      15.770 -13.976  -8.995  1.00 91.72           O  
ATOM    509  HG1 THR A  34      15.948 -14.896  -8.787  1.00 91.72           H  
ATOM    510  N   ALA A  35      15.284 -10.750  -5.976  1.00 91.88           N  
ATOM    511  H   ALA A  35      16.272 -10.869  -6.147  1.00 91.88           H  
ATOM    512  CA  ALA A  35      14.883 -10.026  -4.769  1.00 91.88           C  
ATOM    513  HA  ALA A  35      14.233 -10.665  -4.172  1.00 91.88           H  
ATOM    514  C   ALA A  35      14.103  -8.745  -5.107  1.00 91.88           C  
ATOM    515  CB  ALA A  35      16.137  -9.707  -3.955  1.00 91.88           C  
ATOM    516  HB1 ALA A  35      16.779  -9.033  -4.522  1.00 91.88           H  
ATOM    517  HB2 ALA A  35      16.679 -10.625  -3.727  1.00 91.88           H  
ATOM    518  HB3 ALA A  35      15.853  -9.222  -3.021  1.00 91.88           H  
ATOM    519  O   ALA A  35      13.071  -8.464  -4.499  1.00 91.88           O  
ATOM    520  N   CYS A  36      14.528  -8.008  -6.138  1.00 92.98           N  
ATOM    521  H   CYS A  36      15.412  -8.237  -6.569  1.00 92.98           H  
ATOM    522  CA  CYS A  36      13.760  -6.869  -6.641  1.00 92.98           C  
ATOM    523  HA  CYS A  36      13.608  -6.162  -5.825  1.00 92.98           H  
ATOM    524  C   CYS A  36      12.390  -7.272  -7.192  1.00 92.98           C  
ATOM    525  CB  CYS A  36      14.543  -6.190  -7.755  1.00 92.98           C  
ATOM    526  HB2 CYS A  36      14.635  -6.862  -8.608  1.00 92.98           H  
ATOM    527  HB3 CYS A  36      15.549  -5.986  -7.387  1.00 92.98           H  
ATOM    528  O   CYS A  36      11.394  -6.587  -6.988  1.00 92.98           O  
ATOM    529  SG  CYS A  36      13.801  -4.639  -8.309  1.00 92.98           S  
ATOM    530  N   GLY A  37      12.318  -8.395  -7.901  1.00 88.52           N  
ATOM    531  H   GLY A  37      13.171  -8.903  -8.084  1.00 88.52           H  
ATOM    532  CA  GLY A  37      11.066  -8.927  -8.425  1.00 88.52           C  
ATOM    533  HA2 GLY A  37      11.329  -9.826  -8.981  1.00 88.52           H  
ATOM    534  HA3 GLY A  37      10.600  -8.208  -9.098  1.00 88.52           H  
ATOM    535  C   GLY A  37      10.063  -9.315  -7.337  1.00 88.52           C  
ATOM    536  O   GLY A  37       8.860  -9.146  -7.519  1.00 88.52           O  
ATOM    537  N   GLN A  38      10.567  -9.777  -6.193  1.00 85.97           N  
ATOM    538  H   GLN A  38      11.566  -9.913  -6.135  1.00 85.97           H  
ATOM    539  CA  GLN A  38       9.770 -10.094  -5.007  1.00 85.97           C  
ATOM    540  HA  GLN A  38       8.851 -10.594  -5.312  1.00 85.97           H  
ATOM    541  C   GLN A  38       9.352  -8.846  -4.221  1.00 85.97           C  
ATOM    542  CB  GLN A  38      10.578 -11.046  -4.118  1.00 85.97           C  
ATOM    543  HB2 GLN A  38      10.070 -11.164  -3.160  1.00 85.97           H  
ATOM    544  HB3 GLN A  38      11.561 -10.614  -3.933  1.00 85.97           H  
ATOM    545  O   GLN A  38       8.331  -8.873  -3.545  1.00 85.97           O  
ATOM    546  CG  GLN A  38      10.726 -12.434  -4.761  1.00 85.97           C  
ATOM    547  HG2 GLN A  38      11.100 -12.347  -5.781  1.00 85.97           H  
ATOM    548  HG3 GLN A  38       9.743 -12.903  -4.803  1.00 85.97           H  
ATOM    549  CD  GLN A  38      11.676 -13.345  -3.993  1.00 85.97           C  
ATOM    550  NE2 GLN A  38      11.576 -14.643  -4.173  1.00 85.97           N  
ATOM    551 HE21 GLN A  38      12.188 -15.202  -3.595  1.00 85.97           H  
ATOM    552 HE22 GLN A  38      10.838 -15.033  -4.742  1.00 85.97           H  
ATOM    553  OE1 GLN A  38      12.543 -12.930  -3.244  1.00 85.97           O  
ATOM    554  N   SER A  39      10.100  -7.747  -4.333  1.00 87.46           N  
ATOM    555  H   SER A  39      10.944  -7.792  -4.887  1.00 87.46           H  
ATOM    556  CA  SER A  39       9.742  -6.471  -3.716  1.00 87.46           C  
ATOM    557  HA  SER A  39       9.231  -6.674  -2.775  1.00 87.46           H  
ATOM    558  C   SER A  39       8.794  -5.663  -4.605  1.00 87.46           C  
ATOM    559  CB  SER A  39      11.002  -5.681  -3.371  1.00 87.46           C  
ATOM    560  HB2 SER A  39      11.627  -5.587  -4.259  1.00 87.46           H  
ATOM    561  HB3 SER A  39      11.561  -6.215  -2.603  1.00 87.46           H  
ATOM    562  O   SER A  39       9.095  -5.348  -5.761  1.00 87.46           O  
ATOM    563  OG  SER A  39      10.646  -4.393  -2.899  1.00 87.46           O  
ATOM    564  HG  SER A  39      11.196  -4.178  -2.142  1.00 87.46           H  
ATOM    565  N   LYS A  40       7.649  -5.270  -4.043  1.00 82.94           N  
ATOM    566  H   LYS A  40       7.442  -5.598  -3.110  1.00 82.94           H  
ATOM    567  CA  LYS A  40       6.675  -4.385  -4.700  1.00 82.94           C  
ATOM    568  HA  LYS A  40       6.583  -4.662  -5.750  1.00 82.94           H  
ATOM    569  C   LYS A  40       7.107  -2.918  -4.740  1.00 82.94           C  
ATOM    570  CB  LYS A  40       5.308  -4.535  -4.012  1.00 82.94           C  
ATOM    571  HB2 LYS A  40       4.619  -3.801  -4.430  1.00 82.94           H  
ATOM    572  HB3 LYS A  40       5.414  -4.321  -2.949  1.00 82.94           H  
ATOM    573  O   LYS A  40       6.573  -2.166  -5.542  1.00 82.94           O  
ATOM    574  CG  LYS A  40       4.674  -5.925  -4.177  1.00 82.94           C  
ATOM    575  HG2 LYS A  40       3.738  -5.936  -3.620  1.00 82.94           H  
ATOM    576  HG3 LYS A  40       5.329  -6.689  -3.759  1.00 82.94           H  
ATOM    577  CD  LYS A  40       4.382  -6.240  -5.650  1.00 82.94           C  
ATOM    578  HD2 LYS A  40       5.317  -6.364  -6.196  1.00 82.94           H  
ATOM    579  HD3 LYS A  40       3.819  -5.412  -6.081  1.00 82.94           H  
ATOM    580  CE  LYS A  40       3.565  -7.525  -5.764  1.00 82.94           C  
ATOM    581  HE2 LYS A  40       2.696  -7.435  -5.113  1.00 82.94           H  
ATOM    582  HE3 LYS A  40       4.165  -8.360  -5.403  1.00 82.94           H  
ATOM    583  NZ  LYS A  40       3.135  -7.736  -7.167  1.00 82.94           N  
ATOM    584  HZ1 LYS A  40       2.611  -6.932  -7.483  1.00 82.94           H  
ATOM    585  HZ2 LYS A  40       3.934  -7.843  -7.776  1.00 82.94           H  
ATOM    586  HZ3 LYS A  40       2.534  -8.545  -7.237  1.00 82.94           H  
ATOM    587  N   LEU A  41       8.077  -2.521  -3.917  1.00 85.91           N  
ATOM    588  H   LEU A  41       8.456  -3.194  -3.267  1.00 85.91           H  
ATOM    589  CA  LEU A  41       8.665  -1.178  -3.957  1.00 85.91           C  
ATOM    590  HA  LEU A  41       7.924  -0.461  -4.314  1.00 85.91           H  
ATOM    591  C   LEU A  41       9.842  -1.089  -4.931  1.00 85.91           C  
ATOM    592  CB  LEU A  41       9.112  -0.771  -2.545  1.00 85.91           C  
ATOM    593  HB2 LEU A  41       9.866  -1.481  -2.207  1.00 85.91           H  
ATOM    594  HB3 LEU A  41       9.583   0.211  -2.601  1.00 85.91           H  
ATOM    595  O   LEU A  41      10.193  -0.009  -5.381  1.00 85.91           O  
ATOM    596  CG  LEU A  41       7.988  -0.712  -1.499  1.00 85.91           C  
ATOM    597  HG  LEU A  41       7.526  -1.696  -1.409  1.00 85.91           H  
ATOM    598  CD1 LEU A  41       8.604  -0.345  -0.153  1.00 85.91           C  
ATOM    599 HD11 LEU A  41       7.874  -0.535   0.634  1.00 85.91           H  
ATOM    600 HD12 LEU A  41       8.924   0.697  -0.143  1.00 85.91           H  
ATOM    601 HD13 LEU A  41       9.462  -0.986   0.052  1.00 85.91           H  
ATOM    602  CD2 LEU A  41       6.908   0.315  -1.853  1.00 85.91           C  
ATOM    603 HD21 LEU A  41       7.357   1.300  -1.982  1.00 85.91           H  
ATOM    604 HD22 LEU A  41       6.172   0.353  -1.050  1.00 85.91           H  
ATOM    605 HD23 LEU A  41       6.402   0.016  -2.771  1.00 85.91           H  
ATOM    606  N   CYS A  42      10.480  -2.208  -5.259  1.00 91.76           N  
ATOM    607  H   CYS A  42      10.156  -3.088  -4.884  1.00 91.76           H  
ATOM    608  CA  CYS A  42      11.658  -2.187  -6.110  1.00 91.76           C  
ATOM    609  HA  CYS A  42      12.278  -1.335  -5.831  1.00 91.76           H  
ATOM    610  C   CYS A  42      11.281  -2.039  -7.590  1.00 91.76           C  
ATOM    611  CB  CYS A  42      12.460  -3.451  -5.832  1.00 91.76           C  
ATOM    612  HB2 CYS A  42      11.875  -4.322  -6.128  1.00 91.76           H  
ATOM    613  HB3 CYS A  42      12.653  -3.501  -4.760  1.00 91.76           H  
ATOM    614  O   CYS A  42      10.487  -2.823  -8.103  1.00 91.76           O  
ATOM    615  SG  CYS A  42      14.044  -3.464  -6.676  1.00 91.76           S  
ATOM    616  N   TYR A  43      11.893  -1.096  -8.302  1.00 90.35           N  
ATOM    617  H   TYR A  43      12.517  -0.471  -7.812  1.00 90.35           H  
ATOM    618  CA  TYR A  43      11.725  -0.896  -9.749  1.00 90.35           C  
ATOM    619  HA  TYR A  43      10.952  -1.572 -10.115  1.00 90.35           H  
ATOM    620  C   TYR A  43      12.980  -1.236 -10.554  1.00 90.35           C  
ATOM    621  CB  TYR A  43      11.221   0.520 -10.026  1.00 90.35           C  
ATOM    622  HB2 TYR A  43      11.846   1.238  -9.494  1.00 90.35           H  
ATOM    623  HB3 TYR A  43      11.310   0.734 -11.091  1.00 90.35           H  
ATOM    624  O   TYR A  43      12.942  -1.268 -11.784  1.00 90.35           O  
ATOM    625  CG  TYR A  43       9.768   0.694  -9.628  1.00 90.35           C  
ATOM    626  CD1 TYR A  43       8.739   0.373 -10.537  1.00 90.35           C  
ATOM    627  HD1 TYR A  43       8.979   0.007 -11.524  1.00 90.35           H  
ATOM    628  CD2 TYR A  43       9.440   1.110  -8.325  1.00 90.35           C  
ATOM    629  HD2 TYR A  43      10.219   1.321  -7.608  1.00 90.35           H  
ATOM    630  CE1 TYR A  43       7.389   0.471 -10.135  1.00 90.35           C  
ATOM    631  HE1 TYR A  43       6.586   0.131 -10.773  1.00 90.35           H  
ATOM    632  CE2 TYR A  43       8.092   1.284  -7.955  1.00 90.35           C  
ATOM    633  HE2 TYR A  43       7.840   1.632  -6.964  1.00 90.35           H  
ATOM    634  OH  TYR A  43       5.758   1.125  -8.476  1.00 90.35           O  
ATOM    635  HH  TYR A  43       5.134   0.556  -8.931  1.00 90.35           H  
ATOM    636  CZ  TYR A  43       7.057   0.967  -8.858  1.00 90.35           C  
ATOM    637  N   GLY A  44      14.074  -1.570  -9.882  1.00 91.99           N  
ATOM    638  H   GLY A  44      14.082  -1.467  -8.877  1.00 91.99           H  
ATOM    639  CA  GLY A  44      15.291  -2.058 -10.505  1.00 91.99           C  
ATOM    640  HA2 GLY A  44      15.621  -1.342 -11.258  1.00 91.99           H  
ATOM    641  HA3 GLY A  44      15.099  -3.009 -11.003  1.00 91.99           H  
ATOM    642  C   GLY A  44      16.397  -2.264  -9.483  1.00 91.99           C  
ATOM    643  O   GLY A  44      16.161  -2.153  -8.287  1.00 91.99           O  
ATOM    644  N   VAL A  45      17.598  -2.592  -9.935  1.00 93.69           N  
ATOM    645  H   VAL A  45      17.759  -2.598 -10.932  1.00 93.69           H  
ATOM    646  CA  VAL A  45      18.739  -2.827  -9.052  1.00 93.69           C  
ATOM    647  HA  VAL A  45      18.529  -2.322  -8.109  1.00 93.69           H  
ATOM    648  C   VAL A  45      20.013  -2.209  -9.594  1.00 93.69           C  
ATOM    649  CB  VAL A  45      18.961  -4.323  -8.746  1.00 93.69           C  
ATOM    650  HB  VAL A  45      19.781  -4.404  -8.032  1.00 93.69           H  
ATOM    651  O   VAL A  45      20.201  -2.175 -10.812  1.00 93.69           O  
ATOM    652  CG1 VAL A  45      17.721  -4.963  -8.129  1.00 93.69           C  
ATOM    653 HG11 VAL A  45      17.965  -5.954  -7.746  1.00 93.69           H  
ATOM    654 HG12 VAL A  45      16.927  -5.036  -8.873  1.00 93.69           H  
ATOM    655 HG13 VAL A  45      17.381  -4.337  -7.304  1.00 93.69           H  
ATOM    656  CG2 VAL A  45      19.304  -5.170  -9.974  1.00 93.69           C  
ATOM    657 HG21 VAL A  45      20.213  -4.786 -10.436  1.00 93.69           H  
ATOM    658 HG22 VAL A  45      19.477  -6.204  -9.676  1.00 93.69           H  
ATOM    659 HG23 VAL A  45      18.469  -5.136 -10.673  1.00 93.69           H  
ATOM    660  N   ARG A  46      20.911  -1.806  -8.693  1.00 92.74           N  
ATOM    661  H   ARG A  46      20.649  -1.856  -7.719  1.00 92.74           H  
ATOM    662  CA  ARG A  46      22.336  -1.646  -8.994  1.00 92.74           C  
ATOM    663  HA  ARG A  46      22.471  -1.606 -10.075  1.00 92.74           H  
ATOM    664  C   ARG A  46      23.064  -2.879  -8.470  1.00 92.74           C  
ATOM    665  CB  ARG A  46      22.886  -0.331  -8.410  1.00 92.74           C  
ATOM    666  HB2 ARG A  46      22.225   0.493  -8.678  1.00 92.74           H  
ATOM    667  HB3 ARG A  46      22.937  -0.399  -7.323  1.00 92.74           H  
ATOM    668  O   ARG A  46      22.980  -3.216  -7.292  1.00 92.74           O  
ATOM    669  CG  ARG A  46      24.288  -0.018  -8.958  1.00 92.74           C  
ATOM    670  HG2 ARG A  46      24.248   0.032 -10.046  1.00 92.74           H  
ATOM    671  HG3 ARG A  46      24.964  -0.829  -8.684  1.00 92.74           H  
ATOM    672  CD  ARG A  46      24.901   1.287  -8.433  1.00 92.74           C  
ATOM    673  HD2 ARG A  46      25.046   1.202  -7.355  1.00 92.74           H  
ATOM    674  HD3 ARG A  46      25.902   1.380  -8.853  1.00 92.74           H  
ATOM    675  NE  ARG A  46      24.142   2.507  -8.800  1.00 92.74           N  
ATOM    676  HE  ARG A  46      24.042   2.707  -9.785  1.00 92.74           H  
ATOM    677  NH1 ARG A  46      24.029   3.401  -6.685  1.00 92.74           N  
ATOM    678 HH11 ARG A  46      23.820   4.152  -6.043  1.00 92.74           H  
ATOM    679 HH12 ARG A  46      24.182   2.494  -6.268  1.00 92.74           H  
ATOM    680  NH2 ARG A  46      23.510   4.671  -8.432  1.00 92.74           N  
ATOM    681 HH21 ARG A  46      23.323   5.416  -7.776  1.00 92.74           H  
ATOM    682 HH22 ARG A  46      23.539   4.897  -9.416  1.00 92.74           H  
ATOM    683  CZ  ARG A  46      23.895   3.512  -7.974  1.00 92.74           C  
ATOM    684  N   TRP A  47      23.723  -3.598  -9.369  1.00 93.48           N  
ATOM    685  H   TRP A  47      23.731  -3.282 -10.328  1.00 93.48           H  
ATOM    686  CA  TRP A  47      24.516  -4.779  -9.043  1.00 93.48           C  
ATOM    687  HA  TRP A  47      24.373  -5.059  -7.999  1.00 93.48           H  
ATOM    688  C   TRP A  47      25.994  -4.476  -9.248  1.00 93.48           C  
ATOM    689  CB  TRP A  47      24.077  -5.951  -9.925  1.00 93.48           C  
ATOM    690  HB2 TRP A  47      23.068  -6.249  -9.639  1.00 93.48           H  
ATOM    691  HB3 TRP A  47      24.048  -5.618 -10.963  1.00 93.48           H  
ATOM    692  O   TRP A  47      26.380  -4.100 -10.351  1.00 93.48           O  
ATOM    693  CG  TRP A  47      24.980  -7.140  -9.839  1.00 93.48           C  
ATOM    694  CD1 TRP A  47      25.971  -7.443 -10.709  1.00 93.48           C  
ATOM    695  HD1 TRP A  47      26.227  -6.842 -11.569  1.00 93.48           H  
ATOM    696  CD2 TRP A  47      25.112  -8.086  -8.742  1.00 93.48           C  
ATOM    697  CE2 TRP A  47      26.167  -8.994  -9.054  1.00 93.48           C  
ATOM    698  CE3 TRP A  47      24.501  -8.209  -7.480  1.00 93.48           C  
ATOM    699  HE3 TRP A  47      23.792  -7.457  -7.166  1.00 93.48           H  
ATOM    700  NE1 TRP A  47      26.672  -8.542 -10.253  1.00 93.48           N  
ATOM    701  HE1 TRP A  47      27.574  -8.798 -10.628  1.00 93.48           H  
ATOM    702  CH2 TRP A  47      25.885 -10.151  -6.958  1.00 93.48           C  
ATOM    703  HH2 TRP A  47      26.225 -10.888  -6.246  1.00 93.48           H  
ATOM    704  CZ2 TRP A  47      26.540 -10.033  -8.192  1.00 93.48           C  
ATOM    705  HZ2 TRP A  47      27.381 -10.666  -8.432  1.00 93.48           H  
ATOM    706  CZ3 TRP A  47      24.906  -9.214  -6.586  1.00 93.48           C  
ATOM    707  HZ3 TRP A  47      24.532  -9.199  -5.573  1.00 93.48           H  
ATOM    708  N   SER A  48      26.814  -4.705  -8.226  1.00 92.43           N  
ATOM    709  H   SER A  48      26.417  -5.017  -7.352  1.00 92.43           H  
ATOM    710  CA  SER A  48      28.271  -4.586  -8.307  1.00 92.43           C  
ATOM    711  HA  SER A  48      28.539  -4.002  -9.188  1.00 92.43           H  
ATOM    712  C   SER A  48      28.937  -5.959  -8.434  1.00 92.43           C  
ATOM    713  CB  SER A  48      28.790  -3.815  -7.093  1.00 92.43           C  
ATOM    714  HB2 SER A  48      28.364  -2.811  -7.097  1.00 92.43           H  
ATOM    715  HB3 SER A  48      28.486  -4.327  -6.180  1.00 92.43           H  
ATOM    716  O   SER A  48      28.502  -6.942  -7.827  1.00 92.43           O  
ATOM    717  OG  SER A  48      30.201  -3.728  -7.129  1.00 92.43           O  
ATOM    718  HG  SER A  48      30.437  -2.839  -6.857  1.00 92.43           H  
ATOM    719  N   SER A  49      30.040  -6.040  -9.184  1.00 87.14           N  
ATOM    720  H   SER A  49      30.347  -5.205  -9.661  1.00 87.14           H  
ATOM    721  CA  SER A  49      30.896  -7.234  -9.268  1.00 87.14           C  
ATOM    722  HA  SER A  49      30.295  -8.056  -9.657  1.00 87.14           H  
ATOM    723  C   SER A  49      31.425  -7.670  -7.895  1.00 87.14           C  
ATOM    724  CB  SER A  49      32.054  -6.993 -10.244  1.00 87.14           C  
ATOM    725  HB2 SER A  49      32.603  -7.924 -10.386  1.00 87.14           H  
ATOM    726  HB3 SER A  49      31.652  -6.673 -11.206  1.00 87.14           H  
ATOM    727  O   SER A  49      31.646  -8.863  -7.678  1.00 87.14           O  
ATOM    728  OG  SER A  49      32.936  -6.006  -9.757  1.00 87.14           O  
ATOM    729  HG  SER A  49      33.567  -5.784 -10.445  1.00 87.14           H  
ATOM    730  N   GLY A  50      31.495  -6.739  -6.935  1.00 90.46           N  
ATOM    731  H   GLY A  50      31.308  -5.785  -7.211  1.00 90.46           H  
ATOM    732  CA  GLY A  50      31.757  -6.988  -5.515  1.00 90.46           C  
ATOM    733  HA2 GLY A  50      31.924  -6.032  -5.018  1.00 90.46           H  
ATOM    734  HA3 GLY A  50      32.667  -7.581  -5.424  1.00 90.46           H  
ATOM    735  C   GLY A  50      30.640  -7.719  -4.758  1.00 90.46           C  
ATOM    736  O   GLY A  50      30.737  -7.868  -3.546  1.00 90.46           O  
ATOM    737  N   LYS A  51      29.597  -8.203  -5.449  1.00 92.93           N  
ATOM    738  H   LYS A  51      29.571  -7.970  -6.431  1.00 92.93           H  
ATOM    739  CA  LYS A  51      28.424  -8.915  -4.906  1.00 92.93           C  
ATOM    740  HA  LYS A  51      27.859  -9.242  -5.779  1.00 92.93           H  
ATOM    741  C   LYS A  51      27.419  -8.054  -4.135  1.00 92.93           C  
ATOM    742  CB  LYS A  51      28.837 -10.175  -4.124  1.00 92.93           C  
ATOM    743  HB2 LYS A  51      29.461  -9.903  -3.273  1.00 92.93           H  
ATOM    744  HB3 LYS A  51      27.948 -10.644  -3.702  1.00 92.93           H  
ATOM    745  O   LYS A  51      26.446  -8.594  -3.603  1.00 92.93           O  
ATOM    746  CG  LYS A  51      29.570 -11.207  -4.987  1.00 92.93           C  
ATOM    747  HG2 LYS A  51      30.471 -10.763  -5.409  1.00 92.93           H  
ATOM    748  HG3 LYS A  51      28.917 -11.535  -5.795  1.00 92.93           H  
ATOM    749  CD  LYS A  51      29.961 -12.406  -4.118  1.00 92.93           C  
ATOM    750  HD2 LYS A  51      30.585 -12.052  -3.298  1.00 92.93           H  
ATOM    751  HD3 LYS A  51      29.062 -12.869  -3.713  1.00 92.93           H  
ATOM    752  CE  LYS A  51      30.741 -13.415  -4.962  1.00 92.93           C  
ATOM    753  HE2 LYS A  51      30.075 -13.824  -5.721  1.00 92.93           H  
ATOM    754  HE3 LYS A  51      31.543 -12.883  -5.473  1.00 92.93           H  
ATOM    755  NZ  LYS A  51      31.309 -14.496  -4.120  1.00 92.93           N  
ATOM    756  HZ1 LYS A  51      30.578 -14.998  -3.637  1.00 92.93           H  
ATOM    757  HZ2 LYS A  51      31.935 -14.099  -3.435  1.00 92.93           H  
ATOM    758  HZ3 LYS A  51      31.841 -15.142  -4.686  1.00 92.93           H  
ATOM    759  N   THR A  52      27.600  -6.739  -4.116  1.00 95.19           N  
ATOM    760  H   THR A  52      28.460  -6.359  -4.484  1.00 95.19           H  
ATOM    761  CA  THR A  52      26.623  -5.802  -3.551  1.00 95.19           C  
ATOM    762  HA  THR A  52      26.278  -6.197  -2.596  1.00 95.19           H  
ATOM    763  C   THR A  52      25.418  -5.660  -4.479  1.00 95.19           C  
ATOM    764  CB  THR A  52      27.257  -4.436  -3.265  1.00 95.19           C  
ATOM    765  HB  THR A  52      27.531  -3.948  -4.200  1.00 95.19           H  
ATOM    766  O   THR A  52      25.562  -5.482  -5.691  1.00 95.19           O  
ATOM    767  CG2 THR A  52      26.329  -3.523  -2.474  1.00 95.19           C  
ATOM    768 HG21 THR A  52      26.839  -2.589  -2.235  1.00 95.19           H  
ATOM    769 HG22 THR A  52      26.023  -3.998  -1.542  1.00 95.19           H  
ATOM    770 HG23 THR A  52      25.444  -3.271  -3.058  1.00 95.19           H  
ATOM    771  OG1 THR A  52      28.412  -4.628  -2.487  1.00 95.19           O  
ATOM    772  HG1 THR A  52      28.481  -3.859  -1.916  1.00 95.19           H  
ATOM    773  N   CYS A  53      24.224  -5.761  -3.901  1.00 95.47           N  
ATOM    774  H   CYS A  53      24.187  -5.921  -2.905  1.00 95.47           H  
ATOM    775  CA  CYS A  53      22.943  -5.561  -4.557  1.00 95.47           C  
ATOM    776  HA  CYS A  53      23.086  -5.299  -5.605  1.00 95.47           H  
ATOM    777  C   CYS A  53      22.184  -4.433  -3.865  1.00 95.47           C  
ATOM    778  CB  CYS A  53      22.132  -6.855  -4.464  1.00 95.47           C  
ATOM    779  HB2 CYS A  53      22.682  -7.658  -4.955  1.00 95.47           H  
ATOM    780  HB3 CYS A  53      22.022  -7.111  -3.410  1.00 95.47           H  
ATOM    781  O   CYS A  53      21.799  -4.569  -2.703  1.00 95.47           O  
ATOM    782  SG  CYS A  53      20.471  -6.733  -5.170  1.00 95.47           S  
ATOM    783  N   GLU A  54      21.905  -3.367  -4.603  1.00 95.14           N  
ATOM    784  H   GLU A  54      22.300  -3.292  -5.529  1.00 95.14           H  
ATOM    785  CA  GLU A  54      21.023  -2.289  -4.170  1.00 95.14           C  
ATOM    786  HA  GLU A  54      20.854  -2.344  -3.095  1.00 95.14           H  
ATOM    787  C   GLU A  54      19.684  -2.423  -4.894  1.00 95.14           C  
ATOM    788  CB  GLU A  54      21.654  -0.926  -4.464  1.00 95.14           C  
ATOM    789  HB2 GLU A  54      20.973  -0.152  -4.112  1.00 95.14           H  
ATOM    790  HB3 GLU A  54      21.752  -0.816  -5.544  1.00 95.14           H  
ATOM    791  O   GLU A  54      19.634  -2.449  -6.124  1.00 95.14           O  
ATOM    792  CG  GLU A  54      23.024  -0.713  -3.807  1.00 95.14           C  
ATOM    793  HG2 GLU A  54      22.919  -0.813  -2.727  1.00 95.14           H  
ATOM    794  HG3 GLU A  54      23.730  -1.463  -4.163  1.00 95.14           H  
ATOM    795  CD  GLU A  54      23.532   0.687  -4.168  1.00 95.14           C  
ATOM    796  OE1 GLU A  54      23.318   1.615  -3.364  1.00 95.14           O  
ATOM    797  OE2 GLU A  54      24.007   0.869  -5.316  1.00 95.14           O  
ATOM    798  N   LEU A  55      18.590  -2.512  -4.144  1.00 94.90           N  
ATOM    799  H   LEU A  55      18.714  -2.463  -3.143  1.00 94.90           H  
ATOM    800  CA  LEU A  55      17.229  -2.418  -4.657  1.00 94.90           C  
ATOM    801  HA  LEU A  55      17.184  -2.872  -5.647  1.00 94.90           H  
ATOM    802  C   LEU A  55      16.859  -0.946  -4.799  1.00 94.90           C  
ATOM    803  CB  LEU A  55      16.241  -3.144  -3.727  1.00 94.90           C  
ATOM    804  HB2 LEU A  55      15.242  -3.027  -4.148  1.00 94.90           H  
ATOM    805  HB3 LEU A  55      16.243  -2.642  -2.759  1.00 94.90           H  
ATOM    806  O   LEU A  55      16.899  -0.199  -3.826  1.00 94.90           O  
ATOM    807  CG  LEU A  55      16.512  -4.636  -3.480  1.00 94.90           C  
ATOM    808  HG  LEU A  55      17.339  -4.735  -2.776  1.00 94.90           H  
ATOM    809  CD1 LEU A  55      15.266  -5.284  -2.867  1.00 94.90           C  
ATOM    810 HD11 LEU A  55      15.484  -6.316  -2.594  1.00 94.90           H  
ATOM    811 HD12 LEU A  55      14.971  -4.733  -1.973  1.00 94.90           H  
ATOM    812 HD13 LEU A  55      14.445  -5.265  -3.584  1.00 94.90           H  
ATOM    813  CD2 LEU A  55      16.848  -5.419  -4.747  1.00 94.90           C  
ATOM    814 HD21 LEU A  55      16.894  -6.488  -4.539  1.00 94.90           H  
ATOM    815 HD22 LEU A  55      17.824  -5.103  -5.116  1.00 94.90           H  
ATOM    816 HD23 LEU A  55      16.086  -5.217  -5.499  1.00 94.90           H  
ATOM    817  N   LEU A  56      16.465  -0.552  -5.999  1.00 92.47           N  
ATOM    818  H   LEU A  56      16.410  -1.243  -6.734  1.00 92.47           H  
ATOM    819  CA  LEU A  56      16.232   0.832  -6.387  1.00 92.47           C  
ATOM    820  HA  LEU A  56      16.622   1.509  -5.628  1.00 92.47           H  
ATOM    821  C   LEU A  56      14.734   1.108  -6.522  1.00 92.47           C  
ATOM    822  CB  LEU A  56      16.987   1.081  -7.702  1.00 92.47           C  
ATOM    823  HB2 LEU A  56      16.750   2.082  -8.063  1.00 92.47           H  
ATOM    824  HB3 LEU A  56      16.611   0.389  -8.456  1.00 92.47           H  
ATOM    825  O   LEU A  56      13.996   0.292  -7.087  1.00 92.47           O  
ATOM    826  CG  LEU A  56      18.517   0.923  -7.616  1.00 92.47           C  
ATOM    827  HG  LEU A  56      18.765  -0.113  -7.388  1.00 92.47           H  
ATOM    828  CD1 LEU A  56      19.108   1.264  -8.982  1.00 92.47           C  
ATOM    829 HD11 LEU A  56      18.811   2.277  -9.252  1.00 92.47           H  
ATOM    830 HD12 LEU A  56      20.196   1.222  -8.935  1.00 92.47           H  
ATOM    831 HD13 LEU A  56      18.759   0.553  -9.731  1.00 92.47           H  
ATOM    832  CD2 LEU A  56      19.175   1.821  -6.569  1.00 92.47           C  
ATOM    833 HD21 LEU A  56      18.848   1.542  -5.567  1.00 92.47           H  
ATOM    834 HD22 LEU A  56      18.922   2.866  -6.746  1.00 92.47           H  
ATOM    835 HD23 LEU A  56      20.258   1.706  -6.601  1.00 92.47           H  
ATOM    836  N   TYR A  57      14.286   2.251  -6.011  1.00 90.27           N  
ATOM    837  H   TYR A  57      14.943   2.882  -5.576  1.00 90.27           H  
ATOM    838  CA  TYR A  57      12.913   2.726  -6.174  1.00 90.27           C  
ATOM    839  HA  TYR A  57      12.242   1.873  -6.080  1.00 90.27           H  
ATOM    840  C   TYR A  57      12.695   3.328  -7.579  1.00 90.27           C  
ATOM    841  CB  TYR A  57      12.601   3.694  -5.025  1.00 90.27           C  
ATOM    842  HB2 TYR A  57      13.166   4.610  -5.195  1.00 90.27           H  
ATOM    843  HB3 TYR A  57      12.954   3.266  -4.087  1.00 90.27           H  
ATOM    844  O   TYR A  57      13.589   3.307  -8.428  1.00 90.27           O  
ATOM    845  CG  TYR A  57      11.134   4.019  -4.853  1.00 90.27           C  
ATOM    846  CD1 TYR A  57      10.666   5.337  -4.989  1.00 90.27           C  
ATOM    847  HD1 TYR A  57      11.360   6.142  -5.179  1.00 90.27           H  
ATOM    848  CD2 TYR A  57      10.236   2.986  -4.544  1.00 90.27           C  
ATOM    849  HD2 TYR A  57      10.627   1.998  -4.351  1.00 90.27           H  
ATOM    850  CE1 TYR A  57       9.293   5.607  -4.838  1.00 90.27           C  
ATOM    851  HE1 TYR A  57       8.938   6.622  -4.932  1.00 90.27           H  
ATOM    852  CE2 TYR A  57       8.856   3.236  -4.459  1.00 90.27           C  
ATOM    853  HE2 TYR A  57       8.161   2.433  -4.260  1.00 90.27           H  
ATOM    854  OH  TYR A  57       7.046   4.788  -4.577  1.00 90.27           O  
ATOM    855  HH  TYR A  57       6.853   5.704  -4.790  1.00 90.27           H  
ATOM    856  CZ  TYR A  57       8.382   4.552  -4.610  1.00 90.27           C  
ATOM    857  N   HIS A  58      11.480   3.791  -7.898  1.00 84.60           N  
ATOM    858  H   HIS A  58      10.773   3.856  -7.180  1.00 84.60           H  
ATOM    859  CA  HIS A  58      11.191   4.292  -9.251  1.00 84.60           C  
ATOM    860  HA  HIS A  58      11.564   3.563  -9.970  1.00 84.60           H  
ATOM    861  C   HIS A  58      11.889   5.620  -9.560  1.00 84.60           C  
ATOM    862  CB  HIS A  58       9.684   4.443  -9.497  1.00 84.60           C  
ATOM    863  HB2 HIS A  58       9.519   4.553 -10.569  1.00 84.60           H  
ATOM    864  HB3 HIS A  58       9.154   3.547  -9.176  1.00 84.60           H  
ATOM    865  O   HIS A  58      12.151   5.901 -10.729  1.00 84.60           O  
ATOM    866  CG  HIS A  58       9.085   5.643  -8.818  1.00 84.60           C  
ATOM    867  CD2 HIS A  58       8.346   5.633  -7.675  1.00 84.60           C  
ATOM    868  HD2 HIS A  58       8.058   4.746  -7.131  1.00 84.60           H  
ATOM    869  ND1 HIS A  58       9.174   6.953  -9.229  1.00 84.60           N  
ATOM    870  HD1 HIS A  58       9.677   7.299 -10.034  1.00 84.60           H  
ATOM    871  CE1 HIS A  58       8.521   7.715  -8.338  1.00 84.60           C  
ATOM    872  HE1 HIS A  58       8.434   8.790  -8.388  1.00 84.60           H  
ATOM    873  NE2 HIS A  58       7.978   6.949  -7.379  1.00 84.60           N  
ATOM    874  N   ASP A  59      12.170   6.432  -8.539  1.00 81.99           N  
ATOM    875  H   ASP A  59      12.047   6.087  -7.597  1.00 81.99           H  
ATOM    876  CA  ASP A  59      12.815   7.742  -8.664  1.00 81.99           C  
ATOM    877  HA  ASP A  59      12.214   8.348  -9.342  1.00 81.99           H  
ATOM    878  C   ASP A  59      14.227   7.626  -9.265  1.00 81.99           C  
ATOM    879  CB  ASP A  59      12.814   8.461  -7.302  1.00 81.99           C  
ATOM    880  HB2 ASP A  59      13.190   9.473  -7.449  1.00 81.99           H  
ATOM    881  HB3 ASP A  59      11.786   8.536  -6.946  1.00 81.99           H  
ATOM    882  O   ASP A  59      14.669   8.491 -10.017  1.00 81.99           O  
ATOM    883  CG  ASP A  59      13.659   7.772  -6.225  1.00 81.99           C  
ATOM    884  OD1 ASP A  59      13.923   6.558  -6.351  1.00 81.99           O  
ATOM    885  OD2 ASP A  59      14.039   8.430  -5.237  1.00 81.99           O  
ATOM    886  N   CYS A  60      14.888   6.483  -9.056  1.00 85.70           N  
ATOM    887  H   CYS A  60      14.548   5.893  -8.311  1.00 85.70           H  
ATOM    888  CA  CYS A  60      16.148   6.120  -9.700  1.00 85.70           C  
ATOM    889  HA  CYS A  60      16.899   6.871  -9.457  1.00 85.70           H  
ATOM    890  C   CYS A  60      16.050   6.062 -11.235  1.00 85.70           C  
ATOM    891  CB  CYS A  60      16.578   4.740  -9.172  1.00 85.70           C  
ATOM    892  HB2 CYS A  60      15.908   3.987  -9.586  1.00 85.70           H  
ATOM    893  HB3 CYS A  60      17.592   4.522  -9.510  1.00 85.70           H  
ATOM    894  O   CYS A  60      17.049   6.256 -11.928  1.00 85.70           O  
ATOM    895  SG  CYS A  60      16.509   4.598  -7.357  1.00 85.70           S  
ATOM    896  HG  CYS A  60      17.661   5.205  -7.056  1.00 85.70           H  
ATOM    897  N   PHE A  61      14.862   5.770 -11.772  1.00 79.93           N  
ATOM    898  H   PHE A  61      14.078   5.693 -11.139  1.00 79.93           H  
ATOM    899  CA  PHE A  61      14.619   5.546 -13.200  1.00 79.93           C  
ATOM    900  HA  PHE A  61      15.571   5.560 -13.730  1.00 79.93           H  
ATOM    901  C   PHE A  61      13.745   6.617 -13.848  1.00 79.93           C  
ATOM    902  CB  PHE A  61      13.978   4.170 -13.397  1.00 79.93           C  
ATOM    903  HB2 PHE A  61      13.874   3.978 -14.465  1.00 79.93           H  
ATOM    904  HB3 PHE A  61      12.977   4.183 -12.965  1.00 79.93           H  
ATOM    905  O   PHE A  61      13.528   6.565 -15.065  1.00 79.93           O  
ATOM    906  CG  PHE A  61      14.771   3.044 -12.781  1.00 79.93           C  
ATOM    907  CD1 PHE A  61      15.983   2.634 -13.367  1.00 79.93           C  
ATOM    908  HD1 PHE A  61      16.348   3.117 -14.261  1.00 79.93           H  
ATOM    909  CD2 PHE A  61      14.339   2.466 -11.575  1.00 79.93           C  
ATOM    910  HD2 PHE A  61      13.440   2.820 -11.091  1.00 79.93           H  
ATOM    911  CE1 PHE A  61      16.753   1.636 -12.751  1.00 79.93           C  
ATOM    912  HE1 PHE A  61      17.701   1.343 -13.178  1.00 79.93           H  
ATOM    913  CE2 PHE A  61      15.121   1.487 -10.949  1.00 79.93           C  
ATOM    914  HE2 PHE A  61      14.820   1.102  -9.986  1.00 79.93           H  
ATOM    915  CZ  PHE A  61      16.328   1.073 -11.538  1.00 79.93           C  
ATOM    916  HZ  PHE A  61      16.956   0.349 -11.040  1.00 79.93           H  
ATOM    917  N   SER A  62      13.226   7.557 -13.060  1.00 67.47           N  
ATOM    918  H   SER A  62      13.418   7.535 -12.069  1.00 67.47           H  
ATOM    919  CA  SER A  62      12.530   8.723 -13.575  1.00 67.47           C  
ATOM    920  HA  SER A  62      11.924   8.432 -14.433  1.00 67.47           H  
ATOM    921  C   SER A  62      13.554   9.755 -14.053  1.00 67.47           C  
ATOM    922  CB  SER A  62      11.565   9.300 -12.532  1.00 67.47           C  
ATOM    923  HB2 SER A  62      10.788   8.567 -12.318  1.00 67.47           H  
ATOM    924  HB3 SER A  62      11.093  10.194 -12.939  1.00 67.47           H  
ATOM    925  O   SER A  62      14.014  10.591 -13.285  1.00 67.47           O  
ATOM    926  OG  SER A  62      12.228   9.629 -11.333  1.00 67.47           O  
ATOM    927  HG  SER A  62      13.052  10.072 -11.548  1.00 67.47           H  
ATOM    928  N   GLY A  63      13.873   9.738 -15.348  1.00 56.09           N  
ATOM    929  H   GLY A  63      13.555   8.934 -15.870  1.00 56.09           H  
ATOM    930  CA  GLY A  63      13.836  11.015 -16.069  1.00 56.09           C  
ATOM    931  HA2 GLY A  63      14.419  11.770 -15.543  1.00 56.09           H  
ATOM    932  HA3 GLY A  63      14.227  10.899 -17.080  1.00 56.09           H  
ATOM    933  C   GLY A  63      12.366  11.446 -16.142  1.00 56.09           C  
ATOM    934  O   GLY A  63      11.496  10.582 -16.022  1.00 56.09           O  
ATOM    935  N   ALA A  64      12.040  12.732 -16.296  1.00 47.65           N  
ATOM    936  H   ALA A  64      12.782  13.413 -16.367  1.00 47.65           H  
ATOM    937  CA  ALA A  64      10.652  13.173 -16.538  1.00 47.65           C  
ATOM    938  HA  ALA A  64      10.086  13.173 -15.606  1.00 47.65           H  
ATOM    939  C   ALA A  64       9.994  12.219 -17.529  1.00 47.65           C  
ATOM    940  CB  ALA A  64      10.609  14.569 -17.177  1.00 47.65           C  
ATOM    941  HB1 ALA A  64      10.398  15.334 -16.429  1.00 47.65           H  
ATOM    942  HB2 ALA A  64      11.523  14.778 -17.733  1.00 47.65           H  
ATOM    943  HB3 ALA A  64       9.792  14.629 -17.896  1.00 47.65           H  
ATOM    944  O   ALA A  64      10.467  12.091 -18.653  1.00 47.65           O  
ATOM    945  N   ALA A  65       8.953  11.507 -17.123  1.00 42.88           N  
ATOM    946  H   ALA A  65       8.638  11.642 -16.173  1.00 42.88           H  
ATOM    947  CA  ALA A  65       8.562  10.259 -17.764  1.00 42.88           C  
ATOM    948  HA  ALA A  65       9.480   9.776 -18.097  1.00 42.88           H  
ATOM    949  C   ALA A  65       7.730  10.405 -19.062  1.00 42.88           C  
ATOM    950  CB  ALA A  65       8.017   9.368 -16.663  1.00 42.88           C  
ATOM    951  HB1 ALA A  65       7.410   9.967 -15.983  1.00 42.88           H  
ATOM    952  HB2 ALA A  65       7.463   8.530 -17.086  1.00 42.88           H  
ATOM    953  HB3 ALA A  65       8.853   8.972 -16.086  1.00 42.88           H  
ATOM    954  O   ALA A  65       6.777   9.680 -19.314  1.00 42.88           O  
ATOM    955  N   GLY A  66       8.165  11.309 -19.937  1.00 42.42           N  
ATOM    956  H   GLY A  66       8.891  11.923 -19.597  1.00 42.42           H  
ATOM    957  CA  GLY A  66       8.039  11.198 -21.394  1.00 42.42           C  
ATOM    958  HA2 GLY A  66       7.483  10.298 -21.658  1.00 42.42           H  
ATOM    959  HA3 GLY A  66       7.494  12.064 -21.769  1.00 42.42           H  
ATOM    960  C   GLY A  66       9.405  11.147 -22.101  1.00 42.42           C  
ATOM    961  O   GLY A  66       9.478  10.846 -23.290  1.00 42.42           O  
ATOM    962  N   TYR A  67      10.499  11.398 -21.375  1.00 40.09           N  
ATOM    963  H   TYR A  67      10.408  11.605 -20.391  1.00 40.09           H  
ATOM    964  CA  TYR A  67      11.854  11.353 -21.895  1.00 40.09           C  
ATOM    965  HA  TYR A  67      11.805  11.500 -22.974  1.00 40.09           H  
ATOM    966  C   TYR A  67      12.452   9.974 -21.663  1.00 40.09           C  
ATOM    967  CB  TYR A  67      12.696  12.521 -21.381  1.00 40.09           C  
ATOM    968  HB2 TYR A  67      12.518  12.681 -20.318  1.00 40.09           H  
ATOM    969  HB3 TYR A  67      13.751  12.282 -21.508  1.00 40.09           H  
ATOM    970  O   TYR A  67      12.841   9.552 -20.576  1.00 40.09           O  
ATOM    971  CG  TYR A  67      12.390  13.782 -22.167  1.00 40.09           C  
ATOM    972  CD1 TYR A  67      13.115  14.064 -23.342  1.00 40.09           C  
ATOM    973  HD1 TYR A  67      13.930  13.420 -23.641  1.00 40.09           H  
ATOM    974  CD2 TYR A  67      11.335  14.627 -21.771  1.00 40.09           C  
ATOM    975  HD2 TYR A  67      10.780  14.403 -20.873  1.00 40.09           H  
ATOM    976  CE1 TYR A  67      12.793  15.194 -24.117  1.00 40.09           C  
ATOM    977  HE1 TYR A  67      13.354  15.431 -25.009  1.00 40.09           H  
ATOM    978  CE2 TYR A  67      11.009  15.759 -22.544  1.00 40.09           C  
ATOM    979  HE2 TYR A  67      10.204  16.410 -22.236  1.00 40.09           H  
ATOM    980  OH  TYR A  67      11.438  17.134 -24.469  1.00 40.09           O  
ATOM    981  HH  TYR A  67      10.716  17.645 -24.094  1.00 40.09           H  
ATOM    982  CZ  TYR A  67      11.741  16.043 -23.719  1.00 40.09           C  
ATOM    983  N   ASN A  68      12.447   9.253 -22.768  1.00 44.94           N  
ATOM    984  H   ASN A  68      11.996   9.685 -23.562  1.00 44.94           H  
ATOM    985  CA  ASN A  68      13.185   8.042 -23.024  1.00 44.94           C  
ATOM    986  HA  ASN A  68      12.679   7.214 -22.527  1.00 44.94           H  
ATOM    987  C   ASN A  68      14.623   8.184 -22.479  1.00 44.94           C  
ATOM    988  CB  ASN A  68      13.089   7.891 -24.557  1.00 44.94           C  
ATOM    989  HB2 ASN A  68      13.980   8.296 -25.036  1.00 44.94           H  
ATOM    990  HB3 ASN A  68      12.266   8.495 -24.940  1.00 44.94           H  
ATOM    991  O   ASN A  68      15.335   9.121 -22.829  1.00 44.94           O  
ATOM    992  CG  ASN A  68      12.794   6.487 -25.036  1.00 44.94           C  
ATOM    993  ND2 ASN A  68      12.191   6.381 -26.199  1.00 44.94           N  
ATOM    994 HD21 ASN A  68      11.952   5.450 -26.508  1.00 44.94           H  
ATOM    995 HD22 ASN A  68      12.001   7.207 -26.748  1.00 44.94           H  
ATOM    996  OD1 ASN A  68      13.014   5.489 -24.365  1.00 44.94           O  
ATOM    997  N   TYR A  69      15.042   7.261 -21.607  1.00 46.05           N  
ATOM    998  H   TYR A  69      14.378   6.556 -21.322  1.00 46.05           H  
ATOM    999  CA  TYR A  69      16.365   7.268 -20.961  1.00 46.05           C  
ATOM   1000  HA  TYR A  69      16.463   8.172 -20.360  1.00 46.05           H  
ATOM   1001  C   TYR A  69      17.533   7.278 -21.971  1.00 46.05           C  
ATOM   1002  CB  TYR A  69      16.429   6.043 -20.031  1.00 46.05           C  
ATOM   1003  HB2 TYR A  69      15.725   6.188 -19.211  1.00 46.05           H  
ATOM   1004  HB3 TYR A  69      16.116   5.159 -20.586  1.00 46.05           H  
ATOM   1005  O   TYR A  69      18.646   7.669 -21.642  1.00 46.05           O  
ATOM   1006  CG  TYR A  69      17.801   5.782 -19.459  1.00 46.05           C  
ATOM   1007  CD1 TYR A  69      18.671   4.897 -20.127  1.00 46.05           C  
ATOM   1008  HD1 TYR A  69      18.337   4.362 -21.004  1.00 46.05           H  
ATOM   1009  CD2 TYR A  69      18.245   6.533 -18.356  1.00 46.05           C  
ATOM   1010  HD2 TYR A  69      17.582   7.223 -17.855  1.00 46.05           H  
ATOM   1011  CE1 TYR A  69      20.019   4.832 -19.753  1.00 46.05           C  
ATOM   1012  HE1 TYR A  69      20.731   4.272 -20.340  1.00 46.05           H  
ATOM   1013  CE2 TYR A  69      19.587   6.452 -17.964  1.00 46.05           C  
ATOM   1014  HE2 TYR A  69      19.937   7.066 -17.148  1.00 46.05           H  
ATOM   1015  OH  TYR A  69      21.793   5.690 -18.483  1.00 46.05           O  
ATOM   1016  HH  TYR A  69      21.979   6.324 -17.787  1.00 46.05           H  
ATOM   1017  CZ  TYR A  69      20.473   5.644 -18.704  1.00 46.05           C  
ATOM   1018  N   ASN A  70      17.284   6.880 -23.220  1.00 45.83           N  
ATOM   1019  H   ASN A  70      16.327   6.702 -23.491  1.00 45.83           H  
ATOM   1020  CA  ASN A  70      18.275   6.957 -24.288  1.00 45.83           C  
ATOM   1021  HA  ASN A  70      19.240   6.678 -23.866  1.00 45.83           H  
ATOM   1022  C   ASN A  70      18.486   8.374 -24.857  1.00 45.83           C  
ATOM   1023  CB  ASN A  70      17.938   5.919 -25.377  1.00 45.83           C  
ATOM   1024  HB2 ASN A  70      17.918   4.924 -24.933  1.00 45.83           H  
ATOM   1025  HB3 ASN A  70      18.730   5.936 -26.125  1.00 45.83           H  
ATOM   1026  O   ASN A  70      19.310   8.514 -25.755  1.00 45.83           O  
ATOM   1027  CG  ASN A  70      16.614   6.156 -26.082  1.00 45.83           C  
ATOM   1028  ND2 ASN A  70      16.344   5.446 -27.149  1.00 45.83           N  
ATOM   1029 HD21 ASN A  70      17.048   4.843 -27.549  1.00 45.83           H  
ATOM   1030 HD22 ASN A  70      15.477   5.666 -27.619  1.00 45.83           H  
ATOM   1031  OD1 ASN A  70      15.780   6.936 -25.668  1.00 45.83           O  
ATOM   1032  N   ASN A  71      17.790   9.409 -24.370  1.00 43.14           N  
ATOM   1033  H   ASN A  71      17.110   9.254 -23.639  1.00 43.14           H  
ATOM   1034  CA  ASN A  71      18.018  10.787 -24.796  1.00 43.14           C  
ATOM   1035  HA  ASN A  71      18.795  10.785 -25.560  1.00 43.14           H  
ATOM   1036  C   ASN A  71      18.547  11.654 -23.642  1.00 43.14           C  
ATOM   1037  CB  ASN A  71      16.758  11.342 -25.475  1.00 43.14           C  
ATOM   1038  HB2 ASN A  71      16.371  10.601 -26.175  1.00 43.14           H  
ATOM   1039  HB3 ASN A  71      15.997  11.544 -24.721  1.00 43.14           H  
ATOM   1040  O   ASN A  71      17.938  11.779 -22.582  1.00 43.14           O  
ATOM   1041  CG  ASN A  71      17.043  12.616 -26.255  1.00 43.14           C  
ATOM   1042  ND2 ASN A  71      16.054  13.169 -26.912  1.00 43.14           N  
ATOM   1043 HD21 ASN A  71      16.277  14.037 -27.379  1.00 43.14           H  
ATOM   1044 HD22 ASN A  71      15.122  12.782 -26.876  1.00 43.14           H  
ATOM   1045  OD1 ASN A  71      18.150  13.125 -26.302  1.00 43.14           O  
ATOM   1046  N   THR A  72      19.706  12.256 -23.886  1.00 40.72           N  
ATOM   1047  H   THR A  72      20.036  12.189 -24.838  1.00 40.72           H  
ATOM   1048  CA  THR A  72      20.623  12.995 -23.005  1.00 40.72           C  
ATOM   1049  HA  THR A  72      20.867  12.358 -22.155  1.00 40.72           H  
ATOM   1050  C   THR A  72      20.090  14.306 -22.416  1.00 40.72           C  
ATOM   1051  CB  THR A  72      21.917  13.262 -23.807  1.00 40.72           C  
ATOM   1052  HB  THR A  72      22.505  14.065 -23.363  1.00 40.72           H  
ATOM   1053  O   THR A  72      20.872  15.171 -22.030  1.00 40.72           O  
ATOM   1054  CG2 THR A  72      22.799  12.018 -23.855  1.00 40.72           C  
ATOM   1055 HG21 THR A  72      23.091  11.733 -22.844  1.00 40.72           H  
ATOM   1056 HG22 THR A  72      23.698  12.235 -24.432  1.00 40.72           H  
ATOM   1057 HG23 THR A  72      22.265  11.192 -24.325  1.00 40.72           H  
ATOM   1058  OG1 THR A  72      21.609  13.581 -25.151  1.00 40.72           O  
ATOM   1059  HG1 THR A  72      21.191  14.445 -25.174  1.00 40.72           H  
ATOM   1060  N   THR A  73      18.779  14.503 -22.317  1.00 38.93           N  
ATOM   1061  H   THR A  73      18.154  13.759 -22.593  1.00 38.93           H  
ATOM   1062  CA  THR A  73      18.213  15.781 -21.876  1.00 38.93           C  
ATOM   1063  HA  THR A  73      19.000  16.414 -21.467  1.00 38.93           H  
ATOM   1064  C   THR A  73      17.201  15.583 -20.755  1.00 38.93           C  
ATOM   1065  CB  THR A  73      17.629  16.569 -23.060  1.00 38.93           C  
ATOM   1066  HB  THR A  73      17.125  17.456 -22.674  1.00 38.93           H  
ATOM   1067  O   THR A  73      16.053  15.243 -21.025  1.00 38.93           O  
ATOM   1068  CG2 THR A  73      18.719  17.018 -24.037  1.00 38.93           C  
ATOM   1069 HG21 THR A  73      19.165  16.152 -24.526  1.00 38.93           H  
ATOM   1070 HG22 THR A  73      18.275  17.660 -24.798  1.00 38.93           H  
ATOM   1071 HG23 THR A  73      19.492  17.575 -23.507  1.00 38.93           H  
ATOM   1072  OG1 THR A  73      16.700  15.786 -23.771  1.00 38.93           O  
ATOM   1073  HG1 THR A  73      16.062  15.474 -23.124  1.00 38.93           H  
ATOM   1074  N   TRP A  74      17.660  15.871 -19.523  1.00 38.24           N  
ATOM   1075  H   TRP A  74      18.665  15.955 -19.462  1.00 38.24           H  
ATOM   1076  CA  TRP A  74      16.917  16.340 -18.332  1.00 38.24           C  
ATOM   1077  HA  TRP A  74      17.383  17.288 -18.063  1.00 38.24           H  
ATOM   1078  C   TRP A  74      16.990  15.463 -17.059  1.00 38.24           C  
ATOM   1079  CB  TRP A  74      15.458  16.694 -18.656  1.00 38.24           C  
ATOM   1080  HB2 TRP A  74      14.891  15.776 -18.812  1.00 38.24           H  
ATOM   1081  HB3 TRP A  74      15.425  17.275 -19.577  1.00 38.24           H  
ATOM   1082  O   TRP A  74      16.624  14.294 -17.086  1.00 38.24           O  
ATOM   1083  CG  TRP A  74      14.764  17.500 -17.616  1.00 38.24           C  
ATOM   1084  CD1 TRP A  74      14.894  18.832 -17.443  1.00 38.24           C  
ATOM   1085  HD1 TRP A  74      15.514  19.476 -18.050  1.00 38.24           H  
ATOM   1086  CD2 TRP A  74      13.814  17.058 -16.606  1.00 38.24           C  
ATOM   1087  CE2 TRP A  74      13.338  18.202 -15.904  1.00 38.24           C  
ATOM   1088  CE3 TRP A  74      13.347  15.805 -16.175  1.00 38.24           C  
ATOM   1089  HE3 TRP A  74      13.749  14.922 -16.650  1.00 38.24           H  
ATOM   1090  NE1 TRP A  74      14.057  19.250 -16.430  1.00 38.24           N  
ATOM   1091  HE1 TRP A  74      13.943  20.219 -16.167  1.00 38.24           H  
ATOM   1092  CH2 TRP A  74      11.895  16.860 -14.511  1.00 38.24           C  
ATOM   1093  HH2 TRP A  74      11.160  16.771 -13.724  1.00 38.24           H  
ATOM   1094  CZ2 TRP A  74      12.363  18.122 -14.902  1.00 38.24           C  
ATOM   1095  HZ2 TRP A  74      11.996  19.016 -14.420  1.00 38.24           H  
ATOM   1096  CZ3 TRP A  74      12.438  15.709 -15.100  1.00 38.24           C  
ATOM   1097  HZ3 TRP A  74      12.123  14.746 -14.725  1.00 38.24           H  
ATOM   1098  N   SER A  75      17.424  16.076 -15.938  1.00 47.57           N  
ATOM   1099  H   SER A  75      18.028  16.869 -16.102  1.00 47.57           H  
ATOM   1100  CA  SER A  75      16.773  16.146 -14.602  1.00 47.57           C  
ATOM   1101  HA  SER A  75      15.835  16.686 -14.735  1.00 47.57           H  
ATOM   1102  C   SER A  75      17.661  16.944 -13.604  1.00 47.57           C  
ATOM   1103  CB  SER A  75      16.461  14.772 -13.986  1.00 47.57           C  
ATOM   1104  HB2 SER A  75      16.402  14.862 -12.901  1.00 47.57           H  
ATOM   1105  HB3 SER A  75      17.255  14.066 -14.229  1.00 47.57           H  
ATOM   1106  O   SER A  75      18.881  16.949 -13.772  1.00 47.57           O  
ATOM   1107  OG  SER A  75      15.218  14.279 -14.447  1.00 47.57           O  
ATOM   1108  HG  SER A  75      14.545  14.960 -14.377  1.00 47.57           H  
ATOM   1109  N   PRO A  76      17.115  17.594 -12.549  1.00 42.14           N  
ATOM   1110  CA  PRO A  76      17.826  18.588 -11.714  1.00 42.14           C  
ATOM   1111  HA  PRO A  76      18.309  19.294 -12.389  1.00 42.14           H  
ATOM   1112  C   PRO A  76      18.917  18.072 -10.750  1.00 42.14           C  
ATOM   1113  CB  PRO A  76      16.741  19.345 -10.929  1.00 42.14           C  
ATOM   1114  HB2 PRO A  76      16.671  18.955  -9.914  1.00 42.14           H  
ATOM   1115  HB3 PRO A  76      16.939  20.417 -10.904  1.00 42.14           H  
ATOM   1116  O   PRO A  76      19.418  18.848  -9.946  1.00 42.14           O  
ATOM   1117  CG  PRO A  76      15.446  19.028 -11.665  1.00 42.14           C  
ATOM   1118  HG2 PRO A  76      14.582  19.058 -11.001  1.00 42.14           H  
ATOM   1119  HG3 PRO A  76      15.317  19.720 -12.498  1.00 42.14           H  
ATOM   1120  CD  PRO A  76      15.700  17.625 -12.201  1.00 42.14           C  
ATOM   1121  HD2 PRO A  76      15.507  16.893 -11.417  1.00 42.14           H  
ATOM   1122  HD3 PRO A  76      15.038  17.443 -13.047  1.00 42.14           H  
ATOM   1123  N   GLY A  77      19.293  16.792 -10.795  1.00 51.20           N  
ATOM   1124  H   GLY A  77      18.863  16.195 -11.487  1.00 51.20           H  
ATOM   1125  CA  GLY A  77      20.319  16.215  -9.908  1.00 51.20           C  
ATOM   1126  HA2 GLY A  77      19.874  15.386  -9.358  1.00 51.20           H  
ATOM   1127  HA3 GLY A  77      20.657  16.950  -9.178  1.00 51.20           H  
ATOM   1128  C   GLY A  77      21.559  15.679 -10.623  1.00 51.20           C  
ATOM   1129  O   GLY A  77      22.510  15.281  -9.962  1.00 51.20           O  
ATOM   1130  N   GLY A  78      21.565  15.645 -11.960  1.00 63.51           N  
ATOM   1131  H   GLY A  78      20.781  16.045 -12.455  1.00 63.51           H  
ATOM   1132  CA  GLY A  78      22.562  14.893 -12.723  1.00 63.51           C  
ATOM   1133  HA2 GLY A  78      23.553  15.079 -12.309  1.00 63.51           H  
ATOM   1134  HA3 GLY A  78      22.559  15.239 -13.757  1.00 63.51           H  
ATOM   1135  C   GLY A  78      22.309  13.378 -12.716  1.00 63.51           C  
ATOM   1136  O   GLY A  78      21.341  12.880 -12.133  1.00 63.51           O  
ATOM   1137  N   GLN A  79      23.175  12.637 -13.407  1.00 71.06           N  
ATOM   1138  H   GLN A  79      23.994  13.088 -13.789  1.00 71.06           H  
ATOM   1139  CA  GLN A  79      23.118  11.178 -13.527  1.00 71.06           C  
ATOM   1140  HA  GLN A  79      22.250  10.790 -12.993  1.00 71.06           H  
ATOM   1141  C   GLN A  79      24.365  10.544 -12.912  1.00 71.06           C  
ATOM   1142  CB  GLN A  79      23.006  10.758 -15.000  1.00 71.06           C  
ATOM   1143  HB2 GLN A  79      23.850  11.169 -15.553  1.00 71.06           H  
ATOM   1144  HB3 GLN A  79      23.067   9.671 -15.043  1.00 71.06           H  
ATOM   1145  O   GLN A  79      25.456  11.101 -13.010  1.00 71.06           O  
ATOM   1146  CG  GLN A  79      21.696  11.192 -15.677  1.00 71.06           C  
ATOM   1147  HG2 GLN A  79      20.852  10.819 -15.097  1.00 71.06           H  
ATOM   1148  HG3 GLN A  79      21.639  12.280 -15.708  1.00 71.06           H  
ATOM   1149  CD  GLN A  79      21.582  10.657 -17.103  1.00 71.06           C  
ATOM   1150  NE2 GLN A  79      20.490  10.913 -17.790  1.00 71.06           N  
ATOM   1151 HE21 GLN A  79      20.443  10.517 -18.718  1.00 71.06           H  
ATOM   1152 HE22 GLN A  79      19.740  11.465 -17.399  1.00 71.06           H  
ATOM   1153  OE1 GLN A  79      22.453   9.968 -17.613  1.00 71.06           O  
ATOM   1154  N   THR A  80      24.210   9.349 -12.343  1.00 67.20           N  
ATOM   1155  H   THR A  80      23.287   8.938 -12.326  1.00 67.20           H  
ATOM   1156  CA  THR A  80      25.336   8.487 -11.962  1.00 67.20           C  
ATOM   1157  HA  THR A  80      26.273   9.035 -12.067  1.00 67.20           H  
ATOM   1158  C   THR A  80      25.394   7.310 -12.926  1.00 67.20           C  
ATOM   1159  CB  THR A  80      25.264   8.032 -10.494  1.00 67.20           C  
ATOM   1160  HB  THR A  80      26.039   7.286 -10.323  1.00 67.20           H  
ATOM   1161  O   THR A  80      24.527   6.431 -12.915  1.00 67.20           O  
ATOM   1162  CG2 THR A  80      25.521   9.207  -9.549  1.00 67.20           C  
ATOM   1163 HG21 THR A  80      24.905  10.065  -9.818  1.00 67.20           H  
ATOM   1164 HG22 THR A  80      25.312   8.909  -8.522  1.00 67.20           H  
ATOM   1165 HG23 THR A  80      26.568   9.500  -9.619  1.00 67.20           H  
ATOM   1166  OG1 THR A  80      24.018   7.457 -10.155  1.00 67.20           O  
ATOM   1167  HG1 THR A  80      23.350   8.146 -10.176  1.00 67.20           H  
ATOM   1168  N   THR A  81      26.376   7.323 -13.831  1.00 68.44           N  
ATOM   1169  H   THR A  81      27.082   8.044 -13.798  1.00 68.44           H  
ATOM   1170  CA  THR A  81      26.638   6.184 -14.717  1.00 68.44           C  
ATOM   1171  HA  THR A  81      25.710   5.883 -15.203  1.00 68.44           H  
ATOM   1172  C   THR A  81      27.111   4.994 -13.899  1.00 68.44           C  
ATOM   1173  CB  THR A  81      27.654   6.517 -15.821  1.00 68.44           C  
ATOM   1174  HB  THR A  81      27.951   5.598 -16.327  1.00 68.44           H  
ATOM   1175  O   THR A  81      27.817   5.160 -12.905  1.00 68.44           O  
ATOM   1176  CG2 THR A  81      27.060   7.477 -16.851  1.00 68.44           C  
ATOM   1177 HG21 THR A  81      26.751   8.405 -16.370  1.00 68.44           H  
ATOM   1178 HG22 THR A  81      26.202   7.012 -17.336  1.00 68.44           H  
ATOM   1179 HG23 THR A  81      27.810   7.702 -17.610  1.00 68.44           H  
ATOM   1180  OG1 THR A  81      28.796   7.150 -15.294  1.00 68.44           O  
ATOM   1181  HG1 THR A  81      29.568   6.659 -15.582  1.00 68.44           H  
ATOM   1182  N   SER A  82      26.728   3.785 -14.313  1.00 68.89           N  
ATOM   1183  H   SER A  82      26.167   3.690 -15.148  1.00 68.89           H  
ATOM   1184  CA  SER A  82      27.326   2.579 -13.744  1.00 68.89           C  
ATOM   1185  HA  SER A  82      27.146   2.559 -12.669  1.00 68.89           H  
ATOM   1186  C   SER A  82      28.833   2.619 -13.982  1.00 68.89           C  
ATOM   1187  CB  SER A  82      26.727   1.313 -14.366  1.00 68.89           C  
ATOM   1188  HB2 SER A  82      25.680   1.228 -14.073  1.00 68.89           H  
ATOM   1189  HB3 SER A  82      27.266   0.442 -13.994  1.00 68.89           H  
ATOM   1190  O   SER A  82      29.272   2.800 -15.123  1.00 68.89           O  
ATOM   1191  OG  SER A  82      26.810   1.346 -15.776  1.00 68.89           O  
ATOM   1192  HG  SER A  82      27.710   1.601 -15.993  1.00 68.89           H  
ATOM   1193  N   SER A  83      29.623   2.437 -12.927  1.00 74.59           N  
ATOM   1194  H   SER A  83      29.206   2.315 -12.015  1.00 74.59           H  
ATOM   1195  CA  SER A  83      31.060   2.215 -13.078  1.00 74.59           C  
ATOM   1196  HA  SER A  83      31.475   3.042 -13.653  1.00 74.59           H  
ATOM   1197  C   SER A  83      31.325   0.916 -13.857  1.00 74.59           C  
ATOM   1198  CB  SER A  83      31.732   2.208 -11.703  1.00 74.59           C  
ATOM   1199  HB2 SER A  83      32.812   2.122 -11.828  1.00 74.59           H  
ATOM   1200  HB3 SER A  83      31.515   3.143 -11.186  1.00 74.59           H  
ATOM   1201  O   SER A  83      30.432   0.087 -14.034  1.00 74.59           O  
ATOM   1202  OG  SER A  83      31.267   1.127 -10.930  1.00 74.59           O  
ATOM   1203  HG  SER A  83      30.398   1.370 -10.600  1.00 74.59           H  
ATOM   1204  N   ALA A  84      32.565   0.696 -14.311  1.00 75.87           N  
ATOM   1205  H   ALA A  84      33.268   1.406 -14.167  1.00 75.87           H  
ATOM   1206  CA  ALA A  84      32.936  -0.501 -15.083  1.00 75.87           C  
ATOM   1207  HA  ALA A  84      32.372  -0.499 -16.016  1.00 75.87           H  
ATOM   1208  C   ALA A  84      32.623  -1.837 -14.370  1.00 75.87           C  
ATOM   1209  CB  ALA A  84      34.431  -0.401 -15.414  1.00 75.87           C  
ATOM   1210  HB1 ALA A  84      34.630   0.515 -15.970  1.00 75.87           H  
ATOM   1211  HB2 ALA A  84      35.020  -0.407 -14.497  1.00 75.87           H  
ATOM   1212  HB3 ALA A  84      34.724  -1.253 -16.027  1.00 75.87           H  
ATOM   1213  O   ALA A  84      32.534  -2.880 -15.013  1.00 75.87           O  
ATOM   1214  N   ASN A  85      32.444  -1.801 -13.047  1.00 86.21           N  
ATOM   1215  H   ASN A  85      32.443  -0.892 -12.605  1.00 86.21           H  
ATOM   1216  CA  ASN A  85      32.153  -2.954 -12.200  1.00 86.21           C  
ATOM   1217  HA  ASN A  85      32.399  -3.869 -12.740  1.00 86.21           H  
ATOM   1218  C   ASN A  85      30.675  -3.081 -11.821  1.00 86.21           C  
ATOM   1219  CB  ASN A  85      33.057  -2.842 -10.966  1.00 86.21           C  
ATOM   1220  HB2 ASN A  85      33.003  -1.829 -10.566  1.00 86.21           H  
ATOM   1221  HB3 ASN A  85      32.715  -3.516 -10.181  1.00 86.21           H  
ATOM   1222  O   ASN A  85      30.315  -3.981 -11.063  1.00 86.21           O  
ATOM   1223  CG  ASN A  85      34.493  -3.194 -11.294  1.00 86.21           C  
ATOM   1224  ND2 ASN A  85      35.443  -2.584 -10.629  1.00 86.21           N  
ATOM   1225 HD21 ASN A  85      36.391  -2.833 -10.870  1.00 86.21           H  
ATOM   1226 HD22 ASN A  85      35.217  -1.886  -9.935  1.00 86.21           H  
ATOM   1227  OD1 ASN A  85      34.785  -4.045 -12.116  1.00 86.21           O  
ATOM   1228  N   GLU A  86      29.819  -2.201 -12.327  1.00 89.70           N  
ATOM   1229  H   GLU A  86      30.148  -1.510 -12.987  1.00 89.70           H  
ATOM   1230  CA  GLU A  86      28.409  -2.155 -11.982  1.00 89.70           C  
ATOM   1231  HA  GLU A  86      28.197  -2.927 -11.243  1.00 89.70           H  
ATOM   1232  C   GLU A  86      27.531  -2.432 -13.194  1.00 89.70           C  
ATOM   1233  CB  GLU A  86      28.061  -0.811 -11.345  1.00 89.70           C  
ATOM   1234  HB2 GLU A  86      28.428  -0.024 -12.004  1.00 89.70           H  
ATOM   1235  HB3 GLU A  86      26.979  -0.714 -11.258  1.00 89.70           H  
ATOM   1236  O   GLU A  86      27.868  -2.171 -14.346  1.00 89.70           O  
ATOM   1237  CG  GLU A  86      28.676  -0.687  -9.944  1.00 89.70           C  
ATOM   1238  HG2 GLU A  86      29.726  -0.980  -9.966  1.00 89.70           H  
ATOM   1239  HG3 GLU A  86      28.154  -1.373  -9.276  1.00 89.70           H  
ATOM   1240  CD  GLU A  86      28.584   0.743  -9.413  1.00 89.70           C  
ATOM   1241  OE1 GLU A  86      28.462   0.886  -8.184  1.00 89.70           O  
ATOM   1242  OE2 GLU A  86      28.689   1.676 -10.247  1.00 89.70           O  
ATOM   1243  N   THR A  87      26.352  -2.976 -12.937  1.00 90.61           N  
ATOM   1244  H   THR A  87      26.145  -3.235 -11.982  1.00 90.61           H  
ATOM   1245  CA  THR A  87      25.306  -3.101 -13.941  1.00 90.61           C  
ATOM   1246  HA  THR A  87      25.503  -2.401 -14.753  1.00 90.61           H  
ATOM   1247  C   THR A  87      23.983  -2.733 -13.311  1.00 90.61           C  
ATOM   1248  CB  THR A  87      25.242  -4.512 -14.529  1.00 90.61           C  
ATOM   1249  HB  THR A  87      24.847  -5.202 -13.783  1.00 90.61           H  
ATOM   1250  O   THR A  87      23.621  -3.249 -12.251  1.00 90.61           O  
ATOM   1251  CG2 THR A  87      24.359  -4.551 -15.775  1.00 90.61           C  
ATOM   1252 HG21 THR A  87      23.318  -4.372 -15.506  1.00 90.61           H  
ATOM   1253 HG22 THR A  87      24.442  -5.524 -16.258  1.00 90.61           H  
ATOM   1254 HG23 THR A  87      24.688  -3.787 -16.480  1.00 90.61           H  
ATOM   1255  OG1 THR A  87      26.516  -4.968 -14.915  1.00 90.61           O  
ATOM   1256  HG1 THR A  87      27.097  -4.204 -14.925  1.00 90.61           H  
ATOM   1257  N   ILE A  88      23.252  -1.845 -13.974  1.00 90.38           N  
ATOM   1258  H   ILE A  88      23.602  -1.455 -14.837  1.00 90.38           H  
ATOM   1259  CA  ILE A  88      21.945  -1.397 -13.514  1.00 90.38           C  
ATOM   1260  HA  ILE A  88      21.826  -1.667 -12.465  1.00 90.38           H  
ATOM   1261  C   ILE A  88      20.878  -2.126 -14.325  1.00 90.38           C  
ATOM   1262  CB  ILE A  88      21.833   0.136 -13.593  1.00 90.38           C  
ATOM   1263  HB  ILE A  88      21.947   0.432 -14.636  1.00 90.38           H  
ATOM   1264  O   ILE A  88      20.907  -2.129 -15.556  1.00 90.38           O  
ATOM   1265  CG1 ILE A  88      22.927   0.835 -12.748  1.00 90.38           C  
ATOM   1266 HG12 ILE A  88      22.652   0.803 -11.694  1.00 90.38           H  
ATOM   1267 HG13 ILE A  88      23.883   0.321 -12.852  1.00 90.38           H  
ATOM   1268  CG2 ILE A  88      20.447   0.581 -13.096  1.00 90.38           C  
ATOM   1269 HG21 ILE A  88      20.359   0.432 -12.020  1.00 90.38           H  
ATOM   1270 HG22 ILE A  88      19.648   0.029 -13.592  1.00 90.38           H  
ATOM   1271 HG23 ILE A  88      20.305   1.636 -13.333  1.00 90.38           H  
ATOM   1272  CD1 ILE A  88      23.166   2.290 -13.162  1.00 90.38           C  
ATOM   1273 HD11 ILE A  88      23.519   2.322 -14.193  1.00 90.38           H  
ATOM   1274 HD12 ILE A  88      23.924   2.734 -12.516  1.00 90.38           H  
ATOM   1275 HD13 ILE A  88      22.248   2.874 -13.086  1.00 90.38           H  
ATOM   1276  N   TYR A  89      19.917  -2.728 -13.633  1.00 91.08           N  
ATOM   1277  H   TYR A  89      19.936  -2.632 -12.628  1.00 91.08           H  
ATOM   1278  CA  TYR A  89      18.773  -3.398 -14.242  1.00 91.08           C  
ATOM   1279  HA  TYR A  89      18.860  -3.361 -15.328  1.00 91.08           H  
ATOM   1280  C   TYR A  89      17.491  -2.685 -13.833  1.00 91.08           C  
ATOM   1281  CB  TYR A  89      18.723  -4.871 -13.829  1.00 91.08           C  
ATOM   1282  HB2 TYR A  89      17.853  -5.331 -14.297  1.00 91.08           H  
ATOM   1283  HB3 TYR A  89      18.569  -4.926 -12.751  1.00 91.08           H  
ATOM   1284  O   TYR A  89      17.287  -2.412 -12.659  1.00 91.08           O  
ATOM   1285  CG  TYR A  89      19.946  -5.685 -14.186  1.00 91.08           C  
ATOM   1286  CD1 TYR A  89      19.982  -6.409 -15.393  1.00 91.08           C  
ATOM   1287  HD1 TYR A  89      19.142  -6.379 -16.071  1.00 91.08           H  
ATOM   1288  CD2 TYR A  89      21.057  -5.703 -13.320  1.00 91.08           C  
ATOM   1289  HD2 TYR A  89      21.048  -5.113 -12.416  1.00 91.08           H  
ATOM   1290  CE1 TYR A  89      21.133  -7.142 -15.737  1.00 91.08           C  
ATOM   1291  HE1 TYR A  89      21.186  -7.660 -16.683  1.00 91.08           H  
ATOM   1292  CE2 TYR A  89      22.209  -6.429 -13.661  1.00 91.08           C  
ATOM   1293  HE2 TYR A  89      23.067  -6.407 -13.006  1.00 91.08           H  
ATOM   1294  OH  TYR A  89      23.393  -7.773 -15.246  1.00 91.08           O  
ATOM   1295  HH  TYR A  89      24.144  -7.425 -14.760  1.00 91.08           H  
ATOM   1296  CZ  TYR A  89      22.251  -7.138 -14.879  1.00 91.08           C  
ATOM   1297  N   ARG A  90      16.590  -2.431 -14.775  1.00 89.71           N  
ATOM   1298  H   ARG A  90      16.826  -2.688 -15.723  1.00 89.71           H  
ATOM   1299  CA  ARG A  90      15.285  -1.799 -14.544  1.00 89.71           C  
ATOM   1300  HA  ARG A  90      15.183  -1.511 -13.498  1.00 89.71           H  
ATOM   1301  C   ARG A  90      14.170  -2.783 -14.881  1.00 89.71           C  
ATOM   1302  CB  ARG A  90      15.222  -0.528 -15.401  1.00 89.71           C  
ATOM   1303  HB2 ARG A  90      15.311  -0.809 -16.451  1.00 89.71           H  
ATOM   1304  HB3 ARG A  90      16.062   0.119 -15.148  1.00 89.71           H  
ATOM   1305  O   ARG A  90      14.267  -3.464 -15.899  1.00 89.71           O  
ATOM   1306  CG  ARG A  90      13.917   0.248 -15.194  1.00 89.71           C  
ATOM   1307  HG2 ARG A  90      13.071  -0.417 -15.363  1.00 89.71           H  
ATOM   1308  HG3 ARG A  90      13.862   0.621 -14.171  1.00 89.71           H  
ATOM   1309  CD  ARG A  90      13.804   1.412 -16.179  1.00 89.71           C  
ATOM   1310  HD2 ARG A  90      14.129   1.078 -17.164  1.00 89.71           H  
ATOM   1311  HD3 ARG A  90      14.464   2.213 -15.847  1.00 89.71           H  
ATOM   1312  NE  ARG A  90      12.408   1.883 -16.275  1.00 89.71           N  
ATOM   1313  HE  ARG A  90      11.698   1.269 -15.901  1.00 89.71           H  
ATOM   1314  NH1 ARG A  90      12.821   3.916 -17.262  1.00 89.71           N  
ATOM   1315 HH11 ARG A  90      12.484   4.851 -17.443  1.00 89.71           H  
ATOM   1316 HH12 ARG A  90      13.808   3.807 -17.079  1.00 89.71           H  
ATOM   1317  NH2 ARG A  90      10.721   3.308 -16.821  1.00 89.71           N  
ATOM   1318 HH21 ARG A  90      10.030   2.659 -16.474  1.00 89.71           H  
ATOM   1319 HH22 ARG A  90      10.399   4.215 -17.129  1.00 89.71           H  
ATOM   1320  CZ  ARG A  90      11.993   3.031 -16.781  1.00 89.71           C  
ATOM   1321  N   LYS A  91      13.101  -2.832 -14.081  1.00 87.63           N  
ATOM   1322  H   LYS A  91      13.084  -2.216 -13.280  1.00 87.63           H  
ATOM   1323  CA  LYS A  91      11.875  -3.579 -14.404  1.00 87.63           C  
ATOM   1324  HA  LYS A  91      12.138  -4.627 -14.541  1.00 87.63           H  
ATOM   1325  C   LYS A  91      11.276  -3.079 -15.725  1.00 87.63           C  
ATOM   1326  CB  LYS A  91      10.833  -3.477 -13.268  1.00 87.63           C  
ATOM   1327  HB2 LYS A  91      10.735  -2.438 -12.953  1.00 87.63           H  
ATOM   1328  HB3 LYS A  91       9.867  -3.800 -13.658  1.00 87.63           H  
ATOM   1329  O   LYS A  91      11.278  -1.883 -16.014  1.00 87.63           O  
ATOM   1330  CG  LYS A  91      11.165  -4.360 -12.051  1.00 87.63           C  
ATOM   1331  HG2 LYS A  91      12.065  -3.976 -11.571  1.00 87.63           H  
ATOM   1332  HG3 LYS A  91      11.354  -5.376 -12.398  1.00 87.63           H  
ATOM   1333  CD  LYS A  91      10.025  -4.402 -11.015  1.00 87.63           C  
ATOM   1334  HD2 LYS A  91       9.122  -4.794 -11.484  1.00 87.63           H  
ATOM   1335  HD3 LYS A  91       9.820  -3.390 -10.666  1.00 87.63           H  
ATOM   1336  CE  LYS A  91      10.409  -5.297  -9.824  1.00 87.63           C  
ATOM   1337  HE2 LYS A  91      11.386  -4.975  -9.463  1.00 87.63           H  
ATOM   1338  HE3 LYS A  91      10.497  -6.328 -10.166  1.00 87.63           H  
ATOM   1339  NZ  LYS A  91       9.446  -5.205  -8.694  1.00 87.63           N  
ATOM   1340  HZ1 LYS A  91       8.496  -5.434  -8.949  1.00 87.63           H  
ATOM   1341  HZ2 LYS A  91       9.456  -4.258  -8.341  1.00 87.63           H  
ATOM   1342  HZ3 LYS A  91       9.742  -5.752  -7.899  1.00 87.63           H  
ATOM   1343  N   SER A  92      10.698  -3.984 -16.503  1.00 82.07           N  
ATOM   1344  H   SER A  92      10.831  -4.958 -16.270  1.00 82.07           H  
ATOM   1345  CA  SER A  92      10.090  -3.681 -17.805  1.00 82.07           C  
ATOM   1346  HA  SER A  92      10.746  -2.985 -18.329  1.00 82.07           H  
ATOM   1347  C   SER A  92       8.722  -2.990 -17.720  1.00 82.07           C  
ATOM   1348  CB  SER A  92      10.022  -4.952 -18.660  1.00 82.07           C  
ATOM   1349  HB2 SER A  92       9.566  -4.724 -19.623  1.00 82.07           H  
ATOM   1350  HB3 SER A  92       9.422  -5.708 -18.152  1.00 82.07           H  
ATOM   1351  O   SER A  92       8.092  -2.776 -18.749  1.00 82.07           O  
ATOM   1352  OG  SER A  92      11.336  -5.440 -18.874  1.00 82.07           O  
ATOM   1353  HG  SER A  92      11.289  -6.280 -19.335  1.00 82.07           H  
ATOM   1354  N   VAL A  93       8.254  -2.613 -16.525  1.00 78.87           N  
ATOM   1355  H   VAL A  93       8.845  -2.736 -15.715  1.00 78.87           H  
ATOM   1356  CA  VAL A  93       7.013  -1.843 -16.361  1.00 78.87           C  
ATOM   1357  HA  VAL A  93       6.258  -2.263 -17.026  1.00 78.87           H  
ATOM   1358  C   VAL A  93       7.275  -0.395 -16.780  1.00 78.87           C  
ATOM   1359  CB  VAL A  93       6.454  -1.923 -14.927  1.00 78.87           C  
ATOM   1360  HB  VAL A  93       7.125  -1.401 -14.244  1.00 78.87           H  
ATOM   1361  O   VAL A  93       8.104   0.299 -16.186  1.00 78.87           O  
ATOM   1362  CG1 VAL A  93       5.063  -1.280 -14.856  1.00 78.87           C  
ATOM   1363 HG11 VAL A  93       4.685  -1.327 -13.835  1.00 78.87           H  
ATOM   1364 HG12 VAL A  93       5.110  -0.231 -15.149  1.00 78.87           H  
ATOM   1365 HG13 VAL A  93       4.367  -1.802 -15.513  1.00 78.87           H  
ATOM   1366  CG2 VAL A  93       6.318  -3.378 -14.452  1.00 78.87           C  
ATOM   1367 HG21 VAL A  93       7.296  -3.856 -14.391  1.00 78.87           H  
ATOM   1368 HG22 VAL A  93       5.682  -3.935 -15.139  1.00 78.87           H  
ATOM   1369 HG23 VAL A  93       5.867  -3.395 -13.460  1.00 78.87           H  
ATOM   1370  N   THR A  94       6.604   0.041 -17.844  1.00 74.16           N  
ATOM   1371  H   THR A  94       6.072  -0.631 -18.378  1.00 74.16           H  
ATOM   1372  CA  THR A  94       6.774   1.385 -18.426  1.00 74.16           C  
ATOM   1373  HA  THR A  94       7.330   2.013 -17.730  1.00 74.16           H  
ATOM   1374  C   THR A  94       5.461   2.120 -18.665  1.00 74.16           C  
ATOM   1375  CB  THR A  94       7.563   1.329 -19.744  1.00 74.16           C  
ATOM   1376  HB  THR A  94       7.629   2.329 -20.171  1.00 74.16           H  
ATOM   1377  O   THR A  94       5.484   3.246 -19.146  1.00 74.16           O  
ATOM   1378  CG2 THR A  94       8.988   0.809 -19.547  1.00 74.16           C  
ATOM   1379 HG21 THR A  94       9.499   1.420 -18.803  1.00 74.16           H  
ATOM   1380 HG22 THR A  94       8.965  -0.229 -19.216  1.00 74.16           H  
ATOM   1381 HG23 THR A  94       9.519   0.869 -20.498  1.00 74.16           H  
ATOM   1382  OG1 THR A  94       6.936   0.474 -20.672  1.00 74.16           O  
ATOM   1383  HG1 THR A  94       6.174   0.930 -21.036  1.00 74.16           H  
ATOM   1384  N   THR A  95       4.323   1.501 -18.359  1.00 83.74           N  
ATOM   1385  H   THR A  95       4.355   0.591 -17.921  1.00 83.74           H  
ATOM   1386  CA  THR A  95       2.995   2.091 -18.540  1.00 83.74           C  
ATOM   1387  HA  THR A  95       3.091   3.161 -18.723  1.00 83.74           H  
ATOM   1388  C   THR A  95       2.180   1.915 -17.271  1.00 83.74           C  
ATOM   1389  CB  THR A  95       2.243   1.476 -19.733  1.00 83.74           C  
ATOM   1390  HB  THR A  95       1.276   1.970 -19.830  1.00 83.74           H  
ATOM   1391  O   THR A  95       2.380   0.944 -16.533  1.00 83.74           O  
ATOM   1392  CG2 THR A  95       3.003   1.644 -21.049  1.00 83.74           C  
ATOM   1393 HG21 THR A  95       3.256   2.693 -21.199  1.00 83.74           H  
ATOM   1394 HG22 THR A  95       3.913   1.044 -21.040  1.00 83.74           H  
ATOM   1395 HG23 THR A  95       2.369   1.312 -21.871  1.00 83.74           H  
ATOM   1396  OG1 THR A  95       2.029   0.096 -19.537  1.00 83.74           O  
ATOM   1397  HG1 THR A  95       1.149  -0.004 -19.166  1.00 83.74           H  
ATOM   1398  N   CYS A  96       1.244   2.832 -17.036  1.00 90.39           N  
ATOM   1399  H   CYS A  96       1.134   3.614 -17.665  1.00 90.39           H  
ATOM   1400  CA  CYS A  96       0.266   2.692 -15.966  1.00 90.39           C  
ATOM   1401  HA  CYS A  96       0.791   2.691 -15.010  1.00 90.39           H  
ATOM   1402  C   CYS A  96      -0.493   1.370 -16.102  1.00 90.39           C  
ATOM   1403  CB  CYS A  96      -0.704   3.873 -15.997  1.00 90.39           C  
ATOM   1404  HB2 CYS A  96      -1.318   3.800 -16.895  1.00 90.39           H  
ATOM   1405  HB3 CYS A  96      -1.368   3.798 -15.135  1.00 90.39           H  
ATOM   1406  O   CYS A  96      -0.851   0.956 -17.206  1.00 90.39           O  
ATOM   1407  SG  CYS A  96       0.086   5.493 -15.975  1.00 90.39           S  
ATOM   1408  N   GLN A  97      -0.693   0.703 -14.975  1.00 91.81           N  
ATOM   1409  H   GLN A  97      -0.345   1.098 -14.113  1.00 91.81           H  
ATOM   1410  CA  GLN A  97      -1.432  -0.545 -14.853  1.00 91.81           C  
ATOM   1411  HA  GLN A  97      -1.613  -0.969 -15.840  1.00 91.81           H  
ATOM   1412  C   GLN A  97      -2.793  -0.273 -14.207  1.00 91.81           C  
ATOM   1413  CB  GLN A  97      -0.606  -1.548 -14.028  1.00 91.81           C  
ATOM   1414  HB2 GLN A  97      -0.499  -1.171 -13.012  1.00 91.81           H  
ATOM   1415  HB3 GLN A  97      -1.144  -2.494 -13.974  1.00 91.81           H  
ATOM   1416  O   GLN A  97      -3.044   0.826 -13.714  1.00 91.81           O  
ATOM   1417  CG  GLN A  97       0.797  -1.815 -14.600  1.00 91.81           C  
ATOM   1418  HG2 GLN A  97       1.384  -0.897 -14.583  1.00 91.81           H  
ATOM   1419  HG3 GLN A  97       1.304  -2.535 -13.958  1.00 91.81           H  
ATOM   1420  CD  GLN A  97       0.761  -2.385 -16.013  1.00 91.81           C  
ATOM   1421  NE2 GLN A  97       1.426  -1.766 -16.962  1.00 91.81           N  
ATOM   1422 HE21 GLN A  97       1.841  -0.865 -16.772  1.00 91.81           H  
ATOM   1423 HE22 GLN A  97       1.342  -2.148 -17.894  1.00 91.81           H  
ATOM   1424  OE1 GLN A  97       0.145  -3.401 -16.285  1.00 91.81           O  
ATOM   1425  N   ASN A  98      -3.664  -1.285 -14.198  1.00 94.99           N  
ATOM   1426  H   ASN A  98      -3.377  -2.165 -14.602  1.00 94.99           H  
ATOM   1427  CA  ASN A  98      -4.917  -1.276 -13.435  1.00 94.99           C  
ATOM   1428  HA  ASN A  98      -5.523  -2.111 -13.786  1.00 94.99           H  
ATOM   1429  C   ASN A  98      -5.773  -0.016 -13.663  1.00 94.99           C  
ATOM   1430  CB  ASN A  98      -4.599  -1.541 -11.957  1.00 94.99           C  
ATOM   1431  HB2 ASN A  98      -4.028  -0.709 -11.544  1.00 94.99           H  
ATOM   1432  HB3 ASN A  98      -5.538  -1.610 -11.408  1.00 94.99           H  
ATOM   1433  O   ASN A  98      -6.212   0.632 -12.719  1.00 94.99           O  
ATOM   1434  CG  ASN A  98      -3.846  -2.838 -11.751  1.00 94.99           C  
ATOM   1435  ND2 ASN A  98      -2.686  -2.803 -11.149  1.00 94.99           N  
ATOM   1436 HD21 ASN A  98      -2.350  -1.927 -10.777  1.00 94.99           H  
ATOM   1437 HD22 ASN A  98      -2.286  -3.695 -10.896  1.00 94.99           H  
ATOM   1438  OD1 ASN A  98      -4.262  -3.902 -12.176  1.00 94.99           O  
ATOM   1439  N   ASN A  99      -5.972   0.342 -14.936  1.00 95.93           N  
ATOM   1440  H   ASN A  99      -5.597  -0.258 -15.657  1.00 95.93           H  
ATOM   1441  CA  ASN A  99      -6.733   1.519 -15.380  1.00 95.93           C  
ATOM   1442  HA  ASN A  99      -6.673   1.539 -16.468  1.00 95.93           H  
ATOM   1443  C   ASN A  99      -6.167   2.877 -14.928  1.00 95.93           C  
ATOM   1444  CB  ASN A  99      -8.220   1.350 -15.022  1.00 95.93           C  
ATOM   1445  HB2 ASN A  99      -8.801   2.146 -15.489  1.00 95.93           H  
ATOM   1446  HB3 ASN A  99      -8.345   1.443 -13.943  1.00 95.93           H  
ATOM   1447  O   ASN A  99      -6.828   3.902 -15.093  1.00 95.93           O  
ATOM   1448  CG  ASN A  99      -8.791   0.027 -15.482  1.00 95.93           C  
ATOM   1449  ND2 ASN A  99      -9.592  -0.611 -14.661  1.00 95.93           N  
ATOM   1450 HD21 ASN A  99      -9.831  -0.203 -13.769  1.00 95.93           H  
ATOM   1451 HD22 ASN A  99      -9.992  -1.479 -14.987  1.00 95.93           H  
ATOM   1452  OD1 ASN A  99      -8.510  -0.459 -16.567  1.00 95.93           O  
ATOM   1453  N   GLY A 100      -4.945   2.909 -14.391  1.00 94.63           N  
ATOM   1454  H   GLY A 100      -4.463   2.040 -14.210  1.00 94.63           H  
ATOM   1455  CA  GLY A 100      -4.251   4.154 -14.101  1.00 94.63           C  
ATOM   1456  HA2 GLY A 100      -4.868   4.742 -13.422  1.00 94.63           H  
ATOM   1457  HA3 GLY A 100      -3.298   3.945 -13.614  1.00 94.63           H  
ATOM   1458  C   GLY A 100      -3.995   4.961 -15.374  1.00 94.63           C  
ATOM   1459  O   GLY A 100      -3.721   4.404 -16.440  1.00 94.63           O  
ATOM   1460  N   VAL A 101      -4.054   6.284 -15.256  1.00 93.13           N  
ATOM   1461  H   VAL A 101      -4.271   6.668 -14.348  1.00 93.13           H  
ATOM   1462  CA  VAL A 101      -3.865   7.208 -16.382  1.00 93.13           C  
ATOM   1463  HA  VAL A 101      -3.813   6.638 -17.310  1.00 93.13           H  
ATOM   1464  C   VAL A 101      -2.550   7.949 -16.220  1.00 93.13           C  
ATOM   1465  CB  VAL A 101      -5.055   8.175 -16.517  1.00 93.13           C  
ATOM   1466  HB  VAL A 101      -5.175   8.735 -15.590  1.00 93.13           H  
ATOM   1467  O   VAL A 101      -2.252   8.467 -15.146  1.00 93.13           O  
ATOM   1468  CG1 VAL A 101      -4.855   9.171 -17.669  1.00 93.13           C  
ATOM   1469 HG11 VAL A 101      -4.018   9.835 -17.455  1.00 93.13           H  
ATOM   1470 HG12 VAL A 101      -5.747   9.788 -17.778  1.00 93.13           H  
ATOM   1471 HG13 VAL A 101      -4.673   8.639 -18.603  1.00 93.13           H  
ATOM   1472  CG2 VAL A 101      -6.348   7.397 -16.796  1.00 93.13           C  
ATOM   1473 HG21 VAL A 101      -6.574   6.729 -15.965  1.00 93.13           H  
ATOM   1474 HG22 VAL A 101      -7.183   8.089 -16.907  1.00 93.13           H  
ATOM   1475 HG23 VAL A 101      -6.246   6.805 -17.705  1.00 93.13           H  
ATOM   1476  N   TRP A 102      -1.760   8.021 -17.290  1.00 90.25           N  
ATOM   1477  H   TRP A 102      -2.067   7.606 -18.158  1.00 90.25           H  
ATOM   1478  CA  TRP A 102      -0.523   8.792 -17.278  1.00 90.25           C  
ATOM   1479  HA  TRP A 102       0.063   8.501 -16.407  1.00 90.25           H  
ATOM   1480  C   TRP A 102      -0.819  10.288 -17.169  1.00 90.25           C  
ATOM   1481  CB  TRP A 102       0.305   8.500 -18.531  1.00 90.25           C  
ATOM   1482  HB2 TRP A 102      -0.237   8.834 -19.416  1.00 90.25           H  
ATOM   1483  HB3 TRP A 102       0.467   7.426 -18.613  1.00 90.25           H  
ATOM   1484  O   TRP A 102      -1.552  10.841 -17.991  1.00 90.25           O  
ATOM   1485  CG  TRP A 102       1.633   9.174 -18.474  1.00 90.25           C  
ATOM   1486  CD1 TRP A 102       1.989  10.313 -19.107  1.00 90.25           C  
ATOM   1487  HD1 TRP A 102       1.366  10.865 -19.795  1.00 90.25           H  
ATOM   1488  CD2 TRP A 102       2.749   8.822 -17.616  1.00 90.25           C  
ATOM   1489  CE2 TRP A 102       3.735   9.841 -17.724  1.00 90.25           C  
ATOM   1490  CE3 TRP A 102       2.983   7.763 -16.717  1.00 90.25           C  
ATOM   1491  HE3 TRP A 102       2.249   6.975 -16.630  1.00 90.25           H  
ATOM   1492  NE1 TRP A 102       3.249  10.694 -18.694  1.00 90.25           N  
ATOM   1493  HE1 TRP A 102       3.709  11.518 -19.053  1.00 90.25           H  
ATOM   1494  CH2 TRP A 102       5.046   8.784 -15.989  1.00 90.25           C  
ATOM   1495  HH2 TRP A 102       5.872   8.766 -15.294  1.00 90.25           H  
ATOM   1496  CZ2 TRP A 102       4.868   9.840 -16.907  1.00 90.25           C  
ATOM   1497  HZ2 TRP A 102       5.573  10.655 -16.981  1.00 90.25           H  
ATOM   1498  CZ3 TRP A 102       4.127   7.734 -15.912  1.00 90.25           C  
ATOM   1499  HZ3 TRP A 102       4.276   6.936 -15.200  1.00 90.25           H  
ATOM   1500  N   VAL A 103      -0.218  10.955 -16.186  1.00 87.24           N  
ATOM   1501  H   VAL A 103       0.364  10.450 -15.534  1.00 87.24           H  
ATOM   1502  CA  VAL A 103      -0.363  12.396 -15.981  1.00 87.24           C  
ATOM   1503  HA  VAL A 103      -1.046  12.798 -16.729  1.00 87.24           H  
ATOM   1504  C   VAL A 103       0.990  13.067 -16.183  1.00 87.24           C  
ATOM   1505  CB  VAL A 103      -0.990  12.703 -14.609  1.00 87.24           C  
ATOM   1506  HB  VAL A 103      -0.365  12.292 -13.817  1.00 87.24           H  
ATOM   1507  O   VAL A 103       1.893  12.970 -15.355  1.00 87.24           O  
ATOM   1508  CG1 VAL A 103      -1.141  14.217 -14.402  1.00 87.24           C  
ATOM   1509 HG11 VAL A 103      -0.159  14.689 -14.378  1.00 87.24           H  
ATOM   1510 HG12 VAL A 103      -1.747  14.651 -15.198  1.00 87.24           H  
ATOM   1511 HG13 VAL A 103      -1.621  14.406 -13.442  1.00 87.24           H  
ATOM   1512  CG2 VAL A 103      -2.385  12.080 -14.496  1.00 87.24           C  
ATOM   1513 HG21 VAL A 103      -2.996  12.359 -15.355  1.00 87.24           H  
ATOM   1514 HG22 VAL A 103      -2.302  10.993 -14.458  1.00 87.24           H  
ATOM   1515 HG23 VAL A 103      -2.873  12.422 -13.583  1.00 87.24           H  
ATOM   1516  N   ASN A 104       1.115  13.808 -17.288  1.00 81.32           N  
ATOM   1517  H   ASN A 104       0.365  13.772 -17.963  1.00 81.32           H  
ATOM   1518  CA  ASN A 104       2.348  14.522 -17.638  1.00 81.32           C  
ATOM   1519  HA  ASN A 104       3.158  13.801 -17.746  1.00 81.32           H  
ATOM   1520  C   ASN A 104       2.790  15.511 -16.550  1.00 81.32           C  
ATOM   1521  CB  ASN A 104       2.143  15.260 -18.974  1.00 81.32           C  
ATOM   1522  HB2 ASN A 104       1.229  15.853 -18.933  1.00 81.32           H  
ATOM   1523  HB3 ASN A 104       2.980  15.939 -19.137  1.00 81.32           H  
ATOM   1524  O   ASN A 104       3.982  15.656 -16.315  1.00 81.32           O  
ATOM   1525  CG  ASN A 104       2.098  14.324 -20.166  1.00 81.32           C  
ATOM   1526  ND2 ASN A 104       1.332  14.649 -21.181  1.00 81.32           N  
ATOM   1527 HD21 ASN A 104       1.336  14.009 -21.963  1.00 81.32           H  
ATOM   1528 HD22 ASN A 104       0.806  15.511 -21.187  1.00 81.32           H  
ATOM   1529  OD1 ASN A 104       2.748  13.294 -20.205  1.00 81.32           O  
ATOM   1530  N   ALA A 105       1.840  16.162 -15.870  1.00 78.93           N  
ATOM   1531  H   ALA A 105       0.873  15.977 -16.094  1.00 78.93           H  
ATOM   1532  CA  ALA A 105       2.135  17.167 -14.849  1.00 78.93           C  
ATOM   1533  HA  ALA A 105       2.810  17.909 -15.275  1.00 78.93           H  
ATOM   1534  C   ALA A 105       2.832  16.589 -13.605  1.00 78.93           C  
ATOM   1535  CB  ALA A 105       0.823  17.863 -14.471  1.00 78.93           C  
ATOM   1536  HB1 ALA A 105       0.128  17.150 -14.026  1.00 78.93           H  
ATOM   1537  HB2 ALA A 105       0.369  18.312 -15.354  1.00 78.93           H  
ATOM   1538  HB3 ALA A 105       1.029  18.650 -13.746  1.00 78.93           H  
ATOM   1539  O   ALA A 105       3.690  17.247 -13.026  1.00 78.93           O  
ATOM   1540  N   THR A 106       2.478  15.367 -13.196  1.00 76.52           N  
ATOM   1541  H   THR A 106       1.790  14.842 -13.716  1.00 76.52           H  
ATOM   1542  CA  THR A 106       3.098  14.684 -12.048  1.00 76.52           C  
ATOM   1543  HA  THR A 106       3.553  15.422 -11.388  1.00 76.52           H  
ATOM   1544  C   THR A 106       4.219  13.739 -12.469  1.00 76.52           C  
ATOM   1545  CB  THR A 106       2.052  13.916 -11.227  1.00 76.52           C  
ATOM   1546  HB  THR A 106       2.549  13.379 -10.419  1.00 76.52           H  
ATOM   1547  O   THR A 106       4.880  13.166 -11.606  1.00 76.52           O  
ATOM   1548  CG2 THR A 106       0.996  14.844 -10.626  1.00 76.52           C  
ATOM   1549 HG21 THR A 106       1.483  15.608 -10.021  1.00 76.52           H  
ATOM   1550 HG22 THR A 106       0.324  14.268  -9.990  1.00 76.52           H  
ATOM   1551 HG23 THR A 106       0.416  15.324 -11.415  1.00 76.52           H  
ATOM   1552  OG1 THR A 106       1.375  12.998 -12.050  1.00 76.52           O  
ATOM   1553  HG1 THR A 106       0.916  12.373 -11.484  1.00 76.52           H  
ATOM   1554  N   PHE A 107       4.434  13.564 -13.780  1.00 75.96           N  
ATOM   1555  H   PHE A 107       3.875  14.107 -14.421  1.00 75.96           H  
ATOM   1556  CA  PHE A 107       5.304  12.538 -14.356  1.00 75.96           C  
ATOM   1557  HA  PHE A 107       5.015  12.422 -15.400  1.00 75.96           H  
ATOM   1558  C   PHE A 107       5.084  11.178 -13.696  1.00 75.96           C  
ATOM   1559  CB  PHE A 107       6.772  12.980 -14.317  1.00 75.96           C  
ATOM   1560  HB2 PHE A 107       7.390  12.195 -14.754  1.00 75.96           H  
ATOM   1561  HB3 PHE A 107       7.084  13.098 -13.279  1.00 75.96           H  
ATOM   1562  O   PHE A 107       6.042  10.523 -13.296  1.00 75.96           O  
ATOM   1563  CG  PHE A 107       7.042  14.257 -15.069  1.00 75.96           C  
ATOM   1564  CD1 PHE A 107       7.114  14.242 -16.474  1.00 75.96           C  
ATOM   1565  HD1 PHE A 107       6.944  13.325 -17.018  1.00 75.96           H  
ATOM   1566  CD2 PHE A 107       7.189  15.467 -14.368  1.00 75.96           C  
ATOM   1567  HD2 PHE A 107       7.096  15.485 -13.292  1.00 75.96           H  
ATOM   1568  CE1 PHE A 107       7.359  15.434 -17.175  1.00 75.96           C  
ATOM   1569  HE1 PHE A 107       7.392  15.432 -18.254  1.00 75.96           H  
ATOM   1570  CE2 PHE A 107       7.435  16.657 -15.070  1.00 75.96           C  
ATOM   1571  HE2 PHE A 107       7.532  17.589 -14.532  1.00 75.96           H  
ATOM   1572  CZ  PHE A 107       7.531  16.639 -16.472  1.00 75.96           C  
ATOM   1573  HZ  PHE A 107       7.705  17.559 -17.010  1.00 75.96           H  
ATOM   1574  N   GLY A 108       3.826  10.775 -13.550  1.00 82.71           N  
ATOM   1575  H   GLY A 108       3.087  11.361 -13.909  1.00 82.71           H  
ATOM   1576  CA  GLY A 108       3.432   9.532 -12.902  1.00 82.71           C  
ATOM   1577  HA2 GLY A 108       4.097   8.723 -13.204  1.00 82.71           H  
ATOM   1578  HA3 GLY A 108       3.499   9.650 -11.821  1.00 82.71           H  
ATOM   1579  C   GLY A 108       2.004   9.155 -13.269  1.00 82.71           C  
ATOM   1580  O   GLY A 108       1.326   9.860 -14.020  1.00 82.71           O  
ATOM   1581  N   CYS A 109       1.537   8.031 -12.738  1.00 90.69           N  
ATOM   1582  H   CYS A 109       2.134   7.461 -12.156  1.00 90.69           H  
ATOM   1583  CA  CYS A 109       0.175   7.575 -12.969  1.00 90.69           C  
ATOM   1584  HA  CYS A 109      -0.155   7.925 -13.947  1.00 90.69           H  
ATOM   1585  C   CYS A 109      -0.791   8.129 -11.915  1.00 90.69           C  
ATOM   1586  CB  CYS A 109       0.178   6.052 -13.017  1.00 90.69           C  
ATOM   1587  HB2 CYS A 109      -0.840   5.699 -13.182  1.00 90.69           H  
ATOM   1588  HB3 CYS A 109       0.527   5.677 -12.055  1.00 90.69           H  
ATOM   1589  O   CYS A 109      -0.522   8.062 -10.717  1.00 90.69           O  
ATOM   1590  SG  CYS A 109       1.243   5.396 -14.323  1.00 90.69           S  
ATOM   1591  N   ALA A 110      -1.944   8.626 -12.360  1.00 94.03           N  
ATOM   1592  H   ALA A 110      -2.091   8.666 -13.359  1.00 94.03           H  
ATOM   1593  CA  ALA A 110      -3.113   8.798 -11.511  1.00 94.03           C  
ATOM   1594  HA  ALA A 110      -2.802   9.132 -10.521  1.00 94.03           H  
ATOM   1595  C   ALA A 110      -3.812   7.443 -11.375  1.00 94.03           C  
ATOM   1596  CB  ALA A 110      -4.031   9.866 -12.109  1.00 94.03           C  
ATOM   1597  HB1 ALA A 110      -3.536  10.836 -12.064  1.00 94.03           H  
ATOM   1598  HB2 ALA A 110      -4.273   9.621 -13.144  1.00 94.03           H  
ATOM   1599  HB3 ALA A 110      -4.954   9.917 -11.531  1.00 94.03           H  
ATOM   1600  O   ALA A 110      -4.347   6.913 -12.352  1.00 94.03           O  
ATOM   1601  N   CYS A 111      -3.762   6.870 -10.176  1.00 95.83           N  
ATOM   1602  H   CYS A 111      -3.300   7.356  -9.421  1.00 95.83           H  
ATOM   1603  CA  CYS A 111      -4.328   5.557  -9.899  1.00 95.83           C  
ATOM   1604  HA  CYS A 111      -4.283   4.959 -10.810  1.00 95.83           H  
ATOM   1605  C   CYS A 111      -5.803   5.637  -9.495  1.00 95.83           C  
ATOM   1606  CB  CYS A 111      -3.481   4.849  -8.841  1.00 95.83           C  
ATOM   1607  HB2 CYS A 111      -3.853   3.829  -8.750  1.00 95.83           H  
ATOM   1608  HB3 CYS A 111      -3.616   5.352  -7.884  1.00 95.83           H  
ATOM   1609  O   CYS A 111      -6.261   6.646  -8.961  1.00 95.83           O  
ATOM   1610  SG  CYS A 111      -1.709   4.769  -9.201  1.00 95.83           S  
ATOM   1611  N   VAL A 112      -6.532   4.547  -9.734  1.00 96.01           N  
ATOM   1612  H   VAL A 112      -6.081   3.738 -10.138  1.00 96.01           H  
ATOM   1613  CA  VAL A 112      -7.949   4.381  -9.381  1.00 96.01           C  
ATOM   1614  HA  VAL A 112      -8.226   5.152  -8.661  1.00 96.01           H  
ATOM   1615  C   VAL A 112      -8.175   3.034  -8.687  1.00 96.01           C  
ATOM   1616  CB  VAL A 112      -8.859   4.549 -10.616  1.00 96.01           C  
ATOM   1617  HB  VAL A 112      -9.893   4.420 -10.296  1.00 96.01           H  
ATOM   1618  O   VAL A 112      -7.269   2.202  -8.621  1.00 96.01           O  
ATOM   1619  CG1 VAL A 112      -8.740   5.961 -11.207  1.00 96.01           C  
ATOM   1620 HG11 VAL A 112      -9.485   6.090 -11.992  1.00 96.01           H  
ATOM   1621 HG12 VAL A 112      -7.749   6.113 -11.634  1.00 96.01           H  
ATOM   1622 HG13 VAL A 112      -8.912   6.704 -10.427  1.00 96.01           H  
ATOM   1623  CG2 VAL A 112      -8.571   3.523 -11.718  1.00 96.01           C  
ATOM   1624 HG21 VAL A 112      -8.700   2.511 -11.335  1.00 96.01           H  
ATOM   1625 HG22 VAL A 112      -9.273   3.663 -12.540  1.00 96.01           H  
ATOM   1626 HG23 VAL A 112      -7.556   3.636 -12.100  1.00 96.01           H  
ATOM   1627  N   ASP A 113      -9.374   2.822  -8.137  1.00 94.96           N  
ATOM   1628  H   ASP A 113     -10.114   3.474  -8.355  1.00 94.96           H  
ATOM   1629  CA  ASP A 113      -9.799   1.546  -7.534  1.00 94.96           C  
ATOM   1630  HA  ASP A 113     -10.746   1.745  -7.032  1.00 94.96           H  
ATOM   1631  C   ASP A 113      -8.870   1.018  -6.427  1.00 94.96           C  
ATOM   1632  CB  ASP A 113     -10.112   0.518  -8.632  1.00 94.96           C  
ATOM   1633  HB2 ASP A 113     -10.500  -0.390  -8.171  1.00 94.96           H  
ATOM   1634  HB3 ASP A 113      -9.195   0.264  -9.165  1.00 94.96           H  
ATOM   1635  O   ASP A 113      -8.641  -0.182  -6.278  1.00 94.96           O  
ATOM   1636  CG  ASP A 113     -11.155   1.033  -9.625  1.00 94.96           C  
ATOM   1637  OD1 ASP A 113     -12.074   1.755  -9.170  1.00 94.96           O  
ATOM   1638  OD2 ASP A 113     -11.017   0.708 -10.825  1.00 94.96           O  
ATOM   1639  N   CYS A 114      -8.334   1.943  -5.629  1.00 96.17           N  
ATOM   1640  H   CYS A 114      -8.484   2.904  -5.901  1.00 96.17           H  
ATOM   1641  CA  CYS A 114      -7.378   1.703  -4.551  1.00 96.17           C  
ATOM   1642  HA  CYS A 114      -7.192   2.679  -4.103  1.00 96.17           H  
ATOM   1643  C   CYS A 114      -6.002   1.183  -4.984  1.00 96.17           C  
ATOM   1644  CB  CYS A 114      -7.974   0.809  -3.456  1.00 96.17           C  
ATOM   1645  HB2 CYS A 114      -8.070  -0.202  -3.853  1.00 96.17           H  
ATOM   1646  HB3 CYS A 114      -7.260   0.764  -2.634  1.00 96.17           H  
ATOM   1647  O   CYS A 114      -5.210   0.849  -4.109  1.00 96.17           O  
ATOM   1648  SG  CYS A 114      -9.576   1.293  -2.779  1.00 96.17           S  
ATOM   1649  N   TRP A 115      -5.669   1.124  -6.274  1.00 96.52           N  
ATOM   1650  H   TRP A 115      -6.345   1.394  -6.974  1.00 96.52           H  
ATOM   1651  CA  TRP A 115      -4.301   0.827  -6.700  1.00 96.52           C  
ATOM   1652  HA  TRP A 115      -3.951  -0.045  -6.147  1.00 96.52           H  
ATOM   1653  C   TRP A 115      -3.360   1.983  -6.369  1.00 96.52           C  
ATOM   1654  CB  TRP A 115      -4.269   0.471  -8.185  1.00 96.52           C  
ATOM   1655  HB2 TRP A 115      -4.748   1.259  -8.766  1.00 96.52           H  
ATOM   1656  HB3 TRP A 115      -3.230   0.402  -8.507  1.00 96.52           H  
ATOM   1657  O   TRP A 115      -3.751   3.152  -6.413  1.00 96.52           O  
ATOM   1658  CG  TRP A 115      -4.926  -0.838  -8.470  1.00 96.52           C  
ATOM   1659  CD1 TRP A 115      -6.208  -1.013  -8.859  1.00 96.52           C  
ATOM   1660  HD1 TRP A 115      -6.912  -0.214  -9.039  1.00 96.52           H  
ATOM   1661  CD2 TRP A 115      -4.369  -2.175  -8.316  1.00 96.52           C  
ATOM   1662  CE2 TRP A 115      -5.379  -3.127  -8.641  1.00 96.52           C  
ATOM   1663  CE3 TRP A 115      -3.104  -2.675  -7.939  1.00 96.52           C  
ATOM   1664  HE3 TRP A 115      -2.320  -1.966  -7.722  1.00 96.52           H  
ATOM   1665  NE1 TRP A 115      -6.479  -2.362  -8.966  1.00 96.52           N  
ATOM   1666  HE1 TRP A 115      -7.389  -2.713  -9.226  1.00 96.52           H  
ATOM   1667  CH2 TRP A 115      -3.876  -4.975  -8.208  1.00 96.52           C  
ATOM   1668  HH2 TRP A 115      -3.686  -6.037  -8.166  1.00 96.52           H  
ATOM   1669  CZ2 TRP A 115      -5.145  -4.508  -8.592  1.00 96.52           C  
ATOM   1670  HZ2 TRP A 115      -5.935  -5.199  -8.847  1.00 96.52           H  
ATOM   1671  CZ3 TRP A 115      -2.858  -4.060  -7.882  1.00 96.52           C  
ATOM   1672  HZ3 TRP A 115      -1.880  -4.422  -7.601  1.00 96.52           H  
ATOM   1673  N   VAL A 116      -2.112   1.654  -6.042  1.00 93.68           N  
ATOM   1674  H   VAL A 116      -1.860   0.676  -6.022  1.00 93.68           H  
ATOM   1675  CA  VAL A 116      -1.051   2.620  -5.737  1.00 93.68           C  
ATOM   1676  HA  VAL A 116      -1.292   3.575  -6.204  1.00 93.68           H  
ATOM   1677  C   VAL A 116       0.286   2.166  -6.325  1.00 93.68           C  
ATOM   1678  CB  VAL A 116      -0.922   2.864  -4.220  1.00 93.68           C  
ATOM   1679  HB  VAL A 116      -0.143   3.613  -4.078  1.00 93.68           H  
ATOM   1680  O   VAL A 116       0.401   1.078  -6.894  1.00 93.68           O  
ATOM   1681  CG1 VAL A 116      -2.198   3.426  -3.586  1.00 93.68           C  
ATOM   1682 HG11 VAL A 116      -1.993   3.748  -2.565  1.00 93.68           H  
ATOM   1683 HG12 VAL A 116      -2.541   4.288  -4.159  1.00 93.68           H  
ATOM   1684 HG13 VAL A 116      -2.982   2.669  -3.579  1.00 93.68           H  
ATOM   1685  CG2 VAL A 116      -0.472   1.625  -3.452  1.00 93.68           C  
ATOM   1686 HG21 VAL A 116       0.475   1.258  -3.848  1.00 93.68           H  
ATOM   1687 HG22 VAL A 116      -0.322   1.899  -2.408  1.00 93.68           H  
ATOM   1688 HG23 VAL A 116      -1.229   0.845  -3.538  1.00 93.68           H  
ATOM   1689  N   GLY A 117       1.315   2.997  -6.171  1.00 89.44           N  
ATOM   1690  H   GLY A 117       1.134   3.897  -5.749  1.00 89.44           H  
ATOM   1691  CA  GLY A 117       2.611   2.812  -6.816  1.00 89.44           C  
ATOM   1692  HA2 GLY A 117       2.750   1.777  -7.129  1.00 89.44           H  
ATOM   1693  HA3 GLY A 117       3.406   3.062  -6.114  1.00 89.44           H  
ATOM   1694  C   GLY A 117       2.738   3.705  -8.042  1.00 89.44           C  
ATOM   1695  O   GLY A 117       1.749   4.195  -8.582  1.00 89.44           O  
ATOM   1696  N   TYR A 118       3.969   3.916  -8.497  1.00 87.74           N  
ATOM   1697  H   TYR A 118       4.744   3.448  -8.050  1.00 87.74           H  
ATOM   1698  CA  TYR A 118       4.248   4.848  -9.592  1.00 87.74           C  
ATOM   1699  HA  TYR A 118       3.910   5.844  -9.307  1.00 87.74           H  
ATOM   1700  C   TYR A 118       3.541   4.478 -10.899  1.00 87.74           C  
ATOM   1701  CB  TYR A 118       5.756   4.876  -9.787  1.00 87.74           C  
ATOM   1702  HB2 TYR A 118       6.194   5.148  -8.827  1.00 87.74           H  
ATOM   1703  HB3 TYR A 118       6.112   3.880 -10.049  1.00 87.74           H  
ATOM   1704  O   TYR A 118       3.111   5.358 -11.641  1.00 87.74           O  
ATOM   1705  CG  TYR A 118       6.219   5.870 -10.823  1.00 87.74           C  
ATOM   1706  CD1 TYR A 118       6.633   5.419 -12.087  1.00 87.74           C  
ATOM   1707  HD1 TYR A 118       6.563   4.366 -12.319  1.00 87.74           H  
ATOM   1708  CD2 TYR A 118       6.235   7.243 -10.522  1.00 87.74           C  
ATOM   1709  HD2 TYR A 118       5.899   7.588  -9.555  1.00 87.74           H  
ATOM   1710  CE1 TYR A 118       7.126   6.332 -13.034  1.00 87.74           C  
ATOM   1711  HE1 TYR A 118       7.445   6.012 -14.015  1.00 87.74           H  
ATOM   1712  CE2 TYR A 118       6.722   8.161 -11.467  1.00 87.74           C  
ATOM   1713  HE2 TYR A 118       6.755   9.214 -11.233  1.00 87.74           H  
ATOM   1714  OH  TYR A 118       7.704   8.561 -13.616  1.00 87.74           O  
ATOM   1715  HH  TYR A 118       7.355   9.434 -13.419  1.00 87.74           H  
ATOM   1716  CZ  TYR A 118       7.190   7.697 -12.714  1.00 87.74           C  
ATOM   1717  N   TYR A 119       3.379   3.173 -11.141  1.00 88.87           N  
ATOM   1718  H   TYR A 119       3.745   2.521 -10.461  1.00 88.87           H  
ATOM   1719  CA  TYR A 119       2.620   2.625 -12.264  1.00 88.87           C  
ATOM   1720  HA  TYR A 119       2.353   3.446 -12.930  1.00 88.87           H  
ATOM   1721  C   TYR A 119       1.287   1.992 -11.838  1.00 88.87           C  
ATOM   1722  CB  TYR A 119       3.494   1.659 -13.079  1.00 88.87           C  
ATOM   1723  HB2 TYR A 119       2.898   1.245 -13.892  1.00 88.87           H  
ATOM   1724  HB3 TYR A 119       3.782   0.826 -12.437  1.00 88.87           H  
ATOM   1725  O   TYR A 119       0.723   1.222 -12.609  1.00 88.87           O  
ATOM   1726  CG  TYR A 119       4.730   2.278 -13.706  1.00 88.87           C  
ATOM   1727  CD1 TYR A 119       4.613   3.232 -14.737  1.00 88.87           C  
ATOM   1728  HD1 TYR A 119       3.635   3.556 -15.060  1.00 88.87           H  
ATOM   1729  CD2 TYR A 119       6.004   1.866 -13.281  1.00 88.87           C  
ATOM   1730  HD2 TYR A 119       6.084   1.117 -12.508  1.00 88.87           H  
ATOM   1731  CE1 TYR A 119       5.769   3.774 -15.334  1.00 88.87           C  
ATOM   1732  HE1 TYR A 119       5.684   4.523 -16.107  1.00 88.87           H  
ATOM   1733  CE2 TYR A 119       7.163   2.417 -13.854  1.00 88.87           C  
ATOM   1734  HE2 TYR A 119       8.135   2.102 -13.505  1.00 88.87           H  
ATOM   1735  OH  TYR A 119       8.173   3.945 -15.380  1.00 88.87           O  
ATOM   1736  HH  TYR A 119       8.872   3.873 -14.727  1.00 88.87           H  
ATOM   1737  CZ  TYR A 119       7.044   3.376 -14.881  1.00 88.87           C  
ATOM   1738  N   CYS A 120       0.771   2.292 -10.639  1.00 93.17           N  
ATOM   1739  H   CYS A 120       1.217   3.010 -10.085  1.00 93.17           H  
ATOM   1740  CA  CYS A 120      -0.463   1.704 -10.099  1.00 93.17           C  
ATOM   1741  HA  CYS A 120      -0.554   2.051  -9.069  1.00 93.17           H  
ATOM   1742  C   CYS A 120      -0.435   0.165 -10.037  1.00 93.17           C  
ATOM   1743  CB  CYS A 120      -1.678   2.246 -10.865  1.00 93.17           C  
ATOM   1744  HB2 CYS A 120      -2.589   1.956 -10.342  1.00 93.17           H  
ATOM   1745  HB3 CYS A 120      -1.703   1.779 -11.850  1.00 93.17           H  
ATOM   1746  O   CYS A 120      -1.425  -0.495 -10.335  1.00 93.17           O  
ATOM   1747  SG  CYS A 120      -1.678   4.035 -11.094  1.00 93.17           S  
ATOM   1748  N   ASP A 121       0.715  -0.424  -9.707  1.00 89.94           N  
ATOM   1749  H   ASP A 121       1.490   0.162  -9.431  1.00 89.94           H  
ATOM   1750  CA  ASP A 121       1.030  -1.846  -9.886  1.00 89.94           C  
ATOM   1751  HA  ASP A 121       0.294  -2.271 -10.569  1.00 89.94           H  
ATOM   1752  C   ASP A 121       0.945  -2.688  -8.600  1.00 89.94           C  
ATOM   1753  CB  ASP A 121       2.397  -1.961 -10.583  1.00 89.94           C  
ATOM   1754  HB2 ASP A 121       2.589  -3.012 -10.799  1.00 89.94           H  
ATOM   1755  HB3 ASP A 121       2.338  -1.446 -11.542  1.00 89.94           H  
ATOM   1756  O   ASP A 121       1.251  -3.889  -8.606  1.00 89.94           O  
ATOM   1757  CG  ASP A 121       3.589  -1.377  -9.804  1.00 89.94           C  
ATOM   1758  OD1 ASP A 121       3.467  -0.275  -9.216  1.00 89.94           O  
ATOM   1759  OD2 ASP A 121       4.679  -1.984  -9.879  1.00 89.94           O  
ATOM   1760  N   ARG A 122       0.522  -2.087  -7.483  1.00 91.75           N  
ATOM   1761  H   ARG A 122       0.305  -1.101  -7.524  1.00 91.75           H  
ATOM   1762  CA  ARG A 122       0.372  -2.785  -6.202  1.00 91.75           C  
ATOM   1763  HA  ARG A 122       0.168  -3.835  -6.411  1.00 91.75           H  
ATOM   1764  C   ARG A 122      -0.806  -2.277  -5.379  1.00 91.75           C  
ATOM   1765  CB  ARG A 122       1.691  -2.705  -5.415  1.00 91.75           C  
ATOM   1766  HB2 ARG A 122       1.604  -3.323  -4.522  1.00 91.75           H  
ATOM   1767  HB3 ARG A 122       2.498  -3.108  -6.026  1.00 91.75           H  
ATOM   1768  O   ARG A 122      -1.273  -1.152  -5.546  1.00 91.75           O  
ATOM   1769  CG  ARG A 122       2.051  -1.271  -4.995  1.00 91.75           C  
ATOM   1770  HG2 ARG A 122       1.232  -0.844  -4.416  1.00 91.75           H  
ATOM   1771  HG3 ARG A 122       2.220  -0.655  -5.878  1.00 91.75           H  
ATOM   1772  CD  ARG A 122       3.318  -1.273  -4.138  1.00 91.75           C  
ATOM   1773  HD2 ARG A 122       3.202  -1.981  -3.317  1.00 91.75           H  
ATOM   1774  HD3 ARG A 122       4.152  -1.595  -4.760  1.00 91.75           H  
ATOM   1775  NE  ARG A 122       3.623   0.063  -3.595  1.00 91.75           N  
ATOM   1776  HE  ARG A 122       4.305   0.609  -4.101  1.00 91.75           H  
ATOM   1777  NH1 ARG A 122       2.142   0.069  -1.817  1.00 91.75           N  
ATOM   1778 HH11 ARG A 122       1.726   0.611  -1.073  1.00 91.75           H  
ATOM   1779 HH12 ARG A 122       1.650  -0.755  -2.133  1.00 91.75           H  
ATOM   1780  NH2 ARG A 122       3.583   1.723  -2.036  1.00 91.75           N  
ATOM   1781 HH21 ARG A 122       4.383   2.172  -2.459  1.00 91.75           H  
ATOM   1782 HH22 ARG A 122       3.228   2.041  -1.146  1.00 91.75           H  
ATOM   1783  CZ  ARG A 122       3.111   0.604  -2.500  1.00 91.75           C  
ATOM   1784  N   TYR A 123      -1.234  -3.113  -4.439  1.00 93.24           N  
ATOM   1785  H   TYR A 123      -0.789  -4.015  -4.344  1.00 93.24           H  
ATOM   1786  CA  TYR A 123      -2.145  -2.695  -3.385  1.00 93.24           C  
ATOM   1787  HA  TYR A 123      -2.953  -2.135  -3.855  1.00 93.24           H  
ATOM   1788  C   TYR A 123      -1.434  -1.789  -2.371  1.00 93.24           C  
ATOM   1789  CB  TYR A 123      -2.748  -3.916  -2.685  1.00 93.24           C  
ATOM   1790  HB2 TYR A 123      -3.336  -3.587  -1.828  1.00 93.24           H  
ATOM   1791  HB3 TYR A 123      -1.938  -4.538  -2.304  1.00 93.24           H  
ATOM   1792  O   TYR A 123      -0.208  -1.875  -2.200  1.00 93.24           O  
ATOM   1793  CG  TYR A 123      -3.646  -4.736  -3.584  1.00 93.24           C  
ATOM   1794  CD1 TYR A 123      -4.816  -4.158  -4.114  1.00 93.24           C  
ATOM   1795  HD1 TYR A 123      -5.081  -3.141  -3.868  1.00 93.24           H  
ATOM   1796  CD2 TYR A 123      -3.304  -6.063  -3.905  1.00 93.24           C  
ATOM   1797  HD2 TYR A 123      -2.418  -6.510  -3.478  1.00 93.24           H  
ATOM   1798  CE1 TYR A 123      -5.638  -4.902  -4.980  1.00 93.24           C  
ATOM   1799  HE1 TYR A 123      -6.522  -4.458  -5.414  1.00 93.24           H  
ATOM   1800  CE2 TYR A 123      -4.128  -6.812  -4.766  1.00 93.24           C  
ATOM   1801  HE2 TYR A 123      -3.875  -7.836  -5.001  1.00 93.24           H  
ATOM   1802  OH  TYR A 123      -6.102  -6.954  -6.125  1.00 93.24           O  
ATOM   1803  HH  TYR A 123      -5.760  -7.837  -6.281  1.00 93.24           H  
ATOM   1804  CZ  TYR A 123      -5.297  -6.229  -5.305  1.00 93.24           C  
ATOM   1805  N   PRO A 124      -2.194  -0.922  -1.692  1.00 93.79           N  
ATOM   1806  CA  PRO A 124      -1.666  -0.074  -0.655  1.00 93.79           C  
ATOM   1807  HA  PRO A 124      -0.710   0.317  -1.003  1.00 93.79           H  
ATOM   1808  C   PRO A 124      -1.434  -0.863   0.624  1.00 93.79           C  
ATOM   1809  CB  PRO A 124      -2.660   1.074  -0.485  1.00 93.79           C  
ATOM   1810  HB2 PRO A 124      -2.730   1.405   0.551  1.00 93.79           H  
ATOM   1811  HB3 PRO A 124      -2.375   1.905  -1.131  1.00 93.79           H  
ATOM   1812  O   PRO A 124      -2.154  -1.807   0.936  1.00 93.79           O  
ATOM   1813  CG  PRO A 124      -3.977   0.483  -0.972  1.00 93.79           C  
ATOM   1814  HG2 PRO A 124      -4.631   1.244  -1.398  1.00 93.79           H  
ATOM   1815  HG3 PRO A 124      -4.472  -0.029  -0.146  1.00 93.79           H  
ATOM   1816  CD  PRO A 124      -3.552  -0.545  -2.011  1.00 93.79           C  
ATOM   1817  HD2 PRO A 124      -4.234  -1.396  -2.014  1.00 93.79           H  
ATOM   1818  HD3 PRO A 124      -3.503  -0.081  -2.996  1.00 93.79           H  
ATOM   1819  N   LYS A 125      -0.441  -0.451   1.399  1.00 91.21           N  
ATOM   1820  H   LYS A 125       0.129   0.307   1.051  1.00 91.21           H  
ATOM   1821  CA  LYS A 125      -0.119  -1.073   2.691  1.00 91.21           C  
ATOM   1822  HA  LYS A 125      -0.113  -2.158   2.586  1.00 91.21           H  
ATOM   1823  C   LYS A 125      -1.146  -0.711   3.757  1.00 91.21           C  
ATOM   1824  CB  LYS A 125       1.261  -0.604   3.142  1.00 91.21           C  
ATOM   1825  HB2 LYS A 125       1.199   0.446   3.428  1.00 91.21           H  
ATOM   1826  HB3 LYS A 125       1.548  -1.185   4.019  1.00 91.21           H  
ATOM   1827  O   LYS A 125      -1.455  -1.486   4.655  1.00 91.21           O  
ATOM   1828  CG  LYS A 125       2.339  -0.763   2.064  1.00 91.21           C  
ATOM   1829  HG2 LYS A 125       2.456  -1.817   1.815  1.00 91.21           H  
ATOM   1830  HG3 LYS A 125       2.081  -0.213   1.159  1.00 91.21           H  
ATOM   1831  CD  LYS A 125       3.626  -0.184   2.627  1.00 91.21           C  
ATOM   1832  HD2 LYS A 125       3.431   0.796   3.063  1.00 91.21           H  
ATOM   1833  HD3 LYS A 125       3.964  -0.855   3.418  1.00 91.21           H  
ATOM   1834  CE  LYS A 125       4.721  -0.018   1.588  1.00 91.21           C  
ATOM   1835  HE2 LYS A 125       4.761  -0.906   0.958  1.00 91.21           H  
ATOM   1836  HE3 LYS A 125       4.488   0.853   0.975  1.00 91.21           H  
ATOM   1837  NZ  LYS A 125       6.005   0.145   2.301  1.00 91.21           N  
ATOM   1838  HZ1 LYS A 125       6.765   0.349   1.668  1.00 91.21           H  
ATOM   1839  HZ2 LYS A 125       6.219  -0.747   2.724  1.00 91.21           H  
ATOM   1840  HZ3 LYS A 125       5.932   0.823   3.046  1.00 91.21           H  
ATOM   1841  N   ASN A 126      -1.653   0.511   3.660  1.00 91.63           N  
ATOM   1842  H   ASN A 126      -1.355   1.066   2.871  1.00 91.63           H  
ATOM   1843  CA  ASN A 126      -2.670   1.093   4.517  1.00 91.63           C  
ATOM   1844  HA  ASN A 126      -3.417   0.337   4.759  1.00 91.63           H  
ATOM   1845  C   ASN A 126      -3.379   2.220   3.750  1.00 91.63           C  
ATOM   1846  CB  ASN A 126      -2.008   1.554   5.831  1.00 91.63           C  
ATOM   1847  HB2 ASN A 126      -1.525   0.700   6.307  1.00 91.63           H  
ATOM   1848  HB3 ASN A 126      -2.770   1.924   6.517  1.00 91.63           H  
ATOM   1849  O   ASN A 126      -2.926   2.654   2.690  1.00 91.63           O  
ATOM   1850  CG  ASN A 126      -0.987   2.654   5.626  1.00 91.63           C  
ATOM   1851  ND2 ASN A 126       0.206   2.534   6.149  1.00 91.63           N  
ATOM   1852 HD21 ASN A 126       0.473   1.717   6.679  1.00 91.63           H  
ATOM   1853 HD22 ASN A 126       0.866   3.281   5.982  1.00 91.63           H  
ATOM   1854  OD1 ASN A 126      -1.280   3.661   5.008  1.00 91.63           O  
ATOM   1855  N   CYS A 127      -4.474   2.738   4.297  1.00 93.59           N  
ATOM   1856  H   CYS A 127      -4.839   2.346   5.153  1.00 93.59           H  
ATOM   1857  CA  CYS A 127      -5.261   3.762   3.615  1.00 93.59           C  
ATOM   1858  HA  CYS A 127      -5.480   3.412   2.606  1.00 93.59           H  
ATOM   1859  C   CYS A 127      -4.554   5.121   3.467  1.00 93.59           C  
ATOM   1860  CB  CYS A 127      -6.584   3.909   4.361  1.00 93.59           C  
ATOM   1861  HB2 CYS A 127      -6.380   4.241   5.379  1.00 93.59           H  
ATOM   1862  HB3 CYS A 127      -7.185   4.675   3.871  1.00 93.59           H  
ATOM   1863  O   CYS A 127      -5.016   5.940   2.677  1.00 93.59           O  
ATOM   1864  SG  CYS A 127      -7.540   2.375   4.437  1.00 93.59           S  
ATOM   1865  N   SER A 128      -3.457   5.388   4.193  1.00 92.10           N  
ATOM   1866  H   SER A 128      -3.031   4.648   4.733  1.00 92.10           H  
ATOM   1867  CA  SER A 128      -2.713   6.650   4.036  1.00 92.10           C  
ATOM   1868  HA  SER A 128      -3.435   7.464   3.973  1.00 92.10           H  
ATOM   1869  C   SER A 128      -1.948   6.727   2.723  1.00 92.10           C  
ATOM   1870  CB  SER A 128      -1.806   6.961   5.231  1.00 92.10           C  
ATOM   1871  HB2 SER A 128      -1.471   7.995   5.141  1.00 92.10           H  
ATOM   1872  HB3 SER A 128      -2.379   6.875   6.155  1.00 92.10           H  
ATOM   1873  O   SER A 128      -1.840   7.816   2.164  1.00 92.10           O  
ATOM   1874  OG  SER A 128      -0.665   6.138   5.297  1.00 92.10           O  
ATOM   1875  HG  SER A 128      -0.909   5.217   5.176  1.00 92.10           H  
ATOM   1876  N   GLU A 129      -1.536   5.586   2.157  1.00 92.95           N  
ATOM   1877  H   GLU A 129      -1.648   4.711   2.648  1.00 92.95           H  
ATOM   1878  CA  GLU A 129      -0.909   5.586   0.834  1.00 92.95           C  
ATOM   1879  HA  GLU A 129      -0.049   6.254   0.854  1.00 92.95           H  
ATOM   1880  C   GLU A 129      -1.857   6.127  -0.241  1.00 92.95           C  
ATOM   1881  CB  GLU A 129      -0.424   4.184   0.441  1.00 92.95           C  
ATOM   1882  HB2 GLU A 129      -1.246   3.474   0.524  1.00 92.95           H  
ATOM   1883  HB3 GLU A 129      -0.113   4.223  -0.603  1.00 92.95           H  
ATOM   1884  O   GLU A 129      -1.409   6.821  -1.144  1.00 92.95           O  
ATOM   1885  CG  GLU A 129       0.772   3.695   1.275  1.00 92.95           C  
ATOM   1886  HG2 GLU A 129       1.482   4.514   1.392  1.00 92.95           H  
ATOM   1887  HG3 GLU A 129       0.426   3.392   2.263  1.00 92.95           H  
ATOM   1888  CD  GLU A 129       1.479   2.519   0.587  1.00 92.95           C  
ATOM   1889  OE1 GLU A 129       2.727   2.436   0.548  1.00 92.95           O  
ATOM   1890  OE2 GLU A 129       0.796   1.652   0.011  1.00 92.95           O  
ATOM   1891  N   LEU A 130      -3.170   5.898  -0.137  1.00 95.02           N  
ATOM   1892  H   LEU A 130      -3.512   5.372   0.655  1.00 95.02           H  
ATOM   1893  CA  LEU A 130      -4.124   6.454  -1.101  1.00 95.02           C  
ATOM   1894  HA  LEU A 130      -3.888   6.083  -2.098  1.00 95.02           H  
ATOM   1895  C   LEU A 130      -4.035   7.984  -1.157  1.00 95.02           C  
ATOM   1896  CB  LEU A 130      -5.548   6.040  -0.726  1.00 95.02           C  
ATOM   1897  HB2 LEU A 130      -5.759   6.431   0.269  1.00 95.02           H  
ATOM   1898  HB3 LEU A 130      -6.235   6.507  -1.433  1.00 95.02           H  
ATOM   1899  O   LEU A 130      -3.994   8.558  -2.242  1.00 95.02           O  
ATOM   1900  CG  LEU A 130      -5.818   4.534  -0.731  1.00 95.02           C  
ATOM   1901  HG  LEU A 130      -5.081   4.022  -0.111  1.00 95.02           H  
ATOM   1902  CD1 LEU A 130      -7.198   4.279  -0.135  1.00 95.02           C  
ATOM   1903 HD11 LEU A 130      -7.276   4.762   0.838  1.00 95.02           H  
ATOM   1904 HD12 LEU A 130      -7.309   3.203   0.003  1.00 95.02           H  
ATOM   1905 HD13 LEU A 130      -7.976   4.652  -0.801  1.00 95.02           H  
ATOM   1906  CD2 LEU A 130      -5.780   3.960  -2.143  1.00 95.02           C  
ATOM   1907 HD21 LEU A 130      -6.477   4.497  -2.786  1.00 95.02           H  
ATOM   1908 HD22 LEU A 130      -6.051   2.904  -2.116  1.00 95.02           H  
ATOM   1909 HD23 LEU A 130      -4.776   4.049  -2.559  1.00 95.02           H  
ATOM   1910  N   PHE A 131      -3.938   8.648  -0.002  1.00 92.38           N  
ATOM   1911  H   PHE A 131      -3.862   8.124   0.858  1.00 92.38           H  
ATOM   1912  CA  PHE A 131      -3.752  10.098   0.029  1.00 92.38           C  
ATOM   1913  HA  PHE A 131      -4.534  10.561  -0.572  1.00 92.38           H  
ATOM   1914  C   PHE A 131      -2.410  10.502  -0.599  1.00 92.38           C  
ATOM   1915  CB  PHE A 131      -3.879  10.615   1.466  1.00 92.38           C  
ATOM   1916  HB2 PHE A 131      -4.854  10.333   1.862  1.00 92.38           H  
ATOM   1917  HB3 PHE A 131      -3.116  10.151   2.091  1.00 92.38           H  
ATOM   1918  O   PHE A 131      -2.369  11.419  -1.416  1.00 92.38           O  
ATOM   1919  CG  PHE A 131      -3.738  12.121   1.540  1.00 92.38           C  
ATOM   1920  CD1 PHE A 131      -2.552  12.700   2.028  1.00 92.38           C  
ATOM   1921  HD1 PHE A 131      -1.757  12.073   2.403  1.00 92.38           H  
ATOM   1922  CD2 PHE A 131      -4.762  12.943   1.031  1.00 92.38           C  
ATOM   1923  HD2 PHE A 131      -5.657  12.502   0.618  1.00 92.38           H  
ATOM   1924  CE1 PHE A 131      -2.390  14.097   2.008  1.00 92.38           C  
ATOM   1925  HE1 PHE A 131      -1.474  14.539   2.371  1.00 92.38           H  
ATOM   1926  CE2 PHE A 131      -4.599  14.340   1.010  1.00 92.38           C  
ATOM   1927  HE2 PHE A 131      -5.375  14.968   0.597  1.00 92.38           H  
ATOM   1928  CZ  PHE A 131      -3.412  14.917   1.498  1.00 92.38           C  
ATOM   1929  HZ  PHE A 131      -3.280  15.988   1.468  1.00 92.38           H  
ATOM   1930  N   THR A 132      -1.327   9.775  -0.295  1.00 90.02           N  
ATOM   1931  H   THR A 132      -1.413   9.037   0.389  1.00 90.02           H  
ATOM   1932  CA  THR A 132      -0.004   9.993  -0.908  1.00 90.02           C  
ATOM   1933  HA  THR A 132       0.331  11.002  -0.667  1.00 90.02           H  
ATOM   1934  C   THR A 132      -0.035   9.881  -2.435  1.00 90.02           C  
ATOM   1935  CB  THR A 132       1.019   8.987  -0.357  1.00 90.02           C  
ATOM   1936  HB  THR A 132       0.740   7.978  -0.661  1.00 90.02           H  
ATOM   1937  O   THR A 132       0.650  10.641  -3.113  1.00 90.02           O  
ATOM   1938  CG2 THR A 132       2.448   9.252  -0.827  1.00 90.02           C  
ATOM   1939 HG21 THR A 132       2.529   9.061  -1.897  1.00 90.02           H  
ATOM   1940 HG22 THR A 132       3.133   8.583  -0.307  1.00 90.02           H  
ATOM   1941 HG23 THR A 132       2.726  10.287  -0.626  1.00 90.02           H  
ATOM   1942  OG1 THR A 132       1.042   9.037   1.050  1.00 90.02           O  
ATOM   1943  HG1 THR A 132       1.371   9.901   1.310  1.00 90.02           H  
ATOM   1944  N   TYR A 133      -0.849   8.977  -2.982  1.00 91.58           N  
ATOM   1945  H   TYR A 133      -1.357   8.363  -2.362  1.00 91.58           H  
ATOM   1946  CA  TYR A 133      -1.023   8.783  -4.426  1.00 91.58           C  
ATOM   1947  HA  TYR A 133      -0.127   9.156  -4.923  1.00 91.58           H  
ATOM   1948  C   TYR A 133      -2.165   9.618  -5.029  1.00 91.58           C  
ATOM   1949  CB  TYR A 133      -1.097   7.281  -4.743  1.00 91.58           C  
ATOM   1950  HB2 TYR A 133      -1.464   7.138  -5.759  1.00 91.58           H  
ATOM   1951  HB3 TYR A 133      -1.807   6.800  -4.070  1.00 91.58           H  
ATOM   1952  O   TYR A 133      -2.608   9.353  -6.144  1.00 91.58           O  
ATOM   1953  CG  TYR A 133       0.259   6.604  -4.650  1.00 91.58           C  
ATOM   1954  CD1 TYR A 133       1.157   6.687  -5.730  1.00 91.58           C  
ATOM   1955  HD1 TYR A 133       0.871   7.213  -6.629  1.00 91.58           H  
ATOM   1956  CD2 TYR A 133       0.643   5.923  -3.482  1.00 91.58           C  
ATOM   1957  HD2 TYR A 133      -0.055   5.821  -2.664  1.00 91.58           H  
ATOM   1958  CE1 TYR A 133       2.431   6.097  -5.634  1.00 91.58           C  
ATOM   1959  HE1 TYR A 133       3.129   6.175  -6.454  1.00 91.58           H  
ATOM   1960  CE2 TYR A 133       1.914   5.336  -3.372  1.00 91.58           C  
ATOM   1961  HE2 TYR A 133       2.191   4.816  -2.466  1.00 91.58           H  
ATOM   1962  OH  TYR A 133       4.037   4.858  -4.359  1.00 91.58           O  
ATOM   1963  HH  TYR A 133       4.263   4.667  -3.446  1.00 91.58           H  
ATOM   1964  CZ  TYR A 133       2.812   5.429  -4.453  1.00 91.58           C  
ATOM   1965  N   GLY A 134      -2.621  10.656  -4.321  1.00 92.04           N  
ATOM   1966  H   GLY A 134      -2.248  10.808  -3.395  1.00 92.04           H  
ATOM   1967  CA  GLY A 134      -3.500  11.689  -4.871  1.00 92.04           C  
ATOM   1968  HA2 GLY A 134      -3.369  12.596  -4.282  1.00 92.04           H  
ATOM   1969  HA3 GLY A 134      -3.204  11.904  -5.899  1.00 92.04           H  
ATOM   1970  C   GLY A 134      -4.990  11.353  -4.871  1.00 92.04           C  
ATOM   1971  O   GLY A 134      -5.764  12.059  -5.518  1.00 92.04           O  
ATOM   1972  N   TYR A 135      -5.423  10.315  -4.150  1.00 94.89           N  
ATOM   1973  H   TYR A 135      -4.762   9.780  -3.604  1.00 94.89           H  
ATOM   1974  CA  TYR A 135      -6.852  10.044  -4.009  1.00 94.89           C  
ATOM   1975  HA  TYR A 135      -7.264   9.983  -5.017  1.00 94.89           H  
ATOM   1976  C   TYR A 135      -7.542  11.187  -3.245  1.00 94.89           C  
ATOM   1977  CB  TYR A 135      -7.126   8.706  -3.320  1.00 94.89           C  
ATOM   1978  HB2 TYR A 135      -8.164   8.705  -2.986  1.00 94.89           H  
ATOM   1979  HB3 TYR A 135      -6.512   8.627  -2.423  1.00 94.89           H  
ATOM   1980  O   TYR A 135      -7.027  11.648  -2.220  1.00 94.89           O  
ATOM   1981  CG  TYR A 135      -6.919   7.490  -4.201  1.00 94.89           C  
ATOM   1982  CD1 TYR A 135      -8.035   6.745  -4.634  1.00 94.89           C  
ATOM   1983  HD1 TYR A 135      -9.033   7.046  -4.352  1.00 94.89           H  
ATOM   1984  CD2 TYR A 135      -5.623   7.106  -4.598  1.00 94.89           C  
ATOM   1985  HD2 TYR A 135      -4.762   7.694  -4.319  1.00 94.89           H  
ATOM   1986  CE1 TYR A 135      -7.850   5.610  -5.445  1.00 94.89           C  
ATOM   1987  HE1 TYR A 135      -8.696   5.036  -5.792  1.00 94.89           H  
ATOM   1988  CE2 TYR A 135      -5.432   5.961  -5.386  1.00 94.89           C  
ATOM   1989  HE2 TYR A 135      -4.436   5.661  -5.676  1.00 94.89           H  
ATOM   1990  OH  TYR A 135      -6.356   4.087  -6.523  1.00 94.89           O  
ATOM   1991  HH  TYR A 135      -5.425   3.866  -6.603  1.00 94.89           H  
ATOM   1992  CZ  TYR A 135      -6.545   5.216  -5.808  1.00 94.89           C  
ATOM   1993  N   PRO A 136      -8.727  11.637  -3.700  1.00 94.14           N  
ATOM   1994  CA  PRO A 136      -9.457  12.713  -3.046  1.00 94.14           C  
ATOM   1995  HA  PRO A 136      -8.786  13.547  -2.839  1.00 94.14           H  
ATOM   1996  C   PRO A 136     -10.086  12.244  -1.726  1.00 94.14           C  
ATOM   1997  CB  PRO A 136     -10.505  13.145  -4.079  1.00 94.14           C  
ATOM   1998  HB2 PRO A 136     -11.396  13.582  -3.627  1.00 94.14           H  
ATOM   1999  HB3 PRO A 136     -10.054  13.849  -4.779  1.00 94.14           H  
ATOM   2000  O   PRO A 136     -10.048  11.067  -1.367  1.00 94.14           O  
ATOM   2001  CG  PRO A 136     -10.827  11.841  -4.808  1.00 94.14           C  
ATOM   2002  HG2 PRO A 136     -11.225  12.020  -5.807  1.00 94.14           H  
ATOM   2003  HG3 PRO A 136     -11.523  11.248  -4.215  1.00 94.14           H  
ATOM   2004  CD  PRO A 136      -9.468  11.145  -4.857  1.00 94.14           C  
ATOM   2005  HD2 PRO A 136      -8.942  11.429  -5.768  1.00 94.14           H  
ATOM   2006  HD3 PRO A 136      -9.598  10.063  -4.815  1.00 94.14           H  
ATOM   2007  N   LYS A 137     -10.748  13.168  -1.014  1.00 95.29           N  
ATOM   2008  H   LYS A 137     -10.747  14.115  -1.364  1.00 95.29           H  
ATOM   2009  CA  LYS A 137     -11.636  12.817   0.105  1.00 95.29           C  
ATOM   2010  HA  LYS A 137     -11.033  12.366   0.893  1.00 95.29           H  
ATOM   2011  C   LYS A 137     -12.661  11.785  -0.368  1.00 95.29           C  
ATOM   2012  CB  LYS A 137     -12.332  14.074   0.651  1.00 95.29           C  
ATOM   2013  HB2 LYS A 137     -12.814  14.591  -0.179  1.00 95.29           H  
ATOM   2014  HB3 LYS A 137     -11.574  14.733   1.076  1.00 95.29           H  
ATOM   2015  O   LYS A 137     -13.523  12.096  -1.187  1.00 95.29           O  
ATOM   2016  CG  LYS A 137     -13.395  13.752   1.723  1.00 95.29           C  
ATOM   2017  HG2 LYS A 137     -14.080  12.990   1.352  1.00 95.29           H  
ATOM   2018  HG3 LYS A 137     -12.909  13.373   2.622  1.00 95.29           H  
ATOM   2019  CD  LYS A 137     -14.235  14.979   2.094  1.00 95.29           C  
ATOM   2020  HD2 LYS A 137     -13.632  15.664   2.689  1.00 95.29           H  
ATOM   2021  HD3 LYS A 137     -14.562  15.476   1.181  1.00 95.29           H  
ATOM   2022  CE  LYS A 137     -15.458  14.556   2.912  1.00 95.29           C  
ATOM   2023  HE2 LYS A 137     -16.006  13.803   2.346  1.00 95.29           H  
ATOM   2024  HE3 LYS A 137     -15.117  14.093   3.838  1.00 95.29           H  
ATOM   2025  NZ  LYS A 137     -16.340  15.717   3.195  1.00 95.29           N  
ATOM   2026  HZ1 LYS A 137     -15.847  16.429   3.715  1.00 95.29           H  
ATOM   2027  HZ2 LYS A 137     -16.661  16.127   2.330  1.00 95.29           H  
ATOM   2028  HZ3 LYS A 137     -17.153  15.432   3.722  1.00 95.29           H  
ATOM   2029  N   VAL A 138     -12.603  10.586   0.198  1.00 95.14           N  
ATOM   2030  H   VAL A 138     -11.868  10.407   0.867  1.00 95.14           H  
ATOM   2031  CA  VAL A 138     -13.461   9.468  -0.198  1.00 95.14           C  
ATOM   2032  HA  VAL A 138     -14.450   9.866  -0.423  1.00 95.14           H  
ATOM   2033  C   VAL A 138     -13.605   8.470   0.947  1.00 95.14           C  
ATOM   2034  CB  VAL A 138     -12.920   8.815  -1.492  1.00 95.14           C  
ATOM   2035  HB  VAL A 138     -12.717   9.610  -2.210  1.00 95.14           H  
ATOM   2036  O   VAL A 138     -12.735   8.349   1.809  1.00 95.14           O  
ATOM   2037  CG1 VAL A 138     -11.617   8.041  -1.282  1.00 95.14           C  
ATOM   2038 HG11 VAL A 138     -11.236   7.694  -2.242  1.00 95.14           H  
ATOM   2039 HG12 VAL A 138     -11.776   7.183  -0.629  1.00 95.14           H  
ATOM   2040 HG13 VAL A 138     -10.870   8.696  -0.833  1.00 95.14           H  
ATOM   2041  CG2 VAL A 138     -13.954   7.892  -2.143  1.00 95.14           C  
ATOM   2042 HG21 VAL A 138     -14.887   8.431  -2.307  1.00 95.14           H  
ATOM   2043 HG22 VAL A 138     -14.137   7.010  -1.530  1.00 95.14           H  
ATOM   2044 HG23 VAL A 138     -13.578   7.562  -3.111  1.00 95.14           H  
ATOM   2045  N   THR A 139     -14.728   7.755   0.963  1.00 93.60           N  
ATOM   2046  H   THR A 139     -15.376   7.888   0.201  1.00 93.60           H  
ATOM   2047  CA  THR A 139     -14.887   6.513   1.726  1.00 93.60           C  
ATOM   2048  HA  THR A 139     -14.001   6.336   2.337  1.00 93.60           H  
ATOM   2049  C   THR A 139     -15.030   5.375   0.728  1.00 93.60           C  
ATOM   2050  CB  THR A 139     -16.090   6.585   2.669  1.00 93.60           C  
ATOM   2051  HB  THR A 139     -16.990   6.826   2.103  1.00 93.60           H  
ATOM   2052  O   THR A 139     -15.976   5.377  -0.054  1.00 93.60           O  
ATOM   2053  CG2 THR A 139     -16.307   5.289   3.447  1.00 93.60           C  
ATOM   2054 HG21 THR A 139     -15.378   4.994   3.933  1.00 93.60           H  
ATOM   2055 HG22 THR A 139     -17.085   5.440   4.195  1.00 93.60           H  
ATOM   2056 HG23 THR A 139     -16.627   4.498   2.769  1.00 93.60           H  
ATOM   2057  OG1 THR A 139     -15.847   7.603   3.615  1.00 93.60           O  
ATOM   2058  HG1 THR A 139     -15.435   8.320   3.128  1.00 93.60           H  
ATOM   2059  N   ILE A 140     -14.084   4.440   0.723  1.00 93.79           N  
ATOM   2060  H   ILE A 140     -13.344   4.486   1.409  1.00 93.79           H  
ATOM   2061  CA  ILE A 140     -13.988   3.391  -0.298  1.00 93.79           C  
ATOM   2062  HA  ILE A 140     -14.984   3.217  -0.706  1.00 93.79           H  
ATOM   2063  C   ILE A 140     -13.524   2.072   0.322  1.00 93.79           C  
ATOM   2064  CB  ILE A 140     -13.091   3.866  -1.468  1.00 93.79           C  
ATOM   2065  HB  ILE A 140     -13.518   4.796  -1.844  1.00 93.79           H  
ATOM   2066  O   ILE A 140     -12.764   2.068   1.288  1.00 93.79           O  
ATOM   2067  CG1 ILE A 140     -13.122   2.853  -2.633  1.00 93.79           C  
ATOM   2068 HG12 ILE A 140     -12.557   1.962  -2.359  1.00 93.79           H  
ATOM   2069 HG13 ILE A 140     -14.156   2.560  -2.819  1.00 93.79           H  
ATOM   2070  CG2 ILE A 140     -11.656   4.168  -1.000  1.00 93.79           C  
ATOM   2071 HG21 ILE A 140     -11.197   3.258  -0.616  1.00 93.79           H  
ATOM   2072 HG22 ILE A 140     -11.055   4.549  -1.825  1.00 93.79           H  
ATOM   2073 HG23 ILE A 140     -11.658   4.915  -0.205  1.00 93.79           H  
ATOM   2074  CD1 ILE A 140     -12.553   3.397  -3.948  1.00 93.79           C  
ATOM   2075 HD11 ILE A 140     -13.087   4.302  -4.240  1.00 93.79           H  
ATOM   2076 HD12 ILE A 140     -11.491   3.619  -3.845  1.00 93.79           H  
ATOM   2077 HD13 ILE A 140     -12.673   2.647  -4.730  1.00 93.79           H  
ATOM   2078  N   GLN A 141     -14.004   0.949  -0.212  1.00 92.74           N  
ATOM   2079  H   GLN A 141     -14.561   1.016  -1.052  1.00 92.74           H  
ATOM   2080  CA  GLN A 141     -13.496  -0.374   0.145  1.00 92.74           C  
ATOM   2081  HA  GLN A 141     -13.278  -0.408   1.213  1.00 92.74           H  
ATOM   2082  C   GLN A 141     -12.207  -0.643  -0.622  1.00 92.74           C  
ATOM   2083  CB  GLN A 141     -14.525  -1.463  -0.188  1.00 92.74           C  
ATOM   2084  HB2 GLN A 141     -14.848  -1.350  -1.223  1.00 92.74           H  
ATOM   2085  HB3 GLN A 141     -14.051  -2.440  -0.093  1.00 92.74           H  
ATOM   2086  O   GLN A 141     -12.214  -0.623  -1.849  1.00 92.74           O  
ATOM   2087  CG  GLN A 141     -15.755  -1.427   0.721  1.00 92.74           C  
ATOM   2088  HG2 GLN A 141     -16.461  -2.188   0.390  1.00 92.74           H  
ATOM   2089  HG3 GLN A 141     -16.242  -0.456   0.632  1.00 92.74           H  
ATOM   2090  CD  GLN A 141     -15.407  -1.707   2.175  1.00 92.74           C  
ATOM   2091  NE2 GLN A 141     -15.941  -0.922   3.074  1.00 92.74           N  
ATOM   2092 HE21 GLN A 141     -15.631  -1.041   4.028  1.00 92.74           H  
ATOM   2093 HE22 GLN A 141     -16.537  -0.147   2.821  1.00 92.74           H  
ATOM   2094  OE1 GLN A 141     -14.674  -2.617   2.514  1.00 92.74           O  
ATOM   2095  N   CYS A 142     -11.130  -0.936   0.094  1.00 94.41           N  
ATOM   2096  H   CYS A 142     -11.210  -0.980   1.099  1.00 94.41           H  
ATOM   2097  CA  CYS A 142      -9.848  -1.266  -0.504  1.00 94.41           C  
ATOM   2098  HA  CYS A 142      -9.949  -1.307  -1.588  1.00 94.41           H  
ATOM   2099  C   CYS A 142      -9.366  -2.632  -0.041  1.00 94.41           C  
ATOM   2100  CB  CYS A 142      -8.817  -0.188  -0.180  1.00 94.41           C  
ATOM   2101  HB2 CYS A 142      -7.859  -0.482  -0.608  1.00 94.41           H  
ATOM   2102  HB3 CYS A 142      -8.693  -0.140   0.902  1.00 94.41           H  
ATOM   2103  O   CYS A 142      -9.616  -3.061   1.087  1.00 94.41           O  
ATOM   2104  SG  CYS A 142      -9.211   1.469  -0.789  1.00 94.41           S  
ATOM   2105  N   THR A 143      -8.623  -3.286  -0.928  1.00 93.34           N  
ATOM   2106  H   THR A 143      -8.420  -2.827  -1.804  1.00 93.34           H  
ATOM   2107  CA  THR A 143      -7.769  -4.410  -0.559  1.00 93.34           C  
ATOM   2108  HA  THR A 143      -8.176  -4.904   0.323  1.00 93.34           H  
ATOM   2109  C   THR A 143      -6.387  -3.857  -0.230  1.00 93.34           C  
ATOM   2110  CB  THR A 143      -7.721  -5.447  -1.682  1.00 93.34           C  
ATOM   2111  HB  THR A 143      -7.294  -5.005  -2.582  1.00 93.34           H  
ATOM   2112  O   THR A 143      -5.835  -3.096  -1.021  1.00 93.34           O  
ATOM   2113  CG2 THR A 143      -6.917  -6.672  -1.284  1.00 93.34           C  
ATOM   2114 HG21 THR A 143      -7.317  -7.082  -0.356  1.00 93.34           H  
ATOM   2115 HG22 THR A 143      -6.990  -7.420  -2.073  1.00 93.34           H  
ATOM   2116 HG23 THR A 143      -5.870  -6.401  -1.154  1.00 93.34           H  
ATOM   2117  OG1 THR A 143      -9.033  -5.895  -1.955  1.00 93.34           O  
ATOM   2118  HG1 THR A 143      -9.487  -5.159  -2.371  1.00 93.34           H  
ATOM   2119  N   LEU A 144      -5.850  -4.207   0.934  1.00 92.57           N  
ATOM   2120  H   LEU A 144      -6.387  -4.805   1.545  1.00 92.57           H  
ATOM   2121  CA  LEU A 144      -4.546  -3.769   1.414  1.00 92.57           C  
ATOM   2122  HA  LEU A 144      -4.162  -3.005   0.737  1.00 92.57           H  
ATOM   2123  C   LEU A 144      -3.562  -4.930   1.443  1.00 92.57           C  
ATOM   2124  CB  LEU A 144      -4.634  -3.180   2.829  1.00 92.57           C  
ATOM   2125  HB2 LEU A 144      -3.646  -2.797   3.082  1.00 92.57           H  
ATOM   2126  HB3 LEU A 144      -4.854  -3.990   3.524  1.00 92.57           H  
ATOM   2127  O   LEU A 144      -3.923  -6.022   1.869  1.00 92.57           O  
ATOM   2128  CG  LEU A 144      -5.665  -2.071   3.059  1.00 92.57           C  
ATOM   2129  HG  LEU A 144      -6.667  -2.480   2.927  1.00 92.57           H  
ATOM   2130  CD1 LEU A 144      -5.503  -1.580   4.496  1.00 92.57           C  
ATOM   2131 HD11 LEU A 144      -5.901  -2.332   5.179  1.00 92.57           H  
ATOM   2132 HD12 LEU A 144      -4.447  -1.447   4.729  1.00 92.57           H  
ATOM   2133 HD13 LEU A 144      -6.030  -0.636   4.632  1.00 92.57           H  
ATOM   2134  CD2 LEU A 144      -5.504  -0.891   2.111  1.00 92.57           C  
ATOM   2135 HD21 LEU A 144      -4.477  -0.527   2.143  1.00 92.57           H  
ATOM   2136 HD22 LEU A 144      -6.192  -0.091   2.385  1.00 92.57           H  
ATOM   2137 HD23 LEU A 144      -5.753  -1.225   1.104  1.00 92.57           H  
ATOM   2138  N   ASP A 145      -2.311  -4.662   1.095  1.00 91.11           N  
ATOM   2139  H   ASP A 145      -2.100  -3.709   0.836  1.00 91.11           H  
ATOM   2140  CA  ASP A 145      -1.176  -5.560   1.313  1.00 91.11           C  
ATOM   2141  HA  ASP A 145      -1.534  -6.559   1.562  1.00 91.11           H  
ATOM   2142  C   ASP A 145      -0.368  -5.059   2.515  1.00 91.11           C  
ATOM   2143  CB  ASP A 145      -0.362  -5.673   0.017  1.00 91.11           C  
ATOM   2144  HB2 ASP A 145       0.043  -4.695  -0.246  1.00 91.11           H  
ATOM   2145  HB3 ASP A 145      -1.030  -5.986  -0.785  1.00 91.11           H  
ATOM   2146  O   ASP A 145       0.705  -4.474   2.375  1.00 91.11           O  
ATOM   2147  CG  ASP A 145       0.779  -6.692   0.095  1.00 91.11           C  
ATOM   2148  OD1 ASP A 145       0.865  -7.454   1.084  1.00 91.11           O  
ATOM   2149  OD2 ASP A 145       1.559  -6.750  -0.882  1.00 91.11           O  
ATOM   2150  N   THR A 146      -0.931  -5.225   3.716  1.00 87.74           N  
ATOM   2151  H   THR A 146      -1.798  -5.742   3.767  1.00 87.74           H  
ATOM   2152  CA  THR A 146      -0.366  -4.681   4.970  1.00 87.74           C  
ATOM   2153  HA  THR A 146      -0.258  -3.601   4.870  1.00 87.74           H  
ATOM   2154  C   THR A 146       1.026  -5.242   5.280  1.00 87.74           C  
ATOM   2155  CB  THR A 146      -1.289  -4.974   6.166  1.00 87.74           C  
ATOM   2156  HB  THR A 146      -0.899  -4.441   7.033  1.00 87.74           H  
ATOM   2157  O   THR A 146       1.847  -4.593   5.935  1.00 87.74           O  
ATOM   2158  CG2 THR A 146      -2.745  -4.558   5.954  1.00 87.74           C  
ATOM   2159 HG21 THR A 146      -2.788  -3.512   5.649  1.00 87.74           H  
ATOM   2160 HG22 THR A 146      -3.295  -4.683   6.887  1.00 87.74           H  
ATOM   2161 HG23 THR A 146      -3.209  -5.175   5.185  1.00 87.74           H  
ATOM   2162  OG1 THR A 146      -1.261  -6.352   6.442  1.00 87.74           O  
ATOM   2163  HG1 THR A 146      -2.124  -6.754   6.320  1.00 87.74           H  
ATOM   2164  N   ALA A 147       1.281  -6.455   4.784  1.00 82.77           N  
ATOM   2165  H   ALA A 147       0.536  -6.900   4.267  1.00 82.77           H  
ATOM   2166  CA  ALA A 147       2.512  -7.200   4.938  1.00 82.77           C  
ATOM   2167  HA  ALA A 147       2.967  -6.917   5.887  1.00 82.77           H  
ATOM   2168  C   ALA A 147       3.536  -6.909   3.823  1.00 82.77           C  
ATOM   2169  CB  ALA A 147       2.116  -8.678   5.023  1.00 82.77           C  
ATOM   2170  HB1 ALA A 147       1.418  -8.831   5.846  1.00 82.77           H  
ATOM   2171  HB2 ALA A 147       2.991  -9.309   5.181  1.00 82.77           H  
ATOM   2172  HB3 ALA A 147       1.638  -8.985   4.093  1.00 82.77           H  
ATOM   2173  O   ALA A 147       4.724  -7.138   4.037  1.00 82.77           O  
ATOM   2174  N   GLU A 148       3.120  -6.374   2.675  1.00 79.33           N  
ATOM   2175  H   GLU A 148       2.131  -6.209   2.554  1.00 79.33           H  
ATOM   2176  CA  GLU A 148       3.966  -6.158   1.487  1.00 79.33           C  
ATOM   2177  HA  GLU A 148       3.321  -5.719   0.724  1.00 79.33           H  
ATOM   2178  C   GLU A 148       4.513  -7.448   0.856  1.00 79.33           C  
ATOM   2179  CB  GLU A 148       5.091  -5.144   1.753  1.00 79.33           C  
ATOM   2180  HB2 GLU A 148       5.844  -5.577   2.412  1.00 79.33           H  
ATOM   2181  HB3 GLU A 148       5.576  -4.913   0.804  1.00 79.33           H  
ATOM   2182  O   GLU A 148       5.532  -7.435   0.160  1.00 79.33           O  
ATOM   2183  CG  GLU A 148       4.588  -3.839   2.356  1.00 79.33           C  
ATOM   2184  HG2 GLU A 148       3.878  -3.401   1.655  1.00 79.33           H  
ATOM   2185  HG3 GLU A 148       4.084  -4.022   3.306  1.00 79.33           H  
ATOM   2186  CD  GLU A 148       5.744  -2.870   2.576  1.00 79.33           C  
ATOM   2187  OE1 GLU A 148       6.398  -2.475   1.583  1.00 79.33           O  
ATOM   2188  OE2 GLU A 148       5.898  -2.342   3.701  1.00 79.33           O  
ATOM   2189  N   ASP A 149       3.853  -8.578   1.107  1.00 74.44           N  
ATOM   2190  H   ASP A 149       2.982  -8.499   1.612  1.00 74.44           H  
ATOM   2191  CA  ASP A 149       4.205  -9.882   0.535  1.00 74.44           C  
ATOM   2192  HA  ASP A 149       5.131  -9.777  -0.031  1.00 74.44           H  
ATOM   2193  C   ASP A 149       3.169 -10.385  -0.482  1.00 74.44           C  
ATOM   2194  CB  ASP A 149       4.499 -10.888   1.658  1.00 74.44           C  
ATOM   2195  HB2 ASP A 149       4.783 -11.841   1.211  1.00 74.44           H  
ATOM   2196  HB3 ASP A 149       5.361 -10.525   2.218  1.00 74.44           H  
ATOM   2197  O   ASP A 149       3.384 -11.402  -1.155  1.00 74.44           O  
ATOM   2198  CG  ASP A 149       3.345 -11.136   2.637  1.00 74.44           C  
ATOM   2199  OD1 ASP A 149       2.166 -11.078   2.214  1.00 74.44           O  
ATOM   2200  OD2 ASP A 149       3.670 -11.421   3.815  1.00 74.44           O  
ATOM   2201  N   GLY A 150       2.054  -9.665  -0.628  1.00 72.39           N  
ATOM   2202  H   GLY A 150       1.957  -8.821  -0.081  1.00 72.39           H  
ATOM   2203  CA  GLY A 150       0.944  -9.996  -1.511  1.00 72.39           C  
ATOM   2204  HA2 GLY A 150       0.224  -9.178  -1.471  1.00 72.39           H  
ATOM   2205  HA3 GLY A 150       1.316 -10.087  -2.531  1.00 72.39           H  
ATOM   2206  C   GLY A 150       0.210 -11.287  -1.148  1.00 72.39           C  
ATOM   2207  O   GLY A 150      -0.659 -11.702  -1.912  1.00 72.39           O  
ATOM   2208  N   GLN A 151       0.559 -11.945  -0.039  1.00 75.55           N  
ATOM   2209  H   GLN A 151       1.245 -11.525   0.572  1.00 75.55           H  
ATOM   2210  CA  GLN A 151      -0.078 -13.186   0.406  1.00 75.55           C  
ATOM   2211  HA  GLN A 151      -0.483 -13.725  -0.451  1.00 75.55           H  
ATOM   2212  C   GLN A 151      -1.245 -12.899   1.339  1.00 75.55           C  
ATOM   2213  CB  GLN A 151       0.937 -14.089   1.131  1.00 75.55           C  
ATOM   2214  HB2 GLN A 151       1.325 -13.573   2.009  1.00 75.55           H  
ATOM   2215  HB3 GLN A 151       0.416 -14.982   1.477  1.00 75.55           H  
ATOM   2216  O   GLN A 151      -2.284 -13.552   1.261  1.00 75.55           O  
ATOM   2217  CG  GLN A 151       2.116 -14.532   0.260  1.00 75.55           C  
ATOM   2218  HG2 GLN A 151       2.736 -13.666   0.030  1.00 75.55           H  
ATOM   2219  HG3 GLN A 151       2.728 -15.238   0.822  1.00 75.55           H  
ATOM   2220  CD  GLN A 151       1.657 -15.203  -1.027  1.00 75.55           C  
ATOM   2221  NE2 GLN A 151       2.088 -14.715  -2.167  1.00 75.55           N  
ATOM   2222 HE21 GLN A 151       1.583 -15.058  -2.972  1.00 75.55           H  
ATOM   2223 HE22 GLN A 151       2.560 -13.823  -2.134  1.00 75.55           H  
ATOM   2224  OE1 GLN A 151       0.889 -16.148  -1.048  1.00 75.55           O  
ATOM   2225  N   LEU A 152      -1.075 -11.920   2.227  1.00 74.57           N  
ATOM   2226  H   LEU A 152      -0.190 -11.434   2.239  1.00 74.57           H  
ATOM   2227  CA  LEU A 152      -2.025 -11.643   3.288  1.00 74.57           C  
ATOM   2228  HA  LEU A 152      -2.796 -12.414   3.274  1.00 74.57           H  
ATOM   2229  C   LEU A 152      -2.730 -10.306   3.037  1.00 74.57           C  
ATOM   2230  CB  LEU A 152      -1.271 -11.778   4.621  1.00 74.57           C  
ATOM   2231  HB2 LEU A 152      -0.780 -12.751   4.652  1.00 74.57           H  
ATOM   2232  HB3 LEU A 152      -0.500 -11.009   4.670  1.00 74.57           H  
ATOM   2233  O   LEU A 152      -2.335  -9.262   3.547  1.00 74.57           O  
ATOM   2234  CG  LEU A 152      -2.176 -11.653   5.844  1.00 74.57           C  
ATOM   2235  HG  LEU A 152      -2.542 -10.626   5.847  1.00 74.57           H  
ATOM   2236  CD1 LEU A 152      -3.335 -12.662   5.871  1.00 74.57           C  
ATOM   2237 HD11 LEU A 152      -3.878 -12.576   6.813  1.00 74.57           H  
ATOM   2238 HD12 LEU A 152      -4.038 -12.451   5.066  1.00 74.57           H  
ATOM   2239 HD13 LEU A 152      -2.949 -13.675   5.762  1.00 74.57           H  
ATOM   2240  CD2 LEU A 152      -1.407 -11.780   7.145  1.00 74.57           C  
ATOM   2241 HD21 LEU A 152      -1.061 -12.804   7.286  1.00 74.57           H  
ATOM   2242 HD22 LEU A 152      -2.076 -11.474   7.950  1.00 74.57           H  
ATOM   2243 HD23 LEU A 152      -0.554 -11.102   7.129  1.00 74.57           H  
ATOM   2244  N   LEU A 153      -3.815 -10.349   2.260  1.00 82.04           N  
ATOM   2245  H   LEU A 153      -4.089 -11.240   1.870  1.00 82.04           H  
ATOM   2246  CA  LEU A 153      -4.557  -9.153   1.864  1.00 82.04           C  
ATOM   2247  HA  LEU A 153      -3.871  -8.309   1.938  1.00 82.04           H  
ATOM   2248  C   LEU A 153      -5.745  -8.856   2.794  1.00 82.04           C  
ATOM   2249  CB  LEU A 153      -4.991  -9.261   0.394  1.00 82.04           C  
ATOM   2250  HB2 LEU A 153      -5.525  -8.342   0.153  1.00 82.04           H  
ATOM   2251  HB3 LEU A 153      -5.687 -10.094   0.296  1.00 82.04           H  
ATOM   2252  O   LEU A 153      -6.552  -9.743   3.075  1.00 82.04           O  
ATOM   2253  CG  LEU A 153      -3.853  -9.438  -0.630  1.00 82.04           C  
ATOM   2254  HG  LEU A 153      -3.336 -10.378  -0.437  1.00 82.04           H  
ATOM   2255  CD1 LEU A 153      -4.435  -9.498  -2.044  1.00 82.04           C  
ATOM   2256 HD11 LEU A 153      -5.187 -10.286  -2.098  1.00 82.04           H  
ATOM   2257 HD12 LEU A 153      -4.884  -8.540  -2.307  1.00 82.04           H  
ATOM   2258 HD13 LEU A 153      -3.637  -9.729  -2.749  1.00 82.04           H  
ATOM   2259  CD2 LEU A 153      -2.835  -8.298  -0.592  1.00 82.04           C  
ATOM   2260 HD21 LEU A 153      -2.120  -8.409  -1.407  1.00 82.04           H  
ATOM   2261 HD22 LEU A 153      -2.279  -8.338   0.345  1.00 82.04           H  
ATOM   2262 HD23 LEU A 153      -3.338  -7.334  -0.674  1.00 82.04           H  
ATOM   2263  N   ALA A 154      -5.874  -7.611   3.256  1.00 84.40           N  
ATOM   2264  H   ALA A 154      -5.184  -6.932   2.967  1.00 84.40           H  
ATOM   2265  CA  ALA A 154      -6.989  -7.161   4.094  1.00 84.40           C  
ATOM   2266  HA  ALA A 154      -7.471  -8.026   4.550  1.00 84.40           H  
ATOM   2267  C   ALA A 154      -8.020  -6.407   3.257  1.00 84.40           C  
ATOM   2268  CB  ALA A 154      -6.481  -6.258   5.226  1.00 84.40           C  
ATOM   2269  HB1 ALA A 154      -5.663  -6.736   5.764  1.00 84.40           H  
ATOM   2270  HB2 ALA A 154      -7.293  -6.050   5.922  1.00 84.40           H  
ATOM   2271  HB3 ALA A 154      -6.116  -5.315   4.818  1.00 84.40           H  
ATOM   2272  O   ALA A 154      -7.667  -5.446   2.581  1.00 84.40           O  
ATOM   2273  N   LYS A 155      -9.302  -6.767   3.344  1.00 89.10           N  
ATOM   2274  H   LYS A 155      -9.545  -7.530   3.960  1.00 89.10           H  
ATOM   2275  CA  LYS A 155     -10.382  -5.904   2.847  1.00 89.10           C  
ATOM   2276  HA  LYS A 155     -10.004  -5.273   2.043  1.00 89.10           H  
ATOM   2277  C   LYS A 155     -10.834  -4.976   3.966  1.00 89.10           C  
ATOM   2278  CB  LYS A 155     -11.544  -6.722   2.282  1.00 89.10           C  
ATOM   2279  HB2 LYS A 155     -11.884  -7.442   3.026  1.00 89.10           H  
ATOM   2280  HB3 LYS A 155     -12.366  -6.044   2.057  1.00 89.10           H  
ATOM   2281  O   LYS A 155     -11.089  -5.436   5.076  1.00 89.10           O  
ATOM   2282  CG  LYS A 155     -11.132  -7.449   0.995  1.00 89.10           C  
ATOM   2283  HG2 LYS A 155     -10.738  -6.726   0.281  1.00 89.10           H  
ATOM   2284  HG3 LYS A 155     -10.361  -8.186   1.218  1.00 89.10           H  
ATOM   2285  CD  LYS A 155     -12.346  -8.152   0.382  1.00 89.10           C  
ATOM   2286  HD2 LYS A 155     -12.750  -8.864   1.102  1.00 89.10           H  
ATOM   2287  HD3 LYS A 155     -13.109  -7.408   0.154  1.00 89.10           H  
ATOM   2288  CE  LYS A 155     -11.935  -8.882  -0.898  1.00 89.10           C  
ATOM   2289  HE2 LYS A 155     -11.176  -9.623  -0.647  1.00 89.10           H  
ATOM   2290  HE3 LYS A 155     -11.481  -8.160  -1.577  1.00 89.10           H  
ATOM   2291  NZ  LYS A 155     -13.105  -9.532  -1.538  1.00 89.10           N  
ATOM   2292  HZ1 LYS A 155     -12.826 -10.015  -2.380  1.00 89.10           H  
ATOM   2293  HZ2 LYS A 155     -13.799  -8.839  -1.780  1.00 89.10           H  
ATOM   2294  HZ3 LYS A 155     -13.530 -10.195  -0.906  1.00 89.10           H  
ATOM   2295  N   THR A 156     -10.898  -3.681   3.689  1.00 92.10           N  
ATOM   2296  H   THR A 156     -10.641  -3.367   2.764  1.00 92.10           H  
ATOM   2297  CA  THR A 156     -11.243  -2.664   4.687  1.00 92.10           C  
ATOM   2298  HA  THR A 156     -11.962  -3.088   5.388  1.00 92.10           H  
ATOM   2299  C   THR A 156     -11.886  -1.443   4.049  1.00 92.10           C  
ATOM   2300  CB  THR A 156      -9.994  -2.240   5.480  1.00 92.10           C  
ATOM   2301  HB  THR A 156      -9.588  -3.100   6.012  1.00 92.10           H  
ATOM   2302  O   THR A 156     -11.673  -1.137   2.876  1.00 92.10           O  
ATOM   2303  CG2 THR A 156      -8.911  -1.641   4.596  1.00 92.10           C  
ATOM   2304 HG21 THR A 156      -8.044  -1.441   5.225  1.00 92.10           H  
ATOM   2305 HG22 THR A 156      -9.246  -0.710   4.138  1.00 92.10           H  
ATOM   2306 HG23 THR A 156      -8.638  -2.352   3.816  1.00 92.10           H  
ATOM   2307  OG1 THR A 156     -10.280  -1.215   6.395  1.00 92.10           O  
ATOM   2308  HG1 THR A 156     -10.405  -1.585   7.273  1.00 92.10           H  
ATOM   2309  N   THR A 157     -12.622  -0.692   4.862  1.00 93.09           N  
ATOM   2310  H   THR A 157     -12.746  -1.019   5.809  1.00 93.09           H  
ATOM   2311  CA  THR A 157     -13.030   0.673   4.553  1.00 93.09           C  
ATOM   2312  HA  THR A 157     -13.340   0.716   3.509  1.00 93.09           H  
ATOM   2313  C   THR A 157     -11.869   1.645   4.776  1.00 93.09           C  
ATOM   2314  CB  THR A 157     -14.216   1.100   5.430  1.00 93.09           C  
ATOM   2315  HB  THR A 157     -13.875   1.276   6.450  1.00 93.09           H  
ATOM   2316  O   THR A 157     -11.456   1.890   5.911  1.00 93.09           O  
ATOM   2317  CG2 THR A 157     -14.862   2.373   4.891  1.00 93.09           C  
ATOM   2318 HG21 THR A 157     -14.161   3.203   4.978  1.00 93.09           H  
ATOM   2319 HG22 THR A 157     -15.127   2.236   3.843  1.00 93.09           H  
ATOM   2320 HG23 THR A 157     -15.761   2.601   5.462  1.00 93.09           H  
ATOM   2321  OG1 THR A 157     -15.214   0.111   5.479  1.00 93.09           O  
ATOM   2322  HG1 THR A 157     -15.811   0.286   6.210  1.00 93.09           H  
ATOM   2323  N   CYS A 158     -11.411   2.287   3.707  1.00 93.93           N  
ATOM   2324  H   CYS A 158     -11.775   2.030   2.801  1.00 93.93           H  
ATOM   2325  CA  CYS A 158     -10.554   3.462   3.772  1.00 93.93           C  
ATOM   2326  HA  CYS A 158      -9.956   3.418   4.682  1.00 93.93           H  
ATOM   2327  C   CYS A 158     -11.392   4.739   3.837  1.00 93.93           C  
ATOM   2328  CB  CYS A 158      -9.611   3.476   2.565  1.00 93.93           C  
ATOM   2329  HB2 CYS A 158      -9.104   4.440   2.529  1.00 93.93           H  
ATOM   2330  HB3 CYS A 158     -10.195   3.373   1.651  1.00 93.93           H  
ATOM   2331  O   CYS A 158     -12.282   4.943   3.012  1.00 93.93           O  
ATOM   2332  SG  CYS A 158      -8.343   2.184   2.591  1.00 93.93           S  
ATOM   2333  N   LYS A 159     -11.092   5.616   4.801  1.00 93.42           N  
ATOM   2334  H   LYS A 159     -10.368   5.356   5.456  1.00 93.42           H  
ATOM   2335  CA  LYS A 159     -11.689   6.959   4.906  1.00 93.42           C  
ATOM   2336  HA  LYS A 159     -12.395   7.114   4.090  1.00 93.42           H  
ATOM   2337  C   LYS A 159     -10.598   8.014   4.766  1.00 93.42           C  
ATOM   2338  CB  LYS A 159     -12.455   7.124   6.231  1.00 93.42           C  
ATOM   2339  HB2 LYS A 159     -11.770   6.959   7.063  1.00 93.42           H  
ATOM   2340  HB3 LYS A 159     -12.815   8.151   6.290  1.00 93.42           H  
ATOM   2341  O   LYS A 159      -9.801   8.183   5.685  1.00 93.42           O  
ATOM   2342  CG  LYS A 159     -13.655   6.176   6.378  1.00 93.42           C  
ATOM   2343  HG2 LYS A 159     -13.310   5.142   6.358  1.00 93.42           H  
ATOM   2344  HG3 LYS A 159     -14.335   6.340   5.542  1.00 93.42           H  
ATOM   2345  CD  LYS A 159     -14.407   6.430   7.695  1.00 93.42           C  
ATOM   2346  HD2 LYS A 159     -14.732   7.470   7.725  1.00 93.42           H  
ATOM   2347  HD3 LYS A 159     -13.732   6.241   8.530  1.00 93.42           H  
ATOM   2348  CE  LYS A 159     -15.632   5.508   7.806  1.00 93.42           C  
ATOM   2349  HE2 LYS A 159     -15.293   4.475   7.738  1.00 93.42           H  
ATOM   2350  HE3 LYS A 159     -16.282   5.696   6.950  1.00 93.42           H  
ATOM   2351  NZ  LYS A 159     -16.390   5.709   9.074  1.00 93.42           N  
ATOM   2352  HZ1 LYS A 159     -17.183   5.086   9.123  1.00 93.42           H  
ATOM   2353  HZ2 LYS A 159     -15.816   5.516   9.882  1.00 93.42           H  
ATOM   2354  HZ3 LYS A 159     -16.745   6.652   9.152  1.00 93.42           H  
ATOM   2355  N   ILE A 160     -10.571   8.713   3.637  1.00 93.55           N  
ATOM   2356  H   ILE A 160     -11.276   8.515   2.941  1.00 93.55           H  
ATOM   2357  CA  ILE A 160      -9.633   9.805   3.351  1.00 93.55           C  
ATOM   2358  HA  ILE A 160      -8.784   9.739   4.031  1.00 93.55           H  
ATOM   2359  C   ILE A 160     -10.344  11.132   3.597  1.00 93.55           C  
ATOM   2360  CB  ILE A 160      -9.081   9.721   1.912  1.00 93.55           C  
ATOM   2361  HB  ILE A 160      -9.900   9.908   1.218  1.00 93.55           H  
ATOM   2362  O   ILE A 160     -11.453  11.353   3.105  1.00 93.55           O  
ATOM   2363  CG1 ILE A 160      -8.518   8.314   1.615  1.00 93.55           C  
ATOM   2364 HG12 ILE A 160      -7.716   8.075   2.313  1.00 93.55           H  
ATOM   2365 HG13 ILE A 160      -9.311   7.575   1.736  1.00 93.55           H  
ATOM   2366  CG2 ILE A 160      -8.009  10.808   1.695  1.00 93.55           C  
ATOM   2367 HG21 ILE A 160      -8.423  11.804   1.851  1.00 93.55           H  
ATOM   2368 HG22 ILE A 160      -7.172  10.657   2.376  1.00 93.55           H  
ATOM   2369 HG23 ILE A 160      -7.643  10.779   0.669  1.00 93.55           H  
ATOM   2370  CD1 ILE A 160      -7.999   8.170   0.185  1.00 93.55           C  
ATOM   2371 HD11 ILE A 160      -8.003   7.114  -0.086  1.00 93.55           H  
ATOM   2372 HD12 ILE A 160      -6.988   8.570   0.111  1.00 93.55           H  
ATOM   2373 HD13 ILE A 160      -8.644   8.704  -0.513  1.00 93.55           H  
ATOM   2374  N   PHE A 161      -9.709  12.022   4.352  1.00 92.38           N  
ATOM   2375  H   PHE A 161      -8.789  11.789   4.698  1.00 92.38           H  
ATOM   2376  CA  PHE A 161     -10.231  13.344   4.684  1.00 92.38           C  
ATOM   2377  HA  PHE A 161     -11.284  13.393   4.405  1.00 92.38           H  
ATOM   2378  C   PHE A 161      -9.498  14.432   3.894  1.00 92.38           C  
ATOM   2379  CB  PHE A 161     -10.145  13.559   6.202  1.00 92.38           C  
ATOM   2380  HB2 PHE A 161     -10.498  14.563   6.439  1.00 92.38           H  
ATOM   2381  HB3 PHE A 161      -9.101  13.503   6.510  1.00 92.38           H  
ATOM   2382  O   PHE A 161      -8.355  14.260   3.483  1.00 92.38           O  
ATOM   2383  CG  PHE A 161     -10.957  12.557   7.008  1.00 92.38           C  
ATOM   2384  CD1 PHE A 161     -12.301  12.821   7.331  1.00 92.38           C  
ATOM   2385  HD1 PHE A 161     -12.752  13.756   7.034  1.00 92.38           H  
ATOM   2386  CD2 PHE A 161     -10.388  11.330   7.398  1.00 92.38           C  
ATOM   2387  HD2 PHE A 161      -9.367  11.091   7.136  1.00 92.38           H  
ATOM   2388  CE1 PHE A 161     -13.061  11.872   8.041  1.00 92.38           C  
ATOM   2389  HE1 PHE A 161     -14.091  12.081   8.288  1.00 92.38           H  
ATOM   2390  CE2 PHE A 161     -11.154  10.373   8.077  1.00 92.38           C  
ATOM   2391  HE2 PHE A 161     -10.724   9.406   8.292  1.00 92.38           H  
ATOM   2392  CZ  PHE A 161     -12.487  10.645   8.414  1.00 92.38           C  
ATOM   2393  HZ  PHE A 161     -13.077   9.904   8.934  1.00 92.38           H  
ATOM   2394  N   THR A 162     -10.133  15.596   3.726  1.00 89.61           N  
ATOM   2395  H   THR A 162     -11.042  15.738   4.143  1.00 89.61           H  
ATOM   2396  CA  THR A 162      -9.518  16.765   3.066  1.00 89.61           C  
ATOM   2397  HA  THR A 162      -9.211  16.494   2.056  1.00 89.61           H  
ATOM   2398  C   THR A 162      -8.265  17.273   3.775  1.00 89.61           C  
ATOM   2399  CB  THR A 162     -10.502  17.942   2.992  1.00 89.61           C  
ATOM   2400  HB  THR A 162      -9.953  18.871   2.833  1.00 89.61           H  
ATOM   2401  O   THR A 162      -7.438  17.917   3.144  1.00 89.61           O  
ATOM   2402  CG2 THR A 162     -11.499  17.777   1.851  1.00 89.61           C  
ATOM   2403 HG21 THR A 162     -10.966  17.826   0.901  1.00 89.61           H  
ATOM   2404 HG22 THR A 162     -12.233  18.581   1.881  1.00 89.61           H  
ATOM   2405 HG23 THR A 162     -11.998  16.810   1.924  1.00 89.61           H  
ATOM   2406  OG1 THR A 162     -11.247  18.042   4.191  1.00 89.61           O  
ATOM   2407  HG1 THR A 162     -11.321  18.978   4.389  1.00 89.61           H  
ATOM   2408  N   SER A 163      -8.106  16.978   5.067  1.00 87.37           N  
ATOM   2409  H   SER A 163      -8.810  16.421   5.530  1.00 87.37           H  
ATOM   2410  CA  SER A 163      -6.910  17.320   5.844  1.00 87.37           C  
ATOM   2411  HA  SER A 163      -6.633  18.352   5.627  1.00 87.37           H  
ATOM   2412  C   SER A 163      -5.685  16.455   5.523  1.00 87.37           C  
ATOM   2413  CB  SER A 163      -7.231  17.211   7.338  1.00 87.37           C  
ATOM   2414  HB2 SER A 163      -8.002  17.936   7.595  1.00 87.37           H  
ATOM   2415  HB3 SER A 163      -6.335  17.440   7.915  1.00 87.37           H  
ATOM   2416  O   SER A 163      -4.632  16.673   6.109  1.00 87.37           O  
ATOM   2417  OG  SER A 163      -7.687  15.905   7.662  1.00 87.37           O  
ATOM   2418  HG  SER A 163      -7.497  15.762   8.592  1.00 87.37           H  
ATOM   2419  N   GLY A 164      -5.822  15.436   4.669  1.00 82.86           N  
ATOM   2420  H   GLY A 164      -6.702  15.314   4.188  1.00 82.86           H  
ATOM   2421  CA  GLY A 164      -4.778  14.445   4.396  1.00 82.86           C  
ATOM   2422  HA2 GLY A 164      -5.013  13.968   3.444  1.00 82.86           H  
ATOM   2423  HA3 GLY A 164      -3.807  14.935   4.321  1.00 82.86           H  
ATOM   2424  C   GLY A 164      -4.675  13.322   5.422  1.00 82.86           C  
ATOM   2425  O   GLY A 164      -3.941  12.356   5.229  1.00 82.86           O  
ATOM   2426  N   VAL A 165      -5.465  13.390   6.495  1.00 86.92           N  
ATOM   2427  H   VAL A 165      -6.054  14.204   6.596  1.00 86.92           H  
ATOM   2428  CA  VAL A 165      -5.647  12.249   7.391  1.00 86.92           C  
ATOM   2429  HA  VAL A 165      -4.663  11.879   7.680  1.00 86.92           H  
ATOM   2430  C   VAL A 165      -6.369  11.143   6.626  1.00 86.92           C  
ATOM   2431  CB  VAL A 165      -6.407  12.653   8.667  1.00 86.92           C  
ATOM   2432  HB  VAL A 165      -7.368  13.089   8.392  1.00 86.92           H  
ATOM   2433  O   VAL A 165      -7.375  11.392   5.960  1.00 86.92           O  
ATOM   2434  CG1 VAL A 165      -6.668  11.458   9.594  1.00 86.92           C  
ATOM   2435 HG11 VAL A 165      -7.338  10.746   9.113  1.00 86.92           H  
ATOM   2436 HG12 VAL A 165      -5.728  10.960   9.834  1.00 86.92           H  
ATOM   2437 HG13 VAL A 165      -7.138  11.801  10.516  1.00 86.92           H  
ATOM   2438  CG2 VAL A 165      -5.609  13.695   9.463  1.00 86.92           C  
ATOM   2439 HG21 VAL A 165      -6.159  13.989  10.357  1.00 86.92           H  
ATOM   2440 HG22 VAL A 165      -5.430  14.583   8.856  1.00 86.92           H  
ATOM   2441 HG23 VAL A 165      -4.644  13.280   9.755  1.00 86.92           H  
ATOM   2442  N   ALA A 166      -5.895   9.910   6.771  1.00 90.42           N  
ATOM   2443  H   ALA A 166      -5.037   9.774   7.286  1.00 90.42           H  
ATOM   2444  CA  ALA A 166      -6.576   8.720   6.289  1.00 90.42           C  
ATOM   2445  HA  ALA A 166      -7.562   8.995   5.915  1.00 90.42           H  
ATOM   2446  C   ALA A 166      -6.751   7.723   7.435  1.00 90.42           C  
ATOM   2447  CB  ALA A 166      -5.789   8.119   5.129  1.00 90.42           C  
ATOM   2448  HB1 ALA A 166      -4.832   7.765   5.511  1.00 90.42           H  
ATOM   2449  HB2 ALA A 166      -5.624   8.869   4.355  1.00 90.42           H  
ATOM   2450  HB3 ALA A 166      -6.342   7.282   4.702  1.00 90.42           H  
ATOM   2451  O   ALA A 166      -5.844   7.522   8.242  1.00 90.42           O  
ATOM   2452  N   LEU A 167      -7.919   7.092   7.506  1.00 90.07           N  
ATOM   2453  H   LEU A 167      -8.617   7.308   6.809  1.00 90.07           H  
ATOM   2454  CA  LEU A 167      -8.208   6.042   8.476  1.00 90.07           C  
ATOM   2455  HA  LEU A 167      -7.377   5.954   9.175  1.00 90.07           H  
ATOM   2456  C   LEU A 167      -8.337   4.702   7.762  1.00 90.07           C  
ATOM   2457  CB  LEU A 167      -9.468   6.376   9.289  1.00 90.07           C  
ATOM   2458  HB2 LEU A 167      -9.661   5.555   9.980  1.00 90.07           H  
ATOM   2459  HB3 LEU A 167     -10.312   6.432   8.602  1.00 90.07           H  
ATOM   2460  O   LEU A 167      -9.062   4.587   6.772  1.00 90.07           O  
ATOM   2461  CG  LEU A 167      -9.389   7.686  10.091  1.00 90.07           C  
ATOM   2462  HG  LEU A 167      -9.167   8.517   9.421  1.00 90.07           H  
ATOM   2463  CD1 LEU A 167     -10.738   7.948  10.768  1.00 90.07           C  
ATOM   2464 HD11 LEU A 167     -10.942   7.169  11.503  1.00 90.07           H  
ATOM   2465 HD12 LEU A 167     -10.720   8.922  11.255  1.00 90.07           H  
ATOM   2466 HD13 LEU A 167     -11.532   7.944  10.020  1.00 90.07           H  
ATOM   2467  CD2 LEU A 167      -8.310   7.665  11.171  1.00 90.07           C  
ATOM   2468 HD21 LEU A 167      -8.459   6.816  11.838  1.00 90.07           H  
ATOM   2469 HD22 LEU A 167      -7.326   7.585  10.709  1.00 90.07           H  
ATOM   2470 HD23 LEU A 167      -8.335   8.592  11.746  1.00 90.07           H  
ATOM   2471  N   THR A 168      -7.658   3.704   8.321  1.00 91.63           N  
ATOM   2472  H   THR A 168      -7.118   3.907   9.150  1.00 91.63           H  
ATOM   2473  CA  THR A 168      -7.820   2.290   7.976  1.00 91.63           C  
ATOM   2474  HA  THR A 168      -8.285   2.190   6.995  1.00 91.63           H  
ATOM   2475  C   THR A 168      -8.748   1.666   9.007  1.00 91.63           C  
ATOM   2476  CB  THR A 168      -6.463   1.566   7.959  1.00 91.63           C  
ATOM   2477  HB  THR A 168      -6.047   1.542   8.966  1.00 91.63           H  
ATOM   2478  O   THR A 168      -8.388   1.575  10.179  1.00 91.63           O  
ATOM   2479  CG2 THR A 168      -6.602   0.136   7.452  1.00 91.63           C  
ATOM   2480 HG21 THR A 168      -7.121   0.144   6.493  1.00 91.63           H  
ATOM   2481 HG22 THR A 168      -5.615  -0.309   7.332  1.00 91.63           H  
ATOM   2482 HG23 THR A 168      -7.171  -0.462   8.163  1.00 91.63           H  
ATOM   2483  OG1 THR A 168      -5.543   2.240   7.120  1.00 91.63           O  
ATOM   2484  HG1 THR A 168      -5.160   2.944   7.648  1.00 91.63           H  
ATOM   2485  N   VAL A 169      -9.960   1.286   8.607  1.00 90.85           N  
ATOM   2486  H   VAL A 169     -10.213   1.352   7.632  1.00 90.85           H  
ATOM   2487  CA  VAL A 169     -10.937   0.721   9.544  1.00 90.85           C  
ATOM   2488  HA  VAL A 169     -10.864   1.244  10.498  1.00 90.85           H  
ATOM   2489  C   VAL A 169     -10.600  -0.750   9.788  1.00 90.85           C  
ATOM   2490  CB  VAL A 169     -12.369   0.924   9.019  1.00 90.85           C  
ATOM   2491  HB  VAL A 169     -12.460   0.459   8.037  1.00 90.85           H  
ATOM   2492  O   VAL A 169     -10.707  -1.569   8.886  1.00 90.85           O  
ATOM   2493  CG1 VAL A 169     -13.409   0.312   9.960  1.00 90.85           C  
ATOM   2494 HG11 VAL A 169     -13.320   0.735  10.961  1.00 90.85           H  
ATOM   2495 HG12 VAL A 169     -13.280  -0.769  10.020  1.00 90.85           H  
ATOM   2496 HG13 VAL A 169     -14.413   0.503   9.582  1.00 90.85           H  
ATOM   2497  CG2 VAL A 169     -12.708   2.419   8.887  1.00 90.85           C  
ATOM   2498 HG21 VAL A 169     -12.631   2.902   9.861  1.00 90.85           H  
ATOM   2499 HG22 VAL A 169     -13.722   2.530   8.504  1.00 90.85           H  
ATOM   2500 HG23 VAL A 169     -12.020   2.905   8.195  1.00 90.85           H  
ATOM   2501  N   ILE A 170     -10.174  -1.112  10.995  1.00 88.47           N  
ATOM   2502  H   ILE A 170     -10.003  -0.395  11.685  1.00 88.47           H  
ATOM   2503  CA  ILE A 170      -9.795  -2.504  11.312  1.00 88.47           C  
ATOM   2504  HA  ILE A 170      -9.415  -2.975  10.405  1.00 88.47           H  
ATOM   2505  C   ILE A 170     -10.984  -3.366  11.763  1.00 88.47           C  
ATOM   2506  CB  ILE A 170      -8.644  -2.536  12.335  1.00 88.47           C  
ATOM   2507  HB  ILE A 170      -8.403  -3.582  12.527  1.00 88.47           H  
ATOM   2508  O   ILE A 170     -10.936  -4.593  11.687  1.00 88.47           O  
ATOM   2509  CG1 ILE A 170      -9.053  -1.889  13.677  1.00 88.47           C  
ATOM   2510 HG12 ILE A 170      -9.967  -2.359  14.041  1.00 88.47           H  
ATOM   2511 HG13 ILE A 170      -9.249  -0.826  13.536  1.00 88.47           H  
ATOM   2512  CG2 ILE A 170      -7.394  -1.875  11.721  1.00 88.47           C  
ATOM   2513 HG21 ILE A 170      -6.528  -2.041  12.362  1.00 88.47           H  
ATOM   2514 HG22 ILE A 170      -7.180  -2.315  10.747  1.00 88.47           H  
ATOM   2515 HG23 ILE A 170      -7.542  -0.802  11.602  1.00 88.47           H  
ATOM   2516  CD1 ILE A 170      -7.999  -2.048  14.775  1.00 88.47           C  
ATOM   2517 HD11 ILE A 170      -8.403  -1.675  15.716  1.00 88.47           H  
ATOM   2518 HD12 ILE A 170      -7.745  -3.101  14.898  1.00 88.47           H  
ATOM   2519 HD13 ILE A 170      -7.101  -1.480  14.531  1.00 88.47           H  
ATOM   2520  N   ALA A 171     -12.052  -2.727  12.230  1.00 88.62           N  
ATOM   2521  H   ALA A 171     -12.047  -1.717  12.255  1.00 88.62           H  
ATOM   2522  CA  ALA A 171     -13.281  -3.374  12.648  1.00 88.62           C  
ATOM   2523  HA  ALA A 171     -13.416  -4.283  12.060  1.00 88.62           H  
ATOM   2524  C   ALA A 171     -14.459  -2.432  12.399  1.00 88.62           C  
ATOM   2525  CB  ALA A 171     -13.184  -3.747  14.132  1.00 88.62           C  
ATOM   2526  HB1 ALA A 171     -14.014  -4.401  14.400  1.00 88.62           H  
ATOM   2527  HB2 ALA A 171     -12.240  -4.251  14.337  1.00 88.62           H  
ATOM   2528  HB3 ALA A 171     -13.232  -2.846  14.743  1.00 88.62           H  
ATOM   2529  O   ALA A 171     -14.347  -1.226  12.631  1.00 88.62           O  
ATOM   2530  N   MET A 172     -15.579  -2.977  11.945  1.00 86.39           N  
ATOM   2531  H   MET A 172     -15.590  -3.969  11.756  1.00 86.39           H  
ATOM   2532  CA  MET A 172     -16.840  -2.263  11.799  1.00 86.39           C  
ATOM   2533  HA  MET A 172     -16.871  -1.441  12.514  1.00 86.39           H  
ATOM   2534  C   MET A 172     -17.980  -3.226  12.105  1.00 86.39           C  
ATOM   2535  CB  MET A 172     -16.953  -1.704  10.374  1.00 86.39           C  
ATOM   2536  HB2 MET A 172     -16.005  -1.241  10.102  1.00 86.39           H  
ATOM   2537  HB3 MET A 172     -17.159  -2.512   9.673  1.00 86.39           H  
ATOM   2538  O   MET A 172     -17.916  -4.382  11.693  1.00 86.39           O  
ATOM   2539  CG  MET A 172     -18.047  -0.642  10.266  1.00 86.39           C  
ATOM   2540  HG2 MET A 172     -19.025  -1.101  10.409  1.00 86.39           H  
ATOM   2541  HG3 MET A 172     -17.894   0.081  11.067  1.00 86.39           H  
ATOM   2542  SD  MET A 172     -18.031   0.254   8.687  1.00 86.39           S  
ATOM   2543  CE  MET A 172     -18.978   1.701   9.214  1.00 86.39           C  
ATOM   2544  HE1 MET A 172     -19.939   1.374   9.612  1.00 86.39           H  
ATOM   2545  HE2 MET A 172     -18.438   2.229   9.999  1.00 86.39           H  
ATOM   2546  HE3 MET A 172     -19.146   2.362   8.363  1.00 86.39           H  
ATOM   2547  N   THR A 173     -18.998  -2.754  12.816  1.00 82.73           N  
ATOM   2548  H   THR A 173     -18.971  -1.808  13.167  1.00 82.73           H  
ATOM   2549  CA  THR A 173     -20.225  -3.508  13.088  1.00 82.73           C  
ATOM   2550  HA  THR A 173     -20.348  -4.290  12.339  1.00 82.73           H  
ATOM   2551  C   THR A 173     -21.409  -2.561  13.003  1.00 82.73           C  
ATOM   2552  CB  THR A 173     -20.215  -4.174  14.473  1.00 82.73           C  
ATOM   2553  HB  THR A 173     -21.155  -4.709  14.610  1.00 82.73           H  
ATOM   2554  O   THR A 173     -21.459  -1.581  13.747  1.00 82.73           O  
ATOM   2555  CG2 THR A 173     -19.059  -5.155  14.627  1.00 82.73           C  
ATOM   2556 HG21 THR A 173     -18.111  -4.622  14.706  1.00 82.73           H  
ATOM   2557 HG22 THR A 173     -19.230  -5.743  15.529  1.00 82.73           H  
ATOM   2558 HG23 THR A 173     -19.041  -5.819  13.763  1.00 82.73           H  
ATOM   2559  OG1 THR A 173     -20.068  -3.212  15.494  1.00 82.73           O  
ATOM   2560  HG1 THR A 173     -20.709  -2.520  15.313  1.00 82.73           H  
ATOM   2561  N   ASN A 174     -22.351  -2.850  12.118  1.00 78.19           N  
ATOM   2562  H   ASN A 174     -22.235  -3.693  11.575  1.00 78.19           H  
ATOM   2563  CA  ASN A 174     -23.624  -2.146  12.008  1.00 78.19           C  
ATOM   2564  HA  ASN A 174     -23.673  -1.331  12.730  1.00 78.19           H  
ATOM   2565  C   ASN A 174     -24.812  -3.069  12.311  1.00 78.19           C  
ATOM   2566  CB  ASN A 174     -23.737  -1.567  10.593  1.00 78.19           C  
ATOM   2567  HB2 ASN A 174     -24.770  -1.266  10.419  1.00 78.19           H  
ATOM   2568  HB3 ASN A 174     -23.488  -2.352   9.879  1.00 78.19           H  
ATOM   2569  O   ASN A 174     -25.897  -2.569  12.603  1.00 78.19           O  
ATOM   2570  CG  ASN A 174     -22.868  -0.349  10.342  1.00 78.19           C  
ATOM   2571  ND2 ASN A 174     -22.596  -0.062   9.092  1.00 78.19           N  
ATOM   2572 HD21 ASN A 174     -22.766  -0.785   8.407  1.00 78.19           H  
ATOM   2573 HD22 ASN A 174     -21.953   0.708   8.971  1.00 78.19           H  
ATOM   2574  OD1 ASN A 174     -22.453   0.399  11.208  1.00 78.19           O  
ATOM   2575  N   ASP A 175     -24.627  -4.388  12.229  1.00 70.46           N  
ATOM   2576  H   ASP A 175     -23.727  -4.745  11.943  1.00 70.46           H  
ATOM   2577  CA  ASP A 175     -25.673  -5.380  12.461  1.00 70.46           C  
ATOM   2578  HA  ASP A 175     -26.646  -4.903  12.349  1.00 70.46           H  
ATOM   2579  C   ASP A 175     -25.591  -5.954  13.883  1.00 70.46           C  
ATOM   2580  CB  ASP A 175     -25.584  -6.461  11.375  1.00 70.46           C  
ATOM   2581  HB2 ASP A 175     -25.552  -5.975  10.400  1.00 70.46           H  
ATOM   2582  HB3 ASP A 175     -24.656  -7.017  11.509  1.00 70.46           H  
ATOM   2583  O   ASP A 175     -24.578  -6.521  14.299  1.00 70.46           O  
ATOM   2584  CG  ASP A 175     -26.761  -7.441  11.384  1.00 70.46           C  
ATOM   2585  OD1 ASP A 175     -27.583  -7.382  12.328  1.00 70.46           O  
ATOM   2586  OD2 ASP A 175     -26.836  -8.250  10.436  1.00 70.46           O  
ATOM   2587  N   THR A 176     -26.685  -5.831  14.635  1.00 64.79           N  
ATOM   2588  H   THR A 176     -27.528  -5.492  14.192  1.00 64.79           H  
ATOM   2589  CA  THR A 176     -26.808  -6.363  15.998  1.00 64.79           C  
ATOM   2590  HA  THR A 176     -25.911  -6.094  16.556  1.00 64.79           H  
ATOM   2591  C   THR A 176     -26.902  -7.891  16.041  1.00 64.79           C  
ATOM   2592  CB  THR A 176     -28.021  -5.755  16.718  1.00 64.79           C  
ATOM   2593  HB  THR A 176     -28.145  -6.243  17.684  1.00 64.79           H  
ATOM   2594  O   THR A 176     -26.708  -8.474  17.107  1.00 64.79           O  
ATOM   2595  CG2 THR A 176     -27.864  -4.251  16.951  1.00 64.79           C  
ATOM   2596 HG21 THR A 176     -28.714  -3.875  17.520  1.00 64.79           H  
ATOM   2597 HG22 THR A 176     -27.807  -3.726  15.997  1.00 64.79           H  
ATOM   2598 HG23 THR A 176     -26.950  -4.065  17.514  1.00 64.79           H  
ATOM   2599  OG1 THR A 176     -29.196  -5.928  15.958  1.00 64.79           O  
ATOM   2600  HG1 THR A 176     -29.941  -5.645  16.493  1.00 64.79           H  
ATOM   2601  N   GLY A 177     -27.162  -8.558  14.910  1.00 69.46           N  
ATOM   2602  H   GLY A 177     -27.341  -8.027  14.070  1.00 69.46           H  
ATOM   2603  CA  GLY A 177     -27.215 -10.020  14.807  1.00 69.46           C  
ATOM   2604  HA2 GLY A 177     -27.778 -10.423  15.649  1.00 69.46           H  
ATOM   2605  HA3 GLY A 177     -27.738 -10.276  13.886  1.00 69.46           H  
ATOM   2606  C   GLY A 177     -25.844 -10.707  14.771  1.00 69.46           C  
ATOM   2607  O   GLY A 177     -25.748 -11.929  14.912  1.00 69.46           O  
ATOM   2608  N   ASN A 178     -24.763  -9.945  14.598  1.00 69.53           N  
ATOM   2609  H   ASN A 178     -24.892  -8.947  14.518  1.00 69.53           H  
ATOM   2610  CA  ASN A 178     -23.424 -10.483  14.410  1.00 69.53           C  
ATOM   2611  HA  ASN A 178     -23.507 -11.407  13.838  1.00 69.53           H  
ATOM   2612  C   ASN A 178     -22.762 -10.870  15.746  1.00 69.53           C  
ATOM   2613  CB  ASN A 178     -22.642  -9.468  13.558  1.00 69.53           C  
ATOM   2614  HB2 ASN A 178     -21.572  -9.531  13.758  1.00 69.53           H  
ATOM   2615  HB3 ASN A 178     -22.934  -8.453  13.827  1.00 69.53           H  
ATOM   2616  O   ASN A 178     -22.197 -10.053  16.468  1.00 69.53           O  
ATOM   2617  CG  ASN A 178     -22.845  -9.673  12.068  1.00 69.53           C  
ATOM   2618  ND2 ASN A 178     -22.676  -8.641  11.283  1.00 69.53           N  
ATOM   2619 HD21 ASN A 178     -22.554  -7.719  11.676  1.00 69.53           H  
ATOM   2620 HD22 ASN A 178     -22.988  -8.754  10.329  1.00 69.53           H  
ATOM   2621  OD1 ASN A 178     -23.118 -10.766  11.591  1.00 69.53           O  
ATOM   2622  N   ALA A 179     -22.794 -12.166  16.078  1.00 71.91           N  
ATOM   2623  H   ALA A 179     -23.415 -12.761  15.549  1.00 71.91           H  
ATOM   2624  CA  ALA A 179     -22.202 -12.677  17.316  1.00 71.91           C  
ATOM   2625  HA  ALA A 179     -22.614 -12.098  18.143  1.00 71.91           H  
ATOM   2626  C   ALA A 179     -20.666 -12.534  17.344  1.00 71.91           C  
ATOM   2627  CB  ALA A 179     -22.626 -14.139  17.511  1.00 71.91           C  
ATOM   2628  HB1 ALA A 179     -23.713 -14.207  17.531  1.00 71.91           H  
ATOM   2629  HB2 ALA A 179     -22.233 -14.515  18.455  1.00 71.91           H  
ATOM   2630  HB3 ALA A 179     -22.243 -14.754  16.697  1.00 71.91           H  
ATOM   2631  O   ALA A 179     -19.966 -13.131  16.523  1.00 71.91           O  
ATOM   2632  N   HIS A 180     -20.137 -11.825  18.345  1.00 76.86           N  
ATOM   2633  H   HIS A 180     -20.769 -11.277  18.912  1.00 76.86           H  
ATOM   2634  CA  HIS A 180     -18.695 -11.696  18.613  1.00 76.86           C  
ATOM   2635  HA  HIS A 180     -18.177 -11.554  17.664  1.00 76.86           H  
ATOM   2636  C   HIS A 180     -18.071 -12.943  19.271  1.00 76.86           C  
ATOM   2637  CB  HIS A 180     -18.456 -10.447  19.471  1.00 76.86           C  
ATOM   2638  HB2 HIS A 180     -17.423 -10.447  19.821  1.00 76.86           H  
ATOM   2639  HB3 HIS A 180     -19.100 -10.473  20.349  1.00 76.86           H  
ATOM   2640  O   HIS A 180     -16.861 -12.991  19.498  1.00 76.86           O  
ATOM   2641  CG  HIS A 180     -18.680  -9.160  18.724  1.00 76.86           C  
ATOM   2642  CD2 HIS A 180     -19.872  -8.522  18.504  1.00 76.86           C  
ATOM   2643  HD2 HIS A 180     -20.851  -8.852  18.818  1.00 76.86           H  
ATOM   2644  ND1 HIS A 180     -17.694  -8.395  18.145  1.00 76.86           N  
ATOM   2645  HD1 HIS A 180     -16.703  -8.590  18.159  1.00 76.86           H  
ATOM   2646  CE1 HIS A 180     -18.274  -7.312  17.605  1.00 76.86           C  
ATOM   2647  HE1 HIS A 180     -17.755  -6.511  17.100  1.00 76.86           H  
ATOM   2648  NE2 HIS A 180     -19.598  -7.350  17.798  1.00 76.86           N  
ATOM   2649  N   ASN A 181     -18.871 -13.970  19.570  1.00 87.05           N  
ATOM   2650  H   ASN A 181     -19.851 -13.899  19.339  1.00 87.05           H  
ATOM   2651  CA  ASN A 181     -18.364 -15.263  20.019  1.00 87.05           C  
ATOM   2652  HA  ASN A 181     -17.555 -15.096  20.731  1.00 87.05           H  
ATOM   2653  C   ASN A 181     -17.783 -16.030  18.819  1.00 87.05           C  
ATOM   2654  CB  ASN A 181     -19.479 -16.029  20.749  1.00 87.05           C  
ATOM   2655  HB2 ASN A 181     -19.909 -15.400  21.529  1.00 87.05           H  
ATOM   2656  HB3 ASN A 181     -20.263 -16.305  20.044  1.00 87.05           H  
ATOM   2657  O   ASN A 181     -18.499 -16.752  18.126  1.00 87.05           O  
ATOM   2658  CG  ASN A 181     -18.943 -17.287  21.412  1.00 87.05           C  
ATOM   2659  ND2 ASN A 181     -19.806 -18.169  21.855  1.00 87.05           N  
ATOM   2660 HD21 ASN A 181     -19.409 -18.992  22.285  1.00 87.05           H  
ATOM   2661 HD22 ASN A 181     -20.799 -18.037  21.727  1.00 87.05           H  
ATOM   2662  OD1 ASN A 181     -17.751 -17.483  21.570  1.00 87.05           O  
ATOM   2663  N   ARG A 182     -16.501 -15.792  18.541  1.00 87.83           N  
ATOM   2664  H   ARG A 182     -15.998 -15.189  19.176  1.00 87.83           H  
ATOM   2665  CA  ARG A 182     -15.755 -16.344  17.404  1.00 87.83           C  
ATOM   2666  HA  ARG A 182     -16.399 -17.005  16.824  1.00 87.83           H  
ATOM   2667  C   ARG A 182     -14.597 -17.191  17.902  1.00 87.83           C  
ATOM   2668  CB  ARG A 182     -15.239 -15.216  16.489  1.00 87.83           C  
ATOM   2669  HB2 ARG A 182     -14.675 -15.649  15.663  1.00 87.83           H  
ATOM   2670  HB3 ARG A 182     -14.548 -14.591  17.056  1.00 87.83           H  
ATOM   2671  O   ARG A 182     -14.060 -16.962  18.986  1.00 87.83           O  
ATOM   2672  CG  ARG A 182     -16.328 -14.305  15.919  1.00 87.83           C  
ATOM   2673  HG2 ARG A 182     -17.024 -14.005  16.703  1.00 87.83           H  
ATOM   2674  HG3 ARG A 182     -15.869 -13.406  15.507  1.00 87.83           H  
ATOM   2675  CD  ARG A 182     -17.066 -15.029  14.804  1.00 87.83           C  
ATOM   2676  HD2 ARG A 182     -16.421 -15.059  13.925  1.00 87.83           H  
ATOM   2677  HD3 ARG A 182     -17.282 -16.052  15.111  1.00 87.83           H  
ATOM   2678  NE  ARG A 182     -18.324 -14.358  14.479  1.00 87.83           N  
ATOM   2679  HE  ARG A 182     -18.630 -13.619  15.095  1.00 87.83           H  
ATOM   2680  NH1 ARG A 182     -18.935 -15.869  12.872  1.00 87.83           N  
ATOM   2681 HH11 ARG A 182     -18.015 -16.285  12.923  1.00 87.83           H  
ATOM   2682 HH12 ARG A 182     -19.620 -16.281  12.255  1.00 87.83           H  
ATOM   2683  NH2 ARG A 182     -20.403 -14.334  13.613  1.00 87.83           N  
ATOM   2684 HH21 ARG A 182     -20.619 -13.683  14.355  1.00 87.83           H  
ATOM   2685 HH22 ARG A 182     -21.141 -14.811  13.115  1.00 87.83           H  
ATOM   2686  CZ  ARG A 182     -19.206 -14.848  13.641  1.00 87.83           C  
ATOM   2687  N   THR A 183     -14.182 -18.148  17.089  1.00 91.74           N  
ATOM   2688  H   THR A 183     -14.635 -18.235  16.191  1.00 91.74           H  
ATOM   2689  CA  THR A 183     -12.980 -18.937  17.356  1.00 91.74           C  
ATOM   2690  HA  THR A 183     -13.050 -19.333  18.369  1.00 91.74           H  
ATOM   2691  C   THR A 183     -11.724 -18.068  17.274  1.00 91.74           C  
ATOM   2692  CB  THR A 183     -12.858 -20.122  16.391  1.00 91.74           C  
ATOM   2693  HB  THR A 183     -11.973 -20.697  16.663  1.00 91.74           H  
ATOM   2694  O   THR A 183     -11.689 -17.037  16.598  1.00 91.74           O  
ATOM   2695  CG2 THR A 183     -14.065 -21.056  16.438  1.00 91.74           C  
ATOM   2696 HG21 THR A 183     -14.964 -20.540  16.101  1.00 91.74           H  
ATOM   2697 HG22 THR A 183     -13.888 -21.910  15.785  1.00 91.74           H  
ATOM   2698 HG23 THR A 183     -14.218 -21.413  17.457  1.00 91.74           H  
ATOM   2699  OG1 THR A 183     -12.698 -19.658  15.074  1.00 91.74           O  
ATOM   2700  HG1 THR A 183     -13.533 -19.263  14.814  1.00 91.74           H  
ATOM   2701  N   TRP A 184     -10.642 -18.510  17.918  1.00 89.03           N  
ATOM   2702  H   TRP A 184     -10.718 -19.318  18.519  1.00 89.03           H  
ATOM   2703  CA  TRP A 184      -9.350 -17.832  17.793  1.00 89.03           C  
ATOM   2704  HA  TRP A 184      -9.450 -16.808  18.155  1.00 89.03           H  
ATOM   2705  C   TRP A 184      -8.877 -17.746  16.334  1.00 89.03           C  
ATOM   2706  CB  TRP A 184      -8.302 -18.548  18.649  1.00 89.03           C  
ATOM   2707  HB2 TRP A 184      -8.624 -18.535  19.690  1.00 89.03           H  
ATOM   2708  HB3 TRP A 184      -8.219 -19.587  18.331  1.00 89.03           H  
ATOM   2709  O   TRP A 184      -8.365 -16.713  15.920  1.00 89.03           O  
ATOM   2710  CG  TRP A 184      -6.957 -17.903  18.560  1.00 89.03           C  
ATOM   2711  CD1 TRP A 184      -5.974 -18.246  17.698  1.00 89.03           C  
ATOM   2712  HD1 TRP A 184      -6.041 -19.037  16.965  1.00 89.03           H  
ATOM   2713  CD2 TRP A 184      -6.502 -16.683  19.217  1.00 89.03           C  
ATOM   2714  CE2 TRP A 184      -5.209 -16.354  18.711  1.00 89.03           C  
ATOM   2715  CE3 TRP A 184      -7.083 -15.796  20.150  1.00 89.03           C  
ATOM   2716  HE3 TRP A 184      -8.072 -16.001  20.533  1.00 89.03           H  
ATOM   2717  NE1 TRP A 184      -4.951 -17.325  17.761  1.00 89.03           N  
ATOM   2718  HE1 TRP A 184      -4.290 -17.244  17.001  1.00 89.03           H  
ATOM   2719  CH2 TRP A 184      -5.105 -14.365  20.090  1.00 89.03           C  
ATOM   2720  HH2 TRP A 184      -4.587 -13.478  20.424  1.00 89.03           H  
ATOM   2721  CZ2 TRP A 184      -4.512 -15.215  19.138  1.00 89.03           C  
ATOM   2722  HZ2 TRP A 184      -3.546 -14.975  18.718  1.00 89.03           H  
ATOM   2723  CZ3 TRP A 184      -6.390 -14.651  20.585  1.00 89.03           C  
ATOM   2724  HZ3 TRP A 184      -6.848 -13.985  21.302  1.00 89.03           H  
ATOM   2725  N   GLY A 185      -9.090 -18.802  15.539  1.00 91.10           N  
ATOM   2726  H   GLY A 185      -9.583 -19.598  15.916  1.00 91.10           H  
ATOM   2727  CA  GLY A 185      -8.729 -18.811  14.118  1.00 91.10           C  
ATOM   2728  HA2 GLY A 185      -7.655 -18.658  14.015  1.00 91.10           H  
ATOM   2729  HA3 GLY A 185      -8.991 -19.779  13.690  1.00 91.10           H  
ATOM   2730  C   GLY A 185      -9.449 -17.726  13.310  1.00 91.10           C  
ATOM   2731  O   GLY A 185      -8.825 -17.081  12.469  1.00 91.10           O  
ATOM   2732  N   GLU A 186     -10.725 -17.464  13.613  1.00 90.39           N  
ATOM   2733  H   GLU A 186     -11.190 -18.023  14.315  1.00 90.39           H  
ATOM   2734  CA  GLU A 186     -11.486 -16.358  13.017  1.00 90.39           C  
ATOM   2735  HA  GLU A 186     -11.408 -16.399  11.930  1.00 90.39           H  
ATOM   2736  C   GLU A 186     -10.944 -14.994  13.454  1.00 90.39           C  
ATOM   2737  CB  GLU A 186     -12.969 -16.460  13.401  1.00 90.39           C  
ATOM   2738  HB2 GLU A 186     -13.460 -15.511  13.189  1.00 90.39           H  
ATOM   2739  HB3 GLU A 186     -13.031 -16.634  14.475  1.00 90.39           H  
ATOM   2740  O   GLU A 186     -10.762 -14.122  12.614  1.00 90.39           O  
ATOM   2741  CG  GLU A 186     -13.745 -17.556  12.661  1.00 90.39           C  
ATOM   2742  HG2 GLU A 186     -13.189 -18.493  12.696  1.00 90.39           H  
ATOM   2743  HG3 GLU A 186     -13.859 -17.269  11.616  1.00 90.39           H  
ATOM   2744  CD  GLU A 186     -15.117 -17.746  13.323  1.00 90.39           C  
ATOM   2745  OE1 GLU A 186     -16.150 -17.311  12.754  1.00 90.39           O  
ATOM   2746  OE2 GLU A 186     -15.110 -18.279  14.459  1.00 90.39           O  
ATOM   2747  N   TYR A 187     -10.620 -14.780  14.732  1.00 90.16           N  
ATOM   2748  H   TYR A 187     -10.796 -15.505  15.413  1.00 90.16           H  
ATOM   2749  CA  TYR A 187      -9.969 -13.529  15.147  1.00 90.16           C  
ATOM   2750  HA  TYR A 187     -10.569 -12.691  14.793  1.00 90.16           H  
ATOM   2751  C   TYR A 187      -8.581 -13.368  14.513  1.00 90.16           C  
ATOM   2752  CB  TYR A 187      -9.882 -13.450  16.676  1.00 90.16           C  
ATOM   2753  HB2 TYR A 187      -9.090 -12.750  16.944  1.00 90.16           H  
ATOM   2754  HB3 TYR A 187      -9.600 -14.423  17.080  1.00 90.16           H  
ATOM   2755  O   TYR A 187      -8.186 -12.273  14.125  1.00 90.16           O  
ATOM   2756  CG  TYR A 187     -11.154 -12.958  17.336  1.00 90.16           C  
ATOM   2757  CD1 TYR A 187     -11.510 -11.601  17.216  1.00 90.16           C  
ATOM   2758  HD1 TYR A 187     -10.877 -10.920  16.666  1.00 90.16           H  
ATOM   2759  CD2 TYR A 187     -11.970 -13.832  18.080  1.00 90.16           C  
ATOM   2760  HD2 TYR A 187     -11.703 -14.874  18.181  1.00 90.16           H  
ATOM   2761  CE1 TYR A 187     -12.697 -11.126  17.799  1.00 90.16           C  
ATOM   2762  HE1 TYR A 187     -12.985 -10.090  17.694  1.00 90.16           H  
ATOM   2763  CE2 TYR A 187     -13.144 -13.351  18.695  1.00 90.16           C  
ATOM   2764  HE2 TYR A 187     -13.766 -14.021  19.270  1.00 90.16           H  
ATOM   2765  OH  TYR A 187     -14.684 -11.516  19.040  1.00 90.16           O  
ATOM   2766  HH  TYR A 187     -15.267 -12.195  19.386  1.00 90.16           H  
ATOM   2767  CZ  TYR A 187     -13.524 -12.001  18.528  1.00 90.16           C  
ATOM   2768  N   GLU A 188      -7.822 -14.445  14.353  1.00 89.88           N  
ATOM   2769  H   GLU A 188      -8.148 -15.326  14.726  1.00 89.88           H  
ATOM   2770  CA  GLU A 188      -6.497 -14.386  13.744  1.00 89.88           C  
ATOM   2771  HA  GLU A 188      -5.930 -13.606  14.251  1.00 89.88           H  
ATOM   2772  C   GLU A 188      -6.564 -14.002  12.254  1.00 89.88           C  
ATOM   2773  CB  GLU A 188      -5.781 -15.720  14.004  1.00 89.88           C  
ATOM   2774  HB2 GLU A 188      -5.904 -15.971  15.057  1.00 89.88           H  
ATOM   2775  HB3 GLU A 188      -6.232 -16.509  13.402  1.00 89.88           H  
ATOM   2776  O   GLU A 188      -5.764 -13.175  11.802  1.00 89.88           O  
ATOM   2777  CG  GLU A 188      -4.282 -15.637  13.704  1.00 89.88           C  
ATOM   2778  HG2 GLU A 188      -3.855 -14.789  14.241  1.00 89.88           H  
ATOM   2779  HG3 GLU A 188      -4.159 -15.464  12.635  1.00 89.88           H  
ATOM   2780  CD  GLU A 188      -3.522 -16.913  14.101  1.00 89.88           C  
ATOM   2781  OE1 GLU A 188      -2.624 -17.306  13.320  1.00 89.88           O  
ATOM   2782  OE2 GLU A 188      -3.799 -17.492  15.174  1.00 89.88           O  
ATOM   2783  N   GLY A 189      -7.527 -14.566  11.512  1.00 87.44           N  
ATOM   2784  H   GLY A 189      -8.137 -15.229  11.967  1.00 87.44           H  
ATOM   2785  CA  GLY A 189      -7.708 -14.362  10.069  1.00 87.44           C  
ATOM   2786  HA2 GLY A 189      -6.742 -14.155   9.607  1.00 87.44           H  
ATOM   2787  HA3 GLY A 189      -8.093 -15.290   9.645  1.00 87.44           H  
ATOM   2788  C   GLY A 189      -8.675 -13.245   9.651  1.00 87.44           C  
ATOM   2789  O   GLY A 189      -8.578 -12.769   8.524  1.00 87.44           O  
ATOM   2790  N   GLY A 190      -9.570 -12.810  10.537  1.00 89.33           N  
ATOM   2791  H   GLY A 190      -9.643 -13.315  11.409  1.00 89.33           H  
ATOM   2792  CA  GLY A 190     -10.669 -11.887  10.241  1.00 89.33           C  
ATOM   2793  HA2 GLY A 190     -10.411 -11.257   9.390  1.00 89.33           H  
ATOM   2794  HA3 GLY A 190     -10.817 -11.237  11.104  1.00 89.33           H  
ATOM   2795  C   GLY A 190     -12.003 -12.586   9.939  1.00 89.33           C  
ATOM   2796  O   GLY A 190     -12.055 -13.789   9.683  1.00 89.33           O  
ATOM   2797  N   PHE A 191     -13.104 -11.827   9.975  1.00 88.47           N  
ATOM   2798  H   PHE A 191     -12.985 -10.835  10.126  1.00 88.47           H  
ATOM   2799  CA  PHE A 191     -14.466 -12.329   9.726  1.00 88.47           C  
ATOM   2800  HA  PHE A 191     -14.414 -13.057   8.916  1.00 88.47           H  
ATOM   2801  C   PHE A 191     -15.443 -11.228   9.261  1.00 88.47           C  
ATOM   2802  CB  PHE A 191     -14.985 -13.077  10.970  1.00 88.47           C  
ATOM   2803  HB2 PHE A 191     -16.020 -13.380  10.817  1.00 88.47           H  
ATOM   2804  HB3 PHE A 191     -14.414 -14.000  11.073  1.00 88.47           H  
ATOM   2805  O   PHE A 191     -15.086 -10.051   9.195  1.00 88.47           O  
ATOM   2806  CG  PHE A 191     -14.889 -12.315  12.274  1.00 88.47           C  
ATOM   2807  CD1 PHE A 191     -13.816 -12.549  13.148  1.00 88.47           C  
ATOM   2808  HD1 PHE A 191     -13.055 -13.266  12.877  1.00 88.47           H  
ATOM   2809  CD2 PHE A 191     -15.866 -11.374  12.624  1.00 88.47           C  
ATOM   2810  HD2 PHE A 191     -16.684 -11.179  11.946  1.00 88.47           H  
ATOM   2811  CE1 PHE A 191     -13.728 -11.866  14.371  1.00 88.47           C  
ATOM   2812  HE1 PHE A 191     -12.910 -12.075  15.044  1.00 88.47           H  
ATOM   2813  CE2 PHE A 191     -15.771 -10.681  13.842  1.00 88.47           C  
ATOM   2814  HE2 PHE A 191     -16.511  -9.944  14.116  1.00 88.47           H  
ATOM   2815  CZ  PHE A 191     -14.709 -10.928  14.722  1.00 88.47           C  
ATOM   2816  HZ  PHE A 191     -14.646 -10.401  15.662  1.00 88.47           H  
ATOM   2817  N   TRP A 192     -16.663 -11.642   8.888  1.00 76.86           N  
ATOM   2818  H   TRP A 192     -16.844 -12.625   9.035  1.00 76.86           H  
ATOM   2819  CA  TRP A 192     -17.794 -10.888   8.298  1.00 76.86           C  
ATOM   2820  HA  TRP A 192     -18.549 -11.633   8.046  1.00 76.86           H  
ATOM   2821  C   TRP A 192     -17.560 -10.176   6.961  1.00 76.86           C  
ATOM   2822  CB  TRP A 192     -18.467  -9.966   9.323  1.00 76.86           C  
ATOM   2823  HB2 TRP A 192     -17.766  -9.191   9.632  1.00 76.86           H  
ATOM   2824  HB3 TRP A 192     -19.321  -9.483   8.848  1.00 76.86           H  
ATOM   2825  O   TRP A 192     -18.515 -10.080   6.203  1.00 76.86           O  
ATOM   2826  CG  TRP A 192     -18.966 -10.612  10.561  1.00 76.86           C  
ATOM   2827  CD1 TRP A 192     -19.607 -11.797  10.609  1.00 76.86           C  
ATOM   2828  HD1 TRP A 192     -19.864 -12.403   9.753  1.00 76.86           H  
ATOM   2829  CD2 TRP A 192     -18.935 -10.100  11.929  1.00 76.86           C  
ATOM   2830  CE2 TRP A 192     -19.489 -11.101  12.773  1.00 76.86           C  
ATOM   2831  CE3 TRP A 192     -18.492  -8.913  12.554  1.00 76.86           C  
ATOM   2832  HE3 TRP A 192     -18.090  -8.114  11.949  1.00 76.86           H  
ATOM   2833  NE1 TRP A 192     -19.923 -12.079  11.912  1.00 76.86           N  
ATOM   2834  HE1 TRP A 192     -20.487 -12.872  12.182  1.00 76.86           H  
ATOM   2835  CH2 TRP A 192     -19.135  -9.765  14.757  1.00 76.86           C  
ATOM   2836  HH2 TRP A 192     -19.260  -9.605  15.818  1.00 76.86           H  
ATOM   2837  CZ2 TRP A 192     -19.577 -10.953  14.158  1.00 76.86           C  
ATOM   2838  HZ2 TRP A 192     -20.090 -11.698  14.747  1.00 76.86           H  
ATOM   2839  CZ3 TRP A 192     -18.608  -8.743  13.950  1.00 76.86           C  
ATOM   2840  HZ3 TRP A 192     -18.287  -7.822  14.413  1.00 76.86           H  
ATOM   2841  N   ASN A 193     -16.326  -9.754   6.654  1.00 74.18           N  
ATOM   2842  H   ASN A 193     -15.670  -9.800   7.420  1.00 74.18           H  
ATOM   2843  CA  ASN A 193     -15.778  -9.300   5.359  1.00 74.18           C  
ATOM   2844  HA  ASN A 193     -14.969  -8.624   5.636  1.00 74.18           H  
ATOM   2845  C   ASN A 193     -16.658  -8.415   4.440  1.00 74.18           C  
ATOM   2846  CB  ASN A 193     -15.098 -10.478   4.630  1.00 74.18           C  
ATOM   2847  HB2 ASN A 193     -14.418 -10.072   3.881  1.00 74.18           H  
ATOM   2848  HB3 ASN A 193     -14.503 -11.045   5.346  1.00 74.18           H  
ATOM   2849  O   ASN A 193     -16.326  -8.238   3.263  1.00 74.18           O  
ATOM   2850  CG  ASN A 193     -16.037 -11.437   3.910  1.00 74.18           C  
ATOM   2851  ND2 ASN A 193     -15.522 -12.547   3.435  1.00 74.18           N  
ATOM   2852 HD21 ASN A 193     -16.193 -13.180   3.025  1.00 74.18           H  
ATOM   2853 HD22 ASN A 193     -14.565 -12.800   3.636  1.00 74.18           H  
ATOM   2854  OD1 ASN A 193     -17.220 -11.233   3.735  1.00 74.18           O  
ATOM   2855  N   SER A 194     -17.730  -7.828   4.966  1.00 82.69           N  
ATOM   2856  H   SER A 194     -17.945  -8.037   5.930  1.00 82.69           H  
ATOM   2857  CA  SER A 194     -18.651  -6.948   4.257  1.00 82.69           C  
ATOM   2858  HA  SER A 194     -18.595  -7.169   3.191  1.00 82.69           H  
ATOM   2859  C   SER A 194     -18.253  -5.486   4.463  1.00 82.69           C  
ATOM   2860  CB  SER A 194     -20.090  -7.218   4.713  1.00 82.69           C  
ATOM   2861  HB2 SER A 194     -20.779  -6.815   3.971  1.00 82.69           H  
ATOM   2862  HB3 SER A 194     -20.260  -8.291   4.799  1.00 82.69           H  
ATOM   2863  O   SER A 194     -17.465  -5.156   5.344  1.00 82.69           O  
ATOM   2864  OG  SER A 194     -20.341  -6.586   5.948  1.00 82.69           O  
ATOM   2865  HG  SER A 194     -19.862  -7.063   6.629  1.00 82.69           H  
ATOM   2866  N   SER A 195     -18.825  -4.571   3.681  1.00 79.44           N  
ATOM   2867  H   SER A 195     -19.512  -4.857   2.998  1.00 79.44           H  
ATOM   2868  CA  SER A 195     -18.538  -3.137   3.826  1.00 79.44           C  
ATOM   2869  HA  SER A 195     -17.457  -3.014   3.900  1.00 79.44           H  
ATOM   2870  C   SER A 195     -19.138  -2.496   5.085  1.00 79.44           C  
ATOM   2871  CB  SER A 195     -19.019  -2.391   2.582  1.00 79.44           C  
ATOM   2872  HB2 SER A 195     -18.799  -1.328   2.685  1.00 79.44           H  
ATOM   2873  HB3 SER A 195     -18.482  -2.776   1.714  1.00 79.44           H  
ATOM   2874  O   SER A 195     -18.814  -1.347   5.389  1.00 79.44           O  
ATOM   2875  OG  SER A 195     -20.411  -2.572   2.387  1.00 79.44           O  
ATOM   2876  HG  SER A 195     -20.633  -2.293   1.495  1.00 79.44           H  
ATOM   2877  N   ARG A 196     -20.029  -3.207   5.789  1.00 82.00           N  
ATOM   2878  H   ARG A 196     -20.194  -4.160   5.497  1.00 82.00           H  
ATOM   2879  CA  ARG A 196     -20.769  -2.715   6.965  1.00 82.00           C  
ATOM   2880  HA  ARG A 196     -20.507  -1.675   7.159  1.00 82.00           H  
ATOM   2881  C   ARG A 196     -20.414  -3.453   8.252  1.00 82.00           C  
ATOM   2882  CB  ARG A 196     -22.276  -2.821   6.698  1.00 82.00           C  
ATOM   2883  HB2 ARG A 196     -22.533  -3.852   6.455  1.00 82.00           H  
ATOM   2884  HB3 ARG A 196     -22.811  -2.553   7.609  1.00 82.00           H  
ATOM   2885  O   ARG A 196     -20.485  -2.855   9.319  1.00 82.00           O  
ATOM   2886  CG  ARG A 196     -22.720  -1.891   5.562  1.00 82.00           C  
ATOM   2887  HG2 ARG A 196     -22.354  -0.883   5.757  1.00 82.00           H  
ATOM   2888  HG3 ARG A 196     -22.309  -2.245   4.616  1.00 82.00           H  
ATOM   2889  CD  ARG A 196     -24.247  -1.862   5.474  1.00 82.00           C  
ATOM   2890  HD2 ARG A 196     -24.644  -1.513   6.427  1.00 82.00           H  
ATOM   2891  HD3 ARG A 196     -24.606  -2.876   5.298  1.00 82.00           H  
ATOM   2892  NE  ARG A 196     -24.706  -0.977   4.386  1.00 82.00           N  
ATOM   2893  HE  ARG A 196     -23.994  -0.611   3.770  1.00 82.00           H  
ATOM   2894  NH1 ARG A 196     -26.947  -1.102   4.861  1.00 82.00           N  
ATOM   2895 HH11 ARG A 196     -27.908  -0.862   4.663  1.00 82.00           H  
ATOM   2896 HH12 ARG A 196     -26.739  -1.720   5.632  1.00 82.00           H  
ATOM   2897  NH2 ARG A 196     -26.257   0.119   3.124  1.00 82.00           N  
ATOM   2898 HH21 ARG A 196     -25.527   0.476   2.524  1.00 82.00           H  
ATOM   2899 HH22 ARG A 196     -27.223   0.346   2.938  1.00 82.00           H  
ATOM   2900  CZ  ARG A 196     -25.963  -0.658   4.130  1.00 82.00           C  
ATOM   2901  N   ASP A 197     -19.987  -4.703   8.125  1.00 85.12           N  
ATOM   2902  H   ASP A 197     -20.029  -5.122   7.207  1.00 85.12           H  
ATOM   2903  CA  ASP A 197     -19.654  -5.595   9.225  1.00 85.12           C  
ATOM   2904  HA  ASP A 197     -19.459  -5.010  10.124  1.00 85.12           H  
ATOM   2905  C   ASP A 197     -18.417  -6.404   8.848  1.00 85.12           C  
ATOM   2906  CB  ASP A 197     -20.837  -6.515   9.531  1.00 85.12           C  
ATOM   2907  HB2 ASP A 197     -21.111  -7.085   8.643  1.00 85.12           H  
ATOM   2908  HB3 ASP A 197     -20.535  -7.217  10.308  1.00 85.12           H  
ATOM   2909  O   ASP A 197     -18.463  -7.226   7.926  1.00 85.12           O  
ATOM   2910  CG  ASP A 197     -22.038  -5.707  10.014  1.00 85.12           C  
ATOM   2911  OD1 ASP A 197     -22.106  -5.460  11.238  1.00 85.12           O  
ATOM   2912  OD2 ASP A 197     -22.852  -5.283   9.167  1.00 85.12           O  
ATOM   2913  N   PHE A 198     -17.299  -6.144   9.523  1.00 89.49           N  
ATOM   2914  H   PHE A 198     -17.339  -5.470  10.274  1.00 89.49           H  
ATOM   2915  CA  PHE A 198     -16.055  -6.876   9.325  1.00 89.49           C  
ATOM   2916  HA  PHE A 198     -16.286  -7.939   9.261  1.00 89.49           H  
ATOM   2917  C   PHE A 198     -15.081  -6.701  10.485  1.00 89.49           C  
ATOM   2918  CB  PHE A 198     -15.388  -6.505   7.993  1.00 89.49           C  
ATOM   2919  HB2 PHE A 198     -14.585  -7.218   7.805  1.00 89.49           H  
ATOM   2920  HB3 PHE A 198     -16.100  -6.628   7.177  1.00 89.49           H  
ATOM   2921  O   PHE A 198     -15.069  -5.689  11.183  1.00 89.49           O  
ATOM   2922  CG  PHE A 198     -14.817  -5.109   7.926  1.00 89.49           C  
ATOM   2923  CD1 PHE A 198     -15.651  -4.012   7.647  1.00 89.49           C  
ATOM   2924  HD1 PHE A 198     -16.712  -4.165   7.508  1.00 89.49           H  
ATOM   2925  CD2 PHE A 198     -13.440  -4.913   8.115  1.00 89.49           C  
ATOM   2926  HD2 PHE A 198     -12.791  -5.752   8.315  1.00 89.49           H  
ATOM   2927  CE1 PHE A 198     -15.111  -2.721   7.540  1.00 89.49           C  
ATOM   2928  HE1 PHE A 198     -15.762  -1.889   7.318  1.00 89.49           H  
ATOM   2929  CE2 PHE A 198     -12.903  -3.624   8.005  1.00 89.49           C  
ATOM   2930  HE2 PHE A 198     -11.836  -3.489   8.107  1.00 89.49           H  
ATOM   2931  CZ  PHE A 198     -13.732  -2.528   7.720  1.00 89.49           C  
ATOM   2932  HZ  PHE A 198     -13.306  -1.540   7.631  1.00 89.49           H  
ATOM   2933  N   PHE A 199     -14.200  -7.684  10.624  1.00 90.22           N  
ATOM   2934  H   PHE A 199     -14.324  -8.508  10.053  1.00 90.22           H  
ATOM   2935  CA  PHE A 199     -12.964  -7.589  11.381  1.00 90.22           C  
ATOM   2936  HA  PHE A 199     -12.798  -6.558  11.693  1.00 90.22           H  
ATOM   2937  C   PHE A 199     -11.816  -8.010  10.468  1.00 90.22           C  
ATOM   2938  CB  PHE A 199     -13.066  -8.481  12.622  1.00 90.22           C  
ATOM   2939  HB2 PHE A 199     -13.265  -9.507  12.312  1.00 90.22           H  
ATOM   2940  HB3 PHE A 199     -13.910  -8.152  13.227  1.00 90.22           H  
ATOM   2941  O   PHE A 199     -11.867  -9.095   9.890  1.00 90.22           O  
ATOM   2942  CG  PHE A 199     -11.820  -8.446  13.478  1.00 90.22           C  
ATOM   2943  CD1 PHE A 199     -11.063  -9.608  13.698  1.00 90.22           C  
ATOM   2944  HD1 PHE A 199     -11.371 -10.553  13.276  1.00 90.22           H  
ATOM   2945  CD2 PHE A 199     -11.419  -7.234  14.064  1.00 90.22           C  
ATOM   2946  HD2 PHE A 199     -12.009  -6.345  13.898  1.00 90.22           H  
ATOM   2947  CE1 PHE A 199      -9.923  -9.543  14.517  1.00 90.22           C  
ATOM   2948  HE1 PHE A 199      -9.372 -10.442  14.751  1.00 90.22           H  
ATOM   2949  CE2 PHE A 199     -10.269  -7.172  14.868  1.00 90.22           C  
ATOM   2950  HE2 PHE A 199      -9.977  -6.238  15.325  1.00 90.22           H  
ATOM   2951  CZ  PHE A 199      -9.517  -8.333  15.094  1.00 90.22           C  
ATOM   2952  HZ  PHE A 199      -8.648  -8.303  15.735  1.00 90.22           H  
ATOM   2953  N   VAL A 200     -10.786  -7.171  10.317  1.00 90.68           N  
ATOM   2954  H   VAL A 200     -10.802  -6.287  10.807  1.00 90.68           H  
ATOM   2955  CA  VAL A 200      -9.684  -7.439   9.367  1.00 90.68           C  
ATOM   2956  HA  VAL A 200     -10.128  -7.730   8.415  1.00 90.68           H  
ATOM   2957  C   VAL A 200      -8.792  -8.607   9.786  1.00 90.68           C  
ATOM   2958  CB  VAL A 200      -8.805  -6.202   9.101  1.00 90.68           C  
ATOM   2959  HB  VAL A 200      -8.052  -6.475   8.362  1.00 90.68           H  
ATOM   2960  O   VAL A 200      -8.072  -9.145   8.952  1.00 90.68           O  
ATOM   2961  CG1 VAL A 200      -9.619  -5.061   8.492  1.00 90.68           C  
ATOM   2962 HG11 VAL A 200     -10.379  -4.727   9.199  1.00 90.68           H  
ATOM   2963 HG12 VAL A 200      -8.963  -4.226   8.244  1.00 90.68           H  
ATOM   2964 HG13 VAL A 200     -10.107  -5.407   7.582  1.00 90.68           H  
ATOM   2965  CG2 VAL A 200      -8.060  -5.715  10.350  1.00 90.68           C  
ATOM   2966 HG21 VAL A 200      -7.338  -6.473  10.654  1.00 90.68           H  
ATOM   2967 HG22 VAL A 200      -7.517  -4.797  10.127  1.00 90.68           H  
ATOM   2968 HG23 VAL A 200      -8.747  -5.546  11.180  1.00 90.68           H  
ATOM   2969  N   GLY A 201      -8.829  -8.998  11.060  1.00 89.96           N  
ATOM   2970  H   GLY A 201      -9.458  -8.515  11.686  1.00 89.96           H  
ATOM   2971  CA  GLY A 201      -8.002 -10.067  11.608  1.00 89.96           C  
ATOM   2972  HA2 GLY A 201      -8.602 -10.631  12.323  1.00 89.96           H  
ATOM   2973  HA3 GLY A 201      -7.702 -10.757  10.820  1.00 89.96           H  
ATOM   2974  C   GLY A 201      -6.738  -9.562  12.299  1.00 89.96           C  
ATOM   2975  O   GLY A 201      -6.106  -8.586  11.887  1.00 89.96           O  
ATOM   2976  N   LEU A 202      -6.339 -10.257  13.362  1.00 88.29           N  
ATOM   2977  H   LEU A 202      -6.905 -11.045  13.645  1.00 88.29           H  
ATOM   2978  CA  LEU A 202      -5.192  -9.883  14.188  1.00 88.29           C  
ATOM   2979  HA  LEU A 202      -5.326  -8.856  14.526  1.00 88.29           H  
ATOM   2980  C   LEU A 202      -3.883  -9.910  13.400  1.00 88.29           C  
ATOM   2981  CB  LEU A 202      -5.099 -10.806  15.413  1.00 88.29           C  
ATOM   2982  HB2 LEU A 202      -4.160 -10.607  15.930  1.00 88.29           H  
ATOM   2983  HB3 LEU A 202      -5.064 -11.838  15.065  1.00 88.29           H  
ATOM   2984  O   LEU A 202      -3.059  -9.025  13.602  1.00 88.29           O  
ATOM   2985  CG  LEU A 202      -6.249 -10.646  16.423  1.00 88.29           C  
ATOM   2986  HG  LEU A 202      -7.209 -10.669  15.907  1.00 88.29           H  
ATOM   2987  CD1 LEU A 202      -6.211 -11.801  17.422  1.00 88.29           C  
ATOM   2988 HD11 LEU A 202      -5.261 -11.811  17.956  1.00 88.29           H  
ATOM   2989 HD12 LEU A 202      -6.340 -12.749  16.901  1.00 88.29           H  
ATOM   2990 HD13 LEU A 202      -7.022 -11.693  18.142  1.00 88.29           H  
ATOM   2991  CD2 LEU A 202      -6.146  -9.332  17.198  1.00 88.29           C  
ATOM   2992 HD21 LEU A 202      -6.983  -9.255  17.891  1.00 88.29           H  
ATOM   2993 HD22 LEU A 202      -6.181  -8.480  16.519  1.00 88.29           H  
ATOM   2994 HD23 LEU A 202      -5.217  -9.308  17.768  1.00 88.29           H  
ATOM   2995  N   LYS A 203      -3.691 -10.848  12.462  1.00 89.07           N  
ATOM   2996  H   LYS A 203      -4.411 -11.542  12.316  1.00 89.07           H  
ATOM   2997  CA  LYS A 203      -2.471 -10.874  11.634  1.00 89.07           C  
ATOM   2998  HA  LYS A 203      -1.597 -10.934  12.283  1.00 89.07           H  
ATOM   2999  C   LYS A 203      -2.296  -9.597  10.813  1.00 89.07           C  
ATOM   3000  CB  LYS A 203      -2.480 -12.078  10.690  1.00 89.07           C  
ATOM   3001  HB2 LYS A 203      -3.431 -12.131  10.160  1.00 89.07           H  
ATOM   3002  HB3 LYS A 203      -1.671 -11.938   9.974  1.00 89.07           H  
ATOM   3003  O   LYS A 203      -1.184  -9.084  10.713  1.00 89.07           O  
ATOM   3004  CG  LYS A 203      -2.196 -13.391  11.407  1.00 89.07           C  
ATOM   3005  HG2 LYS A 203      -2.902 -13.529  12.226  1.00 89.07           H  
ATOM   3006  HG3 LYS A 203      -1.186 -13.352  11.815  1.00 89.07           H  
ATOM   3007  CD  LYS A 203      -2.313 -14.562  10.423  1.00 89.07           C  
ATOM   3008  HD2 LYS A 203      -1.795 -14.338   9.491  1.00 89.07           H  
ATOM   3009  HD3 LYS A 203      -3.370 -14.738  10.223  1.00 89.07           H  
ATOM   3010  CE  LYS A 203      -1.668 -15.773  11.088  1.00 89.07           C  
ATOM   3011  HE2 LYS A 203      -1.809 -15.659  12.163  1.00 89.07           H  
ATOM   3012  HE3 LYS A 203      -0.592 -15.769  10.912  1.00 89.07           H  
ATOM   3013  NZ  LYS A 203      -2.275 -17.059  10.685  1.00 89.07           N  
ATOM   3014  HZ1 LYS A 203      -2.252 -17.636  11.514  1.00 89.07           H  
ATOM   3015  HZ2 LYS A 203      -1.795 -17.505   9.916  1.00 89.07           H  
ATOM   3016  HZ3 LYS A 203      -3.259 -16.937  10.493  1.00 89.07           H  
ATOM   3017  N   GLN A 204      -3.393  -9.069  10.271  1.00 88.06           N  
ATOM   3018  H   GLN A 204      -4.282  -9.511  10.458  1.00 88.06           H  
ATOM   3019  CA  GLN A 204      -3.386  -7.814   9.522  1.00 88.06           C  
ATOM   3020  HA  GLN A 204      -2.603  -7.849   8.765  1.00 88.06           H  
ATOM   3021  C   GLN A 204      -3.075  -6.633  10.441  1.00 88.06           C  
ATOM   3022  CB  GLN A 204      -4.747  -7.600   8.841  1.00 88.06           C  
ATOM   3023  HB2 GLN A 204      -5.524  -7.556   9.604  1.00 88.06           H  
ATOM   3024  HB3 GLN A 204      -4.740  -6.638   8.328  1.00 88.06           H  
ATOM   3025  O   GLN A 204      -2.267  -5.779  10.092  1.00 88.06           O  
ATOM   3026  CG  GLN A 204      -5.128  -8.697   7.836  1.00 88.06           C  
ATOM   3027  HG2 GLN A 204      -5.101  -9.679   8.308  1.00 88.06           H  
ATOM   3028  HG3 GLN A 204      -6.152  -8.514   7.509  1.00 88.06           H  
ATOM   3029  CD  GLN A 204      -4.268  -8.704   6.588  1.00 88.06           C  
ATOM   3030  NE2 GLN A 204      -4.587  -9.524   5.624  1.00 88.06           N  
ATOM   3031 HE21 GLN A 204      -5.404 -10.115   5.669  1.00 88.06           H  
ATOM   3032 HE22 GLN A 204      -3.996  -9.445   4.809  1.00 88.06           H  
ATOM   3033  OE1 GLN A 204      -3.355  -7.920   6.405  1.00 88.06           O  
ATOM   3034  N   ILE A 205      -3.657  -6.606  11.645  1.00 87.42           N  
ATOM   3035  H   ILE A 205      -4.324  -7.327  11.877  1.00 87.42           H  
ATOM   3036  CA  ILE A 205      -3.389  -5.541  12.622  1.00 87.42           C  
ATOM   3037  HA  ILE A 205      -3.518  -4.582  12.119  1.00 87.42           H  
ATOM   3038  C   ILE A 205      -1.935  -5.591  13.104  1.00 87.42           C  
ATOM   3039  CB  ILE A 205      -4.382  -5.582  13.803  1.00 87.42           C  
ATOM   3040  HB  ILE A 205      -4.268  -6.529  14.332  1.00 87.42           H  
ATOM   3041  O   ILE A 205      -1.282  -4.557  13.194  1.00 87.42           O  
ATOM   3042  CG1 ILE A 205      -5.843  -5.448  13.319  1.00 87.42           C  
ATOM   3043 HG12 ILE A 205      -6.037  -4.415  13.029  1.00 87.42           H  
ATOM   3044 HG13 ILE A 205      -6.001  -6.070  12.437  1.00 87.42           H  
ATOM   3045  CG2 ILE A 205      -4.050  -4.419  14.759  1.00 87.42           C  
ATOM   3046 HG21 ILE A 205      -4.861  -4.232  15.463  1.00 87.42           H  
ATOM   3047 HG22 ILE A 205      -3.143  -4.643  15.321  1.00 87.42           H  
ATOM   3048 HG23 ILE A 205      -3.888  -3.501  14.194  1.00 87.42           H  
ATOM   3049  CD1 ILE A 205      -6.878  -5.890  14.359  1.00 87.42           C  
ATOM   3050 HD11 ILE A 205      -7.876  -5.769  13.938  1.00 87.42           H  
ATOM   3051 HD12 ILE A 205      -6.803  -5.293  15.268  1.00 87.42           H  
ATOM   3052 HD13 ILE A 205      -6.726  -6.941  14.605  1.00 87.42           H  
ATOM   3053  N   VAL A 206      -1.385  -6.782  13.346  1.00 86.80           N  
ATOM   3054  H   VAL A 206      -1.968  -7.605  13.288  1.00 86.80           H  
ATOM   3055  CA  VAL A 206       0.033  -6.946  13.685  1.00 86.80           C  
ATOM   3056  HA  VAL A 206       0.258  -6.326  14.554  1.00 86.80           H  
ATOM   3057  C   VAL A 206       0.926  -6.453  12.544  1.00 86.80           C  
ATOM   3058  CB  VAL A 206       0.355  -8.406  14.051  1.00 86.80           C  
ATOM   3059  HB  VAL A 206      -0.013  -9.068  13.267  1.00 86.80           H  
ATOM   3060  O   VAL A 206       1.907  -5.765  12.811  1.00 86.80           O  
ATOM   3061  CG1 VAL A 206       1.865  -8.621  14.207  1.00 86.80           C  
ATOM   3062 HG11 VAL A 206       2.368  -8.530  13.244  1.00 86.80           H  
ATOM   3063 HG12 VAL A 206       2.276  -7.894  14.908  1.00 86.80           H  
ATOM   3064 HG13 VAL A 206       2.048  -9.625  14.587  1.00 86.80           H  
ATOM   3065  CG2 VAL A 206      -0.293  -8.801  15.384  1.00 86.80           C  
ATOM   3066 HG21 VAL A 206      -1.364  -8.598  15.372  1.00 86.80           H  
ATOM   3067 HG22 VAL A 206      -0.141  -9.864  15.569  1.00 86.80           H  
ATOM   3068 HG23 VAL A 206       0.155  -8.233  16.199  1.00 86.80           H  
ATOM   3069  N   ALA A 207       0.595  -6.744  11.282  1.00 85.90           N  
ATOM   3070  H   ALA A 207      -0.205  -7.334  11.105  1.00 85.90           H  
ATOM   3071  CA  ALA A 207       1.347  -6.235  10.136  1.00 85.90           C  
ATOM   3072  HA  ALA A 207       2.399  -6.487  10.273  1.00 85.90           H  
ATOM   3073  C   ALA A 207       1.265  -4.701  10.020  1.00 85.90           C  
ATOM   3074  CB  ALA A 207       0.853  -6.946   8.874  1.00 85.90           C  
ATOM   3075  HB1 ALA A 207       1.383  -6.563   8.002  1.00 85.90           H  
ATOM   3076  HB2 ALA A 207       1.025  -8.019   8.955  1.00 85.90           H  
ATOM   3077  HB3 ALA A 207      -0.216  -6.771   8.747  1.00 85.90           H  
ATOM   3078  O   ALA A 207       2.293  -4.049   9.828  1.00 85.90           O  
ATOM   3079  N   LEU A 208       0.082  -4.114  10.232  1.00 84.83           N  
ATOM   3080  H   LEU A 208      -0.723  -4.711  10.359  1.00 84.83           H  
ATOM   3081  CA  LEU A 208      -0.115  -2.662  10.306  1.00 84.83           C  
ATOM   3082  HA  LEU A 208       0.220  -2.215   9.369  1.00 84.83           H  
ATOM   3083  C   LEU A 208       0.736  -2.026  11.420  1.00 84.83           C  
ATOM   3084  CB  LEU A 208      -1.616  -2.364  10.510  1.00 84.83           C  
ATOM   3085  HB2 LEU A 208      -1.738  -1.334  10.845  1.00 84.83           H  
ATOM   3086  HB3 LEU A 208      -1.983  -2.994  11.320  1.00 84.83           H  
ATOM   3087  O   LEU A 208       1.403  -1.019  11.180  1.00 84.83           O  
ATOM   3088  CG  LEU A 208      -2.502  -2.591   9.269  1.00 84.83           C  
ATOM   3089  HG  LEU A 208      -2.315  -3.584   8.860  1.00 84.83           H  
ATOM   3090  CD1 LEU A 208      -3.979  -2.494   9.661  1.00 84.83           C  
ATOM   3091 HD11 LEU A 208      -4.191  -1.515  10.090  1.00 84.83           H  
ATOM   3092 HD12 LEU A 208      -4.211  -3.269  10.392  1.00 84.83           H  
ATOM   3093 HD13 LEU A 208      -4.603  -2.653   8.781  1.00 84.83           H  
ATOM   3094  CD2 LEU A 208      -2.256  -1.568   8.156  1.00 84.83           C  
ATOM   3095 HD21 LEU A 208      -2.510  -0.566   8.500  1.00 84.83           H  
ATOM   3096 HD22 LEU A 208      -1.216  -1.603   7.832  1.00 84.83           H  
ATOM   3097 HD23 LEU A 208      -2.882  -1.809   7.297  1.00 84.83           H  
ATOM   3098  N   ASN A 209       0.783  -2.634  12.607  1.00 82.29           N  
ATOM   3099  H   ASN A 209       0.157  -3.410  12.772  1.00 82.29           H  
ATOM   3100  CA  ASN A 209       1.580  -2.126  13.723  1.00 82.29           C  
ATOM   3101  HA  ASN A 209       1.373  -1.062  13.842  1.00 82.29           H  
ATOM   3102  C   ASN A 209       3.084  -2.260  13.451  1.00 82.29           C  
ATOM   3103  CB  ASN A 209       1.200  -2.858  15.024  1.00 82.29           C  
ATOM   3104  HB2 ASN A 209       1.846  -2.499  15.826  1.00 82.29           H  
ATOM   3105  HB3 ASN A 209       1.373  -3.928  14.901  1.00 82.29           H  
ATOM   3106  O   ASN A 209       3.826  -1.280  13.480  1.00 82.29           O  
ATOM   3107  CG  ASN A 209      -0.232  -2.660  15.484  1.00 82.29           C  
ATOM   3108  ND2 ASN A 209      -0.678  -3.471  16.415  1.00 82.29           N  
ATOM   3109 HD21 ASN A 209      -0.119  -4.264  16.696  1.00 82.29           H  
ATOM   3110 HD22 ASN A 209      -1.668  -3.369  16.586  1.00 82.29           H  
ATOM   3111  OD1 ASN A 209      -0.994  -1.834  15.021  1.00 82.29           O  
ATOM   3112  N   ALA A 210       3.538  -3.485  13.181  1.00 78.05           N  
ATOM   3113  H   ALA A 210       2.867  -4.237  13.120  1.00 78.05           H  
ATOM   3114  CA  ALA A 210       4.954  -3.830  13.157  1.00 78.05           C  
ATOM   3115  HA  ALA A 210       5.442  -3.357  14.009  1.00 78.05           H  
ATOM   3116  C   ALA A 210       5.679  -3.343  11.897  1.00 78.05           C  
ATOM   3117  CB  ALA A 210       5.080  -5.352  13.312  1.00 78.05           C  
ATOM   3118  HB1 ALA A 210       4.620  -5.854  12.462  1.00 78.05           H  
ATOM   3119  HB2 ALA A 210       4.586  -5.672  14.229  1.00 78.05           H  
ATOM   3120  HB3 ALA A 210       6.134  -5.625  13.363  1.00 78.05           H  
ATOM   3121  O   ALA A 210       6.867  -3.043  11.966  1.00 78.05           O  
ATOM   3122  N   ARG A 211       4.993  -3.289  10.746  1.00 74.35           N  
ATOM   3123  H   ARG A 211       4.019  -3.555  10.753  1.00 74.35           H  
ATOM   3124  CA  ARG A 211       5.613  -2.929   9.457  1.00 74.35           C  
ATOM   3125  HA  ARG A 211       6.698  -2.944   9.561  1.00 74.35           H  
ATOM   3126  C   ARG A 211       5.289  -1.507   9.021  1.00 74.35           C  
ATOM   3127  CB  ARG A 211       5.239  -3.941   8.359  1.00 74.35           C  
ATOM   3128  HB2 ARG A 211       4.173  -3.876   8.141  1.00 74.35           H  
ATOM   3129  HB3 ARG A 211       5.780  -3.674   7.450  1.00 74.35           H  
ATOM   3130  O   ARG A 211       6.112  -0.887   8.360  1.00 74.35           O  
ATOM   3131  CG  ARG A 211       5.599  -5.386   8.737  1.00 74.35           C  
ATOM   3132  HG2 ARG A 211       6.656  -5.437   8.998  1.00 74.35           H  
ATOM   3133  HG3 ARG A 211       5.005  -5.690   9.599  1.00 74.35           H  
ATOM   3134  CD  ARG A 211       5.317  -6.355   7.582  1.00 74.35           C  
ATOM   3135  HD2 ARG A 211       4.277  -6.224   7.282  1.00 74.35           H  
ATOM   3136  HD3 ARG A 211       5.959  -6.106   6.737  1.00 74.35           H  
ATOM   3137  NE  ARG A 211       5.536  -7.755   8.002  1.00 74.35           N  
ATOM   3138  HE  ARG A 211       5.658  -7.901   8.994  1.00 74.35           H  
ATOM   3139  NH1 ARG A 211       5.395  -8.835   5.955  1.00 74.35           N  
ATOM   3140 HH11 ARG A 211       5.324  -7.966   5.445  1.00 74.35           H  
ATOM   3141 HH12 ARG A 211       5.200  -9.671   5.423  1.00 74.35           H  
ATOM   3142  NH2 ARG A 211       5.590 -10.024   7.780  1.00 74.35           N  
ATOM   3143 HH21 ARG A 211       5.502 -10.823   7.168  1.00 74.35           H  
ATOM   3144 HH22 ARG A 211       5.634 -10.137   8.782  1.00 74.35           H  
ATOM   3145  CZ  ARG A 211       5.506  -8.842   7.245  1.00 74.35           C  
ATOM   3146  N   GLN A 212       4.120  -0.987   9.405  1.00 75.82           N  
ATOM   3147  H   GLN A 212       3.488  -1.562   9.943  1.00 75.82           H  
ATOM   3148  CA  GLN A 212       3.661   0.342   8.983  1.00 75.82           C  
ATOM   3149  HA  GLN A 212       4.347   0.718   8.224  1.00 75.82           H  
ATOM   3150  C   GLN A 212       3.714   1.388  10.106  1.00 75.82           C  
ATOM   3151  CB  GLN A 212       2.276   0.256   8.307  1.00 75.82           C  
ATOM   3152  HB2 GLN A 212       2.094   1.202   7.796  1.00 75.82           H  
ATOM   3153  HB3 GLN A 212       1.494   0.145   9.057  1.00 75.82           H  
ATOM   3154  O   GLN A 212       3.343   2.537   9.881  1.00 75.82           O  
ATOM   3155  CG  GLN A 212       2.145  -0.889   7.282  1.00 75.82           C  
ATOM   3156  HG2 GLN A 212       1.174  -0.823   6.792  1.00 75.82           H  
ATOM   3157  HG3 GLN A 212       2.185  -1.849   7.798  1.00 75.82           H  
ATOM   3158  CD  GLN A 212       3.232  -0.836   6.212  1.00 75.82           C  
ATOM   3159  NE2 GLN A 212       3.807  -1.963   5.842  1.00 75.82           N  
ATOM   3160 HE21 GLN A 212       4.558  -1.929   5.167  1.00 75.82           H  
ATOM   3161 HE22 GLN A 212       3.418  -2.850   6.126  1.00 75.82           H  
ATOM   3162  OE1 GLN A 212       3.543   0.221   5.686  1.00 75.82           O  
ATOM   3163  N   GLY A 213       4.172   1.010  11.307  1.00 76.25           N  
ATOM   3164  H   GLY A 213       4.415   0.040  11.453  1.00 76.25           H  
ATOM   3165  CA  GLY A 213       4.354   1.928  12.434  1.00 76.25           C  
ATOM   3166  HA2 GLY A 213       4.988   2.759  12.123  1.00 76.25           H  
ATOM   3167  HA3 GLY A 213       4.851   1.391  13.242  1.00 76.25           H  
ATOM   3168  C   GLY A 213       3.050   2.503  12.988  1.00 76.25           C  
ATOM   3169  O   GLY A 213       3.072   3.530  13.664  1.00 76.25           O  
ATOM   3170  N   LEU A 214       1.906   1.878  12.694  1.00 76.86           N  
ATOM   3171  H   LEU A 214       1.948   1.018  12.166  1.00 76.86           H  
ATOM   3172  CA  LEU A 214       0.615   2.313  13.217  1.00 76.86           C  
ATOM   3173  HA  LEU A 214       0.571   3.402  13.189  1.00 76.86           H  
ATOM   3174  C   LEU A 214       0.502   1.889  14.686  1.00 76.86           C  
ATOM   3175  CB  LEU A 214      -0.519   1.749  12.342  1.00 76.86           C  
ATOM   3176  HB2 LEU A 214      -1.472   1.952  12.830  1.00 76.86           H  
ATOM   3177  HB3 LEU A 214      -0.405   0.667  12.284  1.00 76.86           H  
ATOM   3178  O   LEU A 214       0.401   0.711  14.992  1.00 76.86           O  
ATOM   3179  CG  LEU A 214      -0.554   2.338  10.918  1.00 76.86           C  
ATOM   3180  HG  LEU A 214       0.427   2.244  10.451  1.00 76.86           H  
ATOM   3181  CD1 LEU A 214      -1.555   1.570  10.059  1.00 76.86           C  
ATOM   3182 HD11 LEU A 214      -1.162   0.563   9.919  1.00 76.86           H  
ATOM   3183 HD12 LEU A 214      -2.527   1.531  10.551  1.00 76.86           H  
ATOM   3184 HD13 LEU A 214      -1.646   2.043   9.081  1.00 76.86           H  
ATOM   3185  CD2 LEU A 214      -0.967   3.812  10.904  1.00 76.86           C  
ATOM   3186 HD21 LEU A 214      -0.215   4.410  11.420  1.00 76.86           H  
ATOM   3187 HD22 LEU A 214      -1.933   3.938  11.394  1.00 76.86           H  
ATOM   3188 HD23 LEU A 214      -1.024   4.169   9.876  1.00 76.86           H  
ATOM   3189  N   THR A 215       0.548   2.849  15.606  1.00 72.31           N  
ATOM   3190  H   THR A 215       0.815   3.778  15.310  1.00 72.31           H  
ATOM   3191  CA  THR A 215       0.575   2.583  17.060  1.00 72.31           C  
ATOM   3192  HA  THR A 215       0.598   1.509  17.245  1.00 72.31           H  
ATOM   3193  C   THR A 215      -0.646   3.112  17.809  1.00 72.31           C  
ATOM   3194  CB  THR A 215       1.839   3.188  17.675  1.00 72.31           C  
ATOM   3195  HB  THR A 215       1.834   3.022  18.752  1.00 72.31           H  
ATOM   3196  O   THR A 215      -0.843   2.811  18.988  1.00 72.31           O  
ATOM   3197  CG2 THR A 215       3.116   2.585  17.088  1.00 72.31           C  
ATOM   3198 HG21 THR A 215       3.348   3.049  16.129  1.00 72.31           H  
ATOM   3199 HG22 THR A 215       3.947   2.749  17.773  1.00 72.31           H  
ATOM   3200 HG23 THR A 215       2.985   1.515  16.924  1.00 72.31           H  
ATOM   3201  OG1 THR A 215       1.872   4.570  17.399  1.00 72.31           O  
ATOM   3202  HG1 THR A 215       2.740   4.897  17.646  1.00 72.31           H  
ATOM   3203  N   THR A 216      -1.485   3.891  17.130  1.00 73.15           N  
ATOM   3204  H   THR A 216      -1.265   4.096  16.165  1.00 73.15           H  
ATOM   3205  CA  THR A 216      -2.707   4.456  17.697  1.00 73.15           C  
ATOM   3206  HA  THR A 216      -2.790   4.174  18.746  1.00 73.15           H  
ATOM   3207  C   THR A 216      -3.906   3.895  16.961  1.00 73.15           C  
ATOM   3208  CB  THR A 216      -2.708   5.989  17.637  1.00 73.15           C  
ATOM   3209  HB  THR A 216      -2.697   6.308  16.595  1.00 73.15           H  
ATOM   3210  O   THR A 216      -4.037   4.049  15.745  1.00 73.15           O  
ATOM   3211  CG2 THR A 216      -3.931   6.594  18.329  1.00 73.15           C  
ATOM   3212 HG21 THR A 216      -3.831   7.679  18.358  1.00 73.15           H  
ATOM   3213 HG22 THR A 216      -4.838   6.339  17.780  1.00 73.15           H  
ATOM   3214 HG23 THR A 216      -4.007   6.213  19.347  1.00 73.15           H  
ATOM   3215  OG1 THR A 216      -1.577   6.529  18.276  1.00 73.15           O  
ATOM   3216  HG1 THR A 216      -1.642   6.360  19.219  1.00 73.15           H  
ATOM   3217  N   VAL A 217      -4.826   3.307  17.718  1.00 74.93           N  
ATOM   3218  H   VAL A 217      -4.673   3.239  18.714  1.00 74.93           H  
ATOM   3219  CA  VAL A 217      -6.149   2.950  17.222  1.00 74.93           C  
ATOM   3220  HA  VAL A 217      -6.177   3.082  16.140  1.00 74.93           H  
ATOM   3221  C   VAL A 217      -7.159   3.907  17.822  1.00 74.93           C  
ATOM   3222  CB  VAL A 217      -6.472   1.478  17.494  1.00 74.93           C  
ATOM   3223  HB  VAL A 217      -6.322   1.299  18.558  1.00 74.93           H  
ATOM   3224  O   VAL A 217      -7.100   4.299  18.988  1.00 74.93           O  
ATOM   3225  CG1 VAL A 217      -7.917   1.106  17.127  1.00 74.93           C  
ATOM   3226 HG11 VAL A 217      -8.114   1.325  16.078  1.00 74.93           H  
ATOM   3227 HG12 VAL A 217      -8.622   1.646  17.759  1.00 74.93           H  
ATOM   3228 HG13 VAL A 217      -8.076   0.043  17.306  1.00 74.93           H  
ATOM   3229  CG2 VAL A 217      -5.518   0.596  16.674  1.00 74.93           C  
ATOM   3230 HG21 VAL A 217      -5.807  -0.453  16.736  1.00 74.93           H  
ATOM   3231 HG22 VAL A 217      -5.529   0.895  15.626  1.00 74.93           H  
ATOM   3232 HG23 VAL A 217      -4.503   0.693  17.060  1.00 74.93           H  
ATOM   3233  N   ARG A 218      -8.101   4.311  16.982  1.00 74.80           N  
ATOM   3234  H   ARG A 218      -8.112   3.907  16.056  1.00 74.80           H  
ATOM   3235  CA  ARG A 218      -9.233   5.124  17.386  1.00 74.80           C  
ATOM   3236  HA  ARG A 218      -9.090   5.496  18.401  1.00 74.80           H  
ATOM   3237  C   ARG A 218     -10.474   4.260  17.379  1.00 74.80           C  
ATOM   3238  CB  ARG A 218      -9.336   6.315  16.443  1.00 74.80           C  
ATOM   3239  HB2 ARG A 218      -8.423   6.903  16.533  1.00 74.80           H  
ATOM   3240  HB3 ARG A 218      -9.421   5.952  15.418  1.00 74.80           H  
ATOM   3241  O   ARG A 218     -10.833   3.724  16.332  1.00 74.80           O  
ATOM   3242  CG  ARG A 218     -10.553   7.185  16.774  1.00 74.80           C  
ATOM   3243  HG2 ARG A 218     -11.469   6.601  16.696  1.00 74.80           H  
ATOM   3244  HG3 ARG A 218     -10.465   7.579  17.786  1.00 74.80           H  
ATOM   3245  CD  ARG A 218     -10.627   8.321  15.759  1.00 74.80           C  
ATOM   3246  HD2 ARG A 218     -11.585   8.830  15.865  1.00 74.80           H  
ATOM   3247  HD3 ARG A 218     -10.582   7.891  14.758  1.00 74.80           H  
ATOM   3248  NE  ARG A 218      -9.519   9.268  15.960  1.00 74.80           N  
ATOM   3249  HE  ARG A 218      -8.971   9.136  16.798  1.00 74.80           H  
ATOM   3250  NH1 ARG A 218      -9.766  10.423  13.998  1.00 74.80           N  
ATOM   3251 HH11 ARG A 218      -9.393  11.076  13.324  1.00 74.80           H  
ATOM   3252 HH12 ARG A 218     -10.521   9.798  13.755  1.00 74.80           H  
ATOM   3253  NH2 ARG A 218      -8.086  10.924  15.397  1.00 74.80           N  
ATOM   3254 HH21 ARG A 218      -7.704  11.581  14.731  1.00 74.80           H  
ATOM   3255 HH22 ARG A 218      -7.548  10.682  16.217  1.00 74.80           H  
ATOM   3256  CZ  ARG A 218      -9.129  10.200  15.116  1.00 74.80           C  
ATOM   3257  N   THR A 219     -11.158   4.224  18.510  1.00 74.78           N  
ATOM   3258  H   THR A 219     -10.805   4.716  19.318  1.00 74.78           H  
ATOM   3259  CA  THR A 219     -12.510   3.685  18.579  1.00 74.78           C  
ATOM   3260  HA  THR A 219     -12.643   2.953  17.782  1.00 74.78           H  
ATOM   3261  C   THR A 219     -13.482   4.833  18.355  1.00 74.78           C  
ATOM   3262  CB  THR A 219     -12.759   2.945  19.894  1.00 74.78           C  
ATOM   3263  HB  THR A 219     -12.719   3.643  20.730  1.00 74.78           H  
ATOM   3264  O   THR A 219     -13.386   5.890  18.984  1.00 74.78           O  
ATOM   3265  CG2 THR A 219     -14.100   2.215  19.878  1.00 74.78           C  
ATOM   3266 HG21 THR A 219     -14.916   2.930  19.774  1.00 74.78           H  
ATOM   3267 HG22 THR A 219     -14.235   1.680  20.818  1.00 74.78           H  
ATOM   3268 HG23 THR A 219     -14.134   1.502  19.054  1.00 74.78           H  
ATOM   3269  OG1 THR A 219     -11.764   1.960  20.047  1.00 74.78           O  
ATOM   3270  HG1 THR A 219     -11.836   1.618  20.941  1.00 74.78           H  
ATOM   3271  N   GLN A 220     -14.392   4.639  17.408  1.00 74.42           N  
ATOM   3272  H   GLN A 220     -14.429   3.740  16.949  1.00 74.42           H  
ATOM   3273  CA  GLN A 220     -15.520   5.528  17.175  1.00 74.42           C  
ATOM   3274  HA  GLN A 220     -15.513   6.337  17.905  1.00 74.42           H  
ATOM   3275  C   GLN A 220     -16.790   4.712  17.380  1.00 74.42           C  
ATOM   3276  CB  GLN A 220     -15.422   6.150  15.773  1.00 74.42           C  
ATOM   3277  HB2 GLN A 220     -15.379   5.359  15.024  1.00 74.42           H  
ATOM   3278  HB3 GLN A 220     -14.507   6.739  15.715  1.00 74.42           H  
ATOM   3279  O   GLN A 220     -16.977   3.701  16.706  1.00 74.42           O  
ATOM   3280  CG  GLN A 220     -16.629   7.055  15.480  1.00 74.42           C  
ATOM   3281  HG2 GLN A 220     -17.538   6.454  15.504  1.00 74.42           H  
ATOM   3282  HG3 GLN A 220     -16.714   7.820  16.252  1.00 74.42           H  
ATOM   3283  CD  GLN A 220     -16.553   7.747  14.124  1.00 74.42           C  
ATOM   3284  NE2 GLN A 220     -17.674   7.909  13.460  1.00 74.42           N  
ATOM   3285 HE21 GLN A 220     -17.699   8.468  12.619  1.00 74.42           H  
ATOM   3286 HE22 GLN A 220     -18.541   7.611  13.882  1.00 74.42           H  
ATOM   3287  OE1 GLN A 220     -15.501   8.178  13.654  1.00 74.42           O  
ATOM   3288  N   VAL A 221     -17.636   5.158  18.305  1.00 70.77           N  
ATOM   3289  H   VAL A 221     -17.400   5.996  18.817  1.00 70.77           H  
ATOM   3290  CA  VAL A 221     -18.965   4.587  18.531  1.00 70.77           C  
ATOM   3291  HA  VAL A 221     -19.116   3.735  17.867  1.00 70.77           H  
ATOM   3292  C   VAL A 221     -19.986   5.653  18.179  1.00 70.77           C  
ATOM   3293  CB  VAL A 221     -19.150   4.085  19.975  1.00 70.77           C  
ATOM   3294  HB  VAL A 221     -19.112   4.928  20.664  1.00 70.77           H  
ATOM   3295  O   VAL A 221     -19.987   6.728  18.780  1.00 70.77           O  
ATOM   3296  CG1 VAL A 221     -20.502   3.378  20.127  1.00 70.77           C  
ATOM   3297 HG11 VAL A 221     -21.319   4.073  19.935  1.00 70.77           H  
ATOM   3298 HG12 VAL A 221     -20.611   3.000  21.143  1.00 70.77           H  
ATOM   3299 HG13 VAL A 221     -20.573   2.543  19.430  1.00 70.77           H  
ATOM   3300  CG2 VAL A 221     -18.048   3.091  20.367  1.00 70.77           C  
ATOM   3301 HG21 VAL A 221     -17.086   3.601  20.403  1.00 70.77           H  
ATOM   3302 HG22 VAL A 221     -18.004   2.276  19.645  1.00 70.77           H  
ATOM   3303 HG23 VAL A 221     -18.253   2.683  21.357  1.00 70.77           H  
ATOM   3304  N   ASP A 222     -20.827   5.353  17.195  1.00 69.68           N  
ATOM   3305  H   ASP A 222     -20.778   4.438  16.770  1.00 69.68           H  
ATOM   3306  CA  ASP A 222     -21.903   6.229  16.750  1.00 69.68           C  
ATOM   3307  HA  ASP A 222     -21.712   7.248  17.087  1.00 69.68           H  
ATOM   3308  C   ASP A 222     -23.216   5.748  17.387  1.00 69.68           C  
ATOM   3309  CB  ASP A 222     -21.956   6.260  15.208  1.00 69.68           C  
ATOM   3310  HB2 ASP A 222     -22.786   6.898  14.906  1.00 69.68           H  
ATOM   3311  HB3 ASP A 222     -22.158   5.253  14.841  1.00 69.68           H  
ATOM   3312  O   ASP A 222     -23.670   4.632  17.142  1.00 69.68           O  
ATOM   3313  CG  ASP A 222     -20.674   6.788  14.535  1.00 69.68           C  
ATOM   3314  OD1 ASP A 222     -19.977   7.655  15.106  1.00 69.68           O  
ATOM   3315  OD2 ASP A 222     -20.344   6.364  13.405  1.00 69.68           O  
ATOM   3316  N   PHE A 223     -23.831   6.584  18.221  1.00 65.56           N  
ATOM   3317  H   PHE A 223     -23.416   7.489  18.387  1.00 65.56           H  
ATOM   3318  CA  PHE A 223     -25.125   6.326  18.846  1.00 65.56           C  
ATOM   3319  HA  PHE A 223     -25.331   5.255  18.823  1.00 65.56           H  
ATOM   3320  C   PHE A 223     -26.223   7.053  18.071  1.00 65.56           C  
ATOM   3321  CB  PHE A 223     -25.115   6.773  20.314  1.00 65.56           C  
ATOM   3322  HB2 PHE A 223     -26.102   6.592  20.739  1.00 65.56           H  
ATOM   3323  HB3 PHE A 223     -24.942   7.849  20.349  1.00 65.56           H  
ATOM   3324  O   PHE A 223     -26.138   8.262  17.836  1.00 65.56           O  
ATOM   3325  CG  PHE A 223     -24.080   6.089  21.186  1.00 65.56           C  
ATOM   3326  CD1 PHE A 223     -24.390   4.881  21.840  1.00 65.56           C  
ATOM   3327  HD1 PHE A 223     -25.364   4.432  21.714  1.00 65.56           H  
ATOM   3328  CD2 PHE A 223     -22.803   6.660  21.344  1.00 65.56           C  
ATOM   3329  HD2 PHE A 223     -22.553   7.573  20.825  1.00 65.56           H  
ATOM   3330  CE1 PHE A 223     -23.431   4.253  22.655  1.00 65.56           C  
ATOM   3331  HE1 PHE A 223     -23.669   3.324  23.151  1.00 65.56           H  
ATOM   3332  CE2 PHE A 223     -21.844   6.030  22.157  1.00 65.56           C  
ATOM   3333  HE2 PHE A 223     -20.857   6.456  22.261  1.00 65.56           H  
ATOM   3334  CZ  PHE A 223     -22.160   4.830  22.817  1.00 65.56           C  
ATOM   3335  HZ  PHE A 223     -21.422   4.343  23.437  1.00 65.56           H  
ATOM   3336  N   ALA A 224     -27.292   6.341  17.717  1.00 62.98           N  
ATOM   3337  H   ALA A 224     -27.311   5.348  17.904  1.00 62.98           H  
ATOM   3338  CA  ALA A 224     -28.520   6.984  17.267  1.00 62.98           C  
ATOM   3339  HA  ALA A 224     -28.282   7.756  16.535  1.00 62.98           H  
ATOM   3340  C   ALA A 224     -29.194   7.632  18.484  1.00 62.98           C  
ATOM   3341  CB  ALA A 224     -29.424   5.940  16.596  1.00 62.98           C  
ATOM   3342  HB1 ALA A 224     -30.339   6.421  16.251  1.00 62.98           H  
ATOM   3343  HB2 ALA A 224     -28.914   5.497  15.741  1.00 62.98           H  
ATOM   3344  HB3 ALA A 224     -29.681   5.153  17.305  1.00 62.98           H  
ATOM   3345  O   ALA A 224     -29.674   6.921  19.370  1.00 62.98           O  
ATOM   3346  N   ALA A 225     -29.244   8.966  18.566  1.00 58.34           N  
ATOM   3347  H   ALA A 225     -28.806   9.548  17.866  1.00 58.34           H  
ATOM   3348  CA  ALA A 225     -30.062   9.590  19.600  1.00 58.34           C  
ATOM   3349  HA  ALA A 225     -29.839   9.063  20.527  1.00 58.34           H  
ATOM   3350  C   ALA A 225     -31.554   9.415  19.258  1.00 58.34           C  
ATOM   3351  CB  ALA A 225     -29.692  11.061  19.827  1.00 58.34           C  
ATOM   3352  HB1 ALA A 225     -30.095  11.398  20.782  1.00 58.34           H  
ATOM   3353  HB2 ALA A 225     -30.116  11.681  19.037  1.00 58.34           H  
ATOM   3354  HB3 ALA A 225     -28.608  11.171  19.853  1.00 58.34           H  
ATOM   3355  O   ALA A 225     -31.922   9.402  18.079  1.00 58.34           O  
ATOM   3356  N   PRO A 226     -32.450   9.396  20.263  1.00 58.90           N  
ATOM   3357  CA  PRO A 226     -33.893   9.243  20.050  1.00 58.90           C  
ATOM   3358  HA  PRO A 226     -34.085   8.245  19.655  1.00 58.90           H  
ATOM   3359  C   PRO A 226     -34.513  10.280  19.098  1.00 58.90           C  
ATOM   3360  CB  PRO A 226     -34.514   9.370  21.446  1.00 58.90           C  
ATOM   3361  HB2 PRO A 226     -34.773  10.409  21.649  1.00 58.90           H  
ATOM   3362  HB3 PRO A 226     -35.394   8.736  21.550  1.00 58.90           H  
ATOM   3363  O   PRO A 226     -35.560  10.036  18.512  1.00 58.90           O  
ATOM   3364  CG  PRO A 226     -33.396   8.942  22.392  1.00 58.90           C  
ATOM   3365  HG2 PRO A 226     -33.385   7.855  22.470  1.00 58.90           H  
ATOM   3366  HG3 PRO A 226     -33.500   9.394  23.378  1.00 58.90           H  
ATOM   3367  CD  PRO A 226     -32.133   9.411  21.683  1.00 58.90           C  
ATOM   3368  HD2 PRO A 226     -31.317   8.732  21.928  1.00 58.90           H  
ATOM   3369  HD3 PRO A 226     -31.891  10.427  21.996  1.00 58.90           H  
ATOM   3370  N   LYS A 227     -33.878  11.451  18.946  1.00 62.00           N  
ATOM   3371  H   LYS A 227     -32.992  11.549  19.421  1.00 62.00           H  
ATOM   3372  CA  LYS A 227     -34.347  12.565  18.102  1.00 62.00           C  
ATOM   3373  HA  LYS A 227     -35.406  12.411  17.897  1.00 62.00           H  
ATOM   3374  C   LYS A 227     -33.707  12.601  16.705  1.00 62.00           C  
ATOM   3375  CB  LYS A 227     -34.213  13.900  18.856  1.00 62.00           C  
ATOM   3376  HB2 LYS A 227     -34.509  14.710  18.190  1.00 62.00           H  
ATOM   3377  HB3 LYS A 227     -33.174  14.057  19.144  1.00 62.00           H  
ATOM   3378  O   LYS A 227     -33.731  13.641  16.058  1.00 62.00           O  
ATOM   3379  CG  LYS A 227     -35.115  13.960  20.099  1.00 62.00           C  
ATOM   3380  HG2 LYS A 227     -34.759  13.252  20.847  1.00 62.00           H  
ATOM   3381  HG3 LYS A 227     -36.133  13.693  19.816  1.00 62.00           H  
ATOM   3382  CD  LYS A 227     -35.120  15.374  20.695  1.00 62.00           C  
ATOM   3383  HD2 LYS A 227     -34.106  15.641  20.996  1.00 62.00           H  
ATOM   3384  HD3 LYS A 227     -35.463  16.076  19.935  1.00 62.00           H  
ATOM   3385  CE  LYS A 227     -36.057  15.433  21.907  1.00 62.00           C  
ATOM   3386  HE2 LYS A 227     -37.046  15.099  21.594  1.00 62.00           H  
ATOM   3387  HE3 LYS A 227     -35.695  14.735  22.661  1.00 62.00           H  
ATOM   3388  NZ  LYS A 227     -36.140  16.804  22.473  1.00 62.00           N  
ATOM   3389  HZ1 LYS A 227     -36.497  17.450  21.783  1.00 62.00           H  
ATOM   3390  HZ2 LYS A 227     -36.763  16.821  23.267  1.00 62.00           H  
ATOM   3391  HZ3 LYS A 227     -35.231  17.124  22.775  1.00 62.00           H  
ATOM   3392  N   GLY A 228     -33.092  11.505  16.260  1.00 57.98           N  
ATOM   3393  H   GLY A 228     -33.070  10.688  16.854  1.00 57.98           H  
ATOM   3394  CA  GLY A 228     -32.504  11.381  14.919  1.00 57.98           C  
ATOM   3395  HA2 GLY A 228     -33.177  11.832  14.190  1.00 57.98           H  
ATOM   3396  HA3 GLY A 228     -32.405  10.322  14.678  1.00 57.98           H  
ATOM   3397  C   GLY A 228     -31.126  12.029  14.742  1.00 57.98           C  
ATOM   3398  O   GLY A 228     -30.488  11.821  13.712  1.00 57.98           O  
ATOM   3399  N   ASN A 229     -30.625  12.763  15.740  1.00 60.79           N  
ATOM   3400  H   ASN A 229     -31.194  12.909  16.561  1.00 60.79           H  
ATOM   3401  CA  ASN A 229     -29.245  13.242  15.732  1.00 60.79           C  
ATOM   3402  HA  ASN A 229     -28.971  13.504  14.710  1.00 60.79           H  
ATOM   3403  C   ASN A 229     -28.301  12.123  16.177  1.00 60.79           C  
ATOM   3404  CB  ASN A 229     -29.108  14.507  16.598  1.00 60.79           C  
ATOM   3405  HB2 ASN A 229     -28.051  14.691  16.789  1.00 60.79           H  
ATOM   3406  HB3 ASN A 229     -29.606  14.354  17.555  1.00 60.79           H  
ATOM   3407  O   ASN A 229     -28.480  11.542  17.241  1.00 60.79           O  
ATOM   3408  CG  ASN A 229     -29.665  15.747  15.918  1.00 60.79           C  
ATOM   3409  ND2 ASN A 229     -29.839  16.823  16.647  1.00 60.79           N  
ATOM   3410 HD21 ASN A 229     -29.578  16.839  17.623  1.00 60.79           H  
ATOM   3411 HD22 ASN A 229     -30.186  17.629  16.146  1.00 60.79           H  
ATOM   3412  OD1 ASN A 229     -29.920  15.792  14.730  1.00 60.79           O  
ATOM   3413  N   TRP A 230     -27.274  11.837  15.388  1.00 61.48           N  
ATOM   3414  H   TRP A 230     -27.172  12.326  14.510  1.00 61.48           H  
ATOM   3415  CA  TRP A 230     -26.221  10.909  15.788  1.00 61.48           C  
ATOM   3416  HA  TRP A 230     -26.668  10.067  16.316  1.00 61.48           H  
ATOM   3417  C   TRP A 230     -25.251  11.611  16.737  1.00 61.48           C  
ATOM   3418  CB  TRP A 230     -25.524  10.355  14.544  1.00 61.48           C  
ATOM   3419  HB2 TRP A 230     -25.141  11.179  13.942  1.00 61.48           H  
ATOM   3420  HB3 TRP A 230     -24.673   9.755  14.865  1.00 61.48           H  
ATOM   3421  O   TRP A 230     -24.729  12.679  16.409  1.00 61.48           O  
ATOM   3422  CG  TRP A 230     -26.408   9.493  13.698  1.00 61.48           C  
ATOM   3423  CD1 TRP A 230     -27.244   9.916  12.722  1.00 61.48           C  
ATOM   3424  HD1 TRP A 230     -27.378  10.945  12.422  1.00 61.48           H  
ATOM   3425  CD2 TRP A 230     -26.599   8.049  13.788  1.00 61.48           C  
ATOM   3426  CE2 TRP A 230     -27.576   7.661  12.824  1.00 61.48           C  
ATOM   3427  CE3 TRP A 230     -26.048   7.030  14.593  1.00 61.48           C  
ATOM   3428  HE3 TRP A 230     -25.301   7.284  15.330  1.00 61.48           H  
ATOM   3429  NE1 TRP A 230     -27.935   8.839  12.204  1.00 61.48           N  
ATOM   3430  HE1 TRP A 230     -28.653   8.926  11.499  1.00 61.48           H  
ATOM   3431  CH2 TRP A 230     -27.408   5.338  13.472  1.00 61.48           C  
ATOM   3432  HH2 TRP A 230     -27.699   4.304  13.359  1.00 61.48           H  
ATOM   3433  CZ2 TRP A 230     -27.987   6.330  12.663  1.00 61.48           C  
ATOM   3434  HZ2 TRP A 230     -28.732   6.071  11.926  1.00 61.48           H  
ATOM   3435  CZ3 TRP A 230     -26.442   5.689  14.434  1.00 61.48           C  
ATOM   3436  HZ3 TRP A 230     -25.991   4.923  15.048  1.00 61.48           H  
ATOM   3437  N   THR A 231     -24.991  11.023  17.901  1.00 61.33           N  
ATOM   3438  H   THR A 231     -25.429  10.137  18.110  1.00 61.33           H  
ATOM   3439  CA  THR A 231     -23.868  11.425  18.755  1.00 61.33           C  
ATOM   3440  HA  THR A 231     -23.484  12.389  18.423  1.00 61.33           H  
ATOM   3441  C   THR A 231     -22.752  10.410  18.584  1.00 61.33           C  
ATOM   3442  CB  THR A 231     -24.254  11.589  20.232  1.00 61.33           C  
ATOM   3443  HB  THR A 231     -23.350  11.766  20.814  1.00 61.33           H  
ATOM   3444  O   THR A 231     -22.991   9.209  18.597  1.00 61.33           O  
ATOM   3445  CG2 THR A 231     -25.205  12.767  20.433  1.00 61.33           C  
ATOM   3446 HG21 THR A 231     -24.742  13.681  20.060  1.00 61.33           H  
ATOM   3447 HG22 THR A 231     -26.136  12.590  19.894  1.00 61.33           H  
ATOM   3448 HG23 THR A 231     -25.421  12.886  21.495  1.00 61.33           H  
ATOM   3449  OG1 THR A 231     -24.905  10.450  20.735  1.00 61.33           O  
ATOM   3450  HG1 THR A 231     -24.810  10.434  21.690  1.00 61.33           H  
ATOM   3451  N   TRP A 232     -21.521  10.878  18.403  1.00 61.35           N  
ATOM   3452  H   TRP A 232     -21.348  11.873  18.406  1.00 61.35           H  
ATOM   3453  CA  TRP A 232     -20.362   9.999  18.284  1.00 61.35           C  
ATOM   3454  HA  TRP A 232     -20.687   8.960  18.341  1.00 61.35           H  
ATOM   3455  C   TRP A 232     -19.414  10.230  19.451  1.00 61.35           C  
ATOM   3456  CB  TRP A 232     -19.707  10.153  16.910  1.00 61.35           C  
ATOM   3457  HB2 TRP A 232     -20.437   9.827  16.168  1.00 61.35           H  
ATOM   3458  HB3 TRP A 232     -18.853   9.479  16.850  1.00 61.35           H  
ATOM   3459  O   TRP A 232     -19.115  11.370  19.808  1.00 61.35           O  
ATOM   3460  CG  TRP A 232     -19.270  11.529  16.520  1.00 61.35           C  
ATOM   3461  CD1 TRP A 232     -20.049  12.433  15.886  1.00 61.35           C  
ATOM   3462  HD1 TRP A 232     -21.074  12.256  15.596  1.00 61.35           H  
ATOM   3463  CD2 TRP A 232     -17.980  12.179  16.724  1.00 61.35           C  
ATOM   3464  CE2 TRP A 232     -18.054  13.495  16.176  1.00 61.35           C  
ATOM   3465  CE3 TRP A 232     -16.763  11.806  17.336  1.00 61.35           C  
ATOM   3466  HE3 TRP A 232     -16.707  10.837  17.810  1.00 61.35           H  
ATOM   3467  NE1 TRP A 232     -19.339  13.598  15.687  1.00 61.35           N  
ATOM   3468  HE1 TRP A 232     -19.747  14.426  15.277  1.00 61.35           H  
ATOM   3469  CH2 TRP A 232     -15.786  13.996  16.851  1.00 61.35           C  
ATOM   3470  HH2 TRP A 232     -14.974  14.701  16.955  1.00 61.35           H  
ATOM   3471  CZ2 TRP A 232     -16.977  14.391  16.221  1.00 61.35           C  
ATOM   3472  HZ2 TRP A 232     -17.088  15.389  15.824  1.00 61.35           H  
ATOM   3473  CZ3 TRP A 232     -15.684  12.711  17.409  1.00 61.35           C  
ATOM   3474  HZ3 TRP A 232     -14.791  12.451  17.960  1.00 61.35           H  
ATOM   3475  N   VAL A 233     -18.934   9.140  20.043  1.00 65.58           N  
ATOM   3476  H   VAL A 233     -19.239   8.242  19.695  1.00 65.58           H  
ATOM   3477  CA  VAL A 233     -17.863   9.165  21.040  1.00 65.58           C  
ATOM   3478  HA  VAL A 233     -17.704  10.192  21.367  1.00 65.58           H  
ATOM   3479  C   VAL A 233     -16.592   8.683  20.364  1.00 65.58           C  
ATOM   3480  CB  VAL A 233     -18.207   8.347  22.297  1.00 65.58           C  
ATOM   3481  HB  VAL A 233     -18.395   7.310  22.017  1.00 65.58           H  
ATOM   3482  O   VAL A 233     -16.581   7.660  19.677  1.00 65.58           O  
ATOM   3483  CG1 VAL A 233     -17.061   8.388  23.319  1.00 65.58           C  
ATOM   3484 HG11 VAL A 233     -16.175   7.895  22.921  1.00 65.58           H  
ATOM   3485 HG12 VAL A 233     -16.821   9.418  23.586  1.00 65.58           H  
ATOM   3486 HG13 VAL A 233     -17.356   7.851  24.220  1.00 65.58           H  
ATOM   3487  CG2 VAL A 233     -19.459   8.915  22.978  1.00 65.58           C  
ATOM   3488 HG21 VAL A 233     -20.314   8.860  22.304  1.00 65.58           H  
ATOM   3489 HG22 VAL A 233     -19.690   8.333  23.870  1.00 65.58           H  
ATOM   3490 HG23 VAL A 233     -19.295   9.955  23.262  1.00 65.58           H  
ATOM   3491  N   ARG A 234     -15.517   9.451  20.538  1.00 67.27           N  
ATOM   3492  H   ARG A 234     -15.601  10.245  21.157  1.00 67.27           H  
ATOM   3493  CA  ARG A 234     -14.192   9.118  20.029  1.00 67.27           C  
ATOM   3494  HA  ARG A 234     -14.233   8.164  19.503  1.00 67.27           H  
ATOM   3495  C   ARG A 234     -13.238   8.962  21.191  1.00 67.27           C  
ATOM   3496  CB  ARG A 234     -13.733  10.199  19.056  1.00 67.27           C  
ATOM   3497  HB2 ARG A 234     -13.732  11.160  19.570  1.00 67.27           H  
ATOM   3498  HB3 ARG A 234     -14.448  10.227  18.233  1.00 67.27           H  
ATOM   3499  O   ARG A 234     -12.982   9.924  21.907  1.00 67.27           O  
ATOM   3500  CG  ARG A 234     -12.337   9.922  18.490  1.00 67.27           C  
ATOM   3501  HG2 ARG A 234     -11.616   9.819  19.301  1.00 67.27           H  
ATOM   3502  HG3 ARG A 234     -12.367   8.990  17.925  1.00 67.27           H  
ATOM   3503  CD  ARG A 234     -11.884  11.085  17.602  1.00 67.27           C  
ATOM   3504  HD2 ARG A 234     -11.954  12.002  18.186  1.00 67.27           H  
ATOM   3505  HD3 ARG A 234     -10.837  10.937  17.338  1.00 67.27           H  
ATOM   3506  NE  ARG A 234     -12.708  11.205  16.383  1.00 67.27           N  
ATOM   3507  HE  ARG A 234     -13.472  10.551  16.290  1.00 67.27           H  
ATOM   3508  NH1 ARG A 234     -11.763  13.132  15.573  1.00 67.27           N  
ATOM   3509 HH11 ARG A 234     -11.169  13.160  16.390  1.00 67.27           H  
ATOM   3510 HH12 ARG A 234     -11.812  13.928  14.953  1.00 67.27           H  
ATOM   3511  NH2 ARG A 234     -13.526  12.231  14.530  1.00 67.27           N  
ATOM   3512 HH21 ARG A 234     -14.300  11.582  14.534  1.00 67.27           H  
ATOM   3513 HH22 ARG A 234     -13.576  13.034  13.920  1.00 67.27           H  
ATOM   3514  CZ  ARG A 234     -12.659  12.185  15.501  1.00 67.27           C  
ATOM   3515  N   GLU A 235     -12.637   7.791  21.273  1.00 67.11           N  
ATOM   3516  H   GLU A 235     -12.909   7.051  20.643  1.00 67.11           H  
ATOM   3517  CA  GLU A 235     -11.548   7.516  22.194  1.00 67.11           C  
ATOM   3518  HA  GLU A 235     -11.297   8.422  22.746  1.00 67.11           H  
ATOM   3519  C   GLU A 235     -10.323   7.092  21.384  1.00 67.11           C  
ATOM   3520  CB  GLU A 235     -12.013   6.481  23.218  1.00 67.11           C  
ATOM   3521  HB2 GLU A 235     -12.130   5.513  22.730  1.00 67.11           H  
ATOM   3522  HB3 GLU A 235     -12.979   6.800  23.609  1.00 67.11           H  
ATOM   3523  O   GLU A 235     -10.422   6.295  20.446  1.00 67.11           O  
ATOM   3524  CG  GLU A 235     -11.028   6.368  24.387  1.00 67.11           C  
ATOM   3525  HG2 GLU A 235     -10.810   7.371  24.755  1.00 67.11           H  
ATOM   3526  HG3 GLU A 235     -10.097   5.933  24.024  1.00 67.11           H  
ATOM   3527  CD  GLU A 235     -11.587   5.517  25.536  1.00 67.11           C  
ATOM   3528  OE1 GLU A 235     -11.021   5.630  26.643  1.00 67.11           O  
ATOM   3529  OE2 GLU A 235     -12.563   4.772  25.294  1.00 67.11           O  
ATOM   3530  N   ASN A 236      -9.168   7.684  21.688  1.00 68.43           N  
ATOM   3531  H   ASN A 236      -9.123   8.230  22.536  1.00 68.43           H  
ATOM   3532  CA  ASN A 236      -7.904   7.248  21.107  1.00 68.43           C  
ATOM   3533  HA  ASN A 236      -8.081   6.638  20.221  1.00 68.43           H  
ATOM   3534  C   ASN A 236      -7.211   6.378  22.147  1.00 68.43           C  
ATOM   3535  CB  ASN A 236      -7.026   8.437  20.688  1.00 68.43           C  
ATOM   3536  HB2 ASN A 236      -6.120   8.055  20.217  1.00 68.43           H  
ATOM   3537  HB3 ASN A 236      -6.721   8.977  21.585  1.00 68.43           H  
ATOM   3538  O   ASN A 236      -6.930   6.847  23.248  1.00 68.43           O  
ATOM   3539  CG  ASN A 236      -7.685   9.401  19.716  1.00 68.43           C  
ATOM   3540  ND2 ASN A 236      -7.810  10.644  20.121  1.00 68.43           N  
ATOM   3541 HD21 ASN A 236      -8.267  11.315  19.521  1.00 68.43           H  
ATOM   3542 HD22 ASN A 236      -7.501  10.882  21.053  1.00 68.43           H  
ATOM   3543  OD1 ASN A 236      -8.068   9.097  18.587  1.00 68.43           O  
ATOM   3544  N   VAL A 237      -6.917   5.139  21.779  1.00 64.53           N  
ATOM   3545  H   VAL A 237      -7.134   4.829  20.843  1.00 64.53           H  
ATOM   3546  CA  VAL A 237      -6.190   4.210  22.634  1.00 64.53           C  
ATOM   3547  HA  VAL A 237      -5.970   4.691  23.588  1.00 64.53           H  
ATOM   3548  C   VAL A 237      -4.873   3.896  21.943  1.00 64.53           C  
ATOM   3549  CB  VAL A 237      -7.016   2.952  22.953  1.00 64.53           C  
ATOM   3550  HB  VAL A 237      -7.135   2.356  22.049  1.00 64.53           H  
ATOM   3551  O   VAL A 237      -4.836   3.442  20.797  1.00 64.53           O  
ATOM   3552  CG1 VAL A 237      -6.306   2.110  24.021  1.00 64.53           C  
ATOM   3553 HG11 VAL A 237      -5.303   1.833  23.695  1.00 64.53           H  
ATOM   3554 HG12 VAL A 237      -6.233   2.670  24.953  1.00 64.53           H  
ATOM   3555 HG13 VAL A 237      -6.873   1.198  24.205  1.00 64.53           H  
ATOM   3556  CG2 VAL A 237      -8.411   3.308  23.491  1.00 64.53           C  
ATOM   3557 HG21 VAL A 237      -8.939   2.402  23.790  1.00 64.53           H  
ATOM   3558 HG22 VAL A 237      -8.327   3.966  24.356  1.00 64.53           H  
ATOM   3559 HG23 VAL A 237      -9.002   3.804  22.721  1.00 64.53           H  
ATOM   3560  N   ASN A 238      -3.773   4.164  22.640  1.00 65.54           N  
ATOM   3561  H   ASN A 238      -3.869   4.516  23.581  1.00 65.54           H  
ATOM   3562  CA  ASN A 238      -2.463   3.712  22.200  1.00 65.54           C  
ATOM   3563  HA  ASN A 238      -2.395   3.750  21.113  1.00 65.54           H  
ATOM   3564  C   ASN A 238      -2.312   2.260  22.639  1.00 65.54           C  
ATOM   3565  CB  ASN A 238      -1.376   4.622  22.783  1.00 65.54           C  
ATOM   3566  HB2 ASN A 238      -1.458   4.633  23.870  1.00 65.54           H  
ATOM   3567  HB3 ASN A 238      -0.397   4.222  22.520  1.00 65.54           H  
ATOM   3568  O   ASN A 238      -2.250   1.978  23.835  1.00 65.54           O  
ATOM   3569  CG  ASN A 238      -1.457   6.038  22.244  1.00 65.54           C  
ATOM   3570  ND2 ASN A 238      -1.171   7.019  23.068  1.00 65.54           N  
ATOM   3571 HD21 ASN A 238      -0.908   6.826  24.024  1.00 65.54           H  
ATOM   3572 HD22 ASN A 238      -1.205   7.952  22.685  1.00 65.54           H  
ATOM   3573  OD1 ASN A 238      -1.776   6.286  21.090  1.00 65.54           O  
ATOM   3574  N   PHE A 239      -2.265   1.339  21.685  1.00 65.04           N  
ATOM   3575  H   PHE A 239      -2.294   1.622  20.716  1.00 65.04           H  
ATOM   3576  CA  PHE A 239      -1.930  -0.047  21.966  1.00 65.04           C  
ATOM   3577  HA  PHE A 239      -1.295  -0.071  22.851  1.00 65.04           H  
ATOM   3578  C   PHE A 239      -1.119  -0.640  20.824  1.00 65.04           C  
ATOM   3579  CB  PHE A 239      -3.179  -0.887  22.279  1.00 65.04           C  
ATOM   3580  HB2 PHE A 239      -2.854  -1.876  22.603  1.00 65.04           H  
ATOM   3581  HB3 PHE A 239      -3.692  -0.437  23.128  1.00 65.04           H  
ATOM   3582  O   PHE A 239      -1.257  -0.263  19.663  1.00 65.04           O  
ATOM   3583  CG  PHE A 239      -4.173  -1.075  21.146  1.00 65.04           C  
ATOM   3584  CD1 PHE A 239      -5.379  -0.354  21.156  1.00 65.04           C  
ATOM   3585  HD1 PHE A 239      -5.575   0.358  21.944  1.00 65.04           H  
ATOM   3586  CD2 PHE A 239      -3.931  -1.995  20.107  1.00 65.04           C  
ATOM   3587  HD2 PHE A 239      -2.997  -2.536  20.070  1.00 65.04           H  
ATOM   3588  CE1 PHE A 239      -6.362  -0.598  20.187  1.00 65.04           C  
ATOM   3589  HE1 PHE A 239      -7.306  -0.075  20.237  1.00 65.04           H  
ATOM   3590  CE2 PHE A 239      -4.889  -2.172  19.090  1.00 65.04           C  
ATOM   3591  HE2 PHE A 239      -4.700  -2.791  18.226  1.00 65.04           H  
ATOM   3592  CZ  PHE A 239      -6.120  -1.515  19.156  1.00 65.04           C  
ATOM   3593  HZ  PHE A 239      -6.872  -1.695  18.403  1.00 65.04           H  
ATOM   3594  N   LEU A 240      -0.300  -1.625  21.174  1.00 62.90           N  
ATOM   3595  H   LEU A 240      -0.264  -1.893  22.147  1.00 62.90           H  
ATOM   3596  CA  LEU A 240       0.392  -2.482  20.228  1.00 62.90           C  
ATOM   3597  HA  LEU A 240       0.229  -2.140  19.206  1.00 62.90           H  
ATOM   3598  C   LEU A 240      -0.201  -3.879  20.363  1.00 62.90           C  
ATOM   3599  CB  LEU A 240       1.900  -2.462  20.531  1.00 62.90           C  
ATOM   3600  HB2 LEU A 240       2.042  -2.697  21.586  1.00 62.90           H  
ATOM   3601  HB3 LEU A 240       2.386  -3.245  19.950  1.00 62.90           H  
ATOM   3602  O   LEU A 240      -0.026  -4.533  21.389  1.00 62.90           O  
ATOM   3603  CG  LEU A 240       2.581  -1.118  20.221  1.00 62.90           C  
ATOM   3604  HG  LEU A 240       2.044  -0.303  20.705  1.00 62.90           H  
ATOM   3605  CD1 LEU A 240       4.010  -1.135  20.765  1.00 62.90           C  
ATOM   3606 HD11 LEU A 240       4.492  -0.179  20.561  1.00 62.90           H  
ATOM   3607 HD12 LEU A 240       4.584  -1.933  20.294  1.00 62.90           H  
ATOM   3608 HD13 LEU A 240       3.991  -1.287  21.844  1.00 62.90           H  
ATOM   3609  CD2 LEU A 240       2.645  -0.854  18.717  1.00 62.90           C  
ATOM   3610 HD21 LEU A 240       3.261   0.028  18.537  1.00 62.90           H  
ATOM   3611 HD22 LEU A 240       1.646  -0.665  18.324  1.00 62.90           H  
ATOM   3612 HD23 LEU A 240       3.089  -1.704  18.198  1.00 62.90           H  
ATOM   3613  N   ILE A 241      -0.893  -4.344  19.325  1.00 68.59           N  
ATOM   3614  H   ILE A 241      -0.997  -3.751  18.514  1.00 68.59           H  
ATOM   3615  CA  ILE A 241      -1.201  -5.773  19.215  1.00 68.59           C  
ATOM   3616  HA  ILE A 241      -1.490  -6.143  20.198  1.00 68.59           H  
ATOM   3617  C   ILE A 241       0.087  -6.463  18.800  1.00 68.59           C  
ATOM   3618  CB  ILE A 241      -2.358  -6.096  18.249  1.00 68.59           C  
ATOM   3619  HB  ILE A 241      -2.080  -5.792  17.240  1.00 68.59           H  
ATOM   3620  O   ILE A 241       0.639  -6.161  17.738  1.00 68.59           O  
ATOM   3621  CG1 ILE A 241      -3.594  -5.296  18.682  1.00 68.59           C  
ATOM   3622 HG12 ILE A 241      -3.356  -4.262  18.434  1.00 68.59           H  
ATOM   3623 HG13 ILE A 241      -3.733  -5.376  19.760  1.00 68.59           H  
ATOM   3624  CG2 ILE A 241      -2.644  -7.606  18.227  1.00 68.59           C  
ATOM   3625 HG21 ILE A 241      -1.746  -8.166  17.966  1.00 68.59           H  
ATOM   3626 HG22 ILE A 241      -3.391  -7.835  17.466  1.00 68.59           H  
ATOM   3627 HG23 ILE A 241      -2.999  -7.940  19.201  1.00 68.59           H  
ATOM   3628  CD1 ILE A 241      -4.912  -5.680  17.998  1.00 68.59           C  
ATOM   3629 HD11 ILE A 241      -5.300  -6.595  18.445  1.00 68.59           H  
ATOM   3630 HD12 ILE A 241      -4.753  -5.859  16.935  1.00 68.59           H  
ATOM   3631 HD13 ILE A 241      -5.652  -4.892  18.137  1.00 68.59           H  
ATOM   3632  N   GLN A 242       0.560  -7.354  19.661  1.00 64.89           N  
ATOM   3633  H   GLN A 242       0.040  -7.519  20.511  1.00 64.89           H  
ATOM   3634  CA  GLN A 242       1.711  -8.207  19.406  1.00 64.89           C  
ATOM   3635  HA  GLN A 242       2.339  -7.744  18.645  1.00 64.89           H  
ATOM   3636  C   GLN A 242       1.266  -9.565  18.852  1.00 64.89           C  
ATOM   3637  CB  GLN A 242       2.550  -8.342  20.686  1.00 64.89           C  
ATOM   3638  HB2 GLN A 242       1.939  -8.768  21.483  1.00 64.89           H  
ATOM   3639  HB3 GLN A 242       3.379  -9.021  20.489  1.00 64.89           H  
ATOM   3640  O   GLN A 242       0.078  -9.895  18.825  1.00 64.89           O  
ATOM   3641  CG  GLN A 242       3.127  -6.991  21.144  1.00 64.89           C  
ATOM   3642  HG2 GLN A 242       3.644  -6.519  20.308  1.00 64.89           H  
ATOM   3643  HG3 GLN A 242       2.318  -6.333  21.461  1.00 64.89           H  
ATOM   3644  CD  GLN A 242       4.114  -7.128  22.299  1.00 64.89           C  
ATOM   3645  NE2 GLN A 242       4.708  -6.047  22.750  1.00 64.89           N  
ATOM   3646 HE21 GLN A 242       4.489  -5.133  22.378  1.00 64.89           H  
ATOM   3647 HE22 GLN A 242       5.332  -6.191  23.531  1.00 64.89           H  
ATOM   3648  OE1 GLN A 242       4.388  -8.198  22.811  1.00 64.89           O  
ATOM   3649  N   ASN A 243       2.237 -10.355  18.396  1.00 65.05           N  
ATOM   3650  H   ASN A 243       3.193 -10.045  18.500  1.00 65.05           H  
ATOM   3651  CA  ASN A 243       1.994 -11.737  18.004  1.00 65.05           C  
ATOM   3652  HA  ASN A 243       1.247 -11.747  17.210  1.00 65.05           H  
ATOM   3653  C   ASN A 243       1.427 -12.554  19.168  1.00 65.05           C  
ATOM   3654  CB  ASN A 243       3.301 -12.362  17.487  1.00 65.05           C  
ATOM   3655  HB2 ASN A 243       3.216 -13.448  17.481  1.00 65.05           H  
ATOM   3656  HB3 ASN A 243       4.122 -12.102  18.156  1.00 65.05           H  
ATOM   3657  O   ASN A 243       1.637 -12.236  20.338  1.00 65.05           O  
ATOM   3658  CG  ASN A 243       3.617 -11.938  16.069  1.00 65.05           C  
ATOM   3659  ND2 ASN A 243       4.865 -11.687  15.756  1.00 65.05           N  
ATOM   3660 HD21 ASN A 243       5.039 -11.407  14.801  1.00 65.05           H  
ATOM   3661 HD22 ASN A 243       5.597 -11.787  16.445  1.00 65.05           H  
ATOM   3662  OD1 ASN A 243       2.752 -11.854  15.216  1.00 65.05           O  
ATOM   3663  N   ARG A 244       0.752 -13.655  18.827  1.00 65.39           N  
ATOM   3664  H   ARG A 244       0.630 -13.855  17.844  1.00 65.39           H  
ATOM   3665  CA  ARG A 244       0.343 -14.664  19.802  1.00 65.39           C  
ATOM   3666  HA  ARG A 244      -0.351 -14.211  20.509  1.00 65.39           H  
ATOM   3667  C   ARG A 244       1.572 -15.148  20.575  1.00 65.39           C  
ATOM   3668  CB  ARG A 244      -0.352 -15.820  19.066  1.00 65.39           C  
ATOM   3669  HB2 ARG A 244      -1.191 -15.420  18.499  1.00 65.39           H  
ATOM   3670  HB3 ARG A 244       0.348 -16.277  18.366  1.00 65.39           H  
ATOM   3671  O   ARG A 244       2.452 -15.778  19.991  1.00 65.39           O  
ATOM   3672  CG  ARG A 244      -0.871 -16.892  20.033  1.00 65.39           C  
ATOM   3673  HG2 ARG A 244      -1.584 -16.442  20.723  1.00 65.39           H  
ATOM   3674  HG3 ARG A 244      -0.044 -17.319  20.601  1.00 65.39           H  
ATOM   3675  CD  ARG A 244      -1.558 -18.010  19.247  1.00 65.39           C  
ATOM   3676  HD2 ARG A 244      -2.357 -17.575  18.646  1.00 65.39           H  
ATOM   3677  HD3 ARG A 244      -0.829 -18.476  18.585  1.00 65.39           H  
ATOM   3678  NE  ARG A 244      -2.118 -19.025  20.151  1.00 65.39           N  
ATOM   3679  HE  ARG A 244      -1.888 -18.937  21.131  1.00 65.39           H  
ATOM   3680  NH1 ARG A 244      -3.200 -20.265  18.549  1.00 65.39           N  
ATOM   3681 HH11 ARG A 244      -3.774 -21.055  18.292  1.00 65.39           H  
ATOM   3682 HH12 ARG A 244      -2.921 -19.591  17.852  1.00 65.39           H  
ATOM   3683  NH2 ARG A 244      -3.294 -20.893  20.693  1.00 65.39           N  
ATOM   3684 HH21 ARG A 244      -3.044 -20.759  21.662  1.00 65.39           H  
ATOM   3685 HH22 ARG A 244      -3.863 -21.683  20.425  1.00 65.39           H  
ATOM   3686  CZ  ARG A 244      -2.867 -20.051  19.793  1.00 65.39           C  
ATOM   3687  N   SER A 245       1.593 -14.904  21.877  1.00 58.69           N  
ATOM   3688  H   SER A 245       0.915 -14.268  22.273  1.00 58.69           H  
ATOM   3689  CA  SER A 245       2.487 -15.615  22.785  1.00 58.69           C  
ATOM   3690  HA  SER A 245       3.443 -15.792  22.290  1.00 58.69           H  
ATOM   3691  C   SER A 245       1.849 -16.958  23.116  1.00 58.69           C  
ATOM   3692  CB  SER A 245       2.774 -14.793  24.042  1.00 58.69           C  
ATOM   3693  HB2 SER A 245       1.838 -14.530  24.536  1.00 58.69           H  
ATOM   3694  HB3 SER A 245       3.388 -15.379  24.726  1.00 58.69           H  
ATOM   3695  O   SER A 245       0.698 -17.013  23.552  1.00 58.69           O  
ATOM   3696  OG  SER A 245       3.473 -13.621  23.668  1.00 58.69           O  
ATOM   3697  HG  SER A 245       3.656 -13.101  24.454  1.00 58.69           H  
ATOM   3698  N   TYR A 246       2.574 -18.045  22.871  1.00 50.08           N  
ATOM   3699  H   TYR A 246       3.513 -17.929  22.517  1.00 50.08           H  
ATOM   3700  CA  TYR A 246       2.273 -19.308  23.532  1.00 50.08           C  
ATOM   3701  HA  TYR A 246       1.200 -19.498  23.517  1.00 50.08           H  
ATOM   3702  C   TYR A 246       2.722 -19.131  24.984  1.00 50.08           C  
ATOM   3703  CB  TYR A 246       2.979 -20.470  22.817  1.00 50.08           C  
ATOM   3704  HB2 TYR A 246       4.053 -20.284  22.798  1.00 50.08           H  
ATOM   3705  HB3 TYR A 246       2.822 -21.377  23.401  1.00 50.08           H  
ATOM   3706  O   TYR A 246       3.915 -18.963  25.233  1.00 50.08           O  
ATOM   3707  CG  TYR A 246       2.486 -20.713  21.399  1.00 50.08           C  
ATOM   3708  CD1 TYR A 246       1.375 -21.549  21.174  1.00 50.08           C  
ATOM   3709  HD1 TYR A 246       0.897 -22.034  22.012  1.00 50.08           H  
ATOM   3710  CD2 TYR A 246       3.134 -20.101  20.308  1.00 50.08           C  
ATOM   3711  HD2 TYR A 246       3.988 -19.463  20.482  1.00 50.08           H  
ATOM   3712  CE1 TYR A 246       0.911 -21.771  19.862  1.00 50.08           C  
ATOM   3713  HE1 TYR A 246       0.073 -22.428  19.679  1.00 50.08           H  
ATOM   3714  CE2 TYR A 246       2.677 -20.321  18.994  1.00 50.08           C  
ATOM   3715  HE2 TYR A 246       3.181 -19.849  18.164  1.00 50.08           H  
ATOM   3716  OH  TYR A 246       1.109 -21.372  17.508  1.00 50.08           O  
ATOM   3717  HH  TYR A 246       1.677 -20.954  16.856  1.00 50.08           H  
ATOM   3718  CZ  TYR A 246       1.562 -21.159  18.771  1.00 50.08           C  
ATOM   3719  N   GLY A 247       1.753 -19.025  25.892  1.00 38.55           N  
ATOM   3720  H   GLY A 247       0.805 -19.181  25.582  1.00 38.55           H  
ATOM   3721  CA  GLY A 247       1.991 -19.241  27.318  1.00 38.55           C  
ATOM   3722  HA2 GLY A 247       2.930 -18.784  27.629  1.00 38.55           H  
ATOM   3723  HA3 GLY A 247       1.172 -18.838  27.914  1.00 38.55           H  
ATOM   3724  C   GLY A 247       2.086 -20.728  27.610  1.00 38.55           C  
ATOM   3725  O   GLY A 247       1.451 -21.501  26.854  1.00 38.55           O  
ATOM   3726  OXT GLY A 247       2.784 -21.034  28.593  1.00 38.55           O  
TER    3727      GLY A 247                                                       
END   
