# Supplementary material for: Nuclear genome of Bulinus truncatus, an intermediate host of the carcinogenic human blood fluke Schistosoma haematobium
Source: Nat Commun. 2022 Feb 21;13:977. doi: 10.1038/s41467-022-28634-9 (PMC8861042; doi:10.1038/s41467-022-28634-9)
Supplement: Supplementary file 6 — Supplementary Data 3 [file 41467_2022_28634_MOESM6_ESM.zip › Supplementary_Data_3/bglb029167-pa.mature.pep.pdb]

ATOM      1  N   MET A   1      82.174  60.400-117.964  1.00 33.95           N  
ATOM      2  H   MET A   1      82.093  61.150-118.635  1.00 33.95           H  
ATOM      3  H2  MET A   1      81.289  59.918-117.900  1.00 33.95           H  
ATOM      4  H3  MET A   1      82.873  59.739-118.272  1.00 33.95           H  
ATOM      5  CA  MET A   1      82.516  60.933-116.627  1.00 33.95           C  
ATOM      6  HA  MET A   1      83.502  61.397-116.638  1.00 33.95           H  
ATOM      7  C   MET A   1      82.544  59.764-115.660  1.00 33.95           C  
ATOM      8  CB  MET A   1      81.480  61.969-116.161  1.00 33.95           C  
ATOM      9  HB2 MET A   1      81.504  62.033-115.073  1.00 33.95           H  
ATOM     10  HB3 MET A   1      80.481  61.649-116.456  1.00 33.95           H  
ATOM     11  O   MET A   1      81.528  59.102-115.527  1.00 33.95           O  
ATOM     12  CG  MET A   1      81.755  63.370-116.708  1.00 33.95           C  
ATOM     13  HG2 MET A   1      82.686  63.744-116.282  1.00 33.95           H  
ATOM     14  HG3 MET A   1      81.862  63.322-117.792  1.00 33.95           H  
ATOM     15  SD  MET A   1      80.425  64.532-116.323  1.00 33.95           S  
ATOM     16  CE  MET A   1      81.076  66.051-117.067  1.00 33.95           C  
ATOM     17  HE1 MET A   1      82.010  66.330-116.580  1.00 33.95           H  
ATOM     18  HE2 MET A   1      81.248  65.901-118.133  1.00 33.95           H  
ATOM     19  HE3 MET A   1      80.352  66.856-116.933  1.00 33.95           H  
ATOM     20  N   ILE A   2      83.697  59.453-115.067  1.00 34.44           N  
ATOM     21  H   ILE A   2      84.497  60.060-115.179  1.00 34.44           H  
ATOM     22  CA  ILE A   2      83.803  58.467-113.982  1.00 34.44           C  
ATOM     23  HA  ILE A   2      83.027  57.708-114.089  1.00 34.44           H  
ATOM     24  C   ILE A   2      83.548  59.237-112.683  1.00 34.44           C  
ATOM     25  CB  ILE A   2      85.178  57.754-114.022  1.00 34.44           C  
ATOM     26  HB  ILE A   2      85.958  58.515-114.037  1.00 34.44           H  
ATOM     27  O   ILE A   2      84.278  60.174-112.368  1.00 34.44           O  
ATOM     28  CG1 ILE A   2      85.290  56.898-115.309  1.00 34.44           C  
ATOM     29 HG12 ILE A   2      84.579  56.074-115.258  1.00 34.44           H  
ATOM     30 HG13 ILE A   2      85.030  57.507-116.175  1.00 34.44           H  
ATOM     31  CG2 ILE A   2      85.392  56.875-112.775  1.00 34.44           C  
ATOM     32 HG21 ILE A   2      84.654  56.074-112.744  1.00 34.44           H  
ATOM     33 HG22 ILE A   2      85.310  57.470-111.866  1.00 34.44           H  
ATOM     34 HG23 ILE A   2      86.393  56.442-112.784  1.00 34.44           H  
ATOM     35  CD1 ILE A   2      86.690  56.328-115.574  1.00 34.44           C  
ATOM     36 HD11 ILE A   2      86.691  55.808-116.532  1.00 34.44           H  
ATOM     37 HD12 ILE A   2      86.970  55.616-114.798  1.00 34.44           H  
ATOM     38 HD13 ILE A   2      87.421  57.136-115.609  1.00 34.44           H  
ATOM     39  N   GLU A   3      82.473  58.891-111.984  1.00 35.75           N  
ATOM     40  H   GLU A   3      81.895  58.136-112.325  1.00 35.75           H  
ATOM     41  CA  GLU A   3      82.029  59.528-110.743  1.00 35.75           C  
ATOM     42  HA  GLU A   3      82.109  60.610-110.851  1.00 35.75           H  
ATOM     43  C   GLU A   3      82.934  59.068-109.582  1.00 35.75           C  
ATOM     44  CB  GLU A   3      80.542  59.176-110.566  1.00 35.75           C  
ATOM     45  HB2 GLU A   3      80.063  59.225-111.544  1.00 35.75           H  
ATOM     46  HB3 GLU A   3      80.459  58.151-110.204  1.00 35.75           H  
ATOM     47  O   GLU A   3      82.891  57.920-109.137  1.00 35.75           O  
ATOM     48  CG  GLU A   3      79.770  60.125-109.642  1.00 35.75           C  
ATOM     49  HG2 GLU A   3      79.907  61.145-110.000  1.00 35.75           H  
ATOM     50  HG3 GLU A   3      80.190  60.057-108.638  1.00 35.75           H  
ATOM     51  CD  GLU A   3      78.267  59.785-109.600  1.00 35.75           C  
ATOM     52  OE1 GLU A   3      77.493  60.682-109.205  1.00 35.75           O  
ATOM     53  OE2 GLU A   3      77.915  58.632-109.940  1.00 35.75           O  
ATOM     54  N   VAL A   4      83.846  59.941-109.144  1.00 42.06           N  
ATOM     55  H   VAL A   4      83.871  60.854-109.577  1.00 42.06           H  
ATOM     56  CA  VAL A   4      84.844  59.636-108.106  1.00 42.06           C  
ATOM     57  HA  VAL A   4      85.169  58.604-108.239  1.00 42.06           H  
ATOM     58  C   VAL A   4      84.196  59.758-106.723  1.00 42.06           C  
ATOM     59  CB  VAL A   4      86.096  60.528-108.252  1.00 42.06           C  
ATOM     60  HB  VAL A   4      85.815  61.574-108.126  1.00 42.06           H  
ATOM     61  O   VAL A   4      83.880  60.858-106.271  1.00 42.06           O  
ATOM     62  CG1 VAL A   4      87.167  60.184-107.207  1.00 42.06           C  
ATOM     63 HG11 VAL A   4      88.057  60.795-107.363  1.00 42.06           H  
ATOM     64 HG12 VAL A   4      86.790  60.367-106.201  1.00 42.06           H  
ATOM     65 HG13 VAL A   4      87.450  59.135-107.292  1.00 42.06           H  
ATOM     66  CG2 VAL A   4      86.738  60.365-109.638  1.00 42.06           C  
ATOM     67 HG21 VAL A   4      86.990  59.320-109.814  1.00 42.06           H  
ATOM     68 HG22 VAL A   4      87.646  60.965-109.706  1.00 42.06           H  
ATOM     69 HG23 VAL A   4      86.052  60.700-110.417  1.00 42.06           H  
ATOM     70  N   LYS A   5      83.995  58.612-106.057  1.00 46.20           N  
ATOM     71  H   LYS A   5      84.242  57.765-106.548  1.00 46.20           H  
ATOM     72  CA  LYS A   5      83.378  58.480-104.726  1.00 46.20           C  
ATOM     73  HA  LYS A   5      82.380  58.913-104.787  1.00 46.20           H  
ATOM     74  C   LYS A   5      84.140  59.249-103.629  1.00 46.20           C  
ATOM     75  CB  LYS A   5      83.243  56.988-104.351  1.00 46.20           C  
ATOM     76  HB2 LYS A   5      84.187  56.478-104.543  1.00 46.20           H  
ATOM     77  HB3 LYS A   5      83.039  56.919-103.282  1.00 46.20           H  
ATOM     78  O   LYS A   5      85.356  59.145-103.514  1.00 46.20           O  
ATOM     79  CG  LYS A   5      82.099  56.281-105.099  1.00 46.20           C  
ATOM     80  HG2 LYS A   5      81.166  56.799-104.879  1.00 46.20           H  
ATOM     81  HG3 LYS A   5      82.280  56.333-106.173  1.00 46.20           H  
ATOM     82  CD  LYS A   5      81.962  54.806-104.683  1.00 46.20           C  
ATOM     83  HD2 LYS A   5      82.860  54.265-104.982  1.00 46.20           H  
ATOM     84  HD3 LYS A   5      81.855  54.751-103.599  1.00 46.20           H  
ATOM     85  CE  LYS A   5      80.727  54.185-105.352  1.00 46.20           C  
ATOM     86  HE2 LYS A   5      80.836  54.276-106.433  1.00 46.20           H  
ATOM     87  HE3 LYS A   5      79.852  54.770-105.068  1.00 46.20           H  
ATOM     88  NZ  LYS A   5      80.531  52.762-104.971  1.00 46.20           N  
ATOM     89  HZ1 LYS A   5      79.701  52.399-105.418  1.00 46.20           H  
ATOM     90  HZ2 LYS A   5      81.320  52.201-105.260  1.00 46.20           H  
ATOM     91  HZ3 LYS A   5      80.410  52.678-103.972  1.00 46.20           H  
ATOM     92  N   SER A   6      83.355  59.969-102.819  1.00 52.28           N  
ATOM     93  H   SER A   6      82.387  60.010-103.105  1.00 52.28           H  
ATOM     94  CA  SER A   6      83.642  60.571-101.502  1.00 52.28           C  
ATOM     95  HA  SER A   6      82.814  61.252-101.305  1.00 52.28           H  
ATOM     96  C   SER A   6      84.898  61.443-101.378  1.00 52.28           C  
ATOM     97  CB  SER A   6      83.560  59.523-100.383  1.00 52.28           C  
ATOM     98  HB2 SER A   6      82.604  59.002-100.440  1.00 52.28           H  
ATOM     99  HB3 SER A   6      83.622  60.025 -99.417  1.00 52.28           H  
ATOM    100  O   SER A   6      85.862  61.083-100.705  1.00 52.28           O  
ATOM    101  OG  SER A   6      84.607  58.585-100.481  1.00 52.28           O  
ATOM    102  HG  SER A   6      85.430  59.077-100.525  1.00 52.28           H  
ATOM    103  N   LYS A   7      84.854  62.646-101.954  1.00 57.52           N  
ATOM    104  H   LYS A   7      84.038  62.878-102.502  1.00 57.52           H  
ATOM    105  CA  LYS A   7      85.741  63.751-101.567  1.00 57.52           C  
ATOM    106  HA  LYS A   7      86.653  63.363-101.112  1.00 57.52           H  
ATOM    107  C   LYS A   7      85.014  64.593-100.516  1.00 57.52           C  
ATOM    108  CB  LYS A   7      86.129  64.571-102.810  1.00 57.52           C  
ATOM    109  HB2 LYS A   7      85.229  64.962-103.285  1.00 57.52           H  
ATOM    110  HB3 LYS A   7      86.738  65.415-102.488  1.00 57.52           H  
ATOM    111  O   LYS A   7      84.015  65.226-100.844  1.00 57.52           O  
ATOM    112  CG  LYS A   7      86.924  63.741-103.831  1.00 57.52           C  
ATOM    113  HG2 LYS A   7      87.781  63.287-103.333  1.00 57.52           H  
ATOM    114  HG3 LYS A   7      86.291  62.946-104.224  1.00 57.52           H  
ATOM    115  CD  LYS A   7      87.415  64.605-105.001  1.00 57.52           C  
ATOM    116  HD2 LYS A   7      86.559  65.096-105.464  1.00 57.52           H  
ATOM    117  HD3 LYS A   7      88.096  65.366-104.619  1.00 57.52           H  
ATOM    118  CE  LYS A   7      88.131  63.731-106.041  1.00 57.52           C  
ATOM    119  HE2 LYS A   7      87.419  62.994-106.412  1.00 57.52           H  
ATOM    120  HE3 LYS A   7      88.937  63.183-105.554  1.00 57.52           H  
ATOM    121  NZ  LYS A   7      88.663  64.536-107.172  1.00 57.52           N  
ATOM    122  HZ1 LYS A   7      89.142  63.941-107.834  1.00 57.52           H  
ATOM    123  HZ2 LYS A   7      87.913  65.008-107.656  1.00 57.52           H  
ATOM    124  HZ3 LYS A   7      89.317  65.234-106.848  1.00 57.52           H  
ATOM    125  N   ASN A   8      85.478  64.593 -99.264  1.00 76.63           N  
ATOM    126  H   ASN A   8      86.326  64.082 -99.062  1.00 76.63           H  
ATOM    127  CA  ASN A   8      84.949  65.522 -98.261  1.00 76.63           C  
ATOM    128  HA  ASN A   8      83.872  65.629 -98.393  1.00 76.63           H  
ATOM    129  C   ASN A   8      85.570  66.894 -98.522  1.00 76.63           C  
ATOM    130  CB  ASN A   8      85.219  65.012 -96.830  1.00 76.63           C  
ATOM    131  HB2 ASN A   8      86.165  64.471 -96.803  1.00 76.63           H  
ATOM    132  HB3 ASN A   8      85.303  65.867 -96.160  1.00 76.63           H  
ATOM    133  O   ASN A   8      86.745  67.107 -98.221  1.00 76.63           O  
ATOM    134  CG  ASN A   8      84.109  64.132 -96.275  1.00 76.63           C  
ATOM    135  ND2 ASN A   8      84.367  63.425 -95.200  1.00 76.63           N  
ATOM    136 HD21 ASN A   8      85.293  63.407 -94.798  1.00 76.63           H  
ATOM    137 HD22 ASN A   8      83.608  62.845 -94.871  1.00 76.63           H  
ATOM    138  OD1 ASN A   8      82.996  64.084 -96.762  1.00 76.63           O  
ATOM    139  N   VAL A   9      84.793  67.800 -99.112  1.00 79.59           N  
ATOM    140  H   VAL A   9      83.848  67.541 -99.358  1.00 79.59           H  
ATOM    141  CA  VAL A   9      85.194  69.189 -99.352  1.00 79.59           C  
ATOM    142  HA  VAL A   9      86.282  69.248 -99.349  1.00 79.59           H  
ATOM    143  C   VAL A   9      84.659  70.053 -98.213  1.00 79.59           C  
ATOM    144  CB  VAL A   9      84.716  69.703-100.724  1.00 79.59           C  
ATOM    145  HB  VAL A   9      83.628  69.769-100.724  1.00 79.59           H  
ATOM    146  O   VAL A   9      83.472  70.006 -97.900  1.00 79.59           O  
ATOM    147  CG1 VAL A   9      85.291  71.096-101.012  1.00 79.59           C  
ATOM    148 HG11 VAL A   9      85.004  71.418-102.013  1.00 79.59           H  
ATOM    149 HG12 VAL A   9      84.891  71.819-100.301  1.00 79.59           H  
ATOM    150 HG13 VAL A   9      86.378  71.090-100.932  1.00 79.59           H  
ATOM    151  CG2 VAL A   9      85.131  68.758-101.862  1.00 79.59           C  
ATOM    152 HG21 VAL A   9      84.621  67.801-101.759  1.00 79.59           H  
ATOM    153 HG22 VAL A   9      84.846  69.191-102.821  1.00 79.59           H  
ATOM    154 HG23 VAL A   9      86.209  68.598-101.844  1.00 79.59           H  
ATOM    155  N   LYS A  10      85.533  70.831 -97.585  1.00 86.90           N  
ATOM    156  H   LYS A  10      86.484  70.825 -97.924  1.00 86.90           H  
ATOM    157  CA  LYS A  10      85.196  71.885 -96.624  1.00 86.90           C  
ATOM    158  HA  LYS A  10      84.118  72.048 -96.610  1.00 86.90           H  
ATOM    159  C   LYS A  10      85.852  73.175 -97.100  1.00 86.90           C  
ATOM    160  CB  LYS A  10      85.673  71.507 -95.213  1.00 86.90           C  
ATOM    161  HB2 LYS A  10      85.489  72.354 -94.552  1.00 86.90           H  
ATOM    162  HB3 LYS A  10      86.747  71.320 -95.233  1.00 86.90           H  
ATOM    163  O   LYS A  10      86.916  73.120 -97.694  1.00 86.90           O  
ATOM    164  CG  LYS A  10      84.945  70.274 -94.656  1.00 86.90           C  
ATOM    165  HG2 LYS A  10      85.198  69.396 -95.250  1.00 86.90           H  
ATOM    166  HG3 LYS A  10      83.869  70.440 -94.707  1.00 86.90           H  
ATOM    167  CD  LYS A  10      85.351  70.032 -93.198  1.00 86.90           C  
ATOM    168  HD2 LYS A  10      85.107  70.920 -92.614  1.00 86.90           H  
ATOM    169  HD3 LYS A  10      86.427  69.863 -93.150  1.00 86.90           H  
ATOM    170  CE  LYS A  10      84.606  68.821 -92.627  1.00 86.90           C  
ATOM    171  HE2 LYS A  10      84.886  67.938 -93.202  1.00 86.90           H  
ATOM    172  HE3 LYS A  10      83.536  68.982 -92.758  1.00 86.90           H  
ATOM    173  NZ  LYS A  10      84.925  68.631 -91.191  1.00 86.90           N  
ATOM    174  HZ1 LYS A  10      85.918  68.501 -91.064  1.00 86.90           H  
ATOM    175  HZ2 LYS A  10      84.436  67.832 -90.814  1.00 86.90           H  
ATOM    176  HZ3 LYS A  10      84.650  69.449 -90.666  1.00 86.90           H  
ATOM    177  N   GLY A  11      85.254  74.328 -96.861  1.00 83.58           N  
ATOM    178  H   GLY A  11      84.378  74.362 -96.358  1.00 83.58           H  
ATOM    179  CA  GLY A  11      85.863  75.608 -97.208  1.00 83.58           C  
ATOM    180  HA2 GLY A  11      86.921  75.592 -96.946  1.00 83.58           H  
ATOM    181  HA3 GLY A  11      85.766  75.805 -98.275  1.00 83.58           H  
ATOM    182  C   GLY A  11      85.200  76.734 -96.441  1.00 83.58           C  
ATOM    183  O   GLY A  11      84.067  76.586 -95.985  1.00 83.58           O  
ATOM    184  N   GLU A  12      85.916  77.836 -96.277  1.00 86.31           N  
ATOM    185  H   GLU A  12      86.827  77.896 -96.708  1.00 86.31           H  
ATOM    186  CA  GLU A  12      85.444  78.994 -95.527  1.00 86.31           C  
ATOM    187  HA  GLU A  12      84.360  79.048 -95.620  1.00 86.31           H  
ATOM    188  C   GLU A  12      86.044  80.272 -96.126  1.00 86.31           C  
ATOM    189  CB  GLU A  12      85.790  78.805 -94.038  1.00 86.31           C  
ATOM    190  HB2 GLU A  12      85.645  77.756 -93.782  1.00 86.31           H  
ATOM    191  HB3 GLU A  12      86.836  79.061 -93.866  1.00 86.31           H  
ATOM    192  O   GLU A  12      87.246  80.330 -96.396  1.00 86.31           O  
ATOM    193  CG  GLU A  12      84.887  79.645 -93.122  1.00 86.31           C  
ATOM    194  HG2 GLU A  12      85.112  80.699 -93.283  1.00 86.31           H  
ATOM    195  HG3 GLU A  12      83.849  79.477 -93.407  1.00 86.31           H  
ATOM    196  CD  GLU A  12      85.044  79.303 -91.628  1.00 86.31           C  
ATOM    197  OE1 GLU A  12      84.477  80.040 -90.795  1.00 86.31           O  
ATOM    198  OE2 GLU A  12      85.788  78.353 -91.281  1.00 86.31           O  
ATOM    199  N   ILE A  13      85.199  81.283 -96.368  1.00 81.23           N  
ATOM    200  H   ILE A  13      84.236  81.184 -96.078  1.00 81.23           H  
ATOM    201  CA  ILE A  13      85.609  82.598 -96.879  1.00 81.23           C  
ATOM    202  HA  ILE A  13      86.637  82.525 -97.233  1.00 81.23           H  
ATOM    203  C   ILE A  13      85.586  83.592 -95.719  1.00 81.23           C  
ATOM    204  CB  ILE A  13      84.753  83.067 -98.082  1.00 81.23           C  
ATOM    205  HB  ILE A  13      83.711  83.123 -97.765  1.00 81.23           H  
ATOM    206  O   ILE A  13      84.525  83.912 -95.184  1.00 81.23           O  
ATOM    207  CG1 ILE A  13      84.858  82.058 -99.252  1.00 81.23           C  
ATOM    208 HG12 ILE A  13      84.535  81.077 -98.905  1.00 81.23           H  
ATOM    209 HG13 ILE A  13      85.899  81.975 -99.565  1.00 81.23           H  
ATOM    210  CG2 ILE A  13      85.196  84.472 -98.543  1.00 81.23           C  
ATOM    211 HG21 ILE A  13      84.549  84.836 -99.342  1.00 81.23           H  
ATOM    212 HG22 ILE A  13      86.225  84.442 -98.901  1.00 81.23           H  
ATOM    213 HG23 ILE A  13      85.127  85.189 -97.725  1.00 81.23           H  
ATOM    214  CD1 ILE A  13      84.002  82.411-100.477  1.00 81.23           C  
ATOM    215 HD11 ILE A  13      82.972  82.595-100.172  1.00 81.23           H  
ATOM    216 HD12 ILE A  13      84.401  83.291-100.982  1.00 81.23           H  
ATOM    217 HD13 ILE A  13      84.021  81.578-101.179  1.00 81.23           H  
ATOM    218  N   TYR A  14      86.756  84.096 -95.340  1.00 79.31           N  
ATOM    219  H   TYR A  14      87.571  83.845 -95.882  1.00 79.31           H  
ATOM    220  CA  TYR A  14      86.922  85.084 -94.281  1.00 79.31           C  
ATOM    221  HA  TYR A  14      86.035  85.075 -93.647  1.00 79.31           H  
ATOM    222  C   TYR A  14      87.073  86.487 -94.880  1.00 79.31           C  
ATOM    223  CB  TYR A  14      88.123  84.711 -93.401  1.00 79.31           C  
ATOM    224  HB2 TYR A  14      89.025  84.753 -94.011  1.00 79.31           H  
ATOM    225  HB3 TYR A  14      88.229  85.465 -92.621  1.00 79.31           H  
ATOM    226  O   TYR A  14      87.919  86.725 -95.735  1.00 79.31           O  
ATOM    227  CG  TYR A  14      88.035  83.348 -92.734  1.00 79.31           C  
ATOM    228  CD1 TYR A  14      87.105  83.108 -91.702  1.00 79.31           C  
ATOM    229  HD1 TYR A  14      86.405  83.878 -91.412  1.00 79.31           H  
ATOM    230  CD2 TYR A  14      88.905  82.318 -93.139  1.00 79.31           C  
ATOM    231  HD2 TYR A  14      89.617  82.493 -93.932  1.00 79.31           H  
ATOM    232  CE1 TYR A  14      87.058  81.849 -91.069  1.00 79.31           C  
ATOM    233  HE1 TYR A  14      86.326  81.648 -90.301  1.00 79.31           H  
ATOM    234  CE2 TYR A  14      88.876  81.070 -92.493  1.00 79.31           C  
ATOM    235  HE2 TYR A  14      89.560  80.290 -92.795  1.00 79.31           H  
ATOM    236  OH  TYR A  14      87.982  79.631 -90.817  1.00 79.31           O  
ATOM    237  HH  TYR A  14      87.107  79.240 -90.767  1.00 79.31           H  
ATOM    238  CZ  TYR A  14      87.954  80.829 -91.457  1.00 79.31           C  
ATOM    239  N   GLN A  15      86.280  87.448 -94.396  1.00 75.02           N  
ATOM    240  H   GLN A  15      85.550  87.186 -93.749  1.00 75.02           H  
ATOM    241  CA  GLN A  15      86.368  88.858 -94.820  1.00 75.02           C  
ATOM    242  HA  GLN A  15      86.522  88.895 -95.899  1.00 75.02           H  
ATOM    243  C   GLN A  15      87.548  89.616 -94.180  1.00 75.02           C  
ATOM    244  CB  GLN A  15      85.048  89.571 -94.489  1.00 75.02           C  
ATOM    245  HB2 GLN A  15      84.821  89.439 -93.431  1.00 75.02           H  
ATOM    246  HB3 GLN A  15      85.171  90.637 -94.680  1.00 75.02           H  
ATOM    247  O   GLN A  15      87.864  90.739 -94.571  1.00 75.02           O  
ATOM    248  CG  GLN A  15      83.867  89.073 -95.337  1.00 75.02           C  
ATOM    249  HG2 GLN A  15      83.683  88.017 -95.137  1.00 75.02           H  
ATOM    250  HG3 GLN A  15      84.117  89.184 -96.392  1.00 75.02           H  
ATOM    251  CD  GLN A  15      82.579  89.846 -95.059  1.00 75.02           C  
ATOM    252  NE2 GLN A  15      81.562  89.680 -95.874  1.00 75.02           N  
ATOM    253 HE21 GLN A  15      81.629  89.062 -96.671  1.00 75.02           H  
ATOM    254 HE22 GLN A  15      80.732  90.211 -95.655  1.00 75.02           H  
ATOM    255  OE1 GLN A  15      82.452  90.601 -94.110  1.00 75.02           O  
ATOM    256  N   ASN A  16      88.188  89.026 -93.168  1.00 71.78           N  
ATOM    257  H   ASN A  16      87.974  88.056 -92.986  1.00 71.78           H  
ATOM    258  CA  ASN A  16      89.272  89.638 -92.410  1.00 71.78           C  
ATOM    259  HA  ASN A  16      89.187  90.723 -92.474  1.00 71.78           H  
ATOM    260  C   ASN A  16      90.634  89.231 -92.991  1.00 71.78           C  
ATOM    261  CB  ASN A  16      89.108  89.233 -90.933  1.00 71.78           C  
ATOM    262  HB2 ASN A  16      88.141  89.585 -90.575  1.00 71.78           H  
ATOM    263  HB3 ASN A  16      89.133  88.146 -90.856  1.00 71.78           H  
ATOM    264  O   ASN A  16      90.944  88.046 -93.051  1.00 71.78           O  
ATOM    265  CG  ASN A  16      90.187  89.787 -90.016  1.00 71.78           C  
ATOM    266  ND2 ASN A  16      90.046  89.596 -88.727  1.00 71.78           N  
ATOM    267 HD21 ASN A  16      90.754  90.006 -88.135  1.00 71.78           H  
ATOM    268 HD22 ASN A  16      89.232  89.122 -88.363  1.00 71.78           H  
ATOM    269  OD1 ASN A  16      91.167  90.387 -90.421  1.00 71.78           O  
ATOM    270  N   LYS A  17      91.479  90.221 -93.307  1.00 71.70           N  
ATOM    271  H   LYS A  17      91.151  91.165 -93.161  1.00 71.70           H  
ATOM    272  CA  LYS A  17      92.839  90.043 -93.849  1.00 71.70           C  
ATOM    273  HA  LYS A  17      92.771  89.457 -94.765  1.00 71.70           H  
ATOM    274  C   LYS A  17      93.811  89.249 -92.957  1.00 71.70           C  
ATOM    275  CB  LYS A  17      93.449  91.417 -94.180  1.00 71.70           C  
ATOM    276  HB2 LYS A  17      94.492  91.270 -94.460  1.00 71.70           H  
ATOM    277  HB3 LYS A  17      93.427  92.050 -93.292  1.00 71.70           H  
ATOM    278  O   LYS A  17      94.913  88.963 -93.402  1.00 71.70           O  
ATOM    279  CG  LYS A  17      92.748  92.129 -95.346  1.00 71.70           C  
ATOM    280  HG2 LYS A  17      91.739  92.417 -95.050  1.00 71.70           H  
ATOM    281  HG3 LYS A  17      92.688  91.446 -96.193  1.00 71.70           H  
ATOM    282  CD  LYS A  17      93.540  93.376 -95.765  1.00 71.70           C  
ATOM    283  HD2 LYS A  17      94.557  93.077 -96.016  1.00 71.70           H  
ATOM    284  HD3 LYS A  17      93.570  94.082 -94.935  1.00 71.70           H  
ATOM    285  CE  LYS A  17      92.887  94.031 -96.988  1.00 71.70           C  
ATOM    286  HE2 LYS A  17      92.775  93.272 -97.762  1.00 71.70           H  
ATOM    287  HE3 LYS A  17      91.889  94.371 -96.713  1.00 71.70           H  
ATOM    288  NZ  LYS A  17      93.701  95.161 -97.504  1.00 71.70           N  
ATOM    289  HZ1 LYS A  17      93.808  95.877 -96.800  1.00 71.70           H  
ATOM    290  HZ2 LYS A  17      93.260  95.565 -98.317  1.00 71.70           H  
ATOM    291  HZ3 LYS A  17      94.615  94.832 -97.778  1.00 71.70           H  
ATOM    292  N   LEU A  18      93.453  88.920 -91.713  1.00 77.17           N  
ATOM    293  H   LEU A  18      92.557  89.248 -91.382  1.00 77.17           H  
ATOM    294  CA  LEU A  18      94.285  88.097 -90.821  1.00 77.17           C  
ATOM    295  HA  LEU A  18      95.335  88.316 -91.016  1.00 77.17           H  
ATOM    296  C   LEU A  18      94.144  86.582 -91.045  1.00 77.17           C  
ATOM    297  CB  LEU A  18      93.964  88.447 -89.357  1.00 77.17           C  
ATOM    298  HB2 LEU A  18      92.883  88.404 -89.224  1.00 77.17           H  
ATOM    299  HB3 LEU A  18      94.404  87.692 -88.706  1.00 77.17           H  
ATOM    300  O   LEU A  18      94.949  85.827 -90.505  1.00 77.17           O  
ATOM    301  CG  LEU A  18      94.484  89.822 -88.907  1.00 77.17           C  
ATOM    302  HG  LEU A  18      94.172  90.588 -89.618  1.00 77.17           H  
ATOM    303  CD1 LEU A  18      93.886  90.161 -87.541  1.00 77.17           C  
ATOM    304 HD11 LEU A  18      94.180  89.412 -86.807  1.00 77.17           H  
ATOM    305 HD12 LEU A  18      92.799  90.197 -87.616  1.00 77.17           H  
ATOM    306 HD13 LEU A  18      94.244  91.139 -87.219  1.00 77.17           H  
ATOM    307  CD2 LEU A  18      96.009  89.847 -88.774  1.00 77.17           C  
ATOM    308 HD21 LEU A  18      96.331  90.818 -88.397  1.00 77.17           H  
ATOM    309 HD22 LEU A  18      96.342  89.066 -88.092  1.00 77.17           H  
ATOM    310 HD23 LEU A  18      96.473  89.691 -89.748  1.00 77.17           H  
ATOM    311  N   LYS A  19      93.121  86.123 -91.777  1.00 78.03           N  
ATOM    312  H   LYS A  19      92.523  86.785 -92.250  1.00 78.03           H  
ATOM    313  CA  LYS A  19      92.943  84.706 -92.112  1.00 78.03           C  
ATOM    314  HA  LYS A  19      93.861  84.159 -91.898  1.00 78.03           H  
ATOM    315  C   LYS A  19      92.675  84.554 -93.596  1.00 78.03           C  
ATOM    316  CB  LYS A  19      91.792  84.072 -91.322  1.00 78.03           C  
ATOM    317  HB2 LYS A  19      90.912  84.712 -91.377  1.00 78.03           H  
ATOM    318  HB3 LYS A  19      91.545  83.122 -91.797  1.00 78.03           H  
ATOM    319  O   LYS A  19      91.727  85.134 -94.118  1.00 78.03           O  
ATOM    320  CG  LYS A  19      92.153  83.797 -89.858  1.00 78.03           C  
ATOM    321  HG2 LYS A  19      93.085  83.233 -89.814  1.00 78.03           H  
ATOM    322  HG3 LYS A  19      92.274  84.738 -89.322  1.00 78.03           H  
ATOM    323  CD  LYS A  19      91.031  82.971 -89.219  1.00 78.03           C  
ATOM    324  HD2 LYS A  19      90.105  83.545 -89.247  1.00 78.03           H  
ATOM    325  HD3 LYS A  19      90.892  82.061 -89.802  1.00 78.03           H  
ATOM    326  CE  LYS A  19      91.373  82.600 -87.776  1.00 78.03           C  
ATOM    327  HE2 LYS A  19      91.463  83.514 -87.188  1.00 78.03           H  
ATOM    328  HE3 LYS A  19      92.340  82.097 -87.771  1.00 78.03           H  
ATOM    329  NZ  LYS A  19      90.327  81.710 -87.217  1.00 78.03           N  
ATOM    330  HZ1 LYS A  19      90.242  80.883 -87.790  1.00 78.03           H  
ATOM    331  HZ2 LYS A  19      89.427  82.170 -87.231  1.00 78.03           H  
ATOM    332  HZ3 LYS A  19      90.549  81.430 -86.272  1.00 78.03           H  
ATOM    333  N   ASP A  20      93.466  83.710 -94.235  1.00 80.26           N  
ATOM    334  H   ASP A  20      94.275  83.319 -93.774  1.00 80.26           H  
ATOM    335  CA  ASP A  20      93.245  83.366 -95.628  1.00 80.26           C  
ATOM    336  HA  ASP A  20      93.085  84.290 -96.184  1.00 80.26           H  
ATOM    337  C   ASP A  20      91.983  82.510 -95.761  1.00 80.26           C  
ATOM    338  CB  ASP A  20      94.490  82.694 -96.215  1.00 80.26           C  
ATOM    339  HB2 ASP A  20      94.712  81.791 -95.647  1.00 80.26           H  
ATOM    340  HB3 ASP A  20      94.283  82.409 -97.247  1.00 80.26           H  
ATOM    341  O   ASP A  20      91.750  81.561 -95.005  1.00 80.26           O  
ATOM    342  CG  ASP A  20      95.702  83.633 -96.199  1.00 80.26           C  
ATOM    343  OD1 ASP A  20      95.495  84.856 -96.368  1.00 80.26           O  
ATOM    344  OD2 ASP A  20      96.818  83.118 -95.975  1.00 80.26           O  
ATOM    345  N   SER A  21      91.144  82.877 -96.725  1.00 81.64           N  
ATOM    346  H   SER A  21      91.443  83.627 -97.332  1.00 81.64           H  
ATOM    347  CA  SER A  21      90.009  82.056 -97.143  1.00 81.64           C  
ATOM    348  HA  SER A  21      89.402  81.795 -96.277  1.00 81.64           H  
ATOM    349  C   SER A  21      90.529  80.777 -97.789  1.00 81.64           C  
ATOM    350  CB  SER A  21      89.153  82.824 -98.144  1.00 81.64           C  
ATOM    351  HB2 SER A  21      88.346  82.181 -98.496  1.00 81.64           H  
ATOM    352  HB3 SER A  21      89.761  83.118 -98.999  1.00 81.64           H  
ATOM    353  O   SER A  21      91.499  80.825 -98.545  1.00 81.64           O  
ATOM    354  OG  SER A  21      88.612  83.975 -97.524  1.00 81.64           O  
ATOM    355  HG  SER A  21      89.325  84.572 -97.284  1.00 81.64           H  
ATOM    356  N   TYR A  22      89.894  79.637 -97.521  1.00 84.05           N  
ATOM    357  H   TYR A  22      89.053  79.658 -96.963  1.00 84.05           H  
ATOM    358  CA  TYR A  22      90.413  78.350 -97.979  1.00 84.05           C  
ATOM    359  HA  TYR A  22      91.083  78.529 -98.820  1.00 84.05           H  
ATOM    360  C   TYR A  22      89.327  77.411 -98.493  1.00 84.05           C  
ATOM    361  CB  TYR A  22      91.256  77.683 -96.879  1.00 84.05           C  
ATOM    362  HB2 TYR A  22      91.894  76.932 -97.344  1.00 84.05           H  
ATOM    363  HB3 TYR A  22      91.918  78.426 -96.434  1.00 84.05           H  
ATOM    364  O   TYR A  22      88.159  77.473 -98.110  1.00 84.05           O  
ATOM    365  CG  TYR A  22      90.447  77.015 -95.783  1.00 84.05           C  
ATOM    366  CD1 TYR A  22      89.919  77.787 -94.732  1.00 84.05           C  
ATOM    367  HD1 TYR A  22      90.109  78.850 -94.703  1.00 84.05           H  
ATOM    368  CD2 TYR A  22      90.198  75.628 -95.831  1.00 84.05           C  
ATOM    369  HD2 TYR A  22      90.614  75.037 -96.634  1.00 84.05           H  
ATOM    370  CE1 TYR A  22      89.128  77.181 -93.738  1.00 84.05           C  
ATOM    371  HE1 TYR A  22      88.704  77.780 -92.945  1.00 84.05           H  
ATOM    372  CE2 TYR A  22      89.414  75.016 -94.834  1.00 84.05           C  
ATOM    373  HE2 TYR A  22      89.222  73.953 -94.852  1.00 84.05           H  
ATOM    374  OH  TYR A  22      88.074  75.221 -92.850  1.00 84.05           O  
ATOM    375  HH  TYR A  22      87.702  75.895 -92.276  1.00 84.05           H  
ATOM    376  CZ  TYR A  22      88.869  75.796 -93.792  1.00 84.05           C  
ATOM    377  N   LEU A  23      89.767  76.480 -99.334  1.00 82.99           N  
ATOM    378  H   LEU A  23      90.739  76.519 -99.604  1.00 82.99           H  
ATOM    379  CA  LEU A  23      89.023  75.311 -99.769  1.00 82.99           C  
ATOM    380  HA  LEU A  23      88.104  75.226 -99.189  1.00 82.99           H  
ATOM    381  C   LEU A  23      89.906  74.085 -99.496  1.00 82.99           C  
ATOM    382  CB  LEU A  23      88.680  75.490-101.259  1.00 82.99           C  
ATOM    383  HB2 LEU A  23      88.221  76.468-101.406  1.00 82.99           H  
ATOM    384  HB3 LEU A  23      89.609  75.476-101.827  1.00 82.99           H  
ATOM    385  O   LEU A  23      91.001  73.967-100.036  1.00 82.99           O  
ATOM    386  CG  LEU A  23      87.736  74.414-101.820  1.00 82.99           C  
ATOM    387  HG  LEU A  23      88.095  73.425-101.538  1.00 82.99           H  
ATOM    388  CD1 LEU A  23      86.307  74.595-101.299  1.00 82.99           C  
ATOM    389 HD11 LEU A  23      85.962  75.609-101.501  1.00 82.99           H  
ATOM    390 HD12 LEU A  23      85.640  73.890-101.795  1.00 82.99           H  
ATOM    391 HD13 LEU A  23      86.276  74.410-100.226  1.00 82.99           H  
ATOM    392  CD2 LEU A  23      87.707  74.497-103.345  1.00 82.99           C  
ATOM    393 HD21 LEU A  23      88.710  74.343-103.742  1.00 82.99           H  
ATOM    394 HD22 LEU A  23      87.350  75.477-103.660  1.00 82.99           H  
ATOM    395 HD23 LEU A  23      87.048  73.727-103.749  1.00 82.99           H  
ATOM    396  N   GLN A  24      89.444  73.183 -98.638  1.00 83.01           N  
ATOM    397  H   GLN A  24      88.532  73.349 -98.238  1.00 83.01           H  
ATOM    398  CA  GLN A  24      90.107  71.941 -98.258  1.00 83.01           C  
ATOM    399  HA  GLN A  24      91.115  71.934 -98.673  1.00 83.01           H  
ATOM    400  C   GLN A  24      89.343  70.744 -98.812  1.00 83.01           C  
ATOM    401  CB  GLN A  24      90.232  71.850 -96.729  1.00 83.01           C  
ATOM    402  HB2 GLN A  24      90.823  72.694 -96.374  1.00 83.01           H  
ATOM    403  HB3 GLN A  24      89.239  71.904 -96.282  1.00 83.01           H  
ATOM    404  O   GLN A  24      88.148  70.571 -98.583  1.00 83.01           O  
ATOM    405  CG  GLN A  24      90.918  70.546 -96.279  1.00 83.01           C  
ATOM    406  HG2 GLN A  24      90.348  69.687 -96.630  1.00 83.01           H  
ATOM    407  HG3 GLN A  24      91.917  70.495 -96.713  1.00 83.01           H  
ATOM    408  CD  GLN A  24      91.043  70.421 -94.765  1.00 83.01           C  
ATOM    409  NE2 GLN A  24      91.316  69.239 -94.257  1.00 83.01           N  
ATOM    410 HE21 GLN A  24      91.459  69.222 -93.258  1.00 83.01           H  
ATOM    411 HE22 GLN A  24      91.460  68.432 -94.848  1.00 83.01           H  
ATOM    412  OE1 GLN A  24      90.873  71.353 -94.002  1.00 83.01           O  
ATOM    413  N   VAL A  25      90.066  69.839 -99.458  1.00 82.24           N  
ATOM    414  H   VAL A  25      91.052  70.011 -99.592  1.00 82.24           H  
ATOM    415  CA  VAL A  25      89.539  68.545 -99.882  1.00 82.24           C  
ATOM    416  HA  VAL A  25      88.478  68.481 -99.639  1.00 82.24           H  
ATOM    417  C   VAL A  25      90.264  67.456 -99.099  1.00 82.24           C  
ATOM    418  CB  VAL A  25      89.666  68.385-101.404  1.00 82.24           C  
ATOM    419  HB  VAL A  25      90.721  68.324-101.671  1.00 82.24           H  
ATOM    420  O   VAL A  25      91.485  67.486 -98.985  1.00 82.24           O  
ATOM    421  CG1 VAL A  25      88.951  67.108-101.855  1.00 82.24           C  
ATOM    422 HG11 VAL A  25      88.999  67.023-102.941  1.00 82.24           H  
ATOM    423 HG12 VAL A  25      87.910  67.137-101.533  1.00 82.24           H  
ATOM    424 HG13 VAL A  25      89.433  66.236-101.414  1.00 82.24           H  
ATOM    425  CG2 VAL A  25      89.065  69.579-102.162  1.00 82.24           C  
ATOM    426 HG21 VAL A  25      89.681  70.465-102.009  1.00 82.24           H  
ATOM    427 HG22 VAL A  25      89.036  69.375-103.232  1.00 82.24           H  
ATOM    428 HG23 VAL A  25      88.059  69.792-101.801  1.00 82.24           H  
ATOM    429  N   THR A  26      89.517  66.522 -98.508  1.00 82.29           N  
ATOM    430  H   THR A  26      88.513  66.587 -98.600  1.00 82.29           H  
ATOM    431  CA  THR A  26      90.070  65.370 -97.781  1.00 82.29           C  
ATOM    432  HA  THR A  26      91.156  65.459 -97.745  1.00 82.29           H  
ATOM    433  C   THR A  26      89.725  64.079 -98.503  1.00 82.29           C  
ATOM    434  CB  THR A  26      89.575  65.302 -96.330  1.00 82.29           C  
ATOM    435  HB  THR A  26      88.502  65.109 -96.324  1.00 82.29           H  
ATOM    436  O   THR A  26      88.570  63.850 -98.874  1.00 82.29           O  
ATOM    437  CG2 THR A  26      90.286  64.224 -95.509  1.00 82.29           C  
ATOM    438 HG21 THR A  26      91.366  64.348 -95.584  1.00 82.29           H  
ATOM    439 HG22 THR A  26      89.993  64.313 -94.463  1.00 82.29           H  
ATOM    440 HG23 THR A  26      90.008  63.231 -95.862  1.00 82.29           H  
ATOM    441  OG1 THR A  26      89.811  66.536 -95.693  1.00 82.29           O  
ATOM    442  HG1 THR A  26      89.425  67.209 -96.258  1.00 82.29           H  
ATOM    443  N   TRP A  27      90.731  63.222 -98.643  1.00 77.58           N  
ATOM    444  H   TRP A  27      91.638  63.476 -98.277  1.00 77.58           H  
ATOM    445  CA  TRP A  27      90.628  61.907 -99.258  1.00 77.58           C  
ATOM    446  HA  TRP A  27      89.604  61.724 -99.582  1.00 77.58           H  
ATOM    447  C   TRP A  27      91.021  60.837 -98.244  1.00 77.58           C  
ATOM    448  CB  TRP A  27      91.539  61.850-100.485  1.00 77.58           C  
ATOM    449  HB2 TRP A  27      91.424  60.872-100.952  1.00 77.58           H  
ATOM    450  HB3 TRP A  27      92.575  61.935-100.156  1.00 77.58           H  
ATOM    451  O   TRP A  27      92.021  60.980 -97.543  1.00 77.58           O  
ATOM    452  CG  TRP A  27      91.295  62.904-101.519  1.00 77.58           C  
ATOM    453  CD1 TRP A  27      90.497  62.766-102.599  1.00 77.58           C  
ATOM    454  HD1 TRP A  27      89.945  61.868-102.836  1.00 77.58           H  
ATOM    455  CD2 TRP A  27      91.878  64.241-101.617  1.00 77.58           C  
ATOM    456  CE2 TRP A  27      91.395  64.855-102.810  1.00 77.58           C  
ATOM    457  CE3 TRP A  27      92.784  64.989-100.837  1.00 77.58           C  
ATOM    458  HE3 TRP A  27      93.186  64.561 -99.929  1.00 77.58           H  
ATOM    459  NE1 TRP A  27      90.552  63.916-103.360  1.00 77.58           N  
ATOM    460  HE1 TRP A  27      90.117  64.003-104.268  1.00 77.58           H  
ATOM    461  CH2 TRP A  27      92.707  66.846-102.424  1.00 77.58           C  
ATOM    462  HH2 TRP A  27      93.040  67.830-102.719  1.00 77.58           H  
ATOM    463  CZ2 TRP A  27      91.797  66.134-103.221  1.00 77.58           C  
ATOM    464  HZ2 TRP A  27      91.430  66.567-104.141  1.00 77.58           H  
ATOM    465  CZ3 TRP A  27      93.190  66.276-101.234  1.00 77.58           C  
ATOM    466  HZ3 TRP A  27      93.881  66.834-100.619  1.00 77.58           H  
ATOM    467  N   THR A  28      90.253  59.754 -98.182  1.00 79.91           N  
ATOM    468  H   THR A  28      89.441  59.683 -98.779  1.00 79.91           H  
ATOM    469  CA  THR A  28      90.602  58.547 -97.428  1.00 79.91           C  
ATOM    470  HA  THR A  28      91.543  58.708 -96.901  1.00 79.91           H  
ATOM    471  C   THR A  28      90.826  57.403 -98.410  1.00 79.91           C  
ATOM    472  CB  THR A  28      89.543  58.202 -96.368  1.00 79.91           C  
ATOM    473  HB  THR A  28      89.775  57.228 -95.938  1.00 79.91           H  
ATOM    474  O   THR A  28      90.111  57.284 -99.402  1.00 79.91           O  
ATOM    475  CG2 THR A  28      89.514  59.241 -95.246  1.00 79.91           C  
ATOM    476 HG21 THR A  28      88.805  58.934 -94.476  1.00 79.91           H  
ATOM    477 HG22 THR A  28      90.504  59.324 -94.797  1.00 79.91           H  
ATOM    478 HG23 THR A  28      89.220  60.214 -95.640  1.00 79.91           H  
ATOM    479  OG1 THR A  28      88.249  58.169 -96.922  1.00 79.91           O  
ATOM    480  HG1 THR A  28      87.638  57.890 -96.235  1.00 79.91           H  
ATOM    481  N   ASN A  29      91.835  56.567 -98.146  1.00 78.72           N  
ATOM    482  H   ASN A  29      92.358  56.695 -97.292  1.00 78.72           H  
ATOM    483  CA  ASN A  29      92.203  55.417 -98.985  1.00 78.72           C  
ATOM    484  HA  ASN A  29      93.111  54.989 -98.561  1.00 78.72           H  
ATOM    485  C   ASN A  29      92.569  55.788-100.435  1.00 78.72           C  
ATOM    486  CB  ASN A  29      91.111  54.337 -98.888  1.00 78.72           C  
ATOM    487  HB2 ASN A  29      91.441  53.443 -99.415  1.00 78.72           H  
ATOM    488  HB3 ASN A  29      90.203  54.697 -99.373  1.00 78.72           H  
ATOM    489  O   ASN A  29      92.058  55.191-101.385  1.00 78.72           O  
ATOM    490  CG  ASN A  29      90.797  53.945 -97.460  1.00 78.72           C  
ATOM    491  ND2 ASN A  29      89.562  53.613 -97.171  1.00 78.72           N  
ATOM    492 HD21 ASN A  29      89.391  53.338 -96.214  1.00 78.72           H  
ATOM    493 HD22 ASN A  29      88.845  53.647 -97.881  1.00 78.72           H  
ATOM    494  OD1 ASN A  29      91.643  53.943 -96.585  1.00 78.72           O  
ATOM    495  N   LEU A  30      93.457  56.775-100.592  1.00 79.81           N  
ATOM    496  H   LEU A  30      93.845  57.210 -99.767  1.00 79.81           H  
ATOM    497  CA  LEU A  30      94.020  57.151-101.890  1.00 79.81           C  
ATOM    498  HA  LEU A  30      93.217  57.508-102.534  1.00 79.81           H  
ATOM    499  C   LEU A  30      94.660  55.941-102.582  1.00 79.81           C  
ATOM    500  CB  LEU A  30      95.067  58.263-101.701  1.00 79.81           C  
ATOM    501  HB2 LEU A  30      95.737  57.976-100.891  1.00 79.81           H  
ATOM    502  HB3 LEU A  30      95.667  58.328-102.609  1.00 79.81           H  
ATOM    503  O   LEU A  30      95.403  55.170-101.973  1.00 79.81           O  
ATOM    504  CG  LEU A  30      94.477  59.654-101.417  1.00 79.81           C  
ATOM    505  HG  LEU A  30      93.742  59.584-100.615  1.00 79.81           H  
ATOM    506  CD1 LEU A  30      95.585  60.609-100.972  1.00 79.81           C  
ATOM    507 HD11 LEU A  30      95.161  61.588-100.750  1.00 79.81           H  
ATOM    508 HD12 LEU A  30      96.327  60.716-101.762  1.00 79.81           H  
ATOM    509 HD13 LEU A  30      96.067  60.225-100.073  1.00 79.81           H  
ATOM    510  CD2 LEU A  30      93.815  60.244-102.664  1.00 79.81           C  
ATOM    511 HD21 LEU A  30      94.522  60.246-103.494  1.00 79.81           H  
ATOM    512 HD22 LEU A  30      92.943  59.656-102.948  1.00 79.81           H  
ATOM    513 HD23 LEU A  30      93.502  61.272-102.477  1.00 79.81           H  
ATOM    514  N   LYS A  31      94.378  55.794-103.873  1.00 81.78           N  
ATOM    515  H   LYS A  31      93.767  56.478-104.296  1.00 81.78           H  
ATOM    516  CA  LYS A  31      94.957  54.771-104.742  1.00 81.78           C  
ATOM    517  HA  LYS A  31      95.320  53.946-104.130  1.00 81.78           H  
ATOM    518  C   LYS A  31      96.145  55.357-105.495  1.00 81.78           C  
ATOM    519  CB  LYS A  31      93.876  54.258-105.703  1.00 81.78           C  
ATOM    520  HB2 LYS A  31      93.510  55.095-106.297  1.00 81.78           H  
ATOM    521  HB3 LYS A  31      94.313  53.521-106.376  1.00 81.78           H  
ATOM    522  O   LYS A  31      96.199  56.553-105.747  1.00 81.78           O  
ATOM    523  CG  LYS A  31      92.699  53.621-104.950  1.00 81.78           C  
ATOM    524  HG2 LYS A  31      92.257  54.346-104.267  1.00 81.78           H  
ATOM    525  HG3 LYS A  31      93.055  52.765-104.377  1.00 81.78           H  
ATOM    526  CD  LYS A  31      91.623  53.170-105.936  1.00 81.78           C  
ATOM    527  HD2 LYS A  31      92.036  52.411-106.601  1.00 81.78           H  
ATOM    528  HD3 LYS A  31      91.304  54.031-106.524  1.00 81.78           H  
ATOM    529  CE  LYS A  31      90.438  52.608-105.152  1.00 81.78           C  
ATOM    530  HE2 LYS A  31      90.786  51.770-104.548  1.00 81.78           H  
ATOM    531  HE3 LYS A  31      90.082  53.384-104.474  1.00 81.78           H  
ATOM    532  NZ  LYS A  31      89.359  52.183-106.072  1.00 81.78           N  
ATOM    533  HZ1 LYS A  31      88.575  51.821-105.549  1.00 81.78           H  
ATOM    534  HZ2 LYS A  31      89.061  52.977-106.620  1.00 81.78           H  
ATOM    535  HZ3 LYS A  31      89.704  51.470-106.699  1.00 81.78           H  
ATOM    536  N   LEU A  32      97.065  54.507-105.948  1.00 82.02           N  
ATOM    537  H   LEU A  32      97.010  53.541-105.659  1.00 82.02           H  
ATOM    538  CA  LEU A  32      98.175  54.923-106.821  1.00 82.02           C  
ATOM    539  HA  LEU A  32      98.851  55.571-106.263  1.00 82.02           H  
ATOM    540  C   LEU A  32      97.701  55.716-108.048  1.00 82.02           C  
ATOM    541  CB  LEU A  32      98.923  53.664-107.279  1.00 82.02           C  
ATOM    542  HB2 LEU A  32      98.200  52.872-107.470  1.00 82.02           H  
ATOM    543  HB3 LEU A  32      99.439  53.861-108.219  1.00 82.02           H  
ATOM    544  O   LEU A  32      98.334  56.702-108.418  1.00 82.02           O  
ATOM    545  CG  LEU A  32      99.955  53.216-106.235  1.00 82.02           C  
ATOM    546  HG  LEU A  32      99.585  53.442-105.235  1.00 82.02           H  
ATOM    547  CD1 LEU A  32     100.154  51.704-106.338  1.00 82.02           C  
ATOM    548 HD11 LEU A  32      99.196  51.190-106.259  1.00 82.02           H  
ATOM    549 HD12 LEU A  32     100.633  51.448-107.283  1.00 82.02           H  
ATOM    550 HD13 LEU A  32     100.777  51.367-105.509  1.00 82.02           H  
ATOM    551  CD2 LEU A  32     101.267  53.961-106.477  1.00 82.02           C  
ATOM    552 HD21 LEU A  32     101.760  53.593-107.377  1.00 82.02           H  
ATOM    553 HD22 LEU A  32     101.082  55.030-106.586  1.00 82.02           H  
ATOM    554 HD23 LEU A  32     101.927  53.825-105.621  1.00 82.02           H  
ATOM    555  N   SER A  33      96.560  55.313-108.625  1.00 82.21           N  
ATOM    556  H   SER A  33      96.077  54.526-108.218  1.00 82.21           H  
ATOM    557  CA  SER A  33      95.889  55.988-109.746  1.00 82.21           C  
ATOM    558  HA  SER A  33      96.576  56.046-110.590  1.00 82.21           H  
ATOM    559  C   SER A  33      95.427  57.409-109.435  1.00 82.21           C  
ATOM    560  CB  SER A  33      94.654  55.183-110.166  1.00 82.21           C  
ATOM    561  HB2 SER A  33      94.972  54.205-110.527  1.00 82.21           H  
ATOM    562  HB3 SER A  33      94.139  55.699-110.977  1.00 82.21           H  
ATOM    563  O   SER A  33      95.146  58.165-110.357  1.00 82.21           O  
ATOM    564  OG  SER A  33      93.759  55.004-109.074  1.00 82.21           O  
ATOM    565  HG  SER A  33      93.410  55.860-108.816  1.00 82.21           H  
ATOM    566  N   ASP A  34      95.333  57.765-108.155  1.00 83.57           N  
ATOM    567  H   ASP A  34      95.597  57.109-107.433  1.00 83.57           H  
ATOM    568  CA  ASP A  34      94.968  59.105-107.710  1.00 83.57           C  
ATOM    569  HA  ASP A  34      94.284  59.535-108.441  1.00 83.57           H  
ATOM    570  C   ASP A  34      96.203  60.024-107.656  1.00 83.57           C  
ATOM    571  CB  ASP A  34      94.215  59.047-106.365  1.00 83.57           C  
ATOM    572  HB2 ASP A  34      93.848  60.046-106.132  1.00 83.57           H  
ATOM    573  HB3 ASP A  34      94.914  58.769-105.577  1.00 83.57           H  
ATOM    574  O   ASP A  34      96.077  61.194-107.304  1.00 83.57           O  
ATOM    575  CG  ASP A  34      93.018  58.081-106.340  1.00 83.57           C  
ATOM    576  OD1 ASP A  34      92.402  57.824-107.401  1.00 83.57           O  
ATOM    577  OD2 ASP A  34      92.717  57.567-105.238  1.00 83.57           O  
ATOM    578  N   SER A  35      97.397  59.536-108.021  1.00 86.30           N  
ATOM    579  H   SER A  35      97.452  58.569-108.308  1.00 86.30           H  
ATOM    580  CA  SER A  35      98.569  60.389-108.241  1.00 86.30           C  
ATOM    581  HA  SER A  35      98.685  61.039-107.374  1.00 86.30           H  
ATOM    582  C   SER A  35      98.375  61.243-109.487  1.00 86.30           C  
ATOM    583  CB  SER A  35      99.856  59.585-108.419  1.00 86.30           C  
ATOM    584  HB2 SER A  35      99.791  58.980-109.323  1.00 86.30           H  
ATOM    585  HB3 SER A  35     100.696  60.273-108.514  1.00 86.30           H  
ATOM    586  O   SER A  35      97.990  60.747-110.545  1.00 86.30           O  
ATOM    587  OG  SER A  35     100.069  58.743-107.311  1.00 86.30           O  
ATOM    588  HG  SER A  35      99.559  57.947-107.480  1.00 86.30           H  
ATOM    589  N   GLY A  36      98.685  62.530-109.395  1.00 87.02           N  
ATOM    590  H   GLY A  36      99.044  62.891-108.524  1.00 87.02           H  
ATOM    591  CA  GLY A  36      98.517  63.430-110.524  1.00 87.02           C  
ATOM    592  HA2 GLY A  36      99.260  63.186-111.283  1.00 87.02           H  
ATOM    593  HA3 GLY A  36      97.528  63.279-110.955  1.00 87.02           H  
ATOM    594  C   GLY A  36      98.655  64.896-110.159  1.00 87.02           C  
ATOM    595  O   GLY A  36      98.867  65.272-109.005  1.00 87.02           O  
ATOM    596  N   LYS A  37      98.531  65.730-111.190  1.00 86.06           N  
ATOM    597  H   LYS A  37      98.308  65.330-112.090  1.00 86.06           H  
ATOM    598  CA  LYS A  37      98.446  67.182-111.055  1.00 86.06           C  
ATOM    599  HA  LYS A  37      99.053  67.515-110.213  1.00 86.06           H  
ATOM    600  C   LYS A  37      97.003  67.559-110.756  1.00 86.06           C  
ATOM    601  CB  LYS A  37      98.965  67.860-112.327  1.00 86.06           C  
ATOM    602  HB2 LYS A  37      98.508  67.401-113.205  1.00 86.06           H  
ATOM    603  HB3 LYS A  37      98.687  68.914-112.304  1.00 86.06           H  
ATOM    604  O   LYS A  37      96.124  67.370-111.594  1.00 86.06           O  
ATOM    605  CG  LYS A  37     100.492  67.758-112.407  1.00 86.06           C  
ATOM    606  HG2 LYS A  37     100.910  68.333-111.581  1.00 86.06           H  
ATOM    607  HG3 LYS A  37     100.811  66.720-112.311  1.00 86.06           H  
ATOM    608  CD  LYS A  37     101.020  68.320-113.729  1.00 86.06           C  
ATOM    609  HD2 LYS A  37     100.769  67.637-114.541  1.00 86.06           H  
ATOM    610  HD3 LYS A  37     100.549  69.282-113.929  1.00 86.06           H  
ATOM    611  CE  LYS A  37     102.539  68.485-113.629  1.00 86.06           C  
ATOM    612  HE2 LYS A  37     102.764  68.957-112.672  1.00 86.06           H  
ATOM    613  HE3 LYS A  37     103.005  67.500-113.628  1.00 86.06           H  
ATOM    614  NZ  LYS A  37     103.068  69.325-114.730  1.00 86.06           N  
ATOM    615  HZ1 LYS A  37     102.859  68.917-115.630  1.00 86.06           H  
ATOM    616  HZ2 LYS A  37     102.653  70.244-114.681  1.00 86.06           H  
ATOM    617  HZ3 LYS A  37     104.068  69.433-114.639  1.00 86.06           H  
ATOM    618  N   TYR A  38      96.779  68.082-109.562  1.00 84.48           N  
ATOM    619  H   TYR A  38      97.566  68.228-108.945  1.00 84.48           H  
ATOM    620  CA  TYR A  38      95.505  68.630-109.136  1.00 84.48           C  
ATOM    621  HA  TYR A  38      94.713  68.270-109.792  1.00 84.48           H  
ATOM    622  C   TYR A  38      95.571  70.144-109.247  1.00 84.48           C  
ATOM    623  CB  TYR A  38      95.177  68.167-107.716  1.00 84.48           C  
ATOM    624  HB2 TYR A  38      94.316  68.728-107.353  1.00 84.48           H  
ATOM    625  HB3 TYR A  38      96.015  68.389-107.056  1.00 84.48           H  
ATOM    626  O   TYR A  38      96.520  70.772-108.784  1.00 84.48           O  
ATOM    627  CG  TYR A  38      94.857  66.691-107.658  1.00 84.48           C  
ATOM    628  CD1 TYR A  38      93.521  66.264-107.775  1.00 84.48           C  
ATOM    629  HD1 TYR A  38      92.735  66.996-107.890  1.00 84.48           H  
ATOM    630  CD2 TYR A  38      95.895  65.748-107.542  1.00 84.48           C  
ATOM    631  HD2 TYR A  38      96.921  66.079-107.470  1.00 84.48           H  
ATOM    632  CE1 TYR A  38      93.222  64.890-107.753  1.00 84.48           C  
ATOM    633  HE1 TYR A  38      92.206  64.536-107.852  1.00 84.48           H  
ATOM    634  CE2 TYR A  38      95.599  64.373-107.522  1.00 84.48           C  
ATOM    635  HE2 TYR A  38      96.394  63.648-107.433  1.00 84.48           H  
ATOM    636  OH  TYR A  38      93.934  62.632-107.586  1.00 84.48           O  
ATOM    637  HH  TYR A  38      94.723  62.098-107.470  1.00 84.48           H  
ATOM    638  CZ  TYR A  38      94.258  63.946-107.619  1.00 84.48           C  
ATOM    639  N   PHE A  39      94.553  70.714-109.875  1.00 83.61           N  
ATOM    640  H   PHE A  39      93.785  70.141-110.196  1.00 83.61           H  
ATOM    641  CA  PHE A  39      94.426  72.148-110.062  1.00 83.61           C  
ATOM    642  HA  PHE A  39      95.349  72.653-109.780  1.00 83.61           H  
ATOM    643  C   PHE A  39      93.306  72.645-109.165  1.00 83.61           C  
ATOM    644  CB  PHE A  39      94.153  72.457-111.534  1.00 83.61           C  
ATOM    645  HB2 PHE A  39      93.236  71.956-111.844  1.00 83.61           H  
ATOM    646  HB3 PHE A  39      93.987  73.529-111.635  1.00 83.61           H  
ATOM    647  O   PHE A  39      92.209  72.082-109.170  1.00 83.61           O  
ATOM    648  CG  PHE A  39      95.274  72.043-112.463  1.00 83.61           C  
ATOM    649  CD1 PHE A  39      96.157  73.016-112.957  1.00 83.61           C  
ATOM    650  HD1 PHE A  39      96.052  74.049-112.661  1.00 83.61           H  
ATOM    651  CD2 PHE A  39      95.404  70.703-112.878  1.00 83.61           C  
ATOM    652  HD2 PHE A  39      94.721  69.951-112.511  1.00 83.61           H  
ATOM    653  CE1 PHE A  39      97.119  72.656-113.911  1.00 83.61           C  
ATOM    654  HE1 PHE A  39      97.707  73.436-114.371  1.00 83.61           H  
ATOM    655  CE2 PHE A  39      96.417  70.332-113.777  1.00 83.61           C  
ATOM    656  HE2 PHE A  39      96.507  69.302-114.088  1.00 83.61           H  
ATOM    657  CZ  PHE A  39      97.268  71.314-114.306  1.00 83.61           C  
ATOM    658  HZ  PHE A  39      98.003  71.043-115.050  1.00 83.61           H  
ATOM    659  N   CYS A  40      93.591  73.694-108.408  1.00 80.40           N  
ATOM    660  H   CYS A  40      94.512  74.103-108.477  1.00 80.40           H  
ATOM    661  CA  CYS A  40      92.571  74.494-107.761  1.00 80.40           C  
ATOM    662  HA  CYS A  40      91.609  73.980-107.778  1.00 80.40           H  
ATOM    663  C   CYS A  40      92.457  75.785-108.569  1.00 80.40           C  
ATOM    664  CB  CYS A  40      92.969  74.727-106.302  1.00 80.40           C  
ATOM    665  HB2 CYS A  40      93.804  75.427-106.261  1.00 80.40           H  
ATOM    666  HB3 CYS A  40      93.266  73.786-105.840  1.00 80.40           H  
ATOM    667  O   CYS A  40      93.400  76.569-108.602  1.00 80.40           O  
ATOM    668  SG  CYS A  40      91.543  75.409-105.413  1.00 80.40           S  
ATOM    669  HG  CYS A  40      92.211  75.813-104.328  1.00 80.40           H  
ATOM    670  N   GLU A  41      91.340  75.974-109.268  1.00 82.27           N  
ATOM    671  H   GLU A  41      90.586  75.307-109.183  1.00 82.27           H  
ATOM    672  CA  GLU A  41      91.052  77.205-110.002  1.00 82.27           C  
ATOM    673  HA  GLU A  41      91.934  77.846-110.006  1.00 82.27           H  
ATOM    674  C   GLU A  41      89.937  77.955-109.270  1.00 82.27           C  
ATOM    675  CB  GLU A  41      90.716  76.891-111.471  1.00 82.27           C  
ATOM    676  HB2 GLU A  41      89.784  76.329-111.521  1.00 82.27           H  
ATOM    677  HB3 GLU A  41      91.514  76.277-111.889  1.00 82.27           H  
ATOM    678  O   GLU A  41      88.831  77.438-109.105  1.00 82.27           O  
ATOM    679  CG  GLU A  41      90.597  78.170-112.313  1.00 82.27           C  
ATOM    680  HG2 GLU A  41      89.800  78.791-111.906  1.00 82.27           H  
ATOM    681  HG3 GLU A  41      91.520  78.743-112.223  1.00 82.27           H  
ATOM    682  CD  GLU A  41      90.311  77.880-113.797  1.00 82.27           C  
ATOM    683  OE1 GLU A  41      89.213  77.358-114.107  1.00 82.27           O  
ATOM    684  OE2 GLU A  41      91.150  78.249-114.647  1.00 82.27           O  
ATOM    685  N   ALA A  42      90.242  79.167-108.819  1.00 78.77           N  
ATOM    686  H   ALA A  42      91.160  79.537-109.021  1.00 78.77           H  
ATOM    687  CA  ALA A  42      89.293  80.087-108.222  1.00 78.77           C  
ATOM    688  HA  ALA A  42      88.388  79.547-107.944  1.00 78.77           H  
ATOM    689  C   ALA A  42      88.925  81.158-109.253  1.00 78.77           C  
ATOM    690  CB  ALA A  42      89.896  80.675-106.943  1.00 78.77           C  
ATOM    691  HB1 ALA A  42      89.186  81.363-106.484  1.00 78.77           H  
ATOM    692  HB2 ALA A  42      90.126  79.874-106.240  1.00 78.77           H  
ATOM    693  HB3 ALA A  42      90.811  81.217-107.181  1.00 78.77           H  
ATOM    694  O   ALA A  42      89.793  81.775-109.872  1.00 78.77           O  
ATOM    695  N   HIS A  43      87.625  81.363-109.449  1.00 81.49           N  
ATOM    696  H   HIS A  43      86.962  80.851-108.884  1.00 81.49           H  
ATOM    697  CA  HIS A  43      87.095  82.412-110.316  1.00 81.49           C  
ATOM    698  HA  HIS A  43      87.888  82.850-110.922  1.00 81.49           H  
ATOM    699  C   HIS A  43      86.536  83.501-109.412  1.00 81.49           C  
ATOM    700  CB  HIS A  43      86.019  81.860-111.265  1.00 81.49           C  
ATOM    701  HB2 HIS A  43      85.562  82.704-111.783  1.00 81.49           H  
ATOM    702  HB3 HIS A  43      85.238  81.376-110.679  1.00 81.49           H  
ATOM    703  O   HIS A  43      85.591  83.260-108.660  1.00 81.49           O  
ATOM    704  CG  HIS A  43      86.496  80.882-112.314  1.00 81.49           C  
ATOM    705  CD2 HIS A  43      87.320  79.815-112.107  1.00 81.49           C  
ATOM    706  HD2 HIS A  43      87.791  79.525-111.179  1.00 81.49           H  
ATOM    707  ND1 HIS A  43      86.030  80.830-113.634  1.00 81.49           N  
ATOM    708  CE1 HIS A  43      86.569  79.727-114.166  1.00 81.49           C  
ATOM    709  HE1 HIS A  43      86.354  79.348-115.154  1.00 81.49           H  
ATOM    710  NE2 HIS A  43      87.371  79.125-113.288  1.00 81.49           N  
ATOM    711  HE2 HIS A  43      87.917  78.294-113.469  1.00 81.49           H  
ATOM    712  N   SER A  44      87.127  84.685-109.472  1.00 77.82           N  
ATOM    713  H   SER A  44      87.918  84.810-110.087  1.00 77.82           H  
ATOM    714  CA  SER A  44      86.682  85.876-108.755  1.00 77.82           C  
ATOM    715  HA  SER A  44      85.981  85.589-107.971  1.00 77.82           H  
ATOM    716  C   SER A  44      85.949  86.780-109.737  1.00 77.82           C  
ATOM    717  CB  SER A  44      87.852  86.612-108.074  1.00 77.82           C  
ATOM    718  HB2 SER A  44      87.826  86.391-107.007  1.00 77.82           H  
ATOM    719  HB3 SER A  44      87.733  87.688-108.199  1.00 77.82           H  
ATOM    720  O   SER A  44      86.494  87.169-110.766  1.00 77.82           O  
ATOM    721  OG  SER A  44      89.119  86.217-108.571  1.00 77.82           O  
ATOM    722  HG  SER A  44      89.669  86.992-108.707  1.00 77.82           H  
ATOM    723  N   GLN A  45      84.699  87.120-109.438  1.00 78.46           N  
ATOM    724  H   GLN A  45      84.289  86.783-108.580  1.00 78.46           H  
ATOM    725  CA  GLN A  45      83.912  88.047-110.245  1.00 78.46           C  
ATOM    726  HA  GLN A  45      84.470  88.322-111.140  1.00 78.46           H  
ATOM    727  C   GLN A  45      83.683  89.323-109.438  1.00 78.46           C  
ATOM    728  CB  GLN A  45      82.626  87.346-110.702  1.00 78.46           C  
ATOM    729  HB2 GLN A  45      82.895  86.364-111.090  1.00 78.46           H  
ATOM    730  HB3 GLN A  45      81.948  87.211-109.859  1.00 78.46           H  
ATOM    731  O   GLN A  45      83.096  89.276-108.356  1.00 78.46           O  
ATOM    732  CG  GLN A  45      81.925  88.125-111.821  1.00 78.46           C  
ATOM    733  HG2 GLN A  45      82.667  88.432-112.558  1.00 78.46           H  
ATOM    734  HG3 GLN A  45      81.461  89.023-111.413  1.00 78.46           H  
ATOM    735  CD  GLN A  45      80.864  87.292-112.535  1.00 78.46           C  
ATOM    736  NE2 GLN A  45      80.546  87.621-113.767  1.00 78.46           N  
ATOM    737 HE21 GLN A  45      80.988  88.412-114.213  1.00 78.46           H  
ATOM    738 HE22 GLN A  45      79.841  87.050-114.210  1.00 78.46           H  
ATOM    739  OE1 GLN A  45      80.307  86.333-112.024  1.00 78.46           O  
ATOM    740  N   PHE A  46      84.183  90.449-109.941  1.00 73.81           N  
ATOM    741  H   PHE A  46      84.608  90.436-110.857  1.00 73.81           H  
ATOM    742  CA  PHE A  46      84.085  91.744-109.279  1.00 73.81           C  
ATOM    743  HA  PHE A  46      84.026  91.582-108.203  1.00 73.81           H  
ATOM    744  C   PHE A  46      82.803  92.463-109.713  1.00 73.81           C  
ATOM    745  CB  PHE A  46      85.354  92.564-109.546  1.00 73.81           C  
ATOM    746  HB2 PHE A  46      85.425  92.750-110.618  1.00 73.81           H  
ATOM    747  HB3 PHE A  46      85.259  93.532-109.055  1.00 73.81           H  
ATOM    748  O   PHE A  46      82.304  92.283-110.825  1.00 73.81           O  
ATOM    749  CG  PHE A  46      86.638  91.904-109.065  1.00 73.81           C  
ATOM    750  CD1 PHE A  46      87.065  92.070-107.732  1.00 73.81           C  
ATOM    751  HD1 PHE A  46      86.486  92.677-107.053  1.00 73.81           H  
ATOM    752  CD2 PHE A  46      87.412  91.129-109.949  1.00 73.81           C  
ATOM    753  HD2 PHE A  46      87.107  91.019-110.979  1.00 73.81           H  
ATOM    754  CE1 PHE A  46      88.258  91.468-107.288  1.00 73.81           C  
ATOM    755  HE1 PHE A  46      88.598  91.616-106.274  1.00 73.81           H  
ATOM    756  CE2 PHE A  46      88.603  90.530-109.503  1.00 73.81           C  
ATOM    757  HE2 PHE A  46      89.222  89.971-110.189  1.00 73.81           H  
ATOM    758  CZ  PHE A  46      89.030  90.699-108.177  1.00 73.81           C  
ATOM    759  HZ  PHE A  46      89.966  90.262-107.862  1.00 73.81           H  
ATOM    760  N   SER A  47      82.247  93.296-108.834  1.00 77.27           N  
ATOM    761  H   SER A  47      82.718  93.477-107.959  1.00 77.27           H  
ATOM    762  CA  SER A  47      80.977  94.006-109.062  1.00 77.27           C  
ATOM    763  HA  SER A  47      80.200  93.271-109.273  1.00 77.27           H  
ATOM    764  C   SER A  47      81.005  94.970-110.256  1.00 77.27           C  
ATOM    765  CB  SER A  47      80.585  94.768-107.791  1.00 77.27           C  
ATOM    766  HB2 SER A  47      80.177  94.061-107.069  1.00 77.27           H  
ATOM    767  HB3 SER A  47      79.819  95.506-108.026  1.00 77.27           H  
ATOM    768  O   SER A  47      79.959  95.285-110.813  1.00 77.27           O  
ATOM    769  OG  SER A  47      81.715  95.401-107.212  1.00 77.27           O  
ATOM    770  HG  SER A  47      81.470  96.283-106.921  1.00 77.27           H  
ATOM    771  N   GLU A  48      82.192  95.404-110.674  1.00 81.94           N  
ATOM    772  H   GLU A  48      83.003  95.115-110.147  1.00 81.94           H  
ATOM    773  CA  GLU A  48      82.441  96.246-111.852  1.00 81.94           C  
ATOM    774  HA  GLU A  48      81.651  96.995-111.908  1.00 81.94           H  
ATOM    775  C   GLU A  48      82.383  95.484-113.193  1.00 81.94           C  
ATOM    776  CB  GLU A  48      83.761  97.002-111.627  1.00 81.94           C  
ATOM    777  HB2 GLU A  48      83.944  97.681-112.460  1.00 81.94           H  
ATOM    778  HB3 GLU A  48      83.628  97.602-110.727  1.00 81.94           H  
ATOM    779  O   GLU A  48      82.553  96.078-114.256  1.00 81.94           O  
ATOM    780  CG  GLU A  48      84.975  96.071-111.447  1.00 81.94           C  
ATOM    781  HG2 GLU A  48      84.711  95.242-110.791  1.00 81.94           H  
ATOM    782  HG3 GLU A  48      85.227  95.651-112.421  1.00 81.94           H  
ATOM    783  CD  GLU A  48      86.207  96.762-110.844  1.00 81.94           C  
ATOM    784  OE1 GLU A  48      87.257  96.083-110.819  1.00 81.94           O  
ATOM    785  OE2 GLU A  48      86.095  97.926-110.397  1.00 81.94           O  
ATOM    786  N   GLY A  49      82.096  94.177-113.157  1.00 74.54           N  
ATOM    787  H   GLY A  49      82.002  93.741-112.251  1.00 74.54           H  
ATOM    788  CA  GLY A  49      81.893  93.324-114.333  1.00 74.54           C  
ATOM    789  HA2 GLY A  49      81.156  92.560-114.085  1.00 74.54           H  
ATOM    790  HA3 GLY A  49      81.504  93.926-115.153  1.00 74.54           H  
ATOM    791  C   GLY A  49      83.156  92.616-114.827  1.00 74.54           C  
ATOM    792  O   GLY A  49      83.063  91.744-115.692  1.00 74.54           O  
ATOM    793  N   SER A  50      84.322  92.939-114.266  1.00 75.14           N  
ATOM    794  H   SER A  50      84.328  93.622-113.522  1.00 75.14           H  
ATOM    795  CA  SER A  50      85.565  92.210-114.509  1.00 75.14           C  
ATOM    796  HA  SER A  50      85.638  92.013-115.578  1.00 75.14           H  
ATOM    797  C   SER A  50      85.549  90.860-113.781  1.00 75.14           C  
ATOM    798  CB  SER A  50      86.776  93.072-114.117  1.00 75.14           C  
ATOM    799  HB2 SER A  50      87.699  92.539-114.346  1.00 75.14           H  
ATOM    800  HB3 SER A  50      86.752  94.004-114.682  1.00 75.14           H  
ATOM    801  O   SER A  50      84.976  90.695-112.702  1.00 75.14           O  
ATOM    802  OG  SER A  50      86.727  93.360-112.736  1.00 75.14           O  
ATOM    803  HG  SER A  50      87.255  94.125-112.499  1.00 75.14           H  
ATOM    804  N   SER A  51      86.175  89.859-114.391  1.00 78.82           N  
ATOM    805  H   SER A  51      86.613  90.032-115.285  1.00 78.82           H  
ATOM    806  CA  SER A  51      86.397  88.550-113.783  1.00 78.82           C  
ATOM    807  HA  SER A  51      86.108  88.580-112.733  1.00 78.82           H  
ATOM    808  C   SER A  51      87.872  88.208-113.854  1.00 78.82           C  
ATOM    809  CB  SER A  51      85.570  87.463-114.473  1.00 78.82           C  
ATOM    810  HB2 SER A  51      85.714  86.520-113.945  1.00 78.82           H  
ATOM    811  HB3 SER A  51      84.514  87.730-114.436  1.00 78.82           H  
ATOM    812  O   SER A  51      88.491  88.380-114.906  1.00 78.82           O  
ATOM    813  OG  SER A  51      85.978  87.312-115.822  1.00 78.82           O  
ATOM    814  HG  SER A  51      86.911  87.535-115.861  1.00 78.82           H  
ATOM    815  N   GLU A  52      88.404  87.662-112.775  1.00 84.88           N  
ATOM    816  H   GLU A  52      87.814  87.501-111.971  1.00 84.88           H  
ATOM    817  CA  GLU A  52      89.767  87.172-112.684  1.00 84.88           C  
ATOM    818  HA  GLU A  52      90.277  87.343-113.632  1.00 84.88           H  
ATOM    819  C   GLU A  52      89.746  85.668-112.421  1.00 84.88           C  
ATOM    820  CB  GLU A  52      90.513  87.978-111.621  1.00 84.88           C  
ATOM    821  HB2 GLU A  52      90.085  87.759-110.642  1.00 84.88           H  
ATOM    822  HB3 GLU A  52      90.366  89.034-111.848  1.00 84.88           H  
ATOM    823  O   GLU A  52      88.850  85.131-111.763  1.00 84.88           O  
ATOM    824  CG  GLU A  52      92.022  87.717-111.598  1.00 84.88           C  
ATOM    825  HG2 GLU A  52      92.410  87.836-112.610  1.00 84.88           H  
ATOM    826  HG3 GLU A  52      92.201  86.689-111.283  1.00 84.88           H  
ATOM    827  CD  GLU A  52      92.754  88.677-110.646  1.00 84.88           C  
ATOM    828  OE1 GLU A  52      93.981  88.834-110.824  1.00 84.88           O  
ATOM    829  OE2 GLU A  52      92.083  89.239-109.747  1.00 84.88           O  
ATOM    830  N   LYS A  53      90.730  84.972-112.983  1.00 83.42           N  
ATOM    831  H   LYS A  53      91.476  85.480-113.437  1.00 83.42           H  
ATOM    832  CA  LYS A  53      90.958  83.561-112.707  1.00 83.42           C  
ATOM    833  HA  LYS A  53      90.237  83.200-111.973  1.00 83.42           H  
ATOM    834  C   LYS A  53      92.335  83.418-112.103  1.00 83.42           C  
ATOM    835  CB  LYS A  53      90.833  82.708-113.968  1.00 83.42           C  
ATOM    836  HB2 LYS A  53      91.119  81.688-113.713  1.00 83.42           H  
ATOM    837  HB3 LYS A  53      91.522  83.079-114.728  1.00 83.42           H  
ATOM    838  O   LYS A  53      93.321  83.787-112.737  1.00 83.42           O  
ATOM    839  CG  LYS A  53      89.410  82.697-114.528  1.00 83.42           C  
ATOM    840  HG2 LYS A  53      88.704  82.424-113.743  1.00 83.42           H  
ATOM    841  HG3 LYS A  53      89.156  83.683-114.917  1.00 83.42           H  
ATOM    842  CD  LYS A  53      89.354  81.662-115.649  1.00 83.42           C  
ATOM    843  HD2 LYS A  53      90.129  81.877-116.384  1.00 83.42           H  
ATOM    844  HD3 LYS A  53      89.537  80.678-115.218  1.00 83.42           H  
ATOM    845  CE  LYS A  53      87.987  81.686-116.322  1.00 83.42           C  
ATOM    846  HE2 LYS A  53      87.222  81.635-115.548  1.00 83.42           H  
ATOM    847  HE3 LYS A  53      87.864  82.633-116.846  1.00 83.42           H  
ATOM    848  NZ  LYS A  53      87.877  80.538-117.249  1.00 83.42           N  
ATOM    849  HZ1 LYS A  53      88.090  79.690-116.743  1.00 83.42           H  
ATOM    850  HZ2 LYS A  53      88.558  80.627-117.989  1.00 83.42           H  
ATOM    851  HZ3 LYS A  53      86.946  80.482-117.637  1.00 83.42           H  
ATOM    852  N   SER A  54      92.377  82.808-110.931  1.00 79.55           N  
ATOM    853  H   SER A  54      91.506  82.540-110.495  1.00 79.55           H  
ATOM    854  CA  SER A  54      93.615  82.405-110.284  1.00 79.55           C  
ATOM    855  HA  SER A  54      94.471  82.723-110.878  1.00 79.55           H  
ATOM    856  C   SER A  54      93.619  80.894-110.200  1.00 79.55           C  
ATOM    857  CB  SER A  54      93.746  83.059-108.910  1.00 79.55           C  
ATOM    858  HB2 SER A  54      94.639  82.686-108.409  1.00 79.55           H  
ATOM    859  HB3 SER A  54      92.866  82.836-108.306  1.00 79.55           H  
ATOM    860  O   SER A  54      92.660  80.289-109.721  1.00 79.55           O  
ATOM    861  OG  SER A  54      93.860  84.452-109.106  1.00 79.55           O  
ATOM    862  HG  SER A  54      93.906  84.913-108.265  1.00 79.55           H  
ATOM    863  N   ASN A  55      94.685  80.271-110.684  1.00 84.09           N  
ATOM    864  H   ASN A  55      95.476  80.811-111.003  1.00 84.09           H  
ATOM    865  CA  ASN A  55      94.881  78.843-110.518  1.00 84.09           C  
ATOM    866  HA  ASN A  55      94.107  78.468-109.848  1.00 84.09           H  
ATOM    867  C   ASN A  55      96.193  78.570-109.801  1.00 84.09           C  
ATOM    868  CB  ASN A  55      94.707  78.086-111.845  1.00 84.09           C  
ATOM    869  HB2 ASN A  55      94.848  77.021-111.665  1.00 84.09           H  
ATOM    870  HB3 ASN A  55      93.686  78.230-112.197  1.00 84.09           H  
ATOM    871  O   ASN A  55      97.179  79.278-109.974  1.00 84.09           O  
ATOM    872  CG  ASN A  55      95.669  78.502-112.943  1.00 84.09           C  
ATOM    873  ND2 ASN A  55      95.159  78.885-114.089  1.00 84.09           N  
ATOM    874 HD21 ASN A  55      94.158  78.935-114.209  1.00 84.09           H  
ATOM    875 HD22 ASN A  55      95.821  79.210-114.779  1.00 84.09           H  
ATOM    876  OD1 ASN A  55      96.877  78.438-112.826  1.00 84.09           O  
ATOM    877  N   GLU A  56      96.162  77.524-108.991  1.00 84.50           N  
ATOM    878  H   GLU A  56      95.283  77.041-108.867  1.00 84.50           H  
ATOM    879  CA  GLU A  56      97.332  76.925-108.379  1.00 84.50           C  
ATOM    880  HA  GLU A  56      98.228  77.335-108.845  1.00 84.50           H  
ATOM    881  C   GLU A  56      97.326  75.430-108.668  1.00 84.50           C  
ATOM    882  CB  GLU A  56      97.374  77.217-106.869  1.00 84.50           C  
ATOM    883  HB2 GLU A  56      96.357  77.269-106.480  1.00 84.50           H  
ATOM    884  HB3 GLU A  56      97.876  76.402-106.348  1.00 84.50           H  
ATOM    885  O   GLU A  56      96.271  74.796-108.816  1.00 84.50           O  
ATOM    886  CG  GLU A  56      98.110  78.529-106.553  1.00 84.50           C  
ATOM    887  HG2 GLU A  56      97.639  79.344-107.103  1.00 84.50           H  
ATOM    888  HG3 GLU A  56      97.987  78.733-105.489  1.00 84.50           H  
ATOM    889  CD  GLU A  56      99.616  78.475-106.877  1.00 84.50           C  
ATOM    890  OE1 GLU A  56     100.283  79.515-106.685  1.00 84.50           O  
ATOM    891  OE2 GLU A  56     100.095  77.389-107.294  1.00 84.50           O  
ATOM    892  N   MET A  57      98.518  74.855-108.766  1.00 85.90           N  
ATOM    893  H   MET A  57      99.329  75.409-108.531  1.00 85.90           H  
ATOM    894  CA  MET A  57      98.689  73.452-109.121  1.00 85.90           C  
ATOM    895  HA  MET A  57      97.714  72.967-109.165  1.00 85.90           H  
ATOM    896  C   MET A  57      99.518  72.739-108.064  1.00 85.90           C  
ATOM    897  CB  MET A  57      99.317  73.334-110.512  1.00 85.90           C  
ATOM    898  HB2 MET A  57     100.356  73.660-110.462  1.00 85.90           H  
ATOM    899  HB3 MET A  57      98.778  73.992-111.194  1.00 85.90           H  
ATOM    900  O   MET A  57     100.651  73.115-107.781  1.00 85.90           O  
ATOM    901  CG  MET A  57      99.254  71.896-111.053  1.00 85.90           C  
ATOM    902  HG2 MET A  57      99.443  71.199-110.237  1.00 85.90           H  
ATOM    903  HG3 MET A  57      98.245  71.705-111.418  1.00 85.90           H  
ATOM    904  SD  MET A  57     100.453  71.503-112.363  1.00 85.90           S  
ATOM    905  CE  MET A  57     100.151  72.802-113.587  1.00 85.90           C  
ATOM    906  HE1 MET A  57     101.105  73.263-113.845  1.00 85.90           H  
ATOM    907  HE2 MET A  57      99.510  73.585-113.182  1.00 85.90           H  
ATOM    908  HE3 MET A  57      99.720  72.376-114.493  1.00 85.90           H  
ATOM    909  N   LEU A  58      98.982  71.635-107.550  1.00 86.15           N  
ATOM    910  H   LEU A  58      98.055  71.371-107.849  1.00 86.15           H  
ATOM    911  CA  LEU A  58      99.699  70.737-106.659  1.00 86.15           C  
ATOM    912  HA  LEU A  58     100.692  71.145-106.474  1.00 86.15           H  
ATOM    913  C   LEU A  58      99.857  69.378-107.331  1.00 86.15           C  
ATOM    914  CB  LEU A  58      98.963  70.657-105.315  1.00 86.15           C  
ATOM    915  HB2 LEU A  58      98.823  71.667-104.929  1.00 86.15           H  
ATOM    916  HB3 LEU A  58      97.979  70.222-105.488  1.00 86.15           H  
ATOM    917  O   LEU A  58      98.895  68.780-107.811  1.00 86.15           O  
ATOM    918  CG  LEU A  58      99.704  69.819-104.257  1.00 86.15           C  
ATOM    919  HG  LEU A  58      99.903  68.823-104.654  1.00 86.15           H  
ATOM    920  CD1 LEU A  58     101.028  70.455-103.827  1.00 86.15           C  
ATOM    921 HD11 LEU A  58     101.475  69.868-103.024  1.00 86.15           H  
ATOM    922 HD12 LEU A  58     100.857  71.470-103.471  1.00 86.15           H  
ATOM    923 HD13 LEU A  58     101.733  70.482-104.658  1.00 86.15           H  
ATOM    924  CD2 LEU A  58      98.819  69.663-103.024  1.00 86.15           C  
ATOM    925 HD21 LEU A  58      98.608  70.641-102.591  1.00 86.15           H  
ATOM    926 HD22 LEU A  58      99.325  69.044-102.283  1.00 86.15           H  
ATOM    927 HD23 LEU A  58      97.881  69.182-103.300  1.00 86.15           H  
ATOM    928  N   THR A  59     101.080  68.860-107.341  1.00 85.83           N  
ATOM    929  H   THR A  59     101.819  69.358-106.864  1.00 85.83           H  
ATOM    930  CA  THR A  59     101.315  67.472-107.743  1.00 85.83           C  
ATOM    931  HA  THR A  59     100.535  67.150-108.432  1.00 85.83           H  
ATOM    932  C   THR A  59     101.239  66.594-106.502  1.00 85.83           C  
ATOM    933  CB  THR A  59     102.645  67.321-108.486  1.00 85.83           C  
ATOM    934  HB  THR A  59     103.473  67.571-107.824  1.00 85.83           H  
ATOM    935  O   THR A  59     102.060  66.733-105.599  1.00 85.83           O  
ATOM    936  CG2 THR A  59     102.828  65.907-109.032  1.00 85.83           C  
ATOM    937 HG21 THR A  59     102.899  65.195-108.209  1.00 85.83           H  
ATOM    938 HG22 THR A  59     101.985  65.638-109.669  1.00 85.83           H  
ATOM    939 HG23 THR A  59     103.750  65.859-109.611  1.00 85.83           H  
ATOM    940  OG1 THR A  59     102.652  68.197-109.597  1.00 85.83           O  
ATOM    941  HG1 THR A  59     102.504  69.079-109.249  1.00 85.83           H  
ATOM    942  N   ILE A  60     100.248  65.705-106.453  1.00 84.79           N  
ATOM    943  H   ILE A  60      99.634  65.627-107.251  1.00 84.79           H  
ATOM    944  CA  ILE A  60     100.114  64.700-105.397  1.00 84.79           C  
ATOM    945  HA  ILE A  60     100.711  64.999-104.535  1.00 84.79           H  
ATOM    946  C   ILE A  60     100.676  63.390-105.934  1.00 84.79           C  
ATOM    947  CB  ILE A  60      98.651  64.561-104.917  1.00 84.79           C  
ATOM    948  HB  ILE A  60      98.024  64.343-105.782  1.00 84.79           H  
ATOM    949  O   ILE A  60     100.216  62.886-106.958  1.00 84.79           O  
ATOM    950  CG1 ILE A  60      98.173  65.889-104.285  1.00 84.79           C  
ATOM    951 HG12 ILE A  60      98.786  66.116-103.413  1.00 84.79           H  
ATOM    952 HG13 ILE A  60      98.303  66.697-105.004  1.00 84.79           H  
ATOM    953  CG2 ILE A  60      98.515  63.391-103.919  1.00 84.79           C  
ATOM    954 HG21 ILE A  60      98.784  62.448-104.395  1.00 84.79           H  
ATOM    955 HG22 ILE A  60      99.150  63.556-103.049  1.00 84.79           H  
ATOM    956 HG23 ILE A  60      97.479  63.288-103.594  1.00 84.79           H  
ATOM    957  CD1 ILE A  60      96.697  65.896-103.862  1.00 84.79           C  
ATOM    958 HD11 ILE A  60      96.408  66.910-103.587  1.00 84.79           H  
ATOM    959 HD12 ILE A  60      96.069  65.561-104.687  1.00 84.79           H  
ATOM    960 HD13 ILE A  60      96.542  65.250-102.998  1.00 84.79           H  
ATOM    961  N   THR A  61     101.643  62.827-105.217  1.00 85.11           N  
ATOM    962  H   THR A  61     102.000  63.321-104.412  1.00 85.11           H  
ATOM    963  CA  THR A  61     102.199  61.505-105.511  1.00 85.11           C  
ATOM    964  HA  THR A  61     101.796  61.132-106.452  1.00 85.11           H  
ATOM    965  C   THR A  61     101.783  60.551-104.399  1.00 85.11           C  
ATOM    966  CB  THR A  61     103.726  61.568-105.664  1.00 85.11           C  
ATOM    967  HB  THR A  61     104.176  61.837-104.708  1.00 85.11           H  
ATOM    968  O   THR A  61     102.312  60.620-103.290  1.00 85.11           O  
ATOM    969  CG2 THR A  61     104.319  60.237-106.142  1.00 85.11           C  
ATOM    970 HG21 THR A  61     103.533  59.548-106.449  1.00 85.11           H  
ATOM    971 HG22 THR A  61     104.878  59.781-105.325  1.00 85.11           H  
ATOM    972 HG23 THR A  61     104.992  60.389-106.987  1.00 85.11           H  
ATOM    973  OG1 THR A  61     104.076  62.561-106.604  1.00 85.11           O  
ATOM    974  HG1 THR A  61     105.028  62.677-106.568  1.00 85.11           H  
ATOM    975  N   VAL A  62     100.819  59.673-104.681  1.00 83.64           N  
ATOM    976  H   VAL A  62     100.470  59.621-105.627  1.00 83.64           H  
ATOM    977  CA  VAL A  62     100.416  58.603-103.764  1.00 83.64           C  
ATOM    978  HA  VAL A  62     100.390  58.995-102.747  1.00 83.64           H  
ATOM    979  C   VAL A  62     101.477  57.522-103.854  1.00 83.64           C  
ATOM    980  CB  VAL A  62      99.022  58.035-104.092  1.00 83.64           C  
ATOM    981  HB  VAL A  62      99.037  57.565-105.076  1.00 83.64           H  
ATOM    982  O   VAL A  62     101.617  56.856-104.878  1.00 83.64           O  
ATOM    983  CG1 VAL A  62      98.603  56.985-103.053  1.00 83.64           C  
ATOM    984 HG11 VAL A  62      99.294  56.142-103.063  1.00 83.64           H  
ATOM    985 HG12 VAL A  62      97.606  56.611-103.286  1.00 83.64           H  
ATOM    986 HG13 VAL A  62      98.590  57.423-102.055  1.00 83.64           H  
ATOM    987  CG2 VAL A  62      97.969  59.149-104.112  1.00 83.64           C  
ATOM    988 HG21 VAL A  62      97.916  59.635-103.138  1.00 83.64           H  
ATOM    989 HG22 VAL A  62      96.999  58.726-104.371  1.00 83.64           H  
ATOM    990 HG23 VAL A  62      98.212  59.888-104.876  1.00 83.64           H  
ATOM    991  N   GLN A  63     102.260  57.374-102.793  1.00 82.12           N  
ATOM    992  H   GLN A  63     102.112  57.951-101.978  1.00 82.12           H  
ATOM    993  CA  GLN A  63     103.258  56.320-102.740  1.00 82.12           C  
ATOM    994  HA  GLN A  63     103.741  56.248-103.715  1.00 82.12           H  
ATOM    995  C   GLN A  63     102.568  54.985-102.472  1.00 82.12           C  
ATOM    996  CB  GLN A  63     104.346  56.650-101.713  1.00 82.12           C  
ATOM    997  HB2 GLN A  63     105.045  55.815-101.667  1.00 82.12           H  
ATOM    998  HB3 GLN A  63     103.898  56.785-100.728  1.00 82.12           H  
ATOM    999  O   GLN A  63     101.639  54.900-101.665  1.00 82.12           O  
ATOM   1000  CG  GLN A  63     105.108  57.924-102.120  1.00 82.12           C  
ATOM   1001  HG2 GLN A  63     104.432  58.779-102.096  1.00 82.12           H  
ATOM   1002  HG3 GLN A  63     105.478  57.811-103.139  1.00 82.12           H  
ATOM   1003  CD  GLN A  63     106.296  58.235-101.218  1.00 82.12           C  
ATOM   1004  NE2 GLN A  63     106.986  59.329-101.453  1.00 82.12           N  
ATOM   1005 HE21 GLN A  63     107.752  59.497-100.816  1.00 82.12           H  
ATOM   1006 HE22 GLN A  63     106.712  59.973-102.181  1.00 82.12           H  
ATOM   1007  OE1 GLN A  63     106.643  57.517-100.300  1.00 82.12           O  
ATOM   1008  N   SER A  64     103.018  53.938-103.164  1.00 81.29           N  
ATOM   1009  H   SER A  64     103.750  54.068-103.848  1.00 81.29           H  
ATOM   1010  CA  SER A  64     102.624  52.574-102.828  1.00 81.29           C  
ATOM   1011  HA  SER A  64     101.557  52.458-103.020  1.00 81.29           H  
ATOM   1012  C   SER A  64     102.956  52.324-101.357  1.00 81.29           C  
ATOM   1013  CB  SER A  64     103.398  51.546-103.653  1.00 81.29           C  
ATOM   1014  HB2 SER A  64     103.082  50.544-103.364  1.00 81.29           H  
ATOM   1015  HB3 SER A  64     104.463  51.649-103.447  1.00 81.29           H  
ATOM   1016  O   SER A  64     104.066  52.679-100.949  1.00 81.29           O  
ATOM   1017  OG  SER A  64     103.174  51.727-105.034  1.00 81.29           O  
ATOM   1018  HG  SER A  64     103.734  51.113-105.515  1.00 81.29           H  
ATOM   1019  N   PRO A  65     102.056  51.696-100.579  1.00 81.61           N  
ATOM   1020  CA  PRO A  65     102.386  51.242 -99.239  1.00 81.61           C  
ATOM   1021  HA  PRO A  65     102.483  52.104 -98.579  1.00 81.61           H  
ATOM   1022  C   PRO A  65     103.691  50.463 -99.286  1.00 81.61           C  
ATOM   1023  CB  PRO A  65     101.222  50.359 -98.779  1.00 81.61           C  
ATOM   1024  HB2 PRO A  65     101.422  49.312 -99.005  1.00 81.61           H  
ATOM   1025  HB3 PRO A  65     101.021  50.485 -97.715  1.00 81.61           H  
ATOM   1026  O   PRO A  65     103.860  49.552-100.105  1.00 81.61           O  
ATOM   1027  CG  PRO A  65     100.055  50.844 -99.637  1.00 81.61           C  
ATOM   1028  HG2 PRO A  65      99.318  50.057 -99.800  1.00 81.61           H  
ATOM   1029  HG3 PRO A  65      99.592  51.708 -99.161  1.00 81.61           H  
ATOM   1030  CD  PRO A  65     100.714  51.281-100.943  1.00 81.61           C  
ATOM   1031  HD2 PRO A  65     100.768  50.439-101.632  1.00 81.61           H  
ATOM   1032  HD3 PRO A  65     100.150  52.103-101.384  1.00 81.61           H  
ATOM   1033  N   THR A  66     104.631  50.850 -98.439  1.00 87.86           N  
ATOM   1034  H   THR A  66     104.429  51.580 -97.770  1.00 87.86           H  
ATOM   1035  CA  THR A  66     105.865  50.097 -98.305  1.00 87.86           C  
ATOM   1036  HA  THR A  66     106.215  49.826 -99.302  1.00 87.86           H  
ATOM   1037  C   THR A  66     105.573  48.813 -97.542  1.00 87.86           C  
ATOM   1038  CB  THR A  66     106.974  50.914 -97.635  1.00 87.86           C  
ATOM   1039  HB  THR A  66     107.889  50.321 -97.663  1.00 87.86           H  
ATOM   1040  O   THR A  66     104.580  48.688 -96.819  1.00 87.86           O  
ATOM   1041  CG2 THR A  66     107.249  52.234 -98.353  1.00 87.86           C  
ATOM   1042 HG21 THR A  66     108.105  52.725 -97.892  1.00 87.86           H  
ATOM   1043 HG22 THR A  66     106.384  52.893 -98.278  1.00 87.86           H  
ATOM   1044 HG23 THR A  66     107.466  52.048 -99.405  1.00 87.86           H  
ATOM   1045  OG1 THR A  66     106.664  51.163 -96.286  1.00 87.86           O  
ATOM   1046  HG1 THR A  66     105.906  51.752 -96.259  1.00 87.86           H  
ATOM   1047  N   PHE A  67     106.476  47.844 -97.651  1.00 86.62           N  
ATOM   1048  H   PHE A  67     107.257  47.958 -98.282  1.00 86.62           H  
ATOM   1049  CA  PHE A  67     106.404  46.643 -96.825  1.00 86.62           C  
ATOM   1050  HA  PHE A  67     105.494  46.096 -97.071  1.00 86.62           H  
ATOM   1051  C   PHE A  67     106.343  46.982 -95.320  1.00 86.62           C  
ATOM   1052  CB  PHE A  67     107.617  45.776 -97.170  1.00 86.62           C  
ATOM   1053  HB2 PHE A  67     108.529  46.323 -96.933  1.00 86.62           H  
ATOM   1054  HB3 PHE A  67     107.618  45.579 -98.243  1.00 86.62           H  
ATOM   1055  O   PHE A  67     105.657  46.304 -94.565  1.00 86.62           O  
ATOM   1056  CG  PHE A  67     107.630  44.450 -96.448  1.00 86.62           C  
ATOM   1057  CD1 PHE A  67     108.479  44.256 -95.343  1.00 86.62           C  
ATOM   1058  HD1 PHE A  67     109.126  45.052 -95.003  1.00 86.62           H  
ATOM   1059  CD2 PHE A  67     106.772  43.416 -96.866  1.00 86.62           C  
ATOM   1060  HD2 PHE A  67     106.110  43.565 -97.706  1.00 86.62           H  
ATOM   1061  CE1 PHE A  67     108.476  43.027 -94.663  1.00 86.62           C  
ATOM   1062  HE1 PHE A  67     109.120  42.881 -93.809  1.00 86.62           H  
ATOM   1063  CE2 PHE A  67     106.768  42.187 -96.184  1.00 86.62           C  
ATOM   1064  HE2 PHE A  67     106.107  41.393 -96.499  1.00 86.62           H  
ATOM   1065  CZ  PHE A  67     107.621  41.993 -95.083  1.00 86.62           C  
ATOM   1066  HZ  PHE A  67     107.613  41.053 -94.552  1.00 86.62           H  
ATOM   1067  N   ASN A  68     106.982  48.075 -94.891  1.00 89.06           N  
ATOM   1068  H   ASN A  68     107.437  48.670 -95.569  1.00 89.06           H  
ATOM   1069  CA  ASN A  68     107.022  48.489 -93.489  1.00 89.06           C  
ATOM   1070  HA  ASN A  68     107.238  47.603 -92.892  1.00 89.06           H  
ATOM   1071  C   ASN A  68     105.678  49.051 -92.987  1.00 89.06           C  
ATOM   1072  CB  ASN A  68     108.166  49.507 -93.327  1.00 89.06           C  
ATOM   1073  HB2 ASN A  68     108.887  49.404 -94.138  1.00 89.06           H  
ATOM   1074  HB3 ASN A  68     107.765  50.520 -93.364  1.00 89.06           H  
ATOM   1075  O   ASN A  68     105.308  48.841 -91.833  1.00 89.06           O  
ATOM   1076  CG  ASN A  68     108.944  49.296 -92.043  1.00 89.06           C  
ATOM   1077  ND2 ASN A  68     109.388  50.352 -91.404  1.00 89.06           N  
ATOM   1078 HD21 ASN A  68     109.896  50.166 -90.552  1.00 89.06           H  
ATOM   1079 HD22 ASN A  68     109.180  51.282 -91.740  1.00 89.06           H  
ATOM   1080  OD1 ASN A  68     109.215  48.185 -91.627  1.00 89.06           O  
ATOM   1081  N   ASP A  69     104.915  49.718 -93.859  1.00 87.26           N  
ATOM   1082  H   ASP A  69     105.266  49.886 -94.791  1.00 87.26           H  
ATOM   1083  CA  ASP A  69     103.558  50.178 -93.536  1.00 87.26           C  
ATOM   1084  HA  ASP A  69     103.592  50.793 -92.636  1.00 87.26           H  
ATOM   1085  C   ASP A  69     102.636  48.987 -93.268  1.00 87.26           C  
ATOM   1086  CB  ASP A  69     102.986  51.024 -94.682  1.00 87.26           C  
ATOM   1087  HB2 ASP A  69     102.911  50.418 -95.585  1.00 87.26           H  
ATOM   1088  HB3 ASP A  69     101.982  51.350 -94.414  1.00 87.26           H  
ATOM   1089  O   ASP A  69     101.883  48.974 -92.290  1.00 87.26           O  
ATOM   1090  CG  ASP A  69     103.842  52.256 -94.955  1.00 87.26           C  
ATOM   1091  OD1 ASP A  69     104.132  52.981 -93.981  1.00 87.26           O  
ATOM   1092  OD2 ASP A  69     104.251  52.420 -96.129  1.00 87.26           O  
ATOM   1093  N   LEU A  70     102.758  47.948 -94.103  1.00 87.70           N  
ATOM   1094  H   LEU A  70     103.408  48.035 -94.872  1.00 87.70           H  
ATOM   1095  CA  LEU A  70     102.050  46.688 -93.915  1.00 87.70           C  
ATOM   1096  HA  LEU A  70     100.987  46.917 -93.852  1.00 87.70           H  
ATOM   1097  C   LEU A  70     102.454  46.023 -92.590  1.00 87.70           C  
ATOM   1098  CB  LEU A  70     102.303  45.788 -95.139  1.00 87.70           C  
ATOM   1099  HB2 LEU A  70     103.357  45.513 -95.161  1.00 87.70           H  
ATOM   1100  HB3 LEU A  70     102.085  46.351 -96.047  1.00 87.70           H  
ATOM   1101  O   LEU A  70     101.575  45.597 -91.846  1.00 87.70           O  
ATOM   1102  CG  LEU A  70     101.467  44.499 -95.143  1.00 87.70           C  
ATOM   1103  HG  LEU A  70     101.619  43.972 -94.201  1.00 87.70           H  
ATOM   1104  CD1 LEU A  70      99.973  44.777 -95.325  1.00 87.70           C  
ATOM   1105 HD11 LEU A  70      99.589  45.325 -94.464  1.00 87.70           H  
ATOM   1106 HD12 LEU A  70      99.807  45.359 -96.232  1.00 87.70           H  
ATOM   1107 HD13 LEU A  70      99.430  43.835 -95.394  1.00 87.70           H  
ATOM   1108  CD2 LEU A  70     101.931  43.582 -96.275  1.00 87.70           C  
ATOM   1109 HD21 LEU A  70     101.357  42.656 -96.258  1.00 87.70           H  
ATOM   1110 HD22 LEU A  70     101.797  44.078 -97.237  1.00 87.70           H  
ATOM   1111 HD23 LEU A  70     102.985  43.339 -96.138  1.00 87.70           H  
ATOM   1112  N   VAL A  71     103.749  46.001 -92.250  1.00 91.34           N  
ATOM   1113  H   VAL A  71     104.420  46.347 -92.922  1.00 91.34           H  
ATOM   1114  CA  VAL A  71     104.253  45.470 -90.967  1.00 91.34           C  
ATOM   1115  HA  VAL A  71     103.939  44.430 -90.878  1.00 91.34           H  
ATOM   1116  C   VAL A  71     103.647  46.210 -89.769  1.00 91.34           C  
ATOM   1117  CB  VAL A  71     105.797  45.499 -90.923  1.00 91.34           C  
ATOM   1118  HB  VAL A  71     106.147  46.490 -91.214  1.00 91.34           H  
ATOM   1119  O   VAL A  71     103.173  45.564 -88.838  1.00 91.34           O  
ATOM   1120  CG1 VAL A  71     106.368  45.184 -89.534  1.00 91.34           C  
ATOM   1121 HG11 VAL A  71     107.455  45.129 -89.586  1.00 91.34           H  
ATOM   1122 HG12 VAL A  71     106.111  45.975 -88.830  1.00 91.34           H  
ATOM   1123 HG13 VAL A  71     105.975  44.235 -89.169  1.00 91.34           H  
ATOM   1124  CG2 VAL A  71     106.392  44.466 -91.889  1.00 91.34           C  
ATOM   1125 HG21 VAL A  71     105.963  44.566 -92.885  1.00 91.34           H  
ATOM   1126 HG22 VAL A  71     107.470  44.610 -91.959  1.00 91.34           H  
ATOM   1127 HG23 VAL A  71     106.186  43.457 -91.530  1.00 91.34           H  
ATOM   1128  N   ASN A  72     103.582  47.544 -89.791  1.00 90.29           N  
ATOM   1129  H   ASN A  72     104.009  48.028 -90.568  1.00 90.29           H  
ATOM   1130  CA  ASN A  72     103.018  48.332 -88.687  1.00 90.29           C  
ATOM   1131  HA  ASN A  72     103.513  48.047 -87.759  1.00 90.29           H  
ATOM   1132  C   ASN A  72     101.515  48.085 -88.482  1.00 90.29           C  
ATOM   1133  CB  ASN A  72     103.273  49.822 -88.963  1.00 90.29           C  
ATOM   1134  HB2 ASN A  72     102.662  50.424 -88.291  1.00 90.29           H  
ATOM   1135  HB3 ASN A  72     102.988  50.057 -89.989  1.00 90.29           H  
ATOM   1136  O   ASN A  72     101.044  47.998 -87.345  1.00 90.29           O  
ATOM   1137  CG  ASN A  72     104.713  50.232 -88.732  1.00 90.29           C  
ATOM   1138  ND2 ASN A  72     105.171  51.265 -89.398  1.00 90.29           N  
ATOM   1139 HD21 ASN A  72     104.640  51.661 -90.161  1.00 90.29           H  
ATOM   1140 HD22 ASN A  72     106.150  51.470 -89.256  1.00 90.29           H  
ATOM   1141  OD1 ASN A  72     105.427  49.678 -87.916  1.00 90.29           O  
ATOM   1142  N   VAL A  73     100.752  47.977 -89.575  1.00 90.77           N  
ATOM   1143  H   VAL A  73     101.191  48.078 -90.479  1.00 90.77           H  
ATOM   1144  CA  VAL A  73      99.322  47.642 -89.510  1.00 90.77           C  
ATOM   1145  HA  VAL A  73      98.839  48.297 -88.785  1.00 90.77           H  
ATOM   1146  C   VAL A  73      99.134  46.215 -89.002  1.00 90.77           C  
ATOM   1147  CB  VAL A  73      98.637  47.853 -90.873  1.00 90.77           C  
ATOM   1148  HB  VAL A  73      99.186  47.312 -91.644  1.00 90.77           H  
ATOM   1149  O   VAL A  73      98.316  46.002 -88.110  1.00 90.77           O  
ATOM   1150  CG1 VAL A  73      97.183  47.360 -90.874  1.00 90.77           C  
ATOM   1151 HG11 VAL A  73      97.160  46.274 -90.779  1.00 90.77           H  
ATOM   1152 HG12 VAL A  73      96.630  47.806 -90.048  1.00 90.77           H  
ATOM   1153 HG13 VAL A  73      96.703  47.622 -91.816  1.00 90.77           H  
ATOM   1154  CG2 VAL A  73      98.610  49.344 -91.234  1.00 90.77           C  
ATOM   1155 HG21 VAL A  73      99.624  49.743 -91.266  1.00 90.77           H  
ATOM   1156 HG22 VAL A  73      98.166  49.475 -92.220  1.00 90.77           H  
ATOM   1157 HG23 VAL A  73      98.030  49.900 -90.498  1.00 90.77           H  
ATOM   1158  N   ILE A  74      99.924  45.259 -89.504  1.00 91.35           N  
ATOM   1159  H   ILE A  74     100.584  45.504 -90.229  1.00 91.35           H  
ATOM   1160  CA  ILE A  74      99.918  43.872 -89.025  1.00 91.35           C  
ATOM   1161  HA  ILE A  74      98.914  43.466 -89.150  1.00 91.35           H  
ATOM   1162  C   ILE A  74     100.214  43.825 -87.522  1.00 91.35           C  
ATOM   1163  CB  ILE A  74     100.893  42.999 -89.855  1.00 91.35           C  
ATOM   1164  HB  ILE A  74     101.834  43.537 -89.971  1.00 91.35           H  
ATOM   1165  O   ILE A  74      99.478  43.167 -86.796  1.00 91.35           O  
ATOM   1166  CG1 ILE A  74     100.291  42.729 -91.253  1.00 91.35           C  
ATOM   1167 HG12 ILE A  74      99.413  42.092 -91.149  1.00 91.35           H  
ATOM   1168 HG13 ILE A  74      99.957  43.667 -91.697  1.00 91.35           H  
ATOM   1169  CG2 ILE A  74     101.197  41.662 -89.152  1.00 91.35           C  
ATOM   1170 HG21 ILE A  74     101.725  41.843 -88.216  1.00 91.35           H  
ATOM   1171 HG22 ILE A  74     100.274  41.121 -88.947  1.00 91.35           H  
ATOM   1172 HG23 ILE A  74     101.856  41.042 -89.759  1.00 91.35           H  
ATOM   1173  CD1 ILE A  74     101.267  42.064 -92.234  1.00 91.35           C  
ATOM   1174 HD11 ILE A  74     102.189  42.642 -92.293  1.00 91.35           H  
ATOM   1175 HD12 ILE A  74     101.494  41.044 -91.923  1.00 91.35           H  
ATOM   1176 HD13 ILE A  74     100.806  42.018 -93.221  1.00 91.35           H  
ATOM   1177  N   GLN A  75     101.209  44.567 -87.029  1.00 92.05           N  
ATOM   1178  H   GLN A  75     101.818  45.049 -87.675  1.00 92.05           H  
ATOM   1179  CA  GLN A  75     101.550  44.586 -85.606  1.00 92.05           C  
ATOM   1180  HA  GLN A  75     101.736  43.557 -85.299  1.00 92.05           H  
ATOM   1181  C   GLN A  75     100.402  45.122 -84.740  1.00 92.05           C  
ATOM   1182  CB  GLN A  75     102.838  45.400 -85.398  1.00 92.05           C  
ATOM   1183  HB2 GLN A  75     102.637  46.454 -85.588  1.00 92.05           H  
ATOM   1184  HB3 GLN A  75     103.593  45.068 -86.110  1.00 92.05           H  
ATOM   1185  O   GLN A  75     100.075  44.511 -83.727  1.00 92.05           O  
ATOM   1186  CG  GLN A  75     103.400  45.243 -83.975  1.00 92.05           C  
ATOM   1187  HG2 GLN A  75     104.282  45.875 -83.872  1.00 92.05           H  
ATOM   1188  HG3 GLN A  75     102.661  45.583 -83.250  1.00 92.05           H  
ATOM   1189  CD  GLN A  75     103.811  43.808 -83.656  1.00 92.05           C  
ATOM   1190  NE2 GLN A  75     103.558  43.333 -82.458  1.00 92.05           N  
ATOM   1191 HE21 GLN A  75     103.791  42.362 -82.305  1.00 92.05           H  
ATOM   1192 HE22 GLN A  75     103.005  43.866 -81.803  1.00 92.05           H  
ATOM   1193  OE1 GLN A  75     104.353  43.088 -84.477  1.00 92.05           O  
ATOM   1194  N   LYS A  76      99.745  46.220 -85.149  1.00 92.72           N  
ATOM   1195  H   LYS A  76     100.064  46.674 -85.993  1.00 92.72           H  
ATOM   1196  CA  LYS A  76      98.560  46.744 -84.444  1.00 92.72           C  
ATOM   1197  HA  LYS A  76      98.810  46.916 -83.397  1.00 92.72           H  
ATOM   1198  C   LYS A  76      97.407  45.744 -84.430  1.00 92.72           C  
ATOM   1199  CB  LYS A  76      98.075  48.051 -85.082  1.00 92.72           C  
ATOM   1200  HB2 LYS A  76      98.040  47.939 -86.166  1.00 92.72           H  
ATOM   1201  HB3 LYS A  76      97.065  48.253 -84.727  1.00 92.72           H  
ATOM   1202  O   LYS A  76      96.747  45.600 -83.407  1.00 92.72           O  
ATOM   1203  CG  LYS A  76      98.957  49.245 -84.709  1.00 92.72           C  
ATOM   1204  HG2 LYS A  76      99.970  49.087 -85.080  1.00 92.72           H  
ATOM   1205  HG3 LYS A  76      98.986  49.347 -83.625  1.00 92.72           H  
ATOM   1206  CD  LYS A  76      98.377  50.522 -85.326  1.00 92.72           C  
ATOM   1207  HD2 LYS A  76      97.360  50.665 -84.960  1.00 92.72           H  
ATOM   1208  HD3 LYS A  76      98.360  50.416 -86.411  1.00 92.72           H  
ATOM   1209  CE  LYS A  76      99.242  51.720 -84.933  1.00 92.72           C  
ATOM   1210  HE2 LYS A  76     100.258  51.542 -85.286  1.00 92.72           H  
ATOM   1211  HE3 LYS A  76      99.275  51.778 -83.845  1.00 92.72           H  
ATOM   1212  NZ  LYS A  76      98.706  52.980 -85.501  1.00 92.72           N  
ATOM   1213  HZ1 LYS A  76      98.684  52.926 -86.510  1.00 92.72           H  
ATOM   1214  HZ2 LYS A  76      97.769  53.139 -85.160  1.00 92.72           H  
ATOM   1215  HZ3 LYS A  76      99.287  53.759 -85.228  1.00 92.72           H  
ATOM   1216  N   ILE A  77      97.171  45.061 -85.554  1.00 92.13           N  
ATOM   1217  H   ILE A  77      97.752  45.244 -86.359  1.00 92.13           H  
ATOM   1218  CA  ILE A  77      96.148  44.014 -85.643  1.00 92.13           C  
ATOM   1219  HA  ILE A  77      95.200  44.424 -85.296  1.00 92.13           H  
ATOM   1220  C   ILE A  77      96.494  42.866 -84.691  1.00 92.13           C  
ATOM   1221  CB  ILE A  77      95.961  43.535 -87.101  1.00 92.13           C  
ATOM   1222  HB  ILE A  77      96.939  43.299 -87.521  1.00 92.13           H  
ATOM   1223  O   ILE A  77      95.616  42.432 -83.956  1.00 92.13           O  
ATOM   1224  CG1 ILE A  77      95.309  44.653 -87.948  1.00 92.13           C  
ATOM   1225 HG12 ILE A  77      95.833  45.594 -87.781  1.00 92.13           H  
ATOM   1226 HG13 ILE A  77      94.278  44.796 -87.624  1.00 92.13           H  
ATOM   1227  CG2 ILE A  77      95.091  42.263 -87.163  1.00 92.13           C  
ATOM   1228 HG21 ILE A  77      94.944  41.942 -88.195  1.00 92.13           H  
ATOM   1229 HG22 ILE A  77      95.579  41.439 -86.643  1.00 92.13           H  
ATOM   1230 HG23 ILE A  77      94.122  42.447 -86.699  1.00 92.13           H  
ATOM   1231  CD1 ILE A  77      95.322  44.375 -89.457  1.00 92.13           C  
ATOM   1232 HD11 ILE A  77      96.337  44.147 -89.783  1.00 92.13           H  
ATOM   1233 HD12 ILE A  77      94.967  45.259 -89.986  1.00 92.13           H  
ATOM   1234 HD13 ILE A  77      94.662  43.542 -89.703  1.00 92.13           H  
ATOM   1235  N   ILE A  78      97.750  42.407 -84.660  1.00 94.42           N  
ATOM   1236  H   ILE A  78      98.425  42.803 -85.299  1.00 94.42           H  
ATOM   1237  CA  ILE A  78      98.202  41.353 -83.739  1.00 94.42           C  
ATOM   1238  HA  ILE A  78      97.596  40.462 -83.905  1.00 94.42           H  
ATOM   1239  C   ILE A  78      97.956  41.772 -82.284  1.00 94.42           C  
ATOM   1240  CB  ILE A  78      99.680  40.978 -84.009  1.00 94.42           C  
ATOM   1241  HB  ILE A  78     100.271  41.894 -84.044  1.00 94.42           H  
ATOM   1242  O   ILE A  78      97.337  41.017 -81.544  1.00 94.42           O  
ATOM   1243  CG1 ILE A  78      99.809  40.244 -85.365  1.00 94.42           C  
ATOM   1244 HG12 ILE A  78      99.383  39.245 -85.274  1.00 94.42           H  
ATOM   1245 HG13 ILE A  78      99.236  40.768 -86.129  1.00 94.42           H  
ATOM   1246  CG2 ILE A  78     100.247  40.084 -82.888  1.00 94.42           C  
ATOM   1247 HG21 ILE A  78      99.645  39.182 -82.779  1.00 94.42           H  
ATOM   1248 HG22 ILE A  78     101.281  39.807 -83.091  1.00 94.42           H  
ATOM   1249 HG23 ILE A  78     100.242  40.607 -81.932  1.00 94.42           H  
ATOM   1250  CD1 ILE A  78     101.256  40.122 -85.864  1.00 94.42           C  
ATOM   1251 HD11 ILE A  78     101.722  41.107 -85.896  1.00 94.42           H  
ATOM   1252 HD12 ILE A  78     101.255  39.694 -86.866  1.00 94.42           H  
ATOM   1253 HD13 ILE A  78     101.836  39.468 -85.213  1.00 94.42           H  
ATOM   1254  N   THR A  79      98.345  42.991 -81.893  1.00 93.24           N  
ATOM   1255  H   THR A  79      98.878  43.564 -82.532  1.00 93.24           H  
ATOM   1256  CA  THR A  79      98.123  43.495 -80.527  1.00 93.24           C  
ATOM   1257  HA  THR A  79      98.584  42.799 -79.827  1.00 93.24           H  
ATOM   1258  C   THR A  79      96.639  43.552 -80.159  1.00 93.24           C  
ATOM   1259  CB  THR A  79      98.773  44.873 -80.341  1.00 93.24           C  
ATOM   1260  HB  THR A  79      98.328  45.588 -81.033  1.00 93.24           H  
ATOM   1261  O   THR A  79      96.266  43.053 -79.103  1.00 93.24           O  
ATOM   1262  CG2 THR A  79      98.647  45.404 -78.914  1.00 93.24           C  
ATOM   1263 HG21 THR A  79      98.990  44.658 -78.198  1.00 93.24           H  
ATOM   1264 HG22 THR A  79      99.236  46.314 -78.803  1.00 93.24           H  
ATOM   1265 HG23 THR A  79      97.608  45.646 -78.692  1.00 93.24           H  
ATOM   1266  OG1 THR A  79     100.157  44.778 -80.604  1.00 93.24           O  
ATOM   1267  HG1 THR A  79     100.484  44.107 -80.000  1.00 93.24           H  
ATOM   1268  N   GLN A  80      95.776  44.082 -81.034  1.00 93.59           N  
ATOM   1269  H   GLN A  80      96.124  44.487 -81.892  1.00 93.59           H  
ATOM   1270  CA  GLN A  80      94.331  44.108 -80.773  1.00 93.59           C  
ATOM   1271  HA  GLN A  80      94.167  44.607 -79.818  1.00 93.59           H  
ATOM   1272  C   GLN A  80      93.749  42.693 -80.669  1.00 93.59           C  
ATOM   1273  CB  GLN A  80      93.616  44.888 -81.888  1.00 93.59           C  
ATOM   1274  HB2 GLN A  80      93.699  44.336 -82.824  1.00 93.59           H  
ATOM   1275  HB3 GLN A  80      94.108  45.851 -82.026  1.00 93.59           H  
ATOM   1276  O   GLN A  80      92.891  42.430 -79.832  1.00 93.59           O  
ATOM   1277  CG  GLN A  80      92.125  45.127 -81.578  1.00 93.59           C  
ATOM   1278  HG2 GLN A  80      91.660  45.619 -82.433  1.00 93.59           H  
ATOM   1279  HG3 GLN A  80      91.608  44.180 -81.422  1.00 93.59           H  
ATOM   1280  CD  GLN A  80      91.942  46.027 -80.362  1.00 93.59           C  
ATOM   1281  NE2 GLN A  80      91.199  45.626 -79.356  1.00 93.59           N  
ATOM   1282 HE21 GLN A  80      90.768  44.713 -79.331  1.00 93.59           H  
ATOM   1283 HE22 GLN A  80      91.327  46.143 -78.497  1.00 93.59           H  
ATOM   1284  OE1 GLN A  80      92.475  47.125 -80.323  1.00 93.59           O  
ATOM   1285  N   VAL A  81      94.215  41.768 -81.513  1.00 94.33           N  
ATOM   1286  H   VAL A  81      94.926  42.038 -82.178  1.00 94.33           H  
ATOM   1287  CA  VAL A  81      93.793  40.363 -81.472  1.00 94.33           C  
ATOM   1288  HA  VAL A  81      92.704  40.330 -81.512  1.00 94.33           H  
ATOM   1289  C   VAL A  81      94.194  39.708 -80.148  1.00 94.33           C  
ATOM   1290  CB  VAL A  81      94.348  39.595 -82.689  1.00 94.33           C  
ATOM   1291  HB  VAL A  81      95.402  39.837 -82.827  1.00 94.33           H  
ATOM   1292  O   VAL A  81      93.390  38.959 -79.589  1.00 94.33           O  
ATOM   1293  CG1 VAL A  81      94.227  38.071 -82.554  1.00 94.33           C  
ATOM   1294 HG11 VAL A  81      94.882  37.721 -81.757  1.00 94.33           H  
ATOM   1295 HG12 VAL A  81      94.543  37.591 -83.481  1.00 94.33           H  
ATOM   1296 HG13 VAL A  81      93.198  37.795 -82.325  1.00 94.33           H  
ATOM   1297  CG2 VAL A  81      93.583  39.986 -83.963  1.00 94.33           C  
ATOM   1298 HG21 VAL A  81      94.083  39.566 -84.836  1.00 94.33           H  
ATOM   1299 HG22 VAL A  81      93.550  41.071 -84.068  1.00 94.33           H  
ATOM   1300 HG23 VAL A  81      92.558  39.619 -83.911  1.00 94.33           H  
ATOM   1301  N   ASP A  82      95.389  39.995 -79.631  1.00 94.86           N  
ATOM   1302  H   ASP A  82      96.020  40.583 -80.157  1.00 94.86           H  
ATOM   1303  CA  ASP A  82      95.852  39.488 -78.336  1.00 94.86           C  
ATOM   1304  HA  ASP A  82      95.698  38.410 -78.310  1.00 94.86           H  
ATOM   1305  C   ASP A  82      95.036  40.070 -77.166  1.00 94.86           C  
ATOM   1306  CB  ASP A  82      97.359  39.757 -78.165  1.00 94.86           C  
ATOM   1307  HB2 ASP A  82      97.618  39.599 -77.118  1.00 94.86           H  
ATOM   1308  HB3 ASP A  82      97.574  40.798 -78.406  1.00 94.86           H  
ATOM   1309  O   ASP A  82      94.603  39.315 -76.293  1.00 94.86           O  
ATOM   1310  CG  ASP A  82      98.257  38.834 -79.004  1.00 94.86           C  
ATOM   1311  OD1 ASP A  82      97.842  37.676 -79.270  1.00 94.86           O  
ATOM   1312  OD2 ASP A  82      99.395  39.258 -79.310  1.00 94.86           O  
ATOM   1313  N   GLU A  83      94.741  41.374 -77.177  1.00 94.38           N  
ATOM   1314  H   GLU A  83      95.140  41.951 -77.904  1.00 94.38           H  
ATOM   1315  CA  GLU A  83      93.877  42.024 -76.177  1.00 94.38           C  
ATOM   1316  HA  GLU A  83      94.276  41.837 -75.180  1.00 94.38           H  
ATOM   1317  C   GLU A  83      92.445  41.463 -76.202  1.00 94.38           C  
ATOM   1318  CB  GLU A  83      93.841  43.543 -76.412  1.00 94.38           C  
ATOM   1319  HB2 GLU A  83      93.035  43.964 -75.810  1.00 94.38           H  
ATOM   1320  HB3 GLU A  83      93.624  43.737 -77.462  1.00 94.38           H  
ATOM   1321  O   GLU A  83      91.899  41.069 -75.168  1.00 94.38           O  
ATOM   1322  CG  GLU A  83      95.150  44.247 -76.016  1.00 94.38           C  
ATOM   1323  HG2 GLU A  83      95.321  44.080 -74.952  1.00 94.38           H  
ATOM   1324  HG3 GLU A  83      95.980  43.794 -76.559  1.00 94.38           H  
ATOM   1325  CD  GLU A  83      95.136  45.762 -76.290  1.00 94.38           C  
ATOM   1326  OE1 GLU A  83      96.195  46.395 -76.067  1.00 94.38           O  
ATOM   1327  OE2 GLU A  83      94.079  46.296 -76.702  1.00 94.38           O  
ATOM   1328  N   ASP A  84      91.845  41.336 -77.390  1.00 94.30           N  
ATOM   1329  H   ASP A  84      92.306  41.732 -78.197  1.00 94.30           H  
ATOM   1330  CA  ASP A  84      90.509  40.762 -77.560  1.00 94.30           C  
ATOM   1331  HA  ASP A  84      89.789  41.335 -76.976  1.00 94.30           H  
ATOM   1332  C   ASP A  84      90.454  39.296 -77.107  1.00 94.30           C  
ATOM   1333  CB  ASP A  84      90.101  40.782 -79.038  1.00 94.30           C  
ATOM   1334  HB2 ASP A  84      89.246  40.114 -79.140  1.00 94.30           H  
ATOM   1335  HB3 ASP A  84      90.908  40.371 -79.644  1.00 94.30           H  
ATOM   1336  O   ASP A  84      89.406  38.809 -76.663  1.00 94.30           O  
ATOM   1337  CG  ASP A  84      89.659  42.123 -79.620  1.00 94.30           C  
ATOM   1338  OD1 ASP A  84      89.668  43.156 -78.917  1.00 94.30           O  
ATOM   1339  OD2 ASP A  84      89.210  42.049 -80.787  1.00 94.30           O  
ATOM   1340  N   LYS A  85      91.557  38.556 -77.272  1.00 95.11           N  
ATOM   1341  H   LYS A  85      92.365  39.012 -77.669  1.00 95.11           H  
ATOM   1342  CA  LYS A  85      91.683  37.172 -76.809  1.00 95.11           C  
ATOM   1343  HA  LYS A  85      90.797  36.616 -77.114  1.00 95.11           H  
ATOM   1344  C   LYS A  85      91.742  37.112 -75.285  1.00 95.11           C  
ATOM   1345  CB  LYS A  85      92.917  36.540 -77.464  1.00 95.11           C  
ATOM   1346  HB2 LYS A  85      93.803  37.111 -77.185  1.00 95.11           H  
ATOM   1347  HB3 LYS A  85      92.805  36.594 -78.547  1.00 95.11           H  
ATOM   1348  O   LYS A  85      91.086  36.241 -74.705  1.00 95.11           O  
ATOM   1349  CG  LYS A  85      93.122  35.074 -77.061  1.00 95.11           C  
ATOM   1350  HG2 LYS A  85      93.208  34.993 -75.977  1.00 95.11           H  
ATOM   1351  HG3 LYS A  85      92.278  34.475 -77.403  1.00 95.11           H  
ATOM   1352  CD  LYS A  85      94.417  34.564 -77.693  1.00 95.11           C  
ATOM   1353  HD2 LYS A  85      95.231  35.224 -77.393  1.00 95.11           H  
ATOM   1354  HD3 LYS A  85      94.327  34.597 -78.779  1.00 95.11           H  
ATOM   1355  CE  LYS A  85      94.720  33.140 -77.230  1.00 95.11           C  
ATOM   1356  HE2 LYS A  85      94.693  33.122 -76.141  1.00 95.11           H  
ATOM   1357  HE3 LYS A  85      93.947  32.470 -77.605  1.00 95.11           H  
ATOM   1358  NZ  LYS A  85      96.061  32.733 -77.713  1.00 95.11           N  
ATOM   1359  HZ1 LYS A  85      96.749  33.388 -77.371  1.00 95.11           H  
ATOM   1360  HZ2 LYS A  85      96.306  31.808 -77.391  1.00 95.11           H  
ATOM   1361  HZ3 LYS A  85      96.101  32.772 -78.721  1.00 95.11           H  
ATOM   1362  N   ASP A  86      92.468  38.020 -74.638  1.00 94.55           N  
ATOM   1363  H   ASP A  86      92.997  38.696 -75.171  1.00 94.55           H  
ATOM   1364  CA  ASP A  86      92.531  38.091 -73.177  1.00 94.55           C  
ATOM   1365  HA  ASP A  86      92.796  37.103 -72.799  1.00 94.55           H  
ATOM   1366  C   ASP A  86      91.166  38.457 -72.575  1.00 94.55           C  
ATOM   1367  CB  ASP A  86      93.634  39.057 -72.729  1.00 94.55           C  
ATOM   1368  HB2 ASP A  86      93.367  40.078 -72.999  1.00 94.55           H  
ATOM   1369  HB3 ASP A  86      94.566  38.797 -73.230  1.00 94.55           H  
ATOM   1370  O   ASP A  86      90.645  37.715 -71.740  1.00 94.55           O  
ATOM   1371  CG  ASP A  86      93.835  38.940 -71.217  1.00 94.55           C  
ATOM   1372  OD1 ASP A  86      94.144  37.818 -70.760  1.00 94.55           O  
ATOM   1373  OD2 ASP A  86      93.590  39.933 -70.502  1.00 94.55           O  
ATOM   1374  N   ILE A  87      90.498  39.495 -73.094  1.00 94.71           N  
ATOM   1375  H   ILE A  87      90.982  40.071 -73.768  1.00 94.71           H  
ATOM   1376  CA  ILE A  87      89.145  39.893 -72.661  1.00 94.71           C  
ATOM   1377  HA  ILE A  87      89.184  40.149 -71.602  1.00 94.71           H  
ATOM   1378  C   ILE A  87      88.154  38.732 -72.813  1.00 94.71           C  
ATOM   1379  CB  ILE A  87      88.665  41.136 -73.447  1.00 94.71           C  
ATOM   1380  HB  ILE A  87      88.788  40.938 -74.512  1.00 94.71           H  
ATOM   1381  O   ILE A  87      87.385  38.437 -71.894  1.00 94.71           O  
ATOM   1382  CG1 ILE A  87      89.520  42.367 -73.071  1.00 94.71           C  
ATOM   1383 HG12 ILE A  87      89.311  42.656 -72.041  1.00 94.71           H  
ATOM   1384 HG13 ILE A  87      90.578  42.111 -73.130  1.00 94.71           H  
ATOM   1385  CG2 ILE A  87      87.172  41.428 -73.178  1.00 94.71           C  
ATOM   1386 HG21 ILE A  87      86.859  42.325 -73.713  1.00 94.71           H  
ATOM   1387 HG22 ILE A  87      86.544  40.611 -73.534  1.00 94.71           H  
ATOM   1388 HG23 ILE A  87      87.009  41.574 -72.110  1.00 94.71           H  
ATOM   1389  CD1 ILE A  87      89.297  43.579 -73.986  1.00 94.71           C  
ATOM   1390 HD11 ILE A  87      90.033  44.346 -73.746  1.00 94.71           H  
ATOM   1391 HD12 ILE A  87      89.427  43.287 -75.028  1.00 94.71           H  
ATOM   1392 HD13 ILE A  87      88.302  44.000 -73.841  1.00 94.71           H  
ATOM   1393  N   ARG A  88      88.185  38.027 -73.955  1.00 94.76           N  
ATOM   1394  H   ARG A  88      88.827  38.325 -74.674  1.00 94.76           H  
ATOM   1395  CA  ARG A  88      87.345  36.838 -74.174  1.00 94.76           C  
ATOM   1396  HA  ARG A  88      86.301  37.109 -74.016  1.00 94.76           H  
ATOM   1397  C   ARG A  88      87.637  35.740 -73.157  1.00 94.76           C  
ATOM   1398  CB  ARG A  88      87.528  36.310 -75.604  1.00 94.76           C  
ATOM   1399  HB2 ARG A  88      88.578  36.356 -75.892  1.00 94.76           H  
ATOM   1400  HB3 ARG A  88      87.210  35.267 -75.636  1.00 94.76           H  
ATOM   1401  O   ARG A  88      86.700  35.139 -72.634  1.00 94.76           O  
ATOM   1402  CG  ARG A  88      86.665  37.098 -76.597  1.00 94.76           C  
ATOM   1403  HG2 ARG A  88      86.914  38.159 -76.569  1.00 94.76           H  
ATOM   1404  HG3 ARG A  88      85.624  36.995 -76.291  1.00 94.76           H  
ATOM   1405  CD  ARG A  88      86.797  36.549 -78.023  1.00 94.76           C  
ATOM   1406  HD2 ARG A  88      87.188  35.532 -77.995  1.00 94.76           H  
ATOM   1407  HD3 ARG A  88      85.795  36.519 -78.451  1.00 94.76           H  
ATOM   1408  NE  ARG A  88      87.652  37.395 -78.876  1.00 94.76           N  
ATOM   1409  HE  ARG A  88      88.248  38.057 -78.401  1.00 94.76           H  
ATOM   1410  NH1 ARG A  88      86.939  36.553 -80.890  1.00 94.76           N  
ATOM   1411 HH11 ARG A  88      86.416  35.848 -80.390  1.00 94.76           H  
ATOM   1412 HH12 ARG A  88      86.941  36.600 -81.899  1.00 94.76           H  
ATOM   1413  NH2 ARG A  88      88.315  38.304 -80.871  1.00 94.76           N  
ATOM   1414 HH21 ARG A  88      88.806  39.042 -80.387  1.00 94.76           H  
ATOM   1415 HH22 ARG A  88      88.275  38.369 -81.878  1.00 94.76           H  
ATOM   1416  CZ  ARG A  88      87.639  37.416 -80.200  1.00 94.76           C  
ATOM   1417  N   THR A  89      88.909  35.502 -72.850  1.00 95.48           N  
ATOM   1418  H   THR A  89      89.618  36.070 -73.291  1.00 95.48           H  
ATOM   1419  CA  THR A  89      89.329  34.501 -71.861  1.00 95.48           C  
ATOM   1420  HA  THR A  89      88.882  33.542 -72.123  1.00 95.48           H  
ATOM   1421  C   THR A  89      88.837  34.870 -70.459  1.00 95.48           C  
ATOM   1422  CB  THR A  89      90.856  34.326 -71.879  1.00 95.48           C  
ATOM   1423  HB  THR A  89      91.345  35.255 -71.586  1.00 95.48           H  
ATOM   1424  O   THR A  89      88.279  34.025 -69.756  1.00 95.48           O  
ATOM   1425  CG2 THR A  89      91.316  33.205 -70.947  1.00 95.48           C  
ATOM   1426 HG21 THR A  89      90.793  32.280 -71.188  1.00 95.48           H  
ATOM   1427 HG22 THR A  89      91.123  33.479 -69.910  1.00 95.48           H  
ATOM   1428 HG23 THR A  89      92.389  33.058 -71.072  1.00 95.48           H  
ATOM   1429  OG1 THR A  89      91.273  33.973 -73.181  1.00 95.48           O  
ATOM   1430  HG1 THR A  89      91.260  34.778 -73.705  1.00 95.48           H  
ATOM   1431  N   GLN A  90      88.958  36.138 -70.059  1.00 95.52           N  
ATOM   1432  H   GLN A  90      89.442  36.790 -70.659  1.00 95.52           H  
ATOM   1433  CA  GLN A  90      88.449  36.629 -68.776  1.00 95.52           C  
ATOM   1434  HA  GLN A  90      88.874  36.027 -67.973  1.00 95.52           H  
ATOM   1435  C   GLN A  90      86.920  36.513 -68.679  1.00 95.52           C  
ATOM   1436  CB  GLN A  90      88.878  38.084 -68.561  1.00 95.52           C  
ATOM   1437  HB2 GLN A  90      88.545  38.692 -69.403  1.00 95.52           H  
ATOM   1438  HB3 GLN A  90      88.377  38.446 -67.663  1.00 95.52           H  
ATOM   1439  O   GLN A  90      86.406  35.995 -67.686  1.00 95.52           O  
ATOM   1440  CG  GLN A  90      90.395  38.270 -68.377  1.00 95.52           C  
ATOM   1441  HG2 GLN A  90      90.741  37.657 -67.545  1.00 95.52           H  
ATOM   1442  HG3 GLN A  90      90.929  37.955 -69.273  1.00 95.52           H  
ATOM   1443  CD  GLN A  90      90.750  39.724 -68.079  1.00 95.52           C  
ATOM   1444  NE2 GLN A  90      91.964  40.158 -68.311  1.00 95.52           N  
ATOM   1445 HE21 GLN A  90      92.115  41.149 -68.182  1.00 95.52           H  
ATOM   1446 HE22 GLN A  90      92.583  39.695 -68.960  1.00 95.52           H  
ATOM   1447  OE1 GLN A  90      89.937  40.497 -67.596  1.00 95.52           O  
ATOM   1448  N   ALA A  91      86.186  36.917 -69.721  1.00 94.98           N  
ATOM   1449  H   ALA A  91      86.656  37.366 -70.494  1.00 94.98           H  
ATOM   1450  CA  ALA A  91      84.728  36.799 -69.768  1.00 94.98           C  
ATOM   1451  HA  ALA A  91      84.309  37.330 -68.913  1.00 94.98           H  
ATOM   1452  C   ALA A  91      84.263  35.335 -69.677  1.00 94.98           C  
ATOM   1453  CB  ALA A  91      84.226  37.473 -71.050  1.00 94.98           C  
ATOM   1454  HB1 ALA A  91      83.139  37.406 -71.098  1.00 94.98           H  
ATOM   1455  HB2 ALA A  91      84.656  36.985 -71.924  1.00 94.98           H  
ATOM   1456  HB3 ALA A  91      84.518  38.523 -71.051  1.00 94.98           H  
ATOM   1457  O   ALA A  91      83.345  35.025 -68.912  1.00 94.98           O  
ATOM   1458  N   MET A  92      84.934  34.420 -70.391  1.00 95.97           N  
ATOM   1459  H   MET A  92      85.664  34.734 -71.015  1.00 95.97           H  
ATOM   1460  CA  MET A  92      84.680  32.979 -70.276  1.00 95.97           C  
ATOM   1461  HA  MET A  92      83.631  32.784 -70.497  1.00 95.97           H  
ATOM   1462  C   MET A  92      84.935  32.472 -68.854  1.00 95.97           C  
ATOM   1463  CB  MET A  92      85.547  32.184 -71.264  1.00 95.97           C  
ATOM   1464  HB2 MET A  92      86.575  32.547 -71.235  1.00 95.97           H  
ATOM   1465  HB3 MET A  92      85.549  31.137 -70.962  1.00 95.97           H  
ATOM   1466  O   MET A  92      84.127  31.709 -68.328  1.00 95.97           O  
ATOM   1467  CG  MET A  92      85.019  32.250 -72.697  1.00 95.97           C  
ATOM   1468  HG2 MET A  92      83.987  31.900 -72.712  1.00 95.97           H  
ATOM   1469  HG3 MET A  92      85.035  33.286 -73.036  1.00 95.97           H  
ATOM   1470  SD  MET A  92      85.988  31.240 -73.850  1.00 95.97           S  
ATOM   1471  CE  MET A  92      85.219  31.735 -75.411  1.00 95.97           C  
ATOM   1472  HE1 MET A  92      85.701  31.206 -76.234  1.00 95.97           H  
ATOM   1473  HE2 MET A  92      84.159  31.486 -75.392  1.00 95.97           H  
ATOM   1474  HE3 MET A  92      85.339  32.809 -75.550  1.00 95.97           H  
ATOM   1475  N   ASN A  93      86.010  32.921 -68.201  1.00 95.45           N  
ATOM   1476  H   ASN A  93      86.657  33.521 -68.692  1.00 95.45           H  
ATOM   1477  CA  ASN A  93      86.317  32.530 -66.826  1.00 95.45           C  
ATOM   1478  HA  ASN A  93      86.291  31.442 -66.765  1.00 95.45           H  
ATOM   1479  C   ASN A  93      85.267  33.026 -65.821  1.00 95.45           C  
ATOM   1480  CB  ASN A  93      87.731  33.014 -66.463  1.00 95.45           C  
ATOM   1481  HB2 ASN A  93      87.848  33.014 -65.379  1.00 95.45           H  
ATOM   1482  HB3 ASN A  93      87.878  34.035 -66.816  1.00 95.45           H  
ATOM   1483  O   ASN A  93      84.837  32.246 -64.972  1.00 95.45           O  
ATOM   1484  CG  ASN A  93      88.817  32.117 -67.025  1.00 95.45           C  
ATOM   1485  ND2 ASN A  93      89.980  32.656 -67.304  1.00 95.45           N  
ATOM   1486 HD21 ASN A  93      90.673  32.046 -67.714  1.00 95.45           H  
ATOM   1487 HD22 ASN A  93      90.104  33.657 -67.264  1.00 95.45           H  
ATOM   1488  OD1 ASN A  93      88.654  30.912 -67.152  1.00 95.45           O  
ATOM   1489  N   ILE A  94      84.809  34.278 -65.930  1.00 95.53           N  
ATOM   1490  H   ILE A  94      85.218  34.875 -66.634  1.00 95.53           H  
ATOM   1491  CA  ILE A  94      83.743  34.824 -65.070  1.00 95.53           C  
ATOM   1492  HA  ILE A  94      84.039  34.709 -64.028  1.00 95.53           H  
ATOM   1493  C   ILE A  94      82.447  34.030 -65.258  1.00 95.53           C  
ATOM   1494  CB  ILE A  94      83.535  36.332 -65.354  1.00 95.53           C  
ATOM   1495  HB  ILE A  94      83.417  36.468 -66.429  1.00 95.53           H  
ATOM   1496  O   ILE A  94      81.819  33.631 -64.274  1.00 95.53           O  
ATOM   1497  CG1 ILE A  94      84.771  37.133 -64.883  1.00 95.53           C  
ATOM   1498 HG12 ILE A  94      85.679  36.659 -65.255  1.00 95.53           H  
ATOM   1499 HG13 ILE A  94      84.819  37.122 -63.794  1.00 95.53           H  
ATOM   1500  CG2 ILE A  94      82.265  36.867 -64.658  1.00 95.53           C  
ATOM   1501 HG21 ILE A  94      81.374  36.375 -65.048  1.00 95.53           H  
ATOM   1502 HG22 ILE A  94      82.327  36.701 -63.583  1.00 95.53           H  
ATOM   1503 HG23 ILE A  94      82.145  37.933 -64.850  1.00 95.53           H  
ATOM   1504  CD1 ILE A  94      84.789  38.588 -65.368  1.00 95.53           C  
ATOM   1505 HD11 ILE A  94      84.675  38.621 -66.451  1.00 95.53           H  
ATOM   1506 HD12 ILE A  94      83.994  39.166 -64.896  1.00 95.53           H  
ATOM   1507 HD13 ILE A  94      85.745  39.041 -65.103  1.00 95.53           H  
ATOM   1508  N   MET A  95      82.068  33.753 -66.510  1.00 95.78           N  
ATOM   1509  H   MET A  95      82.621  34.115 -67.274  1.00 95.78           H  
ATOM   1510  CA  MET A  95      80.870  32.974 -66.823  1.00 95.78           C  
ATOM   1511  HA  MET A  95      80.017  33.449 -66.338  1.00 95.78           H  
ATOM   1512  C   MET A  95      80.971  31.545 -66.279  1.00 95.78           C  
ATOM   1513  CB  MET A  95      80.637  32.992 -68.338  1.00 95.78           C  
ATOM   1514  HB2 MET A  95      80.671  34.026 -68.682  1.00 95.78           H  
ATOM   1515  HB3 MET A  95      81.427  32.435 -68.842  1.00 95.78           H  
ATOM   1516  O   MET A  95      80.034  31.073 -65.637  1.00 95.78           O  
ATOM   1517  CG  MET A  95      79.276  32.394 -68.711  1.00 95.78           C  
ATOM   1518  HG2 MET A  95      79.233  31.367 -68.349  1.00 95.78           H  
ATOM   1519  HG3 MET A  95      78.489  32.959 -68.211  1.00 95.78           H  
ATOM   1520  SD  MET A  95      78.926  32.363 -70.490  1.00 95.78           S  
ATOM   1521  CE  MET A  95      78.787  34.137 -70.847  1.00 95.78           C  
ATOM   1522  HE1 MET A  95      79.749  34.624 -70.692  1.00 95.78           H  
ATOM   1523  HE2 MET A  95      78.039  34.586 -70.193  1.00 95.78           H  
ATOM   1524  HE3 MET A  95      78.484  34.272 -71.885  1.00 95.78           H  
ATOM   1525  N   ARG A  96      82.121  30.880 -66.464  1.00 96.41           N  
ATOM   1526  H   ARG A  96      82.840  31.323 -67.017  1.00 96.41           H  
ATOM   1527  CA  ARG A  96      82.383  29.534 -65.934  1.00 96.41           C  
ATOM   1528  HA  ARG A  96      81.628  28.852 -66.323  1.00 96.41           H  
ATOM   1529  C   ARG A  96      82.249  29.498 -64.411  1.00 96.41           C  
ATOM   1530  CB  ARG A  96      83.770  29.056 -66.396  1.00 96.41           C  
ATOM   1531  HB2 ARG A  96      83.828  29.124 -67.483  1.00 96.41           H  
ATOM   1532  HB3 ARG A  96      84.531  29.709 -65.969  1.00 96.41           H  
ATOM   1533  O   ARG A  96      81.515  28.664 -63.895  1.00 96.41           O  
ATOM   1534  CG  ARG A  96      84.040  27.599 -65.983  1.00 96.41           C  
ATOM   1535  HG2 ARG A  96      83.334  26.949 -66.502  1.00 96.41           H  
ATOM   1536  HG3 ARG A  96      83.881  27.478 -64.912  1.00 96.41           H  
ATOM   1537  CD  ARG A  96      85.467  27.143 -66.319  1.00 96.41           C  
ATOM   1538  HD2 ARG A  96      85.641  27.280 -67.386  1.00 96.41           H  
ATOM   1539  HD3 ARG A  96      85.550  26.078 -66.100  1.00 96.41           H  
ATOM   1540  NE  ARG A  96      86.491  27.884 -65.554  1.00 96.41           N  
ATOM   1541  HE  ARG A  96      86.995  28.607 -66.048  1.00 96.41           H  
ATOM   1542  NH1 ARG A  96      86.272  26.779 -63.537  1.00 96.41           N  
ATOM   1543 HH11 ARG A  96      85.538  26.173 -63.875  1.00 96.41           H  
ATOM   1544 HH12 ARG A  96      86.189  26.856 -62.533  1.00 96.41           H  
ATOM   1545  NH2 ARG A  96      87.658  28.486 -63.698  1.00 96.41           N  
ATOM   1546 HH21 ARG A  96      87.901  28.286 -62.738  1.00 96.41           H  
ATOM   1547 HH22 ARG A  96      88.120  29.211 -64.227  1.00 96.41           H  
ATOM   1548  CZ  ARG A  96      86.792  27.707 -64.277  1.00 96.41           C  
ATOM   1549  N   VAL A  97      82.891  30.425 -63.696  1.00 96.10           N  
ATOM   1550  H   VAL A  97      83.466  31.092 -64.189  1.00 96.10           H  
ATOM   1551  CA  VAL A  97      82.826  30.492 -62.223  1.00 96.10           C  
ATOM   1552  HA  VAL A  97      83.105  29.519 -61.818  1.00 96.10           H  
ATOM   1553  C   VAL A  97      81.402  30.781 -61.733  1.00 96.10           C  
ATOM   1554  CB  VAL A  97      83.820  31.543 -61.686  1.00 96.10           C  
ATOM   1555  HB  VAL A  97      83.675  32.480 -62.224  1.00 96.10           H  
ATOM   1556  O   VAL A  97      80.962  30.197 -60.744  1.00 96.10           O  
ATOM   1557  CG1 VAL A  97      83.650  31.821 -60.184  1.00 96.10           C  
ATOM   1558 HG11 VAL A  97      82.690  32.301 -59.996  1.00 96.10           H  
ATOM   1559 HG12 VAL A  97      83.703  30.884 -59.629  1.00 96.10           H  
ATOM   1560 HG13 VAL A  97      84.439  32.491 -59.843  1.00 96.10           H  
ATOM   1561  CG2 VAL A  97      85.265  31.069 -61.895  1.00 96.10           C  
ATOM   1562 HG21 VAL A  97      85.446  30.846 -62.947  1.00 96.10           H  
ATOM   1563 HG22 VAL A  97      85.446  30.165 -61.315  1.00 96.10           H  
ATOM   1564 HG23 VAL A  97      85.960  31.849 -61.584  1.00 96.10           H  
ATOM   1565  N   GLY A  98      80.662  31.660 -62.416  1.00 96.14           N  
ATOM   1566  H   GLY A  98      81.077  32.136 -63.205  1.00 96.14           H  
ATOM   1567  CA  GLY A  98      79.260  31.937 -62.095  1.00 96.14           C  
ATOM   1568  HA2 GLY A  98      78.896  32.721 -62.758  1.00 96.14           H  
ATOM   1569  HA3 GLY A  98      79.179  32.279 -61.063  1.00 96.14           H  
ATOM   1570  C   GLY A  98      78.364  30.708 -62.272  1.00 96.14           C  
ATOM   1571  O   GLY A  98      77.567  30.392 -61.388  1.00 96.14           O  
ATOM   1572  N   LEU A  99      78.538  29.980 -63.380  1.00 96.35           N  
ATOM   1573  H   LEU A  99      79.214  30.293 -64.062  1.00 96.35           H  
ATOM   1574  CA  LEU A  99      77.826  28.728 -63.643  1.00 96.35           C  
ATOM   1575  HA  LEU A  99      76.755  28.908 -63.553  1.00 96.35           H  
ATOM   1576  C   LEU A  99      78.164  27.651 -62.606  1.00 96.35           C  
ATOM   1577  CB  LEU A  99      78.144  28.237 -65.067  1.00 96.35           C  
ATOM   1578  HB2 LEU A  99      79.223  28.275 -65.217  1.00 96.35           H  
ATOM   1579  HB3 LEU A  99      77.840  27.194 -65.155  1.00 96.35           H  
ATOM   1580  O   LEU A  99      77.250  27.007 -62.099  1.00 96.35           O  
ATOM   1581  CG  LEU A  99      77.449  29.036 -66.185  1.00 96.35           C  
ATOM   1582  HG  LEU A  99      77.623  30.103 -66.044  1.00 96.35           H  
ATOM   1583  CD1 LEU A  99      78.022  28.625 -67.542  1.00 96.35           C  
ATOM   1584 HD11 LEU A  99      77.545  29.202 -68.334  1.00 96.35           H  
ATOM   1585 HD12 LEU A  99      77.853  27.562 -67.715  1.00 96.35           H  
ATOM   1586 HD13 LEU A  99      79.092  28.829 -67.560  1.00 96.35           H  
ATOM   1587  CD2 LEU A  99      75.937  28.789 -66.212  1.00 96.35           C  
ATOM   1588 HD21 LEU A  99      75.476  29.155 -65.294  1.00 96.35           H  
ATOM   1589 HD22 LEU A  99      75.495  29.323 -67.053  1.00 96.35           H  
ATOM   1590 HD23 LEU A  99      75.734  27.723 -66.319  1.00 96.35           H  
ATOM   1591  N   GLU A 100      79.437  27.496 -62.237  1.00 96.76           N  
ATOM   1592  H   GLU A 100      80.148  28.016 -62.731  1.00 96.76           H  
ATOM   1593  CA  GLU A 100      79.872  26.545 -61.206  1.00 96.76           C  
ATOM   1594  HA  GLU A 100      79.535  25.543 -61.474  1.00 96.76           H  
ATOM   1595  C   GLU A 100      79.259  26.860 -59.836  1.00 96.76           C  
ATOM   1596  CB  GLU A 100      81.407  26.533 -61.116  1.00 96.76           C  
ATOM   1597  HB2 GLU A 100      81.709  26.065 -60.179  1.00 96.76           H  
ATOM   1598  HB3 GLU A 100      81.774  27.560 -61.124  1.00 96.76           H  
ATOM   1599  O   GLU A 100      78.739  25.960 -59.180  1.00 96.76           O  
ATOM   1600  CG  GLU A 100      82.026  25.738 -62.274  1.00 96.76           C  
ATOM   1601  HG2 GLU A 100      81.598  26.083 -63.214  1.00 96.76           H  
ATOM   1602  HG3 GLU A 100      81.750  24.690 -62.155  1.00 96.76           H  
ATOM   1603  CD  GLU A 100      83.555  25.848 -62.367  1.00 96.76           C  
ATOM   1604  OE1 GLU A 100      84.109  25.262 -63.327  1.00 96.76           O  
ATOM   1605  OE2 GLU A 100      84.205  26.573 -61.572  1.00 96.76           O  
ATOM   1606  N   ARG A 101      79.236  28.133 -59.414  1.00 95.51           N  
ATOM   1607  H   ARG A 101      79.674  28.832 -59.997  1.00 95.51           H  
ATOM   1608  CA  ARG A 101      78.587  28.534 -58.151  1.00 95.51           C  
ATOM   1609  HA  ARG A 101      78.994  27.935 -57.336  1.00 95.51           H  
ATOM   1610  C   ARG A 101      77.088  28.250 -58.156  1.00 95.51           C  
ATOM   1611  CB  ARG A 101      78.820  30.019 -57.864  1.00 95.51           C  
ATOM   1612  HB2 ARG A 101      78.128  30.336 -57.084  1.00 95.51           H  
ATOM   1613  HB3 ARG A 101      78.609  30.599 -58.763  1.00 95.51           H  
ATOM   1614  O   ARG A 101      76.575  27.702 -57.181  1.00 95.51           O  
ATOM   1615  CG  ARG A 101      80.244  30.304 -57.380  1.00 95.51           C  
ATOM   1616  HG2 ARG A 101      80.445  29.741 -56.468  1.00 95.51           H  
ATOM   1617  HG3 ARG A 101      80.960  30.011 -58.148  1.00 95.51           H  
ATOM   1618  CD  ARG A 101      80.367  31.802 -57.101  1.00 95.51           C  
ATOM   1619  HD2 ARG A 101      80.013  32.340 -57.980  1.00 95.51           H  
ATOM   1620  HD3 ARG A 101      79.733  32.057 -56.252  1.00 95.51           H  
ATOM   1621  NE  ARG A 101      81.760  32.188 -56.822  1.00 95.51           N  
ATOM   1622  HE  ARG A 101      82.412  31.434 -56.662  1.00 95.51           H  
ATOM   1623  NH1 ARG A 101      81.460  34.454 -57.020  1.00 95.51           N  
ATOM   1624 HH11 ARG A 101      80.473  34.293 -57.162  1.00 95.51           H  
ATOM   1625 HH12 ARG A 101      81.831  35.393 -57.010  1.00 95.51           H  
ATOM   1626  NH2 ARG A 101      83.501  33.642 -56.625  1.00 95.51           N  
ATOM   1627 HH21 ARG A 101      84.129  32.866 -56.472  1.00 95.51           H  
ATOM   1628 HH22 ARG A 101      83.859  34.586 -56.619  1.00 95.51           H  
ATOM   1629  CZ  ARG A 101      82.233  33.421 -56.823  1.00 95.51           C  
ATOM   1630  N   ASN A 102      76.397  28.595 -59.244  1.00 96.43           N  
ATOM   1631  H   ASN A 102      76.883  29.064 -59.995  1.00 96.43           H  
ATOM   1632  CA  ASN A 102      74.967  28.321 -59.384  1.00 96.43           C  
ATOM   1633  HA  ASN A 102      74.436  28.745 -58.532  1.00 96.43           H  
ATOM   1634  C   ASN A 102      74.691  26.815 -59.370  1.00 96.43           C  
ATOM   1635  CB  ASN A 102      74.440  28.968 -60.677  1.00 96.43           C  
ATOM   1636  HB2 ASN A 102      73.456  28.555 -60.900  1.00 96.43           H  
ATOM   1637  HB3 ASN A 102      75.105  28.729 -61.506  1.00 96.43           H  
ATOM   1638  O   ASN A 102      73.755  26.375 -58.707  1.00 96.43           O  
ATOM   1639  CG  ASN A 102      74.283  30.474 -60.581  1.00 96.43           C  
ATOM   1640  ND2 ASN A 102      73.992  31.125 -61.682  1.00 96.43           N  
ATOM   1641 HD21 ASN A 102      73.886  32.125 -61.583  1.00 96.43           H  
ATOM   1642 HD22 ASN A 102      73.908  30.636 -62.561  1.00 96.43           H  
ATOM   1643  OD1 ASN A 102      74.387  31.091 -59.535  1.00 96.43           O  
ATOM   1644  N   TYR A 103      75.524  26.020 -60.047  1.00 97.12           N  
ATOM   1645  H   TYR A 103      76.269  26.438 -60.586  1.00 97.12           H  
ATOM   1646  CA  TYR A 103      75.414  24.566 -60.053  1.00 97.12           C  
ATOM   1647  HA  TYR A 103      74.414  24.293 -60.392  1.00 97.12           H  
ATOM   1648  C   TYR A 103      75.592  23.975 -58.649  1.00 97.12           C  
ATOM   1649  CB  TYR A 103      76.429  23.980 -61.040  1.00 97.12           C  
ATOM   1650  HB2 TYR A 103      76.238  24.390 -62.032  1.00 97.12           H  
ATOM   1651  HB3 TYR A 103      77.437  24.277 -60.748  1.00 97.12           H  
ATOM   1652  O   TYR A 103      74.756  23.180 -58.219  1.00 97.12           O  
ATOM   1653  CG  TYR A 103      76.363  22.471 -61.115  1.00 97.12           C  
ATOM   1654  CD1 TYR A 103      77.211  21.687 -60.309  1.00 97.12           C  
ATOM   1655  HD1 TYR A 103      77.928  22.162 -59.656  1.00 97.12           H  
ATOM   1656  CD2 TYR A 103      75.412  21.855 -61.951  1.00 97.12           C  
ATOM   1657  HD2 TYR A 103      74.755  22.458 -62.560  1.00 97.12           H  
ATOM   1658  CE1 TYR A 103      77.107  20.284 -60.335  1.00 97.12           C  
ATOM   1659  HE1 TYR A 103      77.746  19.685 -59.703  1.00 97.12           H  
ATOM   1660  CE2 TYR A 103      75.312  20.452 -61.986  1.00 97.12           C  
ATOM   1661  HE2 TYR A 103      74.584  19.964 -62.618  1.00 97.12           H  
ATOM   1662  OH  TYR A 103      76.050  18.312 -61.211  1.00 97.12           O  
ATOM   1663  HH  TYR A 103      76.636  17.901 -60.570  1.00 97.12           H  
ATOM   1664  CZ  TYR A 103      76.156  19.665 -61.176  1.00 97.12           C  
ATOM   1665  N   THR A 104      76.622  24.392 -57.906  1.00 96.82           N  
ATOM   1666  H   THR A 104      77.318  24.990 -58.327  1.00 96.82           H  
ATOM   1667  CA  THR A 104      76.854  23.931 -56.527  1.00 96.82           C  
ATOM   1668  HA  THR A 104      76.933  22.844 -56.529  1.00 96.82           H  
ATOM   1669  C   THR A 104      75.689  24.303 -55.610  1.00 96.82           C  
ATOM   1670  CB  THR A 104      78.172  24.494 -55.976  1.00 96.82           C  
ATOM   1671  HB  THR A 104      78.140  25.583 -55.990  1.00 96.82           H  
ATOM   1672  O   THR A 104      75.151  23.432 -54.932  1.00 96.82           O  
ATOM   1673  CG2 THR A 104      78.490  24.014 -54.561  1.00 96.82           C  
ATOM   1674 HG21 THR A 104      77.758  24.401 -53.853  1.00 96.82           H  
ATOM   1675 HG22 THR A 104      78.473  22.925 -54.522  1.00 96.82           H  
ATOM   1676 HG23 THR A 104      79.474  24.370 -54.257  1.00 96.82           H  
ATOM   1677  OG1 THR A 104      79.230  24.052 -56.793  1.00 96.82           O  
ATOM   1678  HG1 THR A 104      80.034  24.479 -56.489  1.00 96.82           H  
ATOM   1679  N   SER A 105      75.226  25.557 -55.653  1.00 97.18           N  
ATOM   1680  H   SER A 105      75.692  26.225 -56.250  1.00 97.18           H  
ATOM   1681  CA  SER A 105      74.097  26.016 -54.832  1.00 97.18           C  
ATOM   1682  HA  SER A 105      74.336  25.830 -53.784  1.00 97.18           H  
ATOM   1683  C   SER A 105      72.799  25.264 -55.151  1.00 97.18           C  
ATOM   1684  CB  SER A 105      73.909  27.522 -55.028  1.00 97.18           C  
ATOM   1685  HB2 SER A 105      73.700  27.733 -56.077  1.00 97.18           H  
ATOM   1686  HB3 SER A 105      74.826  28.038 -54.743  1.00 97.18           H  
ATOM   1687  O   SER A 105      72.106  24.805 -54.243  1.00 97.18           O  
ATOM   1688  OG  SER A 105      72.842  28.000 -54.234  1.00 97.18           O  
ATOM   1689  HG  SER A 105      72.961  27.677 -53.338  1.00 97.18           H  
ATOM   1690  N   LEU A 106      72.486  25.061 -56.437  1.00 97.61           N  
ATOM   1691  H   LEU A 106      73.077  25.460 -57.152  1.00 97.61           H  
ATOM   1692  CA  LEU A 106      71.328  24.262 -56.847  1.00 97.61           C  
ATOM   1693  HA  LEU A 106      70.437  24.656 -56.358  1.00 97.61           H  
ATOM   1694  C   LEU A 106      71.456  22.804 -56.393  1.00 97.61           C  
ATOM   1695  CB  LEU A 106      71.156  24.333 -58.375  1.00 97.61           C  
ATOM   1696  HB2 LEU A 106      72.122  24.142 -58.843  1.00 97.61           H  
ATOM   1697  HB3 LEU A 106      70.481  23.537 -58.688  1.00 97.61           H  
ATOM   1698  O   LEU A 106      70.478  22.221 -55.930  1.00 97.61           O  
ATOM   1699  CG  LEU A 106      70.592  25.668 -58.891  1.00 97.61           C  
ATOM   1700  HG  LEU A 106      71.176  26.501 -58.500  1.00 97.61           H  
ATOM   1701  CD1 LEU A 106      70.667  25.691 -60.419  1.00 97.61           C  
ATOM   1702 HD11 LEU A 106      70.084  24.869 -60.836  1.00 97.61           H  
ATOM   1703 HD12 LEU A 106      70.279  26.639 -60.792  1.00 97.61           H  
ATOM   1704 HD13 LEU A 106      71.707  25.592 -60.730  1.00 97.61           H  
ATOM   1705  CD2 LEU A 106      69.128  25.869 -58.485  1.00 97.61           C  
ATOM   1706 HD21 LEU A 106      68.751  26.792 -58.925  1.00 97.61           H  
ATOM   1707 HD22 LEU A 106      68.523  25.031 -58.830  1.00 97.61           H  
ATOM   1708 HD23 LEU A 106      69.046  25.955 -57.401  1.00 97.61           H  
ATOM   1709  N   THR A 107      72.656  22.229 -56.481  1.00 97.82           N  
ATOM   1710  H   THR A 107      73.418  22.770 -56.863  1.00 97.82           H  
ATOM   1711  CA  THR A 107      72.927  20.857 -56.034  1.00 97.82           C  
ATOM   1712  HA  THR A 107      72.241  20.181 -56.544  1.00 97.82           H  
ATOM   1713  C   THR A 107      72.684  20.703 -54.530  1.00 97.82           C  
ATOM   1714  CB  THR A 107      74.360  20.441 -56.406  1.00 97.82           C  
ATOM   1715  HB  THR A 107      75.078  21.107 -55.928  1.00 97.82           H  
ATOM   1716  O   THR A 107      72.031  19.748 -54.109  1.00 97.82           O  
ATOM   1717  CG2 THR A 107      74.678  19.004 -55.999  1.00 97.82           C  
ATOM   1718 HG21 THR A 107      73.909  18.330 -56.377  1.00 97.82           H  
ATOM   1719 HG22 THR A 107      75.645  18.718 -56.411  1.00 97.82           H  
ATOM   1720 HG23 THR A 107      74.729  18.934 -54.912  1.00 97.82           H  
ATOM   1721  OG1 THR A 107      74.535  20.502 -57.802  1.00 97.82           O  
ATOM   1722  HG1 THR A 107      74.602  21.428 -58.046  1.00 97.82           H  
ATOM   1723  N   GLU A 108      73.131  21.655 -53.708  1.00 97.02           N  
ATOM   1724  H   GLU A 108      73.681  22.411 -54.093  1.00 97.02           H  
ATOM   1725  CA  GLU A 108      72.884  21.663 -52.258  1.00 97.02           C  
ATOM   1726  HA  GLU A 108      73.256  20.737 -51.821  1.00 97.02           H  
ATOM   1727  C   GLU A 108      71.389  21.756 -51.918  1.00 97.02           C  
ATOM   1728  CB  GLU A 108      73.631  22.837 -51.611  1.00 97.02           C  
ATOM   1729  HB2 GLU A 108      73.264  22.967 -50.593  1.00 97.02           H  
ATOM   1730  HB3 GLU A 108      73.418  23.745 -52.175  1.00 97.02           H  
ATOM   1731  O   GLU A 108      70.897  21.001 -51.071  1.00 97.02           O  
ATOM   1732  CG  GLU A 108      75.148  22.602 -51.549  1.00 97.02           C  
ATOM   1733  HG2 GLU A 108      75.512  22.325 -52.538  1.00 97.02           H  
ATOM   1734  HG3 GLU A 108      75.339  21.762 -50.881  1.00 97.02           H  
ATOM   1735  CD  GLU A 108      75.927  23.834 -51.057  1.00 97.02           C  
ATOM   1736  OE1 GLU A 108      77.174  23.741 -51.035  1.00 97.02           O  
ATOM   1737  OE2 GLU A 108      75.289  24.859 -50.723  1.00 97.02           O  
ATOM   1738  N   ILE A 109      70.644  22.626 -52.610  1.00 97.51           N  
ATOM   1739  H   ILE A 109      71.118  23.236 -53.261  1.00 97.51           H  
ATOM   1740  CA  ILE A 109      69.191  22.774 -52.429  1.00 97.51           C  
ATOM   1741  HA  ILE A 109      68.990  22.966 -51.375  1.00 97.51           H  
ATOM   1742  C   ILE A 109      68.466  21.475 -52.796  1.00 97.51           C  
ATOM   1743  CB  ILE A 109      68.662  23.973 -53.251  1.00 97.51           C  
ATOM   1744  HB  ILE A 109      69.022  23.874 -54.276  1.00 97.51           H  
ATOM   1745  O   ILE A 109      67.623  20.998 -52.033  1.00 97.51           O  
ATOM   1746  CG1 ILE A 109      69.191  25.301 -52.666  1.00 97.51           C  
ATOM   1747 HG12 ILE A 109      68.696  25.504 -51.716  1.00 97.51           H  
ATOM   1748 HG13 ILE A 109      70.259  25.216 -52.462  1.00 97.51           H  
ATOM   1749  CG2 ILE A 109      67.118  23.994 -53.283  1.00 97.51           C  
ATOM   1750 HG21 ILE A 109      66.734  23.118 -53.806  1.00 97.51           H  
ATOM   1751 HG22 ILE A 109      66.759  24.871 -53.820  1.00 97.51           H  
ATOM   1752 HG23 ILE A 109      66.726  24.010 -52.266  1.00 97.51           H  
ATOM   1753  CD1 ILE A 109      69.001  26.506 -53.598  1.00 97.51           C  
ATOM   1754 HD11 ILE A 109      69.500  27.373 -53.167  1.00 97.51           H  
ATOM   1755 HD12 ILE A 109      69.445  26.296 -54.571  1.00 97.51           H  
ATOM   1756 HD13 ILE A 109      67.944  26.742 -53.719  1.00 97.51           H  
ATOM   1757  N   VAL A 110      68.801  20.875 -53.943  1.00 97.93           N  
ATOM   1758  H   VAL A 110      69.506  21.310 -54.522  1.00 97.93           H  
ATOM   1759  CA  VAL A 110      68.196  19.614 -54.399  1.00 97.93           C  
ATOM   1760  HA  VAL A 110      67.114  19.739 -54.438  1.00 97.93           H  
ATOM   1761  C   VAL A 110      68.471  18.489 -53.403  1.00 97.93           C  
ATOM   1762  CB  VAL A 110      68.686  19.250 -55.815  1.00 97.93           C  
ATOM   1763  HB  VAL A 110      69.771  19.347 -55.858  1.00 97.93           H  
ATOM   1764  O   VAL A 110      67.541  17.772 -53.032  1.00 97.93           O  
ATOM   1765  CG1 VAL A 110      68.311  17.819 -56.226  1.00 97.93           C  
ATOM   1766 HG11 VAL A 110      68.851  17.097 -55.614  1.00 97.93           H  
ATOM   1767 HG12 VAL A 110      67.238  17.661 -56.115  1.00 97.93           H  
ATOM   1768 HG13 VAL A 110      68.596  17.650 -57.265  1.00 97.93           H  
ATOM   1769  CG2 VAL A 110      68.057  20.195 -56.849  1.00 97.93           C  
ATOM   1770 HG21 VAL A 110      66.978  20.046 -56.889  1.00 97.93           H  
ATOM   1771 HG22 VAL A 110      68.485  19.997 -57.832  1.00 97.93           H  
ATOM   1772 HG23 VAL A 110      68.259  21.234 -56.591  1.00 97.93           H  
ATOM   1773  N   ASN A 111      69.705  18.370 -52.910  1.00 97.53           N  
ATOM   1774  H   ASN A 111      70.428  18.977 -53.267  1.00 97.53           H  
ATOM   1775  CA  ASN A 111      70.071  17.351 -51.924  1.00 97.53           C  
ATOM   1776  HA  ASN A 111      69.781  16.372 -52.304  1.00 97.53           H  
ATOM   1777  C   ASN A 111      69.333  17.545 -50.593  1.00 97.53           C  
ATOM   1778  CB  ASN A 111      71.595  17.379 -51.729  1.00 97.53           C  
ATOM   1779  HB2 ASN A 111      71.858  16.782 -50.856  1.00 97.53           H  
ATOM   1780  HB3 ASN A 111      71.925  18.403 -51.554  1.00 97.53           H  
ATOM   1781  O   ASN A 111      68.811  16.582 -50.025  1.00 97.53           O  
ATOM   1782  CG  ASN A 111      72.349  16.801 -52.913  1.00 97.53           C  
ATOM   1783  ND2 ASN A 111      73.605  17.143 -53.065  1.00 97.53           N  
ATOM   1784 HD21 ASN A 111      74.059  16.789 -53.895  1.00 97.53           H  
ATOM   1785 HD22 ASN A 111      74.015  17.856 -52.479  1.00 97.53           H  
ATOM   1786  OD1 ASN A 111      71.843  16.007 -53.688  1.00 97.53           O  
ATOM   1787  N   THR A 112      69.228  18.789 -50.122  1.00 97.63           N  
ATOM   1788  H   THR A 112      69.694  19.532 -50.623  1.00 97.63           H  
ATOM   1789  CA  THR A 112      68.486  19.128 -48.900  1.00 97.63           C  
ATOM   1790  HA  THR A 112      68.888  18.549 -48.068  1.00 97.63           H  
ATOM   1791  C   THR A 112      67.005  18.772 -49.044  1.00 97.63           C  
ATOM   1792  CB  THR A 112      68.652  20.617 -48.566  1.00 97.63           C  
ATOM   1793  HB  THR A 112      68.250  21.226 -49.375  1.00 97.63           H  
ATOM   1794  O   THR A 112      66.432  18.104 -48.182  1.00 97.63           O  
ATOM   1795  CG2 THR A 112      67.958  21.000 -47.258  1.00 97.63           C  
ATOM   1796 HG21 THR A 112      68.196  22.036 -47.017  1.00 97.63           H  
ATOM   1797 HG22 THR A 112      66.877  20.906 -47.365  1.00 97.63           H  
ATOM   1798 HG23 THR A 112      68.305  20.356 -46.450  1.00 97.63           H  
ATOM   1799  OG1 THR A 112      70.020  20.911 -48.407  1.00 97.63           O  
ATOM   1800  HG1 THR A 112      70.408  21.015 -49.279  1.00 97.63           H  
ATOM   1801  N   ASN A 113      66.387  19.131 -50.172  1.00 97.75           N  
ATOM   1802  H   ASN A 113      66.897  19.684 -50.846  1.00 97.75           H  
ATOM   1803  CA  ASN A 113      64.991  18.802 -50.453  1.00 97.75           C  
ATOM   1804  HA  ASN A 113      64.377  19.139 -49.618  1.00 97.75           H  
ATOM   1805  C   ASN A 113      64.765  17.290 -50.574  1.00 97.75           C  
ATOM   1806  CB  ASN A 113      64.550  19.546 -51.722  1.00 97.75           C  
ATOM   1807  HB2 ASN A 113      65.292  19.410 -52.509  1.00 97.75           H  
ATOM   1808  HB3 ASN A 113      63.602  19.134 -52.069  1.00 97.75           H  
ATOM   1809  O   ASN A 113      63.782  16.777 -50.037  1.00 97.75           O  
ATOM   1810  CG  ASN A 113      64.336  21.030 -51.484  1.00 97.75           C  
ATOM   1811  ND2 ASN A 113      64.216  21.805 -52.534  1.00 97.75           N  
ATOM   1812 HD21 ASN A 113      64.097  22.789 -52.341  1.00 97.75           H  
ATOM   1813 HD22 ASN A 113      64.374  21.441 -53.463  1.00 97.75           H  
ATOM   1814  OD1 ASN A 113      64.227  21.504 -50.365  1.00 97.75           O  
ATOM   1815  N   ALA A 114      65.680  16.561 -51.215  1.00 97.99           N  
ATOM   1816  H   ALA A 114      66.451  17.032 -51.665  1.00 97.99           H  
ATOM   1817  CA  ALA A 114      65.613  15.105 -51.305  1.00 97.99           C  
ATOM   1818  HA  ALA A 114      64.668  14.830 -51.773  1.00 97.99           H  
ATOM   1819  C   ALA A 114      65.651  14.448 -49.914  1.00 97.99           C  
ATOM   1820  CB  ALA A 114      66.758  14.617 -52.200  1.00 97.99           C  
ATOM   1821  HB1 ALA A 114      67.721  14.875 -51.759  1.00 97.99           H  
ATOM   1822  HB2 ALA A 114      66.700  13.535 -52.317  1.00 97.99           H  
ATOM   1823  HB3 ALA A 114      66.685  15.083 -53.183  1.00 97.99           H  
ATOM   1824  O   ALA A 114      64.855  13.547 -49.634  1.00 97.99           O  
ATOM   1825  N   GLN A 115      66.512  14.936 -49.015  1.00 97.17           N  
ATOM   1826  H   GLN A 115      67.161  15.655 -49.302  1.00 97.17           H  
ATOM   1827  CA  GLN A 115      66.576  14.444 -47.640  1.00 97.17           C  
ATOM   1828  HA  GLN A 115      66.642  13.357 -47.687  1.00 97.17           H  
ATOM   1829  C   GLN A 115      65.307  14.788 -46.844  1.00 97.17           C  
ATOM   1830  CB  GLN A 115      67.848  14.975 -46.963  1.00 97.17           C  
ATOM   1831  HB2 GLN A 115      68.709  14.748 -47.592  1.00 97.17           H  
ATOM   1832  HB3 GLN A 115      67.783  16.058 -46.855  1.00 97.17           H  
ATOM   1833  O   GLN A 115      64.777  13.927 -46.139  1.00 97.17           O  
ATOM   1834  CG  GLN A 115      68.070  14.345 -45.578  1.00 97.17           C  
ATOM   1835  HG2 GLN A 115      68.994  14.739 -45.156  1.00 97.17           H  
ATOM   1836  HG3 GLN A 115      67.256  14.638 -44.915  1.00 97.17           H  
ATOM   1837  CD  GLN A 115      68.181  12.819 -45.609  1.00 97.17           C  
ATOM   1838  NE2 GLN A 115      67.616  12.121 -44.648  1.00 97.17           N  
ATOM   1839 HE21 GLN A 115      67.772  11.123 -44.647  1.00 97.17           H  
ATOM   1840 HE22 GLN A 115      66.964  12.541 -44.001  1.00 97.17           H  
ATOM   1841  OE1 GLN A 115      68.755  12.204 -46.495  1.00 97.17           O  
ATOM   1842  N   ASN A 116      64.766  15.999 -47.004  1.00 97.92           N  
ATOM   1843  H   ASN A 116      65.279  16.685 -47.541  1.00 97.92           H  
ATOM   1844  CA  ASN A 116      63.503  16.400 -46.379  1.00 97.92           C  
ATOM   1845  HA  ASN A 116      63.589  16.275 -45.300  1.00 97.92           H  
ATOM   1846  C   ASN A 116      62.336  15.511 -46.835  1.00 97.92           C  
ATOM   1847  CB  ASN A 116      63.232  17.885 -46.682  1.00 97.92           C  
ATOM   1848  HB2 ASN A 116      63.327  18.069 -47.752  1.00 97.92           H  
ATOM   1849  HB3 ASN A 116      62.213  18.132 -46.383  1.00 97.92           H  
ATOM   1850  O   ASN A 116      61.565  15.033 -46.004  1.00 97.92           O  
ATOM   1851  CG  ASN A 116      64.157  18.823 -45.927  1.00 97.92           C  
ATOM   1852  ND2 ASN A 116      64.284  20.053 -46.369  1.00 97.92           N  
ATOM   1853 HD21 ASN A 116      63.836  20.358 -47.221  1.00 97.92           H  
ATOM   1854 HD22 ASN A 116      64.915  20.645 -45.848  1.00 97.92           H  
ATOM   1855  OD1 ASN A 116      64.744  18.477 -44.917  1.00 97.92           O  
ATOM   1856  N   ILE A 117      62.239  15.214 -48.136  1.00 98.33           N  
ATOM   1857  H   ILE A 117      62.887  15.656 -48.772  1.00 98.33           H  
ATOM   1858  CA  ILE A 117      61.222  14.305 -48.689  1.00 98.33           C  
ATOM   1859  HA  ILE A 117      60.236  14.650 -48.379  1.00 98.33           H  
ATOM   1860  C   ILE A 117      61.384  12.892 -48.122  1.00 98.33           C  
ATOM   1861  CB  ILE A 117      61.273  14.324 -50.235  1.00 98.33           C  
ATOM   1862  HB  ILE A 117      62.308  14.186 -50.549  1.00 98.33           H  
ATOM   1863  O   ILE A 117      60.393  12.256 -47.757  1.00 98.33           O  
ATOM   1864  CG1 ILE A 117      60.766  15.687 -50.760  1.00 98.33           C  
ATOM   1865 HG12 ILE A 117      59.688  15.755 -50.615  1.00 98.33           H  
ATOM   1866 HG13 ILE A 117      61.220  16.497 -50.189  1.00 98.33           H  
ATOM   1867  CG2 ILE A 117      60.429  13.184 -50.844  1.00 98.33           C  
ATOM   1868 HG21 ILE A 117      60.837  12.212 -50.568  1.00 98.33           H  
ATOM   1869 HG22 ILE A 117      60.443  13.240 -51.932  1.00 98.33           H  
ATOM   1870 HG23 ILE A 117      59.398  13.257 -50.498  1.00 98.33           H  
ATOM   1871  CD1 ILE A 117      61.088  15.935 -52.239  1.00 98.33           C  
ATOM   1872 HD11 ILE A 117      60.533  15.249 -52.879  1.00 98.33           H  
ATOM   1873 HD12 ILE A 117      62.158  15.815 -52.412  1.00 98.33           H  
ATOM   1874 HD13 ILE A 117      60.803  16.954 -52.501  1.00 98.33           H  
ATOM   1875  N   LYS A 118      62.622  12.398 -47.998  1.00 97.50           N  
ATOM   1876  H   LYS A 118      63.393  12.958 -48.333  1.00 97.50           H  
ATOM   1877  CA  LYS A 118      62.903  11.086 -47.399  1.00 97.50           C  
ATOM   1878  HA  LYS A 118      62.328  10.333 -47.938  1.00 97.50           H  
ATOM   1879  C   LYS A 118      62.449  11.021 -45.937  1.00 97.50           C  
ATOM   1880  CB  LYS A 118      64.398  10.778 -47.558  1.00 97.50           C  
ATOM   1881  HB2 LYS A 118      64.676  10.923 -48.602  1.00 97.50           H  
ATOM   1882  HB3 LYS A 118      64.980  11.472 -46.951  1.00 97.50           H  
ATOM   1883  O   LYS A 118      61.813  10.041 -45.553  1.00 97.50           O  
ATOM   1884  CG  LYS A 118      64.744   9.339 -47.153  1.00 97.50           C  
ATOM   1885  HG2 LYS A 118      64.168   8.641 -47.760  1.00 97.50           H  
ATOM   1886  HG3 LYS A 118      64.502   9.185 -46.101  1.00 97.50           H  
ATOM   1887  CD  LYS A 118      66.241   9.088 -47.363  1.00 97.50           C  
ATOM   1888  HD2 LYS A 118      66.806   9.809 -46.772  1.00 97.50           H  
ATOM   1889  HD3 LYS A 118      66.485   9.233 -48.415  1.00 97.50           H  
ATOM   1890  CE  LYS A 118      66.618   7.666 -46.935  1.00 97.50           C  
ATOM   1891  HE2 LYS A 118      66.323   7.529 -45.895  1.00 97.50           H  
ATOM   1892  HE3 LYS A 118      66.058   6.954 -47.541  1.00 97.50           H  
ATOM   1893  NZ  LYS A 118      68.078   7.436 -47.083  1.00 97.50           N  
ATOM   1894  HZ1 LYS A 118      68.594   8.109 -46.535  1.00 97.50           H  
ATOM   1895  HZ2 LYS A 118      68.363   7.549 -48.046  1.00 97.50           H  
ATOM   1896  HZ3 LYS A 118      68.335   6.511 -46.772  1.00 97.50           H  
ATOM   1897  N   ASN A 119      62.718  12.068 -45.156  1.00 97.49           N  
ATOM   1898  H   ASN A 119      63.280  12.814 -45.539  1.00 97.49           H  
ATOM   1899  CA  ASN A 119      62.290  12.164 -43.759  1.00 97.49           C  
ATOM   1900  HA  ASN A 119      62.613  11.270 -43.226  1.00 97.49           H  
ATOM   1901  C   ASN A 119      60.758  12.220 -43.644  1.00 97.49           C  
ATOM   1902  CB  ASN A 119      62.953  13.390 -43.105  1.00 97.49           C  
ATOM   1903  HB2 ASN A 119      62.739  14.280 -43.695  1.00 97.49           H  
ATOM   1904  HB3 ASN A 119      62.521  13.534 -42.114  1.00 97.49           H  
ATOM   1905  O   ASN A 119      60.180  11.441 -42.892  1.00 97.49           O  
ATOM   1906  CG  ASN A 119      64.460  13.275 -42.927  1.00 97.49           C  
ATOM   1907  ND2 ASN A 119      65.101  14.355 -42.547  1.00 97.49           N  
ATOM   1908 HD21 ASN A 119      66.089  14.277 -42.353  1.00 97.49           H  
ATOM   1909 HD22 ASN A 119      64.603  15.223 -42.410  1.00 97.49           H  
ATOM   1910  OD1 ASN A 119      65.084  12.240 -43.111  1.00 97.49           O  
ATOM   1911  N   MET A 120      60.089  13.059 -44.446  1.00 97.98           N  
ATOM   1912  H   MET A 120      60.614  13.691 -45.034  1.00 97.98           H  
ATOM   1913  CA  MET A 120      58.620  13.129 -44.477  1.00 97.98           C  
ATOM   1914  HA  MET A 120      58.256  13.392 -43.484  1.00 97.98           H  
ATOM   1915  C   MET A 120      57.991  11.782 -44.845  1.00 97.98           C  
ATOM   1916  CB  MET A 120      58.147  14.194 -45.478  1.00 97.98           C  
ATOM   1917  HB2 MET A 120      57.076  14.069 -45.637  1.00 97.98           H  
ATOM   1918  HB3 MET A 120      58.653  14.054 -46.433  1.00 97.98           H  
ATOM   1919  O   MET A 120      57.033  11.353 -44.203  1.00 97.98           O  
ATOM   1920  CG  MET A 120      58.376  15.620 -44.972  1.00 97.98           C  
ATOM   1921  HG2 MET A 120      57.941  15.703 -43.976  1.00 97.98           H  
ATOM   1922  HG3 MET A 120      59.446  15.814 -44.886  1.00 97.98           H  
ATOM   1923  SD  MET A 120      57.625  16.909 -46.006  1.00 97.98           S  
ATOM   1924  CE  MET A 120      58.621  16.787 -47.513  1.00 97.98           C  
ATOM   1925  HE1 MET A 120      59.680  16.857 -47.261  1.00 97.98           H  
ATOM   1926  HE2 MET A 120      58.357  17.603 -48.186  1.00 97.98           H  
ATOM   1927  HE3 MET A 120      58.417  15.838 -48.009  1.00 97.98           H  
ATOM   1928  N   ARG A 121      58.552  11.078 -45.838  1.00 97.62           N  
ATOM   1929  H   ARG A 121      59.314  11.502 -46.347  1.00 97.62           H  
ATOM   1930  CA  ARG A 121      58.088   9.741 -46.233  1.00 97.62           C  
ATOM   1931  HA  ARG A 121      57.022   9.798 -46.452  1.00 97.62           H  
ATOM   1932  C   ARG A 121      58.235   8.731 -45.097  1.00 97.62           C  
ATOM   1933  CB  ARG A 121      58.841   9.288 -47.492  1.00 97.62           C  
ATOM   1934  HB2 ARG A 121      58.707  10.040 -48.270  1.00 97.62           H  
ATOM   1935  HB3 ARG A 121      59.906   9.206 -47.270  1.00 97.62           H  
ATOM   1936  O   ARG A 121      57.335   7.923 -44.895  1.00 97.62           O  
ATOM   1937  CG  ARG A 121      58.321   7.940 -48.009  1.00 97.62           C  
ATOM   1938  HG2 ARG A 121      58.471   7.168 -47.254  1.00 97.62           H  
ATOM   1939  HG3 ARG A 121      57.256   8.024 -48.224  1.00 97.62           H  
ATOM   1940  CD  ARG A 121      59.067   7.527 -49.279  1.00 97.62           C  
ATOM   1941  HD2 ARG A 121      60.129   7.443 -49.050  1.00 97.62           H  
ATOM   1942  HD3 ARG A 121      58.926   8.301 -50.033  1.00 97.62           H  
ATOM   1943  NE  ARG A 121      58.565   6.239 -49.793  1.00 97.62           N  
ATOM   1944  HE  ARG A 121      57.771   5.842 -49.311  1.00 97.62           H  
ATOM   1945  NH1 ARG A 121      59.984   6.054 -51.587  1.00 97.62           N  
ATOM   1946 HH11 ARG A 121      60.291   5.558 -52.412  1.00 97.62           H  
ATOM   1947 HH12 ARG A 121      60.380   6.954 -51.354  1.00 97.62           H  
ATOM   1948  NH2 ARG A 121      58.479   4.452 -51.204  1.00 97.62           N  
ATOM   1949 HH21 ARG A 121      57.703   4.070 -50.684  1.00 97.62           H  
ATOM   1950 HH22 ARG A 121      58.813   3.962 -52.022  1.00 97.62           H  
ATOM   1951  CZ  ARG A 121      59.011   5.589 -50.854  1.00 97.62           C  
ATOM   1952  N   PHE A 122      59.349   8.771 -44.367  1.00 97.43           N  
ATOM   1953  H   PHE A 122      60.049   9.465 -44.586  1.00 97.43           H  
ATOM   1954  CA  PHE A 122      59.561   7.904 -43.212  1.00 97.43           C  
ATOM   1955  HA  PHE A 122      59.427   6.867 -43.520  1.00 97.43           H  
ATOM   1956  C   PHE A 122      58.520   8.172 -42.117  1.00 97.43           C  
ATOM   1957  CB  PHE A 122      60.997   8.062 -42.701  1.00 97.43           C  
ATOM   1958  HB2 PHE A 122      61.688   7.793 -43.499  1.00 97.43           H  
ATOM   1959  HB3 PHE A 122      61.182   9.106 -42.445  1.00 97.43           H  
ATOM   1960  O   PHE A 122      57.813   7.248 -41.729  1.00 97.43           O  
ATOM   1961  CG  PHE A 122      61.287   7.203 -41.490  1.00 97.43           C  
ATOM   1962  CD1 PHE A 122      61.205   7.755 -40.197  1.00 97.43           C  
ATOM   1963  HD1 PHE A 122      60.953   8.796 -40.065  1.00 97.43           H  
ATOM   1964  CD2 PHE A 122      61.596   5.839 -41.651  1.00 97.43           C  
ATOM   1965  HD2 PHE A 122      61.642   5.405 -42.639  1.00 97.43           H  
ATOM   1966  CE1 PHE A 122      61.437   6.946 -39.071  1.00 97.43           C  
ATOM   1967  HE1 PHE A 122      61.370   7.367 -38.079  1.00 97.43           H  
ATOM   1968  CE2 PHE A 122      61.828   5.031 -40.524  1.00 97.43           C  
ATOM   1969  HE2 PHE A 122      62.051   3.981 -40.642  1.00 97.43           H  
ATOM   1970  CZ  PHE A 122      61.747   5.585 -39.235  1.00 97.43           C  
ATOM   1971  HZ  PHE A 122      61.912   4.962 -38.368  1.00 97.43           H  
ATOM   1972  N   THR A 123      58.349   9.431 -41.697  1.00 97.57           N  
ATOM   1973  H   THR A 123      58.966  10.153 -42.041  1.00 97.57           H  
ATOM   1974  CA  THR A 123      57.348   9.813 -40.687  1.00 97.57           C  
ATOM   1975  HA  THR A 123      57.566   9.290 -39.756  1.00 97.57           H  
ATOM   1976  C   THR A 123      55.932   9.420 -41.106  1.00 97.57           C  
ATOM   1977  CB  THR A 123      57.405  11.326 -40.427  1.00 97.57           C  
ATOM   1978  HB  THR A 123      57.186  11.859 -41.353  1.00 97.57           H  
ATOM   1979  O   THR A 123      55.190   8.851 -40.310  1.00 97.57           O  
ATOM   1980  CG2 THR A 123      56.437  11.790 -39.340  1.00 97.57           C  
ATOM   1981 HG21 THR A 123      55.408  11.671 -39.679  1.00 97.57           H  
ATOM   1982 HG22 THR A 123      56.605  12.845 -39.123  1.00 97.57           H  
ATOM   1983 HG23 THR A 123      56.577  11.204 -38.432  1.00 97.57           H  
ATOM   1984  OG1 THR A 123      58.697  11.684 -39.998  1.00 97.57           O  
ATOM   1985  HG1 THR A 123      58.728  11.560 -39.046  1.00 97.57           H  
ATOM   1986  N   MET A 124      55.561   9.665 -42.365  1.00 97.64           N  
ATOM   1987  H   MET A 124      56.200  10.158 -42.973  1.00 97.64           H  
ATOM   1988  CA  MET A 124      54.248   9.292 -42.889  1.00 97.64           C  
ATOM   1989  HA  MET A 124      53.483   9.752 -42.263  1.00 97.64           H  
ATOM   1990  C   MET A 124      54.024   7.777 -42.850  1.00 97.64           C  
ATOM   1991  CB  MET A 124      54.106   9.843 -44.312  1.00 97.64           C  
ATOM   1992  HB2 MET A 124      54.295  10.916 -44.292  1.00 97.64           H  
ATOM   1993  HB3 MET A 124      54.847   9.370 -44.957  1.00 97.64           H  
ATOM   1994  O   MET A 124      52.953   7.336 -42.448  1.00 97.64           O  
ATOM   1995  CG  MET A 124      52.705   9.616 -44.886  1.00 97.64           C  
ATOM   1996  HG2 MET A 124      51.975  10.024 -44.188  1.00 97.64           H  
ATOM   1997  HG3 MET A 124      52.523   8.546 -44.984  1.00 97.64           H  
ATOM   1998  SD  MET A 124      52.431  10.399 -46.499  1.00 97.64           S  
ATOM   1999  CE  MET A 124      53.515   9.391 -47.543  1.00 97.64           C  
ATOM   2000  HE1 MET A 124      53.235   8.342 -47.453  1.00 97.64           H  
ATOM   2001  HE2 MET A 124      53.406   9.707 -48.581  1.00 97.64           H  
ATOM   2002  HE3 MET A 124      54.552   9.521 -47.233  1.00 97.64           H  
ATOM   2003  N   ASN A 125      55.029   6.976 -43.216  1.00 97.67           N  
ATOM   2004  H   ASN A 125      55.896   7.389 -43.527  1.00 97.67           H  
ATOM   2005  CA  ASN A 125      54.932   5.519 -43.145  1.00 97.67           C  
ATOM   2006  HA  ASN A 125      54.045   5.192 -43.688  1.00 97.67           H  
ATOM   2007  C   ASN A 125      54.768   5.025 -41.704  1.00 97.67           C  
ATOM   2008  CB  ASN A 125      56.171   4.887 -43.787  1.00 97.67           C  
ATOM   2009  HB2 ASN A 125      56.213   3.837 -43.497  1.00 97.67           H  
ATOM   2010  HB3 ASN A 125      57.069   5.374 -43.407  1.00 97.67           H  
ATOM   2011  O   ASN A 125      53.928   4.165 -41.463  1.00 97.67           O  
ATOM   2012  CG  ASN A 125      56.176   4.929 -45.301  1.00 97.67           C  
ATOM   2013  ND2 ASN A 125      57.307   4.623 -45.892  1.00 97.67           N  
ATOM   2014 HD21 ASN A 125      58.100   4.376 -45.319  1.00 97.67           H  
ATOM   2015 HD22 ASN A 125      57.254   4.501 -46.893  1.00 97.67           H  
ATOM   2016  OD1 ASN A 125      55.196   5.158 -45.989  1.00 97.67           O  
ATOM   2017  N   THR A 126      55.519   5.585 -40.753  1.00 97.42           N  
ATOM   2018  H   THR A 126      56.242   6.241 -41.011  1.00 97.42           H  
ATOM   2019  CA  THR A 126      55.379   5.246 -39.330  1.00 97.42           C  
ATOM   2020  HA  THR A 126      55.546   4.177 -39.201  1.00 97.42           H  
ATOM   2021  C   THR A 126      53.970   5.554 -38.825  1.00 97.42           C  
ATOM   2022  CB  THR A 126      56.419   5.999 -38.490  1.00 97.42           C  
ATOM   2023  HB  THR A 126      56.245   7.073 -38.562  1.00 97.42           H  
ATOM   2024  O   THR A 126      53.342   4.698 -38.207  1.00 97.42           O  
ATOM   2025  CG2 THR A 126      56.403   5.587 -37.020  1.00 97.42           C  
ATOM   2026 HG21 THR A 126      57.198   6.101 -36.479  1.00 97.42           H  
ATOM   2027 HG22 THR A 126      56.541   4.509 -36.931  1.00 97.42           H  
ATOM   2028 HG23 THR A 126      55.451   5.859 -36.565  1.00 97.42           H  
ATOM   2029  OG1 THR A 126      57.710   5.711 -38.977  1.00 97.42           O  
ATOM   2030  HG1 THR A 126      58.342   6.078 -38.355  1.00 97.42           H  
ATOM   2031  N   ASN A 127      53.433   6.732 -39.159  1.00 97.54           N  
ATOM   2032  H   ASN A 127      54.010   7.413 -39.633  1.00 97.54           H  
ATOM   2033  CA  ASN A 127      52.069   7.108 -38.787  1.00 97.54           C  
ATOM   2034  HA  ASN A 127      51.957   7.013 -37.707  1.00 97.54           H  
ATOM   2035  C   ASN A 127      51.027   6.178 -39.428  1.00 97.54           C  
ATOM   2036  CB  ASN A 127      51.813   8.572 -39.186  1.00 97.54           C  
ATOM   2037  HB2 ASN A 127      52.037   8.706 -40.244  1.00 97.54           H  
ATOM   2038  HB3 ASN A 127      50.758   8.793 -39.028  1.00 97.54           H  
ATOM   2039  O   ASN A 127      50.090   5.762 -38.757  1.00 97.54           O  
ATOM   2040  CG  ASN A 127      52.613   9.582 -38.381  1.00 97.54           C  
ATOM   2041  ND2 ASN A 127      52.535  10.841 -38.744  1.00 97.54           N  
ATOM   2042 HD21 ASN A 127      53.017  11.490 -38.138  1.00 97.54           H  
ATOM   2043 HD22 ASN A 127      51.908  11.123 -39.484  1.00 97.54           H  
ATOM   2044  OD1 ASN A 127      53.304   9.287 -37.424  1.00 97.54           O  
ATOM   2045  N   ILE A 128      51.196   5.813 -40.705  1.00 98.23           N  
ATOM   2046  H   ILE A 128      51.980   6.198 -41.213  1.00 98.23           H  
ATOM   2047  CA  ILE A 128      50.304   4.868 -41.396  1.00 98.23           C  
ATOM   2048  HA  ILE A 128      49.281   5.238 -41.317  1.00 98.23           H  
ATOM   2049  C   ILE A 128      50.318   3.498 -40.712  1.00 98.23           C  
ATOM   2050  CB  ILE A 128      50.674   4.762 -42.896  1.00 98.23           C  
ATOM   2051  HB  ILE A 128      51.756   4.664 -42.978  1.00 98.23           H  
ATOM   2052  O   ILE A 128      49.259   2.896 -40.563  1.00 98.23           O  
ATOM   2053  CG1 ILE A 128      50.230   6.043 -43.637  1.00 98.23           C  
ATOM   2054 HG12 ILE A 128      50.526   6.921 -43.063  1.00 98.23           H  
ATOM   2055 HG13 ILE A 128      49.142   6.060 -43.711  1.00 98.23           H  
ATOM   2056  CG2 ILE A 128      50.034   3.527 -43.568  1.00 98.23           C  
ATOM   2057 HG21 ILE A 128      50.269   3.503 -44.632  1.00 98.23           H  
ATOM   2058 HG22 ILE A 128      50.431   2.613 -43.126  1.00 98.23           H  
ATOM   2059 HG23 ILE A 128      48.953   3.556 -43.430  1.00 98.23           H  
ATOM   2060  CD1 ILE A 128      50.828   6.183 -45.044  1.00 98.23           C  
ATOM   2061 HD11 ILE A 128      50.564   7.161 -45.447  1.00 98.23           H  
ATOM   2062 HD12 ILE A 128      50.430   5.420 -45.714  1.00 98.23           H  
ATOM   2063 HD13 ILE A 128      51.913   6.100 -44.997  1.00 98.23           H  
ATOM   2064  N   THR A 129      51.488   2.996 -40.310  1.00 97.73           N  
ATOM   2065  H   THR A 129      52.340   3.503 -40.504  1.00 97.73           H  
ATOM   2066  CA  THR A 129      51.592   1.718 -39.593  1.00 97.73           C  
ATOM   2067  HA  THR A 129      51.096   0.942 -40.175  1.00 97.73           H  
ATOM   2068  C   THR A 129      50.877   1.785 -38.246  1.00 97.73           C  
ATOM   2069  CB  THR A 129      53.055   1.301 -39.413  1.00 97.73           C  
ATOM   2070  HB  THR A 129      53.589   2.062 -38.844  1.00 97.73           H  
ATOM   2071  O   THR A 129      50.031   0.937 -37.989  1.00 97.73           O  
ATOM   2072  CG2 THR A 129      53.208  -0.048 -38.715  1.00 97.73           C  
ATOM   2073 HG21 THR A 129      52.848   0.016 -37.688  1.00 97.73           H  
ATOM   2074 HG22 THR A 129      54.257  -0.341 -38.678  1.00 97.73           H  
ATOM   2075 HG23 THR A 129      52.632  -0.814 -39.234  1.00 97.73           H  
ATOM   2076  OG1 THR A 129      53.668   1.153 -40.677  1.00 97.73           O  
ATOM   2077  HG1 THR A 129      54.554   0.833 -40.492  1.00 97.73           H  
ATOM   2078  N   SER A 130      51.123   2.830 -37.448  1.00 97.67           N  
ATOM   2079  H   SER A 130      51.829   3.499 -37.722  1.00 97.67           H  
ATOM   2080  CA  SER A 130      50.447   3.022 -36.155  1.00 97.67           C  
ATOM   2081  HA  SER A 130      50.689   2.188 -35.498  1.00 97.67           H  
ATOM   2082  C   SER A 130      48.923   3.080 -36.309  1.00 97.67           C  
ATOM   2083  CB  SER A 130      50.944   4.317 -35.511  1.00 97.67           C  
ATOM   2084  HB2 SER A 130      50.623   5.167 -36.113  1.00 97.67           H  
ATOM   2085  HB3 SER A 130      52.033   4.308 -35.486  1.00 97.67           H  
ATOM   2086  O   SER A 130      48.205   2.387 -35.602  1.00 97.67           O  
ATOM   2087  OG  SER A 130      50.469   4.483 -34.191  1.00 97.67           O  
ATOM   2088  HG  SER A 130      49.620   4.052 -34.065  1.00 97.67           H  
ATOM   2089  N   ILE A 131      48.420   3.847 -37.285  1.00 98.32           N  
ATOM   2090  H   ILE A 131      49.054   4.414 -37.828  1.00 98.32           H  
ATOM   2091  CA  ILE A 131      46.975   3.954 -37.546  1.00 98.32           C  
ATOM   2092  HA  ILE A 131      46.478   4.257 -36.624  1.00 98.32           H  
ATOM   2093  C   ILE A 131      46.380   2.594 -37.935  1.00 98.32           C  
ATOM   2094  CB  ILE A 131      46.710   5.025 -38.630  1.00 98.32           C  
ATOM   2095  HB  ILE A 131      47.385   4.838 -39.466  1.00 98.32           H  
ATOM   2096  O   ILE A 131      45.264   2.276 -37.534  1.00 98.32           O  
ATOM   2097  CG1 ILE A 131      46.995   6.435 -38.063  1.00 98.32           C  
ATOM   2098 HG12 ILE A 131      46.210   6.706 -37.357  1.00 98.32           H  
ATOM   2099 HG13 ILE A 131      47.934   6.428 -37.510  1.00 98.32           H  
ATOM   2100  CG2 ILE A 131      45.264   4.966 -39.165  1.00 98.32           C  
ATOM   2101 HG21 ILE A 131      45.081   5.760 -39.889  1.00 98.32           H  
ATOM   2102 HG22 ILE A 131      44.560   5.063 -38.338  1.00 98.32           H  
ATOM   2103 HG23 ILE A 131      45.079   4.018 -39.670  1.00 98.32           H  
ATOM   2104  CD1 ILE A 131      47.101   7.525 -39.139  1.00 98.32           C  
ATOM   2105 HD11 ILE A 131      47.837   7.237 -39.889  1.00 98.32           H  
ATOM   2106 HD12 ILE A 131      46.136   7.694 -39.616  1.00 98.32           H  
ATOM   2107 HD13 ILE A 131      47.421   8.456 -38.671  1.00 98.32           H  
ATOM   2108  N   LYS A 132      47.102   1.782 -38.717  1.00 97.82           N  
ATOM   2109  H   LYS A 132      48.035   2.071 -38.977  1.00 97.82           H  
ATOM   2110  CA  LYS A 132      46.640   0.437 -39.086  1.00 97.82           C  
ATOM   2111  HA  LYS A 132      45.630   0.499 -39.490  1.00 97.82           H  
ATOM   2112  C   LYS A 132      46.529  -0.480 -37.871  1.00 97.82           C  
ATOM   2113  CB  LYS A 132      47.566  -0.183 -40.132  1.00 97.82           C  
ATOM   2114  HB2 LYS A 132      48.606  -0.035 -39.840  1.00 97.82           H  
ATOM   2115  HB3 LYS A 132      47.377  -1.256 -40.172  1.00 97.82           H  
ATOM   2116  O   LYS A 132      45.515  -1.152 -37.733  1.00 97.82           O  
ATOM   2117  CG  LYS A 132      47.318   0.402 -41.524  1.00 97.82           C  
ATOM   2118  HG2 LYS A 132      47.392   1.489 -41.506  1.00 97.82           H  
ATOM   2119  HG3 LYS A 132      46.317   0.124 -41.854  1.00 97.82           H  
ATOM   2120  CD  LYS A 132      48.356  -0.177 -42.482  1.00 97.82           C  
ATOM   2121  HD2 LYS A 132      49.349   0.139 -42.162  1.00 97.82           H  
ATOM   2122  HD3 LYS A 132      48.296  -1.265 -42.446  1.00 97.82           H  
ATOM   2123  CE  LYS A 132      48.080   0.312 -43.899  1.00 97.82           C  
ATOM   2124  HE2 LYS A 132      48.200   1.395 -43.920  1.00 97.82           H  
ATOM   2125  HE3 LYS A 132      47.044   0.078 -44.146  1.00 97.82           H  
ATOM   2126  NZ  LYS A 132      49.003  -0.346 -44.849  1.00 97.82           N  
ATOM   2127  HZ1 LYS A 132      48.825  -0.035 -45.793  1.00 97.82           H  
ATOM   2128  HZ2 LYS A 132      48.873  -1.346 -44.795  1.00 97.82           H  
ATOM   2129  HZ3 LYS A 132      49.957  -0.138 -44.589  1.00 97.82           H  
ATOM   2130  N   GLU A 133      47.520  -0.464 -36.985  1.00 97.44           N  
ATOM   2131  H   GLU A 133      48.320   0.129 -37.154  1.00 97.44           H  
ATOM   2132  CA  GLU A 133      47.500  -1.251 -35.745  1.00 97.44           C  
ATOM   2133  HA  GLU A 133      47.360  -2.305 -35.987  1.00 97.44           H  
ATOM   2134  C   GLU A 133      46.329  -0.844 -34.832  1.00 97.44           C  
ATOM   2135  CB  GLU A 133      48.849  -1.090 -35.021  1.00 97.44           C  
ATOM   2136  HB2 GLU A 133      49.070  -0.028 -34.916  1.00 97.44           H  
ATOM   2137  HB3 GLU A 133      48.772  -1.528 -34.026  1.00 97.44           H  
ATOM   2138  O   GLU A 133      45.614  -1.705 -34.307  1.00 97.44           O  
ATOM   2139  CG  GLU A 133      50.000  -1.786 -35.772  1.00 97.44           C  
ATOM   2140  HG2 GLU A 133      49.986  -1.481 -36.818  1.00 97.44           H  
ATOM   2141  HG3 GLU A 133      49.824  -2.862 -35.746  1.00 97.44           H  
ATOM   2142  CD  GLU A 133      51.401  -1.490 -35.203  1.00 97.44           C  
ATOM   2143  OE1 GLU A 133      52.378  -1.993 -35.810  1.00 97.44           O  
ATOM   2144  OE2 GLU A 133      51.520  -0.751 -34.201  1.00 97.44           O  
ATOM   2145  N   ASP A 134      46.063   0.460 -34.712  1.00 97.93           N  
ATOM   2146  H   ASP A 134      46.738   1.121 -35.069  1.00 97.93           H  
ATOM   2147  CA  ASP A 134      44.921   0.983 -33.953  1.00 97.93           C  
ATOM   2148  HA  ASP A 134      44.959   0.589 -32.937  1.00 97.93           H  
ATOM   2149  C   ASP A 134      43.577   0.561 -34.572  1.00 97.93           C  
ATOM   2150  CB  ASP A 134      44.994   2.519 -33.884  1.00 97.93           C  
ATOM   2151  HB2 ASP A 134      44.054   2.887 -33.471  1.00 97.93           H  
ATOM   2152  HB3 ASP A 134      45.088   2.919 -34.893  1.00 97.93           H  
ATOM   2153  O   ASP A 134      42.639   0.182 -33.860  1.00 97.93           O  
ATOM   2154  CG  ASP A 134      46.128   3.069 -33.011  1.00 97.93           C  
ATOM   2155  OD1 ASP A 134      46.593   2.341 -32.108  1.00 97.93           O  
ATOM   2156  OD2 ASP A 134      46.472   4.257 -33.220  1.00 97.93           O  
ATOM   2157  N   MET A 135      43.470   0.593 -35.906  1.00 98.33           N  
ATOM   2158  H   MET A 135      44.270   0.916 -36.431  1.00 98.33           H  
ATOM   2159  CA  MET A 135      42.277   0.148 -36.633  1.00 98.33           C  
ATOM   2160  HA  MET A 135      41.406   0.661 -36.225  1.00 98.33           H  
ATOM   2161  C   MET A 135      42.030  -1.354 -36.469  1.00 98.33           C  
ATOM   2162  CB  MET A 135      42.394   0.486 -38.126  1.00 98.33           C  
ATOM   2163  HB2 MET A 135      43.381   0.206 -38.495  1.00 98.33           H  
ATOM   2164  HB3 MET A 135      41.652  -0.103 -38.665  1.00 98.33           H  
ATOM   2165  O   MET A 135      40.887  -1.753 -36.233  1.00 98.33           O  
ATOM   2166  CG  MET A 135      42.137   1.968 -38.418  1.00 98.33           C  
ATOM   2167  HG2 MET A 135      41.137   2.223 -38.068  1.00 98.33           H  
ATOM   2168  HG3 MET A 135      42.847   2.569 -37.852  1.00 98.33           H  
ATOM   2169  SD  MET A 135      42.268   2.428 -40.174  1.00 98.33           S  
ATOM   2170  CE  MET A 135      40.899   1.463 -40.868  1.00 98.33           C  
ATOM   2171  HE1 MET A 135      41.120   0.399 -40.790  1.00 98.33           H  
ATOM   2172  HE2 MET A 135      40.770   1.723 -41.919  1.00 98.33           H  
ATOM   2173  HE3 MET A 135      39.981   1.686 -40.325  1.00 98.33           H  
ATOM   2174  N   ASP A 136      43.076  -2.174 -36.548  1.00 98.10           N  
ATOM   2175  H   ASP A 136      43.979  -1.790 -36.789  1.00 98.10           H  
ATOM   2176  CA  ASP A 136      42.980  -3.625 -36.371  1.00 98.10           C  
ATOM   2177  HA  ASP A 136      42.216  -4.018 -37.041  1.00 98.10           H  
ATOM   2178  C   ASP A 136      42.549  -3.969 -34.939  1.00 98.10           C  
ATOM   2179  CB  ASP A 136      44.324  -4.289 -36.725  1.00 98.10           C  
ATOM   2180  HB2 ASP A 136      44.302  -5.317 -36.363  1.00 98.10           H  
ATOM   2181  HB3 ASP A 136      45.132  -3.772 -36.206  1.00 98.10           H  
ATOM   2182  O   ASP A 136      41.621  -4.758 -34.737  1.00 98.10           O  
ATOM   2183  CG  ASP A 136      44.624  -4.335 -38.232  1.00 98.10           C  
ATOM   2184  OD1 ASP A 136      43.674  -4.197 -39.039  1.00 98.10           O  
ATOM   2185  OD2 ASP A 136      45.800  -4.587 -38.582  1.00 98.10           O  
ATOM   2186  N   THR A 137      43.135  -3.299 -33.944  1.00 97.79           N  
ATOM   2187  H   THR A 137      43.899  -2.681 -34.179  1.00 97.79           H  
ATOM   2188  CA  THR A 137      42.750  -3.439 -32.530  1.00 97.79           C  
ATOM   2189  HA  THR A 137      42.859  -4.482 -32.234  1.00 97.79           H  
ATOM   2190  C   THR A 137      41.291  -3.032 -32.312  1.00 97.79           C  
ATOM   2191  CB  THR A 137      43.666  -2.584 -31.641  1.00 97.79           C  
ATOM   2192  HB  THR A 137      43.549  -1.531 -31.894  1.00 97.79           H  
ATOM   2193  O   THR A 137      40.515  -3.747 -31.676  1.00 97.79           O  
ATOM   2194  CG2 THR A 137      43.364  -2.776 -30.154  1.00 97.79           C  
ATOM   2195 HG21 THR A 137      43.411  -3.835 -29.900  1.00 97.79           H  
ATOM   2196 HG22 THR A 137      42.374  -2.385 -29.916  1.00 97.79           H  
ATOM   2197 HG23 THR A 137      44.104  -2.233 -29.566  1.00 97.79           H  
ATOM   2198  OG1 THR A 137      45.011  -2.949 -31.838  1.00 97.79           O  
ATOM   2199  HG1 THR A 137      45.323  -2.518 -32.637  1.00 97.79           H  
ATOM   2200  N   THR A 138      40.873  -1.903 -32.891  1.00 98.18           N  
ATOM   2201  H   THR A 138      41.551  -1.351 -33.397  1.00 98.18           H  
ATOM   2202  CA  THR A 138      39.482  -1.432 -32.823  1.00 98.18           C  
ATOM   2203  HA  THR A 138      39.199  -1.330 -31.775  1.00 98.18           H  
ATOM   2204  C   THR A 138      38.522  -2.436 -33.467  1.00 98.18           C  
ATOM   2205  CB  THR A 138      39.341  -0.057 -33.489  1.00 98.18           C  
ATOM   2206  HB  THR A 138      39.619  -0.125 -34.541  1.00 98.18           H  
ATOM   2207  O   THR A 138      37.466  -2.725 -32.905  1.00 98.18           O  
ATOM   2208  CG2 THR A 138      37.924   0.509 -33.384  1.00 98.18           C  
ATOM   2209 HG21 THR A 138      37.633   0.586 -32.336  1.00 98.18           H  
ATOM   2210 HG22 THR A 138      37.219  -0.130 -33.916  1.00 98.18           H  
ATOM   2211 HG23 THR A 138      37.901   1.501 -33.836  1.00 98.18           H  
ATOM   2212  OG1 THR A 138      40.180   0.872 -32.847  1.00 98.18           O  
ATOM   2213  HG1 THR A 138      41.082   0.699 -33.128  1.00 98.18           H  
ATOM   2214  N   SER A 139      38.891  -3.015 -34.613  1.00 98.40           N  
ATOM   2215  H   SER A 139      39.775  -2.744 -35.020  1.00 98.40           H  
ATOM   2216  CA  SER A 139      38.099  -4.036 -35.305  1.00 98.40           C  
ATOM   2217  HA  SER A 139      37.110  -3.627 -35.510  1.00 98.40           H  
ATOM   2218  C   SER A 139      37.916  -5.298 -34.453  1.00 98.40           C  
ATOM   2219  CB  SER A 139      38.769  -4.390 -36.637  1.00 98.40           C  
ATOM   2220  HB2 SER A 139      39.714  -4.900 -36.452  1.00 98.40           H  
ATOM   2221  HB3 SER A 139      38.969  -3.480 -37.202  1.00 98.40           H  
ATOM   2222  O   SER A 139      36.798  -5.805 -34.332  1.00 98.40           O  
ATOM   2223  OG  SER A 139      37.922  -5.234 -37.395  1.00 98.40           O  
ATOM   2224  HG  SER A 139      37.193  -4.710 -37.735  1.00 98.40           H  
ATOM   2225  N   GLN A 140      38.981  -5.763 -33.794  1.00 97.47           N  
ATOM   2226  H   GLN A 140      39.872  -5.310 -33.936  1.00 97.47           H  
ATOM   2227  CA  GLN A 140      38.926  -6.905 -32.876  1.00 97.47           C  
ATOM   2228  HA  GLN A 140      38.507  -7.764 -33.399  1.00 97.47           H  
ATOM   2229  C   GLN A 140      38.020  -6.631 -31.669  1.00 97.47           C  
ATOM   2230  CB  GLN A 140      40.343  -7.256 -32.407  1.00 97.47           C  
ATOM   2231  HB2 GLN A 140      40.278  -7.969 -31.585  1.00 97.47           H  
ATOM   2232  HB3 GLN A 140      40.837  -6.357 -32.040  1.00 97.47           H  
ATOM   2233  O   GLN A 140      37.176  -7.464 -31.334  1.00 97.47           O  
ATOM   2234  CG  GLN A 140      41.183  -7.887 -33.526  1.00 97.47           C  
ATOM   2235  HG2 GLN A 140      41.201  -7.234 -34.399  1.00 97.47           H  
ATOM   2236  HG3 GLN A 140      40.729  -8.832 -33.823  1.00 97.47           H  
ATOM   2237  CD  GLN A 140      42.623  -8.154 -33.100  1.00 97.47           C  
ATOM   2238  NE2 GLN A 140      43.426  -8.745 -33.955  1.00 97.47           N  
ATOM   2239 HE21 GLN A 140      43.139  -8.883 -34.913  1.00 97.47           H  
ATOM   2240 HE22 GLN A 140      44.386  -8.818 -33.648  1.00 97.47           H  
ATOM   2241  OE1 GLN A 140      43.060  -7.867 -32.000  1.00 97.47           O  
ATOM   2242  N   ASN A 141      38.128  -5.443 -31.068  1.00 98.13           N  
ATOM   2243  H   ASN A 141      38.877  -4.829 -31.354  1.00 98.13           H  
ATOM   2244  CA  ASN A 141      37.270  -5.038 -29.953  1.00 98.13           C  
ATOM   2245  HA  ASN A 141      37.362  -5.771 -29.152  1.00 98.13           H  
ATOM   2246  C   ASN A 141      35.790  -5.004 -30.360  1.00 98.13           C  
ATOM   2247  CB  ASN A 141      37.739  -3.669 -29.431  1.00 98.13           C  
ATOM   2248  HB2 ASN A 141      37.003  -3.285 -28.725  1.00 98.13           H  
ATOM   2249  HB3 ASN A 141      37.817  -2.967 -30.262  1.00 98.13           H  
ATOM   2250  O   ASN A 141      34.940  -5.528 -29.641  1.00 98.13           O  
ATOM   2251  CG  ASN A 141      39.069  -3.733 -28.702  1.00 98.13           C  
ATOM   2252  ND2 ASN A 141      39.751  -2.621 -28.567  1.00 98.13           N  
ATOM   2253 HD21 ASN A 141      39.448  -1.767 -29.013  1.00 98.13           H  
ATOM   2254 HD22 ASN A 141      40.654  -2.723 -28.126  1.00 98.13           H  
ATOM   2255  OD1 ASN A 141      39.497  -4.760 -28.209  1.00 98.13           O  
ATOM   2256  N   ILE A 142      35.475  -4.448 -31.536  1.00 98.46           N  
ATOM   2257  H   ILE A 142      36.216  -4.030 -32.079  1.00 98.46           H  
ATOM   2258  CA  ILE A 142      34.106  -4.431 -32.073  1.00 98.46           C  
ATOM   2259  HA  ILE A 142      33.451  -3.962 -31.339  1.00 98.46           H  
ATOM   2260  C   ILE A 142      33.585  -5.858 -32.274  1.00 98.46           C  
ATOM   2261  CB  ILE A 142      34.046  -3.599 -33.376  1.00 98.46           C  
ATOM   2262  HB  ILE A 142      34.865  -3.910 -34.025  1.00 98.46           H  
ATOM   2263  O   ILE A 142      32.454  -6.151 -31.885  1.00 98.46           O  
ATOM   2264  CG1 ILE A 142      34.214  -2.098 -33.045  1.00 98.46           C  
ATOM   2265 HG12 ILE A 142      33.325  -1.740 -32.526  1.00 98.46           H  
ATOM   2266 HG13 ILE A 142      35.059  -1.963 -32.371  1.00 98.46           H  
ATOM   2267  CG2 ILE A 142      32.722  -3.824 -34.134  1.00 98.46           C  
ATOM   2268 HG21 ILE A 142      32.654  -4.858 -34.475  1.00 98.46           H  
ATOM   2269 HG22 ILE A 142      32.672  -3.196 -35.023  1.00 98.46           H  
ATOM   2270 HG23 ILE A 142      31.875  -3.601 -33.486  1.00 98.46           H  
ATOM   2271  CD1 ILE A 142      34.461  -1.218 -34.277  1.00 98.46           C  
ATOM   2272 HD11 ILE A 142      35.311  -1.603 -34.842  1.00 98.46           H  
ATOM   2273 HD12 ILE A 142      33.579  -1.186 -34.916  1.00 98.46           H  
ATOM   2274 HD13 ILE A 142      34.685  -0.203 -33.950  1.00 98.46           H  
ATOM   2275  N   MET A 143      34.395  -6.763 -32.836  1.00 97.64           N  
ATOM   2276  H   MET A 143      35.313  -6.474 -33.141  1.00 97.64           H  
ATOM   2277  CA  MET A 143      33.993  -8.163 -33.005  1.00 97.64           C  
ATOM   2278  HA  MET A 143      33.057  -8.187 -33.563  1.00 97.64           H  
ATOM   2279  C   MET A 143      33.706  -8.851 -31.667  1.00 97.64           C  
ATOM   2280  CB  MET A 143      35.046  -8.950 -33.798  1.00 97.64           C  
ATOM   2281  HB2 MET A 143      34.860 -10.014 -33.651  1.00 97.64           H  
ATOM   2282  HB3 MET A 143      36.049  -8.722 -33.436  1.00 97.64           H  
ATOM   2283  O   MET A 143      32.688  -9.534 -31.560  1.00 97.64           O  
ATOM   2284  CG  MET A 143      34.947  -8.664 -35.299  1.00 97.64           C  
ATOM   2285  HG2 MET A 143      33.896  -8.698 -35.584  1.00 97.64           H  
ATOM   2286  HG3 MET A 143      35.320  -7.661 -35.505  1.00 97.64           H  
ATOM   2287  SD  MET A 143      35.823  -9.862 -36.342  1.00 97.64           S  
ATOM   2288  CE  MET A 143      37.524  -9.270 -36.142  1.00 97.64           C  
ATOM   2289  HE1 MET A 143      37.823  -9.357 -35.097  1.00 97.64           H  
ATOM   2290  HE2 MET A 143      38.194  -9.868 -36.760  1.00 97.64           H  
ATOM   2291  HE3 MET A 143      37.588  -8.226 -36.448  1.00 97.64           H  
ATOM   2292  N   SER A 144      34.537  -8.631 -30.642  1.00 97.93           N  
ATOM   2293  H   SER A 144      35.365  -8.075 -30.799  1.00 97.93           H  
ATOM   2294  CA  SER A 144      34.289  -9.167 -29.296  1.00 97.93           C  
ATOM   2295  HA  SER A 144      34.245 -10.255 -29.353  1.00 97.93           H  
ATOM   2296  C   SER A 144      32.957  -8.669 -28.732  1.00 97.93           C  
ATOM   2297  CB  SER A 144      35.424  -8.786 -28.343  1.00 97.93           C  
ATOM   2298  HB2 SER A 144      35.381  -7.721 -28.114  1.00 97.93           H  
ATOM   2299  HB3 SER A 144      36.381  -9.001 -28.820  1.00 97.93           H  
ATOM   2300  O   SER A 144      32.127  -9.470 -28.310  1.00 97.93           O  
ATOM   2301  OG  SER A 144      35.339  -9.540 -27.149  1.00 97.93           O  
ATOM   2302  HG  SER A 144      34.484  -9.443 -26.724  1.00 97.93           H  
ATOM   2303  N   ILE A 145      32.700  -7.357 -28.813  1.00 98.29           N  
ATOM   2304  H   ILE A 145      33.419  -6.753 -29.185  1.00 98.29           H  
ATOM   2305  CA  ILE A 145      31.456  -6.745 -28.321  1.00 98.29           C  
ATOM   2306  HA  ILE A 145      31.349  -6.978 -27.262  1.00 98.29           H  
ATOM   2307  C   ILE A 145      30.231  -7.331 -29.034  1.00 98.29           C  
ATOM   2308  CB  ILE A 145      31.522  -5.208 -28.488  1.00 98.29           C  
ATOM   2309  HB  ILE A 145      31.824  -4.987 -29.512  1.00 98.29           H  
ATOM   2310  O   ILE A 145      29.213  -7.608 -28.395  1.00 98.29           O  
ATOM   2311  CG1 ILE A 145      32.568  -4.607 -27.522  1.00 98.29           C  
ATOM   2312 HG12 ILE A 145      32.182  -4.641 -26.503  1.00 98.29           H  
ATOM   2313 HG13 ILE A 145      33.479  -5.204 -27.541  1.00 98.29           H  
ATOM   2314  CG2 ILE A 145      30.149  -4.550 -28.241  1.00 98.29           C  
ATOM   2315 HG21 ILE A 145      29.782  -4.814 -27.249  1.00 98.29           H  
ATOM   2316 HG22 ILE A 145      30.222  -3.465 -28.318  1.00 98.29           H  
ATOM   2317 HG23 ILE A 145      29.423  -4.874 -28.988  1.00 98.29           H  
ATOM   2318  CD1 ILE A 145      32.958  -3.162 -27.863  1.00 98.29           C  
ATOM   2319 HD11 ILE A 145      33.288  -3.102 -28.900  1.00 98.29           H  
ATOM   2320 HD12 ILE A 145      32.119  -2.485 -27.705  1.00 98.29           H  
ATOM   2321 HD13 ILE A 145      33.779  -2.852 -27.216  1.00 98.29           H  
ATOM   2322  N   ILE A 146      30.310  -7.536 -30.352  1.00 98.31           N  
ATOM   2323  H   ILE A 146      31.164  -7.272 -30.823  1.00 98.31           H  
ATOM   2324  CA  ILE A 146      29.222  -8.135 -31.135  1.00 98.31           C  
ATOM   2325  HA  ILE A 146      28.312  -7.559 -30.965  1.00 98.31           H  
ATOM   2326  C   ILE A 146      28.933  -9.562 -30.654  1.00 98.31           C  
ATOM   2327  CB  ILE A 146      29.555  -8.082 -32.645  1.00 98.31           C  
ATOM   2328  HB  ILE A 146      30.575  -8.438 -32.790  1.00 98.31           H  
ATOM   2329  O   ILE A 146      27.767  -9.921 -30.478  1.00 98.31           O  
ATOM   2330  CG1 ILE A 146      29.458  -6.625 -33.153  1.00 98.31           C  
ATOM   2331 HG12 ILE A 146      28.414  -6.314 -33.167  1.00 98.31           H  
ATOM   2332 HG13 ILE A 146      29.983  -5.960 -32.467  1.00 98.31           H  
ATOM   2333  CG2 ILE A 146      28.612  -8.985 -33.467  1.00 98.31           C  
ATOM   2334 HG21 ILE A 146      28.758 -10.030 -33.195  1.00 98.31           H  
ATOM   2335 HG22 ILE A 146      27.575  -8.702 -33.287  1.00 98.31           H  
ATOM   2336 HG23 ILE A 146      28.832  -8.901 -34.532  1.00 98.31           H  
ATOM   2337  CD1 ILE A 146      30.059  -6.418 -34.550  1.00 98.31           C  
ATOM   2338 HD11 ILE A 146      29.463  -6.926 -35.308  1.00 98.31           H  
ATOM   2339 HD12 ILE A 146      31.081  -6.796 -34.574  1.00 98.31           H  
ATOM   2340 HD13 ILE A 146      30.070  -5.353 -34.780  1.00 98.31           H  
ATOM   2341  N   VAL A 147      29.971 -10.370 -30.419  1.00 97.99           N  
ATOM   2342  H   VAL A 147      30.905 -10.005 -30.544  1.00 97.99           H  
ATOM   2343  CA  VAL A 147      29.824 -11.743 -29.913  1.00 97.99           C  
ATOM   2344  HA  VAL A 147      29.153 -12.290 -30.575  1.00 97.99           H  
ATOM   2345  C   VAL A 147      29.165 -11.747 -28.531  1.00 97.99           C  
ATOM   2346  CB  VAL A 147      31.183 -12.473 -29.911  1.00 97.99           C  
ATOM   2347  HB  VAL A 147      31.933 -11.853 -29.421  1.00 97.99           H  
ATOM   2348  O   VAL A 147      28.164 -12.440 -28.339  1.00 97.99           O  
ATOM   2349  CG1 VAL A 147      31.123 -13.823 -29.185  1.00 97.99           C  
ATOM   2350 HG11 VAL A 147      32.071 -14.347 -29.303  1.00 97.99           H  
ATOM   2351 HG12 VAL A 147      30.313 -14.435 -29.584  1.00 97.99           H  
ATOM   2352 HG13 VAL A 147      30.967 -13.659 -28.119  1.00 97.99           H  
ATOM   2353  CG2 VAL A 147      31.639 -12.751 -31.352  1.00 97.99           C  
ATOM   2354 HG21 VAL A 147      31.674 -11.825 -31.926  1.00 97.99           H  
ATOM   2355 HG22 VAL A 147      32.640 -13.182 -31.339  1.00 97.99           H  
ATOM   2356 HG23 VAL A 147      30.953 -13.445 -31.838  1.00 97.99           H  
ATOM   2357  N   ASP A 148      29.648 -10.925 -27.600  1.00 98.09           N  
ATOM   2358  H   ASP A 148      30.495 -10.413 -27.798  1.00 98.09           H  
ATOM   2359  CA  ASP A 148      29.107 -10.844 -26.236  1.00 98.09           C  
ATOM   2360  HA  ASP A 148      29.139 -11.832 -25.778  1.00 98.09           H  
ATOM   2361  C   ASP A 148      27.647 -10.373 -26.219  1.00 98.09           C  
ATOM   2362  CB  ASP A 148      29.980  -9.893 -25.403  1.00 98.09           C  
ATOM   2363  HB2 ASP A 148      30.045  -8.929 -25.907  1.00 98.09           H  
ATOM   2364  HB3 ASP A 148      29.502  -9.737 -24.436  1.00 98.09           H  
ATOM   2365  O   ASP A 148      26.796 -10.922 -25.506  1.00 98.09           O  
ATOM   2366  CG  ASP A 148      31.389 -10.442 -25.155  1.00 98.09           C  
ATOM   2367  OD1 ASP A 148      31.536 -11.687 -25.172  1.00 98.09           O  
ATOM   2368  OD2 ASP A 148      32.296  -9.609 -24.933  1.00 98.09           O  
ATOM   2369  N   THR A 149      27.326  -9.398 -27.069  1.00 98.40           N  
ATOM   2370  H   THR A 149      28.075  -8.987 -27.609  1.00 98.40           H  
ATOM   2371  CA  THR A 149      25.961  -8.890 -27.236  1.00 98.40           C  
ATOM   2372  HA  THR A 149      25.583  -8.580 -26.261  1.00 98.40           H  
ATOM   2373  C   THR A 149      25.035  -9.980 -27.775  1.00 98.40           C  
ATOM   2374  CB  THR A 149      25.944  -7.666 -28.162  1.00 98.40           C  
ATOM   2375  HB  THR A 149      26.306  -7.946 -29.151  1.00 98.40           H  
ATOM   2376  O   THR A 149      23.944 -10.183 -27.242  1.00 98.40           O  
ATOM   2377  CG2 THR A 149      24.546  -7.061 -28.293  1.00 98.40           C  
ATOM   2378 HG21 THR A 149      24.137  -6.854 -27.304  1.00 98.40           H  
ATOM   2379 HG22 THR A 149      23.891  -7.750 -28.826  1.00 98.40           H  
ATOM   2380 HG23 THR A 149      24.608  -6.131 -28.858  1.00 98.40           H  
ATOM   2381  OG1 THR A 149      26.771  -6.653 -27.643  1.00 98.40           O  
ATOM   2382  HG1 THR A 149      27.680  -6.929 -27.781  1.00 98.40           H  
ATOM   2383  N   ASN A 150      25.469 -10.737 -28.787  1.00 98.23           N  
ATOM   2384  H   ASN A 150      26.381 -10.546 -29.174  1.00 98.23           H  
ATOM   2385  CA  ASN A 150      24.680 -11.831 -29.360  1.00 98.23           C  
ATOM   2386  HA  ASN A 150      23.696 -11.451 -29.634  1.00 98.23           H  
ATOM   2387  C   ASN A 150      24.444 -12.971 -28.362  1.00 98.23           C  
ATOM   2388  CB  ASN A 150      25.386 -12.346 -30.623  1.00 98.23           C  
ATOM   2389  HB2 ASN A 150      24.972 -13.316 -30.899  1.00 98.23           H  
ATOM   2390  HB3 ASN A 150      26.449 -12.479 -30.423  1.00 98.23           H  
ATOM   2391  O   ASN A 150      23.336 -13.514 -28.296  1.00 98.23           O  
ATOM   2392  CG  ASN A 150      25.197 -11.429 -31.815  1.00 98.23           C  
ATOM   2393  ND2 ASN A 150      26.130 -11.427 -32.735  1.00 98.23           N  
ATOM   2394 HD21 ASN A 150      27.004 -11.897 -32.551  1.00 98.23           H  
ATOM   2395 HD22 ASN A 150      26.011 -10.762 -33.486  1.00 98.23           H  
ATOM   2396  OD1 ASN A 150      24.195 -10.749 -31.967  1.00 98.23           O  
ATOM   2397  N   ASN A 151      25.447 -13.301 -27.548  1.00 97.82           N  
ATOM   2398  H   ASN A 151      26.346 -12.861 -27.687  1.00 97.82           H  
ATOM   2399  CA  ASN A 151      25.307 -14.279 -26.472  1.00 97.82           C  
ATOM   2400  HA  ASN A 151      24.944 -15.220 -26.887  1.00 97.82           H  
ATOM   2401  C   ASN A 151      24.272 -13.809 -25.441  1.00 97.82           C  
ATOM   2402  CB  ASN A 151      26.686 -14.518 -25.838  1.00 97.82           C  
ATOM   2403  HB2 ASN A 151      27.140 -13.564 -25.567  1.00 97.82           H  
ATOM   2404  HB3 ASN A 151      26.571 -15.108 -24.929  1.00 97.82           H  
ATOM   2405  O   ASN A 151      23.368 -14.563 -25.078  1.00 97.82           O  
ATOM   2406  CG  ASN A 151      27.633 -15.276 -26.752  1.00 97.82           C  
ATOM   2407  ND2 ASN A 151      28.921 -15.164 -26.529  1.00 97.82           N  
ATOM   2408 HD21 ASN A 151      29.534 -15.629 -27.184  1.00 97.82           H  
ATOM   2409 HD22 ASN A 151      29.275 -14.498 -25.858  1.00 97.82           H  
ATOM   2410  OD1 ASN A 151      27.231 -15.999 -27.650  1.00 97.82           O  
ATOM   2411  N   THR A 152      24.339 -12.537 -25.042  1.00 98.23           N  
ATOM   2412  H   THR A 152      25.113 -11.978 -25.372  1.00 98.23           H  
ATOM   2413  CA  THR A 152      23.382 -11.924 -24.109  1.00 98.23           C  
ATOM   2414  HA  THR A 152      23.372 -12.501 -23.184  1.00 98.23           H  
ATOM   2415  C   THR A 152      21.957 -11.942 -24.661  1.00 98.23           C  
ATOM   2416  CB  THR A 152      23.811 -10.495 -23.750  1.00 98.23           C  
ATOM   2417  HB  THR A 152      23.798  -9.862 -24.637  1.00 98.23           H  
ATOM   2418  O   THR A 152      21.037 -12.386 -23.977  1.00 98.23           O  
ATOM   2419  CG2 THR A 152      22.905  -9.880 -22.682  1.00 98.23           C  
ATOM   2420 HG21 THR A 152      22.874 -10.522 -21.802  1.00 98.23           H  
ATOM   2421 HG22 THR A 152      21.894  -9.745 -23.068  1.00 98.23           H  
ATOM   2422 HG23 THR A 152      23.300  -8.905 -22.397  1.00 98.23           H  
ATOM   2423  OG1 THR A 152      25.115 -10.518 -23.218  1.00 98.23           O  
ATOM   2424  HG1 THR A 152      25.747 -10.606 -23.935  1.00 98.23           H  
ATOM   2425  N   ILE A 153      21.763 -11.545 -25.922  1.00 98.41           N  
ATOM   2426  H   ILE A 153      22.555 -11.182 -26.433  1.00 98.41           H  
ATOM   2427  CA  ILE A 153      20.456 -11.597 -26.597  1.00 98.41           C  
ATOM   2428  HA  ILE A 153      19.741 -11.001 -26.030  1.00 98.41           H  
ATOM   2429  C   ILE A 153      19.912 -13.030 -26.629  1.00 98.41           C  
ATOM   2430  CB  ILE A 153      20.577 -11.004 -28.021  1.00 98.41           C  
ATOM   2431  HB  ILE A 153      21.453 -11.438 -28.503  1.00 98.41           H  
ATOM   2432  O   ILE A 153      18.719 -13.242 -26.418  1.00 98.41           O  
ATOM   2433  CG1 ILE A 153      20.765  -9.472 -27.932  1.00 98.41           C  
ATOM   2434 HG12 ILE A 153      21.545  -9.239 -27.207  1.00 98.41           H  
ATOM   2435 HG13 ILE A 153      19.844  -9.012 -27.574  1.00 98.41           H  
ATOM   2436  CG2 ILE A 153      19.344 -11.337 -28.891  1.00 98.41           C  
ATOM   2437 HG21 ILE A 153      19.275 -12.413 -29.048  1.00 98.41           H  
ATOM   2438 HG22 ILE A 153      18.441 -10.977 -28.398  1.00 98.41           H  
ATOM   2439 HG23 ILE A 153      19.437 -10.871 -29.872  1.00 98.41           H  
ATOM   2440  CD1 ILE A 153      21.165  -8.818 -29.261  1.00 98.41           C  
ATOM   2441 HD11 ILE A 153      20.349  -8.869 -29.981  1.00 98.41           H  
ATOM   2442 HD12 ILE A 153      22.047  -9.312 -29.668  1.00 98.41           H  
ATOM   2443 HD13 ILE A 153      21.398  -7.768 -29.085  1.00 98.41           H  
ATOM   2444  N   THR A 154      20.772 -14.016 -26.883  1.00 98.29           N  
ATOM   2445  H   THR A 154      21.739 -13.779 -27.051  1.00 98.29           H  
ATOM   2446  CA  THR A 154      20.375 -15.430 -26.927  1.00 98.29           C  
ATOM   2447  HA  THR A 154      19.535 -15.536 -27.614  1.00 98.29           H  
ATOM   2448  C   THR A 154      19.901 -15.923 -25.560  1.00 98.29           C  
ATOM   2449  CB  THR A 154      21.523 -16.299 -27.459  1.00 98.29           C  
ATOM   2450  HB  THR A 154      22.387 -16.229 -26.798  1.00 98.29           H  
ATOM   2451  O   THR A 154      18.862 -16.580 -25.481  1.00 98.29           O  
ATOM   2452  CG2 THR A 154      21.124 -17.767 -27.604  1.00 98.29           C  
ATOM   2453 HG21 THR A 154      20.229 -17.851 -28.220  1.00 98.29           H  
ATOM   2454 HG22 THR A 154      21.939 -18.315 -28.077  1.00 98.29           H  
ATOM   2455 HG23 THR A 154      20.934 -18.205 -26.624  1.00 98.29           H  
ATOM   2456  OG1 THR A 154      21.884 -15.844 -28.745  1.00 98.29           O  
ATOM   2457  HG1 THR A 154      22.447 -15.075 -28.634  1.00 98.29           H  
ATOM   2458  N   MET A 155      20.604 -15.563 -24.480  1.00 97.31           N  
ATOM   2459  H   MET A 155      21.445 -15.019 -24.605  1.00 97.31           H  
ATOM   2460  CA  MET A 155      20.178 -15.882 -23.111  1.00 97.31           C  
ATOM   2461  HA  MET A 155      20.024 -16.958 -23.027  1.00 97.31           H  
ATOM   2462  C   MET A 155      18.837 -15.221 -22.770  1.00 97.31           C  
ATOM   2463  CB  MET A 155      21.257 -15.469 -22.101  1.00 97.31           C  
ATOM   2464  HB2 MET A 155      21.521 -14.422 -22.252  1.00 97.31           H  
ATOM   2465  HB3 MET A 155      20.856 -15.580 -21.094  1.00 97.31           H  
ATOM   2466  O   MET A 155      17.912 -15.907 -22.347  1.00 97.31           O  
ATOM   2467  CG  MET A 155      22.510 -16.344 -22.216  1.00 97.31           C  
ATOM   2468  HG2 MET A 155      22.951 -16.218 -23.205  1.00 97.31           H  
ATOM   2469  HG3 MET A 155      22.207 -17.387 -22.115  1.00 97.31           H  
ATOM   2470  SD  MET A 155      23.791 -16.023 -20.971  1.00 97.31           S  
ATOM   2471  CE  MET A 155      24.298 -14.342 -21.421  1.00 97.31           C  
ATOM   2472  HE1 MET A 155      23.472 -13.650 -21.253  1.00 97.31           H  
ATOM   2473  HE2 MET A 155      25.140 -14.040 -20.798  1.00 97.31           H  
ATOM   2474  HE3 MET A 155      24.601 -14.317 -22.467  1.00 97.31           H  
ATOM   2475  N   LEU A 156      18.684 -13.924 -23.059  1.00 98.39           N  
ATOM   2476  H   LEU A 156      19.483 -13.412 -23.404  1.00 98.39           H  
ATOM   2477  CA  LEU A 156      17.441 -13.193 -22.792  1.00 98.39           C  
ATOM   2478  HA  LEU A 156      17.203 -13.283 -21.733  1.00 98.39           H  
ATOM   2479  C   LEU A 156      16.238 -13.767 -23.551  1.00 98.39           C  
ATOM   2480  CB  LEU A 156      17.633 -11.712 -23.160  1.00 98.39           C  
ATOM   2481  HB2 LEU A 156      18.035 -11.655 -24.171  1.00 98.39           H  
ATOM   2482  HB3 LEU A 156      16.657 -11.226 -23.164  1.00 98.39           H  
ATOM   2483  O   LEU A 156      15.142 -13.836 -23.000  1.00 98.39           O  
ATOM   2484  CG  LEU A 156      18.552 -10.929 -22.206  1.00 98.39           C  
ATOM   2485  HG  LEU A 156      19.515 -11.432 -22.116  1.00 98.39           H  
ATOM   2486  CD1 LEU A 156      18.786  -9.531 -22.781  1.00 98.39           C  
ATOM   2487 HD11 LEU A 156      19.257  -9.612 -23.761  1.00 98.39           H  
ATOM   2488 HD12 LEU A 156      17.839  -8.998 -22.871  1.00 98.39           H  
ATOM   2489 HD13 LEU A 156      19.452  -8.974 -22.122  1.00 98.39           H  
ATOM   2490  CD2 LEU A 156      17.946 -10.781 -20.810  1.00 98.39           C  
ATOM   2491 HD21 LEU A 156      17.870 -11.755 -20.327  1.00 98.39           H  
ATOM   2492 HD22 LEU A 156      16.955 -10.330 -20.871  1.00 98.39           H  
ATOM   2493 HD23 LEU A 156      18.591 -10.155 -20.193  1.00 98.39           H  
ATOM   2494  N   LYS A 157      16.426 -14.207 -24.803  1.00 98.21           N  
ATOM   2495  H   LYS A 157      17.342 -14.092 -25.212  1.00 98.21           H  
ATOM   2496  CA  LYS A 157      15.369 -14.883 -25.574  1.00 98.21           C  
ATOM   2497  HA  LYS A 157      14.476 -14.259 -25.591  1.00 98.21           H  
ATOM   2498  C   LYS A 157      14.937 -16.190 -24.912  1.00 98.21           C  
ATOM   2499  CB  LYS A 157      15.835 -15.143 -27.010  1.00 98.21           C  
ATOM   2500  HB2 LYS A 157      16.851 -15.535 -27.002  1.00 98.21           H  
ATOM   2501  HB3 LYS A 157      15.182 -15.893 -27.458  1.00 98.21           H  
ATOM   2502  O   LYS A 157      13.744 -16.421 -24.761  1.00 98.21           O  
ATOM   2503  CG  LYS A 157      15.764 -13.874 -27.866  1.00 98.21           C  
ATOM   2504  HG2 LYS A 157      16.359 -13.079 -27.417  1.00 98.21           H  
ATOM   2505  HG3 LYS A 157      14.727 -13.543 -27.928  1.00 98.21           H  
ATOM   2506  CD  LYS A 157      16.286 -14.177 -29.272  1.00 98.21           C  
ATOM   2507  HD2 LYS A 157      15.709 -15.000 -29.695  1.00 98.21           H  
ATOM   2508  HD3 LYS A 157      17.334 -14.471 -29.204  1.00 98.21           H  
ATOM   2509  CE  LYS A 157      16.147 -12.938 -30.155  1.00 98.21           C  
ATOM   2510  HE2 LYS A 157      16.725 -12.130 -29.707  1.00 98.21           H  
ATOM   2511  HE3 LYS A 157      15.099 -12.638 -30.166  1.00 98.21           H  
ATOM   2512  NZ  LYS A 157      16.621 -13.215 -31.532  1.00 98.21           N  
ATOM   2513  HZ1 LYS A 157      17.592 -13.494 -31.512  1.00 98.21           H  
ATOM   2514  HZ2 LYS A 157      16.530 -12.394 -32.112  1.00 98.21           H  
ATOM   2515  HZ3 LYS A 157      16.082 -13.967 -31.937  1.00 98.21           H  
ATOM   2516  N   LYS A 158      15.895 -17.003 -24.459  1.00 97.73           N  
ATOM   2517  H   LYS A 158      16.856 -16.716 -24.577  1.00 97.73           H  
ATOM   2518  CA  LYS A 158      15.609 -18.258 -23.751  1.00 97.73           C  
ATOM   2519  HA  LYS A 158      14.969 -18.875 -24.382  1.00 97.73           H  
ATOM   2520  C   LYS A 158      14.836 -18.021 -22.448  1.00 97.73           C  
ATOM   2521  CB  LYS A 158      16.936 -18.982 -23.498  1.00 97.73           C  
ATOM   2522  HB2 LYS A 158      17.568 -18.362 -22.862  1.00 97.73           H  
ATOM   2523  HB3 LYS A 158      17.447 -19.137 -24.448  1.00 97.73           H  
ATOM   2524  O   LYS A 158      13.890 -18.755 -22.152  1.00 97.73           O  
ATOM   2525  CG  LYS A 158      16.721 -20.336 -22.814  1.00 97.73           C  
ATOM   2526  HG2 LYS A 158      16.153 -20.993 -23.472  1.00 97.73           H  
ATOM   2527  HG3 LYS A 158      16.168 -20.198 -21.885  1.00 97.73           H  
ATOM   2528  CD  LYS A 158      18.066 -20.975 -22.473  1.00 97.73           C  
ATOM   2529  HD2 LYS A 158      18.641 -20.279 -21.863  1.00 97.73           H  
ATOM   2530  HD3 LYS A 158      18.611 -21.195 -23.391  1.00 97.73           H  
ATOM   2531  CE  LYS A 158      17.803 -22.257 -21.684  1.00 97.73           C  
ATOM   2532  HE2 LYS A 158      17.152 -22.010 -20.845  1.00 97.73           H  
ATOM   2533  HE3 LYS A 158      17.270 -22.962 -22.322  1.00 97.73           H  
ATOM   2534  NZ  LYS A 158      19.068 -22.842 -21.186  1.00 97.73           N  
ATOM   2535  HZ1 LYS A 158      19.681 -23.069 -21.956  1.00 97.73           H  
ATOM   2536  HZ2 LYS A 158      19.530 -22.173 -20.587  1.00 97.73           H  
ATOM   2537  HZ3 LYS A 158      18.879 -23.674 -20.645  1.00 97.73           H  
ATOM   2538  N   ASP A 159      15.221 -17.006 -21.681  1.00 98.07           N  
ATOM   2539  H   ASP A 159      16.072 -16.514 -21.916  1.00 98.07           H  
ATOM   2540  CA  ASP A 159      14.534 -16.652 -20.436  1.00 98.07           C  
ATOM   2541  HA  ASP A 159      14.448 -17.537 -19.807  1.00 98.07           H  
ATOM   2542  C   ASP A 159      13.115 -16.143 -20.712  1.00 98.07           C  
ATOM   2543  CB  ASP A 159      15.346 -15.598 -19.670  1.00 98.07           C  
ATOM   2544  HB2 ASP A 159      14.748 -15.244 -18.830  1.00 98.07           H  
ATOM   2545  HB3 ASP A 159      15.538 -14.747 -20.325  1.00 98.07           H  
ATOM   2546  O   ASP A 159      12.172 -16.517 -20.014  1.00 98.07           O  
ATOM   2547  CG  ASP A 159      16.675 -16.125 -19.115  1.00 98.07           C  
ATOM   2548  OD1 ASP A 159      16.847 -17.365 -19.039  1.00 98.07           O  
ATOM   2549  OD2 ASP A 159      17.508 -15.265 -18.755  1.00 98.07           O  
ATOM   2550  N   LEU A 160      12.936 -15.346 -21.770  1.00 98.21           N  
ATOM   2551  H   LEU A 160      13.749 -15.058 -22.295  1.00 98.21           H  
ATOM   2552  CA  LEU A 160      11.624 -14.874 -22.206  1.00 98.21           C  
ATOM   2553  HA  LEU A 160      11.159 -14.364 -21.363  1.00 98.21           H  
ATOM   2554  C   LEU A 160      10.704 -16.035 -22.604  1.00 98.21           C  
ATOM   2555  CB  LEU A 160      11.810 -13.871 -23.357  1.00 98.21           C  
ATOM   2556  HB2 LEU A 160      12.301 -14.377 -24.188  1.00 98.21           H  
ATOM   2557  HB3 LEU A 160      12.463 -13.066 -23.020  1.00 98.21           H  
ATOM   2558  O   LEU A 160       9.558 -16.071 -22.158  1.00 98.21           O  
ATOM   2559  CG  LEU A 160      10.493 -13.264 -23.872  1.00 98.21           C  
ATOM   2560  HG  LEU A 160       9.828 -14.054 -24.220  1.00 98.21           H  
ATOM   2561  CD1 LEU A 160       9.776 -12.447 -22.793  1.00 98.21           C  
ATOM   2562 HD11 LEU A 160       8.903 -11.957 -23.225  1.00 98.21           H  
ATOM   2563 HD12 LEU A 160       9.432 -13.108 -21.998  1.00 98.21           H  
ATOM   2564 HD13 LEU A 160      10.450 -11.695 -22.382  1.00 98.21           H  
ATOM   2565  CD2 LEU A 160      10.791 -12.342 -25.055  1.00 98.21           C  
ATOM   2566 HD21 LEU A 160      11.452 -11.534 -24.742  1.00 98.21           H  
ATOM   2567 HD22 LEU A 160      11.270 -12.919 -25.846  1.00 98.21           H  
ATOM   2568 HD23 LEU A 160       9.860 -11.928 -25.441  1.00 98.21           H  
ATOM   2569  N   ASP A 161      11.208 -16.996 -23.378  1.00 97.94           N  
ATOM   2570  H   ASP A 161      12.129 -16.867 -23.770  1.00 97.94           H  
ATOM   2571  CA  ASP A 161      10.446 -18.181 -23.789  1.00 97.94           C  
ATOM   2572  HA  ASP A 161       9.526 -17.864 -24.279  1.00 97.94           H  
ATOM   2573  C   ASP A 161      10.054 -19.044 -22.579  1.00 97.94           C  
ATOM   2574  CB  ASP A 161      11.272 -19.012 -24.788  1.00 97.94           C  
ATOM   2575  HB2 ASP A 161      12.252 -19.220 -24.359  1.00 97.94           H  
ATOM   2576  HB3 ASP A 161      10.768 -19.966 -24.940  1.00 97.94           H  
ATOM   2577  O   ASP A 161       8.915 -19.506 -22.470  1.00 97.94           O  
ATOM   2578  CG  ASP A 161      11.447 -18.355 -26.164  1.00 97.94           C  
ATOM   2579  OD1 ASP A 161      10.598 -17.512 -26.538  1.00 97.94           O  
ATOM   2580  OD2 ASP A 161      12.411 -18.744 -26.863  1.00 97.94           O  
ATOM   2581  N   THR A 162      10.973 -19.203 -21.621  1.00 97.76           N  
ATOM   2582  H   THR A 162      11.881 -18.787 -21.773  1.00 97.76           H  
ATOM   2583  CA  THR A 162      10.716 -19.921 -20.362  1.00 97.76           C  
ATOM   2584  HA  THR A 162      10.363 -20.926 -20.597  1.00 97.76           H  
ATOM   2585  C   THR A 162       9.624 -19.225 -19.548  1.00 97.76           C  
ATOM   2586  CB  THR A 162      12.004 -20.044 -19.531  1.00 97.76           C  
ATOM   2587  HB  THR A 162      12.362 -19.051 -19.259  1.00 97.76           H  
ATOM   2588  O   THR A 162       8.669 -19.862 -19.102  1.00 97.76           O  
ATOM   2589  CG2 THR A 162      11.792 -20.861 -18.256  1.00 97.76           C  
ATOM   2590 HG21 THR A 162      11.350 -21.827 -18.499  1.00 97.76           H  
ATOM   2591 HG22 THR A 162      12.752 -21.017 -17.763  1.00 97.76           H  
ATOM   2592 HG23 THR A 162      11.136 -20.322 -17.573  1.00 97.76           H  
ATOM   2593  OG1 THR A 162      13.008 -20.689 -20.286  1.00 97.76           O  
ATOM   2594  HG1 THR A 162      13.309 -20.057 -20.943  1.00 97.76           H  
ATOM   2595  N   ASN A 163       9.714 -17.901 -19.403  1.00 98.04           N  
ATOM   2596  H   ASN A 163      10.518 -17.429 -19.789  1.00 98.04           H  
ATOM   2597  CA  ASN A 163       8.714 -17.105 -18.695  1.00 98.04           C  
ATOM   2598  HA  ASN A 163       8.571 -17.525 -17.699  1.00 98.04           H  
ATOM   2599  C   ASN A 163       7.347 -17.153 -19.386  1.00 98.04           C  
ATOM   2600  CB  ASN A 163       9.229 -15.664 -18.558  1.00 98.04           C  
ATOM   2601  HB2 ASN A 163       8.411 -15.016 -18.242  1.00 98.04           H  
ATOM   2602  HB3 ASN A 163       9.594 -15.310 -19.522  1.00 98.04           H  
ATOM   2603  O   ASN A 163       6.329 -17.284 -18.708  1.00 98.04           O  
ATOM   2604  CG  ASN A 163      10.329 -15.534 -17.520  1.00 98.04           C  
ATOM   2605  ND2 ASN A 163      11.131 -14.500 -17.602  1.00 98.04           N  
ATOM   2606 HD21 ASN A 163      11.904 -14.503 -16.953  1.00 98.04           H  
ATOM   2607 HD22 ASN A 163      11.119 -13.919 -18.428  1.00 98.04           H  
ATOM   2608  OD1 ASN A 163      10.457 -16.327 -16.601  1.00 98.04           O  
ATOM   2609  N   ALA A 164       7.308 -17.107 -20.719  1.00 97.91           N  
ATOM   2610  H   ALA A 164       8.171 -16.982 -21.228  1.00 97.91           H  
ATOM   2611  CA  ALA A 164       6.073 -17.253 -21.483  1.00 97.91           C  
ATOM   2612  HA  ALA A 164       5.366 -16.492 -21.151  1.00 97.91           H  
ATOM   2613  C   ALA A 164       5.417 -18.625 -21.248  1.00 97.91           C  
ATOM   2614  CB  ALA A 164       6.383 -17.011 -22.965  1.00 97.91           C  
ATOM   2615  HB1 ALA A 164       5.465 -17.078 -23.547  1.00 97.91           H  
ATOM   2616  HB2 ALA A 164       7.091 -17.756 -23.330  1.00 97.91           H  
ATOM   2617  HB3 ALA A 164       6.817 -16.020 -23.096  1.00 97.91           H  
ATOM   2618  O   ALA A 164       4.203 -18.700 -21.043  1.00 97.91           O  
ATOM   2619  N   GLY A 165       6.217 -19.698 -21.207  1.00 97.76           N  
ATOM   2620  H   GLY A 165       7.196 -19.571 -21.419  1.00 97.76           H  
ATOM   2621  CA  GLY A 165       5.755 -21.039 -20.844  1.00 97.76           C  
ATOM   2622  HA2 GLY A 165       4.993 -21.367 -21.551  1.00 97.76           H  
ATOM   2623  HA3 GLY A 165       6.601 -21.725 -20.891  1.00 97.76           H  
ATOM   2624  C   GLY A 165       5.169 -21.100 -19.431  1.00 97.76           C  
ATOM   2625  O   GLY A 165       4.050 -21.577 -19.250  1.00 97.76           O  
ATOM   2626  N   ASN A 166       5.874 -20.542 -18.444  1.00 98.14           N  
ATOM   2627  H   ASN A 166       6.801 -20.202 -18.656  1.00 98.14           H  
ATOM   2628  CA  ASN A 166       5.414 -20.498 -17.052  1.00 98.14           C  
ATOM   2629  HA  ASN A 166       5.226 -21.515 -16.707  1.00 98.14           H  
ATOM   2630  C   ASN A 166       4.098 -19.720 -16.898  1.00 98.14           C  
ATOM   2631  CB  ASN A 166       6.519 -19.872 -16.183  1.00 98.14           C  
ATOM   2632  HB2 ASN A 166       6.132 -19.716 -15.177  1.00 98.14           H  
ATOM   2633  HB3 ASN A 166       6.802 -18.904 -16.595  1.00 98.14           H  
ATOM   2634  O   ASN A 166       3.185 -20.175 -16.212  1.00 98.14           O  
ATOM   2635  CG  ASN A 166       7.756 -20.742 -16.057  1.00 98.14           C  
ATOM   2636  ND2 ASN A 166       8.875 -20.163 -15.688  1.00 98.14           N  
ATOM   2637 HD21 ASN A 166       9.681 -20.769 -15.632  1.00 98.14           H  
ATOM   2638 HD22 ASN A 166       8.931 -19.163 -15.562  1.00 98.14           H  
ATOM   2639  OD1 ASN A 166       7.740 -21.944 -16.254  1.00 98.14           O  
ATOM   2640  N   ILE A 167       3.969 -18.569 -17.566  1.00 98.54           N  
ATOM   2641  H   ILE A 167       4.762 -18.236 -18.096  1.00 98.54           H  
ATOM   2642  CA  ILE A 167       2.742 -17.757 -17.548  1.00 98.54           C  
ATOM   2643  HA  ILE A 167       2.481 -17.538 -16.512  1.00 98.54           H  
ATOM   2644  C   ILE A 167       1.562 -18.534 -18.140  1.00 98.54           C  
ATOM   2645  CB  ILE A 167       2.979 -16.419 -18.287  1.00 98.54           C  
ATOM   2646  HB  ILE A 167       3.470 -16.632 -19.237  1.00 98.54           H  
ATOM   2647  O   ILE A 167       0.448 -18.439 -17.625  1.00 98.54           O  
ATOM   2648  CG1 ILE A 167       3.900 -15.513 -17.438  1.00 98.54           C  
ATOM   2649 HG12 ILE A 167       3.353 -15.152 -16.567  1.00 98.54           H  
ATOM   2650 HG13 ILE A 167       4.748 -16.090 -17.069  1.00 98.54           H  
ATOM   2651  CG2 ILE A 167       1.658 -15.680 -18.588  1.00 98.54           C  
ATOM   2652 HG21 ILE A 167       1.038 -16.265 -19.267  1.00 98.54           H  
ATOM   2653 HG22 ILE A 167       1.109 -15.506 -17.662  1.00 98.54           H  
ATOM   2654 HG23 ILE A 167       1.854 -14.725 -19.075  1.00 98.54           H  
ATOM   2655  CD1 ILE A 167       4.463 -14.310 -18.207  1.00 98.54           C  
ATOM   2656 HD11 ILE A 167       3.671 -13.608 -18.467  1.00 98.54           H  
ATOM   2657 HD12 ILE A 167       4.965 -14.651 -19.113  1.00 98.54           H  
ATOM   2658 HD13 ILE A 167       5.188 -13.793 -17.578  1.00 98.54           H  
ATOM   2659  N   LYS A 168       1.791 -19.313 -19.204  1.00 97.74           N  
ATOM   2660  H   LYS A 168       2.727 -19.349 -19.582  1.00 97.74           H  
ATOM   2661  CA  LYS A 168       0.749 -20.148 -19.807  1.00 97.74           C  
ATOM   2662  HA  LYS A 168      -0.110 -19.518 -20.038  1.00 97.74           H  
ATOM   2663  C   LYS A 168       0.238 -21.208 -18.825  1.00 97.74           C  
ATOM   2664  CB  LYS A 168       1.276 -20.762 -21.110  1.00 97.74           C  
ATOM   2665  HB2 LYS A 168       2.101 -21.438 -20.888  1.00 97.74           H  
ATOM   2666  HB3 LYS A 168       1.638 -19.968 -21.764  1.00 97.74           H  
ATOM   2667  O   LYS A 168      -0.972 -21.315 -18.663  1.00 97.74           O  
ATOM   2668  CG  LYS A 168       0.166 -21.539 -21.824  1.00 97.74           C  
ATOM   2669  HG2 LYS A 168      -0.229 -22.301 -21.152  1.00 97.74           H  
ATOM   2670  HG3 LYS A 168      -0.641 -20.858 -22.094  1.00 97.74           H  
ATOM   2671  CD  LYS A 168       0.691 -22.239 -23.077  1.00 97.74           C  
ATOM   2672  HD2 LYS A 168       1.551 -22.852 -22.809  1.00 97.74           H  
ATOM   2673  HD3 LYS A 168       0.974 -21.503 -23.830  1.00 97.74           H  
ATOM   2674  CE  LYS A 168      -0.444 -23.131 -23.579  1.00 97.74           C  
ATOM   2675  HE2 LYS A 168      -0.796 -23.719 -22.731  1.00 97.74           H  
ATOM   2676  HE3 LYS A 168      -1.283 -22.514 -23.901  1.00 97.74           H  
ATOM   2677  NZ  LYS A 168      -0.009 -24.053 -24.646  1.00 97.74           N  
ATOM   2678  HZ1 LYS A 168      -0.786 -24.659 -24.868  1.00 97.74           H  
ATOM   2679  HZ2 LYS A 168       0.299 -23.550 -25.466  1.00 97.74           H  
ATOM   2680  HZ3 LYS A 168       0.731 -24.638 -24.286  1.00 97.74           H  
ATOM   2681  N   ILE A 169       1.141 -21.921 -18.148  1.00 97.55           N  
ATOM   2682  H   ILE A 169       2.119 -21.761 -18.343  1.00 97.55           H  
ATOM   2683  CA  ILE A 169       0.784 -22.940 -17.145  1.00 97.55           C  
ATOM   2684  HA  ILE A 169       0.137 -23.686 -17.606  1.00 97.55           H  
ATOM   2685  C   ILE A 169      -0.017 -22.307 -16.001  1.00 97.55           C  
ATOM   2686  CB  ILE A 169       2.055 -23.650 -16.622  1.00 97.55           C  
ATOM   2687  HB  ILE A 169       2.756 -22.892 -16.275  1.00 97.55           H  
ATOM   2688  O   ILE A 169      -1.105 -22.769 -15.679  1.00 97.55           O  
ATOM   2689  CG1 ILE A 169       2.724 -24.458 -17.758  1.00 97.55           C  
ATOM   2690 HG12 ILE A 169       2.800 -23.842 -18.653  1.00 97.55           H  
ATOM   2691 HG13 ILE A 169       2.104 -25.320 -18.003  1.00 97.55           H  
ATOM   2692  CG2 ILE A 169       1.725 -24.577 -15.435  1.00 97.55           C  
ATOM   2693 HG21 ILE A 169       1.327 -24.012 -14.591  1.00 97.55           H  
ATOM   2694 HG22 ILE A 169       0.976 -25.313 -15.727  1.00 97.55           H  
ATOM   2695 HG23 ILE A 169       2.616 -25.094 -15.080  1.00 97.55           H  
ATOM   2696  CD1 ILE A 169       4.144 -24.936 -17.423  1.00 97.55           C  
ATOM   2697 HD11 ILE A 169       4.124 -25.678 -16.624  1.00 97.55           H  
ATOM   2698 HD12 ILE A 169       4.584 -25.395 -18.309  1.00 97.55           H  
ATOM   2699 HD13 ILE A 169       4.760 -24.089 -17.121  1.00 97.55           H  
ATOM   2700  N   LEU A 170       0.467 -21.190 -15.446  1.00 97.77           N  
ATOM   2701  H   LEU A 170       1.374 -20.859 -15.741  1.00 97.77           H  
ATOM   2702  CA  LEU A 170      -0.233 -20.479 -14.369  1.00 97.77           C  
ATOM   2703  HA  LEU A 170      -0.345 -21.148 -13.516  1.00 97.77           H  
ATOM   2704  C   LEU A 170      -1.645 -20.051 -14.774  1.00 97.77           C  
ATOM   2705  CB  LEU A 170       0.573 -19.231 -13.975  1.00 97.77           C  
ATOM   2706  HB2 LEU A 170       0.845 -18.694 -14.883  1.00 97.77           H  
ATOM   2707  HB3 LEU A 170      -0.065 -18.576 -13.382  1.00 97.77           H  
ATOM   2708  O   LEU A 170      -2.564 -20.087 -13.959  1.00 97.77           O  
ATOM   2709  CG  LEU A 170       1.840 -19.529 -13.162  1.00 97.77           C  
ATOM   2710  HG  LEU A 170       2.454 -20.268 -13.677  1.00 97.77           H  
ATOM   2711  CD1 LEU A 170       2.648 -18.238 -13.016  1.00 97.77           C  
ATOM   2712 HD11 LEU A 170       2.935 -17.877 -14.004  1.00 97.77           H  
ATOM   2713 HD12 LEU A 170       3.553 -18.439 -12.443  1.00 97.77           H  
ATOM   2714 HD13 LEU A 170       2.055 -17.479 -12.505  1.00 97.77           H  
ATOM   2715  CD2 LEU A 170       1.509 -20.050 -11.762  1.00 97.77           C  
ATOM   2716 HD21 LEU A 170       2.428 -20.180 -11.190  1.00 97.77           H  
ATOM   2717 HD22 LEU A 170       0.852 -19.353 -11.241  1.00 97.77           H  
ATOM   2718 HD23 LEU A 170       1.020 -21.021 -11.830  1.00 97.77           H  
ATOM   2719  N   ARG A 171      -1.825 -19.633 -16.029  1.00 97.95           N  
ATOM   2720  H   ARG A 171      -1.026 -19.622 -16.646  1.00 97.95           H  
ATOM   2721  CA  ARG A 171      -3.140 -19.264 -16.549  1.00 97.95           C  
ATOM   2722  HA  ARG A 171      -3.603 -18.559 -15.859  1.00 97.95           H  
ATOM   2723  C   ARG A 171      -4.079 -20.466 -16.607  1.00 97.95           C  
ATOM   2724  CB  ARG A 171      -2.963 -18.597 -17.912  1.00 97.95           C  
ATOM   2725  HB2 ARG A 171      -2.270 -17.762 -17.810  1.00 97.95           H  
ATOM   2726  HB3 ARG A 171      -2.551 -19.311 -18.625  1.00 97.95           H  
ATOM   2727  O   ARG A 171      -5.215 -20.343 -16.167  1.00 97.95           O  
ATOM   2728  CG  ARG A 171      -4.302 -18.079 -18.433  1.00 97.95           C  
ATOM   2729  HG2 ARG A 171      -4.995 -18.907 -18.581  1.00 97.95           H  
ATOM   2730  HG3 ARG A 171      -4.728 -17.379 -17.714  1.00 97.95           H  
ATOM   2731  CD  ARG A 171      -4.076 -17.377 -19.766  1.00 97.95           C  
ATOM   2732  HD2 ARG A 171      -3.351 -16.577 -19.622  1.00 97.95           H  
ATOM   2733  HD3 ARG A 171      -3.684 -18.102 -20.479  1.00 97.95           H  
ATOM   2734  NE  ARG A 171      -5.343 -16.827 -20.259  1.00 97.95           N  
ATOM   2735  HE  ARG A 171      -6.168 -17.144 -19.771  1.00 97.95           H  
ATOM   2736  NH1 ARG A 171      -4.478 -15.675 -22.040  1.00 97.95           N  
ATOM   2737 HH11 ARG A 171      -3.574 -16.057 -21.804  1.00 97.95           H  
ATOM   2738 HH12 ARG A 171      -4.602 -15.060 -22.832  1.00 97.95           H  
ATOM   2739  NH2 ARG A 171      -6.669 -15.561 -21.589  1.00 97.95           N  
ATOM   2740 HH21 ARG A 171      -7.450 -15.863 -21.024  1.00 97.95           H  
ATOM   2741 HH22 ARG A 171      -6.809 -14.957 -22.386  1.00 97.95           H  
ATOM   2742  CZ  ARG A 171      -5.490 -16.024 -21.291  1.00 97.95           C  
ATOM   2743  N   GLU A 172      -3.602 -21.602 -17.108  1.00 97.71           N  
ATOM   2744  H   GLU A 172      -2.636 -21.636 -17.401  1.00 97.71           H  
ATOM   2745  CA  GLU A 172      -4.375 -22.849 -17.162  1.00 97.71           C  
ATOM   2746  HA  GLU A 172      -5.302 -22.669 -17.707  1.00 97.71           H  
ATOM   2747  C   GLU A 172      -4.787 -23.313 -15.752  1.00 97.71           C  
ATOM   2748  CB  GLU A 172      -3.569 -23.926 -17.922  1.00 97.71           C  
ATOM   2749  HB2 GLU A 172      -4.060 -24.891 -17.794  1.00 97.71           H  
ATOM   2750  HB3 GLU A 172      -2.567 -23.990 -17.497  1.00 97.71           H  
ATOM   2751  O   GLU A 172      -5.955 -23.639 -15.533  1.00 97.71           O  
ATOM   2752  CG  GLU A 172      -3.474 -23.625 -19.434  1.00 97.71           C  
ATOM   2753  HG2 GLU A 172      -4.474 -23.709 -19.859  1.00 97.71           H  
ATOM   2754  HG3 GLU A 172      -3.155 -22.592 -19.574  1.00 97.71           H  
ATOM   2755  CD  GLU A 172      -2.514 -24.533 -20.235  1.00 97.71           C  
ATOM   2756  OE1 GLU A 172      -2.409 -24.317 -21.473  1.00 97.71           O  
ATOM   2757  OE2 GLU A 172      -1.847 -25.414 -19.654  1.00 97.71           O  
ATOM   2758  N   ASP A 173      -3.880 -23.237 -14.773  1.00 97.99           N  
ATOM   2759  H   ASP A 173      -2.920 -23.051 -15.027  1.00 97.99           H  
ATOM   2760  CA  ASP A 173      -4.168 -23.568 -13.371  1.00 97.99           C  
ATOM   2761  HA  ASP A 173      -4.568 -24.581 -13.317  1.00 97.99           H  
ATOM   2762  C   ASP A 173      -5.208 -22.622 -12.746  1.00 97.99           C  
ATOM   2763  CB  ASP A 173      -2.875 -23.503 -12.539  1.00 97.99           C  
ATOM   2764  HB2 ASP A 173      -3.146 -23.525 -11.484  1.00 97.99           H  
ATOM   2765  HB3 ASP A 173      -2.374 -22.554 -12.728  1.00 97.99           H  
ATOM   2766  O   ASP A 173      -6.134 -23.059 -12.056  1.00 97.99           O  
ATOM   2767  CG  ASP A 173      -1.890 -24.653 -12.780  1.00 97.99           C  
ATOM   2768  OD1 ASP A 173      -2.305 -25.695 -13.332  1.00 97.99           O  
ATOM   2769  OD2 ASP A 173      -0.731 -24.492 -12.333  1.00 97.99           O  
ATOM   2770  N   ILE A 174      -5.082 -21.312 -12.987  1.00 98.45           N  
ATOM   2771  H   ILE A 174      -4.301 -21.013 -13.553  1.00 98.45           H  
ATOM   2772  CA  ILE A 174      -6.042 -20.308 -12.505  1.00 98.45           C  
ATOM   2773  HA  ILE A 174      -6.157 -20.429 -11.428  1.00 98.45           H  
ATOM   2774  C   ILE A 174      -7.423 -20.548 -13.120  1.00 98.45           C  
ATOM   2775  CB  ILE A 174      -5.521 -18.878 -12.778  1.00 98.45           C  
ATOM   2776  HB  ILE A 174      -5.147 -18.834 -13.801  1.00 98.45           H  
ATOM   2777  O   ILE A 174      -8.417 -20.541 -12.393  1.00 98.45           O  
ATOM   2778  CG1 ILE A 174      -4.367 -18.550 -11.803  1.00 98.45           C  
ATOM   2779 HG12 ILE A 174      -4.767 -18.418 -10.798  1.00 98.45           H  
ATOM   2780 HG13 ILE A 174      -3.671 -19.388 -11.766  1.00 98.45           H  
ATOM   2781  CG2 ILE A 174      -6.639 -17.824 -12.632  1.00 98.45           C  
ATOM   2782 HG21 ILE A 174      -6.241 -16.817 -12.756  1.00 98.45           H  
ATOM   2783 HG22 ILE A 174      -7.384 -17.967 -13.414  1.00 98.45           H  
ATOM   2784 HG23 ILE A 174      -7.115 -17.912 -11.655  1.00 98.45           H  
ATOM   2785  CD1 ILE A 174      -3.566 -17.299 -12.192  1.00 98.45           C  
ATOM   2786 HD11 ILE A 174      -4.171 -16.400 -12.076  1.00 98.45           H  
ATOM   2787 HD12 ILE A 174      -2.696 -17.217 -11.540  1.00 98.45           H  
ATOM   2788 HD13 ILE A 174      -3.225 -17.383 -13.224  1.00 98.45           H  
ATOM   2789  N   ASP A 175      -7.496 -20.793 -14.427  1.00 98.11           N  
ATOM   2790  H   ASP A 175      -6.645 -20.786 -14.972  1.00 98.11           H  
ATOM   2791  CA  ASP A 175      -8.755 -21.059 -15.125  1.00 98.11           C  
ATOM   2792  HA  ASP A 175      -9.449 -20.244 -14.917  1.00 98.11           H  
ATOM   2793  C   ASP A 175      -9.416 -22.354 -14.605  1.00 98.11           C  
ATOM   2794  CB  ASP A 175      -8.505 -21.098 -16.649  1.00 98.11           C  
ATOM   2795  HB2 ASP A 175      -7.671 -21.766 -16.862  1.00 98.11           H  
ATOM   2796  HB3 ASP A 175      -9.392 -21.515 -17.127  1.00 98.11           H  
ATOM   2797  O   ASP A 175     -10.635 -22.394 -14.385  1.00 98.11           O  
ATOM   2798  CG  ASP A 175      -8.242 -19.718 -17.290  1.00 98.11           C  
ATOM   2799  OD1 ASP A 175      -8.658 -18.691 -16.703  1.00 98.11           O  
ATOM   2800  OD2 ASP A 175      -7.708 -19.669 -18.427  1.00 98.11           O  
ATOM   2801  N   GLY A 176      -8.614 -23.383 -14.308  1.00 97.78           N  
ATOM   2802  H   GLY A 176      -7.635 -23.305 -14.544  1.00 97.78           H  
ATOM   2803  CA  GLY A 176      -9.062 -24.608 -13.640  1.00 97.78           C  
ATOM   2804  HA2 GLY A 176      -8.209 -25.279 -13.540  1.00 97.78           H  
ATOM   2805  HA3 GLY A 176      -9.825 -25.097 -14.246  1.00 97.78           H  
ATOM   2806  C   GLY A 176      -9.633 -24.346 -12.243  1.00 97.78           C  
ATOM   2807  O   GLY A 176     -10.758 -24.754 -11.940  1.00 97.78           O  
ATOM   2808  N   ASN A 177      -8.914 -23.590 -11.410  1.00 98.12           N  
ATOM   2809  H   ASN A 177      -7.994 -23.302 -11.713  1.00 98.12           H  
ATOM   2810  CA  ASN A 177      -9.359 -23.223 -10.063  1.00 98.12           C  
ATOM   2811  HA  ASN A 177      -9.578 -24.131  -9.503  1.00 98.12           H  
ATOM   2812  C   ASN A 177     -10.647 -22.388 -10.079  1.00 98.12           C  
ATOM   2813  CB  ASN A 177      -8.226 -22.456  -9.360  1.00 98.12           C  
ATOM   2814  HB2 ASN A 177      -7.840 -21.685 -10.026  1.00 98.12           H  
ATOM   2815  HB3 ASN A 177      -8.617 -21.974  -8.464  1.00 98.12           H  
ATOM   2816  O   ASN A 177     -11.554 -22.627  -9.281  1.00 98.12           O  
ATOM   2817  CG  ASN A 177      -7.091 -23.358  -8.914  1.00 98.12           C  
ATOM   2818  ND2 ASN A 177      -5.891 -22.837  -8.827  1.00 98.12           N  
ATOM   2819 HD21 ASN A 177      -5.155 -23.506  -8.656  1.00 98.12           H  
ATOM   2820 HD22 ASN A 177      -5.706 -21.950  -9.274  1.00 98.12           H  
ATOM   2821  OD1 ASN A 177      -7.272 -24.516  -8.586  1.00 98.12           O  
ATOM   2822  N   ILE A 178     -10.763 -21.431 -11.004  1.00 98.40           N  
ATOM   2823  H   ILE A 178      -9.977 -21.271 -11.618  1.00 98.40           H  
ATOM   2824  CA  ILE A 178     -11.976 -20.622 -11.182  1.00 98.40           C  
ATOM   2825  HA  ILE A 178     -12.223 -20.146 -10.233  1.00 98.40           H  
ATOM   2826  C   ILE A 178     -13.165 -21.510 -11.554  1.00 98.40           C  
ATOM   2827  CB  ILE A 178     -11.735 -19.520 -12.241  1.00 98.40           C  
ATOM   2828  HB  ILE A 178     -11.238 -19.968 -13.101  1.00 98.40           H  
ATOM   2829  O   ILE A 178     -14.266 -21.303 -11.041  1.00 98.40           O  
ATOM   2830  CG1 ILE A 178     -10.819 -18.427 -11.646  1.00 98.40           C  
ATOM   2831 HG12 ILE A 178     -11.352 -17.894 -10.859  1.00 98.40           H  
ATOM   2832 HG13 ILE A 178      -9.945 -18.892 -11.188  1.00 98.40           H  
ATOM   2833  CG2 ILE A 178     -13.058 -18.889 -12.730  1.00 98.40           C  
ATOM   2834 HG21 ILE A 178     -13.609 -18.485 -11.881  1.00 98.40           H  
ATOM   2835 HG22 ILE A 178     -12.851 -18.096 -13.449  1.00 98.40           H  
ATOM   2836 HG23 ILE A 178     -13.660 -19.639 -13.244  1.00 98.40           H  
ATOM   2837  CD1 ILE A 178     -10.313 -17.413 -12.680  1.00 98.40           C  
ATOM   2838 HD11 ILE A 178      -9.559 -16.777 -12.216  1.00 98.40           H  
ATOM   2839 HD12 ILE A 178     -11.126 -16.778 -13.031  1.00 98.40           H  
ATOM   2840 HD13 ILE A 178      -9.864 -17.935 -13.524  1.00 98.40           H  
ATOM   2841  N   THR A 179     -12.958 -22.491 -12.434  1.00 98.07           N  
ATOM   2842  H   THR A 179     -12.034 -22.601 -12.826  1.00 98.07           H  
ATOM   2843  CA  THR A 179     -14.006 -23.440 -12.829  1.00 98.07           C  
ATOM   2844  HA  THR A 179     -14.868 -22.883 -13.196  1.00 98.07           H  
ATOM   2845  C   THR A 179     -14.477 -24.250 -11.623  1.00 98.07           C  
ATOM   2846  CB  THR A 179     -13.523 -24.348 -13.969  1.00 98.07           C  
ATOM   2847  HB  THR A 179     -12.672 -24.946 -13.644  1.00 98.07           H  
ATOM   2848  O   THR A 179     -15.675 -24.276 -11.342  1.00 98.07           O  
ATOM   2849  CG2 THR A 179     -14.628 -25.278 -14.470  1.00 98.07           C  
ATOM   2850 HG21 THR A 179     -14.261 -25.848 -15.324  1.00 98.07           H  
ATOM   2851 HG22 THR A 179     -14.918 -25.982 -13.691  1.00 98.07           H  
ATOM   2852 HG23 THR A 179     -15.501 -24.699 -14.773  1.00 98.07           H  
ATOM   2853  OG1 THR A 179     -13.134 -23.529 -15.053  1.00 98.07           O  
ATOM   2854  HG1 THR A 179     -12.241 -23.220 -14.884  1.00 98.07           H  
ATOM   2855  N   LYS A 180     -13.543 -24.795 -10.834  1.00 97.62           N  
ATOM   2856  H   LYS A 180     -12.576 -24.726 -11.117  1.00 97.62           H  
ATOM   2857  CA  LYS A 180     -13.869 -25.565  -9.629  1.00 97.62           C  
ATOM   2858  HA  LYS A 180     -14.544 -26.361  -9.942  1.00 97.62           H  
ATOM   2859  C   LYS A 180     -14.625 -24.740  -8.581  1.00 97.62           C  
ATOM   2860  CB  LYS A 180     -12.570 -26.169  -9.063  1.00 97.62           C  
ATOM   2861  HB2 LYS A 180     -11.892 -25.366  -8.774  1.00 97.62           H  
ATOM   2862  HB3 LYS A 180     -12.080 -26.748  -9.846  1.00 97.62           H  
ATOM   2863  O   LYS A 180     -15.634 -25.192  -8.046  1.00 97.62           O  
ATOM   2864  CG  LYS A 180     -12.786 -27.083  -7.847  1.00 97.62           C  
ATOM   2865  HG2 LYS A 180     -13.185 -26.498  -7.018  1.00 97.62           H  
ATOM   2866  HG3 LYS A 180     -11.824 -27.496  -7.542  1.00 97.62           H  
ATOM   2867  CD  LYS A 180     -13.752 -28.228  -8.169  1.00 97.62           C  
ATOM   2868  HD2 LYS A 180     -13.373 -28.819  -9.003  1.00 97.62           H  
ATOM   2869  HD3 LYS A 180     -14.714 -27.802  -8.455  1.00 97.62           H  
ATOM   2870  CE  LYS A 180     -13.978 -29.125  -6.957  1.00 97.62           C  
ATOM   2871  HE2 LYS A 180     -13.796 -28.546  -6.051  1.00 97.62           H  
ATOM   2872  HE3 LYS A 180     -13.285 -29.965  -6.995  1.00 97.62           H  
ATOM   2873  NZ  LYS A 180     -15.383 -29.580  -6.950  1.00 97.62           N  
ATOM   2874  HZ1 LYS A 180     -15.937 -28.847  -6.532  1.00 97.62           H  
ATOM   2875  HZ2 LYS A 180     -15.738 -29.699  -7.888  1.00 97.62           H  
ATOM   2876  HZ3 LYS A 180     -15.527 -30.401  -6.380  1.00 97.62           H  
ATOM   2877  N   LEU A 181     -14.192 -23.503  -8.335  1.00 98.38           N  
ATOM   2878  H   LEU A 181     -13.337 -23.205  -8.784  1.00 98.38           H  
ATOM   2879  CA  LEU A 181     -14.861 -22.591  -7.400  1.00 98.38           C  
ATOM   2880  HA  LEU A 181     -14.932 -23.076  -6.427  1.00 98.38           H  
ATOM   2881  C   LEU A 181     -16.297 -22.259  -7.822  1.00 98.38           C  
ATOM   2882  CB  LEU A 181     -14.046 -21.291  -7.285  1.00 98.38           C  
ATOM   2883  HB2 LEU A 181     -14.682 -20.513  -6.860  1.00 98.38           H  
ATOM   2884  HB3 LEU A 181     -13.762 -20.970  -8.287  1.00 98.38           H  
ATOM   2885  O   LEU A 181     -17.166 -22.107  -6.964  1.00 98.38           O  
ATOM   2886  CG  LEU A 181     -12.787 -21.406  -6.411  1.00 98.38           C  
ATOM   2887  HG  LEU A 181     -12.186 -22.258  -6.729  1.00 98.38           H  
ATOM   2888  CD1 LEU A 181     -11.955 -20.131  -6.566  1.00 98.38           C  
ATOM   2889 HD11 LEU A 181     -12.533 -19.262  -6.252  1.00 98.38           H  
ATOM   2890 HD12 LEU A 181     -11.053 -20.209  -5.959  1.00 98.38           H  
ATOM   2891 HD13 LEU A 181     -11.659 -20.019  -7.609  1.00 98.38           H  
ATOM   2892  CD2 LEU A 181     -13.135 -21.569  -4.929  1.00 98.38           C  
ATOM   2893 HD21 LEU A 181     -12.219 -21.581  -4.338  1.00 98.38           H  
ATOM   2894 HD22 LEU A 181     -13.772 -20.749  -4.596  1.00 98.38           H  
ATOM   2895 HD23 LEU A 181     -13.649 -22.516  -4.766  1.00 98.38           H  
ATOM   2896  N   LYS A 182     -16.563 -22.142  -9.129  1.00 98.09           N  
ATOM   2897  H   LYS A 182     -15.811 -22.291  -9.785  1.00 98.09           H  
ATOM   2898  CA  LYS A 182     -17.924 -21.915  -9.639  1.00 98.09           C  
ATOM   2899  HA  LYS A 182     -18.378 -21.085  -9.098  1.00 98.09           H  
ATOM   2900  C   LYS A 182     -18.830 -23.118  -9.376  1.00 98.09           C  
ATOM   2901  CB  LYS A 182     -17.886 -21.580 -11.133  1.00 98.09           C  
ATOM   2902  HB2 LYS A 182     -18.892 -21.679 -11.539  1.00 98.09           H  
ATOM   2903  HB3 LYS A 182     -17.244 -22.293 -11.650  1.00 98.09           H  
ATOM   2904  O   LYS A 182     -19.942 -22.925  -8.896  1.00 98.09           O  
ATOM   2905  CG  LYS A 182     -17.400 -20.149 -11.394  1.00 98.09           C  
ATOM   2906  HG2 LYS A 182     -16.450 -19.972 -10.889  1.00 98.09           H  
ATOM   2907  HG3 LYS A 182     -18.138 -19.443 -11.012  1.00 98.09           H  
ATOM   2908  CD  LYS A 182     -17.224 -19.949 -12.901  1.00 98.09           C  
ATOM   2909  HD2 LYS A 182     -18.169 -20.156 -13.403  1.00 98.09           H  
ATOM   2910  HD3 LYS A 182     -16.471 -20.652 -13.257  1.00 98.09           H  
ATOM   2911  CE  LYS A 182     -16.774 -18.520 -13.207  1.00 98.09           C  
ATOM   2912  HE2 LYS A 182     -17.546 -17.829 -12.869  1.00 98.09           H  
ATOM   2913  HE3 LYS A 182     -15.865 -18.322 -12.640  1.00 98.09           H  
ATOM   2914  NZ  LYS A 182     -16.518 -18.358 -14.658  1.00 98.09           N  
ATOM   2915  HZ1 LYS A 182     -16.200 -17.422 -14.867  1.00 98.09           H  
ATOM   2916  HZ2 LYS A 182     -15.800 -19.007 -14.947  1.00 98.09           H  
ATOM   2917  HZ3 LYS A 182     -17.352 -18.561 -15.189  1.00 98.09           H  
ATOM   2918  N   GLU A 183     -18.345 -24.333  -9.623  1.00 97.50           N  
ATOM   2919  H   GLU A 183     -17.420 -24.417 -10.020  1.00 97.50           H  
ATOM   2920  CA  GLU A 183     -19.092 -25.568  -9.341  1.00 97.50           C  
ATOM   2921  HA  GLU A 183     -20.034 -25.563  -9.888  1.00 97.50           H  
ATOM   2922  C   GLU A 183     -19.424 -25.714  -7.848  1.00 97.50           C  
ATOM   2923  CB  GLU A 183     -18.267 -26.786  -9.777  1.00 97.50           C  
ATOM   2924  HB2 GLU A 183     -18.770 -27.689  -9.431  1.00 97.50           H  
ATOM   2925  HB3 GLU A 183     -17.291 -26.736  -9.293  1.00 97.50           H  
ATOM   2926  O   GLU A 183     -20.560 -26.032  -7.478  1.00 97.50           O  
ATOM   2927  CG  GLU A 183     -18.078 -26.896 -11.295  1.00 97.50           C  
ATOM   2928  HG2 GLU A 183     -17.679 -25.958 -11.681  1.00 97.50           H  
ATOM   2929  HG3 GLU A 183     -19.054 -27.056 -11.753  1.00 97.50           H  
ATOM   2930  CD  GLU A 183     -17.128 -28.041 -11.689  1.00 97.50           C  
ATOM   2931  OE1 GLU A 183     -17.008 -28.274 -12.913  1.00 97.50           O  
ATOM   2932  OE2 GLU A 183     -16.521 -28.671 -10.785  1.00 97.50           O  
ATOM   2933  N   ASP A 184     -18.451 -25.435  -6.978  1.00 97.90           N  
ATOM   2934  H   ASP A 184     -17.521 -25.268  -7.336  1.00 97.90           H  
ATOM   2935  CA  ASP A 184     -18.639 -25.502  -5.527  1.00 97.90           C  
ATOM   2936  HA  ASP A 184     -19.066 -26.470  -5.269  1.00 97.90           H  
ATOM   2937  C   ASP A 184     -19.619 -24.416  -5.046  1.00 97.90           C  
ATOM   2938  CB  ASP A 184     -17.279 -25.373  -4.819  1.00 97.90           C  
ATOM   2939  HB2 ASP A 184     -16.788 -24.461  -5.157  1.00 97.90           H  
ATOM   2940  HB3 ASP A 184     -17.462 -25.273  -3.749  1.00 97.90           H  
ATOM   2941  O   ASP A 184     -20.470 -24.669  -4.189  1.00 97.90           O  
ATOM   2942  CG  ASP A 184     -16.324 -26.566  -5.021  1.00 97.90           C  
ATOM   2943  OD1 ASP A 184     -16.741 -27.646  -5.512  1.00 97.90           O  
ATOM   2944  OD2 ASP A 184     -15.141 -26.421  -4.649  1.00 97.90           O  
ATOM   2945  N   LEU A 185     -19.557 -23.212  -5.627  1.00 98.00           N  
ATOM   2946  H   LEU A 185     -18.833 -23.054  -6.314  1.00 98.00           H  
ATOM   2947  CA  LEU A 185     -20.503 -22.133  -5.341  1.00 98.00           C  
ATOM   2948  HA  LEU A 185     -20.494 -21.954  -4.266  1.00 98.00           H  
ATOM   2949  C   LEU A 185     -21.934 -22.515  -5.731  1.00 98.00           C  
ATOM   2950  CB  LEU A 185     -20.050 -20.852  -6.065  1.00 98.00           C  
ATOM   2951  HB2 LEU A 185     -19.963 -21.063  -7.131  1.00 98.00           H  
ATOM   2952  HB3 LEU A 185     -19.062 -20.573  -5.697  1.00 98.00           H  
ATOM   2953  O   LEU A 185     -22.862 -22.272  -4.959  1.00 98.00           O  
ATOM   2954  CG  LEU A 185     -21.008 -19.660  -5.889  1.00 98.00           C  
ATOM   2955  HG  LEU A 185     -21.993 -19.921  -6.276  1.00 98.00           H  
ATOM   2956  CD1 LEU A 185     -21.151 -19.231  -4.426  1.00 98.00           C  
ATOM   2957 HD11 LEU A 185     -21.769 -18.336  -4.353  1.00 98.00           H  
ATOM   2958 HD12 LEU A 185     -20.168 -19.026  -4.002  1.00 98.00           H  
ATOM   2959 HD13 LEU A 185     -21.631 -20.024  -3.852  1.00 98.00           H  
ATOM   2960  CD2 LEU A 185     -20.507 -18.462  -6.696  1.00 98.00           C  
ATOM   2961 HD21 LEU A 185     -21.168 -17.606  -6.555  1.00 98.00           H  
ATOM   2962 HD22 LEU A 185     -19.502 -18.196  -6.368  1.00 98.00           H  
ATOM   2963 HD23 LEU A 185     -20.474 -18.728  -7.752  1.00 98.00           H  
ATOM   2964  N   ASP A 186     -22.126 -23.108  -6.905  1.00 97.63           N  
ATOM   2965  H   ASP A 186     -21.337 -23.257  -7.518  1.00 97.63           H  
ATOM   2966  CA  ASP A 186     -23.453 -23.514  -7.361  1.00 97.63           C  
ATOM   2967  HA  ASP A 186     -24.145 -22.688  -7.202  1.00 97.63           H  
ATOM   2968  C   ASP A 186     -24.004 -24.676  -6.525  1.00 97.63           C  
ATOM   2969  CB  ASP A 186     -23.418 -23.801  -8.867  1.00 97.63           C  
ATOM   2970  HB2 ASP A 186     -22.592 -24.476  -9.090  1.00 97.63           H  
ATOM   2971  HB3 ASP A 186     -24.347 -24.298  -9.147  1.00 97.63           H  
ATOM   2972  O   ASP A 186     -25.174 -24.650  -6.139  1.00 97.63           O  
ATOM   2973  CG  ASP A 186     -23.294 -22.517  -9.709  1.00 97.63           C  
ATOM   2974  OD1 ASP A 186     -23.623 -21.402  -9.198  1.00 97.63           O  
ATOM   2975  OD2 ASP A 186     -22.926 -22.651 -10.895  1.00 97.63           O  
ATOM   2976  N   THR A 187     -23.150 -25.618  -6.119  1.00 97.37           N  
ATOM   2977  H   THR A 187     -22.207 -25.590  -6.481  1.00 97.37           H  
ATOM   2978  CA  THR A 187     -23.512 -26.673  -5.158  1.00 97.37           C  
ATOM   2979  HA  THR A 187     -24.351 -27.240  -5.561  1.00 97.37           H  
ATOM   2980  C   THR A 187     -23.949 -26.082  -3.814  1.00 97.37           C  
ATOM   2981  CB  THR A 187     -22.338 -27.642  -4.952  1.00 97.37           C  
ATOM   2982  HB  THR A 187     -21.488 -27.111  -4.523  1.00 97.37           H  
ATOM   2983  O   THR A 187     -25.000 -26.444  -3.283  1.00 97.37           O  
ATOM   2984  CG2 THR A 187     -22.711 -28.810  -4.035  1.00 97.37           C  
ATOM   2985 HG21 THR A 187     -21.881 -29.516  -4.001  1.00 97.37           H  
ATOM   2986 HG22 THR A 187     -23.596 -29.316  -4.420  1.00 97.37           H  
ATOM   2987 HG23 THR A 187     -22.902 -28.451  -3.024  1.00 97.37           H  
ATOM   2988  OG1 THR A 187     -21.956 -28.196  -6.189  1.00 97.37           O  
ATOM   2989  HG1 THR A 187     -21.460 -27.532  -6.674  1.00 97.37           H  
ATOM   2990  N   ASN A 188     -23.197 -25.115  -3.281  1.00 97.56           N  
ATOM   2991  H   ASN A 188     -22.331 -24.872  -3.741  1.00 97.56           H  
ATOM   2992  CA  ASN A 188     -23.535 -24.443  -2.025  1.00 97.56           C  
ATOM   2993  HA  ASN A 188     -23.671 -25.197  -1.249  1.00 97.56           H  
ATOM   2994  C   ASN A 188     -24.858 -23.675  -2.108  1.00 97.56           C  
ATOM   2995  CB  ASN A 188     -22.381 -23.511  -1.623  1.00 97.56           C  
ATOM   2996  HB2 ASN A 188     -22.738 -22.787  -0.890  1.00 97.56           H  
ATOM   2997  HB3 ASN A 188     -22.023 -22.965  -2.496  1.00 97.56           H  
ATOM   2998  O   ASN A 188     -25.648 -23.719  -1.165  1.00 97.56           O  
ATOM   2999  CG  ASN A 188     -21.230 -24.258  -0.976  1.00 97.56           C  
ATOM   3000  ND2 ASN A 188     -20.029 -23.743  -1.074  1.00 97.56           N  
ATOM   3001 HD21 ASN A 188     -19.858 -23.007  -1.744  1.00 97.56           H  
ATOM   3002 HD22 ASN A 188     -19.285 -24.321  -0.711  1.00 97.56           H  
ATOM   3003  OD1 ASN A 188     -21.395 -25.281  -0.335  1.00 97.56           O  
ATOM   3004  N   LYS A 189     -25.141 -23.010  -3.235  1.00 97.85           N  
ATOM   3005  H   LYS A 189     -24.444 -22.997  -3.967  1.00 97.85           H  
ATOM   3006  CA  LYS A 189     -26.436 -22.348  -3.456  1.00 97.85           C  
ATOM   3007  HA  LYS A 189     -26.623 -21.633  -2.655  1.00 97.85           H  
ATOM   3008  C   LYS A 189     -27.591 -23.348  -3.420  1.00 97.85           C  
ATOM   3009  CB  LYS A 189     -26.444 -21.617  -4.798  1.00 97.85           C  
ATOM   3010  HB2 LYS A 189     -26.080 -22.299  -5.567  1.00 97.85           H  
ATOM   3011  HB3 LYS A 189     -27.473 -21.356  -5.048  1.00 97.85           H  
ATOM   3012  O   LYS A 189     -28.599 -23.070  -2.778  1.00 97.85           O  
ATOM   3013  CG  LYS A 189     -25.614 -20.327  -4.806  1.00 97.85           C  
ATOM   3014  HG2 LYS A 189     -26.092 -19.569  -4.185  1.00 97.85           H  
ATOM   3015  HG3 LYS A 189     -24.608 -20.516  -4.430  1.00 97.85           H  
ATOM   3016  CD  LYS A 189     -25.550 -19.855  -6.259  1.00 97.85           C  
ATOM   3017  HD2 LYS A 189     -25.179 -20.684  -6.862  1.00 97.85           H  
ATOM   3018  HD3 LYS A 189     -26.552 -19.601  -6.607  1.00 97.85           H  
ATOM   3019  CE  LYS A 189     -24.622 -18.668  -6.467  1.00 97.85           C  
ATOM   3020  HE2 LYS A 189     -23.726 -18.825  -5.868  1.00 97.85           H  
ATOM   3021  HE3 LYS A 189     -25.114 -17.755  -6.131  1.00 97.85           H  
ATOM   3022  NZ  LYS A 189     -24.265 -18.609  -7.907  1.00 97.85           N  
ATOM   3023  HZ1 LYS A 189     -25.077 -18.434  -8.481  1.00 97.85           H  
ATOM   3024  HZ2 LYS A 189     -23.546 -17.924  -8.094  1.00 97.85           H  
ATOM   3025  HZ3 LYS A 189     -23.918 -19.506  -8.215  1.00 97.85           H  
ATOM   3026  N   GLN A 190     -27.443 -24.511  -4.057  1.00 95.70           N  
ATOM   3027  H   GLN A 190     -26.588 -24.681  -4.568  1.00 95.70           H  
ATOM   3028  CA  GLN A 190     -28.471 -25.559  -4.023  1.00 95.70           C  
ATOM   3029  HA  GLN A 190     -29.422 -25.134  -4.344  1.00 95.70           H  
ATOM   3030  C   GLN A 190     -28.699 -26.087  -2.602  1.00 95.70           C  
ATOM   3031  CB  GLN A 190     -28.096 -26.709  -4.974  1.00 95.70           C  
ATOM   3032  HB2 GLN A 190     -28.791 -27.534  -4.819  1.00 95.70           H  
ATOM   3033  HB3 GLN A 190     -27.094 -27.069  -4.739  1.00 95.70           H  
ATOM   3034  O   GLN A 190     -29.840 -26.213  -2.160  1.00 95.70           O  
ATOM   3035  CG  GLN A 190     -28.147 -26.305  -6.456  1.00 95.70           C  
ATOM   3036  HG2 GLN A 190     -27.873 -27.163  -7.069  1.00 95.70           H  
ATOM   3037  HG3 GLN A 190     -27.421 -25.515  -6.645  1.00 95.70           H  
ATOM   3038  CD  GLN A 190     -29.523 -25.819  -6.896  1.00 95.70           C  
ATOM   3039  NE2 GLN A 190     -29.597 -24.849  -7.779  1.00 95.70           N  
ATOM   3040 HE21 GLN A 190     -30.534 -24.575  -8.038  1.00 95.70           H  
ATOM   3041 HE22 GLN A 190     -28.757 -24.457  -8.182  1.00 95.70           H  
ATOM   3042  OE1 GLN A 190     -30.556 -26.287  -6.458  1.00 95.70           O  
ATOM   3043  N   LEU A 191     -27.625 -26.320  -1.842  1.00 96.73           N  
ATOM   3044  H   LEU A 191     -26.710 -26.224  -2.259  1.00 96.73           H  
ATOM   3045  CA  LEU A 191     -27.728 -26.730  -0.439  1.00 96.73           C  
ATOM   3046  HA  LEU A 191     -28.342 -27.630  -0.382  1.00 96.73           H  
ATOM   3047  C   LEU A 191     -28.437 -25.678   0.426  1.00 96.73           C  
ATOM   3048  CB  LEU A 191     -26.325 -27.031   0.114  1.00 96.73           C  
ATOM   3049  HB2 LEU A 191     -26.390 -27.126   1.198  1.00 96.73           H  
ATOM   3050  HB3 LEU A 191     -25.676 -26.182  -0.102  1.00 96.73           H  
ATOM   3051  O   LEU A 191     -29.253 -26.039   1.272  1.00 96.73           O  
ATOM   3052  CG  LEU A 191     -25.681 -28.311  -0.445  1.00 96.73           C  
ATOM   3053  HG  LEU A 191     -25.690 -28.289  -1.535  1.00 96.73           H  
ATOM   3054  CD1 LEU A 191     -24.231 -28.396   0.028  1.00 96.73           C  
ATOM   3055 HD11 LEU A 191     -24.187 -28.433   1.116  1.00 96.73           H  
ATOM   3056 HD12 LEU A 191     -23.760 -29.288  -0.385  1.00 96.73           H  
ATOM   3057 HD13 LEU A 191     -23.677 -27.525  -0.324  1.00 96.73           H  
ATOM   3058  CD2 LEU A 191     -26.413 -29.573   0.025  1.00 96.73           C  
ATOM   3059 HD21 LEU A 191     -25.877 -30.455  -0.328  1.00 96.73           H  
ATOM   3060 HD22 LEU A 191     -27.420 -29.601  -0.390  1.00 96.73           H  
ATOM   3061 HD23 LEU A 191     -26.463 -29.595   1.113  1.00 96.73           H  
ATOM   3062  N   GLN A 192     -28.166 -24.389   0.203  1.00 96.93           N  
ATOM   3063  H   GLN A 192     -27.465 -24.155  -0.486  1.00 96.93           H  
ATOM   3064  CA  GLN A 192     -28.839 -23.302   0.918  1.00 96.93           C  
ATOM   3065  HA  GLN A 192     -28.751 -23.481   1.990  1.00 96.93           H  
ATOM   3066  C   GLN A 192     -30.338 -23.235   0.613  1.00 96.93           C  
ATOM   3067  CB  GLN A 192     -28.186 -21.954   0.591  1.00 96.93           C  
ATOM   3068  HB2 GLN A 192     -28.013 -21.871  -0.482  1.00 96.93           H  
ATOM   3069  HB3 GLN A 192     -28.867 -21.157   0.889  1.00 96.93           H  
ATOM   3070  O   GLN A 192     -31.126 -23.072   1.543  1.00 96.93           O  
ATOM   3071  CG  GLN A 192     -26.870 -21.756   1.350  1.00 96.93           C  
ATOM   3072  HG2 GLN A 192     -27.055 -21.891   2.416  1.00 96.93           H  
ATOM   3073  HG3 GLN A 192     -26.139 -22.501   1.037  1.00 96.93           H  
ATOM   3074  CD  GLN A 192     -26.276 -20.366   1.142  1.00 96.93           C  
ATOM   3075  NE2 GLN A 192     -25.290 -19.993   1.926  1.00 96.93           N  
ATOM   3076 HE21 GLN A 192     -24.929 -20.620   2.631  1.00 96.93           H  
ATOM   3077 HE22 GLN A 192     -24.926 -19.066   1.760  1.00 96.93           H  
ATOM   3078  OE1 GLN A 192     -26.671 -19.583   0.294  1.00 96.93           O  
ATOM   3079  N   ILE A 193     -30.736 -23.397  -0.653  1.00 95.98           N  
ATOM   3080  H   ILE A 193     -30.034 -23.512  -1.370  1.00 95.98           H  
ATOM   3081  CA  ILE A 193     -32.152 -23.435  -1.048  1.00 95.98           C  
ATOM   3082  HA  ILE A 193     -32.637 -22.518  -0.714  1.00 95.98           H  
ATOM   3083  C   ILE A 193     -32.862 -24.593  -0.336  1.00 95.98           C  
ATOM   3084  CB  ILE A 193     -32.280 -23.517  -2.588  1.00 95.98           C  
ATOM   3085  HB  ILE A 193     -31.641 -24.322  -2.948  1.00 95.98           H  
ATOM   3086  O   ILE A 193     -33.863 -24.370   0.345  1.00 95.98           O  
ATOM   3087  CG1 ILE A 193     -31.817 -22.184  -3.224  1.00 95.98           C  
ATOM   3088 HG12 ILE A 193     -30.883 -21.860  -2.765  1.00 95.98           H  
ATOM   3089 HG13 ILE A 193     -32.560 -21.411  -3.025  1.00 95.98           H  
ATOM   3090  CG2 ILE A 193     -33.728 -23.828  -3.013  1.00 95.98           C  
ATOM   3091 HG21 ILE A 193     -34.416 -23.082  -2.613  1.00 95.98           H  
ATOM   3092 HG22 ILE A 193     -33.817 -23.854  -4.099  1.00 95.98           H  
ATOM   3093 HG23 ILE A 193     -34.035 -24.810  -2.655  1.00 95.98           H  
ATOM   3094  CD1 ILE A 193     -31.577 -22.271  -4.737  1.00 95.98           C  
ATOM   3095 HD11 ILE A 193     -32.512 -22.454  -5.265  1.00 95.98           H  
ATOM   3096 HD12 ILE A 193     -31.158 -21.328  -5.088  1.00 95.98           H  
ATOM   3097 HD13 ILE A 193     -30.872 -23.073  -4.955  1.00 95.98           H  
ATOM   3098  N   ASN A 194     -32.288 -25.798  -0.388  1.00 95.65           N  
ATOM   3099  H   ASN A 194     -31.493 -25.923  -0.998  1.00 95.65           H  
ATOM   3100  CA  ASN A 194     -32.852 -26.976   0.278  1.00 95.65           C  
ATOM   3101  HA  ASN A 194     -33.855 -27.156  -0.109  1.00 95.65           H  
ATOM   3102  C   ASN A 194     -32.971 -26.779   1.799  1.00 95.65           C  
ATOM   3103  CB  ASN A 194     -31.961 -28.190  -0.034  1.00 95.65           C  
ATOM   3104  HB2 ASN A 194     -30.933 -27.970   0.255  1.00 95.65           H  
ATOM   3105  HB3 ASN A 194     -32.311 -29.041   0.551  1.00 95.65           H  
ATOM   3106  O   ASN A 194     -33.978 -27.136   2.410  1.00 95.65           O  
ATOM   3107  CG  ASN A 194     -31.983 -28.608  -1.493  1.00 95.65           C  
ATOM   3108  ND2 ASN A 194     -31.045 -29.425  -1.911  1.00 95.65           N  
ATOM   3109 HD21 ASN A 194     -31.086 -29.633  -2.899  1.00 95.65           H  
ATOM   3110 HD22 ASN A 194     -30.303 -29.726  -1.295  1.00 95.65           H  
ATOM   3111  OD1 ASN A 194     -32.832 -28.242  -2.279  1.00 95.65           O  
ATOM   3112  N   LEU A 195     -31.952 -26.186   2.432  1.00 95.60           N  
ATOM   3113  H   LEU A 195     -31.134 -25.933   1.897  1.00 95.60           H  
ATOM   3114  CA  LEU A 195     -31.986 -25.875   3.862  1.00 95.60           C  
ATOM   3115  HA  LEU A 195     -32.201 -26.795   4.405  1.00 95.60           H  
ATOM   3116  C   LEU A 195     -33.100 -24.875   4.194  1.00 95.60           C  
ATOM   3117  CB  LEU A 195     -30.608 -25.344   4.294  1.00 95.60           C  
ATOM   3118  HB2 LEU A 195     -30.360 -24.477   3.683  1.00 95.60           H  
ATOM   3119  HB3 LEU A 195     -29.861 -26.114   4.101  1.00 95.60           H  
ATOM   3120  O   LEU A 195     -33.810 -25.055   5.183  1.00 95.60           O  
ATOM   3121  CG  LEU A 195     -30.534 -24.928   5.776  1.00 95.60           C  
ATOM   3122  HG  LEU A 195     -31.261 -24.141   5.975  1.00 95.60           H  
ATOM   3123  CD1 LEU A 195     -30.800 -26.100   6.725  1.00 95.60           C  
ATOM   3124 HD11 LEU A 195     -30.664 -25.776   7.756  1.00 95.60           H  
ATOM   3125 HD12 LEU A 195     -31.829 -26.443   6.615  1.00 95.60           H  
ATOM   3126 HD13 LEU A 195     -30.116 -26.921   6.510  1.00 95.60           H  
ATOM   3127  CD2 LEU A 195     -29.148 -24.361   6.082  1.00 95.60           C  
ATOM   3128 HD21 LEU A 195     -28.955 -23.504   5.436  1.00 95.60           H  
ATOM   3129 HD22 LEU A 195     -29.105 -24.034   7.120  1.00 95.60           H  
ATOM   3130 HD23 LEU A 195     -28.386 -25.121   5.909  1.00 95.60           H  
ATOM   3131  N   GLN A 196     -33.262 -23.835   3.378  1.00 95.78           N  
ATOM   3132  H   GLN A 196     -32.658 -23.751   2.573  1.00 95.78           H  
ATOM   3133  CA  GLN A 196     -34.294 -22.825   3.573  1.00 95.78           C  
ATOM   3134  HA  GLN A 196     -34.190 -22.417   4.578  1.00 95.78           H  
ATOM   3135  C   GLN A 196     -35.703 -23.425   3.462  1.00 95.78           C  
ATOM   3136  CB  GLN A 196     -34.067 -21.695   2.560  1.00 95.78           C  
ATOM   3137  HB2 GLN A 196     -34.186 -22.077   1.546  1.00 95.78           H  
ATOM   3138  HB3 GLN A 196     -33.050 -21.321   2.675  1.00 95.78           H  
ATOM   3139  O   GLN A 196     -36.574 -23.092   4.269  1.00 95.78           O  
ATOM   3140  CG  GLN A 196     -35.049 -20.536   2.772  1.00 95.78           C  
ATOM   3141  HG2 GLN A 196     -36.065 -20.889   2.593  1.00 95.78           H  
ATOM   3142  HG3 GLN A 196     -34.981 -20.188   3.803  1.00 95.78           H  
ATOM   3143  CD  GLN A 196     -34.795 -19.356   1.840  1.00 95.78           C  
ATOM   3144  NE2 GLN A 196     -35.641 -18.351   1.873  1.00 95.78           N  
ATOM   3145 HE21 GLN A 196     -35.432 -17.603   1.228  1.00 95.78           H  
ATOM   3146 HE22 GLN A 196     -36.416 -18.350   2.521  1.00 95.78           H  
ATOM   3147  OE1 GLN A 196     -33.852 -19.285   1.074  1.00 95.78           O  
ATOM   3148  N   GLU A 197     -35.927 -24.324   2.504  1.00 95.55           N  
ATOM   3149  H   GLU A 197     -35.192 -24.526   1.842  1.00 95.55           H  
ATOM   3150  CA  GLU A 197     -37.200 -25.035   2.352  1.00 95.55           C  
ATOM   3151  HA  GLU A 197     -38.012 -24.311   2.289  1.00 95.55           H  
ATOM   3152  C   GLU A 197     -37.501 -25.928   3.561  1.00 95.55           C  
ATOM   3153  CB  GLU A 197     -37.186 -25.850   1.053  1.00 95.55           C  
ATOM   3154  HB2 GLU A 197     -36.279 -26.451   1.011  1.00 95.55           H  
ATOM   3155  HB3 GLU A 197     -38.051 -26.513   1.050  1.00 95.55           H  
ATOM   3156  O   GLU A 197     -38.597 -25.854   4.122  1.00 95.55           O  
ATOM   3157  CG  GLU A 197     -37.270 -24.930  -0.176  1.00 95.55           C  
ATOM   3158  HG2 GLU A 197     -36.427 -24.238  -0.176  1.00 95.55           H  
ATOM   3159  HG3 GLU A 197     -38.178 -24.334  -0.093  1.00 95.55           H  
ATOM   3160  CD  GLU A 197     -37.293 -25.692  -1.509  1.00 95.55           C  
ATOM   3161  OE1 GLU A 197     -37.578 -25.019  -2.526  1.00 95.55           O  
ATOM   3162  OE2 GLU A 197     -37.074 -26.923  -1.501  1.00 95.55           O  
ATOM   3163  N   ASN A 198     -36.508 -26.685   4.037  1.00 95.94           N  
ATOM   3164  H   ASN A 198     -35.651 -26.735   3.505  1.00 95.94           H  
ATOM   3165  CA  ASN A 198     -36.647 -27.519   5.232  1.00 95.94           C  
ATOM   3166  HA  ASN A 198     -37.484 -28.203   5.091  1.00 95.94           H  
ATOM   3167  C   ASN A 198     -36.967 -26.685   6.481  1.00 95.94           C  
ATOM   3168  CB  ASN A 198     -35.361 -28.339   5.418  1.00 95.94           C  
ATOM   3169  HB2 ASN A 198     -34.496 -27.677   5.383  1.00 95.94           H  
ATOM   3170  HB3 ASN A 198     -35.386 -28.826   6.393  1.00 95.94           H  
ATOM   3171  O   ASN A 198     -37.909 -26.991   7.211  1.00 95.94           O  
ATOM   3172  CG  ASN A 198     -35.201 -29.430   4.375  1.00 95.94           C  
ATOM   3173  ND2 ASN A 198     -34.003 -29.934   4.195  1.00 95.94           N  
ATOM   3174 HD21 ASN A 198     -33.941 -30.618   3.455  1.00 95.94           H  
ATOM   3175 HD22 ASN A 198     -33.204 -29.538   4.669  1.00 95.94           H  
ATOM   3176  OD1 ASN A 198     -36.138 -29.882   3.743  1.00 95.94           O  
ATOM   3177  N   LEU A 199     -36.240 -25.584   6.701  1.00 95.14           N  
ATOM   3178  H   LEU A 199     -35.482 -25.378   6.065  1.00 95.14           H  
ATOM   3179  CA  LEU A 199     -36.494 -24.677   7.823  1.00 95.14           C  
ATOM   3180  HA  LEU A 199     -36.444 -25.242   8.754  1.00 95.14           H  
ATOM   3181  C   LEU A 199     -37.897 -24.071   7.761  1.00 95.14           C  
ATOM   3182  CB  LEU A 199     -35.444 -23.554   7.829  1.00 95.14           C  
ATOM   3183  HB2 LEU A 199     -35.336 -23.174   6.813  1.00 95.14           H  
ATOM   3184  HB3 LEU A 199     -35.807 -22.735   8.450  1.00 95.14           H  
ATOM   3185  O   LEU A 199     -38.561 -23.947   8.788  1.00 95.14           O  
ATOM   3186  CG  LEU A 199     -34.067 -23.983   8.361  1.00 95.14           C  
ATOM   3187  HG  LEU A 199     -33.728 -24.879   7.843  1.00 95.14           H  
ATOM   3188  CD1 LEU A 199     -33.062 -22.858   8.107  1.00 95.14           C  
ATOM   3189 HD11 LEU A 199     -33.369 -21.952   8.629  1.00 95.14           H  
ATOM   3190 HD12 LEU A 199     -32.076 -23.164   8.457  1.00 95.14           H  
ATOM   3191 HD13 LEU A 199     -33.003 -22.661   7.037  1.00 95.14           H  
ATOM   3192  CD2 LEU A 199     -34.098 -24.260   9.867  1.00 95.14           C  
ATOM   3193 HD21 LEU A 199     -33.092 -24.491  10.217  1.00 95.14           H  
ATOM   3194 HD22 LEU A 199     -34.733 -25.121  10.079  1.00 95.14           H  
ATOM   3195 HD23 LEU A 199     -34.477 -23.392  10.405  1.00 95.14           H  
ATOM   3196  N   ARG A 200     -38.375 -23.711   6.565  1.00 94.41           N  
ATOM   3197  H   ARG A 200     -37.783 -23.838   5.757  1.00 94.41           H  
ATOM   3198  CA  ARG A 200     -39.726 -23.170   6.388  1.00 94.41           C  
ATOM   3199  HA  ARG A 200     -39.841 -22.312   7.050  1.00 94.41           H  
ATOM   3200  C   ARG A 200     -40.798 -24.178   6.808  1.00 94.41           C  
ATOM   3201  CB  ARG A 200     -39.890 -22.716   4.934  1.00 94.41           C  
ATOM   3202  HB2 ARG A 200     -39.800 -23.574   4.268  1.00 94.41           H  
ATOM   3203  HB3 ARG A 200     -39.097 -22.007   4.695  1.00 94.41           H  
ATOM   3204  O   ARG A 200     -41.779 -23.770   7.430  1.00 94.41           O  
ATOM   3205  CG  ARG A 200     -41.245 -22.042   4.707  1.00 94.41           C  
ATOM   3206  HG2 ARG A 200     -41.349 -21.197   5.388  1.00 94.41           H  
ATOM   3207  HG3 ARG A 200     -42.047 -22.756   4.894  1.00 94.41           H  
ATOM   3208  CD  ARG A 200     -41.353 -21.552   3.265  1.00 94.41           C  
ATOM   3209  HD2 ARG A 200     -40.565 -20.819   3.094  1.00 94.41           H  
ATOM   3210  HD3 ARG A 200     -41.200 -22.395   2.593  1.00 94.41           H  
ATOM   3211  NE  ARG A 200     -42.684 -20.965   3.021  1.00 94.41           N  
ATOM   3212  HE  ARG A 200     -43.450 -21.386   3.526  1.00 94.41           H  
ATOM   3213  NH1 ARG A 200     -42.059 -19.380   1.483  1.00 94.41           N  
ATOM   3214 HH11 ARG A 200     -41.121 -19.755   1.504  1.00 94.41           H  
ATOM   3215 HH12 ARG A 200     -42.298 -18.647   0.831  1.00 94.41           H  
ATOM   3216  NH2 ARG A 200     -44.199 -19.545   2.095  1.00 94.41           N  
ATOM   3217 HH21 ARG A 200     -44.933 -19.991   2.627  1.00 94.41           H  
ATOM   3218 HH22 ARG A 200     -44.421 -18.793   1.459  1.00 94.41           H  
ATOM   3219  CZ  ARG A 200     -42.971 -19.969   2.205  1.00 94.41           C  
ATOM   3220  N   MET A 201     -40.616 -25.461   6.492  1.00 93.99           N  
ATOM   3221  H   MET A 201     -39.784 -25.721   5.981  1.00 93.99           H  
ATOM   3222  CA  MET A 201     -41.534 -26.519   6.927  1.00 93.99           C  
ATOM   3223  HA  MET A 201     -42.551 -26.239   6.652  1.00 93.99           H  
ATOM   3224  C   MET A 201     -41.525 -26.691   8.451  1.00 93.99           C  
ATOM   3225  CB  MET A 201     -41.203 -27.847   6.232  1.00 93.99           C  
ATOM   3226  HB2 MET A 201     -40.153 -28.096   6.379  1.00 93.99           H  
ATOM   3227  HB3 MET A 201     -41.807 -28.631   6.689  1.00 93.99           H  
ATOM   3228  O   MET A 201     -42.593 -26.710   9.063  1.00 93.99           O  
ATOM   3229  CG  MET A 201     -41.525 -27.815   4.734  1.00 93.99           C  
ATOM   3230  HG2 MET A 201     -40.819 -27.159   4.225  1.00 93.99           H  
ATOM   3231  HG3 MET A 201     -42.527 -27.404   4.606  1.00 93.99           H  
ATOM   3232  SD  MET A 201     -41.498 -29.442   3.933  1.00 93.99           S  
ATOM   3233  CE  MET A 201     -39.729 -29.833   4.043  1.00 93.99           C  
ATOM   3234  HE1 MET A 201     -39.533 -30.781   3.540  1.00 93.99           H  
ATOM   3235  HE2 MET A 201     -39.426 -29.917   5.087  1.00 93.99           H  
ATOM   3236  HE3 MET A 201     -39.145 -29.050   3.558  1.00 93.99           H  
ATOM   3237  N   GLU A 202     -40.346 -26.729   9.076  1.00 94.00           N  
ATOM   3238  H   GLU A 202     -39.502 -26.758   8.522  1.00 94.00           H  
ATOM   3239  CA  GLU A 202     -40.222 -26.864  10.536  1.00 94.00           C  
ATOM   3240  HA  GLU A 202     -40.765 -27.751  10.863  1.00 94.00           H  
ATOM   3241  C   GLU A 202     -40.835 -25.677  11.289  1.00 94.00           C  
ATOM   3242  CB  GLU A 202     -38.742 -27.010  10.928  1.00 94.00           C  
ATOM   3243  HB2 GLU A 202     -38.646 -26.890  12.007  1.00 94.00           H  
ATOM   3244  HB3 GLU A 202     -38.164 -26.215  10.458  1.00 94.00           H  
ATOM   3245  O   GLU A 202     -41.591 -25.857  12.245  1.00 94.00           O  
ATOM   3246  CG  GLU A 202     -38.139 -28.366  10.531  1.00 94.00           C  
ATOM   3247  HG2 GLU A 202     -37.095 -28.381  10.845  1.00 94.00           H  
ATOM   3248  HG3 GLU A 202     -38.157 -28.455   9.445  1.00 94.00           H  
ATOM   3249  CD  GLU A 202     -38.872 -29.563  11.160  1.00 94.00           C  
ATOM   3250  OE1 GLU A 202     -38.851 -30.643  10.532  1.00 94.00           O  
ATOM   3251  OE2 GLU A 202     -39.472 -29.393  12.249  1.00 94.00           O  
ATOM   3252  N   VAL A 203     -40.581 -24.449  10.827  1.00 95.16           N  
ATOM   3253  H   VAL A 203     -39.942 -24.358  10.049  1.00 95.16           H  
ATOM   3254  CA  VAL A 203     -41.162 -23.238  11.425  1.00 95.16           C  
ATOM   3255  HA  VAL A 203     -40.907 -23.220  12.485  1.00 95.16           H  
ATOM   3256  C   VAL A 203     -42.689 -23.261  11.343  1.00 95.16           C  
ATOM   3257  CB  VAL A 203     -40.579 -21.972  10.766  1.00 95.16           C  
ATOM   3258  HB  VAL A 203     -40.620 -22.079   9.682  1.00 95.16           H  
ATOM   3259  O   VAL A 203     -43.356 -22.914  12.319  1.00 95.16           O  
ATOM   3260  CG1 VAL A 203     -41.338 -20.693  11.149  1.00 95.16           C  
ATOM   3261 HG11 VAL A 203     -41.388 -20.599  12.233  1.00 95.16           H  
ATOM   3262 HG12 VAL A 203     -40.827 -19.823  10.736  1.00 95.16           H  
ATOM   3263 HG13 VAL A 203     -42.349 -20.714  10.742  1.00 95.16           H  
ATOM   3264  CG2 VAL A 203     -39.119 -21.771  11.194  1.00 95.16           C  
ATOM   3265 HG21 VAL A 203     -38.531 -22.663  10.976  1.00 95.16           H  
ATOM   3266 HG22 VAL A 203     -38.686 -20.932  10.651  1.00 95.16           H  
ATOM   3267 HG23 VAL A 203     -39.066 -21.577  12.266  1.00 95.16           H  
ATOM   3268  N   ALA A 204     -43.262 -23.702  10.219  1.00 93.19           N  
ATOM   3269  H   ALA A 204     -42.674 -24.008   9.457  1.00 93.19           H  
ATOM   3270  CA  ALA A 204     -44.712 -23.831  10.080  1.00 93.19           C  
ATOM   3271  HA  ALA A 204     -45.171 -22.874  10.327  1.00 93.19           H  
ATOM   3272  C   ALA A 204     -45.296 -24.881  11.048  1.00 93.19           C  
ATOM   3273  CB  ALA A 204     -45.033 -24.155   8.617  1.00 93.19           C  
ATOM   3274  HB1 ALA A 204     -46.113 -24.212   8.486  1.00 93.19           H  
ATOM   3275  HB2 ALA A 204     -44.634 -23.375   7.968  1.00 93.19           H  
ATOM   3276  HB3 ALA A 204     -44.591 -25.111   8.338  1.00 93.19           H  
ATOM   3277  O   ALA A 204     -46.329 -24.636  11.679  1.00 93.19           O  
ATOM   3278  N   ASN A 205     -44.611 -26.015  11.219  1.00 94.35           N  
ATOM   3279  H   ASN A 205     -43.778 -26.162  10.667  1.00 94.35           H  
ATOM   3280  CA  ASN A 205     -45.004 -27.067  12.156  1.00 94.35           C  
ATOM   3281  HA  ASN A 205     -46.028 -27.374  11.939  1.00 94.35           H  
ATOM   3282  C   ASN A 205     -44.974 -26.570  13.616  1.00 94.35           C  
ATOM   3283  CB  ASN A 205     -44.074 -28.270  11.923  1.00 94.35           C  
ATOM   3284  HB2 ASN A 205     -43.047 -27.998  12.165  1.00 94.35           H  
ATOM   3285  HB3 ASN A 205     -44.104 -28.560  10.873  1.00 94.35           H  
ATOM   3286  O   ASN A 205     -45.961 -26.681  14.345  1.00 94.35           O  
ATOM   3287  CG  ASN A 205     -44.471 -29.483  12.742  1.00 94.35           C  
ATOM   3288  ND2 ASN A 205     -43.511 -30.220  13.248  1.00 94.35           N  
ATOM   3289 HD21 ASN A 205     -42.546 -30.020  13.028  1.00 94.35           H  
ATOM   3290 HD22 ASN A 205     -43.788 -31.075  13.709  1.00 94.35           H  
ATOM   3291  OD1 ASN A 205     -45.635 -29.786  12.930  1.00 94.35           O  
ATOM   3292  N   ILE A 206     -43.877 -25.926  14.028  1.00 93.92           N  
ATOM   3293  H   ILE A 206     -43.098 -25.865  13.387  1.00 93.92           H  
ATOM   3294  CA  ILE A 206     -43.723 -25.351  15.374  1.00 93.92           C  
ATOM   3295  HA  ILE A 206     -43.890 -26.138  16.110  1.00 93.92           H  
ATOM   3296  C   ILE A 206     -44.770 -24.266  15.637  1.00 93.92           C  
ATOM   3297  CB  ILE A 206     -42.292 -24.801  15.566  1.00 93.92           C  
ATOM   3298  HB  ILE A 206     -42.057 -24.150  14.724  1.00 93.92           H  
ATOM   3299  O   ILE A 206     -45.379 -24.255  16.706  1.00 93.92           O  
ATOM   3300  CG1 ILE A 206     -41.277 -25.965  15.594  1.00 93.92           C  
ATOM   3301 HG12 ILE A 206     -41.401 -26.538  16.513  1.00 93.92           H  
ATOM   3302 HG13 ILE A 206     -41.465 -26.641  14.760  1.00 93.92           H  
ATOM   3303  CG2 ILE A 206     -42.178 -23.973  16.864  1.00 93.92           C  
ATOM   3304 HG21 ILE A 206     -42.482 -24.575  17.720  1.00 93.92           H  
ATOM   3305 HG22 ILE A 206     -42.803 -23.082  16.808  1.00 93.92           H  
ATOM   3306 HG23 ILE A 206     -41.154 -23.631  17.012  1.00 93.92           H  
ATOM   3307  CD1 ILE A 206     -39.817 -25.507  15.484  1.00 93.92           C  
ATOM   3308 HD11 ILE A 206     -39.509 -24.967  16.379  1.00 93.92           H  
ATOM   3309 HD12 ILE A 206     -39.176 -26.382  15.373  1.00 93.92           H  
ATOM   3310 HD13 ILE A 206     -39.693 -24.870  14.608  1.00 93.92           H  
ATOM   3311  N   SER A 207     -45.005 -23.370  14.672  1.00 93.97           N  
ATOM   3312  H   SER A 207     -44.455 -23.415  13.826  1.00 93.97           H  
ATOM   3313  CA  SER A 207     -46.011 -22.312  14.806  1.00 93.97           C  
ATOM   3314  HA  SER A 207     -45.734 -21.666  15.640  1.00 93.97           H  
ATOM   3315  C   SER A 207     -47.392 -22.895  15.094  1.00 93.97           C  
ATOM   3316  CB  SER A 207     -46.072 -21.467  13.532  1.00 93.97           C  
ATOM   3317  HB2 SER A 207     -46.437 -22.074  12.704  1.00 93.97           H  
ATOM   3318  HB3 SER A 207     -45.074 -21.104  13.289  1.00 93.97           H  
ATOM   3319  O   SER A 207     -48.101 -22.383  15.956  1.00 93.97           O  
ATOM   3320  OG  SER A 207     -46.929 -20.356  13.726  1.00 93.97           O  
ATOM   3321  HG  SER A 207     -47.771 -20.663  14.070  1.00 93.97           H  
ATOM   3322  N   THR A 208     -47.748 -23.986  14.415  1.00 92.51           N  
ATOM   3323  H   THR A 208     -47.104 -24.361  13.734  1.00 92.51           H  
ATOM   3324  CA  THR A 208     -49.025 -24.681  14.617  1.00 92.51           C  
ATOM   3325  HA  THR A 208     -49.838 -23.965  14.498  1.00 92.51           H  
ATOM   3326  C   THR A 208     -49.126 -25.255  16.035  1.00 92.51           C  
ATOM   3327  CB  THR A 208     -49.203 -25.783  13.560  1.00 92.51           C  
ATOM   3328  HB  THR A 208     -48.457 -26.565  13.705  1.00 92.51           H  
ATOM   3329  O   THR A 208     -50.115 -25.019  16.730  1.00 92.51           O  
ATOM   3330  CG2 THR A 208     -50.596 -26.404  13.620  1.00 92.51           C  
ATOM   3331 HG21 THR A 208     -50.703 -27.131  12.815  1.00 92.51           H  
ATOM   3332 HG22 THR A 208     -50.737 -26.917  14.572  1.00 92.51           H  
ATOM   3333 HG23 THR A 208     -51.355 -25.629  13.510  1.00 92.51           H  
ATOM   3334  OG1 THR A 208     -49.049 -25.234  12.265  1.00 92.51           O  
ATOM   3335  HG1 THR A 208     -48.112 -25.119  12.090  1.00 92.51           H  
ATOM   3336  N   ASN A 209     -48.070 -25.922  16.510  1.00 92.56           N  
ATOM   3337  H   ASN A 209     -47.295 -26.095  15.887  1.00 92.56           H  
ATOM   3338  CA  ASN A 209     -48.024 -26.498  17.859  1.00 92.56           C  
ATOM   3339  HA  ASN A 209     -48.891 -27.145  17.995  1.00 92.56           H  
ATOM   3340  C   ASN A 209     -48.092 -25.430  18.965  1.00 92.56           C  
ATOM   3341  CB  ASN A 209     -46.744 -27.343  17.987  1.00 92.56           C  
ATOM   3342  HB2 ASN A 209     -46.635 -27.676  19.020  1.00 92.56           H  
ATOM   3343  HB3 ASN A 209     -45.877 -26.735  17.728  1.00 92.56           H  
ATOM   3344  O   ASN A 209     -48.753 -25.625  19.985  1.00 92.56           O  
ATOM   3345  CG  ASN A 209     -46.766 -28.582  17.110  1.00 92.56           C  
ATOM   3346  ND2 ASN A 209     -45.621 -29.098  16.732  1.00 92.56           N  
ATOM   3347 HD21 ASN A 209     -44.747 -28.640  16.944  1.00 92.56           H  
ATOM   3348 HD22 ASN A 209     -45.705 -29.822  16.032  1.00 92.56           H  
ATOM   3349  OD1 ASN A 209     -47.803 -29.110  16.756  1.00 92.56           O  
ATOM   3350  N   LEU A 210     -47.430 -24.284  18.774  1.00 94.44           N  
ATOM   3351  H   LEU A 210     -46.884 -24.184  17.930  1.00 94.44           H  
ATOM   3352  CA  LEU A 210     -47.458 -23.180  19.738  1.00 94.44           C  
ATOM   3353  HA  LEU A 210     -47.223 -23.570  20.728  1.00 94.44           H  
ATOM   3354  C   LEU A 210     -48.844 -22.544  19.850  1.00 94.44           C  
ATOM   3355  CB  LEU A 210     -46.428 -22.111  19.339  1.00 94.44           C  
ATOM   3356  HB2 LEU A 210     -46.654 -21.191  19.878  1.00 94.44           H  
ATOM   3357  HB3 LEU A 210     -46.536 -21.904  18.274  1.00 94.44           H  
ATOM   3358  O   LEU A 210     -49.259 -22.185  20.953  1.00 94.44           O  
ATOM   3359  CG  LEU A 210     -44.969 -22.490  19.638  1.00 94.44           C  
ATOM   3360  HG  LEU A 210     -44.730 -23.449  19.179  1.00 94.44           H  
ATOM   3361  CD1 LEU A 210     -44.049 -21.420  19.050  1.00 94.44           C  
ATOM   3362 HD11 LEU A 210     -44.215 -21.350  17.975  1.00 94.44           H  
ATOM   3363 HD12 LEU A 210     -44.249 -20.453  19.512  1.00 94.44           H  
ATOM   3364 HD13 LEU A 210     -43.009 -21.698  19.222  1.00 94.44           H  
ATOM   3365  CD2 LEU A 210     -44.693 -22.578  21.143  1.00 94.44           C  
ATOM   3366 HD21 LEU A 210     -43.630 -22.752  21.310  1.00 94.44           H  
ATOM   3367 HD22 LEU A 210     -45.242 -23.413  21.579  1.00 94.44           H  
ATOM   3368 HD23 LEU A 210     -44.988 -21.652  21.636  1.00 94.44           H  
ATOM   3369  N   THR A 211     -49.563 -22.403  18.732  1.00 91.27           N  
ATOM   3370  H   THR A 211     -49.164 -22.686  17.849  1.00 91.27           H  
ATOM   3371  CA  THR A 211     -50.941 -21.896  18.745  1.00 91.27           C  
ATOM   3372  HA  THR A 211     -50.949 -20.919  19.228  1.00 91.27           H  
ATOM   3373  C   THR A 211     -51.853 -22.801  19.573  1.00 91.27           C  
ATOM   3374  CB  THR A 211     -51.483 -21.738  17.317  1.00 91.27           C  
ATOM   3375  HB  THR A 211     -51.501 -22.706  16.816  1.00 91.27           H  
ATOM   3376  O   THR A 211     -52.618 -22.294  20.391  1.00 91.27           O  
ATOM   3377  CG2 THR A 211     -52.883 -21.127  17.287  1.00 91.27           C  
ATOM   3378 HG21 THR A 211     -53.599 -21.827  17.718  1.00 91.27           H  
ATOM   3379 HG22 THR A 211     -52.906 -20.196  17.852  1.00 91.27           H  
ATOM   3380 HG23 THR A 211     -53.172 -20.937  16.253  1.00 91.27           H  
ATOM   3381  OG1 THR A 211     -50.665 -20.853  16.583  1.00 91.27           O  
ATOM   3382  HG1 THR A 211     -50.499 -20.081  17.129  1.00 91.27           H  
ATOM   3383  N   GLU A 212     -51.724 -24.121  19.431  1.00 90.67           N  
ATOM   3384  H   GLU A 212     -51.091 -24.483  18.732  1.00 90.67           H  
ATOM   3385  CA  GLU A 212     -52.502 -25.088  20.213  1.00 90.67           C  
ATOM   3386  HA  GLU A 212     -53.561 -24.865  20.086  1.00 90.67           H  
ATOM   3387  C   GLU A 212     -52.197 -24.992  21.715  1.00 90.67           C  
ATOM   3388  CB  GLU A 212     -52.229 -26.495  19.654  1.00 90.67           C  
ATOM   3389  HB2 GLU A 212     -51.164 -26.713  19.731  1.00 90.67           H  
ATOM   3390  HB3 GLU A 212     -52.489 -26.505  18.595  1.00 90.67           H  
ATOM   3391  O   GLU A 212     -53.104 -24.849  22.536  1.00 90.67           O  
ATOM   3392  CG  GLU A 212     -53.003 -27.613  20.366  1.00 90.67           C  
ATOM   3393  HG2 GLU A 212     -52.791 -28.554  19.858  1.00 90.67           H  
ATOM   3394  HG3 GLU A 212     -52.623 -27.704  21.384  1.00 90.67           H  
ATOM   3395  CD  GLU A 212     -54.522 -27.390  20.397  1.00 90.67           C  
ATOM   3396  OE1 GLU A 212     -55.137 -27.853  21.388  1.00 90.67           O  
ATOM   3397  OE2 GLU A 212     -55.049 -26.748  19.458  1.00 90.67           O  
ATOM   3398  N   LEU A 213     -50.913 -24.969  22.087  1.00 91.90           N  
ATOM   3399  H   LEU A 213     -50.206 -25.097  21.377  1.00 91.90           H  
ATOM   3400  CA  LEU A 213     -50.508 -24.872  23.490  1.00 91.90           C  
ATOM   3401  HA  LEU A 213     -50.968 -25.702  24.026  1.00 91.90           H  
ATOM   3402  C   LEU A 213     -50.991 -23.568  24.144  1.00 91.90           C  
ATOM   3403  CB  LEU A 213     -48.977 -24.995  23.562  1.00 91.90           C  
ATOM   3404  HB2 LEU A 213     -48.536 -24.119  23.085  1.00 91.90           H  
ATOM   3405  HB3 LEU A 213     -48.664 -25.874  22.999  1.00 91.90           H  
ATOM   3406  O   LEU A 213     -51.429 -23.568  25.296  1.00 91.90           O  
ATOM   3407  CG  LEU A 213     -48.442 -25.113  25.001  1.00 91.90           C  
ATOM   3408  HG  LEU A 213     -48.817 -24.289  25.609  1.00 91.90           H  
ATOM   3409  CD1 LEU A 213     -48.841 -26.440  25.650  1.00 91.90           C  
ATOM   3410 HD11 LEU A 213     -49.923 -26.489  25.775  1.00 91.90           H  
ATOM   3411 HD12 LEU A 213     -48.386 -26.521  26.637  1.00 91.90           H  
ATOM   3412 HD13 LEU A 213     -48.518 -27.277  25.030  1.00 91.90           H  
ATOM   3413  CD2 LEU A 213     -46.917 -25.024  24.986  1.00 91.90           C  
ATOM   3414 HD21 LEU A 213     -46.503 -25.840  24.394  1.00 91.90           H  
ATOM   3415 HD22 LEU A 213     -46.537 -25.087  26.006  1.00 91.90           H  
ATOM   3416 HD23 LEU A 213     -46.609 -24.072  24.555  1.00 91.90           H  
ATOM   3417  N   LYS A 214     -50.939 -22.451  23.408  1.00 91.27           N  
ATOM   3418  H   LYS A 214     -50.574 -22.520  22.469  1.00 91.27           H  
ATOM   3419  CA  LYS A 214     -51.424 -21.156  23.896  1.00 91.27           C  
ATOM   3420  HA  LYS A 214     -50.907 -20.922  24.827  1.00 91.27           H  
ATOM   3421  C   LYS A 214     -52.915 -21.208  24.235  1.00 91.27           C  
ATOM   3422  CB  LYS A 214     -51.110 -20.072  22.860  1.00 91.27           C  
ATOM   3423  HB2 LYS A 214     -51.651 -20.279  21.937  1.00 91.27           H  
ATOM   3424  HB3 LYS A 214     -50.040 -20.082  22.650  1.00 91.27           H  
ATOM   3425  O   LYS A 214     -53.298 -20.759  25.313  1.00 91.27           O  
ATOM   3426  CG  LYS A 214     -51.505 -18.690  23.390  1.00 91.27           C  
ATOM   3427  HG2 LYS A 214     -52.576 -18.664  23.590  1.00 91.27           H  
ATOM   3428  HG3 LYS A 214     -50.968 -18.491  24.317  1.00 91.27           H  
ATOM   3429  CD  LYS A 214     -51.177 -17.605  22.367  1.00 91.27           C  
ATOM   3430  HD2 LYS A 214     -51.701 -17.824  21.437  1.00 91.27           H  
ATOM   3431  HD3 LYS A 214     -50.101 -17.583  22.190  1.00 91.27           H  
ATOM   3432  CE  LYS A 214     -51.656 -16.271  22.937  1.00 91.27           C  
ATOM   3433  HE2 LYS A 214     -51.131 -16.082  23.874  1.00 91.27           H  
ATOM   3434  HE3 LYS A 214     -52.715 -16.365  23.177  1.00 91.27           H  
ATOM   3435  NZ  LYS A 214     -51.435 -15.168  21.974  1.00 91.27           N  
ATOM   3436  HZ1 LYS A 214     -50.452 -15.079  21.758  1.00 91.27           H  
ATOM   3437  HZ2 LYS A 214     -51.778 -14.303  22.367  1.00 91.27           H  
ATOM   3438  HZ3 LYS A 214     -51.949 -15.360  21.126  1.00 91.27           H  
ATOM   3439  N   ASN A 215     -53.729 -21.801  23.361  1.00 86.13           N  
ATOM   3440  H   ASN A 215     -53.338 -22.169  22.505  1.00 86.13           H  
ATOM   3441  CA  ASN A 215     -55.166 -21.952  23.599  1.00 86.13           C  
ATOM   3442  HA  ASN A 215     -55.609 -20.967  23.748  1.00 86.13           H  
ATOM   3443  C   ASN A 215     -55.443 -22.766  24.874  1.00 86.13           C  
ATOM   3444  CB  ASN A 215     -55.811 -22.613  22.370  1.00 86.13           C  
ATOM   3445  HB2 ASN A 215     -56.851 -22.844  22.599  1.00 86.13           H  
ATOM   3446  HB3 ASN A 215     -55.305 -23.552  22.149  1.00 86.13           H  
ATOM   3447  O   ASN A 215     -56.302 -22.395  25.672  1.00 86.13           O  
ATOM   3448  CG  ASN A 215     -55.807 -21.744  21.125  1.00 86.13           C  
ATOM   3449  ND2 ASN A 215     -55.964 -22.352  19.973  1.00 86.13           N  
ATOM   3450 HD21 ASN A 215     -55.924 -21.778  19.143  1.00 86.13           H  
ATOM   3451 HD22 ASN A 215     -55.991 -23.361  19.939  1.00 86.13           H  
ATOM   3452  OD1 ASN A 215     -55.697 -20.527  21.159  1.00 86.13           O  
ATOM   3453  N   GLN A 216     -54.671 -23.831  25.113  1.00 90.88           N  
ATOM   3454  H   GLN A 216     -54.005 -24.110  24.406  1.00 90.88           H  
ATOM   3455  CA  GLN A 216     -54.791 -24.646  26.326  1.00 90.88           C  
ATOM   3456  HA  GLN A 216     -55.830 -24.955  26.440  1.00 90.88           H  
ATOM   3457  C   GLN A 216     -54.412 -23.866  27.597  1.00 90.88           C  
ATOM   3458  CB  GLN A 216     -53.920 -25.903  26.181  1.00 90.88           C  
ATOM   3459  HB2 GLN A 216     -53.935 -26.453  27.122  1.00 90.88           H  
ATOM   3460  HB3 GLN A 216     -52.891 -25.610  25.972  1.00 90.88           H  
ATOM   3461  O   GLN A 216     -55.075 -23.990  28.628  1.00 90.88           O  
ATOM   3462  CG  GLN A 216     -54.422 -26.832  25.064  1.00 90.88           C  
ATOM   3463  HG2 GLN A 216     -55.417 -27.196  25.322  1.00 90.88           H  
ATOM   3464  HG3 GLN A 216     -54.505 -26.285  24.125  1.00 90.88           H  
ATOM   3465  CD  GLN A 216     -53.517 -28.034  24.824  1.00 90.88           C  
ATOM   3466  NE2 GLN A 216     -53.816 -28.832  23.825  1.00 90.88           N  
ATOM   3467 HE21 GLN A 216     -54.468 -28.523  23.118  1.00 90.88           H  
ATOM   3468 HE22 GLN A 216     -53.169 -29.582  23.630  1.00 90.88           H  
ATOM   3469  OE1 GLN A 216     -52.541 -28.282  25.520  1.00 90.88           O  
ATOM   3470  N   MET A 217     -53.371 -23.029  27.540  1.00 84.94           N  
ATOM   3471  H   MET A 217     -52.851 -22.973  26.676  1.00 84.94           H  
ATOM   3472  CA  MET A 217     -52.948 -22.209  28.682  1.00 84.94           C  
ATOM   3473  HA  MET A 217     -52.825 -22.855  29.551  1.00 84.94           H  
ATOM   3474  C   MET A 217     -53.971 -21.136  29.068  1.00 84.94           C  
ATOM   3475  CB  MET A 217     -51.610 -21.527  28.378  1.00 84.94           C  
ATOM   3476  HB2 MET A 217     -51.468 -20.733  29.112  1.00 84.94           H  
ATOM   3477  HB3 MET A 217     -51.638 -21.073  27.387  1.00 84.94           H  
ATOM   3478  O   MET A 217     -54.170 -20.885  30.261  1.00 84.94           O  
ATOM   3479  CG  MET A 217     -50.422 -22.486  28.473  1.00 84.94           C  
ATOM   3480  HG2 MET A 217     -50.555 -23.288  27.747  1.00 84.94           H  
ATOM   3481  HG3 MET A 217     -50.412 -22.932  29.468  1.00 84.94           H  
ATOM   3482  SD  MET A 217     -48.804 -21.713  28.175  1.00 84.94           S  
ATOM   3483  CE  MET A 217     -48.778 -20.435  29.461  1.00 84.94           C  
ATOM   3484  HE1 MET A 217     -49.513 -19.664  29.230  1.00 84.94           H  
ATOM   3485  HE2 MET A 217     -47.787 -19.982  29.491  1.00 84.94           H  
ATOM   3486  HE3 MET A 217     -49.001 -20.882  30.429  1.00 84.94           H  
ATOM   3487  N   ASP A 218     -54.615 -20.503  28.086  1.00 83.59           N  
ATOM   3488  H   ASP A 218     -54.386 -20.723  27.127  1.00 83.59           H  
ATOM   3489  CA  ASP A 218     -55.606 -19.452  28.340  1.00 83.59           C  
ATOM   3490  HA  ASP A 218     -55.157 -18.707  28.996  1.00 83.59           H  
ATOM   3491  C   ASP A 218     -56.837 -19.995  29.098  1.00 83.59           C  
ATOM   3492  CB  ASP A 218     -55.976 -18.754  27.014  1.00 83.59           C  
ATOM   3493  HB2 ASP A 218     -56.899 -18.196  27.167  1.00 83.59           H  
ATOM   3494  HB3 ASP A 218     -56.165 -19.506  26.248  1.00 83.59           H  
ATOM   3495  O   ASP A 218     -57.373 -19.310  29.977  1.00 83.59           O  
ATOM   3496  CG  ASP A 218     -54.910 -17.755  26.515  1.00 83.59           C  
ATOM   3497  OD1 ASP A 218     -54.151 -17.215  27.358  1.00 83.59           O  
ATOM   3498  OD2 ASP A 218     -54.899 -17.445  25.300  1.00 83.59           O  
ATOM   3499  N   GLU A 219     -57.226 -21.253  28.859  1.00 83.13           N  
ATOM   3500  H   GLU A 219     -56.776 -21.755  28.107  1.00 83.13           H  
ATOM   3501  CA  GLU A 219     -58.283 -21.941  29.617  1.00 83.13           C  
ATOM   3502  HA  GLU A 219     -59.164 -21.301  29.662  1.00 83.13           H  
ATOM   3503  C   GLU A 219     -57.882 -22.208  31.078  1.00 83.13           C  
ATOM   3504  CB  GLU A 219     -58.668 -23.251  28.902  1.00 83.13           C  
ATOM   3505  HB2 GLU A 219     -59.231 -23.880  29.592  1.00 83.13           H  
ATOM   3506  HB3 GLU A 219     -57.765 -23.795  28.628  1.00 83.13           H  
ATOM   3507  O   GLU A 219     -58.637 -21.902  32.006  1.00 83.13           O  
ATOM   3508  CG  GLU A 219     -59.521 -23.017  27.640  1.00 83.13           C  
ATOM   3509  HG2 GLU A 219     -59.739 -23.982  27.185  1.00 83.13           H  
ATOM   3510  HG3 GLU A 219     -58.942 -22.433  26.925  1.00 83.13           H  
ATOM   3511  CD  GLU A 219     -60.847 -22.297  27.956  1.00 83.13           C  
ATOM   3512  OE1 GLU A 219     -61.213 -21.334  27.235  1.00 83.13           O  
ATOM   3513  OE2 GLU A 219     -61.473 -22.638  28.983  1.00 83.13           O  
ATOM   3514  N   VAL A 220     -56.655 -22.686  31.321  1.00 79.71           N  
ATOM   3515  H   VAL A 220     -56.070 -22.911  30.528  1.00 79.71           H  
ATOM   3516  CA  VAL A 220     -56.148 -22.913  32.689  1.00 79.71           C  
ATOM   3517  HA  VAL A 220     -56.844 -23.570  33.211  1.00 79.71           H  
ATOM   3518  C   VAL A 220     -56.085 -21.604  33.480  1.00 79.71           C  
ATOM   3519  CB  VAL A 220     -54.765 -23.594  32.662  1.00 79.71           C  
ATOM   3520  HB  VAL A 220     -54.079 -22.994  32.064  1.00 79.71           H  
ATOM   3521  O   VAL A 220     -56.450 -21.560  34.659  1.00 79.71           O  
ATOM   3522  CG1 VAL A 220     -54.167 -23.754  34.068  1.00 79.71           C  
ATOM   3523 HG11 VAL A 220     -53.937 -22.778  34.495  1.00 79.71           H  
ATOM   3524 HG12 VAL A 220     -54.870 -24.277  34.716  1.00 79.71           H  
ATOM   3525 HG13 VAL A 220     -53.239 -24.323  34.011  1.00 79.71           H  
ATOM   3526  CG2 VAL A 220     -54.857 -24.994  32.046  1.00 79.71           C  
ATOM   3527 HG21 VAL A 220     -55.242 -24.937  31.028  1.00 79.71           H  
ATOM   3528 HG22 VAL A 220     -53.868 -25.450  32.005  1.00 79.71           H  
ATOM   3529 HG23 VAL A 220     -55.523 -25.623  32.636  1.00 79.71           H  
ATOM   3530  N   LYS A 221     -55.652 -20.512  32.837  1.00 77.88           N  
ATOM   3531  H   LYS A 221     -55.380 -20.616  31.870  1.00 77.88           H  
ATOM   3532  CA  LYS A 221     -55.525 -19.201  33.482  1.00 77.88           C  
ATOM   3533  HA  LYS A 221     -54.903 -19.320  34.369  1.00 77.88           H  
ATOM   3534  C   LYS A 221     -56.874 -18.662  33.970  1.00 77.88           C  
ATOM   3535  CB  LYS A 221     -54.827 -18.241  32.511  1.00 77.88           C  
ATOM   3536  HB2 LYS A 221     -53.947 -18.736  32.100  1.00 77.88           H  
ATOM   3537  HB3 LYS A 221     -55.501 -18.004  31.687  1.00 77.88           H  
ATOM   3538  O   LYS A 221     -56.932 -18.124  35.075  1.00 77.88           O  
ATOM   3539  CG  LYS A 221     -54.380 -16.950  33.209  1.00 77.88           C  
ATOM   3540  HG2 LYS A 221     -55.249 -16.422  33.602  1.00 77.88           H  
ATOM   3541  HG3 LYS A 221     -53.708 -17.195  34.032  1.00 77.88           H  
ATOM   3542  CD  LYS A 221     -53.655 -16.047  32.209  1.00 77.88           C  
ATOM   3543  HD2 LYS A 221     -54.333 -15.818  31.387  1.00 77.88           H  
ATOM   3544  HD3 LYS A 221     -52.788 -16.574  31.811  1.00 77.88           H  
ATOM   3545  CE  LYS A 221     -53.211 -14.750  32.890  1.00 77.88           C  
ATOM   3546  HE2 LYS A 221     -54.085 -14.282  33.342  1.00 77.88           H  
ATOM   3547  HE3 LYS A 221     -52.510 -14.995  33.688  1.00 77.88           H  
ATOM   3548  NZ  LYS A 221     -52.588 -13.834  31.905  1.00 77.88           N  
ATOM   3549  HZ1 LYS A 221     -51.784 -14.272  31.477  1.00 77.88           H  
ATOM   3550  HZ2 LYS A 221     -53.249 -13.627  31.170  1.00 77.88           H  
ATOM   3551  HZ3 LYS A 221     -52.308 -12.968  32.342  1.00 77.88           H  
ATOM   3552  N   LYS A 222     -57.956 -18.850  33.200  1.00 73.36           N  
ATOM   3553  H   LYS A 222     -57.828 -19.318  32.313  1.00 73.36           H  
ATOM   3554  CA  LYS A 222     -59.320 -18.467  33.615  1.00 73.36           C  
ATOM   3555  HA  LYS A 222     -59.343 -17.405  33.859  1.00 73.36           H  
ATOM   3556  C   LYS A 222     -59.775 -19.196  34.880  1.00 73.36           C  
ATOM   3557  CB  LYS A 222     -60.322 -18.753  32.488  1.00 73.36           C  
ATOM   3558  HB2 LYS A 222     -61.317 -18.853  32.924  1.00 73.36           H  
ATOM   3559  HB3 LYS A 222     -60.073 -19.703  32.015  1.00 73.36           H  
ATOM   3560  O   LYS A 222     -60.388 -18.575  35.744  1.00 73.36           O  
ATOM   3561  CG  LYS A 222     -60.391 -17.644  31.431  1.00 73.36           C  
ATOM   3562  HG2 LYS A 222     -59.406 -17.495  30.988  1.00 73.36           H  
ATOM   3563  HG3 LYS A 222     -60.734 -16.715  31.886  1.00 73.36           H  
ATOM   3564  CD  LYS A 222     -61.380 -18.096  30.351  1.00 73.36           C  
ATOM   3565  HD2 LYS A 222     -61.025 -19.046  29.952  1.00 73.36           H  
ATOM   3566  HD3 LYS A 222     -62.360 -18.261  30.799  1.00 73.36           H  
ATOM   3567  CE  LYS A 222     -61.507 -17.100  29.201  1.00 73.36           C  
ATOM   3568  HE2 LYS A 222     -60.504 -16.802  28.896  1.00 73.36           H  
ATOM   3569  HE3 LYS A 222     -62.050 -16.217  29.539  1.00 73.36           H  
ATOM   3570  NZ  LYS A 222     -62.197 -17.762  28.064  1.00 73.36           N  
ATOM   3571  HZ1 LYS A 222     -61.707 -18.609  27.814  1.00 73.36           H  
ATOM   3572  HZ2 LYS A 222     -63.128 -18.060  28.318  1.00 73.36           H  
ATOM   3573  HZ3 LYS A 222     -62.228 -17.177  27.242  1.00 73.36           H  
ATOM   3574  N   LEU A 223     -59.462 -20.485  35.009  1.00 72.05           N  
ATOM   3575  H   LEU A 223     -58.976 -20.934  34.246  1.00 72.05           H  
ATOM   3576  CA  LEU A 223     -59.891 -21.304  36.150  1.00 72.05           C  
ATOM   3577  HA  LEU A 223     -60.956 -21.146  36.317  1.00 72.05           H  
ATOM   3578  C   LEU A 223     -59.190 -20.913  37.460  1.00 72.05           C  
ATOM   3579  CB  LEU A 223     -59.646 -22.787  35.816  1.00 72.05           C  
ATOM   3580  HB2 LEU A 223     -58.603 -22.909  35.525  1.00 72.05           H  
ATOM   3581  HB3 LEU A 223     -59.808 -23.382  36.715  1.00 72.05           H  
ATOM   3582  O   LEU A 223     -59.815 -20.898  38.520  1.00 72.05           O  
ATOM   3583  CG  LEU A 223     -60.548 -23.343  34.696  1.00 72.05           C  
ATOM   3584  HG  LEU A 223     -60.508 -22.687  33.827  1.00 72.05           H  
ATOM   3585  CD1 LEU A 223     -60.052 -24.728  34.281  1.00 72.05           C  
ATOM   3586 HD11 LEU A 223     -60.084 -25.414  35.127  1.00 72.05           H  
ATOM   3587 HD12 LEU A 223     -60.677 -25.111  33.475  1.00 72.05           H  
ATOM   3588 HD13 LEU A 223     -59.030 -24.651  33.908  1.00 72.05           H  
ATOM   3589  CD2 LEU A 223     -62.004 -23.472  35.153  1.00 72.05           C  
ATOM   3590 HD21 LEU A 223     -62.068 -24.103  36.039  1.00 72.05           H  
ATOM   3591 HD22 LEU A 223     -62.418 -22.488  35.374  1.00 72.05           H  
ATOM   3592 HD23 LEU A 223     -62.595 -23.915  34.352  1.00 72.05           H  
ATOM   3593  N   LEU A 224     -57.901 -20.564  37.401  1.00 68.07           N  
ATOM   3594  H   LEU A 224     -57.443 -20.615  36.502  1.00 68.07           H  
ATOM   3595  CA  LEU A 224     -57.098 -20.254  38.592  1.00 68.07           C  
ATOM   3596  HA  LEU A 224     -57.270 -21.028  39.338  1.00 68.07           H  
ATOM   3597  C   LEU A 224     -57.479 -18.930  39.269  1.00 68.07           C  
ATOM   3598  CB  LEU A 224     -55.611 -20.246  38.197  1.00 68.07           C  
ATOM   3599  HB2 LEU A 224     -55.497 -19.642  37.296  1.00 68.07           H  
ATOM   3600  HB3 LEU A 224     -55.034 -19.768  38.988  1.00 68.07           H  
ATOM   3601  O   LEU A 224     -57.293 -18.783  40.477  1.00 68.07           O  
ATOM   3602  CG  LEU A 224     -55.027 -21.648  37.951  1.00 68.07           C  
ATOM   3603  HG  LEU A 224     -55.676 -22.211  37.279  1.00 68.07           H  
ATOM   3604  CD1 LEU A 224     -53.650 -21.519  37.299  1.00 68.07           C  
ATOM   3605 HD11 LEU A 224     -53.242 -22.512  37.109  1.00 68.07           H  
ATOM   3606 HD12 LEU A 224     -53.750 -20.999  36.346  1.00 68.07           H  
ATOM   3607 HD13 LEU A 224     -52.975 -20.964  37.950  1.00 68.07           H  
ATOM   3608  CD2 LEU A 224     -54.859 -22.431  39.257  1.00 68.07           C  
ATOM   3609 HD21 LEU A 224     -55.832 -22.618  39.712  1.00 68.07           H  
ATOM   3610 HD22 LEU A 224     -54.234 -21.874  39.955  1.00 68.07           H  
ATOM   3611 HD23 LEU A 224     -54.395 -23.395  39.047  1.00 68.07           H  
ATOM   3612  N   GLN A 225     -58.019 -17.966  38.522  1.00 62.85           N  
ATOM   3613  H   GLN A 225     -58.164 -18.143  37.538  1.00 62.85           H  
ATOM   3614  CA  GLN A 225     -58.273 -16.619  39.038  1.00 62.85           C  
ATOM   3615  HA  GLN A 225     -57.382 -16.321  39.591  1.00 62.85           H  
ATOM   3616  C   GLN A 225     -59.441 -16.547  40.046  1.00 62.85           C  
ATOM   3617  CB  GLN A 225     -58.410 -15.668  37.836  1.00 62.85           C  
ATOM   3618  HB2 GLN A 225     -57.631 -15.939  37.124  1.00 62.85           H  
ATOM   3619  HB3 GLN A 225     -59.374 -15.812  37.349  1.00 62.85           H  
ATOM   3620  O   GLN A 225     -59.545 -15.573  40.785  1.00 62.85           O  
ATOM   3621  CG  GLN A 225     -58.237 -14.189  38.232  1.00 62.85           C  
ATOM   3622  HG2 GLN A 225     -59.218 -13.757  38.430  1.00 62.85           H  
ATOM   3623  HG3 GLN A 225     -57.661 -14.126  39.155  1.00 62.85           H  
ATOM   3624  CD  GLN A 225     -57.507 -13.331  37.196  1.00 62.85           C  
ATOM   3625  NE2 GLN A 225     -57.346 -12.055  37.469  1.00 62.85           N  
ATOM   3626 HE21 GLN A 225     -57.724 -11.664  38.320  1.00 62.85           H  
ATOM   3627 HE22 GLN A 225     -56.873 -11.500  36.770  1.00 62.85           H  
ATOM   3628  OE1 GLN A 225     -57.033 -13.761  36.155  1.00 62.85           O  
ATOM   3629  N   LEU A 226     -60.276 -17.591  40.139  1.00 55.73           N  
ATOM   3630  H   LEU A 226     -60.116 -18.372  39.520  1.00 55.73           H  
ATOM   3631  CA  LEU A 226     -61.440 -17.664  41.037  1.00 55.73           C  
ATOM   3632  HA  LEU A 226     -61.948 -16.700  41.022  1.00 55.73           H  
ATOM   3633  C   LEU A 226     -61.115 -17.918  42.524  1.00 55.73           C  
ATOM   3634  CB  LEU A 226     -62.400 -18.747  40.490  1.00 55.73           C  
ATOM   3635  HB2 LEU A 226     -61.829 -19.492  39.935  1.00 55.73           H  
ATOM   3636  HB3 LEU A 226     -62.849 -19.283  41.326  1.00 55.73           H  
ATOM   3637  O   LEU A 226     -61.990 -17.719  43.362  1.00 55.73           O  
ATOM   3638  CG  LEU A 226     -63.527 -18.170  39.606  1.00 55.73           C  
ATOM   3639  HG  LEU A 226     -63.327 -17.123  39.379  1.00 55.73           H  
ATOM   3640  CD1 LEU A 226     -63.637 -18.917  38.278  1.00 55.73           C  
ATOM   3641 HD11 LEU A 226     -62.698 -18.828  37.731  1.00 55.73           H  
ATOM   3642 HD12 LEU A 226     -64.436 -18.486  37.674  1.00 55.73           H  
ATOM   3643 HD13 LEU A 226     -63.846 -19.972  38.458  1.00 55.73           H  
ATOM   3644  CD2 LEU A 226     -64.876 -18.263  40.324  1.00 55.73           C  
ATOM   3645 HD21 LEU A 226     -65.654 -17.810  39.709  1.00 55.73           H  
ATOM   3646 HD22 LEU A 226     -64.819 -17.728  41.272  1.00 55.73           H  
ATOM   3647 HD23 LEU A 226     -65.128 -19.306  40.516  1.00 55.73           H  
ATOM   3648  N   TYR A 227     -59.897 -18.355  42.872  1.00 53.58           N  
ATOM   3649  H   TYR A 227     -59.216 -18.483  42.137  1.00 53.58           H  
ATOM   3650  CA  TYR A 227     -59.607 -18.929  44.201  1.00 53.58           C  
ATOM   3651  HA  TYR A 227     -60.538 -19.000  44.762  1.00 53.58           H  
ATOM   3652  C   TYR A 227     -58.678 -18.112  45.113  1.00 53.58           C  
ATOM   3653  CB  TYR A 227     -59.097 -20.367  44.020  1.00 53.58           C  
ATOM   3654  HB2 TYR A 227     -58.596 -20.694  44.931  1.00 53.58           H  
ATOM   3655  HB3 TYR A 227     -58.357 -20.396  43.221  1.00 53.58           H  
ATOM   3656  O   TYR A 227     -58.447 -18.517  46.253  1.00 53.58           O  
ATOM   3657  CG  TYR A 227     -60.209 -21.357  43.738  1.00 53.58           C  
ATOM   3658  CD1 TYR A 227     -60.977 -21.856  44.808  1.00 53.58           C  
ATOM   3659  HD1 TYR A 227     -60.766 -21.529  45.816  1.00 53.58           H  
ATOM   3660  CD2 TYR A 227     -60.489 -21.763  42.419  1.00 53.58           C  
ATOM   3661  HD2 TYR A 227     -59.913 -21.371  41.593  1.00 53.58           H  
ATOM   3662  CE1 TYR A 227     -62.020 -22.769  44.567  1.00 53.58           C  
ATOM   3663  HE1 TYR A 227     -62.609 -23.147  45.389  1.00 53.58           H  
ATOM   3664  CE2 TYR A 227     -61.530 -22.677  42.174  1.00 53.58           C  
ATOM   3665  HE2 TYR A 227     -61.755 -22.993  41.166  1.00 53.58           H  
ATOM   3666  OH  TYR A 227     -63.299 -24.067  43.003  1.00 53.58           O  
ATOM   3667  HH  TYR A 227     -63.758 -24.316  43.808  1.00 53.58           H  
ATOM   3668  CZ  TYR A 227     -62.296 -23.183  43.245  1.00 53.58           C  
ATOM   3669  N   PHE A 228     -58.137 -16.976  44.669  1.00 61.59           N  
ATOM   3670  H   PHE A 228     -58.411 -16.620  43.764  1.00 61.59           H  
ATOM   3671  CA  PHE A 228     -57.130 -16.247  45.447  1.00 61.59           C  
ATOM   3672  HA  PHE A 228     -56.770 -16.884  46.254  1.00 61.59           H  
ATOM   3673  C   PHE A 228     -57.699 -14.997  46.120  1.00 61.59           C  
ATOM   3674  CB  PHE A 228     -55.897 -15.962  44.581  1.00 61.59           C  
ATOM   3675  HB2 PHE A 228     -55.270 -15.234  45.095  1.00 61.59           H  
ATOM   3676  HB3 PHE A 228     -56.208 -15.517  43.636  1.00 61.59           H  
ATOM   3677  O   PHE A 228     -57.990 -13.998  45.468  1.00 61.59           O  
ATOM   3678  CG  PHE A 228     -55.067 -17.207  44.325  1.00 61.59           C  
ATOM   3679  CD1 PHE A 228     -54.131 -17.637  45.286  1.00 61.59           C  
ATOM   3680  HD1 PHE A 228     -53.995 -17.071  46.195  1.00 61.59           H  
ATOM   3681  CD2 PHE A 228     -55.256 -17.962  43.152  1.00 61.59           C  
ATOM   3682  HD2 PHE A 228     -55.986 -17.649  42.420  1.00 61.59           H  
ATOM   3683  CE1 PHE A 228     -53.385 -18.810  45.072  1.00 61.59           C  
ATOM   3684  HE1 PHE A 228     -52.675 -19.141  45.816  1.00 61.59           H  
ATOM   3685  CE2 PHE A 228     -54.512 -19.135  42.938  1.00 61.59           C  
ATOM   3686  HE2 PHE A 228     -54.676 -19.714  42.041  1.00 61.59           H  
ATOM   3687  CZ  PHE A 228     -53.575 -19.559  43.897  1.00 61.59           C  
ATOM   3688  HZ  PHE A 228     -53.013 -20.467  43.736  1.00 61.59           H  
ATOM   3689  N   VAL A 229     -57.785 -15.031  47.452  1.00 68.57           N  
ATOM   3690  H   VAL A 229     -57.570 -15.900  47.921  1.00 68.57           H  
ATOM   3691  CA  VAL A 229     -57.908 -13.820  48.271  1.00 68.57           C  
ATOM   3692  HA  VAL A 229     -58.638 -13.152  47.813  1.00 68.57           H  
ATOM   3693  C   VAL A 229     -56.544 -13.130  48.276  1.00 68.57           C  
ATOM   3694  CB  VAL A 229     -58.383 -14.143  49.702  1.00 68.57           C  
ATOM   3695  HB  VAL A 229     -57.664 -14.808  50.181  1.00 68.57           H  
ATOM   3696  O   VAL A 229     -55.561 -13.688  48.764  1.00 68.57           O  
ATOM   3697  CG1 VAL A 229     -58.516 -12.871  50.551  1.00 68.57           C  
ATOM   3698 HG11 VAL A 229     -59.215 -12.178  50.084  1.00 68.57           H  
ATOM   3699 HG12 VAL A 229     -57.548 -12.383  50.659  1.00 68.57           H  
ATOM   3700 HG13 VAL A 229     -58.879 -13.128  51.546  1.00 68.57           H  
ATOM   3701  CG2 VAL A 229     -59.749 -14.842  49.684  1.00 68.57           C  
ATOM   3702 HG21 VAL A 229     -60.080 -15.037  50.704  1.00 68.57           H  
ATOM   3703 HG22 VAL A 229     -60.485 -14.213  49.183  1.00 68.57           H  
ATOM   3704 HG23 VAL A 229     -59.682 -15.796  49.159  1.00 68.57           H  
ATOM   3705  N   THR A 230     -56.466 -11.932  47.702  1.00 80.12           N  
ATOM   3706  H   THR A 230     -57.283 -11.539  47.257  1.00 80.12           H  
ATOM   3707  CA  THR A 230     -55.232 -11.141  47.668  1.00 80.12           C  
ATOM   3708  HA  THR A 230     -54.401 -11.813  47.453  1.00 80.12           H  
ATOM   3709  C   THR A 230     -55.015 -10.446  49.015  1.00 80.12           C  
ATOM   3710  CB  THR A 230     -55.267 -10.088  46.556  1.00 80.12           C  
ATOM   3711  HB  THR A 230     -54.414  -9.418  46.668  1.00 80.12           H  
ATOM   3712  O   THR A 230     -55.907  -9.711  49.448  1.00 80.12           O  
ATOM   3713  CG2 THR A 230     -55.213 -10.732  45.171  1.00 80.12           C  
ATOM   3714 HG21 THR A 230     -54.294 -11.309  45.071  1.00 80.12           H  
ATOM   3715 HG22 THR A 230     -56.075 -11.382  45.020  1.00 80.12           H  
ATOM   3716 HG23 THR A 230     -55.220  -9.946  44.415  1.00 80.12           H  
ATOM   3717  OG1 THR A 230     -56.461  -9.344  46.651  1.00 80.12           O  
ATOM   3718  HG1 THR A 230     -56.566  -9.099  47.573  1.00 80.12           H  
ATOM   3719  N   PRO A 231     -53.865 -10.632  49.685  1.00 88.30           N  
ATOM   3720  CA  PRO A 231     -53.569  -9.939  50.935  1.00 88.30           C  
ATOM   3721  HA  PRO A 231     -54.350 -10.138  51.669  1.00 88.30           H  
ATOM   3722  C   PRO A 231     -53.470  -8.425  50.706  1.00 88.30           C  
ATOM   3723  CB  PRO A 231     -52.242 -10.535  51.419  1.00 88.30           C  
ATOM   3724  HB2 PRO A 231     -52.436 -11.423  52.021  1.00 88.30           H  
ATOM   3725  HB3 PRO A 231     -51.647  -9.815  51.981  1.00 88.30           H  
ATOM   3726  O   PRO A 231     -52.990  -7.974  49.665  1.00 88.30           O  
ATOM   3727  CG  PRO A 231     -51.555 -10.941  50.113  1.00 88.30           C  
ATOM   3728  HG2 PRO A 231     -51.091 -10.068  49.653  1.00 88.30           H  
ATOM   3729  HG3 PRO A 231     -50.822 -11.736  50.247  1.00 88.30           H  
ATOM   3730  CD  PRO A 231     -52.718 -11.414  49.252  1.00 88.30           C  
ATOM   3731  HD2 PRO A 231     -52.484 -11.245  48.201  1.00 88.30           H  
ATOM   3732  HD3 PRO A 231     -52.912 -12.471  49.434  1.00 88.30           H  
ATOM   3733  N   THR A 232     -53.887  -7.621  51.683  1.00 88.87           N  
ATOM   3734  H   THR A 232     -54.396  -7.995  52.471  1.00 88.87           H  
ATOM   3735  CA  THR A 232     -53.731  -6.160  51.605  1.00 88.87           C  
ATOM   3736  HA  THR A 232     -54.060  -5.828  50.620  1.00 88.87           H  
ATOM   3737  C   THR A 232     -52.266  -5.756  51.769  1.00 88.87           C  
ATOM   3738  CB  THR A 232     -54.599  -5.445  52.651  1.00 88.87           C  
ATOM   3739  HB  THR A 232     -54.113  -5.491  53.625  1.00 88.87           H  
ATOM   3740  O   THR A 232     -51.780  -4.887  51.053  1.00 88.87           O  
ATOM   3741  CG2 THR A 232     -54.856  -3.987  52.276  1.00 88.87           C  
ATOM   3742 HG21 THR A 232     -55.438  -3.502  53.059  1.00 88.87           H  
ATOM   3743 HG22 THR A 232     -55.401  -3.928  51.334  1.00 88.87           H  
ATOM   3744 HG23 THR A 232     -53.910  -3.455  52.176  1.00 88.87           H  
ATOM   3745  OG1 THR A 232     -55.858  -6.073  52.744  1.00 88.87           O  
ATOM   3746  HG1 THR A 232     -56.416  -5.500  53.276  1.00 88.87           H  
ATOM   3747  N   SER A 233     -51.548  -6.446  52.660  1.00 91.36           N  
ATOM   3748  H   SER A 233     -52.030  -7.147  53.204  1.00 91.36           H  
ATOM   3749  CA  SER A 233     -50.139  -6.211  52.988  1.00 91.36           C  
ATOM   3750  HA  SER A 233     -49.647  -5.708  52.155  1.00 91.36           H  
ATOM   3751  C   SER A 233     -49.407  -7.532  53.254  1.00 91.36           C  
ATOM   3752  CB  SER A 233     -50.083  -5.281  54.210  1.00 91.36           C  
ATOM   3753  HB2 SER A 233     -50.746  -5.663  54.986  1.00 91.36           H  
ATOM   3754  HB3 SER A 233     -50.433  -4.292  53.916  1.00 91.36           H  
ATOM   3755  O   SER A 233     -50.027  -8.546  53.593  1.00 91.36           O  
ATOM   3756  OG  SER A 233     -48.778  -5.171  54.749  1.00 91.36           O  
ATOM   3757  HG  SER A 233     -48.753  -4.318  55.188  1.00 91.36           H  
ATOM   3758  N   CYS A 234     -48.070  -7.525  53.172  1.00 94.83           N  
ATOM   3759  H   CYS A 234     -47.618  -6.649  52.951  1.00 94.83           H  
ATOM   3760  CA  CYS A 234     -47.239  -8.665  53.573  1.00 94.83           C  
ATOM   3761  HA  CYS A 234     -47.533  -9.527  52.974  1.00 94.83           H  
ATOM   3762  C   CYS A 234     -47.439  -9.068  55.045  1.00 94.83           C  
ATOM   3763  CB  CYS A 234     -45.761  -8.378  53.285  1.00 94.83           C  
ATOM   3764  HB2 CYS A 234     -45.152  -9.095  53.835  1.00 94.83           H  
ATOM   3765  HB3 CYS A 234     -45.507  -7.386  53.657  1.00 94.83           H  
ATOM   3766  O   CYS A 234     -47.162 -10.215  55.390  1.00 94.83           O  
ATOM   3767  SG  CYS A 234     -45.290  -8.500  51.540  1.00 94.83           S  
ATOM   3768  N   ARG A 235     -47.977  -8.185  55.902  1.00 91.89           N  
ATOM   3769  H   ARG A 235     -48.153  -7.249  55.566  1.00 91.89           H  
ATOM   3770  CA  ARG A 235     -48.379  -8.522  57.282  1.00 91.89           C  
ATOM   3771  HA  ARG A 235     -47.530  -8.942  57.822  1.00 91.89           H  
ATOM   3772  C   ARG A 235     -49.466  -9.596  57.356  1.00 91.89           C  
ATOM   3773  CB  ARG A 235     -48.855  -7.257  58.012  1.00 91.89           C  
ATOM   3774  HB2 ARG A 235     -49.375  -7.556  58.922  1.00 91.89           H  
ATOM   3775  HB3 ARG A 235     -49.555  -6.703  57.387  1.00 91.89           H  
ATOM   3776  O   ARG A 235     -49.494 -10.365  58.308  1.00 91.89           O  
ATOM   3777  CG  ARG A 235     -47.683  -6.354  58.414  1.00 91.89           C  
ATOM   3778  HG2 ARG A 235     -47.166  -5.984  57.528  1.00 91.89           H  
ATOM   3779  HG3 ARG A 235     -46.983  -6.938  59.012  1.00 91.89           H  
ATOM   3780  CD  ARG A 235     -48.181  -5.167  59.247  1.00 91.89           C  
ATOM   3781  HD2 ARG A 235     -48.888  -5.512  60.002  1.00 91.89           H  
ATOM   3782  HD3 ARG A 235     -48.708  -4.468  58.598  1.00 91.89           H  
ATOM   3783  NE  ARG A 235     -47.069  -4.465  59.910  1.00 91.89           N  
ATOM   3784  HE  ARG A 235     -46.841  -3.540  59.574  1.00 91.89           H  
ATOM   3785  NH1 ARG A 235     -46.858  -5.811  61.761  1.00 91.89           N  
ATOM   3786 HH11 ARG A 235     -47.624  -6.368  61.411  1.00 91.89           H  
ATOM   3787 HH12 ARG A 235     -46.820  -5.788  62.770  1.00 91.89           H  
ATOM   3788  NH2 ARG A 235     -45.661  -3.952  61.617  1.00 91.89           N  
ATOM   3789 HH21 ARG A 235     -45.433  -4.081  62.592  1.00 91.89           H  
ATOM   3790 HH22 ARG A 235     -45.560  -3.047  61.180  1.00 91.89           H  
ATOM   3791  CZ  ARG A 235     -46.532  -4.749  61.084  1.00 91.89           C  
ATOM   3792  N   ASN A 236     -50.336  -9.688  56.349  1.00 90.90           N  
ATOM   3793  H   ASN A 236     -50.248  -9.047  55.573  1.00 90.90           H  
ATOM   3794  CA  ASN A 236     -51.391 -10.704  56.300  1.00 90.90           C  
ATOM   3795  HA  ASN A 236     -51.665 -10.971  57.321  1.00 90.90           H  
ATOM   3796  C   ASN A 236     -50.925 -12.008  55.635  1.00 90.90           C  
ATOM   3797  CB  ASN A 236     -52.638 -10.123  55.614  1.00 90.90           C  
ATOM   3798  HB2 ASN A 236     -52.432  -9.992  54.551  1.00 90.90           H  
ATOM   3799  HB3 ASN A 236     -53.467 -10.823  55.719  1.00 90.90           H  
ATOM   3800  O   ASN A 236     -51.707 -12.949  55.498  1.00 90.90           O  
ATOM   3801  CG  ASN A 236     -53.072  -8.783  56.174  1.00 90.90           C  
ATOM   3802  ND2 ASN A 236     -53.305  -8.677  57.463  1.00 90.90           N  
ATOM   3803 HD21 ASN A 236     -53.205  -9.465  58.086  1.00 90.90           H  
ATOM   3804 HD22 ASN A 236     -53.575  -7.760  57.788  1.00 90.90           H  
ATOM   3805  OD1 ASN A 236     -53.191  -7.814  55.445  1.00 90.90           O  
ATOM   3806  N   VAL A 237     -49.664 -12.081  55.200  1.00 91.73           N  
ATOM   3807  H   VAL A 237     -49.037 -11.311  55.386  1.00 91.73           H  
ATOM   3808  CA  VAL A 237     -49.129 -13.241  54.492  1.00 91.73           C  
ATOM   3809  HA  VAL A 237     -49.953 -13.750  53.991  1.00 91.73           H  
ATOM   3810  C   VAL A 237     -48.517 -14.219  55.483  1.00 91.73           C  
ATOM   3811  CB  VAL A 237     -48.143 -12.826  53.391  1.00 91.73           C  
ATOM   3812  HB  VAL A 237     -47.293 -12.291  53.814  1.00 91.73           H  
ATOM   3813  O   VAL A 237     -47.415 -14.024  55.992  1.00 91.73           O  
ATOM   3814  CG1 VAL A 237     -47.633 -14.052  52.628  1.00 91.73           C  
ATOM   3815 HG11 VAL A 237     -47.032 -14.679  53.287  1.00 91.73           H  
ATOM   3816 HG12 VAL A 237     -47.010 -13.715  51.799  1.00 91.73           H  
ATOM   3817 HG13 VAL A 237     -48.469 -14.630  52.235  1.00 91.73           H  
ATOM   3818  CG2 VAL A 237     -48.852 -11.934  52.370  1.00 91.73           C  
ATOM   3819 HG21 VAL A 237     -48.156 -11.651  51.580  1.00 91.73           H  
ATOM   3820 HG22 VAL A 237     -49.224 -11.025  52.842  1.00 91.73           H  
ATOM   3821 HG23 VAL A 237     -49.693 -12.480  51.943  1.00 91.73           H  
ATOM   3822  N   THR A 238     -49.217 -15.329  55.702  1.00 86.32           N  
ATOM   3823  H   THR A 238     -50.115 -15.423  55.249  1.00 86.32           H  
ATOM   3824  CA  THR A 238     -48.701 -16.459  56.479  1.00 86.32           C  
ATOM   3825  HA  THR A 238     -47.886 -16.111  57.115  1.00 86.32           H  
ATOM   3826  C   THR A 238     -48.160 -17.524  55.528  1.00 86.32           C  
ATOM   3827  CB  THR A 238     -49.771 -17.029  57.416  1.00 86.32           C  
ATOM   3828  HB  THR A 238     -50.587 -17.466  56.839  1.00 86.32           H  
ATOM   3829  O   THR A 238     -48.888 -18.033  54.680  1.00 86.32           O  
ATOM   3830  CG2 THR A 238     -49.180 -18.075  58.362  1.00 86.32           C  
ATOM   3831 HG21 THR A 238     -48.844 -18.946  57.800  1.00 86.32           H  
ATOM   3832 HG22 THR A 238     -49.947 -18.391  59.069  1.00 86.32           H  
ATOM   3833 HG23 THR A 238     -48.346 -17.643  58.916  1.00 86.32           H  
ATOM   3834  OG1 THR A 238     -50.278 -16.009  58.239  1.00 86.32           O  
ATOM   3835  HG1 THR A 238     -50.702 -15.342  57.693  1.00 86.32           H  
ATOM   3836  N   SER A 239     -46.876 -17.869  55.650  1.00 90.44           N  
ATOM   3837  H   SER A 239     -46.317 -17.396  56.346  1.00 90.44           H  
ATOM   3838  CA  SER A 239     -46.215 -18.866  54.797  1.00 90.44           C  
ATOM   3839  HA  SER A 239     -46.968 -19.539  54.387  1.00 90.44           H  
ATOM   3840  C   SER A 239     -45.208 -19.704  55.583  1.00 90.44           C  
ATOM   3841  CB  SER A 239     -45.522 -18.165  53.623  1.00 90.44           C  
ATOM   3842  HB2 SER A 239     -44.744 -17.506  54.008  1.00 90.44           H  
ATOM   3843  HB3 SER A 239     -46.256 -17.565  53.085  1.00 90.44           H  
ATOM   3844  O   SER A 239     -44.600 -19.246  56.557  1.00 90.44           O  
ATOM   3845  OG  SER A 239     -44.940 -19.099  52.729  1.00 90.44           O  
ATOM   3846  HG  SER A 239     -44.545 -18.577  52.027  1.00 90.44           H  
ATOM   3847  N   THR A 240     -44.993 -20.946  55.148  1.00 91.09           N  
ATOM   3848  H   THR A 240     -45.517 -21.278  54.350  1.00 91.09           H  
ATOM   3849  CA  THR A 240     -43.884 -21.786  55.628  1.00 91.09           C  
ATOM   3850  HA  THR A 240     -43.803 -21.694  56.711  1.00 91.09           H  
ATOM   3851  C   THR A 240     -42.543 -21.347  55.036  1.00 91.09           C  
ATOM   3852  CB  THR A 240     -44.130 -23.266  55.305  1.00 91.09           C  
ATOM   3853  HB  THR A 240     -43.246 -23.846  55.568  1.00 91.09           H  
ATOM   3854  O   THR A 240     -41.510 -21.519  55.679  1.00 91.09           O  
ATOM   3855  CG2 THR A 240     -45.327 -23.823  56.075  1.00 91.09           C  
ATOM   3856 HG21 THR A 240     -46.244 -23.309  55.784  1.00 91.09           H  
ATOM   3857 HG22 THR A 240     -45.435 -24.888  55.869  1.00 91.09           H  
ATOM   3858 HG23 THR A 240     -45.169 -23.692  57.145  1.00 91.09           H  
ATOM   3859  OG1 THR A 240     -44.403 -23.425  53.931  1.00 91.09           O  
ATOM   3860  HG1 THR A 240     -44.691 -24.332  53.806  1.00 91.09           H  
ATOM   3861  N   LYS A 241     -42.544 -20.726  53.850  1.00 92.81           N  
ATOM   3862  H   LYS A 241     -43.444 -20.524  53.437  1.00 92.81           H  
ATOM   3863  CA  LYS A 241     -41.340 -20.217  53.177  1.00 92.81           C  
ATOM   3864  HA  LYS A 241     -40.521 -20.914  53.356  1.00 92.81           H  
ATOM   3865  C   LYS A 241     -40.935 -18.862  53.745  1.00 92.81           C  
ATOM   3866  CB  LYS A 241     -41.577 -20.098  51.664  1.00 92.81           C  
ATOM   3867  HB2 LYS A 241     -42.399 -19.407  51.479  1.00 92.81           H  
ATOM   3868  HB3 LYS A 241     -40.680 -19.685  51.204  1.00 92.81           H  
ATOM   3869  O   LYS A 241     -41.796 -18.034  53.998  1.00 92.81           O  
ATOM   3870  CG  LYS A 241     -41.888 -21.449  51.004  1.00 92.81           C  
ATOM   3871  HG2 LYS A 241     -41.079 -22.147  51.220  1.00 92.81           H  
ATOM   3872  HG3 LYS A 241     -42.818 -21.850  51.406  1.00 92.81           H  
ATOM   3873  CD  LYS A 241     -42.027 -21.288  49.485  1.00 92.81           C  
ATOM   3874  HD2 LYS A 241     -42.843 -20.598  49.272  1.00 92.81           H  
ATOM   3875  HD3 LYS A 241     -41.101 -20.877  49.084  1.00 92.81           H  
ATOM   3876  CE  LYS A 241     -42.313 -22.649  48.839  1.00 92.81           C  
ATOM   3877  HE2 LYS A 241     -43.239 -23.044  49.257  1.00 92.81           H  
ATOM   3878  HE3 LYS A 241     -41.509 -23.335  49.106  1.00 92.81           H  
ATOM   3879  NZ  LYS A 241     -42.423 -22.545  47.361  1.00 92.81           N  
ATOM   3880  HZ1 LYS A 241     -41.566 -22.189  46.963  1.00 92.81           H  
ATOM   3881  HZ2 LYS A 241     -43.177 -21.926  47.101  1.00 92.81           H  
ATOM   3882  HZ3 LYS A 241     -42.605 -23.450  46.953  1.00 92.81           H  
ATOM   3883  N   ALA A 242     -39.631 -18.606  53.865  1.00 94.22           N  
ATOM   3884  H   ALA A 242     -38.969 -19.346  53.682  1.00 94.22           H  
ATOM   3885  CA  ALA A 242     -39.120 -17.307  54.316  1.00 94.22           C  
ATOM   3886  HA  ALA A 242     -39.662 -17.016  55.216  1.00 94.22           H  
ATOM   3887  C   ALA A 242     -39.338 -16.174  53.306  1.00 94.22           C  
ATOM   3888  CB  ALA A 242     -37.633 -17.459  54.660  1.00 94.22           C  
ATOM   3889  HB1 ALA A 242     -37.060 -17.712  53.768  1.00 94.22           H  
ATOM   3890  HB2 ALA A 242     -37.256 -16.520  55.066  1.00 94.22           H  
ATOM   3891  HB3 ALA A 242     -37.499 -18.238  55.410  1.00 94.22           H  
ATOM   3892  O   ALA A 242     -39.420 -15.010  53.690  1.00 94.22           O  
ATOM   3893  N   ARG A 243     -39.406 -16.517  52.018  1.00 95.33           N  
ATOM   3894  H   ARG A 243     -39.338 -17.498  51.791  1.00 95.33           H  
ATOM   3895  CA  ARG A 243     -39.657 -15.599  50.909  1.00 95.33           C  
ATOM   3896  HA  ARG A 243     -39.964 -14.627  51.296  1.00 95.33           H  
ATOM   3897  C   ARG A 243     -40.816 -16.144  50.093  1.00 95.33           C  
ATOM   3898  CB  ARG A 243     -38.383 -15.429  50.061  1.00 95.33           C  
ATOM   3899  HB2 ARG A 243     -38.607 -14.777  49.216  1.00 95.33           H  
ATOM   3900  HB3 ARG A 243     -38.091 -16.400  49.661  1.00 95.33           H  
ATOM   3901  O   ARG A 243     -40.766 -17.290  49.645  1.00 95.33           O  
ATOM   3902  CG  ARG A 243     -37.189 -14.847  50.837  1.00 95.33           C  
ATOM   3903  HG2 ARG A 243     -36.961 -15.470  51.702  1.00 95.33           H  
ATOM   3904  HG3 ARG A 243     -36.318 -14.847  50.183  1.00 95.33           H  
ATOM   3905  CD  ARG A 243     -37.465 -13.413  51.288  1.00 95.33           C  
ATOM   3906  HD2 ARG A 243     -37.613 -12.817  50.388  1.00 95.33           H  
ATOM   3907  HD3 ARG A 243     -38.382 -13.363  51.875  1.00 95.33           H  
ATOM   3908  NE  ARG A 243     -36.356 -12.845  52.072  1.00 95.33           N  
ATOM   3909  HE  ARG A 243     -35.790 -12.123  51.648  1.00 95.33           H  
ATOM   3910  NH1 ARG A 243     -36.927 -13.674  54.142  1.00 95.33           N  
ATOM   3911 HH11 ARG A 243     -37.769 -14.085  53.765  1.00 95.33           H  
ATOM   3912 HH12 ARG A 243     -36.940 -13.443  55.125  1.00 95.33           H  
ATOM   3913  NH2 ARG A 243     -35.278 -12.209  53.935  1.00 95.33           N  
ATOM   3914 HH21 ARG A 243     -35.463 -12.008  54.908  1.00 95.33           H  
ATOM   3915 HH22 ARG A 243     -34.922 -11.449  53.374  1.00 95.33           H  
ATOM   3916  CZ  ARG A 243     -36.185 -12.932  53.372  1.00 95.33           C  
ATOM   3917  N   VAL A 244     -41.867 -15.349  49.932  1.00 94.36           N  
ATOM   3918  H   VAL A 244     -41.852 -14.435  50.361  1.00 94.36           H  
ATOM   3919  CA  VAL A 244     -43.057 -15.732  49.163  1.00 94.36           C  
ATOM   3920  HA  VAL A 244     -42.795 -16.569  48.516  1.00 94.36           H  
ATOM   3921  C   VAL A 244     -43.474 -14.587  48.259  1.00 94.36           C  
ATOM   3922  CB  VAL A 244     -44.192 -16.211  50.085  1.00 94.36           C  
ATOM   3923  HB  VAL A 244     -43.798 -17.025  50.694  1.00 94.36           H  
ATOM   3924  O   VAL A 244     -43.467 -13.433  48.669  1.00 94.36           O  
ATOM   3925  CG1 VAL A 244     -44.699 -15.129  51.036  1.00 94.36           C  
ATOM   3926 HG11 VAL A 244     -45.411 -15.567  51.735  1.00 94.36           H  
ATOM   3927 HG12 VAL A 244     -43.868 -14.710  51.603  1.00 94.36           H  
ATOM   3928 HG13 VAL A 244     -45.187 -14.331  50.477  1.00 94.36           H  
ATOM   3929  CG2 VAL A 244     -45.374 -16.776  49.291  1.00 94.36           C  
ATOM   3930 HG21 VAL A 244     -46.113 -17.190  49.977  1.00 94.36           H  
ATOM   3931 HG22 VAL A 244     -45.036 -17.566  48.620  1.00 94.36           H  
ATOM   3932 HG23 VAL A 244     -45.855 -15.991  48.708  1.00 94.36           H  
ATOM   3933  N   ILE A 245     -43.809 -14.910  47.015  1.00 94.52           N  
ATOM   3934  H   ILE A 245     -43.859 -15.884  46.754  1.00 94.52           H  
ATOM   3935  CA  ILE A 245     -44.271 -13.931  46.037  1.00 94.52           C  
ATOM   3936  HA  ILE A 245     -43.892 -12.944  46.303  1.00 94.52           H  
ATOM   3937  C   ILE A 245     -45.794 -13.911  46.097  1.00 94.52           C  
ATOM   3938  CB  ILE A 245     -43.753 -14.275  44.631  1.00 94.52           C  
ATOM   3939  HB  ILE A 245     -44.186 -15.233  44.343  1.00 94.52           H  
ATOM   3940  O   ILE A 245     -46.423 -14.961  45.964  1.00 94.52           O  
ATOM   3941  CG1 ILE A 245     -42.211 -14.394  44.579  1.00 94.52           C  
ATOM   3942 HG12 ILE A 245     -41.761 -13.404  44.501  1.00 94.52           H  
ATOM   3943 HG13 ILE A 245     -41.825 -14.860  45.486  1.00 94.52           H  
ATOM   3944  CG2 ILE A 245     -44.215 -13.210  43.625  1.00 94.52           C  
ATOM   3945 HG21 ILE A 245     -43.793 -13.447  42.648  1.00 94.52           H  
ATOM   3946 HG22 ILE A 245     -43.865 -12.225  43.935  1.00 94.52           H  
ATOM   3947 HG23 ILE A 245     -45.302 -13.197  43.554  1.00 94.52           H  
ATOM   3948  CD1 ILE A 245     -41.757 -15.275  43.408  1.00 94.52           C  
ATOM   3949 HD11 ILE A 245     -40.679 -15.430  43.462  1.00 94.52           H  
ATOM   3950 HD12 ILE A 245     -42.010 -14.816  42.453  1.00 94.52           H  
ATOM   3951 HD13 ILE A 245     -42.239 -16.251  43.470  1.00 94.52           H  
ATOM   3952  N   VAL A 246     -46.373 -12.732  46.291  1.00 93.00           N  
ATOM   3953  H   VAL A 246     -45.789 -11.910  46.345  1.00 93.00           H  
ATOM   3954  CA  VAL A 246     -47.825 -12.526  46.326  1.00 93.00           C  
ATOM   3955  HA  VAL A 246     -48.320 -13.398  45.899  1.00 93.00           H  
ATOM   3956  C   VAL A 246     -48.198 -11.333  45.456  1.00 93.00           C  
ATOM   3957  CB  VAL A 246     -48.359 -12.350  47.764  1.00 93.00           C  
ATOM   3958  HB  VAL A 246     -49.445 -12.267  47.711  1.00 93.00           H  
ATOM   3959  O   VAL A 246     -47.362 -10.479  45.166  1.00 93.00           O  
ATOM   3960  CG1 VAL A 246     -48.035 -13.564  48.646  1.00 93.00           C  
ATOM   3961 HG11 VAL A 246     -48.373 -14.476  48.156  1.00 93.00           H  
ATOM   3962 HG12 VAL A 246     -46.961 -13.624  48.824  1.00 93.00           H  
ATOM   3963 HG13 VAL A 246     -48.548 -13.465  49.602  1.00 93.00           H  
ATOM   3964  CG2 VAL A 246     -47.824 -11.084  48.439  1.00 93.00           C  
ATOM   3965 HG21 VAL A 246     -48.244 -10.989  49.440  1.00 93.00           H  
ATOM   3966 HG22 VAL A 246     -48.117 -10.199  47.874  1.00 93.00           H  
ATOM   3967 HG23 VAL A 246     -46.736 -11.121  48.499  1.00 93.00           H  
ATOM   3968  N   THR A 247     -49.461 -11.263  45.056  1.00 93.28           N  
ATOM   3969  H   THR A 247     -50.102 -11.995  45.324  1.00 93.28           H  
ATOM   3970  CA  THR A 247     -50.050 -10.049  44.488  1.00 93.28           C  
ATOM   3971  HA  THR A 247     -49.271  -9.338  44.215  1.00 93.28           H  
ATOM   3972  C   THR A 247     -50.909  -9.409  45.565  1.00 93.28           C  
ATOM   3973  CB  THR A 247     -50.847 -10.368  43.220  1.00 93.28           C  
ATOM   3974  HB  THR A 247     -51.625 -11.099  43.440  1.00 93.28           H  
ATOM   3975  O   THR A 247     -51.824 -10.053  46.082  1.00 93.28           O  
ATOM   3976  CG2 THR A 247     -51.469  -9.125  42.596  1.00 93.28           C  
ATOM   3977 HG21 THR A 247     -51.907  -9.368  41.627  1.00 93.28           H  
ATOM   3978 HG22 THR A 247     -52.263  -8.750  43.240  1.00 93.28           H  
ATOM   3979 HG23 THR A 247     -50.711  -8.351  42.476  1.00 93.28           H  
ATOM   3980  OG1 THR A 247     -49.974 -10.888  42.240  1.00 93.28           O  
ATOM   3981  HG1 THR A 247     -49.850 -10.171  41.613  1.00 93.28           H  
ATOM   3982  N   LEU A 248     -50.577  -8.175  45.938  1.00 92.20           N  
ATOM   3983  H   LEU A 248     -49.833  -7.698  45.450  1.00 92.20           H  
ATOM   3984  CA  LEU A 248     -51.347  -7.407  46.910  1.00 92.20           C  
ATOM   3985  HA  LEU A 248     -51.541  -8.042  47.774  1.00 92.20           H  
ATOM   3986  C   LEU A 248     -52.702  -7.004  46.319  1.00 92.20           C  
ATOM   3987  CB  LEU A 248     -50.547  -6.170  47.366  1.00 92.20           C  
ATOM   3988  HB2 LEU A 248     -51.148  -5.615  48.086  1.00 92.20           H  
ATOM   3989  HB3 LEU A 248     -50.386  -5.527  46.500  1.00 92.20           H  
ATOM   3990  O   LEU A 248     -52.883  -7.002  45.102  1.00 92.20           O  
ATOM   3991  CG  LEU A 248     -49.179  -6.466  48.008  1.00 92.20           C  
ATOM   3992  HG  LEU A 248     -48.533  -6.940  47.268  1.00 92.20           H  
ATOM   3993  CD1 LEU A 248     -48.522  -5.158  48.447  1.00 92.20           C  
ATOM   3994 HD11 LEU A 248     -47.540  -5.355  48.877  1.00 92.20           H  
ATOM   3995 HD12 LEU A 248     -48.398  -4.503  47.584  1.00 92.20           H  
ATOM   3996 HD13 LEU A 248     -49.143  -4.656  49.188  1.00 92.20           H  
ATOM   3997  CD2 LEU A 248     -49.287  -7.387  49.227  1.00 92.20           C  
ATOM   3998 HD21 LEU A 248     -50.005  -6.974  49.935  1.00 92.20           H  
ATOM   3999 HD22 LEU A 248     -49.617  -8.377  48.913  1.00 92.20           H  
ATOM   4000 HD23 LEU A 248     -48.314  -7.483  49.709  1.00 92.20           H  
ATOM   4001  N   SER A 249     -53.643  -6.606  47.173  1.00 89.10           N  
ATOM   4002  H   SER A 249     -53.467  -6.755  48.156  1.00 89.10           H  
ATOM   4003  CA  SER A 249     -54.958  -6.088  46.748  1.00 89.10           C  
ATOM   4004  HA  SER A 249     -55.490  -6.885  46.229  1.00 89.10           H  
ATOM   4005  C   SER A 249     -54.887  -4.897  45.773  1.00 89.10           C  
ATOM   4006  CB  SER A 249     -55.777  -5.699  47.979  1.00 89.10           C  
ATOM   4007  HB2 SER A 249     -56.776  -5.397  47.665  1.00 89.10           H  
ATOM   4008  HB3 SER A 249     -55.865  -6.558  48.645  1.00 89.10           H  
ATOM   4009  O   SER A 249     -55.806  -4.697  44.986  1.00 89.10           O  
ATOM   4010  OG  SER A 249     -55.165  -4.625  48.669  1.00 89.10           O  
ATOM   4011  HG  SER A 249     -54.275  -4.862  48.940  1.00 89.10           H  
ATOM   4012  N   SER A 250     -53.773  -4.155  45.761  1.00 89.02           N  
ATOM   4013  H   SER A 250     -53.045  -4.370  46.426  1.00 89.02           H  
ATOM   4014  CA  SER A 250     -53.485  -3.089  44.789  1.00 89.02           C  
ATOM   4015  HA  SER A 250     -54.362  -2.448  44.702  1.00 89.02           H  
ATOM   4016  C   SER A 250     -53.151  -3.596  43.378  1.00 89.02           C  
ATOM   4017  CB  SER A 250     -52.317  -2.242  45.304  1.00 89.02           C  
ATOM   4018  HB2 SER A 250     -52.587  -1.805  46.265  1.00 89.02           H  
ATOM   4019  HB3 SER A 250     -52.115  -1.435  44.600  1.00 89.02           H  
ATOM   4020  O   SER A 250     -52.998  -2.800  42.458  1.00 89.02           O  
ATOM   4021  OG  SER A 250     -51.151  -3.038  45.460  1.00 89.02           O  
ATOM   4022  HG  SER A 250     -50.456  -2.460  45.783  1.00 89.02           H  
ATOM   4023  N   GLY A 251     -52.979  -4.908  43.197  1.00 90.87           N  
ATOM   4024  H   GLY A 251     -53.141  -5.518  43.986  1.00 90.87           H  
ATOM   4025  CA  GLY A 251     -52.455  -5.517  41.975  1.00 90.87           C  
ATOM   4026  HA2 GLY A 251     -52.822  -6.541  41.908  1.00 90.87           H  
ATOM   4027  HA3 GLY A 251     -52.820  -4.963  41.110  1.00 90.87           H  
ATOM   4028  C   GLY A 251     -50.924  -5.549  41.905  1.00 90.87           C  
ATOM   4029  O   GLY A 251     -50.372  -6.217  41.028  1.00 90.87           O  
ATOM   4030  N   LEU A 252     -50.222  -4.898  42.841  1.00 93.76           N  
ATOM   4031  H   LEU A 252     -50.722  -4.367  43.540  1.00 93.76           H  
ATOM   4032  CA  LEU A 252     -48.763  -4.915  42.891  1.00 93.76           C  
ATOM   4033  HA  LEU A 252     -48.403  -4.699  41.885  1.00 93.76           H  
ATOM   4034  C   LEU A 252     -48.261  -6.303  43.303  1.00 93.76           C  
ATOM   4035  CB  LEU A 252     -48.248  -3.808  43.828  1.00 93.76           C  
ATOM   4036  HB2 LEU A 252     -48.671  -2.854  43.513  1.00 93.76           H  
ATOM   4037  HB3 LEU A 252     -48.600  -4.020  44.837  1.00 93.76           H  
ATOM   4038  O   LEU A 252     -48.592  -6.821  44.373  1.00 93.76           O  
ATOM   4039  CG  LEU A 252     -46.712  -3.682  43.860  1.00 93.76           C  
ATOM   4040  HG  LEU A 252     -46.279  -4.638  44.155  1.00 93.76           H  
ATOM   4041  CD1 LEU A 252     -46.119  -3.287  42.507  1.00 93.76           C  
ATOM   4042 HD11 LEU A 252     -46.571  -2.360  42.154  1.00 93.76           H  
ATOM   4043 HD12 LEU A 252     -45.044  -3.135  42.607  1.00 93.76           H  
ATOM   4044 HD13 LEU A 252     -46.275  -4.074  41.770  1.00 93.76           H  
ATOM   4045  CD2 LEU A 252     -46.305  -2.636  44.896  1.00 93.76           C  
ATOM   4046 HD21 LEU A 252     -46.700  -2.908  45.875  1.00 93.76           H  
ATOM   4047 HD22 LEU A 252     -46.687  -1.655  44.611  1.00 93.76           H  
ATOM   4048 HD23 LEU A 252     -45.218  -2.587  44.959  1.00 93.76           H  
ATOM   4049  N   LYS A 253     -47.435  -6.907  42.452  1.00 95.22           N  
ATOM   4050  H   LYS A 253     -47.184  -6.406  41.611  1.00 95.22           H  
ATOM   4051  CA  LYS A 253     -46.721  -8.141  42.772  1.00 95.22           C  
ATOM   4052  HA  LYS A 253     -47.377  -8.783  43.360  1.00 95.22           H  
ATOM   4053  C   LYS A 253     -45.507  -7.796  43.629  1.00 95.22           C  
ATOM   4054  CB  LYS A 253     -46.369  -8.861  41.469  1.00 95.22           C  
ATOM   4055  HB2 LYS A 253     -45.615  -8.285  40.932  1.00 95.22           H  
ATOM   4056  HB3 LYS A 253     -47.267  -8.911  40.853  1.00 95.22           H  
ATOM   4057  O   LYS A 253     -44.744  -6.912  43.265  1.00 95.22           O  
ATOM   4058  CG  LYS A 253     -45.862 -10.287  41.705  1.00 95.22           C  
ATOM   4059  HG2 LYS A 253     -46.598 -10.847  42.282  1.00 95.22           H  
ATOM   4060  HG3 LYS A 253     -44.923 -10.259  42.258  1.00 95.22           H  
ATOM   4061  CD  LYS A 253     -45.650 -10.967  40.347  1.00 95.22           C  
ATOM   4062  HD2 LYS A 253     -44.936 -10.384  39.766  1.00 95.22           H  
ATOM   4063  HD3 LYS A 253     -46.600 -11.001  39.814  1.00 95.22           H  
ATOM   4064  CE  LYS A 253     -45.117 -12.385  40.539  1.00 95.22           C  
ATOM   4065  HE2 LYS A 253     -44.179 -12.310  41.088  1.00 95.22           H  
ATOM   4066  HE3 LYS A 253     -45.827 -12.946  41.147  1.00 95.22           H  
ATOM   4067  NZ  LYS A 253     -44.891 -13.064  39.240  1.00 95.22           N  
ATOM   4068  HZ1 LYS A 253     -44.515 -13.992  39.379  1.00 95.22           H  
ATOM   4069  HZ2 LYS A 253     -44.236 -12.537  38.679  1.00 95.22           H  
ATOM   4070  HZ3 LYS A 253     -45.757 -13.136  38.725  1.00 95.22           H  
ATOM   4071  N   VAL A 254     -45.339  -8.485  44.753  1.00 96.44           N  
ATOM   4072  H   VAL A 254     -46.024  -9.189  44.987  1.00 96.44           H  
ATOM   4073  CA  VAL A 254     -44.254  -8.244  45.713  1.00 96.44           C  
ATOM   4074  HA  VAL A 254     -43.447  -7.716  45.205  1.00 96.44           H  
ATOM   4075  C   VAL A 254     -43.680  -9.556  46.233  1.00 96.44           C  
ATOM   4076  CB  VAL A 254     -44.705  -7.362  46.897  1.00 96.44           C  
ATOM   4077  HB  VAL A 254     -43.830  -7.204  47.528  1.00 96.44           H  
ATOM   4078  O   VAL A 254     -44.340 -10.597  46.203  1.00 96.44           O  
ATOM   4079  CG1 VAL A 254     -45.204  -5.987  46.447  1.00 96.44           C  
ATOM   4080 HG11 VAL A 254     -45.338  -5.340  47.314  1.00 96.44           H  
ATOM   4081 HG12 VAL A 254     -46.159  -6.084  45.933  1.00 96.44           H  
ATOM   4082 HG13 VAL A 254     -44.475  -5.526  45.780  1.00 96.44           H  
ATOM   4083  CG2 VAL A 254     -45.787  -8.019  47.761  1.00 96.44           C  
ATOM   4084 HG21 VAL A 254     -46.661  -8.256  47.154  1.00 96.44           H  
ATOM   4085 HG22 VAL A 254     -45.407  -8.934  48.215  1.00 96.44           H  
ATOM   4086 HG23 VAL A 254     -46.077  -7.339  48.562  1.00 96.44           H  
ATOM   4087  N   MET A 255     -42.456  -9.504  46.760  1.00 97.66           N  
ATOM   4088  H   MET A 255     -41.980  -8.613  46.781  1.00 97.66           H  
ATOM   4089  CA  MET A 255     -41.890 -10.587  47.562  1.00 97.66           C  
ATOM   4090  HA  MET A 255     -42.469 -11.496  47.402  1.00 97.66           H  
ATOM   4091  C   MET A 255     -41.978 -10.218  49.045  1.00 97.66           C  
ATOM   4092  CB  MET A 255     -40.454 -10.876  47.110  1.00 97.66           C  
ATOM   4093  HB2 MET A 255     -40.449 -11.039  46.033  1.00 97.66           H  
ATOM   4094  HB3 MET A 255     -39.824 -10.016  47.336  1.00 97.66           H  
ATOM   4095  O   MET A 255     -41.408  -9.216  49.469  1.00 97.66           O  
ATOM   4096  CG  MET A 255     -39.881 -12.119  47.801  1.00 97.66           C  
ATOM   4097  HG2 MET A 255     -40.500 -12.981  47.552  1.00 97.66           H  
ATOM   4098  HG3 MET A 255     -39.936 -11.979  48.881  1.00 97.66           H  
ATOM   4099  SD  MET A 255     -38.158 -12.488  47.360  1.00 97.66           S  
ATOM   4100  CE  MET A 255     -38.413 -13.283  45.748  1.00 97.66           C  
ATOM   4101  HE1 MET A 255     -37.450 -13.467  45.271  1.00 97.66           H  
ATOM   4102  HE2 MET A 255     -39.014 -12.640  45.105  1.00 97.66           H  
ATOM   4103  HE3 MET A 255     -38.931 -14.233  45.882  1.00 97.66           H  
ATOM   4104  N   CYS A 256     -42.668 -11.042  49.831  1.00 97.20           N  
ATOM   4105  H   CYS A 256     -43.131 -11.835  49.412  1.00 97.20           H  
ATOM   4106  CA  CYS A 256     -42.774 -10.879  51.274  1.00 97.20           C  
ATOM   4107  HA  CYS A 256     -42.665  -9.817  51.497  1.00 97.20           H  
ATOM   4108  C   CYS A 256     -41.680 -11.656  52.013  1.00 97.20           C  
ATOM   4109  CB  CYS A 256     -44.158 -11.314  51.767  1.00 97.20           C  
ATOM   4110  HB2 CYS A 256     -44.195 -11.171  52.846  1.00 97.20           H  
ATOM   4111  HB3 CYS A 256     -44.277 -12.379  51.568  1.00 97.20           H  
ATOM   4112  O   CYS A 256     -41.452 -12.837  51.725  1.00 97.20           O  
ATOM   4113  SG  CYS A 256     -45.572 -10.448  51.047  1.00 97.20           S  
ATOM   4114  N   ASP A 257     -41.067 -11.025  53.015  1.00 97.67           N  
ATOM   4115  H   ASP A 257     -41.322 -10.061  53.177  1.00 97.67           H  
ATOM   4116  CA  ASP A 257     -40.340 -11.708  54.087  1.00 97.67           C  
ATOM   4117  HA  ASP A 257     -39.941 -12.649  53.706  1.00 97.67           H  
ATOM   4118  C   ASP A 257     -41.299 -12.006  55.243  1.00 97.67           C  
ATOM   4119  CB  ASP A 257     -39.156 -10.872  54.579  1.00 97.67           C  
ATOM   4120  HB2 ASP A 257     -38.538 -10.584  53.728  1.00 97.67           H  
ATOM   4121  HB3 ASP A 257     -39.543  -9.972  55.057  1.00 97.67           H  
ATOM   4122  O   ASP A 257     -41.796 -11.100  55.917  1.00 97.67           O  
ATOM   4123  CG  ASP A 257     -38.287 -11.578  55.619  1.00 97.67           C  
ATOM   4124  OD1 ASP A 257     -38.701 -12.594  56.228  1.00 97.67           O  
ATOM   4125  OD2 ASP A 257     -37.109 -11.182  55.736  1.00 97.67           O  
ATOM   4126  N   THR A 258     -41.553 -13.289  55.486  1.00 96.39           N  
ATOM   4127  H   THR A 258     -41.104 -13.982  54.905  1.00 96.39           H  
ATOM   4128  CA  THR A 258     -42.518 -13.742  56.498  1.00 96.39           C  
ATOM   4129  HA  THR A 258     -43.123 -12.893  56.818  1.00 96.39           H  
ATOM   4130  C   THR A 258     -41.851 -14.294  57.760  1.00 96.39           C  
ATOM   4131  CB  THR A 258     -43.496 -14.772  55.916  1.00 96.39           C  
ATOM   4132  HB  THR A 258     -44.298 -14.942  56.636  1.00 96.39           H  
ATOM   4133  O   THR A 258     -42.511 -15.002  58.521  1.00 96.39           O  
ATOM   4134  CG2 THR A 258     -44.130 -14.356  54.593  1.00 96.39           C  
ATOM   4135 HG21 THR A 258     -44.862 -15.106  54.295  1.00 96.39           H  
ATOM   4136 HG22 THR A 258     -44.640 -13.400  54.718  1.00 96.39           H  
ATOM   4137 HG23 THR A 258     -43.367 -14.264  53.819  1.00 96.39           H  
ATOM   4138  OG1 THR A 258     -42.811 -15.981  55.716  1.00 96.39           O  
ATOM   4139  HG1 THR A 258     -42.595 -16.287  56.600  1.00 96.39           H  
ATOM   4140  N   LYS A 259     -40.536 -14.103  57.946  1.00 95.77           N  
ATOM   4141  H   LYS A 259     -40.037 -13.529  57.282  1.00 95.77           H  
ATOM   4142  CA  LYS A 259     -39.786 -14.719  59.060  1.00 95.77           C  
ATOM   4143  HA  LYS A 259     -40.484 -15.079  59.816  1.00 95.77           H  
ATOM   4144  C   LYS A 259     -38.913 -13.731  59.815  1.00 95.77           C  
ATOM   4145  CB  LYS A 259     -38.931 -15.901  58.558  1.00 95.77           C  
ATOM   4146  HB2 LYS A 259     -38.209 -15.523  57.834  1.00 95.77           H  
ATOM   4147  HB3 LYS A 259     -38.374 -16.319  59.397  1.00 95.77           H  
ATOM   4148  O   LYS A 259     -38.880 -13.793  61.041  1.00 95.77           O  
ATOM   4149  CG  LYS A 259     -39.736 -17.026  57.892  1.00 95.77           C  
ATOM   4150  HG2 LYS A 259     -39.042 -17.744  57.456  1.00 95.77           H  
ATOM   4151  HG3 LYS A 259     -40.331 -16.587  57.091  1.00 95.77           H  
ATOM   4152  CD  LYS A 259     -40.689 -17.772  58.832  1.00 95.77           C  
ATOM   4153  HD2 LYS A 259     -41.290 -17.052  59.387  1.00 95.77           H  
ATOM   4154  HD3 LYS A 259     -40.119 -18.369  59.543  1.00 95.77           H  
ATOM   4155  CE  LYS A 259     -41.612 -18.669  57.998  1.00 95.77           C  
ATOM   4156  HE2 LYS A 259     -41.864 -18.143  57.077  1.00 95.77           H  
ATOM   4157  HE3 LYS A 259     -41.091 -19.584  57.718  1.00 95.77           H  
ATOM   4158  NZ  LYS A 259     -42.866 -18.968  58.727  1.00 95.77           N  
ATOM   4159  HZ1 LYS A 259     -43.251 -18.115  59.107  1.00 95.77           H  
ATOM   4160  HZ2 LYS A 259     -43.554 -19.325  58.079  1.00 95.77           H  
ATOM   4161  HZ3 LYS A 259     -42.716 -19.625  59.479  1.00 95.77           H  
ATOM   4162  N   THR A 260     -38.212 -12.841  59.118  1.00 95.26           N  
ATOM   4163  H   THR A 260     -38.281 -12.814  58.111  1.00 95.26           H  
ATOM   4164  CA  THR A 260     -37.285 -11.917  59.777  1.00 95.26           C  
ATOM   4165  HA  THR A 260     -36.610 -12.496  60.408  1.00 95.26           H  
ATOM   4166  C   THR A 260     -38.051 -10.942  60.659  1.00 95.26           C  
ATOM   4167  CB  THR A 260     -36.427 -11.173  58.753  1.00 95.26           C  
ATOM   4168  HB  THR A 260     -37.071 -10.621  58.069  1.00 95.26           H  
ATOM   4169  O   THR A 260     -38.964 -10.269  60.188  1.00 95.26           O  
ATOM   4170  CG2 THR A 260     -35.434 -10.201  59.383  1.00 95.26           C  
ATOM   4171 HG21 THR A 260     -34.815 -10.716  60.117  1.00 95.26           H  
ATOM   4172 HG22 THR A 260     -34.794  -9.779  58.608  1.00 95.26           H  
ATOM   4173 HG23 THR A 260     -35.968  -9.384  59.868  1.00 95.26           H  
ATOM   4174  OG1 THR A 260     -35.646 -12.123  58.061  1.00 95.26           O  
ATOM   4175  HG1 THR A 260     -34.958 -11.637  57.600  1.00 95.26           H  
ATOM   4176  N   ASP A 261     -37.674 -10.871  61.938  1.00 92.79           N  
ATOM   4177  H   ASP A 261     -36.927 -11.472  62.257  1.00 92.79           H  
ATOM   4178  CA  ASP A 261     -38.270  -9.959  62.922  1.00 92.79           C  
ATOM   4179  HA  ASP A 261     -37.901 -10.256  63.904  1.00 92.79           H  
ATOM   4180  C   ASP A 261     -39.808 -10.065  63.006  1.00 92.79           C  
ATOM   4181  CB  ASP A 261     -37.744  -8.537  62.662  1.00 92.79           C  
ATOM   4182  HB2 ASP A 261     -38.152  -8.160  61.724  1.00 92.79           H  
ATOM   4183  HB3 ASP A 261     -36.658  -8.566  62.571  1.00 92.79           H  
ATOM   4184  O   ASP A 261     -40.523  -9.072  62.966  1.00 92.79           O  
ATOM   4185  CG  ASP A 261     -38.107  -7.594  63.805  1.00 92.79           C  
ATOM   4186  OD1 ASP A 261     -37.821  -7.986  64.956  1.00 92.79           O  
ATOM   4187  OD2 ASP A 261     -38.638  -6.502  63.500  1.00 92.79           O  
ATOM   4188  N   GLY A 262     -40.343 -11.291  63.016  1.00 92.22           N  
ATOM   4189  H   GLY A 262     -39.719 -12.084  62.979  1.00 92.22           H  
ATOM   4190  CA  GLY A 262     -41.795 -11.540  63.009  1.00 92.22           C  
ATOM   4191  HA2 GLY A 262     -42.290 -10.791  63.627  1.00 92.22           H  
ATOM   4192  HA3 GLY A 262     -41.990 -12.520  63.445  1.00 92.22           H  
ATOM   4193  C   GLY A 262     -42.444 -11.500  61.619  1.00 92.22           C  
ATOM   4194  O   GLY A 262     -43.608 -11.861  61.476  1.00 92.22           O  
ATOM   4195  N   GLY A 263     -41.686 -11.146  60.578  1.00 94.70           N  
ATOM   4196  H   GLY A 263     -40.762 -10.788  60.768  1.00 94.70           H  
ATOM   4197  CA  GLY A 263     -42.169 -11.075  59.204  1.00 94.70           C  
ATOM   4198  HA2 GLY A 263     -41.318 -11.091  58.523  1.00 94.70           H  
ATOM   4199  HA3 GLY A 263     -42.790 -11.948  59.005  1.00 94.70           H  
ATOM   4200  C   GLY A 263     -42.998  -9.823  58.919  1.00 94.70           C  
ATOM   4201  O   GLY A 263     -42.932  -8.818  59.632  1.00 94.70           O  
ATOM   4202  N   GLY A 264     -43.763  -9.885  57.830  1.00 95.69           N  
ATOM   4203  H   GLY A 264     -43.708 -10.711  57.252  1.00 95.69           H  
ATOM   4204  CA  GLY A 264     -44.621  -8.792  57.381  1.00 95.69           C  
ATOM   4205  HA2 GLY A 264     -45.025  -8.264  58.246  1.00 95.69           H  
ATOM   4206  HA3 GLY A 264     -45.453  -9.223  56.824  1.00 95.69           H  
ATOM   4207  C   GLY A 264     -43.930  -7.769  56.482  1.00 95.69           C  
ATOM   4208  O   GLY A 264     -44.526  -6.738  56.189  1.00 95.69           O  
ATOM   4209  N   TRP A 265     -42.702  -8.038  56.031  1.00 97.73           N  
ATOM   4210  H   TRP A 265     -42.278  -8.928  56.253  1.00 97.73           H  
ATOM   4211  CA  TRP A 265     -41.943  -7.083  55.226  1.00 97.73           C  
ATOM   4212  HA  TRP A 265     -42.264  -6.076  55.495  1.00 97.73           H  
ATOM   4213  C   TRP A 265     -42.173  -7.270  53.731  1.00 97.73           C  
ATOM   4214  CB  TRP A 265     -40.449  -7.166  55.510  1.00 97.73           C  
ATOM   4215  HB2 TRP A 265     -40.036  -8.048  55.021  1.00 97.73           H  
ATOM   4216  HB3 TRP A 265     -39.998  -6.305  55.017  1.00 97.73           H  
ATOM   4217  O   TRP A 265     -42.176  -8.398  53.240  1.00 97.73           O  
ATOM   4218  CG  TRP A 265     -40.016  -7.115  56.937  1.00 97.73           C  
ATOM   4219  CD1 TRP A 265     -39.955  -8.133  57.824  1.00 97.73           C  
ATOM   4220  HD1 TRP A 265     -40.218  -9.160  57.615  1.00 97.73           H  
ATOM   4221  CD2 TRP A 265     -39.564  -5.934  57.651  1.00 97.73           C  
ATOM   4222  CE2 TRP A 265     -39.308  -6.287  59.006  1.00 97.73           C  
ATOM   4223  CE3 TRP A 265     -39.359  -4.592  57.274  1.00 97.73           C  
ATOM   4224  HE3 TRP A 265     -39.523  -4.293  56.249  1.00 97.73           H  
ATOM   4225  NE1 TRP A 265     -39.544  -7.646  59.052  1.00 97.73           N  
ATOM   4226  HE1 TRP A 265     -39.459  -8.230  59.872  1.00 97.73           H  
ATOM   4227  CH2 TRP A 265     -38.760  -3.994  59.558  1.00 97.73           C  
ATOM   4228  HH2 TRP A 265     -38.469  -3.244  60.278  1.00 97.73           H  
ATOM   4229  CZ2 TRP A 265     -38.903  -5.337  59.953  1.00 97.73           C  
ATOM   4230  HZ2 TRP A 265     -38.720  -5.626  60.977  1.00 97.73           H  
ATOM   4231  CZ3 TRP A 265     -38.975  -3.628  58.219  1.00 97.73           C  
ATOM   4232  HZ3 TRP A 265     -38.848  -2.598  57.921  1.00 97.73           H  
ATOM   4233  N   ILE A 266     -42.270  -6.162  53.006  1.00 97.97           N  
ATOM   4234  H   ILE A 266     -42.242  -5.282  53.501  1.00 97.97           H  
ATOM   4235  CA  ILE A 266     -42.216  -6.090  51.546  1.00 97.97           C  
ATOM   4236  HA  ILE A 266     -42.567  -7.026  51.111  1.00 97.97           H  
ATOM   4237  C   ILE A 266     -40.763  -5.863  51.146  1.00 97.97           C  
ATOM   4238  CB  ILE A 266     -43.105  -4.934  51.033  1.00 97.97           C  
ATOM   4239  HB  ILE A 266     -42.771  -4.009  51.504  1.00 97.97           H  
ATOM   4240  O   ILE A 266     -40.179  -4.846  51.505  1.00 97.97           O  
ATOM   4241  CG1 ILE A 266     -44.588  -5.155  51.399  1.00 97.97           C  
ATOM   4242 HG12 ILE A 266     -44.998  -5.936  50.758  1.00 97.97           H  
ATOM   4243 HG13 ILE A 266     -44.675  -5.469  52.440  1.00 97.97           H  
ATOM   4244  CG2 ILE A 266     -42.949  -4.787  49.507  1.00 97.97           C  
ATOM   4245 HG21 ILE A 266     -41.930  -4.500  49.248  1.00 97.97           H  
ATOM   4246 HG22 ILE A 266     -43.193  -5.729  49.015  1.00 97.97           H  
ATOM   4247 HG23 ILE A 266     -43.604  -4.003  49.128  1.00 97.97           H  
ATOM   4248  CD1 ILE A 266     -45.464  -3.912  51.232  1.00 97.97           C  
ATOM   4249 HD11 ILE A 266     -45.040  -3.078  51.792  1.00 97.97           H  
ATOM   4250 HD12 ILE A 266     -46.464  -4.121  51.613  1.00 97.97           H  
ATOM   4251 HD13 ILE A 266     -45.548  -3.641  50.180  1.00 97.97           H  
ATOM   4252  N   ILE A 267     -40.173  -6.780  50.388  1.00 98.44           N  
ATOM   4253  H   ILE A 267     -40.702  -7.589  50.095  1.00 98.44           H  
ATOM   4254  CA  ILE A 267     -38.820  -6.604  49.856  1.00 98.44           C  
ATOM   4255  HA  ILE A 267     -38.198  -6.123  50.611  1.00 98.44           H  
ATOM   4256  C   ILE A 267     -38.889  -5.677  48.648  1.00 98.44           C  
ATOM   4257  CB  ILE A 267     -38.180  -7.959  49.526  1.00 98.44           C  
ATOM   4258  HB  ILE A 267     -38.819  -8.478  48.811  1.00 98.44           H  
ATOM   4259  O   ILE A 267     -39.587  -5.975  47.678  1.00 98.44           O  
ATOM   4260  CG1 ILE A 267     -38.077  -8.798  50.813  1.00 98.44           C  
ATOM   4261 HG12 ILE A 267     -39.016  -8.774  51.366  1.00 98.44           H  
ATOM   4262 HG13 ILE A 267     -37.299  -8.390  51.458  1.00 98.44           H  
ATOM   4263  CG2 ILE A 267     -36.787  -7.759  48.905  1.00 98.44           C  
ATOM   4264 HG21 ILE A 267     -36.851  -7.202  47.970  1.00 98.44           H  
ATOM   4265 HG22 ILE A 267     -36.154  -7.191  49.587  1.00 98.44           H  
ATOM   4266 HG23 ILE A 267     -36.319  -8.720  48.689  1.00 98.44           H  
ATOM   4267  CD1 ILE A 267     -37.784 -10.261  50.534  1.00 98.44           C  
ATOM   4268 HD11 ILE A 267     -37.825 -10.778  51.493  1.00 98.44           H  
ATOM   4269 HD12 ILE A 267     -36.800 -10.393  50.083  1.00 98.44           H  
ATOM   4270 HD13 ILE A 267     -38.554 -10.665  49.876  1.00 98.44           H  
ATOM   4271  N   ILE A 268     -38.155  -4.569  48.717  1.00 98.47           N  
ATOM   4272  H   ILE A 268     -37.582  -4.435  49.538  1.00 98.47           H  
ATOM   4273  CA  ILE A 268     -38.131  -3.521  47.691  1.00 98.47           C  
ATOM   4274  HA  ILE A 268     -38.969  -3.690  47.015  1.00 98.47           H  
ATOM   4275  C   ILE A 268     -36.866  -3.572  46.828  1.00 98.47           C  
ATOM   4276  CB  ILE A 268     -38.346  -2.124  48.311  1.00 98.47           C  
ATOM   4277  HB  ILE A 268     -38.371  -1.410  47.488  1.00 98.47           H  
ATOM   4278  O   ILE A 268     -36.867  -3.088  45.701  1.00 98.47           O  
ATOM   4279  CG1 ILE A 268     -37.212  -1.711  49.274  1.00 98.47           C  
ATOM   4280 HG12 ILE A 268     -36.248  -1.884  48.795  1.00 98.47           H  
ATOM   4281 HG13 ILE A 268     -37.263  -2.314  50.181  1.00 98.47           H  
ATOM   4282  CG2 ILE A 268     -39.707  -2.075  49.027  1.00 98.47           C  
ATOM   4283 HG21 ILE A 268     -39.675  -2.666  49.943  1.00 98.47           H  
ATOM   4284 HG22 ILE A 268     -40.491  -2.471  48.383  1.00 98.47           H  
ATOM   4285 HG23 ILE A 268     -39.966  -1.046  49.278  1.00 98.47           H  
ATOM   4286  CD1 ILE A 268     -37.248  -0.232  49.674  1.00 98.47           C  
ATOM   4287 HD11 ILE A 268     -38.186   0.018  50.170  1.00 98.47           H  
ATOM   4288 HD12 ILE A 268     -36.427  -0.024  50.359  1.00 98.47           H  
ATOM   4289 HD13 ILE A 268     -37.133   0.392  48.788  1.00 98.47           H  
ATOM   4290  N   GLN A 269     -35.799  -4.188  47.332  1.00 98.61           N  
ATOM   4291  H   GLN A 269     -35.851  -4.551  48.273  1.00 98.61           H  
ATOM   4292  CA  GLN A 269     -34.561  -4.426  46.601  1.00 98.61           C  
ATOM   4293  HA  GLN A 269     -34.789  -4.532  45.541  1.00 98.61           H  
ATOM   4294  C   GLN A 269     -33.942  -5.727  47.102  1.00 98.61           C  
ATOM   4295  CB  GLN A 269     -33.625  -3.221  46.782  1.00 98.61           C  
ATOM   4296  HB2 GLN A 269     -34.156  -2.332  46.441  1.00 98.61           H  
ATOM   4297  HB3 GLN A 269     -33.396  -3.084  47.839  1.00 98.61           H  
ATOM   4298  O   GLN A 269     -33.980  -6.013  48.302  1.00 98.61           O  
ATOM   4299  CG  GLN A 269     -32.305  -3.304  46.007  1.00 98.61           C  
ATOM   4300  HG2 GLN A 269     -32.439  -3.895  45.100  1.00 98.61           H  
ATOM   4301  HG3 GLN A 269     -32.036  -2.289  45.714  1.00 98.61           H  
ATOM   4302  CD  GLN A 269     -31.136  -3.870  46.806  1.00 98.61           C  
ATOM   4303  NE2 GLN A 269     -29.940  -3.407  46.526  1.00 98.61           N  
ATOM   4304 HE21 GLN A 269     -29.827  -2.662  45.853  1.00 98.61           H  
ATOM   4305 HE22 GLN A 269     -29.164  -3.730  47.086  1.00 98.61           H  
ATOM   4306  OE1 GLN A 269     -31.268  -4.733  47.659  1.00 98.61           O  
ATOM   4307  N   ARG A 270     -33.388  -6.525  46.186  1.00 98.55           N  
ATOM   4308  H   ARG A 270     -33.461  -6.260  45.214  1.00 98.55           H  
ATOM   4309  CA  ARG A 270     -32.684  -7.759  46.534  1.00 98.55           C  
ATOM   4310  HA  ARG A 270     -32.268  -7.640  47.534  1.00 98.55           H  
ATOM   4311  C   ARG A 270     -31.521  -8.033  45.585  1.00 98.55           C  
ATOM   4312  CB  ARG A 270     -33.711  -8.898  46.556  1.00 98.55           C  
ATOM   4313  HB2 ARG A 270     -34.106  -9.053  45.552  1.00 98.55           H  
ATOM   4314  HB3 ARG A 270     -34.535  -8.617  47.212  1.00 98.55           H  
ATOM   4315  O   ARG A 270     -31.717  -8.060  44.371  1.00 98.55           O  
ATOM   4316  CG  ARG A 270     -33.096 -10.195  47.071  1.00 98.55           C  
ATOM   4317  HG2 ARG A 270     -32.648 -10.026  48.050  1.00 98.55           H  
ATOM   4318  HG3 ARG A 270     -32.326 -10.508  46.366  1.00 98.55           H  
ATOM   4319  CD  ARG A 270     -34.157 -11.291  47.173  1.00 98.55           C  
ATOM   4320  HD2 ARG A 270     -34.922 -10.965  47.878  1.00 98.55           H  
ATOM   4321  HD3 ARG A 270     -34.639 -11.414  46.203  1.00 98.55           H  
ATOM   4322  NE  ARG A 270     -33.531 -12.568  47.574  1.00 98.55           N  
ATOM   4323  HE  ARG A 270     -32.859 -12.937  46.916  1.00 98.55           H  
ATOM   4324  NH1 ARG A 270     -34.520 -12.742  49.600  1.00 98.55           N  
ATOM   4325 HH11 ARG A 270     -35.149 -12.045  49.228  1.00 98.55           H  
ATOM   4326 HH12 ARG A 270     -34.175 -12.419  50.493  1.00 98.55           H  
ATOM   4327  NH2 ARG A 270     -32.848 -14.094  49.155  1.00 98.55           N  
ATOM   4328 HH21 ARG A 270     -32.959 -14.444  50.096  1.00 98.55           H  
ATOM   4329 HH22 ARG A 270     -32.099 -14.417  48.559  1.00 98.55           H  
ATOM   4330  CZ  ARG A 270     -33.624 -13.129  48.762  1.00 98.55           C  
ATOM   4331  N   ARG A 271     -30.343  -8.301  46.154  1.00 97.98           N  
ATOM   4332  H   ARG A 271     -30.298  -8.209  47.159  1.00 97.98           H  
ATOM   4333  CA  ARG A 271     -29.090  -8.667  45.475  1.00 97.98           C  
ATOM   4334  HA  ARG A 271     -29.270  -8.881  44.421  1.00 97.98           H  
ATOM   4335  C   ARG A 271     -28.505  -9.916  46.138  1.00 97.98           C  
ATOM   4336  CB  ARG A 271     -28.089  -7.508  45.587  1.00 97.98           C  
ATOM   4337  HB2 ARG A 271     -27.200  -7.753  45.006  1.00 97.98           H  
ATOM   4338  HB3 ARG A 271     -27.815  -7.405  46.637  1.00 97.98           H  
ATOM   4339  O   ARG A 271     -28.251  -9.902  47.342  1.00 97.98           O  
ATOM   4340  CG  ARG A 271     -28.560  -6.139  45.106  1.00 97.98           C  
ATOM   4341  HG2 ARG A 271     -27.781  -5.405  45.315  1.00 97.98           H  
ATOM   4342  HG3 ARG A 271     -29.451  -5.856  45.667  1.00 97.98           H  
ATOM   4343  CD  ARG A 271     -28.891  -6.107  43.619  1.00 97.98           C  
ATOM   4344  HD2 ARG A 271     -29.207  -5.090  43.386  1.00 97.98           H  
ATOM   4345  HD3 ARG A 271     -29.725  -6.782  43.428  1.00 97.98           H  
ATOM   4346  NE  ARG A 271     -27.771  -6.471  42.732  1.00 97.98           N  
ATOM   4347  HE  ARG A 271     -27.827  -7.371  42.278  1.00 97.98           H  
ATOM   4348  NH1 ARG A 271     -26.560  -4.500  42.871  1.00 97.98           N  
ATOM   4349 HH11 ARG A 271     -25.794  -3.927  42.547  1.00 97.98           H  
ATOM   4350 HH12 ARG A 271     -27.025  -4.249  43.731  1.00 97.98           H  
ATOM   4351  NH2 ARG A 271     -26.108  -5.980  41.278  1.00 97.98           N  
ATOM   4352 HH21 ARG A 271     -26.381  -6.770  40.711  1.00 97.98           H  
ATOM   4353 HH22 ARG A 271     -25.407  -5.326  40.962  1.00 97.98           H  
ATOM   4354  CZ  ARG A 271     -26.821  -5.653  42.312  1.00 97.98           C  
ATOM   4355  N   ILE A 272     -28.315 -10.994  45.378  1.00 96.23           N  
ATOM   4356  H   ILE A 272     -28.399 -10.863  44.380  1.00 96.23           H  
ATOM   4357  CA  ILE A 272     -27.897 -12.309  45.900  1.00 96.23           C  
ATOM   4358  HA  ILE A 272     -27.391 -12.157  46.853  1.00 96.23           H  
ATOM   4359  C   ILE A 272     -26.895 -13.071  45.029  1.00 96.23           C  
ATOM   4360  CB  ILE A 272     -29.115 -13.230  46.159  1.00 96.23           C  
ATOM   4361  HB  ILE A 272     -28.734 -14.147  46.607  1.00 96.23           H  
ATOM   4362  O   ILE A 272     -26.278 -14.009  45.527  1.00 96.23           O  
ATOM   4363  CG1 ILE A 272     -29.891 -13.605  44.877  1.00 96.23           C  
ATOM   4364 HG12 ILE A 272     -29.192 -13.988  44.133  1.00 96.23           H  
ATOM   4365 HG13 ILE A 272     -30.371 -12.716  44.468  1.00 96.23           H  
ATOM   4366  CG2 ILE A 272     -30.082 -12.601  47.165  1.00 96.23           C  
ATOM   4367 HG21 ILE A 272     -29.515 -12.077  47.935  1.00 96.23           H  
ATOM   4368 HG22 ILE A 272     -30.705 -11.863  46.659  1.00 96.23           H  
ATOM   4369 HG23 ILE A 272     -30.694 -13.377  47.625  1.00 96.23           H  
ATOM   4370  CD1 ILE A 272     -30.965 -14.678  45.083  1.00 96.23           C  
ATOM   4371 HD11 ILE A 272     -31.368 -14.966  44.112  1.00 96.23           H  
ATOM   4372 HD12 ILE A 272     -30.526 -15.557  45.557  1.00 96.23           H  
ATOM   4373 HD13 ILE A 272     -31.777 -14.293  45.699  1.00 96.23           H  
ATOM   4374  N   ASN A 273     -26.771 -12.762  43.736  1.00 93.24           N  
ATOM   4375  H   ASN A 273     -27.228 -11.934  43.380  1.00 93.24           H  
ATOM   4376  CA  ASN A 273     -25.924 -13.549  42.832  1.00 93.24           C  
ATOM   4377  HA  ASN A 273     -25.038 -13.854  43.388  1.00 93.24           H  
ATOM   4378  C   ASN A 273     -25.371 -12.786  41.617  1.00 93.24           C  
ATOM   4379  CB  ASN A 273     -26.682 -14.831  42.419  1.00 93.24           C  
ATOM   4380  HB2 ASN A 273     -26.039 -15.430  41.774  1.00 93.24           H  
ATOM   4381  HB3 ASN A 273     -26.887 -15.415  43.316  1.00 93.24           H  
ATOM   4382  O   ASN A 273     -24.580 -13.369  40.876  1.00 93.24           O  
ATOM   4383  CG  ASN A 273     -27.988 -14.580  41.682  1.00 93.24           C  
ATOM   4384  ND2 ASN A 273     -28.969 -15.442  41.839  1.00 93.24           N  
ATOM   4385 HD21 ASN A 273     -28.898 -16.133  42.571  1.00 93.24           H  
ATOM   4386 HD22 ASN A 273     -29.865 -15.139  41.483  1.00 93.24           H  
ATOM   4387  OD1 ASN A 273     -28.156 -13.637  40.941  1.00 93.24           O  
ATOM   4388  N   GLY A 274     -25.759 -11.528  41.398  1.00 94.08           N  
ATOM   4389  H   GLY A 274     -26.461 -11.110  41.992  1.00 94.08           H  
ATOM   4390  CA  GLY A 274     -25.257 -10.702  40.301  1.00 94.08           C  
ATOM   4391  HA2 GLY A 274     -24.170 -10.764  40.273  1.00 94.08           H  
ATOM   4392  HA3 GLY A 274     -25.545  -9.667  40.488  1.00 94.08           H  
ATOM   4393  C   GLY A 274     -25.772 -11.084  38.914  1.00 94.08           C  
ATOM   4394  O   GLY A 274     -25.164 -10.695  37.920  1.00 94.08           O  
ATOM   4395  N   LYS A 275     -26.861 -11.856  38.814  1.00 96.14           N  
ATOM   4396  H   LYS A 275     -27.375 -12.028  39.666  1.00 96.14           H  
ATOM   4397  CA  LYS A 275     -27.473 -12.234  37.528  1.00 96.14           C  
ATOM   4398  HA  LYS A 275     -26.684 -12.421  36.800  1.00 96.14           H  
ATOM   4399  C   LYS A 275     -28.328 -11.125  36.928  1.00 96.14           C  
ATOM   4400  CB  LYS A 275     -28.321 -13.495  37.696  1.00 96.14           C  
ATOM   4401  HB2 LYS A 275     -29.020 -13.353  38.520  1.00 96.14           H  
ATOM   4402  HB3 LYS A 275     -28.897 -13.654  36.784  1.00 96.14           H  
ATOM   4403  O   LYS A 275     -28.631 -11.179  35.737  1.00 96.14           O  
ATOM   4404  CG  LYS A 275     -27.450 -14.729  37.938  1.00 96.14           C  
ATOM   4405  HG2 LYS A 275     -26.770 -14.858  37.095  1.00 96.14           H  
ATOM   4406  HG3 LYS A 275     -26.863 -14.608  38.848  1.00 96.14           H  
ATOM   4407  CD  LYS A 275     -28.347 -15.959  38.061  1.00 96.14           C  
ATOM   4408  HD2 LYS A 275     -29.014 -15.828  38.914  1.00 96.14           H  
ATOM   4409  HD3 LYS A 275     -28.939 -16.063  37.152  1.00 96.14           H  
ATOM   4410  CE  LYS A 275     -27.477 -17.197  38.263  1.00 96.14           C  
ATOM   4411  HE2 LYS A 275     -26.891 -17.060  39.171  1.00 96.14           H  
ATOM   4412  HE3 LYS A 275     -26.783 -17.273  37.426  1.00 96.14           H  
ATOM   4413  NZ  LYS A 275     -28.314 -18.416  38.359  1.00 96.14           N  
ATOM   4414  HZ1 LYS A 275     -27.733 -19.232  38.492  1.00 96.14           H  
ATOM   4415  HZ2 LYS A 275     -28.949 -18.331  39.140  1.00 96.14           H  
ATOM   4416  HZ3 LYS A 275     -28.856 -18.529  37.514  1.00 96.14           H  
ATOM   4417  N   VAL A 276     -28.739 -10.148  37.732  1.00 96.91           N  
ATOM   4418  H   VAL A 276     -28.508 -10.212  38.713  1.00 96.91           H  
ATOM   4419  CA  VAL A 276     -29.450  -8.960  37.264  1.00 96.91           C  
ATOM   4420  HA  VAL A 276     -29.720  -9.093  36.216  1.00 96.91           H  
ATOM   4421  C   VAL A 276     -28.520  -7.758  37.346  1.00 96.91           C  
ATOM   4422  CB  VAL A 276     -30.763  -8.758  38.038  1.00 96.91           C  
ATOM   4423  HB  VAL A 276     -30.545  -8.664  39.102  1.00 96.91           H  
ATOM   4424  O   VAL A 276     -27.964  -7.451  38.402  1.00 96.91           O  
ATOM   4425  CG1 VAL A 276     -31.520  -7.505  37.578  1.00 96.91           C  
ATOM   4426 HG11 VAL A 276     -30.920  -6.614  37.760  1.00 96.91           H  
ATOM   4427 HG12 VAL A 276     -32.441  -7.407  38.152  1.00 96.91           H  
ATOM   4428 HG13 VAL A 276     -31.758  -7.572  36.516  1.00 96.91           H  
ATOM   4429  CG2 VAL A 276     -31.690  -9.964  37.821  1.00 96.91           C  
ATOM   4430 HG21 VAL A 276     -32.643  -9.796  38.323  1.00 96.91           H  
ATOM   4431 HG22 VAL A 276     -31.234 -10.860  38.241  1.00 96.91           H  
ATOM   4432 HG23 VAL A 276     -31.868 -10.117  36.757  1.00 96.91           H  
ATOM   4433  N   ASP A 277     -28.371  -7.066  36.218  1.00 96.86           N  
ATOM   4434  H   ASP A 277     -28.772  -7.428  35.364  1.00 96.86           H  
ATOM   4435  CA  ASP A 277     -27.656  -5.794  36.154  1.00 96.86           C  
ATOM   4436  HA  ASP A 277     -26.737  -5.889  36.733  1.00 96.86           H  
ATOM   4437  C   ASP A 277     -28.502  -4.666  36.767  1.00 96.86           C  
ATOM   4438  CB  ASP A 277     -27.257  -5.487  34.706  1.00 96.86           C  
ATOM   4439  HB2 ASP A 277     -26.709  -6.338  34.302  1.00 96.86           H  
ATOM   4440  HB3 ASP A 277     -28.157  -5.345  34.107  1.00 96.86           H  
ATOM   4441  O   ASP A 277     -29.670  -4.494  36.400  1.00 96.86           O  
ATOM   4442  CG  ASP A 277     -26.370  -4.242  34.598  1.00 96.86           C  
ATOM   4443  OD1 ASP A 277     -25.915  -3.754  35.661  1.00 96.86           O  
ATOM   4444  OD2 ASP A 277     -26.172  -3.800  33.451  1.00 96.86           O  
ATOM   4445  N   PHE A 278     -27.902  -3.927  37.702  1.00 98.13           N  
ATOM   4446  H   PHE A 278     -26.905  -4.058  37.792  1.00 98.13           H  
ATOM   4447  CA  PHE A 278     -28.497  -2.795  38.420  1.00 98.13           C  
ATOM   4448  HA  PHE A 278     -29.573  -2.790  38.243  1.00 98.13           H  
ATOM   4449  C   PHE A 278     -27.994  -1.439  37.899  1.00 98.13           C  
ATOM   4450  CB  PHE A 278     -28.277  -2.953  39.938  1.00 98.13           C  
ATOM   4451  HB2 PHE A 278     -27.293  -3.385  40.123  1.00 98.13           H  
ATOM   4452  HB3 PHE A 278     -28.273  -1.964  40.397  1.00 98.13           H  
ATOM   4453  O   PHE A 278     -28.496  -0.399  38.334  1.00 98.13           O  
ATOM   4454  CG  PHE A 278     -29.338  -3.782  40.640  1.00 98.13           C  
ATOM   4455  CD1 PHE A 278     -30.157  -3.202  41.627  1.00 98.13           C  
ATOM   4456  HD1 PHE A 278     -30.025  -2.165  41.901  1.00 98.13           H  
ATOM   4457  CD2 PHE A 278     -29.540  -5.127  40.282  1.00 98.13           C  
ATOM   4458  HD2 PHE A 278     -28.918  -5.575  39.521  1.00 98.13           H  
ATOM   4459  CE1 PHE A 278     -31.170  -3.960  42.238  1.00 98.13           C  
ATOM   4460  HE1 PHE A 278     -31.804  -3.502  42.983  1.00 98.13           H  
ATOM   4461  CE2 PHE A 278     -30.551  -5.888  40.892  1.00 98.13           C  
ATOM   4462  HE2 PHE A 278     -30.695  -6.921  40.610  1.00 98.13           H  
ATOM   4463  CZ  PHE A 278     -31.366  -5.303  41.873  1.00 98.13           C  
ATOM   4464  HZ  PHE A 278     -32.126  -5.896  42.361  1.00 98.13           H  
ATOM   4465  N   TYR A 279     -27.067  -1.404  36.937  1.00 98.00           N  
ATOM   4466  H   TYR A 279     -26.685  -2.261  36.564  1.00 98.00           H  
ATOM   4467  CA  TYR A 279     -26.653  -0.160  36.291  1.00 98.00           C  
ATOM   4468  HA  TYR A 279     -26.641   0.619  37.054  1.00 98.00           H  
ATOM   4469  C   TYR A 279     -27.674   0.274  35.224  1.00 98.00           C  
ATOM   4470  CB  TYR A 279     -25.220  -0.291  35.770  1.00 98.00           C  
ATOM   4471  HB2 TYR A 279     -24.584  -0.662  36.574  1.00 98.00           H  
ATOM   4472  HB3 TYR A 279     -25.196  -1.024  34.963  1.00 98.00           H  
ATOM   4473  O   TYR A 279     -27.488   0.104  34.022  1.00 98.00           O  
ATOM   4474  CG  TYR A 279     -24.648   1.030  35.296  1.00 98.00           C  
ATOM   4475  CD1 TYR A 279     -24.172   1.163  33.979  1.00 98.00           C  
ATOM   4476  HD1 TYR A 279     -24.227   0.319  33.308  1.00 98.00           H  
ATOM   4477  CD2 TYR A 279     -24.608   2.133  36.170  1.00 98.00           C  
ATOM   4478  HD2 TYR A 279     -24.969   2.030  37.183  1.00 98.00           H  
ATOM   4479  CE1 TYR A 279     -23.633   2.388  33.544  1.00 98.00           C  
ATOM   4480  HE1 TYR A 279     -23.265   2.479  32.532  1.00 98.00           H  
ATOM   4481  CE2 TYR A 279     -24.084   3.363  35.736  1.00 98.00           C  
ATOM   4482  HE2 TYR A 279     -24.038   4.208  36.408  1.00 98.00           H  
ATOM   4483  OH  TYR A 279     -23.061   4.670  34.005  1.00 98.00           O  
ATOM   4484  HH  TYR A 279     -22.680   4.561  33.130  1.00 98.00           H  
ATOM   4485  CZ  TYR A 279     -23.586   3.490  34.425  1.00 98.00           C  
ATOM   4486  N   ARG A 280     -28.811   0.795  35.700  1.00 98.31           N  
ATOM   4487  H   ARG A 280     -28.871   0.875  36.705  1.00 98.31           H  
ATOM   4488  CA  ARG A 280     -30.042   1.042  34.926  1.00 98.31           C  
ATOM   4489  HA  ARG A 280     -29.896   0.725  33.894  1.00 98.31           H  
ATOM   4490  C   ARG A 280     -30.425   2.522  34.889  1.00 98.31           C  
ATOM   4491  CB  ARG A 280     -31.190   0.209  35.515  1.00 98.31           C  
ATOM   4492  HB2 ARG A 280     -32.110   0.420  34.970  1.00 98.31           H  
ATOM   4493  HB3 ARG A 280     -31.363   0.523  36.544  1.00 98.31           H  
ATOM   4494  O   ARG A 280     -29.999   3.303  35.746  1.00 98.31           O  
ATOM   4495  CG  ARG A 280     -30.941  -1.302  35.533  1.00 98.31           C  
ATOM   4496  HG2 ARG A 280     -31.365  -1.713  36.449  1.00 98.31           H  
ATOM   4497  HG3 ARG A 280     -29.876  -1.536  35.521  1.00 98.31           H  
ATOM   4498  CD  ARG A 280     -31.620  -1.975  34.355  1.00 98.31           C  
ATOM   4499  HD2 ARG A 280     -31.225  -1.550  33.433  1.00 98.31           H  
ATOM   4500  HD3 ARG A 280     -32.693  -1.791  34.410  1.00 98.31           H  
ATOM   4501  NE  ARG A 280     -31.371  -3.414  34.402  1.00 98.31           N  
ATOM   4502  HE  ARG A 280     -30.889  -3.761  35.218  1.00 98.31           H  
ATOM   4503  NH1 ARG A 280     -32.115  -3.868  32.285  1.00 98.31           N  
ATOM   4504 HH11 ARG A 280     -32.243  -4.488  31.499  1.00 98.31           H  
ATOM   4505 HH12 ARG A 280     -32.478  -2.928  32.225  1.00 98.31           H  
ATOM   4506  NH2 ARG A 280     -31.161  -5.473  33.550  1.00 98.31           N  
ATOM   4507 HH21 ARG A 280     -31.190  -6.105  32.763  1.00 98.31           H  
ATOM   4508 HH22 ARG A 280     -30.633  -5.672  34.388  1.00 98.31           H  
ATOM   4509  CZ  ARG A 280     -31.557  -4.242  33.404  1.00 98.31           C  
ATOM   4510  N   GLY A 281     -31.224   2.893  33.889  1.00 98.29           N  
ATOM   4511  H   GLY A 281     -31.577   2.173  33.275  1.00 98.29           H  
ATOM   4512  CA  GLY A 281     -31.680   4.271  33.683  1.00 98.29           C  
ATOM   4513  HA2 GLY A 281     -31.976   4.400  32.642  1.00 98.29           H  
ATOM   4514  HA3 GLY A 281     -30.856   4.957  33.877  1.00 98.29           H  
ATOM   4515  C   GLY A 281     -32.862   4.671  34.571  1.00 98.29           C  
ATOM   4516  O   GLY A 281     -33.440   3.849  35.287  1.00 98.29           O  
ATOM   4517  N   TRP A 282     -33.258   5.944  34.501  1.00 98.59           N  
ATOM   4518  H   TRP A 282     -32.731   6.558  33.896  1.00 98.59           H  
ATOM   4519  CA  TRP A 282     -34.340   6.520  35.309  1.00 98.59           C  
ATOM   4520  HA  TRP A 282     -34.095   6.449  36.369  1.00 98.59           H  
ATOM   4521  C   TRP A 282     -35.664   5.788  35.138  1.00 98.59           C  
ATOM   4522  CB  TRP A 282     -34.523   8.001  34.973  1.00 98.59           C  
ATOM   4523  HB2 TRP A 282     -33.575   8.517  35.120  1.00 98.59           H  
ATOM   4524  HB3 TRP A 282     -34.799   8.107  33.924  1.00 98.59           H  
ATOM   4525  O   TRP A 282     -36.299   5.438  36.129  1.00 98.59           O  
ATOM   4526  CG  TRP A 282     -35.562   8.661  35.827  1.00 98.59           C  
ATOM   4527  CD1 TRP A 282     -36.880   8.780  35.546  1.00 98.59           C  
ATOM   4528  HD1 TRP A 282     -37.364   8.410  34.655  1.00 98.59           H  
ATOM   4529  CD2 TRP A 282     -35.392   9.212  37.164  1.00 98.59           C  
ATOM   4530  CE2 TRP A 282     -36.644   9.738  37.603  1.00 98.59           C  
ATOM   4531  CE3 TRP A 282     -34.290   9.344  38.034  1.00 98.59           C  
ATOM   4532  HE3 TRP A 282     -33.337   8.926  37.746  1.00 98.59           H  
ATOM   4533  NE1 TRP A 282     -37.530   9.384  36.605  1.00 98.59           N  
ATOM   4534  HE1 TRP A 282     -38.526   9.548  36.611  1.00 98.59           H  
ATOM   4535  CH2 TRP A 282     -35.647  10.591  39.639  1.00 98.59           C  
ATOM   4536  HH2 TRP A 282     -35.729  11.097  40.590  1.00 98.59           H  
ATOM   4537  CZ2 TRP A 282     -36.771  10.450  38.807  1.00 98.59           C  
ATOM   4538  HZ2 TRP A 282     -37.729  10.842  39.115  1.00 98.59           H  
ATOM   4539  CZ3 TRP A 282     -34.421  10.021  39.257  1.00 98.59           C  
ATOM   4540  HZ3 TRP A 282     -33.565  10.091  39.912  1.00 98.59           H  
ATOM   4541  N   GLN A 283     -36.068   5.533  33.892  1.00 98.58           N  
ATOM   4542  H   GLN A 283     -35.479   5.828  33.127  1.00 98.58           H  
ATOM   4543  CA  GLN A 283     -37.345   4.880  33.601  1.00 98.58           C  
ATOM   4544  HA  GLN A 283     -38.140   5.461  34.067  1.00 98.58           H  
ATOM   4545  C   GLN A 283     -37.402   3.462  34.188  1.00 98.58           C  
ATOM   4546  CB  GLN A 283     -37.568   4.861  32.080  1.00 98.58           C  
ATOM   4547  HB2 GLN A 283     -36.840   4.193  31.618  1.00 98.58           H  
ATOM   4548  HB3 GLN A 283     -37.412   5.861  31.677  1.00 98.58           H  
ATOM   4549  O   GLN A 283     -38.401   3.076  34.784  1.00 98.58           O  
ATOM   4550  CG  GLN A 283     -38.983   4.388  31.709  1.00 98.58           C  
ATOM   4551  HG2 GLN A 283     -39.062   4.321  30.624  1.00 98.58           H  
ATOM   4552  HG3 GLN A 283     -39.159   3.391  32.112  1.00 98.58           H  
ATOM   4553  CD  GLN A 283     -40.071   5.338  32.201  1.00 98.58           C  
ATOM   4554  NE2 GLN A 283     -41.178   4.840  32.693  1.00 98.58           N  
ATOM   4555 HE21 GLN A 283     -41.260   3.849  32.875  1.00 98.58           H  
ATOM   4556 HE22 GLN A 283     -41.870   5.482  33.052  1.00 98.58           H  
ATOM   4557  OE1 GLN A 283     -39.940   6.552  32.147  1.00 98.58           O  
ATOM   4558  N   GLU A 284     -36.309   2.704  34.086  1.00 98.74           N  
ATOM   4559  H   GLU A 284     -35.486   3.085  33.643  1.00 98.74           H  
ATOM   4560  CA  GLU A 284     -36.230   1.352  34.646  1.00 98.74           C  
ATOM   4561  HA  GLU A 284     -37.084   0.765  34.309  1.00 98.74           H  
ATOM   4562  C   GLU A 284     -36.275   1.378  36.181  1.00 98.74           C  
ATOM   4563  CB  GLU A 284     -34.940   0.672  34.169  1.00 98.74           C  
ATOM   4564  HB2 GLU A 284     -34.835  -0.283  34.683  1.00 98.74           H  
ATOM   4565  HB3 GLU A 284     -34.099   1.306  34.452  1.00 98.74           H  
ATOM   4566  O   GLU A 284     -36.977   0.574  36.786  1.00 98.74           O  
ATOM   4567  CG  GLU A 284     -34.884   0.418  32.654  1.00 98.74           C  
ATOM   4568  HG2 GLU A 284     -35.027   1.357  32.119  1.00 98.74           H  
ATOM   4569  HG3 GLU A 284     -35.691  -0.260  32.375  1.00 98.74           H  
ATOM   4570  CD  GLU A 284     -33.524  -0.181  32.270  1.00 98.74           C  
ATOM   4571  OE1 GLU A 284     -33.452  -1.412  32.016  1.00 98.74           O  
ATOM   4572  OE2 GLU A 284     -32.531   0.582  32.305  1.00 98.74           O  
ATOM   4573  N   TYR A 285     -35.581   2.319  36.832  1.00 98.71           N  
ATOM   4574  H   TYR A 285     -34.998   2.948  36.298  1.00 98.71           H  
ATOM   4575  CA  TYR A 285     -35.649   2.481  38.291  1.00 98.71           C  
ATOM   4576  HA  TYR A 285     -35.522   1.503  38.753  1.00 98.71           H  
ATOM   4577  C   TYR A 285     -36.997   3.009  38.782  1.00 98.71           C  
ATOM   4578  CB  TYR A 285     -34.524   3.399  38.780  1.00 98.71           C  
ATOM   4579  HB2 TYR A 285     -34.865   3.953  39.654  1.00 98.71           H  
ATOM   4580  HB3 TYR A 285     -34.273   4.132  38.013  1.00 98.71           H  
ATOM   4581  O   TYR A 285     -37.410   2.675  39.890  1.00 98.71           O  
ATOM   4582  CG  TYR A 285     -33.297   2.623  39.192  1.00 98.71           C  
ATOM   4583  CD1 TYR A 285     -33.301   1.940  40.423  1.00 98.71           C  
ATOM   4584  HD1 TYR A 285     -34.166   2.000  41.067  1.00 98.71           H  
ATOM   4585  CD2 TYR A 285     -32.177   2.551  38.347  1.00 98.71           C  
ATOM   4586  HD2 TYR A 285     -32.174   3.076  37.403  1.00 98.71           H  
ATOM   4587  CE1 TYR A 285     -32.189   1.170  40.805  1.00 98.71           C  
ATOM   4588  HE1 TYR A 285     -32.196   0.622  41.736  1.00 98.71           H  
ATOM   4589  CE2 TYR A 285     -31.060   1.785  38.731  1.00 98.71           C  
ATOM   4590  HE2 TYR A 285     -30.190   1.743  38.092  1.00 98.71           H  
ATOM   4591  OH  TYR A 285     -30.006   0.342  40.337  1.00 98.71           O  
ATOM   4592  HH  TYR A 285     -29.388   0.201  39.616  1.00 98.71           H  
ATOM   4593  CZ  TYR A 285     -31.070   1.087  39.956  1.00 98.71           C  
ATOM   4594  N   ARG A 286     -37.687   3.818  37.976  1.00 98.67           N  
ATOM   4595  H   ARG A 286     -37.247   4.104  37.113  1.00 98.67           H  
ATOM   4596  CA  ARG A 286     -39.055   4.271  38.231  1.00 98.67           C  
ATOM   4597  HA  ARG A 286     -39.118   4.738  39.214  1.00 98.67           H  
ATOM   4598  C   ARG A 286     -40.023   3.090  38.247  1.00 98.67           C  
ATOM   4599  CB  ARG A 286     -39.413   5.324  37.171  1.00 98.67           C  
ATOM   4600  HB2 ARG A 286     -39.145   4.961  36.179  1.00 98.67           H  
ATOM   4601  HB3 ARG A 286     -38.841   6.231  37.368  1.00 98.67           H  
ATOM   4602  O   ARG A 286     -40.754   2.927  39.224  1.00 98.67           O  
ATOM   4603  CG  ARG A 286     -40.901   5.658  37.158  1.00 98.67           C  
ATOM   4604  HG2 ARG A 286     -41.484   4.760  36.950  1.00 98.67           H  
ATOM   4605  HG3 ARG A 286     -41.200   6.021  38.141  1.00 98.67           H  
ATOM   4606  CD  ARG A 286     -41.208   6.696  36.081  1.00 98.67           C  
ATOM   4607  HD2 ARG A 286     -41.105   6.243  35.095  1.00 98.67           H  
ATOM   4608  HD3 ARG A 286     -40.495   7.516  36.162  1.00 98.67           H  
ATOM   4609  NE  ARG A 286     -42.553   7.243  36.257  1.00 98.67           N  
ATOM   4610  HE  ARG A 286     -42.581   8.205  36.563  1.00 98.67           H  
ATOM   4611  NH1 ARG A 286     -43.819   5.373  35.739  1.00 98.67           N  
ATOM   4612 HH11 ARG A 286     -43.010   4.800  35.541  1.00 98.67           H  
ATOM   4613 HH12 ARG A 286     -44.710   4.898  35.755  1.00 98.67           H  
ATOM   4614  NH2 ARG A 286     -44.771   7.227  36.568  1.00 98.67           N  
ATOM   4615 HH21 ARG A 286     -44.620   8.116  37.022  1.00 98.67           H  
ATOM   4616 HH22 ARG A 286     -45.637   6.727  36.709  1.00 98.67           H  
ATOM   4617  CZ  ARG A 286     -43.699   6.603  36.174  1.00 98.67           C  
ATOM   4618  N   ASP A 287     -39.995   2.276  37.194  1.00 98.37           N  
ATOM   4619  H   ASP A 287     -39.377   2.514  36.432  1.00 98.37           H  
ATOM   4620  CA  ASP A 287     -40.981   1.216  36.959  1.00 98.37           C  
ATOM   4621  HA  ASP A 287     -41.953   1.552  37.320  1.00 98.37           H  
ATOM   4622  C   ASP A 287     -40.653  -0.092  37.707  1.00 98.37           C  
ATOM   4623  CB  ASP A 287     -41.104   0.972  35.444  1.00 98.37           C  
ATOM   4624  HB2 ASP A 287     -40.132   0.667  35.058  1.00 98.37           H  
ATOM   4625  HB3 ASP A 287     -41.799   0.148  35.284  1.00 98.37           H  
ATOM   4626  O   ASP A 287     -41.560  -0.832  38.093  1.00 98.37           O  
ATOM   4627  CG  ASP A 287     -41.610   2.180  34.632  1.00 98.37           C  
ATOM   4628  OD1 ASP A 287     -42.224   3.119  35.199  1.00 98.37           O  
ATOM   4629  OD2 ASP A 287     -41.410   2.173  33.396  1.00 98.37           O  
ATOM   4630  N   GLY A 288     -39.368  -0.357  37.956  1.00 98.22           N  
ATOM   4631  H   GLY A 288     -38.685   0.263  37.545  1.00 98.22           H  
ATOM   4632  CA  GLY A 288     -38.855  -1.596  38.541  1.00 98.22           C  
ATOM   4633  HA2 GLY A 288     -39.640  -2.108  39.099  1.00 98.22           H  
ATOM   4634  HA3 GLY A 288     -38.057  -1.341  39.238  1.00 98.22           H  
ATOM   4635  C   GLY A 288     -38.291  -2.561  37.494  1.00 98.22           C  
ATOM   4636  O   GLY A 288     -38.640  -2.525  36.315  1.00 98.22           O  
ATOM   4637  N   PHE A 289     -37.387  -3.442  37.924  1.00 98.47           N  
ATOM   4638  H   PHE A 289     -37.191  -3.475  38.914  1.00 98.47           H  
ATOM   4639  CA  PHE A 289     -36.725  -4.420  37.054  1.00 98.47           C  
ATOM   4640  HA  PHE A 289     -37.446  -4.763  36.312  1.00 98.47           H  
ATOM   4641  C   PHE A 289     -36.247  -5.651  37.832  1.00 98.47           C  
ATOM   4642  CB  PHE A 289     -35.552  -3.756  36.306  1.00 98.47           C  
ATOM   4643  HB2 PHE A 289     -35.945  -2.945  35.693  1.00 98.47           H  
ATOM   4644  HB3 PHE A 289     -35.106  -4.474  35.618  1.00 98.47           H  
ATOM   4645  O   PHE A 289     -36.241  -5.680  39.063  1.00 98.47           O  
ATOM   4646  CG  PHE A 289     -34.462  -3.202  37.204  1.00 98.47           C  
ATOM   4647  CD1 PHE A 289     -34.483  -1.842  37.561  1.00 98.47           C  
ATOM   4648  HD1 PHE A 289     -35.266  -1.200  37.187  1.00 98.47           H  
ATOM   4649  CD2 PHE A 289     -33.440  -4.036  37.696  1.00 98.47           C  
ATOM   4650  HD2 PHE A 289     -33.406  -5.079  37.421  1.00 98.47           H  
ATOM   4651  CE1 PHE A 289     -33.497  -1.318  38.412  1.00 98.47           C  
ATOM   4652  HE1 PHE A 289     -33.519  -0.272  38.680  1.00 98.47           H  
ATOM   4653  CE2 PHE A 289     -32.459  -3.513  38.556  1.00 98.47           C  
ATOM   4654  HE2 PHE A 289     -31.677  -4.155  38.935  1.00 98.47           H  
ATOM   4655  CZ  PHE A 289     -32.489  -2.156  38.918  1.00 98.47           C  
ATOM   4656  HZ  PHE A 289     -31.735  -1.755  39.579  1.00 98.47           H  
ATOM   4657  N   GLY A 290     -35.795  -6.666  37.094  1.00 96.72           N  
ATOM   4658  H   GLY A 290     -35.886  -6.587  36.091  1.00 96.72           H  
ATOM   4659  CA  GLY A 290     -35.359  -7.952  37.633  1.00 96.72           C  
ATOM   4660  HA2 GLY A 290     -35.021  -7.837  38.662  1.00 96.72           H  
ATOM   4661  HA3 GLY A 290     -34.519  -8.325  37.046  1.00 96.72           H  
ATOM   4662  C   GLY A 290     -36.464  -9.002  37.598  1.00 96.72           C  
ATOM   4663  O   GLY A 290     -37.484  -8.833  36.932  1.00 96.72           O  
ATOM   4664  N   ASP A 291     -36.239 -10.120  38.281  1.00 92.75           N  
ATOM   4665  H   ASP A 291     -35.420 -10.176  38.870  1.00 92.75           H  
ATOM   4666  CA  ASP A 291     -37.149 -11.264  38.243  1.00 92.75           C  
ATOM   4667  HA  ASP A 291     -38.162 -10.901  38.072  1.00 92.75           H  
ATOM   4668  C   ASP A 291     -37.134 -12.012  39.581  1.00 92.75           C  
ATOM   4669  CB  ASP A 291     -36.782 -12.173  37.058  1.00 92.75           C  
ATOM   4670  HB2 ASP A 291     -35.763 -12.535  37.200  1.00 92.75           H  
ATOM   4671  HB3 ASP A 291     -36.811 -11.595  36.135  1.00 92.75           H  
ATOM   4672  O   ASP A 291     -36.083 -12.371  40.121  1.00 92.75           O  
ATOM   4673  CG  ASP A 291     -37.724 -13.371  36.930  1.00 92.75           C  
ATOM   4674  OD1 ASP A 291     -37.615 -14.277  37.780  1.00 92.75           O  
ATOM   4675  OD2 ASP A 291     -38.598 -13.398  36.044  1.00 92.75           O  
ATOM   4676  N   TYR A 292     -38.323 -12.278  40.126  1.00 93.12           N  
ATOM   4677  H   TYR A 292     -39.151 -11.948  39.651  1.00 93.12           H  
ATOM   4678  CA  TYR A 292     -38.457 -12.941  41.422  1.00 93.12           C  
ATOM   4679  HA  TYR A 292     -37.843 -12.403  42.144  1.00 93.12           H  
ATOM   4680  C   TYR A 292     -37.983 -14.403  41.436  1.00 93.12           C  
ATOM   4681  CB  TYR A 292     -39.915 -12.889  41.881  1.00 93.12           C  
ATOM   4682  HB2 TYR A 292     -40.535 -13.424  41.161  1.00 93.12           H  
ATOM   4683  HB3 TYR A 292     -39.958 -13.415  42.834  1.00 93.12           H  
ATOM   4684  O   TYR A 292     -37.607 -14.895  42.499  1.00 93.12           O  
ATOM   4685  CG  TYR A 292     -40.488 -11.515  42.135  1.00 93.12           C  
ATOM   4686  CD1 TYR A 292     -39.922 -10.710  43.140  1.00 93.12           C  
ATOM   4687  HD1 TYR A 292     -39.050 -11.044  43.683  1.00 93.12           H  
ATOM   4688  CD2 TYR A 292     -41.594 -11.049  41.397  1.00 93.12           C  
ATOM   4689  HD2 TYR A 292     -42.002 -11.649  40.597  1.00 93.12           H  
ATOM   4690  CE1 TYR A 292     -40.455  -9.442  43.412  1.00 93.12           C  
ATOM   4691  HE1 TYR A 292     -40.011  -8.809  44.167  1.00 93.12           H  
ATOM   4692  CE2 TYR A 292     -42.125  -9.773  41.666  1.00 93.12           C  
ATOM   4693  HE2 TYR A 292     -42.936  -9.360  41.085  1.00 93.12           H  
ATOM   4694  OH  TYR A 292     -42.025  -7.723  42.884  1.00 93.12           O  
ATOM   4695  HH  TYR A 292     -41.474  -7.182  43.454  1.00 93.12           H  
ATOM   4696  CZ  TYR A 292     -41.547  -8.967  42.667  1.00 93.12           C  
ATOM   4697  N   ASN A 293     -38.000 -15.099  40.297  1.00 90.15           N  
ATOM   4698  H   ASN A 293     -38.195 -14.605  39.438  1.00 90.15           H  
ATOM   4699  CA  ASN A 293     -37.477 -16.459  40.150  1.00 90.15           C  
ATOM   4700  HA  ASN A 293     -37.758 -17.041  41.027  1.00 90.15           H  
ATOM   4701  C   ASN A 293     -35.945 -16.463  40.058  1.00 90.15           C  
ATOM   4702  CB  ASN A 293     -38.058 -17.145  38.901  1.00 90.15           C  
ATOM   4703  HB2 ASN A 293     -37.598 -16.730  38.005  1.00 90.15           H  
ATOM   4704  HB3 ASN A 293     -37.796 -18.203  38.930  1.00 90.15           H  
ATOM   4705  O   ASN A 293     -35.311 -17.376  40.581  1.00 90.15           O  
ATOM   4706  CG  ASN A 293     -39.562 -17.050  38.776  1.00 90.15           C  
ATOM   4707  ND2 ASN A 293     -40.039 -16.453  37.709  1.00 90.15           N  
ATOM   4708 HD21 ASN A 293     -41.041 -16.418  37.585  1.00 90.15           H  
ATOM   4709 HD22 ASN A 293     -39.405 -15.911  37.139  1.00 90.15           H  
ATOM   4710  OD1 ASN A 293     -40.319 -17.508  39.619  1.00 90.15           O  
ATOM   4711  N   ILE A 294     -35.346 -15.441  39.430  1.00 89.40           N  
ATOM   4712  H   ILE A 294     -35.936 -14.769  38.961  1.00 89.40           H  
ATOM   4713  CA  ILE A 294     -33.888 -15.216  39.476  1.00 89.40           C  
ATOM   4714  HA  ILE A 294     -33.388 -16.154  39.239  1.00 89.40           H  
ATOM   4715  C   ILE A 294     -33.456 -14.827  40.899  1.00 89.40           C  
ATOM   4716  CB  ILE A 294     -33.453 -14.160  38.429  1.00 89.40           C  
ATOM   4717  HB  ILE A 294     -33.978 -13.226  38.631  1.00 89.40           H  
ATOM   4718  O   ILE A 294     -32.370 -15.203  41.350  1.00 89.40           O  
ATOM   4719  CG1 ILE A 294     -33.825 -14.642  37.005  1.00 89.40           C  
ATOM   4720 HG12 ILE A 294     -34.904 -14.788  36.950  1.00 89.40           H  
ATOM   4721 HG13 ILE A 294     -33.351 -15.604  36.812  1.00 89.40           H  
ATOM   4722  CG2 ILE A 294     -31.939 -13.884  38.529  1.00 89.40           C  
ATOM   4723 HG21 ILE A 294     -31.376 -14.806  38.388  1.00 89.40           H  
ATOM   4724 HG22 ILE A 294     -31.632 -13.156  37.778  1.00 89.40           H  
ATOM   4725 HG23 ILE A 294     -31.688 -13.449  39.497  1.00 89.40           H  
ATOM   4726  CD1 ILE A 294     -33.444 -13.672  35.877  1.00 89.40           C  
ATOM   4727 HD11 ILE A 294     -33.742 -12.655  36.130  1.00 89.40           H  
ATOM   4728 HD12 ILE A 294     -33.949 -13.973  34.958  1.00 89.40           H  
ATOM   4729 HD13 ILE A 294     -32.369 -13.699  35.702  1.00 89.40           H  
ATOM   4730  N   GLY A 295     -34.336 -14.123  41.617  1.00 92.54           N  
ATOM   4731  H   GLY A 295     -35.160 -13.794  41.136  1.00 92.54           H  
ATOM   4732  CA  GLY A 295     -34.172 -13.747  43.018  1.00 92.54           C  
ATOM   4733  HA2 GLY A 295     -35.160 -13.686  43.474  1.00 92.54           H  
ATOM   4734  HA3 GLY A 295     -33.600 -14.517  43.536  1.00 92.54           H  
ATOM   4735  C   GLY A 295     -33.475 -12.403  43.229  1.00 92.54           C  
ATOM   4736  O   GLY A 295     -33.169 -12.072  44.372  1.00 92.54           O  
ATOM   4737  N   GLU A 296     -33.251 -11.630  42.164  1.00 97.98           N  
ATOM   4738  H   GLU A 296     -33.585 -11.948  41.265  1.00 97.98           H  
ATOM   4739  CA  GLU A 296     -32.722 -10.265  42.212  1.00 97.98           C  
ATOM   4740  HA  GLU A 296     -32.644  -9.945  43.251  1.00 97.98           H  
ATOM   4741  C   GLU A 296     -33.665  -9.313  41.489  1.00 97.98           C  
ATOM   4742  CB  GLU A 296     -31.337 -10.164  41.571  1.00 97.98           C  
ATOM   4743  HB2 GLU A 296     -31.038  -9.116  41.565  1.00 97.98           H  
ATOM   4744  HB3 GLU A 296     -31.390 -10.524  40.543  1.00 97.98           H  
ATOM   4745  O   GLU A 296     -34.115  -9.599  40.377  1.00 97.98           O  
ATOM   4746  CG  GLU A 296     -30.278 -10.963  42.319  1.00 97.98           C  
ATOM   4747  HG2 GLU A 296     -30.360 -10.731  43.381  1.00 97.98           H  
ATOM   4748  HG3 GLU A 296     -30.455 -12.030  42.179  1.00 97.98           H  
ATOM   4749  CD  GLU A 296     -28.877 -10.607  41.828  1.00 97.98           C  
ATOM   4750  OE1 GLU A 296     -28.018 -10.353  42.703  1.00 97.98           O  
ATOM   4751  OE2 GLU A 296     -28.636 -10.602  40.604  1.00 97.98           O  
ATOM   4752  N   PHE A 297     -33.985  -8.193  42.130  1.00 98.41           N  
ATOM   4753  H   PHE A 297     -33.545  -7.983  43.014  1.00 98.41           H  
ATOM   4754  CA  PHE A 297     -34.912  -7.209  41.582  1.00 98.41           C  
ATOM   4755  HA  PHE A 297     -34.629  -7.003  40.549  1.00 98.41           H  
ATOM   4756  C   PHE A 297     -34.844  -5.883  42.341  1.00 98.41           C  
ATOM   4757  CB  PHE A 297     -36.351  -7.766  41.602  1.00 98.41           C  
ATOM   4758  HB2 PHE A 297     -36.403  -8.689  41.024  1.00 98.41           H  
ATOM   4759  HB3 PHE A 297     -37.012  -7.058  41.102  1.00 98.41           H  
ATOM   4760  O   PHE A 297     -34.383  -5.820  43.485  1.00 98.41           O  
ATOM   4761  CG  PHE A 297     -36.901  -8.025  42.988  1.00 98.41           C  
ATOM   4762  CD1 PHE A 297     -36.670  -9.257  43.630  1.00 98.41           C  
ATOM   4763  HD1 PHE A 297     -36.115 -10.030  43.120  1.00 98.41           H  
ATOM   4764  CD2 PHE A 297     -37.615  -7.009  43.648  1.00 98.41           C  
ATOM   4765  HD2 PHE A 297     -37.787  -6.061  43.159  1.00 98.41           H  
ATOM   4766  CE1 PHE A 297     -37.143  -9.465  44.937  1.00 98.41           C  
ATOM   4767  HE1 PHE A 297     -36.954 -10.403  45.439  1.00 98.41           H  
ATOM   4768  CE2 PHE A 297     -38.079  -7.214  44.954  1.00 98.41           C  
ATOM   4769  HE2 PHE A 297     -38.606  -6.419  45.462  1.00 98.41           H  
ATOM   4770  CZ  PHE A 297     -37.846  -8.442  45.597  1.00 98.41           C  
ATOM   4771  HZ  PHE A 297     -38.205  -8.590  46.605  1.00 98.41           H  
ATOM   4772  N   TYR A 298     -35.363  -4.846  41.696  1.00 98.60           N  
ATOM   4773  H   TYR A 298     -35.708  -5.002  40.759  1.00 98.60           H  
ATOM   4774  CA  TYR A 298     -35.700  -3.563  42.293  1.00 98.60           C  
ATOM   4775  HA  TYR A 298     -35.519  -3.596  43.368  1.00 98.60           H  
ATOM   4776  C   TYR A 298     -37.187  -3.303  42.048  1.00 98.60           C  
ATOM   4777  CB  TYR A 298     -34.820  -2.468  41.682  1.00 98.60           C  
ATOM   4778  HB2 TYR A 298     -33.792  -2.826  41.621  1.00 98.60           H  
ATOM   4779  HB3 TYR A 298     -35.151  -2.256  40.666  1.00 98.60           H  
ATOM   4780  O   TYR A 298     -37.647  -3.403  40.912  1.00 98.60           O  
ATOM   4781  CG  TYR A 298     -34.831  -1.199  42.502  1.00 98.60           C  
ATOM   4782  CD1 TYR A 298     -35.720  -0.151  42.198  1.00 98.60           C  
ATOM   4783  HD1 TYR A 298     -36.365  -0.217  41.334  1.00 98.60           H  
ATOM   4784  CD2 TYR A 298     -33.961  -1.091  43.602  1.00 98.60           C  
ATOM   4785  HD2 TYR A 298     -33.278  -1.898  43.821  1.00 98.60           H  
ATOM   4786  CE1 TYR A 298     -35.742   1.000  43.009  1.00 98.60           C  
ATOM   4787  HE1 TYR A 298     -36.407   1.822  42.789  1.00 98.60           H  
ATOM   4788  CE2 TYR A 298     -33.975   0.058  44.412  1.00 98.60           C  
ATOM   4789  HE2 TYR A 298     -33.318   0.131  45.266  1.00 98.60           H  
ATOM   4790  OH  TYR A 298     -34.871   2.221  44.883  1.00 98.60           O  
ATOM   4791  HH  TYR A 298     -34.227   2.216  45.595  1.00 98.60           H  
ATOM   4792  CZ  TYR A 298     -34.868   1.107  44.113  1.00 98.60           C  
ATOM   4793  N   LEU A 299     -37.953  -3.010  43.100  1.00 98.36           N  
ATOM   4794  H   LEU A 299     -37.515  -2.924  44.006  1.00 98.36           H  
ATOM   4795  CA  LEU A 299     -39.417  -2.936  43.026  1.00 98.36           C  
ATOM   4796  HA  LEU A 299     -39.773  -3.850  42.551  1.00 98.36           H  
ATOM   4797  C   LEU A 299     -39.917  -1.770  42.163  1.00 98.36           C  
ATOM   4798  CB  LEU A 299     -39.973  -2.868  44.460  1.00 98.36           C  
ATOM   4799  HB2 LEU A 299     -39.584  -3.729  45.005  1.00 98.36           H  
ATOM   4800  HB3 LEU A 299     -39.602  -1.960  44.934  1.00 98.36           H  
ATOM   4801  O   LEU A 299     -41.017  -1.847  41.630  1.00 98.36           O  
ATOM   4802  CG  LEU A 299     -41.511  -2.892  44.570  1.00 98.36           C  
ATOM   4803  HG  LEU A 299     -41.943  -2.074  43.994  1.00 98.36           H  
ATOM   4804  CD1 LEU A 299     -42.095  -4.221  44.085  1.00 98.36           C  
ATOM   4805 HD11 LEU A 299     -43.178  -4.210  44.208  1.00 98.36           H  
ATOM   4806 HD12 LEU A 299     -41.891  -4.350  43.022  1.00 98.36           H  
ATOM   4807 HD13 LEU A 299     -41.671  -5.050  44.652  1.00 98.36           H  
ATOM   4808  CD2 LEU A 299     -41.935  -2.703  46.024  1.00 98.36           C  
ATOM   4809 HD21 LEU A 299     -43.023  -2.689  46.088  1.00 98.36           H  
ATOM   4810 HD22 LEU A 299     -41.548  -3.519  46.635  1.00 98.36           H  
ATOM   4811 HD23 LEU A 299     -41.560  -1.747  46.390  1.00 98.36           H  
ATOM   4812  N   GLY A 300     -39.112  -0.721  42.017  1.00 98.56           N  
ATOM   4813  H   GLY A 300     -38.225  -0.739  42.501  1.00 98.56           H  
ATOM   4814  CA  GLY A 300     -39.468   0.496  41.294  1.00 98.56           C  
ATOM   4815  HA2 GLY A 300     -38.626   0.788  40.666  1.00 98.56           H  
ATOM   4816  HA3 GLY A 300     -40.321   0.327  40.637  1.00 98.56           H  
ATOM   4817  C   GLY A 300     -39.822   1.628  42.252  1.00 98.56           C  
ATOM   4818  O   GLY A 300     -40.613   1.444  43.177  1.00 98.56           O  
ATOM   4819  N   ASN A 301     -39.232   2.801  42.042  1.00 98.75           N  
ATOM   4820  H   ASN A 301     -38.604   2.882  41.255  1.00 98.75           H  
ATOM   4821  CA  ASN A 301     -39.404   3.959  42.917  1.00 98.75           C  
ATOM   4822  HA  ASN A 301     -39.121   3.688  43.934  1.00 98.75           H  
ATOM   4823  C   ASN A 301     -40.856   4.436  42.981  1.00 98.75           C  
ATOM   4824  CB  ASN A 301     -38.492   5.093  42.437  1.00 98.75           C  
ATOM   4825  HB2 ASN A 301     -38.770   5.992  42.986  1.00 98.75           H  
ATOM   4826  HB3 ASN A 301     -38.638   5.275  41.373  1.00 98.75           H  
ATOM   4827  O   ASN A 301     -41.314   4.824  44.051  1.00 98.75           O  
ATOM   4828  CG  ASN A 301     -37.030   4.863  42.739  1.00 98.75           C  
ATOM   4829  ND2 ASN A 301     -36.140   5.414  41.949  1.00 98.75           N  
ATOM   4830 HD21 ASN A 301     -36.440   5.987  41.173  1.00 98.75           H  
ATOM   4831 HD22 ASN A 301     -35.174   5.302  42.222  1.00 98.75           H  
ATOM   4832  OD1 ASN A 301     -36.670   4.219  43.704  1.00 98.75           O  
ATOM   4833  N   GLU A 302     -41.601   4.342  41.876  1.00 98.51           N  
ATOM   4834  H   GLU A 302     -41.186   3.991  41.025  1.00 98.51           H  
ATOM   4835  CA  GLU A 302     -43.020   4.706  41.860  1.00 98.51           C  
ATOM   4836  HA  GLU A 302     -43.126   5.712  42.266  1.00 98.51           H  
ATOM   4837  C   GLU A 302     -43.848   3.759  42.741  1.00 98.51           C  
ATOM   4838  CB  GLU A 302     -43.514   4.687  40.404  1.00 98.51           C  
ATOM   4839  HB2 GLU A 302     -42.786   5.187  39.766  1.00 98.51           H  
ATOM   4840  HB3 GLU A 302     -43.591   3.654  40.065  1.00 98.51           H  
ATOM   4841  O   GLU A 302     -44.722   4.187  43.491  1.00 98.51           O  
ATOM   4842  CG  GLU A 302     -44.876   5.371  40.225  1.00 98.51           C  
ATOM   4843  HG2 GLU A 302     -45.617   4.854  40.834  1.00 98.51           H  
ATOM   4844  HG3 GLU A 302     -45.175   5.261  39.183  1.00 98.51           H  
ATOM   4845  CD  GLU A 302     -44.860   6.868  40.576  1.00 98.51           C  
ATOM   4846  OE1 GLU A 302     -45.966   7.408  40.782  1.00 98.51           O  
ATOM   4847  OE2 GLU A 302     -43.759   7.472  40.586  1.00 98.51           O  
ATOM   4848  N   ASN A 303     -43.524   2.463  42.718  1.00 97.96           N  
ATOM   4849  H   ASN A 303     -42.755   2.176  42.129  1.00 97.96           H  
ATOM   4850  CA  ASN A 303     -44.166   1.469  43.576  1.00 97.96           C  
ATOM   4851  HA  ASN A 303     -45.247   1.578  43.495  1.00 97.96           H  
ATOM   4852  C   ASN A 303     -43.806   1.685  45.052  1.00 97.96           C  
ATOM   4853  CB  ASN A 303     -43.775   0.060  43.099  1.00 97.96           C  
ATOM   4854  HB2 ASN A 303     -44.173  -0.680  43.793  1.00 97.96           H  
ATOM   4855  HB3 ASN A 303     -42.689  -0.034  43.085  1.00 97.96           H  
ATOM   4856  O   ASN A 303     -44.674   1.570  45.913  1.00 97.96           O  
ATOM   4857  CG  ASN A 303     -44.324  -0.259  41.722  1.00 97.96           C  
ATOM   4858  ND2 ASN A 303     -43.565  -0.930  40.891  1.00 97.96           N  
ATOM   4859 HD21 ASN A 303     -42.620  -1.190  41.136  1.00 97.96           H  
ATOM   4860 HD22 ASN A 303     -43.872  -1.011  39.932  1.00 97.96           H  
ATOM   4861  OD1 ASN A 303     -45.446   0.078  41.384  1.00 97.96           O  
ATOM   4862  N   ILE A 304     -42.546   2.021  45.348  1.00 98.44           N  
ATOM   4863  H   ILE A 304     -41.882   2.097  44.591  1.00 98.44           H  
ATOM   4864  CA  ILE A 304     -42.095   2.308  46.717  1.00 98.44           C  
ATOM   4865  HA  ILE A 304     -42.412   1.485  47.358  1.00 98.44           H  
ATOM   4866  C   ILE A 304     -42.787   3.569  47.251  1.00 98.44           C  
ATOM   4867  CB  ILE A 304     -40.554   2.397  46.795  1.00 98.44           C  
ATOM   4868  HB  ILE A 304     -40.216   3.185  46.122  1.00 98.44           H  
ATOM   4869  O   ILE A 304     -43.337   3.513  48.346  1.00 98.44           O  
ATOM   4870  CG1 ILE A 304     -39.892   1.057  46.388  1.00 98.44           C  
ATOM   4871 HG12 ILE A 304     -39.989   0.345  47.207  1.00 98.44           H  
ATOM   4872 HG13 ILE A 304     -40.406   0.621  45.531  1.00 98.44           H  
ATOM   4873  CG2 ILE A 304     -40.115   2.742  48.233  1.00 98.44           C  
ATOM   4874 HG21 ILE A 304     -40.489   1.993  48.931  1.00 98.44           H  
ATOM   4875 HG22 ILE A 304     -39.029   2.791  48.302  1.00 98.44           H  
ATOM   4876 HG23 ILE A 304     -40.506   3.715  48.530  1.00 98.44           H  
ATOM   4877  CD1 ILE A 304     -38.411   1.197  46.008  1.00 98.44           C  
ATOM   4878 HD11 ILE A 304     -37.825   1.561  46.852  1.00 98.44           H  
ATOM   4879 HD12 ILE A 304     -38.022   0.227  45.701  1.00 98.44           H  
ATOM   4880 HD13 ILE A 304     -38.306   1.892  45.175  1.00 98.44           H  
ATOM   4881  N   PHE A 305     -42.850   4.652  46.468  1.00 98.40           N  
ATOM   4882  H   PHE A 305     -42.373   4.638  45.578  1.00 98.40           H  
ATOM   4883  CA  PHE A 305     -43.589   5.872  46.817  1.00 98.40           C  
ATOM   4884  HA  PHE A 305     -43.158   6.305  47.720  1.00 98.40           H  
ATOM   4885  C   PHE A 305     -45.065   5.581  47.120  1.00 98.40           C  
ATOM   4886  CB  PHE A 305     -43.463   6.895  45.671  1.00 98.40           C  
ATOM   4887  HB2 PHE A 305     -42.488   7.377  45.735  1.00 98.40           H  
ATOM   4888  HB3 PHE A 305     -43.502   6.366  44.718  1.00 98.40           H  
ATOM   4889  O   PHE A 305     -45.580   5.982  48.167  1.00 98.40           O  
ATOM   4890  CG  PHE A 305     -44.549   7.961  45.663  1.00 98.40           C  
ATOM   4891  CD1 PHE A 305     -45.504   7.989  44.630  1.00 98.40           C  
ATOM   4892  HD1 PHE A 305     -45.449   7.288  43.810  1.00 98.40           H  
ATOM   4893  CD2 PHE A 305     -44.668   8.869  46.732  1.00 98.40           C  
ATOM   4894  HD2 PHE A 305     -43.972   8.829  47.557  1.00 98.40           H  
ATOM   4895  CE1 PHE A 305     -46.564   8.911  44.673  1.00 98.40           C  
ATOM   4896  HE1 PHE A 305     -47.305   8.897  43.887  1.00 98.40           H  
ATOM   4897  CE2 PHE A 305     -45.721   9.796  46.775  1.00 98.40           C  
ATOM   4898  HE2 PHE A 305     -45.815  10.465  47.618  1.00 98.40           H  
ATOM   4899  CZ  PHE A 305     -46.678   9.811  45.747  1.00 98.40           C  
ATOM   4900  HZ  PHE A 305     -47.511  10.496  45.789  1.00 98.40           H  
ATOM   4901  N   ASN A 306     -45.740   4.837  46.241  1.00 96.64           N  
ATOM   4902  H   ASN A 306     -45.286   4.586  45.374  1.00 96.64           H  
ATOM   4903  CA  ASN A 306     -47.145   4.477  46.429  1.00 96.64           C  
ATOM   4904  HA  ASN A 306     -47.732   5.387  46.552  1.00 96.64           H  
ATOM   4905  C   ASN A 306     -47.372   3.641  47.698  1.00 96.64           C  
ATOM   4906  CB  ASN A 306     -47.642   3.738  45.177  1.00 96.64           C  
ATOM   4907  HB2 ASN A 306     -46.935   2.953  44.907  1.00 96.64           H  
ATOM   4908  HB3 ASN A 306     -48.605   3.276  45.393  1.00 96.64           H  
ATOM   4909  O   ASN A 306     -48.410   3.782  48.331  1.00 96.64           O  
ATOM   4910  CG  ASN A 306     -47.853   4.672  43.998  1.00 96.64           C  
ATOM   4911  ND2 ASN A 306     -47.662   4.207  42.788  1.00 96.64           N  
ATOM   4912 HD21 ASN A 306     -47.647   4.930  42.083  1.00 96.64           H  
ATOM   4913 HD22 ASN A 306     -47.156   3.342  42.666  1.00 96.64           H  
ATOM   4914  OD1 ASN A 306     -48.225   5.822  44.136  1.00 96.64           O  
ATOM   4915  N   LEU A 307     -46.412   2.800  48.096  1.00 95.81           N  
ATOM   4916  H   LEU A 307     -45.582   2.715  47.528  1.00 95.81           H  
ATOM   4917  CA  LEU A 307     -46.486   2.052  49.354  1.00 95.81           C  
ATOM   4918  HA  LEU A 307     -47.495   1.657  49.475  1.00 95.81           H  
ATOM   4919  C   LEU A 307     -46.243   2.959  50.566  1.00 95.81           C  
ATOM   4920  CB  LEU A 307     -45.481   0.886  49.323  1.00 95.81           C  
ATOM   4921  HB2 LEU A 307     -44.507   1.277  49.029  1.00 95.81           H  
ATOM   4922  HB3 LEU A 307     -45.380   0.484  50.331  1.00 95.81           H  
ATOM   4923  O   LEU A 307     -47.033   2.960  51.502  1.00 95.81           O  
ATOM   4924  CG  LEU A 307     -45.872  -0.261  48.374  1.00 95.81           C  
ATOM   4925  HG  LEU A 307     -46.156   0.132  47.398  1.00 95.81           H  
ATOM   4926  CD1 LEU A 307     -44.680  -1.203  48.191  1.00 95.81           C  
ATOM   4927 HD11 LEU A 307     -43.854  -0.650  47.745  1.00 95.81           H  
ATOM   4928 HD12 LEU A 307     -44.956  -2.019  47.524  1.00 95.81           H  
ATOM   4929 HD13 LEU A 307     -44.372  -1.605  49.157  1.00 95.81           H  
ATOM   4930  CD2 LEU A 307     -47.045  -1.080  48.919  1.00 95.81           C  
ATOM   4931 HD21 LEU A 307     -47.935  -0.453  48.971  1.00 95.81           H  
ATOM   4932 HD22 LEU A 307     -46.814  -1.445  49.920  1.00 95.81           H  
ATOM   4933 HD23 LEU A 307     -47.251  -1.921  48.258  1.00 95.81           H  
ATOM   4934  N   THR A 308     -45.172   3.755  50.559  1.00 97.08           N  
ATOM   4935  H   THR A 308     -44.557   3.747  49.758  1.00 97.08           H  
ATOM   4936  CA  THR A 308     -44.784   4.566  51.725  1.00 97.08           C  
ATOM   4937  HA  THR A 308     -44.925   3.961  52.620  1.00 97.08           H  
ATOM   4938  C   THR A 308     -45.648   5.810  51.933  1.00 97.08           C
[truncated: 166,221 more chars]
