# Supplementary material for: Nuclear genome of Bulinus truncatus, an intermediate host of the carcinogenic human blood fluke Schistosoma haematobium
Source: Nat Commun. 2022 Feb 21;13:977. doi: 10.1038/s41467-022-28634-9 (PMC8861042; doi:10.1038/s41467-022-28634-9)
Supplement: Supplementary file 6 — Supplementary Data 3 [file 41467_2022_28634_MOESM6_ESM.zip › Supplementary_Data_3/bglb020516-pa.mature.pep.pdb]

ATOM      1  N   MET A   1     -43.307 -23.090 107.834  1.00 59.99           N  
ATOM      2  H   MET A   1     -43.684 -22.211 108.159  1.00 59.99           H  
ATOM      3  H2  MET A   1     -42.384 -22.945 107.451  1.00 59.99           H  
ATOM      4  H3  MET A   1     -43.232 -23.707 108.630  1.00 59.99           H  
ATOM      5  CA  MET A   1     -44.208 -23.692 106.823  1.00 59.99           C  
ATOM      6  HA  MET A   1     -43.789 -24.659 106.546  1.00 59.99           H  
ATOM      7  C   MET A   1     -44.295 -22.889 105.512  1.00 59.99           C  
ATOM      8  CB  MET A   1     -45.579 -23.978 107.456  1.00 59.99           C  
ATOM      9  HB2 MET A   1     -46.196 -23.081 107.428  1.00 59.99           H  
ATOM     10  HB3 MET A   1     -45.419 -24.248 108.500  1.00 59.99           H  
ATOM     11  O   MET A   1     -44.761 -23.450 104.536  1.00 59.99           O  
ATOM     12  CG  MET A   1     -46.322 -25.147 106.801  1.00 59.99           C  
ATOM     13  HG2 MET A   1     -46.819 -24.792 105.898  1.00 59.99           H  
ATOM     14  HG3 MET A   1     -45.604 -25.915 106.514  1.00 59.99           H  
ATOM     15  SD  MET A   1     -47.549 -25.925 107.887  1.00 59.99           S  
ATOM     16  CE  MET A   1     -48.517 -24.489 108.433  1.00 59.99           C  
ATOM     17  HE1 MET A   1     -49.364 -24.833 109.026  1.00 59.99           H  
ATOM     18  HE2 MET A   1     -48.894 -23.947 107.565  1.00 59.99           H  
ATOM     19  HE3 MET A   1     -47.906 -23.827 109.046  1.00 59.99           H  
ATOM     20  N   ASN A   2     -43.775 -21.652 105.432  1.00 81.89           N  
ATOM     21  H   ASN A   2     -43.444 -21.171 106.256  1.00 81.89           H  
ATOM     22  CA  ASN A   2     -43.897 -20.792 104.237  1.00 81.89           C  
ATOM     23  HA  ASN A   2     -44.903 -20.913 103.836  1.00 81.89           H  
ATOM     24  C   ASN A   2     -42.923 -21.130 103.076  1.00 81.89           C  
ATOM     25  CB  ASN A   2     -43.725 -19.332 104.720  1.00 81.89           C  
ATOM     26  HB2 ASN A   2     -42.672 -19.053 104.689  1.00 81.89           H  
ATOM     27  HB3 ASN A   2     -44.091 -19.214 105.740  1.00 81.89           H  
ATOM     28  O   ASN A   2     -43.273 -21.054 101.905  1.00 81.89           O  
ATOM     29  CG  ASN A   2     -44.511 -18.333 103.886  1.00 81.89           C  
ATOM     30  ND2 ASN A   2     -44.182 -17.069 103.960  1.00 81.89           N  
ATOM     31 HD21 ASN A   2     -44.639 -16.510 103.254  1.00 81.89           H  
ATOM     32 HD22 ASN A   2     -43.264 -16.803 104.286  1.00 81.89           H  
ATOM     33  OD1 ASN A   2     -45.489 -18.666 103.249  1.00 81.89           O  
ATOM     34  N   MET A   3     -41.715 -21.616 103.392  1.00 88.79           N  
ATOM     35  H   MET A   3     -41.459 -21.605 104.369  1.00 88.79           H  
ATOM     36  CA  MET A   3     -40.615 -21.754 102.419  1.00 88.79           C  
ATOM     37  HA  MET A   3     -40.420 -20.768 101.997  1.00 88.79           H  
ATOM     38  C   MET A   3     -40.897 -22.698 101.230  1.00 88.79           C  
ATOM     39  CB  MET A   3     -39.367 -22.205 103.194  1.00 88.79           C  
ATOM     40  HB2 MET A   3     -39.227 -21.540 104.047  1.00 88.79           H  
ATOM     41  HB3 MET A   3     -39.526 -23.216 103.570  1.00 88.79           H  
ATOM     42  O   MET A   3     -40.491 -22.410 100.110  1.00 88.79           O  
ATOM     43  CG  MET A   3     -38.078 -22.171 102.368  1.00 88.79           C  
ATOM     44  HG2 MET A   3     -37.952 -21.166 101.964  1.00 88.79           H  
ATOM     45  HG3 MET A   3     -38.160 -22.864 101.531  1.00 88.79           H  
ATOM     46  SD  MET A   3     -36.593 -22.585 103.325  1.00 88.79           S  
ATOM     47  CE  MET A   3     -36.837 -24.354 103.634  1.00 88.79           C  
ATOM     48  HE1 MET A   3     -35.963 -24.749 104.152  1.00 88.79           H  
ATOM     49  HE2 MET A   3     -37.719 -24.509 104.255  1.00 88.79           H  
ATOM     50  HE3 MET A   3     -36.953 -24.877 102.684  1.00 88.79           H  
ATOM     51  N   LYS A   4     -41.589 -23.831 101.433  1.00 90.48           N  
ATOM     52  H   LYS A   4     -41.973 -23.989 102.354  1.00 90.48           H  
ATOM     53  CA  LYS A   4     -41.867 -24.803 100.349  1.00 90.48           C  
ATOM     54  HA  LYS A   4     -40.933 -25.012  99.827  1.00 90.48           H  
ATOM     55  C   LYS A   4     -42.823 -24.233  99.296  1.00 90.48           C  
ATOM     56  CB  LYS A   4     -42.413 -26.113 100.952  1.00 90.48           C  
ATOM     57  HB2 LYS A   4     -43.383 -25.916 101.408  1.00 90.48           H  
ATOM     58  HB3 LYS A   4     -41.729 -26.442 101.734  1.00 90.48           H  
ATOM     59  O   LYS A   4     -42.711 -24.560  98.117  1.00 90.48           O  
ATOM     60  CG  LYS A   4     -42.558 -27.252  99.922  1.00 90.48           C  
ATOM     61  HG2 LYS A   4     -43.260 -26.957  99.141  1.00 90.48           H  
ATOM     62  HG3 LYS A   4     -41.586 -27.446  99.467  1.00 90.48           H  
ATOM     63  CD  LYS A   4     -43.076 -28.538 100.586  1.00 90.48           C  
ATOM     64  HD2 LYS A   4     -42.390 -28.819 101.386  1.00 90.48           H  
ATOM     65  HD3 LYS A   4     -44.057 -28.341 101.019  1.00 90.48           H  
ATOM     66  CE  LYS A   4     -43.178 -29.689  99.575  1.00 90.48           C  
ATOM     67  HE2 LYS A   4     -43.862 -29.397  98.779  1.00 90.48           H  
ATOM     68  HE3 LYS A   4     -42.193 -29.841  99.132  1.00 90.48           H  
ATOM     69  NZ  LYS A   4     -43.640 -30.949 100.218  1.00 90.48           N  
ATOM     70  HZ1 LYS A   4     -44.552 -30.839 100.637  1.00 90.48           H  
ATOM     71  HZ2 LYS A   4     -42.999 -31.226 100.948  1.00 90.48           H  
ATOM     72  HZ3 LYS A   4     -43.678 -31.709  99.553  1.00 90.48           H  
ATOM     73  N   GLU A   5     -43.779 -23.420  99.728  1.00 91.04           N  
ATOM     74  H   GLU A   5     -43.762 -23.111 100.690  1.00 91.04           H  
ATOM     75  CA  GLU A   5     -44.781 -22.805  98.860  1.00 91.04           C  
ATOM     76  HA  GLU A   5     -45.094 -23.534  98.113  1.00 91.04           H  
ATOM     77  C   GLU A   5     -44.194 -21.610  98.102  1.00 91.04           C  
ATOM     78  CB  GLU A   5     -45.993 -22.460  99.729  1.00 91.04           C  
ATOM     79  HB2 GLU A   5     -45.782 -21.591 100.352  1.00 91.04           H  
ATOM     80  HB3 GLU A   5     -46.149 -23.320 100.381  1.00 91.04           H  
ATOM     81  O   GLU A   5     -44.412 -21.489  96.895  1.00 91.04           O  
ATOM     82  CG  GLU A   5     -47.269 -22.227  98.909  1.00 91.04           C  
ATOM     83  HG2 GLU A   5     -47.228 -22.850  98.016  1.00 91.04           H  
ATOM     84  HG3 GLU A   5     -47.300 -21.187  98.586  1.00 91.04           H  
ATOM     85  CD  GLU A   5     -48.549 -22.585  99.683  1.00 91.04           C  
ATOM     86  OE1 GLU A   5     -49.591 -22.669  98.999  1.00 91.04           O  
ATOM     87  OE2 GLU A   5     -48.473 -22.831 100.907  1.00 91.04           O  
ATOM     88  N   ASP A   6     -43.338 -20.828  98.767  1.00 92.13           N  
ATOM     89  H   ASP A   6     -43.287 -20.905  99.772  1.00 92.13           H  
ATOM     90  CA  ASP A   6     -42.531 -19.777  98.138  1.00 92.13           C  
ATOM     91  HA  ASP A   6     -43.198 -19.065  97.652  1.00 92.13           H  
ATOM     92  C   ASP A   6     -41.601 -20.348  97.050  1.00 92.13           C  
ATOM     93  CB  ASP A   6     -41.731 -19.021  99.215  1.00 92.13           C  
ATOM     94  HB2 ASP A   6     -41.115 -19.731  99.767  1.00 92.13           H  
ATOM     95  HB3 ASP A   6     -41.065 -18.315  98.719  1.00 92.13           H  
ATOM     96  O   ASP A   6     -41.565 -19.824  95.936  1.00 92.13           O  
ATOM     97  CG  ASP A   6     -42.612 -18.234 100.197  1.00 92.13           C  
ATOM     98  OD1 ASP A   6     -43.708 -17.796  99.774  1.00 92.13           O  
ATOM     99  OD2 ASP A   6     -42.171 -18.078 101.362  1.00 92.13           O  
ATOM    100  N   ILE A   7     -40.926 -21.480  97.311  1.00 92.83           N  
ATOM    101  H   ILE A   7     -40.942 -21.825  98.260  1.00 92.83           H  
ATOM    102  CA  ILE A   7     -40.090 -22.174  96.312  1.00 92.83           C  
ATOM    103  HA  ILE A   7     -39.357 -21.463  95.930  1.00 92.83           H  
ATOM    104  C   ILE A   7     -40.922 -22.627  95.102  1.00 92.83           C  
ATOM    105  CB  ILE A   7     -39.317 -23.356  96.951  1.00 92.83           C  
ATOM    106  HB  ILE A   7     -40.019 -23.947  97.540  1.00 92.83           H  
ATOM    107  O   ILE A   7     -40.503 -22.417  93.965  1.00 92.83           O  
ATOM    108  CG1 ILE A   7     -38.198 -22.832  97.881  1.00 92.83           C  
ATOM    109 HG12 ILE A   7     -38.586 -22.028  98.507  1.00 92.83           H  
ATOM    110 HG13 ILE A   7     -37.397 -22.406  97.278  1.00 92.83           H  
ATOM    111  CG2 ILE A   7     -38.694 -24.277  95.879  1.00 92.83           C  
ATOM    112 HG21 ILE A   7     -38.103 -25.069  96.339  1.00 92.83           H  
ATOM    113 HG22 ILE A   7     -39.471 -24.761  95.287  1.00 92.83           H  
ATOM    114 HG23 ILE A   7     -38.051 -23.696  95.217  1.00 92.83           H  
ATOM    115  CD1 ILE A   7     -37.606 -23.905  98.808  1.00 92.83           C  
ATOM    116 HD11 ILE A   7     -37.063 -24.657  98.237  1.00 92.83           H  
ATOM    117 HD12 ILE A   7     -38.402 -24.382  99.381  1.00 92.83           H  
ATOM    118 HD13 ILE A   7     -36.908 -23.432  99.499  1.00 92.83           H  
ATOM    119  N   LYS A   8     -42.110 -23.219  95.305  1.00 92.38           N  
ATOM    120  H   LYS A   8     -42.421 -23.341  96.258  1.00 92.38           H  
ATOM    121  CA  LYS A   8     -42.990 -23.624  94.190  1.00 92.38           C  
ATOM    122  HA  LYS A   8     -42.443 -24.293  93.525  1.00 92.38           H  
ATOM    123  C   LYS A   8     -43.401 -22.430  93.327  1.00 92.38           C  
ATOM    124  CB  LYS A   8     -44.250 -24.329  94.703  1.00 92.38           C  
ATOM    125  HB2 LYS A   8     -44.995 -24.312  93.908  1.00 92.38           H  
ATOM    126  HB3 LYS A   8     -44.654 -23.777  95.551  1.00 92.38           H  
ATOM    127  O   LYS A   8     -43.333 -22.525  92.106  1.00 92.38           O  
ATOM    128  CG  LYS A   8     -44.021 -25.793  95.098  1.00 92.38           C  
ATOM    129  HG2 LYS A   8     -43.655 -26.349  94.235  1.00 92.38           H  
ATOM    130  HG3 LYS A   8     -43.291 -25.858  95.905  1.00 92.38           H  
ATOM    131  CD  LYS A   8     -45.364 -26.374  95.554  1.00 92.38           C  
ATOM    132  HD2 LYS A   8     -45.709 -25.820  96.427  1.00 92.38           H  
ATOM    133  HD3 LYS A   8     -46.089 -26.242  94.751  1.00 92.38           H  
ATOM    134  CE  LYS A   8     -45.266 -27.860  95.898  1.00 92.38           C  
ATOM    135  HE2 LYS A   8     -44.840 -28.382  95.042  1.00 92.38           H  
ATOM    136  HE3 LYS A   8     -44.591 -27.977  96.745  1.00 92.38           H  
ATOM    137  NZ  LYS A   8     -46.617 -28.398  96.208  1.00 92.38           N  
ATOM    138  HZ1 LYS A   8     -47.230 -28.251  95.419  1.00 92.38           H  
ATOM    139  HZ2 LYS A   8     -47.031 -27.909  96.988  1.00 92.38           H  
ATOM    140  HZ3 LYS A   8     -46.597 -29.390  96.394  1.00 92.38           H  
ATOM    141  N   LYS A   9     -43.799 -21.311  93.945  1.00 93.21           N  
ATOM    142  H   LYS A   9     -43.819 -21.308  94.955  1.00 93.21           H  
ATOM    143  CA  LYS A   9     -44.140 -20.072  93.226  1.00 93.21           C  
ATOM    144  HA  LYS A   9     -44.913 -20.279  92.486  1.00 93.21           H  
ATOM    145  C   LYS A   9     -42.942 -19.533  92.444  1.00 93.21           C  
ATOM    146  CB  LYS A   9     -44.654 -19.008  94.205  1.00 93.21           C  
ATOM    147  HB2 LYS A   9     -43.961 -18.924  95.042  1.00 93.21           H  
ATOM    148  HB3 LYS A   9     -44.681 -18.046  93.693  1.00 93.21           H  
ATOM    149  O   LYS A   9     -43.102 -19.173  91.283  1.00 93.21           O  
ATOM    150  CG  LYS A   9     -46.065 -19.309  94.730  1.00 93.21           C  
ATOM    151  HG2 LYS A   9     -46.773 -19.289  93.902  1.00 93.21           H  
ATOM    152  HG3 LYS A   9     -46.086 -20.297  95.190  1.00 93.21           H  
ATOM    153  CD  LYS A   9     -46.461 -18.257  95.774  1.00 93.21           C  
ATOM    154  HD2 LYS A   9     -46.471 -17.270  95.311  1.00 93.21           H  
ATOM    155  HD3 LYS A   9     -45.718 -18.265  96.571  1.00 93.21           H  
ATOM    156  CE  LYS A   9     -47.838 -18.565  96.370  1.00 93.21           C  
ATOM    157  HE2 LYS A   9     -48.597 -18.466  95.594  1.00 93.21           H  
ATOM    158  HE3 LYS A   9     -47.838 -19.600  96.713  1.00 93.21           H  
ATOM    159  NZ  LYS A   9     -48.136 -17.668  97.515  1.00 93.21           N  
ATOM    160  HZ1 LYS A   9     -49.011 -17.924  97.949  1.00 93.21           H  
ATOM    161  HZ2 LYS A   9     -48.174 -16.701  97.226  1.00 93.21           H  
ATOM    162  HZ3 LYS A   9     -47.415 -17.758  98.216  1.00 93.21           H  
ATOM    163  N   ALA A  10     -41.748 -19.531  93.042  1.00 93.46           N  
ATOM    164  H   ALA A  10     -41.691 -19.796  94.015  1.00 93.46           H  
ATOM    165  CA  ALA A  10     -40.522 -19.107  92.371  1.00 93.46           C  
ATOM    166  HA  ALA A  10     -40.661 -18.088  92.009  1.00 93.46           H  
ATOM    167  C   ALA A  10     -40.198 -19.984  91.148  1.00 93.46           C  
ATOM    168  CB  ALA A  10     -39.374 -19.094  93.388  1.00 93.46           C  
ATOM    169  HB1 ALA A  10     -38.468 -18.723  92.910  1.00 93.46           H  
ATOM    170  HB2 ALA A  10     -39.626 -18.441  94.223  1.00 93.46           H  
ATOM    171  HB3 ALA A  10     -39.190 -20.100  93.766  1.00 93.46           H  
ATOM    172  O   ALA A  10     -39.929 -19.445  90.078  1.00 93.46           O  
ATOM    173  N   ILE A  11     -40.301 -21.315  91.266  1.00 94.48           N  
ATOM    174  H   ILE A  11     -40.499 -21.696  92.180  1.00 94.48           H  
ATOM    175  CA  ILE A  11     -40.105 -22.251  90.143  1.00 94.48           C  
ATOM    176  HA  ILE A  11     -39.118 -22.076  89.714  1.00 94.48           H  
ATOM    177  C   ILE A  11     -41.121 -21.990  89.022  1.00 94.48           C  
ATOM    178  CB  ILE A  11     -40.161 -23.718  90.635  1.00 94.48           C  
ATOM    179  HB  ILE A  11     -41.063 -23.845  91.234  1.00 94.48           H  
ATOM    180  O   ILE A  11     -40.736 -21.923  87.857  1.00 94.48           O  
ATOM    181  CG1 ILE A  11     -38.929 -24.036  91.513  1.00 94.48           C  
ATOM    182 HG12 ILE A  11     -38.036 -24.062  90.889  1.00 94.48           H  
ATOM    183 HG13 ILE A  11     -38.786 -23.244  92.248  1.00 94.48           H  
ATOM    184  CG2 ILE A  11     -40.224 -24.710  89.454  1.00 94.48           C  
ATOM    185 HG21 ILE A  11     -39.367 -24.564  88.797  1.00 94.48           H  
ATOM    186 HG22 ILE A  11     -40.230 -25.740  89.811  1.00 94.48           H  
ATOM    187 HG23 ILE A  11     -41.140 -24.568  88.879  1.00 94.48           H  
ATOM    188  CD1 ILE A  11     -39.039 -25.362  92.280  1.00 94.48           C  
ATOM    189 HD11 ILE A  11     -39.969 -25.386  92.848  1.00 94.48           H  
ATOM    190 HD12 ILE A  11     -39.003 -26.209  91.596  1.00 94.48           H  
ATOM    191 HD13 ILE A  11     -38.199 -25.444  92.971  1.00 94.48           H  
ATOM    192  N   THR A  12     -42.402 -21.803  89.355  1.00 94.61           N  
ATOM    193  H   THR A  12     -42.684 -21.941  90.315  1.00 94.61           H  
ATOM    194  CA  THR A  12     -43.446 -21.479  88.367  1.00 94.61           C  
ATOM    195  HA  THR A  12     -43.443 -22.243  87.590  1.00 94.61           H  
ATOM    196  C   THR A  12     -43.191 -20.133  87.684  1.00 94.61           C  
ATOM    197  CB  THR A  12     -44.833 -21.475  89.023  1.00 94.61           C  
ATOM    198  HB  THR A  12     -44.867 -20.710  89.799  1.00 94.61           H  
ATOM    199  O   THR A  12     -43.336 -20.018  86.471  1.00 94.61           O  
ATOM    200  CG2 THR A  12     -45.967 -21.233  88.027  1.00 94.61           C  
ATOM    201 HG21 THR A  12     -45.902 -20.221  87.627  1.00 94.61           H  
ATOM    202 HG22 THR A  12     -46.931 -21.342  88.525  1.00 94.61           H  
ATOM    203 HG23 THR A  12     -45.899 -21.946  87.206  1.00 94.61           H  
ATOM    204  OG1 THR A  12     -45.092 -22.730  89.607  1.00 94.61           O  
ATOM    205  HG1 THR A  12     -45.921 -22.653  90.086  1.00 94.61           H  
ATOM    206  N   ASN A  13     -42.769 -19.108  88.425  1.00 95.31           N  
ATOM    207  H   ASN A  13     -42.702 -19.222  89.427  1.00 95.31           H  
ATOM    208  CA  ASN A  13     -42.436 -17.808  87.840  1.00 95.31           C  
ATOM    209  HA  ASN A  13     -43.272 -17.467  87.229  1.00 95.31           H  
ATOM    210  C   ASN A  13     -41.219 -17.903  86.912  1.00 95.31           C  
ATOM    211  CB  ASN A  13     -42.195 -16.788  88.963  1.00 95.31           C  
ATOM    212  HB2 ASN A  13     -41.752 -15.890  88.532  1.00 95.31           H  
ATOM    213  HB3 ASN A  13     -41.494 -17.198  89.689  1.00 95.31           H  
ATOM    214  O   ASN A  13     -41.225 -17.314  85.830  1.00 95.31           O  
ATOM    215  CG  ASN A  13     -43.465 -16.361  89.676  1.00 95.31           C  
ATOM    216  ND2 ASN A  13     -43.334 -15.654  90.773  1.00 95.31           N  
ATOM    217 HD21 ASN A  13     -42.418 -15.391  91.107  1.00 95.31           H  
ATOM    218 HD22 ASN A  13     -44.194 -15.331  91.192  1.00 95.31           H  
ATOM    219  OD1 ASN A  13     -44.582 -16.617  89.260  1.00 95.31           O  
ATOM    220  N   LEU A  14     -40.194 -18.669  87.300  1.00 95.14           N  
ATOM    221  H   LEU A  14     -40.238 -19.107  88.209  1.00 95.14           H  
ATOM    222  CA  LEU A  14     -39.019 -18.925  86.466  1.00 95.14           C  
ATOM    223  HA  LEU A  14     -38.590 -17.972  86.157  1.00 95.14           H  
ATOM    224  C   LEU A  14     -39.395 -19.668  85.178  1.00 95.14           C  
ATOM    225  CB  LEU A  14     -37.972 -19.721  87.266  1.00 95.14           C  
ATOM    226  HB2 LEU A  14     -37.248 -20.145  86.570  1.00 95.14           H  
ATOM    227  HB3 LEU A  14     -38.471 -20.554  87.762  1.00 95.14           H  
ATOM    228  O   LEU A  14     -38.949 -19.269  84.104  1.00 95.14           O  
ATOM    229  CG  LEU A  14     -37.202 -18.895  88.313  1.00 95.14           C  
ATOM    230  HG  LEU A  14     -37.899 -18.330  88.930  1.00 95.14           H  
ATOM    231  CD1 LEU A  14     -36.399 -19.834  89.216  1.00 95.14           C  
ATOM    232 HD11 LEU A  14     -35.688 -20.409  88.622  1.00 95.14           H  
ATOM    233 HD12 LEU A  14     -35.858 -19.251  89.961  1.00 95.14           H  
ATOM    234 HD13 LEU A  14     -37.078 -20.513  89.730  1.00 95.14           H  
ATOM    235  CD2 LEU A  14     -36.227 -17.913  87.659  1.00 95.14           C  
ATOM    236 HD21 LEU A  14     -35.661 -17.389  88.430  1.00 95.14           H  
ATOM    237 HD22 LEU A  14     -36.771 -17.171  87.075  1.00 95.14           H  
ATOM    238 HD23 LEU A  14     -35.534 -18.446  87.008  1.00 95.14           H  
ATOM    239  N   SER A  15     -40.253 -20.690  85.253  1.00 95.13           N  
ATOM    240  H   SER A  15     -40.597 -20.979  86.158  1.00 95.13           H  
ATOM    241  CA  SER A  15     -40.692 -21.433  84.066  1.00 95.13           C  
ATOM    242  HA  SER A  15     -39.803 -21.735  83.514  1.00 95.13           H  
ATOM    243  C   SER A  15     -41.530 -20.568  83.120  1.00 95.13           C  
ATOM    244  CB  SER A  15     -41.431 -22.715  84.464  1.00 95.13           C  
ATOM    245  HB2 SER A  15     -41.570 -23.329  83.574  1.00 95.13           H  
ATOM    246  HB3 SER A  15     -40.820 -23.270  85.176  1.00 95.13           H  
ATOM    247  O   SER A  15     -41.295 -20.578  81.912  1.00 95.13           O  
ATOM    248  OG  SER A  15     -42.695 -22.452  85.037  1.00 95.13           O  
ATOM    249  HG  SER A  15     -43.056 -23.276  85.372  1.00 95.13           H  
ATOM    250  N   LEU A  16     -42.445 -19.747  83.647  1.00 94.60           N  
ATOM    251  H   LEU A  16     -42.640 -19.836  84.634  1.00 94.60           H  
ATOM    252  CA  LEU A  16     -43.206 -18.775  82.853  1.00 94.60           C  
ATOM    253  HA  LEU A  16     -43.718 -19.300  82.047  1.00 94.60           H  
ATOM    254  C   LEU A  16     -42.291 -17.739  82.186  1.00 94.60           C  
ATOM    255  CB  LEU A  16     -44.238 -18.073  83.752  1.00 94.60           C  
ATOM    256  HB2 LEU A  16     -43.728 -17.705  84.642  1.00 94.60           H  
ATOM    257  HB3 LEU A  16     -44.633 -17.207  83.221  1.00 94.60           H  
ATOM    258  O   LEU A  16     -42.467 -17.429  81.006  1.00 94.60           O  
ATOM    259  CG  LEU A  16     -45.424 -18.954  84.184  1.00 94.60           C  
ATOM    260  HG  LEU A  16     -45.066 -19.882  84.628  1.00 94.60           H  
ATOM    261  CD1 LEU A  16     -46.257 -18.201  85.222  1.00 94.60           C  
ATOM    262 HD11 LEU A  16     -46.638 -17.271  84.799  1.00 94.60           H  
ATOM    263 HD12 LEU A  16     -47.091 -18.822  85.548  1.00 94.60           H  
ATOM    264 HD13 LEU A  16     -45.636 -17.973  86.089  1.00 94.60           H  
ATOM    265  CD2 LEU A  16     -46.336 -19.312  83.006  1.00 94.60           C  
ATOM    266 HD21 LEU A  16     -46.674 -18.405  82.505  1.00 94.60           H  
ATOM    267 HD22 LEU A  16     -47.201 -19.865  83.371  1.00 94.60           H  
ATOM    268 HD23 LEU A  16     -45.800 -19.945  82.299  1.00 94.60           H  
ATOM    269  N   THR A  17     -41.286 -17.244  82.914  1.00 95.45           N  
ATOM    270  H   THR A  17     -41.218 -17.530  83.881  1.00 95.45           H  
ATOM    271  CA  THR A  17     -40.287 -16.302  82.386  1.00 95.45           C  
ATOM    272  HA  THR A  17     -40.807 -15.435  81.977  1.00 95.45           H  
ATOM    273  C   THR A  17     -39.481 -16.937  81.251  1.00 95.45           C  
ATOM    274  CB  THR A  17     -39.348 -15.804  83.497  1.00 95.45           C  
ATOM    275  HB  THR A  17     -38.768 -16.637  83.894  1.00 95.45           H  
ATOM    276  O   THR A  17     -39.323 -16.323  80.197  1.00 95.45           O  
ATOM    277  CG2 THR A  17     -38.392 -14.716  83.009  1.00 95.45           C  
ATOM    278 HG21 THR A  17     -38.957 -13.879  82.598  1.00 95.45           H  
ATOM    279 HG22 THR A  17     -37.720 -15.111  82.247  1.00 95.45           H  
ATOM    280 HG23 THR A  17     -37.791 -14.361  83.847  1.00 95.45           H  
ATOM    281  OG1 THR A  17     -40.100 -15.232  84.541  1.00 95.45           O  
ATOM    282  HG1 THR A  17     -40.540 -15.943  85.013  1.00 95.45           H  
ATOM    283  N   GLN A  18     -39.044 -18.191  81.410  1.00 95.38           N  
ATOM    284  H   GLN A  18     -39.184 -18.641  82.302  1.00 95.38           H  
ATOM    285  CA  GLN A  18     -38.337 -18.941  80.368  1.00 95.38           C  
ATOM    286  HA  GLN A  18     -37.449 -18.378  80.079  1.00 95.38           H  
ATOM    287  C   GLN A  18     -39.195 -19.130  79.110  1.00 95.38           C  
ATOM    288  CB  GLN A  18     -37.888 -20.291  80.947  1.00 95.38           C  
ATOM    289  HB2 GLN A  18     -38.761 -20.858  81.269  1.00 95.38           H  
ATOM    290  HB3 GLN A  18     -37.258 -20.105  81.817  1.00 95.38           H  
ATOM    291  O   GLN A  18     -38.708 -18.913  78.001  1.00 95.38           O  
ATOM    292  CG  GLN A  18     -37.097 -21.135  79.934  1.00 95.38           C  
ATOM    293  HG2 GLN A  18     -37.718 -21.339  79.061  1.00 95.38           H  
ATOM    294  HG3 GLN A  18     -36.218 -20.581  79.607  1.00 95.38           H  
ATOM    295  CD  GLN A  18     -36.642 -22.473  80.506  1.00 95.38           C  
ATOM    296  NE2 GLN A  18     -36.197 -23.384  79.669  1.00 95.38           N  
ATOM    297 HE21 GLN A  18     -36.173 -23.203  78.675  1.00 95.38           H  
ATOM    298 HE22 GLN A  18     -35.889 -24.250  80.087  1.00 95.38           H  
ATOM    299  OE1 GLN A  18     -36.678 -22.739  81.695  1.00 95.38           O  
ATOM    300  N   VAL A  19     -40.475 -19.486  79.262  1.00 95.43           N  
ATOM    301  H   VAL A  19     -40.806 -19.692  80.194  1.00 95.43           H  
ATOM    302  CA  VAL A  19     -41.408 -19.622  78.130  1.00 95.43           C  
ATOM    303  HA  VAL A  19     -40.977 -20.309  77.402  1.00 95.43           H  
ATOM    304  C   VAL A  19     -41.607 -18.283  77.418  1.00 95.43           C  
ATOM    305  CB  VAL A  19     -42.760 -20.197  78.599  1.00 95.43           C  
ATOM    306  HB  VAL A  19     -43.113 -19.632  79.462  1.00 95.43           H  
ATOM    307  O   VAL A  19     -41.603 -18.238  76.188  1.00 95.43           O  
ATOM    308  CG1 VAL A  19     -43.843 -20.136  77.509  1.00 95.43           C  
ATOM    309 HG11 VAL A  19     -43.476 -20.615  76.602  1.00 95.43           H  
ATOM    310 HG12 VAL A  19     -44.738 -20.652  77.856  1.00 95.43           H  
ATOM    311 HG13 VAL A  19     -44.103 -19.098  77.300  1.00 95.43           H  
ATOM    312  CG2 VAL A  19     -42.609 -21.668  79.003  1.00 95.43           C  
ATOM    313 HG21 VAL A  19     -41.834 -21.778  79.762  1.00 95.43           H  
ATOM    314 HG22 VAL A  19     -43.547 -22.042  79.414  1.00 95.43           H  
ATOM    315 HG23 VAL A  19     -42.326 -22.268  78.137  1.00 95.43           H  
ATOM    316  N   SER A  20     -41.770 -17.187  78.164  1.00 95.32           N  
ATOM    317  H   SER A  20     -41.781 -17.284  79.170  1.00 95.32           H  
ATOM    318  CA  SER A  20     -41.886 -15.843  77.586  1.00 95.32           C  
ATOM    319  HA  SER A  20     -42.733 -15.824  76.900  1.00 95.32           H  
ATOM    320  C   SER A  20     -40.633 -15.462  76.796  1.00 95.32           C  
ATOM    321  CB  SER A  20     -42.140 -14.813  78.688  1.00 95.32           C  
ATOM    322  HB2 SER A  20     -42.983 -15.139  79.297  1.00 95.32           H  
ATOM    323  HB3 SER A  20     -41.263 -14.717  79.327  1.00 95.32           H  
ATOM    324  O   SER A  20     -40.741 -14.966  75.676  1.00 95.32           O  
ATOM    325  OG  SER A  20     -42.454 -13.563  78.109  1.00 95.32           O  
ATOM    326  HG  SER A  20     -41.681 -13.199  77.671  1.00 95.32           H  
ATOM    327  N   TYR A  21     -39.450 -15.745  77.345  1.00 95.89           N  
ATOM    328  H   TYR A  21     -39.427 -16.129  78.278  1.00 95.89           H  
ATOM    329  CA  TYR A  21     -38.173 -15.498  76.680  1.00 95.89           C  
ATOM    330  HA  TYR A  21     -38.120 -14.446  76.400  1.00 95.89           H  
ATOM    331  C   TYR A  21     -38.027 -16.319  75.389  1.00 95.89           C  
ATOM    332  CB  TYR A  21     -37.040 -15.788  77.669  1.00 95.89           C  
ATOM    333  HB2 TYR A  21     -37.083 -16.833  77.979  1.00 95.89           H  
ATOM    334  HB3 TYR A  21     -37.182 -15.177  78.560  1.00 95.89           H  
ATOM    335  O   TYR A  21     -37.730 -15.758  74.339  1.00 95.89           O  
ATOM    336  CG  TYR A  21     -35.669 -15.497  77.103  1.00 95.89           C  
ATOM    337  CD1 TYR A  21     -34.892 -16.538  76.559  1.00 95.89           C  
ATOM    338  HD1 TYR A  21     -35.266 -17.552  76.555  1.00 95.89           H  
ATOM    339  CD2 TYR A  21     -35.186 -14.174  77.092  1.00 95.89           C  
ATOM    340  HD2 TYR A  21     -35.788 -13.374  77.497  1.00 95.89           H  
ATOM    341  CE1 TYR A  21     -33.628 -16.256  76.009  1.00 95.89           C  
ATOM    342  HE1 TYR A  21     -33.021 -17.040  75.582  1.00 95.89           H  
ATOM    343  CE2 TYR A  21     -33.926 -13.888  76.535  1.00 95.89           C  
ATOM    344  HE2 TYR A  21     -33.561 -12.872  76.514  1.00 95.89           H  
ATOM    345  OH  TYR A  21     -31.929 -14.669  75.451  1.00 95.89           O  
ATOM    346  HH  TYR A  21     -31.735 -13.729  75.431  1.00 95.89           H  
ATOM    347  CZ  TYR A  21     -33.145 -14.931  75.992  1.00 95.89           C  
ATOM    348  N   GLN A  22     -38.324 -17.624  75.425  1.00 95.61           N  
ATOM    349  H   GLN A  22     -38.564 -18.035  76.317  1.00 95.61           H  
ATOM    350  CA  GLN A  22     -38.304 -18.491  74.238  1.00 95.61           C  
ATOM    351  HA  GLN A  22     -37.305 -18.484  73.802  1.00 95.61           H  
ATOM    352  C   GLN A  22     -39.274 -18.014  73.149  1.00 95.61           C  
ATOM    353  CB  GLN A  22     -38.676 -19.926  74.636  1.00 95.61           C  
ATOM    354  HB2 GLN A  22     -38.926 -20.488  73.736  1.00 95.61           H  
ATOM    355  HB3 GLN A  22     -39.558 -19.902  75.276  1.00 95.61           H  
ATOM    356  O   GLN A  22     -38.940 -18.051  71.967  1.00 95.61           O  
ATOM    357  CG  GLN A  22     -37.535 -20.666  75.345  1.00 95.61           C  
ATOM    358  HG2 GLN A  22     -36.688 -20.740  74.663  1.00 95.61           H  
ATOM    359  HG3 GLN A  22     -37.213 -20.110  76.226  1.00 95.61           H  
ATOM    360  CD  GLN A  22     -37.946 -22.070  75.783  1.00 95.61           C  
ATOM    361  NE2 GLN A  22     -37.015 -22.992  75.894  1.00 95.61           N  
ATOM    362 HE21 GLN A  22     -37.352 -23.925  76.087  1.00 95.61           H  
ATOM    363 HE22 GLN A  22     -36.068 -22.800  75.600  1.00 95.61           H  
ATOM    364  OE1 GLN A  22     -39.100 -22.375  76.036  1.00 95.61           O  
ATOM    365  N   LYS A  23     -40.471 -17.546  73.529  1.00 95.88           N  
ATOM    366  H   LYS A  23     -40.697 -17.562  74.513  1.00 95.88           H  
ATOM    367  CA  LYS A  23     -41.427 -16.953  72.582  1.00 95.88           C  
ATOM    368  HA  LYS A  23     -41.595 -17.648  71.760  1.00 95.88           H  
ATOM    369  C   LYS A  23     -40.875 -15.681  71.935  1.00 95.88           C  
ATOM    370  CB  LYS A  23     -42.761 -16.656  73.276  1.00 95.88           C  
ATOM    371  HB2 LYS A  23     -42.574 -16.155  74.226  1.00 95.88           H  
ATOM    372  HB3 LYS A  23     -43.336 -15.978  72.646  1.00 95.88           H  
ATOM    373  O   LYS A  23     -41.037 -15.532  70.728  1.00 95.88           O  
ATOM    374  CG  LYS A  23     -43.597 -17.919  73.507  1.00 95.88           C  
ATOM    375  HG2 LYS A  23     -43.838 -18.372  72.545  1.00 95.88           H  
ATOM    376  HG3 LYS A  23     -43.039 -18.640  74.105  1.00 95.88           H  
ATOM    377  CD  LYS A  23     -44.894 -17.541  74.231  1.00 95.88           C  
ATOM    378  HD2 LYS A  23     -45.442 -16.820  73.625  1.00 95.88           H  
ATOM    379  HD3 LYS A  23     -44.642 -17.083  75.188  1.00 95.88           H  
ATOM    380  CE  LYS A  23     -45.758 -18.781  74.467  1.00 95.88           C  
ATOM    381  HE2 LYS A  23     -45.194 -19.483  75.083  1.00 95.88           H  
ATOM    382  HE3 LYS A  23     -45.952 -19.259  73.507  1.00 95.88           H  
ATOM    383  NZ  LYS A  23     -47.035 -18.421  75.131  1.00 95.88           N  
ATOM    384  HZ1 LYS A  23     -47.559 -17.773  74.559  1.00 95.88           H  
ATOM    385  HZ2 LYS A  23     -46.853 -17.980  76.021  1.00 95.88           H  
ATOM    386  HZ3 LYS A  23     -47.600 -19.244  75.288  1.00 95.88           H  
ATOM    387  N   GLY A  24     -40.226 -14.812  72.715  1.00 96.67           N  
ATOM    388  H   GLY A  24     -40.156 -15.011  73.702  1.00 96.67           H  
ATOM    389  CA  GLY A  24     -39.551 -13.613  72.210  1.00 96.67           C  
ATOM    390  HA2 GLY A  24     -39.082 -13.083  73.040  1.00 96.67           H  
ATOM    391  HA3 GLY A  24     -40.273 -12.950  71.733  1.00 96.67           H  
ATOM    392  C   GLY A  24     -38.467 -13.961  71.193  1.00 96.67           C  
ATOM    393  O   GLY A  24     -38.564 -13.561  70.040  1.00 96.67           O  
ATOM    394  N   VAL A  25     -37.527 -14.832  71.572  1.00 97.34           N  
ATOM    395  H   VAL A  25     -37.516 -15.133  72.536  1.00 97.34           H  
ATOM    396  CA  VAL A  25     -36.440 -15.289  70.686  1.00 97.34           C  
ATOM    397  HA  VAL A  25     -35.858 -14.420  70.381  1.00 97.34           H  
ATOM    398  C   VAL A  25     -36.980 -15.932  69.402  1.00 97.34           C  
ATOM    399  CB  VAL A  25     -35.508 -16.262  71.437  1.00 97.34           C  
ATOM    400  HB  VAL A  25     -36.103 -17.075  71.851  1.00 97.34           H  
ATOM    401  O   VAL A  25     -36.504 -15.624  68.315  1.00 97.34           O  
ATOM    402  CG1 VAL A  25     -34.434 -16.869  70.524  1.00 97.34           C  
ATOM    403 HG11 VAL A  25     -33.883 -16.074  70.021  1.00 97.34           H  
ATOM    404 HG12 VAL A  25     -33.739 -17.471  71.110  1.00 97.34           H  
ATOM    405 HG13 VAL A  25     -34.893 -17.513  69.774  1.00 97.34           H  
ATOM    406  CG2 VAL A  25     -34.775 -15.560  72.589  1.00 97.34           C  
ATOM    407 HG21 VAL A  25     -34.190 -16.287  73.153  1.00 97.34           H  
ATOM    408 HG22 VAL A  25     -35.481 -15.082  73.268  1.00 97.34           H  
ATOM    409 HG23 VAL A  25     -34.107 -14.795  72.192  1.00 97.34           H  
ATOM    410  N   ASN A  26     -38.005 -16.787  69.486  1.00 96.68           N  
ATOM    411  H   ASN A  26     -38.342 -17.047  70.402  1.00 96.68           H  
ATOM    412  CA  ASN A  26     -38.614 -17.400  68.300  1.00 96.68           C  
ATOM    413  HA  ASN A  26     -37.833 -17.869  67.701  1.00 96.68           H  
ATOM    414  C   ASN A  26     -39.311 -16.375  67.391  1.00 96.68           C  
ATOM    415  CB  ASN A  26     -39.627 -18.469  68.742  1.00 96.68           C  
ATOM    416  HB2 ASN A  26     -40.274 -18.056  69.515  1.00 96.68           H  
ATOM    417  HB3 ASN A  26     -40.243 -18.744  67.887  1.00 96.68           H  
ATOM    418  O   ASN A  26     -39.341 -16.557  66.175  1.00 96.68           O  
ATOM    419  CG  ASN A  26     -38.985 -19.748  69.248  1.00 96.68           C  
ATOM    420  ND2 ASN A  26     -39.743 -20.585  69.918  1.00 96.68           N  
ATOM    421 HD21 ASN A  26     -40.685 -20.328  70.178  1.00 96.68           H  
ATOM    422 HD22 ASN A  26     -39.269 -21.417  70.237  1.00 96.68           H  
ATOM    423  OD1 ASN A  26     -37.832 -20.054  69.020  1.00 96.68           O  
ATOM    424  N   SER A  27     -39.903 -15.325  67.966  1.00 96.86           N  
ATOM    425  H   SER A  27     -39.818 -15.211  68.966  1.00 96.86           H  
ATOM    426  CA  SER A  27     -40.474 -14.214  67.201  1.00 96.86           C  
ATOM    427  HA  SER A  27     -41.155 -14.609  66.448  1.00 96.86           H  
ATOM    428  C   SER A  27     -39.378 -13.437  66.471  1.00 96.86           C  
ATOM    429  CB  SER A  27     -41.268 -13.290  68.129  1.00 96.86           C  
ATOM    430  HB2 SER A  27     -42.061 -13.862  68.610  1.00 96.86           H  
ATOM    431  HB3 SER A  27     -40.617 -12.879  68.901  1.00 96.86           H  
ATOM    432  O   SER A  27     -39.511 -13.185  65.275  1.00 96.86           O  
ATOM    433  OG  SER A  27     -41.839 -12.224  67.400  1.00 96.86           O  
ATOM    434  HG  SER A  27     -41.142 -11.581  67.251  1.00 96.86           H  
ATOM    435  N   ASP A  28     -38.280 -13.122  67.160  1.00 97.18           N  
ATOM    436  H   ASP A  28     -38.260 -13.290  68.155  1.00 97.18           H  
ATOM    437  CA  ASP A  28     -37.143 -12.397  66.586  1.00 97.18           C  
ATOM    438  HA  ASP A  28     -37.498 -11.460  66.157  1.00 97.18           H  
ATOM    439  C   ASP A  28     -36.476 -13.201  65.459  1.00 97.18           C  
ATOM    440  CB  ASP A  28     -36.125 -12.059  67.690  1.00 97.18           C  
ATOM    441  HB2 ASP A  28     -35.261 -11.583  67.226  1.00 97.18           H  
ATOM    442  HB3 ASP A  28     -35.784 -12.983  68.155  1.00 97.18           H  
ATOM    443  O   ASP A  28     -36.195 -12.654  64.393  1.00 97.18           O  
ATOM    444  CG  ASP A  28     -36.661 -11.116  68.777  1.00 97.18           C  
ATOM    445  OD1 ASP A  28     -37.685 -10.436  68.531  1.00 97.18           O  
ATOM    446  OD2 ASP A  28     -36.039 -11.097  69.863  1.00 97.18           O  
ATOM    447  N   ILE A  29     -36.298 -14.519  65.638  1.00 97.34           N  
ATOM    448  H   ILE A  29     -36.504 -14.898  66.551  1.00 97.34           H  
ATOM    449  CA  ILE A  29     -35.783 -15.422  64.592  1.00 97.34           C  
ATOM    450  HA  ILE A  29     -34.804 -15.062  64.275  1.00 97.34           H  
ATOM    451  C   ILE A  29     -36.665 -15.375  63.343  1.00 97.34           C  
ATOM    452  CB  ILE A  29     -35.605 -16.862  65.129  1.00 97.34           C  
ATOM    453  HB  ILE A  29     -36.513 -17.148  65.660  1.00 97.34           H  
ATOM    454  O   ILE A  29     -36.145 -15.184  62.246  1.00 97.34           O  
ATOM    455  CG1 ILE A  29     -34.409 -16.911  66.109  1.00 97.34           C  
ATOM    456 HG12 ILE A  29     -33.482 -16.763  65.556  1.00 97.34           H  
ATOM    457 HG13 ILE A  29     -34.491 -16.096  66.828  1.00 97.34           H  
ATOM    458  CG2 ILE A  29     -35.379 -17.872  63.984  1.00 97.34           C  
ATOM    459 HG21 ILE A  29     -34.514 -17.585  63.386  1.00 97.34           H  
ATOM    460 HG22 ILE A  29     -35.221 -18.878  64.373  1.00 97.34           H  
ATOM    461 HG23 ILE A  29     -36.248 -17.928  63.329  1.00 97.34           H  
ATOM    462  CD1 ILE A  29     -34.309 -18.222  66.902  1.00 97.34           C  
ATOM    463 HD11 ILE A  29     -33.532 -18.122  67.660  1.00 97.34           H  
ATOM    464 HD12 ILE A  29     -35.259 -18.433  67.393  1.00 97.34           H  
ATOM    465 HD13 ILE A  29     -34.043 -19.051  66.247  1.00 97.34           H  
ATOM    466  N   LYS A  30     -37.993 -15.475  63.491  1.00 96.93           N  
ATOM    467  H   LYS A  30     -38.362 -15.598  64.423  1.00 96.93           H  
ATOM    468  CA  LYS A  30     -38.919 -15.403  62.347  1.00 96.93           C  
ATOM    469  HA  LYS A  30     -38.647 -16.167  61.620  1.00 96.93           H  
ATOM    470  C   LYS A  30     -38.824 -14.068  61.610  1.00 96.93           C  
ATOM    471  CB  LYS A  30     -40.357 -15.629  62.815  1.00 96.93           C  
ATOM    472  HB2 LYS A  30     -40.558 -15.019  63.696  1.00 96.93           H  
ATOM    473  HB3 LYS A  30     -41.036 -15.318  62.020  1.00 96.93           H  
ATOM    474  O   LYS A  30     -38.815 -14.046  60.382  1.00 96.93           O  
ATOM    475  CG  LYS A  30     -40.621 -17.103  63.123  1.00 96.93           C  
ATOM    476  HG2 LYS A  30     -39.926 -17.465  63.881  1.00 96.93           H  
ATOM    477  HG3 LYS A  30     -40.482 -17.689  62.214  1.00 96.93           H  
ATOM    478  CD  LYS A  30     -42.059 -17.259  63.617  1.00 96.93           C  
ATOM    479  HD2 LYS A  30     -42.194 -16.668  64.523  1.00 96.93           H  
ATOM    480  HD3 LYS A  30     -42.736 -16.898  62.842  1.00 96.93           H  
ATOM    481  CE  LYS A  30     -42.328 -18.732  63.906  1.00 96.93           C  
ATOM    482  HE2 LYS A  30     -41.688 -19.044  64.731  1.00 96.93           H  
ATOM    483  HE3 LYS A  30     -42.041 -19.309  63.026  1.00 96.93           H  
ATOM    484  NZ  LYS A  30     -43.758 -18.946  64.222  1.00 96.93           N  
ATOM    485  HZ1 LYS A  30     -44.017 -18.393  65.026  1.00 96.93           H  
ATOM    486  HZ2 LYS A  30     -43.931 -19.925  64.402  1.00 96.93           H  
ATOM    487  HZ3 LYS A  30     -44.317 -18.655  63.433  1.00 96.93           H  
ATOM    488  N   GLN A  31     -38.723 -12.957  62.340  1.00 97.50           N  
ATOM    489  H   GLN A  31     -38.718 -13.038  63.347  1.00 97.50           H  
ATOM    490  CA  GLN A  31     -38.554 -11.637  61.728  1.00 97.50           C  
ATOM    491  HA  GLN A  31     -39.347 -11.482  60.997  1.00 97.50           H  
ATOM    492  C   GLN A  31     -37.223 -11.525  60.973  1.00 97.50           C  
ATOM    493  CB  GLN A  31     -38.653 -10.541  62.795  1.00 97.50           C  
ATOM    494  HB2 GLN A  31     -37.974 -10.765  63.619  1.00 97.50           H  
ATOM    495  HB3 GLN A  31     -38.347  -9.595  62.348  1.00 97.50           H  
ATOM    496  O   GLN A  31     -37.199 -11.004  59.856  1.00 97.50           O  
ATOM    497  CG  GLN A  31     -40.081 -10.380  63.334  1.00 97.50           C  
ATOM    498  HG2 GLN A  31     -40.751 -10.137  62.509  1.00 97.50           H  
ATOM    499  HG3 GLN A  31     -40.417 -11.317  63.778  1.00 97.50           H  
ATOM    500  CD  GLN A  31     -40.188  -9.277  64.382  1.00 97.50           C  
ATOM    501  NE2 GLN A  31     -41.305  -9.167  65.065  1.00 97.50           N  
ATOM    502 HE21 GLN A  31     -42.044  -9.846  64.953  1.00 97.50           H  
ATOM    503 HE22 GLN A  31     -41.289  -8.457  65.783  1.00 97.50           H  
ATOM    504  OE1 GLN A  31     -39.303  -8.469  64.595  1.00 97.50           O  
ATOM    505  N   MET A  32     -36.133 -12.055  61.539  1.00 97.98           N  
ATOM    506  H   MET A  32     -36.210 -12.441  62.469  1.00 97.98           H  
ATOM    507  CA  MET A  32     -34.831 -12.106  60.868  1.00 97.98           C  
ATOM    508  HA  MET A  32     -34.557 -11.097  60.561  1.00 97.98           H  
ATOM    509  C   MET A  32     -34.875 -12.962  59.596  1.00 97.98           C  
ATOM    510  CB  MET A  32     -33.744 -12.635  61.815  1.00 97.98           C  
ATOM    511  HB2 MET A  32     -34.085 -13.553  62.294  1.00 97.98           H  
ATOM    512  HB3 MET A  32     -32.857 -12.867  61.226  1.00 97.98           H  
ATOM    513  O   MET A  32     -34.395 -12.514  58.558  1.00 97.98           O  
ATOM    514  CG  MET A  32     -33.339 -11.611  62.880  1.00 97.98           C  
ATOM    515  HG2 MET A  32     -33.079 -10.679  62.378  1.00 97.98           H  
ATOM    516  HG3 MET A  32     -34.188 -11.410  63.534  1.00 97.98           H  
ATOM    517  SD  MET A  32     -31.917 -12.108  63.895  1.00 97.98           S  
ATOM    518  CE  MET A  32     -32.619 -13.517  64.790  1.00 97.98           C  
ATOM    519  HE1 MET A  32     -33.559 -13.223  65.257  1.00 97.98           H  
ATOM    520  HE2 MET A  32     -31.921 -13.842  65.560  1.00 97.98           H  
ATOM    521  HE3 MET A  32     -32.791 -14.339  64.095  1.00 97.98           H  
ATOM    522  N   GLU A  33     -35.480 -14.152  59.635  1.00 97.78           N  
ATOM    523  H   GLU A  33     -35.830 -14.486  60.522  1.00 97.78           H  
ATOM    524  CA  GLU A  33     -35.650 -15.021  58.460  1.00 97.78           C  
ATOM    525  HA  GLU A  33     -34.672 -15.272  58.047  1.00 97.78           H  
ATOM    526  C   GLU A  33     -36.454 -14.329  57.350  1.00 97.78           C  
ATOM    527  CB  GLU A  33     -36.363 -16.322  58.862  1.00 97.78           C  
ATOM    528  HB2 GLU A  33     -37.245 -16.068  59.451  1.00 97.78           H  
ATOM    529  HB3 GLU A  33     -36.692 -16.832  57.957  1.00 97.78           H  
ATOM    530  O   GLU A  33     -36.059 -14.346  56.180  1.00 97.78           O  
ATOM    531  CG  GLU A  33     -35.466 -17.288  59.651  1.00 97.78           C  
ATOM    532  HG2 GLU A  33     -35.047 -16.775  60.517  1.00 97.78           H  
ATOM    533  HG3 GLU A  33     -34.635 -17.579  59.009  1.00 97.78           H  
ATOM    534  CD  GLU A  33     -36.212 -18.549  60.124  1.00 97.78           C  
ATOM    535  OE1 GLU A  33     -35.513 -19.524  60.481  1.00 97.78           O  
ATOM    536  OE2 GLU A  33     -37.467 -18.549  60.136  1.00 97.78           O  
ATOM    537  N   GLU A  34     -37.557 -13.661  57.699  1.00 97.66           N  
ATOM    538  H   GLU A  34     -37.864 -13.709  58.661  1.00 97.66           H  
ATOM    539  CA  GLU A  34     -38.336 -12.870  56.747  1.00 97.66           C  
ATOM    540  HA  GLU A  34     -38.656 -13.511  55.926  1.00 97.66           H  
ATOM    541  C   GLU A  34     -37.514 -11.727  56.140  1.00 97.66           C  
ATOM    542  CB  GLU A  34     -39.576 -12.272  57.418  1.00 97.66           C  
ATOM    543  HB2 GLU A  34     -39.952 -11.492  56.756  1.00 97.66           H  
ATOM    544  HB3 GLU A  34     -39.297 -11.810  58.364  1.00 97.66           H  
ATOM    545  O   GLU A  34     -37.573 -11.501  54.928  1.00 97.66           O  
ATOM    546  CG  GLU A  34     -40.705 -13.286  57.648  1.00 97.66           C  
ATOM    547  HG2 GLU A  34     -40.357 -14.086  58.301  1.00 97.66           H  
ATOM    548  HG3 GLU A  34     -40.973 -13.726  56.687  1.00 97.66           H  
ATOM    549  CD  GLU A  34     -41.947 -12.610  58.249  1.00 97.66           C  
ATOM    550  OE1 GLU A  34     -42.774 -13.330  58.851  1.00 97.66           O  
ATOM    551  OE2 GLU A  34     -42.108 -11.380  58.020  1.00 97.66           O  
ATOM    552  N   GLN A  35     -36.735 -11.007  56.950  1.00 97.82           N  
ATOM    553  H   GLN A  35     -36.735 -11.226  57.936  1.00 97.82           H  
ATOM    554  CA  GLN A  35     -35.895  -9.906  56.479  1.00 97.82           C  
ATOM    555  HA  GLN A  35     -36.519  -9.235  55.889  1.00 97.82           H  
ATOM    556  C   GLN A  35     -34.758 -10.395  55.571  1.00 97.82           C  
ATOM    557  CB  GLN A  35     -35.365  -9.123  57.687  1.00 97.82           C  
ATOM    558  HB2 GLN A  35     -34.731  -9.768  58.294  1.00 97.82           H  
ATOM    559  HB3 GLN A  35     -36.213  -8.802  58.291  1.00 97.82           H  
ATOM    560  O   GLN A  35     -34.504  -9.778  54.531  1.00 97.82           O  
ATOM    561  CG  GLN A  35     -34.563  -7.884  57.255  1.00 97.82           C  
ATOM    562  HG2 GLN A  35     -35.171  -7.271  56.589  1.00 97.82           H  
ATOM    563  HG3 GLN A  35     -33.671  -8.198  56.713  1.00 97.82           H  
ATOM    564  CD  GLN A  35     -34.120  -7.019  58.430  1.00 97.82           C  
ATOM    565  NE2 GLN A  35     -33.268  -6.044  58.201  1.00 97.82           N  
ATOM    566 HE21 GLN A  35     -32.992  -5.520  59.019  1.00 97.82           H  
ATOM    567 HE22 GLN A  35     -32.867  -5.902  57.285  1.00 97.82           H  
ATOM    568  OE1 GLN A  35     -34.530  -7.176  59.563  1.00 97.82           O  
ATOM    569  N   ILE A  36     -34.107 -11.511  55.914  1.00 98.21           N  
ATOM    570  H   ILE A  36     -34.344 -11.942  56.796  1.00 98.21           H  
ATOM    571  CA  ILE A  36     -33.083 -12.161  55.084  1.00 98.21           C  
ATOM    572  HA  ILE A  36     -32.286 -11.445  54.882  1.00 98.21           H  
ATOM    573  C   ILE A  36     -33.684 -12.556  53.734  1.00 98.21           C  
ATOM    574  CB  ILE A  36     -32.466 -13.374  55.823  1.00 98.21           C  
ATOM    575  HB  ILE A  36     -33.275 -13.974  56.239  1.00 98.21           H  
ATOM    576  O   ILE A  36     -33.137 -12.181  52.699  1.00 98.21           O  
ATOM    577  CG1 ILE A  36     -31.562 -12.879  56.975  1.00 98.21           C  
ATOM    578 HG12 ILE A  36     -30.660 -12.428  56.562  1.00 98.21           H  
ATOM    579 HG13 ILE A  36     -32.080 -12.105  57.542  1.00 98.21           H  
ATOM    580  CG2 ILE A  36     -31.650 -14.265  54.863  1.00 98.21           C  
ATOM    581 HG21 ILE A  36     -31.187 -15.088  55.409  1.00 98.21           H  
ATOM    582 HG22 ILE A  36     -30.872 -13.681  54.372  1.00 98.21           H  
ATOM    583 HG23 ILE A  36     -32.296 -14.716  54.110  1.00 98.21           H  
ATOM    584  CD1 ILE A  36     -31.160 -13.981  57.964  1.00 98.21           C  
ATOM    585 HD11 ILE A  36     -30.503 -14.710  57.488  1.00 98.21           H  
ATOM    586 HD12 ILE A  36     -32.051 -14.483  58.341  1.00 98.21           H  
ATOM    587 HD13 ILE A  36     -30.628 -13.533  58.803  1.00 98.21           H  
ATOM    588  N   ASN A  37     -34.844 -13.218  53.721  1.00 97.86           N  
ATOM    589  H   ASN A  37     -35.232 -13.520  54.603  1.00 97.86           H  
ATOM    590  CA  ASN A  37     -35.510 -13.631  52.484  1.00 97.86           C  
ATOM    591  HA  ASN A  37     -34.811 -14.212  51.882  1.00 97.86           H  
ATOM    592  C   ASN A  37     -35.935 -12.435  51.620  1.00 97.86           C  
ATOM    593  CB  ASN A  37     -36.712 -14.519  52.846  1.00 97.86           C  
ATOM    594  HB2 ASN A  37     -37.356 -14.633  51.974  1.00 97.86           H  
ATOM    595  HB3 ASN A  37     -37.289 -14.053  53.645  1.00 97.86           H  
ATOM    596  O   ASN A  37     -35.765 -12.455  50.400  1.00 97.86           O  
ATOM    597  CG  ASN A  37     -36.289 -15.916  53.268  1.00 97.86           C  
ATOM    598  ND2 ASN A  37     -37.029 -16.555  54.141  1.00 97.86           N  
ATOM    599 HD21 ASN A  37     -36.658 -17.442  54.449  1.00 97.86           H  
ATOM    600 HD22 ASN A  37     -37.716 -16.056  54.687  1.00 97.86           H  
ATOM    601  OD1 ASN A  37     -35.311 -16.461  52.792  1.00 97.86           O  
ATOM    602  N   ARG A  38     -36.445 -11.356  52.230  1.00 97.95           N  
ATOM    603  H   ARG A  38     -36.590 -11.403  53.228  1.00 97.95           H  
ATOM    604  CA  ARG A  38     -36.756 -10.107  51.510  1.00 97.95           C  
ATOM    605  HA  ARG A  38     -37.431 -10.325  50.682  1.00 97.95           H  
ATOM    606  C   ARG A  38     -35.501  -9.495  50.883  1.00 97.95           C  
ATOM    607  CB  ARG A  38     -37.424  -9.096  52.455  1.00 97.95           C  
ATOM    608  HB2 ARG A  38     -36.836  -9.031  53.371  1.00 97.95           H  
ATOM    609  HB3 ARG A  38     -37.419  -8.114  51.982  1.00 97.95           H  
ATOM    610  O   ARG A  38     -35.543  -9.092  49.721  1.00 97.95           O  
ATOM    611  CG  ARG A  38     -38.879  -9.454  52.800  1.00 97.95           C  
ATOM    612  HG2 ARG A  38     -38.931 -10.472  53.186  1.00 97.95           H  
ATOM    613  HG3 ARG A  38     -39.493  -9.404  51.901  1.00 97.95           H  
ATOM    614  CD  ARG A  38     -39.422  -8.471  53.848  1.00 97.95           C  
ATOM    615  HD2 ARG A  38     -38.618  -8.228  54.542  1.00 97.95           H  
ATOM    616  HD3 ARG A  38     -39.735  -7.557  53.344  1.00 97.95           H  
ATOM    617  NE  ARG A  38     -40.539  -9.030  54.640  1.00 97.95           N  
ATOM    618  HE  ARG A  38     -40.719 -10.021  54.565  1.00 97.95           H  
ATOM    619  NH1 ARG A  38     -41.010  -7.130  55.832  1.00 97.95           N  
ATOM    620 HH11 ARG A  38     -41.442  -6.702  56.639  1.00 97.95           H  
ATOM    621 HH12 ARG A  38     -40.332  -6.627  55.277  1.00 97.95           H  
ATOM    622  NH2 ARG A  38     -42.011  -9.032  56.405  1.00 97.95           N  
ATOM    623 HH21 ARG A  38     -41.970 -10.029  56.558  1.00 97.95           H  
ATOM    624 HH22 ARG A  38     -42.474  -8.553  57.165  1.00 97.95           H  
ATOM    625  CZ  ARG A  38     -41.188  -8.405  55.610  1.00 97.95           C  
ATOM    626  N   THR A  39     -34.397  -9.459  51.627  1.00 98.11           N  
ATOM    627  H   THR A  39     -34.447  -9.843  52.560  1.00 98.11           H  
ATOM    628  CA  THR A  39     -33.116  -8.893  51.173  1.00 98.11           C  
ATOM    629  HA  THR A  39     -33.292  -7.890  50.784  1.00 98.11           H  
ATOM    630  C   THR A  39     -32.520  -9.728  50.041  1.00 98.11           C  
ATOM    631  CB  THR A  39     -32.119  -8.780  52.338  1.00 98.11           C  
ATOM    632  HB  THR A  39     -31.875  -9.775  52.709  1.00 98.11           H  
ATOM    633  O   THR A  39     -32.145  -9.174  49.010  1.00 98.11           O  
ATOM    634  CG2 THR A  39     -30.825  -8.071  51.935  1.00 98.11           C  
ATOM    635 HG21 THR A  39     -31.047  -7.090  51.515  1.00 98.11           H  
ATOM    636 HG22 THR A  39     -30.281  -8.668  51.203  1.00 98.11           H  
ATOM    637 HG23 THR A  39     -30.195  -7.946  52.816  1.00 98.11           H  
ATOM    638  OG1 THR A  39     -32.695  -8.036  53.389  1.00 98.11           O  
ATOM    639  HG1 THR A  39     -33.272  -8.630  53.875  1.00 98.11           H  
ATOM    640  N   LEU A  40     -32.514 -11.056  50.185  1.00 98.13           N  
ATOM    641  H   LEU A  40     -32.826 -11.446  51.063  1.00 98.13           H  
ATOM    642  CA  LEU A  40     -32.036 -11.996  49.173  1.00 98.13           C  
ATOM    643  HA  LEU A  40     -30.996 -11.757  48.948  1.00 98.13           H  
ATOM    644  C   LEU A  40     -32.833 -11.872  47.868  1.00 98.13           C  
ATOM    645  CB  LEU A  40     -32.114 -13.418  49.760  1.00 98.13           C  
ATOM    646  HB2 LEU A  40     -31.561 -13.442  50.699  1.00 98.13           H  
ATOM    647  HB3 LEU A  40     -33.156 -13.648  49.982  1.00 98.13           H  
ATOM    648  O   LEU A  40     -32.245 -11.721  46.800  1.00 98.13           O  
ATOM    649  CG  LEU A  40     -31.556 -14.515  48.835  1.00 98.13           C  
ATOM    650  HG  LEU A  40     -32.081 -14.493  47.880  1.00 98.13           H  
ATOM    651  CD1 LEU A  40     -30.056 -14.339  48.587  1.00 98.13           C  
ATOM    652 HD11 LEU A  40     -29.685 -15.175  47.994  1.00 98.13           H  
ATOM    653 HD12 LEU A  40     -29.873 -13.424  48.024  1.00 98.13           H  
ATOM    654 HD13 LEU A  40     -29.518 -14.304  49.534  1.00 98.13           H  
ATOM    655  CD2 LEU A  40     -31.786 -15.883  49.476  1.00 98.13           C  
ATOM    656 HD21 LEU A  40     -31.272 -15.944  50.435  1.00 98.13           H  
ATOM    657 HD22 LEU A  40     -31.415 -16.666  48.816  1.00 98.13           H  
ATOM    658 HD23 LEU A  40     -32.853 -16.041  49.633  1.00 98.13           H  
ATOM    659  N   ASN A  41     -34.166 -11.830  47.955  1.00 97.85           N  
ATOM    660  H   ASN A  41     -34.591 -12.007  48.854  1.00 97.85           H  
ATOM    661  CA  ASN A  41     -35.034 -11.640  46.791  1.00 97.85           C  
ATOM    662  HA  ASN A  41     -34.802 -12.401  46.046  1.00 97.85           H  
ATOM    663  C   ASN A  41     -34.822 -10.275  46.119  1.00 97.85           C  
ATOM    664  CB  ASN A  41     -36.498 -11.790  47.238  1.00 97.85           C  
ATOM    665  HB2 ASN A  41     -36.674 -11.183  48.126  1.00 97.85           H  
ATOM    666  HB3 ASN A  41     -37.153 -11.436  46.442  1.00 97.85           H  
ATOM    667  O   ASN A  41     -34.874 -10.171  44.893  1.00 97.85           O  
ATOM    668  CG  ASN A  41     -36.888 -13.230  47.518  1.00 97.85           C  
ATOM    669  ND2 ASN A  41     -37.856 -13.459  48.371  1.00 97.85           N  
ATOM    670 HD21 ASN A  41     -38.159 -12.726  48.996  1.00 97.85           H  
ATOM    671 HD22 ASN A  41     -38.018 -14.438  48.557  1.00 97.85           H  
ATOM    672  OD1 ASN A  41     -36.379 -14.166  46.938  1.00 97.85           O  
ATOM    673  N   SER A  42     -34.596  -9.216  46.902  1.00 97.98           N  
ATOM    674  H   SER A  42     -34.592  -9.347  47.904  1.00 97.98           H  
ATOM    675  CA  SER A  42     -34.285  -7.887  46.365  1.00 97.98           C  
ATOM    676  HA  SER A  42     -35.058  -7.603  45.651  1.00 97.98           H  
ATOM    677  C   SER A  42     -32.943  -7.878  45.633  1.00 97.98           C  
ATOM    678  CB  SER A  42     -34.269  -6.852  47.491  1.00 97.98           C  
ATOM    679  HB2 SER A  42     -33.455  -7.062  48.184  1.00 97.98           H  
ATOM    680  HB3 SER A  42     -35.213  -6.896  48.035  1.00 97.98           H  
ATOM    681  O   SER A  42     -32.848  -7.325  44.539  1.00 97.98           O  
ATOM    682  OG  SER A  42     -34.113  -5.555  46.952  1.00 97.98           O  
ATOM    683  HG  SER A  42     -33.263  -5.488  46.510  1.00 97.98           H  
ATOM    684  N   PHE A  43     -31.918  -8.506  46.215  1.00 97.93           N  
ATOM    685  H   PHE A  43     -32.056  -8.935  47.120  1.00 97.93           H  
ATOM    686  CA  PHE A  43     -30.595  -8.614  45.608  1.00 97.93           C  
ATOM    687  HA  PHE A  43     -30.241  -7.616  45.351  1.00 97.93           H  
ATOM    688  C   PHE A  43     -30.640  -9.427  44.312  1.00 97.93           C  
ATOM    689  CB  PHE A  43     -29.617  -9.227  46.616  1.00 97.93           C  
ATOM    690  HB2 PHE A  43     -29.617  -8.623  47.523  1.00 97.93           H  
ATOM    691  HB3 PHE A  43     -29.951 -10.229  46.887  1.00 97.93           H  
ATOM    692  O   PHE A  43     -30.119  -8.977  43.296  1.00 97.93           O  
ATOM    693  CG  PHE A  43     -28.201  -9.300  46.082  1.00 97.93           C  
ATOM    694  CD1 PHE A  43     -27.723 -10.485  45.492  1.00 97.93           C  
ATOM    695  HD1 PHE A  43     -28.355 -11.359  45.436  1.00 97.93           H  
ATOM    696  CD2 PHE A  43     -27.376  -8.161  46.132  1.00 97.93           C  
ATOM    697  HD2 PHE A  43     -27.740  -7.246  46.574  1.00 97.93           H  
ATOM    698  CE1 PHE A  43     -26.423 -10.531  44.957  1.00 97.93           C  
ATOM    699  HE1 PHE A  43     -26.060 -11.438  44.497  1.00 97.93           H  
ATOM    700  CE2 PHE A  43     -26.075  -8.208  45.600  1.00 97.93           C  
ATOM    701  HE2 PHE A  43     -25.442  -7.334  45.638  1.00 97.93           H  
ATOM    702  CZ  PHE A  43     -25.599  -9.393  45.012  1.00 97.93           C  
ATOM    703  HZ  PHE A  43     -24.602  -9.430  44.599  1.00 97.93           H  
ATOM    704  N   GLN A  44     -31.330 -10.570  44.313  1.00 97.96           N  
ATOM    705  H   GLN A  44     -31.708 -10.908  45.187  1.00 97.96           H  
ATOM    706  CA  GLN A  44     -31.489 -11.409  43.127  1.00 97.96           C  
ATOM    707  HA  GLN A  44     -30.499 -11.697  42.774  1.00 97.96           H  
ATOM    708  C   GLN A  44     -32.173 -10.652  41.979  1.00 97.96           C  
ATOM    709  CB  GLN A  44     -32.245 -12.683  43.522  1.00 97.96           C  
ATOM    710  HB2 GLN A  44     -33.241 -12.433  43.885  1.00 97.96           H  
ATOM    711  HB3 GLN A  44     -31.692 -13.171  44.324  1.00 97.96           H  
ATOM    712  O   GLN A  44     -31.664 -10.650  40.864  1.00 97.96           O  
ATOM    713  CG  GLN A  44     -32.358 -13.648  42.333  1.00 97.96           C  
ATOM    714  HG2 GLN A  44     -31.380 -13.765  41.867  1.00 97.96           H  
ATOM    715  HG3 GLN A  44     -33.036 -13.231  41.589  1.00 97.96           H  
ATOM    716  CD  GLN A  44     -32.854 -15.033  42.722  1.00 97.96           C  
ATOM    717  NE2 GLN A  44     -33.142 -15.865  41.748  1.00 97.96           N  
ATOM    718 HE21 GLN A  44     -33.441 -16.792  42.014  1.00 97.96           H  
ATOM    719 HE22 GLN A  44     -33.039 -15.556  40.792  1.00 97.96           H  
ATOM    720  OE1 GLN A  44     -32.984 -15.399  43.879  1.00 97.96           O  
ATOM    721  N   LYS A  45     -33.257  -9.912  42.254  1.00 98.04           N  
ATOM    722  H   LYS A  45     -33.631  -9.949  43.192  1.00 98.04           H  
ATOM    723  CA  LYS A  45     -33.919  -9.069  41.241  1.00 98.04           C  
ATOM    724  HA  LYS A  45     -34.207  -9.692  40.395  1.00 98.04           H  
ATOM    725  C   LYS A  45     -32.997  -7.989  40.675  1.00 98.04           C  
ATOM    726  CB  LYS A  45     -35.158  -8.400  41.843  1.00 98.04           C  
ATOM    727  HB2 LYS A  45     -34.894  -7.954  42.802  1.00 98.04           H  
ATOM    728  HB3 LYS A  45     -35.488  -7.604  41.176  1.00 98.04           H  
ATOM    729  O   LYS A  45     -33.014  -7.744  39.471  1.00 98.04           O  
ATOM    730  CG  LYS A  45     -36.319  -9.381  42.025  1.00 98.04           C  
ATOM    731  HG2 LYS A  45     -36.651  -9.732  41.047  1.00 98.04           H  
ATOM    732  HG3 LYS A  45     -36.000 -10.241  42.613  1.00 98.04           H  
ATOM    733  CD  LYS A  45     -37.473  -8.669  42.734  1.00 98.04           C  
ATOM    734  HD2 LYS A  45     -37.118  -8.281  43.689  1.00 98.04           H  
ATOM    735  HD3 LYS A  45     -37.819  -7.843  42.113  1.00 98.04           H  
ATOM    736  CE  LYS A  45     -38.613  -9.657  42.977  1.00 98.04           C  
ATOM    737  HE2 LYS A  45     -38.236 -10.468  43.601  1.00 98.04           H  
ATOM    738  HE3 LYS A  45     -38.909 -10.087  42.020  1.00 98.04           H  
ATOM    739  NZ  LYS A  45     -39.767  -8.992  43.627  1.00 98.04           N  
ATOM    740  HZ1 LYS A  45     -39.484  -8.592  44.510  1.00 98.04           H  
ATOM    741  HZ2 LYS A  45     -40.121  -8.254  43.035  1.00 98.04           H  
ATOM    742  HZ3 LYS A  45     -40.507  -9.660  43.792  1.00 98.04           H  
ATOM    743  N   ALA A  46     -32.217  -7.328  41.532  1.00 97.91           N  
ATOM    744  H   ALA A  46     -32.253  -7.570  42.511  1.00 97.91           H  
ATOM    745  CA  ALA A  46     -31.267  -6.307  41.098  1.00 97.91           C  
ATOM    746  HA  ALA A  46     -31.793  -5.573  40.487  1.00 97.91           H  
ATOM    747  C   ALA A  46     -30.152  -6.911  40.229  1.00 97.91           C  
ATOM    748  CB  ALA A  46     -30.708  -5.594  42.334  1.00 97.91           C  
ATOM    749  HB1 ALA A  46     -30.025  -4.804  42.021  1.00 97.91           H  
ATOM    750  HB2 ALA A  46     -30.167  -6.300  42.964  1.00 97.91           H  
ATOM    751  HB3 ALA A  46     -31.523  -5.153  42.908  1.00 97.91           H  
ATOM    752  O   ALA A  46     -29.809  -6.341  39.194  1.00 97.91           O  
ATOM    753  N   PHE A  47     -29.641  -8.083  40.614  1.00 98.13           N  
ATOM    754  H   PHE A  47     -29.961  -8.489  41.482  1.00 98.13           H  
ATOM    755  CA  PHE A  47     -28.644  -8.826  39.851  1.00 98.13           C  
ATOM    756  HA  PHE A  47     -27.790  -8.175  39.665  1.00 98.13           H  
ATOM    757  C   PHE A  47     -29.179  -9.266  38.481  1.00 98.13           C  
ATOM    758  CB  PHE A  47     -28.163 -10.022  40.681  1.00 98.13           C  
ATOM    759  HB2 PHE A  47     -29.007 -10.676  40.902  1.00 98.13           H  
ATOM    760  HB3 PHE A  47     -27.769  -9.661  41.630  1.00 98.13           H  
ATOM    761  O   PHE A  47     -28.539  -8.987  37.470  1.00 98.13           O  
ATOM    762  CG  PHE A  47     -27.089 -10.825  39.980  1.00 98.13           C  
ATOM    763  CD1 PHE A  47     -27.434 -11.961  39.222  1.00 98.13           C  
ATOM    764  HD1 PHE A  47     -28.464 -12.275  39.148  1.00 98.13           H  
ATOM    765  CD2 PHE A  47     -25.747 -10.407  40.047  1.00 98.13           C  
ATOM    766  HD2 PHE A  47     -25.483  -9.530  40.618  1.00 98.13           H  
ATOM    767  CE1 PHE A  47     -26.436 -12.679  38.541  1.00 98.13           C  
ATOM    768  HE1 PHE A  47     -26.708 -13.548  37.961  1.00 98.13           H  
ATOM    769  CE2 PHE A  47     -24.750 -11.126  39.364  1.00 98.13           C  
ATOM    770  HE2 PHE A  47     -23.720 -10.803  39.417  1.00 98.13           H  
ATOM    771  CZ  PHE A  47     -25.094 -12.263  38.612  1.00 98.13           C  
ATOM    772  HZ  PHE A  47     -24.329 -12.816  38.088  1.00 98.13           H  
ATOM    773  N   ASP A  48     -30.367  -9.877  38.424  1.00 97.86           N  
ATOM    774  H   ASP A  48     -30.815 -10.138  39.290  1.00 97.86           H  
ATOM    775  CA  ASP A  48     -30.991 -10.328  37.173  1.00 97.86           C  
ATOM    776  HA  ASP A  48     -30.310 -11.007  36.660  1.00 97.86           H  
ATOM    777  C   ASP A  48     -31.271  -9.152  36.224  1.00 97.86           C  
ATOM    778  CB  ASP A  48     -32.299 -11.085  37.477  1.00 97.86           C  
ATOM    779  HB2 ASP A  48     -32.929 -10.467  38.116  1.00 97.86           H  
ATOM    780  HB3 ASP A  48     -32.831 -11.241  36.538  1.00 97.86           H  
ATOM    781  O   ASP A  48     -30.979  -9.227  35.029  1.00 97.86           O  
ATOM    782  CG  ASP A  48     -32.099 -12.460  38.131  1.00 97.86           C  
ATOM    783  OD1 ASP A  48     -31.000 -13.039  37.971  1.00 97.86           O  
ATOM    784  OD2 ASP A  48     -33.074 -12.949  38.749  1.00 97.86           O  
ATOM    785  N   SER A  49     -31.771  -8.034  36.762  1.00 98.21           N  
ATOM    786  H   SER A  49     -31.998  -8.048  37.746  1.00 98.21           H  
ATOM    787  CA  SER A  49     -31.974  -6.789  36.010  1.00 98.21           C  
ATOM    788  HA  SER A  49     -32.640  -6.984  35.170  1.00 98.21           H  
ATOM    789  C   SER A  49     -30.655  -6.242  35.448  1.00 98.21           C  
ATOM    790  CB  SER A  49     -32.633  -5.754  36.924  1.00 98.21           C  
ATOM    791  HB2 SER A  49     -33.560  -6.165  37.324  1.00 98.21           H  
ATOM    792  HB3 SER A  49     -31.963  -5.522  37.752  1.00 98.21           H  
ATOM    793  O   SER A  49     -30.563  -5.930  34.259  1.00 98.21           O  
ATOM    794  OG  SER A  49     -32.924  -4.572  36.206  1.00 98.21           O  
ATOM    795  HG  SER A  49     -33.094  -3.862  36.829  1.00 98.21           H  
ATOM    796  N   GLY A  50     -29.603  -6.196  36.275  1.00 98.15           N  
ATOM    797  H   GLY A  50     -29.727  -6.481  37.236  1.00 98.15           H  
ATOM    798  CA  GLY A  50     -28.264  -5.787  35.848  1.00 98.15           C  
ATOM    799  HA2 GLY A  50     -27.595  -5.824  36.708  1.00 98.15           H  
ATOM    800  HA3 GLY A  50     -28.297  -4.766  35.468  1.00 98.15           H  
ATOM    801  C   GLY A  50     -27.693  -6.698  34.758  1.00 98.15           C  
ATOM    802  O   GLY A  50     -27.163  -6.211  33.761  1.00 98.15           O  
ATOM    803  N   LEU A  51     -27.865  -8.015  34.891  1.00 98.35           N  
ATOM    804  H   LEU A  51     -28.300  -8.356  35.736  1.00 98.35           H  
ATOM    805  CA  LEU A  51     -27.411  -8.993  33.903  1.00 98.35           C  
ATOM    806  HA  LEU A  51     -26.351  -8.816  33.724  1.00 98.35           H  
ATOM    807  C   LEU A  51     -28.137  -8.841  32.558  1.00 98.35           C  
ATOM    808  CB  LEU A  51     -27.594 -10.405  34.490  1.00 98.35           C  
ATOM    809  HB2 LEU A  51     -27.040 -10.471  35.427  1.00 98.35           H  
ATOM    810  HB3 LEU A  51     -28.649 -10.552  34.720  1.00 98.35           H  
ATOM    811  O   LEU A  51     -27.497  -8.933  31.509  1.00 98.35           O  
ATOM    812  CG  LEU A  51     -27.133 -11.537  33.554  1.00 98.35           C  
ATOM    813  HG  LEU A  51     -27.685 -11.490  32.616  1.00 98.35           H  
ATOM    814  CD1 LEU A  51     -25.635 -11.464  33.245  1.00 98.35           C  
ATOM    815 HD11 LEU A  51     -25.418 -10.573  32.657  1.00 98.35           H  
ATOM    816 HD12 LEU A  51     -25.072 -11.418  34.177  1.00 98.35           H  
ATOM    817 HD13 LEU A  51     -25.318 -12.341  32.681  1.00 98.35           H  
ATOM    818  CD2 LEU A  51     -27.425 -12.897  34.186  1.00 98.35           C  
ATOM    819 HD21 LEU A  51     -27.178 -13.701  33.493  1.00 98.35           H  
ATOM    820 HD22 LEU A  51     -28.479 -12.959  34.455  1.00 98.35           H  
ATOM    821 HD23 LEU A  51     -26.836 -13.013  35.096  1.00 98.35           H  
ATOM    822  N   ILE A  52     -29.454  -8.608  32.569  1.00 98.24           N  
ATOM    823  H   ILE A  52     -29.925  -8.575  33.462  1.00 98.24           H  
ATOM    824  CA  ILE A  52     -30.235  -8.331  31.353  1.00 98.24           C  
ATOM    825  HA  ILE A  52     -30.067  -9.132  30.633  1.00 98.24           H  
ATOM    826  C   ILE A  52     -29.735  -7.041  30.693  1.00 98.24           C  
ATOM    827  CB  ILE A  52     -31.747  -8.281  31.672  1.00 98.24           C  
ATOM    828  HB  ILE A  52     -31.899  -7.621  32.526  1.00 98.24           H  
ATOM    829  O   ILE A  52     -29.443  -7.051  29.499  1.00 98.24           O  
ATOM    830  CG1 ILE A  52     -32.254  -9.698  32.031  1.00 98.24           C  
ATOM    831 HG12 ILE A  52     -31.554 -10.180  32.713  1.00 98.24           H  
ATOM    832 HG13 ILE A  52     -32.300 -10.307  31.128  1.00 98.24           H  
ATOM    833  CG2 ILE A  52     -32.557  -7.727  30.482  1.00 98.24           C  
ATOM    834 HG21 ILE A  52     -32.279  -6.694  30.269  1.00 98.24           H  
ATOM    835 HG22 ILE A  52     -33.624  -7.727  30.705  1.00 98.24           H  
ATOM    836 HG23 ILE A  52     -32.376  -8.320  29.585  1.00 98.24           H  
ATOM    837  CD1 ILE A  52     -33.630  -9.704  32.710  1.00 98.24           C  
ATOM    838 HD11 ILE A  52     -33.868 -10.720  33.026  1.00 98.24           H  
ATOM    839 HD12 ILE A  52     -33.611  -9.059  33.588  1.00 98.24           H  
ATOM    840 HD13 ILE A  52     -34.403  -9.364  32.022  1.00 98.24           H  
ATOM    841  N   SER A  53     -29.543  -5.973  31.476  1.00 98.33           N  
ATOM    842  H   SER A  53     -29.807  -6.036  32.449  1.00 98.33           H  
ATOM    843  CA  SER A  53     -29.024  -4.696  30.972  1.00 98.33           C  
ATOM    844  HA  SER A  53     -29.727  -4.303  30.237  1.00 98.33           H  
ATOM    845  C   SER A  53     -27.664  -4.857  30.284  1.00 98.33           C  
ATOM    846  CB  SER A  53     -28.913  -3.686  32.117  1.00 98.33           C  
ATOM    847  HB2 SER A  53     -29.880  -3.592  32.610  1.00 98.33           H  
ATOM    848  HB3 SER A  53     -28.182  -4.029  32.849  1.00 98.33           H  
ATOM    849  O   SER A  53     -27.476  -4.365  29.172  1.00 98.33           O  
ATOM    850  OG  SER A  53     -28.528  -2.419  31.618  1.00 98.33           O  
ATOM    851  HG  SER A  53     -27.693  -2.488  31.149  1.00 98.33           H  
ATOM    852  N   VAL A  54     -26.727  -5.584  30.904  1.00 98.47           N  
ATOM    853  H   VAL A  54     -26.926  -5.931  31.831  1.00 98.47           H  
ATOM    854  CA  VAL A  54     -25.397  -5.839  30.323  1.00 98.47           C  
ATOM    855  HA  VAL A  54     -24.949  -4.884  30.047  1.00 98.47           H  
ATOM    856  C   VAL A  54     -25.504  -6.665  29.038  1.00 98.47           C  
ATOM    857  CB  VAL A  54     -24.473  -6.522  31.351  1.00 98.47           C  
ATOM    858  HB  VAL A  54     -24.986  -7.385  31.775  1.00 98.47           H  
ATOM    859  O   VAL A  54     -24.852  -6.342  28.045  1.00 98.47           O  
ATOM    860  CG1 VAL A  54     -23.151  -7.004  30.735  1.00 98.47           C  
ATOM    861 HG11 VAL A  54     -22.653  -6.175  30.232  1.00 98.47           H  
ATOM    862 HG12 VAL A  54     -22.497  -7.391  31.517  1.00 98.47           H  
ATOM    863 HG13 VAL A  54     -23.331  -7.804  30.017  1.00 98.47           H  
ATOM    864  CG2 VAL A  54     -24.113  -5.555  32.487  1.00 98.47           C  
ATOM    865 HG21 VAL A  54     -23.527  -6.072  33.246  1.00 98.47           H  
ATOM    866 HG22 VAL A  54     -25.014  -5.159  32.956  1.00 98.47           H  
ATOM    867 HG23 VAL A  54     -23.535  -4.718  32.094  1.00 98.47           H  
ATOM    868  N   LYS A  55     -26.343  -7.711  29.009  1.00 98.24           N  
ATOM    869  H   LYS A  55     -26.884  -7.909  29.839  1.00 98.24           H  
ATOM    870  CA  LYS A  55     -26.561  -8.523  27.797  1.00 98.24           C  
ATOM    871  HA  LYS A  55     -25.605  -8.921  27.458  1.00 98.24           H  
ATOM    872  C   LYS A  55     -27.100  -7.688  26.637  1.00 98.24           C  
ATOM    873  CB  LYS A  55     -27.527  -9.678  28.094  1.00 98.24           C  
ATOM    874  HB2 LYS A  55     -27.935 -10.045  27.152  1.00 98.24           H  
ATOM    875  HB3 LYS A  55     -28.357  -9.314  28.700  1.00 98.24           H  
ATOM    876  O   LYS A  55     -26.627  -7.844  25.510  1.00 98.24           O  
ATOM    877  CG  LYS A  55     -26.833 -10.846  28.802  1.00 98.24           C  
ATOM    878  HG2 LYS A  55     -26.366 -10.501  29.724  1.00 98.24           H  
ATOM    879  HG3 LYS A  55     -26.063 -11.252  28.147  1.00 98.24           H  
ATOM    880  CD  LYS A  55     -27.859 -11.937  29.122  1.00 98.24           C  
ATOM    881  HD2 LYS A  55     -28.359 -12.245  28.204  1.00 98.24           H  
ATOM    882  HD3 LYS A  55     -28.597 -11.529  29.813  1.00 98.24           H  
ATOM    883  CE  LYS A  55     -27.162 -13.140  29.761  1.00 98.24           C  
ATOM    884  HE2 LYS A  55     -26.421 -13.527  29.062  1.00 98.24           H  
ATOM    885  HE3 LYS A  55     -26.634 -12.795  30.650  1.00 98.24           H  
ATOM    886  NZ  LYS A  55     -28.137 -14.198  30.124  1.00 98.24           N  
ATOM    887  HZ1 LYS A  55     -28.802 -13.835  30.792  1.00 98.24           H  
ATOM    888  HZ2 LYS A  55     -28.641 -14.517  29.309  1.00 98.24           H  
ATOM    889  HZ3 LYS A  55     -27.666 -14.984  30.550  1.00 98.24           H  
ATOM    890  N   ASP A  56     -28.057  -6.805  26.903  1.00 98.27           N  
ATOM    891  H   ASP A  56     -28.434  -6.764  27.839  1.00 98.27           H  
ATOM    892  CA  ASP A  56     -28.636  -5.931  25.883  1.00 98.27           C  
ATOM    893  HA  ASP A  56     -28.951  -6.537  25.034  1.00 98.27           H  
ATOM    894  C   ASP A  56     -27.616  -4.920  25.349  1.00 98.27           C  
ATOM    895  CB  ASP A  56     -29.867  -5.210  26.452  1.00 98.27           C  
ATOM    896  HB2 ASP A  56     -29.630  -4.799  27.434  1.00 98.27           H  
ATOM    897  HB3 ASP A  56     -30.113  -4.377  25.794  1.00 98.27           H  
ATOM    898  O   ASP A  56     -27.570  -4.666  24.144  1.00 98.27           O  
ATOM    899  CG  ASP A  56     -31.110  -6.102  26.548  1.00 98.27           C  
ATOM    900  OD1 ASP A  56     -31.144  -7.152  25.861  1.00 98.27           O  
ATOM    901  OD2 ASP A  56     -32.063  -5.660  27.224  1.00 98.27           O  
ATOM    902  N   GLU A  57     -26.761  -4.368  26.210  1.00 98.21           N  
ATOM    903  H   GLU A  57     -26.863  -4.575  27.193  1.00 98.21           H  
ATOM    904  CA  GLU A  57     -25.703  -3.436  25.810  1.00 98.21           C  
ATOM    905  HA  GLU A  57     -26.143  -2.660  25.184  1.00 98.21           H  
ATOM    906  C   GLU A  57     -24.604  -4.113  24.978  1.00 98.21           C  
ATOM    907  CB  GLU A  57     -25.155  -2.761  27.068  1.00 98.21           C  
ATOM    908  HB2 GLU A  57     -24.667  -3.497  27.707  1.00 98.21           H  
ATOM    909  HB3 GLU A  57     -26.003  -2.335  27.605  1.00 98.21           H  
ATOM    910  O   GLU A  57     -24.208  -3.596  23.925  1.00 98.21           O  
ATOM    911  CG  GLU A  57     -24.172  -1.635  26.723  1.00 98.21           C  
ATOM    912  HG2 GLU A  57     -24.561  -1.089  25.864  1.00 98.21           H  
ATOM    913  HG3 GLU A  57     -23.214  -2.072  26.440  1.00 98.21           H  
ATOM    914  CD  GLU A  57     -23.980  -0.653  27.886  1.00 98.21           C  
ATOM    915  OE1 GLU A  57     -23.588   0.496  27.586  1.00 98.21           O  
ATOM    916  OE2 GLU A  57     -24.265  -1.036  29.043  1.00 98.21           O  
ATOM    917  N   VAL A  58     -24.185  -5.321  25.373  1.00 98.55           N  
ATOM    918  H   VAL A  58     -24.519  -5.669  26.261  1.00 98.55           H  
ATOM    919  CA  VAL A  58     -23.263  -6.155  24.585  1.00 98.55           C  
ATOM    920  HA  VAL A  58     -22.350  -5.589  24.401  1.00 98.55           H  
ATOM    921  C   VAL A  58     -23.872  -6.481  23.221  1.00 98.55           C  
ATOM    922  CB  VAL A  58     -22.887  -7.439  25.354  1.00 98.55           C  
ATOM    923  HB  VAL A  58     -23.795  -7.919  25.718  1.00 98.55           H  
ATOM    924  O   VAL A  58     -23.210  -6.321  22.195  1.00 98.55           O  
ATOM    925  CG1 VAL A  58     -22.127  -8.448  24.480  1.00 98.55           C  
ATOM    926 HG11 VAL A  58     -21.257  -7.971  24.030  1.00 98.55           H  
ATOM    927 HG12 VAL A  58     -22.773  -8.838  23.694  1.00 98.55           H  
ATOM    928 HG13 VAL A  58     -21.795  -9.288  25.091  1.00 98.55           H  
ATOM    929  CG2 VAL A  58     -21.987  -7.108  26.550  1.00 98.55           C  
ATOM    930 HG21 VAL A  58     -21.035  -6.703  26.205  1.00 98.55           H  
ATOM    931 HG22 VAL A  58     -22.461  -6.368  27.194  1.00 98.55           H  
ATOM    932 HG23 VAL A  58     -21.802  -8.007  27.138  1.00 98.55           H  
ATOM    933  N   ARG A  59     -25.153  -6.874  23.176  1.00 98.19           N  
ATOM    934  H   ARG A  59     -25.642  -6.985  24.052  1.00 98.19           H  
ATOM    935  CA  ARG A  59     -25.864  -7.169  21.922  1.00 98.19           C  
ATOM    936  HA  ARG A  59     -25.305  -7.933  21.383  1.00 98.19           H  
ATOM    937  C   ARG A  59     -25.925  -5.949  21.002  1.00 98.19           C  
ATOM    938  CB  ARG A  59     -27.263  -7.707  22.255  1.00 98.19           C  
ATOM    939  HB2 ARG A  59     -27.159  -8.561  22.924  1.00 98.19           H  
ATOM    940  HB3 ARG A  59     -27.835  -6.937  22.773  1.00 98.19           H  
ATOM    941  O   ARG A  59     -25.658  -6.082  19.808  1.00 98.19           O  
ATOM    942  CG  ARG A  59     -28.030  -8.153  21.004  1.00 98.19           C  
ATOM    943  HG2 ARG A  59     -28.155  -7.311  20.323  1.00 98.19           H  
ATOM    944  HG3 ARG A  59     -27.470  -8.940  20.501  1.00 98.19           H  
ATOM    945  CD  ARG A  59     -29.413  -8.678  21.399  1.00 98.19           C  
ATOM    946  HD2 ARG A  59     -29.977  -7.870  21.866  1.00 98.19           H  
ATOM    947  HD3 ARG A  59     -29.285  -9.465  22.141  1.00 98.19           H  
ATOM    948  NE  ARG A  59     -30.151  -9.167  20.216  1.00 98.19           N  
ATOM    949  HE  ARG A  59     -30.246  -8.506  19.458  1.00 98.19           H  
ATOM    950  NH1 ARG A  59     -30.703 -11.259  20.992  1.00 98.19           N  
ATOM    951 HH11 ARG A  59     -31.130 -12.164  20.850  1.00 98.19           H  
ATOM    952 HH12 ARG A  59     -30.322 -11.010  21.893  1.00 98.19           H  
ATOM    953  NH2 ARG A  59     -31.280 -10.669  18.923  1.00 98.19           N  
ATOM    954 HH21 ARG A  59     -31.699 -11.581  18.806  1.00 98.19           H  
ATOM    955 HH22 ARG A  59     -31.330  -9.997  18.171  1.00 98.19           H  
ATOM    956  CZ  ARG A  59     -30.704 -10.357  20.051  1.00 98.19           C  
ATOM    957  N   LYS A  60     -26.246  -4.766  21.538  1.00 98.01           N  
ATOM    958  H   LYS A  60     -26.461  -4.745  22.524  1.00 98.01           H  
ATOM    959  CA  LYS A  60     -26.282  -3.505  20.774  1.00 98.01           C  
ATOM    960  HA  LYS A  60     -26.949  -3.614  19.919  1.00 98.01           H  
ATOM    961  C   LYS A  60     -24.910  -3.151  20.204  1.00 98.01           C  
ATOM    962  CB  LYS A  60     -26.786  -2.366  21.672  1.00 98.01           C  
ATOM    963  HB2 LYS A  60     -26.551  -1.411  21.203  1.00 98.01           H  
ATOM    964  HB3 LYS A  60     -26.259  -2.408  22.626  1.00 98.01           H  
ATOM    965  O   LYS A  60     -24.812  -2.818  19.023  1.00 98.01           O  
ATOM    966  CG  LYS A  60     -28.302  -2.421  21.909  1.00 98.01           C  
ATOM    967  HG2 LYS A  60     -28.602  -3.426  22.205  1.00 98.01           H  
ATOM    968  HG3 LYS A  60     -28.821  -2.165  20.985  1.00 98.01           H  
ATOM    969  CD  LYS A  60     -28.687  -1.427  23.011  1.00 98.01           C  
ATOM    970  HD2 LYS A  60     -28.445  -0.414  22.689  1.00 98.01           H  
ATOM    971  HD3 LYS A  60     -28.107  -1.661  23.904  1.00 98.01           H  
ATOM    972  CE  LYS A  60     -30.177  -1.530  23.346  1.00 98.01           C  
ATOM    973  HE2 LYS A  60     -30.405  -2.576  23.555  1.00 98.01           H  
ATOM    974  HE3 LYS A  60     -30.760  -1.222  22.479  1.00 98.01           H  
ATOM    975  NZ  LYS A  60     -30.516  -0.703  24.531  1.00 98.01           N  
ATOM    976  HZ1 LYS A  60     -31.492  -0.802  24.773  1.00 98.01           H  
ATOM    977  HZ2 LYS A  60     -30.304   0.272  24.374  1.00 98.01           H  
ATOM    978  HZ3 LYS A  60     -29.979  -1.014  25.328  1.00 98.01           H  
ATOM    979  N   THR A  61     -23.859  -3.266  21.013  1.00 98.09           N  
ATOM    980  H   THR A  61     -24.023  -3.506  21.981  1.00 98.09           H  
ATOM    981  CA  THR A  61     -22.478  -2.993  20.587  1.00 98.09           C  
ATOM    982  HA  THR A  61     -22.423  -1.979  20.191  1.00 98.09           H  
ATOM    983  C   THR A  61     -22.043  -3.946  19.477  1.00 98.09           C  
ATOM    984  CB  THR A  61     -21.516  -3.076  21.779  1.00 98.09           C  
ATOM    985  HB  THR A  61     -21.547  -4.074  22.218  1.00 98.09           H  
ATOM    986  O   THR A  61     -21.539  -3.498  18.449  1.00 98.09           O  
ATOM    987  CG2 THR A  61     -20.076  -2.746  21.381  1.00 98.09           C  
ATOM    988 HG21 THR A  61     -19.459  -2.675  22.276  1.00 98.09           H  
ATOM    989 HG22 THR A  61     -19.671  -3.534  20.746  1.00 98.09           H  
ATOM    990 HG23 THR A  61     -20.039  -1.796  20.847  1.00 98.09           H  
ATOM    991  OG1 THR A  61     -21.922  -2.137  22.745  1.00 98.09           O  
ATOM    992  HG1 THR A  61     -22.598  -2.532  23.301  1.00 98.09           H  
ATOM    993  N   LEU A  62     -22.322  -5.244  19.628  1.00 97.17           N  
ATOM    994  H   LEU A  62     -22.719  -5.557  20.502  1.00 97.17           H  
ATOM    995  CA  LEU A  62     -22.009  -6.252  18.616  1.00 97.17           C  
ATOM    996  HA  LEU A  62     -20.938  -6.215  18.422  1.00 97.17           H  
ATOM    997  C   LEU A  62     -22.726  -5.975  17.288  1.00 97.17           C  
ATOM    998  CB  LEU A  62     -22.370  -7.637  19.178  1.00 97.17           C  
ATOM    999  HB2 LEU A  62     -21.813  -7.796  20.102  1.00 97.17           H  
ATOM   1000  HB3 LEU A  62     -23.432  -7.651  19.421  1.00 97.17           H  
ATOM   1001  O   LEU A  62     -22.096  -6.008  16.236  1.00 97.17           O  
ATOM   1002  CG  LEU A  62     -22.073  -8.800  18.213  1.00 97.17           C  
ATOM   1003  HG  LEU A  62     -22.627  -8.659  17.285  1.00 97.17           H  
ATOM   1004  CD1 LEU A  62     -20.582  -8.917  17.892  1.00 97.17           C  
ATOM   1005 HD11 LEU A  62     -20.000  -9.001  18.810  1.00 97.17           H  
ATOM   1006 HD12 LEU A  62     -20.250  -8.048  17.326  1.00 97.17           H  
ATOM   1007 HD13 LEU A  62     -20.407  -9.798  17.274  1.00 97.17           H  
ATOM   1008  CD2 LEU A  62     -22.542 -10.112  18.842  1.00 97.17           C  
ATOM   1009 HD21 LEU A  62     -22.361 -10.932  18.147  1.00 97.17           H  
ATOM   1010 HD22 LEU A  62     -21.996 -10.299  19.766  1.00 97.17           H  
ATOM   1011 HD23 LEU A  62     -23.610 -10.059  19.053  1.00 97.17           H  
ATOM   1012  N   MET A  63     -24.023  -5.651  17.324  1.00 96.61           N  
ATOM   1013  H   MET A  63     -24.492  -5.649  18.219  1.00 96.61           H  
ATOM   1014  CA  MET A  63     -24.788  -5.306  16.118  1.00 96.61           C  
ATOM   1015  HA  MET A  63     -24.710  -6.122  15.399  1.00 96.61           H  
ATOM   1016  C   MET A  63     -24.249  -4.049  15.424  1.00 96.61           C  
ATOM   1017  CB  MET A  63     -26.264  -5.098  16.481  1.00 96.61           C  
ATOM   1018  HB2 MET A  63     -26.776  -4.630  15.640  1.00 96.61           H  
ATOM   1019  HB3 MET A  63     -26.342  -4.434  17.342  1.00 96.61           H  
ATOM   1020  O   MET A  63     -24.202  -3.994  14.196  1.00 96.61           O  
ATOM   1021  CG  MET A  63     -26.972  -6.418  16.788  1.00 96.61           C  
ATOM   1022  HG2 MET A  63     -26.432  -6.949  17.571  1.00 96.61           H  
ATOM   1023  HG3 MET A  63     -26.949  -7.032  15.887  1.00 96.61           H  
ATOM   1024  SD  MET A  63     -28.697  -6.210  17.305  1.00 96.61           S  
ATOM   1025  CE  MET A  63     -29.194  -7.946  17.278  1.00 96.61           C  
ATOM   1026  HE1 MET A  63     -30.248  -8.020  17.546  1.00 96.61           H  
ATOM   1027  HE2 MET A  63     -28.576  -8.513  17.974  1.00 96.61           H  
ATOM   1028  HE3 MET A  63     -29.053  -8.342  16.273  1.00 96.61           H  
ATOM   1029  N   SER A  64     -23.826  -3.047  16.199  1.00 95.99           N  
ATOM   1030  H   SER A  64     -23.906  -3.148  17.201  1.00 95.99           H  
ATOM   1031  CA  SER A  64     -23.212  -1.827  15.666  1.00 95.99           C  
ATOM   1032  HA  SER A  64     -23.883  -1.385  14.930  1.00 95.99           H  
ATOM   1033  C   SER A  64     -21.881  -2.120  14.967  1.00 95.99           C  
ATOM   1034  CB  SER A  64     -23.012  -0.820  16.800  1.00 95.99           C  
ATOM   1035  HB2 SER A  64     -23.957  -0.671  17.322  1.00 95.99           H  
ATOM   1036  HB3 SER A  64     -22.277  -1.205  17.507  1.00 95.99           H  
ATOM   1037  O   SER A  64     -21.670  -1.670  13.841  1.00 95.99           O  
ATOM   1038  OG  SER A  64     -22.566   0.421  16.288  1.00 95.99           O  
ATOM   1039  HG  SER A  64     -22.276   0.959  17.028  1.00 95.99           H  
ATOM   1040  N   LEU A  65     -21.012  -2.926  15.590  1.00 91.61           N  
ATOM   1041  H   LEU A  65     -21.246  -3.269  16.511  1.00 91.61           H  
ATOM   1042  CA  LEU A  65     -19.733  -3.339  15.005  1.00 91.61           C  
ATOM   1043  HA  LEU A  65     -19.182  -2.454  14.689  1.00 91.61           H  
ATOM   1044  C   LEU A  65     -19.928  -4.192  13.750  1.00 91.61           C  
ATOM   1045  CB  LEU A  65     -18.910  -4.109  16.052  1.00 91.61           C  
ATOM   1046  HB2 LEU A  65     -18.078  -4.600  15.548  1.00 91.61           H  
ATOM   1047  HB3 LEU A  65     -19.538  -4.888  16.484  1.00 91.61           H  
ATOM   1048  O   LEU A  65     -19.287  -3.929  12.737  1.00 91.61           O  
ATOM   1049  CG  LEU A  65     -18.339  -3.233  17.180  1.00 91.61           C  
ATOM   1050  HG  LEU A  65     -19.139  -2.656  17.644  1.00 91.61           H  
ATOM   1051  CD1 LEU A  65     -17.712  -4.132  18.246  1.00 91.61           C  
ATOM   1052 HD11 LEU A  65     -16.896  -4.712  17.814  1.00 91.61           H  
ATOM   1053 HD12 LEU A  65     -18.466  -4.809  18.645  1.00 91.61           H  
ATOM   1054 HD13 LEU A  65     -17.324  -3.521  19.061  1.00 91.61           H  
ATOM   1055  CD2 LEU A  65     -17.267  -2.265  16.673  1.00 91.61           C  
ATOM   1056 HD21 LEU A  65     -16.833  -1.723  17.513  1.00 91.61           H  
ATOM   1057 HD22 LEU A  65     -17.701  -1.537  15.988  1.00 91.61           H  
ATOM   1058 HD23 LEU A  65     -16.478  -2.814  16.159  1.00 91.61           H  
ATOM   1059  N   GLN A  66     -20.858  -5.150  13.779  1.00 92.67           N  
ATOM   1060  H   GLN A  66     -21.325  -5.351  14.652  1.00 92.67           H  
ATOM   1061  CA  GLN A  66     -21.173  -5.975  12.613  1.00 92.67           C  
ATOM   1062  HA  GLN A  66     -20.267  -6.502  12.314  1.00 92.67           H  
ATOM   1063  C   GLN A  66     -21.615  -5.109  11.430  1.00 92.67           C  
ATOM   1064  CB  GLN A  66     -22.252  -7.005  12.981  1.00 92.67           C  
ATOM   1065  HB2 GLN A  66     -23.181  -6.490  13.226  1.00 92.67           H  
ATOM   1066  HB3 GLN A  66     -21.931  -7.563  13.861  1.00 92.67           H  
ATOM   1067  O   GLN A  66     -21.099  -5.262  10.329  1.00 92.67           O  
ATOM   1068  CG  GLN A  66     -22.515  -7.995  11.834  1.00 92.67           C  
ATOM   1069  HG2 GLN A  66     -23.297  -8.693  12.135  1.00 92.67           H  
ATOM   1070  HG3 GLN A  66     -22.874  -7.457  10.957  1.00 92.67           H  
ATOM   1071  CD  GLN A  66     -21.272  -8.802  11.473  1.00 92.67           C  
ATOM   1072  NE2 GLN A  66     -20.876  -8.871  10.226  1.00 92.67           N  
ATOM   1073 HE21 GLN A  66     -20.027  -9.379  10.025  1.00 92.67           H  
ATOM   1074 HE22 GLN A  66     -21.337  -8.380   9.473  1.00 92.67           H  
ATOM   1075  OE1 GLN A  66     -20.622  -9.376  12.334  1.00 92.67           O  
ATOM   1076  N   LYS A  67     -22.489  -4.122  11.668  1.00 93.23           N  
ATOM   1077  H   LYS A  67     -22.879  -4.044  12.596  1.00 93.23           H  
ATOM   1078  CA  LYS A  67     -22.919  -3.182  10.626  1.00 93.23           C  
ATOM   1079  HA  LYS A  67     -23.335  -3.761   9.802  1.00 93.23           H  
ATOM   1080  C   LYS A  67     -21.753  -2.380  10.035  1.00 93.23           C  
ATOM   1081  CB  LYS A  67     -24.007  -2.270  11.208  1.00 93.23           C  
ATOM   1082  HB2 LYS A  67     -23.601  -1.713  12.052  1.00 93.23           H  
ATOM   1083  HB3 LYS A  67     -24.827  -2.893  11.567  1.00 93.23           H  
ATOM   1084  O   LYS A  67     -21.778  -2.077   8.845  1.00 93.23           O  
ATOM   1085  CG  LYS A  67     -24.545  -1.284  10.164  1.00 93.23           C  
ATOM   1086  HG2 LYS A  67     -23.743  -0.622   9.838  1.00 93.23           H  
ATOM   1087  HG3 LYS A  67     -24.922  -1.837   9.304  1.00 93.23           H  
ATOM   1088  CD  LYS A  67     -25.665  -0.421  10.746  1.00 93.23           C  
ATOM   1089  HD2 LYS A  67     -25.293   0.101  11.628  1.00 93.23           H  
ATOM   1090  HD3 LYS A  67     -26.502  -1.061  11.026  1.00 93.23           H  
ATOM   1091  CE  LYS A  67     -26.102   0.588   9.681  1.00 93.23           C  
ATOM   1092  HE2 LYS A  67     -26.452   0.037   8.808  1.00 93.23           H  
ATOM   1093  HE3 LYS A  67     -25.230   1.167   9.377  1.00 93.23           H  
ATOM   1094  NZ  LYS A  67     -27.165   1.487  10.190  1.00 93.23           N  
ATOM   1095  HZ1 LYS A  67     -26.814   2.039  10.960  1.00 93.23           H  
ATOM   1096  HZ2 LYS A  67     -27.954   0.944  10.509  1.00 93.23           H  
ATOM   1097  HZ3 LYS A  67     -27.473   2.111   9.458  1.00 93.23           H  
ATOM   1098  N   GLN A  68     -20.755  -2.009  10.839  1.00 89.67           N  
ATOM   1099  H   GLN A  68     -20.780  -2.304  11.805  1.00 89.67           H  
ATOM   1100  CA  GLN A  68     -19.564  -1.307  10.343  1.00 89.67           C  
ATOM   1101  HA  GLN A  68     -19.878  -0.478   9.709  1.00 89.67           H  
ATOM   1102  C   GLN A  68     -18.691  -2.216   9.473  1.00 89.67           C  
ATOM   1103  CB  GLN A  68     -18.738  -0.742  11.505  1.00 89.67           C  
ATOM   1104  HB2 GLN A  68     -18.517  -1.531  12.224  1.00 89.67           H  
ATOM   1105  HB3 GLN A  68     -17.792  -0.373  11.108  1.00 89.67           H  
ATOM   1106  O   GLN A  68     -18.227  -1.775   8.425  1.00 89.67           O  
ATOM   1107  CG  GLN A  68     -19.446   0.416  12.217  1.00 89.67           C  
ATOM   1108  HG2 GLN A  68     -19.604   1.232  11.511  1.00 89.67           H  
ATOM   1109  HG3 GLN A  68     -20.421   0.088  12.576  1.00 89.67           H  
ATOM   1110  CD  GLN A  68     -18.639   0.953  13.395  1.00 89.67           C  
ATOM   1111  NE2 GLN A  68     -19.281   1.547  14.376  1.00 89.67           N  
ATOM   1112 HE21 GLN A  68     -20.290   1.536  14.406  1.00 89.67           H  
ATOM   1113 HE22 GLN A  68     -18.698   1.867  15.136  1.00 89.67           H  
ATOM   1114  OE1 GLN A  68     -17.426   0.873  13.462  1.00 89.67           O  
ATOM   1115  N   VAL A  69     -18.512  -3.477   9.876  1.00 87.80           N  
ATOM   1116  H   VAL A  69     -18.918  -3.765  10.754  1.00 87.80           H  
ATOM   1117  CA  VAL A  69     -17.781  -4.483   9.091  1.00 87.80           C  
ATOM   1118  HA  VAL A  69     -16.800  -4.084   8.833  1.00 87.80           H  
ATOM   1119  C   VAL A  69     -18.498  -4.769   7.769  1.00 87.80           C  
ATOM   1120  CB  VAL A  69     -17.573  -5.770   9.915  1.00 87.80           C  
ATOM   1121  HB  VAL A  69     -18.533  -6.116  10.298  1.00 87.80           H  
ATOM   1122  O   VAL A  69     -17.859  -4.746   6.723  1.00 87.80           O  
ATOM   1123  CG1 VAL A  69     -16.946  -6.900   9.090  1.00 87.80           C  
ATOM   1124 HG11 VAL A  69     -16.748  -7.761   9.728  1.00 87.80           H  
ATOM   1125 HG12 VAL A  69     -17.633  -7.217   8.305  1.00 87.80           H  
ATOM   1126 HG13 VAL A  69     -16.014  -6.563   8.636  1.00 87.80           H  
ATOM   1127  CG2 VAL A  69     -16.640  -5.501  11.105  1.00 87.80           C  
ATOM   1128 HG21 VAL A  69     -16.536  -6.408  11.701  1.00 87.80           H  
ATOM   1129 HG22 VAL A  69     -17.047  -4.716  11.742  1.00 87.80           H  
ATOM   1130 HG23 VAL A  69     -15.658  -5.193  10.745  1.00 87.80           H  
ATOM   1131  N   ASP A  70     -19.821  -4.947   7.794  1.00 88.68           N  
ATOM   1132  H   ASP A  70     -20.273  -5.035   8.693  1.00 88.68           H  
ATOM   1133  CA  ASP A  70     -20.629  -5.228   6.598  1.00 88.68           C  
ATOM   1134  HA  ASP A  70     -20.203  -6.083   6.073  1.00 88.68           H  
ATOM   1135  C   ASP A  70     -20.666  -4.048   5.612  1.00 88.68           C  
ATOM   1136  CB  ASP A  70     -22.071  -5.571   7.013  1.00 88.68           C  
ATOM   1137  HB2 ASP A  70     -22.678  -5.660   6.112  1.00 88.68           H  
ATOM   1138  HB3 ASP A  70     -22.474  -4.748   7.603  1.00 88.68           H  
ATOM   1139  O   ASP A  70     -20.808  -4.242   4.405  1.00 88.68           O  
ATOM   1140  CG  ASP A  70     -22.219  -6.876   7.802  1.00 88.68           C  
ATOM   1141  OD1 ASP A  70     -21.322  -7.743   7.732  1.00 88.68           O  
ATOM   1142  OD2 ASP A  70     -23.255  -7.017   8.490  1.00 88.68           O  
ATOM   1143  N   ALA A  71     -20.552  -2.814   6.113  1.00 90.65           N  
ATOM   1144  H   ALA A  71     -20.480  -2.716   7.116  1.00 90.65           H  
ATOM   1145  CA  ALA A  71     -20.508  -1.611   5.285  1.00 90.65           C  
ATOM   1146  HA  ALA A  71     -21.186  -1.743   4.442  1.00 90.65           H  
ATOM   1147  C   ALA A  71     -19.113  -1.330   4.698  1.00 90.65           C  
ATOM   1148  CB  ALA A  71     -21.007  -0.430   6.126  1.00 90.65           C  
ATOM   1149  HB1 ALA A  71     -20.350  -0.286   6.983  1.00 90.65           H  
ATOM   1150  HB2 ALA A  71     -22.019  -0.633   6.476  1.00 90.65           H  
ATOM   1151  HB3 ALA A  71     -21.011   0.475   5.519  1.00 90.65           H  
ATOM   1152  O   ALA A  71     -19.001  -0.565   3.735  1.00 90.65           O  
ATOM   1153  N   ALA A  72     -18.052  -1.904   5.272  1.00 93.78           N  
ATOM   1154  H   ALA A  72     -18.196  -2.570   6.017  1.00 93.78           H  
ATOM   1155  CA  ALA A  72     -16.692  -1.686   4.807  1.00 93.78           C  
ATOM   1156  HA  ALA A  72     -16.578  -0.614   4.649  1.00 93.78           H  
ATOM   1157  C   ALA A  72     -16.445  -2.432   3.479  1.00 93.78           C  
ATOM   1158  CB  ALA A  72     -15.701  -2.092   5.900  1.00 93.78           C  
ATOM   1159  HB1 ALA A  72     -15.805  -3.156   6.108  1.00 93.78           H  
ATOM   1160  HB2 ALA A  72     -15.906  -1.530   6.812  1.00 93.78           H  
ATOM   1161  HB3 ALA A  72     -14.683  -1.881   5.573  1.00 93.78           H  
ATOM   1162  O   ALA A  72     -16.781  -3.610   3.341  1.00 93.78           O  
ATOM   1163  N   PRO A  73     -15.833  -1.785   2.475  1.00 95.24           N  
ATOM   1164  CA  PRO A  73     -15.555  -2.435   1.202  1.00 95.24           C  
ATOM   1165  HA  PRO A  73     -16.468  -2.886   0.813  1.00 95.24           H  
ATOM   1166  C   PRO A  73     -14.485  -3.524   1.370  1.00 95.24           C  
ATOM   1167  CB  PRO A  73     -15.110  -1.303   0.271  1.00 95.24           C  
ATOM   1168  HB2 PRO A  73     -15.983  -0.862  -0.209  1.00 95.24           H  
ATOM   1169  HB3 PRO A  73     -14.393  -1.643  -0.476  1.00 95.24           H  
ATOM   1170  O   PRO A  73     -13.472  -3.325   2.037  1.00 95.24           O  
ATOM   1171  CG  PRO A  73     -14.487  -0.287   1.230  1.00 95.24           C  
ATOM   1172  HG2 PRO A  73     -14.523   0.730   0.840  1.00 95.24           H  
ATOM   1173  HG3 PRO A  73     -13.460  -0.573   1.458  1.00 95.24           H  
ATOM   1174  CD  PRO A  73     -15.342  -0.417   2.484  1.00 95.24           C  
ATOM   1175  HD2 PRO A  73     -14.739  -0.215   3.370  1.00 95.24           H  
ATOM   1176  HD3 PRO A  73     -16.186   0.270   2.433  1.00 95.24           H  
ATOM   1177  N   ASN A  74     -14.658  -4.668   0.706  1.00 93.12           N  
ATOM   1178  H   ASN A  74     -15.556  -4.842   0.278  1.00 93.12           H  
ATOM   1179  CA  ASN A  74     -13.637  -5.727   0.691  1.00 93.12           C  
ATOM   1180  HA  ASN A  74     -13.294  -5.907   1.710  1.00 93.12           H  
ATOM   1181  C   ASN A  74     -12.391  -5.340  -0.122  1.00 93.12           C  
ATOM   1182  CB  ASN A  74     -14.267  -7.017   0.145  1.00 93.12           C  
ATOM   1183  HB2 ASN A  74     -14.806  -6.812  -0.780  1.00 93.12           H  
ATOM   1184  HB3 ASN A  74     -13.478  -7.737  -0.072  1.00 93.12           H  
ATOM   1185  O   ASN A  74     -11.295  -5.822   0.150  1.00 93.12           O  
ATOM   1186  CG  ASN A  74     -15.184  -7.662   1.164  1.00 93.12           C  
ATOM   1187  ND2 ASN A  74     -16.372  -8.066   0.782  1.00 93.12           N  
ATOM   1188 HD21 ASN A  74     -16.709  -7.926  -0.159  1.00 93.12           H  
ATOM   1189 HD22 ASN A  74     -16.957  -8.423   1.524  1.00 93.12           H  
ATOM   1190  OD1 ASN A  74     -14.836  -7.822   2.316  1.00 93.12           O  
ATOM   1191  N   SER A  75     -12.565  -4.470  -1.117  1.00 94.89           N  
ATOM   1192  H   SER A  75     -13.490  -4.095  -1.269  1.00 94.89           H  
ATOM   1193  CA  SER A  75     -11.492  -3.936  -1.952  1.00 94.89           C  
ATOM   1194  HA  SER A  75     -10.623  -3.746  -1.322  1.00 94.89           H  
ATOM   1195  C   SER A  75     -11.909  -2.614  -2.591  1.00 94.89           C  
ATOM   1196  CB  SER A  75     -11.081  -4.960  -3.020  1.00 94.89           C  
ATOM   1197  HB2 SER A  75     -10.797  -5.885  -2.519  1.00 94.89           H  
ATOM   1198  HB3 SER A  75     -10.204  -4.594  -3.554  1.00 94.89           H  
ATOM   1199  O   SER A  75     -13.090  -2.249  -2.607  1.00 94.89           O  
ATOM   1200  OG  SER A  75     -12.099  -5.244  -3.959  1.00 94.89           O  
ATOM   1201  HG  SER A  75     -11.883  -6.136  -4.242  1.00 94.89           H  
ATOM   1202  N   CYS A  76     -10.941  -1.898  -3.168  1.00 97.07           N  
ATOM   1203  H   CYS A  76      -9.987  -2.224  -3.106  1.00 97.07           H  
ATOM   1204  CA  CYS A  76     -11.190  -0.630  -3.852  1.00 97.07           C  
ATOM   1205  HA  CYS A  76     -11.654   0.054  -3.141  1.00 97.07           H  
ATOM   1206  C   CYS A  76     -12.158  -0.749  -5.042  1.00 97.07           C  
ATOM   1207  CB  CYS A  76      -9.852  -0.022  -4.275  1.00 97.07           C  
ATOM   1208  HB2 CYS A  76     -10.034   0.812  -4.954  1.00 97.07           H  
ATOM   1209  HB3 CYS A  76      -9.271  -0.768  -4.818  1.00 97.07           H  
ATOM   1210  O   CYS A  76     -12.724   0.260  -5.458  1.00 97.07           O  
ATOM   1211  SG  CYS A  76      -8.865   0.594  -2.892  1.00 97.07           S  
ATOM   1212  N   ARG A  77     -12.417  -1.960  -5.563  1.00 94.27           N  
ATOM   1213  H   ARG A  77     -11.927  -2.752  -5.173  1.00 94.27           H  
ATOM   1214  CA  ARG A  77     -13.384  -2.215  -6.649  1.00 94.27           C  
ATOM   1215  HA  ARG A  77     -13.098  -1.623  -7.519  1.00 94.27           H  
ATOM   1216  C   ARG A  77     -14.812  -1.779  -6.293  1.00 94.27           C  
ATOM   1217  CB  ARG A  77     -13.300  -3.709  -7.018  1.00 94.27           C  
ATOM   1218  HB2 ARG A  77     -13.773  -4.312  -6.243  1.00 94.27           H  
ATOM   1219  HB3 ARG A  77     -12.249  -3.991  -7.072  1.00 94.27           H  
ATOM   1220  O   ARG A  77     -15.569  -1.354  -7.167  1.00 94.27           O  
ATOM   1221  CG  ARG A  77     -13.941  -4.020  -8.380  1.00 94.27           C  
ATOM   1222  HG2 ARG A  77     -13.566  -3.311  -9.118  1.00 94.27           H  
ATOM   1223  HG3 ARG A  77     -15.023  -3.912  -8.306  1.00 94.27           H  
ATOM   1224  CD  ARG A  77     -13.599  -5.442  -8.857  1.00 94.27           C  
ATOM   1225  HD2 ARG A  77     -14.000  -6.166  -8.148  1.00 94.27           H  
ATOM   1226  HD3 ARG A  77     -12.515  -5.558  -8.880  1.00 94.27           H  
ATOM   1227  NE  ARG A  77     -14.170  -5.702 -10.196  1.00 94.27           N  
ATOM   1228  HE  ARG A  77     -15.174  -5.639 -10.280  1.00 94.27           H  
ATOM   1229  NH1 ARG A  77     -12.251  -6.217 -11.406  1.00 94.27           N  
ATOM   1230 HH11 ARG A  77     -11.883  -6.543 -12.288  1.00 94.27           H  
ATOM   1231 HH12 ARG A  77     -11.685  -6.420 -10.594  1.00 94.27           H  
ATOM   1232  NH2 ARG A  77     -14.217  -6.005 -12.438  1.00 94.27           N  
ATOM   1233 HH21 ARG A  77     -13.785  -6.150 -13.339  1.00 94.27           H  
ATOM   1234 HH22 ARG A  77     -15.224  -5.924 -12.463  1.00 94.27           H  
ATOM   1235  CZ  ARG A  77     -13.532  -5.980 -11.328  1.00 94.27           C  
ATOM   1236  N   TYR A  78     -15.157  -1.830  -5.007  1.00 94.15           N  
ATOM   1237  H   TYR A  78     -14.478  -2.191  -4.353  1.00 94.15           H  
ATOM   1238  CA  TYR A  78     -16.470  -1.436  -4.488  1.00 94.15           C  
ATOM   1239  HA  TYR A  78     -17.196  -1.484  -5.300  1.00 94.15           H  
ATOM   1240  C   TYR A  78     -16.511   0.003  -3.961  1.00 94.15           C  
ATOM   1241  CB  TYR A  78     -16.914  -2.449  -3.428  1.00 94.15           C  
ATOM   1242  HB2 TYR A  78     -17.920  -2.199  -3.092  1.00 94.15           H  
ATOM   1243  HB3 TYR A  78     -16.250  -2.378  -2.566  1.00 94.15           H  
ATOM   1244  O   TYR A  78     -17.564   0.478  -3.543  1.00 94.15           O  
ATOM   1245  CG  TYR A  78     -16.918  -3.871  -3.949  1.00 94.15           C  
ATOM   1246  CD1 TYR A  78     -17.925  -4.288  -4.841  1.00 94.15           C  
ATOM   1247  HD1 TYR A  78     -18.722  -3.612  -5.115  1.00 94.15           H  
ATOM   1248  CD2 TYR A  78     -15.880  -4.754  -3.593  1.00 94.15           C  
ATOM   1249  HD2 TYR A  78     -15.084  -4.423  -2.942  1.00 94.15           H  
ATOM   1250  CE1 TYR A  78     -17.901  -5.593  -5.369  1.00 94.15           C  
ATOM   1251  HE1 TYR A  78     -18.670  -5.931  -6.048  1.00 94.15           H  
ATOM   1252  CE2 TYR A  78     -15.852  -6.058  -4.120  1.00 94.15           C  
ATOM   1253  HE2 TYR A  78     -15.039  -6.722  -3.867  1.00 94.15           H  
ATOM   1254  OH  TYR A  78     -16.838  -7.729  -5.532  1.00 94.15           O  
ATOM   1255  HH  TYR A  78     -16.045  -8.207  -5.278  1.00 94.15           H  
ATOM   1256  CZ  TYR A  78     -16.866  -6.479  -5.007  1.00 94.15           C  
ATOM   1257  N   VAL A  79     -15.388   0.724  -4.004  1.00 95.87           N  
ATOM   1258  H   VAL A  79     -14.564   0.326  -4.431  1.00 95.87           H  
ATOM   1259  CA  VAL A  79     -15.313   2.110  -3.539  1.00 95.87           C  
ATOM   1260  HA  VAL A  79     -15.974   2.223  -2.679  1.00 95.87           H  
ATOM   1261  C   VAL A  79     -15.805   3.040  -4.640  1.00 95.87           C  
ATOM   1262  CB  VAL A  79     -13.895   2.463  -3.065  1.00 95.87           C  
ATOM   1263  HB  VAL A  79     -13.176   2.281  -3.864  1.00 95.87           H  
ATOM   1264  O   VAL A  79     -15.217   3.132  -5.718  1.00 95.87           O  
ATOM   1265  CG1 VAL A  79     -13.781   3.930  -2.629  1.00 95.87           C  
ATOM   1266 HG11 VAL A  79     -12.785   4.113  -2.225  1.00 95.87           H  
ATOM   1267 HG12 VAL A  79     -13.925   4.590  -3.484  1.00 95.87           H  
ATOM   1268 HG13 VAL A  79     -14.521   4.158  -1.863  1.00 95.87           H  
ATOM   1269  CG2 VAL A  79     -13.539   1.593  -1.857  1.00 95.87           C  
ATOM   1270 HG21 VAL A  79     -13.623   0.533  -2.094  1.00 95.87           H  
ATOM   1271 HG22 VAL A  79     -14.209   1.832  -1.031  1.00 95.87           H  
ATOM   1272 HG23 VAL A  79     -12.512   1.797  -1.555  1.00 95.87           H  
ATOM   1273  N   LYS A  80     -16.895   3.756  -4.363  1.00 92.93           N  
ATOM   1274  H   LYS A  80     -17.335   3.621  -3.464  1.00 92.93           H  
ATOM   1275  CA  LYS A  80     -17.426   4.805  -5.237  1.00 92.93           C  
ATOM   1276  HA  LYS A  80     -16.935   4.753  -6.209  1.00 92.93           H  
ATOM   1277  C   LYS A  80     -17.082   6.165  -4.639  1.00 92.93           C  
ATOM   1278  CB  LYS A  80     -18.940   4.614  -5.446  1.00 92.93           C  
ATOM   1279  HB2 LYS A  80     -19.302   5.398  -6.111  1.00 92.93           H  
ATOM   1280  HB3 LYS A  80     -19.447   4.734  -4.489  1.00 92.93           H  
ATOM   1281  O   LYS A  80     -17.470   6.459  -3.516  1.00 92.93           O  
ATOM   1282  CG  LYS A  80     -19.339   3.246  -6.034  1.00 92.93           C  
ATOM   1283  HG2 LYS A  80     -19.079   2.461  -5.324  1.00 92.93           H  
ATOM   1284  HG3 LYS A  80     -20.421   3.233  -6.163  1.00 92.93           H  
ATOM   1285  CD  LYS A  80     -18.675   2.938  -7.386  1.00 92.93           C  
ATOM   1286  HD2 LYS A  80     -17.593   2.909  -7.255  1.00 92.93           H  
ATOM   1287  HD3 LYS A  80     -18.930   3.718  -8.103  1.00 92.93           H  
ATOM   1288  CE  LYS A  80     -19.141   1.575  -7.909  1.00 92.93           C  
ATOM   1289  HE2 LYS A  80     -19.015   0.845  -7.109  1.00 92.93           H  
ATOM   1290  HE3 LYS A  80     -20.203   1.629  -8.147  1.00 92.93           H  
ATOM   1291  NZ  LYS A  80     -18.356   1.147  -9.095  1.00 92.93           N  
ATOM   1292  HZ1 LYS A  80     -17.377   1.073  -8.856  1.00 92.93           H  
ATOM   1293  HZ2 LYS A  80     -18.451   1.802  -9.858  1.00 92.93           H  
ATOM   1294  HZ3 LYS A  80     -18.653   0.234  -9.410  1.00 92.93           H  
ATOM   1295  N   SER A  81     -16.345   6.978  -5.391  1.00 95.72           N  
ATOM   1296  H   SER A  81     -16.051   6.664  -6.304  1.00 95.72           H  
ATOM   1297  CA  SER A  81     -15.952   8.331  -4.989  1.00 95.72           C  
ATOM   1298  HA  SER A  81     -16.644   8.699  -4.232  1.00 95.72           H  
ATOM   1299  C   SER A  81     -15.997   9.287  -6.180  1.00 95.72           C  
ATOM   1300  CB  SER A  81     -14.548   8.326  -4.377  1.00 95.72           C  
ATOM   1301  HB2 SER A  81     -14.495   7.583  -3.582  1.00 95.72           H  
ATOM   1302  HB3 SER A  81     -13.817   8.092  -5.151  1.00 95.72           H  
ATOM   1303  O   SER A  81     -15.753   8.891  -7.327  1.00 95.72           O  
ATOM   1304  OG  SER A  81     -14.270   9.603  -3.848  1.00 95.72           O  
ATOM   1305  HG  SER A  81     -13.372   9.625  -3.507  1.00 95.72           H  
ATOM   1306  N   THR A  82     -16.295  10.557  -5.917  1.00 95.72           N  
ATOM   1307  H   THR A  82     -16.466  10.831  -4.960  1.00 95.72           H  
ATOM   1308  CA  THR A  82     -16.102  11.651  -6.879  1.00 95.72           C  
ATOM   1309  HA  THR A  82     -16.504  11.364  -7.851  1.00 95.72           H  
ATOM   1310  C   THR A  82     -14.618  11.955  -7.066  1.00 95.72           C  
ATOM   1311  CB  THR A  82     -16.836  12.919  -6.419  1.00 95.72           C  
ATOM   1312  HB  THR A  82     -16.563  13.759  -7.057  1.00 95.72           H  
ATOM   1313  O   THR A  82     -14.190  12.212  -8.189  1.00 95.72           O  
ATOM   1314  CG2 THR A  82     -18.351  12.706  -6.491  1.00 95.72           C  
ATOM   1315 HG21 THR A  82     -18.658  11.907  -5.815  1.00 95.72           H  
ATOM   1316 HG22 THR A  82     -18.645  12.458  -7.511  1.00 95.72           H  
ATOM   1317 HG23 THR A  82     -18.852  13.627  -6.194  1.00 95.72           H  
ATOM   1318  OG1 THR A  82     -16.510  13.210  -5.077  1.00 95.72           O  
ATOM   1319  HG1 THR A  82     -15.837  13.893  -5.046  1.00 95.72           H  
ATOM   1320  N   GLU A  83     -13.832  11.814  -5.998  1.00 96.71           N  
ATOM   1321  H   GLU A  83     -14.269  11.577  -5.120  1.00 96.71           H  
ATOM   1322  CA  GLU A  83     -12.396  12.079  -5.973  1.00 96.71           C  
ATOM   1323  HA  GLU A  83     -12.213  13.039  -6.456  1.00 96.71           H  
ATOM   1324  C   GLU A  83     -11.594  11.021  -6.720  1.00 96.71           C  
ATOM   1325  CB  GLU A  83     -11.889  12.146  -4.521  1.00 96.71           C  
ATOM   1326  HB2 GLU A  83     -10.818  12.347  -4.538  1.00 96.71           H  
ATOM   1327  HB3 GLU A  83     -12.036  11.179  -4.039  1.00 96.71           H  
ATOM   1328  O   GLU A  83     -11.907   9.831  -6.654  1.00 96.71           O  
ATOM   1329  CG  GLU A  83     -12.579  13.227  -3.681  1.00 96.71           C  
ATOM   1330  HG2 GLU A  83     -13.602  12.912  -3.474  1.00 96.71           H  
ATOM   1331  HG3 GLU A  83     -12.059  13.321  -2.728  1.00 96.71           H  
ATOM   1332  CD  GLU A  83     -12.575  14.571  -4.413  1.00 96.71           C  
ATOM   1333  OE1 GLU A  83     -13.680  15.141  -4.554  1.00 96.71           O  
ATOM   1334  OE2 GLU A  83     -11.496  14.932  -4.938  1.00 96.71           O  
ATOM   1335  N   ALA A  84     -10.501  11.439  -7.367  1.00 97.07           N  
ATOM   1336  H   ALA A  84     -10.302  12.429  -7.376  1.00 97.07           H  
ATOM   1337  CA  ALA A  84      -9.582  10.520  -8.041  1.00 97.07           C  
ATOM   1338  HA  ALA A  84     -10.154   9.938  -8.763  1.00 97.07           H  
ATOM   1339  C   ALA A  84      -8.933   9.520  -7.074  1.00 97.07           C  
ATOM   1340  CB  ALA A  84      -8.526  11.335  -8.796  1.00 97.07           C  
ATOM   1341  HB1 ALA A  84      -9.013  11.991  -9.517  1.00 97.07           H  
ATOM   1342  HB2 ALA A  84      -7.862  10.656  -9.331  1.00 97.07           H  
ATOM   1343  HB3 ALA A  84      -7.943  11.934  -8.097  1.00 97.07           H  
ATOM   1344  O   ALA A  84      -8.662   8.378  -7.445  1.00 97.07           O  
ATOM   1345  N   ARG A  85      -8.709   9.957  -5.830  1.00 97.69           N  
ATOM   1346  H   ARG A  85      -9.054  10.875  -5.589  1.00 97.69           H  
ATOM   1347  CA  ARG A  85      -8.119   9.167  -4.752  1.00 97.69           C  
ATOM   1348  HA  ARG A  85      -8.039   8.130  -5.081  1.00 97.69           H  
ATOM   1349  C   ARG A  85      -9.017   9.203  -3.530  1.00 97.69           C  
ATOM   1350  CB  ARG A  85      -6.714   9.683  -4.431  1.00 97.69           C  
ATOM   1351  HB2 ARG A  85      -6.366   9.252  -3.493  1.00 97.69           H  
ATOM   1352  HB3 ARG A  85      -6.753  10.766  -4.314  1.00 97.69           H  
ATOM   1353  O   ARG A  85      -9.447  10.275  -3.122  1.00 97.69           O  
ATOM   1354  CG  ARG A  85      -5.737   9.286  -5.543  1.00 97.69           C  
ATOM   1355  HG2 ARG A  85      -5.202   8.386  -5.239  1.00 97.69           H  
ATOM   1356  HG3 ARG A  85      -6.266   9.059  -6.468  1.00 97.69           H  
ATOM   1357  CD  ARG A  85      -4.745  10.402  -5.838  1.00 97.69           C  
ATOM   1358  HD2 ARG A  85      -5.297  11.300  -6.116  1.00 97.69           H  
ATOM   1359  HD3 ARG A  85      -4.166  10.609  -4.939  1.00 97.69           H  
ATOM   1360  NE  ARG A  85      -3.857   9.965  -6.926  1.00 97.69           N  
ATOM   1361  HE  ARG A  85      -3.452   9.045  -6.821  1.00 97.69           H  
ATOM   1362  NH1 ARG A  85      -3.975  11.747  -8.345  1.00 97.69           N  
ATOM   1363 HH11 ARG A  85      -3.648  12.210  -9.180  1.00 97.69           H  
ATOM   1364 HH12 ARG A  85      -4.765  12.104  -7.826  1.00 97.69           H  
ATOM   1365  NH2 ARG A  85      -2.484  10.103  -8.693  1.00 97.69           N  
ATOM   1366 HH21 ARG A  85      -2.149  10.518  -9.551  1.00 97.69           H  
ATOM   1367 HH22 ARG A  85      -2.079   9.221  -8.415  1.00 97.69           H  
ATOM   1368  CZ  ARG A  85      -3.459  10.604  -7.997  1.00 97.69           C  
ATOM   1369  N   ALA A  86      -9.274   8.042  -2.944  1.00 97.84           N  
ATOM   1370  H   ALA A  86      -8.884   7.204  -3.352  1.00 97.84           H  
ATOM   1371  CA  ALA A  86     -10.078   7.916  -1.734  1.00 97.84           C  
ATOM   1372  HA  ALA A  86     -10.231   8.897  -1.285  1.00 97.84           H  
ATOM   1373  C   ALA A  86      -9.350   7.040  -0.717  1.00 97.84           C  
ATOM   1374  CB  ALA A  86     -11.452   7.348  -2.106  1.00 97.84           C  
ATOM   1375  HB1 ALA A  86     -12.069   7.265  -1.211  1.00 97.84           H  
ATOM   1376  HB2 ALA A  86     -11.340   6.360  -2.552  1.00 97.84           H  
ATOM   1377  HB3 ALA A  86     -11.943   8.011  -2.818  1.00 97.84           H  
ATOM   1378  O   ALA A  86      -8.989   5.910  -1.028  1.00 97.84           O  
ATOM   1379  N   VAL A  87      -9.137   7.551   0.493  1.00 98.09           N  
ATOM   1380  H   VAL A  87      -9.498   8.469   0.711  1.00 98.09           H  
ATOM   1381  CA  VAL A  87      -8.558   6.765   1.586  1.00 98.09           C  
ATOM   1382  HA  VAL A  87      -7.928   5.982   1.165  1.00 98.09           H  
ATOM   1383  C   VAL A  87      -9.693   6.108   2.358  1.00 98.09           C  
ATOM   1384  CB  VAL A  87      -7.665   7.621   2.494  1.00 98.09           C  
ATOM   1385  HB  VAL A  87      -8.260   8.416   2.942  1.00 98.09           H  
ATOM   1386  O   VAL A  87     -10.571   6.802   2.867  1.00 98.09           O  
ATOM   1387  CG1 VAL A  87      -7.038   6.781   3.612  1.00 98.09           C  
ATOM   1388 HG11 VAL A  87      -7.816   6.387   4.266  1.00 98.09           H  
ATOM   1389 HG12 VAL A  87      -6.472   5.954   3.186  1.00 98.09           H  
ATOM   1390 HG13 VAL A  87      -6.366   7.415   4.191  1.00 98.09           H  
ATOM   1391  CG2 VAL A  87      -6.518   8.259   1.700  1.00 98.09           C  
ATOM   1392 HG21 VAL A  87      -6.905   8.862   0.878  1.00 98.09           H  
ATOM   1393 HG22 VAL A  87      -5.857   7.488   1.305  1.00 98.09           H  
ATOM   1394 HG23 VAL A  87      -5.957   8.921   2.359  1.00 98.09           H  
ATOM   1395  N   VAL A  88      -9.683   4.781   2.438  1.00 97.02           N  
ATOM   1396  H   VAL A  88      -8.899   4.281   2.043  1.00 97.02           H  
ATOM   1397  CA  VAL A  88     -10.736   3.987   3.085  1.00 97.02           C  
ATOM   1398  HA  VAL A  88     -11.328   4.638   3.728  1.00 97.02           H  
ATOM   1399  C   VAL A  88     -10.127   2.912   3.977  1.00 97.02           C  
ATOM   1400  CB  VAL A  88     -11.700   3.350   2.060  1.00 97.02           C  
ATOM   1401  HB  VAL A  88     -12.495   2.850   2.614  1.00 97.02           H  
ATOM   1402  O   VAL A  88      -8.977   2.520   3.790  1.00 97.02           O  
ATOM   1403  CG1 VAL A  88     -12.363   4.400   1.158  1.00 97.02           C  
ATOM   1404 HG11 VAL A  88     -11.625   4.853   0.497  1.00 97.02           H  
ATOM   1405 HG12 VAL A  88     -12.820   5.176   1.772  1.00 97.02           H  
ATOM   1406 HG13 VAL A  88     -13.137   3.925   0.554  1.00 97.02           H  
ATOM   1407  CG2 VAL A  88     -11.017   2.300   1.177  1.00 97.02           C  
ATOM   1408 HG21 VAL A  88     -11.752   1.847   0.512  1.00 97.02           H  
ATOM   1409 HG22 VAL A  88     -10.221   2.762   0.592  1.00 97.02           H  
ATOM   1410 HG23 VAL A  88     -10.591   1.504   1.787  1.00 97.02           H  
ATOM   1411  N   THR A  89     -10.914   2.401   4.917  1.00 96.76           N  
ATOM   1412  H   THR A  89     -11.852   2.760   5.021  1.00 96.76           H  
ATOM   1413  CA  THR A  89     -10.585   1.183   5.663  1.00 96.76           C  
ATOM   1414  HA  THR A  89      -9.521   0.964   5.575  1.00 96.76           H  
ATOM   1415  C   THR A  89     -11.361   0.024   5.052  1.00 96.76           C  
ATOM   1416  CB  THR A  89     -10.889   1.349   7.156  1.00 96.76           C  
ATOM   1417  HB  THR A  89     -11.957   1.511   7.302  1.00 96.76           H  
ATOM   1418  O   THR A  89     -12.586   0.089   4.951  1.00 96.76           O  
ATOM   1419  CG2 THR A  89     -10.443   0.143   7.974  1.00 96.76           C  
ATOM   1420 HG21 THR A  89     -10.608   0.325   9.036  1.00 96.76           H  
ATOM   1421 HG22 THR A  89      -9.384  -0.048   7.798  1.00 96.76           H  
ATOM   1422 HG23 THR A  89     -11.020  -0.736   7.686  1.00 96.76           H  
ATOM   1423  OG1 THR A  89     -10.176   2.455   7.666  1.00 96.76           O  
ATOM   1424  HG1 THR A  89     -10.231   2.389   8.622  1.00 96.76           H  
ATOM   1425  N   LEU A  90     -10.650  -1.010   4.605  1.00 95.64           N  
ATOM   1426  H   LEU A  90      -9.648  -0.999   4.726  1.00 95.64           H  
ATOM   1427  CA  LEU A  90     -11.261  -2.220   4.059  1.00 95.64           C  
ATOM   1428  HA  LEU A  90     -12.060  -1.923   3.379  1.00 95.64           H  
ATOM   1429  C   LEU A  90     -11.900  -3.059   5.172  1.00 95.64           C  
ATOM   1430  CB  LEU A  90     -10.211  -3.042   3.283  1.00 95.64           C  
ATOM   1431  HB2 LEU A  90      -9.439  -3.361   3.983  1.00 95.64           H  
ATOM   1432  HB3 LEU A  90     -10.696  -3.936   2.891  1.00 95.64           H  
ATOM   1433  O   LEU A  90     -11.559  -2.907   6.344  1.00 95.64           O  
ATOM   1434  CG  LEU A  90      -9.530  -2.313   2.110  1.00 95.64           C  
ATOM   1435  HG  LEU A  90      -8.955  -1.471   2.496  1.00 95.64           H  
ATOM   1436  CD1 LEU A  90      -8.565  -3.268   1.405  1.00 95.64           C  
ATOM   1437 HD11 LEU A  90      -9.109  -4.119   0.995  1.00 95.64           H  
ATOM   1438 HD12 LEU A  90      -7.824  -3.626   2.119  1.00 95.64           H  
ATOM   1439 HD13 LEU A  90      -8.047  -2.746   0.601  1.00 95.64           H  
ATOM   1440  CD2 LEU A  90     -10.533  -1.792   1.077  1.00 95.64           C  
ATOM   1441 HD21 LEU A  90     -10.004  -1.384   0.215  1.00 95.64           H  
ATOM   1442 HD22 LEU A  90     -11.130  -0.996   1.522  1.00 95.64           H  
ATOM   1443 HD23 LEU A  90     -11.189  -2.602   0.761  1.00 95.64           H  
ATOM   1444  N   ALA A  91     -12.756  -4.014   4.806  1.00 93.40           N  
ATOM   1445  H   ALA A  91     -13.056  -4.040   3.842  1.00 93.40           H  
ATOM   1446  CA  ALA A  91     -13.351  -4.969   5.751  1.00 93.40           C  
ATOM   1447  HA  ALA A  91     -13.953  -4.420   6.475  1.00 93.40           H  
ATOM   1448  C   ALA A  91     -12.308  -5.775   6.553  1.00 93.40           C  
ATOM   1449  CB  ALA A  91     -14.273  -5.903   4.964  1.00 93.40           C  
ATOM   1450  HB1 ALA A  91     -15.026  -5.326   4.429  1.00 93.40           H  
ATOM   1451  HB2 ALA A  91     -14.784  -6.577   5.652  1.00 93.40           H  
ATOM   1452  HB3 ALA A  91     -13.692  -6.492   4.254  1.00 93.40           H  
ATOM   1453  O   ALA A  91     -12.591  -6.248   7.649  1.00 93.40           O  
ATOM   1454  N   SER A  92     -11.075  -5.895   6.046  1.00 92.56           N  
ATOM   1455  H   SER A  92     -10.878  -5.448   5.162  1.00 92.56           H  
ATOM   1456  CA  SER A  92      -9.949  -6.488   6.779  1.00 92.56           C  
ATOM   1457  HA  SER A  92     -10.299  -7.398   7.267  1.00 92.56           H  
ATOM   1458  C   SER A  92      -9.364  -5.596   7.881  1.00 92.56           C  
ATOM   1459  CB  SER A  92      -8.839  -6.866   5.796  1.00 92.56           C  
ATOM   1460  HB2 SER A  92      -8.035  -7.371   6.332  1.00 92.56           H  
ATOM   1461  HB3 SER A  92      -9.246  -7.552   5.053  1.00 92.56           H  
ATOM   1462  O   SER A  92      -8.413  -6.009   8.534  1.00 92.56           O  
ATOM   1463  OG  SER A  92      -8.325  -5.724   5.138  1.00 92.56           O  
ATOM   1464  HG  SER A  92      -7.398  -5.633   5.371  1.00 92.56           H  
ATOM   1465  N   GLY A  93      -9.848  -4.362   8.043  1.00 94.15           N  
ATOM   1466  H   GLY A  93     -10.643  -4.082   7.486  1.00 94.15           H  
ATOM   1467  CA  GLY A  93      -9.254  -3.342   8.911  1.00 94.15           C  
ATOM   1468  HA2 GLY A  93     -10.018  -2.605   9.160  1.00 94.15           H  
ATOM   1469  HA3 GLY A  93      -8.914  -3.808   9.835  1.00 94.15           H  
ATOM   1470  C   GLY A  93      -8.063  -2.602   8.289  1.00 94.15           C  
ATOM   1471  O   GLY A  93      -7.578  -1.633   8.869  1.00 94.15           O  
ATOM   1472  N   LEU A  94      -7.604  -3.005   7.097  1.00 96.59           N  
ATOM   1473  H   LEU A  94      -8.076  -3.776   6.645  1.00 96.59           H  
ATOM   1474  CA  LEU A  94      -6.475  -2.367   6.420  1.00 96.59           C  
ATOM   1475  HA  LEU A  94      -5.705  -2.183   7.169  1.00 96.59           H  
ATOM   1476  C   LEU A  94      -6.898  -1.023   5.818  1.00 96.59           C  
ATOM   1477  CB  LEU A  94      -5.889  -3.314   5.357  1.00 96.59           C  
ATOM   1478  HB2 LEU A  94      -5.610  -4.252   5.837  1.00 96.59           H  
ATOM   1479  HB3 LEU A  94      -6.662  -3.521   4.616  1.00 96.59           H  
ATOM   1480  O   LEU A  94      -7.818  -0.959   4.999  1.00 96.59           O  
ATOM   1481  CG  LEU A  94      -4.653  -2.749   4.627  1.00 96.59           C  
ATOM   1482  HG  LEU A  94      -4.911  -1.799   4.158  1.00 96.59           H  
ATOM   1483  CD1 LEU A  94      -3.471  -2.515   5.564  1.00 96.59           C  
ATOM   1484 HD11 LEU A  94      -3.222  -3.433   6.097  1.00 96.59           H  
ATOM   1485 HD12 LEU A  94      -3.692  -1.728   6.285  1.00 96.59           H  
ATOM   1486 HD13 LEU A  94      -2.598  -2.204   4.991  1.00 96.59           H  
ATOM   1487  CD2 LEU A  94      -4.226  -3.719   3.528  1.00 96.59           C  
ATOM   1488 HD21 LEU A  94      -3.385  -3.295   2.979  1.00 96.59           H  
ATOM   1489 HD22 LEU A  94      -5.050  -3.885   2.834  1.00 96.59           H  
ATOM   1490 HD23 LEU A  94      -3.913  -4.667   3.965  1.00 96.59           H  
ATOM   1491  N   LYS A  95      -6.199   0.048   6.191  1.00 97.91           N  
ATOM   1492  H   LYS A  95      -5.453  -0.085   6.859  1.00 97.91           H  
ATOM   1493  CA  LYS A  95      -6.392   1.380   5.612  1.00 97.91           C  
ATOM   1494  HA  LYS A  95      -7.449   1.506   5.381  1.00 97.91           H  
ATOM   1495  C   LYS A  95      -5.601   1.502   4.311  1.00 97.91           C  
ATOM   1496  CB  LYS A  95      -6.001   2.436   6.650  1.00 97.91           C  
ATOM   1497  HB2 LYS A  95      -6.481   2.188   7.597  1.00 97.91           H  
ATOM   1498  HB3 LYS A  95      -4.921   2.417   6.798  1.00 97.91           H  
ATOM   1499  O   LYS A  95      -4.383   1.357   4.331  1.00 97.91           O  
ATOM   1500  CG  LYS A  95      -6.447   3.844   6.237  1.00 97.91           C  
ATOM   1501  HG2 LYS A  95      -7.532   3.866   6.140  1.00 97.91           H  
ATOM   1502  HG3 LYS A  95      -6.004   4.112   5.277  1.00 97.91           H  
ATOM   1503  CD  LYS A  95      -6.009   4.849   7.309  1.00 97.91           C  
ATOM   1504  HD2 LYS A  95      -4.926   4.802   7.421  1.00 97.91           H  
ATOM   1505  HD3 LYS A  95      -6.474   4.581   8.258  1.00 97.91           H  
ATOM   1506  CE  LYS A  95      -6.422   6.269   6.919  1.00 97.91           C  
ATOM   1507  HE2 LYS A  95      -7.504   6.297   6.790  1.00 97.91           H  
ATOM   1508  HE3 LYS A  95      -5.961   6.499   5.958  1.00 97.91           H  
ATOM   1509  NZ  LYS A  95      -5.993   7.260   7.937  1.00 97.91           N  
ATOM   1510  HZ1 LYS A  95      -6.427   7.065   8.828  1.00 97.91           H  
ATOM   1511  HZ2 LYS A  95      -4.991   7.225   8.065  1.00 97.91           H  
ATOM   1512  HZ3 LYS A  95      -6.240   8.198   7.655  1.00 97.91           H  
ATOM   1513  N   VAL A  96      -6.275   1.815   3.207  1.00 98.38           N  
ATOM   1514  H   VAL A  96      -7.269   1.970   3.294  1.00 98.38           H  
ATOM   1515  CA  VAL A  96      -5.695   1.892   1.854  1.00 98.38           C  
ATOM   1516  HA  VAL A  96      -4.608   1.863   1.925  1.00 98.38           H  
ATOM   1517  C   VAL A  96      -6.069   3.191   1.147  1.00 98.38           C  
ATOM   1518  CB  VAL A  96      -6.100   0.689   0.983  1.00 98.38           C  
ATOM   1519  HB  VAL A  96      -5.611   0.812   0.016  1.00 98.38           H  
ATOM   1520  O   VAL A  96      -7.115   3.779   1.425  1.00 98.38           O  
ATOM   1521  CG1 VAL A  96      -5.621  -0.636   1.582  1.00 98.38           C  
ATOM   1522 HG11 VAL A  96      -4.559  -0.572   1.822  1.00 98.38           H  
ATOM   1523 HG12 VAL A  96      -6.186  -0.865   2.485  1.00 98.38           H  
ATOM   1524 HG13 VAL A  96      -5.766  -1.440   0.860  1.00 98.38           H  
ATOM   1525  CG2 VAL A  96      -7.609   0.601   0.728  1.00 98.38           C  
ATOM   1526 HG21 VAL A  96      -8.148   0.535   1.673  1.00 98.38           H  
ATOM   1527 HG22 VAL A  96      -7.825  -0.280   0.124  1.00 98.38           H  
ATOM   1528 HG23 VAL A  96      -7.951   1.481   0.184  1.00 98.38           H  
ATOM   1529  N   MET A  97      -5.250   3.612   0.182  1.00 98.66           N  
ATOM   1530  H   MET A  97      -4.398   3.096   0.016  1.00 98.66           H  
ATOM   1531  CA  MET A  97      -5.626   4.634  -0.796  1.00 98.66           C  
ATOM   1532  HA  MET A  97      -6.453   5.224  -0.401  1.00 98.66           H  
ATOM   1533  C   MET A  97      -6.096   3.965  -2.091  1.00 98.66           C  
ATOM   1534  CB  MET A  97      -4.456   5.597  -1.029  1.00 98.66           C  
ATOM   1535  HB2 MET A  97      -4.149   6.008  -0.068  1.00 98.66           H  
ATOM   1536  HB3 MET A  97      -3.616   5.053  -1.460  1.00 98.66           H  
ATOM   1537  O   MET A  97      -5.333   3.268  -2.755  1.00 98.66           O  
ATOM   1538  CG  MET A  97      -4.838   6.757  -1.960  1.00 98.66           C  
ATOM   1539  HG2 MET A  97      -5.164   6.344  -2.915  1.00 98.66           H  
ATOM   1540  HG3 MET A  97      -5.681   7.297  -1.528  1.00 98.66           H  
ATOM   1541  SD  MET A  97      -3.490   7.935  -2.283  1.00 98.66           S  
ATOM   1542  CE  MET A  97      -3.527   8.886  -0.737  1.00 98.66           C  
ATOM   1543  HE1 MET A  97      -2.659   9.543  -0.683  1.00 98.66           H  
ATOM   1544  HE2 MET A  97      -3.524   8.212   0.119  1.00 98.66           H  
ATOM   1545  HE3 MET A  97      -4.434   9.490  -0.700  1.00 98.66           H  
ATOM   1546  N   CYS A  98      -7.349   4.208  -2.461  1.00 98.59           N  
ATOM   1547  H   CYS A  98      -7.936   4.749  -1.842  1.00 98.59           H  
ATOM   1548  CA  CYS A  98      -7.943   3.737  -3.701  1.00 98.59           C  
ATOM   1549  HA  CYS A  98      -7.462   2.797  -3.972  1.00 98.59           H  
ATOM   1550  C   CYS A  98      -7.750   4.745  -4.831  1.00 98.59           C  
ATOM   1551  CB  CYS A  98      -9.439   3.482  -3.498  1.00 98.59           C  
ATOM   1552  HB2 CYS A  98      -9.919   4.420  -3.217  1.00 98.59           H  
ATOM   1553  HB3 CYS A  98      -9.861   3.161  -4.450  1.00 98.59           H  
ATOM   1554  O   CYS A  98      -8.085   5.916  -4.653  1.00 98.59           O  
ATOM   1555  SG  CYS A  98      -9.851   2.241  -2.255  1.00 98.59           S  
ATOM   1556  N   ASP A  99      -7.325   4.285  -6.006  1.00 98.46           N  
ATOM   1557  H   ASP A  99      -7.098   3.303  -6.070  1.00 98.46           H  
ATOM   1558  CA  ASP A  99      -7.539   5.013  -7.260  1.00 98.46           C  
ATOM   1559  HA  ASP A  99      -7.616   6.078  -7.044  1.00 98.46           H  
ATOM   1560  C   ASP A  99      -8.875   4.572  -7.872  1.00 98.46           C  
ATOM   1561  CB  ASP A  99      -6.337   4.869  -8.197  1.00 98.46           C  
ATOM   1562  HB2 ASP A  99      -5.487   5.362  -7.726  1.00 98.46           H  
ATOM   1563  HB3 ASP A  99      -6.069   3.819  -8.311  1.00 98.46           H  
ATOM   1564  O   ASP A  99      -9.098   3.403  -8.209  1.00 98.46           O  
ATOM   1565  CG  ASP A  99      -6.520   5.476  -9.591  1.00 98.46           C  
ATOM   1566  OD1 ASP A  99      -7.639   5.854 -10.010  1.00 98.46           O  
ATOM   1567  OD2 ASP A  99      -5.494   5.550 -10.295  1.00 98.46           O  
ATOM   1568  N   THR A 100      -9.790   5.534  -7.973  1.00 97.89           N  
ATOM   1569  H   THR A 100      -9.507   6.478  -7.749  1.00 97.89           H  
ATOM   1570  CA  THR A 100     -11.188   5.304  -8.352  1.00 97.89           C  
ATOM   1571  HA  THR A 100     -11.414   4.245  -8.230  1.00 97.89           H  
ATOM   1572  C   THR A 100     -11.481   5.640  -9.817  1.00 97.89           C  
ATOM   1573  CB  THR A 100     -12.145   6.070  -7.427  1.00 97.89           C  
ATOM   1574  HB  THR A 100     -13.158   5.708  -7.607  1.00 97.89           H  
ATOM   1575  O   THR A 100     -12.636   5.532 -10.236  1.00 97.89           O  
ATOM   1576  CG2 THR A 100     -11.830   5.880  -5.940  1.00 97.89           C  
ATOM   1577 HG21 THR A 100     -10.910   6.400  -5.673  1.00 97.89           H  
ATOM   1578 HG22 THR A 100     -12.653   6.264  -5.336  1.00 97.89           H  
ATOM   1579 HG23 THR A 100     -11.717   4.818  -5.726  1.00 97.89           H  
ATOM   1580  OG1 THR A 100     -12.098   7.434  -7.765  1.00 97.89           O  
ATOM   1581  HG1 THR A 100     -11.957   7.989  -6.995  1.00 97.89           H  
ATOM   1582  N   LYS A 101     -10.475   6.062 -10.601  1.00 97.69           N  
ATOM   1583  H   LYS A 101      -9.543   6.066 -10.212  1.00 97.69           H  
ATOM   1584  CA  LYS A 101     -10.672   6.603 -11.959  1.00 97.69           C  
ATOM   1585  HA  LYS A 101     -11.704   6.437 -12.270  1.00 97.69           H  
ATOM   1586  C   LYS A 101      -9.833   5.905 -13.024  1.00 97.69           C  
ATOM   1587  CB  LYS A 101     -10.390   8.119 -11.981  1.00 97.69           C  
ATOM   1588  HB2 LYS A 101     -10.593   8.502 -12.981  1.00 97.69           H  
ATOM   1589  HB3 LYS A 101      -9.332   8.276 -11.772  1.00 97.69           H  
ATOM   1590  O   LYS A 101     -10.356   5.650 -14.107  1.00 97.69           O  
ATOM   1591  CG  LYS A 101     -11.199   8.937 -10.965  1.00 97.69           C  
ATOM   1592  HG2 LYS A 101     -10.850   9.969 -10.998  1.00 97.69           H  
ATOM   1593  HG3 LYS A 101     -10.989   8.533  -9.975  1.00 97.69           H  
ATOM   1594  CD  LYS A 101     -12.716   8.924 -11.178  1.00 97.69           C  
ATOM   1595  HD2 LYS A 101     -12.969   9.448 -12.100  1.00 97.69           H  
ATOM   1596  HD3 LYS A 101     -13.066   7.894 -11.238  1.00 97.69           H  
ATOM   1597  CE  LYS A 101     -13.370   9.607  -9.972  1.00 97.69           C  
ATOM   1598  HE2 LYS A 101     -12.919   9.197  -9.068  1.00 97.69           H  
ATOM   1599  HE3 LYS A 101     -13.158  10.676  -9.980  1.00 97.69           H  
ATOM   1600  NZ  LYS A 101     -14.825   9.360  -9.926  1.00 97.69           N  
ATOM   1601  HZ1 LYS A 101     -15.005   8.377 -10.068  1.00 97.69           H  
ATOM   1602  HZ2 LYS A 101     -15.315   9.924 -10.606  1.00 97.69           H  
ATOM   1603  HZ3 LYS A 101     -15.160   9.573  -8.997  1.00 97.69           H  
ATOM   1604  N   THR A 102      -8.567   5.595 -12.747  1.00 97.46           N  
ATOM   1605  H   THR A 102      -8.197   5.798 -11.830  1.00 97.46           H  
ATOM   1606  CA  THR A 102      -7.654   5.034 -13.757  1.00 97.46           C  
ATOM   1607  HA  THR A 102      -7.625   5.710 -14.612  1.00 97.46           H  
ATOM   1608  C   THR A 102      -8.146   3.671 -14.235  1.00 97.46           C  
ATOM   1609  CB  THR A 102      -6.228   4.915 -13.214  1.00 97.46           C  
ATOM   1610  HB  THR A 102      -6.218   4.229 -12.367  1.00 97.46           H  
ATOM   1611  O   THR A 102      -8.392   2.784 -13.419  1.00 97.46           O  
ATOM   1612  CG2 THR A 102      -5.228   4.422 -14.259  1.00 97.46           C  
ATOM   1613 HG21 THR A 102      -4.219   4.476 -13.851  1.00 97.46           H  
ATOM   1614 HG22 THR A 102      -5.280   5.044 -15.153  1.00 97.46           H  
ATOM   1615 HG23 THR A 102      -5.440   3.387 -14.527  1.00 97.46           H  
ATOM   1616  OG1 THR A 102      -5.796   6.186 -12.792  1.00 97.46           O  
ATOM   1617  HG1 THR A 102      -5.714   6.115 -11.838  1.00 97.46           H  
ATOM   1618  N   ASP A 103      -8.305   3.498 -15.550  1.00 95.30           N  
ATOM   1619  H   ASP A 103      -7.971   4.217 -16.176  1.00 95.30           H  
ATOM   1620  CA  ASP A 103      -8.809   2.270 -16.184  1.00 95.30           C  
ATOM   1621  HA  ASP A 103      -9.065   2.522 -17.213  1.00 95.30           H  
ATOM   1622  C   ASP A 103     -10.109   1.730 -15.551  1.00 95.30           C  
ATOM   1623  CB  ASP A 103      -7.701   1.203 -16.257  1.00 95.30           C  
ATOM   1624  HB2 ASP A 103      -7.346   0.982 -15.250  1.00 95.30           H  
ATOM   1625  HB3 ASP A 103      -8.124   0.287 -16.668  1.00 95.30           H  
ATOM   1626  O   ASP A 103     -10.258   0.527 -15.336  1.00 95.30           O  
ATOM   1627  CG  ASP A 103      -6.510   1.569 -17.140  1.00 95.30           C  
ATOM   1628  OD1 ASP A 103      -6.535   2.623 -17.814  1.00 95.30           O  
ATOM   1629  OD2 ASP A 103      -5.552   0.759 -17.135  1.00 95.30           O  
ATOM   1630  N   GLY A 104     -11.043   2.620 -15.195  1.00 94.76           N  
ATOM   1631  H   GLY A 104     -10.837   3.600 -15.324  1.00 94.76           H  
ATOM   1632  CA  GLY A 104     -12.299   2.252 -14.525  1.00 94.76           C  
ATOM   1633  HA2 GLY A 104     -13.057   2.996 -14.770  1.00 94.76           H  
ATOM   1634  HA3 GLY A 104     -12.641   1.286 -14.897  1.00 94.76           H  
ATOM   1635  C   GLY A 104     -12.207   2.161 -12.996  1.00 94.76           C  
ATOM   1636  O   GLY A 104     -13.203   1.858 -12.340  1.00 94.76           O  
ATOM   1637  N   GLY A 105     -11.042   2.464 -12.421  1.00 96.66           N  
ATOM   1638  H   GLY A 105     -10.245   2.621 -13.022  1.00 96.66           H  
ATOM   1639  CA  GLY A 105     -10.800   2.471 -10.983  1.00 96.66           C  
ATOM   1640  HA2 GLY A 105      -9.884   3.022 -10.773  1.00 96.66           H  
ATOM   1641  HA3 GLY A 105     -11.630   2.979 -10.492  1.00 96.66           H  
ATOM   1642  C   GLY A 105     -10.673   1.073 -10.383  1.00 96.66           C  
ATOM   1643  O   GLY A 105     -10.428   0.082 -11.072  1.00 96.66           O  
ATOM   1644  N   GLY A 106     -10.839   1.005  -9.063  1.00 97.20           N  
ATOM   1645  H   GLY A 106     -10.937   1.870  -8.551  1.00 97.20           H  
ATOM   1646  CA  GLY A 106     -10.787  -0.246  -8.310  1.00 97.20           C  
ATOM   1647  HA2 GLY A 106     -11.427  -0.129  -7.436  1.00 97.20           H  
ATOM   1648  HA3 GLY A 106     -11.176  -1.061  -8.920  1.00 97.20           H  
ATOM   1649  C   GLY A 106      -9.395  -0.639  -7.825  1.00 97.20           C  
ATOM   1650  O   GLY A 106      -9.235  -1.723  -7.272  1.00 97.20           O  
ATOM   1651  N   TRP A 107      -8.408   0.235  -8.005  1.00 98.47           N  
ATOM   1652  H   TRP A 107      -8.622   1.137  -8.404  1.00 98.47           H  
ATOM   1653  CA  TRP A 107      -7.018  -0.034  -7.662  1.00 98.47           C  
ATOM   1654  HA  TRP A 107      -6.801  -1.090  -7.822  1.00 98.47           H  
ATOM   1655  C   TRP A 107      -6.716   0.321  -6.210  1.00 98.47           C  
ATOM   1656  CB  TRP A 107      -6.119   0.787  -8.576  1.00 98.47           C  
ATOM   1657  HB2 TRP A 107      -5.086   0.618  -8.275  1.00 98.47           H  
ATOM   1658  HB3 TRP A 107      -6.360   1.838  -8.414  1.00 98.47           H  
ATOM   1659  O   TRP A 107      -7.093   1.397  -5.750  1.00 98.47           O  
ATOM   1660  CG  TRP A 107      -6.230   0.503 -10.033  1.00 98.47           C  
ATOM   1661  CD1 TRP A 107      -6.997   1.164 -10.928  1.00 98.47           C  
ATOM   1662  HD1 TRP A 107      -7.634   2.007 -10.702  1.00 98.47           H  
ATOM   1663  CD2 TRP A 107      -5.536  -0.529 -10.783  1.00 98.47           C  
ATOM   1664  CE2 TRP A 107      -5.967  -0.472 -12.140  1.00 98.47           C  
ATOM   1665  CE3 TRP A 107      -4.578  -1.502 -10.439  1.00 98.47           C  
ATOM   1666  HE3 TRP A 107      -4.224  -1.557  -9.420  1.00 98.47           H  
ATOM   1667  NE1 TRP A 107      -6.855   0.584 -12.172  1.00 98.47           N  
ATOM   1668  HE1 TRP A 107      -7.352   0.918 -12.985  1.00 98.47           H  
ATOM   1669  CH2 TRP A 107      -4.539  -2.332 -12.728  1.00 98.47           C  
ATOM   1670  HH2 TRP A 107      -4.157  -3.029 -13.459  1.00 98.47           H  
ATOM   1671  CZ2 TRP A 107      -5.481  -1.360 -13.108  1.00 98.47           C  
ATOM   1672  HZ2 TRP A 107      -5.830  -1.311 -14.128  1.00 98.47           H  
ATOM   1673  CZ3 TRP A 107      -4.087  -2.402 -11.398  1.00 98.47           C  
ATOM   1674  HZ3 TRP A 107      -3.364  -3.154 -11.117  1.00 98.47           H  
ATOM   1675  N   ILE A 108      -5.976  -0.541  -5.521  1.00 98.50           N  
ATOM   1676  H   ILE A 108      -5.705  -1.395  -5.987  1.00 98.50           H  
ATOM   1677  CA  ILE A 108      -5.301  -0.241  -4.257  1.00 98.50           C  
ATOM   1678  HA  ILE A 108      -5.837   0.541  -3.720  1.00 98.50           H  
ATOM   1679  C   ILE A 108      -3.900   0.265  -4.596  1.00 98.50           C  
ATOM   1680  CB  ILE A 108      -5.241  -1.504  -3.365  1.00 98.50           C  
ATOM   1681  HB  ILE A 108      -4.788  -2.311  -3.940  1.00 98.50           H  
ATOM   1682  O   ILE A 108      -3.103  -0.476  -5.167  1.00 98.50           O  
ATOM   1683  CG1 ILE A 108      -6.655  -1.946  -2.931  1.00 98.50           C  
ATOM   1684 HG12 ILE A 108      -7.326  -1.934  -3.790  1.00 98.50           H  
ATOM   1685 HG13 ILE A 108      -7.024  -1.246  -2.181  1.00 98.50           H  
ATOM   1686  CG2 ILE A 108      -4.367  -1.240  -2.125  1.00 98.50           C  
ATOM   1687 HG21 ILE A 108      -4.366  -2.101  -1.457  1.00 98.50           H  
ATOM   1688 HG22 ILE A 108      -3.332  -1.065  -2.419  1.00 98.50           H  
ATOM   1689 HG23 ILE A 108      -4.728  -0.363  -1.589  1.00 98.50           H  
ATOM   1690  CD1 ILE A 108      -6.725  -3.351  -2.325  1.00 98.50           C  
ATOM   1691 HD11 ILE A 108      -6.194  -3.386  -1.374  1.00 98.50           H  
ATOM   1692 HD12 ILE A 108      -6.290  -4.075  -3.014  1.00 98.50           H  
ATOM   1693 HD13 ILE A 108      -7.768  -3.614  -2.146  1.00 98.50           H  
ATOM   1694  N   ILE A 109      -3.585   1.510  -4.245  1.00 98.82           N  
ATOM   1695  H   ILE A 109      -4.265   2.062  -3.742  1.00 98.82           H  
ATOM   1696  CA  ILE A 109      -2.225   2.043  -4.369  1.00 98.82           C  
ATOM   1697  HA  ILE A 109      -1.796   1.709  -5.314  1.00 98.82           H  
ATOM   1698  C   ILE A 109      -1.377   1.446  -3.245  1.00 98.82           C  
ATOM   1699  CB  ILE A 109      -2.223   3.586  -4.369  1.00 98.82           C  
ATOM   1700  HB  ILE A 109      -2.628   3.924  -3.415  1.00 98.82           H  
ATOM   1701  O   ILE A 109      -1.735   1.569  -2.074  1.00 98.82           O  
ATOM   1702  CG1 ILE A 109      -3.118   4.155  -5.497  1.00 98.82           C  
ATOM   1703 HG12 ILE A 109      -2.706   3.874  -6.467  1.00 98.82           H  
ATOM   1704 HG13 ILE A 109      -4.120   3.734  -5.420  1.00 98.82           H  
ATOM   1705  CG2 ILE A 109      -0.781   4.109  -4.514  1.00 98.82           C  
ATOM   1706 HG21 ILE A 109      -0.756   5.196  -4.435  1.00 98.82           H  
ATOM   1707 HG22 ILE A 109      -0.138   3.715  -3.727  1.00 98.82           H  
ATOM   1708 HG23 ILE A 109      -0.365   3.813  -5.477  1.00 98.82           H  
ATOM   1709  CD1 ILE A 109      -3.269   5.680  -5.444  1.00 98.82           C  
ATOM   1710 HD11 ILE A 109      -3.610   5.979  -4.453  1.00 98.82           H  
ATOM   1711 HD12 ILE A 109      -2.319   6.167  -5.666  1.00 98.82           H  
ATOM   1712 HD13 ILE A 109      -4.000   6.005  -6.184  1.00 98.82           H  
ATOM   1713  N   ILE A 110      -0.270   0.797  -3.608  1.00 98.76           N  
ATOM   1714  H   ILE A 110      -0.038   0.775  -4.591  1.00 98.76           H  
ATOM   1715  CA  ILE A 110       0.631   0.099  -2.681  1.00 98.76           C  
ATOM   1716  HA  ILE A 110       0.166   0.100  -1.696  1.00 98.76           H  
ATOM   1717  C   ILE A 110       1.975   0.810  -2.499  1.00 98.76           C  
ATOM   1718  CB  ILE A 110       0.813  -1.383  -3.074  1.00 98.76           C  
ATOM   1719  HB  ILE A 110       1.449  -1.842  -2.317  1.00 98.76           H  
ATOM   1720  O   ILE A 110       2.629   0.624  -1.479  1.00 98.76           O  
ATOM   1721  CG1 ILE A 110       1.478  -1.573  -4.451  1.00 98.76           C  
ATOM   1722 HG12 ILE A 110       0.785  -1.253  -5.229  1.00 98.76           H  
ATOM   1723 HG13 ILE A 110       2.378  -0.961  -4.514  1.00 98.76           H  
ATOM   1724  CG2 ILE A 110      -0.554  -2.090  -3.050  1.00 98.76           C  
ATOM   1725 HG21 ILE A 110      -1.142  -1.804  -3.922  1.00 98.76           H  
ATOM   1726 HG22 ILE A 110      -1.105  -1.804  -2.154  1.00 98.76           H  
ATOM   1727 HG23 ILE A 110      -0.433  -3.173  -3.036  1.00 98.76           H  
ATOM   1728  CD1 ILE A 110       1.884  -3.022  -4.740  1.00 98.76           C  
ATOM   1729 HD11 ILE A 110       1.102  -3.728  -4.459  1.00 98.76           H  
ATOM   1730 HD12 ILE A 110       2.799  -3.265  -4.201  1.00 98.76           H  
ATOM   1731 HD13 ILE A 110       2.048  -3.135  -5.812  1.00 98.76           H  
ATOM   1732  N   GLN A 111       2.367   1.661  -3.444  1.00 98.78           N  
ATOM   1733  H   GLN A 111       1.798   1.758  -4.273  1.00 98.78           H  
ATOM   1734  CA  GLN A 111       3.515   2.555  -3.323  1.00 98.78           C  
ATOM   1735  HA  GLN A 111       3.684   2.773  -2.269  1.00 98.78           H  
ATOM   1736  C   GLN A 111       3.202   3.857  -4.045  1.00 98.78           C  
ATOM   1737  CB  GLN A 111       4.773   1.875  -3.885  1.00 98.78           C  
ATOM   1738  HB2 GLN A 111       4.640   1.649  -4.943  1.00 98.78           H  
ATOM   1739  HB3 GLN A 111       4.914   0.934  -3.354  1.00 98.78           H  
ATOM   1740  O   GLN A 111       2.532   3.849  -5.083  1.00 98.78           O  
ATOM   1741  CG  GLN A 111       6.060   2.694  -3.748  1.00 98.78           C  
ATOM   1742  HG2 GLN A 111       6.015   3.312  -2.851  1.00 98.78           H  
ATOM   1743  HG3 GLN A 111       6.880   1.986  -3.624  1.00 98.78           H  
ATOM   1744  CD  GLN A 111       6.419   3.569  -4.948  1.00 98.78           C  
ATOM   1745  NE2 GLN A 111       7.676   3.928  -5.038  1.00 98.78           N  
ATOM   1746 HE21 GLN A 111       8.357   3.500  -4.427  1.00 98.78           H  
ATOM   1747 HE22 GLN A 111       7.995   4.401  -5.872  1.00 98.78           H  
ATOM   1748  OE1 GLN A 111       5.621   3.936  -5.801  1.00 98.78           O  
ATOM   1749  N   ARG A 112       3.669   4.978  -3.493  1.00 98.79           N  
ATOM   1750  H   ARG A 112       4.138   4.916  -2.600  1.00 98.79           H  
ATOM   1751  CA  ARG A 112       3.455   6.291  -4.093  1.00 98.79           C  
ATOM   1752  HA  ARG A 112       3.405   6.174  -5.176  1.00 98.79           H  
ATOM   1753  C   ARG A 112       4.582   7.271  -3.782  1.00 98.79           C  
ATOM   1754  CB  ARG A 112       2.105   6.790  -3.584  1.00 98.79           C  
ATOM   1755  HB2 ARG A 112       2.148   6.906  -2.501  1.00 98.79           H  
ATOM   1756  HB3 ARG A 112       1.338   6.053  -3.825  1.00 98.79           H  
ATOM   1757  O   ARG A 112       4.890   7.497  -2.613  1.00 98.79           O  
ATOM   1758  CG  ARG A 112       1.736   8.116  -4.225  1.00 98.79           C  
ATOM   1759  HG2 ARG A 112       2.473   8.863  -3.930  1.00 98.79           H  
ATOM   1760  HG3 ARG A 112       1.712   8.024  -5.310  1.00 98.79           H  
ATOM   1761  CD  ARG A 112       0.372   8.521  -3.694  1.00 98.79           C  
ATOM   1762  HD2 ARG A 112      -0.339   7.744  -3.973  1.00 98.79           H  
ATOM   1763  HD3 ARG A 112       0.407   8.558  -2.605  1.00 98.79           H  
ATOM   1764  NE  ARG A 112       0.016   9.848  -4.217  1.00 98.79           N  
ATOM   1765  HE  ARG A 112       0.685  10.579  -4.023  1.00 98.79           H  
ATOM   1766  NH1 ARG A 112      -1.902   9.171  -5.152  1.00 98.79           N  
ATOM   1767 HH11 ARG A 112      -1.943   8.522  -4.378  1.00 98.79           H  
ATOM   1768 HH12 ARG A 112      -1.752   8.668  -6.015  1.00 98.79           H  
ATOM   1769  NH2 ARG A 112      -1.132  11.198  -5.662  1.00 98.79           N  
ATOM   1770 HH21 ARG A 112      -1.946  11.297  -6.253  1.00 98.79           H  
ATOM   1771 HH22 ARG A 112      -0.423  11.913  -5.582  1.00 98.79           H  
ATOM   1772  CZ  ARG A 112      -0.996  10.081  -5.009  1.00 98.79           C  
ATOM   1773  N   ARG A 113       5.120   7.907  -4.828  1.00 98.32           N  
ATOM   1774  H   ARG A 113       4.796   7.623  -5.741  1.00 98.32           H  
ATOM   1775  CA  ARG A 113       6.144   8.967  -4.790  1.00 98.32           C  
ATOM   1776  HA  ARG A 113       6.314   9.289  -3.763  1.00 98.32           H  
ATOM   1777  C   ARG A 113       5.670  10.167  -5.602  1.00 98.32           C  
ATOM   1778  CB  ARG A 113       7.473   8.463  -5.377  1.00 98.32           C  
ATOM   1779  HB2 ARG A 113       8.245   9.201  -5.161  1.00 98.32           H  
ATOM   1780  HB3 ARG A 113       7.379   8.374  -6.460  1.00 98.32           H  
ATOM   1781  O   ARG A 113       5.365  10.016  -6.786  1.00 98.32           O  
ATOM   1782  CG  ARG A 113       7.967   7.123  -4.850  1.00 98.32           C  
ATOM   1783  HG2 ARG A 113       7.194   6.377  -5.038  1.00 98.32           H  
ATOM   1784  HG3 ARG A 113       8.859   6.837  -5.407  1.00 98.32           H  
ATOM   1785  CD  ARG A 113       8.285   7.155  -3.357  1.00 98.32           C  
ATOM   1786  HD2 ARG A 113       7.370   7.367  -2.804  1.00 98.32           H  
ATOM   1787  HD3 ARG A 113       8.631   6.164  -3.065  1.00 98.32           H  
ATOM   1788  NE  ARG A 113       9.306   8.159  -2.998  1.00 98.32           N  
ATOM   1789  HE  ARG A 113       8.990   8.968  -2.483  1.00 98.32           H  
ATOM   1790  NH1 ARG A 113      11.151   7.027  -3.802  1.00 98.32           N  
ATOM   1791 HH11 ARG A 113      10.576   6.351  -4.283  1.00 98.32           H  
ATOM   1792 HH12 ARG A 113      12.156   6.966  -3.879  1.00 98.32           H  
ATOM   1793  NH2 ARG A 113      11.430   8.855  -2.588  1.00 98.32           N  
ATOM   1794 HH21 ARG A 113      11.089   9.491  -1.882  1.00 98.32           H  
ATOM   1795 HH22 ARG A 113      12.413   8.630  -2.656  1.00 98.32           H  
ATOM   1796  CZ  ARG A 113      10.610   8.008  -3.134  1.00 98.32           C  
ATOM   1797  N   ILE A 114       5.590  11.344  -4.985  1.00 97.76           N  
ATOM   1798  H   ILE A 114       5.993  11.410  -4.062  1.00 97.76           H  
ATOM   1799  CA  ILE A 114       5.013  12.544  -5.618  1.00 97.76           C  
ATOM   1800  HA  ILE A 114       5.103  12.443  -6.700  1.00 97.76           H  
ATOM   1801  C   ILE A 114       5.711  13.863  -5.277  1.00 97.76           C  
ATOM   1802  CB  ILE A 114       3.506  12.683  -5.294  1.00 97.76           C  
ATOM   1803  HB  ILE A 114       3.135  13.533  -5.868  1.00 97.76           H  
ATOM   1804  O   ILE A 114       5.475  14.849  -5.972  1.00 97.76           O  
ATOM   1805  CG1 ILE A 114       3.235  12.960  -3.801  1.00 97.76           C  
ATOM   1806 HG12 ILE A 114       3.859  13.792  -3.475  1.00 97.76           H  
ATOM   1807 HG13 ILE A 114       3.503  12.085  -3.208  1.00 97.76           H  
ATOM   1808  CG2 ILE A 114       2.708  11.453  -5.743  1.00 97.76           C  
ATOM   1809 HG21 ILE A 114       1.649  11.699  -5.828  1.00 97.76           H  
ATOM   1810 HG22 ILE A 114       2.859  10.644  -5.029  1.00 97.76           H  
ATOM   1811 HG23 ILE A 114       3.072  11.111  -6.711  1.00 97.76           H  
ATOM   1812  CD1 ILE A 114       1.787  13.351  -3.493  1.00 97.76           C  
ATOM   1813 HD11 ILE A 114       1.720  13.670  -2.453  1.00 97.76           H  
ATOM   1814 HD12 ILE A 114       1.482  14.178  -4.133  1.00 97.76           H  
ATOM   1815 HD13 ILE A 114       1.120  12.502  -3.645  1.00 97.76           H  
ATOM   1816  N   ASN A 115       6.477  13.944  -4.188  1.00 96.73           N  
ATOM   1817  H   ASN A 115       6.700  13.104  -3.673  1.00 96.73           H  
ATOM   1818  CA  ASN A 115       7.003  15.229  -3.717  1.00 96.73           C  
ATOM   1819  HA  ASN A 115       7.239  15.834  -4.592  1.00 96.73           H  
ATOM   1820  C   ASN A 115       8.327  15.152  -2.943  1.00 96.73           C  
ATOM   1821  CB  ASN A 115       5.901  15.966  -2.923  1.00 96.73           C  
ATOM   1822  HB2 ASN A 115       5.061  16.150  -3.593  1.00 96.73           H  
ATOM   1823  HB3 ASN A 115       6.285  16.935  -2.603  1.00 96.73           H  
ATOM   1824  O   ASN A 115       8.894  16.206  -2.653  1.00 96.73           O  
ATOM   1825  CG  ASN A 115       5.403  15.227  -1.692  1.00 96.73           C  
ATOM   1826  ND2 ASN A 115       4.138  15.364  -1.362  1.00 96.73           N  
ATOM   1827 HD21 ASN A 115       3.501  15.801  -2.012  1.00 96.73           H  
ATOM   1828 HD22 ASN A 115       3.791  14.731  -0.656  1.00 96.73           H  
ATOM   1829  OD1 ASN A 115       6.131  14.560  -0.992  1.00 96.73           O  
ATOM   1830  N   GLY A 116       8.830  13.956  -2.625  1.00 96.88           N  
ATOM   1831  H   GLY A 116       8.286  13.123  -2.801  1.00 96.88           H  
ATOM   1832  CA  GLY A 116      10.114  13.777  -1.952  1.00 96.88           C  
ATOM   1833  HA2 GLY A 116      10.388  12.723  -2.006  1.00 96.88           H  
ATOM   1834  HA3 GLY A 116      10.875  14.371  -2.459  1.00 96.88           H  
ATOM   1835  C   GLY A 116      10.129  14.185  -0.483  1.00 96.88           C  
ATOM   1836  O   GLY A 116      11.203  14.445   0.055  1.00 96.88           O  
ATOM   1837  N   LYS A 117       8.964  14.275   0.167  1.00 97.91           N  
ATOM   1838  H   LYS A 117       8.142  13.936  -0.313  1.00 97.91           H  
ATOM   1839  CA  LYS A 117       8.862  14.563   1.606  1.00 97.91           C  
ATOM   1840  HA  LYS A 117       9.636  15.277   1.887  1.00 97.91           H  
ATOM   1841  C   LYS A 117       9.107  13.327   2.466  1.00 97.91           C  
ATOM   1842  CB  LYS A 117       7.487  15.152   1.931  1.00 97.91           C  
ATOM   1843  HB2 LYS A 117       7.383  15.219   3.014  1.00 97.91           H  
ATOM   1844  HB3 LYS A 117       6.711  14.483   1.558  1.00 97.91           H  
ATOM   1845  O   LYS A 117       9.368  13.475   3.658  1.00 97.91           O  
ATOM   1846  CG  LYS A 117       7.315  16.554   1.339  1.00 97.91           C  
ATOM   1847  HG2 LYS A 117       8.077  17.215   1.753  1.00 97.91           H  
ATOM   1848  HG3 LYS A 117       7.424  16.525   0.255  1.00 97.91           H  
ATOM   1849  CD  LYS A 117       5.927  17.082   1.701  1.00 97.91           C  
ATOM   1850  HD2 LYS A 117       5.174  16.416   1.279  1.00 97.91           H  
ATOM   1851  HD3 LYS A 117       5.824  17.098   2.786  1.00 97.91           H  
ATOM   1852  CE  LYS A 117       5.752  18.491   1.140  1.00 97.91           C  
ATOM   1853  HE2 LYS A 117       6.546  19.125   1.535  1.00 97.91           H  
ATOM   1854  HE3 LYS A 117       5.867  18.444   0.057  1.00 97.91           H  
ATOM   1855  NZ  LYS A 117       4.421  19.034   1.501  1.00 97.91           N  
ATOM   1856  HZ1 LYS A 117       4.298  19.960   1.115  1.00 97.91           H  
ATOM   1857  HZ2 LYS A 117       3.698  18.428   1.142  1.00 97.91           H  
ATOM   1858  HZ3 LYS A 117       4.327  19.079   2.505  1.00 97.91           H  
ATOM   1859  N   LEU A 118       9.005  12.136   1.882  1.00 98.33           N  
ATOM   1860  H   LEU A 118       8.693  12.104   0.921  1.00 98.33           H  
ATOM   1861  CA  LEU A 118       9.255  10.867   2.544  1.00 98.33           C  
ATOM   1862  HA  LEU A 118       9.412  11.054   3.606  1.00 98.33           H  
ATOM   1863  C   LEU A 118      10.512  10.196   1.986  1.00 98.33           C  
ATOM   1864  CB  LEU A 118       8.007   9.994   2.390  1.00 98.33           C  
ATOM   1865  HB2 LEU A 118       7.852   9.812   1.327  1.00 98.33           H  
ATOM   1866  HB3 LEU A 118       7.147  10.552   2.761  1.00 98.33           H  
ATOM   1867  O   LEU A 118      10.656  10.003   0.774  1.00 98.33           O  
ATOM   1868  CG  LEU A 118       8.075   8.641   3.117  1.00 98.33           C  
ATOM   1869  HG  LEU A 118       8.885   8.038   2.706  1.00 98.33           H  
ATOM   1870  CD1 LEU A 118       8.257   8.791   4.630  1.00 98.33           C  
ATOM   1871 HD11 LEU A 118       8.232   7.806   5.097  1.00 98.33           H  
ATOM   1872 HD12 LEU A 118       9.228   9.236   4.849  1.00 98.33           H  
ATOM   1873 HD13 LEU A 118       7.464   9.413   5.047  1.00 98.33           H  
ATOM   1874  CD2 LEU A 118       6.754   7.923   2.871  1.00 98.33           C  
ATOM   1875 HD21 LEU A 118       6.767   6.933   3.327  1.00 98.33           H  
ATOM   1876 HD22 LEU A 118       5.941   8.516   3.290  1.00 98.33           H  
ATOM   1877 HD23 LEU A 118       6.580   7.800   1.802  1.00 98.33           H  
ATOM   1878  N   ASP A 119      11.399   9.806   2.897  1.00 97.66           N  
ATOM   1879  H   ASP A 119      11.209   9.983   3.873  1.00 97.66           H  
ATOM   1880  CA  ASP A 119      12.548   8.967   2.580  1.00 97.66           C  
ATOM   1881  HA  ASP A 119      12.956   9.293   1.623  1.00 97.66           H  
ATOM   1882  C   ASP A 119      12.134   7.494   2.446  1.00 97.66           C  
ATOM   1883  CB  ASP A 119      13.643   9.157   3.634  1.00 97.66           C  
ATOM   1884  HB2 ASP A 119      13.266   8.837   4.605  1.00 97.66           H  
ATOM   1885  HB3 ASP A 119      13.903  10.213   3.694  1.00 97.66           H  
ATOM   1886  O   ASP A 119      11.381   6.973   3.270  1.00 97.66           O  
ATOM   1887  CG  ASP A 119      14.900   8.361   3.280  1.00 97.66           C  
ATOM   1888  OD1 ASP A 119      15.151   8.181   2.064  1.00 97.66           O  
ATOM   1889  OD2 ASP A 119      15.580   7.932   4.229  1.00 97.66           O  
ATOM   1890  N   PHE A 120      12.637   6.844   1.397  1.00 98.51           N  
ATOM   1891  H   PHE A 120      13.364   7.317   0.881  1.00 98.51           H  
ATOM   1892  CA  PHE A 120      12.380   5.439   1.066  1.00 98.51           C  
ATOM   1893  HA  PHE A 120      11.620   5.045   1.742  1.00 98.51           H  
ATOM   1894  C   PHE A 120      13.617   4.554   1.292  1.00 98.51           C  
ATOM   1895  CB  PHE A 120      11.822   5.331  -0.364  1.00 98.51           C  
ATOM   1896  HB2 PHE A 120      12.316   6.062  -1.005  1.00 98.51           H  
ATOM   1897  HB3 PHE A 120      12.065   4.346  -0.763  1.00 98.51           H  
ATOM   1898  O   PHE A 120      13.547   3.339   1.086  1.00 98.51           O  
ATOM   1899  CG  PHE A 120      10.319   5.510  -0.464  1.00 98.51           C  
ATOM   1900  CD1 PHE A 120       9.503   4.435  -0.862  1.00 98.51           C  
ATOM   1901  HD1 PHE A 120       9.944   3.477  -1.094  1.00 98.51           H  
ATOM   1902  CD2 PHE A 120       9.727   6.743  -0.139  1.00 98.51           C  
ATOM   1903  HD2 PHE A 120      10.344   7.573   0.173  1.00 98.51           H  
ATOM   1904  CE1 PHE A 120       8.108   4.592  -0.927  1.00 98.51           C  
ATOM   1905  HE1 PHE A 120       7.490   3.753  -1.209  1.00 98.51           H  
ATOM   1906  CE2 PHE A 120       8.334   6.904  -0.213  1.00 98.51           C  
ATOM   1907  HE2 PHE A 120       7.895   7.863   0.019  1.00 98.51           H  
ATOM   1908  CZ  PHE A 120       7.520   5.826  -0.599  1.00 98.51           C  
ATOM   1909  HZ  PHE A 120       6.449   5.949  -0.656  1.00 98.51           H  
ATOM   1910  N   PHE A 121      14.731   5.115   1.771  1.00 98.41           N  
ATOM   1911  H   PHE A 121      14.770   6.113   1.924  1.00 98.41           H  
ATOM   1912  CA  PHE A 121      15.894   4.340   2.193  1.00 98.41           C  
ATOM   1913  HA  PHE A 121      16.019   3.520   1.486  1.00 98.41           H  
ATOM   1914  C   PHE A 121      15.662   3.712   3.579  1.00 98.41           C  
ATOM   1915  CB  PHE A 121      17.146   5.218   2.111  1.00 98.41           C  
ATOM   1916  HB2 PHE A 121      17.193   5.672   1.121  1.00 98.41           H  
ATOM   1917  HB3 PHE A 121      17.067   6.023   2.842  1.00 98.41           H  
ATOM   1918  O   PHE A 121      16.166   4.176   4.599  1.00 98.41           O  
ATOM   1919  CG  PHE A 121      18.433   4.449   2.329  1.00 98.41           C  
ATOM   1920  CD1 PHE A 121      19.365   4.877   3.292  1.00 98.41           C  
ATOM   1921  HD1 PHE A 121      19.141   5.734   3.909  1.00 98.41           H  
ATOM   1922  CD2 PHE A 121      18.705   3.303   1.559  1.00 98.41           C  
ATOM   1923  HD2 PHE A 121      18.001   2.958   0.816  1.00 98.41           H  
ATOM   1924  CE1 PHE A 121      20.567   4.170   3.473  1.00 98.41           C  
ATOM   1925  HE1 PHE A 121      21.273   4.485   4.227  1.00 98.41           H  
ATOM   1926  CE2 PHE A 121      19.910   2.608   1.729  1.00 98.41           C  
ATOM   1927  HE2 PHE A 121      20.122   1.748   1.112  1.00 98.41           H  
ATOM   1928  CZ  PHE A 121      20.842   3.036   2.688  1.00 98.41           C  
ATOM   1929  HZ  PHE A 121      21.766   2.492   2.820  1.00 98.41           H  
ATOM   1930  N   LYS A 122      14.810   2.682   3.607  1.00 98.61           N  
ATOM   1931  H   LYS A 122      14.438   2.378   2.718  1.00 98.61           H  
ATOM   1932  CA  LYS A 122      14.274   2.040   4.817  1.00 98.61           C  
ATOM   1933  HA  LYS A 122      14.683   2.539   5.695  1.00 98.61           H  
ATOM   1934  C   LYS A 122      14.704   0.583   4.963  1.00 98.61           C  
ATOM   1935  CB  LYS A 122      12.741   2.175   4.853  1.00 98.61           C  
ATOM   1936  HB2 LYS A 122      12.295   1.620   4.027  1.00 98.61           H  
ATOM   1937  HB3 LYS A 122      12.381   1.714   5.773  1.00 98.61           H  
ATOM   1938  O   LYS A 122      15.071  -0.055   3.973  1.00 98.61           O  
ATOM   1939  CG  LYS A 122      12.200   3.610   4.808  1.00 98.61           C  
ATOM   1940  HG2 LYS A 122      12.317   4.027   3.808  1.00 98.61           H  
ATOM   1941  HG3 LYS A 122      11.136   3.571   5.043  1.00 98.61           H  
ATOM   1942  CD  LYS A 122      12.924   4.498   5.819  1.00 98.61           C  
ATOM   1943  HD2 LYS A 122      13.232   3.877   6.660  1.00 98.61           H  
ATOM   1944  HD3 LYS A 122      13.820   4.920   5.365  1.00 98.61           H  
ATOM   1945  CE  LYS A 122      12.051   5.630   6.330  1.00 98.61           C  
ATOM   1946  HE2 LYS A 122      11.011   5.307   6.303  1.00 98.61           H  
ATOM   1947  HE3 LYS A 122      12.174   6.502   5.688  1.00 98.61           H  
ATOM   1948  NZ  LYS A 122      12.453   5.888   7.726  1.00 98.61           N  
ATOM   1949  HZ1 LYS A 122      12.278   5.035   8.238  1.00 98.61           H  
ATOM   1950  HZ2 LYS A 122      13.448   6.047   7.779  1.00 98.61           H  
ATOM   1951  HZ3 LYS A 122      11.920   6.631   8.154  1.00 98.61           H  
ATOM   1952  N   GLY A 123      14.666   0.094   6.202  1.00 98.70           N  
ATOM   1953  H   GLY A 123      14.314   0.686   6.941  1.00 98.70           H  
ATOM   1954  CA  GLY A 123      15.068  -1.268   6.548  1.00 98.70           C  
ATOM   1955  HA2 GLY A 123      15.379  -1.303   7.592  1.00 98.70           H  
ATOM   1956  HA3 GLY A 123      15.928  -1.550   5.940  1.00 98.70           H  
ATOM   1957  C   GLY A 123      13.963  -2.306   6.336  1.00 98.70           C  
ATOM   1958  O   GLY A 123      12.824  -1.962   6.000  1.00 98.70           O  
ATOM   1959  N   TRP A 124      14.285  -3.579   6.573  1.00 98.85           N  
ATOM   1960  H   TRP A 124      15.250  -3.774   6.799  1.00 98.85           H  
ATOM   1961  CA  TRP A 124      13.383  -4.718   6.355  1.00 98.85           C  
ATOM   1962  HA  TRP A 124      13.167  -4.818   5.291  1.00 98.85           H  
ATOM   1963  C   TRP A 124      12.041  -4.560   7.068  1.00 98.85           C  
ATOM   1964  CB  TRP A 124      14.049  -6.020   6.802  1.00 98.85           C  
ATOM   1965  HB2 TRP A 124      14.984  -6.145   6.256  1.00 98.85           H  
ATOM   1966  HB3 TRP A 124      14.292  -5.973   7.864  1.00 98.85           H  
ATOM   1967  O   TRP A 124      10.988  -4.607   6.435  1.00 98.85           O  
ATOM   1968  CG  TRP A 124      13.191  -7.220   6.545  1.00 98.85           C  
ATOM   1969  CD1 TRP A 124      12.384  -7.853   7.430  1.00 98.85           C  
ATOM   1970  HD1 TRP A 124      12.272  -7.584   8.470  1.00 98.85           H  
ATOM   1971  CD2 TRP A 124      13.057  -7.950   5.294  1.00 98.85           C  
ATOM   1972  CE2 TRP A 124      12.178  -9.056   5.503  1.00 98.85           C  
ATOM   1973  CE3 TRP A 124      13.617  -7.790   4.009  1.00 98.85           C  
ATOM   1974  HE3 TRP A 124      14.323  -6.990   3.841  1.00 98.85           H  
ATOM   1975  NE1 TRP A 124      11.764  -8.928   6.816  1.00 98.85           N  
ATOM   1976  HE1 TRP A 124      11.158  -9.571   7.305  1.00 98.85           H  
ATOM   1977  CH2 TRP A 124      12.484  -9.799   3.219  1.00 98.85           C  
ATOM   1978  HH2 TRP A 124      12.320 -10.515   2.427  1.00 98.85           H  
ATOM   1979  CZ2 TRP A 124      11.900  -9.981   4.485  1.00 98.85           C  
ATOM   1980  HZ2 TRP A 124      11.286 -10.846   4.688  1.00 98.85           H  
ATOM   1981  CZ3 TRP A 124      13.327  -8.701   2.982  1.00 98.85           C  
ATOM   1982  HZ3 TRP A 124      13.805  -8.586   2.020  1.00 98.85           H  
ATOM   1983  N   ASN A 125      12.068  -4.307   8.380  1.00 98.80           N  
ATOM   1984  H   ASN A 125      12.975  -4.286   8.825  1.00 98.80           H  
ATOM   1985  CA  ASN A 125      10.848  -4.213   9.189  1.00 98.80           C  
ATOM   1986  HA  ASN A 125      10.271  -5.128   9.057  1.00 98.80           H  
ATOM   1987  C   ASN A 125       9.939  -3.054   8.747  1.00 98.80           C  
ATOM   1988  CB  ASN A 125      11.221  -4.076  10.674  1.00 98.80           C  
ATOM   1989  HB2 ASN A 125      11.929  -3.257  10.800  1.00 98.80           H  
ATOM   1990  HB3 ASN A 125      10.320  -3.832  11.238  1.00 98.80           H  
ATOM   1991  O   ASN A 125       8.722  -3.205   8.721  1.00 98.80           O  
ATOM   1992  CG  ASN A 125      11.780  -5.354  11.273  1.00 98.80           C  
ATOM   1993  ND2 ASN A 125      12.850  -5.266  12.028  1.00 98.80           N  
ATOM   1994 HD21 ASN A 125      13.255  -6.147  12.311  1.00 98.80           H  
ATOM   1995 HD22 ASN A 125      13.351  -4.393  12.104  1.00 98.80           H  
ATOM   1996  OD1 ASN A 125      11.251  -6.441  11.117  1.00 98.80           O  
ATOM   1997  N   GLU A 126      10.511  -1.914   8.347  1.00 98.83           N  
ATOM   1998  H   GLU A 126      11.519  -1.871   8.285  1.00 98.83           H  
ATOM   1999  CA  GLU A 126       9.731  -0.785   7.826  1.00 98.83           C  
ATOM   2000  HA  GLU A 126       8.935  -0.534   8.526  1.00 98.83           H  
ATOM   2001  C   GLU A 126       9.061  -1.151   6.493  1.00 98.83           C  
ATOM   2002  CB  GLU A 126      10.638   0.444   7.641  1.00 98.83           C  
ATOM   2003  HB2 GLU A 126      10.105   1.190   7.052  1.00 98.83           H  
ATOM   2004  HB3 GLU A 126      11.517   0.132   7.078  1.00 98.83           H  
ATOM   2005  O   GLU A 126       7.879  -0.872   6.301  1.00 98.83           O  
ATOM   2006  CG  GLU A 126      11.091   1.109   8.952  1.00 98.83           C  
ATOM   2007  HG2 GLU A 126      10.218   1.519   9.459  1.00 98.83           H  
ATOM   2008  HG3 GLU A 126      11.545   0.363   9.604  1.00 98.83           H  
ATOM   2009  CD  GLU A 126      12.111   2.228   8.675  1.00 98.83           C  
ATOM   2010  OE1 GLU A 126      11.769   3.434   8.816  1.00 98.83           O  
ATOM   2011  OE2 GLU A 126      13.246   1.896   8.267  1.00 98.83           O  
ATOM   2012  N   TYR A 127       9.776  -1.820   5.582  1.00 98.87           N  
ATOM   2013  H   TYR A 127      10.741  -2.039   5.783  1.00 98.87           H  
ATOM   2014  CA  TYR A 127       9.195  -2.294   4.322  1.00 98.87           C  
ATOM   2015  HA  TYR A 127       8.626  -1.476   3.880  1.00 98.87           H  
ATOM   2016  C   TYR A 127       8.205  -3.445   4.502  1.00 98.87           C  
ATOM   2017  CB  TYR A 127      10.298  -2.694   3.338  1.00 98.87           C  
ATOM   2018  HB2 TYR A 127       9.924  -3.484   2.687  1.00 98.87           H  
ATOM   2019  HB3 TYR A 127      11.154  -3.100   3.876  1.00 98.87           H  
ATOM   2020  O   TYR A 127       7.264  -3.547   3.714  1.00 98.87           O  
ATOM   2021  CG  TYR A 127      10.725  -1.545   2.454  1.00 98.87           C  
ATOM   2022  CD1 TYR A 127       9.892  -1.147   1.392  1.00 98.87           C  
ATOM   2023  HD1 TYR A 127       8.974  -1.684   1.205  1.00 98.87           H  
ATOM   2024  CD2 TYR A 127      11.932  -0.867   2.695  1.00 98.87           C  
ATOM   2025  HD2 TYR A 127      12.577  -1.181   3.502  1.00 98.87           H  
ATOM   2026  CE1 TYR A 127      10.255  -0.061   0.575  1.00 98.87           C  
ATOM   2027  HE1 TYR A 127       9.617   0.251  -0.239  1.00 98.87           H  
ATOM   2028  CE2 TYR A 127      12.300   0.219   1.879  1.00 98.87           C  
ATOM   2029  HE2 TYR A 127      13.239   0.724   2.052  1.00 98.87           H  
ATOM   2030  OH  TYR A 127      11.795   1.679   0.038  1.00 98.87           O  
ATOM   2031  HH  TYR A 127      12.529   2.175   0.409  1.00 98.87           H  
ATOM   2032  CZ  TYR A 127      11.456   0.628   0.825  1.00 98.87           C  
ATOM   2033  N   ARG A 128       8.372  -4.290   5.523  1.00 98.82           N  
ATOM   2034  H   ARG A 128       9.218  -4.206   6.068  1.00 98.82           H  
ATOM   2035  CA  ARG A 128       7.398  -5.317   5.904  1.00 98.82           C  
ATOM   2036  HA  ARG A 128       7.175  -5.948   5.043  1.00 98.82           H  
ATOM   2037  C   ARG A 128       6.084  -4.684   6.343  1.00 98.82           C  
ATOM   2038  CB  ARG A 128       7.976  -6.209   7.014  1.00 98.82           C  
ATOM   2039  HB2 ARG A 128       8.306  -5.594   7.852  1.00 98.82           H  
ATOM   2040  HB3 ARG A 128       8.833  -6.760   6.627  1.00 98.82           H  
ATOM   2041  O   ARG A 128       5.039  -5.005   5.775  1.00 98.82           O  
ATOM   2042  CG  ARG A 128       6.908  -7.195   7.515  1.00 98.82           C  
ATOM   2043  HG2 ARG A 128       6.554  -7.796   6.676  1.00 98.82           H  
ATOM   2044  HG3 ARG A 128       6.029  -6.668   7.884  1.00 98.82           H  
ATOM   2045  CD  ARG A 128       7.420  -8.077   8.645  1.00 98.82           C  
ATOM   2046  HD2 ARG A 128       6.835  -8.996   8.687  1.00 98.82           H  
ATOM   2047  HD3 ARG A 128       8.465  -8.323   8.460  1.00 98.82           H  
ATOM   2048  NE  ARG A 128       7.261  -7.336   9.900  1.00 98.82           N  
ATOM   2049  HE  ARG A 128       6.560  -6.609   9.913  1.00 98.82           H  
ATOM   2050  NH1 ARG A 128       8.919  -8.340  11.083  1.00 98.82           N  
ATOM   2051 HH11 ARG A 128       9.768  -8.123  11.586  1.00 98.82           H  
ATOM   2052 HH12 ARG A 128       8.966  -9.023  10.341  1.00 98.82           H  
ATOM   2053  NH2 ARG A 128       7.903  -6.474  11.865  1.00 98.82           N  
ATOM   2054 HH21 ARG A 128       7.310  -5.684  11.658  1.00 98.82           H  
ATOM   2055 HH22 ARG A 128       8.538  -6.454  12.650  1.00 98.82           H  
ATOM   2056  CZ  ARG A 128       8.024  -7.400  10.955  1.00 98.82           C  
ATOM   2057  N   ASP A 129       6.158  -3.799   7.333  1.00 98.71           N  
ATOM   2058  H   ASP A 129       7.067  -3.623   7.737  1.00 98.71           H  
ATOM   2059  CA  ASP A 129       4.989  -3.276   8.046  1.00 98.71           C  
ATOM   2060  HA  ASP A 129       4.247  -4.070   8.131  1.00 98.71           H  
ATOM   2061  C   ASP A 129       4.314  -2.120   7.285  1.00 98.71           C  
ATOM   2062  CB  ASP A 129       5.413  -2.876   9.477  1.00 98.71           C  
ATOM   2063  HB2 ASP A 129       6.206  -2.130   9.419  1.00 98.71           H  
ATOM   2064  HB3 ASP A 129       4.559  -2.420   9.976  1.00 98.71           H  
ATOM   2065  O   ASP A 129       3.102  -1.920   7.387  1.00 98.71           O  
ATOM   2066  CG  ASP A 129       5.889  -4.068  10.333  1.00 98.71           C  
ATOM   2067  OD1 ASP A 129       5.506  -5.219  10.034  1.00 98.71           O  
ATOM   2068  OD2 ASP A 129       6.635  -3.884  11.322  1.00 98.71           O  
ATOM   2069  N   GLY A 130       5.083  -1.402   6.463  1.00 98.73           N  
ATOM   2070  H   GLY A 130       6.077  -1.583   6.490  1.00 98.73           H  
ATOM   2071  CA  GLY A 130       4.654  -0.218   5.729  1.00 98.73           C  
ATOM   2072  HA2 GLY A 130       3.575  -0.235   5.574  1.00 98.73           H  
ATOM   2073  HA3 GLY A 130       5.139  -0.224   4.753  1.00 98.73           H  
ATOM   2074  C   GLY A 130       5.025   1.081   6.444  1.00 98.73           C  
ATOM   2075  O   GLY A 130       5.216   1.133   7.658  1.00 98.73           O  
ATOM   2076  N   PHE A 131       5.135   2.161   5.674  1.00 98.73           N  
ATOM   2077  H   PHE A 131       4.902   2.075   4.695  1.00 98.73           H  
ATOM   2078  CA  PHE A 131       5.524   3.478   6.180  1.00 98.73           C  
ATOM   2079  HA  PHE A 131       5.105   3.598   7.179  1.00 98.73           H  
ATOM   2080  C   PHE A 131       4.972   4.615   5.312  1.00 98.73           C  
ATOM   2081  CB  PHE A 131       7.058   3.559   6.299  1.00 98.73           C  
ATOM   2082  HB2 PHE A 131       7.396   2.785   6.988  1.00 98.73           H  
ATOM   2083  HB3 PHE A 131       7.330   4.514   6.751  1.00 98.73           H  
ATOM   2084  O   PHE A 131       4.542   4.413   4.175  1.00 98.73           O  
ATOM   2085  CG  PHE A 131       7.815   3.405   4.993  1.00 98.73           C  
ATOM   2086  CD1 PHE A 131       8.227   2.131   4.566  1.00 98.73           C  
ATOM   2087  HD1 PHE A 131       8.002   1.264   5.169  1.00 98.73           H  
ATOM   2088  CD2 PHE A 131       8.125   4.530   4.209  1.00 98.73           C  
ATOM   2089  HD2 PHE A 131       7.845   5.514   4.553  1.00 98.73           H  
ATOM   2090  CE1 PHE A 131       8.938   1.980   3.365  1.00 98.73           C  
ATOM   2091  HE1 PHE A 131       9.266   0.999   3.056  1.00 98.73           H  
ATOM   2092  CE2 PHE A 131       8.817   4.381   2.993  1.00 98.73           C  
ATOM   2093  HE2 PHE A 131       9.062   5.248   2.397  1.00 98.73           H  
ATOM   2094  CZ  PHE A 131       9.224   3.104   2.571  1.00 98.73           C  
ATOM   2095  HZ  PHE A 131       9.772   2.984   1.649  1.00 98.73           H  
ATOM   2096  N   GLY A 132       5.021   5.837   5.847  1.00 98.22           N  
ATOM   2097  H   GLY A 132       5.329   5.913   6.806  1.00 98.22           H  
ATOM   2098  CA  GLY A 132       4.529   7.053   5.197  1.00 98.22           C  
ATOM   2099  HA2 GLY A 132       4.459   6.900   4.121  1.00 98.22           H  
ATOM   2100  HA3 GLY A 132       5.235   7.863   5.381  1.00 98.22           H  
ATOM   2101  C   GLY A 132       3.161   7.509   5.692  1.00 98.22           C  
ATOM   2102  O   GLY A 132       2.665   7.038   6.713  1.00 98.22           O  
ATOM   2103  N   ASP A 133       2.565   8.470   4.985  1.00 97.38           N  
ATOM   2104  H   ASP A 133       2.988   8.765   4.117  1.00 97.38           H  
ATOM   2105  CA  ASP A 133       1.269   9.047   5.353  1.00 97.38           C  
ATOM   2106  HA  ASP A 133       0.689   8.278   5.865  1.00 97.38           H  
ATOM   2107  C   ASP A 133       0.478   9.452   4.098  1.00 97.38           C  
ATOM   2108  CB  ASP A 133       1.464  10.205   6.364  1.00 97.38           C  
ATOM   2109  HB2 ASP A 133       2.049  11.004   5.908  1.00 97.38           H  
ATOM   2110  HB3 ASP A 133       2.040   9.827   7.209  1.00 97.38           H  
ATOM   2111  O   ASP A 133       0.964  10.126   3.185  1.00 97.38           O  
ATOM   2112  CG  ASP A 133       0.165  10.815   6.921  1.00 97.38           C  
ATOM   2113  OD1 ASP A 133      -0.928  10.554   6.373  1.00 97.38           O  
ATOM   2114  OD2 ASP A 133       0.228  11.621   7.870  1.00 97.38           O  
ATOM   2115  N   TYR A 134      -0.797   9.075   4.062  1.00 97.75           N  
ATOM   2116  H   TYR A 134      -1.168   8.629   4.889  1.00 97.75           H  
ATOM   2117  CA  TYR A 134      -1.720   9.472   3.006  1.00 97.75           C  
ATOM   2118  HA  TYR A 134      -1.310   9.139   2.053  1.00 97.75           H  
ATOM   2119  C   TYR A 134      -1.907  10.994   2.895  1.00 97.75           C  
ATOM   2120  CB  TYR A 134      -3.066   8.781   3.245  1.00 97.75           C  
ATOM   2121  HB2 TYR A 134      -3.472   9.115   4.200  1.00 97.75           H  
ATOM   2122  HB3 TYR A 134      -3.747   9.112   2.461  1.00 97.75           H  
ATOM   2123  O   TYR A 134      -2.158  11.479   1.794  1.00 97.75           O  
ATOM   2124  CG  TYR A 134      -3.014   7.263   3.211  1.00 97.75           C  
ATOM   2125  CD1 TYR A 134      -2.460   6.617   2.092  1.00 97.75           C  
ATOM   2126  HD1 TYR A 134      -2.033   7.184   1.279  1.00 97.75           H  
ATOM   2127  CD2 TYR A 134      -3.489   6.493   4.294  1.00 97.75           C  
ATOM   2128  HD2 TYR A 134      -3.860   6.990   5.178  1.00 97.75           H  
ATOM   2129  CE1 TYR A 134      -2.413   5.217   2.038  1.00 97.75           C  
ATOM   2130  HE1 TYR A 134      -1.970   4.708   1.194  1.00 97.75           H  
ATOM   2131  CE2 TYR A 134      -3.428   5.081   4.245  1.00 97.75           C  
ATOM   2132  HE2 TYR A 134      -3.739   4.476   5.084  1.00 97.75           H  
ATOM   2133  OH  TYR A 134      -2.806   3.095   2.993  1.00 97.75           O  
ATOM   2134  HH  TYR A 134      -3.147   2.584   3.730  1.00 97.75           H  
ATOM   2135  CZ  TYR A 134      -2.891   4.444   3.105  1.00 97.75           C  
ATOM   2136  N   ASN A 135      -1.750  11.745   3.990  1.00 96.79           N  
ATOM   2137  H   ASN A 135      -1.526  11.277   4.856  1.00 96.79           H  
ATOM   2138  CA  ASN A 135      -1.869  13.205   4.014  1.00 96.79           C  
ATOM   2139  HA  ASN A 135      -2.788  13.501   3.507  1.00 96.79           H  
ATOM   2140  C   ASN A 135      -0.703  13.902   3.302  1.00 96.79           C  
ATOM   2141  CB  ASN A 135      -1.927  13.683   5.470  1.00 96.79           C  
ATOM   2142  HB2 ASN A 135      -1.974  14.772   5.491  1.00 96.79           H  
ATOM   2143  HB3 ASN A 135      -1.016  13.380   5.986  1.00 96.79           H  
ATOM   2144  O   ASN A 135      -0.907  14.920   2.641  1.00 96.79           O  
ATOM   2145  CG  ASN A 135      -3.128  13.167   6.232  1.00 96.79           C  
ATOM   2146  ND2 ASN A 135      -2.909  12.675   7.427  1.00 96.79           N  
ATOM   2147 HD21 ASN A 135      -1.961  12.429   7.674  1.00 96.79           H  
ATOM   2148 HD22 ASN A 135      -3.702  12.317   7.940  1.00 96.79           H  
ATOM   2149  OD1 ASN A 135      -4.261  13.205   5.775  1.00 96.79           O  
ATOM   2150  N   ILE A 136       0.517  13.360   3.411  1.00 97.07           N  
ATOM   2151  H   ILE A 136       0.629  12.522   3.963  1.00 97.07           H  
ATOM   2152  CA  ILE A 136       1.668  13.861   2.637  1.00 97.07           C  
ATOM   2153  HA  ILE A 136       1.556  14.941   2.538  1.00 97.07           H  
ATOM   2154  C   ILE A 136       1.664  13.308   1.207  1.00 97.07           C  
ATOM   2155  CB  ILE A 136       3.016  13.625   3.355  1.00 97.07           C  
ATOM   2156  HB  ILE A 136       3.776  14.167   2.792  1.00 97.07           H  
ATOM   2157  O   ILE A 136       2.307  13.877   0.324  1.00 97.07           O  
ATOM   2158  CG1 ILE A 136       3.433  12.141   3.379  1.00 97.07           C  
ATOM   2159 HG12 ILE A 136       3.421  11.741   2.365  1.00 97.07           H  
ATOM   2160 HG13 ILE A 136       2.715  11.584   3.980  1.00 97.07           H  
ATOM   2161  CG2 ILE A 136       2.966  14.232   4.770  1.00 97.07           C  
ATOM   2162 HG21 ILE A 136       3.968  14.266   5.199  1.00 97.07           H  
ATOM   2163 HG22 ILE A 136       2.331  13.632   5.422  1.00 97.07           H  
ATOM   2164 HG23 ILE A 136       2.574  15.249   4.730  1.00 97.07           H  
ATOM   2165  CD1 ILE A 136       4.827  11.872   3.946  1.00 97.07           C  
ATOM   2166 HD11 ILE A 136       4.876  12.154   4.997  1.00 97.07           H  
ATOM   2167 HD12 ILE A 136       5.041  10.806   3.868  1.00 97.07           H  
ATOM   2168 HD13 ILE A 136       5.573  12.429   3.380  1.00 97.07           H  
ATOM   2169  N   GLY A 137       0.911  12.226   0.984  1.00 96.99           N  
ATOM   2170  H   GLY A 137       0.472  11.794   1.785  1.00 96.99           H  
ATOM   2171  CA  GLY A 137       0.697  11.598  -0.311  1.00 96.99           C  
ATOM   2172  HA2 GLY A 137      -0.193  10.972  -0.243  1.00 96.99           H  
ATOM   2173  HA3 GLY A 137       0.518  12.369  -1.061  1.00 96.99           H  
ATOM   2174  C   GLY A 137       1.854  10.716  -0.775  1.00 96.99           C  
ATOM   2175  O   GLY A 137       1.895  10.380  -1.954  1.00 96.99           O  
ATOM   2176  N   GLU A 138       2.765  10.335   0.120  1.00 98.68           N  
ATOM   2177  H   GLU A 138       2.624  10.594   1.086  1.00 98.68           H  
ATOM   2178  CA  GLU A 138       3.852   9.388  -0.136  1.00 98.68           C  
ATOM   2179  HA  GLU A 138       3.697   8.920  -1.109  1.00 98.68           H  
ATOM   2180  C   GLU A 138       3.821   8.294   0.923  1.00 98.68           C  
ATOM   2181  CB  GLU A 138       5.229  10.070  -0.148  1.00 98.68           C  
ATOM   2182  HB2 GLU A 138       5.987   9.299  -0.289  1.00 98.68           H  
ATOM   2183  HB3 GLU A 138       5.403  10.565   0.807  1.00 98.68           H  
ATOM   2184  O   GLU A 138       3.700   8.584   2.115  1.00 98.68           O  
ATOM   2185  CG  GLU A 138       5.359  11.086  -1.283  1.00 98.68           C  
ATOM   2186  HG2 GLU A 138       4.980  10.627  -2.195  1.00 98.68           H  
ATOM   2187  HG3 GLU A 138       4.743  11.958  -1.061  1.00 98.68           H  
ATOM   2188  CD  GLU A 138       6.806  11.529  -1.518  1.00 98.68           C  
ATOM   2189  OE1 GLU A 138       7.201  11.560  -2.708  1.00 98.68           O  
ATOM   2190  OE2 GLU A 138       7.520  11.879  -0.555  1.00 98.68           O  
ATOM   2191  N   PHE A 139       3.886   7.040   0.482  1.00 98.79           N  
ATOM   2192  H   PHE A 139       4.021   6.866  -0.504  1.00 98.79           H  
ATOM   2193  CA  PHE A 139       3.843   5.878   1.363  1.00 98.79           C  
ATOM   2194  HA  PHE A 139       4.553   6.029   2.176  1.00 98.79           H  
ATOM   2195  C   PHE A 139       4.258   4.602   0.626  1.00 98.79           C  
ATOM   2196  CB  PHE A 139       2.429   5.714   1.965  1.00 98.79           C  
ATOM   2197  HB2 PHE A 139       2.453   4.912   2.704  1.00 98.79           H  
ATOM   2198  HB3 PHE A 139       2.148   6.615   2.509  1.00 98.79           H  
ATOM   2199  O   PHE A 139       4.241   4.537  -0.610  1.00 98.79           O  
ATOM   2200  CG  PHE A 139       1.348   5.392   0.955  1.00 98.79           C  
ATOM   2201  CD1 PHE A 139       0.681   6.425   0.269  1.00 98.79           C  
ATOM   2202  HD1 PHE A 139       0.927   7.454   0.485  1.00 98.79           H  
ATOM   2203  CD2 PHE A 139       1.029   4.049   0.687  1.00 98.79           C  
ATOM   2204  HD2 PHE A 139       1.531   3.255   1.218  1.00 98.79           H  
ATOM   2205  CE1 PHE A 139      -0.291   6.112  -0.698  1.00 98.79           C  
ATOM   2206  HE1 PHE A 139      -0.805   6.901  -1.227  1.00 98.79           H  
ATOM   2207  CE2 PHE A 139       0.064   3.736  -0.281  1.00 98.79           C  
ATOM   2208  HE2 PHE A 139      -0.170   2.702  -0.485  1.00 98.79           H  
ATOM   2209  CZ  PHE A 139      -0.592   4.767  -0.975  1.00 98.79           C  
ATOM   2210  HZ  PHE A 139      -1.340   4.514  -1.712  1.00 98.79           H  
ATOM   2211  N   TYR A 140       4.567   3.581   1.414  1.00 98.86           N  
ATOM   2212  H   TYR A 140       4.580   3.747   2.410  1.00 98.86           H  
ATOM   2213  CA  TYR A 140       4.667   2.189   1.005  1.00 98.86           C  
ATOM   2214  HA  TYR A 140       4.348   2.081  -0.031  1.00 98.86           H  
ATOM   2215  C   TYR A 140       3.740   1.363   1.903  1.00 98.86           C  
ATOM   2216  CB  TYR A 140       6.123   1.731   1.123  1.00 98.86           C  
ATOM   2217  HB2 TYR A 140       6.393   1.649   2.176  1.00 98.86           H  
ATOM   2218  HB3 TYR A 140       6.775   2.482   0.677  1.00 98.86           H  
ATOM   2219  O   TYR A 140       3.805   1.481   3.124  1.00 98.86           O  
ATOM   2220  CG  TYR A 140       6.367   0.411   0.430  1.00 98.86           C  
ATOM   2221  CD1 TYR A 140       6.277  -0.799   1.142  1.00 98.86           C  
ATOM   2222  HD1 TYR A 140       6.104  -0.791   2.208  1.00 98.86           H  
ATOM   2223  CD2 TYR A 140       6.658   0.403  -0.944  1.00 98.86           C  
ATOM   2224  HD2 TYR A 140       6.749   1.340  -1.474  1.00 98.86           H  
ATOM   2225  CE1 TYR A 140       6.464  -2.021   0.469  1.00 98.86           C  
ATOM   2226  HE1 TYR A 140       6.424  -2.951   1.018  1.00 98.86           H  
ATOM   2227  CE2 TYR A 140       6.846  -0.816  -1.621  1.00 98.86           C  
ATOM   2228  HE2 TYR A 140       7.070  -0.839  -2.677  1.00 98.86           H  
ATOM   2229  OH  TYR A 140       6.965  -3.192  -1.583  1.00 98.86           O  
ATOM   2230  HH  TYR A 140       6.978  -3.949  -0.993  1.00 98.86           H  
ATOM   2231  CZ  TYR A 140       6.754  -2.031  -0.915  1.00 98.86           C  
ATOM   2232  N   LEU A 141       2.849   0.558   1.321  1.00 98.75           N  
ATOM   2233  H   LEU A 141       2.858   0.483   0.314  1.00 98.75           H  
ATOM   2234  CA  LEU A 141       1.770  -0.112   2.061  1.00 98.75           C  
ATOM   2235  HA  LEU A 141       1.275   0.639   2.677  1.00 98.75           H  
ATOM   2236  C   LEU A 141       2.276  -1.198   3.022  1.00 98.75           C  
ATOM   2237  CB  LEU A 141       0.754  -0.676   1.048  1.00 98.75           C  
ATOM   2238  HB2 LEU A 141       1.258  -1.420   0.432  1.00 98.75           H  
ATOM   2239  HB3 LEU A 141       0.434   0.146   0.408  1.00 98.75           H  
ATOM   2240  O   LEU A 141       1.577  -1.535   3.972  1.00 98.75           O  
ATOM   2241  CG  LEU A 141      -0.507  -1.315   1.666  1.00 98.75           C  
ATOM   2242  HG  LEU A 141      -0.231  -2.122   2.345  1.00 98.75           H  
ATOM   2243  CD1 LEU A 141      -1.362  -0.290   2.416  1.00 98.75           C  
ATOM   2244 HD11 LEU A 141      -2.271  -0.764   2.787  1.00 98.75           H  
ATOM   2245 HD12 LEU A 141      -1.621   0.542   1.762  1.00 98.75           H  
ATOM   2246 HD13 LEU A 141      -0.810   0.085   3.278  1.00 98.75           H  
ATOM   2247  CD2 LEU A 141      -1.380  -1.930   0.576  1.00 98.75           C  
ATOM   2248 HD21 LEU A 141      -1.727  -1.149  -0.101  1.00 98.75           H  
ATOM   2249 HD22 LEU A 141      -2.240  -2.420   1.032  1.00 98.75           H  
ATOM   2250 HD23 LEU A 141      -0.804  -2.678   0.030  1.00 98.75           H  
ATOM   2251  N   GLY A 142       3.471  -1.732   2.780  1.00 98.79           N  
ATOM   2252  H   GLY A 142       3.987  -1.395   1.980  1.00 98.79           H  
ATOM   2253  CA  GLY A 142       4.047  -2.832   3.549  1.00 98.79           C  
ATOM   2254  HA2 GLY A 142       3.553  -2.937   4.515  1.00 98.79           H  
ATOM   2255  HA3 GLY A 142       5.095  -2.609   3.746  1.00 98.79           H  
ATOM   2256  C   GLY A 142       3.925  -4.159   2.808  1.00 98.79           C  
ATOM   2257  O   GLY A 142       2.852  -4.510   2.309  1.00 98.79           O  
ATOM   2258  N   ASN A 143       5.027  -4.897   2.714  1.00 98.89           N  
ATOM   2259  H   ASN A 143       5.863  -4.556   3.167  1.00 98.89           H  
ATOM   2260  CA  ASN A 143       5.099  -6.156   1.982  1.00 98.89           C  
ATOM   2261  HA  ASN A 143       4.774  -5.990   0.955  1.00 98.89           H  
ATOM   2262  C   ASN A 143       4.167  -7.220   2.564  1.00 98.89           C  
ATOM   2263  CB  ASN A 143       6.549  -6.654   1.955  1.00 98.89           C  
ATOM   2264  HB2 ASN A 143       6.541  -7.673   1.570  1.00 98.89           H  
ATOM   2265  HB3 ASN A 143       6.966  -6.673   2.962  1.00 98.89           H  
ATOM   2266  O   ASN A 143       3.547  -7.943   1.787  1.00 98.89           O  
ATOM   2267  CG  ASN A 143       7.456  -5.870   1.032  1.00 98.89           C  
ATOM   2268  ND2 ASN A 143       8.750  -5.956   1.226  1.00 98.89           N  
ATOM   2269 HD21 ASN A 143       9.366  -5.492   0.574  1.00 98.89           H  
ATOM   2270 HD22 ASN A 143       9.115  -6.543   1.961  1.00 98.89           H  
ATOM   2271  OD1 ASN A 143       7.013  -5.203   0.109  1.00 98.89           O  
ATOM   2272  N   GLU A 144       3.981  -7.264   3.886  1.00 98.70           N  
ATOM   2273  H   GLU A 144       4.500  -6.638   4.485  1.00 98.70           H  
ATOM   2274  CA  GLU A 144       3.051  -8.214   4.508  1.00 98.70           C  
ATOM   2275  HA  GLU A 144       3.278  -9.209   4.125  1.00 98.70           H  
ATOM   2276  C   GLU A 144       1.598  -7.892   4.124  1.00 98.70           C  
ATOM   2277  CB  GLU A 144       3.270  -8.218   6.031  1.00 98.70           C  
ATOM   2278  HB2 GLU A 144       3.031  -7.231   6.426  1.00 98.70           H  
ATOM   2279  HB3 GLU A 144       4.323  -8.411   6.234  1.00 98.70           H  
ATOM   2280  O   GLU A 144       0.823  -8.769   3.739  1.00 98.70           O  
ATOM   2281  CG  GLU A 144       2.429  -9.265   6.783  1.00 98.70           C  
ATOM   2282  HG2 GLU A 144       2.673  -9.200   7.844  1.00 98.70           H  
ATOM   2283  HG3 GLU A 144       1.377  -9.001   6.678  1.00 98.70           H  
ATOM   2284  CD  GLU A 144       2.641 -10.717   6.311  1.00 98.70           C  
ATOM   2285  OE1 GLU A 144       1.724 -11.536   6.559  1.00 98.70           O  
ATOM   2286  OE2 GLU A 144       3.661 -11.001   5.644  1.00 98.70           O  
ATOM   2287  N   ASN A 145       1.236  -6.606   4.091  1.00 98.27           N  
ATOM   2288  H   ASN A 145       1.919  -5.916   4.372  1.00 98.27           H  
ATOM   2289  CA  ASN A 145      -0.080  -6.173   3.618  1.00 98.27           C  
ATOM   2290  HA  ASN A 145      -0.842  -6.709   4.185  1.00 98.27           H  
ATOM   2291  C   ASN A 145      -0.294  -6.525   2.135  1.00 98.27           C  
ATOM   2292  CB  ASN A 145      -0.240  -4.665   3.876  1.00 98.27           C  
ATOM   2293  HB2 ASN A 145       0.598  -4.125   3.435  1.00 98.27           H  
ATOM   2294  HB3 ASN A 145      -1.158  -4.311   3.408  1.00 98.27           H  
ATOM   2295  O   ASN A 145      -1.367  -7.002   1.755  1.00 98.27           O  
ATOM   2296  CG  ASN A 145      -0.325  -4.336   5.355  1.00 98.27           C  
ATOM   2297  ND2 ASN A 145       0.316  -3.282   5.797  1.00 98.27           N  
ATOM   2298 HD21 ASN A 145       0.404  -3.170   6.797  1.00 98.27           H  
ATOM   2299 HD22 ASN A 145       0.892  -2.721   5.185  1.00 98.27           H  
ATOM   2300  OD1 ASN A 145      -1.004  -5.007   6.115  1.00 98.27           O  
ATOM   2301  N   ILE A 146       0.723  -6.331   1.289  1.00 98.58           N  
ATOM   2302  H   ILE A 146       1.577  -5.945   1.664  1.00 98.58           H  
ATOM   2303  CA  ILE A 146       0.665  -6.672  -0.142  1.00 98.58           C  
ATOM   2304  HA  ILE A 146      -0.244  -6.242  -0.562  1.00 98.58           H  
ATOM   2305  C   ILE A 146       0.577  -8.196  -0.342  1.00 98.58           C  
ATOM   2306  CB  ILE A 146       1.871  -6.058  -0.891  1.00 98.58           C  
ATOM   2307  HB  ILE A 146       2.786  -6.432  -0.432  1.00 98.58           H  
ATOM   2308  O   ILE A 146      -0.221  -8.665  -1.160  1.00 98.58           O  
ATOM   2309  CG1 ILE A 146       1.871  -4.512  -0.818  1.00 98.58           C  
ATOM   2310 HG12 ILE A 146       1.566  -4.175   0.173  1.00 98.58           H  
ATOM   2311 HG13 ILE A 146       1.140  -4.117  -1.524  1.00 98.58           H  
ATOM   2312  CG2 ILE A 146       1.841  -6.480  -2.372  1.00 98.58           C  
ATOM   2313 HG21 ILE A 146       1.971  -7.559  -2.463  1.00 98.58           H  
ATOM   2314 HG22 ILE A 146       0.891  -6.194  -2.823  1.00 98.58           H  
ATOM   2315 HG23 ILE A 146       2.657  -6.006  -2.918  1.00 98.58           H  
ATOM   2316  CD1 ILE A 146       3.246  -3.892  -1.110  1.00 98.58           C  
ATOM   2317 HD11 ILE A 146       3.193  -2.811  -0.981  1.00 98.58           H  
ATOM   2318 HD12 ILE A 146       3.986  -4.285  -0.413  1.00 98.58           H  
ATOM   2319 HD13 ILE A 146       3.565  -4.110  -2.129  1.00 98.58           H  
ATOM   2320  N   PHE A 147       1.336  -8.982   0.424  1.00 98.43           N  
ATOM   2321  H   PHE A 147       1.987  -8.548   1.063  1.00 98.43           H  
ATOM   2322  CA  PHE A 147       1.265 -10.444   0.448  1.00 98.43           C  
ATOM   2323  HA  PHE A 147       1.513 -10.839  -0.537  1.00 98.43           H  
ATOM   2324  C   PHE A 147      -0.149 -10.928   0.798  1.00 98.43           C  
ATOM   2325  CB  PHE A 147       2.296 -10.987   1.452  1.00 98.43           C  
ATOM   2326  HB2 PHE A 147       3.294 -10.897   1.022  1.00 98.43           H  
ATOM   2327  HB3 PHE A 147       2.278 -10.379   2.356  1.00 98.43           H  
ATOM   2328  O   PHE A 147      -0.725 -11.743   0.071  1.00 98.43           O  
ATOM   2329  CG  PHE A 147       2.054 -12.430   1.848  1.00 98.43           C  
ATOM   2330  CD1 PHE A 147       1.632 -12.759   3.148  1.00 98.43           C  
ATOM   2331  HD1 PHE A 147       1.545 -11.993   3.904  1.00 98.43           H  
ATOM   2332  CD2 PHE A 147       2.211 -13.448   0.896  1.00 98.43           C  
ATOM   2333  HD2 PHE A 147       2.561 -13.185  -0.091  1.00 98.43           H  
ATOM   2334  CE1 PHE A 147       1.365 -14.097   3.482  1.00 98.43           C  
ATOM   2335  HE1 PHE A 147       1.078 -14.335   4.495  1.00 98.43           H  
ATOM   2336  CE2 PHE A 147       1.952 -14.788   1.225  1.00 98.43           C  
ATOM   2337  HE2 PHE A 147       2.099 -15.563   0.488  1.00 98.43           H  
ATOM   2338  CZ  PHE A 147       1.520 -15.113   2.522  1.00 98.43           C  
ATOM   2339  HZ  PHE A 147       1.338 -16.143   2.793  1.00 98.43           H  
ATOM   2340  N   LEU A 148      -0.761 -10.384   1.853  1.00 97.15           N  
ATOM   2341  H   LEU A 148      -0.221  -9.773   2.448  1.00 97.15           H  
ATOM   2342  CA  LEU A 148      -2.118 -10.752   2.269  1.00 97.15           C  
ATOM   2343  HA  LEU A 148      -2.159 -11.835   2.387  1.00 97.15           H  
ATOM   2344  C   LEU A 148      -3.179 -10.383   1.221  1.00 97.15           C  
ATOM   2345  CB  LEU A 148      -2.428 -10.082   3.619  1.00 97.15           C  
ATOM   2346  HB2 LEU A 148      -3.492 -10.192   3.832  1.00 97.15           H  
ATOM   2347  HB3 LEU A 148      -2.217  -9.017   3.528  1.00 97.15           H  
ATOM   2348  O   LEU A 148      -4.124 -11.149   1.008  1.00 97.15           O  
ATOM   2349  CG  LEU A 148      -1.634 -10.644   4.816  1.00 97.15           C  
ATOM   2350  HG  LEU A 148      -0.566 -10.631   4.601  1.00 97.15           H  
ATOM   2351  CD1 LEU A 148      -1.910  -9.772   6.041  1.00 97.15           C  
ATOM   2352 HD11 LEU A 148      -1.313 -10.141   6.875  1.00 97.15           H  
ATOM   2353 HD12 LEU A 148      -1.586  -8.751   5.839  1.00 97.15           H  
ATOM   2354 HD13 LEU A 148      -2.967  -9.787   6.307  1.00 97.15           H  
ATOM   2355  CD2 LEU A 148      -2.037 -12.083   5.147  1.00 97.15           C  
ATOM   2356 HD21 LEU A 148      -1.472 -12.403   6.023  1.00 97.15           H  
ATOM   2357 HD22 LEU A 148      -3.105 -12.150   5.355  1.00 97.15           H  
ATOM   2358 HD23 LEU A 148      -1.758 -12.746   4.328  1.00 97.15           H  
ATOM   2359  N   LEU A 149      -3.031  -9.240   0.541  1.00 96.75           N  
ATOM   2360  H   LEU A 149      -2.260  -8.640   0.797  1.00 96.75           H  
ATOM   2361  CA  LEU A 149      -3.934  -8.812  -0.536  1.00 96.75           C  
ATOM   2362  HA  LEU A 149      -4.964  -8.902  -0.192  1.00 96.75           H  
ATOM   2363  C   LEU A 149      -3.814  -9.709  -1.781  1.00 96.75           C  
ATOM   2364  CB  LEU A 149      -3.643  -7.340  -0.888  1.00 96.75           C  
ATOM   2365  HB2 LEU A 149      -4.129  -7.101  -1.834  1.00 96.75           H  
ATOM   2366  HB3 LEU A 149      -2.569  -7.226  -1.035  1.00 96.75           H  
ATOM   2367  O   LEU A 149      -4.826 -10.096  -2.369  1.00 96.75           O  
ATOM   2368  CG  LEU A 149      -4.115  -6.323   0.170  1.00 96.75           C  
ATOM   2369  HG  LEU A 149      -3.782  -6.626   1.162  1.00 96.75           H  
ATOM   2370  CD1 LEU A 149      -3.538  -4.942  -0.143  1.00 96.75           C  
ATOM   2371 HD11 LEU A 149      -3.876  -4.602  -1.123  1.00 96.75           H  
ATOM   2372 HD12 LEU A 149      -2.450  -4.994  -0.130  1.00 96.75           H  
ATOM   2373 HD13 LEU A 149      -3.857  -4.229   0.617  1.00 96.75           H  
ATOM   2374  CD2 LEU A 149      -5.642  -6.199   0.204  1.00 96.75           C  
ATOM   2375 HD21 LEU A 149      -6.018  -5.938  -0.785  1.00 96.75           H  
ATOM   2376 HD22 LEU A 149      -6.085  -7.142   0.524  1.00 96.75           H  
ATOM   2377 HD23 LEU A 149      -5.930  -5.425   0.915  1.00 96.75           H  
ATOM   2378  N   THR A 150      -2.589 -10.078  -2.157  1.00 97.11           N  
ATOM   2379  H   THR A 150      -1.807  -9.726  -1.624  1.00 97.11           H  
ATOM   2380  CA  THR A 150      -2.304 -10.893  -3.353  1.00 97.11           C  
ATOM   2381  HA  THR A 150      -3.020 -10.633  -4.132  1.00 97.11           H  
ATOM   2382  C   THR A 150      -2.462 -12.400  -3.133  1.00 97.11           C  
ATOM   2383  CB  THR A 150      -0.906 -10.602  -3.911  1.00 97.11           C  
ATOM   2384  HB  THR A 150      -0.737 -11.280  -4.747  1.00 97.11           H  
ATOM   2385  O   THR A 150      -2.581 -13.162  -4.090  1.00 97.11           O  
ATOM   2386  CG2 THR A 150      -0.720  -9.172  -4.411  1.00 97.11           C  
ATOM   2387 HG21 THR A 150      -1.221  -9.062  -5.373  1.00 97.11           H  
ATOM   2388 HG22 THR A 150       0.343  -8.984  -4.564  1.00 97.11           H  
ATOM   2389 HG23 THR A 150      -1.114  -8.446  -3.700  1.00 97.11           H  
ATOM   2390  OG1 THR A 150       0.097 -10.819  -2.947  1.00 97.11           O  
ATOM   2391  HG1 THR A 150       0.064 -10.091  -2.323  1.00 97.11           H  
ATOM   2392  N   SER A 151      -2.520 -12.862  -1.881  1.00 95.41           N  
ATOM   2393  H   SER A 151      -2.251 -12.232  -1.138  1.00 95.41           H  
ATOM   2394  CA  SER A 151      -2.717 -14.282  -1.559  1.00 95.41           C  
ATOM   2395  HA  SER A 151      -2.161 -14.881  -2.281  1.00 95.41           H  
ATOM   2396  C   SER A 151      -4.169 -14.747  -1.646  1.00 95.41           C  
ATOM   2397  CB  SER A 151      -2.154 -14.594  -0.175  1.00 95.41           C  
ATOM   2398  HB2 SER A 151      -2.523 -13.882   0.563  1.00 95.41           H  
ATOM   2399  HB3 SER A 151      -2.442 -15.603   0.120  1.00 95.41           H  
ATOM   2400  O   SER A 151      -4.413 -15.939  -1.818  1.00 95.41           O  
ATOM   2401  OG  SER A 151      -0.751 -14.532  -0.265  1.00 95.41           O  
ATOM   2402  HG  SER A 151      -0.476 -13.638  -0.048  1.00 95.41           H  
ATOM   2403  N   ARG A 152      -5.139 -13.832  -1.537  1.00 87.86           N  
ATOM   2404  H   ARG A 152      -4.856 -12.872  -1.400  1.00 87.86           H  
ATOM   2405  CA  ARG A 152      -6.575 -14.173  -1.534  1.00 87.86           C  
ATOM   2406  HA  ARG A 152      -6.725 -15.123  -1.021  1.00 87.86           H  
ATOM   2407  C   ARG A 152      -7.149 -14.359  -2.929  1.00 87.86           C  
ATOM   2408  CB  ARG A 152      -7.362 -13.072  -0.816  1.00 87.86           C  
ATOM   2409  HB2 ARG A 152      -7.132 -12.111  -1.276  1.00 87.86           H  
ATOM   2410  HB3 ARG A 152      -8.429 -13.264  -0.931  1.00 87.86           H  
ATOM   2411  O   ARG A 152      -8.031 -15.187  -3.129  1.00 87.86           O  
ATOM   2412  CG  ARG A 152      -7.035 -13.022   0.677  1.00 87.86           C  
ATOM   2413  HG2 ARG A 152      -7.356 -13.947   1.156  1.00 87.86           H  
ATOM   2414  HG3 ARG A 152      -5.960 -12.906   0.819  1.00 87.86           H  
ATOM   2415  CD  ARG A 152      -7.759 -11.835   1.308  1.00 87.86           C  
ATOM   2416  HD2 ARG A 152      -7.519 -10.937   0.738  1.00 87.86           H  
ATOM   2417  HD3 ARG A 152      -8.834 -12.011   1.265  1.00 87.86           H  
ATOM   2418  NE  ARG A 152      -7.336 -11.639   2.702  1.00 87.86           N  
ATOM   2419  HE  ARG A 152      -6.561 -12.203   3.020  1.00 87.86           H  
ATOM   2420  NH1 ARG A 152      -8.711  -9.865   3.169  1.00 87.86           N  
ATOM   2421 HH11 ARG A 152      -9.061  -9.903   2.222  1.00 87.86           H  
ATOM   2422 HH12 ARG A 152      -9.043  -9.156   3.807  1.00 87.86           H  
ATOM   2423  NH2 ARG A 152      -7.297 -10.622   4.732  1.00 87.86           N  
ATOM   2424 HH21 ARG A 152      -7.607  -9.899   5.366  1.00 87.86           H  
ATOM   2425 HH22 ARG A 152      -6.561 -11.248   5.024  1.00 87.86           H  
ATOM   2426  CZ  ARG A 152      -7.784 -10.712   3.526  1.00 87.86           C  
ATOM   2427  N   LYS A 153      -6.697 -13.532  -3.866  1.00 90.06           N  
ATOM   2428  H   LYS A 153      -5.926 -12.925  -3.625  1.00 90.06           H  
ATOM   2429  CA  LYS A 153      -7.177 -13.478  -5.244  1.00 90.06           C  
ATOM   2430  HA  LYS A 153      -7.520 -14.464  -5.557  1.00 90.06           H  
ATOM   2431  C   LYS A 153      -6.038 -13.059  -6.149  1.00 90.06           C  
ATOM   2432  CB  LYS A 153      -8.319 -12.465  -5.384  1.00 90.06           C  
ATOM   2433  HB2 LYS A 153      -8.002 -11.503  -4.981  1.00 90.06           H  
ATOM   2434  HB3 LYS A 153      -8.526 -12.331  -6.446  1.00 90.06           H  
ATOM   2435  O   LYS A 153      -5.166 -12.304  -5.725  1.00 90.06           O  
ATOM   2436  CG  LYS A 153      -9.611 -12.914  -4.688  1.00 90.06           C  
ATOM   2437  HG2 LYS A 153      -9.896 -13.906  -5.037  1.00 90.06           H  
ATOM   2438  HG3 LYS A 153      -9.477 -12.924  -3.606  1.00 90.06           H  
ATOM   2439  CD  LYS A 153     -10.699 -11.912  -5.052  1.00 90.06           C  
ATOM   2440  HD2 LYS A 153     -10.782 -11.861  -6.137  1.00 90.06           H  
ATOM   2441  HD3 LYS A 153     -10.391 -10.935  -4.679  1.00 90.06           H  
ATOM   2442  CE  LYS A 153     -12.062 -12.251  -4.460  1.00 90.06           C  
ATOM   2443  HE2 LYS A 153     -12.013 -12.128  -3.378  1.00 90.06           H  
ATOM   2444  HE3 LYS A 153     -12.312 -13.286  -4.691  1.00 90.06           H  
ATOM   2445  NZ  LYS A 153     -13.056 -11.328  -5.052  1.00 90.06           N  
ATOM   2446  HZ1 LYS A 153     -13.188 -11.538  -6.031  1.00 90.06           H  
ATOM   2447  HZ2 LYS A 153     -12.673 -10.394  -5.078  1.00 90.06           H  
ATOM   2448  HZ3 LYS A 153     -13.942 -11.333  -4.566  1.00 90.06           H  
ATOM   2449  N   GLN A 154      -6.096 -13.514  -7.392  1.00 94.22           N  
ATOM   2450  H   GLN A 154      -6.886 -14.079  -7.669  1.00 94.22           H  
ATOM   2451  CA  GLN A 154      -5.181 -13.078  -8.432  1.00 94.22           C  
ATOM   2452  HA  GLN A 154      -4.162 -13.297  -8.113  1.00 94.22           H  
ATOM   2453  C   GLN A 154      -5.331 -11.566  -8.645  1.00 94.22           C  
ATOM   2454  CB  GLN A 154      -5.498 -13.878  -9.694  1.00 94.22           C  
ATOM   2455  HB2 GLN A 154      -6.404 -13.479 -10.151  1.00 94.22           H  
ATOM   2456  HB3 GLN A 154      -5.688 -14.916  -9.419  1.00 94.22           H  
ATOM   2457  O   GLN A 154      -6.446 -11.064  -8.811  1.00 94.22           O  
ATOM   2458  CG  GLN A 154      -4.354 -13.876 -10.710  1.00 94.22           C  
ATOM   2459  HG2 GLN A 154      -3.465 -14.305 -10.249  1.00 94.22           H  
ATOM   2460  HG3 GLN A 154      -4.119 -12.860 -11.025  1.00 94.22           H  
ATOM   2461  CD  GLN A 154      -4.748 -14.716 -11.922  1.00 94.22           C  
ATOM   2462  NE2 GLN A 154      -3.875 -15.544 -12.438  1.00 94.22           N  
ATOM   2463 HE21 GLN A 154      -2.897 -15.367 -12.259  1.00 94.22           H  
ATOM   2464 HE22 GLN A 154      -4.133 -15.877 -13.356  1.00 94.22           H  
ATOM   2465  OE1 GLN A 154      -5.872 -14.677 -12.396  1.00 94.22           O  
ATOM   2466  N   GLN A 155      -4.213 -10.850  -8.593  1.00 97.42           N  
ATOM   2467  H   GLN A 155      -3.325 -11.316  -8.473  1.00 97.42           H  
ATOM   2468  CA  GLN A 155      -4.169  -9.406  -8.785  1.00 97.42           C  
ATOM   2469  HA  GLN A 155      -5.182  -9.008  -8.855  1.00 97.42           H  
ATOM   2470  C   GLN A 155      -3.446  -9.093 -10.092  1.00 97.42           C  
ATOM   2471  CB  GLN A 155      -3.459  -8.719  -7.605  1.00 97.42           C  
ATOM   2472  HB2 GLN A 155      -3.472  -7.642  -7.772  1.00 97.42           H  
ATOM   2473  HB3 GLN A 155      -2.416  -9.037  -7.603  1.00 97.42           H  
ATOM   2474  O   GLN A 155      -2.500  -9.783 -10.462  1.00 97.42           O  
ATOM   2475  CG  GLN A 155      -4.046  -9.018  -6.216  1.00 97.42           C  
ATOM   2476  HG2 GLN A 155      -3.386  -8.589  -5.462  1.00 97.42           H  
ATOM   2477  HG3 GLN A 155      -4.063 -10.097  -6.058  1.00 97.42           H  
ATOM   2478  CD  GLN A 155      -5.425  -8.432  -5.956  1.00 97.42           C  
ATOM   2479  NE2 GLN A 155      -6.247  -9.100  -5.180  1.00 97.42           N  
ATOM   2480 HE21 GLN A 155      -5.936  -9.967  -4.764  1.00 97.42           H  
ATOM   2481 HE22 GLN A 155      -7.136  -8.664  -4.984  1.00 97.42           H  
ATOM   2482  OE1 GLN A 155      -5.761  -7.333  -6.358  1.00 97.42           O  
ATOM   2483  N   GLU A 156      -3.832  -8.015 -10.754  1.00 97.93           N  
ATOM   2484  H   GLU A 156      -4.665  -7.534 -10.446  1.00 97.93           H  
ATOM   2485  CA  GLU A 156      -2.977  -7.328 -11.713  1.00 97.93           C  
ATOM   2486  HA  GLU A 156      -2.241  -8.032 -12.102  1.00 97.93           H  
ATOM   2487  C   GLU A 156      -2.201  -6.217 -11.005  1.00 97.93           C  
ATOM   2488  CB  GLU A 156      -3.762  -6.813 -12.930  1.00 97.93           C  
ATOM   2489  HB2 GLU A 156      -4.129  -7.665 -13.503  1.00 97.93           H  
ATOM   2490  HB3 GLU A 156      -3.069  -6.261 -13.564  1.00 97.93           H  
ATOM   2491  O   GLU A 156      -2.663  -5.630 -10.024  1.00 97.93           O  
ATOM   2492  CG  GLU A 156      -4.947  -5.908 -12.566  1.00 97.93           C  
ATOM   2493  HG2 GLU A 156      -5.685  -6.501 -12.025  1.00 97.93           H  
ATOM   2494  HG3 GLU A 156      -4.601  -5.113 -11.904  1.00 97.93           H  
ATOM   2495  CD  GLU A 156      -5.640  -5.276 -13.780  1.00 97.93           C  
ATOM   2496  OE1 GLU A 156      -6.827  -4.895 -13.635  1.00 97.93           O  
ATOM   2497  OE2 GLU A 156      -4.995  -5.048 -14.831  1.00 97.93           O  
ATOM   2498  N   LEU A 157      -1.013  -5.929 -11.523  1.00 98.66           N  
ATOM   2499  H   LEU A 157      -0.722  -6.453 -12.336  1.00 98.66           H  
ATOM   2500  CA  LEU A 157      -0.142  -4.852 -11.082  1.00 98.66           C  
ATOM   2501  HA  LEU A 157      -0.537  -4.405 -10.170  1.00 98.66           H  
ATOM   2502  C   LEU A 157      -0.078  -3.782 -12.160  1.00 98.66           C  
ATOM   2503  CB  LEU A 157       1.235  -5.449 -10.782  1.00 98.66           C  
ATOM   2504  HB2 LEU A 157       1.518  -6.103 -11.607  1.00 98.66           H  
ATOM   2505  HB3 LEU A 157       1.131  -6.050  -9.879  1.00 98.66           H  
ATOM   2506  O   LEU A 157       0.102  -4.090 -13.336  1.00 98.66           O  
ATOM   2507  CG  LEU A 157       2.369  -4.451 -10.541  1.00 98.66           C  
ATOM   2508  HG  LEU A 157       2.461  -3.761 -11.380  1.00 98.66           H  
ATOM   2509  CD1 LEU A 157       2.111  -3.671  -9.261  1.00 98.66           C  
ATOM   2510 HD11 LEU A 157       1.983  -4.353  -8.420  1.00 98.66           H  
ATOM   2511 HD12 LEU A 157       2.979  -3.032  -9.102  1.00 98.66           H  
ATOM   2512 HD13 LEU A 157       1.227  -3.041  -9.362  1.00 98.66           H  
ATOM   2513  CD2 LEU A 157       3.682  -5.217 -10.404  1.00 98.66           C  
ATOM   2514 HD21 LEU A 157       3.905  -5.745 -11.331  1.00 98.66           H  
ATOM   2515 HD22 LEU A 157       4.499  -4.532 -10.179  1.00 98.66           H  
ATOM   2516 HD23 LEU A 157       3.612  -5.934  -9.585  1.00 98.66           H  
ATOM   2517  N   ARG A 158      -0.157  -2.521 -11.748  1.00 98.72           N  
ATOM   2518  H   ARG A 158      -0.344  -2.356 -10.770  1.00 98.72           H  
ATOM   2519  CA  ARG A 158       0.044  -1.361 -12.607  1.00 98.72           C  
ATOM   2520  HA  ARG A 158       0.470  -1.702 -13.551  1.00 98.72           H  
ATOM   2521  C   ARG A 158       1.040  -0.397 -11.977  1.00 98.72           C  
ATOM   2522  CB  ARG A 158      -1.316  -0.720 -12.910  1.00 98.72           C  
ATOM   2523  HB2 ARG A 158      -1.804  -0.449 -11.974  1.00 98.72           H  
ATOM   2524  HB3 ARG A 158      -1.936  -1.456 -13.422  1.00 98.72           H  
ATOM   2525  O   ARG A 158       0.918  -0.046 -10.805  1.00 98.72           O  
ATOM   2526  CG  ARG A 158      -1.191   0.527 -13.792  1.00 98.72           C  
ATOM   2527  HG2 ARG A 158      -0.660   1.305 -13.244  1.00 98.72           H  
ATOM   2528  HG3 ARG A 158      -0.628   0.286 -14.694  1.00 98.72           H  
ATOM   2529  CD  ARG A 158      -2.572   1.058 -14.185  1.00 98.72           C  
ATOM   2530  HD2 ARG A 158      -3.069   0.327 -14.823  1.00 98.72           H  
ATOM   2531  HD3 ARG A 158      -3.176   1.191 -13.287  1.00 98.72           H  
ATOM   2532  NE  ARG A 158      -2.428   2.351 -14.869  1.00 98.72           N  
ATOM   2533  HE  ARG A 158      -1.922   3.081 -14.388  1.00 98.72           H  
ATOM   2534  NH1 ARG A 158      -3.126   1.791 -17.005  1.00 98.72           N  
ATOM   2535 HH11 ARG A 158      -3.832   1.147 -16.676  1.00 98.72           H  
ATOM   2536 HH12 ARG A 158      -3.326   2.130 -17.935  1.00 98.72           H  
ATOM   2537  NH2 ARG A 158      -2.236   3.762 -16.608  1.00 98.72           N  
ATOM   2538 HH21 ARG A 158      -1.619   4.269 -15.990  1.00 98.72           H  
ATOM   2539 HH22 ARG A 158      -2.212   3.929 -17.604  1.00 98.72           H  
ATOM   2540  CZ  ARG A 158      -2.609   2.614 -16.147  1.00 98.72           C  
ATOM   2541  N   PHE A 159       1.970   0.069 -12.794  1.00 98.85           N  
ATOM   2542  H   PHE A 159       1.992  -0.296 -13.735  1.00 98.85           H  
ATOM   2543  CA  PHE A 159       2.820   1.216 -12.519  1.00 98.85           C  
ATOM   2544  HA  PHE A 159       2.770   1.451 -11.455  1.00 98.85           H  
ATOM   2545  C   PHE A 159       2.329   2.407 -13.328  1.00 98.85           C  
ATOM   2546  CB  PHE A 159       4.274   0.899 -12.860  1.00 98.85           C  
ATOM   2547  HB2 PHE A 159       4.355   0.676 -13.924  1.00 98.85           H  
ATOM   2548  HB3 PHE A 159       4.881   1.784 -12.668  1.00 98.85           H  
ATOM   2549  O   PHE A 159       2.067   2.249 -14.519  1.00 98.85           O  
ATOM   2550  CG  PHE A 159       4.832  -0.252 -12.060  1.00 98.85           C  
ATOM   2551  CD1 PHE A 159       5.361  -0.010 -10.781  1.00 98.85           C  
ATOM   2552  HD1 PHE A 159       5.351   0.989 -10.371  1.00 98.85           H  
ATOM   2553  CD2 PHE A 159       4.814  -1.558 -12.581  1.00 98.85           C  
ATOM   2554  HD2 PHE A 159       4.394  -1.746 -13.558  1.00 98.85           H  
ATOM   2555  CE1 PHE A 159       5.910  -1.067 -10.041  1.00 98.85           C  
ATOM   2556  HE1 PHE A 159       6.314  -0.882  -9.057  1.00 98.85           H  
ATOM   2557  CE2 PHE A 159       5.369  -2.614 -11.840  1.00 98.85           C  
ATOM   2558  HE2 PHE A 159       5.388  -3.613 -12.251  1.00 98.85           H  
ATOM   2559  CZ  PHE A 159       5.928  -2.365 -10.574  1.00 98.85           C  
ATOM   2560  HZ  PHE A 159       6.376  -3.168 -10.007  1.00 98.85           H  
ATOM   2561  N   ASP A 160       2.241   3.577 -12.701  1.00 98.77           N  
ATOM   2562  H   ASP A 160       2.493   3.605 -11.723  1.00 98.77           H  
ATOM   2563  CA  ASP A 160       2.042   4.858 -13.379  1.00 98.77           C  
ATOM   2564  HA  ASP A 160       2.003   4.703 -14.457  1.00 98.77           H  
ATOM   2565  C   ASP A 160       3.222   5.778 -13.090  1.00 98.77           C  
ATOM   2566  CB  ASP A 160       0.734   5.531 -12.945  1.00 98.77           C  
ATOM   2567  HB2 ASP A 160       0.766   6.580 -13.240  1.00 98.77           H  
ATOM   2568  HB3 ASP A 160       0.644   5.490 -11.859  1.00 98.77           H  
ATOM   2569  O   ASP A 160       3.583   5.987 -11.933  1.00 98.77           O  
ATOM   2570  CG  ASP A 160      -0.502   4.915 -13.587  1.00 98.77           C  
ATOM   2571  OD1 ASP A 160      -0.446   4.395 -14.717  1.00 98.77           O  
ATOM   2572  OD2 ASP A 160      -1.595   4.987 -12.997  1.00 98.77           O  
ATOM   2573  N   LEU A 161       3.797   6.346 -14.146  1.00 98.68           N  
ATOM   2574  H   LEU A 161       3.411   6.151 -15.059  1.00 98.68           H  
ATOM   2575  CA  LEU A 161       4.994   7.176 -14.093  1.00 98.68           C  
ATOM   2576  HA  LEU A 161       5.248   7.385 -13.053  1.00 98.68           H  
ATOM   2577  C   LEU A 161       4.746   8.502 -14.808  1.00 98.68           C  
ATOM   2578  CB  LEU A 161       6.177   6.440 -14.746  1.00 98.68           C  
ATOM   2579  HB2 LEU A 161       7.075   7.045 -14.620  1.00 98.68           H  
ATOM   2580  HB3 LEU A 161       5.973   6.377 -15.815  1.00 98.68           H  
ATOM   2581  O   LEU A 161       4.040   8.551 -15.820  1.00 98.68           O  
ATOM   2582  CG  LEU A 161       6.458   5.016 -14.234  1.00 98.68           C  
ATOM   2583  HG  LEU A 161       5.557   4.408 -14.310  1.00 98.68           H  
ATOM   2584  CD1 LEU A 161       7.520   4.376 -15.122  1.00 98.68           C  
ATOM   2585 HD11 LEU A 161       8.461   4.922 -15.049  1.00 98.68           H  
ATOM   2586 HD12 LEU A 161       7.187   4.359 -16.159  1.00 98.68           H  
ATOM   2587 HD13 LEU A 161       7.679   3.347 -14.799  1.00 98.68           H  
ATOM   2588  CD2 LEU A 161       6.946   5.000 -12.786  1.00 98.68           C  
ATOM   2589 HD21 LEU A 161       6.189   5.426 -12.128  1.00 98.68           H  
ATOM   2590 HD22 LEU A 161       7.870   5.570 -12.691  1.00 98.68           H  
ATOM   2591 HD23 LEU A 161       7.128   3.972 -12.474  1.00 98.68           H  
ATOM   2592  N   GLU A 162       5.388   9.566 -14.337  1.00 98.34           N  
ATOM   2593  H   GLU A 162       5.943   9.460 -13.500  1.00 98.34           H  
ATOM   2594  CA  GLU A 162       5.485  10.822 -15.082  1.00 98.34           C  
ATOM   2595  HA  GLU A 162       5.049  10.668 -16.069  1.00 98.34           H  
ATOM   2596  C   GLU A 162       6.946  11.209 -15.283  1.00 98.34           C  
ATOM   2597  CB  GLU A 162       4.676  11.937 -14.408  1.00 98.34           C  
ATOM   2598  HB2 GLU A 162       3.726  11.515 -14.078  1.00 98.34           H  
ATOM   2599  HB3 GLU A 162       5.225  12.324 -13.550  1.00 98.34           H  
ATOM   2600  O   GLU A 162       7.712  11.291 -14.328  1.00 98.34           O  
ATOM   2601  CG  GLU A 162       4.400  13.099 -15.368  1.00 98.34           C  
ATOM   2602  HG2 GLU A 162       5.343  13.582 -15.622  1.00 98.34           H  
ATOM   2603  HG3 GLU A 162       3.970  12.702 -16.288  1.00 98.34           H  
ATOM   2604  CD  GLU A 162       3.418  14.128 -14.789  1.00 98.34           C  
ATOM   2605  OE1 GLU A 162       3.578  15.314 -15.144  1.00 98.34           O  
ATOM   2606  OE2 GLU A 162       2.448  13.724 -14.102  1.00 98.34           O  
ATOM   2607  N   TYR A 163       7.341  11.455 -16.528  1.00 97.55           N  
ATOM   2608  H   TYR A 163       6.666  11.356 -17.273  1.00 97.55           H  
ATOM   2609  CA  TYR A 163       8.693  11.876 -16.878  1.00 97.55           C  
ATOM   2610  HA  TYR A 163       9.170  12.318 -16.003  1.00 97.55           H  
ATOM   2611  C   TYR A 163       8.639  12.932 -17.976  1.00 97.55           C  
ATOM   2612  CB  TYR A 163       9.519  10.660 -17.307  1.00 97.55           C  
ATOM   2613  HB2 TYR A 163       9.594   9.972 -16.464  1.00 97.55           H  
ATOM   2614  HB3 TYR A 163       9.000  10.139 -18.111  1.00 97.55           H  
ATOM   2615  O   TYR A 163       7.983  12.733 -19.001  1.00 97.55           O  
ATOM   2616  CG  TYR A 163      10.918  11.018 -17.760  1.00 97.55           C  
ATOM   2617  CD1 TYR A 163      11.325  10.746 -19.079  1.00 97.55           C  
ATOM   2618  HD1 TYR A 163      10.666  10.223 -19.756  1.00 97.55           H  
ATOM   2619  CD2 TYR A 163      11.813  11.624 -16.858  1.00 97.55           C  
ATOM   2620  HD2 TYR A 163      11.528  11.802 -15.832  1.00 97.55           H  
ATOM   2621  CE1 TYR A 163      12.629  11.073 -19.497  1.00 97.55           C  
ATOM   2622  HE1 TYR A 163      12.965  10.802 -20.487  1.00 97.55           H  
ATOM   2623  CE2 TYR A 163      13.109  11.969 -17.279  1.00 97.55           C  
ATOM   2624  HE2 TYR A 163      13.794  12.428 -16.582  1.00 97.55           H  
ATOM   2625  OH  TYR A 163      14.766  12.027 -19.011  1.00 97.55           O  
ATOM   2626  HH  TYR A 163      15.185  12.557 -18.329  1.00 97.55           H  
ATOM   2627  CZ  TYR A 163      13.521  11.686 -18.597  1.00 97.55           C  
ATOM   2628  N   LYS A 164       9.298  14.079 -17.756  1.00 95.23           N  
ATOM   2629  H   LYS A 164       9.846  14.142 -16.911  1.00 95.23           H  
ATOM   2630  CA  LYS A 164       9.279  15.236 -18.675  1.00 95.23           C  
ATOM   2631  HA  LYS A 164       9.636  16.105 -18.123  1.00 95.23           H  
ATOM   2632  C   LYS A 164       7.853  15.615 -19.122  1.00 95.23           C  
ATOM   2633  CB  LYS A 164      10.262  14.992 -19.846  1.00 95.23           C  
ATOM   2634  HB2 LYS A 164      10.145  15.783 -20.587  1.00 95.23           H  
ATOM   2635  HB3 LYS A 164      10.047  14.036 -20.322  1.00 95.23           H  
ATOM   2636  O   LYS A 164       7.603  15.839 -20.306  1.00 95.23           O  
ATOM   2637  CG  LYS A 164      11.716  15.018 -19.357  1.00 95.23           C  
ATOM   2638  HG2 LYS A 164      11.851  14.264 -18.581  1.00 95.23           H  
ATOM   2639  HG3 LYS A 164      11.897  15.996 -18.910  1.00 95.23           H  
ATOM   2640  CD  LYS A 164      12.766  14.772 -20.455  1.00 95.23           C  
ATOM   2641  HD2 LYS A 164      12.567  15.394 -21.328  1.00 95.23           H  
ATOM   2642  HD3 LYS A 164      12.754  13.718 -20.732  1.00 95.23           H  
ATOM   2643  CE  LYS A 164      14.113  15.161 -19.828  1.00 95.23           C  
ATOM   2644  HE2 LYS A 164      14.236  16.244 -19.857  1.00 95.23           H  
ATOM   2645  HE3 LYS A 164      14.067  14.888 -18.774  1.00 95.23           H  
ATOM   2646  NZ  LYS A 164      15.307  14.490 -20.391  1.00 95.23           N  
ATOM   2647  HZ1 LYS A 164      15.200  13.489 -20.312  1.00 95.23           H  
ATOM   2648  HZ2 LYS A 164      16.073  14.686 -19.763  1.00 95.23           H  
ATOM   2649  HZ3 LYS A 164      15.542  14.775 -21.332  1.00 95.23           H  
ATOM   2650  N   ASN A 165       6.915  15.665 -18.168  1.00 95.19           N  
ATOM   2651  H   ASN A 165       7.206  15.492 -17.216  1.00 95.19           H  
ATOM   2652  CA  ASN A 165       5.483  15.952 -18.371  1.00 95.19           C  
ATOM   2653  HA  ASN A 165       5.006  15.867 -17.394  1.00 95.19           H  
ATOM   2654  C   ASN A 165       4.739  14.947 -19.277  1.00 95.19           C  
ATOM   2655  CB  ASN A 165       5.288  17.409 -18.833  1.00 95.19           C  
ATOM   2656  HB2 ASN A 165       5.625  17.512 -19.865  1.00 95.19           H  
ATOM   2657  HB3 ASN A 165       4.225  17.650 -18.803  1.00 95.19           H  
ATOM   2658  O   ASN A 165       3.664  15.249 -19.800  1.00 95.19           O  
ATOM   2659  CG  ASN A 165       6.003  18.418 -17.959  1.00 95.19           C  
ATOM   2660  ND2 ASN A 165       6.816  19.274 -18.532  1.00 95.19           N  
ATOM   2661 HD21 ASN A 165       6.954  19.261 -19.533  1.00 95.19           H  
ATOM   2662 HD22 ASN A 165       7.261  19.932 -17.909  1.00 95.19           H  
ATOM   2663  OD1 ASN A 165       5.865  18.451 -16.754  1.00 95.19           O  
ATOM   2664  N   ARG A 166       5.300  13.753 -19.500  1.00 98.05           N  
ATOM   2665  H   ARG A 166       6.199  13.561 -19.082  1.00 98.05           H  
ATOM   2666  CA  ARG A 166       4.648  12.651 -20.216  1.00 98.05           C  
ATOM   2667  HA  ARG A 166       3.717  13.008 -20.657  1.00 98.05           H  
ATOM   2668  C   ARG A 166       4.298  11.540 -19.243  1.00 98.05           C  
ATOM   2669  CB  ARG A 166       5.542  12.115 -21.336  1.00 98.05           C  
ATOM   2670  HB2 ARG A 166       5.066  11.239 -21.776  1.00 98.05           H  
ATOM   2671  HB3 ARG A 166       6.501  11.809 -20.918  1.00 98.05           H  
ATOM   2672  O   ARG A 166       5.093  11.208 -18.369  1.00 98.05           O  
ATOM   2673  CG  ARG A 166       5.782  13.155 -22.431  1.00 98.05           C  
ATOM   2674  HG2 ARG A 166       6.309  14.016 -22.019  1.00 98.05           H  
ATOM   2675  HG3 ARG A 166       4.827  13.478 -22.845  1.00 98.05           H  
ATOM   2676  CD  ARG A 166       6.632  12.519 -23.529  1.00 98.05           C  
ATOM   2677  HD2 ARG A 166       7.578  12.196 -23.094  1.00 98.05           H  
ATOM   2678  HD3 ARG A 166       6.109  11.645 -23.917  1.00 98.05           H  
ATOM   2679  NE  ARG A 166       6.896  13.469 -24.621  1.00 98.05           N  
ATOM   2680  HE  ARG A 166       6.612  14.426 -24.466  1.00 98.05           H  
ATOM   2681  NH1 ARG A 166       7.947  11.980 -26.013  1.00 98.05           N  
ATOM   2682 HH11 ARG A 166       8.444  11.770 -26.867  1.00 98.05           H  
ATOM   2683 HH12 ARG A 166       7.835  11.261 -25.313  1.00 98.05           H  
ATOM   2684  NH2 ARG A 166       7.699  14.108 -26.652  1.00 98.05           N  
ATOM   2685 HH21 ARG A 166       7.387  15.053 -26.478  1.00 98.05           H  
ATOM   2686 HH22 ARG A 166       8.175  13.881 -27.513  1.00 98.05           H  
ATOM   2687  CZ  ARG A 166       7.509  13.182 -25.754  1.00 98.05           C  
ATOM   2688  N   LYS A 167       3.116  10.957 -19.433  1.00 98.36           N  
ATOM   2689  H   LYS A 167       2.564  11.252 -20.225  1.00 98.36           H  
ATOM   2690  CA  LYS A 167       2.608   9.862 -18.607  1.00 98.36           C  
ATOM   2691  HA  LYS A 167       3.128   9.873 -17.649  1.00 98.36           H  
ATOM   2692  C   LYS A 167       2.898   8.520 -19.260  1.00 98.36           C  
ATOM   2693  CB  LYS A 167       1.113  10.041 -18.324  1.00 98.36           C  
ATOM   2694  HB2 LYS A 167       0.755   9.170 -17.775  1.00 98.36           H  
ATOM   2695  HB3 LYS A 167       0.566  10.112 -19.264  1.00 98.36           H  
ATOM   2696  O   LYS A 167       2.579   8.314 -20.433  1.00 98.36           O  
ATOM   2697  CG  LYS A 167       0.870  11.296 -17.479  1.00 98.36           C  
ATOM   2698  HG2 LYS A 167       1.434  11.215 -16.549  1.00 98.36           H  
ATOM   2699  HG3 LYS A 167       1.210  12.180 -18.019  1.00 98.36           H  
ATOM   2700  CD  LYS A 167      -0.614  11.456 -17.154  1.00 98.36           C  
ATOM   2701  HD2 LYS A 167      -1.181  11.563 -18.079  1.00 98.36           H  
ATOM   2702  HD3 LYS A 167      -0.961  10.579 -16.607  1.00 98.36           H  
ATOM   2703  CE  LYS A 167      -0.767  12.708 -16.289  1.00 98.36           C  
ATOM   2704  HE2 LYS A 167      -0.363  13.563 -16.830  1.00 98.36           H  
ATOM   2705  HE3 LYS A 167      -0.156  12.588 -15.394  1.00 98.36           H  
ATOM   2706  NZ  LYS A 167      -2.182  12.943 -15.923  1.00 98.36           N  
ATOM   2707  HZ1 LYS A 167      -2.538  12.146 -15.414  1.00 98.36           H  
ATOM   2708  HZ2 LYS A 167      -2.738  13.097 -16.752  1.00 98.36           H  
ATOM   2709  HZ3 LYS A 167      -2.233  13.760 -15.331  1.00 98.36           H  
ATOM   2710  N   TYR A 168       3.441   7.610 -18.468  1.00 98.68           N  
ATOM   2711  H   TYR A 168       3.628   7.860 -17.508  1.00 98.68           H  
ATOM   2712  CA  TYR A 168       3.723   6.238 -18.856  1.00 98.68           C  
ATOM   2713  HA  TYR A 168       3.314   6.050 -19.849  1.00 98.68           H  
ATOM   2714  C   TYR A 168       3.051   5.286 -17.882  1.00 98.68           C  
ATOM   2715  CB  TYR A 168       5.232   5.986 -18.921  1.00 98.68           C  
ATOM   2716  HB2 TYR A 168       5.661   6.076 -17.923  1.00 98.68           H  
ATOM   2717  HB3 TYR A 168       5.401   4.962 -19.256  1.00 98.68           H  
ATOM   2718  O   TYR A 168       2.792   5.635 -16.731  1.00 98.68           O  
ATOM   2719  CG  TYR A 168       5.966   6.920 -19.853  1.00 98.68           C  
ATOM   2720  CD1 TYR A 168       6.195   6.543 -21.189  1.00 98.68           C  
ATOM   2721  HD1 TYR A 168       5.874   5.574 -21.543  1.00 98.68           H  
ATOM   2722  CD2 TYR A 168       6.414   8.169 -19.382  1.00 98.68           C  
ATOM   2723  HD2 TYR A 168       6.246   8.451 -18.353  1.00 98.68           H  
ATOM   2724  CE1 TYR A 168       6.875   7.415 -22.058  1.00 98.68           C  
ATOM   2725  HE1 TYR A 168       7.086   7.116 -23.074  1.00 98.68           H  
ATOM   2726  CE2 TYR A 168       7.101   9.039 -20.244  1.00 98.68           C  
ATOM   2727  HE2 TYR A 168       7.458   9.987 -19.869  1.00 98.68           H  
ATOM   2728  OH  TYR A 168       8.017   9.506 -22.402  1.00 98.68           O  
ATOM   2729  HH  TYR A 168       8.498  10.139 -21.864  1.00 98.68           H  
ATOM   2730  CZ  TYR A 168       7.335   8.661 -21.583  1.00 98.68           C  
ATOM   2731  N   PHE A 169       2.774   4.081 -18.352  1.00 98.76           N  
ATOM   2732  H   PHE A 169       2.975   3.869 -19.319  1.00 98.76           H  
ATOM   2733  CA  PHE A 169       2.286   3.009 -17.520  1.00 98.76           C  
ATOM   2734  HA  PHE A 169       2.686   3.182 -16.521  1.00 98.76           H  
ATOM   2735  C   PHE A 169       2.803   1.652 -17.989  1.00 98.76           C  
ATOM   2736  CB  PHE A 169       0.756   3.059 -17.443  1.00 98.76           C  
ATOM   2737  HB2 PHE A 169       0.441   2.466 -16.584  1.00 98.76           H  
ATOM   2738  HB3 PHE A 169       0.448   4.086 -17.247  1.00 98.76           H  
ATOM   2739  O   PHE A 169       3.033   1.413 -19.180  1.00 98.76           O  
ATOM   2740  CG  PHE A 169       0.032   2.544 -18.670  1.00 98.76           C  
ATOM   2741  CD1 PHE A 169      -0.223   3.384 -19.768  1.00 98.76           C  
ATOM   2742  HD1 PHE A 169       0.124   4.406 -19.755  1.00 98.76           H  
ATOM   2743  CD2 PHE A 169      -0.383   1.204 -18.708  1.00 98.76           C  
ATOM   2744  HD2 PHE A 169      -0.162   0.570 -17.862  1.00 98.76           H  
ATOM   2745  CE1 PHE A 169      -0.897   2.880 -20.896  1.00 98.76           C  
ATOM   2746  HE1 PHE A 169      -1.077   3.522 -21.745  1.00 98.76           H  
ATOM   2747  CE2 PHE A 169      -1.063   0.699 -19.828  1.00 98.76           C  
ATOM   2748  HE2 PHE A 169      -1.372  -0.336 -19.851  1.00 98.76           H  
ATOM   2749  CZ  PHE A 169      -1.323   1.540 -20.923  1.00 98.76           C  
ATOM   2750  HZ  PHE A 169      -1.840   1.156 -21.790  1.00 98.76           H  
ATOM   2751  N   ALA A 170       2.939   0.753 -17.025  1.00 98.77           N  
ATOM   2752  H   ALA A 170       2.727   1.049 -16.083  1.00 98.77           H  
ATOM   2753  CA  ALA A 170       3.244  -0.654 -17.224  1.00 98.77           C  
ATOM   2754  HA  ALA A 170       3.174  -0.917 -18.280  1.00 98.77           H  
ATOM   2755  C   ALA A 170       2.226  -1.481 -16.448  1.00 98.77           C  
ATOM   2756  CB  ALA A 170       4.667  -0.938 -16.737  1.00 98.77           C  
ATOM   2757  HB1 ALA A 170       4.854  -2.012 -16.743  1.00 98.77           H  
ATOM   2758  HB2 ALA A 170       5.399  -0.451 -17.383  1.00 98.77           H  
ATOM   2759  HB3 ALA A 170       4.801  -0.573 -15.719  1.00 98.77           H  
ATOM   2760  O   ALA A 170       1.919  -1.162 -15.303  1.00 98.77           O  
ATOM   2761  N   ARG A 171       1.700  -2.540 -17.056  1.00 98.50           N  
ATOM   2762  H   ARG A 171       1.992  -2.743 -18.001  1.00 98.50           H  
ATOM   2763  CA  ARG A 171       0.794  -3.494 -16.418  1.00 98.50           C  
ATOM   2764  HA  ARG A 171       0.705  -3.240 -15.362  1.00 98.50           H  
ATOM   2765  C   ARG A 171       1.363  -4.890 -16.512  1.00 98.50           C  
ATOM   2766  CB  ARG A 171      -0.605  -3.482 -17.037  1.00 98.50           C  
ATOM   2767  HB2 ARG A 171      -0.504  -3.722 -18.095  1.00 98.50           H  
ATOM   2768  HB3 ARG A 171      -1.206  -4.258 -16.562  1.00 98.50           H  
ATOM   2769  O   ARG A 171       1.870  -5.277 -17.561  1.00 98.50           O  
ATOM   2770  CG  ARG A 171      -1.328  -2.144 -16.870  1.00 98.50           C  
ATOM   2771  HG2 ARG A 171      -1.396  -1.901 -15.809  1.00 98.50           H  
ATOM   2772  HG3 ARG A 171      -0.751  -1.369 -17.375  1.00 98.50           H  
ATOM   2773  CD  ARG A 171      -2.738  -2.182 -17.466  1.00 98.50           C  
ATOM   2774  HD2 ARG A 171      -3.189  -1.195 -17.359  1.00 98.50           H  
ATOM   2775  HD3 ARG A 171      -3.335  -2.897 -16.899  1.00 98.50           H  
ATOM   2776  NE  ARG A 171      -2.711  -2.575 -18.887  1.00 98.50           N  
ATOM   2777  HE  ARG A 171      -1.835  -2.929 -19.245  1.00 98.50           H  
ATOM   2778  NH1 ARG A 171      -4.947  -2.316 -19.324  1.00 98.50           N  
ATOM   2779 HH11 ARG A 171      -5.753  -2.469 -19.913  1.00 98.50           H  
ATOM   2780 HH12 ARG A 171      -5.059  -1.860 -18.430  1.00 98.50           H  
ATOM   2781  NH2 ARG A 171      -3.579  -3.227 -20.857  1.00 98.50           N  
ATOM   2782 HH21 ARG A 171      -4.368  -3.370 -21.471  1.00 98.50           H  
ATOM   2783 HH22 ARG A 171      -2.688  -3.668 -21.038  1.00 98.50           H  
ATOM   2784  CZ  ARG A 171      -3.752  -2.698 -19.680  1.00 98.50           C  
ATOM   2785  N   TYR A 172       1.174  -5.645 -15.446  1.00 98.54           N  
ATOM   2786  H   TYR A 172       0.715  -5.230 -14.648  1.00 98.54           H  
ATOM   2787  CA  TYR A 172       1.541  -7.043 -15.341  1.00 98.54           C  
ATOM   2788  HA  TYR A 172       1.831  -7.425 -16.320  1.00 98.54           H  
ATOM   2789  C   TYR A 172       0.331  -7.821 -14.847  1.00 98.54           C  
ATOM   2790  CB  TYR A 172       2.748  -7.185 -14.412  1.00 98.54           C  
ATOM   2791  HB2 TYR A 172       2.951  -8.246 -14.268  1.00 98.54           H  
ATOM   2792  HB3 TYR A 172       2.515  -6.758 -13.436  1.00 98.54           H  
ATOM   2793  O   TYR A 172      -0.248  -7.492 -13.812  1.00 98.54           O  
ATOM   2794  CG  TYR A 172       3.983  -6.513 -14.968  1.00 98.54           C  
ATOM   2795  CD1 TYR A 172       4.830  -7.249 -15.808  1.00 98.54           C  
ATOM   2796  HD1 TYR A 172       4.636  -8.293 -16.005  1.00 98.54           H  
ATOM   2797  CD2 TYR A 172       4.256  -5.154 -14.700  1.00 98.54           C  
ATOM   2798  HD2 TYR A 172       3.607  -4.591 -14.045  1.00 98.54           H  
ATOM   2799  CE1 TYR A 172       5.938  -6.632 -16.400  1.00 98.54           C  
ATOM   2800  HE1 TYR A 172       6.589  -7.218 -17.032  1.00 98.54           H  
ATOM   2801  CE2 TYR A 172       5.366  -4.529 -15.306  1.00 98.54           C  
ATOM   2802  HE2 TYR A 172       5.591  -3.490 -15.115  1.00 98.54           H  
ATOM   2803  OH  TYR A 172       7.235  -4.677 -16.832  1.00 98.54           O  
ATOM   2804  HH  TYR A 172       7.598  -5.301 -17.466  1.00 98.54           H  
ATOM   2805  CZ  TYR A 172       6.197  -5.265 -16.181  1.00 98.54           C  
ATOM   2806  N   SER A 173      -0.055  -8.850 -15.596  1.00 97.29           N  
ATOM   2807  H   SER A 173       0.496  -9.054 -16.418  1.00 97.29           H  
ATOM   2808  CA  SER A 173      -1.017  -9.841 -15.091  1.00 97.29           C  
ATOM   2809  HA  SER A 173      -1.890  -9.312 -14.710  1.00 97.29           H  
ATOM   2810  C   SER A 173      -0.419 -10.607 -13.905  1.00 97.29           C  
ATOM   2811  CB  SER A 173      -1.509 -10.779 -16.207  1.00 97.29           C  
ATOM   2812  HB2 SER A 173      -1.991 -11.653 -15.768  1.00 97.29           H  
ATOM   2813  HB3 SER A 173      -2.256 -10.245 -16.793  1.00 97.29           H  
ATOM   2814  O   SER A 173       0.793 -10.606 -13.723  1.00 97.29           O  
ATOM   2815  OG  SER A 173      -0.474 -11.193 -17.085  1.00 97.29           O  
ATOM   2816  HG  SER A 173      -0.057 -10.399 -17.427  1.00 97.29           H  
ATOM   2817  N   ASP A 174      -1.253 -11.263 -13.107  1.00 95.83           N  
ATOM   2818  H   ASP A 174      -2.237 -11.249 -13.336  1.00 95.83           H  
ATOM   2819  CA  ASP A 174      -0.861 -12.311 -12.150  1.00 95.83           C  
ATOM   2820  HA  ASP A 174      -1.748 -12.511 -11.549  1.00 95.83           H  
ATOM   2821  C   ASP A 174       0.220 -11.901 -11.135  1.00 95.83           C  
ATOM   2822  CB  ASP A 174      -0.542 -13.614 -12.907  1.00 95.83           C  
ATOM   2823  HB2 ASP A 174       0.411 -13.500 -13.423  1.00 95.83           H  
ATOM   2824  HB3 ASP A 174      -0.448 -14.427 -12.187  1.00 95.83           H  
ATOM   2825  O   ASP A 174       1.143 -12.657 -10.826  1.00 95.83           O  
ATOM   2826  CG  ASP A 174      -1.618 -13.991 -13.930  1.00 95.83           C  
ATOM   2827  OD1 ASP A 174      -2.752 -13.472 -13.816  1.00 95.83           O  
ATOM   2828  OD2 ASP A 174      -1.314 -14.809 -14.822  1.00 95.83           O  
ATOM   2829  N   PHE A 175       0.098 -10.685 -10.609  1.00 98.31           N  
ATOM   2830  H   PHE A 175      -0.730 -10.158 -10.843  1.00 98.31           H  
ATOM   2831  CA  PHE A 175       0.967 -10.166  -9.569  1.00 98.31           C  
ATOM   2832  HA  PHE A 175       1.995 -10.363  -9.871  1.00 98.31           H  
ATOM   2833  C   PHE A 175       0.716 -10.839  -8.223  1.00 98.31           C  
ATOM   2834  CB  PHE A 175       0.806  -8.656  -9.447  1.00 98.31           C  
ATOM   2835  HB2 PHE A 175      -0.253  -8.413  -9.359  1.00 98.31           H  
ATOM   2836  HB3 PHE A 175       1.178  -8.215 -10.372  1.00 98.31           H  
ATOM   2837  O   PHE A 175      -0.418 -10.912  -7.735  1.00 98.31           O  
ATOM   2838  CG  PHE A 175       1.555  -8.059  -8.264  1.00 98.31           C  
ATOM   2839  CD1 PHE A 175       0.848  -7.560  -7.156  1.00 98.31           C  
ATOM   2840  HD1 PHE A 175      -0.231  -7.611  -7.144  1.00 98.31           H  
ATOM   2841  CD2 PHE A 175       2.962  -8.027  -8.251  1.00 98.31           C  
ATOM   2842  HD2 PHE A 175       3.523  -8.440  -9.075  1.00 98.31           H  
ATOM   2843  CE1 PHE A 175       1.541  -7.014  -6.058  1.00 98.31           C  
ATOM   2844  HE1 PHE A 175       1.003  -6.658  -5.192  1.00 98.31           H  
ATOM   2845  CE2 PHE A 175       3.645  -7.442  -7.170  1.00 98.31           C  
ATOM   2846  HE2 PHE A 175       4.724  -7.380  -7.165  1.00 98.31           H  
ATOM   2847  CZ  PHE A 175       2.939  -6.938  -6.072  1.00 98.31           C  
ATOM   2848  HZ  PHE A 175       3.473  -6.513  -5.235  1.00 98.31           H  
ATOM   2849  N   LYS A 176       1.807 -11.267  -7.591  1.00 98.08           N  
ATOM   2850  H   LYS A 176       2.694 -11.185  -8.067  1.00 98.08           H  
ATOM   2851  CA  LYS A 176       1.805 -11.766  -6.222  1.00 98.08           C  
ATOM   2852  HA  LYS A 176       1.092 -11.173  -5.649  1.00 98.08           H  
ATOM   2853  C   LYS A 176       3.166 -11.569  -5.565  1.00 98.08           C  
ATOM   2854  CB  LYS A 176       1.338 -13.234  -6.243  1.00 98.08           C  
ATOM   2855  HB2 LYS A 176       1.983 -13.820  -6.898  1.00 98.08           H  
ATOM   2856  HB3 LYS A 176       0.323 -13.271  -6.639  1.00 98.08           H  
ATOM   2857  O   LYS A 176       4.195 -11.738  -6.214  1.00 98.08           O  
ATOM   2858  CG  LYS A 176       1.343 -13.860  -4.850  1.00 98.08           C  
ATOM   2859  HG2 LYS A 176       0.856 -13.182  -4.149  1.00 98.08           H  
ATOM   2860  HG3 LYS A 176       2.382 -14.013  -4.559  1.00 98.08           H  
ATOM   2861  CD  LYS A 176       0.642 -15.215  -4.796  1.00 98.08           C  
ATOM   2862  HD2 LYS A 176      -0.388 -15.106  -5.134  1.00 98.08           H  
ATOM   2863  HD3 LYS A 176       1.173 -15.926  -5.429  1.00 98.08           H  
ATOM   2864  CE  LYS A 176       0.671 -15.665  -3.333  1.00 98.08           C  
ATOM   2865  HE2 LYS A 176       0.135 -14.927  -2.736  1.00 98.08           H  
ATOM   2866  HE3 LYS A 176       1.704 -15.658  -2.983  1.00 98.08           H  
ATOM   2867  NZ  LYS A 176       0.069 -17.004  -3.149  1.00 98.08           N  
ATOM   2868  HZ1 LYS A 176       0.609 -17.705  -3.636  1.00 98.08           H  
ATOM   2869  HZ2 LYS A 176       0.057 -17.222  -2.163  1.00 98.08           H  
ATOM   2870  HZ3 LYS A 176      -0.883 -17.003  -3.487  1.00 98.08           H  
ATOM   2871  N   LEU A 177       3.155 -11.279  -4.268  1.00 98.57           N  
ATOM   2872  H   LEU A 177       2.262 -11.188  -3.804  1.00 98.57           H  
ATOM   2873  CA  LEU A 177       4.323 -11.490  -3.415  1.00 98.57           C  
ATOM   2874  HA  LEU A 177       5.221 -11.571  -4.028  1.00 98.57           H  
ATOM   2875  C   LEU A 177       4.168 -12.822  -2.690  1.00 98.57           C  
ATOM   2876  CB  LEU A 177       4.527 -10.316  -2.445  1.00 98.57           C  
ATOM   2877  HB2 LEU A 177       3.684 -10.268  -1.756  1.00 98.57           H  
ATOM   2878  HB3 LEU A 177       5.424 -10.518  -1.859  1.00 98.57           H  
ATOM   2879  O   LEU A 177       3.053 -13.205  -2.326  1.00 98.57           O  
ATOM   2880  CG  LEU A 177       4.686  -8.949  -3.133  1.00 98.57           C  
ATOM   2881  HG  LEU A 177       3.725  -8.659  -3.558  1.00 98.57           H  
ATOM   2882  CD1 LEU A 177       5.090  -7.902  -2.095  1.00 98.57           C  
ATOM   2883 HD11 LEU A 177       6.094  -8.110  -1.726  1.00 98.57           H  
ATOM   2884 HD12 LEU A 177       5.074  -6.907  -2.537  1.00 98.57           H  
ATOM   2885 HD13 LEU A 177       4.402  -7.931  -1.250  1.00 98.57           H  
ATOM   2886  CD2 LEU A 177       5.720  -8.950  -4.261  1.00 98.57           C  
ATOM   2887 HD21 LEU A 177       5.803  -7.948  -4.680  1.00 98.57           H  
ATOM   2888 HD22 LEU A 177       6.691  -9.270  -3.881  1.00 98.57           H  
ATOM   2889 HD23 LEU A 177       5.410  -9.615  -5.067  1.00 98.57           H  
ATOM   2890  N   LEU A 178       5.265 -13.551  -2.513  1.00 98.39           N  
ATOM   2891  H   LEU A 178       6.140 -13.201  -2.876  1.00 98.39           H  
ATOM   2892  CA  LEU A 178       5.290 -14.663  -1.563  1.00 98.39           C  
ATOM   2893  HA  LEU A 178       4.319 -15.157  -1.566  1.00 98.39           H  
ATOM   2894  C   LEU A 178       5.460 -14.139  -0.128  1.00 98.39           C  
ATOM   2895  CB  LEU A 178       6.330 -15.705  -1.995  1.00 98.39           C  
ATOM   2896  HB2 LEU A 178       6.296 -16.523  -1.275  1.00 98.39           H  
ATOM   2897  HB3 LEU A 178       7.322 -15.255  -1.952  1.00 98.39           H  
ATOM   2898  O   LEU A 178       5.586 -12.933   0.076  1.00 98.39           O  
ATOM   2899  CG  LEU A 178       6.114 -16.300  -3.399  1.00 98.39           C  
ATOM   2900  HG  LEU A 178       6.384 -15.563  -4.155  1.00 98.39           H  
ATOM   2901  CD1 LEU A 178       7.015 -17.522  -3.563  1.00 98.39           C  
ATOM   2902 HD11 LEU A 178       6.737 -18.295  -2.847  1.00 98.39           H  
ATOM   2903 HD12 LEU A 178       6.952 -17.920  -4.576  1.00 98.39           H  
ATOM   2904 HD13 LEU A 178       8.049 -17.242  -3.357  1.00 98.39           H  
ATOM   2905  CD2 LEU A 178       4.672 -16.756  -3.664  1.00 98.39           C  
ATOM   2906 HD21 LEU A 178       4.621 -17.262  -4.628  1.00 98.39           H  
ATOM   2907 HD22 LEU A 178       4.359 -17.438  -2.873  1.00 98.39           H  
ATOM   2908 HD23 LEU A 178       4.016 -15.885  -3.692  1.00 98.39           H  
ATOM   2909  N   GLY A 179       5.364 -15.025   0.864  1.00 98.26           N  
ATOM   2910  H   GLY A 179       5.404 -16.011   0.651  1.00 98.26           H  
ATOM   2911  CA  GLY A 179       5.405 -14.620   2.272  1.00 98.26           C  
ATOM   2912  HA2 GLY A 179       5.078 -15.449   2.900  1.00 98.26           H  
ATOM   2913  HA3 GLY A 179       4.722 -13.786   2.434  1.00 98.26           H  
ATOM   2914  C   GLY A 179       6.801 -14.189   2.725  1.00 98.26           C  
ATOM   2915  O   GLY A 179       7.778 -14.315   1.984  1.00 98.26           O  
ATOM   2916  N   GLU A 180       6.910 -13.740   3.975  1.00 98.51           N  
ATOM   2917  H   GLU A 180       6.072 -13.550   4.506  1.00 98.51           H  
ATOM   2918  CA  GLU A 180       8.186 -13.316   4.573  1.00 98.51           C  
ATOM   2919  HA  GLU A 180       8.568 -12.467   4.006  1.00 98.51           H  
ATOM   2920  C   GLU A 180       9.260 -14.418   4.538  1.00 98.51           C  
ATOM   2921  CB  GLU A 180       7.927 -12.857   6.018  1.00 98.51           C  
ATOM   2922  HB2 GLU A 180       7.709 -13.723   6.643  1.00 98.51           H  
ATOM   2923  HB3 GLU A 180       7.051 -12.208   6.024  1.00 98.51           H  
ATOM   2924  O   GLU A 180      10.413 -14.146   4.219  1.00 98.51           O  
ATOM   2925  CG  GLU A 180       9.132 -12.094   6.591  1.00 98.51           C  
ATOM   2926  HG2 GLU A 180       9.449 -11.361   5.849  1.00 98.51           H  
ATOM   2927  HG3 GLU A 180       9.954 -12.792   6.752  1.00 98.51           H  
ATOM   2928  CD  GLU A 180       8.840 -11.343   7.901  1.00 98.51           C  
ATOM   2929  OE1 GLU A 180       9.620 -10.413   8.220  1.00 98.51           O  
ATOM   2930  OE2 GLU A 180       7.824 -11.632   8.566  1.00 98.51           O  
ATOM   2931  N   ASN A 181       8.878 -15.683   4.757  1.00 98.40           N  
ATOM   2932  H   ASN A 181       7.921 -15.838   5.041  1.00 98.40           H  
ATOM   2933  CA  ASN A 181       9.795 -16.832   4.672  1.00 98.40           C  
ATOM   2934  HA  ASN A 181      10.632 -16.667   5.351  1.00 98.40           H  
ATOM   2935  C   ASN A 181      10.392 -17.033   3.268  1.00 98.40           C  
ATOM   2936  CB  ASN A 181       9.041 -18.105   5.087  1.00 98.40           C  
ATOM   2937  HB2 ASN A 181       9.668 -18.971   4.875  1.00 98.40           H  
ATOM   2938  HB3 ASN A 181       8.135 -18.196   4.488  1.00 98.40           H  
ATOM   2939  O   ASN A 181      11.487 -17.575   3.130  1.00 98.40           O  
ATOM   2940  CG  ASN A 181       8.691 -18.153   6.560  1.00 98.40           C  
ATOM   2941  ND2 ASN A 181       7.655 -18.875   6.916  1.00 98.40           N  
ATOM   2942 HD21 ASN A 181       7.113 -19.365   6.219  1.00 98.40           H  
ATOM   2943 HD22 ASN A 181       7.433 -18.847   7.901  1.00 98.40           H  
ATOM   2944  OD1 ASN A 181       9.327 -17.574   7.418  1.00 98.40           O  
ATOM   2945  N   ASP A 182       9.679 -16.581   2.235  1.00 98.60           N  
ATOM   2946  H   ASP A 182       8.822 -16.086   2.435  1.00 98.60           H  
ATOM   2947  CA  ASP A 182      10.125 -16.570   0.841  1.00 98.60           C  
ATOM   2948  HA  ASP A 182      10.928 -17.295   0.712  1.00 98.60           H  
ATOM   2949  C   ASP A 182      10.675 -15.189   0.443  1.00 98.60           C  
ATOM   2950  CB  ASP A 182       8.968 -16.979  -0.076  1.00 98.60           C  
ATOM   2951  HB2 ASP A 182       9.307 -16.971  -1.112  1.00 98.60           H  
ATOM   2952  HB3 ASP A 182       8.179 -16.235   0.031  1.00 98.60           H  
ATOM   2953  O   ASP A 182      10.749 -14.856  -0.742  1.00 98.60           O  
ATOM   2954  CG  ASP A 182       8.401 -18.365   0.225  1.00 98.60           C  
ATOM   2955  OD1 ASP A 182       9.154 -19.353   0.079  1.00 98.60           O  
ATOM   2956  OD2 ASP A 182       7.185 -18.425   0.532  1.00 98.60           O  
ATOM   2957  N   LYS A 183      11.015 -14.357   1.434  1.00 98.69           N  
ATOM   2958  H   LYS A 183      10.870 -14.674   2.382  1.00 98.69           H  
ATOM   2959  CA  LYS A 183      11.610 -13.028   1.276  1.00 98.69           C  
ATOM   2960  HA  LYS A 183      11.573 -12.550   2.255  1.00 98.69           H  
ATOM   2961  C   LYS A 183      10.833 -12.115   0.326  1.00 98.69           C  
ATOM   2962  CB  LYS A 183      13.080 -13.166   0.882  1.00 98.69           C  
ATOM   2963  HB2 LYS A 183      13.143 -13.552  -0.135  1.00 98.69           H  
ATOM   2964  HB3 LYS A 183      13.524 -12.171   0.901  1.00 98.69           H  
ATOM   2965  O   LYS A 183      11.414 -11.412  -0.504  1.00 98.69           O  
ATOM   2966  CG  LYS A 183      13.867 -14.100   1.812  1.00 98.69           C  
ATOM   2967  HG2 LYS A 183      13.676 -13.832   2.851  1.00 98.69           H  
ATOM   2968  HG3 LYS A 183      13.592 -15.141   1.639  1.00 98.69           H  
ATOM   2969  CD  LYS A 183      15.338 -13.886   1.500  1.00 98.69           C  
ATOM   2970  HD2 LYS A 183      15.498 -12.827   1.703  1.00 98.69           H  
ATOM   2971  HD3 LYS A 183      15.554 -14.077   0.449  1.00 98.69           H  
ATOM   2972  CE  LYS A 183      16.293 -14.647   2.412  1.00 98.69           C  
ATOM   2973  HE2 LYS A 183      15.849 -14.719   3.405  1.00 98.69           H  
ATOM   2974  HE3 LYS A 183      17.199 -14.049   2.506  1.00 98.69           H  
ATOM   2975  NZ  LYS A 183      16.625 -15.971   1.848  1.00 98.69           N  
ATOM   2976  HZ1 LYS A 183      15.780 -16.517   1.753  1.00 98.69           H  
ATOM   2977  HZ2 LYS A 183      17.049 -15.832   0.942  1.00 98.69           H  
ATOM   2978  HZ3 LYS A 183      17.284 -16.435   2.457  1.00 98.69           H  
ATOM   2979  N   TYR A 184       9.503 -12.178   0.401  1.00 98.81           N  
ATOM   2980  H   TYR A 184       9.103 -12.801   1.089  1.00 98.81           H  
ATOM   2981  CA  TYR A 184       8.594 -11.420  -0.460  1.00 98.81           C  
ATOM   2982  HA  TYR A 184       7.605 -11.857  -0.320  1.00 98.81           H  
ATOM   2983  C   TYR A 184       8.889 -11.564  -1.959  1.00 98.81           C  
ATOM   2984  CB  TYR A 184       8.500  -9.961   0.006  1.00 98.81           C  
ATOM   2985  HB2 TYR A 184       9.461  -9.470  -0.148  1.00 98.81           H  
ATOM   2986  HB3 TYR A 184       7.760  -9.439  -0.602  1.00 98.81           H  
ATOM   2987  O   TYR A 184       8.802 -10.587  -2.706  1.00 98.81           O  
ATOM   2988  CG  TYR A 184       8.090  -9.825   1.452  1.00 98.81           C  
ATOM   2989  CD1 TYR A 184       6.796 -10.219   1.847  1.00 98.81           C  
ATOM   2990  HD1 TYR A 184       6.095 -10.608   1.123  1.00 98.81           H  
ATOM   2991  CD2 TYR A 184       9.008  -9.332   2.400  1.00 98.81           C  
ATOM   2992  HD2 TYR A 184      10.009  -9.055   2.101  1.00 98.81           H  
ATOM   2993  CE1 TYR A 184       6.420 -10.126   3.197  1.00 98.81           C  
ATOM   2994  HE1 TYR A 184       5.447 -10.452   3.535  1.00 98.81           H  
ATOM   2995  CE2 TYR A 184       8.639  -9.253   3.753  1.00 98.81           C  
ATOM   2996  HE2 TYR A 184       9.350  -8.918   4.493  1.00 98.81           H  
ATOM   2997  OH  TYR A 184       7.019  -9.693   5.451  1.00 98.81           O  
ATOM   2998  HH  TYR A 184       7.768  -9.570   6.038  1.00 98.81           H  
ATOM   2999  CZ  TYR A 184       7.352  -9.668   4.147  1.00 98.81           C  
ATOM   3000  N   GLN A 185       9.237 -12.778  -2.407  1.00 98.74           N  
ATOM   3001  H   GLN A 185       9.421 -13.500  -1.724  1.00 98.74           H  
ATOM   3002  CA  GLN A 185       9.584 -13.053  -3.803  1.00 98.74           C  
ATOM   3003  HA  GLN A 185      10.541 -12.566  -3.992  1.00 98.74           H  
ATOM   3004  C   GLN A 185       8.538 -12.498  -4.782  1.00 98.74           C  
ATOM   3005  CB  GLN A 185       9.750 -14.566  -4.027  1.00 98.74           C  
ATOM   3006  HB2 GLN A 185       8.768 -15.039  -4.011  1.00 98.74           H  
ATOM   3007  HB3 GLN A 185      10.348 -14.997  -3.224  1.00 98.74           H  
ATOM   3008  O   GLN A 185       7.343 -12.791  -4.657  1.00 98.74           O  
ATOM   3009  CG  GLN A 185      10.447 -14.869  -5.362  1.00 98.74           C  
ATOM   3010  HG2 GLN A 185       9.902 -14.406  -6.185  1.00 98.74           H  
ATOM   3011  HG3 GLN A 185      11.448 -14.439  -5.334  1.00 98.74           H  
ATOM   3012  CD  GLN A 185      10.566 -16.360  -5.665  1.00 98.74           C  
ATOM   3013  NE2 GLN A 185      11.536 -16.774  -6.441  1.00 98.74           N  
ATOM   3014 HE21 GLN A 185      11.748 -17.761  -6.416  1.00 98.74           H  
ATOM   3015 HE22 GLN A 185      12.254 -16.117  -6.711  1.00 98.74           H  
ATOM   3016  OE1 GLN A 185       9.730 -17.187  -5.343  1.00 98.74           O  
ATOM   3017  N   LEU A 186       8.994 -11.753  -5.793  1.00 98.74           N  
ATOM   3018  H   LEU A 186       9.983 -11.549  -5.826  1.00 98.74           H  
ATOM   3019  CA  LEU A 186       8.128 -11.143  -6.801  1.00 98.74           C  
ATOM   3020  HA  LEU A 186       7.260 -10.733  -6.285  1.00 98.74           H  
ATOM   3021  C   LEU A 186       7.646 -12.163  -7.834  1.00 98.74           C  
ATOM   3022  CB  LEU A 186       8.874  -9.986  -7.489  1.00 98.74           C  
ATOM   3023  HB2 LEU A 186       9.788 -10.369  -7.943  1.00 98.74           H  
ATOM   3024  HB3 LEU A 186       9.154  -9.260  -6.726  1.00 98.74           H  
ATOM   3025  O   LEU A 186       8.440 -12.753  -8.569  1.00 98.74           O  
ATOM   3026  CG  LEU A 186       8.061  -9.236  -8.557  1.00 98.74           C  
ATOM   3027  HG  LEU A 186       7.747  -9.929  -9.338  1.00 98.74           H  
ATOM   3028  CD1 LEU A 186       6.828  -8.571  -7.954  1.00 98.74           C  
ATOM   3029 HD11 LEU A 186       7.122  -7.973  -7.092  1.00 98.74           H  
ATOM   3030 HD12 LEU A 186       6.362  -7.919  -8.693  1.00 98.74           H  
ATOM   3031 HD13 LEU A 186       6.106  -9.327  -7.645  1.00 98.74           H  
ATOM   3032  CD2 LEU A 186       8.887  -8.135  -9.211  1.00 98.74           C  
ATOM   3033 HD21 LEU A 186       8.305  -7.662 -10.001  1.00 98.74           H  
ATOM   3034 HD22 LEU A 186       9.788  -8.562  -9.651  1.00 98.74           H  
ATOM   3035 HD23 LEU A 186       9.181  -7.393  -8.468  1.00 98.74           H  
ATOM   3036  N   LYS A 187       6.329 -12.298  -7.984  1.00 98.58           N  
ATOM   3037  H   LYS A 187       5.725 -11.849  -7.310  1.00 98.58           H  
ATOM   3038  CA  LYS A 187       5.691 -12.969  -9.121  1.00 98.58           C  
ATOM   3039  HA  LYS A 187       6.461 -13.404  -9.759  1.00 98.58           H  
ATOM   3040  C   LYS A 187       4.932 -11.934  -9.945  1.00 98.58           C  
ATOM   3041  CB  LYS A 187       4.773 -14.105  -8.645  1.00 98.58           C  
ATOM   3042  HB2 LYS A 187       3.935 -13.666  -8.104  1.00 98.58           H  
ATOM   3043  HB3 LYS A 187       4.368 -14.620  -9.516  1.00 98.58           H  
ATOM   3044  O   LYS A 187       4.136 -11.172  -9.407  1.00 98.58           O  
ATOM   3045  CG  LYS A 187       5.447 -15.136  -7.724  1.00 98.58           C  
ATOM   3046  HG2 LYS A 187       4.689 -15.853  -7.410  1.00 98.58           H  
ATOM   3047  HG3 LYS A 187       5.812 -14.634  -6.828  1.00 98.58           H  
ATOM   3048  CD  LYS A 187       6.602 -15.907  -8.380  1.00 98.58           C  
ATOM   3049  HD2 LYS A 187       7.365 -15.205  -8.718  1.00 98.58           H  
ATOM   3050  HD3 LYS A 187       6.234 -16.483  -9.230  1.00 98.58           H  
ATOM   3051  CE  LYS A 187       7.213 -16.835  -7.326  1.00 98.58           C  
ATOM   3052  HE2 LYS A 187       7.541 -16.214  -6.492  1.00 98.58           H  
ATOM   3053  HE3 LYS A 187       6.452 -17.515  -6.944  1.00 98.58           H  
ATOM   3054  NZ  LYS A 187       8.375 -17.593  -7.834  1.00 98.58           N  
ATOM   3055  HZ1 LYS A 187       8.973 -17.833  -7.056  1.00 98.58           H  
ATOM   3056  HZ2 LYS A 187       8.102 -18.419  -8.348  1.00 98.58           H  
ATOM   3057  HZ3 LYS A 187       8.910 -17.008  -8.460  1.00 98.58           H  
ATOM   3058  N   ILE A 188       5.199 -11.917 -11.246  1.00 98.27           N  
ATOM   3059  H   ILE A 188       5.775 -12.654 -11.628  1.00 98.27           H  
ATOM   3060  CA  ILE A 188       4.534 -11.078 -12.243  1.00 98.27           C  
ATOM   3061  HA  ILE A 188       3.545 -10.806 -11.875  1.00 98.27           H  
ATOM   3062  C   ILE A 188       4.329 -11.912 -13.503  1.00 98.27           C  
ATOM   3063  CB  ILE A 188       5.313  -9.779 -12.567  1.00 98.27           C  
ATOM   3064  HB  ILE A 188       4.848  -9.334 -13.446  1.00 98.27           H  
ATOM   3065  O   ILE A 188       5.149 -12.768 -13.833  1.00 98.27           O  
ATOM   3066  CG1 ILE A 188       6.797 -10.032 -12.908  1.00 98.27           C  
ATOM   3067 HG12 ILE A 188       7.324 -10.394 -12.025  1.00 98.27           H  
ATOM   3068 HG13 ILE A 188       6.861 -10.794 -13.684  1.00 98.27           H  
ATOM   3069  CG2 ILE A 188       5.151  -8.772 -11.419  1.00 98.27           C  
ATOM   3070 HG21 ILE A 188       5.611  -9.161 -10.511  1.00 98.27           H  
ATOM   3071 HG22 ILE A 188       4.089  -8.597 -11.245  1.00 98.27           H  
ATOM   3072 HG23 ILE A 188       5.611  -7.818 -11.677  1.00 98.27           H  
ATOM   3073  CD1 ILE A 188       7.528  -8.792 -13.430  1.00 98.27           C  
ATOM   3074 HD11 ILE A 188       6.974  -8.348 -14.256  1.00 98.27           H  
ATOM   3075 HD12 ILE A 188       7.656  -8.061 -12.632  1.00 98.27           H  
ATOM   3076 HD13 ILE A 188       8.511  -9.094 -13.790  1.00 98.27           H  
ATOM   3077  N   GLY A 189       3.216 -11.676 -14.177  1.00 97.67           N  
ATOM   3078  H   GLY A 189       2.547 -11.034 -13.777  1.00 97.67           H  
ATOM   3079  CA  GLY A 189       2.824 -12.324 -15.417  1.00 97.67           C  
ATOM   3080  HA2 GLY A 189       1.752 -12.517 -15.380  1.00 97.67           H  
ATOM   3081  HA3 GLY A 189       3.335 -13.281 -15.522  1.00 97.67           H  
ATOM   3082  C   GLY A 189       3.138 -11.468 -16.641  1.00 97.67           C  
ATOM   3083  O   GLY A 189       4.115 -10.724 -16.694  1.00 97.67           O  
ATOM   3084  N   ARG A 190       2.288 -11.584 -17.664  1.00 97.92           N  
ATOM   3085  H   ARG A 190       1.445 -12.114 -17.497  1.00 97.92           H  
ATOM   3086  CA  ARG A 190       2.478 -10.921 -18.962  1.00 97.92           C  
ATOM   3087  HA  ARG A 190       3.483 -11.157 -19.310  1.00 97.92           H  
ATOM   3088  C   ARG A 190       2.381  -9.402 -18.851  1.00 97.92           C  
ATOM   3089  CB  ARG A 190       1.459 -11.422 -19.992  1.00 97.92           C  
ATOM   3090  HB2 ARG A 190       1.616 -10.880 -20.925  1.00 97.92           H  
ATOM   3091  HB3 ARG A 190       0.453 -11.196 -19.637  1.00 97.92           H  
ATOM   3092  O   ARG A 190       1.439  -8.893 -18.238  1.00 97.92           O  
ATOM   3093  CG  ARG A 190       1.590 -12.925 -20.270  1.00 97.92           C  
ATOM   3094  HG2 ARG A 190       1.411 -13.496 -19.359  1.00 97.92           H  
ATOM   3095  HG3 ARG A 190       2.600 -13.135 -20.621  1.00 97.92           H  
ATOM   3096  CD  ARG A 190       0.591 -13.369 -21.343  1.00 97.92           C  
ATOM   3097  HD2 ARG A 190       0.751 -12.765 -22.237  1.00 97.92           H  
ATOM   3098  HD3 ARG A 190       0.791 -14.412 -21.588  1.00 97.92           H  
ATOM   3099  NE  ARG A 190      -0.804 -13.242 -20.876  1.00 97.92           N  
ATOM   3100  HE  ARG A 190      -0.940 -13.164 -19.878  1.00 97.92           H  
ATOM   3101  NH1 ARG A 190      -1.830 -13.403 -22.922  1.00 97.92           N  
ATOM   3102 HH11 ARG A 190      -0.924 -13.540 -23.349  1.00 97.92           H  
ATOM   3103 HH12 ARG A 190      -2.673 -13.395 -23.478  1.00 97.92           H  
ATOM   3104  NH2 ARG A 190      -3.067 -13.137 -21.082  1.00 97.92           N  
ATOM   3105 HH21 ARG A 190      -3.907 -13.210 -21.638  1.00 97.92           H  
ATOM   3106 HH22 ARG A 190      -3.149 -13.035 -20.080  1.00 97.92           H  
ATOM   3107  CZ  ARG A 190      -1.890 -13.258 -21.627  1.00 97.92           C  
ATOM   3108  N   TYR A 191       3.302  -8.732 -19.537  1.00 98.54           N  
ATOM   3109  H   TYR A 191       4.055  -9.259 -19.957  1.00 98.54           H  
ATOM   3110  CA  TYR A 191       3.378  -7.284 -19.677  1.00 98.54           C  
ATOM   3111  HA  TYR A 191       3.203  -6.839 -18.698  1.00 98.54           H  
ATOM   3112  C   TYR A 191       2.362  -6.710 -20.680  1.00 98.54           C  
ATOM   3113  CB  TYR A 191       4.803  -6.909 -20.102  1.00 98.54           C  
ATOM   3114  HB2 TYR A 191       5.488  -7.173 -19.297  1.00 98.54           H  
ATOM   3115  HB3 TYR A 191       5.084  -7.494 -20.977  1.00 98.54           H  
ATOM   3116  O   TYR A 191       2.068  -7.309 -21.716  1.00 98.54           O  
ATOM   3117  CG  TYR A 191       4.966  -5.439 -20.428  1.00 98.54           C  
ATOM   3118  CD1 TYR A 191       5.020  -5.000 -21.767  1.00 98.54           C  
ATOM   3119  HD1 TYR A 191       4.989  -5.721 -22.570  1.00 98.54           H  
ATOM   3120  CD2 TYR A 191       5.010  -4.505 -19.382  1.00 98.54           C  
ATOM   3121  HD2 TYR A 191       4.956  -4.846 -18.359  1.00 98.54           H  
ATOM   3122  CE1 TYR A 191       5.128  -3.624 -22.055  1.00 98.54           C  
ATOM   3123  HE1 TYR A 191       5.183  -3.271 -23.074  1.00 98.54           H  
ATOM   3124  CE2 TYR A 191       5.168  -3.142 -19.664  1.00 98.54           C  
ATOM   3125  HE2 TYR A 191       5.292  -2.436 -18.856  1.00 98.54           H  
ATOM   3126  OH  TYR A 191       5.346  -1.371 -21.226  1.00 98.54           O  
ATOM   3127  HH  TYR A 191       5.643  -0.968 -20.407  1.00 98.54           H  
ATOM   3128  CZ  TYR A 191       5.214  -2.698 -20.996  1.00 98.54           C  
ATOM   3129  N   SER A 192       1.885  -5.495 -20.408  1.00 98.50           N  
ATOM   3130  H   SER A 192       2.140  -5.104 -19.512  1.00 98.50           H  
ATOM   3131  CA  SER A 192       1.342  -4.564 -21.405  1.00 98.50           C  
ATOM   3132  HA  SER A 192       1.877  -4.711 -22.344  1.00 98.50           H  
ATOM   3133  C   SER A 192       1.557  -3.118 -20.954  1.00 98.50           C  
ATOM   3134  CB  SER A 192      -0.150  -4.828 -21.645  1.00 98.50           C  
ATOM   3135  HB2 SER A 192      -0.502  -4.181 -22.448  1.00 98.50           H  
ATOM   3136  HB3 SER A 192      -0.283  -5.864 -21.955  1.00 98.50           H  
ATOM   3137  O   SER A 192       1.560  -2.845 -19.760  1.00 98.50           O  
ATOM   3138  OG  SER A 192      -0.921  -4.585 -20.479  1.00 98.50           O  
ATOM   3139  HG  SER A 192      -0.487  -5.082 -19.782  1.00 98.50           H  
ATOM   3140  N   GLY A 193       1.678  -2.163 -21.873  1.00 98.22           N  
ATOM   3141  H   GLY A 193       1.805  -2.408 -22.845  1.00 98.22           H  
ATOM   3142  CA  GLY A 193       1.824  -0.752 -21.513  1.00 98.22           C  
ATOM   3143  HA2 GLY A 193       0.841  -0.285 -21.451  1.00 98.22           H  
ATOM   3144  HA3 GLY A 193       2.308  -0.660 -20.541  1.00 98.22           H  
ATOM   3145  C   GLY A 193       2.661   0.023 -22.516  1.00 98.22           C  
ATOM   3146  O   GLY A 193       3.004  -0.491 -23.578  1.00 98.22           O  
ATOM   3147  N   ASN A 194       2.964   1.273 -22.175  1.00 98.33           N  
ATOM   3148  H   ASN A 194       2.670   1.607 -21.268  1.00 98.33           H  
ATOM   3149  CA  ASN A 194       3.798   2.164 -22.982  1.00 98.33           C  
ATOM   3150  HA  ASN A 194       4.095   1.640 -23.891  1.00 98.33           H  
ATOM   3151  C   ASN A 194       5.118   2.549 -22.290  1.00 98.33           C  
ATOM   3152  CB  ASN A 194       2.974   3.395 -23.410  1.00 98.33           C  
ATOM   3153  HB2 ASN A 194       2.039   3.071 -23.866  1.00 98.33           H  
ATOM   3154  HB3 ASN A 194       3.547   3.944 -24.157  1.00 98.33           H  
ATOM   3155  O   ASN A 194       5.870   3.338 -22.852  1.00 98.33           O  
ATOM   3156  CG  ASN A 194       2.660   4.341 -22.264  1.00 98.33           C  
ATOM   3157  ND2 ASN A 194       2.257   5.557 -22.548  1.00 98.33           N  
ATOM   3158 HD21 ASN A 194       2.234   5.866 -23.509  1.00 98.33           H  
ATOM   3159 HD22 ASN A 194       2.179   6.208 -21.779  1.00 98.33           H  
ATOM   3160  OD1 ASN A 194       2.762   4.007 -21.100  1.00 98.33           O  
ATOM   3161  N   ALA A 195       5.393   2.027 -21.090  1.00 98.26           N  
ATOM   3162  H   ALA A 195       4.684   1.480 -20.623  1.00 98.26           H  
ATOM   3163  CA  ALA A 195       6.632   2.305 -20.366  1.00 98.26           C  
ATOM   3164  HA  ALA A 195       6.921   3.340 -20.546  1.00 98.26           H  
ATOM   3165  C   ALA A 195       7.822   1.436 -20.808  1.00 98.26           C  
ATOM   3166  CB  ALA A 195       6.368   2.155 -18.864  1.00 98.26           C  
ATOM   3167  HB1 ALA A 195       7.252   2.461 -18.305  1.00 98.26           H  
ATOM   3168  HB2 ALA A 195       6.169   1.107 -18.638  1.00 98.26           H  
ATOM   3169  HB3 ALA A 195       5.521   2.766 -18.554  1.00 98.26           H  
ATOM   3170  O   ALA A 195       8.940   1.804 -20.500  1.00 98.26           O  
ATOM   3171  N   GLY A 196       7.618   0.325 -21.527  1.00 98.16           N  
ATOM   3172  H   GLY A 196       6.668   0.108 -21.793  1.00 98.16           H  
ATOM   3173  CA  GLY A 196       8.612  -0.750 -21.707  1.00 98.16           C  
ATOM   3174  HA2 GLY A 196       9.623  -0.343 -21.717  1.00 98.16           H  
ATOM   3175  HA3 GLY A 196       8.438  -1.230 -22.670  1.00 98.16           H  
ATOM   3176  C   GLY A 196       8.533  -1.825 -20.609  1.00 98.16           C  
ATOM   3177  O   GLY A 196       7.978  -1.573 -19.541  1.00 98.16           O  
ATOM   3178  N   ASP A 197       9.010  -3.041 -20.897  1.00 98.11           N  
ATOM   3179  H   ASP A 197       9.533  -3.164 -21.752  1.00 98.11           H  
ATOM   3180  CA  ASP A 197       8.899  -4.217 -20.010  1.00 98.11           C  
ATOM   3181  HA  ASP A 197       8.040  -4.054 -19.359  1.00 98.11           H  
ATOM   3182  C   ASP A 197      10.115  -4.387 -19.079  1.00 98.11           C  
ATOM   3183  CB  ASP A 197       8.605  -5.496 -20.814  1.00 98.11           C  
ATOM   3184  HB2 ASP A 197       9.467  -5.738 -21.437  1.00 98.11           H  
ATOM   3185  HB3 ASP A 197       7.756  -5.315 -21.473  1.00 98.11           H  
ATOM   3186  O   ASP A 197      10.804  -5.409 -19.079  1.00 98.11           O  
ATOM   3187  CG  ASP A 197       8.278  -6.690 -19.902  1.00 98.11           C  
ATOM   3188  OD1 ASP A 197       8.005  -6.454 -18.699  1.00 98.11           O  
ATOM   3189  OD2 ASP A 197       8.246  -7.832 -20.422  1.00 98.11           O  
ATOM   3190  N   SER A 198      10.394  -3.360 -18.287  1.00 97.37           N  
ATOM   3191  H   SER A 198       9.888  -2.496 -18.421  1.00 97.37           H  
ATOM   3192  CA  SER A 198      11.620  -3.284 -17.486  1.00 97.37           C  
ATOM   3193  HA  SER A 198      12.453  -3.674 -18.071  1.00 97.37           H  
ATOM   3194  C   SER A 198      11.559  -4.090 -16.194  1.00 97.37           C  
ATOM   3195  CB  SER A 198      11.929  -1.828 -17.189  1.00 97.37           C  
ATOM   3196  HB2 SER A 198      12.932  -1.737 -16.772  1.00 97.37           H  
ATOM   3197  HB3 SER A 198      11.198  -1.431 -16.484  1.00 97.37           H  
ATOM   3198  O   SER A 198      12.591  -4.421 -15.626  1.00 97.37           O  
ATOM   3199  OG  SER A 198      11.835  -1.132 -18.408  1.00 97.37           O  
ATOM   3200  HG  SER A 198      12.699  -0.729 -18.516  1.00 97.37           H  
ATOM   3201  N   MET A 199      10.365  -4.494 -15.739  1.00 97.77           N  
ATOM   3202  H   MET A 199       9.537  -4.211 -16.243  1.00 97.77           H  
ATOM   3203  CA  MET A 199      10.238  -5.385 -14.577  1.00 97.77           C  
ATOM   3204  HA  MET A 199      11.002  -5.100 -13.853  1.00 97.77           H  
ATOM   3205  C   MET A 199      10.502  -6.855 -14.902  1.00 97.77           C  
ATOM   3206  CB  MET A 199       8.893  -5.220 -13.866  1.00 97.77           C  
ATOM   3207  HB2 MET A 199       8.078  -5.324 -14.582  1.00 97.77           H  
ATOM   3208  HB3 MET A 199       8.772  -6.016 -13.131  1.00 97.77           H  
ATOM   3209  O   MET A 199      10.597  -7.665 -13.982  1.00 97.77           O  
ATOM   3210  CG  MET A 199       8.788  -3.879 -13.142  1.00 97.77           C  
ATOM   3211  HG2 MET A 199       7.779  -3.765 -12.747  1.00 97.77           H  
ATOM   3212  HG3 MET A 199       8.969  -3.076 -13.857  1.00 97.77           H  
ATOM   3213  SD  MET A 199       9.970  -3.718 -11.781  1.00 97.77           S  
ATOM   3214  CE  MET A 199       9.277  -4.855 -10.551  1.00 97.77           C  
ATOM   3215  HE1 MET A 199       9.992  -4.982  -9.738  1.00 97.77           H  
ATOM   3216  HE2 MET A 199       8.352  -4.443 -10.148  1.00 97.77           H  
ATOM   3217  HE3 MET A 199       9.084  -5.828 -11.004  1.00 97.77           H  
ATOM   3218  N   LYS A 200      10.646  -7.233 -16.178  1.00 97.78           N  
ATOM   3219  H   LYS A 200      10.566  -6.534 -16.903  1.00 97.78           H  
ATOM   3220  CA  LYS A 200      10.831  -8.636 -16.573  1.00 97.78           C  
ATOM   3221  HA  LYS A 200       9.942  -9.196 -16.284  1.00 97.78           H  
ATOM   3222  C   LYS A 200      12.018  -9.299 -15.874  1.00 97.78           C  
ATOM   3223  CB  LYS A 200      10.982  -8.693 -18.093  1.00 97.78           C  
ATOM   3224  HB2 LYS A 200      11.853  -8.112 -18.395  1.00 97.78           H  
ATOM   3225  HB3 LYS A 200      10.096  -8.249 -18.546  1.00 97.78           H  
ATOM   3226  O   LYS A 200      11.887 -10.436 -15.427  1.00 97.78           O  
ATOM   3227  CG  LYS A 200      11.126 -10.135 -18.590  1.00 97.78           C  
ATOM   3228  HG2 LYS A 200      10.260 -10.719 -18.278  1.00 97.78           H  
ATOM   3229  HG3 LYS A 200      12.031 -10.584 -18.181  1.00 97.78           H  
ATOM   3230  CD  LYS A 200      11.225 -10.138 -20.111  1.00 97.78           C  
ATOM   3231  HD2 LYS A 200      12.061  -9.507 -20.413  1.00 97.78           H  
ATOM   3232  HD3 LYS A 200      10.303  -9.734 -20.530  1.00 97.78           H  
ATOM   3233  CE  LYS A 200      11.448 -11.569 -20.594  1.00 97.78           C  
ATOM   3234  HE2 LYS A 200      10.590 -12.172 -20.296  1.00 97.78           H  
ATOM   3235  HE3 LYS A 200      12.334 -11.967 -20.100  1.00 97.78           H  
ATOM   3236  NZ  LYS A 200      11.620 -11.585 -22.063  1.00 97.78           N  
ATOM   3237  HZ1 LYS A 200      11.763 -12.528 -22.397  1.00 97.78           H  
ATOM   3238  HZ2 LYS A 200      10.804 -11.182 -22.500  1.00 97.78           H  
ATOM   3239  HZ3 LYS A 200      12.418 -11.018 -22.311  1.00 97.78           H  
ATOM   3240  N   ARG A 201      13.153  -8.598 -15.763  1.00 97.00           N  
ATOM   3241  H   ARG A 201      13.175  -7.662 -16.141  1.00 97.00           H  
ATOM   3242  CA  ARG A 201      14.356  -9.108 -15.082  1.00 97.00           C  
ATOM   3243  HA  ARG A 201      14.566 -10.116 -15.440  1.00 97.00           H  
ATOM   3244  C   ARG A 201      14.159  -9.248 -13.573  1.00 97.00           C  
ATOM   3245  CB  ARG A 201      15.558  -8.212 -15.426  1.00 97.00           C  
ATOM   3246  HB2 ARG A 201      15.405  -7.213 -15.018  1.00 97.00           H  
ATOM   3247  HB3 ARG A 201      15.629  -8.130 -16.510  1.00 97.00           H  
ATOM   3248  O   ARG A 201      14.779 -10.106 -12.968  1.00 97.00           O  
ATOM   3249  CG  ARG A 201      16.880  -8.788 -14.885  1.00 97.00           C  
ATOM   3250  HG2 ARG A 201      16.940  -8.637 -13.808  1.00 97.00           H  
ATOM   3251  HG3 ARG A 201      16.913  -9.859 -15.084  1.00 97.00           H  
ATOM   3252  CD  ARG A 201      18.103  -8.150 -15.552  1.00 97.00           C  
ATOM   3253  HD2 ARG A 201      18.991  -8.692 -15.226  1.00 97.00           H  
ATOM   3254  HD3 ARG A 201      18.024  -8.274 -16.632  1.00 97.00           H  
ATOM   3255  NE  ARG A 201      18.237  -6.712 -15.250  1.00 97.00           N  
ATOM   3256  HE  ARG A 201      17.643  -6.066 -15.750  1.00 97.00           H  
ATOM   3257  NH1 ARG A 201      19.938  -6.847 -13.694  1.00 97.00           N  
ATOM   3258 HH11 ARG A 201      20.592  -6.382 -13.082  1.00 97.00           H  
ATOM   3259 HH12 ARG A 201      19.862  -7.854 -13.663  1.00 97.00           H  
ATOM   3260  NH2 ARG A 201      19.232  -4.867 -14.366  1.00 97.00           N  
ATOM   3261 HH21 ARG A 201      18.762  -4.302 -15.058  1.00 97.00           H  
ATOM   3262 HH22 ARG A 201      19.979  -4.466 -13.816  1.00 97.00           H  
ATOM   3263  CZ  ARG A 201      19.121  -6.155 -14.441  1.00 97.00           C  
ATOM   3264  N   HIS A 202      13.239  -8.478 -12.998  1.00 97.99           N  
ATOM   3265  H   HIS A 202      12.729  -7.829 -13.581  1.00 97.99           H  
ATOM   3266  CA  HIS A 202      12.921  -8.495 -11.573  1.00 97.99           C  
ATOM   3267  HA  HIS A 202      13.858  -8.600 -11.026  1.00 97.99           H  
ATOM   3268  C   HIS A 202      12.019  -9.676 -11.154  1.00 97.99           C  
ATOM   3269  CB  HIS A 202      12.327  -7.133 -11.193  1.00 97.99           C  
ATOM   3270  HB2 HIS A 202      12.071  -7.154 -10.134  1.00 97.99           H  
ATOM   3271  HB3 HIS A 202      11.405  -6.949 -11.745  1.00 97.99           H  
ATOM   3272  O   HIS A 202      11.815  -9.929  -9.966  1.00 97.99           O  
ATOM   3273  CG  HIS A 202      13.285  -5.984 -11.412  1.00 97.99           C  
ATOM   3274  CD2 HIS A 202      13.454  -5.189 -12.516  1.00 97.99           C  
ATOM   3275  HD2 HIS A 202      12.940  -5.294 -13.460  1.00 97.99           H  
ATOM   3276  ND1 HIS A 202      14.207  -5.566 -10.500  1.00 97.99           N  
ATOM   3277  HD1 HIS A 202      14.408  -6.025  -9.622  1.00 97.99           H  
ATOM   3278  CE1 HIS A 202      14.882  -4.533 -11.004  1.00 97.99           C  
ATOM   3279  HE1 HIS A 202      15.657  -4.006 -10.467  1.00 97.99           H  
ATOM   3280  NE2 HIS A 202      14.454  -4.246 -12.239  1.00 97.99           N  
ATOM   3281  N   HIS A 203      11.451 -10.412 -12.115  1.00 98.17           N  
ATOM   3282  H   HIS A 203      11.681 -10.203 -13.075  1.00 98.17           H  
ATOM   3283  CA  HIS A 203      10.600 -11.567 -11.840  1.00 98.17           C  
ATOM   3284  HA  HIS A 203       9.784 -11.237 -11.197  1.00 98.17           H  
ATOM   3285  C   HIS A 203      11.362 -12.691 -11.115  1.00 98.17           C  
ATOM   3286  CB  HIS A 203      10.011 -12.080 -13.159  1.00 98.17           C  
ATOM   3287  HB2 HIS A 203       9.464 -11.274 -13.649  1.00 98.17           H  
ATOM   3288  HB3 HIS A 203      10.828 -12.378 -13.816  1.00 98.17           H  
ATOM   3289  O   HIS A 203      12.464 -13.056 -11.506  1.00 98.17           O  
ATOM   3290  CG  HIS A 203       9.086 -13.253 -12.973  1.00 98.17           C  
ATOM   3291  CD2 HIS A 203       9.209 -14.492 -13.538  1.00 98.17           C  
ATOM   3292  HD2 HIS A 203       9.993 -14.797 -14.216  1.00 98.17           H  
ATOM   3293  ND1 HIS A 203       7.975 -13.283 -12.169  1.00 98.17           N  
ATOM   3294  HD1 HIS A 203       7.645 -12.505 -11.616  1.00 98.17           H  
ATOM   3295  CE1 HIS A 203       7.428 -14.509 -12.261  1.00 98.17           C  
ATOM   3296  HE1 HIS A 203       6.530 -14.832 -11.756  1.00 98.17           H  
ATOM   3297  NE2 HIS A 203       8.156 -15.291 -13.074  1.00 98.17           N  
ATOM   3298  N   ASN A 204      10.728 -13.311 -10.113  1.00 98.28           N  
ATOM   3299  H   ASN A 204       9.830 -12.944  -9.832  1.00 98.28           H  
ATOM   3300  CA  ASN A 204      11.277 -14.368  -9.252  1.00 98.28           C  
ATOM   3301  HA  ASN A 204      10.480 -14.618  -8.552  1.00 98.28           H  
ATOM   3302  C   ASN A 204      12.436 -13.952  -8.339  1.00 98.28           C  
ATOM   3303  CB  ASN A 204      11.596 -15.649 -10.049  1.00 98.28           C  
ATOM   3304  HB2 ASN A 204      12.334 -15.432 -10.821  1.00 98.28           H  
ATOM   3305  HB3 ASN A 204      12.037 -16.395  -9.389  1.00 98.28           H  
ATOM   3306  O   ASN A 204      13.035 -14.824  -7.710  1.00 98.28           O  
ATOM   3307  CG  ASN A 204      10.372 -16.276 -10.658  1.00 98.28           C  
ATOM   3308  ND2 ASN A 204      10.479 -16.802 -11.849  1.00 98.28           N  
ATOM   3309 HD21 ASN A 204      11.349 -16.678 -12.347  1.00 98.28           H  
ATOM   3310 HD22 ASN A 204       9.605 -16.922 -12.340  1.00 98.28           H  
ATOM   3311  OD1 ASN A 204       9.315 -16.351 -10.048  1.00 98.28           O  
ATOM   3312  N   LEU A 205      12.714 -12.662  -8.200  1.00 98.56           N  
ATOM   3313  H   LEU A 205      12.223 -11.972  -8.750  1.00 98.56           H  
ATOM   3314  CA  LEU A 205      13.744 -12.191  -7.282  1.00 98.56           C  
ATOM   3315  HA  LEU A 205      14.512 -12.957  -7.174  1.00 98.56           H  
ATOM   3316  C   LEU A 205      13.184 -11.939  -5.887  1.00 98.56           C  
ATOM   3317  CB  LEU A 205      14.417 -10.954  -7.863  1.00 98.56           C  
ATOM   3318  HB2 LEU A 205      15.206 -10.623  -7.188  1.00 98.56           H  
ATOM   3319  HB3 LEU A 205      13.674 -10.160  -7.939  1.00 98.56           H  
ATOM   3320  O   LEU A 205      11.980 -11.718  -5.711  1.00 98.56           O  
ATOM   3321  CG  LEU A 205      15.012 -11.196  -9.254  1.00 98.56           C  
ATOM   3322  HG  LEU A 205      14.220 -11.434  -9.964  1.00 98.56           H  
ATOM   3323  CD1 LEU A 205      15.653  -9.901  -9.683  1.00 98.56           C  
ATOM   3324 HD11 LEU A 205      15.788  -9.923 -10.764  1.00 98.56           H  
ATOM   3325 HD12 LEU A 205      16.617  -9.821  -9.181  1.00 98.56           H  
ATOM   3326 HD13 LEU A 205      15.044  -9.042  -9.398  1.00 98.56           H  
ATOM   3327  CD2 LEU A 205      16.072 -12.300  -9.285  1.00 98.56           C  
ATOM   3328 HD21 LEU A 205      15.611 -13.273  -9.116  1.00 98.56           H  
ATOM   3329 HD22 LEU A 205      16.556 -12.308 -10.262  1.00 98.56           H  
ATOM   3330 HD23 LEU A 205      16.829 -12.109  -8.524  1.00 98.56           H  
ATOM   3331  N   PHE A 206      14.072 -12.002  -4.902  1.00 98.71           N  
ATOM   3332  H   PHE A 206      15.049 -12.107  -5.137  1.00 98.71           H  
ATOM   3333  CA  PHE A 206      13.767 -11.696  -3.512  1.00 98.71           C  
ATOM   3334  HA  PHE A 206      12.740 -11.990  -3.293  1.00 98.71           H  
ATOM   3335  C   PHE A 206      13.851 -10.195  -3.263  1.00 98.71           C  
ATOM   3336  CB  PHE A 206      14.702 -12.491  -2.598  1.00 98.71           C  
ATOM   3337  HB2 PHE A 206      14.482 -12.236  -1.561  1.00 98.71           H  
ATOM   3338  HB3 PHE A 206      15.723 -12.173  -2.806  1.00 98.71           H  
ATOM   3339  O   PHE A 206      14.538  -9.468  -3.978  1.00 98.71           O  
ATOM   3340  CG  PHE A 206      14.606 -13.999  -2.761  1.00 98.71           C  
ATOM   3341  CD1 PHE A 206      13.350 -14.632  -2.851  1.00 98.71           C  
ATOM   3342  HD1 PHE A 206      12.443 -14.055  -2.746  1.00 98.71           H  
ATOM   3343  CD2 PHE A 206      15.778 -14.774  -2.826  1.00 98.71           C  
ATOM   3344  HD2 PHE A 206      16.743 -14.292  -2.773  1.00 98.71           H  
ATOM   3345  CE1 PHE A 206      13.265 -16.023  -3.031  1.00 98.71           C  
ATOM   3346  HE1 PHE A 206      12.297 -16.502  -3.070  1.00 98.71           H  
ATOM   3347  CE2 PHE A 206      15.693 -16.169  -2.992  1.00 98.71           C  
ATOM   3348  HE2 PHE A 206      16.599 -16.752  -3.061  1.00 98.71           H  
ATOM   3349  CZ  PHE A 206      14.438 -16.793  -3.103  1.00 98.71           C  
ATOM   3350  HZ  PHE A 206      14.375 -17.863  -3.230  1.00 98.71           H  
ATOM   3351  N   PHE A 207      13.090  -9.722  -2.282  1.00 98.83           N  
ATOM   3352  H   PHE A 207      12.587 -10.364  -1.685  1.00 98.83           H  
ATOM   3353  CA  PHE A 207      13.133  -8.324  -1.887  1.00 98.83           C  
ATOM   3354  HA  PHE A 207      13.170  -7.707  -2.785  1.00 98.83           H  
ATOM   3355  C   PHE A 207      14.397  -8.059  -1.066  1.00 98.83           C  
ATOM   3356  CB  PHE A 207      11.857  -7.984  -1.116  1.00 98.83           C  
ATOM   3357  HB2 PHE A 207      11.008  -8.435  -1.632  1.00 98.83           H  
ATOM   3358  HB3 PHE A 207      11.905  -8.426  -0.121  1.00 98.83           H  
ATOM   3359  O   PHE A 207      14.728  -8.844  -0.179  1.00 98.83           O  
ATOM   3360  CG  PHE A 207      11.589  -6.500  -1.010  1.00 98.83           C  
ATOM   3361  CD1 PHE A 207      11.868  -5.798   0.175  1.00 98.83           C  
ATOM   3362  HD1 PHE A 207      12.317  -6.307   1.015  1.00 98.83           H  
ATOM   3363  CD2 PHE A 207      11.048  -5.818  -2.112  1.00 98.83           C  
ATOM   3364  HD2 PHE A 207      10.883  -6.350  -3.038  1.00 98.83           H  
ATOM   3365  CE1 PHE A 207      11.571  -4.426   0.258  1.00 98.83           C  
ATOM   3366  HE1 PHE A 207      11.805  -3.884   1.162  1.00 98.83           H  
ATOM   3367  CE2 PHE A 207      10.733  -4.453  -2.027  1.00 98.83           C  
ATOM   3368  HE2 PHE A 207      10.301  -3.945  -2.877  1.00 98.83           H  
ATOM   3369  CZ  PHE A 207      10.993  -3.756  -0.836  1.00 98.83           C  
ATOM   3370  HZ  PHE A 207      10.769  -2.702  -0.769  1.00 98.83           H  
ATOM   3371  N   THR A 208      15.071  -6.947  -1.337  1.00 98.83           N  
ATOM   3372  H   THR A 208      14.775  -6.385  -2.122  1.00 98.83           H  
ATOM   3373  CA  THR A 208      16.341  -6.580  -0.701  1.00 98.83           C  
ATOM   3374  HA  THR A 208      16.572  -7.274   0.107  1.00 98.83           H  
ATOM   3375  C   THR A 208      16.243  -5.180  -0.112  1.00 98.83           C  
ATOM   3376  CB  THR A 208      17.484  -6.673  -1.721  1.00 98.83           C  
ATOM   3377  HB  THR A 208      17.225  -6.058  -2.583  1.00 98.83           H  
ATOM   3378  O   THR A 208      15.789  -4.246  -0.781  1.00 98.83           O  
ATOM   3379  CG2 THR A 208      18.840  -6.232  -1.175  1.00 98.83           C  
ATOM   3380 HG21 THR A 208      18.892  -6.418  -0.102  1.00 98.83           H  
ATOM   3381 HG22 THR A 208      18.984  -5.166  -1.348  1.00 98.83           H  
ATOM   3382 HG23 THR A 208      19.654  -6.766  -1.667  1.00 98.83           H  
ATOM   3383  OG1 THR A 208      17.609  -7.996  -2.170  1.00 98.83           O  
ATOM   3384  HG1 THR A 208      18.406  -8.062  -2.700  1.00 98.83           H  
ATOM   3385  N   THR A 209      16.688  -5.028   1.136  1.00 98.75           N  
ATOM   3386  H   THR A 209      17.082  -5.835   1.597  1.00 98.75           H  
ATOM   3387  CA  THR A 209      16.814  -3.751   1.857  1.00 98.75           C  
ATOM   3388  HA  THR A 209      16.497  -2.936   1.207  1.00 98.75           H  
ATOM   3389  C   THR A 209      18.276  -3.496   2.223  1.00 98.75           C  
ATOM   3390  CB  THR A 209      15.933  -3.709   3.120  1.00 98.75           C  
ATOM   3391  HB  THR A 209      16.087  -2.761   3.635  1.00 98.75           H  
ATOM   3392  O   THR A 209      19.143  -4.352   2.050  1.00 98.75           O  
ATOM   3393  CG2 THR A 209      14.449  -3.843   2.791  1.00 98.75           C  
ATOM   3394 HG21 THR A 209      13.861  -3.656   3.690  1.00 98.75           H  
ATOM   3395 HG22 THR A 209      14.166  -3.093   2.053  1.00 98.75           H  
ATOM   3396 HG23 THR A 209      14.232  -4.840   2.407  1.00 98.75           H  
ATOM   3397  OG1 THR A 209      16.264  -4.760   3.983  1.00 98.75           O  
ATOM   3398  HG1 THR A 209      16.529  -4.406   4.835  1.00 98.75           H  
ATOM   3399  N   TYR A 210      18.595  -2.296   2.718  1.00 98.05           N  
ATOM   3400  H   TYR A 210      17.870  -1.621   2.913  1.00 98.05           H  
ATOM   3401  CA  TYR A 210      19.986  -1.972   3.066  1.00 98.05           C  
ATOM   3402  HA  TYR A 210      20.612  -2.195   2.202  1.00 98.05           H  
ATOM   3403  C   TYR A 210      20.528  -2.816   4.234  1.00 98.05           C  
ATOM   3404  CB  TYR A 210      20.110  -0.472   3.363  1.00 98.05           C  
ATOM   3405  HB2 TYR A 210      19.643   0.069   2.540  1.00 98.05           H  
ATOM   3406  HB3 TYR A 210      21.168  -0.212   3.371  1.00 98.05           H  
ATOM   3407  O   TYR A 210      21.741  -2.924   4.397  1.00 98.05           O  
ATOM   3408  CG  TYR A 210      19.502  -0.010   4.679  1.00 98.05           C  
ATOM   3409  CD1 TYR A 210      18.321   0.757   4.687  1.00 98.05           C  
ATOM   3410  HD1 TYR A 210      17.853   1.051   3.760  1.00 98.05           H  
ATOM   3411  CD2 TYR A 210      20.132  -0.328   5.901  1.00 98.05           C  
ATOM   3412  HD2 TYR A 210      21.059  -0.882   5.907  1.00 98.05           H  
ATOM   3413  CE1 TYR A 210      17.759   1.163   5.912  1.00 98.05           C  
ATOM   3414  HE1 TYR A 210      16.884   1.795   5.937  1.00 98.05           H  
ATOM   3415  CE2 TYR A 210      19.529   0.012   7.124  1.00 98.05           C  
ATOM   3416  HE2 TYR A 210      19.984  -0.293   8.054  1.00 98.05           H  
ATOM   3417  OH  TYR A 210      17.722   1.051   8.305  1.00 98.05           O  
ATOM   3418  HH  TYR A 210      18.089   0.535   9.026  1.00 98.05           H  
ATOM   3419  CZ  TYR A 210      18.325   0.741   7.129  1.00 98.05           C  
ATOM   3420  N   ASP A 211      19.638  -3.352   5.072  1.00 98.47           N  
ATOM   3421  H   ASP A 211      18.655  -3.188   4.909  1.00 98.47           H  
ATOM   3422  CA  ASP A 211      19.930  -4.171   6.251  1.00 98.47           C  
ATOM   3423  HA  ASP A 211      20.994  -4.095   6.475  1.00 98.47           H  
ATOM   3424  C   ASP A 211      19.655  -5.669   6.043  1.00 98.47           C  
ATOM   3425  CB  ASP A 211      19.165  -3.625   7.473  1.00 98.47           C  
ATOM   3426  HB2 ASP A 211      19.406  -4.241   8.340  1.00 98.47           H  
ATOM   3427  HB3 ASP A 211      19.532  -2.621   7.689  1.00 98.47           H  
ATOM   3428  O   ASP A 211      20.025  -6.465   6.904  1.00 98.47           O  
ATOM   3429  CG  ASP A 211      17.635  -3.562   7.325  1.00 98.47           C  
ATOM   3430  OD1 ASP A 211      17.114  -3.670   6.189  1.00 98.47           O  
ATOM   3431  OD2 ASP A 211      16.955  -3.301   8.342  1.00 98.47           O  
ATOM   3432  N   GLU A 212      19.068  -6.060   4.908  1.00 98.36           N  
ATOM   3433  H   GLU A 212      18.772  -5.361   4.243  1.00 98.36           H  
ATOM   3434  CA  GLU A 212      18.822  -7.456   4.546  1.00 98.36           C  
ATOM   3435  HA  GLU A 212      19.527  -8.079   5.098  1.00 98.36           H  
ATOM   3436  C   GLU A 212      19.081  -7.679   3.048  1.00 98.36           C  
ATOM   3437  CB  GLU A 212      17.409  -7.877   4.980  1.00 98.36           C  
ATOM   3438  HB2 GLU A 212      16.660  -7.478   4.297  1.00 98.36           H  
ATOM   3439  HB3 GLU A 212      17.219  -7.487   5.980  1.00 98.36           H  
ATOM   3440  O   GLU A 212      18.252  -7.360   2.191  1.00 98.36           O  
ATOM   3441  CG  GLU A 212      17.326  -9.408   5.020  1.00 98.36           C  
ATOM   3442  HG2 GLU A 212      17.489  -9.797   4.016  1.00 98.36           H  
ATOM   3443  HG3 GLU A 212      18.131  -9.787   5.650  1.00 98.36           H  
ATOM   3444  CD  GLU A 212      15.998  -9.930   5.576  1.00 98.36           C  
ATOM   3445  OE1 GLU A 212      15.502 -10.928   4.998  1.00 98.36           O  
ATOM   3446  OE2 GLU A 212      15.543  -9.395   6.613  1.00 98.36           O  
ATOM   3447  N   ASP A 213      20.276  -8.194   2.747  1.00 98.58           N  
ATOM   3448  H   ASP A 213      20.881  -8.482   3.503  1.00 98.58           H  
ATOM   3449  CA  ASP A 213      20.767  -8.419   1.388  1.00 98.58           C  
ATOM   3450  HA  ASP A 213      20.364  -7.638   0.743  1.00 98.58           H  
ATOM   3451  C   ASP A 213      20.319  -9.779   0.842  1.00 98.58           C  
ATOM   3452  CB  ASP A 213      22.294  -8.275   1.349  1.00 98.58           C  
ATOM   3453  HB2 ASP A 213      22.757  -9.112   1.872  1.00 98.58           H  
ATOM   3454  HB3 ASP A 213      22.576  -7.361   1.872  1.00 98.58           H  
ATOM   3455  O   ASP A 213      20.740 -10.830   1.330  1.00 98.58           O  
ATOM   3456  CG  ASP A 213      22.838  -8.200  -0.079  1.00 98.58           C  
ATOM   3457  OD1 ASP A 213      22.017  -8.297  -1.018  1.00 98.58           O  
ATOM   3458  OD2 ASP A 213      24.062  -7.954  -0.179  1.00 98.58           O  
ATOM   3459  N   ASN A 214      19.454  -9.744  -0.169  1.00 98.43           N  
ATOM   3460  H   ASN A 214      19.199  -8.837  -0.535  1.00 98.43           H  
ATOM   3461  CA  ASN A 214      18.873 -10.921  -0.809  1.00 98.43           C  
ATOM   3462  HA  ASN A 214      19.400 -11.811  -0.463  1.00 98.43           H  
ATOM   3463  C   ASN A 214      19.026 -10.893  -2.337  1.00 98.43           C  
ATOM   3464  CB  ASN A 214      17.401 -11.013  -0.385  1.00 98.43           C  
ATOM   3465  HB2 ASN A 214      16.953 -11.898  -0.837  1.00 98.43           H  
ATOM   3466  HB3 ASN A 214      16.873 -10.133  -0.752  1.00 98.43           H  
ATOM   3467  O   ASN A 214      18.329 -11.642  -3.031  1.00 98.43           O  
ATOM   3468  CG  ASN A 214      17.226 -11.137   1.111  1.00 98.43           C  
ATOM   3469  ND2 ASN A 214      16.310 -10.391   1.685  1.00 98.43           N  
ATOM   3470 HD21 ASN A 214      16.183 -10.475   2.684  1.00 98.43           H  
ATOM   3471 HD22 ASN A 214      15.827  -9.688   1.145  1.00 98.43           H  
ATOM   3472  OD1 ASN A 214      17.801 -12.011   1.744  1.00 98.43           O  
ATOM   3473  N   ASP A 215      19.877 -10.003  -2.855  1.00 98.28           N  
ATOM   3474  H   ASP A 215      20.530  -9.540  -2.239  1.00 98.28           H  
ATOM   3475  CA  ASP A 215      20.092  -9.843  -4.289  1.00 98.28           C  
ATOM   3476  HA  ASP A 215      19.184 -10.164  -4.800  1.00 98.28           H  
ATOM   3477  C   ASP A 215      21.198 -10.770  -4.826  1.00 98.28           C  
ATOM   3478  CB  ASP A 215      20.231  -8.353  -4.627  1.00 98.28           C  
ATOM   3479  HB2 ASP A 215      19.369  -7.848  -4.191  1.00 98.28           H  
ATOM   3480  HB3 ASP A 215      20.166  -8.234  -5.709  1.00 98.28           H  
ATOM   3481  O   ASP A 215      21.784 -11.567  -4.092  1.00 98.28           O  
ATOM   3482  CG  ASP A 215      21.498  -7.644  -4.148  1.00 98.28           C  
ATOM   3483  OD1 ASP A 215      22.588  -8.132  -4.504  1.00 98.28           O  
ATOM   3484  OD2 ASP A 215      21.339  -6.517  -3.614  1.00 98.28           O  
ATOM   3485  N   ASN A 216      21.414 -10.742  -6.145  1.00 97.25           N  
ATOM   3486  H   ASN A 216      20.975 -10.006  -6.678  1.00 97.25           H  
ATOM   3487  CA  ASN A 216      22.382 -11.610  -6.824  1.00 97.25           C  
ATOM   3488  HA  ASN A 216      22.655 -12.427  -6.156  1.00 97.25           H  
ATOM   3489  C   ASN A 216      23.699 -10.881  -7.149  1.00 97.25           C  
ATOM   3490  CB  ASN A 216      21.736 -12.224  -8.078  1.00 97.25           C  
ATOM   3491  HB2 ASN A 216      22.490 -12.768  -8.648  1.00 97.25           H  
ATOM   3492  HB3 ASN A 216      21.367 -11.417  -8.711  1.00 97.25           H  
ATOM   3493  O   ASN A 216      24.496 -11.379  -7.951  1.00 97.25           O  
ATOM   3494  CG  ASN A 216      20.614 -13.205  -7.798  1.00 97.25           C  
ATOM   3495  ND2 ASN A 216      19.646 -13.263  -8.681  1.00 97.25           N  
ATOM   3496 HD21 ASN A 216      19.669 -12.632  -9.469  1.00 97.25           H  
ATOM   3497 HD22 ASN A 216      18.860 -13.860  -8.467  1.00 97.25           H  
ATOM   3498  OD1 ASN A 216      20.607 -13.976  -6.851  1.00 97.25           O  
ATOM   3499  N   HIS A 217      23.930  -9.698  -6.576  1.00 96.13           N  
ATOM   3500  H   HIS A 217      23.302  -9.362  -5.860  1.00 96.13           H  
ATOM   3501  CA  HIS A 217      25.125  -8.901  -6.810  1.00 96.13           C  
ATOM   3502  HA  HIS A 217      25.591  -9.234  -7.737  1.00 96.13           H  
ATOM   3503  C   HIS A 217      26.156  -9.086  -5.682  1.00 96.13           C  
ATOM   3504  CB  HIS A 217      24.702  -7.444  -7.014  1.00 96.13           C  
ATOM   3505  HB2 HIS A 217      24.278  -7.073  -6.081  1.00 96.13           H  
ATOM   3506  HB3 HIS A 217      23.918  -7.393  -7.768  1.00 96.13           H  
ATOM   3507  O   HIS A 217      25.855  -9.516  -4.576  1.00 96.13           O  
ATOM   3508  CG  HIS A 217      25.830  -6.539  -7.421  1.00 96.13           C  
ATOM   3509  CD2 HIS A 217      26.559  -6.549  -8.579  1.00 96.13           C  
ATOM   3510  HD2 HIS A 217      26.417  -7.222  -9.412  1.00 96.13           H  
ATOM   3511  ND1 HIS A 217      26.362  -5.576  -6.614  1.00 96.13           N  
ATOM   3512  HD1 HIS A 217      25.951  -5.319  -5.728  1.00 96.13           H  
ATOM   3513  CE1 HIS A 217      27.388  -5.010  -7.264  1.00 96.13           C  
ATOM   3514  HE1 HIS A 217      27.977  -4.185  -6.891  1.00 96.13           H  
ATOM   3515  NE2 HIS A 217      27.573  -5.585  -8.457  1.00 96.13           N  
ATOM   3516  N   ASN A 218      27.426  -8.764  -5.953  1.00 96.15           N  
ATOM   3517  H   ASN A 218      27.635  -8.395  -6.870  1.00 96.15           H  
ATOM   3518  CA  ASN A 218      28.500  -8.907  -4.955  1.00 96.15           C  
ATOM   3519  HA  ASN A 218      28.425  -9.891  -4.491  1.00 96.15           H  
ATOM   3520  C   ASN A 218      28.419  -7.875  -3.817  1.00 96.15           C  
ATOM   3521  CB  ASN A 218      29.857  -8.774  -5.661  1.00 96.15           C  
ATOM   3522  HB2 ASN A 218      30.638  -8.680  -4.907  1.00 96.15           H  
ATOM   3523  HB3 ASN A 218      29.858  -7.866  -6.265  1.00 96.15           H  
ATOM   3524  O   ASN A 218      29.014  -8.070  -2.760  1.00 96.15           O  
ATOM   3525  CG  ASN A 218      30.221  -9.967  -6.521  1.00 96.15           C  
ATOM   3526  ND2 ASN A 218      30.968  -9.747  -7.576  1.00 96.15           N  
ATOM   3527 HD21 ASN A 218      31.119 -10.557  -8.161  1.00 96.15           H  
ATOM   3528 HD22 ASN A 218      31.174  -8.800  -7.861  1.00 96.15           H  
ATOM   3529  OD1 ASN A 218      29.893 -11.108  -6.261  1.00 96.15           O  
ATOM   3530  N   ASN A 219      27.751  -6.749  -4.066  1.00 95.95           N  
ATOM   3531  H   ASN A 219      27.171  -6.760  -4.893  1.00 95.95           H  
ATOM   3532  CA  ASN A 219      27.470  -5.707  -3.083  1.00 95.95           C  
ATOM   3533  HA  ASN A 219      27.890  -5.976  -2.114  1.00 95.95           H  
ATOM   3534  C   ASN A 219      25.956  -5.566  -2.953  1.00 95.95           C  
ATOM   3535  CB  ASN A 219      28.030  -4.347  -3.547  1.00 95.95           C  
ATOM   3536  HB2 ASN A 219      27.790  -3.597  -2.793  1.00 95.95           H  
ATOM   3537  HB3 ASN A 219      27.523  -4.053  -4.466  1.00 95.95           H  
ATOM   3538  O   ASN A 219      25.285  -5.609  -3.979  1.00 95.95           O  
ATOM   3539  CG  ASN A 219      29.527  -4.299  -3.766  1.00 95.95           C  
ATOM   3540  ND2 ASN A 219      29.973  -3.686  -4.840  1.00 95.95           N  
ATOM   3541 HD21 ASN A 219      30.977  -3.692  -4.953  1.00 95.95           H  
ATOM   3542 HD22 ASN A 219      29.330  -3.306  -5.519  1.00 95.95           H  
ATOM   3543  OD1 ASN A 219      30.330  -4.741  -2.968  1.00 95.95           O  
ATOM   3544  N   ASN A 220      25.473  -5.200  -1.768  1.00 97.96           N  
ATOM   3545  H   ASN A 220      26.057  -5.318  -0.952  1.00 97.96           H  
ATOM   3546  CA  ASN A 220      24.060  -4.905  -1.542  1.00 97.96           C  
ATOM   3547  HA  ASN A 220      23.485  -5.802  -1.771  1.00 97.96           H  
ATOM   3548  C   ASN A 220      23.564  -3.769  -2.464  1.00 97.96           C  
ATOM   3549  CB  ASN A 220      23.885  -4.589  -0.043  1.00 97.96           C  
ATOM   3550  HB2 ASN A 220      24.251  -5.440   0.532  1.00 97.96           H  
ATOM   3551  HB3 ASN A 220      24.470  -3.709   0.225  1.00 97.96           H  
ATOM   3552  O   ASN A 220      23.912  -2.590  -2.287  1.00 97.96           O  
ATOM   3553  CG  ASN A 220      22.439  -4.339   0.344  1.00 97.96           C  
ATOM   3554  ND2 ASN A 220      22.037  -4.676   1.543  1.00 97.96           N  
ATOM   3555 HD21 ASN A 220      21.041  -4.632   1.705  1.00 97.96           H  
ATOM   3556 HD22 ASN A 220      22.623  -5.254   2.128  1.00 97.96           H  
ATOM   3557  OD1 ASN A 220      21.665  -3.749  -0.387  1.00 97.96           O  
ATOM   3558  N   CYS A 221      22.717  -4.109  -3.434  1.00 98.28           N  
ATOM   3559  H   CYS A 221      22.453  -5.080  -3.521  1.00 98.28           H  
ATOM   3560  CA  CYS A 221      22.161  -3.155  -4.383  1.00 98.28           C  
ATOM   3561  HA  CYS A 221      22.981  -2.580  -4.813  1.00 98.28           H  
ATOM   3562  C   CYS A 221      21.214  -2.161  -3.717  1.00 98.28           C  
ATOM   3563  CB  CYS A 221      21.459  -3.895  -5.521  1.00 98.28           C  
ATOM   3564  HB2 CYS A 221      20.791  -3.213  -6.046  1.00 98.28           H  
ATOM   3565  HB3 CYS A 221      20.851  -4.698  -5.104  1.00 98.28           H  
ATOM   3566  O   CYS A 221      21.200  -1.003  -4.127  1.00 98.28           O  
ATOM   3567  SG  CYS A 221      22.621  -4.596  -6.713  1.00 98.28           S  
ATOM   3568  N   ALA A 222      20.481  -2.536  -2.666  1.00 98.39           N  
ATOM   3569  H   ALA A 222      20.611  -3.464  -2.289  1.00 98.39           H  
ATOM   3570  CA  ALA A 222      19.631  -1.589  -1.943  1.00 98.39           C  
ATOM   3571  HA  ALA A 222      18.983  -1.101  -2.670  1.00 98.39           H  
ATOM   3572  C   ALA A 222      20.439  -0.479  -1.259  1.00 98.39           C  
ATOM   3573  CB  ALA A 222      18.754  -2.336  -0.936  1.00 98.39           C  
ATOM   3574  HB1 ALA A 222      19.377  -2.827  -0.188  1.00 98.39           H  
ATOM   3575  HB2 ALA A 222      18.087  -1.631  -0.439  1.00 98.39           H  
ATOM   3576  HB3 ALA A 222      18.152  -3.087  -1.447  1.00 98.39           H  
ATOM   3577  O   ALA A 222      19.990   0.670  -1.222  1.00 98.39           O  
ATOM   3578  N   TYR A 223      21.649  -0.787  -0.780  1.00 97.72           N  
ATOM   3579  H   TYR A 223      21.933  -1.756  -0.813  1.00 97.72           H  
ATOM   3580  CA  TYR A 223      22.582   0.215  -0.264  1.00 97.72           C  
ATOM   3581  HA  TYR A 223      22.053   0.846   0.450  1.00 97.72           H  
ATOM   3582  C   TYR A 223      23.105   1.133  -1.381  1.00 97.72           C  
ATOM   3583  CB  TYR A 223      23.728  -0.475   0.487  1.00 97.72           C  
ATOM   3584  HB2 TYR A 223      23.304  -1.183   1.199  1.00 97.72           H  
ATOM   3585  HB3 TYR A 223      24.337  -1.044  -0.215  1.00 97.72           H  
ATOM   3586  O   TYR A 223      23.077   2.354  -1.242  1.00 97.72           O  
ATOM   3587  CG  TYR A 223      24.615   0.500   1.240  1.00 97.72           C  
ATOM   3588  CD1 TYR A 223      25.732   1.082   0.607  1.00 97.72           C  
ATOM   3589  HD1 TYR A 223      25.966   0.821  -0.414  1.00 97.72           H  
ATOM   3590  CD2 TYR A 223      24.302   0.845   2.568  1.00 97.72           C  
ATOM   3591  HD2 TYR A 223      23.454   0.386   3.054  1.00 97.72           H  
ATOM   3592  CE1 TYR A 223      26.532   2.011   1.301  1.00 97.72           C  
ATOM   3593  HE1 TYR A 223      27.387   2.465   0.822  1.00 97.72           H  
ATOM   3594  CE2 TYR A 223      25.100   1.771   3.267  1.00 97.72           C  
ATOM   3595  HE2 TYR A 223      24.856   2.023   4.288  1.00 97.72           H  
ATOM   3596  OH  TYR A 223      26.993   3.243   3.309  1.00 97.72           O  
ATOM   3597  HH  TYR A 223      26.694   3.331   4.216  1.00 97.72           H  
ATOM   3598  CZ  TYR A 223      26.218   2.354   2.632  1.00 97.72           C  
ATOM   3599  N   VAL A 224      23.531   0.566  -2.516  1.00 96.78           N  
ATOM   3600  H   VAL A 224      23.520  -0.443  -2.565  1.00 96.78           H  
ATOM   3601  CA  VAL A 224      24.082   1.328  -3.658  1.00 96.78           C  
ATOM   3602  HA  VAL A 224      24.851   2.005  -3.286  1.00 96.78           H  
ATOM   3603  C   VAL A 224      23.020   2.199  -4.344  1.00 96.78           C  
ATOM   3604  CB  VAL A 224      24.732   0.362  -4.672  1.00 96.78           C  
ATOM   3605  HB  VAL A 224      23.998  -0.387  -4.970  1.00 96.78           H  
ATOM   3606  O   VAL A 224      23.309   3.311  -4.785  1.00 96.78           O  
ATOM   3607  CG1 VAL A 224      25.234   1.070  -5.940  1.00 96.78           C  
ATOM   3608 HG11 VAL A 224      25.750   0.356  -6.582  1.00 96.78           H  
ATOM   3609 HG12 VAL A 224      24.395   1.481  -6.502  1.00 96.78           H  
ATOM   3610 HG13 VAL A 224      25.916   1.876  -5.671  1.00 96.78           H  
ATOM   3611  CG2 VAL A 224      25.941  -0.355  -4.053  1.00 96.78           C  
ATOM   3612 HG21 VAL A 224      25.641  -0.912  -3.165  1.00 96.78           H  
ATOM   3613 HG22 VAL A 224      26.706   0.369  -3.774  1.00 96.78           H  
ATOM   3614 HG23 VAL A 224      26.354  -1.066  -4.768  1.00 96.78           H  
ATOM   3615  N   ARG A 225      21.786   1.700  -4.441  1.00 96.88           N  
ATOM   3616  H   ARG A 225      21.640   0.770  -4.074  1.00 96.88           H  
ATOM   3617  CA  ARG A 225      20.648   2.334  -5.125  1.00 96.88           C  
ATOM   3618  HA  ARG A 225      21.023   3.031  -5.875  1.00 96.88           H  
ATOM   3619  C   ARG A 225      19.779   3.185  -4.194  1.00 96.88           C  
ATOM   3620  CB  ARG A 225      19.817   1.240  -5.825  1.00 96.88           C  
ATOM   3621  HB2 ARG A 225      18.957   1.697  -6.315  1.00 96.88           H  
ATOM   3622  HB3 ARG A 225      19.426   0.564  -5.065  1.00 96.88           H  
ATOM   3623  O   ARG A 225      18.824   3.800  -4.666  1.00 96.88           O  
ATOM   3624  CG  ARG A 225      20.578   0.411  -6.879  1.00 96.88           C  
ATOM   3625  HG2 ARG A 225      21.474  -0.035  -6.448  1.00 96.88           H  
ATOM   3626  HG3 ARG A 225      19.926  -0.393  -7.221  1.00 96.88           H  
ATOM   3627  CD  ARG A 225      20.975   1.270  -8.078  1.00 96.88           C  
ATOM   3628  HD2 ARG A 225      20.062   1.707  -8.483  1.00 96.88           H  
ATOM   3629  HD3 ARG A 225      21.635   2.070  -7.742  1.00 96.88           H  
ATOM   3630  NE  ARG A 225      21.661   0.492  -9.127  1.00 96.88           N  
ATOM   3631  HE  ARG A 225      22.094  -0.376  -8.845  1.00 96.88           H  
ATOM   3632  NH1 ARG A 225      21.275   1.970 -10.839  1.00 96.88           N  
ATOM   3633 HH11 ARG A 225      20.842   2.598 -10.177  1.00 96.88           H  
ATOM   3634 HH12 ARG A 225      21.202   2.157 -11.828  1.00 96.88           H  
ATOM   3635  NH2 ARG A 225      22.291   0.032 -11.272  1.00 96.88           N  
ATOM   3636 HH21 ARG A 225      22.707  -0.843 -10.986  1.00 96.88           H  
ATOM   3637 HH22 ARG A 225      22.259   0.267 -12.254  1.00 96.88           H  
ATOM   3638  CZ  ARG A 225      21.743   0.833 -10.403  1.00 96.88           C  
ATOM   3639  N   TYR A 226      20.105   3.231  -2.898  1.00 97.78           N  
ATOM   3640  H   TYR A 226      20.903   2.689  -2.599  1.00 97.78           H  
ATOM   3641  CA  TYR A 226      19.393   3.993  -1.865  1.00 97.78           C  
ATOM   3642  HA  TYR A 226      19.759   3.629  -0.905  1.00 97.78           H  
ATOM   3643  C   TYR A 226      17.873   3.756  -1.846  1.00 97.78           C  
ATOM   3644  CB  TYR A 226      19.759   5.476  -1.953  1.00 97.78           C  
ATOM   3645  HB2 TYR A 226      19.672   5.803  -2.989  1.00 97.78           H  
ATOM   3646  HB3 TYR A 226      19.047   6.058  -1.367  1.00 97.78           H  
ATOM   3647  O   TYR A 226      17.078   4.683  -1.687  1.00 97.78           O  
ATOM   3648  CG  TYR A 226      21.127   5.823  -1.422  1.00 97.78           C  
ATOM   3649  CD1 TYR A 226      21.261   6.197  -0.072  1.00 97.78           C  
ATOM   3650  HD1 TYR A 226      20.403   6.161   0.582  1.00 97.78           H  
ATOM   3651  CD2 TYR A 226      22.252   5.798  -2.266  1.00 97.78           C  
ATOM   3652  HD2 TYR A 226      22.162   5.465  -3.289  1.00 97.78           H  
ATOM   3653  CE1 TYR A 226      22.522   6.558   0.435  1.00 97.78           C  
ATOM   3654  HE1 TYR A 226      22.629   6.803   1.482  1.00 97.78           H  
ATOM   3655  CE2 TYR A 226      23.510   6.182  -1.770  1.00 97.78           C  
ATOM   3656  HE2 TYR A 226      24.378   6.151  -2.412  1.00 97.78           H  
ATOM   3657  OH  TYR A 226      24.863   6.914   0.068  1.00 97.78           O  
ATOM   3658  HH  TYR A 226      24.871   6.887   1.028  1.00 97.78           H  
ATOM   3659  CZ  TYR A 226      23.647   6.555  -0.419  1.00 97.78           C  
ATOM   3660  N   GLY A 227      17.461   2.503  -2.003  1.00 97.59           N  
ATOM   3661  H   GLY A 227      18.153   1.775  -2.105  1.00 97.59           H  
ATOM   3662  CA  GLY A 227      16.054   2.121  -2.024  1.00 97.59           C  
ATOM   3663  HA2 GLY A 227      15.549   2.531  -1.148  1.00 97.59           H  
ATOM   3664  HA3 GLY A 227      15.579   2.521  -2.919  1.00 97.59           H  
ATOM   3665  C   GLY A 227      15.911   0.610  -2.033  1.00 97.59           C  
ATOM   3666  O   GLY A 227      16.761  -0.080  -2.586  1.00 97.59           O  
ATOM   3667  N   ALA A 228      14.853   0.086  -1.424  1.00 98.59           N  
ATOM   3668  H   ALA A 228      14.165   0.691  -0.999  1.00 98.59           H  
ATOM   3669  CA  ALA A 228      14.590  -1.348  -1.443  1.00 98.59           C  
ATOM   3670  HA  ALA A 228      15.541  -1.881  -1.406  1.00 98.59           H  
ATOM   3671  C   ALA A 228      13.852  -1.763  -2.715  1.00 98.59           C  
ATOM   3672  CB  ALA A 228      13.793  -1.731  -0.208  1.00 98.59           C  
ATOM   3673  HB1 ALA A 228      12.776  -1.349  -0.294  1.00 98.59           H  
ATOM   3674  HB2 ALA A 228      13.746  -2.818  -0.145  1.00 98.59           H  
ATOM   3675  HB3 ALA A 228      14.280  -1.334   0.683  1.00 98.59           H  
ATOM   3676  O   ALA A 228      12.976  -1.033  -3.190  1.00 98.59           O  
ATOM   3677  N   TRP A 229      14.178  -2.936  -3.248  1.00 98.44           N  
ATOM   3678  H   TRP A 229      14.846  -3.522  -2.768  1.00 98.44           H  
ATOM   3679  CA  TRP A 229      13.546  -3.478  -4.449  1.00 98.44           C  
ATOM   3680  HA  TRP A 229      12.468  -3.334  -4.374  1.00 98.44           H  
ATOM   3681  C   TRP A 229      13.806  -4.978  -4.586  1.00 98.44           C  
ATOM   3682  CB  TRP A 229      14.074  -2.737  -5.688  1.00 98.44           C  
ATOM   3683  HB2 TRP A 229      15.025  -3.185  -5.979  1.00 98.44           H  
ATOM   3684  HB3 TRP A 229      14.259  -1.689  -5.448  1.00 98.44           H  
ATOM   3685  O   TRP A 229      14.523  -5.575  -3.788  1.00 98.44           O  
ATOM   3686  CG  TRP A 229      13.159  -2.754  -6.868  1.00 98.44           C  
ATOM   3687  CD1 TRP A 229      13.455  -3.240  -8.091  1.00 98.44           C  
ATOM   3688  HD1 TRP A 229      14.409  -3.667  -8.362  1.00 98.44           H  
ATOM   3689  CD2 TRP A 229      11.803  -2.232  -6.963  1.00 98.44           C  
ATOM   3690  CE2 TRP A 229      11.340  -2.414  -8.299  1.00 98.44           C  
ATOM   3691  CE3 TRP A 229      10.929  -1.601  -6.052  1.00 98.44           C  
ATOM   3692  HE3 TRP A 229      11.261  -1.446  -5.037  1.00 98.44           H  
ATOM   3693  NE1 TRP A 229      12.383  -3.051  -8.941  1.00 98.44           N  
ATOM   3694  HE1 TRP A 229      12.430  -3.256  -9.929  1.00 98.44           H  
ATOM   3695  CH2 TRP A 229       9.227  -1.350  -7.775  1.00 98.44           C  
ATOM   3696  HH2 TRP A 229       8.252  -0.999  -8.078  1.00 98.44           H  
ATOM   3697  CZ2 TRP A 229      10.078  -1.961  -8.709  1.00 98.44           C  
ATOM   3698  HZ2 TRP A 229       9.767  -2.062  -9.738  1.00 98.44           H  
ATOM   3699  CZ3 TRP A 229       9.650  -1.172  -6.448  1.00 98.44           C  
ATOM   3700  HZ3 TRP A 229       8.997  -0.696  -5.732  1.00 98.44           H  
ATOM   3701  N   TRP A 230      13.240  -5.582  -5.626  1.00 98.56           N  
ATOM   3702  H   TRP A 230      12.686  -5.017  -6.253  1.00 98.56           H  
ATOM   3703  CA  TRP A 230      13.559  -6.943  -6.050  1.00 98.56           C  
ATOM   3704  HA  TRP A 230      13.803  -7.553  -5.180  1.00 98.56           H  
ATOM   3705  C   TRP A 230      14.788  -6.921  -6.964  1.00 98.56           C  
ATOM   3706  CB  TRP A 230      12.321  -7.541  -6.730  1.00 98.56           C  
ATOM   3707  HB2 TRP A 230      12.560  -8.546  -7.077  1.00 98.56           H  
ATOM   3708  HB3 TRP A 230      12.062  -6.943  -7.603  1.00 98.56           H  
ATOM   3709  O   TRP A 230      14.632  -6.892  -8.180  1.00 98.56           O  
ATOM   3710  CG  TRP A 230      11.121  -7.634  -5.848  1.00 98.56           C  
ATOM   3711  CD1 TRP A 230      10.885  -8.623  -4.959  1.00 98.56           C  
ATOM   3712  HD1 TRP A 230      11.536  -9.468  -4.793  1.00 98.56           H  
ATOM   3713  CD2 TRP A 230      10.021  -6.688  -5.701  1.00 98.56           C  
ATOM   3714  CE2 TRP A 230       9.136  -7.187  -4.698  1.00 98.56           C  
ATOM   3715  CE3 TRP A 230       9.710  -5.436  -6.278  1.00 98.56           C  
ATOM   3716  HE3 TRP A 230      10.365  -5.024  -7.031  1.00 98.56           H  
ATOM   3717  NE1 TRP A 230       9.692  -8.388  -4.306  1.00 98.56           N  
ATOM   3718  HE1 TRP A 230       9.325  -9.012  -3.602  1.00 98.56           H  
ATOM   3719  CH2 TRP A 230       7.747  -5.209  -4.841  1.00 98.56           C  
ATOM   3720  HH2 TRP A 230       6.916  -4.619  -4.482  1.00 98.56           H  
ATOM   3721  CZ2 TRP A 230       8.028  -6.455  -4.256  1.00 98.56           C  
ATOM   3722  HZ2 TRP A 230       7.433  -6.823  -3.433  1.00 98.56           H  
ATOM   3723  CZ3 TRP A 230       8.580  -4.708  -5.857  1.00 98.56           C  
ATOM   3724  HZ3 TRP A 230       8.376  -3.739  -6.290  1.00 98.56           H  
ATOM   3725  N   TYR A 231      15.995  -6.817  -6.408  1.00 98.22           N  
ATOM   3726  H   TYR A 231      16.075  -6.897  -5.404  1.00 98.22           H  
ATOM   3727  CA  TYR A 231      17.229  -6.634  -7.186  1.00 98.22           C  
ATOM   3728  HA  TYR A 231      16.999  -6.030  -8.063  1.00 98.22           H  
ATOM   3729  C   TYR A 231      17.815  -7.959  -7.707  1.00 98.22           C  
ATOM   3730  CB  TYR A 231      18.260  -5.859  -6.354  1.00 98.22           C  
ATOM   3731  HB2 TYR A 231      18.410  -6.394  -5.417  1.00 98.22           H  
ATOM   3732  HB3 TYR A 231      19.212  -5.856  -6.884  1.00 98.22           H  
ATOM   3733  O   TYR A 231      17.735  -8.986  -7.039  1.00 98.22           O  
ATOM   3734  CG  TYR A 231      17.892  -4.422  -6.031  1.00 98.22           C  
ATOM   3735  CD1 TYR A 231      17.740  -3.482  -7.062  1.00 98.22           C  
ATOM   3736  HD1 TYR A 231      17.855  -3.809  -8.085  1.00 98.22           H  
ATOM   3737  CD2 TYR A 231      17.729  -4.014  -4.697  1.00 98.22           C  
ATOM   3738  HD2 TYR A 231      17.894  -4.721  -3.898  1.00 98.22           H  
ATOM   3739  CE1 TYR A 231      17.432  -2.141  -6.770  1.00 98.22           C  
ATOM   3740  HE1 TYR A 231      17.305  -1.407  -7.553  1.00 98.22           H  
ATOM   3741  CE2 TYR A 231      17.380  -2.686  -4.398  1.00 98.22           C  
ATOM   3742  HE2 TYR A 231      17.223  -2.391  -3.371  1.00 98.22           H  
ATOM   3743  OH  TYR A 231      16.935  -0.455  -5.171  1.00 98.22           O  
ATOM   3744  HH  TYR A 231      16.862  -0.312  -4.224  1.00 98.22           H  
ATOM   3745  CZ  TYR A 231      17.249  -1.743  -5.436  1.00 98.22           C  
ATOM   3746  N   ASP A 232      18.408  -7.915  -8.906  1.00 95.53           N  
ATOM   3747  H   ASP A 232      18.440  -7.019  -9.371  1.00 95.53           H  
ATOM   3748  CA  ASP A 232      19.251  -8.983  -9.479  1.00 95.53           C  
ATOM   3749  HA  ASP A 232      19.116  -9.905  -8.914  1.00 95.53           H  
ATOM   3750  C   ASP A 232      20.726  -8.563  -9.346  1.00 95.53           C  
ATOM   3751  CB  ASP A 232      18.840  -9.239 -10.943  1.00 95.53           C  
ATOM   3752  HB2 ASP A 232      17.761  -9.363 -11.034  1.00 95.53           H  
ATOM   3753  HB3 ASP A 232      19.078  -8.356 -11.537  1.00 95.53           H  
ATOM   3754  O   ASP A 232      21.159  -8.211  -8.252  1.00 95.53           O  
ATOM   3755  CG  ASP A 232      19.506 -10.470 -11.558  1.00 95.53           C  
ATOM   3756  OD1 ASP A 232      19.776 -11.444 -10.818  1.00 95.53           O  
ATOM   3757  OD2 ASP A 232      19.759 -10.386 -12.781  1.00 95.53           O  
ATOM   3758  N   ASP A 233      21.468  -8.445 -10.457  1.00 94.40           N  
ATOM   3759  H   ASP A 233      21.148  -8.890 -11.305  1.00 94.40           H  
ATOM   3760  CA  ASP A 233      22.546  -7.461 -10.575  1.00 94.40           C  
ATOM   3761  HA  ASP A 233      23.153  -7.513  -9.671  1.00 94.40           H  
ATOM   3762  C   ASP A 233      21.937  -6.047 -10.652  1.00 94.40           C  
ATOM   3763  CB  ASP A 233      23.479  -7.796 -11.744  1.00 94.40           C  
ATOM   3764  HB2 ASP A 233      23.800  -8.834 -11.651  1.00 94.40           H  
ATOM   3765  HB3 ASP A 233      22.940  -7.687 -12.686  1.00 94.40           H  
ATOM   3766  O   ASP A 233      21.706  -5.465 -11.723  1.00 94.40           O  
ATOM   3767  CG  ASP A 233      24.726  -6.903 -11.756  1.00 94.40           C  
ATOM   3768  OD1 ASP A 233      24.873  -6.081 -10.827  1.00 94.40           O  
ATOM   3769  OD2 ASP A 233      25.528  -7.038 -12.706  1.00 94.40           O  
ATOM   3770  N   CYS A 234      21.529  -5.563  -9.481  1.00 93.28           N  
ATOM   3771  H   CYS A 234      21.697  -6.157  -8.682  1.00 93.28           H  
ATOM   3772  CA  CYS A 234      20.779  -4.338  -9.258  1.00 93.28           C  
ATOM   3773  HA  CYS A 234      20.405  -4.385  -8.235  1.00 93.28           H  
ATOM   3774  C   CYS A 234      19.501  -4.252 -10.108  1.00 93.28           C  
ATOM   3775  CB  CYS A 234      21.724  -3.130  -9.315  1.00 93.28           C  
ATOM   3776  HB2 CYS A 234      21.120  -2.231  -9.191  1.00 93.28           H  
ATOM   3777  HB3 CYS A 234      22.198  -3.116 -10.297  1.00 93.28           H  
ATOM   3778  O   CYS A 234      18.624  -5.106  -9.969  1.00 93.28           O  
ATOM   3779  SG  CYS A 234      23.035  -3.084  -8.051  1.00 93.28           S  
ATOM   3780  N   ALA A 235      19.302  -3.183 -10.884  1.00 91.81           N  
ATOM   3781  H   ALA A 235      20.058  -2.541 -11.073  1.00 91.81           H  
ATOM   3782  CA  ALA A 235      17.971  -2.840 -11.369  1.00 91.81           C  
ATOM   3783  HA  ALA A 235      17.392  -3.755 -11.493  1.00 91.81           H  
ATOM   3784  C   ALA A 235      17.932  -2.131 -12.719  1.00 91.81           C  
ATOM   3785  CB  ALA A 235      17.305  -1.938 -10.324  1.00 91.81           C  
ATOM   3786  HB1 ALA A 235      16.866  -2.531  -9.522  1.00 91.81           H  
ATOM   3787  HB2 ALA A 235      16.514  -1.364 -10.806  1.00 91.81           H  
ATOM   3788  HB3 ALA A 235      18.025  -1.228  -9.917  1.00 91.81           H  
ATOM   3789  O   ALA A 235      18.716  -1.212 -12.951  1.00 91.81           O  
ATOM   3790  N   ASP A 236      16.921  -2.499 -13.511  1.00 95.29           N  
ATOM   3791  H   ASP A 236      16.373  -3.305 -13.246  1.00 95.29           H  
ATOM   3792  CA  ASP A 236      16.396  -1.713 -14.638  1.00 95.29           C  
ATOM   3793  HA  ASP A 236      17.201  -1.138 -15.095  1.00 95.29           H  
ATOM   3794  C   ASP A 236      15.309  -0.725 -14.161  1.00 95.29           C  
ATOM   3795  CB  ASP A 236      15.825  -2.673 -15.700  1.00 95.29           C  
ATOM   3796  HB2 ASP A 236      15.444  -2.089 -16.538  1.00 95.29           H  
ATOM   3797  HB3 ASP A 236      14.988  -3.217 -15.261  1.00 95.29           H  
ATOM   3798  O   ASP A 236      15.015   0.278 -14.814  1.00 95.29           O  
ATOM   3799  CG  ASP A 236      16.855  -3.678 -16.229  1.00 95.29           C  
ATOM   3800  OD1 ASP A 236      18.059  -3.342 -16.274  1.00 95.29           O  
ATOM   3801  OD2 ASP A 236      16.505  -4.865 -16.432  1.00 95.29           O  
ATOM   3802  N   VAL A 237      14.728  -0.982 -12.981  1.00 97.29           N  
ATOM   3803  H   VAL A 237      14.963  -1.858 -12.535  1.00 97.29           H  
ATOM   3804  CA  VAL A 237      13.717  -0.145 -12.324  1.00 97.29           C  
ATOM   3805  HA  VAL A 237      13.685   0.830 -12.810  1.00 97.29           H  
ATOM   3806  C   VAL A 237      14.067   0.061 -10.850  1.00 97.29           C  
ATOM   3807  CB  VAL A 237      12.327  -0.800 -12.448  1.00 97.29           C  
ATOM   3808  HB  VAL A 237      12.347  -1.776 -11.962  1.00 97.29           H  
ATOM   3809  O   VAL A 237      14.265  -0.909 -10.123  1.00 97.29           O  
ATOM   3810  CG1 VAL A 237      11.249   0.047 -11.769  1.00 97.29           C  
ATOM   3811 HG11 VAL A 237      11.421   0.052 -10.693  1.00 97.29           H  
ATOM   3812 HG12 VAL A 237      11.276   1.065 -12.160  1.00 97.29           H  
ATOM   3813 HG13 VAL A 237      10.267  -0.389 -11.951  1.00 97.29           H  
ATOM   3814  CG2 VAL A 237      11.917  -1.005 -13.909  1.00 97.29           C  
ATOM   3815 HG21 VAL A 237      12.586  -1.730 -14.372  1.00 97.29           H  
ATOM   3816 HG22 VAL A 237      11.978  -0.063 -14.453  1.00 97.29           H  
ATOM   3817 HG23 VAL A 237      10.901  -1.396 -13.965  1.00 97.29           H  
ATOM   3818  N   ASN A 238      14.068   1.309 -10.374  1.00 97.02           N  
ATOM   3819  H   ASN A 238      13.905   2.062 -11.028  1.00 97.02           H  
ATOM   3820  CA  ASN A 238      14.254   1.633  -8.953  1.00 97.02           C  
ATOM   3821  HA  ASN A 238      14.075   0.745  -8.347  1.00 97.02           H  
ATOM   3822  C   ASN A 238      13.258   2.705  -8.498  1.00 97.02           C  
ATOM   3823  CB  ASN A 238      15.704   2.085  -8.705  1.00 97.02           C  
ATOM   3824  HB2 ASN A 238      15.888   2.984  -9.292  1.00 97.02           H  
ATOM   3825  HB3 ASN A 238      16.395   1.303  -9.018  1.00 97.02           H  
ATOM   3826  O   ASN A 238      13.602   3.874  -8.388  1.00 97.02           O  
ATOM   3827  CG  ASN A 238      15.972   2.412  -7.241  1.00 97.02           C  
ATOM   3828  ND2 ASN A 238      16.951   3.247  -6.975  1.00 97.02           N  
ATOM   3829 HD21 ASN A 238      17.204   3.404  -6.010  1.00 97.02           H  
ATOM   3830 HD22 ASN A 238      17.356   3.798  -7.718  1.00 97.02           H  
ATOM   3831  OD1 ASN A 238      15.281   1.961  -6.340  1.00 97.02           O  
ATOM   3832  N   LEU A 239      12.005   2.343  -8.215  1.00 98.28           N  
ATOM   3833  H   LEU A 239      11.746   1.371  -8.314  1.00 98.28           H  
ATOM   3834  CA  LEU A 239      10.980   3.342  -7.859  1.00 98.28           C  
ATOM   3835  HA  LEU A 239      11.169   4.220  -8.477  1.00 98.28           H  
ATOM   3836  C   LEU A 239      11.065   3.838  -6.402  1.00 98.28           C  
ATOM   3837  CB  LEU A 239       9.582   2.828  -8.230  1.00 98.28           C  
ATOM   3838  HB2 LEU A 239       8.847   3.586  -7.958  1.00 98.28           H  
ATOM   3839  HB3 LEU A 239       9.374   1.928  -7.652  1.00 98.28           H  
ATOM   3840  O   LEU A 239      10.372   4.782  -6.007  1.00 98.28           O  
ATOM   3841  CG  LEU A 239       9.428   2.515  -9.729  1.00 98.28           C  
ATOM   3842  HG  LEU A 239      10.130   1.721  -9.986  1.00 98.28           H  
ATOM   3843  CD1 LEU A 239       8.026   1.985 -10.012  1.00 98.28           C  
ATOM   3844 HD11 LEU A 239       7.828   1.127  -9.369  1.00 98.28           H  
ATOM   3845 HD12 LEU A 239       7.964   1.663 -11.052  1.00 98.28           H  
ATOM   3846 HD13 LEU A 239       7.280   2.759  -9.831  1.00 98.28           H  
ATOM   3847  CD2 LEU A 239       9.702   3.714 -10.643  1.00 98.28           C  
ATOM   3848 HD21 LEU A 239       9.481   3.445 -11.676  1.00 98.28           H  
ATOM   3849 HD22 LEU A 239      10.756   3.987 -10.600  1.00 98.28           H  
ATOM   3850 HD23 LEU A 239       9.083   4.561 -10.349  1.00 98.28           H  
ATOM   3851  N   ASN A 240      11.934   3.219  -5.605  1.00 98.45           N  
ATOM   3852  H   ASN A 240      12.490   2.475  -6.003  1.00 98.45           H  
ATOM   3853  CA  ASN A 240      12.150   3.534  -4.196  1.00 98.45           C  
ATOM   3854  HA  ASN A 240      11.357   4.195  -3.844  1.00 98.45           H  
ATOM   3855  C   ASN A 240      13.456   4.300  -3.943  1.00 98.45           C  
ATOM   3856  CB  ASN A 240      12.042   2.235  -3.396  1.00 98.45           C  
ATOM   3857  HB2 ASN A 240      12.726   1.497  -3.816  1.00 98.45           H  
ATOM   3858  HB3 ASN A 240      12.345   2.417  -2.365  1.00 98.45           H  
ATOM   3859  O   ASN A 240      13.760   4.597  -2.792  1.00 98.45           O  
ATOM   3860  CG  ASN A 240      10.632   1.667  -3.371  1.00 98.45           C  
ATOM   3861  ND2 ASN A 240      10.514   0.386  -3.133  1.00 98.45           N  
ATOM   3862 HD21 ASN A 240      11.352  -0.166  -3.015  1.00 98.45           H  
ATOM   3863 HD22 ASN A 240       9.592  -0.022  -3.066  1.00 98.45           H  
ATOM   3864  OD1 ASN A 240       9.631   2.354  -3.558  1.00 98.45           O  
ATOM   3865  N   GLY A 241      14.185   4.675  -4.998  1.00 97.89           N  
ATOM   3866  H   GLY A 241      13.936   4.329  -5.913  1.00 97.89           H  
ATOM   3867  CA  GLY A 241      15.379   5.506  -4.895  1.00 97.89           C  
ATOM   3868  HA2 GLY A 241      15.844   5.585  -5.877  1.00 97.89           H  
ATOM   3869  HA3 GLY A 241      16.095   5.024  -4.229  1.00 97.89           H  
ATOM   3870  C   GLY A 241      15.111   6.921  -4.372  1.00 97.89           C  
ATOM   3871  O   GLY A 241      13.984   7.333  -4.040  1.00 97.89           O  
ATOM   3872  N   ARG A 242      16.181   7.707  -4.319  1.00 97.85           N  
ATOM   3873  H   ARG A 242      17.042   7.332  -4.690  1.00 97.85           H  
ATOM   3874  CA  ARG A 242      16.184   9.076  -3.806  1.00 97.85           C  
ATOM   3875  HA  ARG A 242      15.677   9.068  -2.841  1.00 97.85           H  
ATOM   3876  C   ARG A 242      15.429   9.999  -4.746  1.00 97.85           C  
ATOM   3877  CB  ARG A 242      17.617   9.570  -3.598  1.00 97.85           C  
ATOM   3878  HB2 ARG A 242      17.594  10.579  -3.186  1.00 97.85           H  
ATOM   3879  HB3 ARG A 242      18.125   9.592  -4.562  1.00 97.85           H  
ATOM   3880  O   ARG A 242      15.667  10.053  -5.952  1.00 97.85           O  
ATOM   3881  CG  ARG A 242      18.390   8.650  -2.651  1.00 97.85           C  
ATOM   3882  HG2 ARG A 242      18.449   7.664  -3.111  1.00 97.85           H  
ATOM   3883  HG3 ARG A 242      17.877   8.554  -1.694  1.00 97.85           H  
ATOM   3884  CD  ARG A 242      19.817   9.149  -2.455  1.00 97.85           C  
ATOM   3885  HD2 ARG A 242      20.471   8.279  -2.386  1.00 97.85           H  
ATOM   3886  HD3 ARG A 242      20.123   9.714  -3.336  1.00 97.85           H  
ATOM   3887  NE  ARG A 242      19.972   9.961  -1.235  1.00 97.85           N  
ATOM   3888  HE  ARG A 242      19.213   9.932  -0.569  1.00 97.85           H  
ATOM   3889  NH1 ARG A 242      22.163  10.450  -1.652  1.00 97.85           N  
ATOM   3890 HH11 ARG A 242      23.097  10.615  -1.305  1.00 97.85           H  
ATOM   3891 HH12 ARG A 242      22.074   9.929  -2.513  1.00 97.85           H  
ATOM   3892  NH2 ARG A 242      21.240  11.028   0.320  1.00 97.85           N  
ATOM   3893 HH21 ARG A 242      22.148  11.341   0.630  1.00 97.85           H  
ATOM   3894 HH22 ARG A 242      20.481  10.928   0.978  1.00 97.85           H  
ATOM   3895  CZ  ARG A 242      21.123  10.480  -0.861  1.00 97.85           C  
ATOM   3896  N   TRP A 243      14.535  10.788  -4.167  1.00 97.66           N  
ATOM   3897  H   TRP A 243      14.417  10.736  -3.165  1.00 97.66           H  
ATOM   3898  CA  TRP A 243      13.731  11.731  -4.929  1.00 97.66           C  
ATOM   3899  HA  TRP A 243      13.209  11.180  -5.711  1.00 97.66           H  
ATOM   3900  C   TRP A 243      14.600  12.805  -5.599  1.00 97.66           C  
ATOM   3901  CB  TRP A 243      12.689  12.353  -4.006  1.00 97.66           C  
ATOM   3902  HB2 TRP A 243      13.189  12.935  -3.232  1.00 97.66           H  
ATOM   3903  HB3 TRP A 243      12.127  11.558  -3.517  1.00 97.66           H  
ATOM   3904  O   TRP A 243      15.475  13.396  -4.964  1.00 97.66           O  
ATOM   3905  CG  TRP A 243      11.720  13.228  -4.724  1.00 97.66           C  
ATOM   3906  CD1 TRP A 243      11.842  14.562  -4.901  1.00 97.66           C  
ATOM   3907  HD1 TRP A 243      12.655  15.162  -4.518  1.00 97.66           H  
ATOM   3908  CD2 TRP A 243      10.492  12.842  -5.405  1.00 97.66           C  
ATOM   3909  CE2 TRP A 243       9.913  14.011  -5.981  1.00 97.66           C  
ATOM   3910  CE3 TRP A 243       9.824  11.620  -5.616  1.00 97.66           C  
ATOM   3911  HE3 TRP A 243      10.220  10.719  -5.171  1.00 97.66           H  
ATOM   3912  NE1 TRP A 243      10.763  15.032  -5.621  1.00 97.66           N  
ATOM   3913  HE1 TRP A 243      10.627  16.006  -5.850  1.00 97.66           H  
ATOM   3914  CH2 TRP A 243       8.126  12.730  -6.964  1.00 97.66           C  
ATOM   3915  HH2 TRP A 243       7.233  12.666  -7.568  1.00 97.66           H  
ATOM   3916  CZ2 TRP A 243       8.732  13.971  -6.730  1.00 97.66           C  
ATOM   3917  HZ2 TRP A 243       8.308  14.870  -7.153  1.00 97.66           H  
ATOM   3918  CZ3 TRP A 243       8.683  11.562  -6.434  1.00 97.66           C  
ATOM   3919  HZ3 TRP A 243       8.234  10.617  -6.702  1.00 97.66           H  
ATOM   3920  N   GLY A 244      14.340  13.075  -6.881  1.00 95.03           N  
ATOM   3921  H   GLY A 244      13.627  12.533  -7.348  1.00 95.03           H  
ATOM   3922  CA  GLY A 244      15.001  14.142  -7.640  1.00 95.03           C  
ATOM   3923  HA2 GLY A 244      14.939  15.071  -7.073  1.00 95.03           H  
ATOM   3924  HA3 GLY A 244      14.469  14.278  -8.581  1.00 95.03           H  
ATOM   3925  C   GLY A 244      16.478  13.896  -7.978  1.00 95.03           C  
ATOM   3926  O   GLY A 244      17.150  14.826  -8.422  1.00 95.03           O  
ATOM   3927  N   ARG A 245      17.001  12.680  -7.771  1.00 95.33           N  
ATOM   3928  H   ARG A 245      16.395  11.953  -7.418  1.00 95.33           H  
ATOM   3929  CA  ARG A 245      18.364  12.291  -8.173  1.00 95.33           C  
ATOM   3930  HA  ARG A 245      18.963  13.191  -8.317  1.00 95.33           H  
ATOM   3931  C   ARG A 245      18.372  11.605  -9.537  1.00 95.33           C  
ATOM   3932  CB  ARG A 245      19.012  11.422  -7.080  1.00 95.33           C  
ATOM   3933  HB2 ARG A 245      18.380  10.553  -6.895  1.00 95.33           H  
ATOM   3934  HB3 ARG A 245      19.974  11.052  -7.434  1.00 95.33           H  
ATOM   3935  O   ARG A 245      17.354  11.094  -9.978  1.00 95.33           O  
ATOM   3936  CG  ARG A 245      19.231  12.168  -5.752  1.00 95.33           C  
ATOM   3937  HG2 ARG A 245      18.278  12.530  -5.369  1.00 95.33           H  
ATOM   3938  HG3 ARG A 245      19.648  11.463  -5.033  1.00 95.33           H  
ATOM   3939  CD  ARG A 245      20.211  13.337  -5.914  1.00 95.33           C  
ATOM   3940  HD2 ARG A 245      19.802  14.054  -6.625  1.00 95.33           H  
ATOM   3941  HD3 ARG A 245      21.147  12.938  -6.304  1.00 95.33           H  
ATOM   3942  NE  ARG A 245      20.453  14.035  -4.638  1.00 95.33           N  
ATOM   3943  HE  ARG A 245      19.830  13.801  -3.879  1.00 95.33           H  
ATOM   3944  NH1 ARG A 245      22.230  15.296  -5.356  1.00 95.33           N  
ATOM   3945 HH11 ARG A 245      22.962  15.970  -5.185  1.00 95.33           H  
ATOM   3946 HH12 ARG A 245      22.169  14.824  -6.247  1.00 95.33           H  
ATOM   3947  NH2 ARG A 245      21.500  15.516  -3.258  1.00 95.33           N  
ATOM   3948 HH21 ARG A 245      20.846  15.280  -2.525  1.00 95.33           H  
ATOM   3949 HH22 ARG A 245      22.220  16.206  -3.103  1.00 95.33           H  
ATOM   3950  CZ  ARG A 245      21.390  14.941  -4.423  1.00 95.33           C  
ATOM   3951  N   GLY A 246      19.492  11.642 -10.244  1.00 93.32           N  
ATOM   3952  H   GLY A 246      20.329  11.992  -9.801  1.00 93.32           H  
ATOM   3953  CA  GLY A 246      19.664  10.842 -11.457  1.00 93.32           C  
ATOM   3954  HA2 GLY A 246      20.492  11.244 -12.041  1.00 93.32           H  
ATOM   3955  HA3 GLY A 246      18.764  10.871 -12.072  1.00 93.32           H  
ATOM   3956  C   GLY A 246      19.975   9.387 -11.126  1.00 93.32           C  
ATOM   3957  O   GLY A 246      19.948   8.976  -9.969  1.00 93.32           O  
ATOM   3958  N   GLU A 247      20.322   8.606 -12.134  1.00 90.46           N  
ATOM   3959  H   GLU A 247      20.364   8.999 -13.064  1.00 90.46           H  
ATOM   3960  CA  GLU A 247      20.937   7.299 -11.901  1.00 90.46           C  
ATOM   3961  HA  GLU A 247      20.296   6.730 -11.228  1.00 90.46           H  
ATOM   3962  C   GLU A 247      22.330   7.452 -11.241  1.00 90.46           C  
ATOM   3963  CB  GLU A 247      21.026   6.550 -13.231  1.00 90.46           C  
ATOM   3964  HB2 GLU A 247      21.673   5.681 -13.115  1.00 90.46           H  
ATOM   3965  HB3 GLU A 247      21.467   7.214 -13.974  1.00 90.46           H  
ATOM   3966  O   GLU A 247      23.009   8.456 -11.476  1.00 90.46           O  
ATOM   3967  CG  GLU A 247      19.646   6.091 -13.718  1.00 90.46           C  
ATOM   3968  HG2 GLU A 247      19.241   5.373 -13.005  1.00 90.46           H  
ATOM   3969  HG3 GLU A 247      18.971   6.946 -13.767  1.00 90.46           H  
ATOM   3970  CD  GLU A 247      19.766   5.445 -15.098  1.00 90.46           C  
ATOM   3971  OE1 GLU A 247      19.134   5.984 -16.039  1.00 90.46           O  
ATOM   3972  OE2 GLU A 247      20.551   4.474 -15.190  1.00 90.46           O  
ATOM   3973  N   PRO A 248      22.789   6.479 -10.427  1.00 92.64           N  
ATOM   3974  CA  PRO A 248      22.164   5.179 -10.180  1.00 92.64           C  
ATOM   3975  HA  PRO A 248      21.635   4.828 -11.067  1.00 92.64           H  
ATOM   3976  C   PRO A 248      21.177   5.142  -9.001  1.00 92.64           C  
ATOM   3977  CB  PRO A 248      23.352   4.245  -9.926  1.00 92.64           C  
ATOM   3978  HB2 PRO A 248      23.781   3.932 -10.877  1.00 92.64           H  
ATOM   3979  HB3 PRO A 248      23.087   3.377  -9.322  1.00 92.64           H  
ATOM   3980  O   PRO A 248      20.493   4.129  -8.862  1.00 92.64           O  
ATOM   3981  CG  PRO A 248      24.340   5.142  -9.187  1.00 92.64           C  
ATOM   3982  HG2 PRO A 248      24.067   5.201  -8.134  1.00 92.64           H  
ATOM   3983  HG3 PRO A 248      25.366   4.792  -9.299  1.00 92.64           H  
ATOM   3984  CD  PRO A 248      24.128   6.503  -9.851  1.00 92.64           C  
ATOM   3985  HD2 PRO A 248      24.221   7.304  -9.117  1.00 92.64           H  
ATOM   3986  HD3 PRO A 248      24.860   6.640 -10.646  1.00 92.64           H  
ATOM   3987  N   ASP A 249      21.106   6.180  -8.160  1.00 95.77           N  
ATOM   3988  H   ASP A 249      21.643   7.013  -8.354  1.00 95.77           H  
ATOM   3989  CA  ASP A 249      20.386   6.173  -6.873  1.00 95.77           C  
ATOM   3990  HA  ASP A 249      20.145   5.138  -6.632  1.00 95.77           H  
ATOM   3991  C   ASP A 249      19.031   6.905  -6.887  1.00 95.77           C  
ATOM   3992  CB  ASP A 249      21.314   6.671  -5.744  1.00 95.77           C  
ATOM   3993  HB2 ASP A 249      22.250   6.113  -5.783  1.00 95.77           H  
ATOM   3994  HB3 ASP A 249      20.828   6.434  -4.797  1.00 95.77           H  
ATOM   3995  O   ASP A 249      18.384   7.036  -5.848  1.00 95.77           O  
ATOM   3996  CG  ASP A 249      21.631   8.178  -5.744  1.00 95.77           C  
ATOM   3997  OD1 ASP A 249      21.530   8.814  -6.816  1.00 95.77           O  
ATOM   3998  OD2 ASP A 249      21.975   8.721  -4.660  1.00 95.77           O  
ATOM   3999  N   GLY A 250      18.595   7.389  -8.050  1.00 97.12           N  
ATOM   4000  H   GLY A 250      19.250   7.388  -8.819  1.00 97.12           H  
ATOM   4001  CA  GLY A 250      17.307   8.043  -8.272  1.00 97.12           C  
ATOM   4002  HA2 GLY A 250      17.404   8.705  -9.132  1.00 97.12           H  
ATOM   4003  HA3 GLY A 250      17.061   8.653  -7.403  1.00 97.12           H  
ATOM   4004  C   GLY A 250      16.136   7.096  -8.542  1.00 97.12           C  
ATOM   4005  O   GLY A 250      16.261   5.873  -8.493  1.00 97.12           O  
ATOM   4006  N   ILE A 251      14.983   7.692  -8.850  1.00 98.04           N  
ATOM   4007  H   ILE A 251      14.990   8.698  -8.945  1.00 98.04           H  
ATOM   4008  CA  ILE A 251      13.732   7.011  -9.189  1.00 98.04           C  
ATOM   4009  HA  ILE A 251      13.753   6.031  -8.713  1.00 98.04           H  
ATOM   4010  C   ILE A 251      13.635   6.831 -10.703  1.00 98.04           C  
ATOM   4011  CB  ILE A 251      12.504   7.758  -8.626  1.00 98.04           C  
ATOM   4012  HB  ILE A 251      12.410   8.712  -9.145  1.00 98.04           H  
ATOM   4013  O   ILE A 251      13.167   7.731 -11.399  1.00 98.04           O  
ATOM   4014  CG1 ILE A 251      12.668   8.039  -7.120  1.00 98.04           C  
ATOM   4015 HG12 ILE A 251      12.775   7.099  -6.577  1.00 98.04           H  
ATOM   4016 HG13 ILE A 251      13.567   8.632  -6.954  1.00 98.04           H  
ATOM   4017  CG2 ILE A 251      11.210   6.948  -8.839  1.00 98.04           C  
ATOM   4018 HG21 ILE A 251      10.349   7.616  -8.813  1.00 98.04           H  
ATOM   4019 HG22 ILE A 251      11.216   6.417  -9.791  1.00 98.04           H  
ATOM   4020 HG23 ILE A 251      11.100   6.225  -8.031  1.00 98.04           H  
ATOM   4021  CD1 ILE A 251      11.499   8.830  -6.539  1.00 98.04           C  
ATOM   4022 HD11 ILE A 251      10.599   8.217  -6.493  1.00 98.04           H  
ATOM   4023 HD12 ILE A 251      11.313   9.712  -7.153  1.00 98.04           H  
ATOM   4024 HD13 ILE A 251      11.767   9.147  -5.531  1.00 98.04           H  
ATOM   4025  N   PHE A 252      14.061   5.686 -11.227  1.00 97.32           N  
ATOM   4026  H   PHE A 252      14.416   4.970 -10.609  1.00 97.32           H  
ATOM   4027  CA  PHE A 252      14.199   5.487 -12.674  1.00 97.32           C  
ATOM   4028  HA  PHE A 252      13.758   6.335 -13.198  1.00 97.32           H  
ATOM   4029  C   PHE A 252      13.465   4.247 -13.194  1.00 97.32           C  
ATOM   4030  CB  PHE A 252      15.688   5.496 -13.047  1.00 97.32           C  
ATOM   4031  HB2 PHE A 252      15.792   5.564 -14.130  1.00 97.32           H  
ATOM   4032  HB3 PHE A 252      16.154   6.390 -12.634  1.00 97.32           H  
ATOM   4033  O   PHE A 252      13.119   3.330 -12.443  1.00 97.32           O  
ATOM   4034  CG  PHE A 252      16.456   4.276 -12.597  1.00 97.32           C  
ATOM   4035  CD1 PHE A 252      17.153   4.297 -11.377  1.00 97.32           C  
ATOM   4036  HD1 PHE A 252      17.142   5.186 -10.763  1.00 97.32           H  
ATOM   4037  CD2 PHE A 252      16.497   3.127 -13.409  1.00 97.32           C  
ATOM   4038  HD2 PHE A 252      15.995   3.107 -14.365  1.00 97.32           H  
ATOM   4039  CE1 PHE A 252      17.876   3.166 -10.960  1.00 97.32           C  
ATOM   4040  HE1 PHE A 252      18.401   3.184 -10.016  1.00 97.32           H  
ATOM   4041  CE2 PHE A 252      17.217   1.999 -12.988  1.00 97.32           C  
ATOM   4042  HE2 PHE A 252      17.270   1.127 -13.624  1.00 97.32           H  
ATOM   4043  CZ  PHE A 252      17.894   2.010 -11.759  1.00 97.32           C  
ATOM   4044  HZ  PHE A 252      18.437   1.131 -11.445  1.00 97.32           H  
ATOM   4045  N   TRP A 253      13.241   4.257 -14.506  1.00 97.86           N  
ATOM   4046  H   TRP A 253      13.613   5.036 -15.030  1.00 97.86           H  
ATOM   4047  CA  TRP A 253      12.718   3.155 -15.308  1.00 97.86           C  
ATOM   4048  HA  TRP A 253      12.932   2.200 -14.828  1.00 97.86           H  
ATOM   4049  C   TRP A 253      13.449   3.210 -16.653  1.00 97.86           C  
ATOM   4050  CB  TRP A 253      11.197   3.336 -15.445  1.00 97.86           C  
ATOM   4051  HB2 TRP A 253      10.987   4.276 -15.955  1.00 97.86           H  
ATOM   4052  HB3 TRP A 253      10.780   3.424 -14.442  1.00 97.86           H  
ATOM   4053  O   TRP A 253      13.197   4.127 -17.433  1.00 97.86           O  
ATOM   4054  CG  TRP A 253      10.465   2.233 -16.141  1.00 97.86           C  
ATOM   4055  CD1 TRP A 253      10.634   1.851 -17.424  1.00 97.86           C  
ATOM   4056  HD1 TRP A 253      11.338   2.287 -18.118  1.00 97.86           H  
ATOM   4057  CD2 TRP A 253       9.504   1.292 -15.578  1.00 97.86           C  
ATOM   4058  CE2 TRP A 253       9.140   0.351 -16.585  1.00 97.86           C  
ATOM   4059  CE3 TRP A 253       8.943   1.111 -14.295  1.00 97.86           C  
ATOM   4060  HE3 TRP A 253       9.226   1.787 -13.501  1.00 97.86           H  
ATOM   4061  NE1 TRP A 253       9.850   0.751 -17.693  1.00 97.86           N  
ATOM   4062  HE1 TRP A 253      10.035   0.180 -18.506  1.00 97.86           H  
ATOM   4063  CH2 TRP A 253       7.735  -0.872 -15.040  1.00 97.86           C  
ATOM   4064  HH2 TRP A 253       7.090  -1.709 -14.818  1.00 97.86           H  
ATOM   4065  CZ2 TRP A 253       8.282  -0.728 -16.326  1.00 97.86           C  
ATOM   4066  HZ2 TRP A 253       8.064  -1.450 -17.099  1.00 97.86           H  
ATOM   4067  CZ3 TRP A 253       8.058   0.049 -14.030  1.00 97.86           C  
ATOM   4068  HZ3 TRP A 253       7.659  -0.083 -13.036  1.00 97.86           H  
ATOM   4069  N   ASP A 254      14.378   2.287 -16.903  1.00 95.53           N  
ATOM   4070  H   ASP A 254      14.482   1.522 -16.251  1.00 95.53           H  
ATOM   4071  CA  ASP A 254      15.397   2.346 -17.974  1.00 95.53           C  
ATOM   4072  HA  ASP A 254      16.118   3.118 -17.705  1.00 95.53           H  
ATOM   4073  C   ASP A 254      14.877   2.701 -19.385  1.00 95.53           C  
ATOM   4074  CB  ASP A 254      16.160   1.004 -18.016  1.00 95.53           C  
ATOM   4075  HB2 ASP A 254      16.499   0.745 -17.013  1.00 95.53           H  
ATOM   4076  HB3 ASP A 254      17.045   1.138 -18.637  1.00 95.53           H  
ATOM   4077  O   ASP A 254      15.525   3.430 -20.132  1.00 95.53           O  
ATOM   4078  CG  ASP A 254      15.334  -0.155 -18.589  1.00 95.53           C  
ATOM   4079  OD1 ASP A 254      14.099  -0.134 -18.400  1.00 95.53           O  
ATOM   4080  OD2 ASP A 254      15.896  -1.026 -19.279  1.00 95.53           O  
ATOM   4081  N   THR A 255      13.686   2.239 -19.761  1.00 96.82           N  
ATOM   4082  H   THR A 255      13.301   1.494 -19.197  1.00 96.82           H  
ATOM   4083  CA  THR A 255      13.069   2.513 -21.069  1.00 96.82           C  
ATOM   4084  HA  THR A 255      13.863   2.598 -21.811  1.00 96.82           H  
ATOM   4085  C   THR A 255      12.286   3.828 -21.126  1.00 96.82           C  
ATOM   4086  CB  THR A 255      12.165   1.349 -21.485  1.00 96.82           C  
ATOM   4087  HB  THR A 255      11.560   1.633 -22.347  1.00 96.82           H  
ATOM   4088  O   THR A 255      11.842   4.235 -22.201  1.00 96.82           O  
ATOM   4089  CG2 THR A 255      12.952   0.091 -21.842  1.00 96.82           C  
ATOM   4090 HG21 THR A 255      13.626   0.300 -22.673  1.00 96.82           H  
ATOM   4091 HG22 THR A 255      13.541  -0.242 -20.988  1.00 96.82           H  
ATOM   4092 HG23 THR A 255      12.264  -0.706 -22.124  1.00 96.82           H  
ATOM   4093  OG1 THR A 255      11.329   0.981 -20.426  1.00 96.82           O  
ATOM   4094  HG1 THR A 255      10.499   1.459 -20.486  1.00 96.82           H  
ATOM   4095  N   VAL A 256      12.095   4.501 -19.988  1.00 97.20           N  
ATOM   4096  H   VAL A 256      12.545   4.125 -19.166  1.00 97.20           H  
ATOM   4097  CA  VAL A 256      11.394   5.791 -19.864  1.00 97.20           C  
ATOM   4098  HA  VAL A 256      10.897   6.026 -20.805  1.00 97.20           H  
ATOM   4099  C   VAL A 256      12.372   6.927 -19.580  1.00 97.20           C  
ATOM   4100  CB  VAL A 256      10.320   5.733 -18.757  1.00 97.20           C  
ATOM   4101  HB  VAL A 256      10.786   5.424 -17.822  1.00 97.20           H  
ATOM   4102  O   VAL A 256      12.281   7.986 -20.203  1.00 97.20           O  
ATOM   4103  CG1 VAL A 256       9.648   7.092 -18.516  1.00 97.20           C  
ATOM   4104 HG11 VAL A 256      10.369   7.797 -18.103  1.00 97.20           H  
ATOM   4105 HG12 VAL A 256       9.261   7.475 -19.460  1.00 97.20           H  
ATOM   4106 HG13 VAL A 256       8.834   6.983 -17.799  1.00 97.20           H  
ATOM   4107  CG2 VAL A 256       9.213   4.737 -19.105  1.00 97.20           C  
ATOM   4108 HG21 VAL A 256       8.448   4.737 -18.328  1.00 97.20           H  
ATOM   4109 HG22 VAL A 256       8.768   4.985 -20.069  1.00 97.20           H  
ATOM   4110 HG23 VAL A 256       9.645   3.737 -19.152  1.00 97.20           H  
ATOM   4111  N   THR A 257      13.269   6.733 -18.617  1.00 96.33           N  
ATOM   4112  H   THR A 257      13.335   5.816 -18.198  1.00 96.33           H  
ATOM   4113  CA  THR A 257      14.201   7.746 -18.117  1.00 96.33           C  
ATOM   4114  HA  THR A 257      13.819   8.737 -18.361  1.00 96.33           H  
ATOM   4115  C   THR A 257      15.576   7.608 -18.756  1.00 96.33           C  
ATOM   4116  CB  THR A 257      14.343   7.663 -16.592  1.00 96.33           C  
ATOM   4117  HB  THR A 257      15.139   8.341 -16.284  1.00 96.33           H  
ATOM   4118  O   THR A 257      15.999   6.511 -19.089  1.00 96.33           O  
ATOM   4119  CG2 THR A 257      13.049   8.048 -15.877  1.00 96.33           C  
ATOM   4120 HG21 THR A 257      13.232   8.061 -14.803  1.00 96.33           H  
ATOM   4121 HG22 THR A 257      12.735   9.043 -16.191  1.00 96.33           H  
ATOM   4122 HG23 THR A 257      12.265   7.324 -16.102  1.00 96.33           H  
ATOM   4123  OG1 THR A 257      14.654   6.356 -16.179  1.00 96.33           O  
ATOM   4124  HG1 THR A 257      15.425   6.055 -16.666  1.00 96.33           H  
ATOM   4125  N   VAL A 258      16.302   8.720 -18.888  1.00 91.02           N  
ATOM   4126  H   VAL A 258      15.906   9.600 -18.590  1.00 91.02           H  
ATOM   4127  CA  VAL A 258      17.688   8.726 -19.383  1.00 91.02           C  
ATOM   4128  HA  VAL A 258      18.059   7.704 -19.461  1.00 91.02           H  
ATOM   4129  C   VAL A 258      18.560   9.457 -18.365  1.00 91.02           C  
ATOM   4130  CB  VAL A 258      17.763   9.371 -20.786  1.00 91.02           C  
ATOM   4131  HB  VAL A 258      17.447  10.412 -20.726  1.00 91.02           H  
ATOM   4132  O   VAL A 258      18.587  10.688 -18.381  1.00 91.02           O  
ATOM   4133  CG1 VAL A 258      19.188   9.330 -21.349  1.00 91.02           C  
ATOM   4134 HG11 VAL A 258      19.573   8.311 -21.316  1.00 91.02           H  
ATOM   4135 HG12 VAL A 258      19.200   9.691 -22.377  1.00 91.02           H  
ATOM   4136 HG13 VAL A 258      19.825   9.983 -20.752  1.00 91.02           H  
ATOM   4137  CG2 VAL A 258      16.845   8.672 -21.798  1.00 91.02           C  
ATOM   4138 HG21 VAL A 258      15.802   8.784 -21.501  1.00 91.02           H  
ATOM   4139 HG22 VAL A 258      17.082   7.609 -21.833  1.00 91.02           H  
ATOM   4140 HG23 VAL A 258      16.972   9.105 -22.791  1.00 91.02           H  
ATOM   4141  N   TRP A 259      19.226   8.723 -17.463  1.00 89.14           N  
ATOM   4142  H   TRP A 259      19.110   7.720 -17.465  1.00 89.14           H  
ATOM   4143  CA  TRP A 259      20.076   9.257 -16.379  1.00 89.14           C  
ATOM   4144  HA  TRP A 259      20.398   8.391 -15.801  1.00 89.14           H  
ATOM   4145  C   TRP A 259      19.368  10.187 -15.373  1.00 89.14           C  
ATOM   4146  CB  TRP A 259      21.345   9.911 -16.955  1.00 89.14           C  
ATOM   4147  HB2 TRP A 259      21.072  10.844 -17.448  1.00 89.14           H  
ATOM   4148  HB3 TRP A 259      22.007  10.167 -16.128  1.00 89.14           H  
ATOM   4149  O   TRP A 259      20.017  10.814 -14.536  1.00 89.14           O  
ATOM   4150  CG  TRP A 259      22.130   9.071 -17.912  1.00 89.14           C  
ATOM   4151  CD1 TRP A 259      22.213   9.255 -19.248  1.00 89.14           C  
ATOM   4152  HD1 TRP A 259      21.725  10.057 -19.782  1.00 89.14           H  
ATOM   4153  CD2 TRP A 259      22.949   7.901 -17.620  1.00 89.14           C  
ATOM   4154  CE2 TRP A 259      23.472   7.397 -18.847  1.00 89.14           C  
ATOM   4155  CE3 TRP A 259      23.308   7.221 -16.439  1.00 89.14           C  
ATOM   4156  HE3 TRP A 259      22.935   7.579 -15.491  1.00 89.14           H  
ATOM   4157  NE1 TRP A 259      22.987   8.257 -19.808  1.00 89.14           N  
ATOM   4158  HE1 TRP A 259      23.139   8.152 -20.801  1.00 89.14           H  
ATOM   4159  CH2 TRP A 259      24.607   5.590 -17.709  1.00 89.14           C  
ATOM   4160  HH2 TRP A 259      25.208   4.692 -17.731  1.00 89.14           H  
ATOM   4161  CZ2 TRP A 259      24.291   6.260 -18.903  1.00 89.14           C  
ATOM   4162  HZ2 TRP A 259      24.650   5.888 -19.852  1.00 89.14           H  
ATOM   4163  CZ3 TRP A 259      24.119   6.073 -16.482  1.00 89.14           C  
ATOM   4164  HZ3 TRP A 259      24.341   5.541 -15.568  1.00 89.14           H  
ATOM   4165  N   GLU A 260      18.042  10.289 -15.428  1.00 94.57           N  
ATOM   4166  H   GLU A 260      17.567   9.642 -16.041  1.00 94.57           H  
ATOM   4167  CA  GLU A 260      17.211  11.216 -14.652  1.00 94.57           C  
ATOM   4168  HA  GLU A 260      17.823  11.751 -13.925  1.00 94.57           H  
ATOM   4169  C   GLU A 260      16.120  10.455 -13.882  1.00 94.57           C  
ATOM   4170  CB  GLU A 260      16.564  12.246 -15.596  1.00 94.57           C  
ATOM   4171  HB2 GLU A 260      16.101  11.695 -16.415  1.00 94.57           H  
ATOM   4172  HB3 GLU A 260      15.775  12.768 -15.054  1.00 94.57           H  
ATOM   4173  O   GLU A 260      15.831   9.300 -14.181  1.00 94.57           O  
ATOM   4174  CG  GLU A 260      17.510  13.318 -16.175  1.00 94.57           C  
ATOM   4175  HG2 GLU A 260      17.880  13.935 -15.356  1.00 94.57           H  
ATOM   4176  HG3 GLU A 260      18.363  12.831 -16.647  1.00 94.57           H  
ATOM   4177  CD  GLU A 260      16.802  14.213 -17.215  1.00 94.57           C  
ATOM   4178  OE1 GLU A 260      17.410  15.132 -17.804  1.00 94.57           O  
ATOM   4179  OE2 GLU A 260      15.615  13.966 -17.531  1.00 94.57           O  
ATOM   4180  N   SER A 261      15.469  11.116 -12.919  1.00 96.68           N  
ATOM   4181  H   SER A 261      15.722  12.076 -12.729  1.00 96.68           H  
ATOM   4182  CA  SER A 261      14.304  10.554 -12.223  1.00 96.68           C  
ATOM   4183  HA  SER A 261      14.429   9.472 -12.193  1.00 96.68           H  
ATOM   4184  C   SER A 261      12.978  10.862 -12.915  1.00 96.68           C  
ATOM   4185  CB  SER A 261      14.191  11.058 -10.783  1.00 96.68           C  
ATOM   4186  HB2 SER A 261      14.457  12.114 -10.733  1.00 96.68           H  
ATOM   4187  HB3 SER A 261      13.161  10.949 -10.444  1.00 96.68           H  
ATOM   4188  O   SER A 261      12.791  11.932 -13.500  1.00 96.68           O  
ATOM   4189  OG  SER A 261      14.987  10.314  -9.901  1.00 96.68           O  
ATOM   4190  HG  SER A 261      15.906  10.548 -10.053  1.00 96.68           H  
ATOM   4191  N   VAL A 262      12.000   9.978 -12.722  1.00 97.73           N  
ATOM   4192  H   VAL A 262      12.239   9.123 -12.241  1.00 97.73           H  
ATOM   4193  CA  VAL A 262      10.580  10.318 -12.876  1.00 97.73           C  
ATOM   4194  HA  VAL A 262      10.448  10.771 -13.858  1.00 97.73           H  
ATOM   4195  C   VAL A 262      10.165  11.364 -11.829  1.00 97.73           C  
ATOM   4196  CB  VAL A 262       9.669   9.072 -12.826  1.00 97.73           C  
ATOM   4197  HB  VAL A 262       8.643   9.381 -13.026  1.00 97.73           H  
ATOM   4198  O   VAL A 262      10.677  11.396 -10.710  1.00 97.73           O  
ATOM   4199  CG1 VAL A 262      10.062   8.043 -13.893  1.00 97.73           C  
ATOM   4200 HG11 VAL A 262      11.038   7.616 -13.664  1.00 97.73           H  
ATOM   4201 HG12 VAL A 262       9.332   7.235 -13.914  1.00 97.73           H  
ATOM   4202 HG13 VAL A 262      10.101   8.513 -14.876  1.00 97.73           H  
ATOM   4203  CG2 VAL A 262       9.673   8.372 -11.470  1.00 97.73           C  
ATOM   4204 HG21 VAL A 262      10.692   8.067 -11.231  1.00 97.73           H  
ATOM   4205 HG22 VAL A 262       9.302   9.040 -10.693  1.00 97.73           H  
ATOM   4206 HG23 VAL A 262       9.033   7.491 -11.506  1.00 97.73           H  
ATOM   4207  N   SER A 263       9.211  12.225 -12.177  1.00 97.44           N  
ATOM   4208  H   SER A 263       8.796  12.130 -13.093  1.00 97.44           H  
ATOM   4209  CA  SER A 263       8.628  13.234 -11.282  1.00 97.44           C  
ATOM   4210  HA  SER A 263       9.361  13.490 -10.517  1.00 97.44           H  
ATOM   4211  C   SER A 263       7.381  12.742 -10.542  1.00 97.44           C  
ATOM   4212  CB  SER A 263       8.322  14.511 -12.070  1.00 97.44           C  
ATOM   4213  HB2 SER A 263       7.889  15.260 -11.407  1.00 97.44           H  
ATOM   4214  HB3 SER A 263       9.258  14.905 -12.467  1.00 97.44           H  
ATOM   4215  O   SER A 263       6.795  13.488  -9.762  1.00 97.44           O  
ATOM   4216  OG  SER A 263       7.441  14.262 -13.151  1.00 97.44           O  
ATOM   4217  HG  SER A 263       6.539  14.252 -12.821  1.00 97.44           H  
ATOM   4218  N   PHE A 264       6.944  11.511 -10.810  1.00 98.34           N  
ATOM   4219  H   PHE A 264       7.449  10.977 -11.503  1.00 98.34           H  
ATOM   4220  CA  PHE A 264       5.819  10.845 -10.161  1.00 98.34           C  
ATOM   4221  HA  PHE A 264       5.823  11.064  -9.093  1.00 98.34           H  
ATOM   4222  C   PHE A 264       5.937   9.336 -10.371  1.00 98.34           C  
ATOM   4223  CB  PHE A 264       4.513  11.351 -10.782  1.00 98.34           C  
ATOM   4224  HB2 PHE A 264       4.575  11.195 -11.859  1.00 98.34           H  
ATOM   4225  HB3 PHE A 264       4.413  12.421 -10.604  1.00 98.34           H  
ATOM   4226  O   PHE A 264       6.277   8.897 -11.472  1.00 98.34           O  
ATOM   4227  CG  PHE A 264       3.259  10.649 -10.319  1.00 98.34           C  
ATOM   4228  CD1 PHE A 264       2.817   9.496 -10.992  1.00 98.34           C  
ATOM   4229  HD1 PHE A 264       3.391   9.084 -11.809  1.00 98.34           H  
ATOM   4230  CD2 PHE A 264       2.521  11.169  -9.245  1.00 98.34           C  
ATOM   4231  HD2 PHE A 264       2.868  12.061  -8.745  1.00 98.34           H  
ATOM   4232  CE1 PHE A 264       1.624   8.872 -10.604  1.00 98.34           C  
ATOM   4233  HE1 PHE A 264       1.291   7.981 -11.115  1.00 98.34           H  
ATOM   4234  CE2 PHE A 264       1.326  10.543  -8.851  1.00 98.34           C  
ATOM   4235  HE2 PHE A 264       0.747  10.940  -8.030  1.00 98.34           H  
ATOM   4236  CZ  PHE A 264       0.872   9.416  -9.554  1.00 98.34           C  
ATOM   4237  HZ  PHE A 264      -0.073   8.956  -9.304  1.00 98.34           H  
ATOM   4238  N   SER A 265       5.606   8.559  -9.340  1.00 98.41           N  
ATOM   4239  H   SER A 265       5.339   8.999  -8.472  1.00 98.41           H  
ATOM   4240  CA  SER A 265       5.493   7.103  -9.414  1.00 98.41           C  
ATOM   4241  HA  SER A 265       5.287   6.810 -10.443  1.00 98.41           H  
ATOM   4242  C   SER A 265       4.355   6.607  -8.527  1.00 98.41           C  
ATOM   4243  CB  SER A 265       6.815   6.451  -9.003  1.00 98.41           C  
ATOM   4244  HB2 SER A 265       7.581   6.701  -9.737  1.00 98.41           H  
ATOM   4245  HB3 SER A 265       7.126   6.829  -8.029  1.00 98.41           H  
ATOM   4246  O   SER A 265       4.257   6.984  -7.359  1.00 98.41           O  
ATOM   4247  OG  SER A 265       6.688   5.046  -8.925  1.00 98.41           O  
ATOM   4248  HG  SER A 265       6.212   4.806  -8.127  1.00 98.41           H  
ATOM   4249  N   GLU A 266       3.533   5.710  -9.057  1.00 98.65           N  
ATOM   4250  H   GLU A 266       3.644   5.497 -10.038  1.00 98.65           H  
ATOM   4251  CA  GLU A 266       2.597   4.886  -8.294  1.00 98.65           C  
ATOM   4252  HA  GLU A 266       2.814   4.972  -7.230  1.00 98.65           H  
ATOM   4253  C   GLU A 266       2.758   3.419  -8.685  1.00 98.65           C  
ATOM   4254  CB  GLU A 266       1.139   5.315  -8.540  1.00 98.65           C  
ATOM   4255  HB2 GLU A 266       0.485   4.474  -8.310  1.00 98.65           H  
ATOM   4256  HB3 GLU A 266       1.013   5.562  -9.595  1.00 98.65           H  
ATOM   4257  O   GLU A 266       2.788   3.092  -9.869  1.00 98.65           O  
ATOM   4258  CG  GLU A 266       0.678   6.500  -7.679  1.00 98.65           C  
ATOM   4259  HG2 GLU A 266       1.361   7.337  -7.824  1.00 98.65           H  
ATOM   4260  HG3 GLU A 266       0.729   6.207  -6.631  1.00 98.65           H  
ATOM   4261  CD  GLU A 266      -0.764   6.951  -7.997  1.00 98.65           C  
ATOM   4262  OE1 GLU A 266      -1.216   7.978  -7.419  1.00 98.65           O  
ATOM   4263  OE2 GLU A 266      -1.469   6.343  -8.833  1.00 98.65           O  
ATOM   4264  N   MET A 267       2.762   2.539  -7.688  1.00 98.77           N  
ATOM   4265  H   MET A 267       2.755   2.903  -6.746  1.00 98.77           H  
ATOM   4266  CA  MET A 267       2.515   1.107  -7.849  1.00 98.77           C  
ATOM   4267  HA  MET A 267       2.543   0.838  -8.905  1.00 98.77           H  
ATOM   4268  C   MET A 267       1.133   0.803  -7.276  1.00 98.77           C  
ATOM   4269  CB  MET A 267       3.596   0.319  -7.107  1.00 98.77           C  
ATOM   4270  HB2 MET A 267       3.410   0.413  -6.037  1.00 98.77           H  
ATOM   4271  HB3 MET A 267       4.577   0.732  -7.342  1.00 98.77           H  
ATOM   4272  O   MET A 267       0.818   1.225  -6.159  1.00 98.77           O  
ATOM   4273  CG  MET A 267       3.609  -1.169  -7.429  1.00 98.77           C  
ATOM   4274  HG2 MET A 267       3.867  -1.276  -8.482  1.00 98.77           H  
ATOM   4275  HG3 MET A 267       2.614  -1.582  -7.262  1.00 98.77           H  
ATOM   4276  SD  MET A 267       4.815  -2.084  -6.424  1.00 98.77           S  
ATOM   4277  CE  MET A 267       4.618  -3.800  -6.987  1.00 98.77           C  
ATOM   4278  HE1 MET A 267       5.289  -4.441  -6.417  1.00 98.77           H  
ATOM   4279  HE2 MET A 267       3.595  -4.147  -6.841  1.00 98.77           H  
ATOM   4280  HE3 MET A 267       4.885  -3.869  -8.042  1.00 98.77           H  
ATOM   4281  N   LYS A 268       0.294   0.071  -8.008  1.00 98.80           N  
ATOM   4282  H   LYS A 268       0.575  -0.202  -8.938  1.00 98.80           H  
ATOM   4283  CA  LYS A 268      -1.062  -0.265  -7.561  1.00 98.80           C  
ATOM   4284  HA  LYS A 268      -1.045  -0.357  -6.475  1.00 98.80           H  
ATOM   4285  C   LYS A 268      -1.544  -1.607  -8.080  1.00 98.80           C  
ATOM   4286  CB  LYS A 268      -2.020   0.878  -7.916  1.00 98.80           C  
ATOM   4287  HB2 LYS A 268      -3.005   0.663  -7.501  1.00 98.80           H  
ATOM   4288  HB3 LYS A 268      -1.642   1.776  -7.426  1.00 98.80           H  
ATOM   4289  O   LYS A 268      -1.110  -2.059  -9.134  1.00 98.80           O  
ATOM   4290  CG  LYS A 268      -2.159   1.180  -9.414  1.00 98.80           C  
ATOM   4291  HG2 LYS A 268      -1.173   1.285  -9.865  1.00 98.80           H  
ATOM   4292  HG3 LYS A 268      -2.708   0.383  -9.917  1.00 98.80           H  
ATOM   4293  CD  LYS A 268      -2.903   2.508  -9.551  1.00 98.80           C  
ATOM   4294  HD2 LYS A 268      -3.936   2.411  -9.218  1.00 98.80           H  
ATOM   4295  HD3 LYS A 268      -2.405   3.243  -8.919  1.00 98.80           H  
ATOM   4296  CE  LYS A 268      -2.872   3.026 -10.978  1.00 98.80           C  
ATOM   4297  HE2 LYS A 268      -3.611   2.502 -11.585  1.00 98.80           H  
ATOM   4298  HE3 LYS A 268      -1.881   2.846 -11.396  1.00 98.80           H  
ATOM   4299  NZ  LYS A 268      -3.121   4.481 -10.966  1.00 98.80           N  
ATOM   4300  HZ1 LYS A 268      -4.073   4.737 -10.750  1.00 98.80           H  
ATOM   4301  HZ2 LYS A 268      -2.520   4.956 -10.307  1.00 98.80           H  
ATOM   4302  HZ3 LYS A 268      -2.859   4.871 -11.860  1.00 98.80           H  
ATOM   4303  N   ILE A 269      -2.453  -2.224  -7.332  1.00 98.62           N  
ATOM   4304  H   ILE A 269      -2.770  -1.758  -6.494  1.00 98.62           H  
ATOM   4305  CA  ILE A 269      -2.978  -3.561  -7.614  1.00 98.62           C  
ATOM   4306  HA  ILE A 269      -2.618  -3.852  -8.601  1.00 98.62           H  
ATOM   4307  C   ILE A 269      -4.497  -3.573  -7.688  1.00 98.62           C  
ATOM   4308  CB  ILE A 269      -2.460  -4.606  -6.609  1.00 98.62           C  
ATOM   4309  HB  ILE A 269      -2.842  -5.580  -6.916  1.00 98.62           H  
ATOM   4310  O   ILE A 269      -5.161  -2.760  -7.038  1.00 98.62           O  
ATOM   4311  CG1 ILE A 269      -2.955  -4.339  -5.169  1.00 98.62           C  
ATOM   4312 HG12 ILE A 269      -2.608  -3.361  -4.834  1.00 98.62           H  
ATOM   4313 HG13 ILE A 269      -4.045  -4.329  -5.167  1.00 98.62           H  
ATOM   4314  CG2 ILE A 269      -0.931  -4.665  -6.698  1.00 98.62           C  
ATOM   4315 HG21 ILE A 269      -0.482  -3.730  -6.364  1.00 98.62           H  
ATOM   4316 HG22 ILE A 269      -0.626  -4.872  -7.724  1.00 98.62           H  
ATOM   4317 HG23 ILE A 269      -0.574  -5.473  -6.059  1.00 98.62           H  
ATOM   4318  CD1 ILE A 269      -2.519  -5.393  -4.145  1.00 98.62           C  
ATOM   4319 HD11 ILE A 269      -1.442  -5.347  -3.979  1.00 98.62           H  
ATOM   4320 HD12 ILE A 269      -3.021  -5.198  -3.198  1.00 98.62           H  
ATOM   4321 HD13 ILE A 269      -2.795  -6.388  -4.494  1.00 98.62           H  
ATOM   4322  N   ARG A 270      -5.052  -4.486  -8.478  1.00 97.34           N  
ATOM   4323  H   ARG A 270      -4.447  -5.101  -9.002  1.00 97.34           H  
ATOM   4324  CA  ARG A 270      -6.499  -4.672  -8.613  1.00 97.34           C  
ATOM   4325  HA  ARG A 270      -6.985  -4.364  -7.687  1.00 97.34           H  
ATOM   4326  C   ARG A 270      -6.814  -6.143  -8.833  1.00 97.34           C  
ATOM   4327  CB  ARG A 270      -6.996  -3.789  -9.765  1.00 97.34           C  
ATOM   4328  HB2 ARG A 270      -6.740  -2.756  -9.529  1.00 97.34           H  
ATOM   4329  HB3 ARG A 270      -6.488  -4.074 -10.686  1.00 97.34           H  
ATOM   4330  O   ARG A 270      -6.071  -6.832  -9.519  1.00 97.34           O  
ATOM   4331  CG  ARG A 270      -8.510  -3.857  -9.979  1.00 97.34           C  
ATOM   4332  HG2 ARG A 270      -9.017  -3.682  -9.030  1.00 97.34           H  
ATOM   4333  HG3 ARG A 270      -8.791  -4.843 -10.351  1.00 97.34           H  
ATOM   4334  CD  ARG A 270      -8.961  -2.798 -10.984  1.00 97.34           C  
ATOM   4335  HD2 ARG A 270     -10.050  -2.753 -10.971  1.00 97.34           H  
ATOM   4336  HD3 ARG A 270      -8.570  -1.826 -10.683  1.00 97.34           H  
ATOM   4337  NE  ARG A 270      -8.514  -3.114 -12.347  1.00 97.34           N  
ATOM   4338  HE  ARG A 270      -7.918  -3.916 -12.497  1.00 97.34           H  
ATOM   4339  NH1 ARG A 270      -9.501  -1.347 -13.415  1.00 97.34           N  
ATOM   4340 HH11 ARG A 270      -9.734  -0.846 -14.260  1.00 97.34           H  
ATOM   4341 HH12 ARG A 270      -9.796  -0.977 -12.523  1.00 97.34           H  
ATOM   4342  NH2 ARG A 270      -8.365  -2.890 -14.579  1.00 97.34           N  
ATOM   4343 HH21 ARG A 270      -8.587  -2.435 -15.453  1.00 97.34           H  
ATOM   4344 HH22 ARG A 270      -7.776  -3.708 -14.526  1.00 97.34           H  
ATOM   4345  CZ  ARG A 270      -8.798  -2.446 -13.441  1.00 97.34           C  
ATOM   4346  N   GLU A 271      -7.921  -6.614  -8.263  1.00 94.91           N  
ATOM   4347  H   GLU A 271      -8.460  -6.003  -7.665  1.00 94.91           H  
ATOM   4348  CA  GLU A 271      -8.391  -7.983  -8.489  1.00 94.91           C  
ATOM   4349  HA  GLU A 271      -7.619  -8.689  -8.182  1.00 94.91           H  
ATOM   4350  C   GLU A 271      -8.672  -8.186  -9.981  1.00 94.91           C  
ATOM   4351  CB  GLU A 271      -9.680  -8.259  -7.691  1.00 94.91           C  
ATOM   4352  HB2 GLU A 271     -10.082  -9.222  -8.005  1.00 94.91           H  
ATOM   4353  HB3 GLU A 271     -10.414  -7.490  -7.931  1.00 94.91           H  
ATOM   4354  O   GLU A 271      -9.402  -7.381 -10.577  1.00 94.91           O  
ATOM   4355  CG  GLU A 271      -9.487  -8.298  -6.168  1.00 94.91           C  
ATOM   4356  HG2 GLU A 271      -8.951  -7.403  -5.852  1.00 94.91           H  
ATOM   4357  HG3 GLU A 271      -8.880  -9.167  -5.912  1.00 94.91           H  
ATOM   4358  CD  GLU A 271     -10.822  -8.376  -5.402  1.00 94.91           C  
ATOM   4359  OE1 GLU A 271     -10.927  -7.760  -4.320  1.00 94.91           O  
ATOM   4360  OE2 GLU A 271     -11.771  -9.076  -5.830  1.00 94.91           O  
ATOM   4361  N   ASN A 272      -8.143  -9.274 -10.547  1.00 88.80           N  
ATOM   4362  H   ASN A 272      -7.543  -9.875 -10.000  1.00 88.80           H  
ATOM   4363  CA  ASN A 272      -8.546  -9.734 -11.872  1.00 88.80           C  
ATOM   4364  HA  ASN A 272      -8.338  -8.944 -12.593  1.00 88.80           H  
ATOM   4365  C   ASN A 272     -10.064 -10.001 -11.898  1.00 88.80           C  
ATOM   4366  CB  ASN A 272      -7.741 -10.988 -12.261  1.00 88.80           C  
ATOM   4367  HB2 ASN A 272      -7.792 -11.716 -11.452  1.00 88.80           H  
ATOM   4368  HB3 ASN A 272      -8.205 -11.443 -13.137  1.00 88.80           H  
ATOM   4369  O   ASN A 272     -10.669 -10.296 -10.862  1.00 88.80           O  
ATOM   4370  CG  ASN A 272      -6.284 -10.728 -12.606  1.00 88.80           C  
ATOM   4371  ND2 ASN A 272      -5.557 -11.774 -12.921  1.00 88.80           N  
ATOM   4372 HD21 ASN A 272      -4.596 -11.636 -13.200  1.00 88.80           H  
ATOM   4373 HD22 ASN A 272      -5.964 -12.699 -12.930  1.00 88.80           H  
ATOM   4374  OD1 ASN A 272      -5.786  -9.617 -12.625  1.00 88.80           O  
ATOM   4375  N   GLU A 273     -10.673  -9.851 -13.076  1.00 71.44           N  
ATOM   4376  H   GLU A 273     -10.102  -9.720 -13.899  1.00 71.44           H  
ATOM   4377  CA  GLU A 273     -12.090 -10.187 -13.297  1.00 71.44           C  
ATOM   4378  HA  GLU A 273     -12.680  -9.771 -12.480  1.00 71.44           H  
ATOM   4379  C   GLU A 273     -12.364 -11.690 -13.232  1.00 71.44           C  
ATOM   4380  CB  GLU A 273     -12.611  -9.592 -14.617  1.00 71.44           C  
ATOM   4381  HB2 GLU A 273     -13.674  -9.820 -14.697  1.00 71.44           H  
ATOM   4382  HB3 GLU A 273     -12.091 -10.042 -15.462  1.00 71.44           H  
ATOM   4383  O   GLU A 273     -11.488 -12.473 -13.667  1.00 71.44           O  
ATOM   4384  CG  GLU A 273     -12.424  -8.071 -14.657  1.00 71.44           C  
ATOM   4385  HG2 GLU A 273     -11.391  -7.841 -14.916  1.00 71.44           H  
ATOM   4386  HG3 GLU A 273     -12.589  -7.685 -13.651  1.00 71.44           H  
ATOM   4387  CD  GLU A 273     -13.369  -7.341 -15.621  1.00 71.44           C  
ATOM   4388  OE1 GLU A 273     -13.825  -6.251 -15.188  1.00 71.44           O  
ATOM   4389  OE2 GLU A 273     -13.624  -7.829 -16.743  1.00 71.44           O  
ATOM   4390  OXT GLU A 273     -13.467 -12.004 -12.734  1.00 71.44           O  
TER    4391      GLU A 273                                                       
END   
