# Supplementary material for: Nuclear genome of Bulinus truncatus, an intermediate host of the carcinogenic human blood fluke Schistosoma haematobium
Source: Nat Commun. 2022 Feb 21;13:977. doi: 10.1038/s41467-022-28634-9 (PMC8861042; doi:10.1038/s41467-022-28634-9)
Supplement: Supplementary file 6 — Supplementary Data 3 [file 41467_2022_28634_MOESM6_ESM.zip › Supplementary_Data_3/btru_033726-t1.mature.pep.pdb]

ATOM      1  N   GLY A   1     -57.825  18.711  60.820  1.00 40.37           N  
ATOM      2  H   GLY A   1     -56.828  18.571  60.739  1.00 40.37           H  
ATOM      3  H2  GLY A   1     -57.992  19.704  60.897  1.00 40.37           H  
ATOM      4  H3  GLY A   1     -58.166  18.243  61.648  1.00 40.37           H  
ATOM      5  CA  GLY A   1     -58.505  18.202  59.616  1.00 40.37           C  
ATOM      6  HA2 GLY A   1     -59.571  18.421  59.677  1.00 40.37           H  
ATOM      7  HA3 GLY A   1     -58.353  17.126  59.527  1.00 40.37           H  
ATOM      8  C   GLY A   1     -57.942  18.896  58.396  1.00 40.37           C  
ATOM      9  O   GLY A   1     -57.809  20.106  58.473  1.00 40.37           O  
ATOM     10  N   LYS A   2     -57.655  18.114  57.338  1.00 44.15           N  
ATOM     11  H   LYS A   2     -57.776  17.119  57.465  1.00 44.15           H  
ATOM     12  CA  LYS A   2     -57.276  18.501  55.955  1.00 44.15           C  
ATOM     13  HA  LYS A   2     -57.091  17.592  55.382  1.00 44.15           H  
ATOM     14  C   LYS A   2     -55.979  19.340  55.853  1.00 44.15           C  
ATOM     15  CB  LYS A   2     -58.479  19.205  55.285  1.00 44.15           C  
ATOM     16  HB2 LYS A   2     -58.666  20.153  55.790  1.00 44.15           H  
ATOM     17  HB3 LYS A   2     -58.206  19.430  54.254  1.00 44.15           H  
ATOM     18  O   LYS A   2     -55.956  20.462  56.322  1.00 44.15           O  
ATOM     19  CG  LYS A   2     -59.777  18.369  55.280  1.00 44.15           C  
ATOM     20  HG2 LYS A   2     -59.590  17.428  54.762  1.00 44.15           H  
ATOM     21  HG3 LYS A   2     -60.086  18.152  56.303  1.00 44.15           H  
ATOM     22  CD  LYS A   2     -60.922  19.114  54.575  1.00 44.15           C  
ATOM     23  HD2 LYS A   2     -61.128  20.040  55.111  1.00 44.15           H  
ATOM     24  HD3 LYS A   2     -60.605  19.360  53.561  1.00 44.15           H  
ATOM     25  CE  LYS A   2     -62.193  18.251  54.518  1.00 44.15           C  
ATOM     26  HE2 LYS A   2     -62.510  18.022  55.535  1.00 44.15           H  
ATOM     27  HE3 LYS A   2     -61.946  17.311  54.024  1.00 44.15           H  
ATOM     28  NZ  LYS A   2     -63.288  18.933  53.780  1.00 44.15           N  
ATOM     29  HZ1 LYS A   2     -64.110  18.347  53.733  1.00 44.15           H  
ATOM     30  HZ2 LYS A   2     -63.001  19.137  52.833  1.00 44.15           H  
ATOM     31  HZ3 LYS A   2     -63.540  19.804  54.224  1.00 44.15           H  
ATOM     32  N   GLY A   3     -54.840  18.895  55.314  1.00 35.57           N  
ATOM     33  H   GLY A   3     -54.095  19.565  55.438  1.00 35.57           H  
ATOM     34  CA  GLY A   3     -54.561  17.856  54.319  1.00 35.57           C  
ATOM     35  HA2 GLY A   3     -55.279  17.039  54.386  1.00 35.57           H  
ATOM     36  HA3 GLY A   3     -53.564  17.448  54.486  1.00 35.57           H  
ATOM     37  C   GLY A   3     -54.620  18.449  52.910  1.00 35.57           C  
ATOM     38  O   GLY A   3     -55.699  18.421  52.330  1.00 35.57           O  
ATOM     39  N   ILE A   4     -53.504  18.993  52.398  1.00 48.95           N  
ATOM     40  H   ILE A   4     -52.673  19.023  52.971  1.00 48.95           H  
ATOM     41  CA  ILE A   4     -53.257  19.211  50.960  1.00 48.95           C  
ATOM     42  HA  ILE A   4     -53.863  18.489  50.412  1.00 48.95           H  
ATOM     43  C   ILE A   4     -51.787  18.888  50.667  1.00 48.95           C  
ATOM     44  CB  ILE A   4     -53.661  20.615  50.439  1.00 48.95           C  
ATOM     45  HB  ILE A   4     -53.138  21.373  51.022  1.00 48.95           H  
ATOM     46  O   ILE A   4     -50.879  19.372  51.344  1.00 48.95           O  
ATOM     47  CG1 ILE A   4     -55.186  20.816  50.605  1.00 48.95           C  
ATOM     48 HG12 ILE A   4     -55.713  19.977  50.151  1.00 48.95           H  
ATOM     49 HG13 ILE A   4     -55.413  20.837  51.671  1.00 48.95           H  
ATOM     50  CG2 ILE A   4     -53.257  20.776  48.957  1.00 48.95           C  
ATOM     51 HG21 ILE A   4     -52.180  20.667  48.831  1.00 48.95           H  
ATOM     52 HG22 ILE A   4     -53.764  20.035  48.339  1.00 48.95           H  
ATOM     53 HG23 ILE A   4     -53.506  21.775  48.598  1.00 48.95           H  
ATOM     54  CD1 ILE A   4     -55.768  22.107  50.024  1.00 48.95           C  
ATOM     55 HD11 ILE A   4     -55.740  22.084  48.934  1.00 48.95           H  
ATOM     56 HD12 ILE A   4     -55.204  22.966  50.389  1.00 48.95           H  
ATOM     57 HD13 ILE A   4     -56.807  22.206  50.338  1.00 48.95           H  
ATOM     58  N   ASP A   5     -51.637  18.009  49.683  1.00 47.53           N  
ATOM     59  H   ASP A   5     -52.474  17.749  49.181  1.00 47.53           H  
ATOM     60  CA  ASP A   5     -50.451  17.288  49.247  1.00 47.53           C  
ATOM     61  HA  ASP A   5     -49.940  16.919  50.136  1.00 47.53           H  
ATOM     62  C   ASP A   5     -49.439  18.122  48.458  1.00 47.53           C  
ATOM     63  CB  ASP A   5     -50.911  16.092  48.386  1.00 47.53           C  
ATOM     64  HB2 ASP A   5     -51.905  16.277  47.977  1.00 47.53           H  
ATOM     65  HB3 ASP A   5     -50.239  15.970  47.536  1.00 47.53           H  
ATOM     66  O   ASP A   5     -49.750  19.136  47.832  1.00 47.53           O  
ATOM     67  CG  ASP A   5     -50.899  14.778  49.160  1.00 47.53           C  
ATOM     68  OD1 ASP A   5     -49.884  14.547  49.858  1.00 47.53           O  
ATOM     69  OD2 ASP A   5     -51.911  14.049  49.077  1.00 47.53           O  
ATOM     70  N   LYS A   6     -48.208  17.609  48.484  1.00 42.05           N  
ATOM     71  H   LYS A   6     -48.143  16.703  48.926  1.00 42.05           H  
ATOM     72  CA  LYS A   6     -47.036  18.044  47.726  1.00 42.05           C  
ATOM     73  HA  LYS A   6     -46.972  19.132  47.730  1.00 42.05           H  
ATOM     74  C   LYS A   6     -47.135  17.545  46.281  1.00 42.05           C  
ATOM     75  CB  LYS A   6     -45.786  17.413  48.370  1.00 42.05           C  
ATOM     76  HB2 LYS A   6     -45.893  16.328  48.342  1.00 42.05           H  
ATOM     77  HB3 LYS A   6     -44.919  17.675  47.764  1.00 42.05           H  
ATOM     78  O   LYS A   6     -47.266  16.343  46.085  1.00 42.05           O  
ATOM     79  CG  LYS A   6     -45.513  17.840  49.820  1.00 42.05           C  
ATOM     80  HG2 LYS A   6     -46.393  17.660  50.438  1.00 42.05           H  
ATOM     81  HG3 LYS A   6     -45.273  18.903  49.842  1.00 42.05           H  
ATOM     82  CD  LYS A   6     -44.337  17.028  50.381  1.00 42.05           C  
ATOM     83  HD2 LYS A   6     -43.467  17.172  49.741  1.00 42.05           H  
ATOM     84  HD3 LYS A   6     -44.609  15.972  50.380  1.00 42.05           H  
ATOM     85  CE  LYS A   6     -44.007  17.475  51.807  1.00 42.05           C  
ATOM     86  HE2 LYS A   6     -43.712  18.524  51.781  1.00 42.05           H  
ATOM     87  HE3 LYS A   6     -44.912  17.397  52.409  1.00 42.05           H  
ATOM     88  NZ  LYS A   6     -42.926  16.644  52.390  1.00 42.05           N  
ATOM     89  HZ1 LYS A   6     -42.704  16.954  53.326  1.00 42.05           H  
ATOM     90  HZ2 LYS A   6     -42.094  16.705  51.820  1.00 42.05           H  
ATOM     91  HZ3 LYS A   6     -43.215  15.677  52.428  1.00 42.05           H  
ATOM     92  N   ASN A   7     -46.925  18.419  45.298  1.00 44.95           N  
ATOM     93  H   ASN A   7     -46.848  19.400  45.527  1.00 44.95           H  
ATOM     94  CA  ASN A   7     -46.490  18.010  43.960  1.00 44.95           C  
ATOM     95  HA  ASN A   7     -46.435  16.923  43.914  1.00 44.95           H  
ATOM     96  C   ASN A   7     -45.068  18.516  43.729  1.00 44.95           C  
ATOM     97  CB  ASN A   7     -47.480  18.465  42.874  1.00 44.95           C  
ATOM     98  HB2 ASN A   7     -46.940  18.597  41.936  1.00 44.95           H  
ATOM     99  HB3 ASN A   7     -47.926  19.422  43.144  1.00 44.95           H  
ATOM    100  O   ASN A   7     -44.799  19.714  43.793  1.00 44.95           O  
ATOM    101  CG  ASN A   7     -48.576  17.445  42.602  1.00 44.95           C  
ATOM    102  ND2 ASN A   7     -49.544  17.794  41.790  1.00 44.95           N  
ATOM    103 HD21 ASN A   7     -49.499  18.673  41.294  1.00 44.95           H  
ATOM    104 HD22 ASN A   7     -50.209  17.066  41.573  1.00 44.95           H  
ATOM    105  OD1 ASN A   7     -48.578  16.324  43.075  1.00 44.95           O  
ATOM    106  N   ASN A   8     -44.167  17.560  43.523  1.00 40.32           N  
ATOM    107  H   ASN A   8     -44.514  16.618  43.418  1.00 40.32           H  
ATOM    108  CA  ASN A   8     -42.744  17.739  43.301  1.00 40.32           C  
ATOM    109  HA  ASN A   8     -42.495  18.800  43.322  1.00 40.32           H  
ATOM    110  C   ASN A   8     -42.462  17.187  41.895  1.00 40.32           C  
ATOM    111  CB  ASN A   8     -42.007  17.001  44.446  1.00 40.32           C  
ATOM    112  HB2 ASN A   8     -41.907  15.942  44.208  1.00 40.32           H  
ATOM    113  HB3 ASN A   8     -42.598  17.076  45.359  1.00 40.32           H  
ATOM    114  O   ASN A   8     -42.262  15.983  41.737  1.00 40.32           O  
ATOM    115  CG  ASN A   8     -40.647  17.577  44.794  1.00 40.32           C  
ATOM    116  ND2 ASN A   8     -39.767  16.783  45.358  1.00 40.32           N  
ATOM    117 HD21 ASN A   8     -39.939  15.788  45.393  1.00 40.32           H  
ATOM    118 HD22 ASN A   8     -38.855  17.195  45.489  1.00 40.32           H  
ATOM    119  OD1 ASN A   8     -40.376  18.753  44.655  1.00 40.32           O  
ATOM    120  N   ASP A   9     -42.524  18.046  40.877  1.00 49.25           N  
ATOM    121  H   ASP A   9     -42.752  19.014  41.055  1.00 49.25           H  
ATOM    122  CA  ASP A   9     -42.206  17.676  39.495  1.00 49.25           C  
ATOM    123  HA  ASP A   9     -42.541  16.654  39.318  1.00 49.25           H  
ATOM    124  C   ASP A   9     -40.684  17.670  39.302  1.00 49.25           C  
ATOM    125  CB  ASP A   9     -42.930  18.589  38.481  1.00 49.25           C  
ATOM    126  HB2 ASP A   9     -42.328  18.650  37.574  1.00 49.25           H  
ATOM    127  HB3 ASP A   9     -43.010  19.597  38.890  1.00 49.25           H  
ATOM    128  O   ASP A   9     -40.052  18.679  38.989  1.00 49.25           O  
ATOM    129  CG  ASP A   9     -44.316  18.082  38.056  1.00 49.25           C  
ATOM    130  OD1 ASP A   9     -44.554  16.856  38.145  1.00 49.25           O  
ATOM    131  OD2 ASP A   9     -45.126  18.931  37.626  1.00 49.25           O  
ATOM    132  N   ASN A  10     -40.085  16.494  39.501  1.00 47.60           N  
ATOM    133  H   ASN A  10     -40.669  15.734  39.818  1.00 47.60           H  
ATOM    134  CA  ASN A  10     -38.741  16.189  39.023  1.00 47.60           C  
ATOM    135  HA  ASN A  10     -38.089  17.042  39.214  1.00 47.60           H  
ATOM    136  C   ASN A  10     -38.793  15.977  37.503  1.00 47.60           C  
ATOM    137  CB  ASN A  10     -38.185  14.951  39.757  1.00 47.60           C  
ATOM    138  HB2 ASN A  10     -37.512  14.418  39.086  1.00 47.60           H  
ATOM    139  HB3 ASN A  10     -38.999  14.273  40.011  1.00 47.60           H  
ATOM    140  O   ASN A  10     -39.093  14.885  37.020  1.00 47.60           O  
ATOM    141  CG  ASN A  10     -37.377  15.266  41.003  1.00 47.60           C  
ATOM    142  ND2 ASN A  10     -37.039  14.258  41.771  1.00 47.60           N  
ATOM    143 HD21 ASN A  10     -37.325  13.319  41.531  1.00 47.60           H  
ATOM    144 HD22 ASN A  10     -36.451  14.488  42.560  1.00 47.60           H  
ATOM    145  OD1 ASN A  10     -36.987  16.382  41.295  1.00 47.60           O  
ATOM    146  N   MET A  11     -38.463  17.025  36.749  1.00 44.74           N  
ATOM    147  H   MET A  11     -38.342  17.914  37.211  1.00 44.74           H  
ATOM    148  CA  MET A  11     -38.212  16.953  35.311  1.00 44.74           C  
ATOM    149  HA  MET A  11     -39.020  16.388  34.846  1.00 44.74           H  
ATOM    150  C   MET A  11     -36.887  16.211  35.063  1.00 44.74           C  
ATOM    151  CB  MET A  11     -38.237  18.380  34.737  1.00 44.74           C  
ATOM    152  HB2 MET A  11     -37.361  18.932  35.079  1.00 44.74           H  
ATOM    153  HB3 MET A  11     -39.123  18.891  35.113  1.00 44.74           H  
ATOM    154  O   MET A  11     -35.807  16.798  35.067  1.00 44.74           O  
ATOM    155  CG  MET A  11     -38.298  18.420  33.207  1.00 44.74           C  
ATOM    156  HG2 MET A  11     -39.188  17.881  32.881  1.00 44.74           H  
ATOM    157  HG3 MET A  11     -37.418  17.925  32.797  1.00 44.74           H  
ATOM    158  SD  MET A  11     -38.375  20.114  32.559  1.00 44.74           S  
ATOM    159  CE  MET A  11     -38.722  19.787  30.812  1.00 44.74           C  
ATOM    160  HE1 MET A  11     -37.920  19.185  30.386  1.00 44.74           H  
ATOM    161  HE2 MET A  11     -39.667  19.251  30.720  1.00 44.74           H  
ATOM    162  HE3 MET A  11     -38.790  20.732  30.273  1.00 44.74           H  
ATOM    163  N   LEU A  12     -36.965  14.892  34.876  1.00 45.80           N  
ATOM    164  H   LEU A  12     -37.866  14.455  35.002  1.00 45.80           H  
ATOM    165  CA  LEU A  12     -35.865  14.083  34.352  1.00 45.80           C  
ATOM    166  HA  LEU A  12     -34.947  14.325  34.888  1.00 45.80           H  
ATOM    167  C   LEU A  12     -35.657  14.442  32.876  1.00 45.80           C  
ATOM    168  CB  LEU A  12     -36.183  12.585  34.545  1.00 45.80           C  
ATOM    169  HB2 LEU A  12     -35.596  11.999  33.838  1.00 45.80           H  
ATOM    170  HB3 LEU A  12     -37.233  12.422  34.303  1.00 45.80           H  
ATOM    171  O   LEU A  12     -36.366  13.955  31.998  1.00 45.80           O  
ATOM    172  CG  LEU A  12     -35.891  12.069  35.966  1.00 45.80           C  
ATOM    173  HG  LEU A  12     -36.207  12.810  36.700  1.00 45.80           H  
ATOM    174  CD1 LEU A  12     -36.661  10.775  36.229  1.00 45.80           C  
ATOM    175 HD11 LEU A  12     -36.378  10.016  35.500  1.00 45.80           H  
ATOM    176 HD12 LEU A  12     -36.446  10.414  37.235  1.00 45.80           H  
ATOM    177 HD13 LEU A  12     -37.731  10.967  36.150  1.00 45.80           H  
ATOM    178  CD2 LEU A  12     -34.398  11.777  36.154  1.00 45.80           C  
ATOM    179 HD21 LEU A  12     -34.070  11.019  35.443  1.00 45.80           H  
ATOM    180 HD22 LEU A  12     -34.219  11.420  37.168  1.00 45.80           H  
ATOM    181 HD23 LEU A  12     -33.819  12.687  36.001  1.00 45.80           H  
ATOM    182  N   VAL A  13     -34.680  15.307  32.603  1.00 45.44           N  
ATOM    183  H   VAL A  13     -34.217  15.761  33.378  1.00 45.44           H  
ATOM    184  CA  VAL A  13     -34.156  15.515  31.251  1.00 45.44           C  
ATOM    185  HA  VAL A  13     -34.988  15.686  30.568  1.00 45.44           H  
ATOM    186  C   VAL A  13     -33.444  14.228  30.842  1.00 45.44           C  
ATOM    187  CB  VAL A  13     -33.219  16.739  31.182  1.00 45.44           C  
ATOM    188  HB  VAL A  13     -32.380  16.594  31.863  1.00 45.44           H  
ATOM    189  O   VAL A  13     -32.357  13.917  31.327  1.00 45.44           O  
ATOM    190  CG1 VAL A  13     -32.670  16.951  29.764  1.00 45.44           C  
ATOM    191 HG11 VAL A  13     -32.039  17.839  29.741  1.00 45.44           H  
ATOM    192 HG12 VAL A  13     -32.064  16.097  29.461  1.00 45.44           H  
ATOM    193 HG13 VAL A  13     -33.491  17.076  29.057  1.00 45.44           H  
ATOM    194  CG2 VAL A  13     -33.962  18.017  31.597  1.00 45.44           C  
ATOM    195 HG21 VAL A  13     -34.299  17.942  32.631  1.00 45.44           H  
ATOM    196 HG22 VAL A  13     -34.826  18.176  30.952  1.00 45.44           H  
ATOM    197 HG23 VAL A  13     -33.295  18.875  31.520  1.00 45.44           H  
ATOM    198  N   SER A  14     -34.075  13.448  29.967  1.00 41.35           N  
ATOM    199  H   SER A  14     -35.008  13.695  29.671  1.00 41.35           H  
ATOM    200  CA  SER A  14     -33.426  12.328  29.297  1.00 41.35           C  
ATOM    201  HA  SER A  14     -33.004  11.656  30.044  1.00 41.35           H  
ATOM    202  C   SER A  14     -32.299  12.875  28.423  1.00 41.35           C  
ATOM    203  CB  SER A  14     -34.448  11.545  28.464  1.00 41.35           C  
ATOM    204  HB2 SER A  14     -35.163  11.064  29.132  1.00 41.35           H  
ATOM    205  HB3 SER A  14     -33.935  10.776  27.887  1.00 41.35           H  
ATOM    206  O   SER A  14     -32.554  13.473  27.378  1.00 41.35           O  
ATOM    207  OG  SER A  14     -35.149  12.406  27.588  1.00 41.35           O  
ATOM    208  HG  SER A  14     -34.499  12.916  27.098  1.00 41.35           H  
ATOM    209  N   VAL A  15     -31.050  12.679  28.845  1.00 45.68           N  
ATOM    210  H   VAL A  15     -30.907  12.297  29.770  1.00 45.68           H  
ATOM    211  CA  VAL A  15     -29.889  12.838  27.966  1.00 45.68           C  
ATOM    212  HA  VAL A  15     -29.952  13.801  27.459  1.00 45.68           H  
ATOM    213  C   VAL A  15     -29.982  11.729  26.925  1.00 45.68           C  
ATOM    214  CB  VAL A  15     -28.561  12.796  28.746  1.00 45.68           C  
ATOM    215  HB  VAL A  15     -28.484  11.853  29.287  1.00 45.68           H  
ATOM    216  O   VAL A  15     -29.663  10.571  27.187  1.00 45.68           O  
ATOM    217  CG1 VAL A  15     -27.351  12.930  27.810  1.00 45.68           C  
ATOM    218 HG11 VAL A  15     -27.418  13.854  27.236  1.00 45.68           H  
ATOM    219 HG12 VAL A  15     -26.431  12.938  28.395  1.00 45.68           H  
ATOM    220 HG13 VAL A  15     -27.309  12.085  27.124  1.00 45.68           H  
ATOM    221  CG2 VAL A  15     -28.497  13.945  29.762  1.00 45.68           C  
ATOM    222 HG21 VAL A  15     -27.548  13.911  30.297  1.00 45.68           H  
ATOM    223 HG22 VAL A  15     -29.303  13.854  30.490  1.00 45.68           H  
ATOM    224 HG23 VAL A  15     -28.585  14.903  29.250  1.00 45.68           H  
ATOM    225  N   GLN A  16     -30.506  12.074  25.756  1.00 36.92           N  
ATOM    226  H   GLN A  16     -30.851  13.017  25.643  1.00 36.92           H  
ATOM    227  CA  GLN A  16     -30.485  11.207  24.591  1.00 36.92           C  
ATOM    228  HA  GLN A  16     -30.850  10.222  24.882  1.00 36.92           H  
ATOM    229  C   GLN A  16     -29.020  11.090  24.163  1.00 36.92           C  
ATOM    230  CB  GLN A  16     -31.413  11.812  23.514  1.00 36.92           C  
ATOM    231  HB2 GLN A  16     -30.828  12.272  22.717  1.00 36.92           H  
ATOM    232  HB3 GLN A  16     -32.001  12.604  23.978  1.00 36.92           H  
ATOM    233  O   GLN A  16     -28.406  12.089  23.786  1.00 36.92           O  
ATOM    234  CG  GLN A  16     -32.384  10.786  22.903  1.00 36.92           C  
ATOM    235  HG2 GLN A  16     -31.854  10.199  22.153  1.00 36.92           H  
ATOM    236  HG3 GLN A  16     -32.736  10.109  23.681  1.00 36.92           H  
ATOM    237  CD  GLN A  16     -33.626  11.425  22.275  1.00 36.92           C  
ATOM    238  NE2 GLN A  16     -34.375  10.697  21.478  1.00 36.92           N  
ATOM    239 HE21 GLN A  16     -34.117   9.750  21.238  1.00 36.92           H  
ATOM    240 HE22 GLN A  16     -35.178  11.171  21.090  1.00 36.92           H  
ATOM    241  OE1 GLN A  16     -33.981  12.568  22.505  1.00 36.92           O  
ATOM    242  N   CYS A  17     -28.437   9.891  24.258  1.00 40.76           N  
ATOM    243  H   CYS A  17     -28.935   9.127  24.692  1.00 40.76           H  
ATOM    244  CA  CYS A  17     -27.175   9.615  23.577  1.00 40.76           C  
ATOM    245  HA  CYS A  17     -26.385  10.203  24.045  1.00 40.76           H  
ATOM    246  C   CYS A  17     -27.349  10.031  22.109  1.00 40.76           C  
ATOM    247  CB  CYS A  17     -26.827   8.121  23.651  1.00 40.76           C  
ATOM    248  HB2 CYS A  17     -27.696   7.529  23.363  1.00 40.76           H  
ATOM    249  HB3 CYS A  17     -26.024   7.915  22.944  1.00 40.76           H  
ATOM    250  O   CYS A  17     -28.361   9.632  21.517  1.00 40.76           O  
ATOM    251  SG  CYS A  17     -26.271   7.669  25.319  1.00 40.76           S  
ATOM    252  HG  CYS A  17     -26.017   6.382  25.068  1.00 40.76           H  
ATOM    253  N   PRO A  18     -26.424  10.808  21.514  1.00 42.17           N  
ATOM    254  CA  PRO A  18     -26.486  11.060  20.085  1.00 42.17           C  
ATOM    255  HA  PRO A  18     -27.382  11.634  19.851  1.00 42.17           H  
ATOM    256  C   PRO A  18     -26.559   9.700  19.391  1.00 42.17           C  
ATOM    257  CB  PRO A  18     -25.247  11.884  19.724  1.00 42.17           C  
ATOM    258  HB2 PRO A  18     -24.798  11.557  18.787  1.00 42.17           H  
ATOM    259  HB3 PRO A  18     -25.525  12.936  19.659  1.00 42.17           H  
ATOM    260  O   PRO A  18     -25.870   8.753  19.785  1.00 42.17           O  
ATOM    261  CG  PRO A  18     -24.291  11.686  20.901  1.00 42.17           C  
ATOM    262  HG2 PRO A  18     -23.605  10.870  20.675  1.00 42.17           H  
ATOM    263  HG3 PRO A  18     -23.732  12.598  21.114  1.00 42.17           H  
ATOM    264  CD  PRO A  18     -25.178  11.291  22.081  1.00 42.17           C  
ATOM    265  HD2 PRO A  18     -25.383  12.164  22.702  1.00 42.17           H  
ATOM    266  HD3 PRO A  18     -24.680  10.519  22.667  1.00 42.17           H  
ATOM    267  N   SER A  19     -27.491   9.577  18.447  1.00 46.99           N  
ATOM    268  H   SER A  19     -27.990  10.404  18.149  1.00 46.99           H  
ATOM    269  CA  SER A  19     -27.690   8.371  17.651  1.00 46.99           C  
ATOM    270  HA  SER A  19     -28.206   7.625  18.255  1.00 46.99           H  
ATOM    271  C   SER A  19     -26.337   7.825  17.213  1.00 46.99           C  
ATOM    272  CB  SER A  19     -28.537   8.697  16.418  1.00 46.99           C  
ATOM    273  HB2 SER A  19     -29.568   8.869  16.729  1.00 46.99           H  
ATOM    274  HB3 SER A  19     -28.516   7.863  15.717  1.00 46.99           H  
ATOM    275  O   SER A  19     -25.499   8.570  16.714  1.00 46.99           O  
ATOM    276  OG  SER A  19     -28.054   9.867  15.788  1.00 46.99           O  
ATOM    277  HG  SER A  19     -27.152   9.720  15.493  1.00 46.99           H  
ATOM    278  N   ARG A  20     -26.133   6.528  17.433  1.00 48.85           N  
ATOM    279  H   ARG A  20     -26.904   6.023  17.847  1.00 48.85           H  
ATOM    280  CA  ARG A  20     -24.892   5.776  17.221  1.00 48.85           C  
ATOM    281  HA  ARG A  20     -24.069   6.328  17.676  1.00 48.85           H  
ATOM    282  C   ARG A  20     -24.545   5.610  15.729  1.00 48.85           C  
ATOM    283  CB  ARG A  20     -25.105   4.433  17.945  1.00 48.85           C  
ATOM    284  HB2 ARG A  20     -25.680   3.765  17.304  1.00 48.85           H  
ATOM    285  HB3 ARG A  20     -25.700   4.607  18.842  1.00 48.85           H  
ATOM    286  O   ARG A  20     -24.330   4.487  15.293  1.00 48.85           O  
ATOM    287  CG  ARG A  20     -23.821   3.744  18.406  1.00 48.85           C  
ATOM    288  HG2 ARG A  20     -23.371   4.335  19.203  1.00 48.85           H  
ATOM    289  HG3 ARG A  20     -23.116   3.654  17.580  1.00 48.85           H  
ATOM    290  CD  ARG A  20     -24.197   2.348  18.917  1.00 48.85           C  
ATOM    291  HD2 ARG A  20     -25.161   2.399  19.423  1.00 48.85           H  
ATOM    292  HD3 ARG A  20     -24.294   1.693  18.051  1.00 48.85           H  
ATOM    293  NE  ARG A  20     -23.207   1.823  19.872  1.00 48.85           N  
ATOM    294  HE  ARG A  20     -22.645   2.513  20.350  1.00 48.85           H  
ATOM    295  NH1 ARG A  20     -23.634  -0.409  19.545  1.00 48.85           N  
ATOM    296 HH11 ARG A  20     -23.469  -1.379  19.770  1.00 48.85           H  
ATOM    297 HH12 ARG A  20     -24.226  -0.162  18.764  1.00 48.85           H  
ATOM    298  NH2 ARG A  20     -22.210   0.221  21.144  1.00 48.85           N  
ATOM    299 HH21 ARG A  20     -21.732   0.945  21.662  1.00 48.85           H  
ATOM    300 HH22 ARG A  20     -22.093  -0.750  21.394  1.00 48.85           H  
ATOM    301  CZ  ARG A  20     -23.021   0.553  20.179  1.00 48.85           C  
ATOM    302  N   GLN A  21     -24.630   6.674  14.937  1.00 52.91           N  
ATOM    303  H   GLN A  21     -24.732   7.582  15.370  1.00 52.91           H  
ATOM    304  CA  GLN A  21     -24.714   6.604  13.482  1.00 52.91           C  
ATOM    305  HA  GLN A  21     -24.213   5.705  13.121  1.00 52.91           H  
ATOM    306  C   GLN A  21     -24.026   7.799  12.828  1.00 52.91           C  
ATOM    307  CB  GLN A  21     -26.191   6.548  13.044  1.00 52.91           C  
ATOM    308  HB2 GLN A  21     -26.233   6.673  11.962  1.00 52.91           H  
ATOM    309  HB3 GLN A  21     -26.744   7.366  13.506  1.00 52.91           H  
ATOM    310  O   GLN A  21     -24.688   8.763  12.466  1.00 52.91           O  
ATOM    311  CG  GLN A  21     -26.871   5.220  13.379  1.00 52.91           C  
ATOM    312  HG2 GLN A  21     -26.965   5.107  14.459  1.00 52.91           H  
ATOM    313  HG3 GLN A  21     -26.254   4.406  12.997  1.00 52.91           H  
ATOM    314  CD  GLN A  21     -28.263   5.118  12.769  1.00 52.91           C  
ATOM    315  NE2 GLN A  21     -28.690   3.932  12.400  1.00 52.91           N  
ATOM    316 HE21 GLN A  21     -29.566   3.932  11.897  1.00 52.91           H  
ATOM    317 HE22 GLN A  21     -28.035   3.165  12.359  1.00 52.91           H  
ATOM    318  OE1 GLN A  21     -29.010   6.073  12.644  1.00 52.91           O  
ATOM    319  N   ASN A  22     -22.715   7.703  12.630  1.00 67.08           N  
ATOM    320  H   ASN A  22     -22.195   7.032  13.177  1.00 67.08           H  
ATOM    321  CA  ASN A  22     -22.026   8.330  11.504  1.00 67.08           C  
ATOM    322  HA  ASN A  22     -22.708   8.367  10.654  1.00 67.08           H  
ATOM    323  C   ASN A  22     -20.848   7.443  11.073  1.00 67.08           C  
ATOM    324  CB  ASN A  22     -21.601   9.769  11.838  1.00 67.08           C  
ATOM    325  HB2 ASN A  22     -20.789  10.056  11.170  1.00 67.08           H  
ATOM    326  HB3 ASN A  22     -21.208   9.813  12.853  1.00 67.08           H  
ATOM    327  O   ASN A  22     -19.690   7.850  11.060  1.00 67.08           O  
ATOM    328  CG  ASN A  22     -22.683  10.816  11.660  1.00 67.08           C  
ATOM    329  ND2 ASN A  22     -22.637  11.859  12.454  1.00 67.08           N  
ATOM    330 HD21 ASN A  22     -21.930  11.887  13.175  1.00 67.08           H  
ATOM    331 HD22 ASN A  22     -23.369  12.545  12.335  1.00 67.08           H  
ATOM    332  OD1 ASN A  22     -23.531  10.764  10.784  1.00 67.08           O  
ATOM    333  N   GLN A  23     -21.127   6.188  10.721  1.00 86.39           N  
ATOM    334  H   GLN A  23     -22.079   5.858  10.800  1.00 86.39           H  
ATOM    335  CA  GLN A  23     -20.189   5.371   9.953  1.00 86.39           C  
ATOM    336  HA  GLN A  23     -19.205   5.840   9.936  1.00 86.39           H  
ATOM    337  C   GLN A  23     -20.672   5.259   8.511  1.00 86.39           C  
ATOM    338  CB  GLN A  23     -20.023   3.984  10.575  1.00 86.39           C  
ATOM    339  HB2 GLN A  23     -19.306   3.439   9.960  1.00 86.39           H  
ATOM    340  HB3 GLN A  23     -20.973   3.449  10.550  1.00 86.39           H  
ATOM    341  O   GLN A  23     -21.877   5.236   8.269  1.00 86.39           O  
ATOM    342  CG  GLN A  23     -19.504   4.035  12.020  1.00 86.39           C  
ATOM    343  HG2 GLN A  23     -18.661   4.723  12.082  1.00 86.39           H  
ATOM    344  HG3 GLN A  23     -20.294   4.396  12.678  1.00 86.39           H  
ATOM    345  CD  GLN A  23     -19.041   2.666  12.505  1.00 86.39           C  
ATOM    346  NE2 GLN A  23     -18.672   2.532  13.759  1.00 86.39           N  
ATOM    347 HE21 GLN A  23     -18.308   1.615  13.978  1.00 86.39           H  
ATOM    348 HE22 GLN A  23     -18.737   3.318  14.389  1.00 86.39           H  
ATOM    349  OE1 GLN A  23     -18.957   1.698  11.768  1.00 86.39           O  
ATOM    350  N   CYS A  24     -19.759   5.093   7.545  1.00 93.80           N  
ATOM    351  H   CYS A  24     -18.779   5.178   7.771  1.00 93.80           H  
ATOM    352  CA  CYS A  24     -20.152   4.850   6.149  1.00 93.80           C  
ATOM    353  HA  CYS A  24     -20.674   5.731   5.776  1.00 93.80           H  
ATOM    354  C   CYS A  24     -21.120   3.665   6.004  1.00 93.80           C  
ATOM    355  CB  CYS A  24     -18.912   4.600   5.281  1.00 93.80           C  
ATOM    356  HB2 CYS A  24     -19.249   4.260   4.301  1.00 93.80           H  
ATOM    357  HB3 CYS A  24     -18.319   3.795   5.714  1.00 93.80           H  
ATOM    358  O   CYS A  24     -21.949   3.665   5.098  1.00 93.80           O  
ATOM    359  SG  CYS A  24     -17.840   6.028   5.001  1.00 93.80           S  
ATOM    360  N   ARG A  25     -21.030   2.675   6.903  1.00 90.76           N  
ATOM    361  H   ARG A  25     -20.335   2.773   7.629  1.00 90.76           H  
ATOM    362  CA  ARG A  25     -21.904   1.495   6.956  1.00 90.76           C  
ATOM    363  HA  ARG A  25     -21.929   1.015   5.978  1.00 90.76           H  
ATOM    364  C   ARG A  25     -23.365   1.817   7.273  1.00 90.76           C  
ATOM    365  CB  ARG A  25     -21.312   0.518   7.979  1.00 90.76           C  
ATOM    366  HB2 ARG A  25     -21.390   0.943   8.980  1.00 90.76           H  
ATOM    367  HB3 ARG A  25     -20.258   0.369   7.748  1.00 90.76           H  
ATOM    368  O   ARG A  25     -24.240   1.082   6.830  1.00 90.76           O  
ATOM    369  CG  ARG A  25     -22.016  -0.844   7.946  1.00 90.76           C  
ATOM    370  HG2 ARG A  25     -23.049  -0.741   8.281  1.00 90.76           H  
ATOM    371  HG3 ARG A  25     -22.000  -1.239   6.930  1.00 90.76           H  
ATOM    372  CD  ARG A  25     -21.289  -1.808   8.878  1.00 90.76           C  
ATOM    373  HD2 ARG A  25     -20.245  -1.872   8.571  1.00 90.76           H  
ATOM    374  HD3 ARG A  25     -21.332  -1.410   9.892  1.00 90.76           H  
ATOM    375  NE  ARG A  25     -21.892  -3.152   8.844  1.00 90.76           N  
ATOM    376  HE  ARG A  25     -22.716  -3.267   8.271  1.00 90.76           H  
ATOM    377  NH1 ARG A  25     -20.391  -4.100  10.288  1.00 90.76           N  
ATOM    378 HH11 ARG A  25     -20.038  -4.851  10.865  1.00 90.76           H  
ATOM    379 HH12 ARG A  25     -19.868  -3.236  10.291  1.00 90.76           H  
ATOM    380  NH2 ARG A  25     -22.062  -5.339   9.458  1.00 90.76           N  
ATOM    381 HH21 ARG A  25     -21.675  -6.117   9.973  1.00 90.76           H  
ATOM    382 HH22 ARG A  25     -22.844  -5.457   8.831  1.00 90.76           H  
ATOM    383  CZ  ARG A  25     -21.447  -4.192   9.525  1.00 90.76           C  
ATOM    384  N   ASP A  26     -23.622   2.901   7.998  1.00 89.55           N  
ATOM    385  H   ASP A  26     -22.854   3.482   8.302  1.00 89.55           H  
ATOM    386  CA  ASP A  26     -24.969   3.299   8.415  1.00 89.55           C  
ATOM    387  HA  ASP A  26     -25.605   2.414   8.458  1.00 89.55           H  
ATOM    388  C   ASP A  26     -25.627   4.278   7.428  1.00 89.55           C  
ATOM    389  CB  ASP A  26     -24.910   3.890   9.830  1.00 89.55           C  
ATOM    390  HB2 ASP A  26     -25.919   4.147  10.152  1.00 89.55           H  
ATOM    391  HB3 ASP A  26     -24.320   4.806   9.807  1.00 89.55           H  
ATOM    392  O   ASP A  26     -26.795   4.637   7.583  1.00 89.55           O  
ATOM    393  CG  ASP A  26     -24.313   2.920  10.852  1.00 89.55           C  
ATOM    394  OD1 ASP A  26     -24.732   1.739  10.865  1.00 89.55           O  
ATOM    395  OD2 ASP A  26     -23.445   3.382  11.624  1.00 89.55           O  
ATOM    396  N   ILE A  27     -24.894   4.721   6.400  1.00 90.10           N  
ATOM    397  H   ILE A  27     -23.957   4.362   6.288  1.00 90.10           H  
ATOM    398  CA  ILE A  27     -25.401   5.685   5.423  1.00 90.10           C  
ATOM    399  HA  ILE A  27     -25.986   6.431   5.961  1.00 90.10           H  
ATOM    400  C   ILE A  27     -26.321   4.985   4.433  1.00 90.10           C  
ATOM    401  CB  ILE A  27     -24.267   6.435   4.699  1.00 90.10           C  
ATOM    402  HB  ILE A  27     -23.632   5.707   4.194  1.00 90.10           H  
ATOM    403  O   ILE A  27     -25.880   4.253   3.547  1.00 90.10           O  
ATOM    404  CG1 ILE A  27     -23.421   7.201   5.731  1.00 90.10           C  
ATOM    405 HG12 ILE A  27     -24.040   7.906   6.285  1.00 90.10           H  
ATOM    406 HG13 ILE A  27     -22.999   6.488   6.439  1.00 90.10           H  
ATOM    407  CG2 ILE A  27     -24.835   7.406   3.641  1.00 90.10           C  
ATOM    408 HG21 ILE A  27     -24.026   7.916   3.118  1.00 90.10           H  
ATOM    409 HG22 ILE A  27     -25.475   8.146   4.121  1.00 90.10           H  
ATOM    410 HG23 ILE A  27     -25.408   6.862   2.891  1.00 90.10           H  
ATOM    411  CD1 ILE A  27     -22.255   7.947   5.091  1.00 90.10           C  
ATOM    412 HD11 ILE A  27     -21.871   7.373   4.248  1.00 90.10           H  
ATOM    413 HD12 ILE A  27     -22.574   8.932   4.750  1.00 90.10           H  
ATOM    414 HD13 ILE A  27     -21.468   8.049   5.839  1.00 90.10           H  
ATOM    415  N   ASN A  28     -27.607   5.313   4.518  1.00 87.60           N  
ATOM    416  H   ASN A  28     -27.904   5.865   5.310  1.00 87.60           H  
ATOM    417  CA  ASN A  28     -28.570   5.010   3.473  1.00 87.60           C  
ATOM    418  HA  ASN A  28     -28.200   4.172   2.882  1.00 87.60           H  
ATOM    419  C   ASN A  28     -28.720   6.224   2.542  1.00 87.60           C  
ATOM    420  CB  ASN A  28     -29.884   4.569   4.126  1.00 87.60           C  
ATOM    421  HB2 ASN A  28     -30.356   5.421   4.615  1.00 87.60           H  
ATOM    422  HB3 ASN A  28     -29.677   3.805   4.875  1.00 87.60           H  
ATOM    423  O   ASN A  28     -29.254   7.259   2.939  1.00 87.60           O  
ATOM    424  CG  ASN A  28     -30.843   3.977   3.113  1.00 87.60           C  
ATOM    425  ND2 ASN A  28     -32.066   3.721   3.510  1.00 87.60           N  
ATOM    426 HD21 ASN A  28     -32.689   3.350   2.807  1.00 87.60           H  
ATOM    427 HD22 ASN A  28     -32.351   3.937   4.455  1.00 87.60           H  
ATOM    428  OD1 ASN A  28     -30.516   3.721   1.966  1.00 87.60           O  
ATOM    429  N   SER A  29     -28.215   6.118   1.312  1.00 90.25           N  
ATOM    430  H   SER A  29     -27.818   5.233   1.033  1.00 90.25           H  
ATOM    431  CA  SER A  29     -28.278   7.189   0.313  1.00 90.25           C  
ATOM    432  HA  SER A  29     -29.116   7.844   0.547  1.00 90.25           H  
ATOM    433  C   SER A  29     -28.489   6.630  -1.089  1.00 90.25           C  
ATOM    434  CB  SER A  29     -26.986   8.012   0.334  1.00 90.25           C  
ATOM    435  HB2 SER A  29     -26.750   8.292   1.360  1.00 90.25           H  
ATOM    436  HB3 SER A  29     -26.168   7.412  -0.067  1.00 90.25           H  
ATOM    437  O   SER A  29     -27.992   5.551  -1.417  1.00 90.25           O  
ATOM    438  OG  SER A  29     -27.137   9.189  -0.443  1.00 90.25           O  
ATOM    439  HG  SER A  29     -27.598   9.824   0.110  1.00 90.25           H  
ATOM    440  N   ASP A  30     -29.167   7.398  -1.943  1.00 93.62           N  
ATOM    441  H   ASP A  30     -29.650   8.210  -1.586  1.00 93.62           H  
ATOM    442  CA  ASP A  30     -29.293   7.110  -3.376  1.00 93.62           C  
ATOM    443  HA  ASP A  30     -29.495   6.048  -3.513  1.00 93.62           H  
ATOM    444  C   ASP A  30     -28.016   7.430  -4.160  1.00 93.62           C  
ATOM    445  CB  ASP A  30     -30.480   7.889  -3.956  1.00 93.62           C  
ATOM    446  HB2 ASP A  30     -30.344   8.951  -3.755  1.00 93.62           H  
ATOM    447  HB3 ASP A  30     -30.504   7.748  -5.036  1.00 93.62           H  
ATOM    448  O   ASP A  30     -27.826   6.917  -5.259  1.00 93.62           O  
ATOM    449  CG  ASP A  30     -31.814   7.411  -3.384  1.00 93.62           C  
ATOM    450  OD1 ASP A  30     -31.927   6.190  -3.131  1.00 93.62           O  
ATOM    451  OD2 ASP A  30     -32.687   8.284  -3.195  1.00 93.62           O  
ATOM    452  N   LYS A  31     -27.118   8.248  -3.598  1.00 94.82           N  
ATOM    453  H   LYS A  31     -27.288   8.549  -2.648  1.00 94.82           H  
ATOM    454  CA  LYS A  31     -25.846   8.608  -4.230  1.00 94.82           C  
ATOM    455  HA  LYS A  31     -25.997   8.690  -5.307  1.00 94.82           H  
ATOM    456  C   LYS A  31     -24.798   7.532  -3.985  1.00 94.82           C  
ATOM    457  CB  LYS A  31     -25.335   9.946  -3.681  1.00 94.82           C  
ATOM    458  HB2 LYS A  31     -25.204   9.857  -2.603  1.00 94.82           H  
ATOM    459  HB3 LYS A  31     -24.360  10.150  -4.124  1.00 94.82           H  
ATOM    460  O   LYS A  31     -24.590   7.144  -2.839  1.00 94.82           O  
ATOM    461  CG  LYS A  31     -26.266  11.127  -3.977  1.00 94.82           C  
ATOM    462  HG2 LYS A  31     -27.232  10.968  -3.498  1.00 94.82           H  
ATOM    463  HG3 LYS A  31     -26.410  11.215  -5.054  1.00 94.82           H  
ATOM    464  CD  LYS A  31     -25.639  12.418  -3.436  1.00 94.82           C  
ATOM    465  HD2 LYS A  31     -25.494  12.317  -2.361  1.00 94.82           H  
ATOM    466  HD3 LYS A  31     -24.669  12.567  -3.910  1.00 94.82           H  
ATOM    467  CE  LYS A  31     -26.544  13.620  -3.724  1.00 94.82           C  
ATOM    468  HE2 LYS A  31     -26.705  13.684  -4.800  1.00 94.82           H  
ATOM    469  HE3 LYS A  31     -27.511  13.449  -3.250  1.00 94.82           H  
ATOM    470  NZ  LYS A  31     -25.938  14.879  -3.220  1.00 94.82           N  
ATOM    471  HZ1 LYS A  31     -25.041  15.041  -3.656  1.00 94.82           H  
ATOM    472  HZ2 LYS A  31     -25.791  14.826  -2.222  1.00 94.82           H  
ATOM    473  HZ3 LYS A  31     -26.535  15.670  -3.413  1.00 94.82           H  
ATOM    474  N   ASP A  32     -24.051   7.171  -5.027  1.00 95.89           N  
ATOM    475  H   ASP A  32     -24.420   7.360  -5.948  1.00 95.89           H  
ATOM    476  CA  ASP A  32     -22.930   6.221  -4.951  1.00 95.89           C  
ATOM    477  HA  ASP A  32     -23.290   5.259  -4.586  1.00 95.89           H  
ATOM    478  C   ASP A  32     -21.801   6.682  -4.028  1.00 95.89           C  
ATOM    479  CB  ASP A  32     -22.326   6.028  -6.353  1.00 95.89           C  
ATOM    480  HB2 ASP A  32     -21.434   5.407  -6.264  1.00 95.89           H  
ATOM    481  HB3 ASP A  32     -22.018   6.998  -6.743  1.00 95.89           H  
ATOM    482  O   ASP A  32     -21.053   5.866  -3.487  1.00 95.89           O  
ATOM    483  CG  ASP A  32     -23.247   5.352  -7.366  1.00 95.89           C  
ATOM    484  OD1 ASP A  32     -24.372   4.972  -6.981  1.00 95.89           O  
ATOM    485  OD2 ASP A  32     -22.803   5.247  -8.528  1.00 95.89           O  
ATOM    486  N   ARG A  33     -21.622   8.001  -3.912  1.00 96.88           N  
ATOM    487  H   ARG A  33     -22.304   8.596  -4.362  1.00 96.88           H  
ATOM    488  CA  ARG A  33     -20.532   8.641  -3.177  1.00 96.88           C  
ATOM    489  HA  ARG A  33     -20.074   7.905  -2.516  1.00 96.88           H  
ATOM    490  C   ARG A  33     -21.107   9.750  -2.309  1.00 96.88           C  
ATOM    491  CB  ARG A  33     -19.462   9.159  -4.152  1.00 96.88           C  
ATOM    492  HB2 ARG A  33     -18.666   9.644  -3.587  1.00 96.88           H  
ATOM    493  HB3 ARG A  33     -19.915   9.907  -4.802  1.00 96.88           H  
ATOM    494  O   ARG A  33     -21.764  10.656  -2.824  1.00 96.88           O  
ATOM    495  CG  ARG A  33     -18.860   8.050  -5.035  1.00 96.88           C  
ATOM    496  HG2 ARG A  33     -18.299   8.516  -5.845  1.00 96.88           H  
ATOM    497  HG3 ARG A  33     -19.650   7.476  -5.518  1.00 96.88           H  
ATOM    498  CD  ARG A  33     -17.942   7.101  -4.255  1.00 96.88           C  
ATOM    499  HD2 ARG A  33     -18.505   6.611  -3.460  1.00 96.88           H  
ATOM    500  HD3 ARG A  33     -17.151   7.686  -3.787  1.00 96.88           H  
ATOM    501  NE  ARG A  33     -17.336   6.088  -5.140  1.00 96.88           N  
ATOM    502  HE  ARG A  33     -16.370   6.196  -5.416  1.00 96.88           H  
ATOM    503  NH1 ARG A  33     -19.123   4.635  -5.223  1.00 96.88           N  
ATOM    504 HH11 ARG A  33     -19.667   5.212  -4.597  1.00 96.88           H  
ATOM    505 HH12 ARG A  33     -19.439   3.684  -5.350  1.00 96.88           H  
ATOM    506  NH2 ARG A  33     -17.213   4.107  -6.223  1.00 96.88           N  
ATOM    507 HH21 ARG A  33     -16.211   4.238  -6.241  1.00 96.88           H  
ATOM    508 HH22 ARG A  33     -17.610   3.205  -6.444  1.00 96.88           H  
ATOM    509  CZ  ARG A  33     -17.898   4.957  -5.526  1.00 96.88           C  
ATOM    510  N   VAL A  34     -20.869   9.669  -1.005  1.00 96.14           N  
ATOM    511  H   VAL A  34     -20.339   8.877  -0.669  1.00 96.14           H  
ATOM    512  CA  VAL A  34     -21.387  10.620  -0.013  1.00 96.14           C  
ATOM    513  HA  VAL A  34     -21.813  11.487  -0.518  1.00 96.14           H  
ATOM    514  C   VAL A  34     -20.242  11.098   0.859  1.00 96.14           C  
ATOM    515  CB  VAL A  34     -22.496   9.981   0.846  1.00 96.14           C  
ATOM    516  HB  VAL A  34     -22.108   9.089   1.338  1.00 96.14           H  
ATOM    517  O   VAL A  34     -19.562  10.283   1.469  1.00 96.14           O  
ATOM    518  CG1 VAL A  34     -23.012  10.949   1.921  1.00 96.14           C  
ATOM    519 HG11 VAL A  34     -22.224  11.170   2.642  1.00 96.14           H  
ATOM    520 HG12 VAL A  34     -23.354  11.879   1.468  1.00 96.14           H  
ATOM    521 HG13 VAL A  34     -23.835  10.492   2.469  1.00 96.14           H  
ATOM    522  CG2 VAL A  34     -23.693   9.575  -0.021  1.00 96.14           C  
ATOM    523 HG21 VAL A  34     -24.469   9.150   0.616  1.00 96.14           H  
ATOM    524 HG22 VAL A  34     -24.091  10.443  -0.546  1.00 96.14           H  
ATOM    525 HG23 VAL A  34     -23.401   8.813  -0.744  1.00 96.14           H  
ATOM    526  N   VAL A  35     -20.030  12.409   0.929  1.00 95.97           N  
ATOM    527  H   VAL A  35     -20.645  13.039   0.434  1.00 95.97           H  
ATOM    528  CA  VAL A  35     -19.101  13.001   1.898  1.00 95.97           C  
ATOM    529  HA  VAL A  35     -18.267  12.316   2.051  1.00 95.97           H  
ATOM    530  C   VAL A  35     -19.836  13.175   3.225  1.00 95.97           C  
ATOM    531  CB  VAL A  35     -18.512  14.327   1.389  1.00 95.97           C  
ATOM    532  HB  VAL A  35     -19.320  15.042   1.232  1.00 95.97           H  
ATOM    533  O   VAL A  35     -20.937  13.724   3.242  1.00 95.97           O  
ATOM    534  CG1 VAL A  35     -17.516  14.918   2.393  1.00 95.97           C  
ATOM    535 HG11 VAL A  35     -18.017  15.164   3.329  1.00 95.97           H  
ATOM    536 HG12 VAL A  35     -16.713  14.207   2.587  1.00 95.97           H  
ATOM    537 HG13 VAL A  35     -17.086  15.835   1.990  1.00 95.97           H  
ATOM    538  CG2 VAL A  35     -17.775  14.123   0.059  1.00 95.97           C  
ATOM    539 HG21 VAL A  35     -18.452  13.744  -0.707  1.00 95.97           H  
ATOM    540 HG22 VAL A  35     -16.944  13.430   0.193  1.00 95.97           H  
ATOM    541 HG23 VAL A  35     -17.387  15.083  -0.280  1.00 95.97           H  
ATOM    542  N   THR A  36     -19.248  12.704   4.322  1.00 94.51           N  
ATOM    543  H   THR A  36     -18.335  12.280   4.235  1.00 94.51           H  
ATOM    544  CA  THR A  36     -19.802  12.838   5.677  1.00 94.51           C  
ATOM    545  HA  THR A  36     -20.465  13.702   5.703  1.00 94.51           H  
ATOM    546  C   THR A  36     -18.697  13.077   6.702  1.00 94.51           C  
ATOM    547  CB  THR A  36     -20.638  11.606   6.065  1.00 94.51           C  
ATOM    548  HB  THR A  36     -21.290  11.345   5.232  1.00 94.51           H  
ATOM    549  O   THR A  36     -17.522  12.864   6.412  1.00 94.51           O  
ATOM    550  CG2 THR A  36     -19.806  10.379   6.441  1.00 94.51           C  
ATOM    551 HG21 THR A  36     -19.258  10.030   5.566  1.00 94.51           H  
ATOM    552 HG22 THR A  36     -20.462   9.593   6.817  1.00 94.51           H  
ATOM    553 HG23 THR A  36     -19.096  10.604   7.237  1.00 94.51           H  
ATOM    554  OG1 THR A  36     -21.455  11.932   7.164  1.00 94.51           O  
ATOM    555  HG1 THR A  36     -21.232  11.358   7.901  1.00 94.51           H  
ATOM    556  N   LEU A  37     -19.076  13.477   7.913  1.00 94.87           N  
ATOM    557  H   LEU A  37     -20.069  13.528   8.089  1.00 94.87           H  
ATOM    558  CA  LEU A  37     -18.210  13.431   9.091  1.00 94.87           C  
ATOM    559  HA  LEU A  37     -17.162  13.461   8.791  1.00 94.87           H  
ATOM    560  C   LEU A  37     -18.442  12.111   9.824  1.00 94.87           C  
ATOM    561  CB  LEU A  37     -18.511  14.634  10.001  1.00 94.87           C  
ATOM    562  HB2 LEU A  37     -19.572  14.617  10.251  1.00 94.87           H  
ATOM    563  HB3 LEU A  37     -17.952  14.520  10.930  1.00 94.87           H  
ATOM    564  O   LEU A  37     -19.595  11.726  10.007  1.00 94.87           O  
ATOM    565  CG  LEU A  37     -18.161  15.994   9.373  1.00 94.87           C  
ATOM    566  HG  LEU A  37     -18.588  16.063   8.372  1.00 94.87           H  
ATOM    567  CD1 LEU A  37     -18.742  17.128  10.215  1.00 94.87           C  
ATOM    568 HD11 LEU A  37     -19.827  17.034  10.258  1.00 94.87           H  
ATOM    569 HD12 LEU A  37     -18.336  17.084  11.226  1.00 94.87           H  
ATOM    570 HD13 LEU A  37     -18.487  18.089   9.767  1.00 94.87           H  
ATOM    571  CD2 LEU A  37     -16.653  16.211   9.282  1.00 94.87           C  
ATOM    572 HD21 LEU A  37     -16.440  17.155   8.780  1.00 94.87           H  
ATOM    573 HD22 LEU A  37     -16.186  15.401   8.722  1.00 94.87           H  
ATOM    574 HD23 LEU A  37     -16.223  16.239  10.283  1.00 94.87           H  
ATOM    575  N   LEU A  38     -17.368  11.433  10.223  1.00 91.83           N  
ATOM    576  H   LEU A  38     -16.455  11.800   9.994  1.00 91.83           H  
ATOM    577  CA  LEU A  38     -17.427  10.300  11.143  1.00 91.83           C  
ATOM    578  HA  LEU A  38     -18.280   9.681  10.866  1.00 91.83           H  
ATOM    579  C   LEU A  38     -17.669  10.772  12.585  1.00 91.83           C  
ATOM    580  CB  LEU A  38     -16.137   9.462  11.033  1.00 91.83           C  
ATOM    581  HB2 LEU A  38     -16.178   8.666  11.777  1.00 91.83           H  
ATOM    582  HB3 LEU A  38     -15.291  10.102  11.283  1.00 91.83           H  
ATOM    583  O   LEU A  38     -17.547  11.959  12.889  1.00 91.83           O  
ATOM    584  CG  LEU A  38     -15.873   8.820   9.659  1.00 91.83           C  
ATOM    585  HG  LEU A  38     -15.713   9.601   8.917  1.00 91.83           H  
ATOM    586  CD1 LEU A  38     -14.613   7.956   9.736  1.00 91.83           C  
ATOM    587 HD11 LEU A  38     -13.776   8.578  10.054  1.00 91.83           H  
ATOM    588 HD12 LEU A  38     -14.389   7.532   8.757  1.00 91.83           H  
ATOM    589 HD13 LEU A  38     -14.751   7.154  10.461  1.00 91.83           H  
ATOM    590  CD2 LEU A  38     -17.022   7.918   9.196  1.00 91.83           C  
ATOM    591 HD21 LEU A  38     -17.272   7.216   9.992  1.00 91.83           H  
ATOM    592 HD22 LEU A  38     -17.895   8.529   8.968  1.00 91.83           H  
ATOM    593 HD23 LEU A  38     -16.736   7.365   8.302  1.00 91.83           H  
ATOM    594  N   ASP A  39     -17.966   9.835  13.490  1.00 84.65           N  
ATOM    595  H   ASP A  39     -18.161   8.903  13.153  1.00 84.65           H  
ATOM    596  CA  ASP A  39     -18.191  10.116  14.920  1.00 84.65           C  
ATOM    597  HA  ASP A  39     -19.080  10.739  15.024  1.00 84.65           H  
ATOM    598  C   ASP A  39     -17.024  10.866  15.598  1.00 84.65           C  
ATOM    599  CB  ASP A  39     -18.418   8.797  15.684  1.00 84.65           C  
ATOM    600  HB2 ASP A  39     -18.377   9.007  16.753  1.00 84.65           H  
ATOM    601  HB3 ASP A  39     -17.601   8.113  15.456  1.00 84.65           H  
ATOM    602  O   ASP A  39     -17.242  11.615  16.549  1.00 84.65           O  
ATOM    603  CG  ASP A  39     -19.755   8.095  15.415  1.00 84.65           C  
ATOM    604  OD1 ASP A  39     -20.712   8.760  14.969  1.00 84.65           O  
ATOM    605  OD2 ASP A  39     -19.822   6.875  15.697  1.00 84.65           O  
ATOM    606  N   ASP A  40     -15.787  10.683  15.125  1.00 83.28           N  
ATOM    607  H   ASP A  40     -15.669  10.132  14.287  1.00 83.28           H  
ATOM    608  CA  ASP A  40     -14.594  11.373  15.637  1.00 83.28           C  
ATOM    609  HA  ASP A  40     -14.783  11.633  16.678  1.00 83.28           H  
ATOM    610  C   ASP A  40     -14.299  12.715  14.941  1.00 83.28           C  
ATOM    611  CB  ASP A  40     -13.386  10.418  15.645  1.00 83.28           C  
ATOM    612  HB2 ASP A  40     -13.628   9.579  16.298  1.00 83.28           H  
ATOM    613  HB3 ASP A  40     -12.533  10.932  16.089  1.00 83.28           H  
ATOM    614  O   ASP A  40     -13.299  13.365  15.244  1.00 83.28           O  
ATOM    615  CG  ASP A  40     -12.966   9.859  14.281  1.00 83.28           C  
ATOM    616  OD1 ASP A  40     -13.468  10.350  13.243  1.00 83.28           O  
ATOM    617  OD2 ASP A  40     -12.178   8.876  14.322  1.00 83.28           O  
ATOM    618  N   GLY A  41     -15.185  13.160  14.047  1.00 90.68           N  
ATOM    619  H   GLY A  41     -15.992  12.582  13.858  1.00 90.68           H  
ATOM    620  CA  GLY A  41     -15.075  14.423  13.322  1.00 90.68           C  
ATOM    621  HA2 GLY A  41     -14.633  15.177  13.973  1.00 90.68           H  
ATOM    622  HA3 GLY A  41     -16.078  14.749  13.044  1.00 90.68           H  
ATOM    623  C   GLY A  41     -14.237  14.353  12.045  1.00 90.68           C  
ATOM    624  O   GLY A  41     -14.101  15.369  11.365  1.00 90.68           O  
ATOM    625  N   LEU A  42     -13.697  13.186  11.679  1.00 93.77           N  
ATOM    626  H   LEU A  42     -13.799  12.380  12.279  1.00 93.77           H  
ATOM    627  CA  LEU A  42     -12.977  13.028  10.418  1.00 93.77           C  
ATOM    628  HA  LEU A  42     -12.267  13.850  10.333  1.00 93.77           H  
ATOM    629  C   LEU A  42     -13.943  13.090   9.229  1.00 93.77           C  
ATOM    630  CB  LEU A  42     -12.192  11.710  10.446  1.00 93.77           C  
ATOM    631  HB2 LEU A  42     -11.518  11.715  11.303  1.00 93.77           H  
ATOM    632  HB3 LEU A  42     -12.901  10.893  10.586  1.00 93.77           H  
ATOM    633  O   LEU A  42     -14.892  12.309   9.145  1.00 93.77           O  
ATOM    634  CG  LEU A  42     -11.382  11.449   9.164  1.00 93.77           C  
ATOM    635  HG  LEU A  42     -12.046  11.462   8.299  1.00 93.77           H  
ATOM    636  CD1 LEU A  42     -10.277  12.481   8.942  1.00 93.77           C  
ATOM    637 HD11 LEU A  42      -9.665  12.193   8.088  1.00 93.77           H  
ATOM    638 HD12 LEU A  42     -10.707  13.460   8.728  1.00 93.77           H  
ATOM    639 HD13 LEU A  42      -9.645  12.550   9.828  1.00 93.77           H  
ATOM    640  CD2 LEU A  42     -10.758  10.062   9.247  1.00 93.77           C  
ATOM    641 HD21 LEU A  42     -10.245   9.837   8.312  1.00 93.77           H  
ATOM    642 HD22 LEU A  42     -10.062  10.017  10.084  1.00 93.77           H  
ATOM    643 HD23 LEU A  42     -11.553   9.332   9.404  1.00 93.77           H  
ATOM    644  N   GLN A  43     -13.682  13.986   8.277  1.00 95.66           N  
ATOM    645  H   GLN A  43     -12.888  14.601   8.388  1.00 95.66           H  
ATOM    646  CA  GLN A  43     -14.432  14.032   7.025  1.00 95.66           C  
ATOM    647  HA  GLN A  43     -15.479  13.842   7.262  1.00 95.66           H  
ATOM    648  C   GLN A  43     -13.954  12.933   6.074  1.00 95.66           C  
ATOM    649  CB  GLN A  43     -14.341  15.426   6.393  1.00 95.66           C  
ATOM    650  HB2 GLN A  43     -13.367  15.549   5.921  1.00 95.66           H  
ATOM    651  HB3 GLN A  43     -14.447  16.185   7.168  1.00 95.66           H  
ATOM    652  O   GLN A  43     -12.765  12.822   5.783  1.00 95.66           O  
ATOM    653  CG  GLN A  43     -15.460  15.628   5.362  1.00 95.66           C  
ATOM    654  HG2 GLN A  43     -15.411  14.852   4.598  1.00 95.66           H  
ATOM    655  HG3 GLN A  43     -16.422  15.543   5.865  1.00 95.66           H  
ATOM    656  CD  GLN A  43     -15.364  16.988   4.680  1.00 95.66           C  
ATOM    657  NE2 GLN A  43     -16.424  17.765   4.653  1.00 95.66           N  
ATOM    658 HE21 GLN A  43     -17.293  17.482   5.081  1.00 95.66           H  
ATOM    659 HE22 GLN A  43     -16.292  18.641   4.168  1.00 95.66           H  
ATOM    660  OE1 GLN A  43     -14.343  17.382   4.153  1.00 95.66           O  
ATOM    661  N   VAL A  44     -14.885  12.128   5.568  1.00 96.93           N  
ATOM    662  H   VAL A  44     -15.846  12.279   5.842  1.00 96.93           H  
ATOM    663  CA  VAL A  44     -14.598  11.013   4.662  1.00 96.93           C  
ATOM    664  HA  VAL A  44     -13.603  11.153   4.238  1.00 96.93           H  
ATOM    665  C   VAL A  44     -15.575  10.977   3.499  1.00 96.93           C  
ATOM    666  CB  VAL A  44     -14.600   9.656   5.390  1.00 96.93           C  
ATOM    667  HB  VAL A  44     -14.337   8.896   4.655  1.00 96.93           H  
ATOM    668  O   VAL A  44     -16.705  11.456   3.596  1.00 96.93           O  
ATOM    669  CG1 VAL A  44     -13.548   9.596   6.501  1.00 96.93           C  
ATOM    670 HG11 VAL A  44     -13.841  10.238   7.331  1.00 96.93           H  
ATOM    671 HG12 VAL A  44     -12.584   9.930   6.116  1.00 96.93           H  
ATOM    672 HG13 VAL A  44     -13.446   8.572   6.860  1.00 96.93           H  
ATOM    673  CG2 VAL A  44     -15.969   9.281   5.968  1.00 96.93           C  
ATOM    674 HG21 VAL A  44     -16.716   9.223   5.176  1.00 96.93           H  
ATOM    675 HG22 VAL A  44     -15.900   8.303   6.443  1.00 96.93           H  
ATOM    676 HG23 VAL A  44     -16.287  10.023   6.701  1.00 96.93           H  
ATOM    677  N   MET A  45     -15.159  10.333   2.410  1.00 97.64           N  
ATOM    678  H   MET A  45     -14.219   9.963   2.398  1.00 97.64           H  
ATOM    679  CA  MET A  45     -16.054   9.950   1.327  1.00 97.64           C  
ATOM    680  HA  MET A  45     -16.965  10.546   1.388  1.00 97.64           H  
ATOM    681  C   MET A  45     -16.437   8.476   1.456  1.00 97.64           C  
ATOM    682  CB  MET A  45     -15.401  10.264  -0.016  1.00 97.64           C  
ATOM    683  HB2 MET A  45     -14.504   9.656  -0.137  1.00 97.64           H  
ATOM    684  HB3 MET A  45     -15.118  11.317  -0.031  1.00 97.64           H  
ATOM    685  O   MET A  45     -15.585   7.589   1.415  1.00 97.64           O  
ATOM    686  CG  MET A  45     -16.365   9.985  -1.170  1.00 97.64           C  
ATOM    687  HG2 MET A  45     -17.270  10.576  -1.032  1.00 97.64           H  
ATOM    688  HG3 MET A  45     -16.644   8.931  -1.153  1.00 97.64           H  
ATOM    689  SD  MET A  45     -15.661  10.359  -2.790  1.00 97.64           S  
ATOM    690  CE  MET A  45     -15.778  12.171  -2.783  1.00 97.64           C  
ATOM    691  HE1 MET A  45     -15.338  12.579  -3.693  1.00 97.64           H  
ATOM    692  HE2 MET A  45     -15.246  12.575  -1.922  1.00 97.64           H  
ATOM    693  HE3 MET A  45     -16.822  12.478  -2.723  1.00 97.64           H  
ATOM    694  N   CYS A  46     -17.735   8.225   1.563  1.00 97.47           N  
ATOM    695  H   CYS A  46     -18.366   9.010   1.639  1.00 97.47           H  
ATOM    696  CA  CYS A  46     -18.315   6.900   1.647  1.00 97.47           C  
ATOM    697  HA  CYS A  46     -17.559   6.232   2.058  1.00 97.47           H  
ATOM    698  C   CYS A  46     -18.754   6.391   0.275  1.00 97.47           C  
ATOM    699  CB  CYS A  46     -19.494   6.929   2.618  1.00 97.47           C  
ATOM    700  HB2 CYS A  46     -19.927   5.930   2.679  1.00 97.47           H  
ATOM    701  HB3 CYS A  46     -20.253   7.604   2.225  1.00 97.47           H  
ATOM    702  O   CYS A  46     -19.415   7.117  -0.471  1.00 97.47           O  
ATOM    703  SG  CYS A  46     -19.065   7.472   4.288  1.00 97.47           S  
ATOM    704  N   ASP A  47     -18.451   5.132  -0.031  1.00 97.91           N  
ATOM    705  H   ASP A  47     -17.917   4.608   0.648  1.00 97.91           H  
ATOM    706  CA  ASP A  47     -19.105   4.380  -1.102  1.00 97.91           C  
ATOM    707  HA  ASP A  47     -19.546   5.084  -1.808  1.00 97.91           H  
ATOM    708  C   ASP A  47     -20.242   3.541  -0.516  1.00 97.91           C  
ATOM    709  CB  ASP A  47     -18.076   3.575  -1.893  1.00 97.91           C  
ATOM    710  HB2 ASP A  47     -17.409   4.287  -2.379  1.00 97.91           H  
ATOM    711  HB3 ASP A  47     -17.462   2.976  -1.221  1.00 97.91           H  
ATOM    712  O   ASP A  47     -20.033   2.624   0.284  1.00 97.91           O  
ATOM    713  CG  ASP A  47     -18.636   2.658  -2.976  1.00 97.91           C  
ATOM    714  OD1 ASP A  47     -19.864   2.479  -3.130  1.00 97.91           O  
ATOM    715  OD2 ASP A  47     -17.795   2.166  -3.759  1.00 97.91           O  
ATOM    716  N   THR A  48     -21.462   3.901  -0.908  1.00 96.72           N  
ATOM    717  H   THR A  48     -21.545   4.626  -1.606  1.00 96.72           H  
ATOM    718  CA  THR A  48     -22.712   3.379  -0.344  1.00 96.72           C  
ATOM    719  HA  THR A  48     -22.531   3.007   0.664  1.00 96.72           H  
ATOM    720  C   THR A  48     -23.293   2.219  -1.155  1.00 96.72           C  
ATOM    721  CB  THR A  48     -23.759   4.499  -0.248  1.00 96.72           C  
ATOM    722  HB  THR A  48     -24.657   4.117   0.237  1.00 96.72           H  
ATOM    723  O   THR A  48     -24.285   1.632  -0.728  1.00 96.72           O  
ATOM    724  CG2 THR A  48     -23.264   5.724   0.525  1.00 96.72           C  
ATOM    725 HG21 THR A  48     -22.473   6.234  -0.027  1.00 96.72           H  
ATOM    726 HG22 THR A  48     -24.095   6.413   0.679  1.00 96.72           H  
ATOM    727 HG23 THR A  48     -22.884   5.413   1.498  1.00 96.72           H  
ATOM    728  OG1 THR A  48     -24.062   4.880  -1.568  1.00 96.72           O  
ATOM    729  HG1 THR A  48     -24.345   5.797  -1.612  1.00 96.72           H  
ATOM    730  N   LYS A  49     -22.710   1.873  -2.316  1.00 96.64           N  
ATOM    731  H   LYS A  49     -21.858   2.350  -2.575  1.00 96.64           H  
ATOM    732  CA  LYS A  49     -23.310   0.916  -3.264  1.00 96.64           C  
ATOM    733  HA  LYS A  49     -24.211   0.485  -2.826  1.00 96.64           H  
ATOM    734  C   LYS A  49     -22.421  -0.276  -3.587  1.00 96.64           C  
ATOM    735  CB  LYS A  49     -23.706   1.627  -4.569  1.00 96.64           C  
ATOM    736  HB2 LYS A  49     -24.134   0.890  -5.248  1.00 96.64           H  
ATOM    737  HB3 LYS A  49     -22.809   2.027  -5.042  1.00 96.64           H  
ATOM    738  O   LYS A  49     -22.927  -1.395  -3.673  1.00 96.64           O  
ATOM    739  CG  LYS A  49     -24.714   2.774  -4.422  1.00 96.64           C  
ATOM    740  HG2 LYS A  49     -24.935   3.136  -5.426  1.00 96.64           H  
ATOM    741  HG3 LYS A  49     -24.252   3.581  -3.853  1.00 96.64           H  
ATOM    742  CD  LYS A  49     -26.040   2.411  -3.747  1.00 96.64           C  
ATOM    743  HD2 LYS A  49     -25.870   2.236  -2.684  1.00 96.64           H  
ATOM    744  HD3 LYS A  49     -26.457   1.515  -4.206  1.00 96.64           H  
ATOM    745  CE  LYS A  49     -27.003   3.589  -3.929  1.00 96.64           C  
ATOM    746  HE2 LYS A  49     -26.495   4.508  -3.639  1.00 96.64           H  
ATOM    747  HE3 LYS A  49     -27.242   3.677  -4.989  1.00 96.64           H  
ATOM    748  NZ  LYS A  49     -28.239   3.433  -3.127  1.00 96.64           N  
ATOM    749  HZ1 LYS A  49     -28.949   4.076  -3.448  1.00 96.64           H  
ATOM    750  HZ2 LYS A  49     -28.051   3.721  -2.177  1.00 96.64           H  
ATOM    751  HZ3 LYS A  49     -28.596   2.489  -3.145  1.00 96.64           H  
ATOM    752  N   THR A  50     -21.121  -0.064  -3.793  1.00 97.29           N  
ATOM    753  H   THR A  50     -20.743   0.864  -3.666  1.00 97.29           H  
ATOM    754  CA  THR A  50     -20.232  -1.129  -4.281  1.00 97.29           C  
ATOM    755  HA  THR A  50     -20.630  -1.506  -5.223  1.00 97.29           H  
ATOM    756  C   THR A  50     -20.176  -2.267  -3.273  1.00 97.29           C  
ATOM    757  CB  THR A  50     -18.812  -0.622  -4.544  1.00 97.29           C  
ATOM    758  HB  THR A  50     -18.351  -0.333  -3.599  1.00 97.29           H  
ATOM    759  O   THR A  50     -19.878  -2.037  -2.104  1.00 97.29           O  
ATOM    760  CG2 THR A  50     -17.931  -1.669  -5.222  1.00 97.29           C  
ATOM    761 HG21 THR A  50     -16.962  -1.227  -5.454  1.00 97.29           H  
ATOM    762 HG22 THR A  50     -18.397  -2.008  -6.147  1.00 97.29           H  
ATOM    763 HG23 THR A  50     -17.775  -2.517  -4.555  1.00 97.29           H  
ATOM    764  OG1 THR A  50     -18.850   0.493  -5.398  1.00 97.29           O  
ATOM    765  HG1 THR A  50     -18.551   1.206  -4.830  1.00 97.29           H  
ATOM    766  N   ASP A  51     -20.451  -3.496  -3.717  1.00 96.20           N  
ATOM    767  H   ASP A  51     -20.723  -3.614  -4.682  1.00 96.20           H  
ATOM    768  CA  ASP A  51     -20.397  -4.694  -2.865  1.00 96.20           C  
ATOM    769  HA  ASP A  51     -20.855  -5.511  -3.423  1.00 96.20           H  
ATOM    770  C   ASP A  51     -21.228  -4.560  -1.567  1.00 96.20           C  
ATOM    771  CB  ASP A  51     -18.925  -5.081  -2.642  1.00 96.20           C  
ATOM    772  HB2 ASP A  51     -18.421  -5.142  -3.607  1.00 96.20           H  
ATOM    773  HB3 ASP A  51     -18.427  -4.311  -2.052  1.00 96.20           H  
ATOM    774  O   ASP A  51     -20.786  -4.918  -0.482  1.00 96.20           O  
ATOM    775  CG  ASP A  51     -18.788  -6.431  -1.943  1.00 96.20           C  
ATOM    776  OD1 ASP A  51     -19.428  -7.386  -2.432  1.00 96.20           O  
ATOM    777  OD2 ASP A  51     -18.010  -6.494  -0.965  1.00 96.20           O  
ATOM    778  N   GLY A  52     -22.420  -3.960  -1.651  1.00 94.52           N  
ATOM    779  H   GLY A  52     -22.708  -3.584  -2.543  1.00 94.52           H  
ATOM    780  CA  GLY A  52     -23.285  -3.720  -0.487  1.00 94.52           C  
ATOM    781  HA2 GLY A  52     -23.219  -4.566   0.197  1.00 94.52           H  
ATOM    782  HA3 GLY A  52     -24.317  -3.640  -0.828  1.00 94.52           H  
ATOM    783  C   GLY A  52     -22.960  -2.449   0.307  1.00 94.52           C  
ATOM    784  O   GLY A  52     -23.640  -2.162   1.288  1.00 94.52           O  
ATOM    785  N   GLY A  53     -21.968  -1.668  -0.126  1.00 95.75           N  
ATOM    786  H   GLY A  53     -21.397  -1.999  -0.890  1.00 95.75           H  
ATOM    787  CA  GLY A  53     -21.647  -0.365   0.447  1.00 95.75           C  
ATOM    788  HA2 GLY A  53     -22.577   0.185   0.591  1.00 95.75           H  
ATOM    789  HA3 GLY A  53     -21.025   0.194  -0.252  1.00 95.75           H  
ATOM    790  C   GLY A  53     -20.929  -0.430   1.795  1.00 95.75           C  
ATOM    791  O   GLY A  53     -20.371  -1.455   2.200  1.00 95.75           O  
ATOM    792  N   GLY A  54     -20.927   0.711   2.481  1.00 95.88           N  
ATOM    793  H   GLY A  54     -21.366   1.519   2.062  1.00 95.88           H  
ATOM    794  CA  GLY A  54     -20.322   0.868   3.800  1.00 95.88           C  
ATOM    795  HA2 GLY A  54     -20.498  -0.028   4.394  1.00 95.88           H  
ATOM    796  HA3 GLY A  54     -20.812   1.713   4.282  1.00 95.88           H  
ATOM    797  C   GLY A  54     -18.824   1.154   3.792  1.00 95.88           C  
ATOM    798  O   GLY A  54     -18.183   1.064   4.836  1.00 95.88           O  
ATOM    799  N   TRP A  55     -18.259   1.497   2.637  1.00 97.91           N  
ATOM    800  H   TRP A  55     -18.849   1.615   1.825  1.00 97.91           H  
ATOM    801  CA  TRP A  55     -16.822   1.681   2.478  1.00 97.91           C  
ATOM    802  HA  TRP A  55     -16.287   1.046   3.185  1.00 97.91           H  
ATOM    803  C   TRP A  55     -16.389   3.120   2.724  1.00 97.91           C  
ATOM    804  CB  TRP A  55     -16.417   1.266   1.074  1.00 97.91           C  
ATOM    805  HB2 TRP A  55     -16.894   1.953   0.376  1.00 97.91           H  
ATOM    806  HB3 TRP A  55     -15.337   1.389   0.997  1.00 97.91           H  
ATOM    807  O   TRP A  55     -16.984   4.039   2.172  1.00 97.91           O  
ATOM    808  CG  TRP A  55     -16.738  -0.126   0.658  1.00 97.91           C  
ATOM    809  CD1 TRP A  55     -17.827  -0.534  -0.029  1.00 97.91           C  
ATOM    810  HD1 TRP A  55     -18.629   0.106  -0.364  1.00 97.91           H  
ATOM    811  CD2 TRP A  55     -15.932  -1.313   0.874  1.00 97.91           C  
ATOM    812  CE2 TRP A  55     -16.603  -2.431   0.306  1.00 97.91           C  
ATOM    813  CE3 TRP A  55     -14.682  -1.535   1.482  1.00 97.91           C  
ATOM    814  HE3 TRP A  55     -14.154  -0.691   1.898  1.00 97.91           H  
ATOM    815  NE1 TRP A  55     -17.759  -1.899  -0.222  1.00 97.91           N  
ATOM    816  HE1 TRP A  55     -18.481  -2.412  -0.708  1.00 97.91           H  
ATOM    817  CH2 TRP A  55     -14.813  -3.913   0.975  1.00 97.91           C  
ATOM    818  HH2 TRP A  55     -14.387  -4.904   1.025  1.00 97.91           H  
ATOM    819  CZ2 TRP A  55     -16.059  -3.721   0.355  1.00 97.91           C  
ATOM    820  HZ2 TRP A  55     -16.597  -4.559  -0.063  1.00 97.91           H  
ATOM    821  CZ3 TRP A  55     -14.119  -2.821   1.524  1.00 97.91           C  
ATOM    822  HZ3 TRP A  55     -13.156  -2.978   1.987  1.00 97.91           H  
ATOM    823  N   ILE A  56     -15.295   3.304   3.459  1.00 97.72           N  
ATOM    824  H   ILE A  56     -14.865   2.492   3.877  1.00 97.72           H  
ATOM    825  CA  ILE A  56     -14.536   4.554   3.525  1.00 97.72           C  
ATOM    826  HA  ILE A  56     -15.204   5.405   3.389  1.00 97.72           H  
ATOM    827  C   ILE A  56     -13.520   4.535   2.384  1.00 97.72           C  
ATOM    828  CB  ILE A  56     -13.840   4.688   4.901  1.00 97.72           C  
ATOM    829  HB  ILE A  56     -13.228   3.801   5.066  1.00 97.72           H  
ATOM    830  O   ILE A  56     -12.638   3.676   2.359  1.00 97.72           O  
ATOM    831  CG1 ILE A  56     -14.879   4.789   6.040  1.00 97.72           C  
ATOM    832 HG12 ILE A  56     -15.681   4.068   5.881  1.00 97.72           H  
ATOM    833 HG13 ILE A  56     -15.307   5.791   6.036  1.00 97.72           H  
ATOM    834  CG2 ILE A  56     -12.921   5.925   4.917  1.00 97.72           C  
ATOM    835 HG21 ILE A  56     -13.488   6.817   4.649  1.00 97.72           H  
ATOM    836 HG22 ILE A  56     -12.480   6.065   5.904  1.00 97.72           H  
ATOM    837 HG23 ILE A  56     -12.099   5.801   4.212  1.00 97.72           H  
ATOM    838  CD1 ILE A  56     -14.316   4.522   7.438  1.00 97.72           C  
ATOM    839 HD11 ILE A  56     -15.122   4.592   8.169  1.00 97.72           H  
ATOM    840 HD12 ILE A  56     -13.892   3.519   7.479  1.00 97.72           H  
ATOM    841 HD13 ILE A  56     -13.554   5.258   7.695  1.00 97.72           H  
ATOM    842  N   ILE A  57     -13.628   5.465   1.434  1.00 98.64           N  
ATOM    843  H   ILE A  57     -14.351   6.164   1.520  1.00 98.64           H  
ATOM    844  CA  ILE A  57     -12.627   5.639   0.377  1.00 98.64           C  
ATOM    845  HA  ILE A  57     -12.256   4.661   0.068  1.00 98.64           H  
ATOM    846  C   ILE A  57     -11.459   6.432   0.952  1.00 98.64           C  
ATOM    847  CB  ILE A  57     -13.222   6.333  -0.864  1.00 98.64           C  
ATOM    848  HB  ILE A  57     -13.618   7.303  -0.562  1.00 98.64           H  
ATOM    849  O   ILE A  57     -11.653   7.534   1.462  1.00 98.64           O  
ATOM    850  CG1 ILE A  57     -14.363   5.496  -1.475  1.00 98.64           C  
ATOM    851 HG12 ILE A  57     -13.938   4.644  -2.005  1.00 98.64           H  
ATOM    852 HG13 ILE A  57     -15.023   5.112  -0.697  1.00 98.64           H  
ATOM    853  CG2 ILE A  57     -12.124   6.535  -1.929  1.00 98.64           C  
ATOM    854 HG21 ILE A  57     -11.695   5.576  -2.221  1.00 98.64           H  
ATOM    855 HG22 ILE A  57     -12.528   7.021  -2.817  1.00 98.64           H  
ATOM    856 HG23 ILE A  57     -11.324   7.173  -1.551  1.00 98.64           H  
ATOM    857  CD1 ILE A  57     -15.228   6.299  -2.447  1.00 98.64           C  
ATOM    858 HD11 ILE A  57     -15.860   6.987  -1.885  1.00 98.64           H  
ATOM    859 HD12 ILE A  57     -14.630   6.855  -3.169  1.00 98.64           H  
ATOM    860 HD13 ILE A  57     -15.852   5.600  -3.003  1.00 98.64           H  
ATOM    861  N   PHE A  58     -10.247   5.892   0.836  1.00 98.68           N  
ATOM    862  H   PHE A  58     -10.158   4.993   0.384  1.00 98.68           H  
ATOM    863  CA  PHE A  58      -9.034   6.567   1.301  1.00 98.68           C  
ATOM    864  HA  PHE A  58      -9.331   7.476   1.823  1.00 98.68           H  
ATOM    865  C   PHE A  58      -8.099   7.006   0.176  1.00 98.68           C  
ATOM    866  CB  PHE A  58      -8.310   5.695   2.319  1.00 98.68           C  
ATOM    867  HB2 PHE A  58      -7.590   6.318   2.849  1.00 98.68           H  
ATOM    868  HB3 PHE A  58      -9.035   5.346   3.055  1.00 98.68           H  
ATOM    869  O   PHE A  58      -7.205   7.815   0.404  1.00 98.68           O  
ATOM    870  CG  PHE A  58      -7.570   4.515   1.727  1.00 98.68           C  
ATOM    871  CD1 PHE A  58      -8.207   3.268   1.631  1.00 98.68           C  
ATOM    872  HD1 PHE A  58      -9.241   3.171   1.927  1.00 98.68           H  
ATOM    873  CD2 PHE A  58      -6.236   4.658   1.298  1.00 98.68           C  
ATOM    874  HD2 PHE A  58      -5.749   5.621   1.343  1.00 98.68           H  
ATOM    875  CE1 PHE A  58      -7.488   2.144   1.192  1.00 98.68           C  
ATOM    876  HE1 PHE A  58      -7.960   1.173   1.165  1.00 98.68           H  
ATOM    877  CE2 PHE A  58      -5.522   3.541   0.838  1.00 98.68           C  
ATOM    878  HE2 PHE A  58      -4.492   3.648   0.532  1.00 98.68           H  
ATOM    879  CZ  PHE A  58      -6.139   2.279   0.820  1.00 98.68           C  
ATOM    880  HZ  PHE A  58      -5.571   1.408   0.527  1.00 98.68           H  
ATOM    881  N   GLN A  59      -8.297   6.492  -1.034  1.00 98.80           N  
ATOM    882  H   GLN A  59      -9.017   5.795  -1.152  1.00 98.80           H  
ATOM    883  CA  GLN A  59      -7.584   6.924  -2.226  1.00 98.80           C  
ATOM    884  HA  GLN A  59      -7.217   7.939  -2.076  1.00 98.80           H  
ATOM    885  C   GLN A  59      -8.550   6.920  -3.400  1.00 98.80           C  
ATOM    886  CB  GLN A  59      -6.389   5.992  -2.462  1.00 98.80           C  
ATOM    887  HB2 GLN A  59      -5.820   5.936  -1.534  1.00 98.80           H  
ATOM    888  HB3 GLN A  59      -6.737   4.988  -2.702  1.00 98.80           H  
ATOM    889  O   GLN A  59      -9.297   5.953  -3.576  1.00 98.80           O  
ATOM    890  CG  GLN A  59      -5.438   6.484  -3.557  1.00 98.80           C  
ATOM    891  HG2 GLN A  59      -4.433   6.189  -3.256  1.00 98.80           H  
ATOM    892  HG3 GLN A  59      -5.458   7.573  -3.605  1.00 98.80           H  
ATOM    893  CD  GLN A  59      -5.672   5.922  -4.958  1.00 98.80           C  
ATOM    894  NE2 GLN A  59      -4.668   6.048  -5.795  1.00 98.80           N  
ATOM    895 HE21 GLN A  59      -3.786   6.381  -5.433  1.00 98.80           H  
ATOM    896 HE22 GLN A  59      -4.721   5.577  -6.687  1.00 98.80           H  
ATOM    897  OE1 GLN A  59      -6.698   5.368  -5.331  1.00 98.80           O  
ATOM    898  N   ARG A  60      -8.543   7.990  -4.197  1.00 98.81           N  
ATOM    899  H   ARG A  60      -7.974   8.781  -3.934  1.00 98.81           H  
ATOM    900  CA  ARG A  60      -9.394   8.099  -5.383  1.00 98.81           C  
ATOM    901  HA  ARG A  60      -9.628   7.093  -5.732  1.00 98.81           H  
ATOM    902  C   ARG A  60      -8.690   8.830  -6.516  1.00 98.81           C  
ATOM    903  CB  ARG A  60     -10.702   8.787  -4.980  1.00 98.81           C  
ATOM    904  HB2 ARG A  60     -10.496   9.805  -4.648  1.00 98.81           H  
ATOM    905  HB3 ARG A  60     -11.150   8.234  -4.154  1.00 98.81           H  
ATOM    906  O   ARG A  60      -8.201   9.940  -6.326  1.00 98.81           O  
ATOM    907  CG  ARG A  60     -11.679   8.820  -6.152  1.00 98.81           C  
ATOM    908  HG2 ARG A  60     -11.291   9.505  -6.906  1.00 98.81           H  
ATOM    909  HG3 ARG A  60     -11.769   7.828  -6.594  1.00 98.81           H  
ATOM    910  CD  ARG A  60     -13.055   9.292  -5.696  1.00 98.81           C  
ATOM    911  HD2 ARG A  60     -12.965  10.285  -5.256  1.00 98.81           H  
ATOM    912  HD3 ARG A  60     -13.427   8.594  -4.946  1.00 98.81           H  
ATOM    913  NE  ARG A  60     -13.976   9.341  -6.840  1.00 98.81           N  
ATOM    914  HE  ARG A  60     -13.544   9.391  -7.752  1.00 98.81           H  
ATOM    915  NH1 ARG A  60     -15.907   9.383  -5.637  1.00 98.81           N  
ATOM    916 HH11 ARG A  60     -15.344   9.455  -4.801  1.00 98.81           H  
ATOM    917 HH12 ARG A  60     -16.904   9.539  -5.590  1.00 98.81           H  
ATOM    918  NH2 ARG A  60     -16.021   9.318  -7.853  1.00 98.81           N  
ATOM    919 HH21 ARG A  60     -17.027   9.278  -7.780  1.00 98.81           H  
ATOM    920 HH22 ARG A  60     -15.564   9.301  -8.754  1.00 98.81           H  
ATOM    921  CZ  ARG A  60     -15.289   9.331  -6.774  1.00 98.81           C  
ATOM    922  N   ARG A  61      -8.687   8.210  -7.698  1.00 98.49           N  
ATOM    923  H   ARG A  61      -9.088   7.283  -7.717  1.00 98.49           H  
ATOM    924  CA  ARG A  61      -8.111   8.708  -8.954  1.00 98.49           C  
ATOM    925  HA  ARG A  61      -7.864   9.766  -8.864  1.00 98.49           H  
ATOM    926  C   ARG A  61      -9.130   8.529 -10.075  1.00 98.49           C  
ATOM    927  CB  ARG A  61      -6.839   7.924  -9.301  1.00 98.49           C  
ATOM    928  HB2 ARG A  61      -7.145   6.922  -9.600  1.00 98.49           H  
ATOM    929  HB3 ARG A  61      -6.342   8.407 -10.142  1.00 98.49           H  
ATOM    930  O   ARG A  61      -9.523   7.396 -10.366  1.00 98.49           O  
ATOM    931  CG  ARG A  61      -5.814   7.755  -8.185  1.00 98.49           C  
ATOM    932  HG2 ARG A  61      -6.299   7.248  -7.351  1.00 98.49           H  
ATOM    933  HG3 ARG A  61      -5.003   7.121  -8.542  1.00 98.49           H  
ATOM    934  CD  ARG A  61      -5.221   9.065  -7.686  1.00 98.49           C  
ATOM    935  HD2 ARG A  61      -4.484   8.826  -6.919  1.00 98.49           H  
ATOM    936  HD3 ARG A  61      -6.008   9.661  -7.223  1.00 98.49           H  
ATOM    937  NE  ARG A  61      -4.592   9.868  -8.747  1.00 98.49           N  
ATOM    938  HE  ARG A  61      -5.101  10.683  -9.056  1.00 98.49           H  
ATOM    939  NH1 ARG A  61      -2.598   8.703  -8.927  1.00 98.49           N  
ATOM    940 HH11 ARG A  61      -2.971   7.925  -8.403  1.00 98.49           H  
ATOM    941 HH12 ARG A  61      -1.675   8.633  -9.331  1.00 98.49           H  
ATOM    942  NH2 ARG A  61      -2.849  10.651  -9.957  1.00 98.49           N  
ATOM    943 HH21 ARG A  61      -1.890  10.537 -10.251  1.00 98.49           H  
ATOM    944 HH22 ARG A  61      -3.358  11.513 -10.091  1.00 98.49           H  
ATOM    945  CZ  ARG A  61      -3.361   9.729  -9.198  1.00 98.49           C  
ATOM    946  N   ILE A  62      -9.556   9.618 -10.705  1.00 97.75           N  
ATOM    947  H   ILE A  62      -9.065  10.479 -10.513  1.00 97.75           H  
ATOM    948  CA  ILE A  62     -10.644   9.611 -11.696  1.00 97.75           C  
ATOM    949  HA  ILE A  62     -10.742   8.602 -12.096  1.00 97.75           H  
ATOM    950  C   ILE A  62     -10.406  10.506 -12.917  1.00 97.75           C  
ATOM    951  CB  ILE A  62     -11.996   9.982 -11.041  1.00 97.75           C  
ATOM    952  HB  ILE A  62     -12.760   9.877 -11.810  1.00 97.75           H  
ATOM    953  O   ILE A  62     -11.065  10.295 -13.933  1.00 97.75           O  
ATOM    954  CG1 ILE A  62     -12.033  11.439 -10.531  1.00 97.75           C  
ATOM    955 HG12 ILE A  62     -11.767  12.106 -11.350  1.00 97.75           H  
ATOM    956 HG13 ILE A  62     -11.307  11.576  -9.729  1.00 97.75           H  
ATOM    957  CG2 ILE A  62     -12.358   9.014  -9.906  1.00 97.75           C  
ATOM    958 HG21 ILE A  62     -12.105   7.993 -10.192  1.00 97.75           H  
ATOM    959 HG22 ILE A  62     -13.426   9.070  -9.694  1.00 97.75           H  
ATOM    960 HG23 ILE A  62     -11.781   9.267  -9.017  1.00 97.75           H  
ATOM    961  CD1 ILE A  62     -13.411  11.883 -10.034  1.00 97.75           C  
ATOM    962 HD11 ILE A  62     -13.651  11.400  -9.087  1.00 97.75           H  
ATOM    963 HD12 ILE A  62     -13.403  12.963  -9.891  1.00 97.75           H  
ATOM    964 HD13 ILE A  62     -14.172  11.638 -10.775  1.00 97.75           H  
ATOM    965  N   ASN A  63      -9.525  11.507 -12.834  1.00 96.11           N  
ATOM    966  H   ASN A  63      -8.945  11.589 -12.011  1.00 96.11           H  
ATOM    967  CA  ASN A  63      -9.391  12.524 -13.883  1.00 96.11           C  
ATOM    968  HA  ASN A  63      -9.605  12.056 -14.843  1.00 96.11           H  
ATOM    969  C   ASN A  63      -7.975  13.108 -14.043  1.00 96.11           C  
ATOM    970  CB  ASN A  63     -10.458  13.620 -13.653  1.00 96.11           C  
ATOM    971  HB2 ASN A  63     -10.355  14.387 -14.421  1.00 96.11           H  
ATOM    972  HB3 ASN A  63     -11.445  13.170 -13.760  1.00 96.11           H  
ATOM    973  O   ASN A  63      -7.716  13.741 -15.065  1.00 96.11           O  
ATOM    974  CG  ASN A  63     -10.378  14.306 -12.296  1.00 96.11           C  
ATOM    975  ND2 ASN A  63     -11.481  14.806 -11.782  1.00 96.11           N  
ATOM    976 HD21 ASN A  63     -11.439  15.165 -10.839  1.00 96.11           H  
ATOM    977 HD22 ASN A  63     -12.362  14.745 -12.273  1.00 96.11           H  
ATOM    978  OD1 ASN A  63      -9.334  14.385 -11.678  1.00 96.11           O  
ATOM    979  N   GLY A  64      -7.056  12.873 -13.104  1.00 97.00           N  
ATOM    980  H   GLY A  64      -7.316  12.359 -12.275  1.00 97.00           H  
ATOM    981  CA  GLY A  64      -5.689  13.390 -13.147  1.00 97.00           C  
ATOM    982  HA2 GLY A  64      -5.295  13.285 -14.157  1.00 97.00           H  
ATOM    983  HA3 GLY A  64      -5.081  12.798 -12.462  1.00 97.00           H  
ATOM    984  C   GLY A  64      -5.533  14.856 -12.746  1.00 97.00           C  
ATOM    985  O   GLY A  64      -4.481  15.434 -13.017  1.00 97.00           O  
ATOM    986  N   ASN A  65      -6.545  15.464 -12.122  1.00 97.56           N  
ATOM    987  H   ASN A  65      -7.354  14.911 -11.878  1.00 97.56           H  
ATOM    988  CA  ASN A  65      -6.514  16.871 -11.713  1.00 97.56           C  
ATOM    989  HA  ASN A  65      -6.047  17.457 -12.504  1.00 97.56           H  
ATOM    990  C   ASN A  65      -5.679  17.116 -10.449  1.00 97.56           C  
ATOM    991  CB  ASN A  65      -7.953  17.371 -11.519  1.00 97.56           C  
ATOM    992  HB2 ASN A  65      -8.490  16.690 -10.859  1.00 97.56           H  
ATOM    993  HB3 ASN A  65      -7.927  18.350 -11.041  1.00 97.56           H  
ATOM    994  O   ASN A  65      -5.304  18.257 -10.177  1.00 97.56           O  
ATOM    995  CG  ASN A  65      -8.715  17.534 -12.821  1.00 97.56           C  
ATOM    996  ND2 ASN A  65     -10.020  17.636 -12.748  1.00 97.56           N  
ATOM    997 HD21 ASN A  65     -10.484  17.533 -11.857  1.00 97.56           H  
ATOM    998 HD22 ASN A  65     -10.504  17.785 -13.622  1.00 97.56           H  
ATOM    999  OD1 ASN A  65      -8.174  17.620 -13.910  1.00 97.56           O  
ATOM   1000  N   VAL A  66      -5.371  16.071  -9.675  1.00 98.16           N  
ATOM   1001  H   VAL A  66      -5.739  15.163  -9.918  1.00 98.16           H  
ATOM   1002  CA  VAL A  66      -4.539  16.177  -8.474  1.00 98.16           C  
ATOM   1003  HA  VAL A  66      -4.325  17.228  -8.280  1.00 98.16           H  
ATOM   1004  C   VAL A  66      -3.202  15.479  -8.708  1.00 98.16           C  
ATOM   1005  CB  VAL A  66      -5.300  15.657  -7.240  1.00 98.16           C  
ATOM   1006  HB  VAL A  66      -5.613  14.628  -7.416  1.00 98.16           H  
ATOM   1007  O   VAL A  66      -3.135  14.307  -9.085  1.00 98.16           O  
ATOM   1008  CG1 VAL A  66      -4.448  15.695  -5.965  1.00 98.16           C  
ATOM   1009 HG11 VAL A  66      -5.042  15.334  -5.126  1.00 98.16           H  
ATOM   1010 HG12 VAL A  66      -3.586  15.035  -6.065  1.00 98.16           H  
ATOM   1011 HG13 VAL A  66      -4.118  16.713  -5.756  1.00 98.16           H  
ATOM   1012  CG2 VAL A  66      -6.538  16.529  -6.988  1.00 98.16           C  
ATOM   1013 HG21 VAL A  66      -6.251  17.574  -6.868  1.00 98.16           H  
ATOM   1014 HG22 VAL A  66      -7.052  16.200  -6.085  1.00 98.16           H  
ATOM   1015 HG23 VAL A  66      -7.234  16.446  -7.823  1.00 98.16           H  
ATOM   1016  N   SER A  67      -2.101  16.196  -8.456  1.00 97.86           N  
ATOM   1017  H   SER A  67      -2.210  17.171  -8.216  1.00 97.86           H  
ATOM   1018  CA  SER A  67      -0.771  15.578  -8.405  1.00 97.86           C  
ATOM   1019  HA  SER A  67      -0.641  14.962  -9.296  1.00 97.86           H  
ATOM   1020  C   SER A  67      -0.657  14.688  -7.168  1.00 97.86           C  
ATOM   1021  CB  SER A  67       0.351  16.619  -8.394  1.00 97.86           C  
ATOM   1022  HB2 SER A  67       0.245  17.267  -7.524  1.00 97.86           H  
ATOM   1023  HB3 SER A  67       0.303  17.222  -9.302  1.00 97.86           H  
ATOM   1024  O   SER A  67      -0.889  15.159  -6.056  1.00 97.86           O  
ATOM   1025  OG  SER A  67       1.593  15.943  -8.333  1.00 97.86           O  
ATOM   1026  HG  SER A  67       2.276  16.554  -8.046  1.00 97.86           H  
ATOM   1027  N   PHE A  68      -0.263  13.428  -7.367  1.00 98.59           N  
ATOM   1028  H   PHE A  68      -0.132  13.123  -8.321  1.00 98.59           H  
ATOM   1029  CA  PHE A  68       0.027  12.460  -6.301  1.00 98.59           C  
ATOM   1030  HA  PHE A  68      -0.411  12.813  -5.367  1.00 98.59           H  
ATOM   1031  C   PHE A  68       1.533  12.321  -6.016  1.00 98.59           C  
ATOM   1032  CB  PHE A  68      -0.631  11.108  -6.630  1.00 98.59           C  
ATOM   1033  HB2 PHE A  68      -0.562  10.906  -7.699  1.00 98.59           H  
ATOM   1034  HB3 PHE A  68      -0.074  10.323  -6.119  1.00 98.59           H  
ATOM   1035  O   PHE A  68       1.925  11.600  -5.100  1.00 98.59           O  
ATOM   1036  CG  PHE A  68      -2.075  11.002  -6.181  1.00 98.59           C  
ATOM   1037  CD1 PHE A  68      -2.437  10.064  -5.196  1.00 98.59           C  
ATOM   1038  HD1 PHE A  68      -1.693   9.408  -4.769  1.00 98.59           H  
ATOM   1039  CD2 PHE A  68      -3.051  11.872  -6.698  1.00 98.59           C  
ATOM   1040  HD2 PHE A  68      -2.784  12.598  -7.452  1.00 98.59           H  
ATOM   1041  CE1 PHE A  68      -3.760  10.011  -4.725  1.00 98.59           C  
ATOM   1042  HE1 PHE A  68      -4.025   9.311  -3.948  1.00 98.59           H  
ATOM   1043  CE2 PHE A  68      -4.371  11.825  -6.226  1.00 98.59           C  
ATOM   1044  HE2 PHE A  68      -5.112  12.507  -6.618  1.00 98.59           H  
ATOM   1045  CZ  PHE A  68      -4.726  10.895  -5.236  1.00 98.59           C  
ATOM   1046  HZ  PHE A  68      -5.744  10.857  -4.878  1.00 98.59           H  
ATOM   1047  N   TYR A  69       2.394  13.037  -6.745  1.00 98.67           N  
ATOM   1048  H   TYR A  69       2.037  13.675  -7.442  1.00 98.67           H  
ATOM   1049  CA  TYR A  69       3.821  13.099  -6.428  1.00 98.67           C  
ATOM   1050  HA  TYR A  69       4.137  12.119  -6.072  1.00 98.67           H  
ATOM   1051  C   TYR A  69       4.053  14.103  -5.289  1.00 98.67           C  
ATOM   1052  CB  TYR A  69       4.627  13.406  -7.696  1.00 98.67           C  
ATOM   1053  HB2 TYR A  69       4.356  12.684  -8.466  1.00 98.67           H  
ATOM   1054  HB3 TYR A  69       4.363  14.398  -8.063  1.00 98.67           H  
ATOM   1055  O   TYR A  69       4.296  15.284  -5.536  1.00 98.67           O  
ATOM   1056  CG  TYR A  69       6.125  13.315  -7.484  1.00 98.67           C  
ATOM   1057  CD1 TYR A  69       6.953  14.427  -7.733  1.00 98.67           C  
ATOM   1058  HD1 TYR A  69       6.518  15.362  -8.053  1.00 98.67           H  
ATOM   1059  CD2 TYR A  69       6.691  12.110  -7.024  1.00 98.67           C  
ATOM   1060  HD2 TYR A  69       6.064  11.257  -6.810  1.00 98.67           H  
ATOM   1061  CE1 TYR A  69       8.345  14.330  -7.535  1.00 98.67           C  
ATOM   1062  HE1 TYR A  69       8.976  15.189  -7.710  1.00 98.67           H  
ATOM   1063  CE2 TYR A  69       8.080  12.005  -6.842  1.00 98.67           C  
ATOM   1064  HE2 TYR A  69       8.520  11.079  -6.502  1.00 98.67           H  
ATOM   1065  OH  TYR A  69      10.251  13.010  -6.904  1.00 98.67           O  
ATOM   1066  HH  TYR A  69      10.689  13.859  -7.000  1.00 98.67           H  
ATOM   1067  CZ  TYR A  69       8.911  13.114  -7.093  1.00 98.67           C  
ATOM   1068  N   ARG A  70       3.869  13.628  -4.050  1.00 98.70           N  
ATOM   1069  H   ARG A  70       3.678  12.640  -3.967  1.00 98.70           H  
ATOM   1070  CA  ARG A  70       3.816  14.412  -2.802  1.00 98.70           C  
ATOM   1071  HA  ARG A  70       4.108  15.443  -2.999  1.00 98.70           H  
ATOM   1072  C   ARG A  70       4.795  13.892  -1.747  1.00 98.70           C  
ATOM   1073  CB  ARG A  70       2.384  14.418  -2.233  1.00 98.70           C  
ATOM   1074  HB2 ARG A  70       2.105  13.413  -1.918  1.00 98.70           H  
ATOM   1075  HB3 ARG A  70       2.369  15.041  -1.339  1.00 98.70           H  
ATOM   1076  O   ARG A  70       5.219  12.735  -1.821  1.00 98.70           O  
ATOM   1077  CG  ARG A  70       1.295  14.930  -3.178  1.00 98.70           C  
ATOM   1078  HG2 ARG A  70       1.194  14.266  -4.037  1.00 98.70           H  
ATOM   1079  HG3 ARG A  70       0.349  14.942  -2.636  1.00 98.70           H  
ATOM   1080  CD  ARG A  70       1.611  16.342  -3.652  1.00 98.70           C  
ATOM   1081  HD2 ARG A  70       2.495  16.338  -4.289  1.00 98.70           H  
ATOM   1082  HD3 ARG A  70       1.836  16.949  -2.775  1.00 98.70           H  
ATOM   1083  NE  ARG A  70       0.487  16.915  -4.392  1.00 98.70           N  
ATOM   1084  HE  ARG A  70      -0.138  16.259  -4.839  1.00 98.70           H  
ATOM   1085  NH1 ARG A  70       0.974  19.098  -3.924  1.00 98.70           N  
ATOM   1086 HH11 ARG A  70       0.721  20.076  -3.936  1.00 98.70           H  
ATOM   1087 HH12 ARG A  70       1.448  18.787  -3.088  1.00 98.70           H  
ATOM   1088  NH2 ARG A  70      -0.739  18.579  -5.286  1.00 98.70           N  
ATOM   1089 HH21 ARG A  70      -1.375  17.859  -5.599  1.00 98.70           H  
ATOM   1090 HH22 ARG A  70      -0.994  19.556  -5.304  1.00 98.70           H  
ATOM   1091  CZ  ARG A  70       0.255  18.199  -4.533  1.00 98.70           C  
ATOM   1092  N   GLY A  71       5.154  14.761  -0.802  1.00 98.75           N  
ATOM   1093  H   GLY A  71       4.698  15.662  -0.791  1.00 98.75           H  
ATOM   1094  CA  GLY A  71       6.100  14.454   0.278  1.00 98.75           C  
ATOM   1095  HA2 GLY A  71       6.921  13.855  -0.116  1.00 98.75           H  
ATOM   1096  HA3 GLY A  71       6.528  15.381   0.660  1.00 98.75           H  
ATOM   1097  C   GLY A  71       5.472  13.698   1.453  1.00 98.75           C  
ATOM   1098  O   GLY A  71       4.264  13.440   1.474  1.00 98.75           O  
ATOM   1099  N   TRP A  72       6.287  13.353   2.453  1.00 98.82           N  
ATOM   1100  H   TRP A  72       7.265  13.587   2.357  1.00 98.82           H  
ATOM   1101  CA  TRP A  72       5.863  12.576   3.628  1.00 98.82           C  
ATOM   1102  HA  TRP A  72       5.484  11.607   3.303  1.00 98.82           H  
ATOM   1103  C   TRP A  72       4.740  13.256   4.409  1.00 98.82           C  
ATOM   1104  CB  TRP A  72       7.057  12.330   4.557  1.00 98.82           C  
ATOM   1105  HB2 TRP A  72       7.853  11.856   3.982  1.00 98.82           H  
ATOM   1106  HB3 TRP A  72       7.442  13.287   4.911  1.00 98.82           H  
ATOM   1107  O   TRP A  72       3.757  12.608   4.766  1.00 98.82           O  
ATOM   1108  CG  TRP A  72       6.747  11.457   5.740  1.00 98.82           C  
ATOM   1109  CD1 TRP A  72       6.490  11.867   7.005  1.00 98.82           C  
ATOM   1110  HD1 TRP A  72       6.476  12.900   7.321  1.00 98.82           H  
ATOM   1111  CD2 TRP A  72       6.628  10.007   5.768  1.00 98.82           C  
ATOM   1112  CE2 TRP A  72       6.357   9.594   7.109  1.00 98.82           C  
ATOM   1113  CE3 TRP A  72       6.737   9.002   4.784  1.00 98.82           C  
ATOM   1114  HE3 TRP A  72       6.915   9.288   3.758  1.00 98.82           H  
ATOM   1115  NE1 TRP A  72       6.249  10.774   7.822  1.00 98.82           N  
ATOM   1116  HE1 TRP A  72       6.017  10.860   8.802  1.00 98.82           H  
ATOM   1117  CH2 TRP A  72       6.397   7.258   6.462  1.00 98.82           C  
ATOM   1118  HH2 TRP A  72       6.302   6.209   6.700  1.00 98.82           H  
ATOM   1119  CZ2 TRP A  72       6.249   8.239   7.460  1.00 98.82           C  
ATOM   1120  HZ2 TRP A  72       6.029   7.961   8.480  1.00 98.82           H  
ATOM   1121  CZ3 TRP A  72       6.629   7.644   5.130  1.00 98.82           C  
ATOM   1122  HZ3 TRP A  72       6.719   6.895   4.358  1.00 98.82           H  
ATOM   1123  N   GLU A  73       4.869  14.561   4.655  1.00 98.76           N  
ATOM   1124  H   GLU A  73       5.693  15.032   4.311  1.00 98.76           H  
ATOM   1125  CA  GLU A  73       3.898  15.332   5.438  1.00 98.76           C  
ATOM   1126  HA  GLU A  73       3.759  14.841   6.401  1.00 98.76           H  
ATOM   1127  C   GLU A  73       2.519  15.386   4.760  1.00 98.76           C  
ATOM   1128  CB  GLU A  73       4.476  16.731   5.698  1.00 98.76           C  
ATOM   1129  HB2 GLU A  73       4.593  17.258   4.751  1.00 98.76           H  
ATOM   1130  HB3 GLU A  73       5.458  16.615   6.157  1.00 98.76           H  
ATOM   1131  O   GLU A  73       1.498  15.159   5.410  1.00 98.76           O  
ATOM   1132  CG  GLU A  73       3.587  17.551   6.642  1.00 98.76           C  
ATOM   1133  HG2 GLU A  73       3.342  16.931   7.504  1.00 98.76           H  
ATOM   1134  HG3 GLU A  73       2.657  17.804   6.132  1.00 98.76           H  
ATOM   1135  CD  GLU A  73       4.268  18.840   7.124  1.00 98.76           C  
ATOM   1136  OE1 GLU A  73       4.022  19.200   8.299  1.00 98.76           O  
ATOM   1137  OE2 GLU A  73       5.035  19.438   6.338  1.00 98.76           O  
ATOM   1138  N   GLU A  74       2.481  15.581   3.439  1.00 98.82           N  
ATOM   1139  H   GLU A  74       3.352  15.734   2.951  1.00 98.82           H  
ATOM   1140  CA  GLU A  74       1.238  15.564   2.657  1.00 98.82           C  
ATOM   1141  HA  GLU A  74       0.515  16.246   3.105  1.00 98.82           H  
ATOM   1142  C   GLU A  74       0.599  14.166   2.655  1.00 98.82           C  
ATOM   1143  CB  GLU A  74       1.521  16.022   1.216  1.00 98.82           C  
ATOM   1144  HB2 GLU A  74       2.354  15.432   0.836  1.00 98.82           H  
ATOM   1145  HB3 GLU A  74       0.645  15.811   0.602  1.00 98.82           H  
ATOM   1146  O   GLU A  74      -0.605  14.034   2.847  1.00 98.82           O  
ATOM   1147  CG  GLU A  74       1.857  17.517   1.070  1.00 98.82           C  
ATOM   1148  HG2 GLU A  74       2.704  17.761   1.711  1.00 98.82           H  
ATOM   1149  HG3 GLU A  74       1.001  18.107   1.398  1.00 98.82           H  
ATOM   1150  CD  GLU A  74       2.211  17.865  -0.390  1.00 98.82           C  
ATOM   1151  OE1 GLU A  74       1.406  18.527  -1.096  1.00 98.82           O  
ATOM   1152  OE2 GLU A  74       3.280  17.403  -0.859  1.00 98.82           O  
ATOM   1153  N   TYR A  75       1.378  13.088   2.506  1.00 98.85           N  
ATOM   1154  H   TYR A  75       2.366  13.219   2.346  1.00 98.85           H  
ATOM   1155  CA  TYR A  75       0.832  11.726   2.604  1.00 98.85           C  
ATOM   1156  HA  TYR A  75      -0.070  11.676   1.994  1.00 98.85           H  
ATOM   1157  C   TYR A  75       0.398  11.345   4.022  1.00 98.85           C  
ATOM   1158  CB  TYR A  75       1.834  10.707   2.053  1.00 98.85           C  
ATOM   1159  HB2 TYR A  75       2.854  11.043   2.241  1.00 98.85           H  
ATOM   1160  HB3 TYR A  75       1.706   9.758   2.574  1.00 98.85           H  
ATOM   1161  O   TYR A  75      -0.488  10.504   4.187  1.00 98.85           O  
ATOM   1162  CG  TYR A  75       1.624  10.448   0.580  1.00 98.85           C  
ATOM   1163  CD1 TYR A  75       0.571   9.608   0.172  1.00 98.85           C  
ATOM   1164  HD1 TYR A  75      -0.060   9.141   0.914  1.00 98.85           H  
ATOM   1165  CD2 TYR A  75       2.441  11.070  -0.380  1.00 98.85           C  
ATOM   1166  HD2 TYR A  75       3.247  11.717  -0.069  1.00 98.85           H  
ATOM   1167  CE1 TYR A  75       0.327   9.392  -1.195  1.00 98.85           C  
ATOM   1168  HE1 TYR A  75      -0.494   8.766  -1.512  1.00 98.85           H  
ATOM   1169  CE2 TYR A  75       2.201  10.855  -1.750  1.00 98.85           C  
ATOM   1170  HE2 TYR A  75       2.845  11.311  -2.487  1.00 98.85           H  
ATOM   1171  OH  TYR A  75       0.912   9.791  -3.475  1.00 98.85           O  
ATOM   1172  HH  TYR A  75       1.429  10.380  -4.028  1.00 98.85           H  
ATOM   1173  CZ  TYR A  75       1.138  10.022  -2.158  1.00 98.85           C  
ATOM   1174  N   LYS A  76       0.994  11.953   5.050  1.00 98.81           N  
ATOM   1175  H   LYS A  76       1.755  12.585   4.844  1.00 98.81           H  
ATOM   1176  CA  LYS A  76       0.619  11.758   6.451  1.00 98.81           C  
ATOM   1177  HA  LYS A  76       0.552  10.690   6.659  1.00 98.81           H  
ATOM   1178  C   LYS A  76      -0.761  12.340   6.751  1.00 98.81           C  
ATOM   1179  CB  LYS A  76       1.723  12.342   7.342  1.00 98.81           C  
ATOM   1180  HB2 LYS A  76       2.629  11.753   7.197  1.00 98.81           H  
ATOM   1181  HB3 LYS A  76       1.935  13.373   7.058  1.00 98.81           H  
ATOM   1182  O   LYS A  76      -1.594  11.622   7.306  1.00 98.81           O  
ATOM   1183  CG  LYS A  76       1.332  12.325   8.819  1.00 98.81           C  
ATOM   1184  HG2 LYS A  76       0.542  13.054   9.000  1.00 98.81           H  
ATOM   1185  HG3 LYS A  76       0.956  11.335   9.075  1.00 98.81           H  
ATOM   1186  CD  LYS A  76       2.537  12.671   9.691  1.00 98.81           C  
ATOM   1187  HD2 LYS A  76       3.344  11.966   9.490  1.00 98.81           H  
ATOM   1188  HD3 LYS A  76       2.872  13.682   9.460  1.00 98.81           H  
ATOM   1189  CE  LYS A  76       2.134  12.574  11.160  1.00 98.81           C  
ATOM   1190  HE2 LYS A  76       1.314  13.266  11.352  1.00 98.81           H  
ATOM   1191  HE3 LYS A  76       1.782  11.562  11.359  1.00 98.81           H  
ATOM   1192  NZ  LYS A  76       3.285  12.882  12.030  1.00 98.81           N  
ATOM   1193  HZ1 LYS A  76       3.675  13.795  11.840  1.00 98.81           H  
ATOM   1194  HZ2 LYS A  76       4.004  12.185  11.899  1.00 98.81           H  
ATOM   1195  HZ3 LYS A  76       3.038  12.779  13.004  1.00 98.81           H  
ATOM   1196  N   TYR A  77      -1.006  13.589   6.358  1.00 98.58           N  
ATOM   1197  H   TYR A  77      -0.252  14.106   5.928  1.00 98.58           H  
ATOM   1198  CA  TYR A  77      -2.238  14.318   6.687  1.00 98.58           C  
ATOM   1199  HA  TYR A  77      -2.747  13.794   7.496  1.00 98.58           H  
ATOM   1200  C   TYR A  77      -3.270  14.389   5.555  1.00 98.58           C  
ATOM   1201  CB  TYR A  77      -1.874  15.711   7.210  1.00 98.58           C  
ATOM   1202  HB2 TYR A  77      -2.792  16.250   7.446  1.00 98.58           H  
ATOM   1203  HB3 TYR A  77      -1.366  16.259   6.417  1.00 98.58           H  
ATOM   1204  O   TYR A  77      -4.371  14.883   5.772  1.00 98.58           O  
ATOM   1205  CG  TYR A  77      -1.012  15.694   8.459  1.00 98.58           C  
ATOM   1206  CD1 TYR A  77      -1.482  15.075   9.637  1.00 98.58           C  
ATOM   1207  HD1 TYR A  77      -2.457  14.611   9.649  1.00 98.58           H  
ATOM   1208  CD2 TYR A  77       0.252  16.310   8.446  1.00 98.58           C  
ATOM   1209  HD2 TYR A  77       0.614  16.783   7.545  1.00 98.58           H  
ATOM   1210  CE1 TYR A  77      -0.686  15.073  10.799  1.00 98.58           C  
ATOM   1211  HE1 TYR A  77      -1.043  14.607  11.705  1.00 98.58           H  
ATOM   1212  CE2 TYR A  77       1.039  16.336   9.611  1.00 98.58           C  
ATOM   1213  HE2 TYR A  77       1.993  16.841   9.592  1.00 98.58           H  
ATOM   1214  OH  TYR A  77       1.343  15.740  11.906  1.00 98.58           O  
ATOM   1215  HH  TYR A  77       2.047  16.382  11.789  1.00 98.58           H  
ATOM   1216  CZ  TYR A  77       0.570  15.716  10.788  1.00 98.58           C  
ATOM   1217  N   GLY A  78      -2.946  13.857   4.379  1.00 98.64           N  
ATOM   1218  H   GLY A  78      -1.974  13.649   4.203  1.00 98.64           H  
ATOM   1219  CA  GLY A  78      -3.843  13.816   3.231  1.00 98.64           C  
ATOM   1220  HA2 GLY A  78      -4.878  13.729   3.563  1.00 98.64           H  
ATOM   1221  HA3 GLY A  78      -3.602  12.933   2.638  1.00 98.64           H  
ATOM   1222  C   GLY A  78      -3.735  15.043   2.326  1.00 98.64           C  
ATOM   1223  O   GLY A  78      -3.179  16.081   2.685  1.00 98.64           O  
ATOM   1224  N   PHE A  79      -4.250  14.898   1.108  1.00 98.70           N  
ATOM   1225  H   PHE A  79      -4.746  14.040   0.910  1.00 98.70           H  
ATOM   1226  CA  PHE A  79      -4.276  15.945   0.087  1.00 98.70           C  
ATOM   1227  HA  PHE A  79      -4.520  16.893   0.568  1.00 98.70           H  
ATOM   1228  C   PHE A  79      -5.349  15.657  -0.969  1.00 98.70           C  
ATOM   1229  CB  PHE A  79      -2.892  16.074  -0.580  1.00 98.70           C  
ATOM   1230  HB2 PHE A  79      -2.160  16.350   0.180  1.00 98.70           H  
ATOM   1231  HB3 PHE A  79      -2.914  16.894  -1.297  1.00 98.70           H  
ATOM   1232  O   PHE A  79      -5.876  14.547  -1.065  1.00 98.70           O  
ATOM   1233  CG  PHE A  79      -2.412  14.820  -1.288  1.00 98.70           C  
ATOM   1234  CD1 PHE A  79      -1.585  13.911  -0.606  1.00 98.70           C  
ATOM   1235  HD1 PHE A  79      -1.293  14.114   0.414  1.00 98.70           H  
ATOM   1236  CD2 PHE A  79      -2.801  14.547  -2.613  1.00 98.70           C  
ATOM   1237  HD2 PHE A  79      -3.446  15.234  -3.141  1.00 98.70           H  
ATOM   1238  CE1 PHE A  79      -1.146  12.739  -1.241  1.00 98.70           C  
ATOM   1239  HE1 PHE A  79      -0.511  12.048  -0.706  1.00 98.70           H  
ATOM   1240  CE2 PHE A  79      -2.374  13.367  -3.245  1.00 98.70           C  
ATOM   1241  HE2 PHE A  79      -2.693  13.151  -4.254  1.00 98.70           H  
ATOM   1242  CZ  PHE A  79      -1.544  12.462  -2.559  1.00 98.70           C  
ATOM   1243  HZ  PHE A  79      -1.220  11.551  -3.039  1.00 98.70           H  
ATOM   1244  N   GLY A  80      -5.610  16.649  -1.820  1.00 97.80           N  
ATOM   1245  H   GLY A  80      -5.214  17.554  -1.612  1.00 97.80           H  
ATOM   1246  CA  GLY A  80      -6.683  16.608  -2.812  1.00 97.80           C  
ATOM   1247  HA2 GLY A  80      -6.850  15.585  -3.150  1.00 97.80           H  
ATOM   1248  HA3 GLY A  80      -6.408  17.211  -3.677  1.00 97.80           H  
ATOM   1249  C   GLY A  80      -7.986  17.157  -2.246  1.00 97.80           C  
ATOM   1250  O   GLY A  80      -7.983  17.822  -1.214  1.00 97.80           O  
ATOM   1251  N   ASP A  81      -9.083  16.920  -2.957  1.00 94.96           N  
ATOM   1252  H   ASP A  81      -9.038  16.303  -3.755  1.00 94.96           H  
ATOM   1253  CA  ASP A  81     -10.380  17.503  -2.619  1.00 94.96           C  
ATOM   1254  HA  ASP A  81     -10.453  17.605  -1.537  1.00 94.96           H  
ATOM   1255  C   ASP A  81     -11.515  16.586  -3.095  1.00 94.96           C  
ATOM   1256  CB  ASP A  81     -10.471  18.910  -3.234  1.00 94.96           C  
ATOM   1257  HB2 ASP A  81     -10.620  18.823  -4.311  1.00 94.96           H  
ATOM   1258  HB3 ASP A  81      -9.532  19.437  -3.069  1.00 94.96           H  
ATOM   1259  O   ASP A  81     -11.474  16.035  -4.203  1.00 94.96           O  
ATOM   1260  CG  ASP A  81     -11.606  19.735  -2.631  1.00 94.96           C  
ATOM   1261  OD1 ASP A  81     -12.731  19.196  -2.601  1.00 94.96           O  
ATOM   1262  OD2 ASP A  81     -11.335  20.881  -2.222  1.00 94.96           O  
ATOM   1263  N   PHE A  82     -12.541  16.419  -2.260  1.00 95.66           N  
ATOM   1264  H   PHE A  82     -12.592  17.030  -1.457  1.00 95.66           H  
ATOM   1265  CA  PHE A  82     -13.722  15.633  -2.602  1.00 95.66           C  
ATOM   1266  HA  PHE A  82     -13.393  14.646  -2.927  1.00 95.66           H  
ATOM   1267  C   PHE A  82     -14.514  16.233  -3.773  1.00 95.66           C  
ATOM   1268  CB  PHE A  82     -14.615  15.482  -1.363  1.00 95.66           C  
ATOM   1269  HB2 PHE A  82     -14.937  16.476  -1.050  1.00 95.66           H  
ATOM   1270  HB3 PHE A  82     -15.508  14.932  -1.660  1.00 95.66           H  
ATOM   1271  O   PHE A  82     -15.061  15.463  -4.565  1.00 95.66           O  
ATOM   1272  CG  PHE A  82     -13.995  14.759  -0.176  1.00 95.66           C  
ATOM   1273  CD1 PHE A  82     -13.278  13.559  -0.355  1.00 95.66           C  
ATOM   1274  HD1 PHE A  82     -13.138  13.152  -1.345  1.00 95.66           H  
ATOM   1275  CD2 PHE A  82     -14.132  15.286   1.123  1.00 95.66           C  
ATOM   1276  HD2 PHE A  82     -14.643  16.224   1.278  1.00 95.66           H  
ATOM   1277  CE1 PHE A  82     -12.718  12.892   0.748  1.00 95.66           C  
ATOM   1278  HE1 PHE A  82     -12.148  11.986   0.605  1.00 95.66           H  
ATOM   1279  CE2 PHE A  82     -13.558  14.622   2.221  1.00 95.66           C  
ATOM   1280  HE2 PHE A  82     -13.608  15.065   3.205  1.00 95.66           H  
ATOM   1281  CZ  PHE A  82     -12.857  13.421   2.039  1.00 95.66           C  
ATOM   1282  HZ  PHE A  82     -12.392  12.937   2.885  1.00 95.66           H  
ATOM   1283  N   ASP A  83     -14.520  17.560  -3.926  1.00 93.40           N  
ATOM   1284  H   ASP A  83     -14.025  18.127  -3.253  1.00 93.40           H  
ATOM   1285  CA  ASP A  83     -15.208  18.281  -5.002  1.00 93.40           C  
ATOM   1286  HA  ASP A  83     -16.198  17.848  -5.143  1.00 93.40           H  
ATOM   1287  C   ASP A  83     -14.461  18.163  -6.342  1.00 93.40           C  
ATOM   1288  CB  ASP A  83     -15.382  19.762  -4.611  1.00 93.40           C  
ATOM   1289  HB2 ASP A  83     -15.758  20.301  -5.481  1.00 93.40           H  
ATOM   1290  HB3 ASP A  83     -14.412  20.190  -4.361  1.00 93.40           H  
ATOM   1291  O   ASP A  83     -15.084  18.054  -7.400  1.00 93.40           O  
ATOM   1292  CG  ASP A  83     -16.376  20.000  -3.462  1.00 93.40           C  
ATOM   1293  OD1 ASP A  83     -17.270  19.140  -3.266  1.00 93.40           O  
ATOM   1294  OD2 ASP A  83     -16.318  21.094  -2.858  1.00 93.40           O  
ATOM   1295  N   VAL A  84     -13.121  18.106  -6.315  1.00 93.06           N  
ATOM   1296  H   VAL A  84     -12.680  18.218  -5.413  1.00 93.06           H  
ATOM   1297  CA  VAL A  84     -12.291  17.787  -7.501  1.00 93.06           C  
ATOM   1298  HA  VAL A  84     -12.680  18.345  -8.352  1.00 93.06           H  
ATOM   1299  C   VAL A  84     -12.389  16.297  -7.856  1.00 93.06           C  
ATOM   1300  CB  VAL A  84     -10.824  18.213  -7.274  1.00 93.06           C  
ATOM   1301  HB  VAL A  84     -10.436  17.706  -6.390  1.00 93.06           H  
ATOM   1302  O   VAL A  84     -12.218  15.899  -9.016  1.00 93.06           O  
ATOM   1303  CG1 VAL A  84      -9.912  17.867  -8.462  1.00 93.06           C  
ATOM   1304 HG11 VAL A  84     -10.329  18.277  -9.382  1.00 93.06           H  
ATOM   1305 HG12 VAL A  84      -8.919  18.287  -8.298  1.00 93.06           H  
ATOM   1306 HG13 VAL A  84      -9.805  16.787  -8.554  1.00 93.06           H  
ATOM   1307  CG2 VAL A  84     -10.725  19.731  -7.064  1.00 93.06           C  
ATOM   1308 HG21 VAL A  84      -9.691  20.012  -6.864  1.00 93.06           H  
ATOM   1309 HG22 VAL A  84     -11.083  20.259  -7.947  1.00 93.06           H  
ATOM   1310 HG23 VAL A  84     -11.324  20.038  -6.207  1.00 93.06           H  
ATOM   1311  N   GLY A  85     -12.692  15.473  -6.852  1.00 95.02           N  
ATOM   1312  H   GLY A  85     -12.786  15.887  -5.935  1.00 95.02           H  
ATOM   1313  CA  GLY A  85     -12.956  14.045  -6.965  1.00 95.02           C  
ATOM   1314  HA2 GLY A  85     -13.473  13.852  -7.905  1.00 95.02           H  
ATOM   1315  HA3 GLY A  85     -13.618  13.759  -6.147  1.00 95.02           H  
ATOM   1316  C   GLY A  85     -11.714  13.157  -6.892  1.00 95.02           C  
ATOM   1317  O   GLY A  85     -11.853  11.938  -6.985  1.00 95.02           O  
ATOM   1318  N   GLU A  86     -10.523  13.730  -6.696  1.00 98.60           N  
ATOM   1319  H   GLU A  86     -10.508  14.725  -6.524  1.00 98.60           H  
ATOM   1320  CA  GLU A  86      -9.279  12.996  -6.446  1.00 98.60           C  
ATOM   1321  HA  GLU A  86      -9.504  11.931  -6.387  1.00 98.60           H  
ATOM   1322  C   GLU A  86      -8.667  13.412  -5.114  1.00 98.60           C  
ATOM   1323  CB  GLU A  86      -8.242  13.202  -7.555  1.00 98.60           C  
ATOM   1324  HB2 GLU A  86      -7.329  12.683  -7.265  1.00 98.60           H  
ATOM   1325  HB3 GLU A  86      -8.028  14.266  -7.659  1.00 98.60           H  
ATOM   1326  O   GLU A  86      -8.525  14.601  -4.831  1.00 98.60           O  
ATOM   1327  CG  GLU A  86      -8.695  12.658  -8.905  1.00 98.60           C  
ATOM   1328  HG2 GLU A  86      -9.130  11.671  -8.748  1.00 98.60           H  
ATOM   1329  HG3 GLU A  86      -9.473  13.304  -9.312  1.00 98.60           H  
ATOM   1330  CD  GLU A  86      -7.532  12.538  -9.896  1.00 98.60           C  
ATOM   1331  OE1 GLU A  86      -7.557  11.542 -10.658  1.00 98.60           O  
ATOM   1332  OE2 GLU A  86      -6.602  13.374  -9.908  1.00 98.60           O  
ATOM   1333  N   PHE A  87      -8.286  12.430  -4.302  1.00 98.74           N  
ATOM   1334  H   PHE A  87      -8.384  11.471  -4.601  1.00 98.74           H  
ATOM   1335  CA  PHE A  87      -7.715  12.676  -2.983  1.00 98.74           C  
ATOM   1336  HA  PHE A  87      -6.986  13.483  -3.064  1.00 98.74           H  
ATOM   1337  C   PHE A  87      -6.977  11.450  -2.442  1.00 98.74           C  
ATOM   1338  CB  PHE A  87      -8.822  13.117  -2.005  1.00 98.74           C  
ATOM   1339  HB2 PHE A  87      -9.331  13.997  -2.398  1.00 98.74           H  
ATOM   1340  HB3 PHE A  87      -8.364  13.422  -1.065  1.00 98.74           H  
ATOM   1341  O   PHE A  87      -7.185  10.315  -2.890  1.00 98.74           O  
ATOM   1342  CG  PHE A  87      -9.851  12.044  -1.717  1.00 98.74           C  
ATOM   1343  CD1 PHE A  87     -10.980  11.902  -2.545  1.00 98.74           C  
ATOM   1344  HD1 PHE A  87     -11.130  12.585  -3.369  1.00 98.74           H  
ATOM   1345  CD2 PHE A  87      -9.660  11.170  -0.632  1.00 98.74           C  
ATOM   1346  HD2 PHE A  87      -8.805  11.290   0.017  1.00 98.74           H  
ATOM   1347  CE1 PHE A  87     -11.914  10.884  -2.288  1.00 98.74           C  
ATOM   1348  HE1 PHE A  87     -12.790  10.787  -2.912  1.00 98.74           H  
ATOM   1349  CE2 PHE A  87     -10.586  10.146  -0.383  1.00 98.74           C  
ATOM   1350  HE2 PHE A  87     -10.441   9.487   0.461  1.00 98.74           H  
ATOM   1351  CZ  PHE A  87     -11.715  10.007  -1.208  1.00 98.74           C  
ATOM   1352  HZ  PHE A  87     -12.437   9.233  -0.995  1.00 98.74           H  
ATOM   1353  N   TYR A  88      -6.145  11.701  -1.439  1.00 98.80           N  
ATOM   1354  H   TYR A  88      -6.031  12.666  -1.161  1.00 98.80           H  
ATOM   1355  CA  TYR A  88      -5.602  10.706  -0.528  1.00 98.80           C  
ATOM   1356  HA  TYR A  88      -6.054   9.736  -0.735  1.00 98.80           H  
ATOM   1357  C   TYR A  88      -5.956  11.127   0.898  1.00 98.80           C  
ATOM   1358  CB  TYR A  88      -4.089  10.594  -0.725  1.00 98.80           C  
ATOM   1359  HB2 TYR A  88      -3.872  10.514  -1.790  1.00 98.80           H  
ATOM   1360  HB3 TYR A  88      -3.607  11.502  -0.362  1.00 98.80           H  
ATOM   1361  O   TYR A  88      -5.683  12.261   1.283  1.00 98.80           O  
ATOM   1362  CG  TYR A  88      -3.500   9.389  -0.026  1.00 98.80           C  
ATOM   1363  CD1 TYR A  88      -2.954   9.506   1.267  1.00 98.80           C  
ATOM   1364  HD1 TYR A  88      -2.920  10.470   1.751  1.00 98.80           H  
ATOM   1365  CD2 TYR A  88      -3.525   8.139  -0.672  1.00 98.80           C  
ATOM   1366  HD2 TYR A  88      -3.953   8.058  -1.661  1.00 98.80           H  
ATOM   1367  CE1 TYR A  88      -2.428   8.369   1.912  1.00 98.80           C  
ATOM   1368  HE1 TYR A  88      -1.989   8.460   2.894  1.00 98.80           H  
ATOM   1369  CE2 TYR A  88      -3.001   7.002  -0.032  1.00 98.80           C  
ATOM   1370  HE2 TYR A  88      -3.024   6.035  -0.512  1.00 98.80           H  
ATOM   1371  OH  TYR A  88      -1.918   6.010   1.842  1.00 98.80           O  
ATOM   1372  HH  TYR A  88      -1.506   6.205   2.686  1.00 98.80           H  
ATOM   1373  CZ  TYR A  88      -2.445   7.116   1.258  1.00 98.80           C  
ATOM   1374  N   LEU A  89      -6.575  10.237   1.674  1.00 98.54           N  
ATOM   1375  H   LEU A  89      -6.762   9.322   1.290  1.00 98.54           H  
ATOM   1376  CA  LEU A  89      -7.145  10.575   2.982  1.00 98.54           C  
ATOM   1377  HA  LEU A  89      -7.802  11.436   2.856  1.00 98.54           H  
ATOM   1378  C   LEU A  89      -6.074  10.981   3.995  1.00 98.54           C  
ATOM   1379  CB  LEU A  89      -7.978   9.382   3.478  1.00 98.54           C  
ATOM   1380  HB2 LEU A  89      -7.325   8.511   3.536  1.00 98.54           H  
ATOM   1381  HB3 LEU A  89      -8.752   9.203   2.732  1.00 98.54           H  
ATOM   1382  O   LEU A  89      -6.315  11.886   4.775  1.00 98.54           O  
ATOM   1383  CG  LEU A  89      -8.676   9.561   4.840  1.00 98.54           C  
ATOM   1384  HG  LEU A  89      -7.936   9.777   5.610  1.00 98.54           H  
ATOM   1385  CD1 LEU A  89      -9.713  10.683   4.802  1.00 98.54           C  
ATOM   1386 HD11 LEU A  89     -10.229  10.747   5.760  1.00 98.54           H  
ATOM   1387 HD12 LEU A  89      -9.220  11.641   4.632  1.00 98.54           H  
ATOM   1388 HD13 LEU A  89     -10.443  10.507   4.011  1.00 98.54           H  
ATOM   1389  CD2 LEU A  89      -9.392   8.261   5.219  1.00 98.54           C  
ATOM   1390 HD21 LEU A  89      -8.677   7.439   5.247  1.00 98.54           H  
ATOM   1391 HD22 LEU A  89     -10.178   8.040   4.497  1.00 98.54           H  
ATOM   1392 HD23 LEU A  89      -9.838   8.370   6.208  1.00 98.54           H  
ATOM   1393  N   GLY A  90      -4.905  10.340   3.964  1.00 98.69           N  
ATOM   1394  H   GLY A  90      -4.784   9.627   3.258  1.00 98.69           H  
ATOM   1395  CA  GLY A  90      -3.814  10.574   4.910  1.00 98.69           C  
ATOM   1396  HA2 GLY A  90      -4.056  11.390   5.591  1.00 98.69           H  
ATOM   1397  HA3 GLY A  90      -2.926  10.868   4.352  1.00 98.69           H  
ATOM   1398  C   GLY A  90      -3.512   9.336   5.748  1.00 98.69           C  
ATOM   1399  O   GLY A  90      -4.406   8.719   6.331  1.00 98.69           O  
ATOM   1400  N   ASN A  91      -2.239   8.953   5.804  1.00 98.84           N  
ATOM   1401  H   ASN A  91      -1.555   9.516   5.319  1.00 98.84           H  
ATOM   1402  CA  ASN A  91      -1.790   7.747   6.495  1.00 98.84           C  
ATOM   1403  HA  ASN A  91      -2.315   6.883   6.087  1.00 98.84           H  
ATOM   1404  C   ASN A  91      -2.098   7.782   7.996  1.00 98.84           C  
ATOM   1405  CB  ASN A  91      -0.285   7.569   6.264  1.00 98.84           C  
ATOM   1406  HB2 ASN A  91       0.249   8.474   6.554  1.00 98.84           H  
ATOM   1407  HB3 ASN A  91       0.048   6.752   6.905  1.00 98.84           H  
ATOM   1408  O   ASN A  91      -2.419   6.749   8.577  1.00 98.84           O  
ATOM   1409  CG  ASN A  91       0.086   7.175   4.851  1.00 98.84           C  
ATOM   1410  ND2 ASN A  91       1.299   7.449   4.432  1.00 98.84           N  
ATOM   1411 HD21 ASN A  91       1.547   7.147   3.501  1.00 98.84           H  
ATOM   1412 HD22 ASN A  91       1.936   7.964   5.023  1.00 98.84           H  
ATOM   1413  OD1 ASN A  91      -0.690   6.580   4.120  1.00 98.84           O  
ATOM   1414  N   GLU A  92      -2.060   8.953   8.629  1.00 98.55           N  
ATOM   1415  H   GLU A  92      -1.836   9.795   8.120  1.00 98.55           H  
ATOM   1416  CA  GLU A  92      -2.374   9.055  10.053  1.00 98.55           C  
ATOM   1417  HA  GLU A  92      -1.760   8.330  10.587  1.00 98.55           H  
ATOM   1418  C   GLU A  92      -3.839   8.688  10.330  1.00 98.55           C  
ATOM   1419  CB  GLU A  92      -2.014  10.468  10.533  1.00 98.55           C  
ATOM   1420  HB2 GLU A  92      -2.681  11.192  10.064  1.00 98.55           H  
ATOM   1421  HB3 GLU A  92      -0.996  10.703  10.221  1.00 98.55           H  
ATOM   1422  O   GLU A  92      -4.132   7.884  11.213  1.00 98.55           O  
ATOM   1423  CG  GLU A  92      -2.100  10.625  12.054  1.00 98.55           C  
ATOM   1424  HG2 GLU A  92      -1.758  11.626  12.319  1.00 98.55           H  
ATOM   1425  HG3 GLU A  92      -3.149  10.547  12.340  1.00 98.55           H  
ATOM   1426  CD  GLU A  92      -1.264   9.589  12.821  1.00 98.55           C  
ATOM   1427  OE1 GLU A  92      -1.719   9.208  13.925  1.00 98.55           O  
ATOM   1428  OE2 GLU A  92      -0.197   9.177  12.291  1.00 98.55           O  
ATOM   1429  N   PHE A  93      -4.764   9.176   9.504  1.00 97.48           N  
ATOM   1430  H   PHE A  93      -4.478   9.809   8.770  1.00 97.48           H  
ATOM   1431  CA  PHE A  93      -6.185   8.864   9.640  1.00 97.48           C  
ATOM   1432  HA  PHE A  93      -6.485   9.028  10.675  1.00 97.48           H  
ATOM   1433  C   PHE A  93      -6.495   7.402   9.308  1.00 97.48           C  
ATOM   1434  CB  PHE A  93      -6.980   9.810   8.744  1.00 97.48           C  
ATOM   1435  HB2 PHE A  93      -8.040   9.579   8.857  1.00 97.48           H  
ATOM   1436  HB3 PHE A  93      -6.712   9.622   7.705  1.00 97.48           H  
ATOM   1437  O   PHE A  93      -7.237   6.738  10.035  1.00 97.48           O  
ATOM   1438  CG  PHE A  93      -6.775  11.279   9.062  1.00 97.48           C  
ATOM   1439  CD1 PHE A  93      -6.973  11.772  10.365  1.00 97.48           C  
ATOM   1440  HD1 PHE A  93      -7.276  11.110  11.162  1.00 97.48           H  
ATOM   1441  CD2 PHE A  93      -6.387  12.162   8.044  1.00 97.48           C  
ATOM   1442  HD2 PHE A  93      -6.213  11.783   7.048  1.00 97.48           H  
ATOM   1443  CE1 PHE A  93      -6.796  13.141  10.633  1.00 97.48           C  
ATOM   1444  HE1 PHE A  93      -6.960  13.518  11.632  1.00 97.48           H  
ATOM   1445  CE2 PHE A  93      -6.232  13.532   8.302  1.00 97.48           C  
ATOM   1446  HE2 PHE A  93      -5.970  14.206   7.500  1.00 97.48           H  
ATOM   1447  CZ  PHE A  93      -6.433  14.024   9.601  1.00 97.48           C  
ATOM   1448  HZ  PHE A  93      -6.318  15.079   9.800  1.00 97.48           H  
ATOM   1449  N   ILE A  94      -5.882   6.858   8.252  1.00 98.35           N  
ATOM   1450  H   ILE A  94      -5.289   7.451   7.688  1.00 98.35           H  
ATOM   1451  CA  ILE A  94      -6.037   5.440   7.896  1.00 98.35           C  
ATOM   1452  HA  ILE A  94      -7.100   5.228   7.780  1.00 98.35           H  
ATOM   1453  C   ILE A  94      -5.513   4.549   9.036  1.00 98.35           C  
ATOM   1454  CB  ILE A  94      -5.335   5.134   6.554  1.00 98.35           C  
ATOM   1455  HB  ILE A  94      -4.282   5.392   6.665  1.00 98.35           H  
ATOM   1456  O   ILE A  94      -6.161   3.563   9.396  1.00 98.35           O  
ATOM   1457  CG1 ILE A  94      -5.896   5.966   5.378  1.00 98.35           C  
ATOM   1458 HG12 ILE A  94      -6.108   6.986   5.698  1.00 98.35           H  
ATOM   1459 HG13 ILE A  94      -6.839   5.536   5.041  1.00 98.35           H  
ATOM   1460  CG2 ILE A  94      -5.462   3.636   6.205  1.00 98.35           C  
ATOM   1461 HG21 ILE A  94      -4.951   3.421   5.267  1.00 98.35           H  
ATOM   1462 HG22 ILE A  94      -6.513   3.363   6.110  1.00 98.35           H  
ATOM   1463 HG23 ILE A  94      -5.010   3.013   6.977  1.00 98.35           H  
ATOM   1464  CD1 ILE A  94      -4.920   6.045   4.195  1.00 98.35           C  
ATOM   1465 HD11 ILE A  94      -3.955   6.426   4.529  1.00 98.35           H  
ATOM   1466 HD12 ILE A  94      -5.315   6.731   3.446  1.00 98.35           H  
ATOM   1467 HD13 ILE A  94      -4.781   5.064   3.742  1.00 98.35           H  
ATOM   1468  N   HIS A  95      -4.379   4.896   9.652  1.00 98.37           N  
ATOM   1469  H   HIS A  95      -3.877   5.712   9.330  1.00 98.37           H  
ATOM   1470  CA  HIS A  95      -3.842   4.183  10.813  1.00 98.37           C  
ATOM   1471  HA  HIS A  95      -3.699   3.134  10.554  1.00 98.37           H  
ATOM   1472  C   HIS A  95      -4.805   4.236  12.009  1.00 98.37           C  
ATOM   1473  CB  HIS A  95      -2.479   4.775  11.201  1.00 98.37           C  
ATOM   1474  HB2 HIS A  95      -2.564   5.856  11.312  1.00 98.37           H  
ATOM   1475  HB3 HIS A  95      -1.748   4.578  10.417  1.00 98.37           H  
ATOM   1476  O   HIS A  95      -5.136   3.202  12.596  1.00 98.37           O  
ATOM   1477  CG  HIS A  95      -1.980   4.203  12.499  1.00 98.37           C  
ATOM   1478  CD2 HIS A  95      -1.730   4.891  13.657  1.00 98.37           C  
ATOM   1479  HD2 HIS A  95      -1.801   5.960  13.790  1.00 98.37           H  
ATOM   1480  ND1 HIS A  95      -1.824   2.864  12.770  1.00 98.37           N  
ATOM   1481  HD1 HIS A  95      -1.928   2.118  12.096  1.00 98.37           H  
ATOM   1482  CE1 HIS A  95      -1.478   2.745  14.060  1.00 98.37           C  
ATOM   1483  HE1 HIS A  95      -1.273   1.812  14.566  1.00 98.37           H  
ATOM   1484  NE2 HIS A  95      -1.405   3.949  14.642  1.00 98.37           N  
ATOM   1485  N   GLN A  96      -5.298   5.424  12.356  1.00 96.55           N  
ATOM   1486  H   GLN A  96      -4.981   6.244  11.859  1.00 96.55           H  
ATOM   1487  CA  GLN A  96      -6.211   5.611  13.486  1.00 96.55           C  
ATOM   1488  HA  GLN A  96      -5.732   5.249  14.395  1.00 96.55           H  
ATOM   1489  C   GLN A  96      -7.521   4.833  13.318  1.00 96.55           C  
ATOM   1490  CB  GLN A  96      -6.509   7.102  13.652  1.00 96.55           C  
ATOM   1491  HB2 GLN A  96      -6.780   7.529  12.686  1.00 96.55           H  
ATOM   1492  HB3 GLN A  96      -7.353   7.225  14.331  1.00 96.55           H  
ATOM   1493  O   GLN A  96      -8.041   4.293  14.294  1.00 96.55           O  
ATOM   1494  CG  GLN A  96      -5.306   7.853  14.237  1.00 96.55           C  
ATOM   1495  HG2 GLN A  96      -5.132   7.513  15.258  1.00 96.55           H  
ATOM   1496  HG3 GLN A  96      -4.403   7.641  13.666  1.00 96.55           H  
ATOM   1497  CD  GLN A  96      -5.519   9.359  14.267  1.00 96.55           C  
ATOM   1498  NE2 GLN A  96      -4.492  10.115  14.576  1.00 96.55           N  
ATOM   1499 HE21 GLN A  96      -4.642  11.113  14.519  1.00 96.55           H  
ATOM   1500 HE22 GLN A  96      -3.561   9.725  14.557  1.00 96.55           H  
ATOM   1501  OE1 GLN A  96      -6.606   9.873  14.050  1.00 96.55           O  
ATOM   1502  N   LEU A  97      -8.042   4.725  12.095  1.00 95.16           N  
ATOM   1503  H   LEU A  97      -7.621   5.261  11.349  1.00 95.16           H  
ATOM   1504  CA  LEU A  97      -9.237   3.932  11.808  1.00 95.16           C  
ATOM   1505  HA  LEU A  97      -9.982   4.124  12.580  1.00 95.16           H  
ATOM   1506  C   LEU A  97      -8.940   2.428  11.865  1.00 95.16           C  
ATOM   1507  CB  LEU A  97      -9.811   4.365  10.447  1.00 95.16           C  
ATOM   1508  HB2 LEU A  97      -9.014   4.328   9.704  1.00 95.16           H  
ATOM   1509  HB3 LEU A  97     -10.581   3.655  10.146  1.00 95.16           H  
ATOM   1510  O   LEU A  97      -9.612   1.690  12.588  1.00 95.16           O  
ATOM   1511  CG  LEU A  97     -10.425   5.781  10.457  1.00 95.16           C  
ATOM   1512  HG  LEU A  97      -9.728   6.493  10.898  1.00 95.16           H  
ATOM   1513  CD1 LEU A  97     -10.717   6.214   9.023  1.00 95.16           C  
ATOM   1514 HD11 LEU A  97      -9.778   6.325   8.481  1.00 95.16           H  
ATOM   1515 HD12 LEU A  97     -11.224   7.179   9.026  1.00 95.16           H  
ATOM   1516 HD13 LEU A  97     -11.361   5.484   8.533  1.00 95.16           H  
ATOM   1517  CD2 LEU A  97     -11.734   5.828  11.248  1.00 95.16           C  
ATOM   1518 HD21 LEU A  97     -11.558   5.588  12.296  1.00 95.16           H  
ATOM   1519 HD22 LEU A  97     -12.460   5.134  10.824  1.00 95.16           H  
ATOM   1520 HD23 LEU A  97     -12.142   6.838  11.210  1.00 95.16           H  
ATOM   1521  N   THR A  98      -7.900   1.975  11.160  1.00 96.95           N  
ATOM   1522  H   THR A  98      -7.369   2.647  10.624  1.00 96.95           H  
ATOM   1523  CA  THR A  98      -7.586   0.542  10.997  1.00 96.95           C  
ATOM   1524  HA  THR A  98      -8.530   0.010  10.880  1.00 96.95           H  
ATOM   1525  C   THR A  98      -6.893  -0.106  12.201  1.00 96.95           C  
ATOM   1526  CB  THR A  98      -6.773   0.273   9.725  1.00 96.95           C  
ATOM   1527  HB  THR A  98      -6.601  -0.802   9.664  1.00 96.95           H  
ATOM   1528  O   THR A  98      -6.772  -1.329  12.258  1.00 96.95           O  
ATOM   1529  CG2 THR A  98      -7.503   0.696   8.452  1.00 96.95           C  
ATOM   1530 HG21 THR A  98      -6.852   0.514   7.597  1.00 96.95           H  
ATOM   1531 HG22 THR A  98      -7.771   1.752   8.477  1.00 96.95           H  
ATOM   1532 HG23 THR A  98      -8.412   0.105   8.338  1.00 96.95           H  
ATOM   1533  OG1 THR A  98      -5.521   0.925   9.745  1.00 96.95           O  
ATOM   1534  HG1 THR A  98      -5.700   1.861   9.629  1.00 96.95           H  
ATOM   1535  N   SER A  99      -6.458   0.680  13.190  1.00 95.94           N  
ATOM   1536  H   SER A  99      -6.470   1.679  13.039  1.00 95.94           H  
ATOM   1537  CA  SER A  99      -5.902   0.179  14.457  1.00 95.94           C  
ATOM   1538  HA  SER A  99      -5.323  -0.722  14.254  1.00 95.94           H  
ATOM   1539  C   SER A  99      -6.970  -0.202  15.486  1.00 95.94           C  
ATOM   1540  CB  SER A  99      -4.953   1.210  15.072  1.00 95.94           C  
ATOM   1541  HB2 SER A  99      -4.579   0.836  16.024  1.00 95.94           H  
ATOM   1542  HB3 SER A  99      -4.107   1.371  14.403  1.00 95.94           H  
ATOM   1543  O   SER A  99      -6.705  -1.032  16.355  1.00 95.94           O  
ATOM   1544  OG  SER A  99      -5.620   2.435  15.279  1.00 95.94           O  
ATOM   1545  HG  SER A  99      -5.475   2.964  14.491  1.00 95.94           H  
ATOM   1546  N   LYS A 100      -8.175   0.375  15.391  1.00 91.66           N  
ATOM   1547  H   LYS A 100      -8.298   1.067  14.666  1.00 91.66           H  
ATOM   1548  CA  LYS A 100      -9.246   0.196  16.386  1.00 91.66           C  
ATOM   1549  HA  LYS A 100      -8.807   0.164  17.383  1.00 91.66           H  
ATOM   1550  C   LYS A 100     -10.008  -1.118  16.218  1.00 91.66           C  
ATOM   1551  CB  LYS A 100     -10.218   1.389  16.307  1.00 91.66           C  
ATOM   1552  HB2 LYS A 100     -10.556   1.497  15.277  1.00 91.66           H  
ATOM   1553  HB3 LYS A 100     -11.088   1.178  16.928  1.00 91.66           H  
ATOM   1554  O   LYS A 100     -10.518  -1.654  17.199  1.00 91.66           O  
ATOM   1555  CG  LYS A 100      -9.603   2.717  16.786  1.00 91.66           C  
ATOM   1556  HG2 LYS A 100      -8.644   2.874  16.292  1.00 91.66           H  
ATOM   1557  HG3 LYS A 100      -9.428   2.666  17.861  1.00 91.66           H  
ATOM   1558  CD  LYS A 100     -10.534   3.906  16.473  1.00 91.66           C  
ATOM   1559  HD2 LYS A 100     -11.469   3.790  17.022  1.00 91.66           H  
ATOM   1560  HD3 LYS A 100     -10.751   3.898  15.405  1.00 91.66           H  
ATOM   1561  CE  LYS A 100      -9.889   5.259  16.827  1.00 91.66           C  
ATOM   1562  HE2 LYS A 100      -8.909   5.292  16.350  1.00 91.66           H  
ATOM   1563  HE3 LYS A 100      -9.736   5.309  17.905  1.00 91.66           H  
ATOM   1564  NZ  LYS A 100     -10.698   6.428  16.360  1.00 91.66           N  
ATOM   1565  HZ1 LYS A 100     -10.245   7.308  16.561  1.00 91.66           H  
ATOM   1566  HZ2 LYS A 100     -10.812   6.435  15.356  1.00 91.66           H  
ATOM   1567  HZ3 LYS A 100     -11.626   6.460  16.757  1.00 91.66           H  
ATOM   1568  N   ARG A 101     -10.161  -1.593  14.979  1.00 92.64           N  
ATOM   1569  H   ARG A 101      -9.632  -1.149  14.242  1.00 92.64           H  
ATOM   1570  CA  ARG A 101     -11.049  -2.710  14.613  1.00 92.64           C  
ATOM   1571  HA  ARG A 101     -11.117  -3.402  15.453  1.00 92.64           H  
ATOM   1572  C   ARG A 101     -10.490  -3.503  13.437  1.00 92.64           C  
ATOM   1573  CB  ARG A 101     -12.461  -2.179  14.299  1.00 92.64           C  
ATOM   1574  HB2 ARG A 101     -12.436  -1.543  13.414  1.00 92.64           H  
ATOM   1575  HB3 ARG A 101     -13.111  -3.027  14.081  1.00 92.64           H  
ATOM   1576  O   ARG A 101      -9.418  -3.197  12.924  1.00 92.64           O  
ATOM   1577  CG  ARG A 101     -13.071  -1.392  15.466  1.00 92.64           C  
ATOM   1578  HG2 ARG A 101     -12.566  -0.433  15.589  1.00 92.64           H  
ATOM   1579  HG3 ARG A 101     -12.986  -1.979  16.380  1.00 92.64           H  
ATOM   1580  CD  ARG A 101     -14.538  -1.140  15.189  1.00 92.64           C  
ATOM   1581  HD2 ARG A 101     -14.652  -0.501  14.314  1.00 92.64           H  
ATOM   1582  HD3 ARG A 101     -14.950  -2.125  14.970  1.00 92.64           H  
ATOM   1583  NE  ARG A 101     -15.218  -0.543  16.348  1.00 92.64           N  
ATOM   1584  HE  ARG A 101     -14.948   0.399  16.595  1.00 92.64           H  
ATOM   1585  NH1 ARG A 101     -16.709  -2.257  16.707  1.00 92.64           N  
ATOM   1586 HH11 ARG A 101     -17.488  -2.669  17.200  1.00 92.64           H  
ATOM   1587 HH12 ARG A 101     -16.609  -2.520  15.737  1.00 92.64           H  
ATOM   1588  NH2 ARG A 101     -16.608  -0.543  18.137  1.00 92.64           N  
ATOM   1589 HH21 ARG A 101     -16.231   0.355  18.405  1.00 92.64           H  
ATOM   1590 HH22 ARG A 101     -17.339  -0.996  18.667  1.00 92.64           H  
ATOM   1591  CZ  ARG A 101     -16.173  -1.120  17.050  1.00 92.64           C  
ATOM   1592  N   HIS A 102     -11.214  -4.533  13.016  1.00 95.26           N  
ATOM   1593  H   HIS A 102     -12.120  -4.694  13.432  1.00 95.26           H  
ATOM   1594  CA  HIS A 102     -10.867  -5.312  11.838  1.00 95.26           C  
ATOM   1595  HA  HIS A 102      -9.787  -5.273  11.690  1.00 95.26           H  
ATOM   1596  C   HIS A 102     -11.523  -4.725  10.596  1.00 95.26           C  
ATOM   1597  CB  HIS A 102     -11.252  -6.772  12.056  1.00 95.26           C  
ATOM   1598  HB2 HIS A 102     -11.015  -7.331  11.151  1.00 95.26           H  
ATOM   1599  HB3 HIS A 102     -12.324  -6.845  12.236  1.00 95.26           H  
ATOM   1600  O   HIS A 102     -12.719  -4.443  10.594  1.00 95.26           O  
ATOM   1601  CG  HIS A 102     -10.503  -7.382  13.210  1.00 95.26           C  
ATOM   1602  CD2 HIS A 102     -11.037  -7.878  14.369  1.00 95.26           C  
ATOM   1603  HD2 HIS A 102     -12.087  -7.931  14.615  1.00 95.26           H  
ATOM   1604  ND1 HIS A 102      -9.135  -7.473  13.320  1.00 95.26           N  
ATOM   1605  HD1 HIS A 102      -8.467  -7.114  12.652  1.00 95.26           H  
ATOM   1606  CE1 HIS A 102      -8.850  -8.016  14.514  1.00 95.26           C  
ATOM   1607  HE1 HIS A 102      -7.858  -8.193  14.902  1.00 95.26           H  
ATOM   1608  NE2 HIS A 102      -9.976  -8.278  15.187  1.00 95.26           N  
ATOM   1609  N   TYR A 103     -10.729  -4.568   9.544  1.00 97.65           N  
ATOM   1610  H   TYR A 103      -9.754  -4.826   9.605  1.00 97.65           H  
ATOM   1611  CA  TYR A 103     -11.170  -4.014   8.276  1.00 97.65           C  
ATOM   1612  HA  TYR A 103     -12.256  -3.926   8.272  1.00 97.65           H  
ATOM   1613  C   TYR A 103     -10.777  -4.939   7.136  1.00 97.65           C  
ATOM   1614  CB  TYR A 103     -10.570  -2.615   8.090  1.00 97.65           C  
ATOM   1615  HB2 TYR A 103     -10.714  -2.314   7.052  1.00 97.65           H  
ATOM   1616  HB3 TYR A 103      -9.496  -2.647   8.272  1.00 97.65           H  
ATOM   1617  O   TYR A 103      -9.686  -5.514   7.151  1.00 97.65           O  
ATOM   1618  CG  TYR A 103     -11.202  -1.572   8.986  1.00 97.65           C  
ATOM   1619  CD1 TYR A 103     -12.258  -0.794   8.492  1.00 97.65           C  
ATOM   1620  HD1 TYR A 103     -12.577  -0.946   7.471  1.00 97.65           H  
ATOM   1621  CD2 TYR A 103     -10.760  -1.388  10.307  1.00 97.65           C  
ATOM   1622  HD2 TYR A 103      -9.945  -1.984  10.690  1.00 97.65           H  
ATOM   1623  CE1 TYR A 103     -12.878   0.178   9.297  1.00 97.65           C  
ATOM   1624  HE1 TYR A 103     -13.685   0.788   8.918  1.00 97.65           H  
ATOM   1625  CE2 TYR A 103     -11.373  -0.419  11.121  1.00 97.65           C  
ATOM   1626  HE2 TYR A 103     -11.021  -0.267  12.131  1.00 97.65           H  
ATOM   1627  OH  TYR A 103     -12.988   1.339  11.384  1.00 97.65           O  
ATOM   1628  HH  TYR A 103     -12.534   1.428  12.226  1.00 97.65           H  
ATOM   1629  CZ  TYR A 103     -12.429   0.371  10.616  1.00 97.65           C  
ATOM   1630  N   GLU A 104     -11.649  -5.035   6.143  1.00 98.16           N  
ATOM   1631  H   GLU A 104     -12.520  -4.530   6.224  1.00 98.16           H  
ATOM   1632  CA  GLU A 104     -11.279  -5.491   4.806  1.00 98.16           C  
ATOM   1633  HA  GLU A 104     -10.379  -6.101   4.872  1.00 98.16           H  
ATOM   1634  C   GLU A 104     -10.950  -4.280   3.923  1.00 98.16           C  
ATOM   1635  CB  GLU A 104     -12.372  -6.387   4.202  1.00 98.16           C  
ATOM   1636  HB2 GLU A 104     -12.542  -7.234   4.867  1.00 98.16           H  
ATOM   1637  HB3 GLU A 104     -12.000  -6.771   3.253  1.00 98.16           H  
ATOM   1638  O   GLU A 104     -11.437  -3.173   4.172  1.00 98.16           O  
ATOM   1639  CG  GLU A 104     -13.702  -5.660   3.958  1.00 98.16           C  
ATOM   1640  HG2 GLU A 104     -13.515  -4.784   3.337  1.00 98.16           H  
ATOM   1641  HG3 GLU A 104     -14.104  -5.307   4.908  1.00 98.16           H  
ATOM   1642  CD  GLU A 104     -14.738  -6.543   3.250  1.00 98.16           C  
ATOM   1643  OE1 GLU A 104     -15.942  -6.398   3.555  1.00 98.16           O  
ATOM   1644  OE2 GLU A 104     -14.369  -7.296   2.325  1.00 98.16           O  
ATOM   1645  N   MET A 105     -10.133  -4.482   2.890  1.00 98.71           N  
ATOM   1646  H   MET A 105      -9.825  -5.427   2.713  1.00 98.71           H  
ATOM   1647  CA  MET A 105      -9.835  -3.462   1.882  1.00 98.71           C  
ATOM   1648  HA  MET A 105     -10.413  -2.564   2.102  1.00 98.71           H  
ATOM   1649  C   MET A 105     -10.241  -3.948   0.504  1.00 98.71           C  
ATOM   1650  CB  MET A 105      -8.354  -3.069   1.909  1.00 98.71           C  
ATOM   1651  HB2 MET A 105      -7.744  -3.965   1.796  1.00 98.71           H  
ATOM   1652  HB3 MET A 105      -8.162  -2.609   2.878  1.00 98.71           H  
ATOM   1653  O   MET A 105      -9.949  -5.076   0.124  1.00 98.71           O  
ATOM   1654  CG  MET A 105      -7.953  -2.041   0.841  1.00 98.71           C  
ATOM   1655  HG2 MET A 105      -8.511  -1.123   1.028  1.00 98.71           H  
ATOM   1656  HG3 MET A 105      -8.227  -2.408  -0.148  1.00 98.71           H  
ATOM   1657  SD  MET A 105      -6.187  -1.633   0.798  1.00 98.71           S  
ATOM   1658  CE  MET A 105      -5.519  -3.135   0.036  1.00 98.71           C  
ATOM   1659  HE1 MET A 105      -5.966  -3.282  -0.948  1.00 98.71           H  
ATOM   1660  HE2 MET A 105      -4.439  -3.033  -0.071  1.00 98.71           H  
ATOM   1661  HE3 MET A 105      -5.731  -3.999   0.666  1.00 98.71           H  
ATOM   1662  N   ARG A 106     -10.825  -3.049  -0.279  1.00 98.76           N  
ATOM   1663  H   ARG A 106     -10.996  -2.134   0.115  1.00 98.76           H  
ATOM   1664  CA  ARG A 106     -11.140  -3.236  -1.686  1.00 98.76           C  
ATOM   1665  HA  ARG A 106     -10.803  -4.223  -2.003  1.00 98.76           H  
ATOM   1666  C   ARG A 106     -10.401  -2.201  -2.528  1.00 98.76           C  
ATOM   1667  CB  ARG A 106     -12.663  -3.182  -1.834  1.00 98.76           C  
ATOM   1668  HB2 ARG A 106     -13.097  -3.980  -1.231  1.00 98.76           H  
ATOM   1669  HB3 ARG A 106     -13.031  -2.227  -1.458  1.00 98.76           H  
ATOM   1670  O   ARG A 106     -10.337  -1.025  -2.178  1.00 98.76           O  
ATOM   1671  CG  ARG A 106     -13.116  -3.362  -3.280  1.00 98.76           C  
ATOM   1672  HG2 ARG A 106     -12.758  -4.320  -3.657  1.00 98.76           H  
ATOM   1673  HG3 ARG A 106     -12.714  -2.559  -3.899  1.00 98.76           H  
ATOM   1674  CD  ARG A 106     -14.640  -3.315  -3.351  1.00 98.76           C  
ATOM   1675  HD2 ARG A 106     -14.988  -2.355  -2.970  1.00 98.76           H  
ATOM   1676  HD3 ARG A 106     -15.070  -4.100  -2.729  1.00 98.76           H  
ATOM   1677  NE  ARG A 106     -15.059  -3.450  -4.747  1.00 98.76           N  
ATOM   1678  HE  ARG A 106     -14.957  -2.630  -5.328  1.00 98.76           H  
ATOM   1679  NH1 ARG A 106     -15.350  -5.727  -4.816  1.00 98.76           N  
ATOM   1680 HH11 ARG A 106     -15.338  -5.756  -3.806  1.00 98.76           H  
ATOM   1681 HH12 ARG A 106     -15.512  -6.568  -5.352  1.00 98.76           H  
ATOM   1682  NH2 ARG A 106     -15.505  -4.496  -6.677  1.00 98.76           N  
ATOM   1683 HH21 ARG A 106     -15.212  -3.621  -7.087  1.00 98.76           H  
ATOM   1684 HH22 ARG A 106     -15.579  -5.337  -7.231  1.00 98.76           H  
ATOM   1685  CZ  ARG A 106     -15.308  -4.562  -5.399  1.00 98.76           C  
ATOM   1686  N   VAL A 107      -9.866  -2.654  -3.651  1.00 98.85           N  
ATOM   1687  H   VAL A 107      -9.916  -3.648  -3.821  1.00 98.85           H  
ATOM   1688  CA  VAL A 107      -9.276  -1.837  -4.709  1.00 98.85           C  
ATOM   1689  HA  VAL A 107      -9.276  -0.787  -4.415  1.00 98.85           H  
ATOM   1690  C   VAL A 107     -10.145  -2.013  -5.945  1.00 98.85           C  
ATOM   1691  CB  VAL A 107      -7.821  -2.263  -4.987  1.00 98.85           C  
ATOM   1692  HB  VAL A 107      -7.808  -3.287  -5.359  1.00 98.85           H  
ATOM   1693  O   VAL A 107     -10.253  -3.131  -6.438  1.00 98.85           O  
ATOM   1694  CG1 VAL A 107      -7.178  -1.358  -6.040  1.00 98.85           C  
ATOM   1695 HG11 VAL A 107      -6.168  -1.710  -6.252  1.00 98.85           H  
ATOM   1696 HG12 VAL A 107      -7.144  -0.327  -5.687  1.00 98.85           H  
ATOM   1697 HG13 VAL A 107      -7.752  -1.394  -6.967  1.00 98.85           H  
ATOM   1698  CG2 VAL A 107      -6.957  -2.210  -3.719  1.00 98.85           C  
ATOM   1699 HG21 VAL A 107      -5.920  -2.439  -3.967  1.00 98.85           H  
ATOM   1700 HG22 VAL A 107      -7.309  -2.947  -2.997  1.00 98.85           H  
ATOM   1701 HG23 VAL A 107      -7.012  -1.218  -3.270  1.00 98.85           H  
ATOM   1702  N   ASP A 108     -10.763  -0.941  -6.433  1.00 98.79           N  
ATOM   1703  H   ASP A 108     -10.597  -0.056  -5.976  1.00 98.79           H  
ATOM   1704  CA  ASP A 108     -11.525  -0.912  -7.683  1.00 98.79           C  
ATOM   1705  HA  ASP A 108     -11.744  -1.930  -8.005  1.00 98.79           H  
ATOM   1706  C   ASP A 108     -10.698  -0.236  -8.780  1.00 98.79           C  
ATOM   1707  CB  ASP A 108     -12.864  -0.183  -7.495  1.00 98.79           C  
ATOM   1708  HB2 ASP A 108     -13.299   0.002  -8.477  1.00 98.79           H  
ATOM   1709  HB3 ASP A 108     -12.689   0.781  -7.017  1.00 98.79           H  
ATOM   1710  O   ASP A 108     -10.152   0.849  -8.580  1.00 98.79           O  
ATOM   1711  CG  ASP A 108     -13.879  -0.990  -6.684  1.00 98.79           C  
ATOM   1712  OD1 ASP A 108     -14.183  -2.142  -7.066  1.00 98.79           O  
ATOM   1713  OD2 ASP A 108     -14.417  -0.464  -5.684  1.00 98.79           O  
ATOM   1714  N   LEU A 109     -10.620  -0.864  -9.953  1.00 98.72           N  
ATOM   1715  H   LEU A 109     -11.128  -1.731 -10.057  1.00 98.72           H  
ATOM   1716  CA  LEU A 109      -9.808  -0.420 -11.086  1.00 98.72           C  
ATOM   1717  HA  LEU A 109      -9.454   0.594 -10.902  1.00 98.72           H  
ATOM   1718  C   LEU A 109     -10.641  -0.412 -12.369  1.00 98.72           C  
ATOM   1719  CB  LEU A 109      -8.589  -1.349 -11.260  1.00 98.72           C  
ATOM   1720  HB2 LEU A 109      -8.965  -2.339 -11.519  1.00 98.72           H  
ATOM   1721  HB3 LEU A 109      -7.991  -0.993 -12.099  1.00 98.72           H  
ATOM   1722  O   LEU A 109     -11.503  -1.269 -12.566  1.00 98.72           O  
ATOM   1723  CG  LEU A 109      -7.676  -1.498 -10.030  1.00 98.72           C  
ATOM   1724  HG  LEU A 109      -8.272  -1.790  -9.165  1.00 98.72           H  
ATOM   1725  CD1 LEU A 109      -6.648  -2.601 -10.278  1.00 98.72           C  
ATOM   1726 HD11 LEU A 109      -6.043  -2.735  -9.382  1.00 98.72           H  
ATOM   1727 HD12 LEU A 109      -6.000  -2.341 -11.115  1.00 98.72           H  
ATOM   1728 HD13 LEU A 109      -7.156  -3.543 -10.489  1.00 98.72           H  
ATOM   1729  CD2 LEU A 109      -6.920  -0.209  -9.713  1.00 98.72           C  
ATOM   1730 HD21 LEU A 109      -7.623   0.597  -9.504  1.00 98.72           H  
ATOM   1731 HD22 LEU A 109      -6.279   0.067 -10.550  1.00 98.72           H  
ATOM   1732 HD23 LEU A 109      -6.305  -0.358  -8.825  1.00 98.72           H  
ATOM   1733  N   LYS A 110     -10.327   0.497 -13.297  1.00 98.55           N  
ATOM   1734  H   LYS A 110      -9.622   1.180 -13.061  1.00 98.55           H  
ATOM   1735  CA  LYS A 110     -10.823   0.425 -14.682  1.00 98.55           C  
ATOM   1736  HA  LYS A 110     -11.379  -0.505 -14.803  1.00 98.55           H  
ATOM   1737  C   LYS A 110      -9.661   0.391 -15.660  1.00 98.55           C  
ATOM   1738  CB  LYS A 110     -11.794   1.572 -14.978  1.00 98.55           C  
ATOM   1739  HB2 LYS A 110     -11.230   2.501 -15.055  1.00 98.55           H  
ATOM   1740  HB3 LYS A 110     -12.508   1.644 -14.157  1.00 98.55           H  
ATOM   1741  O   LYS A 110      -8.809   1.278 -15.646  1.00 98.55           O  
ATOM   1742  CG  LYS A 110     -12.565   1.384 -16.289  1.00 98.55           C  
ATOM   1743  HG2 LYS A 110     -11.874   1.405 -17.132  1.00 98.55           H  
ATOM   1744  HG3 LYS A 110     -13.084   0.425 -16.275  1.00 98.55           H  
ATOM   1745  CD  LYS A 110     -13.590   2.515 -16.432  1.00 98.55           C  
ATOM   1746  HD2 LYS A 110     -14.280   2.467 -15.590  1.00 98.55           H  
ATOM   1747  HD3 LYS A 110     -13.074   3.475 -16.417  1.00 98.55           H  
ATOM   1748  CE  LYS A 110     -14.370   2.366 -17.739  1.00 98.55           C  
ATOM   1749  HE2 LYS A 110     -14.812   1.370 -17.760  1.00 98.55           H  
ATOM   1750  HE3 LYS A 110     -13.674   2.449 -18.574  1.00 98.55           H  
ATOM   1751  NZ  LYS A 110     -15.431   3.397 -17.844  1.00 98.55           N  
ATOM   1752  HZ1 LYS A 110     -16.070   3.308 -17.067  1.00 98.55           H  
ATOM   1753  HZ2 LYS A 110     -15.954   3.282 -18.701  1.00 98.55           H  
ATOM   1754  HZ3 LYS A 110     -15.031   4.324 -17.823  1.00 98.55           H  
ATOM   1755  N   PHE A 111      -9.647  -0.603 -16.538  1.00 97.81           N  
ATOM   1756  H   PHE A 111     -10.385  -1.291 -16.495  1.00 97.81           H  
ATOM   1757  CA  PHE A 111      -8.632  -0.755 -17.575  1.00 97.81           C  
ATOM   1758  HA  PHE A 111      -8.172   0.213 -17.778  1.00 97.81           H  
ATOM   1759  C   PHE A 111      -9.276  -1.249 -18.871  1.00 97.81           C  
ATOM   1760  CB  PHE A 111      -7.541  -1.706 -17.075  1.00 97.81           C  
ATOM   1761  HB2 PHE A 111      -7.110  -1.303 -16.158  1.00 97.81           H  
ATOM   1762  HB3 PHE A 111      -7.985  -2.672 -16.831  1.00 97.81           H  
ATOM   1763  O   PHE A 111     -10.078  -2.178 -18.840  1.00 97.81           O  
ATOM   1764  CG  PHE A 111      -6.432  -1.902 -18.080  1.00 97.81           C  
ATOM   1765  CD1 PHE A 111      -6.295  -3.128 -18.756  1.00 97.81           C  
ATOM   1766  HD1 PHE A 111      -6.962  -3.949 -18.537  1.00 97.81           H  
ATOM   1767  CD2 PHE A 111      -5.550  -0.842 -18.361  1.00 97.81           C  
ATOM   1768  HD2 PHE A 111      -5.644   0.101 -17.843  1.00 97.81           H  
ATOM   1769  CE1 PHE A 111      -5.268  -3.296 -19.699  1.00 97.81           C  
ATOM   1770  HE1 PHE A 111      -5.131  -4.252 -20.182  1.00 97.81           H  
ATOM   1771  CE2 PHE A 111      -4.528  -1.012 -19.308  1.00 97.81           C  
ATOM   1772  HE2 PHE A 111      -3.844  -0.200 -19.508  1.00 97.81           H  
ATOM   1773  CZ  PHE A 111      -4.382  -2.240 -19.974  1.00 97.81           C  
ATOM   1774  HZ  PHE A 111      -3.574  -2.385 -20.675  1.00 97.81           H  
ATOM   1775  N   ASN A 112      -8.970  -0.608 -20.007  1.00 95.74           N  
ATOM   1776  H   ASN A 112      -8.225   0.074 -19.986  1.00 95.74           H  
ATOM   1777  CA  ASN A 112      -9.558  -0.919 -21.320  1.00 95.74           C  
ATOM   1778  HA  ASN A 112      -9.402  -0.055 -21.966  1.00 95.74           H  
ATOM   1779  C   ASN A 112     -11.089  -1.110 -21.276  1.00 95.74           C  
ATOM   1780  CB  ASN A 112      -8.800  -2.102 -21.949  1.00 95.74           C  
ATOM   1781  HB2 ASN A 112      -9.321  -2.431 -22.849  1.00 95.74           H  
ATOM   1782  HB3 ASN A 112      -8.775  -2.937 -21.249  1.00 95.74           H  
ATOM   1783  O   ASN A 112     -11.624  -2.117 -21.734  1.00 95.74           O  
ATOM   1784  CG  ASN A 112      -7.387  -1.745 -22.364  1.00 95.74           C  
ATOM   1785  ND2 ASN A 112      -6.573  -2.730 -22.653  1.00 95.74           N  
ATOM   1786 HD21 ASN A 112      -6.869  -3.688 -22.536  1.00 95.74           H  
ATOM   1787 HD22 ASN A 112      -5.622  -2.474 -22.875  1.00 95.74           H  
ATOM   1788  OD1 ASN A 112      -7.006  -0.589 -22.463  1.00 95.74           O  
ATOM   1789  N   SER A 113     -11.794  -0.151 -20.666  1.00 95.10           N  
ATOM   1790  H   SER A 113     -11.286   0.661 -20.346  1.00 95.10           H  
ATOM   1791  CA  SER A 113     -13.256  -0.167 -20.467  1.00 95.10           C  
ATOM   1792  HA  SER A 113     -13.507   0.751 -19.935  1.00 95.10           H  
ATOM   1793  C   SER A 113     -13.813  -1.303 -19.597  1.00 95.10           C  
ATOM   1794  CB  SER A 113     -13.992  -0.090 -21.811  1.00 95.10           C  
ATOM   1795  HB2 SER A 113     -13.745  -0.954 -22.427  1.00 95.10           H  
ATOM   1796  HB3 SER A 113     -15.069  -0.081 -21.641  1.00 95.10           H  
ATOM   1797  O   SER A 113     -15.024  -1.352 -19.394  1.00 95.10           O  
ATOM   1798  OG  SER A 113     -13.621   1.101 -22.480  1.00 95.10           O  
ATOM   1799  HG  SER A 113     -13.942   1.043 -23.383  1.00 95.10           H  
ATOM   1800  N   THR A 114     -12.962  -2.158 -19.029  1.00 97.97           N  
ATOM   1801  H   THR A 114     -11.974  -2.057 -19.212  1.00 97.97           H  
ATOM   1802  CA  THR A 114     -13.347  -3.251 -18.129  1.00 97.97           C  
ATOM   1803  HA  THR A 114     -14.412  -3.452 -18.247  1.00 97.97           H  
ATOM   1804  C   THR A 114     -13.092  -2.856 -16.677  1.00 97.97           C  
ATOM   1805  CB  THR A 114     -12.604  -4.542 -18.501  1.00 97.97           C  
ATOM   1806  HB  THR A 114     -11.529  -4.396 -18.396  1.00 97.97           H  
ATOM   1807  O   THR A 114     -12.063  -2.254 -16.361  1.00 97.97           O  
ATOM   1808  CG2 THR A 114     -13.040  -5.741 -17.658  1.00 97.97           C  
ATOM   1809 HG21 THR A 114     -12.743  -5.602 -16.618  1.00 97.97           H  
ATOM   1810 HG22 THR A 114     -14.120  -5.873 -17.720  1.00 97.97           H  
ATOM   1811 HG23 THR A 114     -12.548  -6.638 -18.033  1.00 97.97           H  
ATOM   1812  OG1 THR A 114     -12.892  -4.857 -19.844  1.00 97.97           O  
ATOM   1813  HG1 THR A 114     -12.475  -4.191 -20.396  1.00 97.97           H  
ATOM   1814  N   ASN A 115     -14.039  -3.185 -15.798  1.00 98.31           N  
ATOM   1815  H   ASN A 115     -14.828  -3.727 -16.121  1.00 98.31           H  
ATOM   1816  CA  ASN A 115     -13.918  -2.962 -14.360  1.00 98.31           C  
ATOM   1817  HA  ASN A 115     -13.259  -2.112 -14.180  1.00 98.31           H  
ATOM   1818  C   ASN A 115     -13.306  -4.195 -13.687  1.00 98.31           C  
ATOM   1819  CB  ASN A 115     -15.292  -2.629 -13.758  1.00 98.31           C  
ATOM   1820  HB2 ASN A 115     -15.968  -3.466 -13.937  1.00 98.31           H  
ATOM   1821  HB3 ASN A 115     -15.186  -2.507 -12.681  1.00 98.31           H  
ATOM   1822  O   ASN A 115     -13.741  -5.324 -13.926  1.00 98.31           O  
ATOM   1823  CG  ASN A 115     -15.913  -1.354 -14.302  1.00 98.31           C  
ATOM   1824  ND2 ASN A 115     -17.223  -1.308 -14.368  1.00 98.31           N  
ATOM   1825 HD21 ASN A 115     -17.633  -0.433 -14.661  1.00 98.31           H  
ATOM   1826 HD22 ASN A 115     -17.777  -2.074 -14.011  1.00 98.31           H  
ATOM   1827  OD1 ASN A 115     -15.260  -0.392 -14.678  1.00 98.31           O  
ATOM   1828  N   TYR A 116     -12.343  -3.962 -12.806  1.00 98.69           N  
ATOM   1829  H   TYR A 116     -12.082  -3.005 -12.615  1.00 98.69           H  
ATOM   1830  CA  TYR A 116     -11.690  -4.989 -12.009  1.00 98.69           C  
ATOM   1831  HA  TYR A 116     -12.226  -5.931 -12.123  1.00 98.69           H  
ATOM   1832  C   TYR A 116     -11.707  -4.613 -10.532  1.00 98.69           C  
ATOM   1833  CB  TYR A 116     -10.248  -5.208 -12.468  1.00 98.69           C  
ATOM   1834  HB2 TYR A 116      -9.868  -6.039 -11.874  1.00 98.69           H  
ATOM   1835  HB3 TYR A 116      -9.650  -4.324 -12.250  1.00 98.69           H  
ATOM   1836  O   TYR A 116     -11.834  -3.441 -10.181  1.00 98.69           O  
ATOM   1837  CG  TYR A 116     -10.054  -5.590 -13.914  1.00 98.69           C  
ATOM   1838  CD1 TYR A 116      -9.890  -6.946 -14.250  1.00 98.69           C  
ATOM   1839  HD1 TYR A 116      -9.919  -7.704 -13.481  1.00 98.69           H  
ATOM   1840  CD2 TYR A 116     -10.002  -4.598 -14.912  1.00 98.69           C  
ATOM   1841  HD2 TYR A 116     -10.126  -3.558 -14.648  1.00 98.69           H  
ATOM   1842  CE1 TYR A 116      -9.684  -7.320 -15.588  1.00 98.69           C  
ATOM   1843  HE1 TYR A 116      -9.555  -8.362 -15.839  1.00 98.69           H  
ATOM   1844  CE2 TYR A 116      -9.798  -4.969 -16.252  1.00 98.69           C  
ATOM   1845  HE2 TYR A 116      -9.762  -4.220 -17.030  1.00 98.69           H  
ATOM   1846  OH  TYR A 116      -9.444  -6.682 -17.887  1.00 98.69           O  
ATOM   1847  HH  TYR A 116      -9.352  -7.633 -17.983  1.00 98.69           H  
ATOM   1848  CZ  TYR A 116      -9.641  -6.329 -16.592  1.00 98.69           C  
ATOM   1849  N   PHE A 117     -11.531  -5.607  -9.672  1.00 98.73           N  
ATOM   1850  H   PHE A 117     -11.489  -6.555 -10.018  1.00 98.73           H  
ATOM   1851  CA  PHE A 117     -11.328  -5.409  -8.254  1.00 98.73           C  
ATOM   1852  HA  PHE A 117     -10.851  -4.435  -8.152  1.00 98.73           H  
ATOM   1853  C   PHE A 117     -10.402  -6.455  -7.643  1.00 98.73           C  
ATOM   1854  CB  PHE A 117     -12.671  -5.379  -7.525  1.00 98.73           C  
ATOM   1855  HB2 PHE A 117     -13.350  -4.745  -8.095  1.00 98.73           H  
ATOM   1856  HB3 PHE A 117     -12.519  -4.898  -6.559  1.00 98.73           H  
ATOM   1857  O   PHE A 117     -10.380  -7.612  -8.070  1.00 98.73           O  
ATOM   1858  CG  PHE A 117     -13.310  -6.740  -7.295  1.00 98.73           C  
ATOM   1859  CD1 PHE A 117     -14.100  -7.339  -8.294  1.00 98.73           C  
ATOM   1860  HD1 PHE A 117     -14.232  -6.843  -9.244  1.00 98.73           H  
ATOM   1861  CD2 PHE A 117     -13.109  -7.412  -6.073  1.00 98.73           C  
ATOM   1862  HD2 PHE A 117     -12.487  -6.970  -5.309  1.00 98.73           H  
ATOM   1863  CE1 PHE A 117     -14.691  -8.595  -8.069  1.00 98.73           C  
ATOM   1864  HE1 PHE A 117     -15.287  -9.058  -8.842  1.00 98.73           H  
ATOM   1865  CE2 PHE A 117     -13.714  -8.658  -5.840  1.00 98.73           C  
ATOM   1866  HE2 PHE A 117     -13.547  -9.169  -4.904  1.00 98.73           H  
ATOM   1867  CZ  PHE A 117     -14.504  -9.252  -6.840  1.00 98.73           C  
ATOM   1868  HZ  PHE A 117     -14.957 -10.217  -6.666  1.00 98.73           H  
ATOM   1869  N   ALA A 118      -9.698  -6.040  -6.597  1.00 98.66           N  
ATOM   1870  H   ALA A 118      -9.778  -5.066  -6.344  1.00 98.66           H  
ATOM   1871  CA  ALA A 118      -8.989  -6.904  -5.663  1.00 98.66           C  
ATOM   1872  HA  ALA A 118      -9.219  -7.950  -5.868  1.00 98.66           H  
ATOM   1873  C   ALA A 118      -9.467  -6.571  -4.246  1.00 98.66           C  
ATOM   1874  CB  ALA A 118      -7.479  -6.698  -5.832  1.00 98.66           C  
ATOM   1875  HB1 ALA A 118      -7.174  -7.012  -6.830  1.00 98.66           H  
ATOM   1876  HB2 ALA A 118      -6.946  -7.299  -5.096  1.00 98.66           H  
ATOM   1877  HB3 ALA A 118      -7.224  -5.647  -5.690  1.00 98.66           H  
ATOM   1878  O   ALA A 118      -9.508  -5.403  -3.865  1.00 98.66           O  
ATOM   1879  N   ASN A 119      -9.850  -7.576  -3.472  1.00 98.70           N  
ATOM   1880  H   ASN A 119      -9.771  -8.520  -3.822  1.00 98.70           H  
ATOM   1881  CA  ASN A 119     -10.264  -7.448  -2.080  1.00 98.70           C  
ATOM   1882  HA  ASN A 119     -10.195  -6.401  -1.785  1.00 98.70           H  
ATOM   1883  C   ASN A 119      -9.288  -8.232  -1.189  1.00 98.70           C  
ATOM   1884  CB  ASN A 119     -11.743  -7.867  -1.955  1.00 98.70           C  
ATOM   1885  HB2 ASN A 119     -12.334  -7.277  -2.655  1.00 98.70           H  
ATOM   1886  HB3 ASN A 119     -11.834  -8.917  -2.231  1.00 98.70           H  
ATOM   1887  O   ASN A 119      -8.766  -9.260  -1.607  1.00 98.70           O  
ATOM   1888  CG  ASN A 119     -12.321  -7.678  -0.553  1.00 98.70           C  
ATOM   1889  ND2 ASN A 119     -13.511  -7.151  -0.402  1.00 98.70           N  
ATOM   1890 HD21 ASN A 119     -14.144  -6.982  -1.171  1.00 98.70           H  
ATOM   1891 HD22 ASN A 119     -13.846  -7.184   0.550  1.00 98.70           H  
ATOM   1892  OD1 ASN A 119     -11.720  -8.025   0.443  1.00 98.70           O  
ATOM   1893  N   TYR A 120      -9.028  -7.723   0.011  1.00 98.64           N  
ATOM   1894  H   TYR A 120      -9.562  -6.909   0.279  1.00 98.64           H  
ATOM   1895  CA  TYR A 120      -8.197  -8.315   1.050  1.00 98.64           C  
ATOM   1896  HA  TYR A 120      -7.915  -9.330   0.767  1.00 98.64           H  
ATOM   1897  C   TYR A 120      -9.012  -8.368   2.344  1.00 98.64           C  
ATOM   1898  CB  TYR A 120      -6.920  -7.474   1.232  1.00 98.64           C  
ATOM   1899  HB2 TYR A 120      -7.190  -6.492   1.619  1.00 98.64           H  
ATOM   1900  HB3 TYR A 120      -6.288  -7.956   1.977  1.00 98.64           H  
ATOM   1901  O   TYR A 120      -9.339  -7.321   2.910  1.00 98.64           O  
ATOM   1902  CG  TYR A 120      -6.125  -7.277  -0.044  1.00 98.64           C  
ATOM   1903  CD1 TYR A 120      -5.044  -8.126  -0.347  1.00 98.64           C  
ATOM   1904  HD1 TYR A 120      -4.750  -8.906   0.340  1.00 98.64           H  
ATOM   1905  CD2 TYR A 120      -6.513  -6.277  -0.959  1.00 98.64           C  
ATOM   1906  HD2 TYR A 120      -7.355  -5.640  -0.731  1.00 98.64           H  
ATOM   1907  CE1 TYR A 120      -4.365  -7.986  -1.572  1.00 98.64           C  
ATOM   1908  HE1 TYR A 120      -3.550  -8.645  -1.834  1.00 98.64           H  
ATOM   1909  CE2 TYR A 120      -5.854  -6.153  -2.195  1.00 98.64           C  
ATOM   1910  HE2 TYR A 120      -6.183  -5.413  -2.908  1.00 98.64           H  
ATOM   1911  OH  TYR A 120      -4.153  -6.907  -3.702  1.00 98.64           O  
ATOM   1912  HH  TYR A 120      -4.593  -6.283  -4.284  1.00 98.64           H  
ATOM   1913  CZ  TYR A 120      -4.779  -7.014  -2.502  1.00 98.64           C  
ATOM   1914  N   SER A 121      -9.294  -9.573   2.848  1.00 97.94           N  
ATOM   1915  H   SER A 121      -9.003 -10.390   2.329  1.00 97.94           H  
ATOM   1916  CA  SER A 121     -10.131  -9.778   4.043  1.00 97.94           C  
ATOM   1917  HA  SER A 121     -11.081  -9.271   3.876  1.00 97.94           H  
ATOM   1918  C   SER A 121      -9.541  -9.213   5.339  1.00 97.94           C  
ATOM   1919  CB  SER A 121     -10.421 -11.266   4.232  1.00 97.94           C  
ATOM   1920  HB2 SER A 121     -11.182 -11.378   5.004  1.00 97.94           H  
ATOM   1921  HB3 SER A 121     -10.811 -11.677   3.301  1.00 97.94           H  
ATOM   1922  O   SER A 121     -10.235  -9.093   6.347  1.00 97.94           O  
ATOM   1923  OG  SER A 121      -9.261 -11.983   4.621  1.00 97.94           O  
ATOM   1924  HG  SER A 121      -9.541 -12.886   4.787  1.00 97.94           H  
ATOM   1925  N   ARG A 122      -8.255  -8.854   5.330  1.00 97.91           N  
ATOM   1926  H   ARG A 122      -7.749  -9.017   4.471  1.00 97.91           H  
ATOM   1927  CA  ARG A 122      -7.606  -8.093   6.395  1.00 97.91           C  
ATOM   1928  HA  ARG A 122      -8.374  -7.682   7.050  1.00 97.91           H  
ATOM   1929  C   ARG A 122      -6.830  -6.942   5.787  1.00 97.91           C  
ATOM   1930  CB  ARG A 122      -6.700  -9.029   7.196  1.00 97.91           C  
ATOM   1931  HB2 ARG A 122      -7.282  -9.893   7.516  1.00 97.91           H  
ATOM   1932  HB3 ARG A 122      -5.902  -9.361   6.532  1.00 97.91           H  
ATOM   1933  O   ARG A 122      -6.017  -7.159   4.893  1.00 97.91           O  
ATOM   1934  CG  ARG A 122      -6.064  -8.370   8.425  1.00 97.91           C  
ATOM   1935  HG2 ARG A 122      -5.413  -7.553   8.111  1.00 97.91           H  
ATOM   1936  HG3 ARG A 122      -6.847  -7.979   9.075  1.00 97.91           H  
ATOM   1937  CD  ARG A 122      -5.237  -9.415   9.183  1.00 97.91           C  
ATOM   1938  HD2 ARG A 122      -5.904 -10.209   9.519  1.00 97.91           H  
ATOM   1939  HD3 ARG A 122      -4.523  -9.860   8.490  1.00 97.91           H  
ATOM   1940  NE  ARG A 122      -4.559  -8.825  10.356  1.00 97.91           N  
ATOM   1941  HE  ARG A 122      -5.167  -8.451  11.071  1.00 97.91           H  
ATOM   1942  NH1 ARG A 122      -2.382  -9.197   9.711  1.00 97.91           N  
ATOM   1943 HH11 ARG A 122      -1.389  -9.090   9.864  1.00 97.91           H  
ATOM   1944 HH12 ARG A 122      -2.720  -9.634   8.865  1.00 97.91           H  
ATOM   1945  NH2 ARG A 122      -2.796  -8.163  11.636  1.00 97.91           N  
ATOM   1946 HH21 ARG A 122      -3.436  -7.828  12.342  1.00 97.91           H  
ATOM   1947 HH22 ARG A 122      -1.797  -8.049  11.736  1.00 97.91           H  
ATOM   1948  CZ  ARG A 122      -3.257  -8.736  10.560  1.00 97.91           C  
ATOM   1949  N   PHE A 123      -7.016  -5.758   6.347  1.00 98.48           N  
ATOM   1950  H   PHE A 123      -7.819  -5.647   6.950  1.00 98.48           H  
ATOM   1951  CA  PHE A 123      -6.259  -4.559   6.038  1.00 98.48           C  
ATOM   1952  HA  PHE A 123      -5.296  -4.831   5.606  1.00 98.48           H  
ATOM   1953  C   PHE A 123      -6.014  -3.745   7.302  1.00 98.48           C  
ATOM   1954  CB  PHE A 123      -7.029  -3.734   5.011  1.00 98.48           C  
ATOM   1955  HB2 PHE A 123      -8.068  -3.649   5.329  1.00 98.48           H  
ATOM   1956  HB3 PHE A 123      -7.016  -4.280   4.067  1.00 98.48           H  
ATOM   1957  O   PHE A 123      -6.928  -3.486   8.085  1.00 98.48           O  
ATOM   1958  CG  PHE A 123      -6.472  -2.339   4.784  1.00 98.48           C  
ATOM   1959  CD1 PHE A 123      -7.205  -1.212   5.202  1.00 98.48           C  
ATOM   1960  HD1 PHE A 123      -8.153  -1.335   5.704  1.00 98.48           H  
ATOM   1961  CD2 PHE A 123      -5.238  -2.162   4.132  1.00 98.48           C  
ATOM   1962  HD2 PHE A 123      -4.676  -3.019   3.790  1.00 98.48           H  
ATOM   1963  CE1 PHE A 123      -6.712   0.081   4.950  1.00 98.48           C  
ATOM   1964  HE1 PHE A 123      -7.278   0.946   5.263  1.00 98.48           H  
ATOM   1965  CE2 PHE A 123      -4.744  -0.869   3.888  1.00 98.48           C  
ATOM   1966  HE2 PHE A 123      -3.809  -0.732   3.364  1.00 98.48           H  
ATOM   1967  CZ  PHE A 123      -5.485   0.253   4.291  1.00 98.48           C  
ATOM   1968  HZ  PHE A 123      -5.116   1.247   4.082  1.00 98.48           H  
ATOM   1969  N   ARG A 124      -4.765  -3.328   7.486  1.00 98.45           N  
ATOM   1970  H   ARG A 124      -4.061  -3.658   6.842  1.00 98.45           H  
ATOM   1971  CA  ARG A 124      -4.396  -2.221   8.365  1.00 98.45           C  
ATOM   1972  HA  ARG A 124      -5.145  -1.437   8.252  1.00 98.45           H  
ATOM   1973  C   ARG A 124      -3.072  -1.623   7.932  1.00 98.45           C  
ATOM   1974  CB  ARG A 124      -4.357  -2.665   9.840  1.00 98.45           C  
ATOM   1975  HB2 ARG A 124      -4.190  -1.783  10.458  1.00 98.45           H  
ATOM   1976  HB3 ARG A 124      -5.328  -3.074  10.120  1.00 98.45           H  
ATOM   1977  O   ARG A 124      -2.274  -2.290   7.268  1.00 98.45           O  
ATOM   1978  CG  ARG A 124      -3.266  -3.700  10.148  1.00 98.45           C  
ATOM   1979  HG2 ARG A 124      -3.447  -4.611   9.576  1.00 98.45           H  
ATOM   1980  HG3 ARG A 124      -2.291  -3.289   9.889  1.00 98.45           H  
ATOM   1981  CD  ARG A 124      -3.276  -4.026  11.642  1.00 98.45           C  
ATOM   1982  HD2 ARG A 124      -4.219  -4.511  11.894  1.00 98.45           H  
ATOM   1983  HD3 ARG A 124      -3.217  -3.084  12.188  1.00 98.45           H  
ATOM   1984  NE  ARG A 124      -2.143  -4.891  12.013  1.00 98.45           N  
ATOM   1985  HE  ARG A 124      -1.667  -5.367  11.260  1.00 98.45           H  
ATOM   1986  NH1 ARG A 124      -2.043  -4.362  14.243  1.00 98.45           N  
ATOM   1987 HH11 ARG A 124      -1.577  -4.399  15.138  1.00 98.45           H  
ATOM   1988 HH12 ARG A 124      -2.830  -3.740  14.121  1.00 98.45           H  
ATOM   1989  NH2 ARG A 124      -0.537  -5.750  13.379  1.00 98.45           N  
ATOM   1990 HH21 ARG A 124      -0.115  -6.128  12.543  1.00 98.45           H  
ATOM   1991 HH22 ARG A 124      -0.060  -5.760  14.269  1.00 98.45           H  
ATOM   1992  CZ  ARG A 124      -1.582  -4.994  13.205  1.00 98.45           C  
ATOM   1993  N   ILE A 125      -2.808  -0.417   8.411  1.00 98.77           N  
ATOM   1994  H   ILE A 125      -3.518   0.060   8.948  1.00 98.77           H  
ATOM   1995  CA  ILE A 125      -1.464   0.154   8.401  1.00 98.77           C  
ATOM   1996  HA  ILE A 125      -0.778  -0.597   8.011  1.00 98.77           H  
ATOM   1997  C   ILE A 125      -1.011   0.444   9.831  1.00 98.77           C  
ATOM   1998  CB  ILE A 125      -1.353   1.358   7.453  1.00 98.77           C  
ATOM   1999  HB  ILE A 125      -0.302   1.640   7.405  1.00 98.77           H  
ATOM   2000  O   ILE A 125      -1.820   0.765  10.707  1.00 98.77           O  
ATOM   2001  CG1 ILE A 125      -2.140   2.566   7.981  1.00 98.77           C  
ATOM   2002 HG12 ILE A 125      -1.748   2.840   8.960  1.00 98.77           H  
ATOM   2003 HG13 ILE A 125      -3.194   2.310   8.092  1.00 98.77           H  
ATOM   2004  CG2 ILE A 125      -1.797   0.949   6.037  1.00 98.77           C  
ATOM   2005 HG21 ILE A 125      -1.522   1.733   5.332  1.00 98.77           H  
ATOM   2006 HG22 ILE A 125      -2.876   0.800   5.996  1.00 98.77           H  
ATOM   2007 HG23 ILE A 125      -1.291   0.033   5.734  1.00 98.77           H  
ATOM   2008  CD1 ILE A 125      -2.002   3.789   7.079  1.00 98.77           C  
ATOM   2009 HD11 ILE A 125      -2.486   3.626   6.116  1.00 98.77           H  
ATOM   2010 HD12 ILE A 125      -0.950   4.034   6.930  1.00 98.77           H  
ATOM   2011 HD13 ILE A 125      -2.492   4.626   7.577  1.00 98.77           H  
ATOM   2012  N   LEU A 126       0.280   0.264  10.091  1.00 98.73           N  
ATOM   2013  H   LEU A 126       0.885  -0.013   9.331  1.00 98.73           H  
ATOM   2014  CA  LEU A 126       0.864   0.564  11.401  1.00 98.73           C  
ATOM   2015  HA  LEU A 126       0.159   0.270  12.179  1.00 98.73           H  
ATOM   2016  C   LEU A 126       1.073   2.075  11.586  1.00 98.73           C  
ATOM   2017  CB  LEU A 126       2.147  -0.254  11.600  1.00 98.73           C  
ATOM   2018  HB2 LEU A 126       2.890   0.088  10.880  1.00 98.73           H  
ATOM   2019  HB3 LEU A 126       2.525  -0.050  12.602  1.00 98.73           H  
ATOM   2020  O   LEU A 126       0.773   2.853  10.685  1.00 98.73           O  
ATOM   2021  CG  LEU A 126       1.982  -1.777  11.451  1.00 98.73           C  
ATOM   2022  HG  LEU A 126       1.825  -2.026  10.402  1.00 98.73           H  
ATOM   2023  CD1 LEU A 126       3.264  -2.467  11.919  1.00 98.73           C  
ATOM   2024 HD11 LEU A 126       3.198  -3.542  11.748  1.00 98.73           H  
ATOM   2025 HD12 LEU A 126       4.118  -2.064  11.374  1.00 98.73           H  
ATOM   2026 HD13 LEU A 126       3.416  -2.275  12.981  1.00 98.73           H  
ATOM   2027  CD2 LEU A 126       0.818  -2.358  12.262  1.00 98.73           C  
ATOM   2028 HD21 LEU A 126      -0.128  -1.983  11.870  1.00 98.73           H  
ATOM   2029 HD22 LEU A 126       0.825  -3.445  12.179  1.00 98.73           H  
ATOM   2030 HD23 LEU A 126       0.921  -2.064  13.306  1.00 98.73           H  
ATOM   2031  N   GLY A 127       1.546   2.487  12.762  1.00 98.56           N  
ATOM   2032  H   GLY A 127       1.837   1.813  13.456  1.00 98.56           H  
ATOM   2033  CA  GLY A 127       1.776   3.897  13.061  1.00 98.56           C  
ATOM   2034  HA2 GLY A 127       1.933   4.017  14.133  1.00 98.56           H  
ATOM   2035  HA3 GLY A 127       0.896   4.477  12.782  1.00 98.56           H  
ATOM   2036  C   GLY A 127       2.984   4.478  12.325  1.00 98.56           C  
ATOM   2037  O   GLY A 127       3.742   3.779  11.642  1.00 98.56           O  
ATOM   2038  N   GLU A 128       3.193   5.781  12.499  1.00 98.70           N  
ATOM   2039  H   GLU A 128       2.508   6.321  13.011  1.00 98.70           H  
ATOM   2040  CA  GLU A 128       4.371   6.480  11.982  1.00 98.70           C  
ATOM   2041  HA  GLU A 128       4.354   6.388  10.896  1.00 98.70           H  
ATOM   2042  C   GLU A 128       5.722   5.903  12.468  1.00 98.70           C  
ATOM   2043  CB  GLU A 128       4.270   7.973  12.316  1.00 98.70           C  
ATOM   2044  HB2 GLU A 128       4.381   8.120  13.390  1.00 98.70           H  
ATOM   2045  HB3 GLU A 128       3.287   8.336  12.017  1.00 98.70           H  
ATOM   2046  O   GLU A 128       6.644   5.847  11.645  1.00 98.70           O  
ATOM   2047  CG  GLU A 128       5.348   8.778  11.575  1.00 98.70           C  
ATOM   2048  HG2 GLU A 128       6.333   8.509  11.955  1.00 98.70           H  
ATOM   2049  HG3 GLU A 128       5.308   8.519  10.517  1.00 98.70           H  
ATOM   2050  CD  GLU A 128       5.161  10.287  11.726  1.00 98.70           C  
ATOM   2051  OE1 GLU A 128       5.536  11.032  10.793  1.00 98.70           O  
ATOM   2052  OE2 GLU A 128       4.636  10.740  12.765  1.00 98.70           O  
ATOM   2053  N   PRO A 129       5.891   5.423  13.724  1.00 98.50           N  
ATOM   2054  CA  PRO A 129       7.154   4.807  14.155  1.00 98.50           C  
ATOM   2055  HA  PRO A 129       7.949   5.545  14.056  1.00 98.50           H  
ATOM   2056  C   PRO A 129       7.527   3.571  13.321  1.00 98.50           C  
ATOM   2057  CB  PRO A 129       6.975   4.467  15.641  1.00 98.50           C  
ATOM   2058  HB2 PRO A 129       6.667   3.429  15.766  1.00 98.50           H  
ATOM   2059  HB3 PRO A 129       7.892   4.648  16.202  1.00 98.50           H  
ATOM   2060  O   PRO A 129       8.700   3.325  13.037  1.00 98.50           O  
ATOM   2061  CG  PRO A 129       5.851   5.393  16.099  1.00 98.50           C  
ATOM   2062  HG2 PRO A 129       6.259   6.373  16.349  1.00 98.50           H  
ATOM   2063  HG3 PRO A 129       5.301   4.977  16.943  1.00 98.50           H  
ATOM   2064  CD  PRO A 129       4.975   5.508  14.857  1.00 98.50           C  
ATOM   2065  HD2 PRO A 129       4.283   4.666  14.829  1.00 98.50           H  
ATOM   2066  HD3 PRO A 129       4.426   6.449  14.875  1.00 98.50           H  
ATOM   2067  N   GLU A 130       6.526   2.837  12.843  1.00 98.76           N  
ATOM   2068  H   GLU A 130       5.622   2.983  13.269  1.00 98.76           H  
ATOM   2069  CA  GLU A 130       6.653   1.702  11.932  1.00 98.76           C  
ATOM   2070  HA  GLU A 130       7.650   1.280  12.059  1.00 98.76           H  
ATOM   2071  C   GLU A 130       6.540   2.101  10.454  1.00 98.76           C  
ATOM   2072  CB  GLU A 130       5.639   0.608  12.289  1.00 98.76           C  
ATOM   2073  HB2 GLU A 130       5.802  -0.239  11.623  1.00 98.76           H  
ATOM   2074  HB3 GLU A 130       4.630   0.984  12.119  1.00 98.76           H  
ATOM   2075  O   GLU A 130       6.471   1.223   9.590  1.00 98.76           O  
ATOM   2076  CG  GLU A 130       5.773   0.094  13.730  1.00 98.76           C  
ATOM   2077  HG2 GLU A 130       6.797   0.221  14.080  1.00 98.76           H  
ATOM   2078  HG3 GLU A 130       5.570  -0.977  13.720  1.00 98.76           H  
ATOM   2079  CD  GLU A 130       4.786   0.786  14.681  1.00 98.76           C  
ATOM   2080  OE1 GLU A 130       3.933   0.058  15.230  1.00 98.76           O  
ATOM   2081  OE2 GLU A 130       4.841   2.028  14.803  1.00 98.76           O  
ATOM   2082  N   LYS A 131       6.557   3.406  10.159  1.00 98.81           N  
ATOM   2083  H   LYS A 131       6.589   4.045  10.941  1.00 98.81           H  
ATOM   2084  CA  LYS A 131       6.512   3.995   8.814  1.00 98.81           C  
ATOM   2085  HA  LYS A 131       6.402   5.073   8.935  1.00 98.81           H  
ATOM   2086  C   LYS A 131       5.276   3.575   8.021  1.00 98.81           C  
ATOM   2087  CB  LYS A 131       7.835   3.725   8.068  1.00 98.81           C  
ATOM   2088  HB2 LYS A 131       7.918   2.652   7.895  1.00 98.81           H  
ATOM   2089  HB3 LYS A 131       7.809   4.216   7.096  1.00 98.81           H  
ATOM   2090  O   LYS A 131       5.382   3.210   6.852  1.00 98.81           O  
ATOM   2091  CG  LYS A 131       9.098   4.182   8.811  1.00 98.81           C  
ATOM   2092  HG2 LYS A 131       9.968   3.881   8.227  1.00 98.81           H  
ATOM   2093  HG3 LYS A 131       9.162   3.692   9.783  1.00 98.81           H  
ATOM   2094  CD  LYS A 131       9.127   5.701   8.995  1.00 98.81           C  
ATOM   2095  HD2 LYS A 131       8.291   6.012   9.621  1.00 98.81           H  
ATOM   2096  HD3 LYS A 131       9.042   6.181   8.020  1.00 98.81           H  
ATOM   2097  CE  LYS A 131      10.435   6.124   9.662  1.00 98.81           C  
ATOM   2098  HE2 LYS A 131      10.551   5.555  10.584  1.00 98.81           H  
ATOM   2099  HE3 LYS A 131      11.259   5.876   8.992  1.00 98.81           H  
ATOM   2100  NZ  LYS A 131      10.429   7.577   9.958  1.00 98.81           N  
ATOM   2101  HZ1 LYS A 131      11.270   7.852  10.444  1.00 98.81           H  
ATOM   2102  HZ2 LYS A 131      10.387   8.112   9.102  1.00 98.81           H  
ATOM   2103  HZ3 LYS A 131       9.626   7.822  10.520  1.00 98.81           H  
ATOM   2104  N   TYR A 132       4.109   3.591   8.669  1.00 98.87           N  
ATOM   2105  H   TYR A 132       4.101   3.869   9.640  1.00 98.87           H  
ATOM   2106  CA  TYR A 132       2.819   3.277   8.045  1.00 98.87           C  
ATOM   2107  HA  TYR A 132       2.103   3.168   8.859  1.00 98.87           H  
ATOM   2108  C   TYR A 132       2.792   1.928   7.316  1.00 98.87           C  
ATOM   2109  CB  TYR A 132       2.332   4.462   7.200  1.00 98.87           C  
ATOM   2110  HB2 TYR A 132       3.032   4.634   6.382  1.00 98.87           H  
ATOM   2111  HB3 TYR A 132       1.368   4.214   6.757  1.00 98.87           H  
ATOM   2112  O   TYR A 132       2.156   1.772   6.274  1.00 98.87           O  
ATOM   2113  CG  TYR A 132       2.161   5.737   8.000  1.00 98.87           C  
ATOM   2114  CD1 TYR A 132       1.204   5.787   9.035  1.00 98.87           C  
ATOM   2115  HD1 TYR A 132       0.595   4.924   9.260  1.00 98.87           H  
ATOM   2116  CD2 TYR A 132       2.926   6.880   7.696  1.00 98.87           C  
ATOM   2117  HD2 TYR A 132       3.649   6.854   6.894  1.00 98.87           H  
ATOM   2118  CE1 TYR A 132       1.015   6.970   9.770  1.00 98.87           C  
ATOM   2119  HE1 TYR A 132       0.284   7.012  10.564  1.00 98.87           H  
ATOM   2120  CE2 TYR A 132       2.735   8.069   8.431  1.00 98.87           C  
ATOM   2121  HE2 TYR A 132       3.315   8.953   8.213  1.00 98.87           H  
ATOM   2122  OH  TYR A 132       1.613   9.241  10.212  1.00 98.87           O  
ATOM   2123  HH  TYR A 132       0.980   9.136  10.926  1.00 98.87           H  
ATOM   2124  CZ  TYR A 132       1.781   8.113   9.474  1.00 98.87           C  
ATOM   2125  N   ARG A 133       3.514   0.941   7.862  1.00 98.84           N  
ATOM   2126  H   ARG A 133       4.057   1.176   8.681  1.00 98.84           H  
ATOM   2127  CA  ARG A 133       3.699  -0.380   7.257  1.00 98.84           C  
ATOM   2128  HA  ARG A 133       4.258  -0.241   6.331  1.00 98.84           H  
ATOM   2129  C   ARG A 133       2.372  -1.053   6.910  1.00 98.84           C  
ATOM   2130  CB  ARG A 133       4.515  -1.241   8.222  1.00 98.84           C  
ATOM   2131  HB2 ARG A 133       5.453  -0.731   8.440  1.00 98.84           H  
ATOM   2132  HB3 ARG A 133       3.950  -1.350   9.148  1.00 98.84           H  
ATOM   2133  O   ARG A 133       1.512  -1.185   7.783  1.00 98.84           O  
ATOM   2134  CG  ARG A 133       4.842  -2.625   7.659  1.00 98.84           C  
ATOM   2135  HG2 ARG A 133       5.581  -2.532   6.863  1.00 98.84           H  
ATOM   2136  HG3 ARG A 133       3.947  -3.100   7.255  1.00 98.84           H  
ATOM   2137  CD  ARG A 133       5.380  -3.533   8.757  1.00 98.84           C  
ATOM   2138  HD2 ARG A 133       5.463  -4.525   8.314  1.00 98.84           H  
ATOM   2139  HD3 ARG A 133       4.656  -3.589   9.569  1.00 98.84           H  
ATOM   2140  NE  ARG A 133       6.683  -3.081   9.279  1.00 98.84           N  
ATOM   2141  HE  ARG A 133       6.709  -2.149   9.666  1.00 98.84           H  
ATOM   2142  NH1 ARG A 133       7.924  -4.922   8.660  1.00 98.84           N  
ATOM   2143 HH11 ARG A 133       8.828  -5.311   8.435  1.00 98.84           H  
ATOM   2144 HH12 ARG A 133       7.118  -5.283   8.169  1.00 98.84           H  
ATOM   2145  NH2 ARG A 133       8.890  -3.253   9.770  1.00 98.84           N  
ATOM   2146 HH21 ARG A 133       8.816  -2.394  10.296  1.00 98.84           H  
ATOM   2147 HH22 ARG A 133       9.736  -3.805   9.781  1.00 98.84           H  
ATOM   2148  CZ  ARG A 133       7.818  -3.754   9.227  1.00 98.84           C  
ATOM   2149  N   LEU A 134       2.255  -1.553   5.679  1.00 98.88           N  
ATOM   2150  H   LEU A 134       3.029  -1.435   5.042  1.00 98.88           H  
ATOM   2151  CA  LEU A 134       1.075  -2.272   5.198  1.00 98.88           C  
ATOM   2152  HA  LEU A 134       0.193  -1.695   5.476  1.00 98.88           H  
ATOM   2153  C   LEU A 134       0.970  -3.661   5.824  1.00 98.88           C  
ATOM   2154  CB  LEU A 134       1.136  -2.382   3.664  1.00 98.88           C  
ATOM   2155  HB2 LEU A 134       1.247  -1.378   3.256  1.00 98.88           H  
ATOM   2156  HB3 LEU A 134       2.021  -2.956   3.389  1.00 98.88           H  
ATOM   2157  O   LEU A 134       1.950  -4.405   5.875  1.00 98.88           O  
ATOM   2158  CG  LEU A 134      -0.096  -3.008   2.987  1.00 98.88           C  
ATOM   2159  HG  LEU A 134      -0.264  -4.009   3.384  1.00 98.88           H  
ATOM   2160  CD1 LEU A 134      -1.352  -2.163   3.209  1.00 98.88           C  
ATOM   2161 HD11 LEU A 134      -1.648  -2.179   4.258  1.00 98.88           H  
ATOM   2162 HD12 LEU A 134      -1.163  -1.135   2.902  1.00 98.88           H  
ATOM   2163 HD13 LEU A 134      -2.174  -2.555   2.609  1.00 98.88           H  
ATOM   2164  CD2 LEU A 134       0.143  -3.123   1.483  1.00 98.88           C  
ATOM   2165 HD21 LEU A 134      -0.728  -3.563   0.998  1.00 98.88           H  
ATOM   2166 HD22 LEU A 134       0.327  -2.136   1.058  1.00 98.88           H  
ATOM   2167 HD23 LEU A 134       1.010  -3.756   1.294  1.00 98.88           H  
ATOM   2168  N   GLN A 135      -0.233  -4.046   6.244  1.00 98.73           N  
ATOM   2169  H   GLN A 135      -0.982  -3.370   6.267  1.00 98.73           H  
ATOM   2170  CA  GLN A 135      -0.550  -5.428   6.587  1.00 98.73           C  
ATOM   2171  HA  GLN A 135       0.233  -6.084   6.207  1.00 98.73           H  
ATOM   2172  C   GLN A 135      -1.859  -5.859   5.940  1.00 98.73           C  
ATOM   2173  CB  GLN A 135      -0.619  -5.616   8.100  1.00 98.73           C  
ATOM   2174  HB2 GLN A 135      -1.370  -4.947   8.522  1.00 98.73           H  
ATOM   2175  HB3 GLN A 135      -0.920  -6.646   8.290  1.00 98.73           H  
ATOM   2176  O   GLN A 135      -2.934  -5.390   6.317  1.00 98.73           O  
ATOM   2177  CG  GLN A 135       0.731  -5.355   8.775  1.00 98.73           C  
ATOM   2178  HG2 GLN A 135       1.521  -5.823   8.187  1.00 98.73           H  
ATOM   2179  HG3 GLN A 135       0.925  -4.284   8.820  1.00 98.73           H  
ATOM   2180  CD  GLN A 135       0.790  -5.932  10.177  1.00 98.73           C  
ATOM   2181  NE2 GLN A 135       1.961  -6.023  10.764  1.00 98.73           N  
ATOM   2182 HE21 GLN A 135       2.057  -6.505  11.646  1.00 98.73           H  
ATOM   2183 HE22 GLN A 135       2.778  -5.727  10.250  1.00 98.73           H  
ATOM   2184  OE1 GLN A 135      -0.196  -6.353  10.770  1.00 98.73           O  
ATOM   2185  N   ILE A 136      -1.748  -6.801   5.008  1.00 98.63           N  
ATOM   2186  H   ILE A 136      -0.824  -7.128   4.764  1.00 98.63           H  
ATOM   2187  CA  ILE A 136      -2.866  -7.358   4.249  1.00 98.63           C  
ATOM   2188  HA  ILE A 136      -3.779  -7.092   4.781  1.00 98.63           H  
ATOM   2189  C   ILE A 136      -2.818  -8.884   4.204  1.00 98.63           C  
ATOM   2190  CB  ILE A 136      -2.951  -6.754   2.831  1.00 98.63           C  
ATOM   2191  HB  ILE A 136      -3.692  -7.319   2.266  1.00 98.63           H  
ATOM   2192  O   ILE A 136      -1.750  -9.492   4.318  1.00 98.63           O  
ATOM   2193  CG1 ILE A 136      -1.596  -6.864   2.102  1.00 98.63           C  
ATOM   2194 HG12 ILE A 136      -1.224  -7.885   2.186  1.00 98.63           H  
ATOM   2195 HG13 ILE A 136      -0.869  -6.197   2.565  1.00 98.63           H  
ATOM   2196  CG2 ILE A 136      -3.452  -5.305   2.919  1.00 98.63           C  
ATOM   2197 HG21 ILE A 136      -4.415  -5.294   3.428  1.00 98.63           H  
ATOM   2198 HG22 ILE A 136      -3.598  -4.890   1.922  1.00 98.63           H  
ATOM   2199 HG23 ILE A 136      -2.741  -4.689   3.470  1.00 98.63           H  
ATOM   2200  CD1 ILE A 136      -1.666  -6.534   0.616  1.00 98.63           C  
ATOM   2201 HD11 ILE A 136      -0.663  -6.624   0.196  1.00 98.63           H  
ATOM   2202 HD12 ILE A 136      -2.322  -7.245   0.113  1.00 98.63           H  
ATOM   2203 HD13 ILE A 136      -2.029  -5.519   0.457  1.00 98.63           H  
ATOM   2204  N   SER A 137      -3.983  -9.513   4.059  1.00 98.37           N  
ATOM   2205  H   SER A 137      -4.825  -8.959   4.006  1.00 98.37           H  
ATOM   2206  CA  SER A 137      -4.105 -10.955   3.810  1.00 98.37           C  
ATOM   2207  HA  SER A 137      -3.369 -11.238   3.058  1.00 98.37           H  
ATOM   2208  C   SER A 137      -5.488 -11.318   3.268  1.00 98.37           C  
ATOM   2209  CB  SER A 137      -3.821 -11.764   5.088  1.00 98.37           C  
ATOM   2210  HB2 SER A 137      -3.882 -12.828   4.861  1.00 98.37           H  
ATOM   2211  HB3 SER A 137      -2.806 -11.558   5.428  1.00 98.37           H  
ATOM   2212  O   SER A 137      -6.407 -10.504   3.324  1.00 98.37           O  
ATOM   2213  OG  SER A 137      -4.722 -11.468   6.139  1.00 98.37           O  
ATOM   2214  HG  SER A 137      -5.616 -11.467   5.789  1.00 98.37           H  
ATOM   2215  N   GLY A 138      -5.636 -12.564   2.806  1.00 98.02           N  
ATOM   2216  H   GLY A 138      -4.827 -13.168   2.772  1.00 98.02           H  
ATOM   2217  CA  GLY A 138      -6.921 -13.126   2.382  1.00 98.02           C  
ATOM   2218  HA2 GLY A 138      -7.662 -12.997   3.171  1.00 98.02           H  
ATOM   2219  HA3 GLY A 138      -6.802 -14.194   2.198  1.00 98.02           H  
ATOM   2220  C   GLY A 138      -7.449 -12.489   1.103  1.00 98.02           C  
ATOM   2221  O   GLY A 138      -8.598 -12.058   1.051  1.00 98.02           O  
ATOM   2222  N   TYR A 139      -6.573 -12.391   0.104  1.00 98.51           N  
ATOM   2223  H   TYR A 139      -5.645 -12.774   0.217  1.00 98.51           H  
ATOM   2224  CA  TYR A 139      -6.906 -11.830  -1.193  1.00 98.51           C  
ATOM   2225  HA  TYR A 139      -7.305 -10.832  -1.011  1.00 98.51           H  
ATOM   2226  C   TYR A 139      -7.976 -12.659  -1.927  1.00 98.51           C  
ATOM   2227  CB  TYR A 139      -5.628 -11.651  -2.026  1.00 98.51           C  
ATOM   2228  HB2 TYR A 139      -5.116 -10.741  -1.712  1.00 98.51           H  
ATOM   2229  HB3 TYR A 139      -4.952 -12.484  -1.832  1.00 98.51           H  
ATOM   2230  O   TYR A 139      -7.921 -13.891  -1.944  1.00 98.51           O  
ATOM   2231  CG  TYR A 139      -5.881 -11.600  -3.516  1.00 98.51           C  
ATOM   2232  CD1 TYR A 139      -5.927 -12.822  -4.212  1.00 98.51           C  
ATOM   2233  HD1 TYR A 139      -5.749 -13.746  -3.683  1.00 98.51           H  
ATOM   2234  CD2 TYR A 139      -6.124 -10.383  -4.186  1.00 98.51           C  
ATOM   2235  HD2 TYR A 139      -6.094  -9.451  -3.641  1.00 98.51           H  
ATOM   2236  CE1 TYR A 139      -6.215 -12.844  -5.578  1.00 98.51           C  
ATOM   2237  HE1 TYR A 139      -6.240 -13.785  -6.108  1.00 98.51           H  
ATOM   2238  CE2 TYR A 139      -6.382 -10.398  -5.573  1.00 98.51           C  
ATOM   2239  HE2 TYR A 139      -6.538  -9.487  -6.131  1.00 98.51           H  
ATOM   2240  OH  TYR A 139      -6.615 -11.721  -7.583  1.00 98.51           O  
ATOM   2241  HH  TYR A 139      -6.781 -12.621  -7.872  1.00 98.51           H  
ATOM   2242  CZ  TYR A 139      -6.418 -11.634  -6.256  1.00 98.51           C  
ATOM   2243  N   PHE A 140      -8.899 -11.968  -2.596  1.00 98.23           N  
ATOM   2244  H   PHE A 140      -8.906 -10.966  -2.471  1.00 98.23           H  
ATOM   2245  CA  PHE A 140      -9.753 -12.499  -3.658  1.00 98.23           C  
ATOM   2246  HA  PHE A 140      -9.187 -13.249  -4.210  1.00 98.23           H  
ATOM   2247  C   PHE A 140     -10.144 -11.376  -4.633  1.00 98.23           C  
ATOM   2248  CB  PHE A 140     -11.002 -13.167  -3.061  1.00 98.23           C  
ATOM   2249  HB2 PHE A 140     -10.694 -13.881  -2.297  1.00 98.23           H  
ATOM   2250  HB3 PHE A 140     -11.490 -13.741  -3.848  1.00 98.23           H  
ATOM   2251  O   PHE A 140     -10.149 -10.203  -4.271  1.00 98.23           O  
ATOM   2252  CG  PHE A 140     -12.017 -12.210  -2.459  1.00 98.23           C  
ATOM   2253  CD1 PHE A 140     -11.839 -11.717  -1.153  1.00 98.23           C  
ATOM   2254  HD1 PHE A 140     -10.967 -11.993  -0.580  1.00 98.23           H  
ATOM   2255  CD2 PHE A 140     -13.151 -11.823  -3.202  1.00 98.23           C  
ATOM   2256  HD2 PHE A 140     -13.293 -12.196  -4.205  1.00 98.23           H  
ATOM   2257  CE1 PHE A 140     -12.804 -10.868  -0.584  1.00 98.23           C  
ATOM   2258  HE1 PHE A 140     -12.672 -10.497   0.422  1.00 98.23           H  
ATOM   2259  CE2 PHE A 140     -14.109 -10.962  -2.636  1.00 98.23           C  
ATOM   2260  HE2 PHE A 140     -14.990 -10.681  -3.195  1.00 98.23           H  
ATOM   2261  CZ  PHE A 140     -13.939 -10.491  -1.323  1.00 98.23           C  
ATOM   2262  HZ  PHE A 140     -14.679  -9.845  -0.873  1.00 98.23           H  
ATOM   2263  N   GLY A 141     -10.504 -11.699  -5.873  1.00 98.01           N  
ATOM   2264  H   GLY A 141     -10.426 -12.655  -6.189  1.00 98.01           H  
ATOM   2265  CA  GLY A 141     -10.910 -10.688  -6.851  1.00 98.01           C  
ATOM   2266  HA2 GLY A 141     -10.293  -9.797  -6.733  1.00 98.01           H  
ATOM   2267  HA3 GLY A 141     -11.950 -10.412  -6.674  1.00 98.01           H  
ATOM   2268  C   GLY A 141     -10.772 -11.152  -8.293  1.00 98.01           C  
ATOM   2269  O   GLY A 141     -10.356 -12.281  -8.551  1.00 98.01           O  
ATOM   2270  N   ASN A 142     -11.145 -10.279  -9.231  1.00 97.93           N  
ATOM   2271  H   ASN A 142     -11.424  -9.356  -8.931  1.00 97.93           H  
ATOM   2272  CA  ASN A 142     -10.947 -10.498 -10.668  1.00 97.93           C  
ATOM   2273  HA  ASN A 142     -10.663 -11.540 -10.820  1.00 97.93           H  
ATOM   2274  C   ASN A 142      -9.780  -9.674 -11.257  1.00 97.93           C  
ATOM   2275  CB  ASN A 142     -12.277 -10.286 -11.422  1.00 97.93           C  
ATOM   2276  HB2 ASN A 142     -13.069 -10.859 -10.940  1.00 97.93           H  
ATOM   2277  HB3 ASN A 142     -12.154 -10.660 -12.438  1.00 97.93           H  
ATOM   2278  O   ASN A 142      -9.350  -9.970 -12.370  1.00 97.93           O  
ATOM   2279  CG  ASN A 142     -12.702  -8.833 -11.504  1.00 97.93           C  
ATOM   2280  ND2 ASN A 142     -13.605  -8.486 -12.392  1.00 97.93           N  
ATOM   2281 HD21 ASN A 142     -13.981  -9.174 -13.027  1.00 97.93           H  
ATOM   2282 HD22 ASN A 142     -13.781  -7.499 -12.517  1.00 97.93           H  
ATOM   2283  OD1 ASN A 142     -12.224  -7.983 -10.784  1.00 97.93           O  
ATOM   2284  N   ALA A 143      -9.251  -8.669 -10.544  1.00 97.61           N  
ATOM   2285  H   ALA A 143      -9.655  -8.478  -9.638  1.00 97.61           H  
ATOM   2286  CA  ALA A 143      -7.881  -8.184 -10.746  1.00 97.61           C  
ATOM   2287  HA  ALA A 143      -7.647  -8.135 -11.809  1.00 97.61           H  
ATOM   2288  C   ALA A 143      -6.924  -9.155 -10.061  1.00 97.61           C  
ATOM   2289  CB  ALA A 143      -7.681  -6.799 -10.109  1.00 97.61           C  
ATOM   2290  HB1 ALA A 143      -8.252  -6.023 -10.619  1.00 97.61           H  
ATOM   2291  HB2 ALA A 143      -7.971  -6.829  -9.059  1.00 97.61           H  
ATOM   2292  HB3 ALA A 143      -6.628  -6.523 -10.163  1.00 97.61           H  
ATOM   2293  O   ALA A 143      -7.292  -9.682  -9.029  1.00 97.61           O  
ATOM   2294  N   THR A 144      -5.714  -9.341 -10.581  1.00 96.36           N  
ATOM   2295  H   THR A 144      -5.450  -8.817 -11.403  1.00 96.36           H  
ATOM   2296  CA  THR A 144      -4.649 -10.156  -9.963  1.00 96.36           C  
ATOM   2297  HA  THR A 144      -5.015 -11.171  -9.807  1.00 96.36           H  
ATOM   2298  C   THR A 144      -4.180  -9.614  -8.614  1.00 96.36           C  
ATOM   2299  CB  THR A 144      -3.436 -10.182 -10.894  1.00 96.36           C  
ATOM   2300  HB  THR A 144      -2.591 -10.670 -10.409  1.00 96.36           H  
ATOM   2301  O   THR A 144      -4.294  -8.419  -8.370  1.00 96.36           O  
ATOM   2302  CG2 THR A 144      -3.782 -10.929 -12.187  1.00 96.36           C  
ATOM   2303 HG21 THR A 144      -4.196 -11.908 -11.947  1.00 96.36           H  
ATOM   2304 HG22 THR A 144      -4.507 -10.366 -12.774  1.00 96.36           H  
ATOM   2305 HG23 THR A 144      -2.883 -11.077 -12.787  1.00 96.36           H  
ATOM   2306  OG1 THR A 144      -3.109  -8.851 -11.221  1.00 96.36           O  
ATOM   2307  HG1 THR A 144      -2.447  -8.532 -10.603  1.00 96.36           H  
ATOM   2308  N   ASP A 145      -3.577 -10.454  -7.768  1.00 97.78           N  
ATOM   2309  H   ASP A 145      -3.528 -11.439  -7.986  1.00 97.78           H  
ATOM   2310  CA  ASP A 145      -2.984 -10.017  -6.497  1.00 97.78           C  
ATOM   2311  HA  ASP A 145      -3.649  -9.288  -6.034  1.00 97.78           H  
ATOM   2312  C   ASP A 145      -1.618  -9.350  -6.708  1.00 97.78           C  
ATOM   2313  CB  ASP A 145      -2.858 -11.192  -5.520  1.00 97.78           C  
ATOM   2314  HB2 ASP A 145      -2.103 -11.894  -5.875  1.00 97.78           H  
ATOM   2315  HB3 ASP A 145      -3.803 -11.734  -5.489  1.00 97.78           H  
ATOM   2316  O   ASP A 145      -0.581 -10.013  -6.756  1.00 97.78           O  
ATOM   2317  CG  ASP A 145      -2.502 -10.734  -4.099  1.00 97.78           C  
ATOM   2318  OD1 ASP A 145      -2.148  -9.548  -3.884  1.00 97.78           O  
ATOM   2319  OD2 ASP A 145      -2.566 -11.581  -3.182  1.00 97.78           O  
ATOM   2320  N   ASN A 146      -1.620  -8.025  -6.835  1.00 97.04           N  
ATOM   2321  H   ASN A 146      -2.513  -7.558  -6.900  1.00 97.04           H  
ATOM   2322  CA  ASN A 146      -0.394  -7.248  -6.995  1.00 97.04           C  
ATOM   2323  HA  ASN A 146       0.386  -7.892  -7.402  1.00 97.04           H  
ATOM   2324  C   ASN A 146       0.162  -6.714  -5.683  1.00 97.04           C  
ATOM   2325  CB  ASN A 146      -0.625  -6.110  -7.989  1.00 97.04           C  
ATOM   2326  HB2 ASN A 146       0.216  -5.418  -7.936  1.00 97.04           H  
ATOM   2327  HB3 ASN A 146      -1.530  -5.556  -7.742  1.00 97.04           H  
ATOM   2328  O   ASN A 146       1.203  -6.066  -5.722  1.00 97.04           O  
ATOM   2329  CG  ASN A 146      -0.705  -6.637  -9.392  1.00 97.04           C  
ATOM   2330  ND2 ASN A 146      -0.073  -5.961 -10.304  1.00 97.04           N  
ATOM   2331 HD21 ASN A 146       0.158  -6.560 -11.084  1.00 97.04           H  
ATOM   2332 HD22 ASN A 146       0.556  -5.223 -10.021  1.00 97.04           H  
ATOM   2333  OD1 ASN A 146      -1.271  -7.678  -9.687  1.00 97.04           O  
ATOM   2334  N   LEU A 147      -0.509  -6.937  -4.547  1.00 98.06           N  
ATOM   2335  H   LEU A 147      -1.298  -7.567  -4.565  1.00 98.06           H  
ATOM   2336  CA  LEU A 147      -0.096  -6.366  -3.266  1.00 98.06           C  
ATOM   2337  HA  LEU A 147       0.683  -5.622  -3.432  1.00 98.06           H  
ATOM   2338  C   LEU A 147       0.545  -7.394  -2.345  1.00 98.06           C  
ATOM   2339  CB  LEU A 147      -1.259  -5.641  -2.568  1.00 98.06           C  
ATOM   2340  HB2 LEU A 147      -0.866  -5.214  -1.646  1.00 98.06           H  
ATOM   2341  HB3 LEU A 147      -2.017  -6.378  -2.305  1.00 98.06           H  
ATOM   2342  O   LEU A 147       1.572  -7.091  -1.741  1.00 98.06           O  
ATOM   2343  CG  LEU A 147      -1.912  -4.494  -3.353  1.00 98.06           C  
ATOM   2344  HG  LEU A 147      -2.336  -4.877  -4.281  1.00 98.06           H  
ATOM   2345  CD1 LEU A 147      -3.021  -3.830  -2.536  1.00 98.06           C  
ATOM   2346 HD11 LEU A 147      -3.558  -3.112  -3.156  1.00 98.06           H  
ATOM   2347 HD12 LEU A 147      -2.591  -3.314  -1.677  1.00 98.06           H  
ATOM   2348 HD13 LEU A 147      -3.718  -4.584  -2.168  1.00 98.06           H  
ATOM   2349  CD2 LEU A 147      -0.910  -3.397  -3.673  1.00 98.06           C  
ATOM   2350 HD21 LEU A 147      -0.477  -2.978  -2.764  1.00 98.06           H  
ATOM   2351 HD22 LEU A 147      -1.410  -2.619  -4.248  1.00 98.06           H  
ATOM   2352 HD23 LEU A 147      -0.119  -3.812  -4.298  1.00 98.06           H  
ATOM   2353  N   THR A 148      -0.020  -8.596  -2.219  1.00 97.57           N  
ATOM   2354  H   THR A 148      -0.843  -8.822  -2.758  1.00 97.57           H  
ATOM   2355  CA  THR A 148       0.377  -9.514  -1.142  1.00 97.57           C  
ATOM   2356  HA  THR A 148       0.232  -8.998  -0.193  1.00 97.57           H  
ATOM   2357  C   THR A 148       1.843  -9.930  -1.232  1.00 97.57           C  
ATOM   2358  CB  THR A 148      -0.501 -10.767  -1.108  1.00 97.57           C  
ATOM   2359  HB  THR A 148      -0.373 -11.318  -2.040  1.00 97.57           H  
ATOM   2360  O   THR A 148       2.521  -9.957  -0.208  1.00 97.57           O  
ATOM   2361  CG2 THR A 148      -0.178 -11.695   0.064  1.00 97.57           C  
ATOM   2362 HG21 THR A 148      -0.240 -11.142   1.001  1.00 97.57           H  
ATOM   2363 HG22 THR A 148      -0.899 -12.513   0.077  1.00 97.57           H  
ATOM   2364 HG23 THR A 148       0.820 -12.119  -0.050  1.00 97.57           H  
ATOM   2365  OG1 THR A 148      -1.847 -10.409  -0.945  1.00 97.57           O  
ATOM   2366  HG1 THR A 148      -2.257 -10.716  -1.757  1.00 97.57           H  
ATOM   2367  N   SER A 149       2.348 -10.256  -2.426  1.00 96.33           N  
ATOM   2368  H   SER A 149       1.760 -10.198  -3.245  1.00 96.33           H  
ATOM   2369  CA  SER A 149       3.710 -10.785  -2.578  1.00 96.33           C  
ATOM   2370  HA  SER A 149       3.908 -11.474  -1.757  1.00 96.33           H  
ATOM   2371  C   SER A 149       4.801  -9.718  -2.526  1.00 96.33           C  
ATOM   2372  CB  SER A 149       3.833 -11.577  -3.882  1.00 96.33           C  
ATOM   2373  HB2 SER A 149       4.834 -12.002  -3.957  1.00 96.33           H  
ATOM   2374  HB3 SER A 149       3.109 -12.392  -3.871  1.00 96.33           H  
ATOM   2375  O   SER A 149       5.910 -10.025  -2.101  1.00 96.33           O  
ATOM   2376  OG  SER A 149       3.583 -10.755  -5.005  1.00 96.33           O  
ATOM   2377  HG  SER A 149       4.327 -10.162  -5.136  1.00 96.33           H  
ATOM   2378  N   ASP A 150       4.510  -8.497  -2.983  1.00 96.73           N  
ATOM   2379  H   ASP A 150       3.568  -8.314  -3.298  1.00 96.73           H  
ATOM   2380  CA  ASP A 150       5.527  -7.452  -3.153  1.00 96.73           C  
ATOM   2381  HA  ASP A 150       6.513  -7.895  -3.008  1.00 96.73           H  
ATOM   2382  C   ASP A 150       5.406  -6.327  -2.115  1.00 96.73           C  
ATOM   2383  CB  ASP A 150       5.470  -6.930  -4.600  1.00 96.73           C  
ATOM   2384  HB2 ASP A 150       4.604  -6.278  -4.713  1.00 96.73           H  
ATOM   2385  HB3 ASP A 150       5.345  -7.775  -5.276  1.00 96.73           H  
ATOM   2386  O   ASP A 150       6.411  -5.851  -1.602  1.00 96.73           O  
ATOM   2387  CG  ASP A 150       6.746  -6.187  -5.020  1.00 96.73           C  
ATOM   2388  OD1 ASP A 150       7.843  -6.560  -4.538  1.00 96.73           O  
ATOM   2389  OD2 ASP A 150       6.621  -5.279  -5.871  1.00 96.73           O  
ATOM   2390  N   HIS A 151       4.185  -5.939  -1.736  1.00 98.57           N  
ATOM   2391  H   HIS A 151       3.385  -6.420  -2.121  1.00 98.57           H  
ATOM   2392  CA  HIS A 151       3.929  -4.753  -0.908  1.00 98.57           C  
ATOM   2393  HA  HIS A 151       4.834  -4.148  -0.851  1.00 98.57           H  
ATOM   2394  C   HIS A 151       3.528  -5.068   0.539  1.00 98.57           C  
ATOM   2395  CB  HIS A 151       2.856  -3.906  -1.602  1.00 98.57           C  
ATOM   2396  HB2 HIS A 151       2.634  -3.040  -0.978  1.00 98.57           H  
ATOM   2397  HB3 HIS A 151       1.937  -4.482  -1.709  1.00 98.57           H  
ATOM   2398  O   HIS A 151       3.661  -4.218   1.423  1.00 98.57           O  
ATOM   2399  CG  HIS A 151       3.299  -3.406  -2.952  1.00 98.57           C  
ATOM   2400  CD2 HIS A 151       2.845  -3.784  -4.181  1.00 98.57           C  
ATOM   2401  HD2 HIS A 151       2.062  -4.506  -4.356  1.00 98.57           H  
ATOM   2402  ND1 HIS A 151       4.283  -2.487  -3.171  1.00 98.57           N  
ATOM   2403  HD1 HIS A 151       4.862  -2.080  -2.450  1.00 98.57           H  
ATOM   2404  CE1 HIS A 151       4.412  -2.306  -4.489  1.00 98.57           C  
ATOM   2405  HE1 HIS A 151       5.131  -1.634  -4.933  1.00 98.57           H  
ATOM   2406  NE2 HIS A 151       3.529  -3.059  -5.166  1.00 98.57           N  
ATOM   2407  N   ASN A 152       3.029  -6.275   0.823  1.00 98.65           N  
ATOM   2408  H   ASN A 152       2.933  -6.948   0.076  1.00 98.65           H  
ATOM   2409  CA  ASN A 152       2.667  -6.649   2.189  1.00 98.65           C  
ATOM   2410  HA  ASN A 152       1.928  -5.931   2.545  1.00 98.65           H  
ATOM   2411  C   ASN A 152       3.888  -6.589   3.115  1.00 98.65           C  
ATOM   2412  CB  ASN A 152       2.046  -8.046   2.201  1.00 98.65           C  
ATOM   2413  HB2 ASN A 152       2.829  -8.778   2.000  1.00 98.65           H  
ATOM   2414  HB3 ASN A 152       1.297  -8.106   1.412  1.00 98.65           H  
ATOM   2415  O   ASN A 152       4.980  -7.021   2.754  1.00 98.65           O  
ATOM   2416  CG  ASN A 152       1.362  -8.399   3.506  1.00 98.65           C  
ATOM   2417  ND2 ASN A 152       1.119  -9.666   3.723  1.00 98.65           N  
ATOM   2418 HD21 ASN A 152       1.381 -10.330   3.008  1.00 98.65           H  
ATOM   2419 HD22 ASN A 152       0.362  -9.855   4.365  1.00 98.65           H  
ATOM   2420  OD1 ASN A 152       0.980  -7.558   4.309  1.00 98.65           O  
ATOM   2421  N   ASN A 153       3.690  -6.092   4.336  1.00 98.65           N  
ATOM   2422  H   ASN A 153       2.765  -5.759   4.569  1.00 98.65           H  
ATOM   2423  CA  ASN A 153       4.729  -5.911   5.348  1.00 98.65           C  
ATOM   2424  HA  ASN A 153       4.223  -5.493   6.218  1.00 98.65           H  
ATOM   2425  C   ASN A 153       5.826  -4.884   4.992  1.00 98.65           C  
ATOM   2426  CB  ASN A 153       5.261  -7.299   5.757  1.00 98.65           C  
ATOM   2427  HB2 ASN A 153       4.430  -7.998   5.843  1.00 98.65           H  
ATOM   2428  HB3 ASN A 153       5.927  -7.667   4.977  1.00 98.65           H  
ATOM   2429  O   ASN A 153       6.781  -4.752   5.765  1.00 98.65           O  
ATOM   2430  CG  ASN A 153       6.000  -7.315   7.076  1.00 98.65           C  
ATOM   2431  ND2 ASN A 153       7.124  -7.985   7.146  1.00 98.65           N  
ATOM   2432 HD21 ASN A 153       7.485  -8.423   6.310  1.00 98.65           H  
ATOM   2433 HD22 ASN A 153       7.560  -8.090   8.051  1.00 98.65           H  
ATOM   2434  OD1 ASN A 153       5.580  -6.755   8.077  1.00 98.65           O  
ATOM   2435  N   GLN A 154       5.675  -4.126   3.899  1.00 98.75           N  
ATOM   2436  H   GLN A 154       4.887  -4.288   3.289  1.00 98.75           H  
ATOM   2437  CA  GLN A 154       6.584  -3.040   3.527  1.00 98.75           C  
ATOM   2438  HA  GLN A 154       7.573  -3.278   3.920  1.00 98.75           H  
ATOM   2439  C   GLN A 154       6.189  -1.707   4.157  1.00 98.75           C  
ATOM   2440  CB  GLN A 154       6.707  -2.902   2.003  1.00 98.75           C  
ATOM   2441  HB2 GLN A 154       7.454  -2.141   1.774  1.00 98.75           H  
ATOM   2442  HB3 GLN A 154       5.754  -2.566   1.594  1.00 98.75           H  
ATOM   2443  O   GLN A 154       5.024  -1.468   4.489  1.00 98.75           O  
ATOM   2444  CG  GLN A 154       7.101  -4.202   1.298  1.00 98.75           C  
ATOM   2445  HG2 GLN A 154       7.202  -3.981   0.235  1.00 98.75           H  
ATOM   2446  HG3 GLN A 154       6.298  -4.932   1.401  1.00 98.75           H  
ATOM   2447  CD  GLN A 154       8.396  -4.836   1.797  1.00 98.75           C  
ATOM   2448  NE2 GLN A 154       8.639  -6.073   1.435  1.00 98.75           N  
ATOM   2449 HE21 GLN A 154       9.564  -6.428   1.632  1.00 98.75           H  
ATOM   2450 HE22 GLN A 154       8.021  -6.509   0.765  1.00 98.75           H  
ATOM   2451  OE1 GLN A 154       9.202  -4.268   2.522  1.00 98.75           O  
ATOM   2452  N   LYS A 155       7.191  -0.850   4.354  1.00 98.86           N  
ATOM   2453  H   LYS A 155       8.074  -1.076   3.918  1.00 98.86           H  
ATOM   2454  CA  LYS A 155       7.037   0.515   4.868  1.00 98.86           C  
ATOM   2455  HA  LYS A 155       6.284   0.547   5.656  1.00 98.86           H  
ATOM   2456  C   LYS A 155       6.581   1.442   3.744  1.00 98.86           C  
ATOM   2457  CB  LYS A 155       8.375   0.998   5.424  1.00 98.86           C  
ATOM   2458  HB2 LYS A 155       8.283   2.048   5.704  1.00 98.86           H  
ATOM   2459  HB3 LYS A 155       9.105   0.933   4.617  1.00 98.86           H  
ATOM   2460  O   LYS A 155       6.840   1.172   2.578  1.00 98.86           O  
ATOM   2461  CG  LYS A 155       8.877   0.188   6.631  1.00 98.86           C  
ATOM   2462  HG2 LYS A 155       8.215   0.332   7.485  1.00 98.86           H  
ATOM   2463  HG3 LYS A 155       8.918  -0.872   6.382  1.00 98.86           H  
ATOM   2464  CD  LYS A 155      10.289   0.674   6.961  1.00 98.86           C  
ATOM   2465  HD2 LYS A 155      10.890   0.578   6.057  1.00 98.86           H  
ATOM   2466  HD3 LYS A 155      10.252   1.727   7.241  1.00 98.86           H  
ATOM   2467  CE  LYS A 155      10.968  -0.121   8.070  1.00 98.86           C  
ATOM   2468  HE2 LYS A 155      10.479   0.103   9.018  1.00 98.86           H  
ATOM   2469  HE3 LYS A 155      10.860  -1.182   7.847  1.00 98.86           H  
ATOM   2470  NZ  LYS A 155      12.405   0.248   8.106  1.00 98.86           N  
ATOM   2471  HZ1 LYS A 155      12.512   1.243   8.243  1.00 98.86           H  
ATOM   2472  HZ2 LYS A 155      12.917  -0.251   8.819  1.00 98.86           H  
ATOM   2473  HZ3 LYS A 155      12.824   0.048   7.210  1.00 98.86           H  
ATOM   2474  N   PHE A 156       5.905   2.526   4.100  1.00 98.91           N  
ATOM   2475  H   PHE A 156       5.763   2.724   5.080  1.00 98.91           H  
ATOM   2476  CA  PHE A 156       5.539   3.560   3.139  1.00 98.91           C  
ATOM   2477  HA  PHE A 156       5.181   3.078   2.229  1.00 98.91           H  
ATOM   2478  C   PHE A 156       6.767   4.411   2.785  1.00 98.91           C  
ATOM   2479  CB  PHE A 156       4.394   4.397   3.719  1.00 98.91           C  
ATOM   2480  HB2 PHE A 156       4.792   5.109   4.442  1.00 98.91           H  
ATOM   2481  HB3 PHE A 156       3.714   3.735   4.256  1.00 98.91           H  
ATOM   2482  O   PHE A 156       7.553   4.745   3.673  1.00 98.91           O  
ATOM   2483  CG  PHE A 156       3.581   5.125   2.671  1.00 98.91           C  
ATOM   2484  CD1 PHE A 156       3.840   6.471   2.354  1.00 98.91           C  
ATOM   2485  HD1 PHE A 156       4.640   7.004   2.844  1.00 98.91           H  
ATOM   2486  CD2 PHE A 156       2.547   4.441   2.008  1.00 98.91           C  
ATOM   2487  HD2 PHE A 156       2.358   3.402   2.234  1.00 98.91           H  
ATOM   2488  CE1 PHE A 156       3.055   7.123   1.385  1.00 98.91           C  
ATOM   2489  HE1 PHE A 156       3.257   8.154   1.134  1.00 98.91           H  
ATOM   2490  CE2 PHE A 156       1.756   5.093   1.049  1.00 98.91           C  
ATOM   2491  HE2 PHE A 156       0.953   4.563   0.559  1.00 98.91           H  
ATOM   2492  CZ  PHE A 156       2.015   6.437   0.735  1.00 98.91           C  
ATOM   2493  HZ  PHE A 156       1.418   6.940  -0.012  1.00 98.91           H  
ATOM   2494  N   SER A 157       6.905   4.795   1.519  1.00 98.90           N  
ATOM   2495  H   SER A 157       6.253   4.435   0.836  1.00 98.90           H  
ATOM   2496  CA  SER A 157       7.999   5.635   1.019  1.00 98.90           C  
ATOM   2497  HA  SER A 157       8.544   6.071   1.856  1.00 98.90           H  
ATOM   2498  C   SER A 157       7.460   6.773   0.156  1.00 98.90           C  
ATOM   2499  CB  SER A 157       8.997   4.809   0.201  1.00 98.90           C  
ATOM   2500  HB2 SER A 157       9.740   5.469  -0.248  1.00 98.90           H  
ATOM   2501  HB3 SER A 157       8.452   4.286  -0.584  1.00 98.90           H  
ATOM   2502  O   SER A 157       6.573   6.568  -0.676  1.00 98.90           O  
ATOM   2503  OG  SER A 157       9.650   3.855   1.009  1.00 98.90           O  
ATOM   2504  HG  SER A 157      10.240   3.338   0.456  1.00 98.90           H  
ATOM   2505  N   THR A 158       8.037   7.960   0.334  1.00 98.88           N  
ATOM   2506  H   THR A 158       8.780   8.019   1.015  1.00 98.88           H  
ATOM   2507  CA  THR A 158       7.830   9.172  -0.479  1.00 98.88           C  
ATOM   2508  HA  THR A 158       7.177   8.947  -1.322  1.00 98.88           H  
ATOM   2509  C   THR A 158       9.173   9.641  -1.039  1.00 98.88           C  
ATOM   2510  CB  THR A 158       7.184  10.306   0.339  1.00 98.88           C  
ATOM   2511  HB  THR A 158       7.190  11.226  -0.245  1.00 98.88           H  
ATOM   2512  O   THR A 158      10.228   9.138  -0.649  1.00 98.88           O  
ATOM   2513  CG2 THR A 158       5.739   9.990   0.710  1.00 98.88           C  
ATOM   2514 HG21 THR A 158       5.137   9.977  -0.199  1.00 98.88           H  
ATOM   2515 HG22 THR A 158       5.671   9.033   1.227  1.00 98.88           H  
ATOM   2516 HG23 THR A 158       5.342  10.780   1.347  1.00 98.88           H  
ATOM   2517  OG1 THR A 158       7.891  10.520   1.533  1.00 98.88           O  
ATOM   2518  HG1 THR A 158       8.231  11.417   1.508  1.00 98.88           H  
ATOM   2519  N   PHE A 159       9.174  10.605  -1.966  1.00 98.56           N  
ATOM   2520  H   PHE A 159       8.307  11.045  -2.240  1.00 98.56           H  
ATOM   2521  CA  PHE A 159      10.429  11.073  -2.573  1.00 98.56           C  
ATOM   2522  HA  PHE A 159      10.938  10.214  -3.009  1.00 98.56           H  
ATOM   2523  C   PHE A 159      11.405  11.691  -1.553  1.00 98.56           C  
ATOM   2524  CB  PHE A 159      10.121  12.059  -3.708  1.00 98.56           C  
ATOM   2525  HB2 PHE A 159       9.461  11.562  -4.419  1.00 98.56           H  
ATOM   2526  HB3 PHE A 159      11.052  12.275  -4.232  1.00 98.56           H  
ATOM   2527  O   PHE A 159      12.607  11.712  -1.794  1.00 98.56           O  
ATOM   2528  CG  PHE A 159       9.501  13.379  -3.276  1.00 98.56           C  
ATOM   2529  CD1 PHE A 159       8.142  13.644  -3.524  1.00 98.56           C  
ATOM   2530  HD1 PHE A 159       7.528  12.917  -4.035  1.00 98.56           H  
ATOM   2531  CD2 PHE A 159      10.291  14.360  -2.643  1.00 98.56           C  
ATOM   2532  HD2 PHE A 159      11.343  14.187  -2.471  1.00 98.56           H  
ATOM   2533  CE1 PHE A 159       7.581  14.871  -3.130  1.00 98.56           C  
ATOM   2534  HE1 PHE A 159       6.551  15.095  -3.367  1.00 98.56           H  
ATOM   2535  CE2 PHE A 159       9.714  15.562  -2.200  1.00 98.56           C  
ATOM   2536  HE2 PHE A 159      10.315  16.294  -1.680  1.00 98.56           H  
ATOM   2537  CZ  PHE A 159       8.354  15.815  -2.435  1.00 98.56           C  
ATOM   2538  HZ  PHE A 159       7.909  16.741  -2.101  1.00 98.56           H  
ATOM   2539  N   ASP A 160      10.899  12.191  -0.426  1.00 98.68           N  
ATOM   2540  H   ASP A 160       9.897  12.172  -0.297  1.00 98.68           H  
ATOM   2541  CA  ASP A 160      11.640  12.839   0.662  1.00 98.68           C  
ATOM   2542  HA  ASP A 160      12.637  13.099   0.304  1.00 98.68           H  
ATOM   2543  C   ASP A 160      11.840  11.942   1.897  1.00 98.68           C  
ATOM   2544  CB  ASP A 160      10.926  14.149   1.047  1.00 98.68           C  
ATOM   2545  HB2 ASP A 160      10.893  14.803   0.176  1.00 98.68           H  
ATOM   2546  HB3 ASP A 160      11.516  14.658   1.809  1.00 98.68           H  
ATOM   2547  O   ASP A 160      12.514  12.350   2.841  1.00 98.68           O  
ATOM   2548  CG  ASP A 160       9.495  13.953   1.577  1.00 98.68           C  
ATOM   2549  OD1 ASP A 160       8.872  12.900   1.294  1.00 98.68           O  
ATOM   2550  OD2 ASP A 160       8.962  14.865   2.237  1.00 98.68           O  
ATOM   2551  N   ASN A 161      11.285  10.725   1.907  1.00 98.59           N  
ATOM   2552  H   ASN A 161      10.753  10.434   1.099  1.00 98.59           H  
ATOM   2553  CA  ASN A 161      11.432   9.775   3.009  1.00 98.59           C  
ATOM   2554  HA  ASN A 161      12.387   9.958   3.502  1.00 98.59           H  
ATOM   2555  C   ASN A 161      11.452   8.332   2.478  1.00 98.59           C  
ATOM   2556  CB  ASN A 161      10.319  10.034   4.036  1.00 98.59           C  
ATOM   2557  HB2 ASN A 161       9.356   9.762   3.602  1.00 98.59           H  
ATOM   2558  HB3 ASN A 161      10.292  11.095   4.283  1.00 98.59           H  
ATOM   2559  O   ASN A 161      10.409   7.691   2.319  1.00 98.59           O  
ATOM   2560  CG  ASN A 161      10.539   9.271   5.328  1.00 98.59           C  
ATOM   2561  ND2 ASN A 161       9.539   8.587   5.826  1.00 98.59           N  
ATOM   2562 HD21 ASN A 161       8.639   8.623   5.370  1.00 98.59           H  
ATOM   2563 HD22 ASN A 161       9.686   8.113   6.706  1.00 98.59           H  
ATOM   2564  OD1 ASN A 161      11.592   9.264   5.941  1.00 98.59           O  
ATOM   2565  N   ASP A 162      12.661   7.845   2.202  1.00 98.68           N  
ATOM   2566  H   ASP A 162      13.465   8.428   2.384  1.00 98.68           H  
ATOM   2567  CA  ASP A 162      12.930   6.522   1.640  1.00 98.68           C  
ATOM   2568  HA  ASP A 162      12.147   6.277   0.922  1.00 98.68           H  
ATOM   2569  C   ASP A 162      12.950   5.441   2.732  1.00 98.68           C  
ATOM   2570  CB  ASP A 162      14.259   6.574   0.872  1.00 98.68           C  
ATOM   2571  HB2 ASP A 162      15.078   6.735   1.573  1.00 98.68           H  
ATOM   2572  HB3 ASP A 162      14.234   7.423   0.189  1.00 98.68           H  
ATOM   2573  O   ASP A 162      13.763   5.475   3.659  1.00 98.68           O  
ATOM   2574  CG  ASP A 162      14.536   5.309   0.058  1.00 98.68           C  
ATOM   2575  OD1 ASP A 162      13.761   4.338   0.223  1.00 98.68           O  
ATOM   2576  OD2 ASP A 162      15.507   5.379  -0.730  1.00 98.68           O  
ATOM   2577  N   ASN A 163      12.025   4.487   2.636  1.00 98.70           N  
ATOM   2578  H   ASN A 163      11.415   4.509   1.832  1.00 98.70           H  
ATOM   2579  CA  ASN A 163      11.922   3.336   3.526  1.00 98.70           C  
ATOM   2580  HA  ASN A 163      12.836   3.269   4.117  1.00 98.70           H  
ATOM   2581  C   ASN A 163      11.804   2.007   2.759  1.00 98.70           C  
ATOM   2582  CB  ASN A 163      10.723   3.529   4.469  1.00 98.70           C  
ATOM   2583  HB2 ASN A 163       9.809   3.497   3.876  1.00 98.70           H  
ATOM   2584  HB3 ASN A 163      10.700   2.699   5.176  1.00 98.70           H  
ATOM   2585  O   ASN A 163      11.379   1.013   3.361  1.00 98.70           O  
ATOM   2586  CG  ASN A 163      10.763   4.803   5.281  1.00 98.70           C  
ATOM   2587  ND2 ASN A 163       9.919   5.747   4.947  1.00 98.70           N  
ATOM   2588 HD21 ASN A 163       9.312   5.575   4.159  1.00 98.70           H  
ATOM   2589 HD22 ASN A 163      10.128   6.694   5.228  1.00 98.70           H  
ATOM   2590  OD1 ASN A 163      11.462   4.918   6.280  1.00 98.70           O  
ATOM   2591  N   ASP A 164      12.111   2.002   1.459  1.00 98.58           N  
ATOM   2592  H   ASP A 164      12.628   2.780   1.076  1.00 98.58           H  
ATOM   2593  CA  ASP A 164      12.004   0.807   0.623  1.00 98.58           C  
ATOM   2594  HA  ASP A 164      11.179   0.208   1.009  1.00 98.58           H  
ATOM   2595  C   ASP A 164      13.248  -0.100   0.752  1.00 98.58           C  
ATOM   2596  CB  ASP A 164      11.567   1.208  -0.796  1.00 98.58           C  
ATOM   2597  HB2 ASP A 164      10.669   1.820  -0.699  1.00 98.58           H  
ATOM   2598  HB3 ASP A 164      11.274   0.309  -1.338  1.00 98.58           H  
ATOM   2599  O   ASP A 164      14.128   0.147   1.582  1.00 98.58           O  
ATOM   2600  CG  ASP A 164      12.591   1.970  -1.637  1.00 98.58           C  
ATOM   2601  OD1 ASP A 164      13.677   1.389  -1.841  1.00 98.58           O  
ATOM   2602  OD2 ASP A 164      12.181   3.019  -2.202  1.00 98.58           O  
ATOM   2603  N   ASN A 165      13.270  -1.232   0.040  1.00 98.23           N  
ATOM   2604  H   ASN A 165      12.606  -1.322  -0.716  1.00 98.23           H  
ATOM   2605  CA  ASN A 165      14.355  -2.223   0.120  1.00 98.23           C  
ATOM   2606  HA  ASN A 165      15.004  -1.965   0.956  1.00 98.23           H  
ATOM   2607  C   ASN A 165      15.263  -2.199  -1.125  1.00 98.23           C  
ATOM   2608  CB  ASN A 165      13.790  -3.631   0.386  1.00 98.23           C  
ATOM   2609  HB2 ASN A 165      13.164  -3.907  -0.463  1.00 98.23           H  
ATOM   2610  HB3 ASN A 165      14.612  -4.345   0.436  1.00 98.23           H  
ATOM   2611  O   ASN A 165      16.008  -3.158  -1.357  1.00 98.23           O  
ATOM   2612  CG  ASN A 165      13.000  -3.775   1.673  1.00 98.23           C  
ATOM   2613  ND2 ASN A 165      11.862  -4.420   1.577  1.00 98.23           N  
ATOM   2614 HD21 ASN A 165      11.182  -4.286   2.312  1.00 98.23           H  
ATOM   2615 HD22 ASN A 165      11.560  -4.706   0.656  1.00 98.23           H  
ATOM   2616  OD1 ASN A 165      13.401  -3.388   2.762  1.00 98.23           O  
ATOM   2617  N   ASP A 166      15.200  -1.150  -1.948  1.00 97.70           N  
ATOM   2618  H   ASP A 166      14.619  -0.361  -1.702  1.00 97.70           H  
ATOM   2619  CA  ASP A 166      16.101  -0.948  -3.080  1.00 97.70           C  
ATOM   2620  HA  ASP A 166      16.524  -1.913  -3.362  1.00 97.70           H  
ATOM   2621  C   ASP A 166      17.282  -0.037  -2.678  1.00 97.70           C  
ATOM   2622  CB  ASP A 166      15.293  -0.452  -4.296  1.00 97.70           C  
ATOM   2623  HB2 ASP A 166      15.119   0.621  -4.205  1.00 97.70           H  
ATOM   2624  HB3 ASP A 166      14.318  -0.938  -4.287  1.00 97.70           H  
ATOM   2625  O   ASP A 166      17.345   0.528  -1.590  1.00 97.70           O  
ATOM   2626  CG  ASP A 166      15.951  -0.746  -5.653  1.00 97.70           C  
ATOM   2627  OD1 ASP A 166      17.039  -0.200  -5.955  1.00 97.70           O  
ATOM   2628  OD2 ASP A 166      15.366  -1.468  -6.495  1.00 97.70           O  
ATOM   2629  N   LYS A 167      18.294   0.069  -3.544  1.00 97.19           N  
ATOM   2630  H   LYS A 167      18.130  -0.321  -4.461  1.00 97.19           H  
ATOM   2631  CA  LYS A 167      19.392   1.037  -3.372  1.00 97.19           C  
ATOM   2632  HA  LYS A 167      19.612   1.151  -2.311  1.00 97.19           H  
ATOM   2633  C   LYS A 167      19.013   2.429  -3.869  1.00 97.19           C  
ATOM   2634  CB  LYS A 167      20.638   0.565  -4.123  1.00 97.19           C  
ATOM   2635  HB2 LYS A 167      21.382   1.361  -4.089  1.00 97.19           H  
ATOM   2636  HB3 LYS A 167      20.380   0.381  -5.165  1.00 97.19           H  
ATOM   2637  O   LYS A 167      19.693   3.400  -3.542  1.00 97.19           O  
ATOM   2638  CG  LYS A 167      21.249  -0.695  -3.509  1.00 97.19           C  
ATOM   2639  HG2 LYS A 167      20.544  -1.523  -3.581  1.00 97.19           H  
ATOM   2640  HG3 LYS A 167      21.483  -0.511  -2.460  1.00 97.19           H  
ATOM   2641  CD  LYS A 167      22.531  -1.044  -4.267  1.00 97.19           C  
ATOM   2642  HD2 LYS A 167      23.228  -0.209  -4.196  1.00 97.19           H  
ATOM   2643  HD3 LYS A 167      22.287  -1.224  -5.314  1.00 97.19           H  
ATOM   2644  CE  LYS A 167      23.158  -2.296  -3.656  1.00 97.19           C  
ATOM   2645  HE2 LYS A 167      23.366  -2.099  -2.605  1.00 97.19           H  
ATOM   2646  HE3 LYS A 167      22.428  -3.104  -3.704  1.00 97.19           H  
ATOM   2647  NZ  LYS A 167      24.399  -2.672  -4.374  1.00 97.19           N  
ATOM   2648  HZ1 LYS A 167      24.192  -2.858  -5.344  1.00 97.19           H  
ATOM   2649  HZ2 LYS A 167      25.070  -1.919  -4.320  1.00 97.19           H  
ATOM   2650  HZ3 LYS A 167      24.801  -3.501  -3.960  1.00 97.19           H  
ATOM   2651  N   LYS A 168      18.019   2.503  -4.754  1.00 97.46           N  
ATOM   2652  H   LYS A 168      17.496   1.654  -4.916  1.00 97.46           H  
ATOM   2653  CA  LYS A 168      17.450   3.749  -5.268  1.00 97.46           C  
ATOM   2654  HA  LYS A 168      18.157   4.560  -5.098  1.00 97.46           H  
ATOM   2655  C   LYS A 168      16.181   4.071  -4.487  1.00 97.46           C  
ATOM   2656  CB  LYS A 168      17.187   3.608  -6.780  1.00 97.46           C  
ATOM   2657  HB2 LYS A 168      17.022   4.596  -7.209  1.00 97.46           H  
ATOM   2658  HB3 LYS A 168      18.077   3.182  -7.244  1.00 97.46           H  
ATOM   2659  O   LYS A 168      15.469   3.159  -4.106  1.00 97.46           O  
ATOM   2660  CG  LYS A 168      15.961   2.729  -7.087  1.00 97.46           C  
ATOM   2661  HG2 LYS A 168      15.862   1.962  -6.319  1.00 97.46           H  
ATOM   2662  HG3 LYS A 168      15.063   3.346  -7.049  1.00 97.46           H  
ATOM   2663  CD  LYS A 168      16.041   2.025  -8.442  1.00 97.46           C  
ATOM   2664  HD2 LYS A 168      16.957   1.434  -8.467  1.00 97.46           H  
ATOM   2665  HD3 LYS A 168      16.046   2.751  -9.254  1.00 97.46           H  
ATOM   2666  CE  LYS A 168      14.815   1.115  -8.546  1.00 97.46           C  
ATOM   2667  HE2 LYS A 168      14.089   1.541  -9.239  1.00 97.46           H  
ATOM   2668  HE3 LYS A 168      14.360   1.087  -7.556  1.00 97.46           H  
ATOM   2669  NZ  LYS A 168      15.177  -0.273  -8.896  1.00 97.46           N  
ATOM   2670  HZ1 LYS A 168      15.709  -0.644  -8.123  1.00 97.46           H  
ATOM   2671  HZ2 LYS A 168      15.701  -0.358  -9.755  1.00 97.46           H  
ATOM   2672  HZ3 LYS A 168      14.370  -0.880  -8.867  1.00 97.46           H  
ATOM   2673  N   ASN A 169      15.832   5.347  -4.409  1.00 98.26           N  
ATOM   2674  H   ASN A 169      16.483   6.063  -4.696  1.00 98.26           H  
ATOM   2675  CA  ASN A 169      14.531   5.749  -3.893  1.00 98.26           C  
ATOM   2676  HA  ASN A 169      14.315   5.179  -2.990  1.00 98.26           H  
ATOM   2677  C   ASN A 169      13.441   5.424  -4.933  1.00 98.26           C  
ATOM   2678  CB  ASN A 169      14.636   7.235  -3.510  1.00 98.26           C  
ATOM   2679  HB2 ASN A 169      15.415   7.334  -2.755  1.00 98.26           H  
ATOM   2680  HB3 ASN A 169      14.906   7.838  -4.377  1.00 98.26           H  
ATOM   2681  O   ASN A 169      13.325   6.108  -5.961  1.00 98.26           O  
ATOM   2682  CG  ASN A 169      13.350   7.786  -2.929  1.00 98.26           C  
ATOM   2683  ND2 ASN A 169      13.431   8.791  -2.096  1.00 98.26           N  
ATOM   2684 HD21 ASN A 169      14.328   9.157  -1.812  1.00 98.26           H  
ATOM   2685 HD22 ASN A 169      12.574   9.106  -1.664  1.00 98.26           H  
ATOM   2686  OD1 ASN A 169      12.252   7.381  -3.272  1.00 98.26           O  
ATOM   2687  N   CYS A 170      12.642   4.381  -4.692  1.00 98.69           N  
ATOM   2688  H   CYS A 170      12.772   3.859  -3.837  1.00 98.69           H  
ATOM   2689  CA  CYS A 170      11.586   3.951  -5.609  1.00 98.69           C  
ATOM   2690  HA  CYS A 170      12.032   3.701  -6.572  1.00 98.69           H  
ATOM   2691  C   CYS A 170      10.541   5.053  -5.839  1.00 98.69           C  
ATOM   2692  CB  CYS A 170      10.897   2.704  -5.044  1.00 98.69           C  
ATOM   2693  HB2 CYS A 170      10.014   2.480  -5.642  1.00 98.69           H  
ATOM   2694  HB3 CYS A 170      10.548   2.944  -4.039  1.00 98.69           H  
ATOM   2695  O   CYS A 170      10.070   5.226  -6.965  1.00 98.69           O  
ATOM   2696  SG  CYS A 170      11.906   1.199  -4.918  1.00 98.69           S  
ATOM   2697  N   ALA A 171      10.205   5.828  -4.804  1.00 98.75           N  
ATOM   2698  H   ALA A 171      10.708   5.709  -3.936  1.00 98.75           H  
ATOM   2699  CA  ALA A 171       9.228   6.910  -4.894  1.00 98.75           C  
ATOM   2700  HA  ALA A 171       8.302   6.515  -5.312  1.00 98.75           H  
ATOM   2701  C   ALA A 171       9.688   8.030  -5.837  1.00 98.75           C  
ATOM   2702  CB  ALA A 171       8.952   7.425  -3.477  1.00 98.75           C  
ATOM   2703  HB1 ALA A 171       9.863   7.831  -3.038  1.00 98.75           H  
ATOM   2704  HB2 ALA A 171       8.204   8.217  -3.510  1.00 98.75           H  
ATOM   2705  HB3 ALA A 171       8.590   6.615  -2.842  1.00 98.75           H  
ATOM   2706  O   ALA A 171       8.898   8.525  -6.645  1.00 98.75           O  
ATOM   2707  N   GLN A 172      10.978   8.372  -5.801  1.00 98.35           N  
ATOM   2708  H   GLN A 172      11.560   7.937  -5.099  1.00 98.35           H  
ATOM   2709  CA  GLN A 172      11.574   9.338  -6.722  1.00 98.35           C  
ATOM   2710  HA  GLN A 172      10.952  10.233  -6.732  1.00 98.35           H  
ATOM   2711  C   GLN A 172      11.632   8.799  -8.161  1.00 98.35           C  
ATOM   2712  CB  GLN A 172      12.963   9.727  -6.196  1.00 98.35           C  
ATOM   2713  HB2 GLN A 172      12.861  10.068  -5.166  1.00 98.35           H  
ATOM   2714  HB3 GLN A 172      13.617   8.855  -6.210  1.00 98.35           H  
ATOM   2715  O   GLN A 172      11.287   9.514  -9.102  1.00 98.35           O  
ATOM   2716  CG  GLN A 172      13.599  10.849  -7.029  1.00 98.35           C  
ATOM   2717  HG2 GLN A 172      13.727  10.509  -8.057  1.00 98.35           H  
ATOM   2718  HG3 GLN A 172      12.937  11.715  -7.034  1.00 98.35           H  
ATOM   2719  CD  GLN A 172      14.960  11.288  -6.497  1.00 98.35           C  
ATOM   2720  NE2 GLN A 172      15.775  11.918  -7.314  1.00 98.35           N  
ATOM   2721 HE21 GLN A 172      16.651  12.205  -6.900  1.00 98.35           H  
ATOM   2722 HE22 GLN A 172      15.495  12.130  -8.260  1.00 98.35           H  
ATOM   2723  OE1 GLN A 172      15.335  11.081  -5.359  1.00 98.35           O  
ATOM   2724  N   VAL A 173      12.038   7.537  -8.347  1.00 98.26           N  
ATOM   2725  H   VAL A 173      12.310   7.005  -7.532  1.00 98.26           H  
ATOM   2726  CA  VAL A 173      12.175   6.917  -9.680  1.00 98.26           C  
ATOM   2727  HA  VAL A 173      12.752   7.588 -10.316  1.00 98.26           H  
ATOM   2728  C   VAL A 173      10.821   6.729 -10.375  1.00 98.26           C  
ATOM   2729  CB  VAL A 173      12.941   5.581  -9.574  1.00 98.26           C  
ATOM   2730  HB  VAL A 173      12.469   4.955  -8.816  1.00 98.26           H  
ATOM   2731  O   VAL A 173      10.727   6.920 -11.586  1.00 98.26           O  
ATOM   2732  CG1 VAL A 173      12.981   4.792 -10.891  1.00 98.26           C  
ATOM   2733 HG11 VAL A 173      13.588   3.895 -10.772  1.00 98.26           H  
ATOM   2734 HG12 VAL A 173      11.974   4.480 -11.170  1.00 98.26           H  
ATOM   2735 HG13 VAL A 173      13.393   5.411 -11.688  1.00 98.26           H  
ATOM   2736  CG2 VAL A 173      14.402   5.832  -9.170  1.00 98.26           C  
ATOM   2737 HG21 VAL A 173      14.449   6.373  -8.225  1.00 98.26           H  
ATOM   2738 HG22 VAL A 173      14.906   6.422  -9.936  1.00 98.26           H  
ATOM   2739 HG23 VAL A 173      14.920   4.882  -9.043  1.00 98.26           H  
ATOM   2740  N   TYR A 174       9.773   6.376  -9.625  1.00 98.40           N  
ATOM   2741  H   TYR A 174       9.931   6.206  -8.642  1.00 98.40           H  
ATOM   2742  CA  TYR A 174       8.456   6.013 -10.165  1.00 98.40           C  
ATOM   2743  HA  TYR A 174       8.535   5.960 -11.251  1.00 98.40           H  
ATOM   2744  C   TYR A 174       7.356   7.057  -9.912  1.00 98.40           C  
ATOM   2745  CB  TYR A 174       8.094   4.604  -9.682  1.00 98.40           C  
ATOM   2746  HB2 TYR A 174       8.049   4.600  -8.593  1.00 98.40           H  
ATOM   2747  HB3 TYR A 174       7.097   4.345 -10.040  1.00 98.40           H  
ATOM   2748  O   TYR A 174       6.174   6.768 -10.095  1.00 98.40           O  
ATOM   2749  CG  TYR A 174       9.063   3.542 -10.168  1.00 98.40           C  
ATOM   2750  CD1 TYR A 174       9.221   3.300 -11.548  1.00 98.40           C  
ATOM   2751  HD1 TYR A 174       8.668   3.892 -12.262  1.00 98.40           H  
ATOM   2752  CD2 TYR A 174       9.854   2.835  -9.247  1.00 98.40           C  
ATOM   2753  HD2 TYR A 174       9.772   3.046  -8.191  1.00 98.40           H  
ATOM   2754  CE1 TYR A 174      10.118   2.318 -12.010  1.00 98.40           C  
ATOM   2755  HE1 TYR A 174      10.234   2.133 -13.067  1.00 98.40           H  
ATOM   2756  CE2 TYR A 174      10.776   1.884  -9.715  1.00 98.40           C  
ATOM   2757  HE2 TYR A 174      11.446   1.388  -9.028  1.00 98.40           H  
ATOM   2758  OH  TYR A 174      11.751   0.626 -11.491  1.00 98.40           O  
ATOM   2759  HH  TYR A 174      12.072   0.116 -10.743  1.00 98.40           H  
ATOM   2760  CZ  TYR A 174      10.888   1.593 -11.083  1.00 98.40           C  
ATOM   2761  N   SER A 175       7.748   8.273  -9.516  1.00 98.06           N  
ATOM   2762  H   SER A 175       8.736   8.392  -9.340  1.00 98.06           H  
ATOM   2763  CA  SER A 175       6.893   9.462  -9.353  1.00 98.06           C  
ATOM   2764  HA  SER A 175       7.455  10.142  -8.711  1.00 98.06           H  
ATOM   2765  C   SER A 175       5.568   9.206  -8.622  1.00 98.06           C  
ATOM   2766  CB  SER A 175       6.658  10.207 -10.671  1.00 98.06           C  
ATOM   2767  HB2 SER A 175       5.900   9.683 -11.254  1.00 98.06           H  
ATOM   2768  HB3 SER A 175       6.273  11.202 -10.444  1.00 98.06           H  
ATOM   2769  O   SER A 175       4.502   9.649  -9.052  1.00 98.06           O  
ATOM   2770  OG  SER A 175       7.848  10.339 -11.427  1.00 98.06           O  
ATOM   2771  HG  SER A 175       8.581  10.487 -10.825  1.00 98.06           H  
ATOM   2772  N   GLY A 176       5.641   8.504  -7.497  1.00 98.33           N  
ATOM   2773  H   GLY A 176       6.557   8.237  -7.165  1.00 98.33           H  
ATOM   2774  CA  GLY A 176       4.494   8.214  -6.639  1.00 98.33           C  
ATOM   2775  HA2 GLY A 176       3.772   9.029  -6.683  1.00 98.33           H  
ATOM   2776  HA3 GLY A 176       4.005   7.303  -6.984  1.00 98.33           H  
ATOM   2777  C   GLY A 176       4.933   8.031  -5.193  1.00 98.33           C  
ATOM   2778  O   GLY A 176       6.106   8.198  -4.874  1.00 98.33           O  
ATOM   2779  N   ALA A 177       4.011   7.627  -4.329  1.00 98.88           N  
ATOM   2780  H   ALA A 177       3.058   7.508  -4.641  1.00 98.88           H  
ATOM   2781  CA  ALA A 177       4.331   7.181  -2.978  1.00 98.88           C  
ATOM   2782  HA  ALA A 177       5.393   6.944  -2.909  1.00 98.88           H  
ATOM   2783  C   ALA A 177       3.533   5.933  -2.644  1.00 98.88           C  
ATOM   2784  CB  ALA A 177       4.025   8.272  -1.971  1.00 98.88           C  
ATOM   2785  HB1 ALA A 177       4.432   9.226  -2.306  1.00 98.88           H  
ATOM   2786  HB2 ALA A 177       4.466   7.999  -1.013  1.00 98.88           H  
ATOM   2787  HB3 ALA A 177       2.946   8.326  -1.830  1.00 98.88           H  
ATOM   2788  O   ALA A 177       2.341   5.847  -2.964  1.00 98.88           O  
ATOM   2789  N   TRP A 178       4.195   4.958  -2.037  1.00 98.79           N  
ATOM   2790  H   TRP A 178       5.135   5.124  -1.706  1.00 98.79           H  
ATOM   2791  CA  TRP A 178       3.632   3.627  -1.891  1.00 98.79           C  
ATOM   2792  HA  TRP A 178       2.590   3.714  -1.583  1.00 98.79           H  
ATOM   2793  C   TRP A 178       4.364   2.808  -0.836  1.00 98.79           C  
ATOM   2794  CB  TRP A 178       3.712   2.923  -3.253  1.00 98.79           C  
ATOM   2795  HB2 TRP A 178       4.711   2.506  -3.378  1.00 98.79           H  
ATOM   2796  HB3 TRP A 178       3.555   3.640  -4.059  1.00 98.79           H  
ATOM   2797  O   TRP A 178       5.415   3.206  -0.335  1.00 98.79           O  
ATOM   2798  CG  TRP A 178       2.701   1.849  -3.446  1.00 98.79           C  
ATOM   2799  CD1 TRP A 178       2.973   0.565  -3.748  1.00 98.79           C  
ATOM   2800  HD1 TRP A 178       3.970   0.178  -3.897  1.00 98.79           H  
ATOM   2801  CD2 TRP A 178       1.250   1.961  -3.426  1.00 98.79           C  
ATOM   2802  CE2 TRP A 178       0.704   0.685  -3.747  1.00 98.79           C  
ATOM   2803  CE3 TRP A 178       0.342   3.019  -3.209  1.00 98.79           C  
ATOM   2804  HE3 TRP A 178       0.723   3.998  -2.961  1.00 98.79           H  
ATOM   2805  NE1 TRP A 178       1.796  -0.133  -3.918  1.00 98.79           N  
ATOM   2806  HE1 TRP A 178       1.762  -1.068  -4.299  1.00 98.79           H  
ATOM   2807  CH2 TRP A 178      -1.542   1.556  -3.686  1.00 98.79           C  
ATOM   2808  HH2 TRP A 178      -2.600   1.407  -3.841  1.00 98.79           H  
ATOM   2809  CZ2 TRP A 178      -0.670   0.479  -3.883  1.00 98.79           C  
ATOM   2810  HZ2 TRP A 178      -1.044  -0.492  -4.175  1.00 98.79           H  
ATOM   2811  CZ3 TRP A 178      -1.044   2.821  -3.333  1.00 98.79           C  
ATOM   2812  HZ3 TRP A 178      -1.727   3.644  -3.180  1.00 98.79           H  
ATOM   2813  N   TRP A 179       3.841   1.618  -0.552  1.00 98.84           N  
ATOM   2814  H   TRP A 179       2.978   1.360  -1.010  1.00 98.84           H  
ATOM   2815  CA  TRP A 179       4.546   0.579   0.198  1.00 98.84           C  
ATOM   2816  HA  TRP A 179       5.107   1.055   1.003  1.00 98.84           H  
ATOM   2817  C   TRP A 179       5.566  -0.140  -0.693  1.00 98.84           C  
ATOM   2818  CB  TRP A 179       3.527  -0.368   0.839  1.00 98.84           C  
ATOM   2819  HB2 TRP A 179       2.977  -0.887   0.054  1.00 98.84           H  
ATOM   2820  HB3 TRP A 179       4.058  -1.118   1.425  1.00 98.84           H  
ATOM   2821  O   TRP A 179       5.426  -1.330  -0.971  1.00 98.84           O  
ATOM   2822  CG  TRP A 179       2.547   0.311   1.735  1.00 98.84           C  
ATOM   2823  CD1 TRP A 179       2.777   0.677   3.015  1.00 98.84           C  
ATOM   2824  HD1 TRP A 179       3.703   0.512   3.545  1.00 98.84           H  
ATOM   2825  CD2 TRP A 179       1.194   0.754   1.422  1.00 98.84           C  
ATOM   2826  CE2 TRP A 179       0.649   1.379   2.583  1.00 98.84           C  
ATOM   2827  CE3 TRP A 179       0.389   0.719   0.262  1.00 98.84           C  
ATOM   2828  HE3 TRP A 179       0.773   0.261  -0.638  1.00 98.84           H  
ATOM   2829  NE1 TRP A 179       1.646   1.275   3.534  1.00 98.84           N  
ATOM   2830  HE1 TRP A 179       1.602   1.631   4.478  1.00 98.84           H  
ATOM   2831  CH2 TRP A 179      -1.400   1.920   1.411  1.00 98.84           C  
ATOM   2832  HH2 TRP A 179      -2.370   2.394   1.389  1.00 98.84           H  
ATOM   2833  CZ2 TRP A 179      -0.620   1.973   2.578  1.00 98.84           C  
ATOM   2834  HZ2 TRP A 179      -0.975   2.519   3.440  1.00 98.84           H  
ATOM   2835  CZ3 TRP A 179      -0.896   1.292   0.258  1.00 98.84           C  
ATOM   2836  HZ3 TRP A 179      -1.485   1.279  -0.647  1.00 98.84           H  
ATOM   2837  N   TYR A 180       6.535   0.599  -1.239  1.00 98.73           N  
ATOM   2838  H   TYR A 180       6.622   1.562  -0.945  1.00 98.73           H  
ATOM   2839  CA  TYR A 180       7.526   0.063  -2.174  1.00 98.73           C  
ATOM   2840  HA  TYR A 180       6.991  -0.421  -2.991  1.00 98.73           H  
ATOM   2841  C   TYR A 180       8.419  -1.008  -1.528  1.00 98.73           C  
ATOM   2842  CB  TYR A 180       8.374   1.198  -2.768  1.00 98.73           C  
ATOM   2843  HB2 TYR A 180       8.825   1.758  -1.948  1.00 98.73           H  
ATOM   2844  HB3 TYR A 180       9.186   0.757  -3.346  1.00 98.73           H  
ATOM   2845  O   TYR A 180       8.750  -0.942  -0.346  1.00 98.73           O  
ATOM   2846  CG  TYR A 180       7.631   2.161  -3.678  1.00 98.73           C  
ATOM   2847  CD1 TYR A 180       6.981   1.682  -4.828  1.00 98.73           C  
ATOM   2848  HD1 TYR A 180       7.012   0.622  -5.033  1.00 98.73           H  
ATOM   2849  CD2 TYR A 180       7.611   3.538  -3.397  1.00 98.73           C  
ATOM   2850  HD2 TYR A 180       8.136   3.919  -2.534  1.00 98.73           H  
ATOM   2851  CE1 TYR A 180       6.311   2.568  -5.695  1.00 98.73           C  
ATOM   2852  HE1 TYR A 180       5.799   2.210  -6.577  1.00 98.73           H  
ATOM   2853  CE2 TYR A 180       6.929   4.427  -4.243  1.00 98.73           C  
ATOM   2854  HE2 TYR A 180       6.897   5.480  -4.006  1.00 98.73           H  
ATOM   2855  OH  TYR A 180       5.702   4.823  -6.248  1.00 98.73           O  
ATOM   2856  HH  TYR A 180       5.824   5.731  -5.959  1.00 98.73           H  
ATOM   2857  CZ  TYR A 180       6.298   3.948  -5.406  1.00 98.73           C  
ATOM   2858  N   ASN A 181       8.816  -1.990  -2.337  1.00 98.27           N  
ATOM   2859  H   ASN A 181       8.491  -1.962  -3.293  1.00 98.27           H  
ATOM   2860  CA  ASN A 181       9.818  -2.998  -2.003  1.00 98.27           C  
ATOM   2861  HA  ASN A 181      10.108  -2.888  -0.958  1.00 98.27           H  
ATOM   2862  C   ASN A 181      11.085  -2.756  -2.832  1.00 98.27           C  
ATOM   2863  CB  ASN A 181       9.190  -4.382  -2.177  1.00 98.27           C  
ATOM   2864  HB2 ASN A 181       8.851  -4.517  -3.204  1.00 98.27           H  
ATOM   2865  HB3 ASN A 181       8.310  -4.430  -1.535  1.00 98.27           H  
ATOM   2866  O   ASN A 181      11.890  -1.917  -2.459  1.00 98.27           O  
ATOM   2867  CG  ASN A 181      10.090  -5.533  -1.785  1.00 98.27           C  
ATOM   2868  ND2 ASN A 181       9.805  -6.698  -2.311  1.00 98.27           N  
ATOM   2869 HD21 ASN A 181       9.059  -6.746  -2.990  1.00 98.27           H  
ATOM   2870 HD22 ASN A 181      10.404  -7.484  -2.102  1.00 98.27           H  
ATOM   2871  OD1 ASN A 181      11.034  -5.404  -1.017  1.00 98.27           O  
ATOM   2872  N   GLY A 182      11.233  -3.419  -3.985  1.00 96.57           N  
ATOM   2873  H   GLY A 182      10.536  -4.108  -4.229  1.00 96.57           H  
ATOM   2874  CA  GLY A 182      12.329  -3.178  -4.934  1.00 96.57           C  
ATOM   2875  HA2 GLY A 182      13.156  -3.852  -4.713  1.00 96.57           H  
ATOM   2876  HA3 GLY A 182      12.687  -2.154  -4.821  1.00 96.57           H  
ATOM   2877  C   GLY A 182      11.914  -3.360  -6.400  1.00 96.57           C  
ATOM   2878  O   GLY A 182      12.432  -4.228  -7.093  1.00 96.57           O  
ATOM   2879  N   CYS A 183      10.948  -2.618  -6.948  1.00 97.56           N  
ATOM   2880  H   CYS A 183      10.697  -2.889  -7.888  1.00 97.56           H  
ATOM   2881  CA  CYS A 183      10.208  -1.519  -6.320  1.00 97.56           C  
ATOM   2882  HA  CYS A 183      10.566  -1.338  -5.307  1.00 97.56           H  
ATOM   2883  C   CYS A 183       8.711  -1.797  -6.204  1.00 97.56           C  
ATOM   2884  CB  CYS A 183      10.448  -0.235  -7.107  1.00 97.56           C  
ATOM   2885  HB2 CYS A 183      10.323  -0.438  -8.171  1.00 97.56           H  
ATOM   2886  HB3 CYS A 183       9.700   0.501  -6.810  1.00 97.56           H  
ATOM   2887  O   CYS A 183       8.155  -1.602  -5.124  1.00 97.56           O  
ATOM   2888  SG  CYS A 183      12.075   0.485  -6.800  1.00 97.56           S  
ATOM   2889  N   HIS A 184       8.046  -2.207  -7.291  1.00 98.21           N  
ATOM   2890  H   HIS A 184       8.527  -2.404  -8.157  1.00 98.21           H  
ATOM   2891  CA  HIS A 184       6.606  -2.447  -7.255  1.00 98.21           C  
ATOM   2892  HA  HIS A 184       6.371  -2.907  -6.295  1.00 98.21           H  
ATOM   2893  C   HIS A 184       6.074  -3.397  -8.321  1.00 98.21           C  
ATOM   2894  CB  HIS A 184       5.848  -1.117  -7.362  1.00 98.21           C  
ATOM   2895  HB2 HIS A 184       6.147  -0.451  -6.553  1.00 98.21           H  
ATOM   2896  HB3 HIS A 184       4.793  -1.345  -7.212  1.00 98.21           H  
ATOM   2897  O   HIS A 184       6.585  -3.460  -9.438  1.00 98.21           O  
ATOM   2898  CG  HIS A 184       5.967  -0.365  -8.662  1.00 98.21           C  
ATOM   2899  CD2 HIS A 184       6.811   0.682  -8.902  1.00 98.21           C  
ATOM   2900  HD2 HIS A 184       7.531   1.094  -8.211  1.00 98.21           H  
ATOM   2901  ND1 HIS A 184       5.101  -0.509  -9.749  1.00 98.21           N  
ATOM   2902  CE1 HIS A 184       5.449   0.451 -10.618  1.00 98.21           C  
ATOM   2903  HE1 HIS A 184       4.922   0.670 -11.534  1.00 98.21           H  
ATOM   2904  NE2 HIS A 184       6.471   1.177 -10.140  1.00 98.21           N  
ATOM   2905  HE2 HIS A 184       6.806   2.033 -10.559  1.00 98.21           H  
ATOM   2906  N   GLN A 185       4.958  -4.039  -7.980  1.00 97.82           N  
ATOM   2907  H   GLN A 185       4.757  -4.089  -6.991  1.00 97.82           H  
ATOM   2908  CA  GLN A 185       3.983  -4.626  -8.902  1.00 97.82           C  
ATOM   2909  HA  GLN A 185       4.426  -4.711  -9.895  1.00 97.82           H  
ATOM   2910  C   GLN A 185       2.726  -3.745  -9.047  1.00 97.82           C  
ATOM   2911  CB  GLN A 185       3.615  -6.029  -8.393  1.00 97.82           C  
ATOM   2912  HB2 GLN A 185       3.271  -5.952  -7.362  1.00 97.82           H  
ATOM   2913  HB3 GLN A 185       2.796  -6.427  -8.991  1.00 97.82           H  
ATOM   2914  O   GLN A 185       1.903  -3.960  -9.942  1.00 97.82           O  
ATOM   2915  CG  GLN A 185       4.790  -7.018  -8.445  1.00 97.82           C  
ATOM   2916  HG2 GLN A 185       5.624  -6.639  -7.854  1.00 97.82           H  
ATOM   2917  HG3 GLN A 185       4.476  -7.964  -8.004  1.00 97.82           H  
ATOM   2918  CD  GLN A 185       5.253  -7.286  -9.869  1.00 97.82           C  
ATOM   2919  NE2 GLN A 185       6.528  -7.160 -10.158  1.00 97.82           N  
ATOM   2920 HE21 GLN A 185       6.767  -7.230 -11.136  1.00 97.82           H  
ATOM   2921 HE22 GLN A 185       7.156  -6.783  -9.463  1.00 97.82           H  
ATOM   2922  OE1 GLN A 185       4.471  -7.605 -10.747  1.00 97.82           O  
ATOM   2923  N   SER A 186       2.553  -2.745  -8.179  1.00 98.43           N  
ATOM   2924  H   SER A 186       3.254  -2.609  -7.465  1.00 98.43           H  
ATOM   2925  CA  SER A 186       1.464  -1.766  -8.235  1.00 98.43           C  
ATOM   2926  HA  SER A 186       1.081  -1.730  -9.254  1.00 98.43           H  
ATOM   2927  C   SER A 186       1.946  -0.362  -7.862  1.00 98.43           C  
ATOM   2928  CB  SER A 186       0.320  -2.193  -7.314  1.00 98.43           C  
ATOM   2929  HB2 SER A 186      -0.019  -3.192  -7.589  1.00 98.43           H  
ATOM   2930  HB3 SER A 186      -0.514  -1.500  -7.420  1.00 98.43           H  
ATOM   2931  O   SER A 186       2.735  -0.192  -6.938  1.00 98.43           O  
ATOM   2932  OG  SER A 186       0.760  -2.195  -5.975  1.00 98.43           O  
ATOM   2933  HG  SER A 186       1.628  -2.604  -5.939  1.00 98.43           H  
ATOM   2934  N   ASN A 187       1.443   0.654  -8.562  1.00 98.68           N  
ATOM   2935  H   ASN A 187       0.801   0.439  -9.312  1.00 98.68           H  
ATOM   2936  CA  ASN A 187       1.781   2.057  -8.317  1.00 98.68           C  
ATOM   2937  HA  ASN A 187       2.081   2.171  -7.275  1.00 98.68           H  
ATOM   2938  C   ASN A 187       0.550   2.950  -8.521  1.00 98.68           C  
ATOM   2939  CB  ASN A 187       2.983   2.457  -9.196  1.00 98.68           C  
ATOM   2940  HB2 ASN A 187       2.719   2.393 -10.251  1.00 98.68           H  
ATOM   2941  HB3 ASN A 187       3.806   1.773  -8.989  1.00 98.68           H  
ATOM   2942  O   ASN A 187       0.532   3.827  -9.378  1.00 98.68           O  
ATOM   2943  CG  ASN A 187       3.493   3.859  -8.895  1.00 98.68           C  
ATOM   2944  ND2 ASN A 187       4.254   4.444  -9.791  1.00 98.68           N  
ATOM   2945 HD21 ASN A 187       4.634   5.356  -9.581  1.00 98.68           H  
ATOM   2946 HD22 ASN A 187       4.505   3.977 -10.651  1.00 98.68           H  
ATOM   2947  OD1 ASN A 187       3.205   4.429  -7.854  1.00 98.68           O  
ATOM   2948  N   LEU A 188      -0.533   2.714  -7.775  1.00 98.78           N  
ATOM   2949  H   LEU A 188      -0.480   1.993  -7.070  1.00 98.78           H  
ATOM   2950  CA  LEU A 188      -1.815   3.418  -7.983  1.00 98.78           C  
ATOM   2951  HA  LEU A 188      -2.062   3.372  -9.044  1.00 98.78           H  
ATOM   2952  C   LEU A 188      -1.763   4.922  -7.642  1.00 98.78           C  
ATOM   2953  CB  LEU A 188      -2.923   2.703  -7.193  1.00 98.78           C  
ATOM   2954  HB2 LEU A 188      -3.855   3.252  -7.333  1.00 98.78           H  
ATOM   2955  HB3 LEU A 188      -2.677   2.740  -6.132  1.00 98.78           H  
ATOM   2956  O   LEU A 188      -2.628   5.693  -8.067  1.00 98.78           O  
ATOM   2957  CG  LEU A 188      -3.157   1.237  -7.604  1.00 98.78           C  
ATOM   2958  HG  LEU A 188      -2.254   0.657  -7.415  1.00 98.78           H  
ATOM   2959  CD1 LEU A 188      -4.281   0.645  -6.760  1.00 98.78           C  
ATOM   2960 HD11 LEU A 188      -4.416  -0.404  -7.023  1.00 98.78           H  
ATOM   2961 HD12 LEU A 188      -5.213   1.179  -6.943  1.00 98.78           H  
ATOM   2962 HD13 LEU A 188      -4.031   0.716  -5.701  1.00 98.78           H  
ATOM   2963  CD2 LEU A 188      -3.529   1.097  -9.084  1.00 98.78           C  
ATOM   2964 HD21 LEU A 188      -4.373   1.746  -9.317  1.00 98.78           H  
ATOM   2965 HD22 LEU A 188      -2.676   1.352  -9.714  1.00 98.78           H  
ATOM   2966 HD23 LEU A 188      -3.807   0.065  -9.300  1.00 98.78           H  
ATOM   2967  N   ASN A 189      -0.724   5.344  -6.922  1.00 98.82           N  
ATOM   2968  H   ASN A 189      -0.067   4.645  -6.605  1.00 98.82           H  
ATOM   2969  CA  ASN A 189      -0.391   6.742  -6.649  1.00 98.82           C  
ATOM   2970  HA  ASN A 189      -1.288   7.355  -6.735  1.00 98.82           H  
ATOM   2971  C   ASN A 189       0.617   7.332  -7.649  1.00 98.82           C  
ATOM   2972  CB  ASN A 189       0.108   6.838  -5.206  1.00 98.82           C  
ATOM   2973  HB2 ASN A 189       0.533   7.827  -5.033  1.00 98.82           H  
ATOM   2974  HB3 ASN A 189       0.898   6.102  -5.051  1.00 98.82           H  
ATOM   2975  O   ASN A 189       1.050   8.470  -7.481  1.00 98.82           O  
ATOM   2976  CG  ASN A 189      -0.984   6.630  -4.176  1.00 98.82           C  
ATOM   2977  ND2 ASN A 189      -0.592   6.393  -2.949  1.00 98.82           N  
ATOM   2978 HD21 ASN A 189       0.398   6.343  -2.756  1.00 98.82           H  
ATOM   2979 HD22 ASN A 189      -1.291   6.303  -2.226  1.00 98.82           H  
ATOM   2980  OD1 ASN A 189      -2.176   6.683  -4.457  1.00 98.82           O  
ATOM   2981  N   GLY A 190       0.972   6.588  -8.696  1.00 98.57           N  
ATOM   2982  H   GLY A 190       0.666   5.627  -8.750  1.00 98.57           H  
ATOM   2983  CA  GLY A 190       1.802   7.075  -9.786  1.00 98.57           C  
ATOM   2984  HA2 GLY A 190       2.025   6.250 -10.463  1.00 98.57           H  
ATOM   2985  HA3 GLY A 190       2.747   7.441  -9.385  1.00 98.57           H  
ATOM   2986  C   GLY A 190       1.141   8.200 -10.584  1.00 98.57           C  
ATOM   2987  O   GLY A 190      -0.021   8.593 -10.375  1.00 98.57           O  
ATOM   2988  N   GLN A 191       1.899   8.720 -11.541  1.00 98.31           N  
ATOM   2989  H   GLN A 191       2.798   8.289 -11.706  1.00 98.31           H  
ATOM   2990  CA  GLN A 191       1.479   9.808 -12.407  1.00 98.31           C  
ATOM   2991  HA  GLN A 191       1.161  10.636 -11.773  1.00 98.31           H  
ATOM   2992  C   GLN A 191       0.305   9.378 -13.295  1.00 98.31           C  
ATOM   2993  CB  GLN A 191       2.679  10.273 -13.233  1.00 98.31           C  
ATOM   2994  HB2 GLN A 191       3.515  10.478 -12.565  1.00 98.31           H  
ATOM   2995  HB3 GLN A 191       2.962   9.470 -13.913  1.00 98.31           H  
ATOM   2996  O   GLN A 191       0.366   8.379 -14.015  1.00 98.31           O  
ATOM   2997  CG  GLN A 191       2.372  11.539 -14.045  1.00 98.31           C  
ATOM   2998  HG2 GLN A 191       1.536  11.351 -14.719  1.00 98.31           H  
ATOM   2999  HG3 GLN A 191       2.094  12.344 -13.365  1.00 98.31           H  
ATOM   3000  CD  GLN A 191       3.557  12.002 -14.886  1.00 98.31           C  
ATOM   3001  NE2 GLN A 191       3.397  13.053 -15.657  1.00 98.31           N  
ATOM   3002 HE21 GLN A 191       4.217  13.348 -16.169  1.00 98.31           H  
ATOM   3003 HE22 GLN A 191       2.525  13.563 -15.664  1.00 98.31           H  
ATOM   3004  OE1 GLN A 191       4.629  11.423 -14.905  1.00 98.31           O  
ATOM   3005  N   TRP A 192      -0.763  10.175 -13.284  1.00 97.84           N  
ATOM   3006  H   TRP A 192      -0.741  11.015 -12.724  1.00 97.84           H  
ATOM   3007  CA  TRP A 192      -1.961   9.906 -14.074  1.00 97.84           C  
ATOM   3008  HA  TRP A 192      -2.386   8.956 -13.751  1.00 97.84           H  
ATOM   3009  C   TRP A 192      -1.638   9.812 -15.572  1.00 97.84           C  
ATOM   3010  CB  TRP A 192      -2.996  11.001 -13.817  1.00 97.84           C  
ATOM   3011  HB2 TRP A 192      -2.581  11.968 -14.101  1.00 97.84           H  
ATOM   3012  HB3 TRP A 192      -3.221  11.035 -12.751  1.00 97.84           H  
ATOM   3013  O   TRP A 192      -1.012  10.707 -16.141  1.00 97.84           O  
ATOM   3014  CG  TRP A 192      -4.276  10.793 -14.556  1.00 97.84           C  
ATOM   3015  CD1 TRP A 192      -4.555  11.259 -15.794  1.00 97.84           C  
ATOM   3016  HD1 TRP A 192      -3.888  11.868 -16.386  1.00 97.84           H  
ATOM   3017  CD2 TRP A 192      -5.469  10.078 -14.120  1.00 97.84           C  
ATOM   3018  CE2 TRP A 192      -6.433  10.128 -15.169  1.00 97.84           C  
ATOM   3019  CE3 TRP A 192      -5.837   9.399 -12.943  1.00 97.84           C  
ATOM   3020  HE3 TRP A 192      -5.156   9.387 -12.105  1.00 97.84           H  
ATOM   3021  NE1 TRP A 192      -5.837  10.889 -16.149  1.00 97.84           N  
ATOM   3022  HE1 TRP A 192      -6.308  11.241 -16.969  1.00 97.84           H  
ATOM   3023  CH2 TRP A 192      -7.991   8.785 -13.912  1.00 97.84           C  
ATOM   3024  HH2 TRP A 192      -8.945   8.286 -13.823  1.00 97.84           H  
ATOM   3025  CZ2 TRP A 192      -7.686   9.511 -15.071  1.00 97.84           C  
ATOM   3026  HZ2 TRP A 192      -8.405   9.584 -15.874  1.00 97.84           H  
ATOM   3027  CZ3 TRP A 192      -7.070   8.726 -12.860  1.00 97.84           C  
ATOM   3028  HZ3 TRP A 192      -7.322   8.143 -11.986  1.00 97.84           H  
ATOM   3029  N   GLY A 193      -2.067   8.723 -16.214  1.00 96.94           N  
ATOM   3030  H   GLY A 193      -2.565   8.026 -15.679  1.00 96.94           H  
ATOM   3031  CA  GLY A 193      -1.939   8.528 -17.662  1.00 96.94           C  
ATOM   3032  HA2 GLY A 193      -2.508   7.643 -17.946  1.00 96.94           H  
ATOM   3033  HA3 GLY A 193      -2.375   9.390 -18.166  1.00 96.94           H  
ATOM   3034  C   GLY A 193      -0.509   8.356 -18.190  1.00 96.94           C  
ATOM   3035  O   GLY A 193      -0.331   8.269 -19.408  1.00 96.94           O  
ATOM   3036  N   SER A 194       0.508   8.291 -17.322  1.00 97.55           N  
ATOM   3037  H   SER A 194       0.311   8.351 -16.333  1.00 97.55           H  
ATOM   3038  CA  SER A 194       1.895   8.138 -17.765  1.00 97.55           C  
ATOM   3039  HA  SER A 194       2.086   8.922 -18.498  1.00 97.55           H  
ATOM   3040  C   SER A 194       2.116   6.786 -18.446  1.00 97.55           C  
ATOM   3041  CB  SER A 194       2.884   8.355 -16.619  1.00 97.55           C  
ATOM   3042  HB2 SER A 194       2.757   7.582 -15.862  1.00 97.55           H  
ATOM   3043  HB3 SER A 194       2.691   9.330 -16.172  1.00 97.55           H  
ATOM   3044  O   SER A 194       1.599   5.749 -18.014  1.00 97.55           O  
ATOM   3045  OG  SER A 194       4.212   8.325 -17.111  1.00 97.55           O  
ATOM   3046  HG  SER A 194       4.766   8.729 -16.438  1.00 97.55           H  
ATOM   3047  N   LYS A 195       2.897   6.827 -19.531  1.00 96.45           N  
ATOM   3048  H   LYS A 195       3.251   7.736 -19.789  1.00 96.45           H  
ATOM   3049  CA  LYS A 195       3.386   5.660 -20.284  1.00 96.45           C  
ATOM   3050  HA  LYS A 195       2.867   4.767 -19.935  1.00 96.45           H  
ATOM   3051  C   LYS A 195       4.873   5.391 -20.037  1.00 96.45           C  
ATOM   3052  CB  LYS A 195       3.097   5.836 -21.783  1.00 96.45           C  
ATOM   3053  HB2 LYS A 195       3.590   6.742 -22.136  1.00 96.45           H  
ATOM   3054  HB3 LYS A 195       3.515   4.985 -22.321  1.00 96.45           H  
ATOM   3055  O   LYS A 195       5.434   4.450 -20.595  1.00 96.45           O  
ATOM   3056  CG  LYS A 195       1.596   5.912 -22.092  1.00 96.45           C  
ATOM   3057  HG2 LYS A 195       1.110   5.000 -21.747  1.00 96.45           H  
ATOM   3058  HG3 LYS A 195       1.154   6.766 -21.578  1.00 96.45           H  
ATOM   3059  CD  LYS A 195       1.378   6.068 -23.601  1.00 96.45           C  
ATOM   3060  HD2 LYS A 195       1.910   6.954 -23.949  1.00 96.45           H  
ATOM   3061  HD3 LYS A 195       1.773   5.188 -24.110  1.00 96.45           H  
ATOM   3062  CE  LYS A 195      -0.117   6.214 -23.895  1.00 96.45           C  
ATOM   3063  HE2 LYS A 195      -0.630   5.330 -23.518  1.00 96.45           H  
ATOM   3064  HE3 LYS A 195      -0.493   7.075 -23.343  1.00 96.45           H  
ATOM   3065  NZ  LYS A 195      -0.369   6.380 -25.347  1.00 96.45           N  
ATOM   3066  HZ1 LYS A 195      -1.361   6.452 -25.525  1.00 96.45           H  
ATOM   3067  HZ2 LYS A 195      -0.004   5.590 -25.859  1.00 96.45           H  
ATOM   3068  HZ3 LYS A 195       0.079   7.220 -25.685  1.00 96.45           H  
ATOM   3069  N   THR A 196       5.522   6.225 -19.223  1.00 97.61           N  
ATOM   3070  H   THR A 196       5.006   6.957 -18.757  1.00 97.61           H  
ATOM   3071  CA  THR A 196       6.908   6.007 -18.807  1.00 97.61           C  
ATOM   3072  HA  THR A 196       7.510   5.813 -19.695  1.00 97.61           H  
ATOM   3073  C   THR A 196       6.959   4.786 -17.895  1.00 97.61           C  
ATOM   3074  CB  THR A 196       7.485   7.244 -18.106  1.00 97.61           C  
ATOM   3075  HB  THR A 196       6.930   7.444 -17.189  1.00 97.61           H  
ATOM   3076  O   THR A 196       6.144   4.659 -16.981  1.00 97.61           O  
ATOM   3077  CG2 THR A 196       8.970   7.091 -17.782  1.00 97.61           C  
ATOM   3078 HG21 THR A 196       9.535   6.890 -18.692  1.00 97.61           H  
ATOM   3079 HG22 THR A 196       9.122   6.277 -17.073  1.00 97.61           H  
ATOM   3080 HG23 THR A 196       9.342   8.008 -17.326  1.00 97.61           H  
ATOM   3081  OG1 THR A 196       7.369   8.358 -18.959  1.00 97.61           O  
ATOM   3082  HG1 THR A 196       7.685   9.124 -18.474  1.00 97.61           H  
ATOM   3083  N   SER A 197       7.912   3.889 -18.156  1.00 97.60           N  
ATOM   3084  H   SER A 197       8.542   4.078 -18.922  1.00 97.60           H  
ATOM   3085  CA  SER A 197       8.042   2.600 -17.467  1.00 97.60           C  
ATOM   3086  HA  SER A 197       7.235   1.947 -17.798  1.00 97.60           H  
ATOM   3087  C   SER A 197       7.986   2.743 -15.943  1.00 97.60           C  
ATOM   3088  CB  SER A 197       9.367   1.947 -17.860  1.00 97.60           C  
ATOM   3089  HB2 SER A 197      10.202   2.533 -17.474  1.00 97.60           H  
ATOM   3090  HB3 SER A 197       9.441   1.919 -18.947  1.00 97.60           H  
ATOM   3091  O   SER A 197       8.891   3.311 -15.339  1.00 97.60           O  
ATOM   3092  OG  SER A 197       9.440   0.629 -17.359  1.00 97.60           O  
ATOM   3093  HG  SER A 197       9.701   0.665 -16.436  1.00 97.60           H  
ATOM   3094  N   GLY A 198       6.939   2.201 -15.326  1.00 97.47           N  
ATOM   3095  H   GLY A 198       6.195   1.844 -15.909  1.00 97.47           H  
ATOM   3096  CA  GLY A 198       6.752   2.117 -13.877  1.00 97.47           C  
ATOM   3097  HA2 GLY A 198       7.705   1.870 -13.410  1.00 97.47           H  
ATOM   3098  HA3 GLY A 198       6.057   1.306 -13.659  1.00 97.47           H  
ATOM   3099  C   GLY A 198       6.220   3.394 -13.218  1.00 97.47           C  
ATOM   3100  O   GLY A 198       5.944   3.375 -12.022  1.00 97.47           O  
ATOM   3101  N   VAL A 199       6.093   4.493 -13.966  1.00 98.36           N  
ATOM   3102  H   VAL A 199       6.333   4.424 -14.945  1.00 98.36           H  
ATOM   3103  CA  VAL A 199       5.725   5.823 -13.441  1.00 98.36           C  
ATOM   3104  HA  VAL A 199       6.116   5.932 -12.429  1.00 98.36           H  
ATOM   3105  C   VAL A 199       4.207   6.008 -13.357  1.00 98.36           C  
ATOM   3106  CB  VAL A 199       6.363   6.911 -14.330  1.00 98.36           C  
ATOM   3107  HB  VAL A 199       6.012   6.769 -15.352  1.00 98.36           H  
ATOM   3108  O   VAL A 199       3.710   6.801 -12.562  1.00 98.36           O  
ATOM   3109  CG1 VAL A 199       6.009   8.336 -13.912  1.00 98.36           C  
ATOM   3110 HG11 VAL A 199       6.552   9.065 -14.513  1.00 98.36           H  
ATOM   3111 HG12 VAL A 199       4.941   8.519 -14.030  1.00 98.36           H  
ATOM   3112 HG13 VAL A 199       6.288   8.464 -12.866  1.00 98.36           H  
ATOM   3113  CG2 VAL A 199       7.895   6.821 -14.315  1.00 98.36           C  
ATOM   3114 HG21 VAL A 199       8.325   7.605 -14.939  1.00 98.36           H  
ATOM   3115 HG22 VAL A 199       8.232   5.855 -14.690  1.00 98.36           H  
ATOM   3116 HG23 VAL A 199       8.266   6.955 -13.298  1.00 98.36           H  
ATOM   3117  N   GLY A 200       3.466   5.303 -14.212  1.00 98.30           N  
ATOM   3118  H   GLY A 200       3.943   4.619 -14.782  1.00 98.30           H  
ATOM   3119  CA  GLY A 200       2.014   5.414 -14.316  1.00 98.30           C  
ATOM   3120  HA2 GLY A 200       1.739   6.467 -14.371  1.00 98.30           H  
ATOM   3121  HA3 GLY A 200       1.691   4.929 -15.237  1.00 98.30           H  
ATOM   3122  C   GLY A 200       1.249   4.791 -13.151  1.00 98.30           C  
ATOM   3123  O   GLY A 200       1.822   4.158 -12.266  1.00 98.30           O  
ATOM   3124  N   MET A 201      -0.080   4.907 -13.201  1.00 98.46           N  
ATOM   3125  H   MET A 201      -0.476   5.415 -13.979  1.00 98.46           H  
ATOM   3126  CA  MET A 201      -0.975   4.167 -12.308  1.00 98.46           C  
ATOM   3127  HA  MET A 201      -0.586   4.244 -11.293  1.00 98.46           H  
ATOM   3128  C   MET A 201      -1.004   2.687 -12.688  1.00 98.46           C  
ATOM   3129  CB  MET A 201      -2.378   4.757 -12.286  1.00 98.46           C  
ATOM   3130  HB2 MET A 201      -2.986   4.088 -11.677  1.00 98.46           H  
ATOM   3131  HB3 MET A 201      -2.787   4.795 -13.296  1.00 98.46           H  
ATOM   3132  O   MET A 201      -1.916   2.217 -13.374  1.00 98.46           O  
ATOM   3133  CG  MET A 201      -2.425   6.147 -11.658  1.00 98.46           C  
ATOM   3134  HG2 MET A 201      -2.139   6.073 -10.609  1.00 98.46           H  
ATOM   3135  HG3 MET A 201      -1.709   6.797 -12.161  1.00 98.46           H  
ATOM   3136  SD  MET A 201      -4.058   6.911 -11.779  1.00 98.46           S  
ATOM   3137  CE  MET A 201      -5.112   5.629 -11.057  1.00 98.46           C  
ATOM   3138  HE1 MET A 201      -6.157   5.925 -11.150  1.00 98.46           H  
ATOM   3139  HE2 MET A 201      -4.989   4.696 -11.608  1.00 98.46           H  
ATOM   3140  HE3 MET A 201      -4.841   5.466 -10.014  1.00 98.46           H  
ATOM   3141  N   ASN A 202       0.047   1.969 -12.310  1.00 98.28           N  
ATOM   3142  H   ASN A 202       0.785   2.449 -11.815  1.00 98.28           H  
ATOM   3143  CA  ASN A 202       0.265   0.607 -12.763  1.00 98.28           C  
ATOM   3144  HA  ASN A 202      -0.193   0.504 -13.747  1.00 98.28           H  
ATOM   3145  C   ASN A 202      -0.410  -0.415 -11.840  1.00 98.28           C  
ATOM   3146  CB  ASN A 202       1.767   0.324 -12.930  1.00 98.28           C  
ATOM   3147  HB2 ASN A 202       1.890  -0.673 -13.354  1.00 98.28           H  
ATOM   3148  HB3 ASN A 202       2.239   0.336 -11.948  1.00 98.28           H  
ATOM   3149  O   ASN A 202      -0.348  -0.313 -10.614  1.00 98.28           O  
ATOM   3150  CG  ASN A 202       2.520   1.298 -13.821  1.00 98.28           C  
ATOM   3151  ND2 ASN A 202       2.033   1.662 -14.980  1.00 98.28           N  
ATOM   3152 HD21 ASN A 202       1.136   1.353 -15.325  1.00 98.28           H  
ATOM   3153 HD22 ASN A 202       2.623   2.266 -15.533  1.00 98.28           H  
ATOM   3154  OD1 ASN A 202       3.632   1.691 -13.527  1.00 98.28           O  
ATOM   3155  N   TRP A 203      -0.979  -1.445 -12.456  1.00 98.16           N  
ATOM   3156  H   TRP A 203      -0.990  -1.421 -13.466  1.00 98.16           H  
ATOM   3157  CA  TRP A 203      -1.302  -2.732 -11.850  1.00 98.16           C  
ATOM   3158  HA  TRP A 203      -0.822  -2.826 -10.876  1.00 98.16           H  
ATOM   3159  C   TRP A 203      -0.730  -3.785 -12.796  1.00 98.16           C  
ATOM   3160  CB  TRP A 203      -2.819  -2.858 -11.666  1.00 98.16           C  
ATOM   3161  HB2 TRP A 203      -3.312  -2.941 -12.635  1.00 98.16           H  
ATOM   3162  HB3 TRP A 203      -3.183  -1.940 -11.205  1.00 98.16           H  
ATOM   3163  O   TRP A 203      -1.352  -4.102 -13.808  1.00 98.16           O  
ATOM   3164  CG  TRP A 203      -3.250  -3.993 -10.790  1.00 98.16           C  
ATOM   3165  CD1 TRP A 203      -3.484  -5.273 -11.160  1.00 98.16           C  
ATOM   3166  HD1 TRP A 203      -3.352  -5.668 -12.157  1.00 98.16           H  
ATOM   3167  CD2 TRP A 203      -3.462  -3.956  -9.349  1.00 98.16           C  
ATOM   3168  CE2 TRP A 203      -3.938  -5.228  -8.922  1.00 98.16           C  
ATOM   3169  CE3 TRP A 203      -3.286  -2.966  -8.359  1.00 98.16           C  
ATOM   3170  HE3 TRP A 203      -2.899  -1.999  -8.644  1.00 98.16           H  
ATOM   3171  NE1 TRP A 203      -3.897  -6.004 -10.059  1.00 98.16           N  
ATOM   3172  HE1 TRP A 203      -4.023  -7.006 -10.052  1.00 98.16           H  
ATOM   3173  CH2 TRP A 203      -4.107  -4.474  -6.626  1.00 98.16           C  
ATOM   3174  HH2 TRP A 203      -4.364  -4.653  -5.593  1.00 98.16           H  
ATOM   3175  CZ2 TRP A 203      -4.285  -5.480  -7.585  1.00 98.16           C  
ATOM   3176  HZ2 TRP A 203      -4.690  -6.434  -7.282  1.00 98.16           H  
ATOM   3177  CZ3 TRP A 203      -3.592  -3.226  -7.010  1.00 98.16           C  
ATOM   3178  HZ3 TRP A 203      -3.438  -2.461  -6.264  1.00 98.16           H  
ATOM   3179  N   PHE A 204       0.506  -4.222 -12.539  1.00 97.27           N  
ATOM   3180  H   PHE A 204       0.927  -3.943 -11.665  1.00 97.27           H  
ATOM   3181  CA  PHE A 204       1.395  -4.907 -13.483  1.00 97.27           C  
ATOM   3182  HA  PHE A 204       1.834  -4.147 -14.129  1.00 97.27           H  
ATOM   3183  C   PHE A 204       0.725  -5.930 -14.419  1.00 97.27           C  
ATOM   3184  CB  PHE A 204       2.545  -5.553 -12.697  1.00 97.27           C  
ATOM   3185  HB2 PHE A 204       2.145  -6.228 -11.939  1.00 97.27           H  
ATOM   3186  HB3 PHE A 204       3.101  -4.772 -12.179  1.00 97.27           H  
ATOM   3187  O   PHE A 204       0.914  -5.855 -15.627  1.00 97.27           O  
ATOM   3188  CG  PHE A 204       3.515  -6.317 -13.571  1.00 97.27           C  
ATOM   3189  CD1 PHE A 204       3.481  -7.722 -13.622  1.00 97.27           C  
ATOM   3190  HD1 PHE A 204       2.788  -8.266 -12.997  1.00 97.27           H  
ATOM   3191  CD2 PHE A 204       4.450  -5.613 -14.347  1.00 97.27           C  
ATOM   3192  HD2 PHE A 204       4.487  -4.535 -14.293  1.00 97.27           H  
ATOM   3193  CE1 PHE A 204       4.383  -8.422 -14.441  1.00 97.27           C  
ATOM   3194  HE1 PHE A 204       4.369  -9.502 -14.456  1.00 97.27           H  
ATOM   3195  CE2 PHE A 204       5.356  -6.312 -15.163  1.00 97.27           C  
ATOM   3196  HE2 PHE A 204       6.096  -5.770 -15.734  1.00 97.27           H  
ATOM   3197  CZ  PHE A 204       5.322  -7.716 -15.211  1.00 97.27           C  
ATOM   3198  HZ  PHE A 204       6.030  -8.254 -15.825  1.00 97.27           H  
ATOM   3199  N   GLN A 205      -0.099  -6.851 -13.929  1.00 95.25           N  
ATOM   3200  H   GLN A 205      -0.182  -6.947 -12.927  1.00 95.25           H  
ATOM   3201  CA  GLN A 205      -0.694  -7.896 -14.770  1.00 95.25           C  
ATOM   3202  HA  GLN A 205       0.076  -8.305 -15.424  1.00 95.25           H  
ATOM   3203  C   GLN A 205      -1.809  -7.359 -15.682  1.00 95.25           C  
ATOM   3204  CB  GLN A 205      -1.243  -9.036 -13.907  1.00 95.25           C  
ATOM   3205  HB2 GLN A 205      -1.843  -9.677 -14.553  1.00 95.25           H  
ATOM   3206  HB3 GLN A 205      -1.916  -8.582 -13.180  1.00 95.25           H  
ATOM   3207  O   GLN A 205      -2.121  -7.992 -16.685  1.00 95.25           O  
ATOM   3208  CG  GLN A 205      -0.213  -9.954 -13.211  1.00 95.25           C  
ATOM   3209  HG2 GLN A 205       0.564 -10.221 -13.928  1.00 95.25           H  
ATOM   3210  HG3 GLN A 205      -0.708 -10.880 -12.920  1.00 95.25           H  
ATOM   3211  CD  GLN A 205       0.458  -9.388 -11.964  1.00 95.25           C  
ATOM   3212  NE2 GLN A 205       1.127 -10.186 -11.169  1.00 95.25           N  
ATOM   3213 HE21 GLN A 205       1.545  -9.745 -10.362  1.00 95.25           H  
ATOM   3214 HE22 GLN A 205       1.172 -11.183 -11.324  1.00 95.25           H  
ATOM   3215  OE1 GLN A 205       0.459  -8.206 -11.707  1.00 95.25           O  
ATOM   3216  N   LEU A 206      -2.397  -6.201 -15.365  1.00 96.27           N  
ATOM   3217  H   LEU A 206      -2.054  -5.709 -14.552  1.00 96.27           H  
ATOM   3218  CA  LEU A 206      -3.338  -5.500 -16.244  1.00 96.27           C  
ATOM   3219  HA  LEU A 206      -3.860  -6.219 -16.875  1.00 96.27           H  
ATOM   3220  C   LEU A 206      -2.597  -4.553 -17.190  1.00 96.27           C  
ATOM   3221  CB  LEU A 206      -4.373  -4.723 -15.404  1.00 96.27           C  
ATOM   3222  HB2 LEU A 206      -5.002  -4.151 -16.085  1.00 96.27           H  
ATOM   3223  HB3 LEU A 206      -3.847  -4.012 -14.767  1.00 96.27           H  
ATOM   3224  O   LEU A 206      -2.838  -4.547 -18.393  1.00 96.27           O  
ATOM   3225  CG  LEU A 206      -5.283  -5.588 -14.514  1.00 96.27           C  
ATOM   3226  HG  LEU A 206      -4.676  -6.157 -13.809  1.00 96.27           H  
ATOM   3227  CD1 LEU A 206      -6.231  -4.685 -13.722  1.00 96.27           C  
ATOM   3228 HD11 LEU A 206      -6.853  -5.293 -13.065  1.00 96.27           H  
ATOM   3229 HD12 LEU A 206      -6.872  -4.124 -14.401  1.00 96.27           H  
ATOM   3230 HD13 LEU A 206      -5.654  -3.994 -13.107  1.00 96.27           H  
ATOM   3231  CD2 LEU A 206      -6.121  -6.575 -15.324  1.00 96.27           C  
ATOM   3232 HD21 LEU A 206      -6.694  -6.044 -16.085  1.00 96.27           H  
ATOM   3233 HD22 LEU A 206      -5.476  -7.314 -15.799  1.00 96.27           H  
ATOM   3234 HD23 LEU A 206      -6.809  -7.101 -14.662  1.00 96.27           H  
ATOM   3235  N   THR A 207      -1.694  -3.741 -16.647  1.00 96.87           N  
ATOM   3236  H   THR A 207      -1.529  -3.812 -15.653  1.00 96.87           H  
ATOM   3237  CA  THR A 207      -1.147  -2.580 -17.352  1.00 96.87           C  
ATOM   3238  HA  THR A 207      -1.764  -2.366 -18.224  1.00 96.87           H  
ATOM   3239  C   THR A 207       0.275  -2.761 -17.864  1.00 96.87           C  
ATOM   3240  CB  THR A 207      -1.186  -1.343 -16.456  1.00 96.87           C  
ATOM   3241  HB  THR A 207      -0.828  -0.515 -17.067  1.00 96.87           H  
ATOM   3242  O   THR A 207       0.789  -1.871 -18.544  1.00 96.87           O  
ATOM   3243  CG2 THR A 207      -2.583  -0.980 -15.965  1.00 96.87           C  
ATOM   3244 HG21 THR A 207      -2.975  -1.757 -15.310  1.00 96.87           H  
ATOM   3245 HG22 THR A 207      -3.251  -0.846 -16.817  1.00 96.87           H  
ATOM   3246 HG23 THR A 207      -2.522  -0.044 -15.410  1.00 96.87           H  
ATOM   3247  OG1 THR A 207      -0.367  -1.485 -15.311  1.00 96.87           O  
ATOM   3248  HG1 THR A 207       0.533  -1.676 -15.584  1.00 96.87           H  
ATOM   3249  N   THR A 208       0.952  -3.855 -17.508  1.00 95.79           N  
ATOM   3250  H   THR A 208       0.459  -4.561 -16.981  1.00 95.79           H  
ATOM   3251  CA  THR A 208       2.424  -3.938 -17.454  1.00 95.79           C  
ATOM   3252  HA  THR A 208       2.697  -4.837 -16.902  1.00 95.79           H  
ATOM   3253  C   THR A 208       2.988  -2.758 -16.642  1.00 95.79           C  
ATOM   3254  CB  THR A 208       3.040  -4.102 -18.858  1.00 95.79           C  
ATOM   3255  HB  THR A 208       4.094  -4.355 -18.742  1.00 95.79           H  
ATOM   3256  O   THR A 208       2.313  -2.240 -15.749  1.00 95.79           O  
ATOM   3257  CG2 THR A 208       2.383  -5.211 -19.680  1.00 95.79           C  
ATOM   3258 HG21 THR A 208       1.351  -4.956 -19.922  1.00 95.79           H  
ATOM   3259 HG22 THR A 208       2.939  -5.350 -20.608  1.00 95.79           H  
ATOM   3260 HG23 THR A 208       2.398  -6.143 -19.116  1.00 95.79           H  
ATOM   3261  OG1 THR A 208       2.955  -2.902 -19.592  1.00 95.79           O  
ATOM   3262  HG1 THR A 208       2.063  -2.572 -19.461  1.00 95.79           H  
ATOM   3263  N   HIS A 209       4.190  -2.282 -16.966  1.00 96.22           N  
ATOM   3264  H   HIS A 209       4.707  -2.746 -17.699  1.00 96.22           H  
ATOM   3265  CA  HIS A 209       4.732  -1.021 -16.454  1.00 96.22           C  
ATOM   3266  HA  HIS A 209       4.199  -0.736 -15.547  1.00 96.22           H  
ATOM   3267  C   HIS A 209       4.555   0.163 -17.422  1.00 96.22           C  
ATOM   3268  CB  HIS A 209       6.198  -1.251 -16.073  1.00 96.22           C  
ATOM   3269  HB2 HIS A 209       6.687  -0.295 -15.885  1.00 96.22           H  
ATOM   3270  HB3 HIS A 209       6.724  -1.725 -16.902  1.00 96.22           H  
ATOM   3271  O   HIS A 209       4.956   1.275 -17.097  1.00 96.22           O  
ATOM   3272  CG  HIS A 209       6.346  -2.083 -14.827  1.00 96.22           C  
ATOM   3273  CD2 HIS A 209       7.028  -3.262 -14.714  1.00 96.22           C  
ATOM   3274  HD2 HIS A 209       7.561  -3.769 -15.505  1.00 96.22           H  
ATOM   3275  ND1 HIS A 209       5.849  -1.781 -13.576  1.00 96.22           N  
ATOM   3276  HD1 HIS A 209       5.318  -0.964 -13.310  1.00 96.22           H  
ATOM   3277  CE1 HIS A 209       6.223  -2.757 -12.732  1.00 96.22           C  
ATOM   3278  HE1 HIS A 209       5.993  -2.789 -11.677  1.00 96.22           H  
ATOM   3279  NE2 HIS A 209       6.938  -3.684 -13.389  1.00 96.22           N  
ATOM   3280  N   TYR A 210       3.969  -0.043 -18.605  1.00 96.79           N  
ATOM   3281  H   TYR A 210       3.662  -0.979 -18.831  1.00 96.79           H  
ATOM   3282  CA  TYR A 210       3.964   0.955 -19.689  1.00 96.79           C  
ATOM   3283  HA  TYR A 210       4.660   1.757 -19.444  1.00 96.79           H  
ATOM   3284  C   TYR A 210       2.609   1.633 -19.924  1.00 96.79           C  
ATOM   3285  CB  TYR A 210       4.477   0.288 -20.967  1.00 96.79           C  
ATOM   3286  HB2 TYR A 210       4.504   1.028 -21.767  1.00 96.79           H  
ATOM   3287  HB3 TYR A 210       3.782  -0.497 -21.267  1.00 96.79           H  
ATOM   3288  O   TYR A 210       2.484   2.490 -20.799  1.00 96.79           O  
ATOM   3289  CG  TYR A 210       5.866  -0.295 -20.816  1.00 96.79           C  
ATOM   3290  CD1 TYR A 210       6.984   0.561 -20.831  1.00 96.79           C  
ATOM   3291  HD1 TYR A 210       6.844   1.624 -20.965  1.00 96.79           H  
ATOM   3292  CD2 TYR A 210       6.040  -1.682 -20.644  1.00 96.79           C  
ATOM   3293  HD2 TYR A 210       5.185  -2.342 -20.656  1.00 96.79           H  
ATOM   3294  CE1 TYR A 210       8.278   0.028 -20.684  1.00 96.79           C  
ATOM   3295  HE1 TYR A 210       9.141   0.676 -20.720  1.00 96.79           H  
ATOM   3296  CE2 TYR A 210       7.331  -2.214 -20.476  1.00 96.79           C  
ATOM   3297  HE2 TYR A 210       7.480  -3.276 -20.347  1.00 96.79           H  
ATOM   3298  OH  TYR A 210       9.694  -1.882 -20.339  1.00 96.79           O  
ATOM   3299  HH  TYR A 210      10.366  -1.197 -20.285  1.00 96.79           H  
ATOM   3300  CZ  TYR A 210       8.451  -1.360 -20.494  1.00 96.79           C  
ATOM   3301  N   VAL A 211       1.579   1.244 -19.172  1.00 96.17           N  
ATOM   3302  H   VAL A 211       1.737   0.544 -18.462  1.00 96.17           H  
ATOM   3303  CA  VAL A 211       0.222   1.788 -19.294  1.00 96.17           C  
ATOM   3304  HA  VAL A 211       0.276   2.734 -19.833  1.00 96.17           H  
ATOM   3305  C   VAL A 211      -0.324   2.097 -17.902  1.00 96.17           C  
ATOM   3306  CB  VAL A 211      -0.703   0.836 -20.091  1.00 96.17           C  
ATOM   3307  HB  VAL A 211      -0.989  -0.006 -19.461  1.00 96.17           H  
ATOM   3308  O   VAL A 211       0.111   1.516 -16.913  1.00 96.17           O  
ATOM   3309  CG1 VAL A 211      -1.978   1.559 -20.550  1.00 96.17           C  
ATOM   3310 HG11 VAL A 211      -2.565   0.904 -21.194  1.00 96.17           H  
ATOM   3311 HG12 VAL A 211      -2.602   1.819 -19.695  1.00 96.17           H  
ATOM   3312 HG13 VAL A 211      -1.722   2.461 -21.107  1.00 96.17           H  
ATOM   3313  CG2 VAL A 211      -0.038   0.286 -21.364  1.00 96.17           C  
ATOM   3314 HG21 VAL A 211      -0.748  -0.320 -21.927  1.00 96.17           H  
ATOM   3315 HG22 VAL A 211       0.801  -0.357 -21.099  1.00 96.17           H  
ATOM   3316 HG23 VAL A 211       0.318   1.105 -21.989  1.00 96.17           H  
ATOM   3317  N   SER A 212      -1.272   3.021 -17.809  1.00 97.83           N  
ATOM   3318  H   SER A 212      -1.624   3.436 -18.660  1.00 97.83           H  
ATOM   3319  CA  SER A 212      -1.981   3.334 -16.567  1.00 97.83           C  
ATOM   3320  HA  SER A 212      -1.469   2.882 -15.717  1.00 97.83           H  
ATOM   3321  C   SER A 212      -3.406   2.785 -16.611  1.00 97.83           C  
ATOM   3322  CB  SER A 212      -1.999   4.847 -16.348  1.00 97.83           C  
ATOM   3323  HB2 SER A 212      -2.626   5.077 -15.487  1.00 97.83           H  
ATOM   3324  HB3 SER A 212      -2.426   5.339 -17.222  1.00 97.83           H  
ATOM   3325  O   SER A 212      -4.040   2.800 -17.669  1.00 97.83           O  
ATOM   3326  OG  SER A 212      -0.692   5.341 -16.110  1.00 97.83           O  
ATOM   3327  HG  SER A 212      -0.131   5.200 -16.875  1.00 97.83           H  
ATOM   3328  N   VAL A 213      -3.938   2.353 -15.467  1.00 98.35           N  
ATOM   3329  H   VAL A 213      -3.362   2.337 -14.637  1.00 98.35           H  
ATOM   3330  CA  VAL A 213      -5.395   2.229 -15.309  1.00 98.35           C  
ATOM   3331  HA  VAL A 213      -5.776   1.616 -16.125  1.00 98.35           H  
ATOM   3332  C   VAL A 213      -6.035   3.616 -15.448  1.00 98.35           C  
ATOM   3333  CB  VAL A 213      -5.803   1.533 -13.993  1.00 98.35           C  
ATOM   3334  HB  VAL A 213      -6.886   1.415 -13.994  1.00 98.35           H  
ATOM   3335  O   VAL A 213      -5.407   4.631 -15.151  1.00 98.35           O  
ATOM   3336  CG1 VAL A 213      -5.194   0.133 -13.872  1.00 98.35           C  
ATOM   3337 HG11 VAL A 213      -5.378  -0.438 -14.782  1.00 98.35           H  
ATOM   3338 HG12 VAL A 213      -5.646  -0.391 -13.029  1.00 98.35           H  
ATOM   3339 HG13 VAL A 213      -4.120   0.204 -13.696  1.00 98.35           H  
ATOM   3340  CG2 VAL A 213      -5.439   2.344 -12.753  1.00 98.35           C  
ATOM   3341 HG21 VAL A 213      -4.366   2.533 -12.717  1.00 98.35           H  
ATOM   3342 HG22 VAL A 213      -5.737   1.804 -11.853  1.00 98.35           H  
ATOM   3343 HG23 VAL A 213      -5.989   3.285 -12.773  1.00 98.35           H  
ATOM   3344  N   SER A 214      -7.284   3.675 -15.908  1.00 97.93           N  
ATOM   3345  H   SER A 214      -7.777   2.812 -16.087  1.00 97.93           H  
ATOM   3346  CA  SER A 214      -8.016   4.935 -16.112  1.00 97.93           C  
ATOM   3347  HA  SER A 214      -7.297   5.743 -16.247  1.00 97.93           H  
ATOM   3348  C   SER A 214      -8.890   5.328 -14.916  1.00 97.93           C  
ATOM   3349  CB  SER A 214      -8.852   4.850 -17.393  1.00 97.93           C  
ATOM   3350  HB2 SER A 214      -8.217   4.533 -18.220  1.00 97.93           H  
ATOM   3351  HB3 SER A 214      -9.255   5.836 -17.624  1.00 97.93           H  
ATOM   3352  O   SER A 214      -9.674   6.265 -15.017  1.00 97.93           O  
ATOM   3353  OG  SER A 214      -9.922   3.933 -17.237  1.00 97.93           O  
ATOM   3354  HG  SER A 214     -10.446   4.263 -16.503  1.00 97.93           H  
ATOM   3355  N   TYR A 215      -8.853   4.547 -13.838  1.00 98.55           N  
ATOM   3356  H   TYR A 215      -8.214   3.765 -13.846  1.00 98.55           H  
ATOM   3357  CA  TYR A 215      -9.593   4.763 -12.596  1.00 98.55           C  
ATOM   3358  HA  TYR A 215      -9.549   5.814 -12.313  1.00 98.55           H  
ATOM   3359  C   TYR A 215      -8.973   3.903 -11.497  1.00 98.55           C  
ATOM   3360  CB  TYR A 215     -11.051   4.341 -12.789  1.00 98.55           C  
ATOM   3361  HB2 TYR A 215     -11.045   3.301 -13.117  1.00 98.55           H  
ATOM   3362  HB3 TYR A 215     -11.511   4.946 -13.569  1.00 98.55           H  
ATOM   3363  O   TYR A 215      -8.619   2.748 -11.757  1.00 98.55           O  
ATOM   3364  CG  TYR A 215     -11.914   4.393 -11.552  1.00 98.55           C  
ATOM   3365  CD1 TYR A 215     -12.065   3.238 -10.760  1.00 98.55           C  
ATOM   3366  HD1 TYR A 215     -11.521   2.333 -10.989  1.00 98.55           H  
ATOM   3367  CD2 TYR A 215     -12.601   5.575 -11.224  1.00 98.55           C  
ATOM   3368  HD2 TYR A 215     -12.470   6.456 -11.834  1.00 98.55           H  
ATOM   3369  CE1 TYR A 215     -12.951   3.248  -9.673  1.00 98.55           C  
ATOM   3370  HE1 TYR A 215     -13.101   2.363  -9.073  1.00 98.55           H  
ATOM   3371  CE2 TYR A 215     -13.472   5.594 -10.118  1.00 98.55           C  
ATOM   3372  HE2 TYR A 215     -14.031   6.484  -9.869  1.00 98.55           H  
ATOM   3373  OH  TYR A 215     -14.616   4.370  -8.407  1.00 98.55           O  
ATOM   3374  HH  TYR A 215     -14.807   5.229  -8.022  1.00 98.55           H  
ATOM   3375  CZ  TYR A 215     -13.672   4.416  -9.371  1.00 98.55           C  
ATOM   3376  N   SER A 216      -8.886   4.452 -10.288  1.00 98.68           N  
ATOM   3377  H   SER A 216      -9.227   5.395 -10.166  1.00 98.68           H  
ATOM   3378  CA  SER A 216      -8.522   3.722  -9.075  1.00 98.68           C  
ATOM   3379  HA  SER A 216      -8.752   2.664  -9.202  1.00 98.68           H  
ATOM   3380  C   SER A 216      -9.317   4.265  -7.896  1.00 98.68           C  
ATOM   3381  CB  SER A 216      -7.021   3.850  -8.802  1.00 98.68           C  
ATOM   3382  HB2 SER A 216      -6.474   3.357  -9.606  1.00 98.68           H  
ATOM   3383  HB3 SER A 216      -6.747   4.905  -8.785  1.00 98.68           H  
ATOM   3384  O   SER A 216      -9.343   5.475  -7.673  1.00 98.68           O  
ATOM   3385  OG  SER A 216      -6.644   3.276  -7.567  1.00 98.68           O  
ATOM   3386  HG  SER A 216      -6.883   3.869  -6.850  1.00 98.68           H  
ATOM   3387  N   GLU A 217      -9.908   3.376  -7.111  1.00 98.81           N  
ATOM   3388  H   GLU A 217      -9.895   2.406  -7.393  1.00 98.81           H  
ATOM   3389  CA  GLU A 217     -10.365   3.676  -5.758  1.00 98.81           C  
ATOM   3390  HA  GLU A 217      -9.948   4.631  -5.437  1.00 98.81           H  
ATOM   3391  C   GLU A 217      -9.857   2.605  -4.802  1.00 98.81           C  
ATOM   3392  CB  GLU A 217     -11.896   3.761  -5.677  1.00 98.81           C  
ATOM   3393  HB2 GLU A 217     -12.344   3.011  -6.328  1.00 98.81           H  
ATOM   3394  HB3 GLU A 217     -12.193   3.542  -4.651  1.00 98.81           H  
ATOM   3395  O   GLU A 217     -10.062   1.415  -5.034  1.00 98.81           O  
ATOM   3396  CG  GLU A 217     -12.445   5.152  -6.025  1.00 98.81           C  
ATOM   3397  HG2 GLU A 217     -12.158   5.408  -7.045  1.00 98.81           H  
ATOM   3398  HG3 GLU A 217     -11.999   5.877  -5.345  1.00 98.81           H  
ATOM   3399  CD  GLU A 217     -13.975   5.228  -5.890  1.00 98.81           C  
ATOM   3400  OE1 GLU A 217     -14.597   6.218  -6.349  1.00 98.81           O  
ATOM   3401  OE2 GLU A 217     -14.615   4.253  -5.432  1.00 98.81           O  
ATOM   3402  N   MET A 218      -9.251   3.024  -3.695  1.00 98.89           N  
ATOM   3403  H   MET A 218      -9.133   4.018  -3.559  1.00 98.89           H  
ATOM   3404  CA  MET A 218      -8.959   2.140  -2.571  1.00 98.89           C  
ATOM   3405  HA  MET A 218      -9.187   1.111  -2.849  1.00 98.89           H  
ATOM   3406  C   MET A 218      -9.840   2.522  -1.392  1.00 98.89           C  
ATOM   3407  CB  MET A 218      -7.493   2.179  -2.163  1.00 98.89           C  
ATOM   3408  HB2 MET A 218      -7.334   1.366  -1.454  1.00 98.89           H  
ATOM   3409  HB3 MET A 218      -7.290   3.123  -1.657  1.00 98.89           H  
ATOM   3410  O   MET A 218      -9.965   3.700  -1.040  1.00 98.89           O  
ATOM   3411  CG  MET A 218      -6.502   2.011  -3.310  1.00 98.89           C  
ATOM   3412  HG2 MET A 218      -6.641   1.042  -3.789  1.00 98.89           H  
ATOM   3413  HG3 MET A 218      -6.673   2.794  -4.050  1.00 98.89           H  
ATOM   3414  SD  MET A 218      -4.805   2.170  -2.717  1.00 98.89           S  
ATOM   3415  CE  MET A 218      -4.548   0.536  -1.967  1.00 98.89           C  
ATOM   3416  HE1 MET A 218      -4.511  -0.219  -2.751  1.00 98.89           H  
ATOM   3417  HE2 MET A 218      -5.364   0.293  -1.286  1.00 98.89           H  
ATOM   3418  HE3 MET A 218      -3.605   0.529  -1.420  1.00 98.89           H  
ATOM   3419  N   LYS A 219     -10.472   1.520  -0.792  1.00 98.83           N  
ATOM   3420  H   LYS A 219     -10.331   0.583  -1.142  1.00 98.83           H  
ATOM   3421  CA  LYS A 219     -11.488   1.714   0.235  1.00 98.83           C  
ATOM   3422  HA  LYS A 219     -11.250   2.628   0.779  1.00 98.83           H  
ATOM   3423  C   LYS A 219     -11.468   0.582   1.254  1.00 98.83           C  
ATOM   3424  CB  LYS A 219     -12.847   1.904  -0.462  1.00 98.83           C  
ATOM   3425  HB2 LYS A 219     -13.578   2.237   0.275  1.00 98.83           H  
ATOM   3426  HB3 LYS A 219     -12.738   2.713  -1.185  1.00 98.83           H  
ATOM   3427  O   LYS A 219     -11.062  -0.528   0.925  1.00 98.83           O  
ATOM   3428  CG  LYS A 219     -13.354   0.642  -1.189  1.00 98.83           C  
ATOM   3429  HG2 LYS A 219     -12.552   0.224  -1.797  1.00 98.83           H  
ATOM   3430  HG3 LYS A 219     -13.629  -0.105  -0.444  1.00 98.83           H  
ATOM   3431  CD  LYS A 219     -14.555   0.880  -2.114  1.00 98.83           C  
ATOM   3432  HD2 LYS A 219     -14.900  -0.086  -2.484  1.00 98.83           H  
ATOM   3433  HD3 LYS A 219     -15.369   1.357  -1.568  1.00 98.83           H  
ATOM   3434  CE  LYS A 219     -14.139   1.753  -3.299  1.00 98.83           C  
ATOM   3435  HE2 LYS A 219     -13.953   2.766  -2.942  1.00 98.83           H  
ATOM   3436  HE3 LYS A 219     -13.211   1.367  -3.720  1.00 98.83           H  
ATOM   3437  NZ  LYS A 219     -15.162   1.794  -4.357  1.00 98.83           N  
ATOM   3438  HZ1 LYS A 219     -15.119   0.944  -4.900  1.00 98.83           H  
ATOM   3439  HZ2 LYS A 219     -16.097   1.913  -3.994  1.00 98.83           H  
ATOM   3440  HZ3 LYS A 219     -14.973   2.576  -4.967  1.00 98.83           H  
ATOM   3441  N   PHE A 220     -11.900   0.848   2.479  1.00 98.45           N  
ATOM   3442  H   PHE A 220     -12.212   1.785   2.689  1.00 98.45           H  
ATOM   3443  CA  PHE A 220     -11.993  -0.163   3.534  1.00 98.45           C  
ATOM   3444  HA  PHE A 220     -12.001  -1.149   3.070  1.00 98.45           H  
ATOM   3445  C   PHE A 220     -13.300  -0.048   4.313  1.00 98.45           C  
ATOM   3446  CB  PHE A 220     -10.766  -0.091   4.453  1.00 98.45           C  
ATOM   3447  HB2 PHE A 220      -9.882  -0.340   3.866  1.00 98.45           H  
ATOM   3448  HB3 PHE A 220     -10.858  -0.855   5.225  1.00 98.45           H  
ATOM   3449  O   PHE A 220     -13.902   1.024   4.367  1.00 98.45           O  
ATOM   3450  CG  PHE A 220     -10.551   1.245   5.136  1.00 98.45           C  
ATOM   3451  CD1 PHE A 220      -9.607   2.147   4.622  1.00 98.45           C  
ATOM   3452  HD1 PHE A 220      -9.029   1.877   3.752  1.00 98.45           H  
ATOM   3453  CD2 PHE A 220     -11.276   1.590   6.289  1.00 98.45           C  
ATOM   3454  HD2 PHE A 220     -12.050   0.934   6.660  1.00 98.45           H  
ATOM   3455  CE1 PHE A 220      -9.390   3.379   5.258  1.00 98.45           C  
ATOM   3456  HE1 PHE A 220      -8.654   4.066   4.867  1.00 98.45           H  
ATOM   3457  CE2 PHE A 220     -11.038   2.806   6.948  1.00 98.45           C  
ATOM   3458  HE2 PHE A 220     -11.593   3.056   7.840  1.00 98.45           H  
ATOM   3459  CZ  PHE A 220     -10.099   3.706   6.423  1.00 98.45           C  
ATOM   3460  HZ  PHE A 220      -9.916   4.654   6.908  1.00 98.45           H  
ATOM   3461  N   ARG A 221     -13.754  -1.150   4.912  1.00 96.77           N  
ATOM   3462  H   ARG A 221     -13.220  -2.002   4.818  1.00 96.77           H  
ATOM   3463  CA  ARG A 221     -14.927  -1.164   5.800  1.00 96.77           C  
ATOM   3464  HA  ARG A 221     -15.039  -0.172   6.238  1.00 96.77           H  
ATOM   3465  C   ARG A 221     -14.738  -2.138   6.951  1.00 96.77           C  
ATOM   3466  CB  ARG A 221     -16.214  -1.460   5.018  1.00 96.77           C  
ATOM   3467  HB2 ARG A 221     -16.265  -0.802   4.151  1.00 96.77           H  
ATOM   3468  HB3 ARG A 221     -17.065  -1.240   5.663  1.00 96.77           H  
ATOM   3469  O   ARG A 221     -13.981  -3.101   6.829  1.00 96.77           O  
ATOM   3470  CG  ARG A 221     -16.342  -2.906   4.536  1.00 96.77           C  
ATOM   3471  HG2 ARG A 221     -15.509  -3.153   3.878  1.00 96.77           H  
ATOM   3472  HG3 ARG A 221     -16.336  -3.588   5.387  1.00 96.77           H  
ATOM   3473  CD  ARG A 221     -17.661  -3.077   3.785  1.00 96.77           C  
ATOM   3474  HD2 ARG A 221     -17.684  -2.391   2.938  1.00 96.77           H  
ATOM   3475  HD3 ARG A 221     -18.494  -2.849   4.450  1.00 96.77           H  
ATOM   3476  NE  ARG A 221     -17.770  -4.458   3.316  1.00 96.77           N  
ATOM   3477  HE  ARG A 221     -17.064  -5.106   3.635  1.00 96.77           H  
ATOM   3478  NH1 ARG A 221     -19.453  -4.232   1.796  1.00 96.77           N  
ATOM   3479 HH11 ARG A 221     -19.955  -4.627   1.014  1.00 96.77           H  
ATOM   3480 HH12 ARG A 221     -19.647  -3.290   2.105  1.00 96.77           H  
ATOM   3481  NH2 ARG A 221     -18.205  -6.104   1.864  1.00 96.77           N  
ATOM   3482 HH21 ARG A 221     -18.441  -6.341   0.911  1.00 96.77           H  
ATOM   3483 HH22 ARG A 221     -17.393  -6.544   2.272  1.00 96.77           H  
ATOM   3484  CZ  ARG A 221     -18.493  -4.926   2.330  1.00 96.77           C  
ATOM   3485  N   GLU A 222     -15.389  -1.847   8.072  1.00 95.01           N  
ATOM   3486  H   GLU A 222     -16.012  -1.053   8.085  1.00 95.01           H  
ATOM   3487  CA  GLU A 222     -15.334  -2.693   9.265  1.00 95.01           C  
ATOM   3488  HA  GLU A 222     -14.288  -2.860   9.521  1.00 95.01           H  
ATOM   3489  C   GLU A 222     -15.990  -4.050   8.980  1.00 95.01           C  
ATOM   3490  CB  GLU A 222     -16.007  -1.978  10.453  1.00 95.01           C  
ATOM   3491  HB2 GLU A 222     -17.048  -1.773  10.203  1.00 95.01           H  
ATOM   3492  HB3 GLU A 222     -15.496  -1.029  10.616  1.00 95.01           H  
ATOM   3493  O   GLU A 222     -17.101  -4.108   8.444  1.00 95.01           O  
ATOM   3494  CG  GLU A 222     -15.957  -2.802  11.756  1.00 95.01           C  
ATOM   3495  HG2 GLU A 222     -16.463  -3.754  11.592  1.00 95.01           H  
ATOM   3496  HG3 GLU A 222     -14.914  -3.011  11.994  1.00 95.01           H  
ATOM   3497  CD  GLU A 222     -16.614  -2.114  12.967  1.00 95.01           C  
ATOM   3498  OE1 GLU A 222     -16.844  -2.800  13.995  1.00 95.01           O  
ATOM   3499  OE2 GLU A 222     -16.783  -0.878  12.964  1.00 95.01           O  
ATOM   3500  N   ILE A 223     -15.324  -5.130   9.387  1.00 91.99           N  
ATOM   3501  H   ILE A 223     -14.439  -4.992   9.854  1.00 91.99           H  
ATOM   3502  CA  ILE A 223     -15.874  -6.487   9.372  1.00 91.99           C  
ATOM   3503  HA  ILE A 223     -16.806  -6.474   8.806  1.00 91.99           H  
ATOM   3504  C   ILE A 223     -16.236  -6.909  10.798  1.00 91.99           C  
ATOM   3505  CB  ILE A 223     -14.941  -7.486   8.648  1.00 91.99           C  
ATOM   3506  HB  ILE A 223     -15.388  -8.477   8.736  1.00 91.99           H  
ATOM   3507  O   ILE A 223     -15.429  -6.789  11.722  1.00 91.99           O  
ATOM   3508  CG1 ILE A 223     -13.519  -7.539   9.253  1.00 91.99           C  
ATOM   3509 HG12 ILE A 223     -13.032  -6.574   9.111  1.00 91.99           H  
ATOM   3510 HG13 ILE A 223     -13.588  -7.745  10.321  1.00 91.99           H  
ATOM   3511  CG2 ILE A 223     -14.889  -7.124   7.153  1.00 91.99           C  
ATOM   3512 HG21 ILE A 223     -15.897  -7.017   6.751  1.00 91.99           H  
ATOM   3513 HG22 ILE A 223     -14.388  -7.905   6.582  1.00 91.99           H  
ATOM   3514 HG23 ILE A 223     -14.360  -6.181   7.016  1.00 91.99           H  
ATOM   3515  CD1 ILE A 223     -12.618  -8.615   8.643  1.00 91.99           C  
ATOM   3516 HD11 ILE A 223     -13.092  -9.592   8.732  1.00 91.99           H  
ATOM   3517 HD12 ILE A 223     -11.662  -8.629   9.167  1.00 91.99           H  
ATOM   3518 HD13 ILE A 223     -12.429  -8.395   7.592  1.00 91.99           H  
ATOM   3519  N   ASN A 224     -17.458  -7.415  10.977  1.00 79.07           N  
ATOM   3520  H   ASN A 224     -18.035  -7.564  10.161  1.00 79.07           H  
ATOM   3521  CA  ASN A 224     -17.862  -8.053  12.229  1.00 79.07           C  
ATOM   3522  HA  ASN A 224     -17.339  -7.589  13.066  1.00 79.07           H  
ATOM   3523  C   ASN A 224     -17.451  -9.526  12.145  1.00 79.07           C  
ATOM   3524  CB  ASN A 224     -19.379  -7.913  12.461  1.00 79.07           C  
ATOM   3525  HB2 ASN A 224     -19.904  -8.404  11.642  1.00 79.07           H  
ATOM   3526  HB3 ASN A 224     -19.632  -8.443  13.379  1.00 79.07           H  
ATOM   3527  O   ASN A 224     -17.887 -10.210  11.217  1.00 79.07           O  
ATOM   3528  CG  ASN A 224     -19.888  -6.490  12.586  1.00 79.07           C  
ATOM   3529  ND2 ASN A 224     -21.186  -6.300  12.550  1.00 79.07           N  
ATOM   3530 HD21 ASN A 224     -21.485  -5.364  12.784  1.00 79.07           H  
ATOM   3531 HD22 ASN A 224     -21.792  -7.102  12.644  1.00 79.07           H  
ATOM   3532  OD1 ASN A 224     -19.180  -5.508  12.639  1.00 79.07           O  
ATOM   3533  N   TYR A 225     -16.633  -9.987  13.089  1.00 60.31           N  
ATOM   3534  H   TYR A 225     -16.385  -9.368  13.848  1.00 60.31           H  
ATOM   3535  CA  TYR A 225     -16.454 -11.418  13.346  1.00 60.31           C  
ATOM   3536  HA  TYR A 225     -16.563 -11.974  12.414  1.00 60.31           H  
ATOM   3537  C   TYR A 225     -17.557 -11.936  14.267  1.00 60.31           C  
ATOM   3538  CB  TYR A 225     -15.058 -11.702  13.912  1.00 60.31           C  
ATOM   3539  HB2 TYR A 225     -15.056 -12.713  14.320  1.00 60.31           H  
ATOM   3540  HB3 TYR A 225     -14.858 -11.023  14.741  1.00 60.31           H  
ATOM   3541  O   TYR A 225     -18.005 -11.150  15.137  1.00 60.31           O  
ATOM   3542  CG  TYR A 225     -13.947 -11.614  12.885  1.00 60.31           C  
ATOM   3543  CD1 TYR A 225     -13.697 -12.706  12.033  1.00 60.31           C  
ATOM   3544  HD1 TYR A 225     -14.318 -13.587  12.109  1.00 60.31           H  
ATOM   3545  CD2 TYR A 225     -13.168 -10.447  12.778  1.00 60.31           C  
ATOM   3546  HD2 TYR A 225     -13.387  -9.605  13.417  1.00 60.31           H  
ATOM   3547  CE1 TYR A 225     -12.660 -12.641  11.083  1.00 60.31           C  
ATOM   3548  HE1 TYR A 225     -12.470 -13.472  10.419  1.00 60.31           H  
ATOM   3549  CE2 TYR A 225     -12.135 -10.376  11.824  1.00 60.31           C  
ATOM   3550  HE2 TYR A 225     -11.540  -9.479  11.737  1.00 60.31           H  
ATOM   3551  OH  TYR A 225     -10.896 -11.397  10.040  1.00 60.31           O  
ATOM   3552  HH  TYR A 225     -10.612 -10.489   9.906  1.00 60.31           H  
ATOM   3553  CZ  TYR A 225     -11.881 -11.473  10.974  1.00 60.31           C  
ATOM   3554  OXT TYR A 225     -17.916 -13.113  14.071  1.00 60.31           O  
TER    3555      TYR A 225                                                       
END   
