# Supplementary material for: Nuclear genome of Bulinus truncatus, an intermediate host of the carcinogenic human blood fluke Schistosoma haematobium
Source: Nat Commun. 2022 Feb 21;13:977. doi: 10.1038/s41467-022-28634-9 (PMC8861042; doi:10.1038/s41467-022-28634-9)
Supplement: Supplementary file 6 — Supplementary Data 3 [file 41467_2022_28634_MOESM6_ESM.zip › Supplementary_Data_3/bglb023857-pa.mature.pep.pdb]

ATOM      1  N   SER A   1    -112.245 -41.775  77.360  1.00 73.08           N  
ATOM      2  H   SER A   1    -113.130 -41.669  76.885  1.00 73.08           H  
ATOM      3  H2  SER A   1    -112.440 -41.911  78.342  1.00 73.08           H  
ATOM      4  H3  SER A   1    -111.763 -42.576  76.978  1.00 73.08           H  
ATOM      5  CA  SER A   1    -111.435 -40.553  77.143  1.00 73.08           C  
ATOM      6  HA  SER A   1    -110.542 -40.598  77.767  1.00 73.08           H  
ATOM      7  C   SER A   1    -112.240 -39.329  77.546  1.00 73.08           C  
ATOM      8  CB  SER A   1    -110.989 -40.477  75.684  1.00 73.08           C  
ATOM      9  HB2 SER A   1    -110.299 -39.645  75.541  1.00 73.08           H  
ATOM     10  HB3 SER A   1    -111.850 -40.351  75.028  1.00 73.08           H  
ATOM     11  O   SER A   1    -113.440 -39.470  77.727  1.00 73.08           O  
ATOM     12  OG  SER A   1    -110.343 -41.699  75.399  1.00 73.08           O  
ATOM     13  HG  SER A   1    -110.061 -41.709  74.482  1.00 73.08           H  
ATOM     14  N   LYS A   2    -111.610 -38.163  77.730  1.00 81.27           N  
ATOM     15  H   LYS A   2    -110.613 -38.116  77.575  1.00 81.27           H  
ATOM     16  CA  LYS A   2    -112.306 -36.885  77.965  1.00 81.27           C  
ATOM     17  HA  LYS A   2    -113.373 -37.025  77.793  1.00 81.27           H  
ATOM     18  C   LYS A   2    -111.854 -35.829  76.962  1.00 81.27           C  
ATOM     19  CB  LYS A   2    -112.136 -36.408  79.419  1.00 81.27           C  
ATOM     20  HB2 LYS A   2    -112.493 -37.188  80.091  1.00 81.27           H  
ATOM     21  HB3 LYS A   2    -112.770 -35.534  79.561  1.00 81.27           H  
ATOM     22  O   LYS A   2    -110.744 -35.929  76.443  1.00 81.27           O  
ATOM     23  CG  LYS A   2    -110.691 -36.035  79.796  1.00 81.27           C  
ATOM     24  HG2 LYS A   2    -110.301 -35.306  79.084  1.00 81.27           H  
ATOM     25  HG3 LYS A   2    -110.062 -36.925  79.772  1.00 81.27           H  
ATOM     26  CD  LYS A   2    -110.649 -35.411  81.195  1.00 81.27           C  
ATOM     27  HD2 LYS A   2    -111.308 -34.543  81.205  1.00 81.27           H  
ATOM     28  HD3 LYS A   2    -110.999 -36.134  81.931  1.00 81.27           H  
ATOM     29  CE  LYS A   2    -109.222 -34.967  81.527  1.00 81.27           C  
ATOM     30  HE2 LYS A   2    -108.851 -34.358  80.703  1.00 81.27           H  
ATOM     31  HE3 LYS A   2    -108.575 -35.842  81.595  1.00 81.27           H  
ATOM     32  NZ  LYS A   2    -109.182 -34.181  82.782  1.00 81.27           N  
ATOM     33  HZ1 LYS A   2    -109.516 -34.724  83.566  1.00 81.27           H  
ATOM     34  HZ2 LYS A   2    -109.773 -33.368  82.683  1.00 81.27           H  
ATOM     35  HZ3 LYS A   2    -108.241 -33.861  82.958  1.00 81.27           H  
ATOM     36  N   LEU A   3    -112.687 -34.830  76.709  1.00 89.79           N  
ATOM     37  H   LEU A   3    -113.561 -34.781  77.212  1.00 89.79           H  
ATOM     38  CA  LEU A   3    -112.310 -33.660  75.920  1.00 89.79           C  
ATOM     39  HA  LEU A   3    -111.643 -33.981  75.120  1.00 89.79           H  
ATOM     40  C   LEU A   3    -111.542 -32.665  76.811  1.00 89.79           C  
ATOM     41  CB  LEU A   3    -113.596 -33.085  75.301  1.00 89.79           C  
ATOM     42  HB2 LEU A   3    -114.244 -33.911  75.006  1.00 89.79           H  
ATOM     43  HB3 LEU A   3    -114.123 -32.516  76.067  1.00 89.79           H  
ATOM     44  O   LEU A   3    -111.815 -32.566  78.004  1.00 89.79           O  
ATOM     45  CG  LEU A   3    -113.393 -32.197  74.064  1.00 89.79           C  
ATOM     46  HG  LEU A   3    -112.726 -31.368  74.302  1.00 89.79           H  
ATOM     47  CD1 LEU A   3    -112.824 -32.995  72.888  1.00 89.79           C  
ATOM     48 HD11 LEU A   3    -112.898 -32.392  71.983  1.00 89.79           H  
ATOM     49 HD12 LEU A   3    -111.774 -33.231  73.060  1.00 89.79           H  
ATOM     50 HD13 LEU A   3    -113.396 -33.910  72.740  1.00 89.79           H  
ATOM     51  CD2 LEU A   3    -114.751 -31.643  73.644  1.00 89.79           C  
ATOM     52 HD21 LEU A   3    -114.649 -31.016  72.758  1.00 89.79           H  
ATOM     53 HD22 LEU A   3    -115.160 -31.033  74.449  1.00 89.79           H  
ATOM     54 HD23 LEU A   3    -115.442 -32.455  73.417  1.00 89.79           H  
ATOM     55  N   LEU A   4    -110.545 -31.976  76.258  1.00 92.61           N  
ATOM     56  H   LEU A   4    -110.306 -32.172  75.296  1.00 92.61           H  
ATOM     57  CA  LEU A   4    -109.751 -30.945  76.927  1.00 92.61           C  
ATOM     58  HA  LEU A   4    -110.269 -30.630  77.832  1.00 92.61           H  
ATOM     59  C   LEU A   4    -109.616 -29.741  75.997  1.00 92.61           C  
ATOM     60  CB  LEU A   4    -108.360 -31.508  77.294  1.00 92.61           C  
ATOM     61  HB2 LEU A   4    -107.879 -31.850  76.378  1.00 92.61           H  
ATOM     62  HB3 LEU A   4    -108.485 -32.372  77.947  1.00 92.61           H  
ATOM     63  O   LEU A   4    -109.209 -29.899  74.845  1.00 92.61           O  
ATOM     64  CG  LEU A   4    -107.435 -30.480  77.980  1.00 92.61           C  
ATOM     65  HG  LEU A   4    -107.400 -29.564  77.391  1.00 92.61           H  
ATOM     66  CD1 LEU A   4    -107.912 -30.145  79.395  1.00 92.61           C  
ATOM     67 HD11 LEU A   4    -107.230 -29.426  79.850  1.00 92.61           H  
ATOM     68 HD12 LEU A   4    -108.903 -29.694  79.362  1.00 92.61           H  
ATOM     69 HD13 LEU A   4    -107.947 -31.050  80.002  1.00 92.61           H  
ATOM     70  CD2 LEU A   4    -106.008 -31.017  78.071  1.00 92.61           C  
ATOM     71 HD21 LEU A   4    -105.363 -30.271  78.535  1.00 92.61           H  
ATOM     72 HD22 LEU A   4    -105.989 -31.937  78.656  1.00 92.61           H  
ATOM     73 HD23 LEU A   4    -105.635 -31.221  77.067  1.00 92.61           H  
ATOM     74  N   PHE A   5    -109.887 -28.542  76.510  1.00 95.82           N  
ATOM     75  H   PHE A   5    -110.232 -28.472  77.457  1.00 95.82           H  
ATOM     76  CA  PHE A   5    -109.809 -27.310  75.735  1.00 95.82           C  
ATOM     77  HA  PHE A   5    -109.287 -27.532  74.804  1.00 95.82           H  
ATOM     78  C   PHE A   5    -108.991 -26.237  76.464  1.00 95.82           C  
ATOM     79  CB  PHE A   5    -111.241 -26.873  75.399  1.00 95.82           C  
ATOM     80  HB2 PHE A   5    -111.733 -26.557  76.319  1.00 95.82           H  
ATOM     81  HB3 PHE A   5    -111.788 -27.733  75.013  1.00 95.82           H  
ATOM     82  O   PHE A   5    -109.312 -25.861  77.589  1.00 95.82           O  
ATOM     83  CG  PHE A   5    -111.365 -25.774  74.368  1.00 95.82           C  
ATOM     84  CD1 PHE A   5    -112.403 -24.839  74.480  1.00 95.82           C  
ATOM     85  HD1 PHE A   5    -113.098 -24.888  75.305  1.00 95.82           H  
ATOM     86  CD2 PHE A   5    -110.497 -25.710  73.261  1.00 95.82           C  
ATOM     87  HD2 PHE A   5    -109.726 -26.454  73.127  1.00 95.82           H  
ATOM     88  CE1 PHE A   5    -112.538 -23.839  73.510  1.00 95.82           C  
ATOM     89  HE1 PHE A   5    -113.339 -23.123  73.623  1.00 95.82           H  
ATOM     90  CE2 PHE A   5    -110.631 -24.706  72.293  1.00 95.82           C  
ATOM     91  HE2 PHE A   5    -109.959 -24.671  71.448  1.00 95.82           H  
ATOM     92  CZ  PHE A   5    -111.655 -23.758  72.421  1.00 95.82           C  
ATOM     93  HZ  PHE A   5    -111.767 -22.980  71.681  1.00 95.82           H  
ATOM     94  N   VAL A   6    -107.893 -25.784  75.846  1.00 95.54           N  
ATOM     95  H   VAL A   6    -107.692 -26.125  74.917  1.00 95.54           H  
ATOM     96  CA  VAL A   6    -106.905 -24.881  76.467  1.00 95.54           C  
ATOM     97  HA  VAL A   6    -107.365 -24.409  77.335  1.00 95.54           H  
ATOM     98  C   VAL A   6    -106.485 -23.751  75.529  1.00 95.54           C  
ATOM     99  CB  VAL A   6    -105.655 -25.641  76.965  1.00 95.54           C  
ATOM    100  HB  VAL A   6    -104.956 -24.909  77.370  1.00 95.54           H  
ATOM    101  O   VAL A   6    -106.437 -23.938  74.315  1.00 95.54           O  
ATOM    102  CG1 VAL A   6    -106.003 -26.610  78.102  1.00 95.54           C  
ATOM    103 HG11 VAL A   6    -105.091 -27.057  78.498  1.00 95.54           H  
ATOM    104 HG12 VAL A   6    -106.661 -27.398  77.737  1.00 95.54           H  
ATOM    105 HG13 VAL A   6    -106.509 -26.069  78.901  1.00 95.54           H  
ATOM    106  CG2 VAL A   6    -104.928 -26.424  75.862  1.00 95.54           C  
ATOM    107 HG21 VAL A   6    -105.585 -27.179  75.432  1.00 95.54           H  
ATOM    108 HG22 VAL A   6    -104.600 -25.742  75.076  1.00 95.54           H  
ATOM    109 HG23 VAL A   6    -104.047 -26.913  76.278  1.00 95.54           H  
ATOM    110  N   GLY A   7    -106.142 -22.593  76.100  1.00 93.08           N  
ATOM    111  H   GLY A   7    -106.153 -22.533  77.109  1.00 93.08           H  
ATOM    112  CA  GLY A   7    -105.567 -21.445  75.393  1.00 93.08           C  
ATOM    113  HA2 GLY A   7    -105.526 -21.669  74.327  1.00 93.08           H  
ATOM    114  HA3 GLY A   7    -106.201 -20.568  75.529  1.00 93.08           H  
ATOM    115  C   GLY A   7    -104.157 -21.106  75.888  1.00 93.08           C  
ATOM    116  O   GLY A   7    -103.823 -21.437  77.025  1.00 93.08           O  
ATOM    117  N   ASN A   8    -103.333 -20.446  75.063  1.00 91.79           N  
ATOM    118  H   ASN A   8    -103.669 -20.204  74.142  1.00 91.79           H  
ATOM    119  CA  ASN A   8    -101.995 -19.972  75.467  1.00 91.79           C  
ATOM    120  HA  ASN A   8    -101.438 -20.820  75.864  1.00 91.79           H  
ATOM    121  C   ASN A   8    -102.050 -18.924  76.591  1.00 91.79           C  
ATOM    122  CB  ASN A   8    -101.229 -19.418  74.251  1.00 91.79           C  
ATOM    123  HB2 ASN A   8    -100.201 -19.225  74.557  1.00 91.79           H  
ATOM    124  HB3 ASN A   8    -101.208 -20.163  73.456  1.00 91.79           H  
ATOM    125  O   ASN A   8    -101.150 -18.863  77.423  1.00 91.79           O  
ATOM    126  CG  ASN A   8    -101.826 -18.135  73.694  1.00 91.79           C  
ATOM    127  ND2 ASN A   8    -101.018 -17.138  73.439  1.00 91.79           N  
ATOM    128 HD21 ASN A   8    -101.411 -16.307  73.022  1.00 91.79           H  
ATOM    129 HD22 ASN A   8    -100.034 -17.172  73.664  1.00 91.79           H  
ATOM    130  OD1 ASN A   8    -103.022 -18.042  73.472  1.00 91.79           O  
ATOM    131  N   SER A   9    -103.121 -18.135  76.633  1.00 90.29           N  
ATOM    132  H   SER A   9    -103.784 -18.184  75.872  1.00 90.29           H  
ATOM    133  CA  SER A   9    -103.481 -17.286  77.761  1.00 90.29           C  
ATOM    134  HA  SER A   9    -103.136 -17.754  78.683  1.00 90.29           H  
ATOM    135  C   SER A   9    -105.000 -17.133  77.823  1.00 90.29           C  
ATOM    136  CB  SER A   9    -102.807 -15.921  77.636  1.00 90.29           C  
ATOM    137  HB2 SER A   9    -101.727 -16.044  77.552  1.00 90.29           H  
ATOM    138  HB3 SER A   9    -103.180 -15.410  76.749  1.00 90.29           H  
ATOM    139  O   SER A   9    -105.689 -17.296  76.817  1.00 90.29           O  
ATOM    140  OG  SER A   9    -103.107 -15.163  78.789  1.00 90.29           O  
ATOM    141  HG  SER A   9    -103.076 -14.241  78.525  1.00 90.29           H  
ATOM    142  N   LYS A  10    -105.530 -16.826  79.011  1.00 89.17           N  
ATOM    143  H   LYS A  10    -104.874 -16.654  79.759  1.00 89.17           H  
ATOM    144  CA  LYS A  10    -106.937 -16.421  79.189  1.00 89.17           C  
ATOM    145  HA  LYS A  10    -107.566 -16.945  78.470  1.00 89.17           H  
ATOM    146  C   LYS A  10    -107.152 -14.931  78.907  1.00 89.17           C  
ATOM    147  CB  LYS A  10    -107.415 -16.759  80.606  1.00 89.17           C  
ATOM    148  HB2 LYS A  10    -106.745 -16.304  81.336  1.00 89.17           H  
ATOM    149  HB3 LYS A  10    -108.408 -16.331  80.743  1.00 89.17           H  
ATOM    150  O   LYS A  10    -108.268 -14.536  78.586  1.00 89.17           O  
ATOM    151  CG  LYS A  10    -107.500 -18.272  80.845  1.00 89.17           C  
ATOM    152  HG2 LYS A  10    -106.507 -18.715  80.771  1.00 89.17           H  
ATOM    153  HG3 LYS A  10    -108.148 -18.718  80.090  1.00 89.17           H  
ATOM    154  CD  LYS A  10    -108.078 -18.547  82.236  1.00 89.17           C  
ATOM    155  HD2 LYS A  10    -107.422 -18.109  82.989  1.00 89.17           H  
ATOM    156  HD3 LYS A  10    -109.062 -18.082  82.307  1.00 89.17           H  
ATOM    157  CE  LYS A  10    -108.204 -20.054  82.465  1.00 89.17           C  
ATOM    158  HE2 LYS A  10    -107.214 -20.503  82.386  1.00 89.17           H  
ATOM    159  HE3 LYS A  10    -108.824 -20.471  81.672  1.00 89.17           H  
ATOM    160  NZ  LYS A  10    -108.804 -20.344  83.791  1.00 89.17           N  
ATOM    161  HZ1 LYS A  10    -108.227 -19.965  84.528  1.00 89.17           H  
ATOM    162  HZ2 LYS A  10    -108.901 -21.340  83.925  1.00 89.17           H  
ATOM    163  HZ3 LYS A  10    -109.719 -19.922  83.852  1.00 89.17           H  
ATOM    164  N   PHE A  11    -106.083 -14.146  79.030  1.00 90.33           N  
ATOM    165  H   PHE A  11    -105.193 -14.585  79.219  1.00 90.33           H  
ATOM    166  CA  PHE A  11    -106.046 -12.704  78.803  1.00 90.33           C  
ATOM    167  HA  PHE A  11    -107.020 -12.360  78.454  1.00 90.33           H  
ATOM    168  C   PHE A  11    -104.994 -12.408  77.740  1.00 90.33           C  
ATOM    169  CB  PHE A  11    -105.727 -11.969  80.109  1.00 90.33           C  
ATOM    170  HB2 PHE A  11    -105.726 -10.896  79.915  1.00 90.33           H  
ATOM    171  HB3 PHE A  11    -104.724 -12.238  80.439  1.00 90.33           H  
ATOM    172  O   PHE A  11    -103.841 -12.814  77.890  1.00 90.33           O  
ATOM    173  CG  PHE A  11    -106.708 -12.257  81.224  1.00 90.33           C  
ATOM    174  CD1 PHE A  11    -107.909 -11.532  81.307  1.00 90.33           C  
ATOM    175  HD1 PHE A  11    -108.109 -10.740  80.599  1.00 90.33           H  
ATOM    176  CD2 PHE A  11    -106.422 -13.250  82.180  1.00 90.33           C  
ATOM    177  HD2 PHE A  11    -105.488 -13.790  82.128  1.00 90.33           H  
ATOM    178  CE1 PHE A  11    -108.823 -11.798  82.340  1.00 90.33           C  
ATOM    179  HE1 PHE A  11    -109.725 -11.208  82.416  1.00 90.33           H  
ATOM    180  CE2 PHE A  11    -107.335 -13.516  83.216  1.00 90.33           C  
ATOM    181  HE2 PHE A  11    -107.102 -14.258  83.966  1.00 90.33           H  
ATOM    182  CZ  PHE A  11    -108.537 -12.790  83.294  1.00 90.33           C  
ATOM    183  HZ  PHE A  11    -109.232 -12.972  84.101  1.00 90.33           H  
ATOM    184  N   VAL A  12    -105.390 -11.755  76.657  1.00 89.33           N  
ATOM    185  H   VAL A  12    -106.349 -11.444  76.605  1.00 89.33           H  
ATOM    186  CA  VAL A  12    -104.532 -11.518  75.490  1.00 89.33           C  
ATOM    187  HA  VAL A  12    -103.487 -11.718  75.726  1.00 89.33           H  
ATOM    188  C   VAL A  12    -104.658 -10.051  75.113  1.00 89.33           C  
ATOM    189  CB  VAL A  12    -104.971 -12.447  74.341  1.00 89.33           C  
ATOM    190  HB  VAL A  12    -106.006 -12.231  74.077  1.00 89.33           H  
ATOM    191  O   VAL A  12    -105.778  -9.574  74.954  1.00 89.33           O  
ATOM    192  CG1 VAL A  12    -104.116 -12.306  73.093  1.00 89.33           C  
ATOM    193 HG11 VAL A  12    -103.114 -12.693  73.279  1.00 89.33           H  
ATOM    194 HG12 VAL A  12    -104.073 -11.271  72.756  1.00 89.33           H  
ATOM    195 HG13 VAL A  12    -104.557 -12.915  72.304  1.00 89.33           H  
ATOM    196  CG2 VAL A  12    -104.867 -13.928  74.737  1.00 89.33           C  
ATOM    197 HG21 VAL A  12    -103.864 -14.131  75.112  1.00 89.33           H  
ATOM    198 HG22 VAL A  12    -105.605 -14.172  75.502  1.00 89.33           H  
ATOM    199 HG23 VAL A  12    -105.045 -14.561  73.868  1.00 89.33           H  
ATOM    200  N   LYS A  13    -103.557  -9.308  74.994  1.00 85.18           N  
ATOM    201  H   LYS A  13    -102.648  -9.709  75.174  1.00 85.18           H  
ATOM    202  CA  LYS A  13    -103.628  -7.906  74.569  1.00 85.18           C  
ATOM    203  HA  LYS A  13    -104.470  -7.425  75.067  1.00 85.18           H  
ATOM    204  C   LYS A  13    -103.899  -7.816  73.068  1.00 85.18           C  
ATOM    205  CB  LYS A  13    -102.343  -7.165  74.964  1.00 85.18           C  
ATOM    206  HB2 LYS A  13    -101.489  -7.710  74.562  1.00 85.18           H  
ATOM    207  HB3 LYS A  13    -102.351  -6.175  74.507  1.00 85.18           H  
ATOM    208  O   LYS A  13    -103.149  -8.363  72.257  1.00 85.18           O  
ATOM    209  CG  LYS A  13    -102.136  -7.002  76.479  1.00 85.18           C  
ATOM    210  HG2 LYS A  13    -102.146  -7.980  76.961  1.00 85.18           H  
ATOM    211  HG3 LYS A  13    -101.152  -6.561  76.634  1.00 85.18           H  
ATOM    212  CD  LYS A  13    -103.186  -6.097  77.133  1.00 85.18           C  
ATOM    213  HD2 LYS A  13    -103.241  -5.150  76.595  1.00 85.18           H  
ATOM    214  HD3 LYS A  13    -104.155  -6.595  77.096  1.00 85.18           H  
ATOM    215  CE  LYS A  13    -102.806  -5.829  78.589  1.00 85.18           C  
ATOM    216  HE2 LYS A  13    -101.906  -5.214  78.600  1.00 85.18           H  
ATOM    217  HE3 LYS A  13    -102.586  -6.777  79.079  1.00 85.18           H  
ATOM    218  NZ  LYS A  13    -103.894  -5.135  79.307  1.00 85.18           N  
ATOM    219  HZ1 LYS A  13    -104.665  -5.771  79.451  1.00 85.18           H  
ATOM    220  HZ2 LYS A  13    -104.179  -4.320  78.784  1.00 85.18           H  
ATOM    221  HZ3 LYS A  13    -103.568  -4.843  80.217  1.00 85.18           H  
ATOM    222  N   GLU A  14    -104.963  -7.104  72.705  1.00 85.43           N  
ATOM    223  H   GLU A  14    -105.519  -6.683  73.436  1.00 85.43           H  
ATOM    224  CA  GLU A  14    -105.314  -6.802  71.314  1.00 85.43           C  
ATOM    225  HA  GLU A  14    -105.608  -7.727  70.818  1.00 85.43           H  
ATOM    226  C   GLU A  14    -104.107  -6.195  70.585  1.00 85.43           C  
ATOM    227  CB  GLU A  14    -106.494  -5.809  71.292  1.00 85.43           C  
ATOM    228  HB2 GLU A  14    -106.135  -4.816  71.560  1.00 85.43           H  
ATOM    229  HB3 GLU A  14    -107.238  -6.112  72.029  1.00 85.43           H  
ATOM    230  O   GLU A  14    -103.466  -5.311  71.139  1.00 85.43           O  
ATOM    231  CG  GLU A  14    -107.176  -5.770  69.919  1.00 85.43           C  
ATOM    232  HG2 GLU A  14    -106.445  -5.566  69.136  1.00 85.43           H  
ATOM    233  HG3 GLU A  14    -107.581  -6.766  69.741  1.00 85.43           H  
ATOM    234  CD  GLU A  14    -108.332  -4.765  69.807  1.00 85.43           C  
ATOM    235  OE1 GLU A  14    -109.182  -4.990  68.908  1.00 85.43           O  
ATOM    236  OE2 GLU A  14    -108.433  -3.829  70.633  1.00 85.43           O  
ATOM    237  N   LEU A  15    -103.807  -6.630  69.354  1.00 75.15           N  
ATOM    238  H   LEU A  15    -104.398  -7.356  68.975  1.00 75.15           H  
ATOM    239  CA  LEU A  15    -102.658  -6.178  68.534  1.00 75.15           C  
ATOM    240  HA  LEU A  15    -102.734  -6.679  67.568  1.00 75.15           H  
ATOM    241  C   LEU A  15    -101.250  -6.562  69.029  1.00 75.15           C  
ATOM    242  CB  LEU A  15    -102.723  -4.660  68.241  1.00 75.15           C  
ATOM    243  HB2 LEU A  15    -101.944  -4.419  67.518  1.00 75.15           H  
ATOM    244  HB3 LEU A  15    -102.465  -4.127  69.156  1.00 75.15           H  
ATOM    245  O   LEU A  15    -100.285  -6.261  68.327  1.00 75.15           O  
ATOM    246  CG  LEU A  15    -104.050  -4.095  67.712  1.00 75.15           C  
ATOM    247  HG  LEU A  15    -104.863  -4.346  68.394  1.00 75.15           H  
ATOM    248  CD1 LEU A  15    -103.982  -2.572  67.644  1.00 75.15           C  
ATOM    249 HD11 LEU A  15    -103.782  -2.177  68.640  1.00 75.15           H  
ATOM    250 HD12 LEU A  15    -103.185  -2.261  66.968  1.00 75.15           H  
ATOM    251 HD13 LEU A  15    -104.936  -2.172  67.301  1.00 75.15           H  
ATOM    252  CD2 LEU A  15    -104.377  -4.623  66.317  1.00 75.15           C  
ATOM    253 HD21 LEU A  15    -103.502  -4.553  65.672  1.00 75.15           H  
ATOM    254 HD22 LEU A  15    -104.704  -5.658  66.415  1.00 75.15           H  
ATOM    255 HD23 LEU A  15    -105.199  -4.051  65.887  1.00 75.15           H  
ATOM    256  N   PHE A  16    -101.116  -7.221  70.182  1.00 76.60           N  
ATOM    257  H   PHE A  16    -101.946  -7.429  70.718  1.00 76.60           H  
ATOM    258  CA  PHE A  16     -99.812  -7.486  70.805  1.00 76.60           C  
ATOM    259  HA  PHE A  16     -99.010  -7.137  70.155  1.00 76.60           H  
ATOM    260  C   PHE A  16     -99.542  -8.967  71.038  1.00 76.60           C  
ATOM    261  CB  PHE A  16     -99.719  -6.702  72.118  1.00 76.60           C  
ATOM    262  HB2 PHE A  16     -98.974  -7.164  72.767  1.00 76.60           H  
ATOM    263  HB3 PHE A  16    -100.676  -6.741  72.638  1.00 76.60           H  
ATOM    264  O   PHE A  16     -98.513  -9.481  70.600  1.00 76.60           O  
ATOM    265  CG  PHE A  16     -99.324  -5.264  71.890  1.00 76.60           C  
ATOM    266  CD1 PHE A  16     -97.972  -4.898  71.919  1.00 76.60           C  
ATOM    267  HD1 PHE A  16     -97.217  -5.641  72.127  1.00 76.60           H  
ATOM    268  CD2 PHE A  16    -100.276  -4.312  71.510  1.00 76.60           C  
ATOM    269  HD2 PHE A  16    -101.304  -4.620  71.393  1.00 76.60           H  
ATOM    270  CE1 PHE A  16     -97.597  -3.578  71.633  1.00 76.60           C  
ATOM    271  HE1 PHE A  16     -96.546  -3.332  71.590  1.00 76.60           H  
ATOM    272  CE2 PHE A  16     -99.895  -2.985  71.252  1.00 76.60           C  
ATOM    273  HE2 PHE A  16    -100.593  -2.246  70.884  1.00 76.60           H  
ATOM    274  CZ  PHE A  16     -98.561  -2.603  71.355  1.00 76.60           C  
ATOM    275  HZ  PHE A  16     -98.262  -1.590  71.129  1.00 76.60           H  
ATOM    276  N   ASP A  17    -100.466  -9.653  71.707  1.00 82.68           N  
ATOM    277  H   ASP A  17    -101.321  -9.193  71.983  1.00 82.68           H  
ATOM    278  CA  ASP A  17    -100.287 -11.049  72.076  1.00 82.68           C  
ATOM    279  HA  ASP A  17     -99.222 -11.277  72.092  1.00 82.68           H  
ATOM    280  C   ASP A  17    -101.006 -11.950  71.064  1.00 82.68           C  
ATOM    281  CB  ASP A  17    -100.822 -11.291  73.488  1.00 82.68           C  
ATOM    282  HB2 ASP A  17    -100.798 -12.361  73.697  1.00 82.68           H  
ATOM    283  HB3 ASP A  17    -101.855 -10.943  73.517  1.00 82.68           H  
ATOM    284  O   ASP A  17    -102.185 -11.732  70.776  1.00 82.68           O  
ATOM    285  CG  ASP A  17    -100.064 -10.568  74.595  1.00 82.68           C  
ATOM    286  OD1 ASP A  17     -98.819 -10.491  74.515  1.00 82.68           O  
ATOM    287  OD2 ASP A  17    -100.767 -10.150  75.545  1.00 82.68           O  
ATOM    288  N   PRO A  18    -100.364 -12.999  70.529  1.00 88.79           N  
ATOM    289  CA  PRO A  18    -101.077 -13.982  69.728  1.00 88.79           C  
ATOM    290  HA  PRO A  18    -101.637 -13.476  68.941  1.00 88.79           H  
ATOM    291  C   PRO A  18    -102.051 -14.778  70.611  1.00 88.79           C  
ATOM    292  CB  PRO A  18     -99.984 -14.849  69.102  1.00 88.79           C  
ATOM    293  HB2 PRO A  18     -99.658 -14.394  68.166  1.00 88.79           H  
ATOM    294  HB3 PRO A  18    -100.316 -15.873  68.932  1.00 88.79           H  
ATOM    295  O   PRO A  18    -101.745 -15.089  71.763  1.00 88.79           O  
ATOM    296  CG  PRO A  18     -98.845 -14.776  70.122  1.00 88.79           C  
ATOM    297  HG2 PRO A  18     -99.014 -15.508  70.911  1.00 88.79           H  
ATOM    298  HG3 PRO A  18     -97.873 -14.936  69.655  1.00 88.79           H  
ATOM    299  CD  PRO A  18     -98.967 -13.367  70.700  1.00 88.79           C  
ATOM    300  HD2 PRO A  18     -98.680 -13.367  71.751  1.00 88.79           H  
ATOM    301  HD3 PRO A  18     -98.342 -12.673  70.137  1.00 88.79           H  
ATOM    302  N   LEU A  19    -103.197 -15.188  70.065  1.00 91.09           N  
ATOM    303  H   LEU A  19    -103.356 -14.943  69.098  1.00 91.09           H  
ATOM    304  CA  LEU A  19    -104.131 -16.118  70.714  1.00 91.09           C  
ATOM    305  HA  LEU A  19    -103.865 -16.222  71.766  1.00 91.09           H  
ATOM    306  C   LEU A  19    -104.010 -17.488  70.050  1.00 91.09           C  
ATOM    307  CB  LEU A  19    -105.566 -15.560  70.649  1.00 91.09           C  
ATOM    308  HB2 LEU A  19    -105.793 -15.322  69.610  1.00 91.09           H  
ATOM    309  HB3 LEU A  19    -105.611 -14.633  71.221  1.00 91.09           H  
ATOM    310  O   LEU A  19    -104.039 -17.589  68.830  1.00 91.09           O  
ATOM    311  CG  LEU A  19    -106.666 -16.512  71.164  1.00 91.09           C  
ATOM    312  HG  LEU A  19    -106.634 -17.442  70.597  1.00 91.09           H  
ATOM    313  CD1 LEU A  19    -106.524 -16.851  72.649  1.00 91.09           C  
ATOM    314 HD11 LEU A  19    -105.556 -17.307  72.857  1.00 91.09           H  
ATOM    315 HD12 LEU A  19    -107.309 -17.550  72.936  1.00 91.09           H  
ATOM    316 HD13 LEU A  19    -106.635 -15.947  73.247  1.00 91.09           H  
ATOM    317  CD2 LEU A  19    -108.036 -15.873  70.942  1.00 91.09           C  
ATOM    318 HD21 LEU A  19    -108.197 -15.702  69.877  1.00 91.09           H  
ATOM    319 HD22 LEU A  19    -108.102 -14.918  71.462  1.00 91.09           H  
ATOM    320 HD23 LEU A  19    -108.824 -16.537  71.296  1.00 91.09           H  
ATOM    321  N   THR A  20    -103.892 -18.562  70.825  1.00 93.72           N  
ATOM    322  H   THR A  20    -103.837 -18.419  71.824  1.00 93.72           H  
ATOM    323  CA  THR A  20    -103.926 -19.940  70.314  1.00 93.72           C  
ATOM    324  HA  THR A  20    -104.345 -19.940  69.307  1.00 93.72           H  
ATOM    325  C   THR A  20    -104.813 -20.800  71.190  1.00 93.72           C  
ATOM    326  CB  THR A  20    -102.521 -20.549  70.232  1.00 93.72           C  
ATOM    327  HB  THR A  20    -102.037 -20.486  71.206  1.00 93.72           H  
ATOM    328  O   THR A  20    -104.554 -20.915  72.385  1.00 93.72           O  
ATOM    329  CG2 THR A  20    -102.522 -22.005  69.760  1.00 93.72           C  
ATOM    330 HG21 THR A  20    -103.132 -22.108  68.863  1.00 93.72           H  
ATOM    331 HG22 THR A  20    -101.502 -22.320  69.539  1.00 93.72           H  
ATOM    332 HG23 THR A  20    -102.923 -22.651  70.542  1.00 93.72           H  
ATOM    333  OG1 THR A  20    -101.762 -19.831  69.294  1.00 93.72           O  
ATOM    334  HG1 THR A  20    -101.901 -18.898  69.472  1.00 93.72           H  
ATOM    335  N   LEU A  21    -105.816 -21.442  70.590  1.00 95.05           N  
ATOM    336  H   LEU A  21    -105.914 -21.331  69.592  1.00 95.05           H  
ATOM    337  CA  LEU A  21    -106.745 -22.351  71.260  1.00 95.05           C  
ATOM    338  HA  LEU A  21    -106.539 -22.361  72.330  1.00 95.05           H  
ATOM    339  C   LEU A  21    -106.569 -23.769  70.741  1.00 95.05           C  
ATOM    340  CB  LEU A  21    -108.196 -21.898  71.050  1.00 95.05           C  
ATOM    341  HB2 LEU A  21    -108.848 -22.586  71.589  1.00 95.05           H  
ATOM    342  HB3 LEU A  21    -108.445 -21.971  69.992  1.00 95.05           H  
ATOM    343  O   LEU A  21    -106.501 -23.981  69.536  1.00 95.05           O  
ATOM    344  CG  LEU A  21    -108.496 -20.474  71.529  1.00 95.05           C  
ATOM    345  HG  LEU A  21    -107.910 -19.750  70.963  1.00 95.05           H  
ATOM    346  CD1 LEU A  21    -109.976 -20.174  71.322  1.00 95.05           C  
ATOM    347 HD11 LEU A  21    -110.590 -20.825  71.945  1.00 95.05           H  
ATOM    348 HD12 LEU A  21    -110.240 -20.308  70.273  1.00 95.05           H  
ATOM    349 HD13 LEU A  21    -110.180 -19.137  71.589  1.00 95.05           H  
ATOM    350  CD2 LEU A  21    -108.148 -20.349  73.006  1.00 95.05           C  
ATOM    351 HD21 LEU A  21    -108.621 -19.453  73.408  1.00 95.05           H  
ATOM    352 HD22 LEU A  21    -107.070 -20.244  73.124  1.00 95.05           H  
ATOM    353 HD23 LEU A  21    -108.500 -21.225  73.551  1.00 95.05           H  
ATOM    354  N   THR A  22    -106.524 -24.742  71.645  1.00 95.70           N  
ATOM    355  H   THR A  22    -106.621 -24.487  72.617  1.00 95.70           H  
ATOM    356  CA  THR A  22    -106.298 -26.154  71.326  1.00 95.70           C  
ATOM    357  HA  THR A  22    -106.365 -26.308  70.249  1.00 95.70           H  
ATOM    358  C   THR A  22    -107.345 -27.013  72.002  1.00 95.70           C  
ATOM    359  CB  THR A  22    -104.912 -26.617  71.785  1.00 95.70           C  
ATOM    360  HB  THR A  22    -104.872 -26.643  72.874  1.00 95.70           H  
ATOM    361  O   THR A  22    -107.385 -27.103  73.230  1.00 95.70           O  
ATOM    362  CG2 THR A  22    -104.556 -27.999  71.236  1.00 95.70           C  
ATOM    363 HG21 THR A  22    -105.222 -28.752  71.657  1.00 95.70           H  
ATOM    364 HG22 THR A  22    -103.532 -28.247  71.514  1.00 95.70           H  
ATOM    365 HG23 THR A  22    -104.647 -28.008  70.150  1.00 95.70           H  
ATOM    366  OG1 THR A  22    -103.939 -25.708  71.333  1.00 95.70           O  
ATOM    367  HG1 THR A  22    -104.174 -24.859  71.714  1.00 95.70           H  
ATOM    368  N   CYS A  23    -108.167 -27.674  71.200  1.00 95.58           N  
ATOM    369  H   CYS A  23    -108.061 -27.566  70.201  1.00 95.58           H  
ATOM    370  CA  CYS A  23    -109.036 -28.737  71.652  1.00 95.58           C  
ATOM    371  HA  CYS A  23    -109.205 -28.641  72.724  1.00 95.58           H  
ATOM    372  C   CYS A  23    -108.406 -30.095  71.383  1.00 95.58           C  
ATOM    373  CB  CYS A  23    -110.381 -28.640  70.967  1.00 95.58           C  
ATOM    374  HB2 CYS A  23    -110.284 -28.823  69.897  1.00 95.58           H  
ATOM    375  HB3 CYS A  23    -110.807 -27.650  71.130  1.00 95.58           H  
ATOM    376  O   CYS A  23    -107.963 -30.358  70.274  1.00 95.58           O  
ATOM    377  SG  CYS A  23    -111.436 -29.880  71.718  1.00 95.58           S  
ATOM    378  N   SER A  24    -108.381 -30.972  72.376  1.00 93.65           N  
ATOM    379  H   SER A  24    -108.819 -30.725  73.252  1.00 93.65           H  
ATOM    380  CA  SER A  24    -107.794 -32.301  72.250  1.00 93.65           C  
ATOM    381  HA  SER A  24    -107.857 -32.615  71.208  1.00 93.65           H  
ATOM    382  C   SER A  24    -108.560 -33.325  73.074  1.00 93.65           C  
ATOM    383  CB  SER A  24    -106.314 -32.261  72.642  1.00 93.65           C  
ATOM    384  HB2 SER A  24    -105.784 -31.600  71.956  1.00 93.65           H  
ATOM    385  HB3 SER A  24    -105.886 -33.260  72.563  1.00 93.65           H  
ATOM    386  O   SER A  24    -109.138 -33.002  74.107  1.00 93.65           O  
ATOM    387  OG  SER A  24    -106.157 -31.775  73.962  1.00 93.65           O  
ATOM    388  HG  SER A  24    -106.775 -31.050  74.082  1.00 93.65           H  
ATOM    389  N   THR A  25    -108.569 -34.578  72.640  1.00 89.48           N  
ATOM    390  H   THR A  25    -108.130 -34.785  71.754  1.00 89.48           H  
ATOM    391  CA  THR A  25    -109.036 -35.690  73.468  1.00 89.48           C  
ATOM    392  HA  THR A  25    -109.841 -35.346  74.117  1.00 89.48           H  
ATOM    393  C   THR A  25    -107.898 -36.191  74.336  1.00 89.48           C  
ATOM    394  CB  THR A  25    -109.577 -36.844  72.628  1.00 89.48           C  
ATOM    395  HB  THR A  25    -109.904 -37.636  73.302  1.00 89.48           H  
ATOM    396  O   THR A  25    -106.788 -36.351  73.846  1.00 89.48           O  
ATOM    397  CG2 THR A  25    -110.766 -36.396  71.786  1.00 89.48           C  
ATOM    398 HG21 THR A  25    -111.457 -35.811  72.393  1.00 89.48           H  
ATOM    399 HG22 THR A  25    -111.295 -37.281  71.431  1.00 89.48           H  
ATOM    400 HG23 THR A  25    -110.434 -35.796  70.940  1.00 89.48           H  
ATOM    401  OG1 THR A  25    -108.559 -37.345  71.793  1.00 89.48           O  
ATOM    402  HG1 THR A  25    -107.731 -37.157  72.241  1.00 89.48           H  
ATOM    403  N   GLN A  26    -108.172 -36.509  75.593  1.00 79.10           N  
ATOM    404  H   GLN A  26    -109.097 -36.302  75.941  1.00 79.10           H  
ATOM    405  CA  GLN A  26    -107.216 -37.106  76.512  1.00 79.10           C  
ATOM    406  HA  GLN A  26    -106.257 -37.221  76.007  1.00 79.10           H  
ATOM    407  C   GLN A  26    -107.701 -38.494  76.937  1.00 79.10           C  
ATOM    408  CB  GLN A  26    -107.012 -36.156  77.698  1.00 79.10           C  
ATOM    409  HB2 GLN A  26    -107.911 -36.146  78.314  1.00 79.10           H  
ATOM    410  HB3 GLN A  26    -106.843 -35.148  77.320  1.00 79.10           H  
ATOM    411  O   GLN A  26    -108.796 -38.660  77.485  1.00 79.10           O  
ATOM    412  CG  GLN A  26    -105.800 -36.560  78.547  1.00 79.10           C  
ATOM    413  HG2 GLN A  26    -105.947 -37.562  78.951  1.00 79.10           H  
ATOM    414  HG3 GLN A  26    -104.915 -36.572  77.911  1.00 79.10           H  
ATOM    415  CD  GLN A  26    -105.555 -35.606  79.713  1.00 79.10           C  
ATOM    416  NE2 GLN A  26    -104.343 -35.539  80.217  1.00 79.10           N  
ATOM    417 HE21 GLN A  26    -103.579 -36.033  79.779  1.00 79.10           H  
ATOM    418 HE22 GLN A  26    -104.197 -34.844  80.936  1.00 79.10           H  
ATOM    419  OE1 GLN A  26    -106.441 -34.936  80.225  1.00 79.10           O  
ATOM    420  N   VAL A  27    -106.873 -39.508  76.705  1.00 71.17           N  
ATOM    421  H   VAL A  27    -106.044 -39.337  76.155  1.00 71.17           H  
ATOM    422  CA  VAL A  27    -107.151 -40.887  77.121  1.00 71.17           C  
ATOM    423  HA  VAL A  27    -108.191 -41.118  76.891  1.00 71.17           H  
ATOM    424  C   VAL A  27    -106.937 -41.015  78.633  1.00 71.17           C  
ATOM    425  CB  VAL A  27    -106.279 -41.877  76.332  1.00 71.17           C  
ATOM    426  HB  VAL A  27    -105.234 -41.711  76.593  1.00 71.17           H  
ATOM    427  O   VAL A  27    -105.849 -40.754  79.148  1.00 71.17           O  
ATOM    428  CG1 VAL A  27    -106.651 -43.327  76.669  1.00 71.17           C  
ATOM    429 HG11 VAL A  27    -106.468 -43.540  77.722  1.00 71.17           H  
ATOM    430 HG12 VAL A  27    -107.698 -43.514  76.431  1.00 71.17           H  
ATOM    431 HG13 VAL A  27    -106.039 -44.001  76.069  1.00 71.17           H  
ATOM    432  CG2 VAL A  27    -106.436 -41.666  74.820  1.00 71.17           C  
ATOM    433 HG21 VAL A  27    -106.327 -40.622  74.529  1.00 71.17           H  
ATOM    434 HG22 VAL A  27    -105.640 -42.206  74.307  1.00 71.17           H  
ATOM    435 HG23 VAL A  27    -107.405 -42.029  74.477  1.00 71.17           H  
ATOM    436  N   LEU A  28    -107.978 -41.416  79.366  1.00 66.09           N  
ATOM    437  H   LEU A  28    -108.819 -41.693  78.881  1.00 66.09           H  
ATOM    438  CA  LEU A  28    -107.881 -41.711  80.798  1.00 66.09           C  
ATOM    439  HA  LEU A  28    -107.171 -41.025  81.259  1.00 66.09           H  
ATOM    440  C   LEU A  28    -107.333 -43.137  80.953  1.00 66.09           C  
ATOM    441  CB  LEU A  28    -109.257 -41.522  81.470  1.00 66.09           C  
ATOM    442  HB2 LEU A  28    -109.994 -42.089  80.902  1.00 66.09           H  
ATOM    443  HB3 LEU A  28    -109.226 -41.947  82.474  1.00 66.09           H  
ATOM    444  O   LEU A  28    -107.908 -44.079  80.416  1.00 66.09           O  
ATOM    445  CG  LEU A  28    -109.712 -40.051  81.571  1.00 66.09           C  
ATOM    446  HG  LEU A  28    -109.541 -39.548  80.619  1.00 66.09           H  
ATOM    447  CD1 LEU A  28    -111.207 -39.978  81.876  1.00 66.09           C  
ATOM    448 HD11 LEU A  28    -111.423 -40.462  82.828  1.00 66.09           H  
ATOM    449 HD12 LEU A  28    -111.531 -38.938  81.924  1.00 66.09           H  
ATOM    450 HD13 LEU A  28    -111.777 -40.477  81.092  1.00 66.09           H  
ATOM    451  CD2 LEU A  28    -108.966 -39.294  82.675  1.00 66.09           C  
ATOM    452 HD21 LEU A  28    -109.124 -39.783  83.636  1.00 66.09           H  
ATOM    453 HD22 LEU A  28    -109.341 -38.272  82.732  1.00 66.09           H  
ATOM    454 HD23 LEU A  28    -107.900 -39.260  82.452  1.00 66.09           H  
ATOM    455  N   ARG A  29    -106.218 -43.300  81.681  1.00 58.57           N  
ATOM    456  H   ARG A  29    -105.809 -42.466  82.079  1.00 58.57           H  
ATOM    457  CA  ARG A  29    -105.451 -44.563  81.774  1.00 58.57           C  
ATOM    458  HA  ARG A  29    -105.092 -44.818  80.776  1.00 58.57           H  
ATOM    459  C   ARG A  29    -106.260 -45.799  82.215  1.00 58.57           C  
ATOM    460  CB  ARG A  29    -104.233 -44.383  82.708  1.00 58.57           C  
ATOM    461  HB2 ARG A  29    -103.821 -45.368  82.927  1.00 58.57           H  
ATOM    462  HB3 ARG A  29    -104.563 -43.949  83.652  1.00 58.57           H  
ATOM    463  O   ARG A  29    -105.796 -46.906  81.961  1.00 58.57           O  
ATOM    464  CG  ARG A  29    -103.098 -43.531  82.115  1.00 58.57           C  
ATOM    465  HG2 ARG A  29    -102.801 -43.944  81.151  1.00 58.57           H  
ATOM    466  HG3 ARG A  29    -103.454 -42.511  81.968  1.00 58.57           H  
ATOM    467  CD  ARG A  29    -101.881 -43.520  83.057  1.00 58.57           C  
ATOM    468  HD2 ARG A  29    -101.493 -44.535  83.129  1.00 58.57           H  
ATOM    469  HD3 ARG A  29    -102.207 -43.202  84.047  1.00 58.57           H  
ATOM    470  NE  ARG A  29    -100.819 -42.606  82.583  1.00 58.57           N  
ATOM    471  HE  ARG A  29    -101.073 -41.954  81.855  1.00 58.57           H  
ATOM    472  NH1 ARG A  29     -99.119 -43.347  83.948  1.00 58.57           N  
ATOM    473 HH11 ARG A  29     -98.164 -43.283  84.268  1.00 58.57           H  
ATOM    474 HH12 ARG A  29     -99.746 -44.020  84.367  1.00 58.57           H  
ATOM    475  NH2 ARG A  29     -98.743 -41.661  82.542  1.00 58.57           N  
ATOM    476 HH21 ARG A  29     -99.037 -41.011  81.827  1.00 58.57           H  
ATOM    477 HH22 ARG A  29     -97.793 -41.617  82.884  1.00 58.57           H  
ATOM    478  CZ  ARG A  29     -99.572 -42.544  83.025  1.00 58.57           C  
ATOM    479  N   ASN A  30    -107.433 -45.631  82.832  1.00 55.73           N  
ATOM    480  H   ASN A  30    -107.785 -44.690  82.929  1.00 55.73           H  
ATOM    481  CA  ASN A  30    -108.204 -46.721  83.445  1.00 55.73           C  
ATOM    482  HA  ASN A  30    -107.515 -47.535  83.674  1.00 55.73           H  
ATOM    483  C   ASN A  30    -109.256 -47.402  82.552  1.00 55.73           C  
ATOM    484  CB  ASN A  30    -108.809 -46.234  84.781  1.00 55.73           C  
ATOM    485  HB2 ASN A  30    -109.718 -46.799  84.990  1.00 55.73           H  
ATOM    486  HB3 ASN A  30    -109.086 -45.182  84.722  1.00 55.73           H  
ATOM    487  O   ASN A  30    -109.843 -48.377  83.003  1.00 55.73           O  
ATOM    488  CG  ASN A  30    -107.885 -46.455  85.967  1.00 55.73           C  
ATOM    489  ND2 ASN A  30    -108.351 -46.188  87.163  1.00 55.73           N  
ATOM    490 HD21 ASN A  30    -109.319 -45.931  87.292  1.00 55.73           H  
ATOM    491 HD22 ASN A  30    -107.736 -46.395  87.937  1.00 55.73           H  
ATOM    492  OD1 ASN A  30    -106.738 -46.845  85.845  1.00 55.73           O  
ATOM    493  N   ASP A  31    -109.486 -46.958  81.312  1.00 52.23           N  
ATOM    494  H   ASP A  31    -108.978 -46.151  80.978  1.00 52.23           H  
ATOM    495  CA  ASP A  31    -110.631 -47.434  80.509  1.00 52.23           C  
ATOM    496  HA  ASP A  31    -111.103 -48.250  81.058  1.00 52.23           H  
ATOM    497  C   ASP A  31    -110.219 -48.093  79.177  1.00 52.23           C  
ATOM    498  CB  ASP A  31    -111.682 -46.305  80.388  1.00 52.23           C  
ATOM    499  HB2 ASP A  31    -111.762 -45.959  79.358  1.00 52.23           H  
ATOM    500  HB3 ASP A  31    -111.343 -45.444  80.965  1.00 52.23           H  
ATOM    501  O   ASP A  31    -110.831 -47.888  78.131  1.00 52.23           O  
ATOM    502  CG  ASP A  31    -113.084 -46.673  80.900  1.00 52.23           C  
ATOM    503  OD1 ASP A  31    -113.381 -47.871  81.112  1.00 52.23           O  
ATOM    504  OD2 ASP A  31    -113.873 -45.719  81.072  1.00 52.23           O  
ATOM    505  N   ARG A  32    -109.151 -48.909  79.191  1.00 52.69           N  
ATOM    506  H   ARG A  32    -108.693 -49.054  80.079  1.00 52.69           H  
ATOM    507  CA  ARG A  32    -108.618 -49.563  77.973  1.00 52.69           C  
ATOM    508  HA  ARG A  32    -108.404 -48.790  77.235  1.00 52.69           H  
ATOM    509  C   ARG A  32    -109.615 -50.483  77.251  1.00 52.69           C  
ATOM    510  CB  ARG A  32    -107.319 -50.332  78.276  1.00 52.69           C  
ATOM    511  HB2 ARG A  32    -107.125 -51.018  77.451  1.00 52.69           H  
ATOM    512  HB3 ARG A  32    -107.443 -50.925  79.182  1.00 52.69           H  
ATOM    513  O   ARG A  32    -109.423 -50.737  76.070  1.00 52.69           O  
ATOM    514  CG  ARG A  32    -106.103 -49.406  78.410  1.00 52.69           C  
ATOM    515  HG2 ARG A  32    -106.040 -48.768  77.528  1.00 52.69           H  
ATOM    516  HG3 ARG A  32    -106.214 -48.781  79.296  1.00 52.69           H  
ATOM    517  CD  ARG A  32    -104.819 -50.238  78.517  1.00 52.69           C  
ATOM    518  HD2 ARG A  32    -104.759 -50.890  77.646  1.00 52.69           H  
ATOM    519  HD3 ARG A  32    -104.875 -50.855  79.414  1.00 52.69           H  
ATOM    520  NE  ARG A  32    -103.617 -49.385  78.575  1.00 52.69           N  
ATOM    521  HE  ARG A  32    -103.778 -48.390  78.644  1.00 52.69           H  
ATOM    522  NH1 ARG A  32    -102.058 -51.066  78.431  1.00 52.69           N  
ATOM    523 HH11 ARG A  32    -102.808 -51.741  78.387  1.00 52.69           H  
ATOM    524 HH12 ARG A  32    -101.098 -51.375  78.362  1.00 52.69           H  
ATOM    525  NH2 ARG A  32    -101.380 -48.945  78.541  1.00 52.69           N  
ATOM    526 HH21 ARG A  32    -101.578 -47.954  78.535  1.00 52.69           H  
ATOM    527 HH22 ARG A  32    -100.430 -49.274  78.449  1.00 52.69           H  
ATOM    528  CZ  ARG A  32    -102.363 -49.801  78.518  1.00 52.69           C  
ATOM    529  N   ASN A  33    -110.675 -50.943  77.919  1.00 51.77           N  
ATOM    530  H   ASN A  33    -110.794 -50.648  78.878  1.00 51.77           H  
ATOM    531  CA  ASN A  33    -111.663 -51.854  77.326  1.00 51.77           C  
ATOM    532  HA  ASN A  33    -111.208 -52.338  76.462  1.00 51.77           H  
ATOM    533  C   ASN A  33    -112.900 -51.156  76.736  1.00 51.77           C  
ATOM    534  CB  ASN A  33    -112.010 -52.968  78.331  1.00 51.77           C  
ATOM    535  HB2 ASN A  33    -112.935 -53.454  78.022  1.00 51.77           H  
ATOM    536  HB3 ASN A  33    -112.165 -52.547  79.325  1.00 51.77           H  
ATOM    537  O   ASN A  33    -113.805 -51.836  76.259  1.00 51.77           O  
ATOM    538  CG  ASN A  33    -110.951 -54.055  78.396  1.00 51.77           C  
ATOM    539  ND2 ASN A  33    -111.161 -55.063  79.209  1.00 51.77           N  
ATOM    540 HD21 ASN A  33    -112.019 -55.133  79.736  1.00 51.77           H  
ATOM    541 HD22 ASN A  33    -110.459 -55.789  79.196  1.00 51.77           H  
ATOM    542  OD1 ASN A  33    -109.926 -54.029  77.739  1.00 51.77           O  
ATOM    543  N   LYS A  34    -112.953 -49.819  76.733  1.00 56.63           N  
ATOM    544  H   LYS A  34    -112.193 -49.300  77.149  1.00 56.63           H  
ATOM    545  CA  LYS A  34    -113.996 -49.053  76.037  1.00 56.63           C  
ATOM    546  HA  LYS A  34    -114.608 -49.726  75.437  1.00 56.63           H  
ATOM    547  C   LYS A  34    -113.340 -48.078  75.068  1.00 56.63           C  
ATOM    548  CB  LYS A  34    -114.916 -48.353  77.045  1.00 56.63           C  
ATOM    549  HB2 LYS A  34    -115.565 -47.667  76.501  1.00 56.63           H  
ATOM    550  HB3 LYS A  34    -114.312 -47.773  77.743  1.00 56.63           H  
ATOM    551  O   LYS A  34    -113.060 -46.930  75.404  1.00 56.63           O  
ATOM    552  CG  LYS A  34    -115.792 -49.347  77.819  1.00 56.63           C  
ATOM    553  HG2 LYS A  34    -115.162 -50.021  78.400  1.00 56.63           H  
ATOM    554  HG3 LYS A  34    -116.396 -49.928  77.122  1.00 56.63           H  
ATOM    555  CD  LYS A  34    -116.706 -48.569  78.768  1.00 56.63           C  
ATOM    556  HD2 LYS A  34    -116.083 -47.964  79.427  1.00 56.63           H  
ATOM    557  HD3 LYS A  34    -117.350 -47.908  78.187  1.00 56.63           H  
ATOM    558  CE  LYS A  34    -117.559 -49.517  79.609  1.00 56.63           C  
ATOM    559  HE2 LYS A  34    -116.892 -50.212  80.119  1.00 56.63           H  
ATOM    560  HE3 LYS A  34    -118.213 -50.088  78.950  1.00 56.63           H  
ATOM    561  NZ  LYS A  34    -118.342 -48.744  80.602  1.00 56.63           N  
ATOM    562  HZ1 LYS A  34    -118.944 -48.077  80.140  1.00 56.63           H  
ATOM    563  HZ2 LYS A  34    -118.890 -49.352  81.193  1.00 56.63           H  
ATOM    564  HZ3 LYS A  34    -117.703 -48.220  81.183  1.00 56.63           H  
ATOM    565  N   THR A  35    -113.051 -48.555  73.863  1.00 65.18           N  
ATOM    566  H   THR A  35    -113.266 -49.516  73.636  1.00 65.18           H  
ATOM    567  CA  THR A  35    -112.504 -47.717  72.797  1.00 65.18           C  
ATOM    568  HA  THR A  35    -111.753 -47.046  73.214  1.00 65.18           H  
ATOM    569  C   THR A  35    -113.624 -46.876  72.202  1.00 65.18           C  
ATOM    570  CB  THR A  35    -111.817 -48.562  71.717  1.00 65.18           C  
ATOM    571  HB  THR A  35    -111.513 -47.918  70.891  1.00 65.18           H  
ATOM    572  O   THR A  35    -114.524 -47.410  71.557  1.00 65.18           O  
ATOM    573  CG2 THR A  35    -110.586 -49.275  72.279  1.00 65.18           C  
ATOM    574 HG21 THR A  35    -109.935 -48.568  72.792  1.00 65.18           H  
ATOM    575 HG22 THR A  35    -110.886 -50.052  72.983  1.00 65.18           H  
ATOM    576 HG23 THR A  35    -110.036 -49.738  71.460  1.00 65.18           H  
ATOM    577  OG1 THR A  35    -112.695 -49.557  71.251  1.00 65.18           O  
ATOM    578  HG1 THR A  35    -113.469 -49.111  70.897  1.00 65.18           H  
ATOM    579  N   SER A  36    -113.571 -45.570  72.443  1.00 73.18           N  
ATOM    580  H   SER A  36    -112.838 -45.213  73.038  1.00 73.18           H  
ATOM    581  CA  SER A  36    -114.446 -44.603  71.789  1.00 73.18           C  
ATOM    582  HA  SER A  36    -115.306 -45.135  71.381  1.00 73.18           H  
ATOM    583  C   SER A  36    -113.685 -43.942  70.637  1.00 73.18           C  
ATOM    584  CB  SER A  36    -114.977 -43.568  72.787  1.00 73.18           C  
ATOM    585  HB2 SER A  36    -114.156 -42.942  73.137  1.00 73.18           H  
ATOM    586  HB3 SER A  36    -115.721 -42.952  72.283  1.00 73.18           H  
ATOM    587  O   SER A  36    -112.568 -43.465  70.843  1.00 73.18           O  
ATOM    588  OG  SER A  36    -115.623 -44.159  73.898  1.00 73.18           O  
ATOM    589  HG  SER A  36    -116.416 -43.651  74.087  1.00 73.18           H  
ATOM    590  N   THR A  37    -114.262 -43.918  69.438  1.00 81.81           N  
ATOM    591  H   THR A  37    -115.187 -44.315  69.356  1.00 81.81           H  
ATOM    592  CA  THR A  37    -113.644 -43.362  68.223  1.00 81.81           C  
ATOM    593  HA  THR A  37    -112.574 -43.230  68.390  1.00 81.81           H  
ATOM    594  C   THR A  37    -114.232 -42.005  67.878  1.00 81.81           C  
ATOM    595  CB  THR A  37    -113.805 -44.289  67.012  1.00 81.81           C  
ATOM    596  HB  THR A  37    -113.533 -43.745  66.108  1.00 81.81           H  
ATOM    597  O   THR A  37    -115.442 -41.884  67.699  1.00 81.81           O  
ATOM    598  CG2 THR A  37    -112.920 -45.519  67.127  1.00 81.81           C  
ATOM    599 HG21 THR A  37    -111.896 -45.206  67.332  1.00 81.81           H  
ATOM    600 HG22 THR A  37    -113.266 -46.156  67.941  1.00 81.81           H  
ATOM    601 HG23 THR A  37    -112.948 -46.081  66.194  1.00 81.81           H  
ATOM    602  OG1 THR A  37    -115.120 -44.765  66.897  1.00 81.81           O  
ATOM    603  HG1 THR A  37    -115.727 -44.086  67.200  1.00 81.81           H  
ATOM    604  N   VAL A  38    -113.380 -40.988  67.753  1.00 86.56           N  
ATOM    605  H   VAL A  38    -112.390 -41.165  67.849  1.00 86.56           H  
ATOM    606  CA  VAL A  38    -113.800 -39.622  67.421  1.00 86.56           C  
ATOM    607  HA  VAL A  38    -114.693 -39.375  67.995  1.00 86.56           H  
ATOM    608  C   VAL A  38    -114.141 -39.537  65.934  1.00 86.56           C  
ATOM    609  CB  VAL A  38    -112.706 -38.606  67.789  1.00 86.56           C  
ATOM    610  HB  VAL A  38    -111.815 -38.808  67.195  1.00 86.56           H  
ATOM    611  O   VAL A  38    -113.284 -39.766  65.085  1.00 86.56           O  
ATOM    612  CG1 VAL A  38    -113.168 -37.170  67.521  1.00 86.56           C  
ATOM    613 HG11 VAL A  38    -112.402 -36.476  67.867  1.00 86.56           H  
ATOM    614 HG12 VAL A  38    -113.311 -37.015  66.452  1.00 86.56           H  
ATOM    615 HG13 VAL A  38    -114.104 -36.965  68.039  1.00 86.56           H  
ATOM    616  CG2 VAL A  38    -112.315 -38.691  69.270  1.00 86.56           C  
ATOM    617 HG21 VAL A  38    -113.139 -38.356  69.900  1.00 86.56           H  
ATOM    618 HG22 VAL A  38    -111.445 -38.052  69.419  1.00 86.56           H  
ATOM    619 HG23 VAL A  38    -112.035 -39.707  69.546  1.00 86.56           H  
ATOM    620  N   GLN A  39    -115.391 -39.203  65.625  1.00 89.17           N  
ATOM    621  H   GLN A  39    -116.031 -39.010  66.382  1.00 89.17           H  
ATOM    622  CA  GLN A  39    -115.895 -39.040  64.259  1.00 89.17           C  
ATOM    623  HA  GLN A  39    -115.343 -39.692  63.582  1.00 89.17           H  
ATOM    624  C   GLN A  39    -115.715 -37.611  63.751  1.00 89.17           C  
ATOM    625  CB  GLN A  39    -117.383 -39.422  64.215  1.00 89.17           C  
ATOM    626  HB2 GLN A  39    -117.937 -38.803  64.922  1.00 89.17           H  
ATOM    627  HB3 GLN A  39    -117.772 -39.220  63.217  1.00 89.17           H  
ATOM    628  O   GLN A  39    -115.422 -37.397  62.577  1.00 89.17           O  
ATOM    629  CG  GLN A  39    -117.629 -40.898  64.551  1.00 89.17           C  
ATOM    630  HG2 GLN A  39    -117.290 -41.105  65.566  1.00 89.17           H  
ATOM    631  HG3 GLN A  39    -118.702 -41.091  64.527  1.00 89.17           H  
ATOM    632  CD  GLN A  39    -116.957 -41.865  63.577  1.00 89.17           C  
ATOM    633  NE2 GLN A  39    -116.523 -43.006  64.063  1.00 89.17           N  
ATOM    634 HE21 GLN A  39    -116.333 -42.966  65.054  1.00 89.17           H  
ATOM    635 HE22 GLN A  39    -117.278 -43.675  64.017  1.00 89.17           H  
ATOM    636  OE1 GLN A  39    -116.813 -41.615  62.388  1.00 89.17           O  
ATOM    637  N   SER A  40    -115.878 -36.617  64.623  1.00 93.30           N  
ATOM    638  H   SER A  40    -116.141 -36.833  65.574  1.00 93.30           H  
ATOM    639  CA  SER A  40    -115.640 -35.218  64.278  1.00 93.30           C  
ATOM    640  HA  SER A  40    -114.763 -35.177  63.632  1.00 93.30           H  
ATOM    641  C   SER A  40    -115.335 -34.379  65.509  1.00 93.30           C  
ATOM    642  CB  SER A  40    -116.829 -34.631  63.501  1.00 93.30           C  
ATOM    643  HB2 SER A  40    -117.020 -35.249  62.623  1.00 93.30           H  
ATOM    644  HB3 SER A  40    -116.576 -33.628  63.158  1.00 93.30           H  
ATOM    645  O   SER A  40    -115.735 -34.719  66.622  1.00 93.30           O  
ATOM    646  OG  SER A  40    -118.004 -34.566  64.290  1.00 93.30           O  
ATOM    647  HG  SER A  40    -118.751 -34.631  63.691  1.00 93.30           H  
ATOM    648  N   MET A  41    -114.629 -33.269  65.303  1.00 94.51           N  
ATOM    649  H   MET A  41    -114.353 -33.065  64.353  1.00 94.51           H  
ATOM    650  CA  MET A  41    -114.389 -32.231  66.301  1.00 94.51           C  
ATOM    651  HA  MET A  41    -115.084 -32.379  67.128  1.00 94.51           H  
ATOM    652  C   MET A  41    -114.658 -30.853  65.705  1.00 94.51           C  
ATOM    653  CB  MET A  41    -112.959 -32.292  66.860  1.00 94.51           C  
ATOM    654  HB2 MET A  41    -112.241 -32.194  66.045  1.00 94.51           H  
ATOM    655  HB3 MET A  41    -112.818 -31.454  67.543  1.00 94.51           H  
ATOM    656  O   MET A  41    -114.541 -30.640  64.496  1.00 94.51           O  
ATOM    657  CG  MET A  41    -112.670 -33.589  67.616  1.00 94.51           C  
ATOM    658  HG2 MET A  41    -113.373 -33.677  68.444  1.00 94.51           H  
ATOM    659  HG3 MET A  41    -112.847 -34.424  66.938  1.00 94.51           H  
ATOM    660  SD  MET A  41    -110.979 -33.750  68.265  1.00 94.51           S  
ATOM    661  CE  MET A  41    -110.957 -32.406  69.474  1.00 94.51           C  
ATOM    662  HE1 MET A  41    -110.928 -31.446  68.958  1.00 94.51           H  
ATOM    663  HE2 MET A  41    -111.856 -32.459  70.088  1.00 94.51           H  
ATOM    664  HE3 MET A  41    -110.075 -32.499  70.107  1.00 94.51           H  
ATOM    665  N   TYR A  42    -114.986 -29.891  66.556  1.00 95.03           N  
ATOM    666  H   TYR A  42    -115.139 -30.120  67.528  1.00 95.03           H  
ATOM    667  CA  TYR A  42    -115.093 -28.497  66.156  1.00 95.03           C  
ATOM    668  HA  TYR A  42    -114.370 -28.312  65.361  1.00 95.03           H  
ATOM    669  C   TYR A  42    -114.738 -27.553  67.299  1.00 95.03           C  
ATOM    670  CB  TYR A  42    -116.494 -28.212  65.606  1.00 95.03           C  
ATOM    671  HB2 TYR A  42    -116.506 -27.204  65.190  1.00 95.03           H  
ATOM    672  HB3 TYR A  42    -116.708 -28.896  64.784  1.00 95.03           H  
ATOM    673  O   TYR A  42    -114.896 -27.888  68.471  1.00 95.03           O  
ATOM    674  CG  TYR A  42    -117.596 -28.327  66.633  1.00 95.03           C  
ATOM    675  CD1 TYR A  42    -118.263 -29.553  66.820  1.00 95.03           C  
ATOM    676  HD1 TYR A  42    -117.974 -30.421  66.245  1.00 95.03           H  
ATOM    677  CD2 TYR A  42    -117.954 -27.196  67.389  1.00 95.03           C  
ATOM    678  HD2 TYR A  42    -117.419 -26.266  67.258  1.00 95.03           H  
ATOM    679  CE1 TYR A  42    -119.332 -29.631  67.727  1.00 95.03           C  
ATOM    680  HE1 TYR A  42    -119.888 -30.549  67.841  1.00 95.03           H  
ATOM    681  CE2 TYR A  42    -119.016 -27.270  68.302  1.00 95.03           C  
ATOM    682  HE2 TYR A  42    -119.308 -26.397  68.868  1.00 95.03           H  
ATOM    683  OH  TYR A  42    -120.816 -28.510  69.222  1.00 95.03           O  
ATOM    684  HH  TYR A  42    -121.030 -27.633  69.550  1.00 95.03           H  
ATOM    685  CZ  TYR A  42    -119.719 -28.479  68.440  1.00 95.03           C  
ATOM    686  N   ILE A  43    -114.284 -26.359  66.931  1.00 94.33           N  
ATOM    687  H   ILE A  43    -114.203 -26.183  65.940  1.00 94.33           H  
ATOM    688  CA  ILE A  43    -114.174 -25.201  67.812  1.00 94.33           C  
ATOM    689  HA  ILE A  43    -114.441 -25.493  68.827  1.00 94.33           H  
ATOM    690  C   ILE A  43    -115.191 -24.178  67.327  1.00 94.33           C  
ATOM    691  CB  ILE A  43    -112.737 -24.642  67.847  1.00 94.33           C  
ATOM    692  HB  ILE A  43    -112.406 -24.454  66.826  1.00 94.33           H  
ATOM    693  O   ILE A  43    -115.222 -23.836  66.145  1.00 94.33           O  
ATOM    694  CG1 ILE A  43    -111.799 -25.685  68.497  1.00 94.33           C  
ATOM    695 HG12 ILE A  43    -112.078 -25.820  69.542  1.00 94.33           H  
ATOM    696 HG13 ILE A  43    -111.917 -26.646  67.998  1.00 94.33           H  
ATOM    697  CG2 ILE A  43    -112.696 -23.313  68.628  1.00 94.33           C  
ATOM    698 HG21 ILE A  43    -113.300 -22.555  68.128  1.00 94.33           H  
ATOM    699 HG22 ILE A  43    -113.076 -23.460  69.639  1.00 94.33           H  
ATOM    700 HG23 ILE A  43    -111.680 -22.922  68.676  1.00 94.33           H  
ATOM    701  CD1 ILE A  43    -110.312 -25.322  68.425  1.00 94.33           C  
ATOM    702 HD11 ILE A  43    -110.101 -24.435  69.023  1.00 94.33           H  
ATOM    703 HD12 ILE A  43    -110.018 -25.151  67.390  1.00 94.33           H  
ATOM    704 HD13 ILE A  43    -109.729 -26.149  68.832  1.00 94.33           H  
ATOM    705  N   LEU A  44    -116.021 -23.703  68.244  1.00 93.15           N  
ATOM    706  H   LEU A  44    -115.919 -24.044  69.189  1.00 93.15           H  
ATOM    707  CA  LEU A  44    -117.092 -22.747  68.010  1.00 93.15           C  
ATOM    708  HA  LEU A  44    -117.021 -22.356  66.995  1.00 93.15           H  
ATOM    709  C   LEU A  44    -116.931 -21.563  68.956  1.00 93.15           C  
ATOM    710  CB  LEU A  44    -118.432 -23.495  68.159  1.00 93.15           C  
ATOM    711  HB2 LEU A  44    -118.396 -24.115  69.055  1.00 93.15           H  
ATOM    712  HB3 LEU A  44    -118.516 -24.167  67.305  1.00 93.15           H  
ATOM    713  O   LEU A  44    -116.629 -21.747  70.128  1.00 93.15           O  
ATOM    714  CG  LEU A  44    -119.688 -22.601  68.217  1.00 93.15           C  
ATOM    715  HG  LEU A  44    -119.474 -21.623  67.786  1.00 93.15           H  
ATOM    716  CD1 LEU A  44    -120.832 -23.211  67.414  1.00 93.15           C  
ATOM    717 HD11 LEU A  44    -120.534 -23.312  66.371  1.00 93.15           H  
ATOM    718 HD12 LEU A  44    -121.093 -24.191  67.814  1.00 93.15           H  
ATOM    719 HD13 LEU A  44    -121.702 -22.556  67.464  1.00 93.15           H  
ATOM    720  CD2 LEU A  44    -120.182 -22.419  69.650  1.00 93.15           C  
ATOM    721 HD21 LEU A  44    -120.419 -23.380  70.107  1.00 93.15           H  
ATOM    722 HD22 LEU A  44    -119.405 -21.914  70.224  1.00 93.15           H  
ATOM    723 HD23 LEU A  44    -121.067 -21.783  69.655  1.00 93.15           H  
ATOM    724  N   HIS A  45    -117.154 -20.359  68.453  1.00 91.45           N  
ATOM    725  H   HIS A  45    -117.434 -20.288  67.485  1.00 91.45           H  
ATOM    726  CA  HIS A  45    -117.308 -19.158  69.258  1.00 91.45           C  
ATOM    727  HA  HIS A  45    -116.841 -19.297  70.233  1.00 91.45           H  
ATOM    728  C   HIS A  45    -118.791 -18.860  69.468  1.00 91.45           C  
ATOM    729  CB  HIS A  45    -116.606 -18.003  68.551  1.00 91.45           C  
ATOM    730  HB2 HIS A  45    -117.074 -17.833  67.581  1.00 91.45           H  
ATOM    731  HB3 HIS A  45    -115.562 -18.280  68.407  1.00 91.45           H  
ATOM    732  O   HIS A  45    -119.589 -19.014  68.543  1.00 91.45           O  
ATOM    733  CG  HIS A  45    -116.610 -16.744  69.363  1.00 91.45           C  
ATOM    734  CD2 HIS A  45    -115.969 -16.593  70.558  1.00 91.45           C  
ATOM    735  HD2 HIS A  45    -115.392 -17.348  71.072  1.00 91.45           H  
ATOM    736  ND1 HIS A  45    -117.234 -15.549  69.074  1.00 91.45           N  
ATOM    737  HD1 HIS A  45    -117.519 -15.225  68.161  1.00 91.45           H  
ATOM    738  CE1 HIS A  45    -116.967 -14.702  70.084  1.00 91.45           C  
ATOM    739  HE1 HIS A  45    -117.217 -13.652  70.109  1.00 91.45           H  
ATOM    740  NE2 HIS A  45    -116.220 -15.307  71.014  1.00 91.45           N  
ATOM    741  N   GLU A  46    -119.166 -18.403  70.662  1.00 92.29           N  
ATOM    742  H   GLU A  46    -118.474 -18.313  71.393  1.00 92.29           H  
ATOM    743  CA  GLU A  46    -120.571 -18.171  71.017  1.00 92.29           C  
ATOM    744  HA  GLU A  46    -121.099 -19.120  70.924  1.00 92.29           H  
ATOM    745  C   GLU A  46    -121.291 -17.188  70.084  1.00 92.29           C  
ATOM    746  CB  GLU A  46    -120.676 -17.730  72.485  1.00 92.29           C  
ATOM    747  HB2 GLU A  46    -120.063 -18.404  73.084  1.00 92.29           H  
ATOM    748  HB3 GLU A  46    -121.713 -17.843  72.800  1.00 92.29           H  
ATOM    749  O   GLU A  46    -122.462 -17.394  69.776  1.00 92.29           O  
ATOM    750  CG  GLU A  46    -120.214 -16.301  72.808  1.00 92.29           C  
ATOM    751  HG2 GLU A  46    -120.891 -15.587  72.339  1.00 92.29           H  
ATOM    752  HG3 GLU A  46    -119.216 -16.153  72.394  1.00 92.29           H  
ATOM    753  CD  GLU A  46    -120.186 -16.046  74.325  1.00 92.29           C  
ATOM    754  OE1 GLU A  46    -119.271 -15.324  74.777  1.00 92.29           O  
ATOM    755  OE2 GLU A  46    -121.017 -16.624  75.069  1.00 92.29           O  
ATOM    756  N   ALA A  47    -120.588 -16.158  69.601  1.00 88.52           N  
ATOM    757  H   ALA A  47    -119.646 -16.031  69.943  1.00 88.52           H  
ATOM    758  CA  ALA A  47    -121.157 -15.140  68.718  1.00 88.52           C  
ATOM    759  HA  ALA A  47    -122.242 -15.136  68.827  1.00 88.52           H  
ATOM    760  C   ALA A  47    -120.864 -15.382  67.226  1.00 88.52           C  
ATOM    761  CB  ALA A  47    -120.644 -13.771  69.179  1.00 88.52           C  
ATOM    762  HB1 ALA A  47    -120.889 -13.616  70.230  1.00 88.52           H  
ATOM    763  HB2 ALA A  47    -119.564 -13.705  69.045  1.00 88.52           H  
ATOM    764  HB3 ALA A  47    -121.117 -12.988  68.586  1.00 88.52           H  
ATOM    765  O   ALA A  47    -121.687 -15.041  66.382  1.00 88.52           O  
ATOM    766  N   ASN A  48    -119.713 -15.985  66.895  1.00 84.68           N  
ATOM    767  H   ASN A  48    -119.142 -16.354  67.643  1.00 84.68           H  
ATOM    768  CA  ASN A  48    -119.245 -16.117  65.502  1.00 84.68           C  
ATOM    769  HA  ASN A  48    -119.799 -15.407  64.888  1.00 84.68           H  
ATOM    770  C   ASN A  48    -119.551 -17.499  64.896  1.00 84.68           C  
ATOM    771  CB  ASN A  48    -117.754 -15.724  65.389  1.00 84.68           C  
ATOM    772  HB2 ASN A  48    -117.462 -15.758  64.339  1.00 84.68           H  
ATOM    773  HB3 ASN A  48    -117.132 -16.442  65.923  1.00 84.68           H  
ATOM    774  O   ASN A  48    -119.267 -17.743  63.726  1.00 84.68           O  
ATOM    775  CG  ASN A  48    -117.455 -14.319  65.892  1.00 84.68           C  
ATOM    776  ND2 ASN A  48    -116.289 -14.083  66.450  1.00 84.68           N  
ATOM    777 HD21 ASN A  48    -116.118 -13.142  66.775  1.00 84.68           H  
ATOM    778 HD22 ASN A  48    -115.513 -14.729  66.418  1.00 84.68           H  
ATOM    779  OD1 ASN A  48    -118.291 -13.435  65.867  1.00 84.68           O  
ATOM    780  N   GLY A  49    -120.133 -18.411  65.679  1.00 90.23           N  
ATOM    781  H   GLY A  49    -120.288 -18.184  66.651  1.00 90.23           H  
ATOM    782  CA  GLY A  49    -120.435 -19.772  65.248  1.00 90.23           C  
ATOM    783  HA2 GLY A  49    -121.143 -20.219  65.945  1.00 90.23           H  
ATOM    784  HA3 GLY A  49    -120.897 -19.737  64.261  1.00 90.23           H  
ATOM    785  C   GLY A  49    -119.194 -20.663  65.182  1.00 90.23           C  
ATOM    786  O   GLY A  49    -118.181 -20.413  65.836  1.00 90.23           O  
ATOM    787  N   ILE A  50    -119.288 -21.761  64.426  1.00 91.29           N  
ATOM    788  H   ILE A  50    -120.119 -21.879  63.864  1.00 91.29           H  
ATOM    789  CA  ILE A  50    -118.162 -22.686  64.214  1.00 91.29           C  
ATOM    790  HA  ILE A  50    -117.838 -23.092  65.172  1.00 91.29           H  
ATOM    791  C   ILE A  50    -117.015 -21.888  63.607  1.00 91.29           C  
ATOM    792  CB  ILE A  50    -118.572 -23.861  63.294  1.00 91.29           C  
ATOM    793  HB  ILE A  50    -118.950 -23.452  62.357  1.00 91.29           H  
ATOM    794  O   ILE A  50    -117.269 -21.173  62.655  1.00 91.29           O  
ATOM    795  CG1 ILE A  50    -119.707 -24.674  63.960  1.00 91.29           C  
ATOM    796 HG12 ILE A  50    -119.358 -25.073  64.913  1.00 91.29           H  
ATOM    797 HG13 ILE A  50    -120.551 -24.012  64.156  1.00 91.29           H  
ATOM    798  CG2 ILE A  50    -117.360 -24.759  62.970  1.00 91.29           C  
ATOM    799 HG21 ILE A  50    -116.934 -25.164  63.888  1.00 91.29           H  
ATOM    800 HG22 ILE A  50    -117.654 -25.579  62.315  1.00 91.29           H  
ATOM    801 HG23 ILE A  50    -116.594 -24.194  62.439  1.00 91.29           H  
ATOM    802  CD1 ILE A  50    -120.249 -25.830  63.113  1.00 91.29           C  
ATOM    803 HD11 ILE A  50    -121.149 -26.227  63.583  1.00 91.29           H  
ATOM    804 HD12 ILE A  50    -120.499 -25.473  62.113  1.00 91.29           H  
ATOM    805 HD13 ILE A  50    -119.514 -26.631  63.046  1.00 91.29           H  
ATOM    806  N   ILE A  51    -115.795 -22.014  64.126  1.00 90.21           N  
ATOM    807  H   ILE A  51    -115.701 -22.603  64.941  1.00 90.21           H  
ATOM    808  CA  ILE A  51    -114.567 -21.397  63.593  1.00 90.21           C  
ATOM    809  HA  ILE A  51    -114.822 -20.554  62.950  1.00 90.21           H  
ATOM    810  C   ILE A  51    -113.799 -22.408  62.752  1.00 90.21           C  
ATOM    811  CB  ILE A  51    -113.674 -20.889  64.747  1.00 90.21           C  
ATOM    812  HB  ILE A  51    -113.512 -21.705  65.451  1.00 90.21           H  
ATOM    813  O   ILE A  51    -113.369 -22.110  61.639  1.00 90.21           O  
ATOM    814  CG1 ILE A  51    -114.373 -19.732  65.481  1.00 90.21           C  
ATOM    815 HG12 ILE A  51    -115.426 -19.954  65.651  1.00 90.21           H  
ATOM    816 HG13 ILE A  51    -114.317 -18.835  64.865  1.00 90.21           H  
ATOM    817  CG2 ILE A  51    -112.298 -20.417  64.219  1.00 90.21           C  
ATOM    818 HG21 ILE A  51    -111.743 -21.241  63.771  1.00 90.21           H  
ATOM    819 HG22 ILE A  51    -112.438 -19.640  63.468  1.00 90.21           H  
ATOM    820 HG23 ILE A  51    -111.673 -20.012  65.015  1.00 90.21           H  
ATOM    821  CD1 ILE A  51    -113.740 -19.448  66.839  1.00 90.21           C  
ATOM    822 HD11 ILE A  51    -113.919 -18.400  67.083  1.00 90.21           H  
ATOM    823 HD12 ILE A  51    -112.662 -19.607  66.833  1.00 90.21           H  
ATOM    824 HD13 ILE A  51    -114.184 -20.098  67.593  1.00 90.21           H  
ATOM    825  N   ALA A  52    -113.630 -23.610  63.301  1.00 92.87           N  
ATOM    826  H   ALA A  52    -114.052 -23.789  64.201  1.00 92.87           H  
ATOM    827  CA  ALA A  52    -112.923 -24.706  62.665  1.00 92.87           C  
ATOM    828  HA  ALA A  52    -112.947 -24.559  61.585  1.00 92.87           H  
ATOM    829  C   ALA A  52    -113.614 -26.029  62.988  1.00 92.87           C  
ATOM    830  CB  ALA A  52    -111.458 -24.703  63.120  1.00 92.87           C  
ATOM    831  HB1 ALA A  52    -111.009 -23.733  62.906  1.00 92.87           H  
ATOM    832  HB2 ALA A  52    -111.398 -24.894  64.191  1.00 92.87           H  
ATOM    833  HB3 ALA A  52    -110.908 -25.473  62.581  1.00 92.87           H  
ATOM    834  O   ALA A  52    -114.103 -26.228  64.100  1.00 92.87           O  
ATOM    835  N   THR A  53    -113.617 -26.951  62.037  1.00 94.75           N  
ATOM    836  H   THR A  53    -113.229 -26.713  61.135  1.00 94.75           H  
ATOM    837  CA  THR A  53    -114.094 -28.319  62.216  1.00 94.75           C  
ATOM    838  HA  THR A  53    -114.057 -28.558  63.278  1.00 94.75           H  
ATOM    839  C   THR A  53    -113.169 -29.296  61.511  1.00 94.75           C  
ATOM    840  CB  THR A  53    -115.552 -28.475  61.757  1.00 94.75           C  
ATOM    841  HB  THR A  53    -116.163 -27.762  62.311  1.00 94.75           H  
ATOM    842  O   THR A  53    -112.510 -28.958  60.533  1.00 94.75           O  
ATOM    843  CG2 THR A  53    -115.758 -28.232  60.261  1.00 94.75           C  
ATOM    844 HG21 THR A  53    -115.433 -27.226  59.996  1.00 94.75           H  
ATOM    845 HG22 THR A  53    -116.818 -28.331  60.024  1.00 94.75           H  
ATOM    846 HG23 THR A  53    -115.198 -28.962  59.676  1.00 94.75           H  
ATOM    847  OG1 THR A  53    -116.021 -29.774  62.048  1.00 94.75           O  
ATOM    848  HG1 THR A  53    -115.799 -29.992  62.956  1.00 94.75           H  
ATOM    849  N   ILE A  54    -113.113 -30.516  62.020  1.00 94.25           N  
ATOM    850  H   ILE A  54    -113.679 -30.722  62.831  1.00 94.25           H  
ATOM    851  CA  ILE A  54    -112.464 -31.650  61.383  1.00 94.25           C  
ATOM    852  HA  ILE A  54    -112.336 -31.432  60.323  1.00 94.25           H  
ATOM    853  C   ILE A  54    -113.410 -32.838  61.503  1.00 94.25           C  
ATOM    854  CB  ILE A  54    -111.065 -31.884  61.988  1.00 94.25           C  
ATOM    855  HB  ILE A  54    -110.513 -30.952  61.864  1.00 94.25           H  
ATOM    856  O   ILE A  54    -113.979 -33.085  62.566  1.00 94.25           O  
ATOM    857  CG1 ILE A  54    -110.325 -32.972  61.187  1.00 94.25           C  
ATOM    858 HG12 ILE A  54    -110.367 -32.714  60.129  1.00 94.25           H  
ATOM    859 HG13 ILE A  54    -110.825 -33.932  61.317  1.00 94.25           H  
ATOM    860  CG2 ILE A  54    -111.112 -32.183  63.497  1.00 94.25           C  
ATOM    861 HG21 ILE A  54    -111.655 -31.392  64.015  1.00 94.25           H  
ATOM    862 HG22 ILE A  54    -110.104 -32.223  63.911  1.00 94.25           H  
ATOM    863 HG23 ILE A  54    -111.608 -33.138  63.674  1.00 94.25           H  
ATOM    864  CD1 ILE A  54    -108.847 -33.128  61.566  1.00 94.25           C  
ATOM    865 HD11 ILE A  54    -108.391 -33.879  60.921  1.00 94.25           H  
ATOM    866 HD12 ILE A  54    -108.324 -32.182  61.427  1.00 94.25           H  
ATOM    867 HD13 ILE A  54    -108.742 -33.450  62.602  1.00 94.25           H  
ATOM    868  N   SER A  55    -113.613 -33.550  60.405  1.00 93.58           N  
ATOM    869  H   SER A  55    -113.046 -33.353  59.592  1.00 93.58           H  
ATOM    870  CA  SER A  55    -114.417 -34.770  60.369  1.00 93.58           C  
ATOM    871  HA  SER A  55    -114.761 -35.030  61.370  1.00 93.58           H  
ATOM    872  C   SER A  55    -113.562 -35.924  59.884  1.00 93.58           C  
ATOM    873  CB  SER A  55    -115.657 -34.590  59.489  1.00 93.58           C  
ATOM    874  HB2 SER A  55    -116.178 -35.543  59.391  1.00 93.58           H  
ATOM    875  HB3 SER A  55    -115.365 -34.244  58.498  1.00 93.58           H  
ATOM    876  O   SER A  55    -112.496 -35.721  59.301  1.00 93.58           O  
ATOM    877  OG  SER A  55    -116.527 -33.654  60.095  1.00 93.58           O  
ATOM    878  HG  SER A  55    -116.074 -32.810  60.156  1.00 93.58           H  
ATOM    879  N   LYS A  56    -114.034 -37.140  60.141  1.00 85.71           N  
ATOM    880  H   LYS A  56    -114.847 -37.224  60.734  1.00 85.71           H  
ATOM    881  CA  LYS A  56    -113.412 -38.368  59.672  1.00 85.71           C  
ATOM    882  HA  LYS A  56    -112.489 -38.521  60.232  1.00 85.71           H  
ATOM    883  C   LYS A  56    -113.070 -38.270  58.182  1.00 85.71           C  
ATOM    884  CB  LYS A  56    -114.380 -39.521  59.954  1.00 85.71           C  
ATOM    885  HB2 LYS A  56    -114.676 -39.508  61.003  1.00 85.71           H  
ATOM    886  HB3 LYS A  56    -115.268 -39.432  59.328  1.00 85.71           H  
ATOM    887  O   LYS A  56    -113.926 -37.921  57.374  1.00 85.71           O  
ATOM    888  CG  LYS A  56    -113.662 -40.825  59.659  1.00 85.71           C  
ATOM    889  HG2 LYS A  56    -112.773 -40.823  60.290  1.00 85.71           H  
ATOM    890  HG3 LYS A  56    -113.375 -40.852  58.608  1.00 85.71           H  
ATOM    891  CD  LYS A  56    -114.499 -42.056  59.972  1.00 85.71           C  
ATOM    892  HD2 LYS A  56    -115.448 -41.995  59.439  1.00 85.71           H  
ATOM    893  HD3 LYS A  56    -114.691 -42.094  61.044  1.00 85.71           H  
ATOM    894  CE  LYS A  56    -113.729 -43.297  59.518  1.00 85.71           C  
ATOM    895  HE2 LYS A  56    -113.660 -43.284  58.431  1.00 85.71           H  
ATOM    896  HE3 LYS A  56    -112.709 -43.250  59.898  1.00 85.71           H  
ATOM    897  NZ  LYS A  56    -114.405 -44.518  60.007  1.00 85.71           N  
ATOM    898  HZ1 LYS A  56    -115.337 -44.559  59.618  1.00 85.71           H  
ATOM    899  HZ2 LYS A  56    -114.487 -44.482  61.013  1.00 85.71           H  
ATOM    900  HZ3 LYS A  56    -113.883 -45.336  59.729  1.00 85.71           H  
ATOM    901  N   ASP A  57    -111.817 -38.576  57.851  1.00 83.45           N  
ATOM    902  H   ASP A  57    -111.205 -38.930  58.571  1.00 83.45           H  
ATOM    903  CA  ASP A  57    -111.291 -38.589  56.481  1.00 83.45           C  
ATOM    904  HA  ASP A  57    -110.215 -38.734  56.568  1.00 83.45           H  
ATOM    905  C   ASP A  57    -111.459 -37.251  55.725  1.00 83.45           C  
ATOM    906  CB  ASP A  57    -111.828 -39.824  55.727  1.00 83.45           C  
ATOM    907  HB2 ASP A  57    -111.310 -39.910  54.772  1.00 83.45           H  
ATOM    908  HB3 ASP A  57    -112.890 -39.686  55.523  1.00 83.45           H  
ATOM    909  O   ASP A  57    -111.493 -37.223  54.495  1.00 83.45           O  
ATOM    910  CG  ASP A  57    -111.623 -41.131  56.510  1.00 83.45           C  
ATOM    911  OD1 ASP A  57    -110.553 -41.273  57.145  1.00 83.45           O  
ATOM    912  OD2 ASP A  57    -112.555 -41.969  56.539  1.00 83.45           O  
ATOM    913  N   GLN A  58    -111.567 -36.130  56.451  1.00 90.38           N  
ATOM    914  H   GLN A  58    -111.575 -36.206  57.458  1.00 90.38           H  
ATOM    915  CA  GLN A  58    -111.657 -34.778  55.897  1.00 90.38           C  
ATOM    916  HA  GLN A  58    -111.492 -34.833  54.821  1.00 90.38           H  
ATOM    917  C   GLN A  58    -110.576 -33.865  56.498  1.00 90.38           C  
ATOM    918  CB  GLN A  58    -113.057 -34.186  56.139  1.00 90.38           C  
ATOM    919  HB2 GLN A  58    -113.061 -33.143  55.821  1.00 90.38           H  
ATOM    920  HB3 GLN A  58    -113.271 -34.204  57.207  1.00 90.38           H  
ATOM    921  O   GLN A  58    -110.252 -33.990  57.683  1.00 90.38           O  
ATOM    922  CG  GLN A  58    -114.179 -34.925  55.395  1.00 90.38           C  
ATOM    923  HG2 GLN A  58    -115.135 -34.480  55.667  1.00 90.38           H  
ATOM    924  HG3 GLN A  58    -114.203 -35.970  55.704  1.00 90.38           H  
ATOM    925  CD  GLN A  58    -114.033 -34.842  53.879  1.00 90.38           C  
ATOM    926  NE2 GLN A  58    -113.875 -35.950  53.194  1.00 90.38           N  
ATOM    927 HE21 GLN A  58    -113.609 -36.789  53.689  1.00 90.38           H  
ATOM    928 HE22 GLN A  58    -113.710 -35.844  52.203  1.00 90.38           H  
ATOM    929  OE1 GLN A  58    -114.034 -33.775  53.287  1.00 90.38           O  
ATOM    930  N   PRO A  59    -110.013 -32.926  55.714  1.00 90.20           N  
ATOM    931  CA  PRO A  59    -109.101 -31.920  56.246  1.00 90.20           C  
ATOM    932  HA  PRO A  59    -108.284 -32.404  56.781  1.00 90.20           H  
ATOM    933  C   PRO A  59    -109.828 -30.972  57.207  1.00 90.20           C  
ATOM    934  CB  PRO A  59    -108.547 -31.190  55.018  1.00 90.20           C  
ATOM    935  HB2 PRO A  59    -108.286 -30.153  55.230  1.00 90.20           H  
ATOM    936  HB3 PRO A  59    -107.681 -31.729  54.635  1.00 90.20           H  
ATOM    937  O   PRO A  59    -111.058 -30.899  57.236  1.00 90.20           O  
ATOM    938  CG  PRO A  59    -109.693 -31.290  54.012  1.00 90.20           C  
ATOM    939  HG2 PRO A  59    -110.429 -30.513  54.218  1.00 90.20           H  
ATOM    940  HG3 PRO A  59    -109.339 -31.219  52.983  1.00 90.20           H  
ATOM    941  CD  PRO A  59    -110.300 -32.660  54.309  1.00 90.20           C  
ATOM    942  HD2 PRO A  59    -111.372 -32.640  54.114  1.00 90.20           H  
ATOM    943  HD3 PRO A  59    -109.820 -33.420  53.693  1.00 90.20           H  
ATOM    944  N   VAL A  60    -109.057 -30.205  57.980  1.00 92.21           N  
ATOM    945  H   VAL A  60    -108.053 -30.287  57.905  1.00 92.21           H  
ATOM    946  CA  VAL A  60    -109.620 -29.128  58.800  1.00 92.21           C  
ATOM    947  HA  VAL A  60    -110.385 -29.559  59.446  1.00 92.21           H  
ATOM    948  C   VAL A  60    -110.272 -28.088  57.893  1.00 92.21           C  
ATOM    949  CB  VAL A  60    -108.563 -28.453  59.686  1.00 92.21           C  
ATOM    950  HB  VAL A  60    -107.782 -28.021  59.060  1.00 92.21           H  
ATOM    951  O   VAL A  60    -109.632 -27.549  56.992  1.00 92.21           O  
ATOM    952  CG1 VAL A  60    -109.175 -27.342  60.550  1.00 92.21           C  
ATOM    953 HG11 VAL A  60    -109.500 -26.513  59.921  1.00 92.21           H  
ATOM    954 HG12 VAL A  60    -108.431 -26.963  61.250  1.00 92.21           H  
ATOM    955 HG13 VAL A  60    -110.033 -27.730  61.099  1.00 92.21           H  
ATOM    956  CG2 VAL A  60    -107.912 -29.457  60.636  1.00 92.21           C  
ATOM    957 HG21 VAL A  60    -107.174 -28.924  61.234  1.00 92.21           H  
ATOM    958 HG22 VAL A  60    -108.664 -29.886  61.299  1.00 92.21           H  
ATOM    959 HG23 VAL A  60    -107.411 -30.251  60.082  1.00 92.21           H  
ATOM    960  N   VAL A  61    -111.534 -27.780  58.166  1.00 89.84           N  
ATOM    961  H   VAL A  61    -111.985 -28.275  58.922  1.00 89.84           H  
ATOM    962  CA  VAL A  61    -112.301 -26.740  57.483  1.00 89.84           C  
ATOM    963  HA  VAL A  61    -111.741 -26.382  56.620  1.00 89.84           H  
ATOM    964  C   VAL A  61    -112.502 -25.581  58.443  1.00 89.84           C  
ATOM    965  CB  VAL A  61    -113.649 -27.284  56.975  1.00 89.84           C  
ATOM    966  HB  VAL A  61    -114.241 -27.631  57.822  1.00 89.84           H  
ATOM    967  O   VAL A  61    -112.985 -25.775  59.558  1.00 89.84           O  
ATOM    968  CG1 VAL A  61    -114.444 -26.198  56.238  1.00 89.84           C  
ATOM    969 HG11 VAL A  61    -115.373 -26.620  55.853  1.00 89.84           H  
ATOM    970 HG12 VAL A  61    -114.701 -25.385  56.917  1.00 89.84           H  
ATOM    971 HG13 VAL A  61    -113.861 -25.803  55.406  1.00 89.84           H  
ATOM    972  CG2 VAL A  61    -113.450 -28.460  56.012  1.00 89.84           C  
ATOM    973 HG21 VAL A  61    -114.412 -28.789  55.619  1.00 89.84           H  
ATOM    974 HG22 VAL A  61    -112.997 -29.301  56.537  1.00 89.84           H  
ATOM    975 HG23 VAL A  61    -112.802 -28.166  55.186  1.00 89.84           H  
ATOM    976  N   THR A  62    -112.162 -24.371  58.009  1.00 87.58           N  
ATOM    977  H   THR A  62    -111.755 -24.266  57.090  1.00 87.58           H  
ATOM    978  CA  THR A  62    -112.503 -23.136  58.717  1.00 87.58           C  
ATOM    979  HA  THR A  62    -112.848 -23.392  59.718  1.00 87.58           H  
ATOM    980  C   THR A  62    -113.657 -22.438  58.012  1.00 87.58           C  
ATOM    981  CB  THR A  62    -111.301 -22.200  58.890  1.00 87.58           C  
ATOM    982  HB  THR A  62    -111.630 -21.287  59.386  1.00 87.58           H  
ATOM    983  O   THR A  62    -113.725 -22.392  56.785  1.00 87.58           O  
ATOM    984  CG2 THR A  62    -110.202 -22.852  59.723  1.00 87.58           C  
ATOM    985 HG21 THR A  62    -109.386 -22.142  59.855  1.00 87.58           H  
ATOM    986 HG22 THR A  62    -109.828 -23.745  59.222  1.00 87.58           H  
ATOM    987 HG23 THR A  62    -110.603 -23.121  60.700  1.00 87.58           H  
ATOM    988  OG1 THR A  62    -110.725 -21.870  57.649  1.00 87.58           O  
ATOM    989  HG1 THR A  62    -110.273 -21.031  57.760  1.00 87.58           H  
ATOM    990  N   THR A  63    -114.602 -21.917  58.785  1.00 77.12           N  
ATOM    991  H   THR A  63    -114.503 -21.967  59.789  1.00 77.12           H  
ATOM    992  CA  THR A  63    -115.753 -21.157  58.262  1.00 77.12           C  
ATOM    993  HA  THR A  63    -116.103 -21.584  57.322  1.00 77.12           H  
ATOM    994  C   THR A  63    -115.394 -19.698  58.020  1.00 77.12           C  
ATOM    995  CB  THR A  63    -116.891 -21.167  59.280  1.00 77.12           C  
ATOM    996  HB  THR A  63    -117.691 -20.499  58.960  1.00 77.12           H  
ATOM    997  O   THR A  63    -115.981 -19.052  57.153  1.00 77.12           O  
ATOM    998  CG2 THR A  63    -117.458 -22.565  59.527  1.00 77.12           C  
ATOM    999 HG21 THR A  63    -117.797 -22.993  58.584  1.00 77.12           H  
ATOM   1000 HG22 THR A  63    -116.699 -23.212  59.968  1.00 77.12           H  
ATOM   1001 HG23 THR A  63    -118.306 -22.490  60.208  1.00 77.12           H  
ATOM   1002  OG1 THR A  63    -116.286 -20.681  60.445  1.00 77.12           O  
ATOM   1003  HG1 THR A  63    -116.858 -20.810  61.205  1.00 77.12           H  
ATOM   1004  N   ASN A  64    -114.438 -19.177  58.795  1.00 63.75           N  
ATOM   1005  H   ASN A  64    -114.044 -19.764  59.516  1.00 63.75           H  
ATOM   1006  CA  ASN A  64    -114.200 -17.755  58.868  1.00 63.75           C  
ATOM   1007  HA  ASN A  64    -115.030 -17.274  58.351  1.00 63.75           H  
ATOM   1008  C   ASN A  64    -112.925 -17.375  58.107  1.00 63.75           C  
ATOM   1009  CB  ASN A  64    -114.275 -17.278  60.337  1.00 63.75           C  
ATOM   1010  HB2 ASN A  64    -113.309 -17.396  60.829  1.00 63.75           H  
ATOM   1011  HB3 ASN A  64    -115.025 -17.857  60.876  1.00 63.75           H  
ATOM   1012  O   ASN A  64    -111.818 -17.758  58.484  1.00 63.75           O  
ATOM   1013  CG  ASN A  64    -114.703 -15.822  60.387  1.00 63.75           C  
ATOM   1014  ND2 ASN A  64    -114.967 -15.248  61.533  1.00 63.75           N  
ATOM   1015 HD21 ASN A  64    -114.854 -15.716  62.421  1.00 63.75           H  
ATOM   1016 HD22 ASN A  64    -115.133 -14.254  61.462  1.00 63.75           H  
ATOM   1017  OD1 ASN A  64    -114.785 -15.177  59.356  1.00 63.75           O  
ATOM   1018  N   ARG A  65    -113.107 -16.619  57.016  1.00 55.60           N  
ATOM   1019  H   ARG A  65    -114.061 -16.349  56.821  1.00 55.60           H  
ATOM   1020  CA  ARG A  65    -112.037 -15.920  56.282  1.00 55.60           C  
ATOM   1021  HA  ARG A  65    -111.105 -16.469  56.417  1.00 55.60           H  
ATOM   1022  C   ARG A  65    -111.751 -14.535  56.877  1.00 55.60           C  
ATOM   1023  CB  ARG A  65    -112.358 -15.837  54.777  1.00 55.60           C  
ATOM   1024  HB2 ARG A  65    -113.371 -15.459  54.645  1.00 55.60           H  
ATOM   1025  HB3 ARG A  65    -111.674 -15.128  54.309  1.00 55.60           H  
ATOM   1026  O   ARG A  65    -111.152 -13.699  56.202  1.00 55.60           O  
ATOM   1027  CG  ARG A  65    -112.195 -17.166  54.032  1.00 55.60           C  
ATOM   1028  HG2 ARG A  65    -112.942 -17.878  54.381  1.00 55.60           H  
ATOM   1029  HG3 ARG A  65    -111.198 -17.566  54.217  1.00 55.60           H  
ATOM   1030  CD  ARG A  65    -112.373 -16.905  52.530  1.00 55.60           C  
ATOM   1031  HD2 ARG A  65    -111.639 -16.161  52.218  1.00 55.60           H  
ATOM   1032  HD3 ARG A  65    -113.372 -16.504  52.366  1.00 55.60           H  
ATOM   1033  NE  ARG A  65    -112.195 -18.129  51.730  1.00 55.60           N  
ATOM   1034  HE  ARG A  65    -112.016 -18.980  52.245  1.00 55.60           H  
ATOM   1035  NH1 ARG A  65    -112.508 -17.167  49.668  1.00 55.60           N  
ATOM   1036 HH11 ARG A  65    -112.564 -17.243  48.663  1.00 55.60           H  
ATOM   1037 HH12 ARG A  65    -112.644 -16.277  50.126  1.00 55.60           H  
ATOM   1038  NH2 ARG A  65    -112.099 -19.357  49.813  1.00 55.60           N  
ATOM   1039 HH21 ARG A  65    -111.920 -20.186  50.361  1.00 55.60           H  
ATOM   1040 HH22 ARG A  65    -112.158 -19.420  48.807  1.00 55.60           H  
ATOM   1041  CZ  ARG A  65    -112.267 -18.212  50.413  1.00 55.60           C  
ATOM   1042  N   ASP A  66    -112.195 -14.267  58.104  1.00 55.53           N  
ATOM   1043  H   ASP A  66    -112.793 -14.924  58.583  1.00 55.53           H  
ATOM   1044  CA  ASP A  66    -111.856 -13.027  58.786  1.00 55.53           C  
ATOM   1045  HA  ASP A  66    -112.149 -12.214  58.121  1.00 55.53           H  
ATOM   1046  C   ASP A  66    -110.346 -12.893  58.997  1.00 55.53           C  
ATOM   1047  CB  ASP A  66    -112.609 -12.862  60.116  1.00 55.53           C  
ATOM   1048  HB2 ASP A  66    -111.985 -12.284  60.799  1.00 55.53           H  
ATOM   1049  HB3 ASP A  66    -112.766 -13.836  60.579  1.00 55.53           H  
ATOM   1050  O   ASP A  66    -109.638 -13.831  59.363  1.00 55.53           O  
ATOM   1051  CG  ASP A  66    -113.925 -12.091  59.969  1.00 55.53           C  
ATOM   1052  OD1 ASP A  66    -113.929 -11.133  59.159  1.00 55.53           O  
ATOM   1053  OD2 ASP A  66    -114.861 -12.395  60.742  1.00 55.53           O  
ATOM   1054  N   VAL A  67    -109.884 -11.660  58.794  1.00 53.10           N  
ATOM   1055  H   VAL A  67    -110.600 -11.000  58.527  1.00 53.10           H  
ATOM   1056  CA  VAL A  67    -108.492 -11.193  58.642  1.00 53.10           C  
ATOM   1057  HA  VAL A  67    -108.050 -11.750  57.816  1.00 53.10           H  
ATOM   1058  C   VAL A  67    -107.578 -11.461  59.864  1.00 53.10           C  
ATOM   1059  CB  VAL A  67    -108.556  -9.694  58.227  1.00 53.10           C  
ATOM   1060  HB  VAL A  67    -109.037  -9.136  59.030  1.00 53.10           H  
ATOM   1061  O   VAL A  67    -106.432 -11.030  59.885  1.00 53.10           O  
ATOM   1062  CG1 VAL A  67    -107.214  -9.010  57.929  1.00 53.10           C  
ATOM   1063 HG11 VAL A  67    -106.627  -9.628  57.249  1.00 53.10           H  
ATOM   1064 HG12 VAL A  67    -106.650  -8.854  58.848  1.00 53.10           H  
ATOM   1065 HG13 VAL A  67    -107.369  -8.030  57.478  1.00 53.10           H  
ATOM   1066  CG2 VAL A  67    -109.407  -9.510  56.953  1.00 53.10           C  
ATOM   1067 HG21 VAL A  67    -109.422  -8.462  56.652  1.00 53.10           H  
ATOM   1068 HG22 VAL A  67    -108.988 -10.104  56.141  1.00 53.10           H  
ATOM   1069 HG23 VAL A  67    -110.441  -9.813  57.114  1.00 53.10           H  
ATOM   1070  N   GLY A  68    -108.038 -12.173  60.895  1.00 58.72           N  
ATOM   1071  H   GLY A  68    -108.933 -12.624  60.773  1.00 58.72           H  
ATOM   1072  CA  GLY A  68    -107.250 -12.496  62.093  1.00 58.72           C  
ATOM   1073  HA2 GLY A  68    -107.846 -12.233  62.967  1.00 58.72           H  
ATOM   1074  HA3 GLY A  68    -106.339 -11.899  62.129  1.00 58.72           H  
ATOM   1075  C   GLY A  68    -106.855 -13.968  62.241  1.00 58.72           C  
ATOM   1076  O   GLY A  68    -105.841 -14.254  62.878  1.00 58.72           O  
ATOM   1077  N   LEU A  69    -107.628 -14.900  61.673  1.00 62.00           N  
ATOM   1078  H   LEU A  69    -108.390 -14.610  61.077  1.00 62.00           H  
ATOM   1079  CA  LEU A  69    -107.415 -16.338  61.844  1.00 62.00           C  
ATOM   1080  HA  LEU A  69    -107.007 -16.520  62.838  1.00 62.00           H  
ATOM   1081  C   LEU A  69    -106.410 -16.835  60.795  1.00 62.00           C  
ATOM   1082  CB  LEU A  69    -108.770 -17.062  61.737  1.00 62.00           C  
ATOM   1083  HB2 LEU A  69    -109.518 -16.525  62.320  1.00 62.00           H  
ATOM   1084  HB3 LEU A  69    -109.099 -17.034  60.698  1.00 62.00           H  
ATOM   1085  O   LEU A  69    -106.756 -17.018  59.631  1.00 62.00           O  
ATOM   1086  CG  LEU A  69    -108.698 -18.523  62.220  1.00 62.00           C  
ATOM   1087  HG  LEU A  69    -107.710 -18.938  62.022  1.00 62.00           H  
ATOM   1088  CD1 LEU A  69    -108.982 -18.608  63.716  1.00 62.00           C  
ATOM   1089 HD11 LEU A  69    -108.174 -18.126  64.267  1.00 62.00           H  
ATOM   1090 HD12 LEU A  69    -109.051 -19.653  64.017  1.00 62.00           H  
ATOM   1091 HD13 LEU A  69    -109.927 -18.115  63.946  1.00 62.00           H  
ATOM   1092  CD2 LEU A  69    -109.723 -19.402  61.505  1.00 62.00           C  
ATOM   1093 HD21 LEU A  69    -109.525 -19.384  60.434  1.00 62.00           H  
ATOM   1094 HD22 LEU A  69    -110.727 -19.017  61.682  1.00 62.00           H  
ATOM   1095 HD23 LEU A  69    -109.654 -20.429  61.864  1.00 62.00           H  
ATOM   1096  N   ILE A  70    -105.154 -17.043  61.191  1.00 65.10           N  
ATOM   1097  H   ILE A  70    -104.925 -16.884  62.162  1.00 65.10           H  
ATOM   1098  CA  ILE A  70    -104.081 -17.358  60.229  1.00 65.10           C  
ATOM   1099  HA  ILE A  70    -104.364 -16.977  59.248  1.00 65.10           H  
ATOM   1100  C   ILE A  70    -103.904 -18.859  60.034  1.00 65.10           C  
ATOM   1101  CB  ILE A  70    -102.775 -16.642  60.632  1.00 65.10           C  
ATOM   1102  HB  ILE A  70    -102.571 -16.841  61.684  1.00 65.10           H  
ATOM   1103  O   ILE A  70    -103.547 -19.302  58.943  1.00 65.10           O  
ATOM   1104  CG1 ILE A  70    -103.016 -15.129  60.444  1.00 65.10           C  
ATOM   1105 HG12 ILE A  70    -103.405 -14.939  59.443  1.00 65.10           H  
ATOM   1106 HG13 ILE A  70    -103.760 -14.789  61.165  1.00 65.10           H  
ATOM   1107  CG2 ILE A  70    -101.559 -17.127  59.812  1.00 65.10           C  
ATOM   1108 HG21 ILE A  70    -101.386 -18.190  59.975  1.00 65.10           H  
ATOM   1109 HG22 ILE A  70    -101.731 -16.952  58.750  1.00 65.10           H  
ATOM   1110 HG23 ILE A  70    -100.650 -16.613  60.125  1.00 65.10           H  
ATOM   1111  CD1 ILE A  70    -101.766 -14.280  60.623  1.00 65.10           C  
ATOM   1112 HD11 ILE A  70    -101.100 -14.398  59.768  1.00 65.10           H  
ATOM   1113 HD12 ILE A  70    -101.250 -14.607  61.526  1.00 65.10           H  
ATOM   1114 HD13 ILE A  70    -102.055 -13.231  60.684  1.00 65.10           H  
ATOM   1115  N   ALA A  71    -104.140 -19.654  61.075  1.00 83.40           N  
ATOM   1116  H   ALA A  71    -104.457 -19.249  61.944  1.00 83.40           H  
ATOM   1117  CA  ALA A  71    -103.865 -21.079  61.013  1.00 83.40           C  
ATOM   1118  HA  ALA A  71    -103.939 -21.417  59.979  1.00 83.40           H  
ATOM   1119  C   ALA A  71    -104.872 -21.882  61.830  1.00 83.40           C  
ATOM   1120  CB  ALA A  71    -102.423 -21.317  61.479  1.00 83.40           C  
ATOM   1121  HB1 ALA A  71    -101.732 -20.771  60.837  1.00 83.40           H  
ATOM   1122  HB2 ALA A  71    -102.191 -22.380  61.423  1.00 83.40           H  
ATOM   1123  HB3 ALA A  71    -102.303 -20.978  62.508  1.00 83.40           H  
ATOM   1124  O   ALA A  71    -105.061 -21.635  63.021  1.00 83.40           O  
ATOM   1125  N   ALA A  72    -105.460 -22.888  61.187  1.00 89.94           N  
ATOM   1126  H   ALA A  72    -105.262 -23.013  60.204  1.00 89.94           H  
ATOM   1127  CA  ALA A  72    -106.137 -23.990  61.846  1.00 89.94           C  
ATOM   1128  HA  ALA A  72    -106.046 -23.856  62.924  1.00 89.94           H  
ATOM   1129  C   ALA A  72    -105.448 -25.297  61.448  1.00 89.94           C  
ATOM   1130  CB  ALA A  72    -107.625 -23.983  61.494  1.00 89.94           C  
ATOM   1131  HB1 ALA A  72    -108.146 -24.732  62.089  1.00 89.94           H  
ATOM   1132  HB2 ALA A  72    -108.046 -23.001  61.711  1.00 89.94           H  
ATOM   1133  HB3 ALA A  72    -107.751 -24.208  60.435  1.00 89.94           H  
ATOM   1134  O   ALA A  72    -105.130 -25.507  60.279  1.00 89.94           O  
ATOM   1135  N   LYS A  73    -105.204 -26.174  62.417  1.00 93.44           N  
ATOM   1136  H   LYS A  73    -105.513 -25.941  63.350  1.00 93.44           H  
ATOM   1137  CA  LYS A  73    -104.624 -27.503  62.185  1.00 93.44           C  
ATOM   1138  HA  LYS A  73    -104.888 -27.823  61.177  1.00 93.44           H  
ATOM   1139  C   LYS A  73    -105.228 -28.509  63.147  1.00 93.44           C  
ATOM   1140  CB  LYS A  73    -103.090 -27.464  62.280  1.00 93.44           C  
ATOM   1141  HB2 LYS A  73    -102.709 -26.755  61.545  1.00 93.44           H  
ATOM   1142  HB3 LYS A  73    -102.702 -28.451  62.028  1.00 93.44           H  
ATOM   1143  O   LYS A  73    -105.618 -28.148  64.251  1.00 93.44           O  
ATOM   1144  CG  LYS A  73    -102.583 -27.069  63.673  1.00 93.44           C  
ATOM   1145  HG2 LYS A  73    -102.980 -27.757  64.419  1.00 93.44           H  
ATOM   1146  HG3 LYS A  73    -102.923 -26.060  63.907  1.00 93.44           H  
ATOM   1147  CD  LYS A  73    -101.055 -27.116  63.741  1.00 93.44           C  
ATOM   1148  HD2 LYS A  73    -100.635 -26.456  62.982  1.00 93.44           H  
ATOM   1149  HD3 LYS A  73    -100.708 -28.137  63.583  1.00 93.44           H  
ATOM   1150  CE  LYS A  73    -100.669 -26.631  65.134  1.00 93.44           C  
ATOM   1151  HE2 LYS A  73    -101.113 -25.645  65.269  1.00 93.44           H  
ATOM   1152  HE3 LYS A  73    -101.114 -27.290  65.879  1.00 93.44           H  
ATOM   1153  NZ  LYS A  73     -99.209 -26.534  65.341  1.00 93.44           N  
ATOM   1154  HZ1 LYS A  73     -98.801 -25.921  64.649  1.00 93.44           H  
ATOM   1155  HZ2 LYS A  73     -99.046 -26.130  66.252  1.00 93.44           H  
ATOM   1156  HZ3 LYS A  73     -98.779 -27.446  65.289  1.00 93.44           H  
ATOM   1157  N   GLY A  74    -105.304 -29.766  62.749  1.00 93.18           N  
ATOM   1158  H   GLY A  74    -104.963 -30.036  61.838  1.00 93.18           H  
ATOM   1159  CA  GLY A  74    -105.952 -30.798  63.541  1.00 93.18           C  
ATOM   1160  HA2 GLY A  74    -107.020 -30.597  63.625  1.00 93.18           H  
ATOM   1161  HA3 GLY A  74    -105.516 -30.813  64.540  1.00 93.18           H  
ATOM   1162  C   GLY A  74    -105.766 -32.162  62.912  1.00 93.18           C  
ATOM   1163  O   GLY A  74    -105.458 -32.271  61.727  1.00 93.18           O  
ATOM   1164  N   GLU A  75    -105.940 -33.187  63.728  1.00 92.11           N  
ATOM   1165  H   GLU A  75    -106.246 -33.002  64.673  1.00 92.11           H  
ATOM   1166  CA  GLU A  75    -105.768 -34.578  63.344  1.00 92.11           C  
ATOM   1167  HA  GLU A  75    -106.030 -34.692  62.292  1.00 92.11           H  
ATOM   1168  C   GLU A  75    -106.706 -35.446  64.187  1.00 92.11           C  
ATOM   1169  CB  GLU A  75    -104.291 -34.963  63.522  1.00 92.11           C  
ATOM   1170  HB2 GLU A  75    -104.052 -35.020  64.584  1.00 92.11           H  
ATOM   1171  HB3 GLU A  75    -103.680 -34.180  63.072  1.00 92.11           H  
ATOM   1172  O   GLU A  75    -106.796 -35.275  65.407  1.00 92.11           O  
ATOM   1173  CG  GLU A  75    -103.946 -36.292  62.839  1.00 92.11           C  
ATOM   1174  HG2 GLU A  75    -104.311 -36.260  61.812  1.00 92.11           H  
ATOM   1175  HG3 GLU A  75    -104.468 -37.098  63.355  1.00 92.11           H  
ATOM   1176  CD  GLU A  75    -102.434 -36.586  62.820  1.00 92.11           C  
ATOM   1177  OE1 GLU A  75    -102.071 -37.653  62.271  1.00 92.11           O  
ATOM   1178  OE2 GLU A  75    -101.646 -35.772  63.357  1.00 92.11           O  
ATOM   1179  N   LEU A  76    -107.428 -36.358  63.531  1.00 89.82           N  
ATOM   1180  H   LEU A  76    -107.266 -36.479  62.542  1.00 89.82           H  
ATOM   1181  CA  LEU A  76    -108.287 -37.339  64.189  1.00 89.82           C  
ATOM   1182  HA  LEU A  76    -108.434 -37.048  65.229  1.00 89.82           H  
ATOM   1183  C   LEU A  76    -107.600 -38.702  64.201  1.00 89.82           C  
ATOM   1184  CB  LEU A  76    -109.672 -37.412  63.520  1.00 89.82           C  
ATOM   1185  HB2 LEU A  76    -109.538 -37.673  62.470  1.00 89.82           H  
ATOM   1186  HB3 LEU A  76    -110.234 -38.218  63.991  1.00 89.82           H  
ATOM   1187  O   LEU A  76    -106.999 -39.134  63.217  1.00 89.82           O  
ATOM   1188  CG  LEU A  76    -110.512 -36.126  63.605  1.00 89.82           C  
ATOM   1189  HG  LEU A  76    -110.006 -35.331  63.057  1.00 89.82           H  
ATOM   1190  CD1 LEU A  76    -111.874 -36.361  62.955  1.00 89.82           C  
ATOM   1191 HD11 LEU A  76    -111.726 -36.682  61.924  1.00 89.82           H  
ATOM   1192 HD12 LEU A  76    -112.450 -35.436  62.953  1.00 89.82           H  
ATOM   1193 HD13 LEU A  76    -112.423 -37.133  63.494  1.00 89.82           H  
ATOM   1194  CD2 LEU A  76    -110.732 -35.661  65.045  1.00 89.82           C  
ATOM   1195 HD21 LEU A  76    -111.521 -34.911  65.085  1.00 89.82           H  
ATOM   1196 HD22 LEU A  76    -109.813 -35.210  65.419  1.00 89.82           H  
ATOM   1197 HD23 LEU A  76    -111.010 -36.510  65.670  1.00 89.82           H  
ATOM   1198  N   HIS A  77    -107.717 -39.400  65.321  1.00 81.65           N  
ATOM   1199  H   HIS A  77    -108.240 -38.996  66.084  1.00 81.65           H  
ATOM   1200  CA  HIS A  77    -107.160 -40.728  65.509  1.00 81.65           C  
ATOM   1201  HA  HIS A  77    -106.752 -41.088  64.565  1.00 81.65           H  
ATOM   1202  C   HIS A  77    -108.243 -41.717  65.938  1.00 81.65           C  
ATOM   1203  CB  HIS A  77    -106.012 -40.660  66.516  1.00 81.65           C  
ATOM   1204  HB2 HIS A  77    -106.367 -40.199  67.438  1.00 81.65           H  
ATOM   1205  HB3 HIS A  77    -105.714 -41.683  66.748  1.00 81.65           H  
ATOM   1206  O   HIS A  77    -108.995 -41.474  66.881  1.00 81.65           O  
ATOM   1207  CG  HIS A  77    -104.792 -39.919  66.021  1.00 81.65           C  
ATOM   1208  CD2 HIS A  77    -103.973 -39.127  66.774  1.00 81.65           C  
ATOM   1209  HD2 HIS A  77    -104.126 -38.869  67.812  1.00 81.65           H  
ATOM   1210  ND1 HIS A  77    -104.235 -39.983  64.761  1.00 81.65           N  
ATOM   1211  HD1 HIS A  77    -104.725 -40.222  63.911  1.00 81.65           H  
ATOM   1212  CE1 HIS A  77    -103.082 -39.295  64.786  1.00 81.65           C  
ATOM   1213  HE1 HIS A  77    -102.434 -39.141  63.935  1.00 81.65           H  
ATOM   1214  NE2 HIS A  77    -102.855 -38.798  66.010  1.00 81.65           N  
ATOM   1215  N   PHE A  78    -108.291 -42.854  65.241  1.00 71.30           N  
ATOM   1216  H   PHE A  78    -107.720 -42.926  64.411  1.00 71.30           H  
ATOM   1217  CA  PHE A  78    -109.219 -43.956  65.521  1.00 71.30           C  
ATOM   1218  HA  PHE A  78    -110.182 -43.550  65.831  1.00 71.30           H  
ATOM   1219  C   PHE A  78    -108.726 -44.880  66.630  1.00 71.30           C  
ATOM   1220  CB  PHE A  78    -109.413 -44.783  64.247  1.00 71.30           C  
ATOM   1221  HB2 PHE A  78    -110.153 -45.559  64.441  1.00 71.30           H  
ATOM   1222  HB3 PHE A  78    -108.476 -45.279  63.993  1.00 71.30           H  
ATOM   1223  O   PHE A  78    -109.517 -45.554  67.279  1.00 71.30           O  
ATOM   1224  CG  PHE A  78    -109.876 -43.959  63.075  1.00 71.30           C  
ATOM   1225  CD1 PHE A  78    -111.201 -43.495  63.038  1.00 71.30           C  
ATOM   1226  HD1 PHE A  78    -111.888 -43.735  63.836  1.00 71.30           H  
ATOM   1227  CD2 PHE A  78    -108.967 -43.600  62.064  1.00 71.30           C  
ATOM   1228  HD2 PHE A  78    -107.946 -43.950  62.092  1.00 71.30           H  
ATOM   1229  CE1 PHE A  78    -111.613 -42.665  61.986  1.00 71.30           C  
ATOM   1230  HE1 PHE A  78    -112.612 -42.255  62.003  1.00 71.30           H  
ATOM   1231  CE2 PHE A  78    -109.388 -42.793  61.000  1.00 71.30           C  
ATOM   1232  HE2 PHE A  78    -108.704 -42.523  60.209  1.00 71.30           H  
ATOM   1233  CZ  PHE A  78    -110.707 -42.334  60.956  1.00 71.30           C  
ATOM   1234  HZ  PHE A  78    -110.980 -41.716  60.113  1.00 71.30           H  
ATOM   1235  N   ASP A  79    -107.413 -44.935  66.836  1.00 67.64           N  
ATOM   1236  H   ASP A  79    -106.808 -44.309  66.326  1.00 67.64           H  
ATOM   1237  CA  ASP A  79    -106.847 -45.724  67.916  1.00 67.64           C  
ATOM   1238  HA  ASP A  79    -107.394 -46.664  67.989  1.00 67.64           H  
ATOM   1239  C   ASP A  79    -107.018 -44.966  69.235  1.00 67.64           C  
ATOM   1240  CB  ASP A  79    -105.388 -46.073  67.600  1.00 67.64           C  
ATOM   1241  HB2 ASP A  79    -105.346 -46.573  66.632  1.00 67.64           H  
ATOM   1242  HB3 ASP A  79    -104.805 -45.155  67.534  1.00 67.64           H  
ATOM   1243  O   ASP A  79    -106.552 -43.834  69.382  1.00 67.64           O  
ATOM   1244  CG  ASP A  79    -104.755 -46.992  68.648  1.00 67.64           C  
ATOM   1245  OD1 ASP A  79    -105.428 -47.348  69.640  1.00 67.64           O  
ATOM   1246  OD2 ASP A  79    -103.540 -47.250  68.527  1.00 67.64           O  
ATOM   1247  N   ALA A  80    -107.639 -45.626  70.215  1.00 61.21           N  
ATOM   1248  H   ALA A  80    -107.904 -46.582  70.028  1.00 61.21           H  
ATOM   1249  CA  ALA A  80    -107.797 -45.120  71.571  1.00 61.21           C  
ATOM   1250  HA  ALA A  80    -108.348 -44.181  71.521  1.00 61.21           H  
ATOM   1251  C   ALA A  80    -106.457 -44.828  72.272  1.00 61.21           C  
ATOM   1252  CB  ALA A  80    -108.622 -46.140  72.363  1.00 61.21           C  
ATOM   1253  HB1 ALA A  80    -109.580 -46.294  71.865  1.00 61.21           H  
ATOM   1254  HB2 ALA A  80    -108.801 -45.767  73.371  1.00 61.21           H  
ATOM   1255  HB3 ALA A  80    -108.082 -47.085  72.419  1.00 61.21           H  
ATOM   1256  O   ALA A  80    -106.467 -44.275  73.367  1.00 61.21           O  
ATOM   1257  N   SER A  81    -105.314 -45.200  71.686  1.00 64.57           N  
ATOM   1258  H   SER A  81    -105.376 -45.761  70.848  1.00 64.57           H  
ATOM   1259  CA  SER A  81    -103.983 -44.844  72.184  1.00 64.57           C  
ATOM   1260  HA  SER A  81    -104.007 -44.897  73.272  1.00 64.57           H  
ATOM   1261  C   SER A  81    -103.528 -43.422  71.823  1.00 64.57           C  
ATOM   1262  CB  SER A  81    -102.957 -45.876  71.699  1.00 64.57           C  
ATOM   1263  HB2 SER A  81    -102.069 -45.803  72.327  1.00 64.57           H  
ATOM   1264  HB3 SER A  81    -103.368 -46.881  71.798  1.00 64.57           H  
ATOM   1265  O   SER A  81    -102.666 -42.879  72.520  1.00 64.57           O  
ATOM   1266  OG  SER A  81    -102.569 -45.644  70.361  1.00 64.57           O  
ATOM   1267  HG  SER A  81    -102.916 -46.333  69.789  1.00 64.57           H  
ATOM   1268  N   LYS A  82    -104.089 -42.797  70.775  1.00 72.66           N  
ATOM   1269  H   LYS A  82    -104.854 -43.249  70.296  1.00 72.66           H  
ATOM   1270  CA  LYS A  82    -103.650 -41.480  70.294  1.00 72.66           C  
ATOM   1271  HA  LYS A  82    -102.781 -41.172  70.875  1.00 72.66           H  
ATOM   1272  C   LYS A  82    -104.716 -40.406  70.497  1.00 72.66           C  
ATOM   1273  CB  LYS A  82    -103.207 -41.537  68.831  1.00 72.66           C  
ATOM   1274  HB2 LYS A  82    -104.060 -41.827  68.217  1.00 72.66           H  
ATOM   1275  HB3 LYS A  82    -102.888 -40.528  68.569  1.00 72.66           H  
ATOM   1276  O   LYS A  82    -105.906 -40.613  70.286  1.00 72.66           O  
ATOM   1277  CG  LYS A  82    -102.030 -42.465  68.517  1.00 72.66           C  
ATOM   1278  HG2 LYS A  82    -101.195 -42.233  69.178  1.00 72.66           H  
ATOM   1279  HG3 LYS A  82    -102.330 -43.503  68.658  1.00 72.66           H  
ATOM   1280  CD  LYS A  82    -101.613 -42.239  67.056  1.00 72.66           C  
ATOM   1281  HD2 LYS A  82    -101.361 -41.188  66.916  1.00 72.66           H  
ATOM   1282  HD3 LYS A  82    -102.454 -42.483  66.407  1.00 72.66           H  
ATOM   1283  CE  LYS A  82    -100.407 -43.100  66.680  1.00 72.66           C  
ATOM   1284  HE2 LYS A  82     -99.591 -42.872  67.367  1.00 72.66           H  
ATOM   1285  HE3 LYS A  82    -100.674 -44.149  66.807  1.00 72.66           H  
ATOM   1286  NZ  LYS A  82     -99.995 -42.828  65.280  1.00 72.66           N  
ATOM   1287  HZ1 LYS A  82     -99.183 -43.372  65.025  1.00 72.66           H  
ATOM   1288  HZ2 LYS A  82     -99.787 -41.847  65.161  1.00 72.66           H  
ATOM   1289  HZ3 LYS A  82    -100.749 -43.053  64.647  1.00 72.66           H  
ATOM   1290  N   ASN A  83    -104.260 -39.220  70.882  1.00 83.48           N  
ATOM   1291  H   ASN A  83    -103.261 -39.096  70.963  1.00 83.48           H  
ATOM   1292  CA  ASN A  83    -105.122 -38.077  71.145  1.00 83.48           C  
ATOM   1293  HA  ASN A  83    -106.044 -38.422  71.613  1.00 83.48           H  
ATOM   1294  C   ASN A  83    -105.476 -37.366  69.834  1.00 83.48           C  
ATOM   1295  CB  ASN A  83    -104.394 -37.137  72.114  1.00 83.48           C  
ATOM   1296  HB2 ASN A  83    -104.943 -36.197  72.184  1.00 83.48           H  
ATOM   1297  HB3 ASN A  83    -103.413 -36.898  71.703  1.00 83.48           H  
ATOM   1298  O   ASN A  83    -104.586 -36.869  69.151  1.00 83.48           O  
ATOM   1299  CG  ASN A  83    -104.221 -37.697  73.519  1.00 83.48           C  
ATOM   1300  ND2 ASN A  83    -103.303 -37.136  74.270  1.00 83.48           N  
ATOM   1301 HD21 ASN A  83    -103.154 -37.542  75.183  1.00 83.48           H  
ATOM   1302 HD22 ASN A  83    -102.783 -36.349  73.910  1.00 83.48           H  
ATOM   1303  OD1 ASN A  83    -104.870 -38.625  73.980  1.00 83.48           O  
ATOM   1304  N   SER A  84    -106.764 -37.277  69.517  1.00 90.60           N  
ATOM   1305  H   SER A  84    -107.448 -37.672  70.147  1.00 90.60           H  
ATOM   1306  CA  SER A  84    -107.258 -36.400  68.452  1.00 90.60           C  
ATOM   1307  HA  SER A  84    -106.637 -36.520  67.564  1.00 90.60           H  
ATOM   1308  C   SER A  84    -107.198 -34.941  68.905  1.00 90.60           C  
ATOM   1309  CB  SER A  84    -108.697 -36.762  68.096  1.00 90.60           C  
ATOM   1310  HB2 SER A  84    -109.041 -36.105  67.297  1.00 90.60           H  
ATOM   1311  HB3 SER A  84    -109.339 -36.619  68.965  1.00 90.60           H  
ATOM   1312  O   SER A  84    -107.383 -34.669  70.096  1.00 90.60           O  
ATOM   1313  OG  SER A  84    -108.780 -38.107  67.664  1.00 90.60           O  
ATOM   1314  HG  SER A  84    -108.559 -38.693  68.392  1.00 90.60           H  
ATOM   1315  N   TYR A  85    -106.956 -33.996  67.996  1.00 93.97           N  
ATOM   1316  H   TYR A  85    -106.831 -34.263  67.030  1.00 93.97           H  
ATOM   1317  CA  TYR A  85    -106.952 -32.572  68.337  1.00 93.97           C  
ATOM   1318  HA  TYR A  85    -107.722 -32.429  69.094  1.00 93.97           H  
ATOM   1319  C   TYR A  85    -107.329 -31.650  67.173  1.00 93.97           C  
ATOM   1320  CB  TYR A  85    -105.594 -32.167  68.945  1.00 93.97           C  
ATOM   1321  HB2 TYR A  85    -105.252 -32.941  69.632  1.00 93.97           H  
ATOM   1322  HB3 TYR A  85    -105.731 -31.263  69.539  1.00 93.97           H  
ATOM   1323  O   TYR A  85    -107.260 -32.017  66.004  1.00 93.97           O  
ATOM   1324  CG  TYR A  85    -104.505 -31.892  67.929  1.00 93.97           C  
ATOM   1325  CD1 TYR A  85    -103.813 -32.964  67.335  1.00 93.97           C  
ATOM   1326  HD1 TYR A  85    -104.049 -33.982  67.605  1.00 93.97           H  
ATOM   1327  CD2 TYR A  85    -104.220 -30.566  67.545  1.00 93.97           C  
ATOM   1328  HD2 TYR A  85    -104.767 -29.744  67.984  1.00 93.97           H  
ATOM   1329  CE1 TYR A  85    -102.837 -32.714  66.352  1.00 93.97           C  
ATOM   1330  HE1 TYR A  85    -102.331 -33.541  65.876  1.00 93.97           H  
ATOM   1331  CE2 TYR A  85    -103.239 -30.312  66.569  1.00 93.97           C  
ATOM   1332  HE2 TYR A  85    -103.027 -29.301  66.254  1.00 93.97           H  
ATOM   1333  OH  TYR A  85    -101.617 -31.143  65.011  1.00 93.97           O  
ATOM   1334  HH  TYR A  85    -101.320 -31.970  64.624  1.00 93.97           H  
ATOM   1335  CZ  TYR A  85    -102.549 -31.387  65.969  1.00 93.97           C  
ATOM   1336  N   LEU A  86    -107.688 -30.417  67.522  1.00 95.41           N  
ATOM   1337  H   LEU A  86    -107.735 -30.224  68.512  1.00 95.41           H  
ATOM   1338  CA  LEU A  86    -107.960 -29.294  66.638  1.00 95.41           C  
ATOM   1339  HA  LEU A  86    -107.429 -29.443  65.698  1.00 95.41           H  
ATOM   1340  C   LEU A  86    -107.444 -28.010  67.308  1.00 95.41           C  
ATOM   1341  CB  LEU A  86    -109.477 -29.264  66.377  1.00 95.41           C  
ATOM   1342  HB2 LEU A  86    -109.772 -30.216  65.934  1.00 95.41           H  
ATOM   1343  HB3 LEU A  86    -109.990 -29.168  67.334  1.00 95.41           H  
ATOM   1344  O   LEU A  86    -107.754 -27.750  68.467  1.00 95.41           O  
ATOM   1345  CG  LEU A  86    -109.949 -28.129  65.458  1.00 95.41           C  
ATOM   1346  HG  LEU A  86    -109.690 -27.168  65.903  1.00 95.41           H  
ATOM   1347  CD1 LEU A  86    -109.332 -28.215  64.063  1.00 95.41           C  
ATOM   1348 HD11 LEU A  86    -109.762 -27.436  63.433  1.00 95.41           H  
ATOM   1349 HD12 LEU A  86    -109.534 -29.190  63.620  1.00 95.41           H  
ATOM   1350 HD13 LEU A  86    -108.255 -28.051  64.112  1.00 95.41           H  
ATOM   1351  CD2 LEU A  86    -111.467 -28.200  65.307  1.00 95.41           C  
ATOM   1352 HD21 LEU A  86    -111.938 -28.198  66.290  1.00 95.41           H  
ATOM   1353 HD22 LEU A  86    -111.813 -27.332  64.747  1.00 95.41           H  
ATOM   1354 HD23 LEU A  86    -111.753 -29.108  64.777  1.00 95.41           H  
ATOM   1355  N   GLN A  87    -106.645 -27.214  66.604  1.00 95.23           N  
ATOM   1356  H   GLN A  87    -106.431 -27.483  65.654  1.00 95.23           H  
ATOM   1357  CA  GLN A  87    -106.010 -25.987  67.089  1.00 95.23           C  
ATOM   1358  HA  GLN A  87    -106.463 -25.731  68.047  1.00 95.23           H  
ATOM   1359  C   GLN A  87    -106.259 -24.830  66.122  1.00 95.23           C  
ATOM   1360  CB  GLN A  87    -104.501 -26.223  67.308  1.00 95.23           C  
ATOM   1361  HB2 GLN A  87    -104.048 -26.527  66.365  1.00 95.23           H  
ATOM   1362  HB3 GLN A  87    -104.378 -27.039  68.021  1.00 95.23           H  
ATOM   1363  O   GLN A  87    -106.215 -25.024  64.909  1.00 95.23           O  
ATOM   1364  CG  GLN A  87    -103.752 -24.985  67.840  1.00 95.23           C  
ATOM   1365  HG2 GLN A  87    -103.779 -24.185  67.100  1.00 95.23           H  
ATOM   1366  HG3 GLN A  87    -104.234 -24.629  68.750  1.00 95.23           H  
ATOM   1367  CD  GLN A  87    -102.290 -25.275  68.161  1.00 95.23           C  
ATOM   1368  NE2 GLN A  87    -101.982 -25.807  69.319  1.00 95.23           N  
ATOM   1369 HE21 GLN A  87    -101.001 -25.908  69.538  1.00 95.23           H  
ATOM   1370 HE22 GLN A  87    -102.699 -25.922  70.021  1.00 95.23           H  
ATOM   1371  OE1 GLN A  87    -101.384 -25.069  67.371  1.00 95.23           O  
ATOM   1372  N   VAL A  88    -106.467 -23.631  66.667  1.00 92.94           N  
ATOM   1373  H   VAL A  88    -106.468 -23.565  67.675  1.00 92.94           H  
ATOM   1374  CA  VAL A  88    -106.646 -22.373  65.928  1.00 92.94           C  
ATOM   1375  HA  VAL A  88    -106.325 -22.520  64.897  1.00 92.94           H  
ATOM   1376  C   VAL A  88    -105.767 -21.266  66.519  1.00 92.94           C  
ATOM   1377  CB  VAL A  88    -108.126 -21.945  65.894  1.00 92.94           C  
ATOM   1378  HB  VAL A  88    -108.169 -20.937  65.480  1.00 92.94           H  
ATOM   1379  O   VAL A  88    -105.641 -21.180  67.743  1.00 92.94           O  
ATOM   1380  CG1 VAL A  88    -108.954 -22.870  64.996  1.00 92.94           C  
ATOM   1381 HG11 VAL A  88    -108.530 -22.870  63.992  1.00 92.94           H  
ATOM   1382 HG12 VAL A  88    -109.980 -22.505  64.941  1.00 92.94           H  
ATOM   1383 HG13 VAL A  88    -108.954 -23.887  65.387  1.00 92.94           H  
ATOM   1384  CG2 VAL A  88    -108.803 -21.917  67.266  1.00 92.94           C  
ATOM   1385 HG21 VAL A  88    -108.815 -22.913  67.708  1.00 92.94           H  
ATOM   1386 HG22 VAL A  88    -108.256 -21.238  67.919  1.00 92.94           H  
ATOM   1387 HG23 VAL A  88    -109.826 -21.556  67.163  1.00 92.94           H  
ATOM   1388  N   THR A  89    -105.159 -20.432  65.666  1.00 91.92           N  
ATOM   1389  H   THR A  89    -105.267 -20.603  64.677  1.00 91.92           H  
ATOM   1390  CA  THR A  89    -104.242 -19.348  66.070  1.00 91.92           C  
ATOM   1391  HA  THR A  89    -104.373 -19.177  67.138  1.00 91.92           H  
ATOM   1392  C   THR A  89    -104.531 -18.025  65.350  1.00 91.92           C  
ATOM   1393  CB  THR A  89    -102.769 -19.739  65.845  1.00 91.92           C  
ATOM   1394  HB  THR A  89    -102.625 -19.967  64.789  1.00 91.92           H  
ATOM   1395  O   THR A  89    -104.676 -17.988  64.125  1.00 91.92           O  
ATOM   1396  CG2 THR A  89    -101.768 -18.652  66.250  1.00 91.92           C  
ATOM   1397 HG21 THR A  89    -102.017 -18.242  67.229  1.00 91.92           H  
ATOM   1398 HG22 THR A  89    -101.785 -17.842  65.520  1.00 91.92           H  
ATOM   1399 HG23 THR A  89    -100.759 -19.064  66.275  1.00 91.92           H  
ATOM   1400  OG1 THR A  89    -102.431 -20.883  66.596  1.00 91.92           O  
ATOM   1401  HG1 THR A  89    -102.230 -20.584  67.486  1.00 91.92           H  
ATOM   1402  N   TRP A  90    -104.500 -16.934  66.118  1.00 88.99           N  
ATOM   1403  H   TRP A  90    -104.347 -17.067  67.108  1.00 88.99           H  
ATOM   1404  CA  TRP A  90    -104.541 -15.544  65.666  1.00 88.99           C  
ATOM   1405  HA  TRP A  90    -104.692 -15.510  64.587  1.00 88.99           H  
ATOM   1406  C   TRP A  90    -103.215 -14.861  66.012  1.00 88.99           C  
ATOM   1407  CB  TRP A  90    -105.693 -14.790  66.350  1.00 88.99           C  
ATOM   1408  HB2 TRP A  90    -105.510 -14.774  67.424  1.00 88.99           H  
ATOM   1409  HB3 TRP A  90    -105.665 -13.755  66.009  1.00 88.99           H  
ATOM   1410  O   TRP A  90    -102.800 -14.891  67.170  1.00 88.99           O  
ATOM   1411  CG  TRP A  90    -107.083 -15.310  66.133  1.00 88.99           C  
ATOM   1412  CD1 TRP A  90    -108.038 -14.699  65.397  1.00 88.99           C  
ATOM   1413  HD1 TRP A  90    -107.910 -13.761  64.877  1.00 88.99           H  
ATOM   1414  CD2 TRP A  90    -107.735 -16.476  66.725  1.00 88.99           C  
ATOM   1415  CE2 TRP A  90    -109.091 -16.512  66.280  1.00 88.99           C  
ATOM   1416  CE3 TRP A  90    -107.332 -17.482  67.630  1.00 88.99           C  
ATOM   1417  HE3 TRP A  90    -106.329 -17.458  68.028  1.00 88.99           H  
ATOM   1418  NE1 TRP A  90    -109.227 -15.393  65.485  1.00 88.99           N  
ATOM   1419  HE1 TRP A  90    -110.107 -15.005  65.176  1.00 88.99           H  
ATOM   1420  CH2 TRP A  90    -109.544 -18.508  67.575  1.00 88.99           C  
ATOM   1421  HH2 TRP A  90    -110.235 -19.260  67.926  1.00 88.99           H  
ATOM   1422  CZ2 TRP A  90    -109.986 -17.509  66.692  1.00 88.99           C  
ATOM   1423  HZ2 TRP A  90    -111.015 -17.469  66.366  1.00 88.99           H  
ATOM   1424  CZ3 TRP A  90    -108.220 -18.486  68.048  1.00 88.99           C  
ATOM   1425  HZ3 TRP A  90    -107.885 -19.226  68.761  1.00 88.99           H  
ATOM   1426  N   THR A  91    -102.551 -14.223  65.046  1.00 83.46           N  
ATOM   1427  H   THR A  91    -102.918 -14.211  64.105  1.00 83.46           H  
ATOM   1428  CA  THR A  91    -101.385 -13.362  65.342  1.00 83.46           C  
ATOM   1429  HA  THR A  91    -100.745 -13.838  66.085  1.00 83.46           H  
ATOM   1430  C   THR A  91    -101.807 -12.018  65.908  1.00 83.46           C  
ATOM   1431  CB  THR A  91    -100.552 -13.058  64.097  1.00 83.46           C  
ATOM   1432  HB  THR A  91     -99.861 -12.244  64.317  1.00 83.46           H  
ATOM   1433  O   THR A  91    -101.102 -11.458  66.737  1.00 83.46           O  
ATOM   1434  CG2 THR A  91     -99.731 -14.266  63.652  1.00 83.46           C  
ATOM   1435 HG21 THR A  91     -99.228 -14.045  62.711  1.00 83.46           H  
ATOM   1436 HG22 THR A  91    -100.372 -15.140  63.537  1.00 83.46           H  
ATOM   1437 HG23 THR A  91     -98.976 -14.482  64.408  1.00 83.46           H  
ATOM   1438  OG1 THR A  91    -101.420 -12.649  63.068  1.00 83.46           O  
ATOM   1439  HG1 THR A  91    -100.890 -12.223  62.390  1.00 83.46           H  
ATOM   1440  N   ILE A  92    -102.951 -11.512  65.445  1.00 83.21           N  
ATOM   1441  H   ILE A  92    -103.423 -12.029  64.717  1.00 83.21           H  
ATOM   1442  CA  ILE A  92    -103.524 -10.233  65.845  1.00 83.21           C  
ATOM   1443  HA  ILE A  92    -102.991  -9.853  66.717  1.00 83.21           H  
ATOM   1444  C   ILE A  92    -104.983 -10.487  66.249  1.00 83.21           C  
ATOM   1445  CB  ILE A  92    -103.356  -9.186  64.719  1.00 83.21           C  
ATOM   1446  HB  ILE A  92    -103.858  -9.546  63.821  1.00 83.21           H  
ATOM   1447  O   ILE A  92    -105.899 -10.285  65.444  1.00 83.21           O  
ATOM   1448  CG1 ILE A  92    -101.865  -8.950  64.379  1.00 83.21           C  
ATOM   1449 HG12 ILE A  92    -101.373  -8.458  65.219  1.00 83.21           H  
ATOM   1450 HG13 ILE A  92    -101.366  -9.905  64.213  1.00 83.21           H  
ATOM   1451  CG2 ILE A  92    -104.021  -7.877  65.170  1.00 83.21           C  
ATOM   1452 HG21 ILE A  92    -105.101  -7.937  65.034  1.00 83.21           H  
ATOM   1453 HG22 ILE A  92    -103.820  -7.720  66.230  1.00 83.21           H  
ATOM   1454 HG23 ILE A  92    -103.662  -7.021  64.598  1.00 83.21           H  
ATOM   1455  CD1 ILE A  92    -101.641  -8.124  63.105  1.00 83.21           C  
ATOM   1456 HD11 ILE A  92    -101.972  -7.094  63.239  1.00 83.21           H  
ATOM   1457 HD12 ILE A  92    -100.576  -8.111  62.873  1.00 83.21           H  
ATOM   1458 HD13 ILE A  92    -102.177  -8.576  62.271  1.00 83.21           H  
ATOM   1459  N   PRO A  93    -105.224 -11.007  67.464  1.00 85.87           N  
ATOM   1460  CA  PRO A  93    -106.578 -11.165  67.966  1.00 85.87           C  
ATOM   1461  HA  PRO A  93    -107.175 -11.735  67.255  1.00 85.87           H  
ATOM   1462  C   PRO A  93    -107.203  -9.783  68.159  1.00 85.87           C  
ATOM   1463  CB  PRO A  93    -106.462 -11.958  69.265  1.00 85.87           C  
ATOM   1464  HB2 PRO A  93    -106.557 -13.021  69.044  1.00 85.87           H  
ATOM   1465  HB3 PRO A  93    -107.207 -11.658  70.002  1.00 85.87           H  
ATOM   1466  O   PRO A  93    -106.571  -8.863  68.683  1.00 85.87           O  
ATOM   1467  CG  PRO A  93    -105.044 -11.663  69.743  1.00 85.87           C  
ATOM   1468  HG2 PRO A  93    -105.043 -10.790  70.396  1.00 85.87           H  
ATOM   1469  HG3 PRO A  93    -104.623 -12.536  70.241  1.00 85.87           H  
ATOM   1470  CD  PRO A  93    -104.246 -11.364  68.479  1.00 85.87           C  
ATOM   1471  HD2 PRO A  93    -103.704 -12.258  68.171  1.00 85.87           H  
ATOM   1472  HD3 PRO A  93    -103.547 -10.551  68.674  1.00 85.87           H  
ATOM   1473  N   LYS A  94    -108.448  -9.643  67.704  1.00 85.65           N  
ATOM   1474  H   LYS A  94    -108.903 -10.465  67.330  1.00 85.65           H  
ATOM   1475  CA  LYS A  94    -109.254  -8.428  67.861  1.00 85.65           C  
ATOM   1476  HA  LYS A  94    -108.601  -7.563  67.978  1.00 85.65           H  
ATOM   1477  C   LYS A  94    -110.104  -8.536  69.116  1.00 85.65           C  
ATOM   1478  CB  LYS A  94    -110.135  -8.208  66.626  1.00 85.65           C  
ATOM   1479  HB2 LYS A  94    -110.772  -9.080  66.481  1.00 85.65           H  
ATOM   1480  HB3 LYS A  94    -110.773  -7.341  66.800  1.00 85.65           H  
ATOM   1481  O   LYS A  94    -110.440  -9.639  69.539  1.00 85.65           O  
ATOM   1482  CG  LYS A  94    -109.305  -7.961  65.361  1.00 85.65           C  
ATOM   1483  HG2 LYS A  94    -108.680  -8.830  65.154  1.00 85.65           H  
ATOM   1484  HG3 LYS A  94    -108.667  -7.089  65.506  1.00 85.65           H  
ATOM   1485  CD  LYS A  94    -110.239  -7.725  64.172  1.00 85.65           C  
ATOM   1486  HD2 LYS A  94    -110.909  -8.579  64.076  1.00 85.65           H  
ATOM   1487  HD3 LYS A  94    -110.831  -6.827  64.352  1.00 85.65           H  
ATOM   1488  CE  LYS A  94    -109.423  -7.566  62.889  1.00 85.65           C  
ATOM   1489  HE2 LYS A  94    -108.784  -8.443  62.780  1.00 85.65           H  
ATOM   1490  HE3 LYS A  94    -108.778  -6.693  62.988  1.00 85.65           H  
ATOM   1491  NZ  LYS A  94    -110.315  -7.434  61.712  1.00 85.65           N  
ATOM   1492  HZ1 LYS A  94    -109.775  -7.358  60.861  1.00 85.65           H  
ATOM   1493  HZ2 LYS A  94    -110.911  -8.246  61.640  1.00 85.65           H  
ATOM   1494  HZ3 LYS A  94    -110.907  -6.621  61.806  1.00 85.65           H  
ATOM   1495  N   PHE A  95    -110.554  -7.406  69.651  1.00 86.41           N  
ATOM   1496  H   PHE A  95    -110.182  -6.530  69.310  1.00 86.41           H  
ATOM   1497  CA  PHE A  95    -111.469  -7.393  70.795  1.00 86.41           C  
ATOM   1498  HA  PHE A  95    -110.945  -7.790  71.664  1.00 86.41           H  
ATOM   1499  C   PHE A  95    -112.728  -8.258  70.574  1.00 86.41           C  
ATOM   1500  CB  PHE A  95    -111.851  -5.940  71.087  1.00 86.41           C  
ATOM   1501  HB2 PHE A  95    -112.393  -5.529  70.235  1.00 86.41           H  
ATOM   1502  HB3 PHE A  95    -110.941  -5.354  71.215  1.00 86.41           H  
ATOM   1503  O   PHE A  95    -113.212  -8.893  71.510  1.00 86.41           O  
ATOM   1504  CG  PHE A  95    -112.688  -5.799  72.339  1.00 86.41           C  
ATOM   1505  CD1 PHE A  95    -114.089  -5.689  72.262  1.00 86.41           C  
ATOM   1506  HD1 PHE A  95    -114.583  -5.700  71.302  1.00 86.41           H  
ATOM   1507  CD2 PHE A  95    -112.058  -5.849  73.593  1.00 86.41           C  
ATOM   1508  HD2 PHE A  95    -110.986  -5.969  73.651  1.00 86.41           H  
ATOM   1509  CE1 PHE A  95    -114.853  -5.621  73.441  1.00 86.41           C  
ATOM   1510  HE1 PHE A  95    -115.931  -5.570  73.385  1.00 86.41           H  
ATOM   1511  CE2 PHE A  95    -112.821  -5.790  74.771  1.00 86.41           C  
ATOM   1512  HE2 PHE A  95    -112.331  -5.877  75.729  1.00 86.41           H  
ATOM   1513  CZ  PHE A  95    -114.219  -5.673  74.695  1.00 86.41           C  
ATOM   1514  HZ  PHE A  95    -114.807  -5.657  75.601  1.00 86.41           H  
ATOM   1515  N   SER A  96    -113.223  -8.332  69.329  1.00 85.70           N  
ATOM   1516  H   SER A  96    -112.729  -7.845  68.595  1.00 85.70           H  
ATOM   1517  CA  SER A  96    -114.372  -9.156  68.912  1.00 85.70           C  
ATOM   1518  HA  SER A  96    -115.222  -8.918  69.552  1.00 85.70           H  
ATOM   1519  C   SER A  96    -114.153 -10.670  69.019  1.00 85.70           C  
ATOM   1520  CB  SER A  96    -114.747  -8.818  67.463  1.00 85.70           C  
ATOM   1521  HB2 SER A  96    -115.583  -9.440  67.142  1.00 85.70           H  
ATOM   1522  HB3 SER A  96    -115.057  -7.774  67.414  1.00 85.70           H  
ATOM   1523  O   SER A  96    -115.115 -11.421  68.905  1.00 85.70           O  
ATOM   1524  OG  SER A  96    -113.642  -9.012  66.593  1.00 85.70           O  
ATOM   1525  HG  SER A  96    -113.584  -9.948  66.391  1.00 85.70           H  
ATOM   1526  N   GLU A  97    -112.910 -11.112  69.222  1.00 87.18           N  
ATOM   1527  H   GLU A  97    -112.158 -10.442  69.295  1.00 87.18           H  
ATOM   1528  CA  GLU A  97    -112.556 -12.513  69.474  1.00 87.18           C  
ATOM   1529  HA  GLU A  97    -113.276 -13.162  68.975  1.00 87.18           H  
ATOM   1530  C   GLU A  97    -112.628 -12.862  70.971  1.00 87.18           C  
ATOM   1531  CB  GLU A  97    -111.155 -12.817  68.905  1.00 87.18           C  
ATOM   1532  HB2 GLU A  97    -110.921 -13.871  69.051  1.00 87.18           H  
ATOM   1533  HB3 GLU A  97    -110.421 -12.248  69.475  1.00 87.18           H  
ATOM   1534  O   GLU A  97    -112.297 -13.980  71.366  1.00 87.18           O  
ATOM   1535  CG  GLU A  97    -110.965 -12.479  67.417  1.00 87.18           C  
ATOM   1536  HG2 GLU A  97    -109.902 -12.581  67.195  1.00 87.18           H  
ATOM   1537  HG3 GLU A  97    -111.219 -11.434  67.240  1.00 87.18           H  
ATOM   1538  CD  GLU A  97    -111.752 -13.370  66.440  1.00 87.18           C  
ATOM   1539  OE1 GLU A  97    -111.445 -13.263  65.232  1.00 87.18           O  
ATOM   1540  OE2 GLU A  97    -112.628 -14.158  66.860  1.00 87.18           O  
ATOM   1541  N   SER A  98    -113.042 -11.921  71.826  1.00 91.16           N  
ATOM   1542  H   SER A  98    -113.298 -11.017  71.455  1.00 91.16           H  
ATOM   1543  CA  SER A  98    -113.394 -12.220  73.214  1.00 91.16           C  
ATOM   1544  HA  SER A  98    -112.610 -12.837  73.654  1.00 91.16           H  
ATOM   1545  C   SER A  98    -114.719 -12.963  73.287  1.00 91.16           C  
ATOM   1546  CB  SER A  98    -113.555 -10.959  74.060  1.00 91.16           C  
ATOM   1547  HB2 SER A  98    -113.764 -11.247  75.090  1.00 91.16           H  
ATOM   1548  HB3 SER A  98    -114.389 -10.366  73.685  1.00 91.16           H  
ATOM   1549  O   SER A  98    -115.673 -12.606  72.598  1.00 91.16           O  
ATOM   1550  OG  SER A  98    -112.385 -10.181  74.031  1.00 91.16           O  
ATOM   1551  HG  SER A  98    -112.444  -9.635  73.243  1.00 91.16           H  
ATOM   1552  N   GLY A  99    -114.808 -13.910  74.212  1.00 92.95           N  
ATOM   1553  H   GLY A  99    -113.990 -14.130  74.762  1.00 92.95           H  
ATOM   1554  CA  GLY A  99    -116.044 -14.626  74.487  1.00 92.95           C  
ATOM   1555  HA2 GLY A  99    -116.679 -14.628  73.601  1.00 92.95           H  
ATOM   1556  HA3 GLY A  99    -116.593 -14.122  75.282  1.00 92.95           H  
ATOM   1557  C   GLY A  99    -115.809 -16.068  74.895  1.00 92.95           C  
ATOM   1558  O   GLY A  99    -114.689 -16.503  75.195  1.00 92.95           O  
ATOM   1559  N   LYS A 100    -116.906 -16.817  74.940  1.00 96.37           N  
ATOM   1560  H   LYS A 100    -117.782 -16.354  74.745  1.00 96.37           H  
ATOM   1561  CA  LYS A 100    -116.900 -18.252  75.203  1.00 96.37           C  
ATOM   1562  HA  LYS A 100    -116.083 -18.477  75.889  1.00 96.37           H  
ATOM   1563  C   LYS A 100    -116.649 -19.009  73.914  1.00 96.37           C  
ATOM   1564  CB  LYS A 100    -118.200 -18.703  75.864  1.00 96.37           C  
ATOM   1565  HB2 LYS A 100    -119.038 -18.471  75.206  1.00 96.37           H  
ATOM   1566  HB3 LYS A 100    -118.168 -19.782  76.013  1.00 96.37           H  
ATOM   1567  O   LYS A 100    -117.410 -18.938  72.948  1.00 96.37           O  
ATOM   1568  CG  LYS A 100    -118.397 -18.015  77.216  1.00 96.37           C  
ATOM   1569  HG2 LYS A 100    -117.591 -18.294  77.893  1.00 96.37           H  
ATOM   1570  HG3 LYS A 100    -118.397 -16.933  77.083  1.00 96.37           H  
ATOM   1571  CD  LYS A 100    -119.738 -18.435  77.807  1.00 96.37           C  
ATOM   1572  HD2 LYS A 100    -119.717 -19.495  78.061  1.00 96.37           H  
ATOM   1573  HD3 LYS A 100    -120.516 -18.252  77.066  1.00 96.37           H  
ATOM   1574  CE  LYS A 100    -120.006 -17.586  79.046  1.00 96.37           C  
ATOM   1575  HE2 LYS A 100    -119.322 -17.883  79.841  1.00 96.37           H  
ATOM   1576  HE3 LYS A 100    -119.797 -16.548  78.787  1.00 96.37           H  
ATOM   1577  NZ  LYS A 100    -121.419 -17.720  79.456  1.00 96.37           N  
ATOM   1578  HZ1 LYS A 100    -121.618 -17.119  80.244  1.00 96.37           H  
ATOM   1579  HZ2 LYS A 100    -121.996 -17.429  78.680  1.00 96.37           H  
ATOM   1580  HZ3 LYS A 100    -121.638 -18.680  79.680  1.00 96.37           H  
ATOM   1581  N   TYR A 101    -115.593 -19.796  73.948  1.00 94.68           N  
ATOM   1582  H   TYR A 101    -115.026 -19.791  74.783  1.00 94.68           H  
ATOM   1583  CA  TYR A 101    -115.291 -20.792  72.949  1.00 94.68           C  
ATOM   1584  HA  TYR A 101    -115.842 -20.564  72.037  1.00 94.68           H  
ATOM   1585  C   TYR A 101    -115.732 -22.150  73.467  1.00 94.68           C  
ATOM   1586  CB  TYR A 101    -113.805 -20.765  72.610  1.00 94.68           C  
ATOM   1587  HB2 TYR A 101    -113.218 -20.862  73.524  1.00 94.68           H  
ATOM   1588  HB3 TYR A 101    -113.594 -21.619  71.967  1.00 94.68           H  
ATOM   1589  O   TYR A 101    -115.518 -22.492  74.629  1.00 94.68           O  
ATOM   1590  CG  TYR A 101    -113.372 -19.521  71.882  1.00 94.68           C  
ATOM   1591  CD1 TYR A 101    -113.141 -19.577  70.496  1.00 94.68           C  
ATOM   1592  HD1 TYR A 101    -113.274 -20.499  69.950  1.00 94.68           H  
ATOM   1593  CD2 TYR A 101    -113.192 -18.316  72.589  1.00 94.68           C  
ATOM   1594  HD2 TYR A 101    -113.373 -18.267  73.652  1.00 94.68           H  
ATOM   1595  CE1 TYR A 101    -112.699 -18.424  69.827  1.00 94.68           C  
ATOM   1596  HE1 TYR A 101    -112.445 -18.427  68.777  1.00 94.68           H  
ATOM   1597  CE2 TYR A 101    -112.808 -17.152  71.902  1.00 94.68           C  
ATOM   1598  HE2 TYR A 101    -112.715 -16.211  72.423  1.00 94.68           H  
ATOM   1599  OH  TYR A 101    -112.166 -16.120  69.829  1.00 94.68           O  
ATOM   1600  HH  TYR A 101    -112.190 -15.329  70.372  1.00 94.68           H  
ATOM   1601  CZ  TYR A 101    -112.555 -17.211  70.518  1.00 94.68           C  
ATOM   1602  N   PHE A 102    -116.295 -22.948  72.578  1.00 96.37           N  
ATOM   1603  H   PHE A 102    -116.419 -22.592  71.641  1.00 96.37           H  
ATOM   1604  CA  PHE A 102    -116.734 -24.301  72.836  1.00 96.37           C  
ATOM   1605  HA  PHE A 102    -116.548 -24.562  73.878  1.00 96.37           H  
ATOM   1606  C   PHE A 102    -115.946 -25.233  71.942  1.00 96.37           C  
ATOM   1607  CB  PHE A 102    -118.236 -24.420  72.575  1.00 96.37           C  
ATOM   1608  HB2 PHE A 102    -118.536 -25.458  72.722  1.00 96.37           H  
ATOM   1609  HB3 PHE A 102    -118.442 -24.161  71.537  1.00 96.37           H  
ATOM   1610  O   PHE A 102    -115.886 -25.032  70.728  1.00 96.37           O  
ATOM   1611  CG  PHE A 102    -119.068 -23.535  73.475  1.00 96.37           C  
ATOM   1612  CD1 PHE A 102    -119.616 -24.052  74.663  1.00 96.37           C  
ATOM   1613  HD1 PHE A 102    -119.442 -25.083  74.933  1.00 96.37           H  
ATOM   1614  CD2 PHE A 102    -119.274 -22.184  73.144  1.00 96.37           C  
ATOM   1615  HD2 PHE A 102    -118.814 -21.756  72.265  1.00 96.37           H  
ATOM   1616  CE1 PHE A 102    -120.391 -23.229  75.499  1.00 96.37           C  
ATOM   1617  HE1 PHE A 102    -120.820 -23.634  76.404  1.00 96.37           H  
ATOM   1618  CE2 PHE A 102    -120.056 -21.370  73.974  1.00 96.37           C  
ATOM   1619  HE2 PHE A 102    -120.227 -20.337  73.710  1.00 96.37           H  
ATOM   1620  CZ  PHE A 102    -120.618 -21.888  75.149  1.00 96.37           C  
ATOM   1621  HZ  PHE A 102    -121.223 -21.252  75.778  1.00 96.37           H  
ATOM   1622  N   CYS A 103    -115.380 -26.272  72.532  1.00 96.01           N  
ATOM   1623  H   CYS A 103    -115.509 -26.389  73.527  1.00 96.01           H  
ATOM   1624  CA  CYS A 103    -114.980 -27.428  71.765  1.00 96.01           C  
ATOM   1625  HA  CYS A 103    -114.881 -27.150  70.716  1.00 96.01           H  
ATOM   1626  C   CYS A 103    -116.046 -28.511  71.875  1.00 96.01           C  
ATOM   1627  CB  CYS A 103    -113.628 -27.944  72.209  1.00 96.01           C  
ATOM   1628  HB2 CYS A 103    -113.682 -28.305  73.236  1.00 96.01           H  
ATOM   1629  HB3 CYS A 103    -112.887 -27.148  72.130  1.00 96.01           H  
ATOM   1630  O   CYS A 103    -116.471 -28.829  72.983  1.00 96.01           O  
ATOM   1631  SG  CYS A 103    -113.208 -29.299  71.094  1.00 96.01           S  
ATOM   1632  N   GLY A 104    -116.441 -29.092  70.744  1.00 95.75           N  
ATOM   1633  H   GLY A 104    -116.016 -28.787  69.880  1.00 95.75           H  
ATOM   1634  CA  GLY A 104    -117.300 -30.271  70.697  1.00 95.75           C  
ATOM   1635  HA2 GLY A 104    -117.529 -30.602  71.710  1.00 95.75           H  
ATOM   1636  HA3 GLY A 104    -118.244 -30.023  70.211  1.00 95.75           H  
ATOM   1637  C   GLY A 104    -116.646 -31.420  69.935  1.00 95.75           C  
ATOM   1638  O   GLY A 104    -115.895 -31.186  68.987  1.00 95.75           O  
ATOM   1639  N   ALA A 105    -116.947 -32.657  70.328  1.00 92.88           N  
ATOM   1640  H   ALA A 105    -117.539 -32.767  71.139  1.00 92.88           H  
ATOM   1641  CA  ALA A 105    -116.533 -33.868  69.627  1.00 92.88           C  
ATOM   1642  HA  ALA A 105    -116.247 -33.592  68.612  1.00 92.88           H  
ATOM   1643  C   ALA A 105    -117.688 -34.877  69.538  1.00 92.88           C  
ATOM   1644  CB  ALA A 105    -115.305 -34.467  70.324  1.00 92.88           C  
ATOM   1645  HB1 ALA A 105    -115.574 -34.797  71.327  1.00 92.88           H  
ATOM   1646  HB2 ALA A 105    -114.942 -35.321  69.752  1.00 92.88           H  
ATOM   1647  HB3 ALA A 105    -114.517 -33.716  70.391  1.00 92.88           H  
ATOM   1648  O   ALA A 105    -118.312 -35.185  70.554  1.00 92.88           O  
ATOM   1649  N   HIS A 106    -117.946 -35.408  68.340  1.00 91.74           N  
ATOM   1650  H   HIS A 106    -117.335 -35.161  67.575  1.00 91.74           H  
ATOM   1651  CA  HIS A 106    -118.826 -36.565  68.144  1.00 91.74           C  
ATOM   1652  HA  HIS A 106    -119.568 -36.605  68.941  1.00 91.74           H  
ATOM   1653  C   HIS A 106    -117.993 -37.833  68.203  1.00 91.74           C  
ATOM   1654  CB  HIS A 106    -119.568 -36.501  66.807  1.00 91.74           C  
ATOM   1655  HB2 HIS A 106    -120.041 -37.466  66.623  1.00 91.74           H  
ATOM   1656  HB3 HIS A 106    -118.857 -36.323  66.001  1.00 91.74           H  
ATOM   1657  O   HIS A 106    -116.960 -37.932  67.535  1.00 91.74           O  
ATOM   1658  CG  HIS A 106    -120.637 -35.450  66.791  1.00 91.74           C  
ATOM   1659  CD2 HIS A 106    -121.971 -35.643  67.026  1.00 91.74           C  
ATOM   1660  HD2 HIS A 106    -122.448 -36.586  67.247  1.00 91.74           H  
ATOM   1661  ND1 HIS A 106    -120.446 -34.109  66.567  1.00 91.74           N  
ATOM   1662  HD1 HIS A 106    -119.569 -33.682  66.303  1.00 91.74           H  
ATOM   1663  CE1 HIS A 106    -121.640 -33.502  66.666  1.00 91.74           C  
ATOM   1664  HE1 HIS A 106    -121.818 -32.447  66.516  1.00 91.74           H  
ATOM   1665  NE2 HIS A 106    -122.599 -34.396  66.948  1.00 91.74           N  
ATOM   1666  N   VAL A 107    -118.429 -38.794  69.006  1.00 87.45           N  
ATOM   1667  H   VAL A 107    -119.292 -38.663  69.514  1.00 87.45           H  
ATOM   1668  CA  VAL A 107    -117.638 -39.974  69.325  1.00 87.45           C  
ATOM   1669  HA  VAL A 107    -116.866 -40.106  68.567  1.00 87.45           H  
ATOM   1670  C   VAL A 107    -118.533 -41.205  69.304  1.00 87.45           C  
ATOM   1671  CB  VAL A 107    -116.951 -39.803  70.695  1.00 87.45           C  
ATOM   1672  HB  VAL A 107    -117.686 -39.914  71.493  1.00 87.45           H  
ATOM   1673  O   VAL A 107    -119.530 -41.250  70.011  1.00 87.45           O  
ATOM   1674  CG1 VAL A 107    -115.867 -40.862  70.861  1.00 87.45           C  
ATOM   1675 HG11 VAL A 107    -115.489 -40.822  71.883  1.00 87.45           H  
ATOM   1676 HG12 VAL A 107    -116.291 -41.844  70.651  1.00 87.45           H  
ATOM   1677 HG13 VAL A 107    -115.047 -40.672  70.168  1.00 87.45           H  
ATOM   1678  CG2 VAL A 107    -116.255 -38.444  70.866  1.00 87.45           C  
ATOM   1679 HG21 VAL A 107    -117.000 -37.651  70.935  1.00 87.45           H  
ATOM   1680 HG22 VAL A 107    -115.594 -38.248  70.021  1.00 87.45           H  
ATOM   1681 HG23 VAL A 107    -115.678 -38.439  71.791  1.00 87.45           H  
ATOM   1682  N   ASP A 108    -118.163 -42.232  68.547  1.00 84.81           N  
ATOM   1683  H   ASP A 108    -117.314 -42.156  68.005  1.00 84.81           H  
ATOM   1684  CA  ASP A 108    -118.805 -43.542  68.669  1.00 84.81           C  
ATOM   1685  HA  ASP A 108    -119.876 -43.418  68.828  1.00 84.81           H  
ATOM   1686  C   ASP A 108    -118.205 -44.256  69.873  1.00 84.81           C  
ATOM   1687  CB  ASP A 108    -118.608 -44.390  67.409  1.00 84.81           C  
ATOM   1688  HB2 ASP A 108    -117.547 -44.411  67.160  1.00 84.81           H  
ATOM   1689  HB3 ASP A 108    -118.928 -45.410  67.620  1.00 84.81           H  
ATOM   1690  O   ASP A 108    -116.990 -44.452  69.940  1.00 84.81           O  
ATOM   1691  CG  ASP A 108    -119.397 -43.888  66.207  1.00 84.81           C  
ATOM   1692  OD1 ASP A 108    -120.558 -43.481  66.404  1.00 84.81           O  
ATOM   1693  OD2 ASP A 108    -118.824 -43.949  65.094  1.00 84.81           O  
ATOM   1694  N   ASN A 109    -119.031 -44.631  70.843  1.00 77.36           N  
ATOM   1695  H   ASN A 109    -120.016 -44.426  70.750  1.00 77.36           H  
ATOM   1696  CA  ASN A 109    -118.569 -45.415  71.978  1.00 77.36           C  
ATOM   1697  HA  ASN A 109    -117.589 -45.033  72.262  1.00 77.36           H  
ATOM   1698  C   ASN A 109    -118.361 -46.893  71.602  1.00 77.36           C  
ATOM   1699  CB  ASN A 109    -119.504 -45.160  73.168  1.00 77.36           C  
ATOM   1700  HB2 ASN A 109    -118.998 -45.449  74.090  1.00 77.36           H  
ATOM   1701  HB3 ASN A 109    -119.695 -44.089  73.233  1.00 77.36           H  
ATOM   1702  O   ASN A 109    -118.715 -47.342  70.513  1.00 77.36           O  
ATOM   1703  CG  ASN A 109    -120.842 -45.875  73.142  1.00 77.36           C  
ATOM   1704  ND2 ASN A 109    -121.668 -45.545  74.101  1.00 77.36           N  
ATOM   1705 HD21 ASN A 109    -121.415 -44.780  74.710  1.00 77.36           H  
ATOM   1706 HD22 ASN A 109    -122.470 -46.138  74.261  1.00 77.36           H  
ATOM   1707  OD1 ASN A 109    -121.121 -46.784  72.370  1.00 77.36           O  
ATOM   1708  N   ALA A 110    -117.826 -47.685  72.532  1.00 71.73           N  
ATOM   1709  H   ALA A 110    -117.500 -47.262  73.389  1.00 71.73           H  
ATOM   1710  CA  ALA A 110    -117.522 -49.097  72.287  1.00 71.73           C  
ATOM   1711  HA  ALA A 110    -116.837 -49.152  71.441  1.00 71.73           H  
ATOM   1712  C   ALA A 110    -118.747 -49.972  71.929  1.00 71.73           C  
ATOM   1713  CB  ALA A 110    -116.801 -49.637  73.526  1.00 71.73           C  
ATOM   1714  HB1 ALA A 110    -116.493 -50.668  73.347  1.00 71.73           H  
ATOM   1715  HB2 ALA A 110    -115.914 -49.032  73.711  1.00 71.73           H  
ATOM   1716  HB3 ALA A 110    -117.461 -49.602  74.392  1.00 71.73           H  
ATOM   1717  O   ALA A 110    -118.571 -51.066  71.402  1.00 71.73           O  
ATOM   1718  N   GLN A 111    -119.980 -49.524  72.211  1.00 74.81           N  
ATOM   1719  H   GLN A 111    -120.080 -48.576  72.544  1.00 74.81           H  
ATOM   1720  CA  GLN A 111    -121.213 -50.214  71.799  1.00 74.81           C  
ATOM   1721  HA  GLN A 111    -120.990 -51.270  71.647  1.00 74.81           H  
ATOM   1722  C   GLN A 111    -121.765 -49.711  70.452  1.00 74.81           C  
ATOM   1723  CB  GLN A 111    -122.286 -50.121  72.899  1.00 74.81           C  
ATOM   1724  HB2 GLN A 111    -122.584 -49.081  73.034  1.00 74.81           H  
ATOM   1725  HB3 GLN A 111    -123.169 -50.660  72.553  1.00 74.81           H  
ATOM   1726  O   GLN A 111    -122.871 -50.094  70.072  1.00 74.81           O  
ATOM   1727  CG  GLN A 111    -121.863 -50.766  74.233  1.00 74.81           C  
ATOM   1728  HG2 GLN A 111    -122.677 -51.406  74.574  1.00 74.81           H  
ATOM   1729  HG3 GLN A 111    -120.997 -51.408  74.075  1.00 74.81           H  
ATOM   1730  CD  GLN A 111    -121.559 -49.782  75.360  1.00 74.81           C  
ATOM   1731  NE2 GLN A 111    -121.030 -50.257  76.465  1.00 74.81           N  
ATOM   1732 HE21 GLN A 111    -120.806 -51.239  76.540  1.00 74.81           H  
ATOM   1733 HE22 GLN A 111    -120.892 -49.570  77.193  1.00 74.81           H  
ATOM   1734  OE1 GLN A 111    -121.825 -48.594  75.325  1.00 74.81           O  
ATOM   1735  N   GLY A 112    -121.035 -48.835  69.751  1.00 71.65           N  
ATOM   1736  H   GLY A 112    -120.144 -48.535  70.119  1.00 71.65           H  
ATOM   1737  CA  GLY A 112    -121.474 -48.206  68.505  1.00 71.65           C  
ATOM   1738  HA2 GLY A 112    -120.619 -47.708  68.047  1.00 71.65           H  
ATOM   1739  HA3 GLY A 112    -121.840 -48.969  67.818  1.00 71.65           H  
ATOM   1740  C   GLY A 112    -122.575 -47.159  68.693  1.00 71.65           C  
ATOM   1741  O   GLY A 112    -123.273 -46.832  67.737  1.00 71.65           O  
ATOM   1742  N   ARG A 113    -122.785 -46.652  69.918  1.00 81.59           N  
ATOM   1743  H   ARG A 113    -122.130 -46.897  70.647  1.00 81.59           H  
ATOM   1744  CA  ARG A 113    -123.704 -45.534  70.165  1.00 81.59           C  
ATOM   1745  HA  ARG A 113    -124.466 -45.529  69.386  1.00 81.59           H  
ATOM   1746  C   ARG A 113    -122.950 -44.214  70.057  1.00 81.59           C  
ATOM   1747  CB  ARG A 113    -124.401 -45.655  71.526  1.00 81.59           C  
ATOM   1748  HB2 ARG A 113    -123.651 -45.760  72.309  1.00 81.59           H  
ATOM   1749  HB3 ARG A 113    -124.955 -44.734  71.710  1.00 81.59           H  
ATOM   1750  O   ARG A 113    -121.872 -44.070  70.629  1.00 81.59           O  
ATOM   1751  CG  ARG A 113    -125.377 -46.835  71.588  1.00 81.59           C  
ATOM   1752  HG2 ARG A 113    -126.109 -46.741  70.786  1.00 81.59           H  
ATOM   1753  HG3 ARG A 113    -124.830 -47.770  71.468  1.00 81.59           H  
ATOM   1754  CD  ARG A 113    -126.096 -46.830  72.941  1.00 81.59           C  
ATOM   1755  HD2 ARG A 113    -125.350 -46.923  73.730  1.00 81.59           H  
ATOM   1756  HD3 ARG A 113    -126.613 -45.876  73.055  1.00 81.59           H  
ATOM   1757  NE  ARG A 113    -127.066 -47.936  73.043  1.00 81.59           N  
ATOM   1758  HE  ARG A 113    -127.098 -48.573  72.260  1.00 81.59           H  
ATOM   1759  NH1 ARG A 113    -127.873 -47.423  75.129  1.00 81.59           N  
ATOM   1760 HH11 ARG A 113    -128.488 -47.617  75.907  1.00 81.59           H  
ATOM   1761 HH12 ARG A 113    -127.261 -46.619  75.147  1.00 81.59           H  
ATOM   1762  NH2 ARG A 113    -128.691 -49.188  74.032  1.00 81.59           N  
ATOM   1763 HH21 ARG A 113    -129.318 -49.359  74.806  1.00 81.59           H  
ATOM   1764 HH22 ARG A 113    -128.733 -49.773  73.211  1.00 81.59           H  
ATOM   1765  CZ  ARG A 113    -127.869 -48.177  74.064  1.00 81.59           C  
ATOM   1766  N   ASN A 114    -123.574 -43.251  69.387  1.00 82.10           N  
ATOM   1767  H   ASN A 114    -124.429 -43.478  68.899  1.00 82.10           H  
ATOM   1768  CA  ASN A 114    -123.089 -41.880  69.323  1.00 82.10           C  
ATOM   1769  HA  ASN A 114    -122.051 -41.889  68.991  1.00 82.10           H  
ATOM   1770  C   ASN A 114    -123.131 -41.225  70.712  1.00 82.10           C  
ATOM   1771  CB  ASN A 114    -123.928 -41.084  68.306  1.00 82.10           C  
ATOM   1772  HB2 ASN A 114    -124.973 -41.390  68.345  1.00 82.10           H  
ATOM   1773  HB3 ASN A 114    -123.880 -40.025  68.563  1.00 82.10           H  
ATOM   1774  O   ASN A 114    -124.187 -41.131  71.340  1.00 82.10           O  
ATOM   1775  CG  ASN A 114    -123.381 -41.200  66.898  1.00 82.10           C  
ATOM   1776  ND2 ASN A 114    -124.190 -41.529  65.919  1.00 82.10           N  
ATOM   1777 HD21 ASN A 114    -123.715 -41.669  65.039  1.00 82.10           H  
ATOM   1778 HD22 ASN A 114    -125.156 -41.771  66.083  1.00 82.10           H  
ATOM   1779  OD1 ASN A 114    -122.229 -40.925  66.646  1.00 82.10           O  
ATOM   1780  N   GLU A 115    -121.981 -40.734  71.153  1.00 86.91           N  
ATOM   1781  H   GLU A 115    -121.161 -40.893  70.585  1.00 86.91           H  
ATOM   1782  CA  GLU A 115    -121.792 -39.845  72.290  1.00 86.91           C  
ATOM   1783  HA  GLU A 115    -122.747 -39.695  72.795  1.00 86.91           H  
ATOM   1784  C   GLU A 115    -121.306 -38.479  71.807  1.00 86.91           C  
ATOM   1785  CB  GLU A 115    -120.797 -40.434  73.303  1.00 86.91           C  
ATOM   1786  HB2 GLU A 115    -119.917 -40.809  72.781  1.00 86.91           H  
ATOM   1787  HB3 GLU A 115    -120.483 -39.639  73.979  1.00 86.91           H  
ATOM   1788  O   GLU A 115    -120.646 -38.339  70.775  1.00 86.91           O  
ATOM   1789  CG  GLU A 115    -121.424 -41.553  74.144  1.00 86.91           C  
ATOM   1790  HG2 GLU A 115    -121.774 -42.342  73.478  1.00 86.91           H  
ATOM   1791  HG3 GLU A 115    -122.288 -41.151  74.673  1.00 86.91           H  
ATOM   1792  CD  GLU A 115    -120.450 -42.157  75.168  1.00 86.91           C  
ATOM   1793  OE1 GLU A 115    -120.746 -43.291  75.623  1.00 86.91           O  
ATOM   1794  OE2 GLU A 115    -119.414 -41.518  75.485  1.00 86.91           O  
ATOM   1795  N   TYR A 116    -121.630 -37.457  72.588  1.00 89.74           N  
ATOM   1796  H   TYR A 116    -122.130 -37.631  73.447  1.00 89.74           H  
ATOM   1797  CA  TYR A 116    -121.235 -36.088  72.315  1.00 89.74           C  
ATOM   1798  HA  TYR A 116    -120.545 -36.054  71.472  1.00 89.74           H  
ATOM   1799  C   TYR A 116    -120.511 -35.527  73.536  1.00 89.74           C  
ATOM   1800  CB  TYR A 116    -122.480 -35.295  71.922  1.00 89.74           C  
ATOM   1801  HB2 TYR A 116    -123.243 -35.413  72.692  1.00 89.74           H  
ATOM   1802  HB3 TYR A 116    -122.881 -35.702  70.994  1.00 89.74           H  
ATOM   1803  O   TYR A 116    -121.046 -35.545  74.647  1.00 89.74           O  
ATOM   1804  CG  TYR A 116    -122.191 -33.829  71.732  1.00 89.74           C  
ATOM   1805  CD1 TYR A 116    -122.391 -32.956  72.813  1.00 89.74           C  
ATOM   1806  HD1 TYR A 116    -122.770 -33.333  73.752  1.00 89.74           H  
ATOM   1807  CD2 TYR A 116    -121.680 -33.352  70.509  1.00 89.74           C  
ATOM   1808  HD2 TYR A 116    -121.529 -34.032  69.683  1.00 89.74           H  
ATOM   1809  CE1 TYR A 116    -122.082 -31.600  72.677  1.00 89.74           C  
ATOM   1810  HE1 TYR A 116    -122.243 -30.922  73.502  1.00 89.74           H  
ATOM   1811  CE2 TYR A 116    -121.363 -31.987  70.372  1.00 89.74           C  
ATOM   1812  HE2 TYR A 116    -120.973 -31.609  69.438  1.00 89.74           H  
ATOM   1813  OH  TYR A 116    -121.251 -29.804  71.412  1.00 89.74           O  
ATOM   1814  HH  TYR A 116    -121.004 -29.528  70.527  1.00 89.74           H  
ATOM   1815  CZ  TYR A 116    -121.557 -31.118  71.469  1.00 89.74           C  
ATOM   1816  N   TRP A 117    -119.284 -35.050  73.335  1.00 90.88           N  
ATOM   1817  H   TRP A 117    -118.916 -35.066  72.394  1.00 90.88           H  
ATOM   1818  CA  TRP A 117    -118.481 -34.410  74.375  1.00 90.88           C  
ATOM   1819  HA  TRP A 117    -118.979 -34.512  75.339  1.00 90.88           H  
ATOM   1820  C   TRP A 117    -118.351 -32.923  74.078  1.00 90.88           C  
ATOM   1821  CB  TRP A 117    -117.102 -35.071  74.486  1.00 90.88           C  
ATOM   1822  HB2 TRP A 117    -116.568 -34.909  73.549  1.00 90.88           H  
ATOM   1823  HB3 TRP A 117    -116.547 -34.561  75.273  1.00 90.88           H  
ATOM   1824  O   TRP A 117    -118.137 -32.544  72.927  1.00 90.88           O  
ATOM   1825  CG  TRP A 117    -117.068 -36.542  74.788  1.00 90.88           C  
ATOM   1826  CD1 TRP A 117    -118.079 -37.290  75.297  1.00 90.88           C  
ATOM   1827  HD1 TRP A 117    -119.059 -36.917  75.557  1.00 90.88           H  
ATOM   1828  CD2 TRP A 117    -115.967 -37.475  74.565  1.00 90.88           C  
ATOM   1829  CE2 TRP A 117    -116.405 -38.783  74.932  1.00 90.88           C  
ATOM   1830  CE3 TRP A 117    -114.652 -37.353  74.056  1.00 90.88           C  
ATOM   1831  HE3 TRP A 117    -114.305 -36.380  73.742  1.00 90.88           H  
ATOM   1832  NE1 TRP A 117    -117.700 -38.617  75.365  1.00 90.88           N  
ATOM   1833  HE1 TRP A 117    -118.330 -39.374  75.589  1.00 90.88           H  
ATOM   1834  CH2 TRP A 117    -114.313 -39.768  74.226  1.00 90.88           C  
ATOM   1835  HH2 TRP A 117    -113.724 -40.647  74.011  1.00 90.88           H  
ATOM   1836  CZ2 TRP A 117    -115.597 -39.915  74.775  1.00 90.88           C  
ATOM   1837  HZ2 TRP A 117    -116.001 -40.887  75.018  1.00 90.88           H  
ATOM   1838  CZ3 TRP A 117    -113.835 -38.489  73.882  1.00 90.88           C  
ATOM   1839  HZ3 TRP A 117    -112.864 -38.381  73.421  1.00 90.88           H  
ATOM   1840  N   ASN A 118    -118.428 -32.091  75.116  1.00 94.07           N  
ATOM   1841  H   ASN A 118    -118.573 -32.450  76.049  1.00 94.07           H  
ATOM   1842  CA  ASN A 118    -118.185 -30.661  75.006  1.00 94.07           C  
ATOM   1843  HA  ASN A 118    -117.614 -30.502  74.092  1.00 94.07           H  
ATOM   1844  C   ASN A 118    -117.307 -30.139  76.149  1.00 94.07           C  
ATOM   1845  CB  ASN A 118    -119.512 -29.897  74.845  1.00 94.07           C  
ATOM   1846  HB2 ASN A 118    -119.287 -28.855  74.619  1.00 94.07           H  
ATOM   1847  HB3 ASN A 118    -120.037 -30.310  73.984  1.00 94.07           H  
ATOM   1848  O   ASN A 118    -117.272 -30.709  77.233  1.00 94.07           O  
ATOM   1849  CG  ASN A 118    -120.441 -29.915  76.052  1.00 94.07           C  
ATOM   1850  ND2 ASN A 118    -121.702 -29.616  75.856  1.00 94.07           N  
ATOM   1851 HD21 ASN A 118    -122.031 -29.357  74.937  1.00 94.07           H  
ATOM   1852 HD22 ASN A 118    -122.285 -29.635  76.681  1.00 94.07           H  
ATOM   1853  OD1 ASN A 118    -120.084 -30.162  77.185  1.00 94.07           O  
ATOM   1854  N   GLU A 119    -116.581 -29.063  75.869  1.00 96.11           N  
ATOM   1855  H   GLU A 119    -116.624 -28.698  74.928  1.00 96.11           H  
ATOM   1856  CA  GLU A 119    -115.821 -28.278  76.840  1.00 96.11           C  
ATOM   1857  HA  GLU A 119    -116.285 -28.377  77.822  1.00 96.11           H  
ATOM   1858  C   GLU A 119    -115.878 -26.799  76.460  1.00 96.11           C  
ATOM   1859  CB  GLU A 119    -114.354 -28.745  76.909  1.00 96.11           C  
ATOM   1860  HB2 GLU A 119    -114.022 -29.049  75.917  1.00 96.11           H  
ATOM   1861  HB3 GLU A 119    -113.721 -27.911  77.213  1.00 96.11           H  
ATOM   1862  O   GLU A 119    -116.044 -26.462  75.285  1.00 96.11           O  
ATOM   1863  CG  GLU A 119    -114.116 -29.897  77.898  1.00 96.11           C  
ATOM   1864  HG2 GLU A 119    -114.682 -30.772  77.578  1.00 96.11           H  
ATOM   1865  HG3 GLU A 119    -113.058 -30.155  77.843  1.00 96.11           H  
ATOM   1866  CD  GLU A 119    -114.459 -29.547  79.359  1.00 96.11           C  
ATOM   1867  OE1 GLU A 119    -114.441 -30.479  80.197  1.00 96.11           O  
ATOM   1868  OE2 GLU A 119    -114.666 -28.342  79.644  1.00 96.11           O  
ATOM   1869  N   MET A 120    -115.725 -25.910  77.441  1.00 96.58           N  
ATOM   1870  H   MET A 120    -115.503 -26.251  78.365  1.00 96.58           H  
ATOM   1871  CA  MET A 120    -115.831 -24.463  77.234  1.00 96.58           C  
ATOM   1872  HA  MET A 120    -115.778 -24.269  76.163  1.00 96.58           H  
ATOM   1873  C   MET A 120    -114.667 -23.709  77.878  1.00 96.58           C  
ATOM   1874  CB  MET A 120    -117.210 -23.975  77.707  1.00 96.58           C  
ATOM   1875  HB2 MET A 120    -117.962 -24.514  77.131  1.00 96.58           H  
ATOM   1876  HB3 MET A 120    -117.346 -24.237  78.756  1.00 96.58           H  
ATOM   1877  O   MET A 120    -114.265 -23.990  79.005  1.00 96.58           O  
ATOM   1878  CG  MET A 120    -117.460 -22.469  77.511  1.00 96.58           C  
ATOM   1879  HG2 MET A 120    -116.974 -22.142  76.591  1.00 96.58           H  
ATOM   1880  HG3 MET A 120    -118.531 -22.320  77.370  1.00 96.58           H  
ATOM   1881  SD  MET A 120    -116.946 -21.377  78.870  1.00 96.58           S  
ATOM   1882  CE  MET A 120    -118.184 -21.835  80.115  1.00 96.58           C  
ATOM   1883  HE1 MET A 120    -118.064 -21.197  80.991  1.00 96.58           H  
ATOM   1884  HE2 MET A 120    -119.186 -21.708  79.706  1.00 96.58           H  
ATOM   1885  HE3 MET A 120    -118.043 -22.874  80.413  1.00 96.58           H  
ATOM   1886  N   LEU A 121    -114.143 -22.718  77.158  1.00 94.20           N  
ATOM   1887  H   LEU A 121    -114.555 -22.530  76.255  1.00 94.20           H  
ATOM   1888  CA  LEU A 121    -113.109 -21.797  77.618  1.00 94.20           C  
ATOM   1889  HA  LEU A 121    -112.972 -21.921  78.692  1.00 94.20           H  
ATOM   1890  C   LEU A 121    -113.559 -20.364  77.339  1.00 94.20           C  
ATOM   1891  CB  LEU A 121    -111.791 -22.124  76.897  1.00 94.20           C  
ATOM   1892  HB2 LEU A 121    -111.536 -23.169  77.074  1.00 94.20           H  
ATOM   1893  HB3 LEU A 121    -111.956 -22.000  75.827  1.00 94.20           H  
ATOM   1894  O   LEU A 121    -114.046 -20.064  76.256  1.00 94.20           O  
ATOM   1895  CG  LEU A 121    -110.600 -21.240  77.313  1.00 94.20           C  
ATOM   1896  HG  LEU A 121    -110.875 -20.186  77.265  1.00 94.20           H  
ATOM   1897  CD1 LEU A 121    -110.100 -21.561  78.724  1.00 94.20           C  
ATOM   1898 HD11 LEU A 121    -110.891 -21.368  79.448  1.00 94.20           H  
ATOM   1899 HD12 LEU A 121    -109.244 -20.926  78.955  1.00 94.20           H  
ATOM   1900 HD13 LEU A 121    -109.808 -22.610  78.778  1.00 94.20           H  
ATOM   1901  CD2 LEU A 121    -109.455 -21.468  76.336  1.00 94.20           C  
ATOM   1902 HD21 LEU A 121    -109.212 -22.529  76.283  1.00 94.20           H  
ATOM   1903 HD22 LEU A 121    -109.772 -21.121  75.352  1.00 94.20           H  
ATOM   1904 HD23 LEU A 121    -108.577 -20.902  76.647  1.00 94.20           H  
ATOM   1905  N   THR A 122    -113.368 -19.464  78.298  1.00 96.19           N  
ATOM   1906  H   THR A 122    -112.924 -19.752  79.159  1.00 96.19           H  
ATOM   1907  CA  THR A 122    -113.582 -18.027  78.087  1.00 96.19           C  
ATOM   1908  HA  THR A 122    -114.212 -17.870  77.211  1.00 96.19           H  
ATOM   1909  C   THR A 122    -112.245 -17.345  77.831  1.00 96.19           C  
ATOM   1910  CB  THR A 122    -114.307 -17.395  79.279  1.00 96.19           C  
ATOM   1911  HB  THR A 122    -113.650 -17.399  80.149  1.00 96.19           H  
ATOM   1912  O   THR A 122    -111.313 -17.519  78.621  1.00 96.19           O  
ATOM   1913  CG2 THR A 122    -114.758 -15.965  78.993  1.00 96.19           C  
ATOM   1914 HG21 THR A 122    -115.320 -15.582  79.845  1.00 96.19           H  
ATOM   1915 HG22 THR A 122    -115.392 -15.942  78.106  1.00 96.19           H  
ATOM   1916 HG23 THR A 122    -113.894 -15.321  78.830  1.00 96.19           H  
ATOM   1917  OG1 THR A 122    -115.461 -18.151  79.580  1.00 96.19           O  
ATOM   1918  HG1 THR A 122    -115.443 -18.931  79.020  1.00 96.19           H  
ATOM   1919  N   ILE A 123    -112.162 -16.587  76.739  1.00 93.84           N  
ATOM   1920  H   ILE A 123    -112.982 -16.491  76.157  1.00 93.84           H  
ATOM   1921  CA  ILE A 123    -111.014 -15.750  76.390  1.00 93.84           C  
ATOM   1922  HA  ILE A 123    -110.207 -15.907  77.106  1.00 93.84           H  
ATOM   1923  C   ILE A 123    -111.425 -14.291  76.478  1.00 93.84           C  
ATOM   1924  CB  ILE A 123    -110.494 -16.081  74.979  1.00 93.84           C  
ATOM   1925  HB  ILE A 123    -111.324 -15.972  74.281  1.00 93.84           H  
ATOM   1926  O   ILE A 123    -112.468 -13.902  75.953  1.00 93.84           O  
ATOM   1927  CG1 ILE A 123    -109.995 -17.534  74.871  1.00 93.84           C  
ATOM   1928 HG12 ILE A 123    -109.703 -17.689  73.833  1.00 93.84           H  
ATOM   1929 HG13 ILE A 123    -110.814 -18.221  75.083  1.00 93.84           H  
ATOM   1930  CG2 ILE A 123    -109.391 -15.104  74.529  1.00 93.84           C  
ATOM   1931 HG21 ILE A 123    -108.601 -15.027  75.276  1.00 93.84           H  
ATOM   1932 HG22 ILE A 123    -109.813 -14.114  74.355  1.00 93.84           H  
ATOM   1933 HG23 ILE A 123    -108.966 -15.442  73.584  1.00 93.84           H  
ATOM   1934  CD1 ILE A 123    -108.811 -17.877  75.790  1.00 93.84           C  
ATOM   1935 HD11 ILE A 123    -107.980 -17.197  75.604  1.00 93.84           H  
ATOM   1936 HD12 ILE A 123    -108.467 -18.891  75.586  1.00 93.84           H  
ATOM   1937 HD13 ILE A 123    -109.109 -17.819  76.837  1.00 93.84           H  
ATOM   1938  N   THR A 124    -110.569 -13.490  77.099  1.00 93.46           N  
ATOM   1939  H   THR A 124    -109.749 -13.887  77.534  1.00 93.46           H  
ATOM   1940  CA  THR A 124    -110.713 -12.040  77.144  1.00 93.46           C  
ATOM   1941  HA  THR A 124    -111.650 -11.740  76.675  1.00 93.46           H  
ATOM   1942  C   THR A 124    -109.564 -11.421  76.363  1.00 93.46           C  
ATOM   1943  CB  THR A 124    -110.744 -11.546  78.594  1.00 93.46           C  
ATOM   1944  HB  THR A 124    -109.779 -11.732  79.065  1.00 93.46           H  
ATOM   1945  O   THR A 124    -108.412 -11.464  76.796  1.00 93.46           O  
ATOM   1946  CG2 THR A 124    -111.076 -10.058  78.676  1.00 93.46           C  
ATOM   1947 HG21 THR A 124    -110.311  -9.478  78.159  1.00 93.46           H  
ATOM   1948 HG22 THR A 124    -112.044  -9.864  78.213  1.00 93.46           H  
ATOM   1949 HG23 THR A 124    -111.097  -9.741  79.718  1.00 93.46           H  
ATOM   1950  OG1 THR A 124    -111.747 -12.221  79.327  1.00 93.46           O  
ATOM   1951  HG1 THR A 124    -111.670 -11.916  80.234  1.00 93.46           H  
ATOM   1952  N   VAL A 125    -109.871 -10.849  75.202  1.00 89.04           N  
ATOM   1953  H   VAL A 125    -110.835 -10.827  74.902  1.00 89.04           H  
ATOM   1954  CA  VAL A 125    -108.935 -10.001  74.467  1.00 89.04           C  
ATOM   1955  HA  VAL A 125    -107.926 -10.372  74.651  1.00 89.04           H  
ATOM   1956  C   VAL A 125    -109.064  -8.595  75.035  1.00 89.04           C  
ATOM   1957  CB  VAL A 125    -109.149 -10.045  72.945  1.00 89.04           C  
ATOM   1958  HB  VAL A 125    -110.122  -9.625  72.694  1.00 89.04           H  
ATOM   1959  O   VAL A 125    -110.088  -7.931  74.883  1.00 89.04           O  
ATOM   1960  CG1 VAL A 125    -108.059  -9.234  72.231  1.00 89.04           C  
ATOM   1961 HG11 VAL A 125    -107.072  -9.613  72.494  1.00 89.04           H  
ATOM   1962 HG12 VAL A 125    -108.127  -8.186  72.522  1.00 89.04           H  
ATOM   1963 HG13 VAL A 125    -108.187  -9.302  71.151  1.00 89.04           H  
ATOM   1964  CG2 VAL A 125    -109.092 -11.485  72.420  1.00 89.04           C  
ATOM   1965 HG21 VAL A 125    -109.219 -11.481  71.337  1.00 89.04           H  
ATOM   1966 HG22 VAL A 125    -109.903 -12.074  72.848  1.00 89.04           H  
ATOM   1967 HG23 VAL A 125    -108.135 -11.941  72.671  1.00 89.04           H  
ATOM   1968  N   GLU A 126    -108.047  -8.155  75.757  1.00 88.78           N  
ATOM   1969  H   GLU A 126    -107.199  -8.703  75.765  1.00 88.78           H  
ATOM   1970  CA  GLU A 126    -108.043  -6.860  76.416  1.00 88.78           C  
ATOM   1971  HA  GLU A 126    -109.053  -6.625  76.751  1.00 88.78           H  
ATOM   1972  C   GLU A 126    -107.590  -5.774  75.447  1.00 88.78           C  
ATOM   1973  CB  GLU A 126    -107.134  -6.886  77.642  1.00 88.78           C  
ATOM   1974  HB2 GLU A 126    -107.027  -5.867  78.014  1.00 88.78           H  
ATOM   1975  HB3 GLU A 126    -106.158  -7.263  77.338  1.00 88.78           H  
ATOM   1976  O   GLU A 126    -106.569  -5.906  74.770  1.00 88.78           O  
ATOM   1977  CG  GLU A 126    -107.671  -7.774  78.769  1.00 88.78           C  
ATOM   1978  HG2 GLU A 126    -108.678  -7.443  79.025  1.00 88.78           H  
ATOM   1979  HG3 GLU A 126    -107.728  -8.806  78.422  1.00 88.78           H  
ATOM   1980  CD  GLU A 126    -106.783  -7.713  80.019  1.00 88.78           C  
ATOM   1981  OE1 GLU A 126    -107.213  -8.284  81.042  1.00 88.78           O  
ATOM   1982  OE2 GLU A 126    -105.699  -7.076  79.958  1.00 88.78           O  
ATOM   1983  N   ARG A 127    -108.317  -4.655  75.433  1.00 84.54           N  
ATOM   1984  H   ARG A 127    -109.130  -4.598  76.030  1.00 84.54           H  
ATOM   1985  CA  ARG A 127    -107.830  -3.451  74.764  1.00 84.54           C  
ATOM   1986  HA  ARG A 127    -107.550  -3.714  73.744  1.00 84.54           H  
ATOM   1987  C   ARG A 127    -106.583  -2.948  75.465  1.00 84.54           C  
ATOM   1988  CB  ARG A 127    -108.883  -2.345  74.722  1.00 84.54           C  
ATOM   1989  HB2 ARG A 127    -109.309  -2.197  75.715  1.00 84.54           H  
ATOM   1990  HB3 ARG A 127    -108.401  -1.418  74.409  1.00 84.54           H  
ATOM   1991  O   ARG A 127    -106.510  -2.916  76.699  1.00 84.54           O  
ATOM   1992  CG  ARG A 127    -109.980  -2.686  73.718  1.00 84.54           C  
ATOM   1993  HG2 ARG A 127    -110.541  -3.552  74.069  1.00 84.54           H  
ATOM   1994  HG3 ARG A 127    -109.535  -2.912  72.750  1.00 84.54           H  
ATOM   1995  CD  ARG A 127    -110.917  -1.492  73.570  1.00 84.54           C  
ATOM   1996  HD2 ARG A 127    -110.343  -0.639  73.210  1.00 84.54           H  
ATOM   1997  HD3 ARG A 127    -111.342  -1.257  74.545  1.00 84.54           H  
ATOM   1998  NE  ARG A 127    -111.991  -1.800  72.618  1.00 84.54           N  
ATOM   1999  HE  ARG A 127    -111.900  -2.673  72.119  1.00 84.54           H  
ATOM   2000  NH1 ARG A 127    -113.169   0.148  72.884  1.00 84.54           N  
ATOM   2001 HH11 ARG A 127    -113.957   0.735  72.654  1.00 84.54           H  
ATOM   2002 HH12 ARG A 127    -112.449   0.465  73.519  1.00 84.54           H  
ATOM   2003  NH2 ARG A 127    -113.926  -1.429  71.490  1.00 84.54           N  
ATOM   2004 HH21 ARG A 127    -113.819  -2.336  71.059  1.00 84.54           H  
ATOM   2005 HH22 ARG A 127    -114.714  -0.841  71.260  1.00 84.54           H  
ATOM   2006  CZ  ARG A 127    -113.021  -1.028  72.336  1.00 84.54           C  
ATOM   2007  N   LEU A 128    -105.646  -2.498  74.649  1.00 81.49           N  
ATOM   2008  H   LEU A 128    -105.788  -2.591  73.654  1.00 81.49           H  
ATOM   2009  CA  LEU A 128    -104.427  -1.866  75.115  1.00 81.49           C  
ATOM   2010  HA  LEU A 128    -103.848  -2.594  75.683  1.00 81.49           H  
ATOM   2011  C   LEU A 128    -104.729  -0.694  76.023  1.00 81.49           C  
ATOM   2012  CB  LEU A 128    -103.638  -1.367  73.914  1.00 81.49           C  
ATOM   2013  HB2 LEU A 128    -104.304  -0.764  73.297  1.00 81.49           H  
ATOM   2014  HB3 LEU A 128    -102.819  -0.727  74.243  1.00 81.49           H  
ATOM   2015  O   LEU A 128    -105.597   0.134  75.733  1.00 81.49           O  
ATOM   2016  CG  LEU A 128    -103.081  -2.555  73.136  1.00 81.49           C  
ATOM   2017  HG  LEU A 128    -103.800  -3.373  73.120  1.00 81.49           H  
ATOM   2018  CD1 LEU A 128    -102.928  -2.057  71.704  1.00 81.49           C  
ATOM   2019 HD11 LEU A 128    -102.254  -1.201  71.671  1.00 81.49           H  
ATOM   2020 HD12 LEU A 128    -103.903  -1.758  71.320  1.00 81.49           H  
ATOM   2021 HD13 LEU A 128    -102.596  -2.877  71.068  1.00 81.49           H  
ATOM   2022  CD2 LEU A 128    -101.816  -3.038  73.852  1.00 81.49           C  
ATOM   2023 HD21 LEU A 128    -101.613  -4.072  73.574  1.00 81.49           H  
ATOM   2024 HD22 LEU A 128    -101.940  -3.038  74.935  1.00 81.49           H  
ATOM   2025 HD23 LEU A 128    -100.970  -2.393  73.614  1.00 81.49           H  
ATOM   2026  N   GLN A 129    -103.984  -0.643  77.115  1.00 83.86           N  
ATOM   2027  H   GLN A 129    -103.277  -1.349  77.264  1.00 83.86           H  
ATOM   2028  CA  GLN A 129    -103.988   0.492  78.010  1.00 83.86           C  
ATOM   2029  HA  GLN A 129    -104.917   1.049  77.886  1.00 83.86           H  
ATOM   2030  C   GLN A 129    -102.853   1.441  77.641  1.00 83.86           C  
ATOM   2031  CB  GLN A 129    -103.923   0.002  79.462  1.00 83.86           C  
ATOM   2032  HB2 GLN A 129    -103.936   0.864  80.129  1.00 83.86           H  
ATOM   2033  HB3 GLN A 129    -102.988  -0.535  79.622  1.00 83.86           H  
ATOM   2034  O   GLN A 129    -101.901   1.085  76.945  1.00 83.86           O  
ATOM   2035  CG  GLN A 129    -105.100  -0.922  79.825  1.00 83.86           C  
ATOM   2036  HG2 GLN A 129    -105.027  -1.186  80.880  1.00 83.86           H  
ATOM   2037  HG3 GLN A 129    -105.032  -1.846  79.251  1.00 83.86           H  
ATOM   2038  CD  GLN A 129    -106.459  -0.269  79.588  1.00 83.86           C  
ATOM   2039  NE2 GLN A 129    -107.316  -0.856  78.781  1.00 83.86           N  
ATOM   2040 HE21 GLN A 129    -107.026  -1.652  78.230  1.00 83.86           H  
ATOM   2041 HE22 GLN A 129    -108.168  -0.345  78.599  1.00 83.86           H  
ATOM   2042  OE1 GLN A 129    -106.765   0.798  80.095  1.00 83.86           O  
ATOM   2043  N   PHE A 130    -102.956   2.671  78.133  1.00 83.54           N  
ATOM   2044  H   PHE A 130    -103.753   2.900  78.709  1.00 83.54           H  
ATOM   2045  CA  PHE A 130    -101.931   3.689  77.930  1.00 83.54           C  
ATOM   2046  HA  PHE A 130    -101.862   3.916  76.866  1.00 83.54           H  
ATOM   2047  C   PHE A 130    -100.540   3.204  78.382  1.00 83.54           C  
ATOM   2048  CB  PHE A 130    -102.382   4.946  78.675  1.00 83.54           C  
ATOM   2049  HB2 PHE A 130    -103.360   5.249  78.301  1.00 83.54           H  
ATOM   2050  HB3 PHE A 130    -102.492   4.713  79.734  1.00 83.54           H  
ATOM   2051  O   PHE A 130     -99.568   3.401  77.659  1.00 83.54           O  
ATOM   2052  CG  PHE A 130    -101.434   6.111  78.522  1.00 83.54           C  
ATOM   2053  CD1 PHE A 130    -100.543   6.430  79.563  1.00 83.54           C  
ATOM   2054  HD1 PHE A 130    -100.521   5.837  80.465  1.00 83.54           H  
ATOM   2055  CD2 PHE A 130    -101.426   6.861  77.332  1.00 83.54           C  
ATOM   2056  HD2 PHE A 130    -102.097   6.605  76.525  1.00 83.54           H  
ATOM   2057  CE1 PHE A 130     -99.658   7.512  79.418  1.00 83.54           C  
ATOM   2058  HE1 PHE A 130     -98.969   7.747  80.216  1.00 83.54           H  
ATOM   2059  CE2 PHE A 130    -100.534   7.938  77.185  1.00 83.54           C  
ATOM   2060  HE2 PHE A 130    -100.518   8.507  76.268  1.00 83.54           H  
ATOM   2061  CZ  PHE A 130     -99.652   8.264  78.231  1.00 83.54           C  
ATOM   2062  HZ  PHE A 130     -98.959   9.085  78.118  1.00 83.54           H  
ATOM   2063  N   ASP A 131    -100.452   2.480  79.502  1.00 85.05           N  
ATOM   2064  H   ASP A 131    -101.267   2.398  80.093  1.00 85.05           H  
ATOM   2065  CA  ASP A 131     -99.186   1.948  80.027  1.00 85.05           C  
ATOM   2066  HA  ASP A 131     -98.478   2.770  80.135  1.00 85.05           H  
ATOM   2067  C   ASP A 131     -98.534   0.902  79.104  1.00 85.05           C  
ATOM   2068  CB  ASP A 131     -99.424   1.339  81.418  1.00 85.05           C  
ATOM   2069  HB2 ASP A 131    -100.189   0.566  81.341  1.00 85.05           H  
ATOM   2070  HB3 ASP A 131     -98.501   0.864  81.752  1.00 85.05           H  
ATOM   2071  O   ASP A 131     -97.306   0.862  78.985  1.00 85.05           O  
ATOM   2072  CG  ASP A 131     -99.839   2.363  82.480  1.00 85.05           C  
ATOM   2073  OD1 ASP A 131     -99.556   3.568  82.289  1.00 85.05           O  
ATOM   2074  OD2 ASP A 131    -100.458   1.928  83.474  1.00 85.05           O  
ATOM   2075  N   ASP A 132     -99.340   0.097  78.399  1.00 81.08           N  
ATOM   2076  H   ASP A 132    -100.339   0.213  78.493  1.00 81.08           H  
ATOM   2077  CA  ASP A 132     -98.845  -0.867  77.408  1.00 81.08           C  
ATOM   2078  HA  ASP A 132     -98.104  -1.512  77.880  1.00 81.08           H  
ATOM   2079  C   ASP A 132     -98.159  -0.122  76.245  1.00 81.08           C  
ATOM   2080  CB  ASP A 132     -99.993  -1.755  76.879  1.00 81.08           C  
ATOM   2081  HB2 ASP A 132    -100.717  -1.130  76.357  1.00 81.08           H  
ATOM   2082  HB3 ASP A 132     -99.574  -2.440  76.142  1.00 81.08           H  
ATOM   2083  O   ASP A 132     -97.069  -0.492  75.806  1.00 81.08           O  
ATOM   2084  CG  ASP A 132    -100.724  -2.597  77.939  1.00 81.08           C  
ATOM   2085  OD1 ASP A 132    -100.042  -3.283  78.732  1.00 81.08           O  
ATOM   2086  OD2 ASP A 132    -101.984  -2.605  77.927  1.00 81.08           O  
ATOM   2087  N   ILE A 133     -98.757   0.992  75.801  1.00 81.78           N  
ATOM   2088  H   ILE A 133     -99.620   1.261  76.250  1.00 81.78           H  
ATOM   2089  CA  ILE A 133     -98.210   1.862  74.748  1.00 81.78           C  
ATOM   2090  HA  ILE A 133     -97.936   1.238  73.897  1.00 81.78           H  
ATOM   2091  C   ILE A 133     -96.928   2.557  75.225  1.00 81.78           C  
ATOM   2092  CB  ILE A 133     -99.273   2.886  74.276  1.00 81.78           C  
ATOM   2093  HB  ILE A 133     -99.590   3.481  75.132  1.00 81.78           H  
ATOM   2094  O   ILE A 133     -95.952   2.616  74.477  1.00 81.78           O  
ATOM   2095  CG1 ILE A 133    -100.514   2.162  73.701  1.00 81.78           C  
ATOM   2096 HG12 ILE A 133    -100.238   1.638  72.787  1.00 81.78           H  
ATOM   2097 HG13 ILE A 133    -100.867   1.418  74.415  1.00 81.78           H  
ATOM   2098  CG2 ILE A 133     -98.680   3.851  73.228  1.00 81.78           C  
ATOM   2099 HG21 ILE A 133     -99.427   4.576  72.905  1.00 81.78           H  
ATOM   2100 HG22 ILE A 133     -98.319   3.292  72.365  1.00 81.78           H  
ATOM   2101 HG23 ILE A 133     -97.854   4.420  73.655  1.00 81.78           H  
ATOM   2102  CD1 ILE A 133    -101.702   3.089  73.409  1.00 81.78           C  
ATOM   2103 HD11 ILE A 133    -102.566   2.484  73.135  1.00 81.78           H  
ATOM   2104 HD12 ILE A 133    -101.475   3.760  72.580  1.00 81.78           H  
ATOM   2105 HD13 ILE A 133    -101.946   3.670  74.298  1.00 81.78           H  
ATOM   2106  N   VAL A 134     -96.891   3.045  76.470  1.00 87.78           N  
ATOM   2107  H   VAL A 134     -97.730   2.980  77.029  1.00 87.78           H  
ATOM   2108  CA  VAL A 134     -95.708   3.712  77.046  1.00 87.78           C  
ATOM   2109  HA  VAL A 134     -95.438   4.553  76.407  1.00 87.78           H  
ATOM   2110  C   VAL A 134     -94.501   2.773  77.078  1.00 87.78           C  
ATOM   2111  CB  VAL A 134     -96.014   4.259  78.455  1.00 87.78           C  
ATOM   2112  HB  VAL A 134     -96.462   3.470  79.058  1.00 87.78           H  
ATOM   2113  O   VAL A 134     -93.395   3.184  76.722  1.00 87.78           O  
ATOM   2114  CG1 VAL A 134     -94.761   4.771  79.182  1.00 87.78           C  
ATOM   2115 HG11 VAL A 134     -95.049   5.232  80.127  1.00 87.78           H  
ATOM   2116 HG12 VAL A 134     -94.242   5.504  78.564  1.00 87.78           H  
ATOM   2117 HG13 VAL A 134     -94.088   3.943  79.405  1.00 87.78           H  
ATOM   2118  CG2 VAL A 134     -96.987   5.441  78.379  1.00 87.78           C  
ATOM   2119 HG21 VAL A 134     -97.882   5.174  77.817  1.00 87.78           H  
ATOM   2120 HG22 VAL A 134     -96.514   6.290  77.886  1.00 87.78           H  
ATOM   2121 HG23 VAL A 134     -97.292   5.727  79.385  1.00 87.78           H  
ATOM   2122  N   LYS A 135     -94.696   1.501  77.446  1.00 83.76           N  
ATOM   2123  H   LYS A 135     -95.624   1.226  77.737  1.00 83.76           H  
ATOM   2124  CA  LYS A 135     -93.615   0.506  77.461  1.00 83.76           C  
ATOM   2125  HA  LYS A 135     -92.802   0.882  78.082  1.00 83.76           H  
ATOM   2126  C   LYS A 135     -93.031   0.276  76.064  1.00 83.76           C  
ATOM   2127  CB  LYS A 135     -94.160  -0.788  78.072  1.00 83.76           C  
ATOM   2128  HB2 LYS A 135     -94.669  -0.552  79.006  1.00 83.76           H  
ATOM   2129  HB3 LYS A 135     -94.885  -1.234  77.390  1.00 83.76           H  
ATOM   2130  O   LYS A 135     -91.816   0.260  75.893  1.00 83.76           O  
ATOM   2131  CG  LYS A 135     -93.033  -1.785  78.361  1.00 83.76           C  
ATOM   2132  HG2 LYS A 135     -92.334  -1.347  79.072  1.00 83.76           H  
ATOM   2133  HG3 LYS A 135     -92.503  -2.026  77.439  1.00 83.76           H  
ATOM   2134  CD  LYS A 135     -93.626  -3.066  78.944  1.00 83.76           C  
ATOM   2135  HD2 LYS A 135     -94.324  -3.487  78.220  1.00 83.76           H  
ATOM   2136  HD3 LYS A 135     -94.162  -2.835  79.865  1.00 83.76           H  
ATOM   2137  CE  LYS A 135     -92.505  -4.064  79.223  1.00 83.76           C  
ATOM   2138  HE2 LYS A 135     -91.904  -4.164  78.319  1.00 83.76           H  
ATOM   2139  HE3 LYS A 135     -91.863  -3.663  80.008  1.00 83.76           H  
ATOM   2140  NZ  LYS A 135     -93.070  -5.376  79.614  1.00 83.76           N  
ATOM   2141  HZ1 LYS A 135     -92.332  -6.041  79.797  1.00 83.76           H  
ATOM   2142  HZ2 LYS A 135     -93.640  -5.729  78.858  1.00 83.76           H  
ATOM   2143  HZ3 LYS A 135     -93.659  -5.277  80.429  1.00 83.76           H  
ATOM   2144  N   VAL A 136     -93.897   0.177  75.059  1.00 83.57           N  
ATOM   2145  H   VAL A 136     -94.882   0.202  75.282  1.00 83.57           H  
ATOM   2146  CA  VAL A 136     -93.501   0.001  73.655  1.00 83.57           C  
ATOM   2147  HA  VAL A 136     -92.808  -0.837  73.580  1.00 83.57           H  
ATOM   2148  C   VAL A 136     -92.784   1.238  73.126  1.00 83.57           C  
ATOM   2149  CB  VAL A 136     -94.742  -0.308  72.808  1.00 83.57           C  
ATOM   2150  HB  VAL A 136     -95.477   0.484  72.955  1.00 83.57           H  
ATOM   2151  O   VAL A 136     -91.760   1.115  72.462  1.00 83.57           O  
ATOM   2152  CG1 VAL A 136     -94.439  -0.406  71.308  1.00 83.57           C  
ATOM   2153 HG11 VAL A 136     -95.325  -0.749  70.775  1.00 83.57           H  
ATOM   2154 HG12 VAL A 136     -94.165   0.575  70.920  1.00 83.57           H  
ATOM   2155 HG13 VAL A 136     -93.620  -1.105  71.136  1.00 83.57           H  
ATOM   2156  CG2 VAL A 136     -95.367  -1.630  73.257  1.00 83.57           C  
ATOM   2157 HG21 VAL A 136     -94.813  -2.474  72.846  1.00 83.57           H  
ATOM   2158 HG22 VAL A 136     -96.407  -1.639  72.931  1.00 83.57           H  
ATOM   2159 HG23 VAL A 136     -95.382  -1.729  74.342  1.00 83.57           H  
ATOM   2160  N   MET A 137     -93.271   2.438  73.458  1.00 88.33           N  
ATOM   2161  H   MET A 137     -94.132   2.481  73.985  1.00 88.33           H  
ATOM   2162  CA  MET A 137     -92.589   3.688  73.117  1.00 88.33           C  
ATOM   2163  HA  MET A 137     -92.476   3.750  72.035  1.00 88.33           H  
ATOM   2164  C   MET A 137     -91.183   3.747  73.720  1.00 88.33           C  
ATOM   2165  CB  MET A 137     -93.398   4.896  73.604  1.00 88.33           C  
ATOM   2166  HB2 MET A 137     -93.727   4.740  74.631  1.00 88.33           H  
ATOM   2167  HB3 MET A 137     -92.745   5.768  73.586  1.00 88.33           H  
ATOM   2168  O   MET A 137     -90.261   4.206  73.050  1.00 88.33           O  
ATOM   2169  CG  MET A 137     -94.612   5.191  72.719  1.00 88.33           C  
ATOM   2170  HG2 MET A 137     -94.275   5.340  71.693  1.00 88.33           H  
ATOM   2171  HG3 MET A 137     -95.276   4.326  72.731  1.00 88.33           H  
ATOM   2172  SD  MET A 137     -95.566   6.649  73.232  1.00 88.33           S  
ATOM   2173  CE  MET A 137     -94.360   7.973  72.933  1.00 88.33           C  
ATOM   2174  HE1 MET A 137     -94.834   8.937  73.121  1.00 88.33           H  
ATOM   2175  HE2 MET A 137     -93.508   7.863  73.603  1.00 88.33           H  
ATOM   2176  HE3 MET A 137     -94.022   7.934  71.898  1.00 88.33           H  
ATOM   2177  N   TYR A 138     -91.003   3.261  74.950  1.00 89.33           N  
ATOM   2178  H   TYR A 138     -91.805   2.924  75.464  1.00 89.33           H  
ATOM   2179  CA  TYR A 138     -89.691   3.196  75.589  1.00 89.33           C  
ATOM   2180  HA  TYR A 138     -89.232   4.183  75.530  1.00 89.33           H  
ATOM   2181  C   TYR A 138     -88.743   2.217  74.879  1.00 89.33           C  
ATOM   2182  CB  TYR A 138     -89.859   2.840  77.069  1.00 89.33           C  
ATOM   2183  HB2 TYR A 138     -90.583   3.520  77.519  1.00 89.33           H  
ATOM   2184  HB3 TYR A 138     -90.257   1.829  77.163  1.00 89.33           H  
ATOM   2185  O   TYR A 138     -87.595   2.570  74.606  1.00 89.33           O  
ATOM   2186  CG  TYR A 138     -88.562   2.933  77.842  1.00 89.33           C  
ATOM   2187  CD1 TYR A 138     -87.757   1.790  78.018  1.00 89.33           C  
ATOM   2188  HD1 TYR A 138     -88.072   0.842  77.607  1.00 89.33           H  
ATOM   2189  CD2 TYR A 138     -88.144   4.178  78.346  1.00 89.33           C  
ATOM   2190  HD2 TYR A 138     -88.760   5.052  78.193  1.00 89.33           H  
ATOM   2191  CE1 TYR A 138     -86.535   1.894  78.709  1.00 89.33           C  
ATOM   2192  HE1 TYR A 138     -85.910   1.025  78.849  1.00 89.33           H  
ATOM   2193  CE2 TYR A 138     -86.921   4.288  79.033  1.00 89.33           C  
ATOM   2194  HE2 TYR A 138     -86.600   5.247  79.411  1.00 89.33           H  
ATOM   2195  OH  TYR A 138     -84.933   3.242  79.876  1.00 89.33           O  
ATOM   2196  HH  TYR A 138     -84.764   4.148  80.145  1.00 89.33           H  
ATOM   2197  CZ  TYR A 138     -86.116   3.142  79.215  1.00 89.33           C  
ATOM   2198  N   ASP A 139     -89.218   1.020  74.523  1.00 88.22           N  
ATOM   2199  H   ASP A 139     -90.151   0.760  74.811  1.00 88.22           H  
ATOM   2200  CA  ASP A 139     -88.420   0.038  73.776  1.00 88.22           C  
ATOM   2201  HA  ASP A 139     -87.483  -0.129  74.307  1.00 88.22           H  
ATOM   2202  C   ASP A 139     -88.045   0.556  72.376  1.00 88.22           C  
ATOM   2203  CB  ASP A 139     -89.173  -1.303  73.696  1.00 88.22           C  
ATOM   2204  HB2 ASP A 139     -88.680  -1.930  72.952  1.00 88.22           H  
ATOM   2205  HB3 ASP A 139     -90.193  -1.124  73.355  1.00 88.22           H  
ATOM   2206  O   ASP A 139     -86.895   0.419  71.953  1.00 88.22           O  
ATOM   2207  CG  ASP A 139     -89.198  -2.088  75.019  1.00 88.22           C  
ATOM   2208  OD1 ASP A 139     -88.267  -1.909  75.843  1.00 88.22           O  
ATOM   2209  OD2 ASP A 139     -90.114  -2.926  75.184  1.00 88.22           O  
ATOM   2210  N   ILE A 140     -88.976   1.234  71.690  1.00 90.32           N  
ATOM   2211  H   ILE A 140     -89.904   1.288  72.085  1.00 90.32           H  
ATOM   2212  CA  ILE A 140     -88.714   1.911  70.411  1.00 90.32           C  
ATOM   2213  HA  ILE A 140     -88.291   1.185  69.717  1.00 90.32           H  
ATOM   2214  C   ILE A 140     -87.663   3.012  70.588  1.00 90.32           C  
ATOM   2215  CB  ILE A 140     -90.025   2.461  69.797  1.00 90.32           C  
ATOM   2216  HB  ILE A 140     -90.559   3.020  70.565  1.00 90.32           H  
ATOM   2217  O   ILE A 140     -86.720   3.078  69.802  1.00 90.32           O  
ATOM   2218  CG1 ILE A 140     -90.919   1.295  69.314  1.00 90.32           C  
ATOM   2219 HG12 ILE A 140     -90.998   0.544  70.100  1.00 90.32           H  
ATOM   2220 HG13 ILE A 140     -90.453   0.814  68.454  1.00 90.32           H  
ATOM   2221  CG2 ILE A 140     -89.740   3.417  68.618  1.00 90.32           C  
ATOM   2222 HG21 ILE A 140     -89.154   2.906  67.855  1.00 90.32           H  
ATOM   2223 HG22 ILE A 140     -90.670   3.778  68.179  1.00 90.32           H  
ATOM   2224 HG23 ILE A 140     -89.193   4.296  68.959  1.00 90.32           H  
ATOM   2225  CD1 ILE A 140     -92.344   1.720  68.934  1.00 90.32           C  
ATOM   2226 HD11 ILE A 140     -92.941   0.830  68.739  1.00 90.32           H  
ATOM   2227 HD12 ILE A 140     -92.338   2.332  68.032  1.00 90.32           H  
ATOM   2228 HD13 ILE A 140     -92.796   2.279  69.753  1.00 90.32           H  
ATOM   2229  N   GLN A 141     -87.782   3.856  71.617  1.00 94.29           N  
ATOM   2230  H   GLN A 141     -88.584   3.772  72.225  1.00 94.29           H  
ATOM   2231  CA  GLN A 141     -86.813   4.923  71.884  1.00 94.29           C  
ATOM   2232  HA  GLN A 141     -86.755   5.559  71.002  1.00 94.29           H  
ATOM   2233  C   GLN A 141     -85.411   4.353  72.134  1.00 94.29           C  
ATOM   2234  CB  GLN A 141     -87.302   5.770  73.072  1.00 94.29           C  
ATOM   2235  HB2 GLN A 141     -87.387   5.141  73.957  1.00 94.29           H  
ATOM   2236  HB3 GLN A 141     -88.293   6.163  72.841  1.00 94.29           H  
ATOM   2237  O   GLN A 141     -84.436   4.840  71.561  1.00 94.29           O  
ATOM   2238  CG  GLN A 141     -86.373   6.949  73.402  1.00 94.29           C  
ATOM   2239  HG2 GLN A 141     -85.398   6.572  73.710  1.00 94.29           H  
ATOM   2240  HG3 GLN A 141     -86.791   7.505  74.242  1.00 94.29           H  
ATOM   2241  CD  GLN A 141     -86.204   7.913  72.233  1.00 94.29           C  
ATOM   2242  NE2 GLN A 141     -84.986   8.206  71.835  1.00 94.29           N  
ATOM   2243 HE21 GLN A 141     -84.180   7.767  72.258  1.00 94.29           H  
ATOM   2244 HE22 GLN A 141     -84.883   8.792  71.018  1.00 94.29           H  
ATOM   2245  OE1 GLN A 141     -87.164   8.411  71.662  1.00 94.29           O  
ATOM   2246  N   ARG A 142     -85.305   3.276  72.925  1.00 93.92           N  
ATOM   2247  H   ARG A 142     -86.144   2.924  73.364  1.00 93.92           H  
ATOM   2248  CA  ARG A 142     -84.026   2.601  73.179  1.00 93.92           C  
ATOM   2249  HA  ARG A 142     -83.324   3.346  73.553  1.00 93.92           H  
ATOM   2250  C   ARG A 142     -83.419   2.038  71.895  1.00 93.92           C  
ATOM   2251  CB  ARG A 142     -84.220   1.499  74.231  1.00 93.92           C  
ATOM   2252  HB2 ARG A 142     -84.860   1.873  75.030  1.00 93.92           H  
ATOM   2253  HB3 ARG A 142     -84.702   0.632  73.778  1.00 93.92           H  
ATOM   2254  O   ARG A 142     -82.220   2.198  71.671  1.00 93.92           O  
ATOM   2255  CG  ARG A 142     -82.867   1.101  74.836  1.00 93.92           C  
ATOM   2256  HG2 ARG A 142     -82.458   1.970  75.352  1.00 93.92           H  
ATOM   2257  HG3 ARG A 142     -82.164   0.811  74.054  1.00 93.92           H  
ATOM   2258  CD  ARG A 142     -83.008  -0.037  75.849  1.00 93.92           C  
ATOM   2259  HD2 ARG A 142     -83.977   0.048  76.342  1.00 93.92           H  
ATOM   2260  HD3 ARG A 142     -82.229   0.080  76.602  1.00 93.92           H  
ATOM   2261  NE  ARG A 142     -82.832  -1.355  75.214  1.00 93.92           N  
ATOM   2262  HE  ARG A 142     -82.190  -1.392  74.435  1.00 93.92           H  
ATOM   2263  NH1 ARG A 142     -84.196  -2.570  76.610  1.00 93.92           N  
ATOM   2264 HH11 ARG A 142     -84.766  -3.395  76.730  1.00 93.92           H  
ATOM   2265 HH12 ARG A 142     -84.522  -1.700  77.008  1.00 93.92           H  
ATOM   2266  NH2 ARG A 142     -83.104  -3.585  74.943  1.00 93.92           N  
ATOM   2267 HH21 ARG A 142     -83.585  -4.448  75.153  1.00 93.92           H  
ATOM   2268 HH22 ARG A 142     -82.490  -3.514  74.145  1.00 93.92           H  
ATOM   2269  CZ  ARG A 142     -83.377  -2.494  75.596  1.00 93.92           C  
ATOM   2270  N   GLN A 143     -84.240   1.425  71.043  1.00 95.34           N  
ATOM   2271  H   GLN A 143     -85.207   1.302  71.307  1.00 95.34           H  
ATOM   2272  CA  GLN A 143     -83.799   0.903  69.751  1.00 95.34           C  
ATOM   2273  HA  GLN A 143     -82.964   0.225  69.931  1.00 95.34           H  
ATOM   2274  C   GLN A 143     -83.292   2.024  68.830  1.00 95.34           C  
ATOM   2275  CB  GLN A 143     -84.954   0.109  69.116  1.00 95.34           C  
ATOM   2276  HB2 GLN A 143     -85.320  -0.621  69.838  1.00 95.34           H  
ATOM   2277  HB3 GLN A 143     -85.774   0.785  68.875  1.00 95.34           H  
ATOM   2278  O   GLN A 143     -82.228   1.890  68.230  1.00 95.34           O  
ATOM   2279  CG  GLN A 143     -84.542  -0.636  67.838  1.00 95.34           C  
ATOM   2280  HG2 GLN A 143     -84.258   0.087  67.073  1.00 95.34           H  
ATOM   2281  HG3 GLN A 143     -85.393  -1.203  67.462  1.00 95.34           H  
ATOM   2282  CD  GLN A 143     -83.391  -1.604  68.084  1.00 95.34           C  
ATOM   2283  NE2 GLN A 143     -82.346  -1.550  67.292  1.00 95.34           N  
ATOM   2284 HE21 GLN A 143     -81.511  -1.982  67.661  1.00 95.34           H  
ATOM   2285 HE22 GLN A 143     -82.299  -0.843  66.572  1.00 95.34           H  
ATOM   2286  OE1 GLN A 143     -83.396  -2.400  69.011  1.00 95.34           O  
ATOM   2287  N   VAL A 144     -83.998   3.159  68.778  1.00 96.39           N  
ATOM   2288  H   VAL A 144     -84.869   3.199  69.288  1.00 96.39           H  
ATOM   2289  CA  VAL A 144     -83.580   4.347  68.016  1.00 96.39           C  
ATOM   2290  HA  VAL A 144     -83.445   4.060  66.973  1.00 96.39           H  
ATOM   2291  C   VAL A 144     -82.228   4.880  68.501  1.00 96.39           C  
ATOM   2292  CB  VAL A 144     -84.674   5.436  68.085  1.00 96.39           C  
ATOM   2293  HB  VAL A 144     -84.999   5.559  69.118  1.00 96.39           H  
ATOM   2294  O   VAL A 144     -81.366   5.211  67.682  1.00 96.39           O  
ATOM   2295  CG1 VAL A 144     -84.203   6.804  67.572  1.00 96.39           C  
ATOM   2296 HG11 VAL A 144     -83.792   6.704  66.567  1.00 96.39           H  
ATOM   2297 HG12 VAL A 144     -83.443   7.209  68.240  1.00 96.39           H  
ATOM   2298 HG13 VAL A 144     -85.042   7.499  67.557  1.00 96.39           H  
ATOM   2299  CG2 VAL A 144     -85.889   5.033  67.237  1.00 96.39           C  
ATOM   2300 HG21 VAL A 144     -86.249   4.047  67.532  1.00 96.39           H  
ATOM   2301 HG22 VAL A 144     -86.696   5.751  67.384  1.00 96.39           H  
ATOM   2302 HG23 VAL A 144     -85.616   5.000  66.182  1.00 96.39           H  
ATOM   2303  N   ASP A 145     -82.002   4.934  69.816  1.00 96.05           N  
ATOM   2304  H   ASP A 145     -82.757   4.701  70.445  1.00 96.05           H  
ATOM   2305  CA  ASP A 145     -80.728   5.390  70.383  1.00 96.05           C  
ATOM   2306  HA  ASP A 145     -80.463   6.339  69.916  1.00 96.05           H  
ATOM   2307  C   ASP A 145     -79.570   4.416  70.094  1.00 96.05           C  
ATOM   2308  CB  ASP A 145     -80.885   5.629  71.895  1.00 96.05           C  
ATOM   2309  HB2 ASP A 145     -79.896   5.783  72.325  1.00 96.05           H  
ATOM   2310  HB3 ASP A 145     -81.317   4.743  72.360  1.00 96.05           H  
ATOM   2311  O   ASP A 145     -78.445   4.849  69.818  1.00 96.05           O  
ATOM   2312  CG  ASP A 145     -81.737   6.862  72.227  1.00 96.05           C  
ATOM   2313  OD1 ASP A 145     -81.672   7.853  71.462  1.00 96.05           O  
ATOM   2314  OD2 ASP A 145     -82.400   6.853  73.287  1.00 96.05           O  
ATOM   2315  N   GLU A 146     -79.825   3.104  70.117  1.00 96.23           N  
ATOM   2316  H   GLU A 146     -80.756   2.804  70.368  1.00 96.23           H  
ATOM   2317  CA  GLU A 146     -78.850   2.083  69.711  1.00 96.23           C  
ATOM   2318  HA  GLU A 146     -77.919   2.247  70.252  1.00 96.23           H  
ATOM   2319  C   GLU A 146     -78.506   2.182  68.217  1.00 96.23           C  
ATOM   2320  CB  GLU A 146     -79.362   0.671  70.051  1.00 96.23           C  
ATOM   2321  HB2 GLU A 146     -78.773  -0.047  69.480  1.00 96.23           H  
ATOM   2322  HB3 GLU A 146     -80.405   0.574  69.751  1.00 96.23           H  
ATOM   2323  O   GLU A 146     -77.326   2.171  67.852  1.00 96.23           O  
ATOM   2324  CG  GLU A 146     -79.214   0.331  71.545  1.00 96.23           C  
ATOM   2325  HG2 GLU A 146     -79.751   1.073  72.135  1.00 96.23           H  
ATOM   2326  HG3 GLU A 146     -78.160   0.399  71.813  1.00 96.23           H  
ATOM   2327  CD  GLU A 146     -79.729  -1.079  71.902  1.00 96.23           C  
ATOM   2328  OE1 GLU A 146     -80.072  -1.297  73.093  1.00 96.23           O  
ATOM   2329  OE2 GLU A 146     -79.717  -1.958  71.010  1.00 96.23           O  
ATOM   2330  N   ASP A 147     -79.505   2.349  67.351  1.00 97.20           N  
ATOM   2331  H   ASP A 147     -80.454   2.317  67.694  1.00 97.20           H  
ATOM   2332  CA  ASP A 147     -79.290   2.472  65.909  1.00 97.20           C  
ATOM   2333  HA  ASP A 147     -78.624   1.669  65.593  1.00 97.20           H  
ATOM   2334  C   ASP A 147     -78.570   3.779  65.545  1.00 97.20           C  
ATOM   2335  CB  ASP A 147     -80.619   2.287  65.161  1.00 97.20           C  
ATOM   2336  HB2 ASP A 147     -80.471   2.555  64.115  1.00 97.20           H  
ATOM   2337  HB3 ASP A 147     -81.369   2.957  65.581  1.00 97.20           H  
ATOM   2338  O   ASP A 147     -77.696   3.780  64.675  1.00 97.20           O  
ATOM   2339  CG  ASP A 147     -81.120   0.832  65.214  1.00 97.20           C  
ATOM   2340  OD1 ASP A 147     -80.282  -0.106  65.320  1.00 97.20           O  
ATOM   2341  OD2 ASP A 147     -82.349   0.629  65.122  1.00 97.20           O  
ATOM   2342  N   LYS A 148     -78.810   4.875  66.278  1.00 96.95           N  
ATOM   2343  H   LYS A 148     -79.563   4.830  66.949  1.00 96.95           H  
ATOM   2344  CA  LYS A 148     -78.042   6.122  66.134  1.00 96.95           C  
ATOM   2345  HA  LYS A 148     -78.117   6.448  65.096  1.00 96.95           H  
ATOM   2346  C   LYS A 148     -76.552   5.926  66.429  1.00 96.95           C  
ATOM   2347  CB  LYS A 148     -78.659   7.196  67.038  1.00 96.95           C  
ATOM   2348  HB2 LYS A 148     -79.723   7.270  66.814  1.00 96.95           H  
ATOM   2349  HB3 LYS A 148     -78.550   6.898  68.081  1.00 96.95           H  
ATOM   2350  O   LYS A 148     -75.715   6.428  65.677  1.00 96.95           O  
ATOM   2351  CG  LYS A 148     -78.011   8.572  66.825  1.00 96.95           C  
ATOM   2352  HG2 LYS A 148     -78.134   8.873  65.785  1.00 96.95           H  
ATOM   2353  HG3 LYS A 148     -76.948   8.527  67.062  1.00 96.95           H  
ATOM   2354  CD  LYS A 148     -78.680   9.598  67.740  1.00 96.95           C  
ATOM   2355  HD2 LYS A 148     -79.747   9.627  67.521  1.00 96.95           H  
ATOM   2356  HD3 LYS A 148     -78.545   9.289  68.777  1.00 96.95           H  
ATOM   2357  CE  LYS A 148     -78.071  10.986  67.530  1.00 96.95           C  
ATOM   2358  HE2 LYS A 148     -78.200  11.266  66.484  1.00 96.95           H  
ATOM   2359  HE3 LYS A 148     -77.003  10.933  67.739  1.00 96.95           H  
ATOM   2360  NZ  LYS A 148     -78.729  11.975  68.416  1.00 96.95           N  
ATOM   2361  HZ1 LYS A 148     -79.722  11.999  68.231  1.00 96.95           H  
ATOM   2362  HZ2 LYS A 148     -78.614  11.706  69.383  1.00 96.95           H  
ATOM   2363  HZ3 LYS A 148     -78.347  12.900  68.281  1.00 96.95           H  
ATOM   2364  N   LYS A 149     -76.204   5.181  67.486  1.00 96.62           N  
ATOM   2365  H   LYS A 149     -76.948   4.793  68.049  1.00 96.62           H  
ATOM   2366  CA  LYS A 149     -74.800   4.853  67.805  1.00 96.62           C  
ATOM   2367  HA  LYS A 149     -74.213   5.770  67.851  1.00 96.62           H  
ATOM   2368  C   LYS A 149     -74.168   3.999  66.708  1.00 96.62           C  
ATOM   2369  CB  LYS A 149     -74.704   4.130  69.154  1.00 96.62           C  
ATOM   2370  HB2 LYS A 149     -73.694   3.740  69.272  1.00 96.62           H  
ATOM   2371  HB3 LYS A 149     -75.398   3.289  69.164  1.00 96.62           H  
ATOM   2372  O   LYS A 149     -73.056   4.289  66.275  1.00 96.62           O  
ATOM   2373  CG  LYS A 149     -75.001   5.058  70.337  1.00 96.62           C  
ATOM   2374  HG2 LYS A 149     -74.232   5.829  70.396  1.00 96.62           H  
ATOM   2375  HG3 LYS A 149     -75.970   5.539  70.198  1.00 96.62           H  
ATOM   2376  CD  LYS A 149     -75.021   4.247  71.636  1.00 96.62           C  
ATOM   2377  HD2 LYS A 149     -74.037   3.811  71.806  1.00 96.62           H  
ATOM   2378  HD3 LYS A 149     -75.758   3.450  71.538  1.00 96.62           H  
ATOM   2379  CE  LYS A 149     -75.408   5.151  72.808  1.00 96.62           C  
ATOM   2380  HE2 LYS A 149     -74.653   5.929  72.918  1.00 96.62           H  
ATOM   2381  HE3 LYS A 149     -76.355   5.632  72.564  1.00 96.62           H  
ATOM   2382  NZ  LYS A 149     -75.548   4.370  74.061  1.00 96.62           N  
ATOM   2383  HZ1 LYS A 149     -76.261   3.665  73.941  1.00 96.62           H  
ATOM   2384  HZ2 LYS A 149     -75.832   4.971  74.821  1.00 96.62           H  
ATOM   2385  HZ3 LYS A 149     -74.678   3.915  74.299  1.00 96.62           H  
ATOM   2386  N   ARG A 150     -74.895   2.995  66.201  1.00 97.33           N  
ATOM   2387  H   ARG A 150     -75.803   2.820  66.605  1.00 97.33           H  
ATOM   2388  CA  ARG A 150     -74.436   2.166  65.071  1.00 97.33           C  
ATOM   2389  HA  ARG A 150     -73.483   1.703  65.327  1.00 97.33           H  
ATOM   2390  C   ARG A 150     -74.170   3.004  63.820  1.00 97.33           C  
ATOM   2391  CB  ARG A 150     -75.469   1.074  64.766  1.00 97.33           C  
ATOM   2392  HB2 ARG A 150     -76.449   1.532  64.634  1.00 97.33           H  
ATOM   2393  HB3 ARG A 150     -75.199   0.587  63.829  1.00 97.33           H  
ATOM   2394  O   ARG A 150     -73.149   2.802  63.167  1.00 97.33           O  
ATOM   2395  CG  ARG A 150     -75.544   0.002  65.858  1.00 97.33           C  
ATOM   2396  HG2 ARG A 150     -75.692   0.460  66.836  1.00 97.33           H  
ATOM   2397  HG3 ARG A 150     -74.616  -0.569  65.869  1.00 97.33           H  
ATOM   2398  CD  ARG A 150     -76.722  -0.925  65.554  1.00 97.33           C  
ATOM   2399  HD2 ARG A 150     -77.638  -0.333  65.572  1.00 97.33           H  
ATOM   2400  HD3 ARG A 150     -76.603  -1.346  64.556  1.00 97.33           H  
ATOM   2401  NE  ARG A 150     -76.831  -2.018  66.533  1.00 97.33           N  
ATOM   2402  HE  ARG A 150     -76.081  -2.129  67.200  1.00 97.33           H  
ATOM   2403  NH1 ARG A 150     -78.923  -2.709  65.874  1.00 97.33           N  
ATOM   2404 HH11 ARG A 150     -79.128  -1.802  65.479  1.00 97.33           H  
ATOM   2405 HH12 ARG A 150     -79.723  -3.315  65.989  1.00 97.33           H  
ATOM   2406  NH2 ARG A 150     -77.852  -3.797  67.508  1.00 97.33           N  
ATOM   2407 HH21 ARG A 150     -77.133  -3.813  68.217  1.00 97.33           H  
ATOM   2408 HH22 ARG A 150     -78.711  -4.299  67.680  1.00 97.33           H  
ATOM   2409  CZ  ARG A 150     -77.863  -2.837  66.625  1.00 97.33           C  
ATOM   2410  N   LEU A 151     -75.042   3.967  63.514  1.00 97.03           N  
ATOM   2411  H   LEU A 151     -75.890   4.028  64.058  1.00 97.03           H  
ATOM   2412  CA  LEU A 151     -74.866   4.887  62.386  1.00 97.03           C  
ATOM   2413  HA  LEU A 151     -74.704   4.300  61.481  1.00 97.03           H  
ATOM   2414  C   LEU A 151     -73.625   5.777  62.540  1.00 97.03           C  
ATOM   2415  CB  LEU A 151     -76.131   5.748  62.216  1.00 97.03           C  
ATOM   2416  HB2 LEU A 151     -76.427   6.132  63.192  1.00 97.03           H  
ATOM   2417  HB3 LEU A 151     -75.890   6.605  61.587  1.00 97.03           H  
ATOM   2418  O   LEU A 151     -72.913   5.991  61.560  1.00 97.03           O  
ATOM   2419  CG  LEU A 151     -77.324   5.012  61.581  1.00 97.03           C  
ATOM   2420  HG  LEU A 151     -77.511   4.076  62.107  1.00 97.03           H  
ATOM   2421  CD1 LEU A 151     -78.572   5.892  61.678  1.00 97.03           C  
ATOM   2422 HD11 LEU A 151     -79.423   5.369  61.244  1.00 97.03           H  
ATOM   2423 HD12 LEU A 151     -78.415   6.833  61.150  1.00 97.03           H  
ATOM   2424 HD13 LEU A 151     -78.795   6.091  62.727  1.00 97.03           H  
ATOM   2425  CD2 LEU A 151     -77.078   4.699  60.102  1.00 97.03           C  
ATOM   2426 HD21 LEU A 151     -77.970   4.240  59.676  1.00 97.03           H  
ATOM   2427 HD22 LEU A 151     -76.849   5.613  59.554  1.00 97.03           H  
ATOM   2428 HD23 LEU A 151     -76.254   3.993  59.996  1.00 97.03           H  
ATOM   2429  N   GLN A 152     -73.329   6.258  63.750  1.00 96.35           N  
ATOM   2430  H   GLN A 152     -73.959   6.065  64.516  1.00 96.35           H  
ATOM   2431  CA  GLN A 152     -72.111   7.032  64.020  1.00 96.35           C  
ATOM   2432  HA  GLN A 152     -72.058   7.866  63.319  1.00 96.35           H  
ATOM   2433  C   GLN A 152     -70.845   6.196  63.798  1.00 96.35           C  
ATOM   2434  CB  GLN A 152     -72.146   7.597  65.446  1.00 96.35           C  
ATOM   2435  HB2 GLN A 152     -71.153   7.963  65.708  1.00 96.35           H  
ATOM   2436  HB3 GLN A 152     -72.415   6.807  66.147  1.00 96.35           H  
ATOM   2437  O   GLN A 152     -69.971   6.608  63.039  1.00 96.35           O  
ATOM   2438  CG  GLN A 152     -73.135   8.763  65.566  1.00 96.35           C  
ATOM   2439  HG2 GLN A 152     -72.794   9.575  64.924  1.00 96.35           H  
ATOM   2440  HG3 GLN A 152     -74.123   8.455  65.225  1.00 96.35           H  
ATOM   2441  CD  GLN A 152     -73.267   9.281  66.994  1.00 96.35           C  
ATOM   2442  NE2 GLN A 152     -73.615  10.537  67.172  1.00 96.35           N  
ATOM   2443 HE21 GLN A 152     -73.520  10.853  68.127  1.00 96.35           H  
ATOM   2444 HE22 GLN A 152     -73.615  11.163  66.380  1.00 96.35           H  
ATOM   2445  OE1 GLN A 152     -73.091   8.592  67.984  1.00 96.35           O  
ATOM   2446  N   THR A 153     -70.778   4.986  64.361  1.00 96.74           N  
ATOM   2447  H   THR A 153     -71.500   4.705  65.008  1.00 96.74           H  
ATOM   2448  CA  THR A 153     -69.646   4.069  64.136  1.00 96.74           C  
ATOM   2449  HA  THR A 153     -68.725   4.550  64.466  1.00 96.74           H  
ATOM   2450  C   THR A 153     -69.482   3.720  62.655  1.00 96.74           C  
ATOM   2451  CB  THR A 153     -69.851   2.775  64.934  1.00 96.74           C  
ATOM   2452  HB  THR A 153     -70.742   2.264  64.571  1.00 96.74           H  
ATOM   2453  O   THR A 153     -68.369   3.658  62.135  1.00 96.74           O  
ATOM   2454  CG2 THR A 153     -68.664   1.819  64.841  1.00 96.74           C  
ATOM   2455 HG21 THR A 153     -67.745   2.340  65.111  1.00 96.74           H  
ATOM   2456 HG22 THR A 153     -68.571   1.433  63.826  1.00 96.74           H  
ATOM   2457 HG23 THR A 153     -68.816   0.981  65.521  1.00 96.74           H  
ATOM   2458  OG1 THR A 153     -70.034   3.069  66.298  1.00 96.74           O  
ATOM   2459  HG1 THR A 153     -69.343   3.685  66.551  1.00 96.74           H  
ATOM   2460  N   PHE A 154     -70.590   3.518  61.938  1.00 97.20           N  
ATOM   2461  H   PHE A 154     -71.486   3.544  62.402  1.00 97.20           H  
ATOM   2462  CA  PHE A 154     -70.551   3.273  60.499  1.00 97.20           C  
ATOM   2463  HA  PHE A 154     -69.887   2.429  60.310  1.00 97.20           H  
ATOM   2464  C   PHE A 154     -69.981   4.473  59.725  1.00 97.20           C  
ATOM   2465  CB  PHE A 154     -71.955   2.898  60.021  1.00 97.20           C  
ATOM   2466  HB2 PHE A 154     -72.635   3.729  60.207  1.00 97.20           H  
ATOM   2467  HB3 PHE A 154     -72.310   2.046  60.600  1.00 97.20           H  
ATOM   2468  O   PHE A 154     -69.160   4.287  58.828  1.00 97.20           O  
ATOM   2469  CG  PHE A 154     -72.006   2.527  58.555  1.00 97.20           C  
ATOM   2470  CD1 PHE A 154     -72.585   3.404  57.621  1.00 97.20           C  
ATOM   2471  HD1 PHE A 154     -73.002   4.346  57.947  1.00 97.20           H  
ATOM   2472  CD2 PHE A 154     -71.465   1.302  58.125  1.00 97.20           C  
ATOM   2473  HD2 PHE A 154     -71.021   0.625  58.840  1.00 97.20           H  
ATOM   2474  CE1 PHE A 154     -72.642   3.045  56.264  1.00 97.20           C  
ATOM   2475  HE1 PHE A 154     -73.114   3.706  55.553  1.00 97.20           H  
ATOM   2476  CE2 PHE A 154     -71.498   0.955  56.763  1.00 97.20           C  
ATOM   2477  HE2 PHE A 154     -71.080   0.016  56.433  1.00 97.20           H  
ATOM   2478  CZ  PHE A 154     -72.087   1.827  55.832  1.00 97.20           C  
ATOM   2479  HZ  PHE A 154     -72.125   1.558  54.787  1.00 97.20           H  
ATOM   2480  N   HIS A 155     -70.353   5.699  60.098  1.00 97.01           N  
ATOM   2481  H   HIS A 155     -71.022   5.794  60.849  1.00 97.01           H  
ATOM   2482  CA  HIS A 155     -69.822   6.921  59.494  1.00 97.01           C  
ATOM   2483  HA  HIS A 155     -69.980   6.873  58.417  1.00 97.01           H  
ATOM   2484  C   HIS A 155     -68.309   7.092  59.722  1.00 97.01           C  
ATOM   2485  CB  HIS A 155     -70.606   8.118  60.044  1.00 97.01           C  
ATOM   2486  HB2 HIS A 155     -70.524   8.147  61.130  1.00 97.01           H  
ATOM   2487  HB3 HIS A 155     -71.659   8.004  59.788  1.00 97.01           H  
ATOM   2488  O   HIS A 155     -67.577   7.429  58.787  1.00 97.01           O  
ATOM   2489  CG  HIS A 155     -70.114   9.429  59.499  1.00 97.01           C  
ATOM   2490  CD2 HIS A 155     -69.320  10.337  60.148  1.00 97.01           C  
ATOM   2491  HD2 HIS A 155     -68.942  10.248  61.156  1.00 97.01           H  
ATOM   2492  ND1 HIS A 155     -70.334   9.912  58.230  1.00 97.01           N  
ATOM   2493  HD1 HIS A 155     -70.853   9.451  57.496  1.00 97.01           H  
ATOM   2494  CE1 HIS A 155     -69.692  11.086  58.118  1.00 97.01           C  
ATOM   2495  HE1 HIS A 155     -69.663  11.699  57.230  1.00 97.01           H  
ATOM   2496  NE2 HIS A 155     -69.074  11.393  59.266  1.00 97.01           N  
ATOM   2497  N   GLU A 156     -67.819   6.812  60.930  1.00 96.67           N  
ATOM   2498  H   GLU A 156     -68.463   6.591  61.676  1.00 96.67           H  
ATOM   2499  CA  GLU A 156     -66.383   6.837  61.245  1.00 96.67           C  
ATOM   2500  HA  GLU A 156     -65.972   7.821  61.019  1.00 96.67           H  
ATOM   2501  C   GLU A 156     -65.607   5.810  60.407  1.00 96.67           C  
ATOM   2502  CB  GLU A 156     -66.182   6.556  62.740  1.00 96.67           C  
ATOM   2503  HB2 GLU A 156     -65.121   6.390  62.930  1.00 96.67           H  
ATOM   2504  HB3 GLU A 156     -66.727   5.648  62.998  1.00 96.67           H  
ATOM   2505  O   GLU A 156     -64.584   6.137  59.801  1.00 96.67           O  
ATOM   2506  CG  GLU A 156     -66.659   7.721  63.622  1.00 96.67           C  
ATOM   2507  HG2 GLU A 156     -67.670   8.006  63.330  1.00 96.67           H  
ATOM   2508  HG3 GLU A 156     -66.010   8.578  63.441  1.00 96.67           H  
ATOM   2509  CD  GLU A 156     -66.661   7.386  65.123  1.00 96.67           C  
ATOM   2510  OE1 GLU A 156     -67.005   8.300  65.905  1.00 96.67           O  
ATOM   2511  OE2 GLU A 156     -66.359   6.224  65.484  1.00 96.67           O  
ATOM   2512  N   ASN A 157     -66.138   4.591  60.278  1.00 97.03           N  
ATOM   2513  H   ASN A 157     -66.954   4.369  60.831  1.00 97.03           H  
ATOM   2514  CA  ASN A 157     -65.550   3.553  59.429  1.00 97.03           C  
ATOM   2515  HA  ASN A 157     -64.516   3.393  59.735  1.00 97.03           H  
ATOM   2516  C   ASN A 157     -65.510   3.962  57.950  1.00 97.03           C  
ATOM   2517  CB  ASN A 157     -66.335   2.245  59.618  1.00 97.03           C  
ATOM   2518  HB2 ASN A 157     -67.403   2.442  59.537  1.00 97.03           H  
ATOM   2519  HB3 ASN A 157     -66.053   1.543  58.833  1.00 97.03           H  
ATOM   2520  O   ASN A 157     -64.494   3.761  57.285  1.00 97.03           O  
ATOM   2521  CG  ASN A 157     -66.044   1.569  60.944  1.00 97.03           C  
ATOM   2522  ND2 ASN A 157     -66.922   0.706  61.395  1.00 97.03           N  
ATOM   2523 HD21 ASN A 157     -66.709   0.319  62.304  1.00 97.03           H  
ATOM   2524 HD22 ASN A 157     -67.811   0.589  60.929  1.00 97.03           H  
ATOM   2525  OD1 ASN A 157     -65.013   1.753  61.565  1.00 97.03           O  
ATOM   2526  N   LEU A 158     -66.585   4.563  57.428  1.00 97.68           N  
ATOM   2527  H   LEU A 158     -67.399   4.687  58.012  1.00 97.68           H  
ATOM   2528  CA  LEU A 158     -66.606   5.084  56.058  1.00 97.68           C  
ATOM   2529  HA  LEU A 158     -66.337   4.284  55.368  1.00 97.68           H  
ATOM   2530  C   LEU A 158     -65.564   6.188  55.849  1.00 97.68           C  
ATOM   2531  CB  LEU A 158     -68.005   5.618  55.715  1.00 97.68           C  
ATOM   2532  HB2 LEU A 158     -68.352   6.253  56.530  1.00 97.68           H  
ATOM   2533  HB3 LEU A 158     -67.914   6.248  54.829  1.00 97.68           H  
ATOM   2534  O   LEU A 158     -64.886   6.197  54.823  1.00 97.68           O  
ATOM   2535  CG  LEU A 158     -69.073   4.551  55.424  1.00 97.68           C  
ATOM   2536  HG  LEU A 158     -69.225   3.913  56.295  1.00 97.68           H  
ATOM   2537  CD1 LEU A 158     -70.379   5.277  55.097  1.00 97.68           C  
ATOM   2538 HD11 LEU A 158     -71.121   4.562  54.743  1.00 97.68           H  
ATOM   2539 HD12 LEU A 158     -70.753   5.769  55.995  1.00 97.68           H  
ATOM   2540 HD13 LEU A 158     -70.215   6.018  54.315  1.00 97.68           H  
ATOM   2541  CD2 LEU A 158     -68.707   3.664  54.230  1.00 97.68           C  
ATOM   2542 HD21 LEU A 158     -68.484   4.280  53.359  1.00 97.68           H  
ATOM   2543 HD22 LEU A 158     -67.845   3.043  54.475  1.00 97.68           H  
ATOM   2544 HD23 LEU A 158     -69.541   3.000  54.000  1.00 97.68           H  
ATOM   2545  N   THR A 159     -65.403   7.078  56.827  1.00 97.59           N  
ATOM   2546  H   THR A 159     -66.000   7.008  57.639  1.00 97.59           H  
ATOM   2547  CA  THR A 159     -64.410   8.160  56.781  1.00 97.59           C  
ATOM   2548  HA  THR A 159     -64.558   8.732  55.865  1.00 97.59           H  
ATOM   2549  C   THR A 159     -62.987   7.600  56.745  1.00 97.59           C  
ATOM   2550  CB  THR A 159     -64.600   9.113  57.968  1.00 97.59           C  
ATOM   2551  HB  THR A 159     -64.453   8.578  58.907  1.00 97.59           H  
ATOM   2552  O   THR A 159     -62.195   7.984  55.885  1.00 97.59           O  
ATOM   2553  CG2 THR A 159     -63.638  10.300  57.917  1.00 97.59           C  
ATOM   2554 HG21 THR A 159     -63.897  11.006  58.706  1.00 97.59           H  
ATOM   2555 HG22 THR A 159     -63.710  10.799  56.951  1.00 97.59           H  
ATOM   2556 HG23 THR A 159     -62.615   9.960  58.080  1.00 97.59           H  
ATOM   2557  OG1 THR A 159     -65.909   9.637  57.936  1.00 97.59           O  
ATOM   2558  HG1 THR A 159     -66.513   8.977  58.285  1.00 97.59           H  
ATOM   2559  N   ASN A 160     -62.675   6.624  57.604  1.00 97.01           N  
ATOM   2560  H   ASN A 160     -63.355   6.364  58.304  1.00 97.01           H  
ATOM   2561  CA  ASN A 160     -61.377   5.945  57.606  1.00 97.01           C  
ATOM   2562  HA  ASN A 160     -60.586   6.688  57.713  1.00 97.01           H  
ATOM   2563  C   ASN A 160     -61.107   5.209  56.284  1.00 97.01           C  
ATOM   2564  CB  ASN A 160     -61.324   4.987  58.807  1.00 97.01           C  
ATOM   2565  HB2 ASN A 160     -60.470   4.319  58.698  1.00 97.01           H  
ATOM   2566  HB3 ASN A 160     -62.230   4.382  58.837  1.00 97.01           H  
ATOM   2567  O   ASN A 160     -60.023   5.337  55.714  1.00 97.01           O  
ATOM   2568  CG  ASN A 160     -61.153   5.715  60.128  1.00 97.01           C  
ATOM   2569  ND2 ASN A 160     -61.585   5.127  61.218  1.00 97.01           N  
ATOM   2570 HD21 ASN A 160     -61.510   5.668  62.068  1.00 97.01           H  
ATOM   2571 HD22 ASN A 160     -62.111   4.266  61.172  1.00 97.01           H  
ATOM   2572  OD1 ASN A 160     -60.603   6.800  60.205  1.00 97.01           O  
ATOM   2573  N   ASN A 161     -62.103   4.499  55.748  1.00 97.74           N  
ATOM   2574  H   ASN A 161     -62.959   4.396  56.274  1.00 97.74           H  
ATOM   2575  CA  ASN A 161     -61.988   3.827  54.452  1.00 97.74           C  
ATOM   2576  HA  ASN A 161     -61.129   3.157  54.476  1.00 97.74           H  
ATOM   2577  C   ASN A 161     -61.742   4.817  53.307  1.00 97.74           C  
ATOM   2578  CB  ASN A 161     -63.259   3.002  54.196  1.00 97.74           C  
ATOM   2579  HB2 ASN A 161     -63.277   2.689  53.151  1.00 97.74           H  
ATOM   2580  HB3 ASN A 161     -64.140   3.614  54.385  1.00 97.74           H  
ATOM   2581  O   ASN A 161     -60.940   4.533  52.419  1.00 97.74           O  
ATOM   2582  CG  ASN A 161     -63.329   1.743  55.038  1.00 97.74           C  
ATOM   2583  ND2 ASN A 161     -64.495   1.156  55.164  1.00 97.74           N  
ATOM   2584 HD21 ASN A 161     -64.500   0.336  55.755  1.00 97.74           H  
ATOM   2585 HD22 ASN A 161     -65.329   1.586  54.791  1.00 97.74           H  
ATOM   2586  OD1 ASN A 161     -62.350   1.238  55.557  1.00 97.74           O  
ATOM   2587  N   PHE A 162     -62.385   5.986  53.332  1.00 98.18           N  
ATOM   2588  H   PHE A 162     -63.061   6.154  54.064  1.00 98.18           H  
ATOM   2589  CA  PHE A 162     -62.162   7.038  52.342  1.00 98.18           C  
ATOM   2590  HA  PHE A 162     -62.299   6.616  51.347  1.00 98.18           H  
ATOM   2591  C   PHE A 162     -60.731   7.594  52.404  1.00 98.18           C  
ATOM   2592  CB  PHE A 162     -63.208   8.140  52.544  1.00 98.18           C  
ATOM   2593  HB2 PHE A 162     -63.094   8.575  53.537  1.00 98.18           H  
ATOM   2594  HB3 PHE A 162     -64.202   7.696  52.494  1.00 98.18           H  
ATOM   2595  O   PHE A 162     -60.094   7.771  51.365  1.00 98.18           O  
ATOM   2596  CG  PHE A 162     -63.125   9.241  51.510  1.00 98.18           C  
ATOM   2597  CD1 PHE A 162     -62.506  10.466  51.823  1.00 98.18           C  
ATOM   2598  HD1 PHE A 162     -62.097  10.629  52.809  1.00 98.18           H  
ATOM   2599  CD2 PHE A 162     -63.661   9.035  50.226  1.00 98.18           C  
ATOM   2600  HD2 PHE A 162     -64.130   8.094  49.981  1.00 98.18           H  
ATOM   2601  CE1 PHE A 162     -62.438  11.486  50.857  1.00 98.18           C  
ATOM   2602  HE1 PHE A 162     -61.979  12.432  51.103  1.00 98.18           H  
ATOM   2603  CE2 PHE A 162     -63.577  10.048  49.256  1.00 98.18           C  
ATOM   2604  HE2 PHE A 162     -63.980   9.885  48.268  1.00 98.18           H  
ATOM   2605  CZ  PHE A 162     -62.966  11.274  49.571  1.00 98.18           C  
ATOM   2606  HZ  PHE A 162     -62.909  12.055  48.826  1.00 98.18           H  
ATOM   2607  N   ILE A 163     -60.186   7.809  53.607  1.00 97.81           N  
ATOM   2608  H   ILE A 163     -60.761   7.663  54.425  1.00 97.81           H  
ATOM   2609  CA  ILE A 163     -58.785   8.221  53.794  1.00 97.81           C  
ATOM   2610  HA  ILE A 163     -58.611   9.134  53.225  1.00 97.81           H  
ATOM   2611  C   ILE A 163     -57.831   7.160  53.224  1.00 97.81           C  
ATOM   2612  CB  ILE A 163     -58.497   8.526  55.284  1.00 97.81           C  
ATOM   2613  HB  ILE A 163     -58.816   7.673  55.883  1.00 97.81           H  
ATOM   2614  O   ILE A 163     -56.943   7.496  52.441  1.00 97.81           O  
ATOM   2615  CG1 ILE A 163     -59.287   9.775  55.738  1.00 97.81           C  
ATOM   2616 HG12 ILE A 163     -58.865  10.663  55.268  1.00 97.81           H  
ATOM   2617 HG13 ILE A 163     -60.324   9.695  55.410  1.00 97.81           H  
ATOM   2618  CG2 ILE A 163     -56.989   8.744  55.525  1.00 97.81           C  
ATOM   2619 HG21 ILE A 163     -56.799   8.980  56.572  1.00 97.81           H  
ATOM   2620 HG22 ILE A 163     -56.427   7.838  55.297  1.00 97.81           H  
ATOM   2621 HG23 ILE A 163     -56.622   9.559  54.901  1.00 97.81           H  
ATOM   2622  CD1 ILE A 163     -59.309   9.978  57.259  1.00 97.81           C  
ATOM   2623 HD11 ILE A 163     -58.315  10.228  57.631  1.00 97.81           H  
ATOM   2624 HD12 ILE A 163     -59.668   9.073  57.751  1.00 97.81           H  
ATOM   2625 HD13 ILE A 163     -59.983  10.799  57.502  1.00 97.81           H  
ATOM   2626  N   ILE A 164     -58.039   5.880  53.555  1.00 97.98           N  
ATOM   2627  H   ILE A 164     -58.781   5.673  54.208  1.00 97.98           H  
ATOM   2628  CA  ILE A 164     -57.219   4.765  53.046  1.00 97.98           C  
ATOM   2629  HA  ILE A 164     -56.177   4.949  53.305  1.00 97.98           H  
ATOM   2630  C   ILE A 164     -57.289   4.688  51.515  1.00 97.98           C  
ATOM   2631  CB  ILE A 164     -57.656   3.435  53.705  1.00 97.98           C  
ATOM   2632  HB  ILE A 164     -58.736   3.336  53.596  1.00 97.98           H  
ATOM   2633  O   ILE A 164     -56.258   4.540  50.857  1.00 97.98           O  
ATOM   2634  CG1 ILE A 164     -57.308   3.443  55.212  1.00 97.98           C  
ATOM   2635 HG12 ILE A 164     -57.605   4.394  55.655  1.00 97.98           H  
ATOM   2636 HG13 ILE A 164     -56.230   3.350  55.337  1.00 97.98           H  
ATOM   2637  CG2 ILE A 164     -56.992   2.222  53.021  1.00 97.98           C  
ATOM   2638 HG21 ILE A 164     -57.270   1.297  53.526  1.00 97.98           H  
ATOM   2639 HG22 ILE A 164     -57.326   2.136  51.987  1.00 97.98           H  
ATOM   2640 HG23 ILE A 164     -55.907   2.329  53.039  1.00 97.98           H  
ATOM   2641  CD1 ILE A 164     -58.004   2.334  56.012  1.00 97.98           C  
ATOM   2642 HD11 ILE A 164     -59.081   2.380  55.853  1.00 97.98           H  
ATOM   2643 HD12 ILE A 164     -57.632   1.352  55.719  1.00 97.98           H  
ATOM   2644 HD13 ILE A 164     -57.800   2.477  57.073  1.00 97.98           H  
ATOM   2645  N   LEU A 165     -58.484   4.829  50.936  1.00 98.18           N  
ATOM   2646  H   LEU A 165     -59.296   4.930  51.527  1.00 98.18           H  
ATOM   2647  CA  LEU A 165     -58.682   4.798  49.488  1.00 98.18           C  
ATOM   2648  HA  LEU A 165     -58.307   3.844  49.119  1.00 98.18           H  
ATOM   2649  C   LEU A 165     -57.891   5.908  48.783  1.00 98.18           C  
ATOM   2650  CB  LEU A 165     -60.188   4.899  49.191  1.00 98.18           C  
ATOM   2651  HB2 LEU A 165     -60.709   4.109  49.731  1.00 98.18           H  
ATOM   2652  HB3 LEU A 165     -60.552   5.856  49.564  1.00 98.18           H  
ATOM   2653  O   LEU A 165     -57.230   5.641  47.781  1.00 98.18           O  
ATOM   2654  CG  LEU A 165     -60.540   4.791  47.696  1.00 98.18           C  
ATOM   2655  HG  LEU A 165     -59.987   5.540  47.128  1.00 98.18           H  
ATOM   2656  CD1 LEU A 165     -60.221   3.403  47.134  1.00 98.18           C  
ATOM   2657 HD11 LEU A 165     -60.563   3.340  46.101  1.00 98.18           H  
ATOM   2658 HD12 LEU A 165     -60.718   2.634  47.726  1.00 98.18           H  
ATOM   2659 HD13 LEU A 165     -59.143   3.237  47.143  1.00 98.18           H  
ATOM   2660  CD2 LEU A 165     -62.031   5.062  47.502  1.00 98.18           C  
ATOM   2661 HD21 LEU A 165     -62.621   4.328  48.051  1.00 98.18           H  
ATOM   2662 HD22 LEU A 165     -62.280   5.010  46.442  1.00 98.18           H  
ATOM   2663 HD23 LEU A 165     -62.268   6.062  47.865  1.00 98.18           H  
ATOM   2664  N   ASN A 166     -57.905   7.128  49.325  1.00 97.85           N  
ATOM   2665  H   ASN A 166     -58.476   7.285  50.143  1.00 97.85           H  
ATOM   2666  CA  ASN A 166     -57.150   8.248  48.762  1.00 97.85           C  
ATOM   2667  HA  ASN A 166     -57.381   8.329  47.699  1.00 97.85           H  
ATOM   2668  C   ASN A 166     -55.632   8.041  48.860  1.00 97.85           C  
ATOM   2669  CB  ASN A 166     -57.585   9.544  49.457  1.00 97.85           C  
ATOM   2670  HB2 ASN A 166     -56.890  10.343  49.199  1.00 97.85           H  
ATOM   2671  HB3 ASN A 166     -57.559   9.406  50.538  1.00 97.85           H  
ATOM   2672  O   ASN A 166     -54.914   8.311  47.896  1.00 97.85           O  
ATOM   2673  CG  ASN A 166     -58.964   9.995  49.021  1.00 97.85           C  
ATOM   2674  ND2 ASN A 166     -59.736  10.534  49.927  1.00 97.85           N  
ATOM   2675 HD21 ASN A 166     -60.696  10.690  49.653  1.00 97.85           H  
ATOM   2676 HD22 ASN A 166     -59.471  10.475  50.900  1.00 97.85           H  
ATOM   2677  OD1 ASN A 166     -59.356   9.887  47.872  1.00 97.85           O  
ATOM   2678  N   THR A 167     -55.134   7.510  49.978  1.00 97.42           N  
ATOM   2679  H   THR A 167     -55.747   7.374  50.770  1.00 97.42           H  
ATOM   2680  CA  THR A 167     -53.710   7.162  50.135  1.00 97.42           C  
ATOM   2681  HA  THR A 167     -53.103   8.048  49.951  1.00 97.42           H  
ATOM   2682  C   THR A 167     -53.279   6.082  49.137  1.00 97.42           C  
ATOM   2683  CB  THR A 167     -53.445   6.688  51.569  1.00 97.42           C  
ATOM   2684  HB  THR A 167     -54.058   5.812  51.784  1.00 97.42           H  
ATOM   2685  O   THR A 167     -52.214   6.180  48.518  1.00 97.42           O  
ATOM   2686  CG2 THR A 167     -51.977   6.353  51.828  1.00 97.42           C  
ATOM   2687 HG21 THR A 167     -51.833   6.126  52.884  1.00 97.42           H  
ATOM   2688 HG22 THR A 167     -51.350   7.201  51.554  1.00 97.42           H  
ATOM   2689 HG23 THR A 167     -51.681   5.481  51.246  1.00 97.42           H  
ATOM   2690  OG1 THR A 167     -53.789   7.718  52.465  1.00 97.42           O  
ATOM   2691  HG1 THR A 167     -53.977   7.320  53.318  1.00 97.42           H  
ATOM   2692  N   ASN A 168     -54.127   5.073  48.918  1.00 97.86           N  
ATOM   2693  H   ASN A 168     -54.968   5.019  49.475  1.00 97.86           H  
ATOM   2694  CA  ASN A 168     -53.881   4.031  47.923  1.00 97.86           C  
ATOM   2695  HA  ASN A 168     -52.893   3.604  48.093  1.00 97.86           H  
ATOM   2696  C   ASN A 168     -53.880   4.605  46.501  1.00 97.86           C  
ATOM   2697  CB  ASN A 168     -54.930   2.917  48.078  1.00 97.86           C  
ATOM   2698  HB2 ASN A 168     -54.868   2.249  47.219  1.00 97.86           H  
ATOM   2699  HB3 ASN A 168     -55.929   3.353  48.102  1.00 97.86           H  
ATOM   2700  O   ASN A 168     -53.008   4.259  45.707  1.00 97.86           O  
ATOM   2701  CG  ASN A 168     -54.727   2.072  49.323  1.00 97.86           C  
ATOM   2702  ND2 ASN A 168     -55.693   1.255  49.670  1.00 97.86           N  
ATOM   2703 HD21 ASN A 168     -55.529   0.726  50.514  1.00 97.86           H  
ATOM   2704 HD22 ASN A 168     -56.561   1.234  49.153  1.00 97.86           H  
ATOM   2705  OD1 ASN A 168     -53.701   2.094  49.979  1.00 97.86           O  
ATOM   2706  N   LEU A 169     -54.802   5.521  46.189  1.00 97.95           N  
ATOM   2707  H   LEU A 169     -55.513   5.739  46.871  1.00 97.95           H  
ATOM   2708  CA  LEU A 169     -54.859   6.195  44.891  1.00 97.95           C  
ATOM   2709  HA  LEU A 169     -54.956   5.433  44.118  1.00 97.95           H  
ATOM   2710  C   LEU A 169     -53.572   6.984  44.603  1.00 97.95           C  
ATOM   2711  CB  LEU A 169     -56.103   7.102  44.865  1.00 97.95           C  
ATOM   2712  HB2 LEU A 169     -55.994   7.866  45.634  1.00 97.95           H  
ATOM   2713  HB3 LEU A 169     -56.982   6.506  45.109  1.00 97.95           H  
ATOM   2714  O   LEU A 169     -53.008   6.869  43.517  1.00 97.95           O  
ATOM   2715  CG  LEU A 169     -56.338   7.806  43.518  1.00 97.95           C  
ATOM   2716  HG  LEU A 169     -55.445   8.359  43.226  1.00 97.95           H  
ATOM   2717  CD1 LEU A 169     -56.693   6.809  42.412  1.00 97.95           C  
ATOM   2718 HD11 LEU A 169     -56.921   7.350  41.494  1.00 97.95           H  
ATOM   2719 HD12 LEU A 169     -55.843   6.157  42.212  1.00 97.95           H  
ATOM   2720 HD13 LEU A 169     -57.556   6.212  42.705  1.00 97.95           H  
ATOM   2721  CD2 LEU A 169     -57.485   8.806  43.660  1.00 97.95           C  
ATOM   2722 HD21 LEU A 169     -57.641   9.324  42.714  1.00 97.95           H  
ATOM   2723 HD22 LEU A 169     -57.239   9.542  44.426  1.00 97.95           H  
ATOM   2724 HD23 LEU A 169     -58.401   8.289  43.945  1.00 97.95           H  
ATOM   2725  N   GLN A 170     -53.064   7.731  45.586  1.00 97.14           N  
ATOM   2726  H   GLN A 170     -53.579   7.801  46.452  1.00 97.14           H  
ATOM   2727  CA  GLN A 170     -51.792   8.452  45.456  1.00 97.14           C  
ATOM   2728  HA  GLN A 170     -51.835   9.100  44.580  1.00 97.14           H  
ATOM   2729  C   GLN A 170     -50.605   7.502  45.256  1.00 97.14           C  
ATOM   2730  CB  GLN A 170     -51.562   9.313  46.702  1.00 97.14           C  
ATOM   2731  HB2 GLN A 170     -50.538   9.685  46.689  1.00 97.14           H  
ATOM   2732  HB3 GLN A 170     -51.693   8.701  47.595  1.00 97.14           H  
ATOM   2733  O   GLN A 170     -49.732   7.760  44.426  1.00 97.14           O  
ATOM   2734  CG  GLN A 170     -52.509  10.519  46.760  1.00 97.14           C  
ATOM   2735  HG2 GLN A 170     -53.546  10.185  46.727  1.00 97.14           H  
ATOM   2736  HG3 GLN A 170     -52.330  11.153  45.891  1.00 97.14           H  
ATOM   2737  CD  GLN A 170     -52.313  11.353  48.022  1.00 97.14           C  
ATOM   2738  NE2 GLN A 170     -52.936  12.507  48.110  1.00 97.14           N  
ATOM   2739 HE21 GLN A 170     -53.551  12.822  47.373  1.00 97.14           H  
ATOM   2740 HE22 GLN A 170     -52.783  13.016  48.968  1.00 97.14           H  
ATOM   2741  OE1 GLN A 170     -51.600  11.005  48.946  1.00 97.14           O  
ATOM   2742  N   SER A 171     -50.586   6.379  45.977  1.00 98.06           N  
ATOM   2743  H   SER A 171     -51.317   6.237  46.659  1.00 98.06           H  
ATOM   2744  CA  SER A 171     -49.560   5.341  45.813  1.00 98.06           C  
ATOM   2745  HA  SER A 171     -48.577   5.789  45.954  1.00 98.06           H  
ATOM   2746  C   SER A 171     -49.588   4.723  44.410  1.00 98.06           C  
ATOM   2747  CB  SER A 171     -49.730   4.258  46.879  1.00 98.06           C  
ATOM   2748  HB2 SER A 171     -50.700   3.772  46.771  1.00 98.06           H  
ATOM   2749  HB3 SER A 171     -48.948   3.509  46.760  1.00 98.06           H  
ATOM   2750  O   SER A 171     -48.535   4.550  43.800  1.00 98.06           O  
ATOM   2751  OG  SER A 171     -49.622   4.843  48.163  1.00 98.06           O  
ATOM   2752  HG  SER A 171     -50.390   5.397  48.321  1.00 98.06           H  
ATOM   2753  N   ILE A 172     -50.777   4.460  43.859  1.00 98.21           N  
ATOM   2754  H   ILE A 172     -51.606   4.616  44.415  1.00 98.21           H  
ATOM   2755  CA  ILE A 172     -50.953   3.959  42.486  1.00 98.21           C  
ATOM   2756  HA  ILE A 172     -50.349   3.060  42.362  1.00 98.21           H  
ATOM   2757  C   ILE A 172     -50.441   4.974  41.456  1.00 98.21           C  
ATOM   2758  CB  ILE A 172     -52.435   3.588  42.243  1.00 98.21           C  
ATOM   2759  HB  ILE A 172     -53.062   4.402  42.607  1.00 98.21           H  
ATOM   2760  O   ILE A 172     -49.742   4.593  40.520  1.00 98.21           O  
ATOM   2761  CG1 ILE A 172     -52.793   2.300  43.019  1.00 98.21           C  
ATOM   2762 HG12 ILE A 172     -52.389   1.437  42.490  1.00 98.21           H  
ATOM   2763 HG13 ILE A 172     -52.333   2.320  44.007  1.00 98.21           H  
ATOM   2764  CG2 ILE A 172     -52.737   3.390  40.743  1.00 98.21           C  
ATOM   2765 HG21 ILE A 172     -52.640   4.337  40.211  1.00 98.21           H  
ATOM   2766 HG22 ILE A 172     -53.760   3.045  40.595  1.00 98.21           H  
ATOM   2767 HG23 ILE A 172     -52.047   2.665  40.313  1.00 98.21           H  
ATOM   2768  CD1 ILE A 172     -54.302   2.104  43.219  1.00 98.21           C  
ATOM   2769 HD11 ILE A 172     -54.473   1.173  43.761  1.00 98.21           H  
ATOM   2770 HD12 ILE A 172     -54.822   2.050  42.262  1.00 98.21           H  
ATOM   2771 HD13 ILE A 172     -54.706   2.929  43.804  1.00 98.21           H  
ATOM   2772  N   GLU A 173     -50.738   6.263  41.631  1.00 97.86           N  
ATOM   2773  H   GLU A 173     -51.362   6.516  42.384  1.00 97.86           H  
ATOM   2774  CA  GLU A 173     -50.250   7.327  40.743  1.00 97.86           C  
ATOM   2775  HA  GLU A 173     -50.510   7.081  39.713  1.00 97.86           H  
ATOM   2776  C   GLU A 173     -48.714   7.470  40.777  1.00 97.86           C  
ATOM   2777  CB  GLU A 173     -50.944   8.650  41.113  1.00 97.86           C  
ATOM   2778  HB2 GLU A 173     -50.330   9.488  40.783  1.00 97.86           H  
ATOM   2779  HB3 GLU A 173     -51.021   8.723  42.197  1.00 97.86           H  
ATOM   2780  O   GLU A 173     -48.098   7.726  39.741  1.00 97.86           O  
ATOM   2781  CG  GLU A 173     -52.355   8.782  40.502  1.00 97.86           C  
ATOM   2782  HG2 GLU A 173     -52.855   9.625  40.979  1.00 97.86           H  
ATOM   2783  HG3 GLU A 173     -52.932   7.885  40.728  1.00 97.86           H  
ATOM   2784  CD  GLU A 173     -52.328   9.027  38.978  1.00 97.86           C  
ATOM   2785  OE1 GLU A 173     -53.116   8.400  38.225  1.00 97.86           O  
ATOM   2786  OE2 GLU A 173     -51.476   9.822  38.528  1.00 97.86           O  
ATOM   2787  N   ASN A 174     -48.071   7.250  41.932  1.00 97.88           N  
ATOM   2788  H   ASN A 174     -48.624   7.064  42.757  1.00 97.88           H  
ATOM   2789  CA  ASN A 174     -46.606   7.170  42.023  1.00 97.88           C  
ATOM   2790  HA  ASN A 174     -46.170   8.065  41.579  1.00 97.88           H  
ATOM   2791  C   ASN A 174     -46.058   5.987  41.212  1.00 97.88           C  
ATOM   2792  CB  ASN A 174     -46.159   7.075  43.493  1.00 97.88           C  
ATOM   2793  HB2 ASN A 174     -45.106   6.794  43.521  1.00 97.88           H  
ATOM   2794  HB3 ASN A 174     -46.719   6.288  43.999  1.00 97.88           H  
ATOM   2795  O   ASN A 174     -45.227   6.188  40.329  1.00 97.88           O  
ATOM   2796  CG  ASN A 174     -46.289   8.368  44.270  1.00 97.88           C  
ATOM   2797  ND2 ASN A 174     -46.621   8.308  45.535  1.00 97.88           N  
ATOM   2798 HD21 ASN A 174     -46.829   7.417  45.961  1.00 97.88           H  
ATOM   2799 HD22 ASN A 174     -46.690   9.181  46.039  1.00 97.88           H  
ATOM   2800  OD1 ASN A 174     -46.048   9.457  43.775  1.00 97.88           O  
ATOM   2801  N   VAL A 175     -46.584   4.780  41.447  1.00 98.26           N  
ATOM   2802  H   VAL A 175     -47.278   4.693  42.176  1.00 98.26           H  
ATOM   2803  CA  VAL A 175     -46.170   3.568  40.718  1.00 98.26           C  
ATOM   2804  HA  VAL A 175     -45.103   3.412  40.875  1.00 98.26           H  
ATOM   2805  C   VAL A 175     -46.382   3.732  39.213  1.00 98.26           C  
ATOM   2806  CB  VAL A 175     -46.934   2.338  41.246  1.00 98.26           C  
ATOM   2807  HB  VAL A 175     -48.004   2.549  41.240  1.00 98.26           H  
ATOM   2808  O   VAL A 175     -45.535   3.339  38.416  1.00 98.26           O  
ATOM   2809  CG1 VAL A 175     -46.692   1.078  40.403  1.00 98.26           C  
ATOM   2810 HG11 VAL A 175     -45.621   0.888  40.321  1.00 98.26           H  
ATOM   2811 HG12 VAL A 175     -47.111   1.202  39.404  1.00 98.26           H  
ATOM   2812 HG13 VAL A 175     -47.175   0.220  40.869  1.00 98.26           H  
ATOM   2813  CG2 VAL A 175     -46.510   2.012  42.685  1.00 98.26           C  
ATOM   2814 HG21 VAL A 175     -46.668   2.872  43.335  1.00 98.26           H  
ATOM   2815 HG22 VAL A 175     -47.098   1.178  43.067  1.00 98.26           H  
ATOM   2816 HG23 VAL A 175     -45.453   1.750  42.709  1.00 98.26           H  
ATOM   2817  N   ARG A 176     -47.488   4.357  38.798  1.00 98.38           N  
ATOM   2818  H   ARG A 176     -48.165   4.625  39.499  1.00 98.38           H  
ATOM   2819  CA  ARG A 176     -47.773   4.652  37.391  1.00 98.38           C  
ATOM   2820  HA  ARG A 176     -47.780   3.717  36.831  1.00 98.38           H  
ATOM   2821  C   ARG A 176     -46.691   5.528  36.757  1.00 98.38           C  
ATOM   2822  CB  ARG A 176     -49.154   5.307  37.307  1.00 98.38           C  
ATOM   2823  HB2 ARG A 176     -49.896   4.629  37.728  1.00 98.38           H  
ATOM   2824  HB3 ARG A 176     -49.151   6.223  37.898  1.00 98.38           H  
ATOM   2825  O   ARG A 176     -46.275   5.236  35.638  1.00 98.38           O  
ATOM   2826  CG  ARG A 176     -49.552   5.649  35.868  1.00 98.38           C  
ATOM   2827  HG2 ARG A 176     -48.810   6.308  35.418  1.00 98.38           H  
ATOM   2828  HG3 ARG A 176     -49.631   4.734  35.280  1.00 98.38           H  
ATOM   2829  CD  ARG A 176     -50.892   6.377  35.889  1.00 98.38           C  
ATOM   2830  HD2 ARG A 176     -50.811   7.242  36.547  1.00 98.38           H  
ATOM   2831  HD3 ARG A 176     -51.659   5.713  36.288  1.00 98.38           H  
ATOM   2832  NE  ARG A 176     -51.266   6.820  34.541  1.00 98.38           N  
ATOM   2833  HE  ARG A 176     -50.708   6.481  33.770  1.00 98.38           H  
ATOM   2834  NH1 ARG A 176     -53.010   8.169  35.211  1.00 98.38           N  
ATOM   2835 HH11 ARG A 176     -52.802   8.037  36.190  1.00 98.38           H  
ATOM   2836 HH12 ARG A 176     -53.731   8.847  35.012  1.00 98.38           H  
ATOM   2837  NH2 ARG A 176     -52.493   7.982  33.034  1.00 98.38           N  
ATOM   2838 HH21 ARG A 176     -53.236   8.637  32.837  1.00 98.38           H  
ATOM   2839 HH22 ARG A 176     -51.901   7.632  32.295  1.00 98.38           H  
ATOM   2840  CZ  ARG A 176     -52.254   7.652  34.275  1.00 98.38           C  
ATOM   2841  N   ARG A 177     -46.235   6.580  37.446  1.00 98.10           N  
ATOM   2842  H   ARG A 177     -46.605   6.736  38.373  1.00 98.10           H  
ATOM   2843  CA  ARG A 177     -45.126   7.423  36.967  1.00 98.10           C  
ATOM   2844  HA  ARG A 177     -45.343   7.765  35.954  1.00 98.10           H  
ATOM   2845  C   ARG A 177     -43.829   6.633  36.837  1.00 98.10           C  
ATOM   2846  CB  ARG A 177     -44.932   8.641  37.880  1.00 98.10           C  
ATOM   2847  HB2 ARG A 177     -45.125   8.372  38.919  1.00 98.10           H  
ATOM   2848  HB3 ARG A 177     -43.900   8.980  37.800  1.00 98.10           H  
ATOM   2849  O   ARG A 177     -43.182   6.733  35.801  1.00 98.10           O  
ATOM   2850  CG  ARG A 177     -45.847   9.791  37.448  1.00 98.10           C  
ATOM   2851  HG2 ARG A 177     -45.626  10.037  36.410  1.00 98.10           H  
ATOM   2852  HG3 ARG A 177     -46.891   9.487  37.516  1.00 98.10           H  
ATOM   2853  CD  ARG A 177     -45.601  11.040  38.299  1.00 98.10           C  
ATOM   2854  HD2 ARG A 177     -44.537  11.152  38.507  1.00 98.10           H  
ATOM   2855  HD3 ARG A 177     -45.914  11.908  37.717  1.00 98.10           H  
ATOM   2856  NE  ARG A 177     -46.397  11.012  39.533  1.00 98.10           N  
ATOM   2857  HE  ARG A 177     -47.391  11.143  39.414  1.00 98.10           H  
ATOM   2858  NH1 ARG A 177     -44.775  10.462  41.097  1.00 98.10           N  
ATOM   2859 HH11 ARG A 177     -44.102  10.241  40.377  1.00 98.10           H  
ATOM   2860 HH12 ARG A 177     -44.584  10.222  42.059  1.00 98.10           H  
ATOM   2861  NH2 ARG A 177     -46.872  10.905  41.712  1.00 98.10           N  
ATOM   2862 HH21 ARG A 177     -47.845  11.067  41.493  1.00 98.10           H  
ATOM   2863 HH22 ARG A 177     -46.612  10.602  42.639  1.00 98.10           H  
ATOM   2864  CZ  ARG A 177     -45.993  10.793  40.766  1.00 98.10           C  
ATOM   2865  N   ASP A 178     -43.499   5.802  37.821  1.00 98.35           N  
ATOM   2866  H   ASP A 178     -44.033   5.822  38.677  1.00 98.35           H  
ATOM   2867  CA  ASP A 178     -42.289   4.971  37.775  1.00 98.35           C  
ATOM   2868  HA  ASP A 178     -41.421   5.615  37.631  1.00 98.35           H  
ATOM   2869  C   ASP A 178     -42.325   3.978  36.602  1.00 98.35           C  
ATOM   2870  CB  ASP A 178     -42.114   4.224  39.106  1.00 98.35           C  
ATOM   2871  HB2 ASP A 178     -42.995   3.610  39.291  1.00 98.35           H  
ATOM   2872  HB3 ASP A 178     -41.257   3.556  39.016  1.00 98.35           H  
ATOM   2873  O   ASP A 178     -41.328   3.789  35.906  1.00 98.35           O  
ATOM   2874  CG  ASP A 178     -41.875   5.143  40.310  1.00 98.35           C  
ATOM   2875  OD1 ASP A 178     -41.497   6.319  40.102  1.00 98.35           O  
ATOM   2876  OD2 ASP A 178     -42.080   4.649  41.441  1.00 98.35           O  
ATOM   2877  N   VAL A 179     -43.491   3.386  36.321  1.00 98.46           N  
ATOM   2878  H   VAL A 179     -44.261   3.545  36.956  1.00 98.46           H  
ATOM   2879  CA  VAL A 179     -43.691   2.505  35.159  1.00 98.46           C  
ATOM   2880  HA  VAL A 179     -42.940   1.715  35.192  1.00 98.46           H  
ATOM   2881  C   VAL A 179     -43.474   3.252  33.841  1.00 98.46           C  
ATOM   2882  CB  VAL A 179     -45.083   1.842  35.207  1.00 98.46           C  
ATOM   2883  HB  VAL A 179     -45.842   2.602  35.393  1.00 98.46           H  
ATOM   2884  O   VAL A 179     -42.841   2.704  32.941  1.00 98.46           O  
ATOM   2885  CG1 VAL A 179     -45.446   1.109  33.907  1.00 98.46           C  
ATOM   2886 HG11 VAL A 179     -45.570   1.823  33.093  1.00 98.46           H  
ATOM   2887 HG12 VAL A 179     -46.387   0.573  34.032  1.00 98.46           H  
ATOM   2888 HG13 VAL A 179     -44.660   0.401  33.644  1.00 98.46           H  
ATOM   2889  CG2 VAL A 179     -45.141   0.799  36.332  1.00 98.46           C  
ATOM   2890 HG21 VAL A 179     -46.159   0.423  36.437  1.00 98.46           H  
ATOM   2891 HG22 VAL A 179     -44.469  -0.029  36.109  1.00 98.46           H  
ATOM   2892 HG23 VAL A 179     -44.837   1.241  37.281  1.00 98.46           H  
ATOM   2893  N   ILE A 180     -43.952   4.495  33.724  1.00 98.18           N  
ATOM   2894  H   ILE A 180     -44.432   4.901  34.515  1.00 98.18           H  
ATOM   2895  CA  ILE A 180     -43.736   5.325  32.528  1.00 98.18           C  
ATOM   2896  HA  ILE A 180     -44.049   4.758  31.651  1.00 98.18           H  
ATOM   2897  C   ILE A 180     -42.240   5.617  32.337  1.00 98.18           C  
ATOM   2898  CB  ILE A 180     -44.597   6.609  32.591  1.00 98.18           C  
ATOM   2899  HB  ILE A 180     -44.438   7.090  33.556  1.00 98.18           H  
ATOM   2900  O   ILE A 180     -41.707   5.352  31.261  1.00 98.18           O  
ATOM   2901  CG1 ILE A 180     -46.096   6.248  32.450  1.00 98.18           C  
ATOM   2902 HG12 ILE A 180     -46.330   5.393  33.085  1.00 98.18           H  
ATOM   2903 HG13 ILE A 180     -46.300   5.951  31.422  1.00 98.18           H  
ATOM   2904  CG2 ILE A 180     -44.197   7.607  31.488  1.00 98.18           C  
ATOM   2905 HG21 ILE A 180     -44.279   7.146  30.504  1.00 98.18           H  
ATOM   2906 HG22 ILE A 180     -43.169   7.944  31.623  1.00 98.18           H  
ATOM   2907 HG23 ILE A 180     -44.822   8.500  31.521  1.00 98.18           H  
ATOM   2908  CD1 ILE A 180     -47.050   7.384  32.842  1.00 98.18           C  
ATOM   2909 HD11 ILE A 180     -46.956   8.222  32.151  1.00 98.18           H  
ATOM   2910 HD12 ILE A 180     -48.076   7.018  32.806  1.00 98.18           H  
ATOM   2911 HD13 ILE A 180     -46.830   7.719  33.855  1.00 98.18           H  
ATOM   2912  N   THR A 181     -41.539   6.059  33.383  1.00 97.88           N  
ATOM   2913  H   THR A 181     -42.029   6.301  34.232  1.00 97.88           H  
ATOM   2914  CA  THR A 181     -40.088   6.324  33.337  1.00 97.88           C  
ATOM   2915  HA  THR A 181     -39.886   7.095  32.593  1.00 97.88           H  
ATOM   2916  C   THR A 181     -39.285   5.072  32.964  1.00 97.88           C  
ATOM   2917  CB  THR A 181     -39.613   6.827  34.708  1.00 97.88           C  
ATOM   2918  HB  THR A 181     -39.766   6.041  35.448  1.00 97.88           H  
ATOM   2919  O   THR A 181     -38.356   5.121  32.150  1.00 97.88           O  
ATOM   2920  CG2 THR A 181     -38.143   7.239  34.717  1.00 97.88           C  
ATOM   2921 HG21 THR A 181     -37.963   7.978  33.936  1.00 97.88           H  
ATOM   2922 HG22 THR A 181     -37.505   6.372  34.545  1.00 97.88           H  
ATOM   2923 HG23 THR A 181     -37.887   7.669  35.686  1.00 97.88           H  
ATOM   2924  OG1 THR A 181     -40.359   7.956  35.101  1.00 97.88           O  
ATOM   2925  HG1 THR A 181     -40.323   8.002  36.059  1.00 97.88           H  
ATOM   2926  N   ASN A 182     -39.658   3.914  33.517  1.00 98.35           N  
ATOM   2927  H   ASN A 182     -40.384   3.926  34.218  1.00 98.35           H  
ATOM   2928  CA  ASN A 182     -39.034   2.638  33.170  1.00 98.35           C  
ATOM   2929  HA  ASN A 182     -37.954   2.728  33.285  1.00 98.35           H  
ATOM   2930  C   ASN A 182     -39.294   2.262  31.705  1.00 98.35           C  
ATOM   2931  CB  ASN A 182     -39.547   1.548  34.125  1.00 98.35           C  
ATOM   2932  HB2 ASN A 182     -40.634   1.596  34.184  1.00 98.35           H  
ATOM   2933  HB3 ASN A 182     -39.267   0.570  33.734  1.00 98.35           H  
ATOM   2934  O   ASN A 182     -38.396   1.756  31.034  1.00 98.35           O  
ATOM   2935  CG  ASN A 182     -38.959   1.656  35.522  1.00 98.35           C  
ATOM   2936  ND2 ASN A 182     -39.572   1.028  36.497  1.00 98.35           N  
ATOM   2937 HD21 ASN A 182     -39.199   1.214  37.416  1.00 98.35           H  
ATOM   2938 HD22 ASN A 182     -40.489   0.632  36.344  1.00 98.35           H  
ATOM   2939  OD1 ASN A 182     -37.926   2.255  35.759  1.00 98.35           O  
ATOM   2940  N   GLN A 183     -40.491   2.539  31.182  1.00 98.09           N  
ATOM   2941  H   GLN A 183     -41.195   2.954  31.775  1.00 98.09           H  
ATOM   2942  CA  GLN A 183     -40.828   2.284  29.784  1.00 98.09           C  
ATOM   2943  HA  GLN A 183     -40.596   1.240  29.572  1.00 98.09           H  
ATOM   2944  C   GLN A 183     -39.999   3.144  28.820  1.00 98.09           C  
ATOM   2945  CB  GLN A 183     -42.337   2.503  29.586  1.00 98.09           C  
ATOM   2946  HB2 GLN A 183     -42.880   1.881  30.297  1.00 98.09           H  
ATOM   2947  HB3 GLN A 183     -42.592   3.544  29.782  1.00 98.09           H  
ATOM   2948  O   GLN A 183     -39.536   2.639  27.795  1.00 98.09           O  
ATOM   2949  CG  GLN A 183     -42.816   2.155  28.172  1.00 98.09           C  
ATOM   2950  HG2 GLN A 183     -43.894   2.307  28.117  1.00 98.09           H  
ATOM   2951  HG3 GLN A 183     -42.348   2.823  27.448  1.00 98.09           H  
ATOM   2952  CD  GLN A 183     -42.515   0.706  27.812  1.00 98.09           C  
ATOM   2953  NE2 GLN A 183     -41.609   0.450  26.894  1.00 98.09           N  
ATOM   2954 HE21 GLN A 183     -41.394  -0.526  26.746  1.00 98.09           H  
ATOM   2955 HE22 GLN A 183     -41.012   1.180  26.534  1.00 98.09           H  
ATOM   2956  OE1 GLN A 183     -43.072  -0.226  28.365  1.00 98.09           O  
ATOM   2957  N   GLU A 184     -39.779   4.417  29.145  1.00 97.63           N  
ATOM   2958  H   GLU A 184     -40.235   4.792  29.964  1.00 97.63           H  
ATOM   2959  CA  GLU A 184     -38.902   5.310  28.378  1.00 97.63           C  
ATOM   2960  HA  GLU A 184     -39.218   5.330  27.336  1.00 97.63           H  
ATOM   2961  C   GLU A 184     -37.450   4.819  28.402  1.00 97.63           C  
ATOM   2962  CB  GLU A 184     -38.994   6.735  28.941  1.00 97.63           C  
ATOM   2963  HB2 GLU A 184     -38.226   7.350  28.472  1.00 97.63           H  
ATOM   2964  HB3 GLU A 184     -38.809   6.701  30.014  1.00 97.63           H  
ATOM   2965  O   GLU A 184     -36.819   4.698  27.351  1.00 97.63           O  
ATOM   2966  CG  GLU A 184     -40.366   7.372  28.665  1.00 97.63           C  
ATOM   2967  HG2 GLU A 184     -41.155   6.708  29.017  1.00 97.63           H  
ATOM   2968  HG3 GLU A 184     -40.484   7.475  27.586  1.00 97.63           H  
ATOM   2969  CD  GLU A 184     -40.547   8.744  29.333  1.00 97.63           C  
ATOM   2970  OE1 GLU A 184     -41.563   9.397  29.001  1.00 97.63           O  
ATOM   2971  OE2 GLU A 184     -39.695   9.128  30.164  1.00 97.63           O  
ATOM   2972  N   SER A 185     -36.952   4.428  29.577  1.00 98.47           N  
ATOM   2973  H   SER A 185     -37.521   4.575  30.399  1.00 98.47           H  
ATOM   2974  CA  SER A 185     -35.603   3.867  29.738  1.00 98.47           C  
ATOM   2975  HA  SER A 185     -34.873   4.596  29.385  1.00 98.47           H  
ATOM   2976  C   SER A 185     -35.409   2.579  28.922  1.00 98.47           C  
ATOM   2977  CB  SER A 185     -35.323   3.592  31.218  1.00 98.47           C  
ATOM   2978  HB2 SER A 185     -34.301   3.228  31.323  1.00 98.47           H  
ATOM   2979  HB3 SER A 185     -36.007   2.828  31.589  1.00 98.47           H  
ATOM   2980  O   SER A 185     -34.383   2.401  28.268  1.00 98.47           O  
ATOM   2981  OG  SER A 185     -35.472   4.768  31.992  1.00 98.47           O  
ATOM   2982  HG  SER A 185     -36.399   5.016  32.022  1.00 98.47           H  
ATOM   2983  N   ILE A 186     -36.415   1.695  28.891  1.00 98.55           N  
ATOM   2984  H   ILE A 186     -37.223   1.879  29.468  1.00 98.55           H  
ATOM   2985  CA  ILE A 186     -36.409   0.477  28.061  1.00 98.55           C  
ATOM   2986  HA  ILE A 186     -35.514  -0.100  28.293  1.00 98.55           H  
ATOM   2987  C   ILE A 186     -36.334   0.820  26.568  1.00 98.55           C  
ATOM   2988  CB  ILE A 186     -37.652  -0.388  28.385  1.00 98.55           C  
ATOM   2989  HB  ILE A 186     -38.522   0.266  28.441  1.00 98.55           H  
ATOM   2990  O   ILE A 186     -35.635   0.135  25.819  1.00 98.55           O  
ATOM   2991  CG1 ILE A 186     -37.460  -1.079  29.754  1.00 98.55           C  
ATOM   2992 HG12 ILE A 186     -36.718  -1.872  29.661  1.00 98.55           H  
ATOM   2993 HG13 ILE A 186     -37.073  -0.360  30.477  1.00 98.55           H  
ATOM   2994  CG2 ILE A 186     -37.932  -1.451  27.301  1.00 98.55           C  
ATOM   2995 HG21 ILE A 186     -37.054  -2.081  27.161  1.00 98.55           H  
ATOM   2996 HG22 ILE A 186     -38.189  -0.970  26.358  1.00 98.55           H  
ATOM   2997 HG23 ILE A 186     -38.782  -2.072  27.585  1.00 98.55           H  
ATOM   2998  CD1 ILE A 186     -38.753  -1.669  30.334  1.00 98.55           C  
ATOM   2999 HD11 ILE A 186     -39.097  -2.513  29.736  1.00 98.55           H  
ATOM   3000 HD12 ILE A 186     -38.562  -2.019  31.348  1.00 98.55           H  
ATOM   3001 HD13 ILE A 186     -39.528  -0.903  30.368  1.00 98.55           H  
ATOM   3002  N   ASN A 187     -37.035   1.866  26.125  1.00 97.79           N  
ATOM   3003  H   ASN A 187     -37.575   2.405  26.786  1.00 97.79           H  
ATOM   3004  CA  ASN A 187     -36.998   2.292  24.727  1.00 97.79           C  
ATOM   3005  HA  ASN A 187     -37.196   1.428  24.093  1.00 97.79           H  
ATOM   3006  C   ASN A 187     -35.604   2.805  24.335  1.00 97.79           C  
ATOM   3007  CB  ASN A 187     -38.094   3.337  24.472  1.00 97.79           C  
ATOM   3008  HB2 ASN A 187     -37.978   4.166  25.169  1.00 97.79           H  
ATOM   3009  HB3 ASN A 187     -37.971   3.734  23.464  1.00 97.79           H  
ATOM   3010  O   ASN A 187     -35.094   2.402  23.294  1.00 97.79           O  
ATOM   3011  CG  ASN A 187     -39.507   2.788  24.577  1.00 97.79           C  
ATOM   3012  ND2 ASN A 187     -40.473   3.655  24.773  1.00 97.79           N  
ATOM   3013 HD21 ASN A 187     -41.414   3.296  24.851  1.00 97.79           H  
ATOM   3014 HD22 ASN A 187     -40.245   4.629  24.911  1.00 97.79           H  
ATOM   3015  OD1 ASN A 187     -39.781   1.601  24.449  1.00 97.79           O  
ATOM   3016  N   VAL A 188     -34.950   3.590  25.198  1.00 98.10           N  
ATOM   3017  H   VAL A 188     -35.430   3.896  26.033  1.00 98.10           H  
ATOM   3018  CA  VAL A 188     -33.562   4.040  24.978  1.00 98.10           C  
ATOM   3019  HA  VAL A 188     -33.514   4.573  24.028  1.00 98.10           H  
ATOM   3020  C   VAL A 188     -32.608   2.846  24.863  1.00 98.10           C  
ATOM   3021  CB  VAL A 188     -33.110   5.003  26.094  1.00 98.10           C  
ATOM   3022  HB  VAL A 188     -33.251   4.525  27.063  1.00 98.10           H  
ATOM   3023  O   VAL A 188     -31.869   2.736  23.886  1.00 98.10           O  
ATOM   3024  CG1 VAL A 188     -31.633   5.395  25.960  1.00 98.10           C  
ATOM   3025 HG11 VAL A 188     -31.373   6.139  26.714  1.00 98.10           H  
ATOM   3026 HG12 VAL A 188     -30.987   4.531  26.115  1.00 98.10           H  
ATOM   3027 HG13 VAL A 188     -31.439   5.806  24.970  1.00 98.10           H  
ATOM   3028  CG2 VAL A 188     -33.935   6.298  26.064  1.00 98.10           C  
ATOM   3029 HG21 VAL A 188     -33.620   6.953  26.876  1.00 98.10           H  
ATOM   3030 HG22 VAL A 188     -34.995   6.080  26.193  1.00 98.10           H  
ATOM   3031 HG23 VAL A 188     -33.790   6.809  25.113  1.00 98.10           H  
ATOM   3032  N   ILE A 189     -32.683   1.892  25.798  1.00 98.48           N  
ATOM   3033  H   ILE A 189     -33.293   2.048  26.587  1.00 98.48           H  
ATOM   3034  CA  ILE A 189     -31.857   0.670  25.768  1.00 98.48           C  
ATOM   3035  HA  ILE A 189     -30.806   0.959  25.774  1.00 98.48           H  
ATOM   3036  C   ILE A 189     -32.097  -0.135  24.480  1.00 98.48           C  
ATOM   3037  CB  ILE A 189     -32.143  -0.183  27.028  1.00 98.48           C  
ATOM   3038  HB  ILE A 189     -33.222  -0.302  27.123  1.00 98.48           H  
ATOM   3039  O   ILE A 189     -31.170  -0.718  23.915  1.00 98.48           O  
ATOM   3040  CG1 ILE A 189     -31.610   0.533  28.291  1.00 98.48           C  
ATOM   3041 HG12 ILE A 189     -30.521   0.505  28.292  1.00 98.48           H  
ATOM   3042 HG13 ILE A 189     -31.904   1.583  28.272  1.00 98.48           H  
ATOM   3043  CG2 ILE A 189     -31.516  -1.590  26.924  1.00 98.48           C  
ATOM   3044 HG21 ILE A 189     -30.443  -1.500  26.754  1.00 98.48           H  
ATOM   3045 HG22 ILE A 189     -31.965  -2.151  26.105  1.00 98.48           H  
ATOM   3046 HG23 ILE A 189     -31.688  -2.157  27.839  1.00 98.48           H  
ATOM   3047  CD1 ILE A 189     -32.130  -0.063  29.607  1.00 98.48           C  
ATOM   3048 HD11 ILE A 189     -31.805   0.567  30.435  1.00 98.48           H  
ATOM   3049 HD12 ILE A 189     -31.735  -1.067  29.763  1.00 98.48           H  
ATOM   3050 HD13 ILE A 189     -33.219  -0.092  29.595  1.00 98.48           H  
ATOM   3051  N   LYS A 190     -33.340  -0.181  23.989  1.00 98.43           N  
ATOM   3052  H   LYS A 190     -34.061   0.316  24.492  1.00 98.43           H  
ATOM   3053  CA  LYS A 190     -33.691  -0.876  22.744  1.00 98.43           C  
ATOM   3054  HA  LYS A 190     -33.313  -1.897  22.800  1.00 98.43           H  
ATOM   3055  C   LYS A 190     -33.033  -0.229  21.522  1.00 98.43           C  
ATOM   3056  CB  LYS A 190     -35.216  -0.904  22.624  1.00 98.43           C  
ATOM   3057  HB2 LYS A 190     -35.634  -1.358  23.523  1.00 98.43           H  
ATOM   3058  HB3 LYS A 190     -35.587   0.118  22.552  1.00 98.43           H  
ATOM   3059  O   LYS A 190     -32.543  -0.957  20.655  1.00 98.43           O  
ATOM   3060  CG  LYS A 190     -35.703  -1.684  21.400  1.00 98.43           C  
ATOM   3061  HG2 LYS A 190     -35.420  -2.733  21.494  1.00 98.43           H  
ATOM   3062  HG3 LYS A 190     -35.267  -1.269  20.491  1.00 98.43           H  
ATOM   3063  CD  LYS A 190     -37.223  -1.554  21.318  1.00 98.43           C  
ATOM   3064  HD2 LYS A 190     -37.477  -0.495  21.265  1.00 98.43           H  
ATOM   3065  HD3 LYS A 190     -37.673  -1.982  22.214  1.00 98.43           H  
ATOM   3066  CE  LYS A 190     -37.746  -2.264  20.072  1.00 98.43           C  
ATOM   3067  HE2 LYS A 190     -37.212  -1.870  19.208  1.00 98.43           H  
ATOM   3068  HE3 LYS A 190     -37.532  -3.329  20.157  1.00 98.43           H  
ATOM   3069  NZ  LYS A 190     -39.200  -2.023  19.929  1.00 98.43           N  
ATOM   3070  HZ1 LYS A 190     -39.361  -1.028  19.855  1.00 98.43           H  
ATOM   3071  HZ2 LYS A 190     -39.568  -2.472  19.103  1.00 98.43           H  
ATOM   3072  HZ3 LYS A 190     -39.694  -2.348  20.748  1.00 98.43           H  
ATOM   3073  N   ASP A 191     -33.003   1.096  21.458  1.00 97.89           N  
ATOM   3074  H   ASP A 191     -33.456   1.631  22.186  1.00 97.89           H  
ATOM   3075  CA  ASP A 191     -32.374   1.832  20.358  1.00 97.89           C  
ATOM   3076  HA  ASP A 191     -32.717   1.415  19.411  1.00 97.89           H  
ATOM   3077  C   ASP A 191     -30.845   1.678  20.387  1.00 97.89           C  
ATOM   3078  CB  ASP A 191     -32.808   3.306  20.408  1.00 97.89           C  
ATOM   3079  HB2 ASP A 191     -32.596   3.713  21.397  1.00 97.89           H  
ATOM   3080  HB3 ASP A 191     -32.217   3.863  19.682  1.00 97.89           H  
ATOM   3081  O   ASP A 191     -30.221   1.412  19.353  1.00 97.89           O  
ATOM   3082  CG  ASP A 191     -34.293   3.517  20.072  1.00 97.89           C  
ATOM   3083  OD1 ASP A 191     -34.903   2.609  19.451  1.00 97.89           O  
ATOM   3084  OD2 ASP A 191     -34.803   4.612  20.393  1.00 97.89           O  
ATOM   3085  N   GLU A 192     -30.236   1.720  21.575  1.00 98.42           N  
ATOM   3086  H   GLU A 192     -30.781   1.990  22.382  1.00 98.42           H  
ATOM   3087  CA  GLU A 192     -28.812   1.418  21.765  1.00 98.42           C  
ATOM   3088  HA  GLU A 192     -28.214   2.095  21.155  1.00 98.42           H  
ATOM   3089  C   GLU A 192     -28.468  -0.017  21.345  1.00 98.42           C  
ATOM   3090  CB  GLU A 192     -28.421   1.612  23.234  1.00 98.42           C  
ATOM   3091  HB2 GLU A 192     -27.422   1.200  23.377  1.00 98.42           H  
ATOM   3092  HB3 GLU A 192     -29.117   1.058  23.864  1.00 98.42           H  
ATOM   3093  O   GLU A 192     -27.474  -0.249  20.651  1.00 98.42           O  
ATOM   3094  CG  GLU A 192     -28.398   3.086  23.658  1.00 98.42           C  
ATOM   3095  HG2 GLU A 192     -27.682   3.613  23.027  1.00 98.42           H  
ATOM   3096  HG3 GLU A 192     -29.380   3.530  23.492  1.00 98.42           H  
ATOM   3097  CD  GLU A 192     -28.002   3.265  25.132  1.00 98.42           C  
ATOM   3098  OE1 GLU A 192     -27.886   4.438  25.550  1.00 98.42           O  
ATOM   3099  OE2 GLU A 192     -27.782   2.241  25.822  1.00 98.42           O  
ATOM   3100  N   LEU A 193     -29.309  -0.994  21.701  1.00 98.58           N  
ATOM   3101  H   LEU A 193     -30.075  -0.752  22.314  1.00 98.58           H  
ATOM   3102  CA  LEU A 193     -29.138  -2.388  21.294  1.00 98.58           C  
ATOM   3103  HA  LEU A 193     -28.149  -2.711  21.620  1.00 98.58           H  
ATOM   3104  C   LEU A 193     -29.201  -2.544  19.767  1.00 98.58           C  
ATOM   3105  CB  LEU A 193     -30.205  -3.247  21.997  1.00 98.58           C  
ATOM   3106  HB2 LEU A 193     -30.102  -3.116  23.075  1.00 98.58           H  
ATOM   3107  HB3 LEU A 193     -31.190  -2.879  21.712  1.00 98.58           H  
ATOM   3108  O   LEU A 193     -28.422  -3.311  19.193  1.00 98.58           O  
ATOM   3109  CG  LEU A 193     -30.130  -4.748  21.668  1.00 98.58           C  
ATOM   3110  HG  LEU A 193     -30.217  -4.896  20.591  1.00 98.58           H  
ATOM   3111  CD1 LEU A 193     -28.823  -5.381  22.150  1.00 98.58           C  
ATOM   3112 HD11 LEU A 193     -28.691  -5.193  23.215  1.00 98.58           H  
ATOM   3113 HD12 LEU A 193     -27.980  -4.958  21.602  1.00 98.58           H  
ATOM   3114 HD13 LEU A 193     -28.843  -6.457  21.974  1.00 98.58           H  
ATOM   3115  CD2 LEU A 193     -31.296  -5.483  22.328  1.00 98.58           C  
ATOM   3116 HD21 LEU A 193     -31.239  -5.367  23.410  1.00 98.58           H  
ATOM   3117 HD22 LEU A 193     -31.261  -6.543  22.075  1.00 98.58           H  
ATOM   3118 HD23 LEU A 193     -32.238  -5.061  21.977  1.00 98.58           H  
ATOM   3119  N   LEU A 194     -30.099  -1.816  19.099  1.00 97.86           N  
ATOM   3120  H   LEU A 194     -30.704  -1.204  19.628  1.00 97.86           H  
ATOM   3121  CA  LEU A 194     -30.210  -1.823  17.641  1.00 97.86           C  
ATOM   3122  HA  LEU A 194     -30.280  -2.862  17.320  1.00 97.86           H  
ATOM   3123  C   LEU A 194     -28.963  -1.218  16.978  1.00 97.86           C  
ATOM   3124  CB  LEU A 194     -31.496  -1.082  17.237  1.00 97.86           C  
ATOM   3125  HB2 LEU A 194     -31.398  -0.034  17.519  1.00 97.86           H  
ATOM   3126  HB3 LEU A 194     -32.337  -1.493  17.795  1.00 97.86           H  
ATOM   3127  O   LEU A 194     -28.424  -1.810  16.039  1.00 97.86           O  
ATOM   3128  CG  LEU A 194     -31.811  -1.156  15.732  1.00 97.86           C  
ATOM   3129  HG  LEU A 194     -30.956  -0.803  15.156  1.00 97.86           H  
ATOM   3130  CD1 LEU A 194     -32.155  -2.584  15.290  1.00 97.86           C  
ATOM   3131 HD11 LEU A 194     -32.971  -2.971  15.899  1.00 97.86           H  
ATOM   3132 HD12 LEU A 194     -32.454  -2.572  14.242  1.00 97.86           H  
ATOM   3133 HD13 LEU A 194     -31.275  -3.219  15.390  1.00 97.86           H  
ATOM   3134  CD2 LEU A 194     -33.002  -0.256  15.407  1.00 97.86           C  
ATOM   3135 HD21 LEU A 194     -33.884  -0.579  15.960  1.00 97.86           H  
ATOM   3136 HD22 LEU A 194     -33.208  -0.276  14.337  1.00 97.86           H  
ATOM   3137 HD23 LEU A 194     -32.770   0.769  15.695  1.00 97.86           H  
ATOM   3138  N   SER A 195     -28.471  -0.092  17.501  1.00 97.77           N  
ATOM   3139  H   SER A 195     -28.985   0.341  18.255  1.00 97.77           H  
ATOM   3140  CA  SER A 195     -27.225   0.545  17.055  1.00 97.77           C  
ATOM   3141  HA  SER A 195     -27.311   0.798  15.998  1.00 97.77           H  
ATOM   3142  C   SER A 195     -26.022  -0.393  17.221  1.00 97.77           C  
ATOM   3143  CB  SER A 195     -27.020   1.841  17.844  1.00 97.77           C  
ATOM   3144  HB2 SER A 195     -26.921   1.617  18.906  1.00 97.77           H  
ATOM   3145  HB3 SER A 195     -27.885   2.489  17.703  1.00 97.77           H  
ATOM   3146  O   SER A 195     -25.286  -0.666  16.268  1.00 97.77           O  
ATOM   3147  OG  SER A 195     -25.859   2.506  17.394  1.00 97.77           O  
ATOM   3148  HG  SER A 195     -25.761   3.310  17.910  1.00 97.77           H  
ATOM   3149  N   ASN A 196     -25.880  -1.009  18.397  1.00 98.25           N  
ATOM   3150  H   ASN A 196     -26.494  -0.738  19.151  1.00 98.25           H  
ATOM   3151  CA  ASN A 196     -24.813  -1.968  18.678  1.00 98.25           C  
ATOM   3152  HA  ASN A 196     -23.854  -1.492  18.472  1.00 98.25           H  
ATOM   3153  C   ASN A 196     -24.881  -3.202  17.772  1.00 98.25           C  
ATOM   3154  CB  ASN A 196     -24.872  -2.348  20.167  1.00 98.25           C  
ATOM   3155  HB2 ASN A 196     -25.899  -2.578  20.451  1.00 98.25           H  
ATOM   3156  HB3 ASN A 196     -24.257  -3.231  20.343  1.00 98.25           H  
ATOM   3157  O   ASN A 196     -23.851  -3.674  17.286  1.00 98.25           O  
ATOM   3158  CG  ASN A 196     -24.333  -1.244  21.060  1.00 98.25           C  
ATOM   3159  ND2 ASN A 196     -24.661  -1.256  22.329  1.00 98.25           N  
ATOM   3160 HD21 ASN A 196     -24.359  -0.455  22.864  1.00 98.25           H  
ATOM   3161 HD22 ASN A 196     -25.389  -1.868  22.671  1.00 98.25           H  
ATOM   3162  OD1 ASN A 196     -23.574  -0.389  20.635  1.00 98.25           O  
ATOM   3163  N   LYS A 197     -26.085  -3.702  17.472  1.00 98.32           N  
ATOM   3164  H   LYS A 197     -26.892  -3.293  17.920  1.00 98.32           H  
ATOM   3165  CA  LYS A 197     -26.277  -4.795  16.510  1.00 98.32           C  
ATOM   3166  HA  LYS A 197     -25.688  -5.651  16.841  1.00 98.32           H  
ATOM   3167  C   LYS A 197     -25.762  -4.417  15.119  1.00 98.32           C  
ATOM   3168  CB  LYS A 197     -27.760  -5.182  16.490  1.00 98.32           C  
ATOM   3169  HB2 LYS A 197     -28.071  -5.421  17.507  1.00 98.32           H  
ATOM   3170  HB3 LYS A 197     -28.351  -4.336  16.141  1.00 98.32           H  
ATOM   3171  O   LYS A 197     -25.109  -5.241  14.478  1.00 98.32           O  
ATOM   3172  CG  LYS A 197     -28.037  -6.392  15.590  1.00 98.32           C  
ATOM   3173  HG2 LYS A 197     -27.739  -6.172  14.565  1.00 98.32           H  
ATOM   3174  HG3 LYS A 197     -27.471  -7.250  15.952  1.00 98.32           H  
ATOM   3175  CD  LYS A 197     -29.533  -6.715  15.611  1.00 98.32           C  
ATOM   3176  HD2 LYS A 197     -29.839  -6.929  16.635  1.00 98.32           H  
ATOM   3177  HD3 LYS A 197     -30.086  -5.849  15.248  1.00 98.32           H  
ATOM   3178  CE  LYS A 197     -29.819  -7.924  14.717  1.00 98.32           C  
ATOM   3179  HE2 LYS A 197     -29.249  -8.774  15.092  1.00 98.32           H  
ATOM   3180  HE3 LYS A 197     -29.469  -7.700  13.710  1.00 98.32           H  
ATOM   3181  NZ  LYS A 197     -31.269  -8.240  14.702  1.00 98.32           N  
ATOM   3182  HZ1 LYS A 197     -31.595  -8.437  15.637  1.00 98.32           H  
ATOM   3183  HZ2 LYS A 197     -31.457  -9.040  14.115  1.00 98.32           H  
ATOM   3184  HZ3 LYS A 197     -31.790  -7.451  14.347  1.00 98.32           H  
ATOM   3185  N   GLN A 198     -26.013  -3.191  14.661  1.00 97.13           N  
ATOM   3186  H   GLN A 198     -26.544  -2.553  15.237  1.00 97.13           H  
ATOM   3187  CA  GLN A 198     -25.506  -2.716  13.373  1.00 97.13           C  
ATOM   3188  HA  GLN A 198     -25.780  -3.453  12.618  1.00 97.13           H  
ATOM   3189  C   GLN A 198     -23.974  -2.606  13.366  1.00 97.13           C  
ATOM   3190  CB  GLN A 198     -26.179  -1.381  13.015  1.00 97.13           C  
ATOM   3191  HB2 GLN A 198     -25.884  -0.614  13.731  1.00 97.13           H  
ATOM   3192  HB3 GLN A 198     -27.261  -1.500  13.072  1.00 97.13           H  
ATOM   3193  O   GLN A 198     -23.335  -3.032  12.402  1.00 97.13           O  
ATOM   3194  CG  GLN A 198     -25.808  -0.902  11.602  1.00 97.13           C  
ATOM   3195  HG2 GLN A 198     -26.347   0.021  11.388  1.00 97.13           H  
ATOM   3196  HG3 GLN A 198     -24.742  -0.678  11.563  1.00 97.13           H  
ATOM   3197  CD  GLN A 198     -26.160  -1.923  10.524  1.00 97.13           C  
ATOM   3198  NE2 GLN A 198     -25.259  -2.251   9.624  1.00 97.13           N  
ATOM   3199 HE21 GLN A 198     -24.303  -1.933   9.688  1.00 97.13           H  
ATOM   3200 HE22 GLN A 198     -25.552  -2.942   8.948  1.00 97.13           H  
ATOM   3201  OE1 GLN A 198     -27.241  -2.488  10.483  1.00 97.13           O  
ATOM   3202  N   ASN A 199     -23.377  -2.125  14.458  1.00 98.27           N  
ATOM   3203  H   ASN A 199     -23.954  -1.721  15.181  1.00 98.27           H  
ATOM   3204  CA  ASN A 199     -21.920  -2.065  14.609  1.00 98.27           C  
ATOM   3205  HA  ASN A 199     -21.504  -1.494  13.779  1.00 98.27           H  
ATOM   3206  C   ASN A 199     -21.282  -3.462  14.545  1.00 98.27           C  
ATOM   3207  CB  ASN A 199     -21.580  -1.332  15.919  1.00 98.27           C  
ATOM   3208  HB2 ASN A 199     -22.079  -1.815  16.759  1.00 98.27           H  
ATOM   3209  HB3 ASN A 199     -20.504  -1.375  16.086  1.00 98.27           H  
ATOM   3210  O   ASN A 199     -20.298  -3.657  13.836  1.00 98.27           O  
ATOM   3211  CG  ASN A 199     -21.971   0.136  15.876  1.00 98.27           C  
ATOM   3212  ND2 ASN A 199     -22.231   0.746  17.009  1.00 98.27           N  
ATOM   3213 HD21 ASN A 199     -22.572   1.693  16.929  1.00 98.27           H  
ATOM   3214 HD22 ASN A 199     -22.222   0.263  17.896  1.00 98.27           H  
ATOM   3215  OD1 ASN A 199     -22.042   0.749  14.824  1.00 98.27           O  
ATOM   3216  N   ILE A 200     -21.881  -4.466  15.194  1.00 98.46           N  
ATOM   3217  H   ILE A 200     -22.665  -4.241  15.790  1.00 98.46           H  
ATOM   3218  CA  ILE A 200     -21.421  -5.865  15.120  1.00 98.46           C  
ATOM   3219  HA  ILE A 200     -20.376  -5.902  15.429  1.00 98.46           H  
ATOM   3220  C   ILE A 200     -21.476  -6.397  13.680  1.00 98.46           C  
ATOM   3221  CB  ILE A 200     -22.245  -6.748  16.087  1.00 98.46           C  
ATOM   3222  HB  ILE A 200     -23.304  -6.557  15.911  1.00 98.46           H  
ATOM   3223  O   ILE A 200     -20.556  -7.090  13.242  1.00 98.46           O  
ATOM   3224  CG1 ILE A 200     -21.913  -6.385  17.553  1.00 98.46           C  
ATOM   3225 HG12 ILE A 200     -21.901  -5.302  17.674  1.00 98.46           H  
ATOM   3226 HG13 ILE A 200     -20.916  -6.748  17.801  1.00 98.46           H  
ATOM   3227  CG2 ILE A 200     -21.986  -8.251  15.852  1.00 98.46           C  
ATOM   3228 HG21 ILE A 200     -22.539  -8.853  16.573  1.00 98.46           H  
ATOM   3229 HG22 ILE A 200     -22.320  -8.548  14.858  1.00 98.46           H  
ATOM   3230 HG23 ILE A 200     -20.921  -8.464  15.952  1.00 98.46           H  
ATOM   3231  CD1 ILE A 200     -22.917  -6.946  18.569  1.00 98.46           C  
ATOM   3232 HD11 ILE A 200     -22.679  -6.554  19.558  1.00 98.46           H  
ATOM   3233 HD12 ILE A 200     -22.866  -8.034  18.608  1.00 98.46           H  
ATOM   3234 HD13 ILE A 200     -23.928  -6.634  18.304  1.00 98.46           H  
ATOM   3235  N   VAL A 201     -22.533  -6.073  12.925  1.00 97.90           N  
ATOM   3236  H   VAL A 201     -23.253  -5.496  13.337  1.00 97.90           H  
ATOM   3237  CA  VAL A 201     -22.658  -6.470  11.512  1.00 97.90           C  
ATOM   3238  HA  VAL A 201     -22.520  -7.549  11.442  1.00 97.90           H  
ATOM   3239  C   VAL A 201     -21.560  -5.839  10.658  1.00 97.90           C  
ATOM   3240  CB  VAL A 201     -24.055  -6.125  10.956  1.00 97.90           C  
ATOM   3241  HB  VAL A 201     -24.301  -5.091  11.199  1.00 97.90           H  
ATOM   3242  O   VAL A 201     -20.981  -6.532   9.823  1.00 97.90           O  
ATOM   3243  CG1 VAL A 201     -24.153  -6.291   9.431  1.00 97.90           C  
ATOM   3244 HG11 VAL A 201     -25.183  -6.134   9.111  1.00 97.90           H  
ATOM   3245 HG12 VAL A 201     -23.530  -5.544   8.939  1.00 97.90           H  
ATOM   3246 HG13 VAL A 201     -23.826  -7.289   9.140  1.00 97.90           H  
ATOM   3247  CG2 VAL A 201     -25.119  -7.038  11.580  1.00 97.90           C  
ATOM   3248 HG21 VAL A 201     -24.954  -8.071  11.276  1.00 97.90           H  
ATOM   3249 HG22 VAL A 201     -26.110  -6.715  11.258  1.00 97.90           H  
ATOM   3250 HG23 VAL A 201     -25.076  -6.979  12.667  1.00 97.90           H  
ATOM   3251  N   ASN A 202     -21.255  -4.558  10.868  1.00 97.70           N  
ATOM   3252  H   ASN A 202     -21.770  -4.042  11.567  1.00 97.70           H  
ATOM   3253  CA  ASN A 202     -20.191  -3.868  10.138  1.00 97.70           C  
ATOM   3254  HA  ASN A 202     -20.336  -4.017   9.068  1.00 97.70           H  
ATOM   3255  C   ASN A 202     -18.818  -4.467  10.475  1.00 97.70           C  
ATOM   3256  CB  ASN A 202     -20.270  -2.364  10.426  1.00 97.70           C  
ATOM   3257  HB2 ASN A 202     -20.226  -2.195  11.502  1.00 97.70           H  
ATOM   3258  HB3 ASN A 202     -19.403  -1.877   9.979  1.00 97.70           H  
ATOM   3259  O   ASN A 202     -18.121  -4.919   9.571  1.00 97.70           O  
ATOM   3260  CG  ASN A 202     -21.516  -1.696   9.868  1.00 97.70           C  
ATOM   3261  ND2 ASN A 202     -21.799  -0.498  10.321  1.00 97.70           N  
ATOM   3262 HD21 ASN A 202     -21.191  -0.067  11.002  1.00 97.70           H  
ATOM   3263 HD22 ASN A 202     -22.574   0.004   9.911  1.00 97.70           H  
ATOM   3264  OD1 ASN A 202     -22.250  -2.217   9.032  1.00 97.70           O  
ATOM   3265  N   ASN A 203     -18.506  -4.631  11.763  1.00 98.07           N  
ATOM   3266  H   ASN A 203     -19.096  -4.201  12.461  1.00 98.07           H  
ATOM   3267  CA  ASN A 203     -17.256  -5.255  12.206  1.00 98.07           C  
ATOM   3268  HA  ASN A 203     -16.419  -4.655  11.849  1.00 98.07           H  
ATOM   3269  C   ASN A 203     -17.084  -6.673  11.635  1.00 98.07           C  
ATOM   3270  CB  ASN A 203     -17.233  -5.293  13.746  1.00 98.07           C  
ATOM   3271  HB2 ASN A 203     -16.369  -5.875  14.066  1.00 98.07           H  
ATOM   3272  HB3 ASN A 203     -18.135  -5.782  14.113  1.00 98.07           H  
ATOM   3273  O   ASN A 203     -15.981  -7.076  11.273  1.00 98.07           O  
ATOM   3274  CG  ASN A 203     -17.118  -3.925  14.397  1.00 98.07           C  
ATOM   3275  ND2 ASN A 203     -17.190  -3.862  15.706  1.00 98.07           N  
ATOM   3276 HD21 ASN A 203     -17.285  -4.697  16.267  1.00 98.07           H  
ATOM   3277 HD22 ASN A 203     -17.076  -2.936  16.091  1.00 98.07           H  
ATOM   3278  OD1 ASN A 203     -16.957  -2.899  13.770  1.00 98.07           O  
ATOM   3279  N   LYS A 204     -18.171  -7.447  11.506  1.00 98.16           N  
ATOM   3280  H   LYS A 204     -19.047  -7.092  11.861  1.00 98.16           H  
ATOM   3281  CA  LYS A 204     -18.127  -8.781  10.888  1.00 98.16           C  
ATOM   3282  HA  LYS A 204     -17.340  -9.353  11.380  1.00 98.16           H  
ATOM   3283  C   LYS A 204     -17.748  -8.733   9.402  1.00 98.16           C  
ATOM   3284  CB  LYS A 204     -19.470  -9.487  11.122  1.00 98.16           C  
ATOM   3285  HB2 LYS A 204     -20.267  -8.937  10.622  1.00 98.16           H  
ATOM   3286  HB3 LYS A 204     -19.673  -9.499  12.192  1.00 98.16           H  
ATOM   3287  O   LYS A 204     -17.040  -9.629   8.937  1.00 98.16           O  
ATOM   3288  CG  LYS A 204     -19.446 -10.931  10.603  1.00 98.16           C  
ATOM   3289  HG2 LYS A 204     -18.589 -11.449  11.033  1.00 98.16           H  
ATOM   3290  HG3 LYS A 204     -19.349 -10.930   9.518  1.00 98.16           H  
ATOM   3291  CD  LYS A 204     -20.725 -11.683  10.981  1.00 98.16           C  
ATOM   3292  HD2 LYS A 204     -21.585 -11.182  10.536  1.00 98.16           H  
ATOM   3293  HD3 LYS A 204     -20.827 -11.689  12.066  1.00 98.16           H  
ATOM   3294  CE  LYS A 204     -20.618 -13.118  10.454  1.00 98.16           C  
ATOM   3295  HE2 LYS A 204     -19.691 -13.553  10.830  1.00 98.16           H  
ATOM   3296  HE3 LYS A 204     -20.541 -13.085   9.368  1.00 98.16           H  
ATOM   3297  NZ  LYS A 204     -21.774 -13.949  10.870  1.00 98.16           N  
ATOM   3298  HZ1 LYS A 204     -21.668 -14.887  10.513  1.00 98.16           H  
ATOM   3299  HZ2 LYS A 204     -21.827 -13.995  11.878  1.00 98.16           H  
ATOM   3300  HZ3 LYS A 204     -22.634 -13.562  10.508  1.00 98.16           H  
ATOM   3301  N   LYS A 205     -18.201  -7.719   8.657  1.00 97.19           N  
ATOM   3302  H   LYS A 205     -18.700  -6.975   9.124  1.00 97.19           H  
ATOM   3303  CA  LYS A 205     -17.798  -7.516   7.254  1.00 97.19           C  
ATOM   3304  HA  LYS A 205     -17.941  -8.439   6.692  1.00 97.19           H  
ATOM   3305  C   LYS A 205     -16.308  -7.195   7.161  1.00 97.19           C  
ATOM   3306  CB  LYS A 205     -18.619  -6.402   6.592  1.00 97.19           C  
ATOM   3307  HB2 LYS A 205     -18.537  -5.488   7.180  1.00 97.19           H  
ATOM   3308  HB3 LYS A 205     -18.189  -6.198   5.611  1.00 97.19           H  
ATOM   3309  O   LYS A 205     -15.614  -7.836   6.378  1.00 97.19           O  
ATOM   3310  CG  LYS A 205     -20.097  -6.769   6.403  1.00 97.19           C  
ATOM   3311  HG2 LYS A 205     -20.541  -7.052   7.357  1.00 97.19           H  
ATOM   3312  HG3 LYS A 205     -20.177  -7.607   5.710  1.00 97.19           H  
ATOM   3313  CD  LYS A 205     -20.840  -5.556   5.837  1.00 97.19           C  
ATOM   3314  HD2 LYS A 205     -20.390  -5.277   4.885  1.00 97.19           H  
ATOM   3315  HD3 LYS A 205     -20.732  -4.724   6.533  1.00 97.19           H  
ATOM   3316  CE  LYS A 205     -22.324  -5.861   5.637  1.00 97.19           C  
ATOM   3317  HE2 LYS A 205     -22.419  -6.686   4.931  1.00 97.19           H  
ATOM   3318  HE3 LYS A 205     -22.743  -6.175   6.594  1.00 97.19           H  
ATOM   3319  NZ  LYS A 205     -23.029  -4.657   5.136  1.00 97.19           N  
ATOM   3320  HZ1 LYS A 205     -22.922  -3.900   5.795  1.00 97.19           H  
ATOM   3321  HZ2 LYS A 205     -22.624  -4.357   4.261  1.00 97.19           H  
ATOM   3322  HZ3 LYS A 205     -24.014  -4.838   4.998  1.00 97.19           H  
ATOM   3323  N   ASP A 206     -15.811  -6.310   8.021  1.00 97.92           N  
ATOM   3324  H   ASP A 206     -16.454  -5.754   8.566  1.00 97.92           H  
ATOM   3325  CA  ASP A 206     -14.395  -5.919   8.041  1.00 97.92           C  
ATOM   3326  HA  ASP A 206     -14.109  -5.574   7.047  1.00 97.92           H  
ATOM   3327  C   ASP A 206     -13.477  -7.094   8.410  1.00 97.92           C  
ATOM   3328  CB  ASP A 206     -14.196  -4.753   9.022  1.00 97.92           C  
ATOM   3329  HB2 ASP A 206     -14.497  -5.070  10.020  1.00 97.92           H  
ATOM   3330  HB3 ASP A 206     -13.135  -4.505   9.054  1.00 97.92           H  
ATOM   3331  O   ASP A 206     -12.438  -7.307   7.780  1.00 97.92           O  
ATOM   3332  CG  ASP A 206     -14.974  -3.488   8.637  1.00 97.92           C  
ATOM   3333  OD1 ASP A 206     -15.373  -3.371   7.456  1.00 97.92           O  
ATOM   3334  OD2 ASP A 206     -15.193  -2.665   9.550  1.00 97.92           O  
ATOM   3335  N   ILE A 207     -13.892  -7.928   9.372  1.00 98.38           N  
ATOM   3336  H   ILE A 207     -14.702  -7.654   9.910  1.00 98.38           H  
ATOM   3337  CA  ILE A 207     -13.196  -9.180   9.713  1.00 98.38           C  
ATOM   3338  HA  ILE A 207     -12.162  -8.946   9.966  1.00 98.38           H  
ATOM   3339  C   ILE A 207     -13.155 -10.126   8.506  1.00 98.38           C  
ATOM   3340  CB  ILE A 207     -13.861  -9.849  10.941  1.00 98.38           C  
ATOM   3341  HB  ILE A 207     -14.938  -9.868  10.779  1.00 98.38           H  
ATOM   3342  O   ILE A 207     -12.125 -10.748   8.253  1.00 98.38           O  
ATOM   3343  CG1 ILE A 207     -13.560  -9.028  12.216  1.00 98.38           C  
ATOM   3344 HG12 ILE A 207     -13.711  -7.967  12.016  1.00 98.38           H  
ATOM   3345 HG13 ILE A 207     -12.513  -9.156  12.491  1.00 98.38           H  
ATOM   3346  CG2 ILE A 207     -13.381 -11.303  11.138  1.00 98.38           C  
ATOM   3347 HG21 ILE A 207     -13.821 -11.739  12.034  1.00 98.38           H  
ATOM   3348 HG22 ILE A 207     -13.684 -11.925  10.295  1.00 98.38           H  
ATOM   3349 HG23 ILE A 207     -12.295 -11.329  11.224  1.00 98.38           H  
ATOM   3350  CD1 ILE A 207     -14.441  -9.402  13.416  1.00 98.38           C  
ATOM   3351 HD11 ILE A 207     -14.210 -10.408  13.768  1.00 98.38           H  
ATOM   3352 HD12 ILE A 207     -14.253  -8.701  14.228  1.00 98.38           H  
ATOM   3353 HD13 ILE A 207     -15.493  -9.343  13.137  1.00 98.38           H  
ATOM   3354  N   THR A 208     -14.246 -10.223   7.742  1.00 97.83           N  
ATOM   3355  H   THR A 208     -15.030  -9.623   7.954  1.00 97.83           H  
ATOM   3356  CA  THR A 208     -14.313 -11.093   6.555  1.00 97.83           C  
ATOM   3357  HA  THR A 208     -13.980 -12.091   6.839  1.00 97.83           H  
ATOM   3358  C   THR A 208     -13.364 -10.604   5.455  1.00 97.83           C  
ATOM   3359  CB  THR A 208     -15.753 -11.218   6.031  1.00 97.83           C  
ATOM   3360  HB  THR A 208     -16.095 -10.252   5.660  1.00 97.83           H  
ATOM   3361  O   THR A 208     -12.561 -11.389   4.960  1.00 97.83           O  
ATOM   3362  CG2 THR A 208     -15.871 -12.246   4.907  1.00 97.83           C  
ATOM   3363 HG21 THR A 208     -15.302 -11.923   4.035  1.00 97.83           H  
ATOM   3364 HG22 THR A 208     -16.915 -12.349   4.612  1.00 97.83           H  
ATOM   3365 HG23 THR A 208     -15.492 -13.213   5.239  1.00 97.83           H  
ATOM   3366  OG1 THR A 208     -16.618 -11.638   7.073  1.00 97.83           O  
ATOM   3367  HG1 THR A 208     -16.650 -10.927   7.718  1.00 97.83           H  
ATOM   3368  N   ALA A 209     -13.364  -9.302   5.151  1.00 96.25           N  
ATOM   3369  H   ALA A 209     -14.040  -8.696   5.593  1.00 96.25           H  
ATOM   3370  CA  ALA A 209     -12.442  -8.702   4.180  1.00 96.25           C  
ATOM   3371  HA  ALA A 209     -12.563  -9.198   3.217  1.00 96.25           H  
ATOM   3372  C   ALA A 209     -10.965  -8.843   4.604  1.00 96.25           C  
ATOM   3373  CB  ALA A 209     -12.828  -7.225   4.030  1.00 96.25           C  
ATOM   3374  HB1 ALA A 209     -12.178  -6.754   3.293  1.00 96.25           H  
ATOM   3375  HB2 ALA A 209     -13.860  -7.146   3.689  1.00 96.25           H  
ATOM   3376  HB3 ALA A 209     -12.722  -6.706   4.983  1.00 96.25           H  
ATOM   3377  O   ALA A 209     -10.076  -9.120   3.792  1.00 96.25           O  
ATOM   3378  N   THR A 210     -10.694  -8.714   5.905  1.00 98.01           N  
ATOM   3379  H   THR A 210     -11.442  -8.429   6.521  1.00 98.01           H  
ATOM   3380  CA  THR A 210      -9.359  -8.953   6.470  1.00 98.01           C  
ATOM   3381  HA  THR A 210      -8.634  -8.349   5.924  1.00 98.01           H  
ATOM   3382  C   THR A 210      -8.954 -10.422   6.318  1.00 98.01           C  
ATOM   3383  CB  THR A 210      -9.307  -8.536   7.946  1.00 98.01           C  
ATOM   3384  HB  THR A 210      -9.995  -9.149   8.528  1.00 98.01           H  
ATOM   3385  O   THR A 210      -7.813 -10.713   5.962  1.00 98.01           O  
ATOM   3386  CG2 THR A 210      -7.903  -8.668   8.534  1.00 98.01           C  
ATOM   3387 HG21 THR A 210      -7.897  -8.261   9.545  1.00 98.01           H  
ATOM   3388 HG22 THR A 210      -7.608  -9.717   8.577  1.00 98.01           H  
ATOM   3389 HG23 THR A 210      -7.191  -8.114   7.921  1.00 98.01           H  
ATOM   3390  OG1 THR A 210      -9.675  -7.184   8.090  1.00 98.01           O  
ATOM   3391  HG1 THR A 210     -10.621  -7.112   7.943  1.00 98.01           H  
ATOM   3392  N   GLN A 211      -9.879 -11.362   6.532  1.00 97.60           N  
ATOM   3393  H   GLN A 211     -10.803 -11.075   6.822  1.00 97.60           H  
ATOM   3394  CA  GLN A 211      -9.623 -12.795   6.375  1.00 97.60           C  
ATOM   3395  HA  GLN A 211      -8.751 -13.040   6.981  1.00 97.60           H  
ATOM   3396  C   GLN A 211      -9.294 -13.175   4.924  1.00 97.60           C  
ATOM   3397  CB  GLN A 211     -10.832 -13.585   6.908  1.00 97.60           C  
ATOM   3398  HB2 GLN A 211     -11.712 -13.367   6.302  1.00 97.60           H  
ATOM   3399  HB3 GLN A 211     -11.037 -13.268   7.930  1.00 97.60           H  
ATOM   3400  O   GLN A 211      -8.405 -13.999   4.701  1.00 97.60           O  
ATOM   3401  CG  GLN A 211     -10.612 -15.104   6.907  1.00 97.60           C  
ATOM   3402  HG2 GLN A 211     -10.500 -15.458   5.882  1.00 97.60           H  
ATOM   3403  HG3 GLN A 211     -11.489 -15.590   7.334  1.00 97.60           H  
ATOM   3404  CD  GLN A 211      -9.393 -15.498   7.730  1.00 97.60           C  
ATOM   3405  NE2 GLN A 211      -8.329 -15.969   7.120  1.00 97.60           N  
ATOM   3406 HE21 GLN A 211      -8.269 -15.941   6.113  1.00 97.60           H  
ATOM   3407 HE22 GLN A 211      -7.510 -16.048   7.707  1.00 97.60           H  
ATOM   3408  OE1 GLN A 211      -9.346 -15.354   8.939  1.00 97.60           O  
ATOM   3409  N   GLU A 212      -9.967 -12.564   3.949  1.00 96.86           N  
ATOM   3410  H   GLU A 212     -10.731 -11.953   4.198  1.00 96.86           H  
ATOM   3411  CA  GLU A 212      -9.659 -12.719   2.522  1.00 96.86           C  
ATOM   3412  HA  GLU A 212      -9.677 -13.775   2.252  1.00 96.86           H  
ATOM   3413  C   GLU A 212      -8.255 -12.193   2.200  1.00 96.86           C  
ATOM   3414  CB  GLU A 212     -10.718 -11.986   1.687  1.00 96.86           C  
ATOM   3415  HB2 GLU A 212     -10.817 -10.968   2.065  1.00 96.86           H  
ATOM   3416  HB3 GLU A 212     -10.388 -11.942   0.649  1.00 96.86           H  
ATOM   3417  O   GLU A 212      -7.453 -12.905   1.596  1.00 96.86           O  
ATOM   3418  CG  GLU A 212     -12.080 -12.700   1.738  1.00 96.86           C  
ATOM   3419  HG2 GLU A 212     -12.330 -12.934   2.773  1.00 96.86           H  
ATOM   3420  HG3 GLU A 212     -11.989 -13.647   1.206  1.00 96.86           H  
ATOM   3421  CD  GLU A 212     -13.233 -11.881   1.135  1.00 96.86           C  
ATOM   3422  OE1 GLU A 212     -14.361 -12.425   1.121  1.00 96.86           O  
ATOM   3423  OE2 GLU A 212     -13.004 -10.721   0.723  1.00 96.86           O  
ATOM   3424  N   SER A 213      -7.909 -11.006   2.703  1.00 98.04           N  
ATOM   3425  H   SER A 213      -8.621 -10.472   3.181  1.00 98.04           H  
ATOM   3426  CA  SER A 213      -6.573 -10.415   2.527  1.00 98.04           C  
ATOM   3427  HA  SER A 213      -6.370 -10.320   1.461  1.00 98.04           H  
ATOM   3428  C   SER A 213      -5.464 -11.287   3.138  1.00 98.04           C  
ATOM   3429  CB  SER A 213      -6.536  -9.014   3.146  1.00 98.04           C  
ATOM   3430  HB2 SER A 213      -5.559  -8.568   2.957  1.00 98.04           H  
ATOM   3431  HB3 SER A 213      -6.683  -9.082   4.224  1.00 98.04           H  
ATOM   3432  O   SER A 213      -4.417 -11.494   2.527  1.00 98.04           O  
ATOM   3433  OG  SER A 213      -7.533  -8.177   2.589  1.00 98.04           O  
ATOM   3434  HG  SER A 213      -8.404  -8.476   2.862  1.00 98.04           H  
ATOM   3435  N   ILE A 214      -5.702 -11.874   4.319  1.00 98.12           N  
ATOM   3436  H   ILE A 214      -6.564 -11.642   4.790  1.00 98.12           H  
ATOM   3437  CA  ILE A 214      -4.781 -12.833   4.956  1.00 98.12           C  
ATOM   3438  HA  ILE A 214      -3.803 -12.363   5.055  1.00 98.12           H  
ATOM   3439  C   ILE A 214      -4.582 -14.080   4.087  1.00 98.12           C  
ATOM   3440  CB  ILE A 214      -5.297 -13.205   6.370  1.00 98.12           C  
ATOM   3441  HB  ILE A 214      -6.368 -13.396   6.303  1.00 98.12           H  
ATOM   3442  O   ILE A 214      -3.475 -14.618   4.036  1.00 98.12           O  
ATOM   3443  CG1 ILE A 214      -5.068 -12.022   7.337  1.00 98.12           C  
ATOM   3444 HG12 ILE A 214      -5.409 -11.098   6.869  1.00 98.12           H  
ATOM   3445 HG13 ILE A 214      -4.002 -11.913   7.532  1.00 98.12           H  
ATOM   3446  CG2 ILE A 214      -4.629 -14.480   6.932  1.00 98.12           C  
ATOM   3447 HG21 ILE A 214      -3.547 -14.354   6.938  1.00 98.12           H  
ATOM   3448 HG22 ILE A 214      -4.979 -14.679   7.945  1.00 98.12           H  
ATOM   3449 HG23 ILE A 214      -4.897 -15.340   6.317  1.00 98.12           H  
ATOM   3450  CD1 ILE A 214      -5.809 -12.160   8.674  1.00 98.12           C  
ATOM   3451 HD11 ILE A 214      -5.698 -11.234   9.240  1.00 98.12           H  
ATOM   3452 HD12 ILE A 214      -5.394 -12.973   9.269  1.00 98.12           H  
ATOM   3453 HD13 ILE A 214      -6.869 -12.338   8.496  1.00 98.12           H  
ATOM   3454  N   ASN A 215      -5.631 -14.566   3.421  1.00 96.66           N  
ATOM   3455  H   ASN A 215      -6.509 -14.070   3.462  1.00 96.66           H  
ATOM   3456  CA  ASN A 215      -5.526 -15.741   2.556  1.00 96.66           C  
ATOM   3457  HA  ASN A 215      -5.005 -16.530   3.098  1.00 96.66           H  
ATOM   3458  C   ASN A 215      -4.671 -15.450   1.316  1.00 96.66           C  
ATOM   3459  CB  ASN A 215      -6.929 -16.256   2.207  1.00 96.66           C  
ATOM   3460  HB2 ASN A 215      -6.839 -17.040   1.456  1.00 96.66           H  
ATOM   3461  HB3 ASN A 215      -7.516 -15.449   1.768  1.00 96.66           H  
ATOM   3462  O   ASN A 215      -3.802 -16.259   1.003  1.00 96.66           O  
ATOM   3463  CG  ASN A 215      -7.678 -16.836   3.396  1.00 96.66           C  
ATOM   3464  ND2 ASN A 215      -8.978 -16.970   3.267  1.00 96.66           N  
ATOM   3465 HD21 ASN A 215      -9.496 -17.370   4.037  1.00 96.66           H  
ATOM   3466 HD22 ASN A 215      -9.422 -16.661   2.415  1.00 96.66           H  
ATOM   3467  OD1 ASN A 215      -7.129 -17.201   4.434  1.00 96.66           O  
ATOM   3468  N   VAL A 216      -4.821 -14.271   0.701  1.00 97.31           N  
ATOM   3469  H   VAL A 216      -5.569 -13.662   0.999  1.00 97.31           H  
ATOM   3470  CA  VAL A 216      -3.950 -13.822  -0.403  1.00 97.31           C  
ATOM   3471  HA  VAL A 216      -4.019 -14.541  -1.220  1.00 97.31           H  
ATOM   3472  C   VAL A 216      -2.481 -13.785   0.037  1.00 97.31           C  
ATOM   3473  CB  VAL A 216      -4.405 -12.447  -0.935  1.00 97.31           C  
ATOM   3474  HB  VAL A 216      -4.429 -11.731  -0.114  1.00 97.31           H  
ATOM   3475  O   VAL A 216      -1.622 -14.383  -0.608  1.00 97.31           O  
ATOM   3476  CG1 VAL A 216      -3.464 -11.905  -2.017  1.00 97.31           C  
ATOM   3477 HG11 VAL A 216      -3.850 -10.966  -2.415  1.00 97.31           H  
ATOM   3478 HG12 VAL A 216      -2.474 -11.707  -1.607  1.00 97.31           H  
ATOM   3479 HG13 VAL A 216      -3.370 -12.626  -2.829  1.00 97.31           H  
ATOM   3480  CG2 VAL A 216      -5.812 -12.533  -1.545  1.00 97.31           C  
ATOM   3481 HG21 VAL A 216      -6.536 -12.864  -0.800  1.00 97.31           H  
ATOM   3482 HG22 VAL A 216      -6.118 -11.552  -1.907  1.00 97.31           H  
ATOM   3483 HG23 VAL A 216      -5.813 -13.239  -2.375  1.00 97.31           H  
ATOM   3484  N   ILE A 217      -2.187 -13.188   1.198  1.00 98.10           N  
ATOM   3485  H   ILE A 217      -2.923 -12.683   1.670  1.00 98.10           H  
ATOM   3486  CA  ILE A 217      -0.816 -13.127   1.738  1.00 98.10           C  
ATOM   3487  HA  ILE A 217      -0.175 -12.654   0.994  1.00 98.10           H  
ATOM   3488  C   ILE A 217      -0.240 -14.534   1.991  1.00 98.10           C  
ATOM   3489  CB  ILE A 217      -0.793 -12.260   3.019  1.00 98.10           C  
ATOM   3490  HB  ILE A 217      -1.569 -12.623   3.693  1.00 98.10           H  
ATOM   3491  O   ILE A 217       0.951 -14.771   1.780  1.00 98.10           O  
ATOM   3492  CG1 ILE A 217      -1.092 -10.783   2.669  1.00 98.10           C  
ATOM   3493 HG12 ILE A 217      -0.253 -10.364   2.114  1.00 98.10           H  
ATOM   3494 HG13 ILE A 217      -1.967 -10.728   2.021  1.00 98.10           H  
ATOM   3495  CG2 ILE A 217       0.561 -12.358   3.752  1.00 98.10           C  
ATOM   3496 HG21 ILE A 217       0.574 -11.711   4.630  1.00 98.10           H  
ATOM   3497 HG22 ILE A 217       0.742 -13.376   4.097  1.00 98.10           H  
ATOM   3498 HG23 ILE A 217       1.364 -12.060   3.077  1.00 98.10           H  
ATOM   3499  CD1 ILE A 217      -1.376  -9.899   3.892  1.00 98.10           C  
ATOM   3500 HD11 ILE A 217      -2.163 -10.347   4.499  1.00 98.10           H  
ATOM   3501 HD12 ILE A 217      -1.710  -8.919   3.552  1.00 98.10           H  
ATOM   3502 HD13 ILE A 217      -0.476  -9.766   4.492  1.00 98.10           H  
ATOM   3503  N   LYS A 218      -1.060 -15.497   2.435  1.00 98.06           N  
ATOM   3504  H   LYS A 218      -2.032 -15.260   2.571  1.00 98.06           H  
ATOM   3505  CA  LYS A 218      -0.615 -16.890   2.628  1.00 98.06           C  
ATOM   3506  HA  LYS A 218       0.283 -16.893   3.246  1.00 98.06           H  
ATOM   3507  C   LYS A 218      -0.217 -17.559   1.312  1.00 98.06           C  
ATOM   3508  CB  LYS A 218      -1.707 -17.721   3.311  1.00 98.06           C  
ATOM   3509  HB2 LYS A 218      -1.478 -18.778   3.176  1.00 98.06           H  
ATOM   3510  HB3 LYS A 218      -2.664 -17.525   2.829  1.00 98.06           H  
ATOM   3511  O   LYS A 218       0.762 -18.307   1.298  1.00 98.06           O  
ATOM   3512  CG  LYS A 218      -1.816 -17.450   4.815  1.00 98.06           C  
ATOM   3513  HG2 LYS A 218      -1.942 -16.383   5.001  1.00 98.06           H  
ATOM   3514  HG3 LYS A 218      -0.907 -17.790   5.312  1.00 98.06           H  
ATOM   3515  CD  LYS A 218      -3.024 -18.217   5.358  1.00 98.06           C  
ATOM   3516  HD2 LYS A 218      -3.917 -17.867   4.840  1.00 98.06           H  
ATOM   3517  HD3 LYS A 218      -2.895 -19.281   5.160  1.00 98.06           H  
ATOM   3518  CE  LYS A 218      -3.191 -17.986   6.859  1.00 98.06           C  
ATOM   3519  HE2 LYS A 218      -2.315 -18.371   7.379  1.00 98.06           H  
ATOM   3520  HE3 LYS A 218      -3.244 -16.911   7.031  1.00 98.06           H  
ATOM   3521  NZ  LYS A 218      -4.430 -18.643   7.340  1.00 98.06           N  
ATOM   3522  HZ1 LYS A 218      -4.384 -19.641   7.192  1.00 98.06           H  
ATOM   3523  HZ2 LYS A 218      -4.585 -18.452   8.319  1.00 98.06           H  
ATOM   3524  HZ3 LYS A 218      -5.218 -18.293   6.815  1.00 98.06           H  
ATOM   3525  N   GLU A 219      -0.949 -17.305   0.232  1.00 97.24           N  
ATOM   3526  H   GLU A 219      -1.740 -16.682   0.311  1.00 97.24           H  
ATOM   3527  CA  GLU A 219      -0.629 -17.833  -1.099  1.00 97.24           C  
ATOM   3528  HA  GLU A 219      -0.475 -18.910  -1.035  1.00 97.24           H  
ATOM   3529  C   GLU A 219       0.672 -17.229  -1.642  1.00 97.24           C  
ATOM   3530  CB  GLU A 219      -1.797 -17.577  -2.063  1.00 97.24           C  
ATOM   3531  HB2 GLU A 219      -1.475 -17.833  -3.072  1.00 97.24           H  
ATOM   3532  HB3 GLU A 219      -2.064 -16.521  -2.040  1.00 97.24           H  
ATOM   3533  O   GLU A 219       1.553 -17.960  -2.104  1.00 97.24           O  
ATOM   3534  CG  GLU A 219      -3.022 -18.435  -1.709  1.00 97.24           C  
ATOM   3535  HG2 GLU A 219      -2.733 -19.484  -1.775  1.00 97.24           H  
ATOM   3536  HG3 GLU A 219      -3.316 -18.242  -0.678  1.00 97.24           H  
ATOM   3537  CD  GLU A 219      -4.232 -18.190  -2.625  1.00 97.24           C  
ATOM   3538  OE1 GLU A 219      -5.242 -18.899  -2.413  1.00 97.24           O  
ATOM   3539  OE2 GLU A 219      -4.142 -17.330  -3.530  1.00 97.24           O  
ATOM   3540  N   GLU A 220       0.857 -15.915  -1.491  1.00 98.10           N  
ATOM   3541  H   GLU A 220       0.084 -15.357  -1.159  1.00 98.10           H  
ATOM   3542  CA  GLU A 220       2.106 -15.230  -1.844  1.00 98.10           C  
ATOM   3543  HA  GLU A 220       2.320 -15.391  -2.900  1.00 98.10           H  
ATOM   3544  C   GLU A 220       3.301 -15.762  -1.039  1.00 98.10           C  
ATOM   3545  CB  GLU A 220       1.961 -13.724  -1.600  1.00 98.10           C  
ATOM   3546  HB2 GLU A 220       1.621 -13.564  -0.577  1.00 98.10           H  
ATOM   3547  HB3 GLU A 220       2.942 -13.262  -1.715  1.00 98.10           H  
ATOM   3548  O   GLU A 220       4.374 -16.011  -1.594  1.00 98.10           O  
ATOM   3549  CG  GLU A 220       0.991 -13.049  -2.581  1.00 98.10           C  
ATOM   3550  HG2 GLU A 220       0.014 -13.529  -2.517  1.00 98.10           H  
ATOM   3551  HG3 GLU A 220       1.370 -13.195  -3.593  1.00 98.10           H  
ATOM   3552  CD  GLU A 220       0.831 -11.544  -2.310  1.00 98.10           C  
ATOM   3553  OE1 GLU A 220       0.190 -10.878  -3.152  1.00 98.10           O  
ATOM   3554  OE2 GLU A 220       1.370 -11.061  -1.286  1.00 98.10           O  
ATOM   3555  N   LEU A 221       3.120 -16.014   0.263  1.00 98.35           N  
ATOM   3556  H   LEU A 221       2.239 -15.738   0.674  1.00 98.35           H  
ATOM   3557  CA  LEU A 221       4.150 -16.603   1.120  1.00 98.35           C  
ATOM   3558  HA  LEU A 221       5.041 -15.980   1.044  1.00 98.35           H  
ATOM   3559  C   LEU A 221       4.534 -18.021   0.668  1.00 98.35           C  
ATOM   3560  CB  LEU A 221       3.652 -16.590   2.576  1.00 98.35           C  
ATOM   3561  HB2 LEU A 221       3.391 -15.567   2.848  1.00 98.35           H  
ATOM   3562  HB3 LEU A 221       2.744 -17.191   2.635  1.00 98.35           H  
ATOM   3563  O   LEU A 221       5.718 -18.368   0.678  1.00 98.35           O  
ATOM   3564  CG  LEU A 221       4.667 -17.134   3.599  1.00 98.35           C  
ATOM   3565  HG  LEU A 221       4.966 -18.145   3.323  1.00 98.35           H  
ATOM   3566  CD1 LEU A 221       5.918 -16.256   3.693  1.00 98.35           C  
ATOM   3567 HD11 LEU A 221       6.468 -16.292   2.753  1.00 98.35           H  
ATOM   3568 HD12 LEU A 221       6.569 -16.621   4.487  1.00 98.35           H  
ATOM   3569 HD13 LEU A 221       5.633 -15.226   3.905  1.00 98.35           H  
ATOM   3570  CD2 LEU A 221       4.020 -17.206   4.982  1.00 98.35           C  
ATOM   3571 HD21 LEU A 221       4.730 -17.611   5.704  1.00 98.35           H  
ATOM   3572 HD22 LEU A 221       3.143 -17.852   4.941  1.00 98.35           H  
ATOM   3573 HD23 LEU A 221       3.714 -16.208   5.297  1.00 98.35           H  
ATOM   3574  N   LEU A 222       3.559 -18.838   0.255  1.00 97.16           N  
ATOM   3575  H   LEU A 222       2.612 -18.488   0.263  1.00 97.16           H  
ATOM   3576  CA  LEU A 222       3.805 -20.182  -0.274  1.00 97.16           C  
ATOM   3577  HA  LEU A 222       4.399 -20.734   0.454  1.00 97.16           H  
ATOM   3578  C   LEU A 222       4.603 -20.123  -1.588  1.00 97.16           C  
ATOM   3579  CB  LEU A 222       2.457 -20.899  -0.478  1.00 97.16           C  
ATOM   3580  HB2 LEU A 222       1.808 -20.721   0.380  1.00 97.16           H  
ATOM   3581  HB3 LEU A 222       1.965 -20.465  -1.349  1.00 97.16           H  
ATOM   3582  O   LEU A 222       5.580 -20.857  -1.747  1.00 97.16           O  
ATOM   3583  CG  LEU A 222       2.618 -22.417  -0.685  1.00 97.16           C  
ATOM   3584  HG  LEU A 222       3.539 -22.625  -1.230  1.00 97.16           H  
ATOM   3585  CD1 LEU A 222       2.666 -23.147   0.661  1.00 97.16           C  
ATOM   3586 HD11 LEU A 222       1.729 -22.992   1.196  1.00 97.16           H  
ATOM   3587 HD12 LEU A 222       3.493 -22.762   1.257  1.00 97.16           H  
ATOM   3588 HD13 LEU A 222       2.809 -24.214   0.489  1.00 97.16           H  
ATOM   3589  CD2 LEU A 222       1.459 -22.980  -1.502  1.00 97.16           C  
ATOM   3590 HD21 LEU A 222       0.512 -22.780  -1.000  1.00 97.16           H  
ATOM   3591 HD22 LEU A 222       1.442 -22.507  -2.484  1.00 97.16           H  
ATOM   3592 HD23 LEU A 222       1.581 -24.054  -1.637  1.00 97.16           H  
ATOM   3593  N   SER A 223       4.225 -19.212  -2.489  1.00 96.06           N  
ATOM   3594  H   SER A 223       3.400 -18.665  -2.289  1.00 96.06           H  
ATOM   3595  CA  SER A 223       4.936 -18.955  -3.748  1.00 96.06           C  
ATOM   3596  HA  SER A 223       4.961 -19.871  -4.338  1.00 96.06           H  
ATOM   3597  C   SER A 223       6.383 -18.511  -3.498  1.00 96.06           C  
ATOM   3598  CB  SER A 223       4.168 -17.893  -4.541  1.00 96.06           C  
ATOM   3599  HB2 SER A 223       3.148 -18.238  -4.709  1.00 96.06           H  
ATOM   3600  HB3 SER A 223       4.134 -16.961  -3.977  1.00 96.06           H  
ATOM   3601  O   SER A 223       7.332 -19.105  -4.015  1.00 96.06           O  
ATOM   3602  OG  SER A 223       4.794 -17.664  -5.785  1.00 96.06           O  
ATOM   3603  HG  SER A 223       4.289 -16.992  -6.250  1.00 96.06           H  
ATOM   3604  N   ASN A 224       6.583 -17.547  -2.597  1.00 97.70           N  
ATOM   3605  H   ASN A 224       5.774 -17.073  -2.221  1.00 97.70           H  
ATOM   3606  CA  ASN A 224       7.911 -17.066  -2.221  1.00 97.70           C  
ATOM   3607  HA  ASN A 224       8.438 -16.757  -3.123  1.00 97.70           H  
ATOM   3608  C   ASN A 224       8.771 -18.160  -1.579  1.00 97.70           C  
ATOM   3609  CB  ASN A 224       7.751 -15.849  -1.297  1.00 97.70           C  
ATOM   3610  HB2 ASN A 224       7.016 -16.065  -0.521  1.00 97.70           H  
ATOM   3611  HB3 ASN A 224       8.705 -15.629  -0.819  1.00 97.70           H  
ATOM   3612  O   ASN A 224       9.960 -18.268  -1.880  1.00 97.70           O  
ATOM   3613  CG  ASN A 224       7.333 -14.603  -2.060  1.00 97.70           C  
ATOM   3614  ND2 ASN A 224       6.833 -13.599  -1.381  1.00 97.70           N  
ATOM   3615 HD21 ASN A 224       6.588 -13.704  -0.406  1.00 97.70           H  
ATOM   3616 HD22 ASN A 224       6.491 -12.824  -1.930  1.00 97.70           H  
ATOM   3617  OD1 ASN A 224       7.497 -14.500  -3.265  1.00 97.70           O  
ATOM   3618  N   LYS A 225       8.179 -19.025  -0.746  1.00 97.90           N  
ATOM   3619  H   LYS A 225       7.208 -18.872  -0.517  1.00 97.90           H  
ATOM   3620  CA  LYS A 225       8.871 -20.193  -0.185  1.00 97.90           C  
ATOM   3621  HA  LYS A 225       9.752 -19.845   0.354  1.00 97.90           H  
ATOM   3622  C   LYS A 225       9.375 -21.127  -1.289  1.00 97.90           C  
ATOM   3623  CB  LYS A 225       7.932 -20.905   0.798  1.00 97.90           C  
ATOM   3624  HB2 LYS A 225       7.043 -21.246   0.268  1.00 97.90           H  
ATOM   3625  HB3 LYS A 225       7.622 -20.191   1.561  1.00 97.90           H  
ATOM   3626  O   LYS A 225      10.506 -21.603  -1.197  1.00 97.90           O  
ATOM   3627  CG  LYS A 225       8.597 -22.107   1.480  1.00 97.90           C  
ATOM   3628  HG2 LYS A 225       8.888 -22.843   0.731  1.00 97.90           H  
ATOM   3629  HG3 LYS A 225       9.486 -21.774   2.017  1.00 97.90           H  
ATOM   3630  CD  LYS A 225       7.621 -22.763   2.461  1.00 97.90           C  
ATOM   3631  HD2 LYS A 225       6.725 -23.066   1.919  1.00 97.90           H  
ATOM   3632  HD3 LYS A 225       7.345 -22.039   3.228  1.00 97.90           H  
ATOM   3633  CE  LYS A 225       8.272 -23.988   3.109  1.00 97.90           C  
ATOM   3634  HE2 LYS A 225       8.566 -24.680   2.319  1.00 97.90           H  
ATOM   3635  HE3 LYS A 225       9.176 -23.669   3.628  1.00 97.90           H  
ATOM   3636  NZ  LYS A 225       7.341 -24.654   4.053  1.00 97.90           N  
ATOM   3637  HZ1 LYS A 225       7.773 -25.466   4.469  1.00 97.90           H  
ATOM   3638  HZ2 LYS A 225       7.069 -24.017   4.788  1.00 97.90           H  
ATOM   3639  HZ3 LYS A 225       6.507 -24.951   3.566  1.00 97.90           H  
ATOM   3640  N   GLN A 226       8.581 -21.366  -2.334  1.00 95.72           N  
ATOM   3641  H   GLN A 226       7.664 -20.943  -2.358  1.00 95.72           H  
ATOM   3642  CA  GLN A 226       9.003 -22.193  -3.466  1.00 95.72           C  
ATOM   3643  HA  GLN A 226       9.377 -23.135  -3.064  1.00 95.72           H  
ATOM   3644  C   GLN A 226      10.151 -21.547  -4.254  1.00 95.72           C  
ATOM   3645  CB  GLN A 226       7.794 -22.493  -4.367  1.00 95.72           C  
ATOM   3646  HB2 GLN A 226       6.988 -22.904  -3.758  1.00 95.72           H  
ATOM   3647  HB3 GLN A 226       7.436 -21.572  -4.826  1.00 95.72           H  
ATOM   3648  O   GLN A 226      11.116 -22.231  -4.599  1.00 95.72           O  
ATOM   3649  CG  GLN A 226       8.135 -23.495  -5.481  1.00 95.72           C  
ATOM   3650  HG2 GLN A 226       8.872 -23.055  -6.154  1.00 95.72           H  
ATOM   3651  HG3 GLN A 226       7.237 -23.698  -6.063  1.00 95.72           H  
ATOM   3652  CD  GLN A 226       8.663 -24.820  -4.936  1.00 95.72           C  
ATOM   3653  NE2 GLN A 226       9.750 -25.347  -5.456  1.00 95.72           N  
ATOM   3654 HE21 GLN A 226      10.322 -24.842  -6.117  1.00 95.72           H  
ATOM   3655 HE22 GLN A 226      10.055 -26.214  -5.037  1.00 95.72           H  
ATOM   3656  OE1 GLN A 226       8.137 -25.399  -3.999  1.00 95.72           O  
ATOM   3657  N   ASN A 227      10.097 -20.231  -4.471  1.00 97.59           N  
ATOM   3658  H   ASN A 227       9.247 -19.741  -4.232  1.00 97.59           H  
ATOM   3659  CA  ASN A 227      11.177 -19.488  -5.125  1.00 97.59           C  
ATOM   3660  HA  ASN A 227      11.365 -19.927  -6.104  1.00 97.59           H  
ATOM   3661  C   ASN A 227      12.492 -19.586  -4.337  1.00 97.59           C  
ATOM   3662  CB  ASN A 227      10.735 -18.028  -5.323  1.00 97.59           C  
ATOM   3663  HB2 ASN A 227      11.570 -17.450  -5.720  1.00 97.59           H  
ATOM   3664  HB3 ASN A 227      10.441 -17.594  -4.368  1.00 97.59           H  
ATOM   3665  O   ASN A 227      13.541 -19.842  -4.920  1.00 97.59           O  
ATOM   3666  CG  ASN A 227       9.587 -17.899  -6.310  1.00 97.59           C  
ATOM   3667  ND2 ASN A 227       8.785 -16.865  -6.201  1.00 97.59           N  
ATOM   3668 HD21 ASN A 227       8.882 -16.187  -5.459  1.00 97.59           H  
ATOM   3669 HD22 ASN A 227       7.981 -16.868  -6.811  1.00 97.59           H  
ATOM   3670  OD1 ASN A 227       9.402 -18.722  -7.191  1.00 97.59           O  
ATOM   3671  N   ILE A 228      12.441 -19.480  -3.005  1.00 97.97           N  
ATOM   3672  H   ILE A 228      11.557 -19.234  -2.584  1.00 97.97           H  
ATOM   3673  CA  ILE A 228      13.619 -19.652  -2.139  1.00 97.97           C  
ATOM   3674  HA  ILE A 228      14.395 -18.961  -2.469  1.00 97.97           H  
ATOM   3675  C   ILE A 228      14.206 -21.066  -2.266  1.00 97.97           C  
ATOM   3676  CB  ILE A 228      13.256 -19.308  -0.675  1.00 97.97           C  
ATOM   3677  HB  ILE A 228      12.351 -19.854  -0.407  1.00 97.97           H  
ATOM   3678  O   ILE A 228      15.426 -21.220  -2.323  1.00 97.97           O  
ATOM   3679  CG1 ILE A 228      12.981 -17.793  -0.538  1.00 97.97           C  
ATOM   3680 HG12 ILE A 228      12.350 -17.453  -1.359  1.00 97.97           H  
ATOM   3681 HG13 ILE A 228      13.921 -17.245  -0.605  1.00 97.97           H  
ATOM   3682  CG2 ILE A 228      14.373 -19.726   0.303  1.00 97.97           C  
ATOM   3683 HG21 ILE A 228      14.500 -20.809   0.301  1.00 97.97           H  
ATOM   3684 HG22 ILE A 228      14.123 -19.432   1.322  1.00 97.97           H  
ATOM   3685 HG23 ILE A 228      15.313 -19.255   0.016  1.00 97.97           H  
ATOM   3686  CD1 ILE A 228      12.272 -17.411   0.769  1.00 97.97           C  
ATOM   3687 HD11 ILE A 228      12.022 -16.351   0.742  1.00 97.97           H  
ATOM   3688 HD12 ILE A 228      12.917 -17.591   1.629  1.00 97.97           H  
ATOM   3689 HD13 ILE A 228      11.351 -17.986   0.873  1.00 97.97           H  
ATOM   3690  N   VAL A 229      13.362 -22.103  -2.331  1.00 97.44           N  
ATOM   3691  H   VAL A 229      12.371 -21.917  -2.283  1.00 97.44           H  
ATOM   3692  CA  VAL A 229      13.821 -23.490  -2.528  1.00 97.44           C  
ATOM   3693  HA  VAL A 229      14.563 -23.722  -1.764  1.00 97.44           H  
ATOM   3694  C   VAL A 229      14.523 -23.654  -3.876  1.00 97.44           C  
ATOM   3695  CB  VAL A 229      12.657 -24.492  -2.391  1.00 97.44           C  
ATOM   3696  HB  VAL A 229      11.822 -24.171  -3.013  1.00 97.44           H  
ATOM   3697  O   VAL A 229      15.565 -24.304  -3.932  1.00 97.44           O  
ATOM   3698  CG1 VAL A 229      13.044 -25.920  -2.808  1.00 97.44           C  
ATOM   3699 HG11 VAL A 229      13.937 -26.238  -2.270  1.00 97.44           H  
ATOM   3700 HG12 VAL A 229      12.223 -26.603  -2.589  1.00 97.44           H  
ATOM   3701 HG13 VAL A 229      13.234 -25.954  -3.881  1.00 97.44           H  
ATOM   3702  CG2 VAL A 229      12.182 -24.564  -0.933  1.00 97.44           C  
ATOM   3703 HG21 VAL A 229      11.296 -25.195  -0.869  1.00 97.44           H  
ATOM   3704 HG22 VAL A 229      12.970 -24.973  -0.302  1.00 97.44           H  
ATOM   3705 HG23 VAL A 229      11.924 -23.569  -0.571  1.00 97.44           H  
ATOM   3706  N   ASN A 230      13.983 -23.064  -4.942  1.00 96.68           N  
ATOM   3707  H   ASN A 230      13.120 -22.551  -4.829  1.00 96.68           H  
ATOM   3708  CA  ASN A 230      14.590 -23.117  -6.272  1.00 96.68           C  
ATOM   3709  HA  ASN A 230      14.805 -24.155  -6.529  1.00 96.68           H  
ATOM   3710  C   ASN A 230      15.936 -22.379  -6.293  1.00 96.68           C  
ATOM   3711  CB  ASN A 230      13.600 -22.562  -7.304  1.00 96.68           C  
ATOM   3712  HB2 ASN A 230      13.306 -21.551  -7.019  1.00 96.68           H  
ATOM   3713  HB3 ASN A 230      14.101 -22.499  -8.270  1.00 96.68           H  
ATOM   3714  O   ASN A 230      16.946 -22.982  -6.640  1.00 96.68           O  
ATOM   3715  CG  ASN A 230      12.353 -23.413  -7.483  1.00 96.68           C  
ATOM   3716  ND2 ASN A 230      11.346 -22.859  -8.117  1.00 96.68           N  
ATOM   3717 HD21 ASN A 230      11.435 -21.911  -8.454  1.00 96.68           H  
ATOM   3718 HD22 ASN A 230      10.535 -23.424  -8.324  1.00 96.68           H  
ATOM   3719  OD1 ASN A 230      12.249 -24.567  -7.076  1.00 96.68           O  
ATOM   3720  N   ASN A 231      15.984 -21.149  -5.774  1.00 97.73           N  
ATOM   3721  H   ASN A 231      15.115 -20.685  -5.550  1.00 97.73           H  
ATOM   3722  CA  ASN A 231      17.225 -20.378  -5.668  1.00 97.73           C  
ATOM   3723  HA  ASN A 231      17.626 -20.218  -6.668  1.00 97.73           H  
ATOM   3724  C   ASN A 231      18.295 -21.124  -4.854  1.00 97.73           C  
ATOM   3725  CB  ASN A 231      16.921 -19.018  -5.016  1.00 97.73           C  
ATOM   3726  HB2 ASN A 231      16.415 -19.173  -4.064  1.00 97.73           H  
ATOM   3727  HB3 ASN A 231      17.866 -18.509  -4.825  1.00 97.73           H  
ATOM   3728  O   ASN A 231      19.475 -21.081  -5.189  1.00 97.73           O  
ATOM   3729  CG  ASN A 231      16.076 -18.089  -5.871  1.00 97.73           C  
ATOM   3730  ND2 ASN A 231      15.728 -16.935  -5.352  1.00 97.73           N  
ATOM   3731 HD21 ASN A 231      16.057 -16.658  -4.439  1.00 97.73           H  
ATOM   3732 HD22 ASN A 231      15.203 -16.334  -5.971  1.00 97.73           H  
ATOM   3733  OD1 ASN A 231      15.709 -18.358  -6.998  1.00 97.73           O  
ATOM   3734  N   LYS A 232      17.903 -21.848  -3.794  1.00 97.90           N  
ATOM   3735  H   LYS A 232      16.929 -21.810  -3.530  1.00 97.90           H  
ATOM   3736  CA  LYS A 232      18.832 -22.676  -3.012  1.00 97.90           C  
ATOM   3737  HA  LYS A 232      19.681 -22.053  -2.729  1.00 97.90           H  
ATOM   3738  C   LYS A 232      19.426 -23.825  -3.834  1.00 97.90           C  
ATOM   3739  CB  LYS A 232      18.136 -23.170  -1.736  1.00 97.90           C  
ATOM   3740  HB2 LYS A 232      17.275 -23.786  -1.994  1.00 97.90           H  
ATOM   3741  HB3 LYS A 232      17.789 -22.303  -1.174  1.00 97.90           H  
ATOM   3742  O   LYS A 232      20.597 -24.144  -3.646  1.00 97.90           O  
ATOM   3743  CG  LYS A 232      19.099 -23.986  -0.860  1.00 97.90           C  
ATOM   3744  HG2 LYS A 232      19.315 -24.938  -1.345  1.00 97.90           H  
ATOM   3745  HG3 LYS A 232      20.030 -23.430  -0.748  1.00 97.90           H  
ATOM   3746  CD  LYS A 232      18.518 -24.259   0.529  1.00 97.90           C  
ATOM   3747  HD2 LYS A 232      17.597 -24.835   0.438  1.00 97.90           H  
ATOM   3748  HD3 LYS A 232      18.308 -23.306   1.014  1.00 97.90           H  
ATOM   3749  CE  LYS A 232      19.560 -25.040   1.337  1.00 97.90           C  
ATOM   3750  HE2 LYS A 232      19.666 -26.034   0.902  1.00 97.90           H  
ATOM   3751  HE3 LYS A 232      20.522 -24.539   1.227  1.00 97.90           H  
ATOM   3752  NZ  LYS A 232      19.202 -25.128   2.773  1.00 97.90           N  
ATOM   3753  HZ1 LYS A 232      18.319 -25.603   2.895  1.00 97.90           H  
ATOM   3754  HZ2 LYS A 232      19.145 -24.202   3.172  1.00 97.90           H  
ATOM   3755  HZ3 LYS A 232      19.917 -25.638   3.272  1.00 97.90           H  
ATOM   3756  N   LYS A 233      18.650 -24.444  -4.731  1.00 96.26           N  
ATOM   3757  H   LYS A 233      17.727 -24.070  -4.896  1.00 96.26           H  
ATOM   3758  CA  LYS A 233      19.173 -25.465  -5.653  1.00 96.26           C  
ATOM   3759  HA  LYS A 233      19.722 -26.221  -5.092  1.00 96.26           H  
ATOM   3760  C   LYS A 233      20.186 -24.855  -6.617  1.00 96.26           C  
ATOM   3761  CB  LYS A 233      18.047 -26.146  -6.440  1.00 96.26           C  
ATOM   3762  HB2 LYS A 233      18.500 -26.784  -7.199  1.00 96.26           H  
ATOM   3763  HB3 LYS A 233      17.454 -25.393  -6.959  1.00 96.26           H  
ATOM   3764  O   LYS A 233      21.268 -25.408  -6.754  1.00 96.26           O  
ATOM   3765  CG  LYS A 233      17.140 -27.013  -5.560  1.00 96.26           C  
ATOM   3766  HG2 LYS A 233      16.728 -26.421  -4.743  1.00 96.26           H  
ATOM   3767  HG3 LYS A 233      17.720 -27.838  -5.144  1.00 96.26           H  
ATOM   3768  CD  LYS A 233      15.997 -27.562  -6.417  1.00 96.26           C  
ATOM   3769  HD2 LYS A 233      16.419 -28.156  -7.228  1.00 96.26           H  
ATOM   3770  HD3 LYS A 233      15.448 -26.723  -6.846  1.00 96.26           H  
ATOM   3771  CE  LYS A 233      15.046 -28.421  -5.585  1.00 96.26           C  
ATOM   3772  HE2 LYS A 233      15.609 -29.251  -5.158  1.00 96.26           H  
ATOM   3773  HE3 LYS A 233      14.659 -27.812  -4.768  1.00 96.26           H  
ATOM   3774  NZ  LYS A 233      13.938 -28.921  -6.432  1.00 96.26           N  
ATOM   3775  HZ1 LYS A 233      13.434 -28.142  -6.830  1.00 96.26           H  
ATOM   3776  HZ2 LYS A 233      14.309 -29.468  -7.196  1.00 96.26           H  
ATOM   3777  HZ3 LYS A 233      13.299 -29.494  -5.899  1.00 96.26           H  
ATOM   3778  N   ASP A 234      19.879 -23.696  -7.195  1.00 96.98           N  
ATOM   3779  H   ASP A 234      18.938 -23.340  -7.103  1.00 96.98           H  
ATOM   3780  CA  ASP A 234      20.775 -23.018  -8.140  1.00 96.98           C  
ATOM   3781  HA  ASP A 234      21.019 -23.705  -8.950  1.00 96.98           H  
ATOM   3782  C   ASP A 234      22.096 -22.597  -7.477  1.00 96.98           C  
ATOM   3783  CB  ASP A 234      20.058 -21.802  -8.747  1.00 96.98           C  
ATOM   3784  HB2 ASP A 234      19.772 -21.119  -7.947  1.00 96.98           H  
ATOM   3785  HB3 ASP A 234      20.754 -21.278  -9.403  1.00 96.98           H  
ATOM   3786  O   ASP A 234      23.171 -22.766  -8.057  1.00 96.98           O  
ATOM   3787  CG  ASP A 234      18.814 -22.171  -9.565  1.00 96.98           C  
ATOM   3788  OD1 ASP A 234      18.714 -23.338 -10.008  1.00 96.98           O  
ATOM   3789  OD2 ASP A 234      17.951 -21.279  -9.717  1.00 96.98           O  
ATOM   3790  N   ILE A 235      22.035 -22.120  -6.227  1.00 97.67           N  
ATOM   3791  H   ILE A 235      21.119 -21.940  -5.841  1.00 97.67           H  
ATOM   3792  CA  ILE A 235      23.220 -21.810  -5.413  1.00 97.67           C  
ATOM   3793  HA  ILE A 235      23.842 -21.103  -5.963  1.00 97.67           H  
ATOM   3794  C   ILE A 235      24.076 -23.062  -5.193  1.00 97.67           C  
ATOM   3795  CB  ILE A 235      22.805 -21.154  -4.074  1.00 97.67           C  
ATOM   3796  HB  ILE A 235      21.995 -21.741  -3.641  1.00 97.67           H  
ATOM   3797  O   ILE A 235      25.292 -22.995  -5.358  1.00 97.67           O  
ATOM   3798  CG1 ILE A 235      22.301 -19.713  -4.326  1.00 97.67           C  
ATOM   3799 HG12 ILE A 235      21.623 -19.705  -5.180  1.00 97.67           H  
ATOM   3800 HG13 ILE A 235      23.146 -19.074  -4.582  1.00 97.67           H  
ATOM   3801  CG2 ILE A 235      23.967 -21.125  -3.061  1.00 97.67           C  
ATOM   3802 HG21 ILE A 235      24.257 -22.138  -2.780  1.00 97.67           H  
ATOM   3803 HG22 ILE A 235      24.830 -20.620  -3.494  1.00 97.67           H  
ATOM   3804 HG23 ILE A 235      23.674 -20.612  -2.145  1.00 97.67           H  
ATOM   3805  CD1 ILE A 235      21.552 -19.097  -3.136  1.00 97.67           C  
ATOM   3806 HD11 ILE A 235      21.141 -18.133  -3.434  1.00 97.67           H  
ATOM   3807 HD12 ILE A 235      20.734 -19.750  -2.832  1.00 97.67           H  
ATOM   3808 HD13 ILE A 235      22.226 -18.937  -2.294  1.00 97.67           H  
ATOM   3809  N   ASN A 236      23.468 -24.206  -4.863  1.00 96.55           N  
ATOM   3810  H   ASN A 236      22.465 -24.210  -4.747  1.00 96.55           H  
ATOM   3811  CA  ASN A 236      24.210 -25.456  -4.677  1.00 96.55           C  
ATOM   3812  HA  ASN A 236      25.009 -25.290  -3.956  1.00 96.55           H  
ATOM   3813  C   ASN A 236      24.886 -25.918  -5.979  1.00 96.55           C  
ATOM   3814  CB  ASN A 236      23.275 -26.543  -4.135  1.00 96.55           C  
ATOM   3815  HB2 ASN A 236      23.795 -27.498  -4.204  1.00 96.55           H  
ATOM   3816  HB3 ASN A 236      22.386 -26.606  -4.761  1.00 96.55           H  
ATOM   3817  O   ASN A 236      26.070 -26.236  -5.959  1.00 96.55           O  
ATOM   3818  CG  ASN A 236      22.856 -26.364  -2.688  1.00 96.55           C  
ATOM   3819  ND2 ASN A 236      21.987 -27.232  -2.225  1.00 96.55           N  
ATOM   3820 HD21 ASN A 236      21.882 -27.230  -1.220  1.00 96.55           H  
ATOM   3821 HD22 ASN A 236      21.735 -28.005  -2.823  1.00 96.55           H  
ATOM   3822  OD1 ASN A 236      23.304 -25.522  -1.926  1.00 96.55           O  
ATOM   3823  N   THR A 237      24.180 -25.875  -7.112  1.00 95.54           N  
ATOM   3824  H   THR A 237      23.192 -25.670  -7.069  1.00 95.54           H  
ATOM   3825  CA  THR A 237      24.750 -26.196  -8.434  1.00 95.54           C  
ATOM   3826  HA  THR A 237      25.108 -27.226  -8.436  1.00 95.54           H  
ATOM   3827  C   THR A 237      25.921 -25.270  -8.783  1.00 95.54           C  
ATOM   3828  CB  THR A 237      23.669 -26.038  -9.514  1.00 95.54           C  
ATOM   3829  HB  THR A 237      23.389 -24.987  -9.585  1.00 95.54           H  
ATOM   3830  O   THR A 237      26.951 -25.692  -9.312  1.00 95.54           O  
ATOM   3831  CG2 THR A 237      24.129 -26.516 -10.889  1.00 95.54           C  
ATOM   3832 HG21 THR A 237      24.944 -25.890 -11.253  1.00 95.54           H  
ATOM   3833 HG22 THR A 237      23.304 -26.457 -11.598  1.00 95.54           H  
ATOM   3834 HG23 THR A 237      24.476 -27.547 -10.820  1.00 95.54           H  
ATOM   3835  OG1 THR A 237      22.511 -26.774  -9.190  1.00 95.54           O  
ATOM   3836  HG1 THR A 237      21.806 -26.454  -9.757  1.00 95.54           H  
ATOM   3837  N   THR A 238      25.786 -23.981  -8.459  1.00 96.68           N  
ATOM   3838  H   THR A 238      24.915 -23.683  -8.043  1.00 96.68           H  
ATOM   3839  CA  THR A 238      26.851 -22.989  -8.655  1.00 96.68           C  
ATOM   3840  HA  THR A 238      27.194 -23.040  -9.688  1.00 96.68           H  
ATOM   3841  C   THR A 238      28.055 -23.295  -7.763  1.00 96.68           C  
ATOM   3842  CB  THR A 238      26.330 -21.569  -8.386  1.00 96.68           C  
ATOM   3843  HB  THR A 238      26.020 -21.484  -7.344  1.00 96.68           H  
ATOM   3844  O   THR A 238      29.189 -23.211  -8.226  1.00 96.68           O  
ATOM   3845  CG2 THR A 238      27.380 -20.495  -8.671  1.00 96.68           C  
ATOM   3846 HG21 THR A 238      28.175 -20.543  -7.927  1.00 96.68           H  
ATOM   3847 HG22 THR A 238      26.914 -19.511  -8.619  1.00 96.68           H  
ATOM   3848 HG23 THR A 238      27.806 -20.644  -9.663  1.00 96.68           H  
ATOM   3849  OG1 THR A 238      25.220 -21.288  -9.210  1.00 96.68           O  
ATOM   3850  HG1 THR A 238      24.494 -21.850  -8.930  1.00 96.68           H  
ATOM   3851  N   GLN A 239      27.830 -23.711  -6.514  1.00 96.57           N  
ATOM   3852  H   GLN A 239      26.877 -23.762  -6.182  1.00 96.57           H  
ATOM   3853  CA  GLN A 239      28.896 -24.103  -5.595  1.00 96.57           C  
ATOM   3854  HA  GLN A 239      29.603 -23.275  -5.527  1.00 96.57           H  
ATOM   3855  C   GLN A 239      29.669 -25.330  -6.095  1.00 96.57           C  
ATOM   3856  CB  GLN A 239      28.299 -24.350  -4.201  1.00 96.57           C  
ATOM   3857  HB2 GLN A 239      27.727 -23.473  -3.899  1.00 96.57           H  
ATOM   3858  HB3 GLN A 239      27.624 -25.205  -4.236  1.00 96.57           H  
ATOM   3859  O   GLN A 239      30.894 -25.343  -6.021  1.00 96.57           O  
ATOM   3860  CG  GLN A 239      29.377 -24.627  -3.145  1.00 96.57           C  
ATOM   3861  HG2 GLN A 239      28.893 -24.819  -2.187  1.00 96.57           H  
ATOM   3862  HG3 GLN A 239      29.944 -25.518  -3.417  1.00 96.57           H  
ATOM   3863  CD  GLN A 239      30.321 -23.443  -2.971  1.00 96.57           C  
ATOM   3864  NE2 GLN A 239      31.608 -23.606  -3.180  1.00 96.57           N  
ATOM   3865 HE21 GLN A 239      32.195 -22.788  -3.093  1.00 96.57           H  
ATOM   3866 HE22 GLN A 239      31.998 -24.467  -3.536  1.00 96.57           H  
ATOM   3867  OE1 GLN A 239      29.906 -22.340  -2.652  1.00 96.57           O  
ATOM   3868  N   GLU A 240      28.984 -26.334  -6.644  1.00 95.33           N  
ATOM   3869  H   GLU A 240      27.975 -26.299  -6.637  1.00 95.33           H  
ATOM   3870  CA  GLU A 240      29.629 -27.504  -7.261  1.00 95.33           C  
ATOM   3871  HA  GLU A 240      30.277 -27.995  -6.536  1.00 95.33           H  
ATOM   3872  C   GLU A 240      30.508 -27.098  -8.450  1.00 95.33           C  
ATOM   3873  CB  GLU A 240      28.555 -28.502  -7.721  1.00 95.33           C  
ATOM   3874  HB2 GLU A 240      27.814 -27.970  -8.317  1.00 95.33           H  
ATOM   3875  HB3 GLU A 240      29.022 -29.261  -8.347  1.00 95.33           H  
ATOM   3876  O   GLU A 240      31.640 -27.562  -8.579  1.00 95.33           O  
ATOM   3877  CG  GLU A 240      27.867 -29.202  -6.537  1.00 95.33           C  
ATOM   3878  HG2 GLU A 240      27.538 -28.454  -5.815  1.00 95.33           H  
ATOM   3879  HG3 GLU A 240      28.602 -29.834  -6.039  1.00 95.33           H  
ATOM   3880  CD  GLU A 240      26.651 -30.055  -6.941  1.00 95.33           C  
ATOM   3881  OE1 GLU A 240      26.038 -30.640  -6.016  1.00 95.33           O  
ATOM   3882  OE2 GLU A 240      26.311 -30.104  -8.145  1.00 95.33           O  
ATOM   3883  N   SER A 241      30.027 -26.161  -9.270  1.00 97.15           N  
ATOM   3884  H   SER A 241      29.098 -25.808  -9.087  1.00 97.15           H  
ATOM   3885  CA  SER A 241      30.784 -25.634 -10.411  1.00 97.15           C  
ATOM   3886  HA  SER A 241      31.132 -26.470 -11.018  1.00 97.15           H  
ATOM   3887  C   SER A 241      32.020 -24.843  -9.960  1.00 97.15           C  
ATOM   3888  CB  SER A 241      29.884 -24.749 -11.278  1.00 97.15           C  
ATOM   3889  HB2 SER A 241      29.577 -23.871 -10.709  1.00 97.15           H  
ATOM   3890  HB3 SER A 241      30.446 -24.419 -12.151  1.00 97.15           H  
ATOM   3891  O   SER A 241      33.094 -24.988 -10.538  1.00 97.15           O  
ATOM   3892  OG  SER A 241      28.726 -25.443 -11.710  1.00 97.15           O  
ATOM   3893  HG  SER A 241      28.210 -25.705 -10.944  1.00 97.15           H  
ATOM   3894  N   ILE A 242      31.895 -24.036  -8.899  1.00 97.33           N  
ATOM   3895  H   ILE A 242      30.982 -23.950  -8.476  1.00 97.33           H  
ATOM   3896  CA  ILE A 242      33.020 -23.315  -8.283  1.00 97.33           C  
ATOM   3897  HA  ILE A 242      33.520 -22.725  -9.051  1.00 97.33           H  
ATOM   3898  C   ILE A 242      34.063 -24.298  -7.746  1.00 97.33           C  
ATOM   3899  CB  ILE A 242      32.514 -22.356  -7.178  1.00 97.33           C  
ATOM   3900  HB  ILE A 242      31.803 -22.894  -6.551  1.00 97.33           H  
ATOM   3901  O   ILE A 242      35.251 -24.089  -7.976  1.00 97.33           O  
ATOM   3902  CG1 ILE A 242      31.794 -21.154  -7.830  1.00 97.33           C  
ATOM   3903 HG12 ILE A 242      31.097 -21.513  -8.588  1.00 97.33           H  
ATOM   3904 HG13 ILE A 242      32.526 -20.524  -8.335  1.00 97.33           H  
ATOM   3905  CG2 ILE A 242      33.660 -21.858  -6.272  1.00 97.33           C  
ATOM   3906 HG21 ILE A 242      33.288 -21.150  -5.531  1.00 97.33           H  
ATOM   3907 HG22 ILE A 242      34.436 -21.384  -6.873  1.00 97.33           H  
ATOM   3908 HG23 ILE A 242      34.096 -22.691  -5.720  1.00 97.33           H  
ATOM   3909  CD1 ILE A 242      30.994 -20.295  -6.842  1.00 97.33           C  
ATOM   3910 HD11 ILE A 242      30.435 -19.541  -7.396  1.00 97.33           H  
ATOM   3911 HD12 ILE A 242      30.293 -20.920  -6.289  1.00 97.33           H  
ATOM   3912 HD13 ILE A 242      31.659 -19.784  -6.145  1.00 97.33           H  
ATOM   3913  N   ASN A 243      33.636 -25.369  -7.073  1.00 96.50           N  
ATOM   3914  H   ASN A 243      32.648 -25.471  -6.890  1.00 96.50           H  
ATOM   3915  CA  ASN A 243      34.552 -26.388  -6.560  1.00 96.50           C  
ATOM   3916  HA  ASN A 243      35.285 -25.913  -5.908  1.00 96.50           H  
ATOM   3917  C   ASN A 243      35.331 -27.058  -7.706  1.00 96.50           C  
ATOM   3918  CB  ASN A 243      33.771 -27.427  -5.742  1.00 96.50           C  
ATOM   3919  HB2 ASN A 243      32.996 -27.870  -6.367  1.00 96.50           H  
ATOM   3920  HB3 ASN A 243      34.459 -28.223  -5.457  1.00 96.50           H  
ATOM   3921  O   ASN A 243      36.547 -27.190  -7.611  1.00 96.50           O  
ATOM   3922  CG  ASN A 243      33.131 -26.903  -4.466  1.00 96.50           C  
ATOM   3923  ND2 ASN A 243      32.334 -27.728  -3.828  1.00 96.50           N  
ATOM   3924 HD21 ASN A 243      32.198 -28.659  -4.195  1.00 96.50           H  
ATOM   3925 HD22 ASN A 243      31.938 -27.400  -2.959  1.00 96.50           H  
ATOM   3926  OD1 ASN A 243      33.308 -25.786  -4.003  1.00 96.50           O  
ATOM   3927  N   GLY A 244      34.665 -27.388  -8.821  1.00 95.58           N  
ATOM   3928  H   GLY A 244      33.660 -27.292  -8.835  1.00 95.58           H  
ATOM   3929  CA  GLY A 244      35.337 -27.924 -10.012  1.00 95.58           C  
ATOM   3930  HA2 GLY A 244      35.828 -28.864  -9.760  1.00 95.58           H  
ATOM   3931  HA3 GLY A 244      34.595 -28.115 -10.787  1.00 95.58           H  
ATOM   3932  C   GLY A 244      36.393 -26.967 -10.584  1.00 95.58           C  
ATOM   3933  O   GLY A 244      37.524 -27.369 -10.844  1.00 95.58           O  
ATOM   3934  N   ILE A 245      36.076 -25.672 -10.686  1.00 97.44           N  
ATOM   3935  H   ILE A 245      35.130 -25.395 -10.468  1.00 97.44           H  
ATOM   3936  CA  ILE A 245      37.039 -24.646 -11.131  1.00 97.44           C  
ATOM   3937  HA  ILE A 245      37.448 -24.952 -12.095  1.00 97.44           H  
ATOM   3938  C   ILE A 245      38.226 -24.531 -10.161  1.00 97.44           C  
ATOM   3939  CB  ILE A 245      36.323 -23.286 -11.314  1.00 97.44           C  
ATOM   3940  HB  ILE A 245      35.768 -23.066 -10.402  1.00 97.44           H  
ATOM   3941  O   ILE A 245      39.358 -24.307 -10.590  1.00 97.44           O  
ATOM   3942  CG1 ILE A 245      35.326 -23.359 -12.494  1.00 97.44           C  
ATOM   3943 HG12 ILE A 245      34.732 -24.270 -12.419  1.00 97.44           H  
ATOM   3944 HG13 ILE A 245      35.878 -23.412 -13.432  1.00 97.44           H  
ATOM   3945  CG2 ILE A 245      37.326 -22.137 -11.552  1.00 97.44           C  
ATOM   3946 HG21 ILE A 245      37.964 -21.998 -10.679  1.00 97.44           H  
ATOM   3947 HG22 ILE A 245      36.804 -21.196 -11.726  1.00 97.44           H  
ATOM   3948 HG23 ILE A 245      37.949 -22.370 -12.416  1.00 97.44           H  
ATOM   3949  CD1 ILE A 245      34.346 -22.180 -12.551  1.00 97.44           C  
ATOM   3950 HD11 ILE A 245      33.605 -22.371 -13.327  1.00 97.44           H  
ATOM   3951 HD12 ILE A 245      33.834 -22.076 -11.594  1.00 97.44           H  
ATOM   3952 HD13 ILE A 245      34.866 -21.253 -12.794  1.00 97.44           H  
ATOM   3953  N   GLN A 246      37.998 -24.671  -8.853  1.00 97.56           N  
ATOM   3954  H   GLN A 246      37.055 -24.866  -8.547  1.00 97.56           H  
ATOM   3955  CA  GLN A 246      39.072 -24.648  -7.855  1.00 97.56           C  
ATOM   3956  HA  GLN A 246      39.672 -23.750  -8.004  1.00 97.56           H  
ATOM   3957  C   GLN A 246      40.023 -25.841  -8.005  1.00 97.56           C  
ATOM   3958  CB  GLN A 246      38.480 -24.612  -6.439  1.00 97.56           C  
ATOM   3959  HB2 GLN A 246      39.272 -24.827  -5.720  1.00 97.56           H  
ATOM   3960  HB3 GLN A 246      37.718 -25.385  -6.339  1.00 97.56           H  
ATOM   3961  O   GLN A 246      41.237 -25.662  -7.890  1.00 97.56           O  
ATOM   3962  CG  GLN A 246      37.882 -23.244  -6.090  1.00 97.56           C  
ATOM   3963  HG2 GLN A 246      38.685 -22.506  -6.090  1.00 97.56           H  
ATOM   3964  HG3 GLN A 246      37.153 -22.942  -6.842  1.00 97.56           H  
ATOM   3965  CD  GLN A 246      37.199 -23.235  -4.726  1.00 97.56           C  
ATOM   3966  NE2 GLN A 246      37.177 -22.109  -4.047  1.00 97.56           N  
ATOM   3967 HE21 GLN A 246      37.597 -21.273  -4.427  1.00 97.56           H  
ATOM   3968 HE22 GLN A 246      36.713 -22.166  -3.152  1.00 97.56           H  
ATOM   3969  OE1 GLN A 246      36.674 -24.211  -4.222  1.00 97.56           O  
ATOM   3970  N   GLU A 247      39.498 -27.032  -8.298  1.00 96.16           N  
ATOM   3971  H   GLU A 247      38.494 -27.124  -8.349  1.00 96.16           H  
ATOM   3972  CA  GLU A 247      40.305 -28.225  -8.579  1.00 96.16           C  
ATOM   3973  HA  GLU A 247      41.009 -28.385  -7.762  1.00 96.16           H  
ATOM   3974  C   GLU A 247      41.138 -28.056  -9.859  1.00 96.16           C  
ATOM   3975  CB  GLU A 247      39.397 -29.462  -8.681  1.00 96.16           C  
ATOM   3976  HB2 GLU A 247      38.591 -29.261  -9.388  1.00 96.16           H  
ATOM   3977  HB3 GLU A 247      39.989 -30.295  -9.059  1.00 96.16           H  
ATOM   3978  O   GLU A 247      42.343 -28.321  -9.855  1.00 96.16           O  
ATOM   3979  CG  GLU A 247      38.801 -29.868  -7.322  1.00 96.16           C  
ATOM   3980  HG2 GLU A 247      38.295 -29.012  -6.876  1.00 96.16           H  
ATOM   3981  HG3 GLU A 247      39.621 -30.143  -6.658  1.00 96.16           H  
ATOM   3982  CD  GLU A 247      37.810 -31.043  -7.407  1.00 96.16           C  
ATOM   3983  OE1 GLU A 247      37.198 -31.348  -6.356  1.00 96.16           O  
ATOM   3984  OE2 GLU A 247      37.685 -31.658  -8.491  1.00 96.16           O  
ATOM   3985  N   GLU A 248      40.539 -27.533 -10.933  1.00 96.70           N  
ATOM   3986  H   GLU A 248      39.540 -27.388 -10.902  1.00 96.70           H  
ATOM   3987  CA  GLU A 248      41.256 -27.218 -12.177  1.00 96.70           C  
ATOM   3988  HA  GLU A 248      41.744 -28.119 -12.550  1.00 96.70           H  
ATOM   3989  C   GLU A 248      42.348 -26.160 -11.964  1.00 96.70           C  
ATOM   3990  CB  GLU A 248      40.277 -26.710 -13.243  1.00 96.70           C  
ATOM   3991  HB2 GLU A 248      40.863 -26.297 -14.065  1.00 96.70           H  
ATOM   3992  HB3 GLU A 248      39.668 -25.910 -12.822  1.00 96.70           H  
ATOM   3993  O   GLU A 248      43.455 -26.280 -12.496  1.00 96.70           O  
ATOM   3994  CG  GLU A 248      39.366 -27.807 -13.812  1.00 96.70           C  
ATOM   3995  HG2 GLU A 248      39.994 -28.590 -14.237  1.00 96.70           H  
ATOM   3996  HG3 GLU A 248      38.782 -28.248 -13.004  1.00 96.70           H  
ATOM   3997  CD  GLU A 248      38.415 -27.281 -14.903  1.00 96.70           C  
ATOM   3998  OE1 GLU A 248      37.553 -28.071 -15.350  1.00 96.70           O  
ATOM   3999  OE2 GLU A 248      38.566 -26.107 -15.321  1.00 96.70           O  
ATOM   4000  N   LEU A 249      42.071 -25.128 -11.159  1.00 97.41           N  
ATOM   4001  H   LEU A 249      41.135 -25.061 -10.785  1.00 97.41           H  
ATOM   4002  CA  LEU A 249      43.047 -24.096 -10.815  1.00 97.41           C  
ATOM   4003  HA  LEU A 249      43.421 -23.668 -11.745  1.00 97.41           H  
ATOM   4004  C   LEU A 249      44.244 -24.690 -10.064  1.00 97.41           C  
ATOM   4005  CB  LEU A 249      42.356 -22.993  -9.995  1.00 97.41           C  
ATOM   4006  HB2 LEU A 249      41.960 -23.438  -9.082  1.00 97.41           H  
ATOM   4007  HB3 LEU A 249      41.514 -22.603 -10.568  1.00 97.41           H  
ATOM   4008  O   LEU A 249      45.384 -24.352 -10.387  1.00 97.41           O  
ATOM   4009  CG  LEU A 249      43.284 -21.826  -9.608  1.00 97.41           C  
ATOM   4010  HG  LEU A 249      44.153 -22.203  -9.068  1.00 97.41           H  
ATOM   4011  CD1 LEU A 249      43.763 -21.041 -10.833  1.00 97.41           C  
ATOM   4012 HD11 LEU A 249      44.402 -21.674 -11.449  1.00 97.41           H  
ATOM   4013 HD12 LEU A 249      44.345 -20.176 -10.514  1.00 97.41           H  
ATOM   4014 HD13 LEU A 249      42.907 -20.709 -11.420  1.00 97.41           H  
ATOM   4015  CD2 LEU A 249      42.544 -20.863  -8.681  1.00 97.41           C  
ATOM   4016 HD21 LEU A 249      41.666 -20.461  -9.187  1.00 97.41           H  
ATOM   4017 HD22 LEU A 249      42.226 -21.399  -7.786  1.00 97.41           H  
ATOM   4018 HD23 LEU A 249      43.206 -20.048  -8.387  1.00 97.41           H  
ATOM   4019  N   LEU A 250      44.000 -25.583  -9.102  1.00 96.49           N  
ATOM   4020  H   LEU A 250      43.038 -25.817  -8.898  1.00 96.49           H  
ATOM   4021  CA  LEU A 250      45.054 -26.269  -8.354  1.00 96.49           C  
ATOM   4022  HA  LEU A 250      45.703 -25.515  -7.909  1.00 96.49           H  
ATOM   4023  C   LEU A 250      45.916 -27.145  -9.276  1.00 96.49           C  
ATOM   4024  CB  LEU A 250      44.396 -27.097  -7.236  1.00 96.49           C  
ATOM   4025  HB2 LEU A 250      43.776 -26.439  -6.626  1.00 96.49           H  
ATOM   4026  HB3 LEU A 250      43.741 -27.839  -7.692  1.00 96.49           H  
ATOM   4027  O   LEU A 250      47.145 -27.112  -9.195  1.00 96.49           O  
ATOM   4028  CG  LEU A 250      45.398 -27.826  -6.322  1.00 96.49           C  
ATOM   4029  HG  LEU A 250      46.061 -28.449  -6.922  1.00 96.49           H  
ATOM   4030  CD1 LEU A 250      46.239 -26.848  -5.500  1.00 96.49           C  
ATOM   4031 HD11 LEU A 250      46.890 -27.400  -4.823  1.00 96.49           H  
ATOM   4032 HD12 LEU A 250      45.591 -26.185  -4.925  1.00 96.49           H  
ATOM   4033 HD13 LEU A 250      46.868 -26.251  -6.160  1.00 96.49           H  
ATOM   4034  CD2 LEU A 250      44.643 -28.741  -5.358  1.00 96.49           C  
ATOM   4035 HD21 LEU A 250      43.974 -28.152  -4.730  1.00 96.49           H  
ATOM   4036 HD22 LEU A 250      44.056 -29.464  -5.925  1.00 96.49           H  
ATOM   4037 HD23 LEU A 250      45.353 -29.281  -4.731  1.00 96.49           H  
ATOM   4038  N   TRP A 251      45.290 -27.885 -10.195  1.00 95.29           N  
ATOM   4039  H   TRP A 251      44.280 -27.894 -10.202  1.00 95.29           H  
ATOM   4040  CA  TRP A 251      46.010 -28.693 -11.183  1.00 95.29           C  
ATOM   4041  HA  TRP A 251      46.684 -29.371 -10.659  1.00 95.29           H  
ATOM   4042  C   TRP A 251      46.875 -27.826 -12.110  1.00 95.29           C  
ATOM   4043  CB  TRP A 251      45.001 -29.529 -11.974  1.00 95.29           C  
ATOM   4044  HB2 TRP A 251      44.325 -28.865 -12.513  1.00 95.29           H  
ATOM   4045  HB3 TRP A 251      44.401 -30.112 -11.276  1.00 95.29           H  
ATOM   4046  O   TRP A 251      48.052 -28.118 -12.337  1.00 95.29           O  
ATOM   4047  CG  TRP A 251      45.631 -30.466 -12.954  1.00 95.29           C  
ATOM   4048  CD1 TRP A 251      46.153 -31.676 -12.656  1.00 95.29           C  
ATOM   4049  HD1 TRP A 251      46.161 -32.112 -11.667  1.00 95.29           H  
ATOM   4050  CD2 TRP A 251      45.859 -30.273 -14.382  1.00 95.29           C  
ATOM   4051  CE2 TRP A 251      46.537 -31.422 -14.889  1.00 95.29           C  
ATOM   4052  CE3 TRP A 251      45.568 -29.243 -15.299  1.00 95.29           C  
ATOM   4053  HE3 TRP A 251      45.044 -28.365 -14.950  1.00 95.29           H  
ATOM   4054  NE1 TRP A 251      46.692 -32.243 -13.794  1.00 95.29           N  
ATOM   4055  HE1 TRP A 251      47.169 -33.133 -13.799  1.00 95.29           H  
ATOM   4056  CH2 TRP A 251      46.596 -30.500 -17.128  1.00 95.29           C  
ATOM   4057  HH2 TRP A 251      46.869 -30.574 -18.170  1.00 95.29           H  
ATOM   4058  CZ2 TRP A 251      46.913 -31.540 -16.236  1.00 95.29           C  
ATOM   4059  HZ2 TRP A 251      47.435 -32.421 -16.580  1.00 95.29           H  
ATOM   4060  CZ3 TRP A 251      45.927 -29.354 -16.657  1.00 95.29           C  
ATOM   4061  HZ3 TRP A 251      45.681 -28.550 -17.336  1.00 95.29           H  
ATOM   4062  N   ASN A 252      46.331 -26.704 -12.585  1.00 96.40           N  
ATOM   4063  H   ASN A 252      45.356 -26.530 -12.388  1.00 96.40           H  
ATOM   4064  CA  ASN A 252      47.069 -25.748 -13.407  1.00 96.40           C  
ATOM   4065  HA  ASN A 252      47.493 -26.276 -14.261  1.00 96.40           H  
ATOM   4066  C   ASN A 252      48.253 -25.119 -12.658  1.00 96.40           C  
ATOM   4067  CB  ASN A 252      46.093 -24.675 -13.916  1.00 96.40           C  
ATOM   4068  HB2 ASN A 252      45.483 -24.311 -13.089  1.00 96.40           H  
ATOM   4069  HB3 ASN A 252      46.661 -23.835 -14.317  1.00 96.40           H  
ATOM   4070  O   ASN A 252      49.318 -24.938 -13.248  1.00 96.40           O  
ATOM   4071  CG  ASN A 252      45.193 -25.182 -15.029  1.00 96.40           C  
ATOM   4072  ND2 ASN A 252      44.018 -24.622 -15.182  1.00 96.40           N  
ATOM   4073 HD21 ASN A 252      43.413 -25.074 -15.853  1.00 96.40           H  
ATOM   4074 HD22 ASN A 252      43.635 -24.062 -14.434  1.00 96.40           H  
ATOM   4075  OD1 ASN A 252      45.549 -26.050 -15.806  1.00 96.40           O  
ATOM   4076  N   GLN A 253      48.103 -24.821 -11.364  1.00 96.10           N  
ATOM   4077  H   GLN A 253      47.203 -24.977 -10.933  1.00 96.10           H  
ATOM   4078  CA  GLN A 253      49.203 -24.337 -10.525  1.00 96.10           C  
ATOM   4079  HA  GLN A 253      49.622 -23.435 -10.971  1.00 96.10           H  
ATOM   4080  C   GLN A 253      50.343 -25.359 -10.445  1.00 96.10           C  
ATOM   4081  CB  GLN A 253      48.687 -23.998  -9.120  1.00 96.10           C  
ATOM   4082  HB2 GLN A 253      49.534 -23.909  -8.440  1.00 96.10           H  
ATOM   4083  HB3 GLN A 253      48.051 -24.807  -8.761  1.00 96.10           H  
ATOM   4084  O   GLN A 253      51.498 -24.986 -10.648  1.00 96.10           O  
ATOM   4085  CG  GLN A 253      47.911 -22.675  -9.089  1.00 96.10           C  
ATOM   4086  HG2 GLN A 253      47.153 -22.661  -9.872  1.00 96.10           H  
ATOM   4087  HG3 GLN A 253      48.606 -21.859  -9.287  1.00 96.10           H  
ATOM   4088  CD  GLN A 253      47.224 -22.420  -7.750  1.00 96.10           C  
ATOM   4089  NE2 GLN A 253      46.738 -21.219  -7.523  1.00 96.10           N  
ATOM   4090 HE21 GLN A 253      46.784 -20.503  -8.234  1.00 96.10           H  
ATOM   4091 HE22 GLN A 253      46.269 -21.114  -6.634  1.00 96.10           H  
ATOM   4092  OE1 GLN A 253      47.103 -23.259  -6.875  1.00 96.10           O  
ATOM   4093  N   GLN A 254      50.032 -26.643 -10.235  1.00 95.09           N  
ATOM   4094  H   GLN A 254      49.069 -26.890 -10.059  1.00 95.09           H  
ATOM   4095  CA  GLN A 254      51.047 -27.700 -10.202  1.00 95.09           C  
ATOM   4096  HA  GLN A 254      51.781 -27.440  -9.439  1.00 95.09           H  
ATOM   4097  C   GLN A 254      51.795 -27.824 -11.536  1.00 95.09           C  
ATOM   4098  CB  GLN A 254      50.388 -29.035  -9.820  1.00 95.09           C  
ATOM   4099  HB2 GLN A 254      49.657 -29.312 -10.580  1.00 95.09           H  
ATOM   4100  HB3 GLN A 254      49.861 -28.915  -8.873  1.00 95.09           H  
ATOM   4101  O   GLN A 254      53.018 -27.952 -11.554  1.00 95.09           O  
ATOM   4102  CG  GLN A 254      51.413 -30.175  -9.685  1.00 95.09           C  
ATOM   4103  HG2 GLN A 254      51.907 -30.348 -10.641  1.00 95.09           H  
ATOM   4104  HG3 GLN A 254      50.886 -31.092  -9.418  1.00 95.09           H  
ATOM   4105  CD  GLN A 254      52.458 -29.900  -8.606  1.00 95.09           C  
ATOM   4106  NE2 GLN A 254      53.732 -30.094  -8.868  1.00 95.09           N  
ATOM   4107 HE21 GLN A 254      54.384 -29.827  -8.145  1.00 95.09           H  
ATOM   4108 HE22 GLN A 254      54.082 -30.248  -9.803  1.00 95.09           H  
ATOM   4109  OE1 GLN A 254      52.135 -29.501  -7.499  1.00 95.09           O  
ATOM   4110  N   ASN A 255      51.086 -27.749 -12.664  1.00 95.97           N  
ATOM   4111  H   ASN A 255      50.079 -27.702 -12.599  1.00 95.97           H  
ATOM   4112  CA  ASN A 255      51.725 -27.801 -13.979  1.00 95.97           C  
ATOM   4113  HA  ASN A 255      52.330 -28.705 -14.048  1.00 95.97           H  
ATOM   4114  C   ASN A 255      52.661 -26.616 -14.226  1.00 95.97           C  
ATOM   4115  CB  ASN A 255      50.647 -27.832 -15.059  1.00 95.97           C  
ATOM   4116  HB2 ASN A 255      51.111 -27.702 -16.037  1.00 95.97           H  
ATOM   4117  HB3 ASN A 255      49.947 -27.012 -14.900  1.00 95.97           H  
ATOM   4118  O   ASN A 255      53.719 -26.788 -14.827  1.00 95.97           O  
ATOM   4119  CG  ASN A 255      49.902 -29.142 -15.094  1.00 95.97           C  
ATOM   4120  ND2 ASN A 255      48.672 -29.080 -15.515  1.00 95.97           N  
ATOM   4121 HD21 ASN A 255      48.134 -29.934 -15.525  1.00 95.97           H  
ATOM   4122 HD22 ASN A 255      48.216 -28.197 -15.693  1.00 95.97           H  
ATOM   4123  OD1 ASN A 255      50.412 -30.212 -14.801  1.00 95.97           O  
ATOM   4124  N   ILE A 256      52.290 -25.420 -13.762  1.00 95.93           N  
ATOM   4125  H   ILE A 256      51.404 -25.344 -13.284  1.00 95.93           H  
ATOM   4126  CA  ILE A 256      53.146 -24.234 -13.857  1.00 95.93           C  
ATOM   4127  HA  ILE A 256      53.447 -24.106 -14.897  1.00 95.93           H  
ATOM   4128  C   ILE A 256      54.438 -24.435 -13.058  1.00 95.93           C  
ATOM   4129  CB  ILE A 256      52.363 -22.975 -13.421  1.00 95.93           C  
ATOM   4130  HB  ILE A 256      51.823 -23.201 -12.502  1.00 95.93           H  
ATOM   4131  O   ILE A 256      55.502 -24.071 -13.556  1.00 95.93           O  
ATOM   4132  CG1 ILE A 256      51.341 -22.596 -14.517  1.00 95.93           C  
ATOM   4133 HG12 ILE A 256      50.830 -23.492 -14.868  1.00 95.93           H  
ATOM   4134 HG13 ILE A 256      51.866 -22.164 -15.369  1.00 95.93           H  
ATOM   4135  CG2 ILE A 256      53.304 -21.787 -13.135  1.00 95.93           C  
ATOM   4136 HG21 ILE A 256      52.730 -20.890 -12.904  1.00 95.93           H  
ATOM   4137 HG22 ILE A 256      53.919 -22.015 -12.265  1.00 95.93           H  
ATOM   4138 HG23 ILE A 256      53.944 -21.604 -13.998  1.00 95.93           H  
ATOM   4139  CD1 ILE A 256      50.264 -21.612 -14.041  1.00 95.93           C  
ATOM   4140 HD11 ILE A 256      49.547 -21.451 -14.845  1.00 95.93           H  
ATOM   4141 HD12 ILE A 256      50.703 -20.652 -13.769  1.00 95.93           H  
ATOM   4142 HD13 ILE A 256      49.739 -22.029 -13.182  1.00 95.93           H  
ATOM   4143  N   GLU A 257      54.373 -25.024 -11.861  1.00 94.83           N  
ATOM   4144  H   GLU A 257      53.474 -25.292 -11.486  1.00 94.83           H  
ATOM   4145  CA  GLU A 257      55.578 -25.339 -11.082  1.00 94.83           C  
ATOM   4146  HA  GLU A 257      56.197 -24.444 -11.013  1.00 94.83           H  
ATOM   4147  C   GLU A 257      56.466 -26.370 -11.789  1.00 94.83           C  
ATOM   4148  CB  GLU A 257      55.222 -25.768  -9.648  1.00 94.83           C  
ATOM   4149  HB2 GLU A 257      56.126 -26.135  -9.162  1.00 94.83           H  
ATOM   4150  HB3 GLU A 257      54.504 -26.587  -9.678  1.00 94.83           H  
ATOM   4151  O   GLU A 257      57.661 -26.126 -11.944  1.00 94.83           O  
ATOM   4152  CG  GLU A 257      54.647 -24.623  -8.789  1.00 94.83           C  
ATOM   4153  HG2 GLU A 257      54.518 -24.985  -7.769  1.00 94.83           H  
ATOM   4154  HG3 GLU A 257      53.659 -24.365  -9.169  1.00 94.83           H  
ATOM   4155  CD  GLU A 257      55.526 -23.356  -8.768  1.00 94.83           C  
ATOM   4156  OE1 GLU A 257      54.978 -22.230  -8.897  1.00 94.83           O  
ATOM   4157  OE2 GLU A 257      56.767 -23.453  -8.714  1.00 94.83           O  
ATOM   4158  N   ASN A 258      55.893 -27.438 -12.353  1.00 95.18           N  
ATOM   4159  H   ASN A 258      54.918 -27.619 -12.160  1.00 95.18           H  
ATOM   4160  CA  ASN A 258      56.662 -28.414 -13.138  1.00 95.18           C  
ATOM   4161  HA  ASN A 258      57.430 -28.852 -12.501  1.00 95.18           H  
ATOM   4162  C   ASN A 258      57.380 -27.750 -14.335  1.00 95.18           C  
ATOM   4163  CB  ASN A 258      55.724 -29.529 -13.634  1.00 95.18           C  
ATOM   4164  HB2 ASN A 258      56.300 -30.205 -14.265  1.00 95.18           H  
ATOM   4165  HB3 ASN A 258      54.938 -29.087 -14.248  1.00 95.18           H  
ATOM   4166  O   ASN A 258      58.562 -27.990 -14.579  1.00 95.18           O  
ATOM   4167  CG  ASN A 258      55.073 -30.371 -12.548  1.00 95.18           C  
ATOM   4168  ND2 ASN A 258      54.081 -31.149 -12.913  1.00 95.18           N  
ATOM   4169 HD21 ASN A 258      53.667 -31.718 -12.188  1.00 95.18           H  
ATOM   4170 HD22 ASN A 258      53.766 -31.155 -13.873  1.00 95.18           H  
ATOM   4171  OD1 ASN A 258      55.401 -30.368 -11.374  1.00 95.18           O  
ATOM   4172  N   VAL A 259      56.694 -26.861 -15.066  1.00 95.64           N  
ATOM   4173  H   VAL A 259      55.723 -26.709 -14.834  1.00 95.64           H  
ATOM   4174  CA  VAL A 259      57.287 -26.121 -16.196  1.00 95.64           C  
ATOM   4175  HA  VAL A 259      57.754 -26.837 -16.873  1.00 95.64           H  
ATOM   4176  C   VAL A 259      58.395 -25.170 -15.734  1.00 95.64           C  
ATOM   4177  CB  VAL A 259      56.197 -25.358 -16.976  1.00 95.64           C  
ATOM   4178  HB  VAL A 259      55.582 -24.793 -16.275  1.00 95.64           H  
ATOM   4179  O   VAL A 259      59.391 -24.999 -16.439  1.00 95.64           O  
ATOM   4180  CG1 VAL A 259      56.762 -24.375 -18.014  1.00 95.64           C  
ATOM   4181 HG11 VAL A 259      57.453 -24.897 -18.676  1.00 95.64           H  
ATOM   4182 HG12 VAL A 259      57.286 -23.560 -17.515  1.00 95.64           H  
ATOM   4183 HG13 VAL A 259      55.950 -23.948 -18.602  1.00 95.64           H  
ATOM   4184  CG2 VAL A 259      55.297 -26.339 -17.740  1.00 95.64           C  
ATOM   4185 HG21 VAL A 259      54.477 -25.802 -18.217  1.00 95.64           H  
ATOM   4186 HG22 VAL A 259      55.880 -26.865 -18.496  1.00 95.64           H  
ATOM   4187 HG23 VAL A 259      54.877 -27.078 -17.058  1.00 95.64           H  
ATOM   4188  N   LYS A 260      58.257 -24.545 -14.558  1.00 95.94           N  
ATOM   4189  H   LYS A 260      57.435 -24.742 -14.005  1.00 95.94           H  
ATOM   4190  CA  LYS A 260      59.315 -23.701 -13.981  1.00 95.94           C  
ATOM   4191  HA  LYS A 260      59.621 -22.950 -14.709  1.00 95.94           H  
ATOM   4192  C   LYS A 260      60.564 -24.514 -13.653  1.00 95.94           C  
ATOM   4193  CB  LYS A 260      58.827 -23.010 -12.707  1.00 95.94           C  
ATOM   4194  HB2 LYS A 260      59.695 -22.636 -12.163  1.00 95.94           H  
ATOM   4195  HB3 LYS A 260      58.338 -23.745 -12.068  1.00 95.94           H  
ATOM   4196  O   LYS A 260      61.663 -24.060 -13.967  1.00 95.94           O  
ATOM   4197  CG  LYS A 260      57.887 -21.825 -12.954  1.00 95.94           C  
ATOM   4198  HG2 LYS A 260      58.439 -21.004 -13.411  1.00 95.94           H  
ATOM   4199  HG3 LYS A 260      57.061 -22.111 -13.604  1.00 95.94           H  
ATOM   4200  CD  LYS A 260      57.358 -21.407 -11.582  1.00 95.94           C  
ATOM   4201  HD2 LYS A 260      56.856 -22.267 -11.139  1.00 95.94           H  
ATOM   4202  HD3 LYS A 260      58.196 -21.140 -10.938  1.00 95.94           H  
ATOM   4203  CE  LYS A 260      56.366 -20.253 -11.630  1.00 95.94           C  
ATOM   4204  HE2 LYS A 260      56.872 -19.352 -11.978  1.00 95.94           H  
ATOM   4205  HE3 LYS A 260      55.571 -20.514 -12.328  1.00 95.94           H  
ATOM   4206  NZ  LYS A 260      55.813 -20.074 -10.268  1.00 95.94           N  
ATOM   4207  HZ1 LYS A 260      56.539 -19.898  -9.588  1.00 95.94           H  
ATOM   4208  HZ2 LYS A 260      55.434 -20.950  -9.936  1.00 95.94           H  
ATOM   4209  HZ3 LYS A 260      55.070 -19.393 -10.212  1.00 95.94           H  
ATOM   4210  N   GLU A 261      60.407 -25.696 -13.063  1.00 94.87           N  
ATOM   4211  H   GLU A 261      59.477 -25.987 -12.794  1.00 94.87           H  
ATOM   4212  CA  GLU A 261      61.525 -26.599 -12.765  1.00 94.87           C  
ATOM   4213  HA  GLU A 261      62.257 -26.077 -12.149  1.00 94.87           H  
ATOM   4214  C   GLU A 261      62.248 -27.041 -14.048  1.00 94.87           C  
ATOM   4215  CB  GLU A 261      61.025 -27.824 -11.986  1.00 94.87           C  
ATOM   4216  HB2 GLU A 261      60.193 -28.279 -12.522  1.00 94.87           H  
ATOM   4217  HB3 GLU A 261      61.839 -28.547 -11.933  1.00 94.87           H  
ATOM   4218  O   GLU A 261      63.479 -26.979 -14.127  1.00 94.87           O  
ATOM   4219  CG  GLU A 261      60.590 -27.482 -10.551  1.00 94.87           C  
ATOM   4220  HG2 GLU A 261      59.797 -26.736 -10.578  1.00 94.87           H  
ATOM   4221  HG3 GLU A 261      61.442 -27.039 -10.034  1.00 94.87           H  
ATOM   4222  CD  GLU A 261      60.104 -28.709  -9.757  1.00 94.87           C  
ATOM   4223  OE1 GLU A 261      59.805 -28.528  -8.554  1.00 94.87           O  
ATOM   4224  OE2 GLU A 261      60.083 -29.826 -10.324  1.00 94.87           O  
ATOM   4225  N   GLU A 262      61.498 -27.398 -15.095  1.00 95.07           N  
ATOM   4226  H   GLU A 262      60.502 -27.497 -14.961  1.00 95.07           H  
ATOM   4227  CA  GLU A 262      62.072 -27.720 -16.405  1.00 95.07           C  
ATOM   4228  HA  GLU A 262      62.796 -28.526 -16.285  1.00 95.07           H  
ATOM   4229  C   GLU A 262      62.816 -26.527 -17.020  1.00 95.07           C  
ATOM   4230  CB  GLU A 262      60.982 -28.181 -17.380  1.00 95.07           C  
ATOM   4231  HB2 GLU A 262      61.417 -28.183 -18.379  1.00 95.07           H  
ATOM   4232  HB3 GLU A 262      60.153 -27.473 -17.368  1.00 95.07           H  
ATOM   4233  O   GLU A 262      63.930 -26.685 -17.528  1.00 95.07           O  
ATOM   4234  CG  GLU A 262      60.460 -29.595 -17.084  1.00 95.07           C  
ATOM   4235  HG2 GLU A 262      61.310 -30.278 -17.071  1.00 95.07           H  
ATOM   4236  HG3 GLU A 262      60.000 -29.613 -16.096  1.00 95.07           H  
ATOM   4237  CD  GLU A 262      59.450 -30.083 -18.137  1.00 95.07           C  
ATOM   4238  OE1 GLU A 262      58.824 -31.139 -17.894  1.00 95.07           O  
ATOM   4239  OE2 GLU A 262      59.356 -29.451 -19.218  1.00 95.07           O  
ATOM   4240  N   LEU A 263      62.238 -25.323 -16.955  1.00 95.10           N  
ATOM   4241  H   LEU A 263      61.317 -25.261 -16.543  1.00 95.10           H  
ATOM   4242  CA  LEU A 263      62.867 -24.104 -17.463  1.00 95.10           C  
ATOM   4243  HA  LEU A 263      63.102 -24.266 -18.516  1.00 95.10           H  
ATOM   4244  C   LEU A 263      64.183 -23.811 -16.735  1.00 95.10           C  
ATOM   4245  CB  LEU A 263      61.883 -22.928 -17.343  1.00 95.10           C  
ATOM   4246  HB2 LEU A 263      61.612 -22.809 -16.294  1.00 95.10           H  
ATOM   4247  HB3 LEU A 263      60.975 -23.171 -17.895  1.00 95.10           H  
ATOM   4248  O   LEU A 263      65.174 -23.492 -17.394  1.00 95.10           O  
ATOM   4249  CG  LEU A 263      62.444 -21.587 -17.856  1.00 95.10           C  
ATOM   4250  HG  LEU A 263      63.357 -21.335 -17.317  1.00 95.10           H  
ATOM   4251  CD1 LEU A 263      62.750 -21.621 -19.357  1.00 95.10           C  
ATOM   4252 HD11 LEU A 263      63.561 -22.324 -19.550  1.00 95.10           H  
ATOM   4253 HD12 LEU A 263      63.064 -20.633 -19.691  1.00 95.10           H  
ATOM   4254 HD13 LEU A 263      61.862 -21.929 -19.909  1.00 95.10           H  
ATOM   4255  CD2 LEU A 263      61.432 -20.471 -17.600  1.00 95.10           C  
ATOM   4256 HD21 LEU A 263      60.502 -20.682 -18.128  1.00 95.10           H  
ATOM   4257 HD22 LEU A 263      61.229 -20.411 -16.530  1.00 95.10           H  
ATOM   4258 HD23 LEU A 263      61.838 -19.517 -17.934  1.00 95.10           H  
ATOM   4259  N   GLN A 264      64.211 -23.962 -15.410  1.00 93.84           N  
ATOM   4260  H   GLN A 264      63.359 -24.218 -14.934  1.00 93.84           H  
ATOM   4261  CA  GLN A 264      65.422 -23.783 -14.612  1.00 93.84           C  
ATOM   4262  HA  GLN A 264      65.809 -22.782 -14.802  1.00 93.84           H  
ATOM   4263  C   GLN A 264      66.502 -24.792 -15.023  1.00 93.84           C  
ATOM   4264  CB  GLN A 264      65.069 -23.900 -13.121  1.00 93.84           C  
ATOM   4265  HB2 GLN A 264      64.253 -23.215 -12.891  1.00 93.84           H  
ATOM   4266  HB3 GLN A 264      64.732 -24.913 -12.903  1.00 93.84           H  
ATOM   4267  O   GLN A 264      67.635 -24.405 -15.304  1.00 93.84           O  
ATOM   4268  CG  GLN A 264      66.262 -23.568 -12.210  1.00 93.84           C  
ATOM   4269  HG2 GLN A 264      65.956 -23.680 -11.170  1.00 93.84           H  
ATOM   4270  HG3 GLN A 264      67.073 -24.273 -12.393  1.00 93.84           H  
ATOM   4271  CD  GLN A 264      66.766 -22.142 -12.407  1.00 93.84           C  
ATOM   4272  NE2 GLN A 264      68.048 -21.939 -12.619  1.00 93.84           N  
ATOM   4273 HE21 GLN A 264      68.701 -22.702 -12.729  1.00 93.84           H  
ATOM   4274 HE22 GLN A 264      68.317 -20.995 -12.858  1.00 93.84           H  
ATOM   4275  OE1 GLN A 264      66.012 -21.181 -12.379  1.00 93.84           O  
ATOM   4276  N   SER A 265      66.135 -26.067 -15.192  1.00 93.61           N  
ATOM   4277  H   SER A 265      65.193 -26.327 -14.938  1.00 93.61           H  
ATOM   4278  CA  SER A 265      67.047 -27.101 -15.700  1.00 93.61           C  
ATOM   4279  HA  SER A 265      67.877 -27.201 -15.001  1.00 93.61           H  
ATOM   4280  C   SER A 265      67.633 -26.745 -17.078  1.00 93.61           C  
ATOM   4281  CB  SER A 265      66.297 -28.435 -15.772  1.00 93.61           C  
ATOM   4282  HB2 SER A 265      65.982 -28.731 -14.771  1.00 93.61           H  
ATOM   4283  HB3 SER A 265      65.409 -28.326 -16.394  1.00 93.61           H  
ATOM   4284  O   SER A 265      68.829 -26.948 -17.332  1.00 93.61           O  
ATOM   4285  OG  SER A 265      67.124 -29.440 -16.331  1.00 93.61           O  
ATOM   4286  HG  SER A 265      67.805 -29.645 -15.686  1.00 93.61           H  
ATOM   4287  N   LYS A 266      66.823 -26.169 -17.981  1.00 93.15           N  
ATOM   4288  H   LYS A 266      65.853 -26.045 -17.726  1.00 93.15           H  
ATOM   4289  CA  LYS A 266      67.297 -25.695 -19.293  1.00 93.15           C  
ATOM   4290  HA  LYS A 266      67.939 -26.462 -19.726  1.00 93.15           H  
ATOM   4291  C   LYS A 266      68.206 -24.476 -19.186  1.00 93.15           C  
ATOM   4292  CB  LYS A 266      66.121 -25.405 -20.243  1.00 93.15           C  
ATOM   4293  HB2 LYS A 266      66.518 -24.961 -21.156  1.00 93.15           H  
ATOM   4294  HB3 LYS A 266      65.458 -24.672 -19.783  1.00 93.15           H  
ATOM   4295  O   LYS A 266      69.185 -24.409 -19.929  1.00 93.15           O  
ATOM   4296  CG  LYS A 266      65.290 -26.634 -20.641  1.00 93.15           C  
ATOM   4297  HG2 LYS A 266      64.755 -27.007 -19.768  1.00 93.15           H  
ATOM   4298  HG3 LYS A 266      64.549 -26.327 -21.379  1.00 93.15           H  
ATOM   4299  CD  LYS A 266      66.125 -27.785 -21.214  1.00 93.15           C  
ATOM   4300  HD2 LYS A 266      66.860 -28.101 -20.475  1.00 93.15           H  
ATOM   4301  HD3 LYS A 266      66.631 -27.461 -22.124  1.00 93.15           H  
ATOM   4302  CE  LYS A 266      65.207 -28.972 -21.502  1.00 93.15           C  
ATOM   4303  HE2 LYS A 266      64.549 -28.725 -22.336  1.00 93.15           H  
ATOM   4304  HE3 LYS A 266      64.579 -29.134 -20.626  1.00 93.15           H  
ATOM   4305  NZ  LYS A 266      65.994 -30.195 -21.782  1.00 93.15           N  
ATOM   4306  HZ1 LYS A 266      66.579 -30.072 -22.596  1.00 93.15           H  
ATOM   4307  HZ2 LYS A 266      65.372 -30.978 -21.924  1.00 93.15           H  
ATOM   4308  HZ3 LYS A 266      66.579 -30.406 -20.985  1.00 93.15           H  
ATOM   4309  N   GLN A 267      67.920 -23.546 -18.281  1.00 93.20           N  
ATOM   4310  H   GLN A 267      67.102 -23.673 -17.703  1.00 93.20           H  
ATOM   4311  CA  GLN A 267      68.779 -22.389 -18.020  1.00 93.20           C  
ATOM   4312  HA  GLN A 267      68.961 -21.860 -18.955  1.00 93.20           H  
ATOM   4313  C   GLN A 267      70.148 -22.817 -17.479  1.00 93.20           C  
ATOM   4314  CB  GLN A 267      68.082 -21.434 -17.043  1.00 93.20           C  
ATOM   4315  HB2 GLN A 267      67.694 -21.996 -16.194  1.00 93.20           H  
ATOM   4316  HB3 GLN A 267      68.812 -20.716 -16.668  1.00 93.20           H  
ATOM   4317  O   GLN A 267      71.166 -22.342 -17.979  1.00 93.20           O  
ATOM   4318  CG  GLN A 267      66.945 -20.652 -17.716  1.00 93.20           C  
ATOM   4319  HG2 GLN A 267      66.236 -21.335 -18.182  1.00 93.20           H  
ATOM   4320  HG3 GLN A 267      67.369 -20.022 -18.499  1.00 93.20           H  
ATOM   4321  CD  GLN A 267      66.183 -19.769 -16.734  1.00 93.20           C  
ATOM   4322  NE2 GLN A 267      65.465 -18.774 -17.207  1.00 93.20           N  
ATOM   4323 HE21 GLN A 267      64.955 -18.262 -16.502  1.00 93.20           H  
ATOM   4324 HE22 GLN A 267      65.372 -18.628 -18.202  1.00 93.20           H  
ATOM   4325  OE1 GLN A 267      66.215 -19.923 -15.531  1.00 93.20           O  
ATOM   4326  N   ASP A 268      70.188 -23.763 -16.540  1.00 93.91           N  
ATOM   4327  H   ASP A 268      69.322 -24.047 -16.104  1.00 93.91           H  
ATOM   4328  CA  ASP A 268      71.437 -24.280 -15.970  1.00 93.91           C  
ATOM   4329  HA  ASP A 268      72.035 -23.443 -15.611  1.00 93.91           H  
ATOM   4330  C   ASP A 268      72.269 -25.026 -17.026  1.00 93.91           C  
ATOM   4331  CB  ASP A 268      71.121 -25.190 -14.772  1.00 93.91           C  
ATOM   4332  HB2 ASP A 268      70.473 -26.001 -15.104  1.00 93.91           H  
ATOM   4333  HB3 ASP A 268      72.053 -25.628 -14.416  1.00 93.91           H  
ATOM   4334  O   ASP A 268      73.477 -24.813 -17.141  1.00 93.91           O  
ATOM   4335  CG  ASP A 268      70.457 -24.459 -13.596  1.00 93.91           C  
ATOM   4336  OD1 ASP A 268      70.614 -23.220 -13.481  1.00 93.91           O  
ATOM   4337  OD2 ASP A 268      69.793 -25.146 -12.793  1.00 93.91           O  
ATOM   4338  N   SER A 269      71.614 -25.828 -17.874  1.00 93.15           N  
ATOM   4339  H   SER A 269      70.629 -25.975 -17.706  1.00 93.15           H  
ATOM   4340  CA  SER A 269      72.265 -26.503 -19.009  1.00 93.15           C  
ATOM   4341  HA  SER A 269      73.085 -27.117 -18.638  1.00 93.15           H  
ATOM   4342  C   SER A 269      72.842 -25.500 -20.015  1.00 93.15           C  
ATOM   4343  CB  SER A 269      71.270 -27.405 -19.745  1.00 93.15           C  
ATOM   4344  HB2 SER A 269      71.785 -27.898 -20.570  1.00 93.15           H  
ATOM   4345  HB3 SER A 269      70.463 -26.798 -20.154  1.00 93.15           H  
ATOM   4346  O   SER A 269      73.968 -25.654 -20.482  1.00 93.15           O  
ATOM   4347  OG  SER A 269      70.716 -28.392 -18.897  1.00 93.15           O  
ATOM   4348  HG  SER A 269      70.196 -27.962 -18.215  1.00 93.15           H  
ATOM   4349  N   MET A 270      72.088 -24.445 -20.338  1.00 92.02           N  
ATOM   4350  H   MET A 270      71.172 -24.365 -19.918  1.00 92.02           H  
ATOM   4351  CA  MET A 270      72.528 -23.379 -21.241  1.00 92.02           C  
ATOM   4352  HA  MET A 270      72.841 -23.824 -22.185  1.00 92.02           H  
ATOM   4353  C   MET A 270      73.721 -22.613 -20.668  1.00 92.02           C  
ATOM   4354  CB  MET A 270      71.343 -22.443 -21.499  1.00 92.02           C  
ATOM   4355  HB2 MET A 270      70.500 -23.058 -21.816  1.00 92.02           H  
ATOM   4356  HB3 MET A 270      71.071 -21.927 -20.579  1.00 92.02           H  
ATOM   4357  O   MET A 270      74.656 -22.302 -21.404  1.00 92.02           O  
ATOM   4358  CG  MET A 270      71.622 -21.405 -22.590  1.00 92.02           C  
ATOM   4359  HG2 MET A 270      71.854 -21.927 -23.518  1.00 92.02           H  
ATOM   4360  HG3 MET A 270      72.494 -20.815 -22.307  1.00 92.02           H  
ATOM   4361  SD  MET A 270      70.247 -20.257 -22.900  1.00 92.02           S  
ATOM   4362  CE  MET A 270      68.884 -21.410 -23.225  1.00 92.02           C  
ATOM   4363  HE1 MET A 270      68.014 -20.850 -23.569  1.00 92.02           H  
ATOM   4364  HE2 MET A 270      69.181 -22.123 -23.994  1.00 92.02           H  
ATOM   4365  HE3 MET A 270      68.621 -21.942 -22.310  1.00 92.02           H  
ATOM   4366  N   LYS A 271      73.716 -22.360 -19.356  1.00 91.75           N  
ATOM   4367  H   LYS A 271      72.900 -22.620 -18.820  1.00 91.75           H  
ATOM   4368  CA  LYS A 271      74.835 -21.731 -18.655  1.00 91.75           C  
ATOM   4369  HA  LYS A 271      75.102 -20.819 -19.188  1.00 91.75           H  
ATOM   4370  C   LYS A 271      76.082 -22.615 -18.667  1.00 91.75           C  
ATOM   4371  CB  LYS A 271      74.380 -21.358 -17.243  1.00 91.75           C  
ATOM   4372  HB2 LYS A 271      73.464 -20.773 -17.324  1.00 91.75           H  
ATOM   4373  HB3 LYS A 271      74.170 -22.255 -16.661  1.00 91.75           H  
ATOM   4374  O   LYS A 271      77.154 -22.120 -18.990  1.00 91.75           O  
ATOM   4375  CG  LYS A 271      75.452 -20.523 -16.539  1.00 91.75           C  
ATOM   4376  HG2 LYS A 271      76.278 -21.165 -16.233  1.00 91.75           H  
ATOM   4377  HG3 LYS A 271      75.829 -19.762 -17.222  1.00 91.75           H  
ATOM   4378  CD  LYS A 271      74.849 -19.833 -15.319  1.00 91.75           C  
ATOM   4379  HD2 LYS A 271      74.482 -20.587 -14.623  1.00 91.75           H  
ATOM   4380  HD3 LYS A 271      74.023 -19.197 -15.637  1.00 91.75           H  
ATOM   4381  CE  LYS A 271      75.936 -18.988 -14.661  1.00 91.75           C  
ATOM   4382  HE2 LYS A 271      76.740 -19.652 -14.347  1.00 91.75           H  
ATOM   4383  HE3 LYS A 271      76.350 -18.308 -15.405  1.00 91.75           H  
ATOM   4384  NZ  LYS A 271      75.382 -18.242 -13.509  1.00 91.75           N  
ATOM   4385  HZ1 LYS A 271      74.988 -18.898 -12.850  1.00 91.75           H  
ATOM   4386  HZ2 LYS A 271      74.653 -17.617 -13.820  1.00 91.75           H  
ATOM   4387  HZ3 LYS A 271      76.117 -17.719 -13.054  1.00 91.75           H  
ATOM   4388  N   SER A 272      75.936 -23.923 -18.438  1.00 92.23           N  
ATOM   4389  H   SER A 272      75.032 -24.256 -18.136  1.00 92.23           H  
ATOM   4390  CA  SER A 272      77.042 -24.883 -18.567  1.00 92.23           C  
ATOM   4391  HA  SER A 272      77.828 -24.606 -17.865  1.00 92.23           H  
ATOM   4392  C   SER A 272      77.647 -24.881 -19.975  1.00 92.23           C  
ATOM   4393  CB  SER A 272      76.560 -26.294 -18.223  1.00 92.23           C  
ATOM   4394  HB2 SER A 272      75.826 -26.623 -18.959  1.00 92.23           H  
ATOM   4395  HB3 SER A 272      76.089 -26.286 -17.240  1.00 92.23           H  
ATOM   4396  O   SER A 272      78.867 -24.859 -20.112  1.00 92.23           O  
ATOM   4397  OG  SER A 272      77.644 -27.204 -18.204  1.00 92.23           O  
ATOM   4398  HG  SER A 272      78.201 -27.067 -18.974  1.00 92.23           H  
ATOM   4399  N   ILE A 273      76.813 -24.870 -21.023  1.00 88.24           N  
ATOM   4400  H   ILE A 273      75.821 -24.942 -20.848  1.00 88.24           H  
ATOM   4401  CA  ILE A 273      77.281 -24.782 -22.417  1.00 88.24           C  
ATOM   4402  HA  ILE A 273      77.999 -25.582 -22.601  1.00 88.24           H  
ATOM   4403  C   ILE A 273      78.013 -23.459 -22.652  1.00 88.24           C  
ATOM   4404  CB  ILE A 273      76.096 -24.945 -23.400  1.00 88.24           C  
ATOM   4405  HB  ILE A 273      75.302 -24.262 -23.096  1.00 88.24           H  
ATOM   4406  O   ILE A 273      79.056 -23.439 -23.299  1.00 88.24           O  
ATOM   4407  CG1 ILE A 273      75.552 -26.390 -23.345  1.00 88.24           C  
ATOM   4408 HG12 ILE A 273      76.270 -27.066 -23.811  1.00 88.24           H  
ATOM   4409 HG13 ILE A 273      75.442 -26.704 -22.307  1.00 88.24           H  
ATOM   4410  CG2 ILE A 273      76.500 -24.592 -24.848  1.00 88.24           C  
ATOM   4411 HG21 ILE A 273      76.780 -23.542 -24.925  1.00 88.24           H  
ATOM   4412 HG22 ILE A 273      75.668 -24.755 -25.533  1.00 88.24           H  
ATOM   4413 HG23 ILE A 273      77.344 -25.209 -25.154  1.00 88.24           H  
ATOM   4414  CD1 ILE A 273      74.186 -26.561 -24.024  1.00 88.24           C  
ATOM   4415 HD11 ILE A 273      73.817 -27.568 -23.830  1.00 88.24           H  
ATOM   4416 HD12 ILE A 273      73.476 -25.841 -23.617  1.00 88.24           H  
ATOM   4417 HD13 ILE A 273      74.270 -26.428 -25.103  1.00 88.24           H  
ATOM   4418  N   GLN A 274      77.480 -22.351 -22.132  1.00 87.91           N  
ATOM   4419  H   GLN A 274      76.614 -22.427 -21.619  1.00 87.91           H  
ATOM   4420  CA  GLN A 274      78.097 -21.033 -22.254  1.00 87.91           C  
ATOM   4421  HA  GLN A 274      78.230 -20.816 -23.314  1.00 87.91           H  
ATOM   4422  C   GLN A 274      79.488 -20.992 -21.603  1.00 87.91           C  
ATOM   4423  CB  GLN A 274      77.141 -19.988 -21.658  1.00 87.91           C  
ATOM   4424  HB2 GLN A 274      76.990 -20.185 -20.597  1.00 87.91           H  
ATOM   4425  HB3 GLN A 274      76.180 -20.063 -22.166  1.00 87.91           H  
ATOM   4426  O   GLN A 274      80.426 -20.480 -22.217  1.00 87.91           O  
ATOM   4427  CG  GLN A 274      77.671 -18.558 -21.815  1.00 87.91           C  
ATOM   4428  HG2 GLN A 274      78.617 -18.465 -21.282  1.00 87.91           H  
ATOM   4429  HG3 GLN A 274      77.850 -18.353 -22.870  1.00 87.91           H  
ATOM   4430  CD  GLN A 274      76.718 -17.500 -21.270  1.00 87.91           C  
ATOM   4431  NE2 GLN A 274      77.161 -16.266 -21.181  1.00 87.91           N  
ATOM   4432 HE21 GLN A 274      78.127 -16.063 -21.395  1.00 87.91           H  
ATOM   4433 HE22 GLN A 274      76.509 -15.597 -20.796  1.00 87.91           H  
ATOM   4434  OE1 GLN A 274      75.568 -17.725 -20.930  1.00 87.91           O  
ATOM   4435  N   ASP A 275      79.631 -21.559 -20.404  1.00 87.04           N  
ATOM   4436  H   ASP A 275      78.809 -21.913 -19.937  1.00 87.04           H  
ATOM   4437  CA  ASP A 275      80.904 -21.633 -19.681  1.00 87.04           C  
ATOM   4438  HA  ASP A 275      81.340 -20.635 -19.632  1.00 87.04           H  
ATOM   4439  C   ASP A 275      81.921 -22.534 -20.414  1.00 87.04           C  
ATOM   4440  CB  ASP A 275      80.647 -22.111 -18.236  1.00 87.04           C  
ATOM   4441  HB2 ASP A 275      81.610 -22.314 -17.767  1.00 87.04           H  
ATOM   4442  HB3 ASP A 275      80.088 -23.047 -18.263  1.00 87.04           H  
ATOM   4443  O   ASP A 275      83.098 -22.176 -20.537  1.00 87.04           O  
ATOM   4444  CG  ASP A 275      79.899 -21.095 -17.349  1.00 87.04           C  
ATOM   4445  OD1 ASP A 275      79.947 -19.878 -17.651  1.00 87.04           O  
ATOM   4446  OD2 ASP A 275      79.320 -21.521 -16.322  1.00 87.04           O  
ATOM   4447  N   GLU A 276      81.473 -23.658 -20.987  1.00 85.78           N  
ATOM   4448  H   GLU A 276      80.513 -23.927 -20.824  1.00 85.78           H  
ATOM   4449  CA  GLU A 276      82.303 -24.541 -21.820  1.00 85.78           C  
ATOM   4450  HA  GLU A 276      83.181 -24.839 -21.246  1.00 85.78           H  
ATOM   4451  C   GLU A 276      82.803 -23.827 -23.089  1.00 85.78           C  
ATOM   4452  CB  GLU A 276      81.500 -25.808 -22.168  1.00 85.78           C  
ATOM   4453  HB2 GLU A 276      80.670 -25.541 -22.823  1.00 85.78           H  
ATOM   4454  HB3 GLU A 276      81.095 -26.224 -21.245  1.00 85.78           H  
ATOM   4455  O   GLU A 276      83.986 -23.892 -23.435  1.00 85.78           O  
ATOM   4456  CG  GLU A 276      82.365 -26.881 -22.850  1.00 85.78           C  
ATOM   4457  HG2 GLU A 276      82.787 -26.462 -23.763  1.00 85.78           H  
ATOM   4458  HG3 GLU A 276      83.191 -27.135 -22.185  1.00 85.78           H  
ATOM   4459  CD  GLU A 276      81.598 -28.165 -23.210  1.00 85.78           C  
ATOM   4460  OE1 GLU A 276      82.240 -29.042 -23.833  1.00 85.78           O  
ATOM   4461  OE2 GLU A 276      80.389 -28.261 -22.901  1.00 85.78           O  
ATOM   4462  N   LEU A 277      81.926 -23.072 -23.758  1.00 80.28           N  
ATOM   4463  H   LEU A 277      80.972 -23.069 -23.427  1.00 80.28           H  
ATOM   4464  CA  LEU A 277      82.264 -22.290 -24.950  1.00 80.28           C  
ATOM   4465  HA  LEU A 277      82.716 -22.973 -25.669  1.00 80.28           H  
ATOM   4466  C   LEU A 277      83.300 -21.202 -24.642  1.00 80.28           C  
ATOM   4467  CB  LEU A 277      80.965 -21.694 -25.536  1.00 80.28           C  
ATOM   4468  HB2 LEU A 277      80.896 -20.632 -25.300  1.00 80.28           H  
ATOM   4469  HB3 LEU A 277      80.112 -22.159 -25.042  1.00 80.28           H  
ATOM   4470  O   LEU A 277      84.234 -20.999 -25.420  1.00 80.28           O  
ATOM   4471  CG  LEU A 277      80.804 -21.919 -27.050  1.00 80.28           C  
ATOM   4472  HG  LEU A 277      81.424 -22.754 -27.375  1.00 80.28           H  
ATOM   4473  CD1 LEU A 277      79.351 -22.267 -27.381  1.00 80.28           C  
ATOM   4474 HD11 LEU A 277      79.242 -22.424 -28.454  1.00 80.28           H  
ATOM   4475 HD12 LEU A 277      78.690 -21.463 -27.057  1.00 80.28           H  
ATOM   4476 HD13 LEU A 277      79.074 -23.185 -26.864  1.00 80.28           H  
ATOM   4477  CD2 LEU A 277      81.200 -20.673 -27.843  1.00 80.28           C  
ATOM   4478 HD21 LEU A 277      81.108 -20.874 -28.910  1.00 80.28           H  
ATOM   4479 HD22 LEU A 277      80.555 -19.837 -27.573  1.00 80.28           H  
ATOM   4480 HD23 LEU A 277      82.236 -20.419 -27.618  1.00 80.28           H  
ATOM   4481  N   LEU A 278      83.164 -20.536 -23.491  1.00 75.58           N  
ATOM   4482  H   LEU A 278      82.370 -20.760 -22.908  1.00 75.58           H  
ATOM   4483  CA  LEU A 278      84.111 -19.526 -23.020  1.00 75.58           C  
ATOM   4484  HA  LEU A 278      84.209 -18.762 -23.792  1.00 75.58           H  
ATOM   4485  C   LEU A 278      85.502 -20.133 -22.770  1.00 75.58           C  
ATOM   4486  CB  LEU A 278      83.555 -18.888 -21.733  1.00 75.58           C  
ATOM   4487  HB2 LEU A 278      82.470 -18.812 -21.792  1.00 75.58           H  
ATOM   4488  HB3 LEU A 278      83.781 -19.545 -20.893  1.00 75.58           H  
ATOM   4489  O   LEU A 278      86.518 -19.543 -23.144  1.00 75.58           O  
ATOM   4490  CG  LEU A 278      84.141 -17.488 -21.477  1.00 75.58           C  
ATOM   4491  HG  LEU A 278      85.124 -17.403 -21.939  1.00 75.58           H  
ATOM   4492  CD1 LEU A 278      83.222 -16.411 -22.061  1.00 75.58           C  
ATOM   4493 HD11 LEU A 278      83.671 -15.428 -21.916  1.00 75.58           H  
ATOM   4494 HD12 LEU A 278      83.090 -16.588 -23.128  1.00 75.58           H  
ATOM   4495 HD13 LEU A 278      82.251 -16.444 -21.567  1.00 75.58           H  
ATOM   4496  CD2 LEU A 278      84.304 -17.223 -19.981  1.00 75.58           C  
ATOM   4497 HD21 LEU A 278      84.994 -17.952 -19.557  1.00 75.58           H  
ATOM   4498 HD22 LEU A 278      84.702 -16.220 -19.822  1.00 75.58           H  
ATOM   4499 HD23 LEU A 278      83.340 -17.318 -19.481  1.00 75.58           H  
ATOM   4500  N   SER A 279      85.549 -21.330 -22.177  1.00 75.95           N  
ATOM   4501  H   SER A 279      84.677 -21.748 -21.884  1.00 75.95           H  
ATOM   4502  CA  SER A 279      86.793 -22.075 -21.957  1.00 75.95           C  
ATOM   4503  HA  SER A 279      87.491 -21.435 -21.416  1.00 75.95           H  
ATOM   4504  C   SER A 279      87.459 -22.476 -23.279  1.00 75.95           C  
ATOM   4505  CB  SER A 279      86.505 -23.313 -21.103  1.00 75.95           C  
ATOM   4506  HB2 SER A 279      85.902 -24.023 -21.671  1.00 75.95           H  
ATOM   4507  HB3 SER A 279      85.951 -23.022 -20.210  1.00 75.95           H  
ATOM   4508  O   SER A 279      88.655 -22.241 -23.467  1.00 75.95           O  
ATOM   4509  OG  SER A 279      87.720 -23.927 -20.722  1.00 75.95           O  
ATOM   4510  HG  SER A 279      88.145 -23.380 -20.057  1.00 75.95           H  
ATOM   4511  N   ASN A 280      86.676 -22.991 -24.234  1.00 74.36           N  
ATOM   4512  H   ASN A 280      85.715 -23.192 -24.001  1.00 74.36           H  
ATOM   4513  CA  ASN A 280      87.162 -23.361 -25.566  1.00 74.36           C  
ATOM   4514  HA  ASN A 280      87.976 -24.077 -25.454  1.00 74.36           H  
ATOM   4515  C   ASN A 280      87.741 -22.161 -26.331  1.00 74.36           C  
ATOM   4516  CB  ASN A 280      86.012 -24.025 -26.346  1.00 74.36           C  
ATOM   4517  HB2 ASN A 280      85.105 -23.428 -26.247  1.00 74.36           H  
ATOM   4518  HB3 ASN A 280      86.274 -24.080 -27.403  1.00 74.36           H  
ATOM   4519  O   ASN A 280      88.780 -22.287 -26.980  1.00 74.36           O  
ATOM   4520  CG  ASN A 280      85.735 -25.447 -25.887  1.00 74.36           C  
ATOM   4521  ND2 ASN A 280      84.538 -25.946 -26.088  1.00 74.36           N  
ATOM   4522 HD21 ASN A 280      84.374 -26.852 -25.674  1.00 74.36           H  
ATOM   4523 HD22 ASN A 280      83.769 -25.349 -26.358  1.00 74.36           H  
ATOM   4524  OD1 ASN A 280      86.605 -26.140 -25.390  1.00 74.36           O  
ATOM   4525  N   LEU A 281      87.107 -20.989 -26.225  1.00 64.79           N  
ATOM   4526  H   LEU A 281      86.242 -20.961 -25.704  1.00 64.79           H  
ATOM   4527  CA  LEU A 281      87.559 -19.767 -26.889  1.00 64.79           C  
ATOM   4528  HA  LEU A 281      87.685 -19.990 -27.949  1.00 64.79           H  
ATOM   4529  C   LEU A 281      88.916 -19.278 -26.359  1.00 64.79           C  
ATOM   4530  CB  LEU A 281      86.467 -18.696 -26.721  1.00 64.79           C  
ATOM   4531  HB2 LEU A 281      85.504 -19.118 -27.007  1.00 64.79           H  
ATOM   4532  HB3 LEU A 281      86.410 -18.428 -25.665  1.00 64.79           H  
ATOM   4533  O   LEU A 281      89.774 -18.889 -27.151  1.00 64.79           O  
ATOM   4534  CG  LEU A 281      86.711 -17.421 -27.548  1.00 64.79           C  
ATOM   4535  HG  LEU A 281      87.720 -17.049 -27.375  1.00 64.79           H  
ATOM   4536  CD1 LEU A 281      86.518 -17.673 -29.046  1.00 64.79           C  
ATOM   4537 HD11 LEU A 281      85.523 -18.078 -29.234  1.00 64.79           H  
ATOM   4538 HD12 LEU A 281      86.642 -16.740 -29.596  1.00 64.79           H  
ATOM   4539 HD13 LEU A 281      87.267 -18.380 -29.402  1.00 64.79           H  
ATOM   4540  CD2 LEU A 281      85.729 -16.334 -27.112  1.00 64.79           C  
ATOM   4541 HD21 LEU A 281      85.876 -16.116 -26.054  1.00 64.79           H  
ATOM   4542 HD22 LEU A 281      85.907 -15.424 -27.685  1.00 64.79           H  
ATOM   4543 HD23 LEU A 281      84.705 -16.672 -27.269  1.00 64.79           H  
ATOM   4544  N   HIS A 282      89.143 -19.327 -25.041  1.00 60.77           N  
ATOM   4545  H   HIS A 282      88.405 -19.654 -24.434  1.00 60.77           H  
ATOM   4546  CA  HIS A 282      90.421 -18.918 -24.444  1.00 60.77           C  
ATOM   4547  HA  HIS A 282      90.670 -17.924 -24.817  1.00 60.77           H  
ATOM   4548  C   HIS A 282      91.607 -19.802 -24.855  1.00 60.77           C  
ATOM   4549  CB  HIS A 282      90.301 -18.868 -22.912  1.00 60.77           C  
ATOM   4550  HB2 HIS A 282      89.666 -19.685 -22.570  1.00 60.77           H  
ATOM   4551  HB3 HIS A 282      91.288 -19.026 -22.479  1.00 60.77           H  
ATOM   4552  O   HIS A 282      92.745 -19.335 -24.832  1.00 60.77           O  
ATOM   4553  CG  HIS A 282      89.792 -17.562 -22.349  1.00 60.77           C  
ATOM   4554  CD2 HIS A 282      89.982 -16.301 -22.855  1.00 60.77           C  
ATOM   4555  HD2 HIS A 282      90.496 -16.050 -23.771  1.00 60.77           H  
ATOM   4556  ND1 HIS A 282      89.152 -17.413 -21.142  1.00 60.77           N  
ATOM   4557  HD1 HIS A 282      88.843 -18.167 -20.545  1.00 60.77           H  
ATOM   4558  CE1 HIS A 282      88.952 -16.102 -20.931  1.00 60.77           C  
ATOM   4559  HE1 HIS A 282      88.453 -15.682 -20.070  1.00 60.77           H  
ATOM   4560  NE2 HIS A 282      89.441 -15.381 -21.950  1.00 60.77           N  
ATOM   4561  N   ASN A 283      91.362 -21.043 -25.278  1.00 62.82           N  
ATOM   4562  H   ASN A 283      90.409 -21.377 -25.264  1.00 62.82           H  
ATOM   4563  CA  ASN A 283      92.417 -21.949 -25.729  1.00 62.82           C  
ATOM   4564  HA  ASN A 283      93.314 -21.747 -25.144  1.00 62.82           H  
ATOM   4565  C   ASN A 283      92.841 -21.728 -27.199  1.00 62.82           C  
ATOM   4566  CB  ASN A 283      91.980 -23.393 -25.420  1.00 62.82           C  
ATOM   4567  HB2 ASN A 283      92.671 -24.089 -25.895  1.00 62.82           H  
ATOM   4568  HB3 ASN A 283      90.985 -23.567 -25.829  1.00 62.82           H  
ATOM   4569  O   ASN A 283      93.777 -22.382 -27.663  1.00 62.82           O  
ATOM   4570  CG  ASN A 283      91.982 -23.706 -23.930  1.00 62.82           C  
ATOM   4571  ND2 ASN A 283      91.201 -24.671 -23.506  1.00 62.82           N  
ATOM   4572 HD21 ASN A 283      91.145 -24.783 -22.504  1.00 62.82           H  
ATOM   4573 HD22 ASN A 283      90.521 -25.088 -24.125  1.00 62.82           H  
ATOM   4574  OD1 ASN A 283      92.699 -23.124 -23.132  1.00 62.82           O  
ATOM   4575  N   MET A 284      92.208 -20.812 -27.948  1.00 54.30           N  
ATOM   4576  H   MET A 284      91.471 -20.265 -27.525  1.00 54.30           H  
ATOM   4577  CA  MET A 284      92.598 -20.502 -29.331  1.00 54.30           C  
ATOM   4578  HA  MET A 284      93.055 -21.395 -29.756  1.00 54.30           H  
ATOM   4579  C   MET A 284      93.663 -19.386 -29.396  1.00 54.30           C  
ATOM   4580  CB  MET A 284      91.365 -20.203 -30.204  1.00 54.30           C  
ATOM   4581  HB2 MET A 284      91.706 -19.894 -31.192  1.00 54.30           H  
ATOM   4582  HB3 MET A 284      90.792 -19.386 -29.765  1.00 54.30           H  
ATOM   4583  O   MET A 284      93.502 -18.298 -28.854  1.00 54.30           O  
ATOM   4584  CG  MET A 284      90.460 -21.435 -30.367  1.00 54.30           C  
ATOM   4585  HG2 MET A 284      90.011 -21.651 -29.398  1.00 54.30           H  
ATOM   4586  HG3 MET A 284      91.065 -22.296 -30.652  1.00 54.30           H  
ATOM   4587  SD  MET A 284      89.112 -21.243 -31.574  1.00 54.30           S  
ATOM   4588  CE  MET A 284      89.910 -21.825 -33.095  1.00 54.30           C  
ATOM   4589  HE1 MET A 284      89.203 -21.758 -33.921  1.00 54.30           H  
ATOM   4590  HE2 MET A 284      90.781 -21.206 -33.311  1.00 54.30           H  
ATOM   4591  HE3 MET A 284      90.220 -22.862 -32.969  1.00 54.30           H  
ATOM   4592  N   ASN A 285      94.770 -19.656 -30.097  1.00 52.83           N  
ATOM   4593  H   ASN A 285      94.831 -20.580 -30.500  1.00 52.83           H  
ATOM   4594  CA  ASN A 285      95.935 -18.775 -30.277  1.00 52.83           C  
ATOM   4595  HA  ASN A 285      96.235 -18.387 -29.304  1.00 52.83           H  
ATOM   4596  C   ASN A 285      95.612 -17.568 -31.202  1.00 52.83           C  
ATOM   4597  CB  ASN A 285      97.060 -19.692 -30.815  1.00 52.83           C  
ATOM   4598  HB2 ASN A 285      96.787 -20.049 -31.808  1.00 52.83           H  
ATOM   4599  HB3 ASN A 285      97.154 -20.556 -30.156  1.00 52.83           H  
ATOM   4600  O   ASN A 285      95.586 -17.713 -32.424  1.00 52.83           O  
ATOM   4601  CG  ASN A 285      98.434 -19.053 -30.904  1.00 52.83           C  
ATOM   4602  ND2 ASN A 285      99.414 -19.790 -31.377  1.00 52.83           N  
ATOM   4603 HD21 ASN A 285     100.324 -19.352 -31.399  1.00 52.83           H  
ATOM   4604 HD22 ASN A 285      99.250 -20.748 -31.651  1.00 52.83           H  
ATOM   4605  OD1 ASN A 285      98.659 -17.911 -30.548  1.00 52.83           O  
ATOM   4606  N   ILE A 286      95.333 -16.384 -30.630  1.00 49.85           N  
ATOM   4607  H   ILE A 286      95.322 -16.372 -29.620  1.00 49.85           H  
ATOM   4608  CA  ILE A 286      94.748 -15.200 -31.307  1.00 49.85           C  
ATOM   4609  HA  ILE A 286      94.567 -15.447 -32.353  1.00 49.85           H  
ATOM   4610  C   ILE A 286      95.722 -13.998 -31.293  1.00 49.85           C  
ATOM   4611  CB  ILE A 286      93.363 -14.859 -30.670  1.00 49.85           C  
ATOM   4612  HB  ILE A 286      93.504 -14.734 -29.597  1.00 49.85           H  
ATOM   4613  O   ILE A 286      95.567 -13.063 -30.514  1.00 49.85           O  
ATOM   4614  CG1 ILE A 286      92.328 -15.986 -30.903  1.00 49.85           C  
ATOM   4615 HG12 ILE A 286      92.810 -16.962 -30.845  1.00 49.85           H  
ATOM   4616 HG13 ILE A 286      91.914 -15.905 -31.908  1.00 49.85           H  
ATOM   4617  CG2 ILE A 286      92.746 -13.560 -31.239  1.00 49.85           C  
ATOM   4618 HG21 ILE A 286      92.828 -13.569 -32.326  1.00 49.85           H  
ATOM   4619 HG22 ILE A 286      91.694 -13.472 -30.966  1.00 49.85           H  
ATOM   4620 HG23 ILE A 286      93.241 -12.676 -30.837  1.00 49.85           H  
ATOM   4621  CD1 ILE A 286      91.178 -15.978 -29.881  1.00 49.85           C  
ATOM   4622 HD11 ILE A 286      90.523 -16.828 -30.073  1.00 49.85           H  
ATOM   4623 HD12 ILE A 286      90.587 -15.065 -29.955  1.00 49.85           H  
ATOM   4624 HD13 ILE A 286      91.579 -16.071 -28.872  1.00 49.85           H  
ATOM   4625  N   SER A 287      96.743 -13.983 -32.159  1.00 53.19           N  
ATOM   4626  H   SER A 287      96.917 -14.820 -32.696  1.00 53.19           H  
ATOM   4627  CA  SER A 287      97.603 -12.788 -32.353  1.00 53.19           C  
ATOM   4628  HA  SER A 287      97.321 -12.025 -31.627  1.00 53.19           H  
ATOM   4629  C   SER A 287      97.420 -12.119 -33.725  1.00 53.19           C  
ATOM   4630  CB  SER A 287      99.068 -13.122 -32.052  1.00 53.19           C  
ATOM   4631  HB2 SER A 287      99.459 -13.780 -32.828  1.00 53.19           H  
ATOM   4632  HB3 SER A 287      99.130 -13.636 -31.093  1.00 53.19           H  
ATOM   4633  O   SER A 287      97.485 -10.899 -33.835  1.00 53.19           O  
ATOM   4634  OG  SER A 287      99.848 -11.945 -31.993  1.00 53.19           O  
ATOM   4635  HG  SER A 287      99.532 -11.393 -31.274  1.00 53.19           H  
ATOM   4636  N   SER A 288      97.062 -12.864 -34.772  1.00 54.54           N  
ATOM   4637  H   SER A 288      96.971 -13.865 -34.673  1.00 54.54           H  
ATOM   4638  CA  SER A 288      96.908 -12.319 -36.133  1.00 54.54           C  
ATOM   4639  HA  SER A 288      97.690 -11.575 -36.291  1.00 54.54           H  
ATOM   4640  C   SER A 288      95.581 -11.586 -36.402  1.00 54.54           C  
ATOM   4641  CB  SER A 288      97.150 -13.436 -37.153  1.00 54.54           C  
ATOM   4642  HB2 SER A 288      98.222 -13.623 -37.222  1.00 54.54           H  
ATOM   4643  HB3 SER A 288      96.786 -13.131 -38.134  1.00 54.54           H  
ATOM   4644  O   SER A 288      95.452 -10.906 -37.417  1.00 54.54           O  
ATOM   4645  OG  SER A 288      96.509 -14.632 -36.741  1.00 54.54           O  
ATOM   4646  HG  SER A 288      96.615 -15.295 -37.427  1.00 54.54           H  
ATOM   4647  N   ILE A 289      94.596 -11.661 -35.501  1.00 56.59           N  
ATOM   4648  H   ILE A 289      94.752 -12.240 -34.688  1.00 56.59           H  
ATOM   4649  CA  ILE A 289      93.271 -11.033 -35.687  1.00 56.59           C  
ATOM   4650  HA  ILE A 289      93.018 -11.069 -36.747  1.00 56.59           H  
ATOM   4651  C   ILE A 289      93.269  -9.535 -35.319  1.00 56.59           C  
ATOM   4652  CB  ILE A 289      92.204 -11.870 -34.938  1.00 56.59           C  
ATOM   4653  HB  ILE A 289      92.574 -12.060 -33.930  1.00 56.59           H  
ATOM   4654  O   ILE A 289      92.496  -8.759 -35.884  1.00 56.59           O  
ATOM   4655  CG1 ILE A 289      92.025 -13.225 -35.669  1.00 56.59           C  
ATOM   4656 HG12 ILE A 289      92.993 -13.721 -35.740  1.00 56.59           H  
ATOM   4657 HG13 ILE A 289      91.671 -13.043 -36.683  1.00 56.59           H  
ATOM   4658  CG2 ILE A 289      90.861 -11.138 -34.793  1.00 56.59           C  
ATOM   4659 HG21 ILE A 289      90.478 -10.850 -35.772  1.00 56.59           H  
ATOM   4660 HG22 ILE A 289      90.127 -11.768 -34.289  1.00 56.59           H  
ATOM   4661 HG23 ILE A 289      90.991 -10.252 -34.173  1.00 56.59           H  
ATOM   4662  CD1 ILE A 289      91.067 -14.214 -34.992  1.00 56.59           C  
ATOM   4663 HD11 ILE A 289      91.145 -15.183 -35.484  1.00 56.59           H  
ATOM   4664 HD12 ILE A 289      90.036 -13.869 -35.079  1.00 56.59           H  
ATOM   4665 HD13 ILE A 289      91.325 -14.332 -33.940  1.00 56.59           H  
ATOM   4666  N   TRP A 290      94.170  -9.089 -34.435  1.00 52.41           N  
ATOM   4667  H   TRP A 290      94.836  -9.743 -34.050  1.00 52.41           H  
ATOM   4668  CA  TRP A 290      94.188  -7.701 -33.946  1.00 52.41           C  
ATOM   4669  HA  TRP A 290      93.187  -7.459 -33.590  1.00 52.41           H  
ATOM   4670  C   TRP A 290      94.511  -6.677 -35.053  1.00 52.41           C  
ATOM   4671  CB  TRP A 290      95.150  -7.594 -32.750  1.00 52.41           C  
ATOM   4672  HB2 TRP A 290      95.451  -8.590 -32.427  1.00 52.41           H  
ATOM   4673  HB3 TRP A 290      96.059  -7.076 -33.057  1.00 52.41           H  
ATOM   4674  O   TRP A 290      93.989  -5.564 -35.054  1.00 52.41           O  
ATOM   4675  CG  TRP A 290      94.573  -6.893 -31.559  1.00 52.41           C  
ATOM   4676  CD1 TRP A 290      93.913  -7.493 -30.541  1.00 52.41           C  
ATOM   4677  HD1 TRP A 290      93.734  -8.555 -30.463  1.00 52.41           H  
ATOM   4678  CD2 TRP A 290      94.582  -5.467 -31.241  1.00 52.41           C  
ATOM   4679  CE2 TRP A 290      93.906  -5.277 -29.998  1.00 52.41           C  
ATOM   4680  CE3 TRP A 290      95.094  -4.315 -31.877  1.00 52.41           C  
ATOM   4681  HE3 TRP A 290      95.597  -4.419 -32.826  1.00 52.41           H  
ATOM   4682  NE1 TRP A 290      93.516  -6.544 -29.619  1.00 52.41           N  
ATOM   4683  HE1 TRP A 290      93.021  -6.768 -28.768  1.00 52.41           H  
ATOM   4684  CH2 TRP A 290      94.279  -2.889 -30.065  1.00 52.41           C  
ATOM   4685  HH2 TRP A 290      94.172  -1.908 -29.626  1.00 52.41           H  
ATOM   4686  CZ2 TRP A 290      93.750  -4.014 -29.410  1.00 52.41           C  
ATOM   4687  HZ2 TRP A 290      93.236  -3.910 -28.467  1.00 52.41           H  
ATOM   4688  CZ3 TRP A 290      94.947  -3.040 -31.294  1.00 52.41           C  
ATOM   4689  HZ3 TRP A 290      95.346  -2.171 -31.796  1.00 52.41           H  
ATOM   4690  N   THR A 291      95.309  -7.068 -36.051  1.00 55.84           N  
ATOM   4691  H   THR A 291      95.748  -7.975 -35.992  1.00 55.84           H  
ATOM   4692  CA  THR A 291      95.684  -6.209 -37.189  1.00 55.84           C  
ATOM   4693  HA  THR A 291      96.024  -5.248 -36.804  1.00 55.84           H  
ATOM   4694  C   THR A 291      94.507  -5.941 -38.130  1.00 55.84           C  
ATOM   4695  CB  THR A 291      96.829  -6.859 -37.983  1.00 55.84           C  
ATOM   4696  HB  THR A 291      96.421  -7.645 -38.619  1.00 55.84           H  
ATOM   4697  O   THR A 291      94.358  -4.833 -38.641  1.00 55.84           O  
ATOM   4698  CG2 THR A 291      97.589  -5.854 -38.845  1.00 55.84           C  
ATOM   4699 HG21 THR A 291      96.920  -5.427 -39.592  1.00 55.84           H  
ATOM   4700 HG22 THR A 291      98.406  -6.360 -39.360  1.00 55.84           H  
ATOM   4701 HG23 THR A 291      97.991  -5.051 -38.227  1.00 55.84           H  
ATOM   4702  OG1 THR A 291      97.766  -7.448 -37.110  1.00 55.84           O  
ATOM   4703  HG1 THR A 291      98.340  -6.756 -36.772  1.00 55.84           H  
ATOM   4704  N   VAL A 292      93.637  -6.935 -38.329  1.00 61.59           N  
ATOM   4705  H   VAL A 292      93.777  -7.801 -37.829  1.00 61.59           H  
ATOM   4706  CA  VAL A 292      92.470  -6.827 -39.222  1.00 61.59           C  
ATOM   4707  HA  VAL A 292      92.787  -6.378 -40.163  1.00 61.59           H  
ATOM   4708  C   VAL A 292      91.404  -5.906 -38.620  1.00 61.59           C  
ATOM   4709  CB  VAL A 292      91.899  -8.229 -39.524  1.00 61.59           C  
ATOM   4710  HB  VAL A 292      91.585  -8.696 -38.591  1.00 61.59           H  
ATOM   4711  O   VAL A 292      90.820  -5.081 -39.323  1.00 61.59           O  
ATOM   4712  CG1 VAL A 292      90.688  -8.163 -40.463  1.00 61.59           C  
ATOM   4713 HG11 VAL A 292      89.867  -7.626 -39.988  1.00 61.59           H  
ATOM   4714 HG12 VAL A 292      90.341  -9.171 -40.691  1.00 61.59           H  
ATOM   4715 HG13 VAL A 292      90.958  -7.659 -41.390  1.00 61.59           H  
ATOM   4716  CG2 VAL A 292      92.956  -9.126 -40.186  1.00 61.59           C  
ATOM   4717 HG21 VAL A 292      92.520 -10.095 -40.427  1.00 61.59           H  
ATOM   4718 HG22 VAL A 292      93.323  -8.663 -41.102  1.00 61.59           H  
ATOM   4719 HG23 VAL A 292      93.792  -9.298 -39.508  1.00 61.59           H  
ATOM   4720  N   LEU A 293      91.196  -5.995 -37.303  1.00 65.21           N  
ATOM   4721  H   LEU A 293      91.723  -6.690 -36.793  1.00 65.21           H  
ATOM   4722  CA  LEU A 293      90.198  -5.216 -36.562  1.00 65.21           C  
ATOM   4723  HA  LEU A 293      89.226  -5.371 -37.032  1.00 65.21           H  
ATOM   4724  C   LEU A 293      90.451  -3.703 -36.611  1.00 65.21           C  
ATOM   4725  CB  LEU A 293      90.166  -5.747 -35.113  1.00 65.21           C  
ATOM   4726  HB2 LEU A 293      91.017  -6.408 -34.948  1.00 65.21           H  
ATOM   4727  HB3 LEU A 293      90.285  -4.923 -34.409  1.00 65.21           H  
ATOM   4728  O   LEU A 293      89.503  -2.924 -36.728  1.00 65.21           O  
ATOM   4729  CG  LEU A 293      88.863  -6.505 -34.795  1.00 65.21           C  
ATOM   4730  HG  LEU A 293      88.425  -6.900 -35.712  1.00 65.21           H  
ATOM   4731  CD1 LEU A 293      89.139  -7.690 -33.876  1.00 65.21           C  
ATOM   4732 HD11 LEU A 293      88.207  -8.207 -33.648  1.00 65.21           H  
ATOM   4733 HD12 LEU A 293      89.605  -7.351 -32.950  1.00 65.21           H  
ATOM   4734 HD13 LEU A 293      89.807  -8.382 -34.388  1.00 65.21           H  
ATOM   4735  CD2 LEU A 293      87.850  -5.580 -34.119  1.00 65.21           C  
ATOM   4736 HD21 LEU A 293      88.240  -5.231 -33.163  1.00 65.21           H  
ATOM   4737 HD22 LEU A 293      87.651  -4.723 -34.762  1.00 65.21           H  
ATOM   4738 HD23 LEU A 293      86.918  -6.119 -33.949  1.00 65.21           H  
ATOM   4739  N   SER A 294      91.719  -3.284 -36.585  1.00 62.39           N  
ATOM   4740  H   SER A 294      92.447  -3.973 -36.469  1.00 62.39           H  
ATOM   4741  CA  SER A 294      92.084  -1.864 -36.661  1.00 62.39           C  
ATOM   4742  HA  SER A 294      91.540  -1.324 -35.886  1.00 62.39           H  
ATOM   4743  C   SER A 294      91.703  -1.242 -38.013  1.00 62.39           C  
ATOM   4744  CB  SER A 294      93.581  -1.707 -36.386  1.00 62.39           C  
ATOM   4745  HB2 SER A 294      94.151  -1.976 -37.275  1.00 62.39           H  
ATOM   4746  HB3 SER A 294      93.871  -2.365 -35.567  1.00 62.39           H  
ATOM   4747  O   SER A 294      91.130  -0.155 -38.063  1.00 62.39           O  
ATOM   4748  OG  SER A 294      93.856  -0.375 -36.012  1.00 62.39           O  
ATOM   4749  HG  SER A 294      94.801  -0.221 -36.081  1.00 62.39           H  
ATOM   4750  N   ASN A 295      91.916  -1.973 -39.114  1.00 66.78           N  
ATOM   4751  H   ASN A 295      92.362  -2.874 -39.016  1.00 66.78           H  
ATOM   4752  CA  ASN A 295      91.572  -1.502 -40.459  1.00 66.78           C  
ATOM   4753  HA  ASN A 295      91.981  -0.502 -40.600  1.00 66.78           H  
ATOM   4754  C   ASN A 295      90.055  -1.391 -40.665  1.00 66.78           C  
ATOM   4755  CB  ASN A 295      92.206  -2.448 -41.493  1.00 66.78           C  
ATOM   4756  HB2 ASN A 295      91.922  -3.477 -41.273  1.00 66.78           H  
ATOM   4757  HB3 ASN A 295      91.829  -2.193 -42.483  1.00 66.78           H  
ATOM   4758  O   ASN A 295      89.578  -0.445 -41.290  1.00 66.78           O  
ATOM   4759  CG  ASN A 295      93.720  -2.346 -41.548  1.00 66.78           C  
ATOM   4760  ND2 ASN A 295      94.372  -3.290 -42.184  1.00 66.78           N  
ATOM   4761 HD21 ASN A 295      93.879  -4.058 -42.615  1.00 66.78           H  
ATOM   4762 HD22 ASN A 295      95.377  -3.190 -42.200  1.00 66.78           H  
ATOM   4763  OD1 ASN A 295      94.340  -1.427 -41.045  1.00 66.78           O  
ATOM   4764  N   PHE A 296      89.288  -2.334 -40.112  1.00 67.02           N  
ATOM   4765  H   PHE A 296      89.733  -3.099 -39.625  1.00 67.02           H  
ATOM   4766  CA  PHE A 296      87.831  -2.332 -40.243  1.00 67.02           C  
ATOM   4767  HA  PHE A 296      87.580  -2.179 -41.293  1.00 67.02           H  
ATOM   4768  C   PHE A 296      87.172  -1.192 -39.455  1.00 67.02           C  
ATOM   4769  CB  PHE A 296      87.298  -3.702 -39.814  1.00 67.02           C  
ATOM   4770  HB2 PHE A 296      87.454  -3.833 -38.744  1.00 67.02           H  
ATOM   4771  HB3 PHE A 296      87.863  -4.479 -40.328  1.00 67.02           H  
ATOM   4772  O   PHE A 296      86.242  -0.555 -39.947  1.00 67.02           O  
ATOM   4773  CG  PHE A 296      85.833  -3.894 -40.148  1.00 67.02           C  
ATOM   4774  CD1 PHE A 296      84.861  -3.899 -39.130  1.00 67.02           C  
ATOM   4775  HD1 PHE A 296      85.154  -3.770 -38.098  1.00 67.02           H  
ATOM   4776  CD2 PHE A 296      85.441  -4.049 -41.491  1.00 67.02           C  
ATOM   4777  HD2 PHE A 296      86.182  -4.038 -42.277  1.00 67.02           H  
ATOM   4778  CE1 PHE A 296      83.504  -4.069 -39.456  1.00 67.02           C  
ATOM   4779  HE1 PHE A 296      82.757  -4.073 -38.675  1.00 67.02           H  
ATOM   4780  CE2 PHE A 296      84.084  -4.211 -41.816  1.00 67.02           C  
ATOM   4781  HE2 PHE A 296      83.785  -4.323 -42.848  1.00 67.02           H  
ATOM   4782  CZ  PHE A 296      83.115  -4.223 -40.798  1.00 67.02           C  
ATOM   4783  HZ  PHE A 296      82.071  -4.345 -41.048  1.00 67.02           H  
ATOM   4784  N   SER A 297      87.692  -0.882 -38.262  1.00 73.41           N  
ATOM   4785  H   SER A 297      88.456  -1.444 -37.916  1.00 73.41           H  
ATOM   4786  CA  SER A 297      87.196   0.218 -37.421  1.00 73.41           C  
ATOM   4787  HA  SER A 297      86.157   0.020 -37.160  1.00 73.41           H  
ATOM   4788  C   SER A 297      87.247   1.576 -38.139  1.00 73.41           C  
ATOM   4789  CB  SER A 297      88.022   0.253 -36.133  1.00 73.41           C  
ATOM   4790  HB2 SER A 297      88.074  -0.755 -35.722  1.00 73.41           H  
ATOM   4791  HB3 SER A 297      89.035   0.590 -36.356  1.00 73.41           H  
ATOM   4792  O   SER A 297      86.332   2.390 -38.002  1.00 73.41           O  
ATOM   4793  OG  SER A 297      87.435   1.100 -35.166  1.00 73.41           O  
ATOM   4794  HG  SER A 297      87.895   0.955 -34.336  1.00 73.41           H  
ATOM   4795  N   THR A 298      88.270   1.798 -38.970  1.00 66.12           N  
ATOM   4796  H   THR A 298      89.024   1.127 -39.004  1.00 66.12           H  
ATOM   4797  CA  THR A 298      88.401   3.007 -39.796  1.00 66.12           C  
ATOM   4798  HA  THR A 298      88.273   3.882 -39.158  1.00 66.12           H  
ATOM   4799  C   THR A 298      87.319   3.074 -40.875  1.00 66.12           C  
ATOM   4800  CB  THR A 298      89.804   3.080 -40.416  1.00 66.12           C  
ATOM   4801  HB  THR A 298      89.908   2.306 -41.176  1.00 66.12           H  
ATOM   4802  O   THR A 298      86.614   4.074 -40.960  1.00 66.12           O  
ATOM   4803  CG2 THR A 298      90.108   4.446 -41.025  1.00 66.12           C  
ATOM   4804 HG21 THR A 298      91.117   4.451 -41.437  1.00 66.12           H  
ATOM   4805 HG22 THR A 298      90.021   5.224 -40.266  1.00 66.12           H  
ATOM   4806 HG23 THR A 298      89.405   4.661 -41.830  1.00 66.12           H  
ATOM   4807  OG1 THR A 298      90.766   2.864 -39.405  1.00 66.12           O  
ATOM   4808  HG1 THR A 298      91.557   2.516 -39.823  1.00 66.12           H  
ATOM   4809  N   ALA A 299      87.097   1.984 -41.618  1.00 69.18           N  
ATOM   4810  H   ALA A 299      87.670   1.167 -41.465  1.00 69.18           H  
ATOM   4811  CA  ALA A 299      86.101   1.939 -42.695  1.00 69.18           C  
ATOM   4812  HA  ALA A 299      86.316   2.738 -43.403  1.00 69.18           H  
ATOM   4813  C   ALA A 299      84.654   2.145 -42.200  1.00 69.18           C  
ATOM   4814  CB  ALA A 299      86.248   0.589 -43.409  1.00 69.18           C  
ATOM   4815  HB1 ALA A 299      85.553   0.547 -44.248  1.00 69.18           H  
ATOM   4816  HB2 ALA A 299      87.264   0.481 -43.789  1.00 69.18           H  
ATOM   4817  HB3 ALA A 299      86.028  -0.227 -42.721  1.00 69.18           H  
ATOM   4818  O   ALA A 299      83.821   2.728 -42.892  1.00 69.18           O  
ATOM   4819  N   VAL A 300      84.341   1.680 -40.985  1.00 68.49           N  
ATOM   4820  H   VAL A 300      85.047   1.160 -40.484  1.00 68.49           H  
ATOM   4821  CA  VAL A 300      83.012   1.858 -40.374  1.00 68.49           C  
ATOM   4822  HA  VAL A 300      82.251   1.628 -41.120  1.00 68.49           H  
ATOM   4823  C   VAL A 300      82.768   3.307 -39.943  1.00 68.49           C  
ATOM   4824  CB  VAL A 300      82.835   0.881 -39.195  1.00 68.49           C  
ATOM   4825  HB  VAL A 300      83.671   0.996 -38.505  1.00 68.49           H  
ATOM   4826  O   VAL A 300      81.624   3.765 -39.968  1.00 68.49           O  
ATOM   4827  CG1 VAL A 300      81.530   1.103 -38.416  1.00 68.49           C  
ATOM   4828 HG11 VAL A 300      80.683   1.098 -39.102  1.00 68.49           H  
ATOM   4829 HG12 VAL A 300      81.401   0.315 -37.674  1.00 68.49           H  
ATOM   4830 HG13 VAL A 300      81.565   2.059 -37.893  1.00 68.49           H  
ATOM   4831  CG2 VAL A 300      82.808  -0.569 -39.699  1.00 68.49           C  
ATOM   4832 HG21 VAL A 300      83.718  -0.802 -40.252  1.00 68.49           H  
ATOM   4833 HG22 VAL A 300      82.743  -1.254 -38.854  1.00 68.49           H  
ATOM   4834 HG23 VAL A 300      81.953  -0.723 -40.357  1.00 68.49           H  
ATOM   4835  N   ARG A 301      83.822   4.040 -39.558  1.00 64.35           N  
ATOM   4836  H   ARG A 301      84.744   3.636 -39.640  1.00 64.35           H  
ATOM   4837  CA  ARG A 301      83.708   5.444 -39.144  1.00 64.35           C  
ATOM   4838  HA  ARG A 301      82.891   5.521 -38.428  1.00 64.35           H  
ATOM   4839  C   ARG A 301      83.298   6.330 -40.328  1.00 64.35           C  
ATOM   4840  CB  ARG A 301      85.015   5.883 -38.461  1.00 64.35           C  
ATOM   4841  HB2 ARG A 301      85.378   5.076 -37.824  1.00 64.35           H  
ATOM   4842  HB3 ARG A 301      85.768   6.088 -39.222  1.00 64.35           H  
ATOM   4843  O   ARG A 301      82.380   7.127 -40.168  1.00 64.35           O  
ATOM   4844  CG  ARG A 301      84.806   7.129 -37.588  1.00 64.35           C  
ATOM   4845  HG2 ARG A 301      84.447   7.935 -38.227  1.00 64.35           H  
ATOM   4846  HG3 ARG A 301      84.045   6.934 -36.833  1.00 64.35           H  
ATOM   4847  CD  ARG A 301      86.110   7.595 -36.917  1.00 64.35           C  
ATOM   4848  HD2 ARG A 301      86.116   8.684 -36.942  1.00 64.35           H  
ATOM   4849  HD3 ARG A 301      86.959   7.265 -37.517  1.00 64.35           H  
ATOM   4850  NE  ARG A 301      86.224   7.170 -35.500  1.00 64.35           N  
ATOM   4851  HE  ARG A 301      85.465   7.464 -34.902  1.00 64.35           H  
ATOM   4852  NH1 ARG A 301      88.270   6.122 -35.598  1.00 64.35           N  
ATOM   4853 HH11 ARG A 301      88.233   6.188 -36.605  1.00 64.35           H  
ATOM   4854 HH12 ARG A 301      89.029   5.621 -35.159  1.00 64.35           H  
ATOM   4855  NH2 ARG A 301      87.266   6.396 -33.625  1.00 64.35           N  
ATOM   4856 HH21 ARG A 301      88.058   5.940 -33.195  1.00 64.35           H  
ATOM   4857 HH22 ARG A 301      86.493   6.726 -33.065  1.00 64.35           H  
ATOM   4858  CZ  ARG A 301      87.249   6.565 -34.920  1.00 64.35           C  
ATOM   4859  N   ASP A 302      83.862   6.088 -41.509  1.00 75.11           N  
ATOM   4860  H   ASP A 302      84.664   5.474 -41.539  1.00 75.11           H  
ATOM   4861  CA  ASP A 302      83.544   6.839 -42.732  1.00 75.11           C  
ATOM   4862  HA  ASP A 302      83.666   7.904 -42.535  1.00 75.11           H  
ATOM   4863  C   ASP A 302      82.087   6.620 -43.184  1.00 75.11           C  
ATOM   4864  CB  ASP A 302      84.533   6.444 -43.844  1.00 75.11           C  
ATOM   4865  HB2 ASP A 302      84.261   6.978 -44.754  1.00 75.11           H  
ATOM   4866  HB3 ASP A 302      84.435   5.377 -44.040  1.00 75.11           H  
ATOM   4867  O   ASP A 302      81.368   7.570 -43.488  1.00 75.11           O  
ATOM   4868  CG  ASP A 302      86.003   6.762 -43.522  1.00 75.11           C  
ATOM   4869  OD1 ASP A 302      86.258   7.592 -42.619  1.00 75.11           O  
ATOM   4870  OD2 ASP A 302      86.875   6.139 -44.168  1.00 75.11           O  
ATOM   4871  N   MET A 303      81.589   5.377 -43.118  1.00 63.41           N  
ATOM   4872  H   MET A 303      82.225   4.627 -42.888  1.00 63.41           H  
ATOM   4873  CA  MET A 303      80.189   5.068 -43.454  1.00 63.41           C  
ATOM   4874  HA  MET A 303      79.987   5.432 -44.462  1.00 63.41           H  
ATOM   4875  C   MET A 303      79.172   5.759 -42.535  1.00 63.41           C  
ATOM   4876  CB  MET A 303      79.956   3.549 -43.397  1.00 63.41           C  
ATOM   4877  HB2 MET A 303      80.700   3.081 -42.754  1.00 63.41           H  
ATOM   4878  HB3 MET A 303      78.973   3.344 -42.972  1.00 63.41           H  
ATOM   4879  O   MET A 303      78.035   6.009 -42.940  1.00 63.41           O  
ATOM   4880  CG  MET A 303      79.986   2.916 -44.789  1.00 63.41           C  
ATOM   4881  HG2 MET A 303      80.969   3.077 -45.233  1.00 63.41           H  
ATOM   4882  HG3 MET A 303      79.247   3.421 -45.412  1.00 63.41           H  
ATOM   4883  SD  MET A 303      79.611   1.139 -44.798  1.00 63.41           S  
ATOM   4884  CE  MET A 303      81.113   0.509 -44.003  1.00 63.41           C  
ATOM   4885  HE1 MET A 303      81.108  -0.581 -44.028  1.00 63.41           H  
ATOM   4886  HE2 MET A 303      81.154   0.845 -42.967  1.00 63.41           H  
ATOM   4887  HE3 MET A 303      81.990   0.878 -44.534  1.00 63.41           H  
ATOM   4888  N   LYS A 304      79.542   6.043 -41.281  1.00 75.85           N  
ATOM   4889  H   LYS A 304      80.505   5.881 -41.023  1.00 75.85           H  
ATOM   4890  CA  LYS A 304      78.638   6.687 -40.323  1.00 75.85           C  
ATOM   4891  HA  LYS A 304      77.660   6.215 -40.412  1.00 75.85           H  
ATOM   4892  C   LYS A 304      78.415   8.165 -40.649  1.00 75.85           C  
ATOM   4893  CB  LYS A 304      79.165   6.459 -38.904  1.00 75.85           C  
ATOM   4894  HB2 LYS A 304      79.237   5.385 -38.734  1.00 75.85           H  
ATOM   4895  HB3 LYS A 304      80.157   6.899 -38.796  1.00 75.85           H  
ATOM   4896  O   LYS A 304      77.275   8.625 -40.550  1.00 75.85           O  
ATOM   4897  CG  LYS A 304      78.220   7.088 -37.876  1.00 75.85           C  
ATOM   4898  HG2 LYS A 304      77.187   6.910 -38.176  1.00 75.85           H  
ATOM   4899  HG3 LYS A 304      78.393   8.164 -37.838  1.00 75.85           H  
ATOM   4900  CD  LYS A 304      78.430   6.482 -36.492  1.00 75.85           C  
ATOM   4901  HD2 LYS A 304      78.191   5.419 -36.536  1.00 75.85           H  
ATOM   4902  HD3 LYS A 304      79.467   6.616 -36.185  1.00 75.85           H  
ATOM   4903  CE  LYS A 304      77.492   7.206 -35.528  1.00 75.85           C  
ATOM   4904  HE2 LYS A 304      76.527   7.338 -36.019  1.00 75.85           H  
ATOM   4905  HE3 LYS A 304      77.890   8.205 -35.348  1.00 75.85           H  
ATOM   4906  NZ  LYS A 304      77.334   6.449 -34.266  1.00 75.85           N  
ATOM   4907  HZ1 LYS A 304      76.728   6.959 -33.639  1.00 75.85           H  
ATOM   4908  HZ2 LYS A 304      76.941   5.538 -34.457  1.00 75.85           H  
ATOM   4909  HZ3 LYS A 304      78.237   6.334 -33.830  1.00 75.85           H  
ATOM   4910  N   ASP A 305      79.458   8.864 -41.084  1.00 68.38           N  
ATOM   4911  H   ASP A 305      80.359   8.413 -41.153  1.00 68.38           H  
ATOM   4912  CA  ASP A 305      79.377  10.282 -41.444  1.00 68.38           C  
ATOM   4913  HA  ASP A 305      78.895  10.823 -40.630  1.00 68.38           H  
ATOM   4914  C   ASP A 305      78.493  10.499 -42.689  1.00 68.38           C  
ATOM   4915  CB  ASP A 305      80.800  10.850 -41.611  1.00 68.38           C  
ATOM   4916  HB2 ASP A 305      80.725  11.813 -42.117  1.00 68.38           H  
ATOM   4917  HB3 ASP A 305      81.385  10.185 -42.246  1.00 68.38           H  
ATOM   4918  O   ASP A 305      77.683  11.433 -42.724  1.00 68.38           O  
ATOM   4919  CG  ASP A 305      81.540  11.079 -40.279  1.00 68.38           C  
ATOM   4920  OD1 ASP A 305      80.904  10.966 -39.202  1.00 68.38           O  
ATOM   4921  OD2 ASP A 305      82.741  11.424 -40.332  1.00 68.38           O  
ATOM   4922  N   ASP A 306      78.530   9.576 -43.658  1.00 71.71           N  
ATOM   4923  H   ASP A 306      79.267   8.886 -43.629  1.00 71.71           H  
ATOM   4924  CA  ASP A 306      77.645   9.607 -44.832  1.00 71.71           C  
ATOM   4925  HA  ASP A 306      77.720  10.587 -45.304  1.00 71.71           H  
ATOM   4926  C   ASP A 306      76.161   9.406 -44.465  1.00 71.71           C  
ATOM   4927  CB  ASP A 306      78.094   8.538 -45.844  1.00 71.71           C  
ATOM   4928  HB2 ASP A 306      77.278   8.366 -46.546  1.00 71.71           H  
ATOM   4929  HB3 ASP A 306      78.284   7.601 -45.321  1.00 71.71           H  
ATOM   4930  O   ASP A 306      75.270  10.079 -44.998  1.00 71.71           O  
ATOM   4931  CG  ASP A 306      79.327   8.935 -46.667  1.00 71.71           C  
ATOM   4932  OD1 ASP A 306      79.594  10.155 -46.784  1.00 71.71           O  
ATOM   4933  OD2 ASP A 306      79.924   8.010 -47.260  1.00 71.71           O  
ATOM   4934  N   ILE A 307      75.873   8.518 -43.506  1.00 62.25           N  
ATOM   4935  H   ILE A 307      76.645   8.008 -43.102  1.00 62.25           H  
ATOM   4936  CA  ILE A 307      74.501   8.236 -43.053  1.00 62.25           C  
ATOM   4937  HA  ILE A 307      73.879   8.076 -43.933  1.00 62.25           H  
ATOM   4938  C   ILE A 307      73.899   9.435 -42.307  1.00 62.25           C
[truncated: 283,428 more chars]
