# Supplementary material for: Nuclear genome of Bulinus truncatus, an intermediate host of the carcinogenic human blood fluke Schistosoma haematobium
Source: Nat Commun. 2022 Feb 21;13:977. doi: 10.1038/s41467-022-28634-9 (PMC8861042; doi:10.1038/s41467-022-28634-9)
Supplement: Supplementary file 6 — Supplementary Data 3 [file 41467_2022_28634_MOESM6_ESM.zip › Supplementary_Data_3/bglb017688-pa.mature.pep.pdb]

ATOM      1  N   SER A   1     -61.933  12.371  10.880  1.00 59.30           N  
ATOM      2  H   SER A   1     -62.674  11.910  10.372  1.00 59.30           H  
ATOM      3  H2  SER A   1     -62.297  12.709  11.760  1.00 59.30           H  
ATOM      4  H3  SER A   1     -61.558  13.132  10.331  1.00 59.30           H  
ATOM      5  CA  SER A   1     -60.883  11.391  11.175  1.00 59.30           C  
ATOM      6  HA  SER A   1     -60.038  11.869  11.671  1.00 59.30           H  
ATOM      7  C   SER A   1     -60.445  10.729   9.912  1.00 59.30           C  
ATOM      8  CB  SER A   1     -61.429  10.324  12.068  1.00 59.30           C  
ATOM      9  HB2 SER A   1     -60.672   9.597  12.362  1.00 59.30           H  
ATOM     10  HB3 SER A   1     -62.204   9.831  11.480  1.00 59.30           H  
ATOM     11  O   SER A   1     -61.279  10.239   9.153  1.00 59.30           O  
ATOM     12  OG  SER A   1     -61.999  10.999  13.167  1.00 59.30           O  
ATOM     13  HG  SER A   1     -62.791  10.512  13.403  1.00 59.30           H  
ATOM     14  N   GLU A   2     -59.147  10.740   9.702  1.00 67.77           N  
ATOM     15  H   GLU A   2     -58.518  11.114  10.398  1.00 67.77           H  
ATOM     16  CA  GLU A   2     -58.533  10.185   8.517  1.00 67.77           C  
ATOM     17  HA  GLU A   2     -59.299   9.812   7.836  1.00 67.77           H  
ATOM     18  C   GLU A   2     -57.660   9.013   8.952  1.00 67.77           C  
ATOM     19  CB  GLU A   2     -57.788  11.312   7.800  1.00 67.77           C  
ATOM     20  HB2 GLU A   2     -58.421  12.199   7.832  1.00 67.77           H  
ATOM     21  HB3 GLU A   2     -56.858  11.529   8.326  1.00 67.77           H  
ATOM     22  O   GLU A   2     -56.980   9.076   9.983  1.00 67.77           O  
ATOM     23  CG  GLU A   2     -57.504  10.987   6.331  1.00 67.77           C  
ATOM     24  HG2 GLU A   2     -56.799  10.157   6.288  1.00 67.77           H  
ATOM     25  HG3 GLU A   2     -58.434  10.667   5.859  1.00 67.77           H  
ATOM     26  CD  GLU A   2     -56.938  12.193   5.561  1.00 67.77           C  
ATOM     27  OE1 GLU A   2     -56.649  12.009   4.359  1.00 67.77           O  
ATOM     28  OE2 GLU A   2     -56.800  13.278   6.171  1.00 67.77           O  
ATOM     29  N   LEU A   3     -57.738   7.921   8.198  1.00 80.73           N  
ATOM     30  H   LEU A   3     -58.293   7.959   7.354  1.00 80.73           H  
ATOM     31  CA  LEU A   3     -56.776   6.840   8.306  1.00 80.73           C  
ATOM     32  HA  LEU A   3     -56.621   6.584   9.354  1.00 80.73           H  
ATOM     33  C   LEU A   3     -55.472   7.361   7.707  1.00 80.73           C  
ATOM     34  CB  LEU A   3     -57.331   5.633   7.543  1.00 80.73           C  
ATOM     35  HB2 LEU A   3     -58.306   5.371   7.956  1.00 80.73           H  
ATOM     36  HB3 LEU A   3     -57.476   5.920   6.502  1.00 80.73           H  
ATOM     37  O   LEU A   3     -55.393   7.569   6.497  1.00 80.73           O  
ATOM     38  CG  LEU A   3     -56.417   4.400   7.594  1.00 80.73           C  
ATOM     39  HG  LEU A   3     -55.406   4.651   7.276  1.00 80.73           H  
ATOM     40  CD1 LEU A   3     -56.379   3.791   8.994  1.00 80.73           C  
ATOM     41 HD11 LEU A   3     -55.791   4.424   9.659  1.00 80.73           H  
ATOM     42 HD12 LEU A   3     -55.928   2.800   8.964  1.00 80.73           H  
ATOM     43 HD13 LEU A   3     -57.390   3.688   9.389  1.00 80.73           H  
ATOM     44  CD2 LEU A   3     -56.984   3.368   6.630  1.00 80.73           C  
ATOM     45 HD21 LEU A   3     -56.963   3.782   5.622  1.00 80.73           H  
ATOM     46 HD22 LEU A   3     -58.018   3.144   6.893  1.00 80.73           H  
ATOM     47 HD23 LEU A   3     -56.395   2.452   6.677  1.00 80.73           H  
ATOM     48  N   VAL A   4     -54.470   7.602   8.546  1.00 83.06           N  
ATOM     49  H   VAL A   4     -54.574   7.372   9.525  1.00 83.06           H  
ATOM     50  CA  VAL A   4     -53.205   8.192   8.116  1.00 83.06           C  
ATOM     51  HA  VAL A   4     -53.307   8.531   7.086  1.00 83.06           H  
ATOM     52  C   VAL A   4     -52.122   7.126   8.145  1.00 83.06           C  
ATOM     53  CB  VAL A   4     -52.831   9.438   8.941  1.00 83.06           C  
ATOM     54  HB  VAL A   4     -52.673   9.154   9.981  1.00 83.06           H  
ATOM     55  O   VAL A   4     -51.984   6.362   9.100  1.00 83.06           O  
ATOM     56  CG1 VAL A   4     -51.551  10.093   8.401  1.00 83.06           C  
ATOM     57 HG11 VAL A   4     -51.671  10.350   7.349  1.00 83.06           H  
ATOM     58 HG12 VAL A   4     -51.340  11.001   8.966  1.00 83.06           H  
ATOM     59 HG13 VAL A   4     -50.701   9.422   8.525  1.00 83.06           H  
ATOM     60  CG2 VAL A   4     -53.935  10.501   8.877  1.00 83.06           C  
ATOM     61 HG21 VAL A   4     -54.836  10.128   9.364  1.00 83.06           H  
ATOM     62 HG22 VAL A   4     -53.620  11.402   9.402  1.00 83.06           H  
ATOM     63 HG23 VAL A   4     -54.166  10.752   7.841  1.00 83.06           H  
ATOM     64  N   ILE A   5     -51.330   7.097   7.076  1.00 88.13           N  
ATOM     65  H   ILE A   5     -51.502   7.767   6.340  1.00 88.13           H  
ATOM     66  CA  ILE A   5     -50.066   6.375   7.044  1.00 88.13           C  
ATOM     67  HA  ILE A   5     -49.915   5.934   8.029  1.00 88.13           H  
ATOM     68  C   ILE A   5     -48.928   7.368   6.823  1.00 88.13           C  
ATOM     69  CB  ILE A   5     -50.104   5.193   6.057  1.00 88.13           C  
ATOM     70  HB  ILE A   5     -50.934   4.557   6.363  1.00 88.13           H  
ATOM     71  O   ILE A   5     -48.903   8.103   5.834  1.00 88.13           O  
ATOM     72  CG1 ILE A   5     -48.804   4.373   6.204  1.00 88.13           C  
ATOM     73 HG12 ILE A   5     -48.633   4.172   7.261  1.00 88.13           H  
ATOM     74 HG13 ILE A   5     -47.960   4.953   5.830  1.00 88.13           H  
ATOM     75  CG2 ILE A   5     -50.373   5.621   4.603  1.00 88.13           C  
ATOM     76 HG21 ILE A   5     -49.551   6.232   4.230  1.00 88.13           H  
ATOM     77 HG22 ILE A   5     -50.491   4.741   3.971  1.00 88.13           H  
ATOM     78 HG23 ILE A   5     -51.292   6.205   4.551  1.00 88.13           H  
ATOM     79  CD1 ILE A   5     -48.827   3.025   5.480  1.00 88.13           C  
ATOM     80 HD11 ILE A   5     -49.675   2.430   5.821  1.00 88.13           H  
ATOM     81 HD12 ILE A   5     -48.883   3.171   4.402  1.00 88.13           H  
ATOM     82 HD13 ILE A   5     -47.909   2.488   5.717  1.00 88.13           H  
ATOM     83  N   TYR A   6     -47.988   7.386   7.760  1.00 84.41           N  
ATOM     84  H   TYR A   6     -48.084   6.748   8.537  1.00 84.41           H  
ATOM     85  CA  TYR A   6     -46.797   8.218   7.732  1.00 84.41           C  
ATOM     86  HA  TYR A   6     -46.816   8.849   6.843  1.00 84.41           H  
ATOM     87  C   TYR A   6     -45.551   7.336   7.659  1.00 84.41           C  
ATOM     88  CB  TYR A   6     -46.792   9.139   8.952  1.00 84.41           C  
ATOM     89  HB2 TYR A   6     -46.729   8.539   9.860  1.00 84.41           H  
ATOM     90  HB3 TYR A   6     -47.732   9.691   8.987  1.00 84.41           H  
ATOM     91  O   TYR A   6     -45.449   6.348   8.378  1.00 84.41           O  
ATOM     92  CG  TYR A   6     -45.653  10.130   8.919  1.00 84.41           C  
ATOM     93  CD1 TYR A   6     -44.501   9.912   9.697  1.00 84.41           C  
ATOM     94  HD1 TYR A   6     -44.433   9.047  10.339  1.00 84.41           H  
ATOM     95  CD2 TYR A   6     -45.738  11.255   8.077  1.00 84.41           C  
ATOM     96  HD2 TYR A   6     -46.630  11.428   7.493  1.00 84.41           H  
ATOM     97  CE1 TYR A   6     -43.439  10.832   9.647  1.00 84.41           C  
ATOM     98  HE1 TYR A   6     -42.566  10.680  10.264  1.00 84.41           H  
ATOM     99  CE2 TYR A   6     -44.666  12.163   8.008  1.00 84.41           C  
ATOM    100  HE2 TYR A   6     -44.715  13.036   7.373  1.00 84.41           H  
ATOM    101  OH  TYR A   6     -42.494  12.846   8.726  1.00 84.41           O  
ATOM    102  HH  TYR A   6     -41.783  12.597   9.321  1.00 84.41           H  
ATOM    103  CZ  TYR A   6     -43.515  11.955   8.793  1.00 84.41           C  
ATOM    104  N   VAL A   7     -44.613   7.677   6.777  1.00 82.98           N  
ATOM    105  H   VAL A   7     -44.693   8.562   6.296  1.00 82.98           H  
ATOM    106  CA  VAL A   7     -43.359   6.938   6.583  1.00 82.98           C  
ATOM    107  HA  VAL A   7     -43.229   6.239   7.410  1.00 82.98           H  
ATOM    108  C   VAL A   7     -42.211   7.938   6.599  1.00 82.98           C  
ATOM    109  CB  VAL A   7     -43.365   6.114   5.279  1.00 82.98           C  
ATOM    110  HB  VAL A   7     -43.499   6.782   4.428  1.00 82.98           H  
ATOM    111  O   VAL A   7     -42.276   8.917   5.863  1.00 82.98           O  
ATOM    112  CG1 VAL A   7     -42.050   5.348   5.099  1.00 82.98           C  
ATOM    113 HG11 VAL A   7     -42.106   4.701   4.224  1.00 82.98           H  
ATOM    114 HG12 VAL A   7     -41.228   6.047   4.947  1.00 82.98           H  
ATOM    115 HG13 VAL A   7     -41.842   4.743   5.982  1.00 82.98           H  
ATOM    116  CG2 VAL A   7     -44.504   5.085   5.265  1.00 82.98           C  
ATOM    117 HG21 VAL A   7     -44.393   4.421   6.121  1.00 82.98           H  
ATOM    118 HG22 VAL A   7     -44.466   4.499   4.347  1.00 82.98           H  
ATOM    119 HG23 VAL A   7     -45.470   5.587   5.320  1.00 82.98           H  
ATOM    120  N   GLN A   8     -41.181   7.714   7.418  1.00 79.14           N  
ATOM    121  H   GLN A   8     -41.208   6.899   8.013  1.00 79.14           H  
ATOM    122  CA  GLN A   8     -40.004   8.584   7.491  1.00 79.14           C  
ATOM    123  HA  GLN A   8     -39.946   9.128   6.548  1.00 79.14           H  
ATOM    124  C   GLN A   8     -38.715   7.766   7.692  1.00 79.14           C  
ATOM    125  CB  GLN A   8     -40.203   9.625   8.605  1.00 79.14           C  
ATOM    126  HB2 GLN A   8     -41.136  10.150   8.398  1.00 79.14           H  
ATOM    127  HB3 GLN A   8     -40.289   9.122   9.568  1.00 79.14           H  
ATOM    128  O   GLN A   8     -38.684   6.913   8.580  1.00 79.14           O  
ATOM    129  CG  GLN A   8     -39.072  10.667   8.670  1.00 79.14           C  
ATOM    130  HG2 GLN A   8     -38.955  11.126   7.689  1.00 79.14           H  
ATOM    131  HG3 GLN A   8     -38.140  10.174   8.945  1.00 79.14           H  
ATOM    132  CD  GLN A   8     -39.335  11.798   9.660  1.00 79.14           C  
ATOM    133  NE2 GLN A   8     -38.352  12.617   9.957  1.00 79.14           N  
ATOM    134 HE21 GLN A   8     -38.574  13.348  10.617  1.00 79.14           H  
ATOM    135 HE22 GLN A   8     -37.425  12.485   9.577  1.00 79.14           H  
ATOM    136  OE1 GLN A   8     -40.426  12.002  10.163  1.00 79.14           O  
ATOM    137  N   PRO A   9     -37.633   8.038   6.936  1.00 74.02           N  
ATOM    138  CA  PRO A   9     -37.525   9.027   5.862  1.00 74.02           C  
ATOM    139  HA  PRO A   9     -37.912   9.992   6.189  1.00 74.02           H  
ATOM    140  C   PRO A   9     -38.278   8.617   4.588  1.00 74.02           C  
ATOM    141  CB  PRO A   9     -36.023   9.178   5.611  1.00 74.02           C  
ATOM    142  HB2 PRO A   9     -35.608   9.903   6.312  1.00 74.02           H  
ATOM    143  HB3 PRO A   9     -35.793   9.470   4.586  1.00 74.02           H  
ATOM    144  O   PRO A   9     -38.597   7.451   4.378  1.00 74.02           O  
ATOM    145  CG  PRO A   9     -35.479   7.791   5.936  1.00 74.02           C  
ATOM    146  HG2 PRO A   9     -34.431   7.835   6.235  1.00 74.02           H  
ATOM    147  HG3 PRO A   9     -35.609   7.131   5.078  1.00 74.02           H  
ATOM    148  CD  PRO A   9     -36.375   7.320   7.077  1.00 74.02           C  
ATOM    149  HD2 PRO A   9     -36.531   6.244   7.000  1.00 74.02           H  
ATOM    150  HD3 PRO A   9     -35.919   7.568   8.036  1.00 74.02           H  
ATOM    151  N   ASN A  10     -38.527   9.599   3.719  1.00 67.76           N  
ATOM    152  H   ASN A  10     -38.276  10.543   3.973  1.00 67.76           H  
ATOM    153  CA  ASN A  10     -39.169   9.385   2.420  1.00 67.76           C  
ATOM    154  HA  ASN A  10     -39.996   8.686   2.540  1.00 67.76           H  
ATOM    155  C   ASN A  10     -38.212   8.781   1.381  1.00 67.76           C  
ATOM    156  CB  ASN A  10     -39.715  10.725   1.887  1.00 67.76           C  
ATOM    157  HB2 ASN A  10     -40.133  10.564   0.893  1.00 67.76           H  
ATOM    158  HB3 ASN A  10     -38.890  11.430   1.787  1.00 67.76           H  
ATOM    159  O   ASN A  10     -38.617   8.564   0.260  1.00 67.76           O  
ATOM    160  CG  ASN A  10     -40.801  11.360   2.730  1.00 67.76           C  
ATOM    161  ND2 ASN A  10     -41.167  12.583   2.428  1.00 67.76           N  
ATOM    162 HD21 ASN A  10     -41.805  13.011   3.083  1.00 67.76           H  
ATOM    163 HD22 ASN A  10     -40.680  13.101   1.710  1.00 67.76           H  
ATOM    164  OD1 ASN A  10     -41.337  10.803   3.662  1.00 67.76           O  
ATOM    165  N   VAL A  11     -36.930   8.584   1.670  1.00 68.26           N  
ATOM    166  H   VAL A  11     -36.608   8.729   2.616  1.00 68.26           H  
ATOM    167  CA  VAL A  11     -35.975   7.993   0.721  1.00 68.26           C  
ATOM    168  HA  VAL A  11     -36.513   7.406  -0.023  1.00 68.26           H  
ATOM    169  C   VAL A  11     -35.084   7.048   1.506  1.00 68.26           C  
ATOM    170  CB  VAL A  11     -35.149   9.063  -0.029  1.00 68.26           C  
ATOM    171  HB  VAL A  11     -34.587   9.653   0.696  1.00 68.26           H  
ATOM    172  O   VAL A  11     -34.608   7.403   2.586  1.00 68.26           O  
ATOM    173  CG1 VAL A  11     -34.156   8.422  -1.010  1.00 68.26           C  
ATOM    174 HG11 VAL A  11     -33.421   7.820  -0.476  1.00 68.26           H  
ATOM    175 HG12 VAL A  11     -33.615   9.198  -1.551  1.00 68.26           H  
ATOM    176 HG13 VAL A  11     -34.682   7.794  -1.729  1.00 68.26           H  
ATOM    177  CG2 VAL A  11     -36.038  10.015  -0.842  1.00 68.26           C  
ATOM    178 HG21 VAL A  11     -36.687  10.586  -0.178  1.00 68.26           H  
ATOM    179 HG22 VAL A  11     -35.418  10.719  -1.397  1.00 68.26           H  
ATOM    180 HG23 VAL A  11     -36.649   9.447  -1.544  1.00 68.26           H  
ATOM    181  N   ILE A  12     -34.880   5.846   0.970  1.00 62.62           N  
ATOM    182  H   ILE A  12     -35.258   5.650   0.053  1.00 62.62           H  
ATOM    183  CA  ILE A  12     -33.967   4.857   1.537  1.00 62.62           C  
ATOM    184  HA  ILE A  12     -33.695   5.153   2.550  1.00 62.62           H  
ATOM    185  C   ILE A  12     -32.708   4.867   0.682  1.00 62.62           C  
ATOM    186  CB  ILE A  12     -34.614   3.460   1.635  1.00 62.62           C  
ATOM    187  HB  ILE A  12     -34.887   3.133   0.631  1.00 62.62           H  
ATOM    188  O   ILE A  12     -32.747   4.537  -0.501  1.00 62.62           O  
ATOM    189  CG1 ILE A  12     -35.894   3.527   2.501  1.00 62.62           C  
ATOM    190 HG12 ILE A  12     -35.636   3.781   3.529  1.00 62.62           H  
ATOM    191 HG13 ILE A  12     -36.555   4.303   2.116  1.00 62.62           H  
ATOM    192  CG2 ILE A  12     -33.610   2.449   2.224  1.00 62.62           C  
ATOM    193 HG21 ILE A  12     -34.054   1.455   2.280  1.00 62.62           H  
ATOM    194 HG22 ILE A  12     -33.299   2.757   3.223  1.00 62.62           H  
ATOM    195 HG23 ILE A  12     -32.728   2.369   1.589  1.00 62.62           H  
ATOM    196  CD1 ILE A  12     -36.698   2.227   2.488  1.00 62.62           C  
ATOM    197 HD11 ILE A  12     -36.766   1.855   1.465  1.00 62.62           H  
ATOM    198 HD12 ILE A  12     -36.225   1.472   3.116  1.00 62.62           H  
ATOM    199 HD13 ILE A  12     -37.707   2.427   2.848  1.00 62.62           H  
ATOM    200  N   LEU A  13     -31.598   5.252   1.297  1.00 64.60           N  
ATOM    201  H   LEU A  13     -31.653   5.469   2.282  1.00 64.60           H  
ATOM    202  CA  LEU A  13     -30.266   5.100   0.741  1.00 64.60           C  
ATOM    203  HA  LEU A  13     -30.319   4.974  -0.340  1.00 64.60           H  
ATOM    204  C   LEU A  13     -29.669   3.846   1.383  1.00 64.60           C  
ATOM    205  CB  LEU A  13     -29.438   6.361   1.033  1.00 64.60           C  
ATOM    206  HB2 LEU A  13     -28.400   6.169   0.761  1.00 64.60           H  
ATOM    207  HB3 LEU A  13     -29.479   6.553   2.105  1.00 64.60           H  
ATOM    208  O   LEU A  13     -29.410   3.867   2.595  1.00 64.60           O  
ATOM    209  CG  LEU A  13     -29.922   7.623   0.297  1.00 64.60           C  
ATOM    210  HG  LEU A  13     -30.970   7.808   0.536  1.00 64.60           H  
ATOM    211  CD1 LEU A  13     -29.108   8.826   0.772  1.00 64.60           C  
ATOM    212 HD11 LEU A  13     -28.056   8.691   0.523  1.00 64.60           H  
ATOM    213 HD12 LEU A  13     -29.212   8.943   1.851  1.00 64.60           H  
ATOM    214 HD13 LEU A  13     -29.473   9.731   0.288  1.00 64.60           H  
ATOM    215  CD2 LEU A  13     -29.772   7.513  -1.222  1.00 64.60           C  
ATOM    216 HD21 LEU A  13     -30.454   6.758  -1.613  1.00 64.60           H  
ATOM    217 HD22 LEU A  13     -28.746   7.249  -1.477  1.00 64.60           H  
ATOM    218 HD23 LEU A  13     -30.024   8.467  -1.685  1.00 64.60           H  
ATOM    219  N   PRO A  14     -29.474   2.756   0.615  1.00 57.16           N  
ATOM    220  CA  PRO A  14     -28.797   1.571   1.121  1.00 57.16           C  
ATOM    221  HA  PRO A  14     -29.455   1.067   1.829  1.00 57.16           H  
ATOM    222  C   PRO A  14     -27.489   1.969   1.813  1.00 57.16           C  
ATOM    223  CB  PRO A  14     -28.562   0.672  -0.099  1.00 57.16           C  
ATOM    224  HB2 PRO A  14     -28.638  -0.385   0.158  1.00 57.16           H  
ATOM    225  HB3 PRO A  14     -27.589   0.886  -0.540  1.00 57.16           H  
ATOM    226  O   PRO A  14     -26.790   2.863   1.342  1.00 57.16           O  
ATOM    227  CG  PRO A  14     -29.660   1.097  -1.075  1.00 57.16           C  
ATOM    228  HG2 PRO A  14     -29.380   0.906  -2.111  1.00 57.16           H  
ATOM    229  HG3 PRO A  14     -30.590   0.586  -0.826  1.00 57.16           H  
ATOM    230  CD  PRO A  14     -29.807   2.589  -0.793  1.00 57.16           C  
ATOM    231  HD2 PRO A  14     -29.098   3.151  -1.401  1.00 57.16           H  
ATOM    232  HD3 PRO A  14     -30.828   2.906  -1.007  1.00 57.16           H  
ATOM    233  N   GLU A  15     -27.188   1.333   2.947  1.00 55.73           N  
ATOM    234  H   GLU A  15     -27.843   0.637   3.273  1.00 55.73           H  
ATOM    235  CA  GLU A  15     -25.987   1.566   3.775  1.00 55.73           C  
ATOM    236  HA  GLU A  15     -25.971   0.780   4.530  1.00 55.73           H  
ATOM    237  C   GLU A  15     -25.943   2.885   4.574  1.00 55.73           C  
ATOM    238  CB  GLU A  15     -24.694   1.390   2.949  1.00 55.73           C  
ATOM    239  HB2 GLU A  15     -23.852   1.350   3.641  1.00 55.73           H  
ATOM    240  HB3 GLU A  15     -24.553   2.266   2.316  1.00 55.73           H  
ATOM    241  O   GLU A  15     -25.131   2.995   5.492  1.00 55.73           O  
ATOM    242  CG  GLU A  15     -24.662   0.120   2.078  1.00 55.73           C  
ATOM    243  HG2 GLU A  15     -24.750  -0.746   2.734  1.00 55.73           H  
ATOM    244  HG3 GLU A  15     -25.512   0.109   1.397  1.00 55.73           H  
ATOM    245  CD  GLU A  15     -23.386  -0.006   1.232  1.00 55.73           C  
ATOM    246  OE1 GLU A  15     -23.182  -1.115   0.688  1.00 55.73           O  
ATOM    247  OE2 GLU A  15     -22.607   0.972   1.143  1.00 55.73           O  
ATOM    248  N   ILE A  16     -26.812   3.864   4.285  1.00 52.35           N  
ATOM    249  H   ILE A  16     -27.425   3.721   3.495  1.00 52.35           H  
ATOM    250  CA  ILE A  16     -26.828   5.175   4.965  1.00 52.35           C  
ATOM    251  HA  ILE A  16     -25.967   5.245   5.630  1.00 52.35           H  
ATOM    252  C   ILE A  16     -28.068   5.349   5.845  1.00 52.35           C  
ATOM    253  CB  ILE A  16     -26.712   6.328   3.939  1.00 52.35           C  
ATOM    254  HB  ILE A  16     -27.579   6.284   3.281  1.00 52.35           H  
ATOM    255  O   ILE A  16     -27.980   5.901   6.944  1.00 52.35           O  
ATOM    256  CG1 ILE A  16     -25.444   6.163   3.071  1.00 52.35           C  
ATOM    257 HG12 ILE A  16     -25.499   5.221   2.526  1.00 52.35           H  
ATOM    258 HG13 ILE A  16     -24.565   6.130   3.714  1.00 52.35           H  
ATOM    259  CG2 ILE A  16     -26.716   7.702   4.644  1.00 52.35           C  
ATOM    260 HG21 ILE A  16     -26.704   8.510   3.913  1.00 52.35           H  
ATOM    261 HG22 ILE A  16     -25.848   7.788   5.298  1.00 52.35           H  
ATOM    262 HG23 ILE A  16     -27.622   7.835   5.235  1.00 52.35           H  
ATOM    263  CD1 ILE A  16     -25.253   7.270   2.030  1.00 52.35           C  
ATOM    264 HD11 ILE A  16     -24.422   7.002   1.378  1.00 52.35           H  
ATOM    265 HD12 ILE A  16     -25.004   8.215   2.513  1.00 52.35           H  
ATOM    266 HD13 ILE A  16     -26.165   7.384   1.444  1.00 52.35           H  
ATOM    267  N   THR A  17     -29.241   4.913   5.379  1.00 64.53           N  
ATOM    268  H   THR A  17     -29.280   4.474   4.471  1.00 64.53           H  
ATOM    269  CA  THR A  17     -30.484   5.077   6.138  1.00 64.53           C  
ATOM    270  HA  THR A  17     -30.555   6.118   6.452  1.00 64.53           H  
ATOM    271  C   THR A  17     -30.453   4.201   7.392  1.00 64.53           C  
ATOM    272  CB  THR A  17     -31.711   4.768   5.268  1.00 64.53           C  
ATOM    273  HB  THR A  17     -31.663   3.740   4.909  1.00 64.53           H  
ATOM    274  O   THR A  17     -30.533   2.982   7.302  1.00 64.53           O  
ATOM    275  CG2 THR A  17     -33.022   5.001   6.016  1.00 64.53           C  
ATOM    276 HG21 THR A  17     -33.042   6.003   6.445  1.00 64.53           H  
ATOM    277 HG22 THR A  17     -33.122   4.274   6.822  1.00 64.53           H  
ATOM    278 HG23 THR A  17     -33.864   4.873   5.335  1.00 64.53           H  
ATOM    279  OG1 THR A  17     -31.751   5.646   4.165  1.00 64.53           O  
ATOM    280  HG1 THR A  17     -32.192   6.452   4.445  1.00 64.53           H  
ATOM    281  N   ALA A  18     -30.367   4.824   8.572  1.00 70.36           N  
ATOM    282  H   ALA A  18     -30.127   5.805   8.565  1.00 70.36           H  
ATOM    283  CA  ALA A  18     -30.280   4.110   9.850  1.00 70.36           C  
ATOM    284  HA  ALA A  18     -29.542   3.312   9.759  1.00 70.36           H  
ATOM    285  C   ALA A  18     -31.608   3.459  10.275  1.00 70.36           C  
ATOM    286  CB  ALA A  18     -29.794   5.100  10.916  1.00 70.36           C  
ATOM    287  HB1 ALA A  18     -30.510   5.912  11.040  1.00 70.36           H  
ATOM    288  HB2 ALA A  18     -29.676   4.579  11.866  1.00 70.36           H  
ATOM    289  HB3 ALA A  18     -28.826   5.508  10.625  1.00 70.36           H  
ATOM    290  O   ALA A  18     -31.620   2.375  10.859  1.00 70.36           O  
ATOM    291  N   GLN A  19     -32.737   4.116   9.995  1.00 79.36           N  
ATOM    292  H   GLN A  19     -32.685   4.981   9.476  1.00 79.36           H  
ATOM    293  CA  GLN A  19     -34.063   3.603  10.332  1.00 79.36           C  
ATOM    294  HA  GLN A  19     -34.008   2.516  10.272  1.00 79.36           H  
ATOM    295  C   GLN A  19     -35.133   4.060   9.342  1.00 79.36           C  
ATOM    296  CB  GLN A  19     -34.442   3.970  11.779  1.00 79.36           C  
ATOM    297  HB2 GLN A  19     -33.685   3.563  12.450  1.00 79.36           H  
ATOM    298  HB3 GLN A  19     -35.390   3.489  12.021  1.00 79.36           H  
ATOM    299  O   GLN A  19     -35.056   5.169   8.813  1.00 79.36           O  
ATOM    300  CG  GLN A  19     -34.573   5.483  12.035  1.00 79.36           C  
ATOM    301  HG2 GLN A  19     -35.380   5.891  11.426  1.00 79.36           H  
ATOM    302  HG3 GLN A  19     -33.645   5.980  11.753  1.00 79.36           H  
ATOM    303  CD  GLN A  19     -34.867   5.818  13.495  1.00 79.36           C  
ATOM    304  NE2 GLN A  19     -34.838   7.079  13.865  1.00 79.36           N  
ATOM    305 HE21 GLN A  19     -34.625   7.814  13.205  1.00 79.36           H  
ATOM    306 HE22 GLN A  19     -35.030   7.246  14.843  1.00 79.36           H  
ATOM    307  OE1 GLN A  19     -35.121   4.970  14.332  1.00 79.36           O  
ATOM    308  N   LEU A  20     -36.144   3.217   9.141  1.00 81.99           N  
ATOM    309  H   LEU A  20     -36.086   2.317   9.596  1.00 81.99           H  
ATOM    310  CA  LEU A  20     -37.385   3.514   8.434  1.00 81.99           C  
ATOM    311  HA  LEU A  20     -37.379   4.553   8.103  1.00 81.99           H  
ATOM    312  C   LEU A  20     -38.557   3.317   9.396  1.00 81.99           C  
ATOM    313  CB  LEU A  20     -37.497   2.597   7.205  1.00 81.99           C  
ATOM    314  HB2 LEU A  20     -36.642   2.777   6.553  1.00 81.99           H  
ATOM    315  HB3 LEU A  20     -37.456   1.561   7.539  1.00 81.99           H  
ATOM    316  O   LEU A  20     -38.817   2.202   9.838  1.00 81.99           O  
ATOM    317  CG  LEU A  20     -38.773   2.794   6.371  1.00 81.99           C  
ATOM    318  HG  LEU A  20     -39.656   2.798   7.010  1.00 81.99           H  
ATOM    319  CD1 LEU A  20     -38.711   4.114   5.605  1.00 81.99           C  
ATOM    320 HD11 LEU A  20     -37.790   4.176   5.025  1.00 81.99           H  
ATOM    321 HD12 LEU A  20     -39.555   4.187   4.919  1.00 81.99           H  
ATOM    322 HD13 LEU A  20     -38.756   4.955   6.297  1.00 81.99           H  
ATOM    323  CD2 LEU A  20     -38.908   1.646   5.372  1.00 81.99           C  
ATOM    324 HD21 LEU A  20     -39.166   0.733   5.908  1.00 81.99           H  
ATOM    325 HD22 LEU A  20     -37.962   1.484   4.854  1.00 81.99           H  
ATOM    326 HD23 LEU A  20     -39.698   1.858   4.652  1.00 81.99           H  
ATOM    327  N   VAL A  21     -39.266   4.395   9.707  1.00 86.66           N  
ATOM    328  H   VAL A  21     -38.998   5.279   9.298  1.00 86.66           H  
ATOM    329  CA  VAL A  21     -40.419   4.395  10.613  1.00 86.66           C  
ATOM    330  HA  VAL A  21     -40.430   3.469  11.188  1.00 86.66           H  
ATOM    331  C   VAL A  21     -41.697   4.469   9.787  1.00 86.66           C  
ATOM    332  CB  VAL A  21     -40.335   5.562  11.615  1.00 86.66           C  
ATOM    333  HB  VAL A  21     -40.395   6.507  11.076  1.00 86.66           H  
ATOM    334  O   VAL A  21     -41.875   5.413   9.024  1.00 86.66           O  
ATOM    335  CG1 VAL A  21     -41.489   5.497  12.624  1.00 86.66           C  
ATOM    336 HG11 VAL A  21     -41.463   4.545  13.154  1.00 86.66           H  
ATOM    337 HG12 VAL A  21     -42.447   5.602  12.115  1.00 86.66           H  
ATOM    338 HG13 VAL A  21     -41.393   6.307  13.346  1.00 86.66           H  
ATOM    339  CG2 VAL A  21     -39.019   5.545  12.405  1.00 86.66           C  
ATOM    340 HG21 VAL A  21     -38.166   5.644  11.734  1.00 86.66           H  
ATOM    341 HG22 VAL A  21     -38.999   6.377  13.109  1.00 86.66           H  
ATOM    342 HG23 VAL A  21     -38.936   4.611  12.962  1.00 86.66           H  
ATOM    343  N   ILE A  22     -42.590   3.497   9.954  1.00 90.19           N  
ATOM    344  H   ILE A  22     -42.337   2.747  10.582  1.00 90.19           H  
ATOM    345  CA  ILE A  22     -43.915   3.414   9.335  1.00 90.19           C  
ATOM    346  HA  ILE A  22     -44.054   4.264   8.666  1.00 90.19           H  
ATOM    347  C   ILE A  22     -44.969   3.483  10.438  1.00 90.19           C  
ATOM    348  CB  ILE A  22     -44.066   2.120   8.503  1.00 90.19           C  
ATOM    349  HB  ILE A  22     -44.000   1.266   9.177  1.00 90.19           H  
ATOM    350  O   ILE A  22     -45.129   2.545  11.211  1.00 90.19           O  
ATOM    351  CG1 ILE A  22     -42.965   1.973   7.426  1.00 90.19           C  
ATOM    352 HG12 ILE A  22     -42.442   2.919   7.288  1.00 90.19           H  
ATOM    353 HG13 ILE A  22     -43.404   1.704   6.465  1.00 90.19           H  
ATOM    354  CG2 ILE A  22     -45.458   2.066   7.845  1.00 90.19           C  
ATOM    355 HG21 ILE A  22     -45.645   2.968   7.262  1.00 90.19           H  
ATOM    356 HG22 ILE A  22     -46.229   1.971   8.610  1.00 90.19           H  
ATOM    357 HG23 ILE A  22     -45.516   1.196   7.192  1.00 90.19           H  
ATOM    358  CD1 ILE A  22     -41.946   0.888   7.791  1.00 90.19           C  
ATOM    359 HD11 ILE A  22     -42.444  -0.079   7.853  1.00 90.19           H  
ATOM    360 HD12 ILE A  22     -41.186   0.831   7.011  1.00 90.19           H  
ATOM    361 HD13 ILE A  22     -41.466   1.119   8.742  1.00 90.19           H  
ATOM    362  N   ASN A  23     -45.708   4.583  10.499  1.00 89.64           N  
ATOM    363  H   ASN A  23     -45.543   5.296   9.802  1.00 89.64           H  
ATOM    364  CA  ASN A  23     -46.804   4.801  11.432  1.00 89.64           C  
ATOM    365  HA  ASN A  23     -46.798   4.026  12.199  1.00 89.64           H  
ATOM    366  C   ASN A  23     -48.142   4.710  10.689  1.00 89.64           C  
ATOM    367  CB  ASN A  23     -46.566   6.142  12.141  1.00 89.64           C  
ATOM    368  HB2 ASN A  23     -46.537   6.946  11.406  1.00 89.64           H  
ATOM    369  HB3 ASN A  23     -45.597   6.099  12.639  1.00 89.64           H  
ATOM    370  O   ASN A  23     -48.395   5.455   9.747  1.00 89.64           O  
ATOM    371  CG  ASN A  23     -47.626   6.490  13.175  1.00 89.64           C  
ATOM    372  ND2 ASN A  23     -47.248   7.175  14.226  1.00 89.64           N  
ATOM    373 HD21 ASN A  23     -46.272   7.386  14.381  1.00 89.64           H  
ATOM    374 HD22 ASN A  23     -47.967   7.376  14.907  1.00 89.64           H  
ATOM    375  OD1 ASN A  23     -48.806   6.206  13.043  1.00 89.64           O  
ATOM    376  N   CYS A  24     -48.991   3.787  11.119  1.00 90.50           N  
ATOM    377  H   CYS A  24     -48.699   3.233  11.911  1.00 90.50           H  
ATOM    378  CA  CYS A  24     -50.365   3.594  10.684  1.00 90.50           C  
ATOM    379  HA  CYS A  24     -50.607   4.247   9.846  1.00 90.50           H  
ATOM    380  C   CYS A  24     -51.268   3.948  11.865  1.00 90.50           C  
ATOM    381  CB  CYS A  24     -50.478   2.130  10.235  1.00 90.50           C  
ATOM    382  HB2 CYS A  24     -49.956   1.517  10.970  1.00 90.50           H  
ATOM    383  HB3 CYS A  24     -49.936   2.040   9.294  1.00 90.50           H  
ATOM    384  O   CYS A  24     -51.250   3.255  12.879  1.00 90.50           O  
ATOM    385  SG  CYS A  24     -52.113   1.373  10.016  1.00 90.50           S  
ATOM    386  N   SER A  25     -52.026   5.036  11.762  1.00 88.10           N  
ATOM    387  H   SER A  25     -52.016   5.572  10.907  1.00 88.10           H  
ATOM    388  CA  SER A  25     -52.843   5.546  12.866  1.00 88.10           C  
ATOM    389  HA  SER A  25     -53.085   4.721  13.536  1.00 88.10           H  
ATOM    390  C   SER A  25     -54.174   6.114  12.391  1.00 88.10           C  
ATOM    391  CB  SER A  25     -52.075   6.589  13.693  1.00 88.10           C  
ATOM    392  HB2 SER A  25     -51.304   6.083  14.273  1.00 88.10           H  
ATOM    393  HB3 SER A  25     -52.757   7.078  14.389  1.00 88.10           H  
ATOM    394  O   SER A  25     -54.333   6.550  11.249  1.00 88.10           O  
ATOM    395  OG  SER A  25     -51.449   7.559  12.880  1.00 88.10           O  
ATOM    396  HG  SER A  25     -50.588   7.199  12.654  1.00 88.10           H  
ATOM    397  N   ILE A  26     -55.153   6.103  13.293  1.00 81.47           N  
ATOM    398  H   ILE A  26     -54.975   5.675  14.191  1.00 81.47           H  
ATOM    399  CA  ILE A  26     -56.455   6.739  13.091  1.00 81.47           C  
ATOM    400  HA  ILE A  26     -56.566   7.021  12.044  1.00 81.47           H  
ATOM    401  C   ILE A  26     -56.485   8.013  13.926  1.00 81.47           C  
ATOM    402  CB  ILE A  26     -57.603   5.770  13.431  1.00 81.47           C  
ATOM    403  HB  ILE A  26     -57.515   5.479  14.478  1.00 81.47           H  
ATOM    404  O   ILE A  26     -56.454   7.976  15.154  1.00 81.47           O  
ATOM    405  CG1 ILE A  26     -57.492   4.505  12.547  1.00 81.47           C  
ATOM    406 HG12 ILE A  26     -57.634   4.783  11.503  1.00 81.47           H  
ATOM    407 HG13 ILE A  26     -56.499   4.068  12.649  1.00 81.47           H  
ATOM    408  CG2 ILE A  26     -58.965   6.466  13.231  1.00 81.47           C  
ATOM    409 HG21 ILE A  26     -59.040   7.344  13.872  1.00 81.47           H  
ATOM    410 HG22 ILE A  26     -59.087   6.766  12.190  1.00 81.47           H  
ATOM    411 HG23 ILE A  26     -59.775   5.792  13.514  1.00 81.47           H  
ATOM    412  CD1 ILE A  26     -58.484   3.403  12.908  1.00 81.47           C  
ATOM    413 HD11 ILE A  26     -58.217   2.498  12.362  1.00 81.47           H  
ATOM    414 HD12 ILE A  26     -58.432   3.190  13.976  1.00 81.47           H  
ATOM    415 HD13 ILE A  26     -59.497   3.697  12.631  1.00 81.47           H  
ATOM    416  N   THR A  27     -56.546   9.159  13.256  1.00 71.43           N  
ATOM    417  H   THR A  27     -56.597   9.126  12.248  1.00 71.43           H  
ATOM    418  CA  THR A  27     -56.636  10.458  13.935  1.00 71.43           C  
ATOM    419  HA  THR A  27     -55.928  10.462  14.764  1.00 71.43           H  
ATOM    420  C   THR A  27     -58.036  10.667  14.525  1.00 71.43           C  
ATOM    421  CB  THR A  27     -56.244  11.603  12.989  1.00 71.43           C  
ATOM    422  HB  THR A  27     -56.451  12.553  13.480  1.00 71.43           H  
ATOM    423  O   THR A  27     -59.028  10.314  13.893  1.00 71.43           O  
ATOM    424  CG2 THR A  27     -54.757  11.541  12.635  1.00 71.43           C  
ATOM    425 HG21 THR A  27     -54.514  10.598  12.146  1.00 71.43           H  
ATOM    426 HG22 THR A  27     -54.509  12.366  11.967  1.00 71.43           H  
ATOM    427 HG23 THR A  27     -54.161  11.634  13.543  1.00 71.43           H  
ATOM    428  OG1 THR A  27     -56.970  11.539  11.775  1.00 71.43           O  
ATOM    429  HG1 THR A  27     -56.510  10.916  11.208  1.00 71.43           H  
ATOM    430  N   ASN A  28     -58.134  11.268  15.717  1.00 62.07           N  
ATOM    431  H   ASN A  28     -57.275  11.537  16.176  1.00 62.07           H  
ATOM    432  CA  ASN A  28     -59.383  11.696  16.378  1.00 62.07           C  
ATOM    433  HA  ASN A  28     -59.084  12.100  17.346  1.00 62.07           H  
ATOM    434  C   ASN A  28     -60.409  10.598  16.751  1.00 62.07           C  
ATOM    435  CB  ASN A  28     -60.014  12.872  15.598  1.00 62.07           C  
ATOM    436  HB2 ASN A  28     -60.242  12.557  14.580  1.00 62.07           H  
ATOM    437  HB3 ASN A  28     -60.952  13.159  16.074  1.00 62.07           H  
ATOM    438  O   ASN A  28     -61.586  10.906  16.906  1.00 62.07           O  
ATOM    439  CG  ASN A  28     -59.157  14.121  15.559  1.00 62.07           C  
ATOM    440  ND2 ASN A  28     -59.549  15.105  14.786  1.00 62.07           N  
ATOM    441 HD21 ASN A  28     -60.451  15.069  14.333  1.00 62.07           H  
ATOM    442 HD22 ASN A  28     -58.980  15.939  14.825  1.00 62.07           H  
ATOM    443  OD1 ASN A  28     -58.141  14.247  16.218  1.00 62.07           O  
ATOM    444  N   ASN A  29     -59.994   9.337  16.927  1.00 54.57           N  
ATOM    445  H   ASN A  29     -59.009   9.151  16.801  1.00 54.57           H  
ATOM    446  CA  ASN A  29     -60.809   8.220  17.450  1.00 54.57           C  
ATOM    447  HA  ASN A  29     -60.226   7.322  17.245  1.00 54.57           H  
ATOM    448  C   ASN A  29     -62.166   7.912  16.759  1.00 54.57           C  
ATOM    449  CB  ASN A  29     -60.950   8.331  18.992  1.00 54.57           C  
ATOM    450  HB2 ASN A  29     -61.274   9.336  19.261  1.00 54.57           H  
ATOM    451  HB3 ASN A  29     -61.723   7.640  19.329  1.00 54.57           H  
ATOM    452  O   ASN A  29     -62.890   7.051  17.247  1.00 54.57           O  
ATOM    453  CG  ASN A  29     -59.696   7.988  19.780  1.00 54.57           C  
ATOM    454  ND2 ASN A  29     -59.812   7.768  21.068  1.00 54.57           N  
ATOM    455 HD21 ASN A  29     -58.956   7.543  21.553  1.00 54.57           H  
ATOM    456 HD22 ASN A  29     -60.713   7.837  21.519  1.00 54.57           H  
ATOM    457  OD1 ASN A  29     -58.599   7.891  19.263  1.00 54.57           O  
ATOM    458  N   GLN A  30     -62.520   8.537  15.630  1.00 54.38           N  
ATOM    459  H   GLN A  30     -61.955   9.325  15.346  1.00 54.38           H  
ATOM    460  CA  GLN A  30     -63.794   8.289  14.927  1.00 54.38           C  
ATOM    461  HA  GLN A  30     -64.179   7.299  15.173  1.00 54.38           H  
ATOM    462  C   GLN A  30     -63.639   8.345  13.407  1.00 54.38           C  
ATOM    463  CB  GLN A  30     -64.844   9.337  15.346  1.00 54.38           C  
ATOM    464  HB2 GLN A  30     -64.428  10.340  15.258  1.00 54.38           H  
ATOM    465  HB3 GLN A  30     -65.684   9.252  14.657  1.00 54.38           H  
ATOM    466  O   GLN A  30     -63.938   9.382  12.818  1.00 54.38           O  
ATOM    467  CG  GLN A  30     -65.410   9.149  16.752  1.00 54.38           C  
ATOM    468  HG2 GLN A  30     -64.696   9.501  17.496  1.00 54.38           H  
ATOM    469  HG3 GLN A  30     -65.597   8.089  16.920  1.00 54.38           H  
ATOM    470  CD  GLN A  30     -66.727   9.905  16.906  1.00 54.38           C  
ATOM    471  NE2 GLN A  30     -67.652   9.394  17.686  1.00 54.38           N  
ATOM    472 HE21 GLN A  30     -68.552   9.850  17.653  1.00 54.38           H  
ATOM    473 HE22 GLN A  30     -67.542   8.464  18.065  1.00 54.38           H  
ATOM    474  OE1 GLN A  30     -66.955  10.955  16.323  1.00 54.38           O  
ATOM    475  N   ALA A  31     -63.120   7.305  12.744  1.00 56.65           N  
ATOM    476  H   ALA A  31     -62.986   6.446  13.258  1.00 56.65           H  
ATOM    477  CA  ALA A  31     -63.022   7.267  11.273  1.00 56.65           C  
ATOM    478  HA  ALA A  31     -62.235   7.941  10.934  1.00 56.65           H  
ATOM    479  C   ALA A  31     -64.355   7.728  10.640  1.00 56.65           C  
ATOM    480  CB  ALA A  31     -62.588   5.862  10.842  1.00 56.65           C  
ATOM    481  HB1 ALA A  31     -63.088   5.112  11.454  1.00 56.65           H  
ATOM    482  HB2 ALA A  31     -61.514   5.746  10.990  1.00 56.65           H  
ATOM    483  HB3 ALA A  31     -62.823   5.702   9.789  1.00 56.65           H  
ATOM    484  O   ALA A  31     -65.395   7.208  11.008  1.00 56.65           O  
ATOM    485  N   GLN A  32     -64.350   8.712   9.722  1.00 58.46           N  
ATOM    486  H   GLN A  32     -63.460   9.065   9.400  1.00 58.46           H  
ATOM    487  CA  GLN A  32     -65.577   9.429   9.285  1.00 58.46           C  
ATOM    488  HA  GLN A  32     -65.986   9.968  10.139  1.00 58.46           H  
ATOM    489  C   GLN A  32     -66.720   8.534   8.771  1.00 58.46           C  
ATOM    490  CB  GLN A  32     -65.226  10.433   8.166  1.00 58.46           C  
ATOM    491  HB2 GLN A  32     -66.098  10.596   7.532  1.00 58.46           H  
ATOM    492  HB3 GLN A  32     -64.438  10.017   7.539  1.00 58.46           H  
ATOM    493  O   GLN A  32     -67.843   9.004   8.632  1.00 58.46           O  
ATOM    494  CG  GLN A  32     -64.810  11.805   8.705  1.00 58.46           C  
ATOM    495  HG2 GLN A  32     -63.954  11.673   9.367  1.00 58.46           H  
ATOM    496  HG3 GLN A  32     -65.636  12.223   9.281  1.00 58.46           H  
ATOM    497  CD  GLN A  32     -64.428  12.787   7.598  1.00 58.46           C  
ATOM    498  NE2 GLN A  32     -64.424  14.074   7.867  1.00 58.46           N  
ATOM    499 HE21 GLN A  32     -64.865  14.436   8.700  1.00 58.46           H  
ATOM    500 HE22 GLN A  32     -64.202  14.662   7.076  1.00 58.46           H  
ATOM    501  OE1 GLN A  32     -64.079  12.425   6.492  1.00 58.46           O  
ATOM    502  N   GLN A  33     -66.429   7.274   8.448  1.00 68.70           N  
ATOM    503  H   GLN A  33     -65.500   6.944   8.668  1.00 68.70           H  
ATOM    504  CA  GLN A  33     -67.389   6.307   7.924  1.00 68.70           C  
ATOM    505  HA  GLN A  33     -68.352   6.795   7.776  1.00 68.70           H  
ATOM    506  C   GLN A  33     -67.649   5.130   8.881  1.00 68.70           C  
ATOM    507  CB  GLN A  33     -66.895   5.819   6.551  1.00 68.70           C  
ATOM    508  HB2 GLN A  33     -67.666   5.183   6.117  1.00 68.70           H  
ATOM    509  HB3 GLN A  33     -65.993   5.222   6.682  1.00 68.70           H  
ATOM    510  O   GLN A  33     -68.511   4.309   8.594  1.00 68.70           O  
ATOM    511  CG  GLN A  33     -66.611   6.972   5.570  1.00 68.70           C  
ATOM    512  HG2 GLN A  33     -65.810   7.604   5.954  1.00 68.70           H  
ATOM    513  HG3 GLN A  33     -67.511   7.581   5.474  1.00 68.70           H  
ATOM    514  CD  GLN A  33     -66.196   6.500   4.183  1.00 68.70           C  
ATOM    515  NE2 GLN A  33     -65.983   7.401   3.253  1.00 68.70           N  
ATOM    516 HE21 GLN A  33     -66.122   8.383   3.444  1.00 68.70           H  
ATOM    517 HE22 GLN A  33     -65.734   7.040   2.343  1.00 68.70           H  
ATOM    518  OE1 GLN A  33     -66.046   5.329   3.894  1.00 68.70           O  
ATOM    519  N   LEU A  34     -66.914   5.022   9.992  1.00 70.88           N  
ATOM    520  H   LEU A  34     -66.386   5.827  10.298  1.00 70.88           H  
ATOM    521  CA  LEU A  34     -66.928   3.883  10.910  1.00 70.88           C  
ATOM    522  HA  LEU A  34     -67.674   3.152  10.598  1.00 70.88           H  
ATOM    523  C   LEU A  34     -67.297   4.337  12.323  1.00 70.88           C  
ATOM    524  CB  LEU A  34     -65.537   3.225  10.918  1.00 70.88           C  
ATOM    525  HB2 LEU A  34     -65.449   2.597  11.804  1.00 70.88           H  
ATOM    526  HB3 LEU A  34     -64.797   4.020  11.014  1.00 70.88           H  
ATOM    527  O   LEU A  34     -66.568   5.121  12.927  1.00 70.88           O  
ATOM    528  CG  LEU A  34     -65.205   2.385   9.679  1.00 70.88           C  
ATOM    529  HG  LEU A  34     -65.339   2.972   8.771  1.00 70.88           H  
ATOM    530  CD1 LEU A  34     -63.752   1.909   9.737  1.00 70.88           C  
ATOM    531 HD11 LEU A  34     -63.599   1.300  10.629  1.00 70.88           H  
ATOM    532 HD12 LEU A  34     -63.084   2.770   9.767  1.00 70.88           H  
ATOM    533 HD13 LEU A  34     -63.530   1.312   8.853  1.00 70.88           H  
ATOM    534  CD2 LEU A  34     -66.123   1.174   9.657  1.00 70.88           C  
ATOM    535 HD21 LEU A  34     -66.251   0.809  10.676  1.00 70.88           H  
ATOM    536 HD22 LEU A  34     -67.107   1.464   9.288  1.00 70.88           H  
ATOM    537 HD23 LEU A  34     -65.712   0.380   9.034  1.00 70.88           H  
ATOM    538  N   ASP A  35     -68.383   3.778  12.854  1.00 73.66           N  
ATOM    539  H   ASP A  35     -68.869   3.071  12.322  1.00 73.66           H  
ATOM    540  CA  ASP A  35     -68.815   3.985  14.243  1.00 73.66           C  
ATOM    541  HA  ASP A  35     -68.565   5.001  14.551  1.00 73.66           H  
ATOM    542  C   ASP A  35     -68.069   3.044  15.195  1.00 73.66           C  
ATOM    543  CB  ASP A  35     -70.338   3.751  14.347  1.00 73.66           C  
ATOM    544  HB2 ASP A  35     -70.534   3.022  15.133  1.00 73.66           H  
ATOM    545  HB3 ASP A  35     -70.710   3.315  13.419  1.00 73.66           H  
ATOM    546  O   ASP A  35     -67.667   3.433  16.290  1.00 73.66           O  
ATOM    547  CG  ASP A  35     -71.165   5.002  14.667  1.00 73.66           C  
ATOM    548  OD1 ASP A  35     -70.589   6.104  14.798  1.00 73.66           O  
ATOM    549  OD2 ASP A  35     -72.400   4.836  14.760  1.00 73.66           O  
ATOM    550  N   VAL A  36     -67.835   1.801  14.759  1.00 80.73           N  
ATOM    551  H   VAL A  36     -68.194   1.549  13.849  1.00 80.73           H  
ATOM    552  CA  VAL A  36     -67.108   0.792  15.536  1.00 80.73           C  
ATOM    553  HA  VAL A  36     -66.725   1.249  16.449  1.00 80.73           H  
ATOM    554  C   VAL A  36     -65.925   0.290  14.729  1.00 80.73           C  
ATOM    555  CB  VAL A  36     -68.023  -0.371  15.964  1.00 80.73           C  
ATOM    556  HB  VAL A  36     -68.397  -0.885  15.078  1.00 80.73           H  
ATOM    557  O   VAL A  36     -66.088  -0.377  13.712  1.00 80.73           O  
ATOM    558  CG1 VAL A  36     -67.253  -1.382  16.829  1.00 80.73           C  
ATOM    559 HG11 VAL A  36     -66.442  -1.835  16.258  1.00 80.73           H  
ATOM    560 HG12 VAL A  36     -67.928  -2.177  17.146  1.00 80.73           H  
ATOM    561 HG13 VAL A  36     -66.845  -0.888  17.711  1.00 80.73           H  
ATOM    562  CG2 VAL A  36     -69.223   0.125  16.781  1.00 80.73           C  
ATOM    563 HG21 VAL A  36     -69.861   0.756  16.162  1.00 80.73           H  
ATOM    564 HG22 VAL A  36     -68.882   0.703  17.640  1.00 80.73           H  
ATOM    565 HG23 VAL A  36     -69.818  -0.722  17.123  1.00 80.73           H  
ATOM    566  N   ILE A  37     -64.710   0.568  15.194  1.00 82.41           N  
ATOM    567  H   ILE A  37     -64.638   1.114  16.040  1.00 82.41           H  
ATOM    568  CA  ILE A  37     -63.487   0.016  14.601  1.00 82.41           C  
ATOM    569  HA  ILE A  37     -63.614  -0.059  13.521  1.00 82.41           H  
ATOM    570  C   ILE A  37     -63.287  -1.393  15.156  1.00 82.41           C  
ATOM    571  CB  ILE A  37     -62.295   0.957  14.874  1.00 82.41           C  
ATOM    572  HB  ILE A  37     -62.240   1.151  15.946  1.00 82.41           H  
ATOM    573  O   ILE A  37     -63.342  -1.572  16.368  1.00 82.41           O  
ATOM    574  CG1 ILE A  37     -62.517   2.295  14.126  1.00 82.41           C  
ATOM    575 HG12 ILE A  37     -63.561   2.601  14.187  1.00 82.41           H  
ATOM    576 HG13 ILE A  37     -62.279   2.162  13.071  1.00 82.41           H  
ATOM    577  CG2 ILE A  37     -60.972   0.310  14.421  1.00 82.41           C  
ATOM    578 HG21 ILE A  37     -60.144   1.010  14.537  1.00 82.41           H  
ATOM    579 HG22 ILE A  37     -60.751  -0.567  15.029  1.00 82.41           H  
ATOM    580 HG23 ILE A  37     -61.044   0.007  13.376  1.00 82.41           H  
ATOM    581  CD1 ILE A  37     -61.691   3.454  14.685  1.00 82.41           C  
ATOM    582 HD11 ILE A  37     -62.033   3.685  15.694  1.00 82.41           H  
ATOM    583 HD12 ILE A  37     -60.632   3.197  14.707  1.00 82.41           H  
ATOM    584 HD13 ILE A  37     -61.834   4.334  14.058  1.00 82.41           H  
ATOM    585  N   LYS A  38     -63.033  -2.382  14.292  1.00 86.94           N  
ATOM    586  H   LYS A  38     -63.012  -2.142  13.311  1.00 86.94           H  
ATOM    587  CA  LYS A  38     -62.781  -3.791  14.657  1.00 86.94           C  
ATOM    588  HA  LYS A  38     -63.113  -3.980  15.678  1.00 86.94           H  
ATOM    589  C   LYS A  38     -61.302  -4.157  14.619  1.00 86.94           C  
ATOM    590  CB  LYS A  38     -63.547  -4.719  13.702  1.00 86.94           C  
ATOM    591  HB2 LYS A  38     -63.395  -4.399  12.671  1.00 86.94           H  
ATOM    592  HB3 LYS A  38     -63.157  -5.732  13.802  1.00 86.94           H  
ATOM    593  O   LYS A  38     -60.806  -4.873  15.489  1.00 86.94           O  
ATOM    594  CG  LYS A  38     -65.041  -4.753  14.022  1.00 86.94           C  
ATOM    595  HG2 LYS A  38     -65.448  -3.742  14.022  1.00 86.94           H  
ATOM    596  HG3 LYS A  38     -65.173  -5.181  15.016  1.00 86.94           H  
ATOM    597  CD  LYS A  38     -65.799  -5.600  12.994  1.00 86.94           C  
ATOM    598  HD2 LYS A  38     -65.816  -5.073  12.041  1.00 86.94           H  
ATOM    599  HD3 LYS A  38     -65.324  -6.574  12.871  1.00 86.94           H  
ATOM    600  CE  LYS A  38     -67.219  -5.777  13.526  1.00 86.94           C  
ATOM    601  HE2 LYS A  38     -67.549  -4.814  13.916  1.00 86.94           H  
ATOM    602  HE3 LYS A  38     -67.218  -6.478  14.360  1.00 86.94           H  
ATOM    603  NZ  LYS A  38     -68.183  -6.191  12.488  1.00 86.94           N  
ATOM    604  HZ1 LYS A  38     -69.106  -6.027  12.863  1.00 86.94           H  
ATOM    605  HZ2 LYS A  38     -68.062  -7.127  12.130  1.00 86.94           H  
ATOM    606  HZ3 LYS A  38     -68.219  -5.495  11.757  1.00 86.94           H  
ATOM    607  N   SER A  39     -60.592  -3.695  13.596  1.00 89.92           N  
ATOM    608  H   SER A  39     -61.048  -3.137  12.888  1.00 89.92           H  
ATOM    609  CA  SER A  39     -59.174  -4.009  13.442  1.00 89.92           C  
ATOM    610  HA  SER A  39     -58.736  -4.057  14.438  1.00 89.92           H  
ATOM    611  C   SER A  39     -58.423  -2.942  12.667  1.00 89.92           C  
ATOM    612  CB  SER A  39     -58.980  -5.377  12.771  1.00 89.92           C  
ATOM    613  HB2 SER A  39     -57.947  -5.697  12.910  1.00 89.92           H  
ATOM    614  HB3 SER A  39     -59.629  -6.110  13.251  1.00 89.92           H  
ATOM    615  O   SER A  39     -58.990  -2.262  11.812  1.00 89.92           O  
ATOM    616  OG  SER A  39     -59.262  -5.334  11.381  1.00 89.92           O  
ATOM    617  HG  SER A  39     -58.438  -5.173  10.915  1.00 89.92           H  
ATOM    618  N   LEU A  40     -57.123  -2.862  12.932  1.00 90.33           N  
ATOM    619  H   LEU A  40     -56.754  -3.465  13.653  1.00 90.33           H  
ATOM    620  CA  LEU A  40     -56.157  -2.065  12.191  1.00 90.33           C  
ATOM    621  HA  LEU A  40     -56.647  -1.616  11.326  1.00 90.33           H  
ATOM    622  C   LEU A  40     -55.038  -2.985  11.696  1.00 90.33           C  
ATOM    623  CB  LEU A  40     -55.645  -0.951  13.119  1.00 90.33           C  
ATOM    624  HB2 LEU A  40     -56.501  -0.411  13.523  1.00 90.33           H  
ATOM    625  HB3 LEU A  40     -55.118  -1.410  13.955  1.00 90.33           H  
ATOM    626  O   LEU A  40     -54.469  -3.744  12.471  1.00 90.33           O  
ATOM    627  CG  LEU A  40     -54.705   0.057  12.440  1.00 90.33           C  
ATOM    628  HG  LEU A  40     -53.851  -0.464  12.007  1.00 90.33           H  
ATOM    629  CD1 LEU A  40     -55.434   0.841  11.347  1.00 90.33           C  
ATOM    630 HD11 LEU A  40     -55.603   0.205  10.477  1.00 90.33           H  
ATOM    631 HD12 LEU A  40     -54.831   1.696  11.042  1.00 90.33           H  
ATOM    632 HD13 LEU A  40     -56.389   1.208  11.722  1.00 90.33           H  
ATOM    633  CD2 LEU A  40     -54.193   1.048  13.482  1.00 90.33           C  
ATOM    634 HD21 LEU A  40     -53.453   1.707  13.028  1.00 90.33           H  
ATOM    635 HD22 LEU A  40     -55.017   1.651  13.866  1.00 90.33           H  
ATOM    636 HD23 LEU A  40     -53.724   0.515  14.310  1.00 90.33           H  
ATOM    637  N   THR A  41     -54.716  -2.930  10.413  1.00 92.56           N  
ATOM    638  H   THR A  41     -55.243  -2.306   9.818  1.00 92.56           H  
ATOM    639  CA  THR A  41     -53.764  -3.826   9.757  1.00 92.56           C  
ATOM    640  HA  THR A  41     -53.241  -4.404  10.519  1.00 92.56           H  
ATOM    641  C   THR A  41     -52.734  -3.008   8.992  1.00 92.56           C  
ATOM    642  CB  THR A  41     -54.489  -4.817   8.833  1.00 92.56           C  
ATOM    643  HB  THR A  41     -54.973  -4.265   8.027  1.00 92.56           H  
ATOM    644  O   THR A  41     -53.083  -2.114   8.219  1.00 92.56           O  
ATOM    645  CG2 THR A  41     -53.564  -5.872   8.232  1.00 92.56           C  
ATOM    646 HG21 THR A  41     -54.149  -6.550   7.611  1.00 92.56           H  
ATOM    647 HG22 THR A  41     -52.811  -5.401   7.601  1.00 92.56           H  
ATOM    648 HG23 THR A  41     -53.069  -6.446   9.016  1.00 92.56           H  
ATOM    649  OG1 THR A  41     -55.478  -5.531   9.543  1.00 92.56           O  
ATOM    650  HG1 THR A  41     -55.045  -6.311   9.898  1.00 92.56           H  
ATOM    651  N   LEU A  42     -51.456  -3.319   9.202  1.00 92.96           N  
ATOM    652  H   LEU A  42     -51.261  -4.097   9.816  1.00 92.96           H  
ATOM    653  CA  LEU A  42     -50.342  -2.765   8.444  1.00 92.96           C  
ATOM    654  HA  LEU A  42     -50.693  -1.902   7.879  1.00 92.96           H  
ATOM    655  C   LEU A  42     -49.844  -3.820   7.457  1.00 92.96           C  
ATOM    656  CB  LEU A  42     -49.243  -2.294   9.415  1.00 92.96           C  
ATOM    657  HB2 LEU A  42     -48.928  -3.143  10.021  1.00 92.96           H  
ATOM    658  HB3 LEU A  42     -49.664  -1.542  10.083  1.00 92.96           H  
ATOM    659  O   LEU A  42     -49.430  -4.903   7.864  1.00 92.96           O  
ATOM    660  CG  LEU A  42     -48.004  -1.705   8.715  1.00 92.96           C  
ATOM    661  HG  LEU A  42     -47.572  -2.453   8.050  1.00 92.96           H  
ATOM    662  CD1 LEU A  42     -48.334  -0.456   7.895  1.00 92.96           C  
ATOM    663 HD11 LEU A  42     -48.774   0.304   8.541  1.00 92.96           H  
ATOM    664 HD12 LEU A  42     -47.420  -0.066   7.447  1.00 92.96           H  
ATOM    665 HD13 LEU A  42     -49.024  -0.701   7.088  1.00 92.96           H  
ATOM    666  CD2 LEU A  42     -46.946  -1.325   9.750  1.00 92.96           C  
ATOM    667 HD21 LEU A  42     -46.054  -0.946   9.250  1.00 92.96           H  
ATOM    668 HD22 LEU A  42     -46.669  -2.201  10.337  1.00 92.96           H  
ATOM    669 HD23 LEU A  42     -47.331  -0.557  10.421  1.00 92.96           H  
ATOM    670  N   SER A  43     -49.852  -3.484   6.171  1.00 92.11           N  
ATOM    671  H   SER A  43     -50.263  -2.596   5.922  1.00 92.11           H  
ATOM    672  CA  SER A  43     -49.491  -4.383   5.074  1.00 92.11           C  
ATOM    673  HA  SER A  43     -49.103  -5.312   5.492  1.00 92.11           H  
ATOM    674  C   SER A  43     -48.397  -3.774   4.193  1.00 92.11           C  
ATOM    675  CB  SER A  43     -50.714  -4.731   4.203  1.00 92.11           C  
ATOM    676  HB2 SER A  43     -50.580  -5.722   3.768  1.00 92.11           H  
ATOM    677  HB3 SER A  43     -50.765  -4.011   3.387  1.00 92.11           H  
ATOM    678  O   SER A  43     -48.297  -2.552   4.056  1.00 92.11           O  
ATOM    679  OG  SER A  43     -51.958  -4.681   4.873  1.00 92.11           O  
ATOM    680  HG  SER A  43     -52.230  -5.582   5.063  1.00 92.11           H  
ATOM    681  N   ARG A  44     -47.616  -4.617   3.516  1.00 89.49           N  
ATOM    682  H   ARG A  44     -47.768  -5.604   3.664  1.00 89.49           H  
ATOM    683  CA  ARG A  44     -46.594  -4.226   2.531  1.00 89.49           C  
ATOM    684  HA  ARG A  44     -46.562  -3.140   2.447  1.00 89.49           H  
ATOM    685  C   ARG A  44     -46.943  -4.789   1.158  1.00 89.49           C  
ATOM    686  CB  ARG A  44     -45.231  -4.706   3.045  1.00 89.49           C  
ATOM    687  HB2 ARG A  44     -45.088  -4.283   4.039  1.00 89.49           H  
ATOM    688  HB3 ARG A  44     -45.237  -5.793   3.127  1.00 89.49           H  
ATOM    689  O   ARG A  44     -47.522  -5.860   1.059  1.00 89.49           O  
ATOM    690  CG  ARG A  44     -44.057  -4.260   2.168  1.00 89.49           C  
ATOM    691  HG2 ARG A  44     -44.109  -4.744   1.193  1.00 89.49           H  
ATOM    692  HG3 ARG A  44     -44.126  -3.180   2.037  1.00 89.49           H  
ATOM    693  CD  ARG A  44     -42.708  -4.586   2.821  1.00 89.49           C  
ATOM    694  HD2 ARG A  44     -41.909  -4.137   2.232  1.00 89.49           H  
ATOM    695  HD3 ARG A  44     -42.677  -4.144   3.817  1.00 89.49           H  
ATOM    696  NE  ARG A  44     -42.470  -6.035   2.924  1.00 89.49           N  
ATOM    697  HE  ARG A  44     -43.204  -6.681   2.671  1.00 89.49           H  
ATOM    698  NH1 ARG A  44     -40.325  -5.943   3.765  1.00 89.49           N  
ATOM    699 HH11 ARG A  44     -39.476  -6.392   4.080  1.00 89.49           H  
ATOM    700 HH12 ARG A  44     -40.323  -4.934   3.733  1.00 89.49           H  
ATOM    701  NH2 ARG A  44     -41.369  -7.913   3.427  1.00 89.49           N  
ATOM    702 HH21 ARG A  44     -42.215  -8.382   3.134  1.00 89.49           H  
ATOM    703 HH22 ARG A  44     -40.583  -8.423   3.804  1.00 89.49           H  
ATOM    704  CZ  ARG A  44     -41.377  -6.616   3.373  1.00 89.49           C  
ATOM    705  N   TYR A  45     -46.653  -4.073   0.077  1.00 86.60           N  
ATOM    706  H   TYR A  45     -46.254  -3.152   0.192  1.00 86.60           H  
ATOM    707  CA  TYR A  45     -46.876  -4.601  -1.269  1.00 86.60           C  
ATOM    708  HA  TYR A  45     -47.813  -5.158  -1.270  1.00 86.60           H  
ATOM    709  C   TYR A  45     -45.758  -5.564  -1.663  1.00 86.60           C  
ATOM    710  CB  TYR A  45     -47.023  -3.475  -2.290  1.00 86.60           C  
ATOM    711  HB2 TYR A  45     -47.756  -2.760  -1.916  1.00 86.60           H  
ATOM    712  HB3 TYR A  45     -46.070  -2.956  -2.394  1.00 86.60           H  
ATOM    713  O   TYR A  45     -44.584  -5.190  -1.675  1.00 86.60           O  
ATOM    714  CG  TYR A  45     -47.494  -3.962  -3.648  1.00 86.60           C  
ATOM    715  CD1 TYR A  45     -46.614  -3.989  -4.748  1.00 86.60           C  
ATOM    716  HD1 TYR A  45     -45.586  -3.679  -4.629  1.00 86.60           H  
ATOM    717  CD2 TYR A  45     -48.819  -4.410  -3.802  1.00 86.60           C  
ATOM    718  HD2 TYR A  45     -49.470  -4.448  -2.940  1.00 86.60           H  
ATOM    719  CE1 TYR A  45     -47.071  -4.427  -6.007  1.00 86.60           C  
ATOM    720  HE1 TYR A  45     -46.395  -4.443  -6.849  1.00 86.60           H  
ATOM    721  CE2 TYR A  45     -49.283  -4.843  -5.058  1.00 86.60           C  
ATOM    722  HE2 TYR A  45     -50.292  -5.204  -5.191  1.00 86.60           H  
ATOM    723  OH  TYR A  45     -48.868  -5.250  -7.376  1.00 86.60           O  
ATOM    724  HH  TYR A  45     -48.192  -5.217  -8.056  1.00 86.60           H  
ATOM    725  CZ  TYR A  45     -48.410  -4.843  -6.165  1.00 86.60           C  
ATOM    726  N   ASN A  46     -46.141  -6.781  -2.027  1.00 83.29           N  
ATOM    727  H   ASN A  46     -47.121  -7.022  -1.999  1.00 83.29           H  
ATOM    728  CA  ASN A  46     -45.238  -7.797  -2.527  1.00 83.29           C  
ATOM    729  HA  ASN A  46     -44.210  -7.525  -2.287  1.00 83.29           H  
ATOM    730  C   ASN A  46     -45.371  -7.867  -4.054  1.00 83.29           C  
ATOM    731  CB  ASN A  46     -45.544  -9.095  -1.775  1.00 83.29           C  
ATOM    732  HB2 ASN A  46     -46.561  -9.423  -1.992  1.00 83.29           H  
ATOM    733  HB3 ASN A  46     -45.484  -8.898  -0.704  1.00 83.29           H  
ATOM    734  O   ASN A  46     -46.403  -8.272  -4.595  1.00 83.29           O  
ATOM    735  CG  ASN A  46     -44.571 -10.210  -2.103  1.00 83.29           C  
ATOM    736  ND2 ASN A  46     -44.192 -10.992  -1.122  1.00 83.29           N  
ATOM    737 HD21 ASN A  46     -44.465 -10.790  -0.171  1.00 83.29           H  
ATOM    738 HD22 ASN A  46     -43.526 -11.725  -1.316  1.00 83.29           H  
ATOM    739  OD1 ASN A  46     -44.160 -10.393  -3.241  1.00 83.29           O  
ATOM    740  N   GLU A  47     -44.319  -7.433  -4.749  1.00 76.50           N  
ATOM    741  H   GLU A  47     -43.506  -7.115  -4.241  1.00 76.50           H  
ATOM    742  CA  GLU A  47     -44.281  -7.369  -6.214  1.00 76.50           C  
ATOM    743  HA  GLU A  47     -45.164  -6.839  -6.571  1.00 76.50           H  
ATOM    744  C   GLU A  47     -44.335  -8.766  -6.852  1.00 76.50           C  
ATOM    745  CB  GLU A  47     -43.031  -6.585  -6.667  1.00 76.50           C  
ATOM    746  HB2 GLU A  47     -42.902  -6.707  -7.743  1.00 76.50           H  
ATOM    747  HB3 GLU A  47     -42.158  -7.004  -6.167  1.00 76.50           H  
ATOM    748  O   GLU A  47     -44.926  -8.910  -7.917  1.00 76.50           O  
ATOM    749  CG  GLU A  47     -43.144  -5.074  -6.363  1.00 76.50           C  
ATOM    750  HG2 GLU A  47     -43.426  -4.944  -5.318  1.00 76.50           H  
ATOM    751  HG3 GLU A  47     -43.945  -4.658  -6.974  1.00 76.50           H  
ATOM    752  CD  GLU A  47     -41.845  -4.280  -6.600  1.00 76.50           C  
ATOM    753  OE1 GLU A  47     -41.917  -3.097  -7.029  1.00 76.50           O  
ATOM    754  OE2 GLU A  47     -40.778  -4.800  -6.206  1.00 76.50           O  
ATOM    755  N   THR A  48     -43.811  -9.799  -6.180  1.00 76.81           N  
ATOM    756  H   THR A  48     -43.370  -9.632  -5.287  1.00 76.81           H  
ATOM    757  CA  THR A  48     -43.778 -11.181  -6.685  1.00 76.81           C  
ATOM    758  HA  THR A  48     -43.346 -11.178  -7.686  1.00 76.81           H  
ATOM    759  C   THR A  48     -45.174 -11.791  -6.780  1.00 76.81           C  
ATOM    760  CB  THR A  48     -42.908 -12.071  -5.780  1.00 76.81           C  
ATOM    761  HB  THR A  48     -43.426 -12.251  -4.838  1.00 76.81           H  
ATOM    762  O   THR A  48     -45.511 -12.411  -7.783  1.00 76.81           O  
ATOM    763  CG2 THR A  48     -42.579 -13.419  -6.420  1.00 76.81           C  
ATOM    764 HG21 THR A  48     -42.022 -13.263  -7.344  1.00 76.81           H  
ATOM    765 HG22 THR A  48     -43.496 -13.964  -6.644  1.00 76.81           H  
ATOM    766 HG23 THR A  48     -41.980 -14.017  -5.733  1.00 76.81           H  
ATOM    767  OG1 THR A  48     -41.679 -11.439  -5.502  1.00 76.81           O  
ATOM    768  HG1 THR A  48     -41.152 -12.046  -4.976  1.00 76.81           H  
ATOM    769  N   ILE A  49     -46.005 -11.609  -5.747  1.00 83.04           N  
ATOM    770  H   ILE A  49     -45.657 -11.097  -4.949  1.00 83.04           H  
ATOM    771  CA  ILE A  49     -47.390 -12.119  -5.729  1.00 83.04           C  
ATOM    772  HA  ILE A  49     -47.461 -12.934  -6.449  1.00 83.04           H  
ATOM    773  C   ILE A  49     -48.415 -11.083  -6.201  1.00 83.04           C  
ATOM    774  CB  ILE A  49     -47.768 -12.717  -4.357  1.00 83.04           C  
ATOM    775  HB  ILE A  49     -48.795 -13.078  -4.419  1.00 83.04           H  
ATOM    776  O   ILE A  49     -49.604 -11.389  -6.281  1.00 83.04           O  
ATOM    777  CG1 ILE A  49     -47.697 -11.655  -3.244  1.00 83.04           C  
ATOM    778 HG12 ILE A  49     -46.649 -11.392  -3.097  1.00 83.04           H  
ATOM    779 HG13 ILE A  49     -48.233 -10.759  -3.555  1.00 83.04           H  
ATOM    780  CG2 ILE A  49     -46.872 -13.928  -4.043  1.00 83.04           C  
ATOM    781 HG21 ILE A  49     -45.845 -13.608  -3.866  1.00 83.04           H  
ATOM    782 HG22 ILE A  49     -47.236 -14.449  -3.157  1.00 83.04           H  
ATOM    783 HG23 ILE A  49     -46.885 -14.627  -4.880  1.00 83.04           H  
ATOM    784  CD1 ILE A  49     -48.275 -12.102  -1.898  1.00 83.04           C  
ATOM    785 HD11 ILE A  49     -47.676 -12.910  -1.477  1.00 83.04           H  
ATOM    786 HD12 ILE A  49     -48.260 -11.262  -1.203  1.00 83.04           H  
ATOM    787 HD13 ILE A  49     -49.304 -12.439  -2.027  1.00 83.04           H  
ATOM    788  N   THR A  50     -47.985  -9.855  -6.508  1.00 82.08           N  
ATOM    789  H   THR A  50     -46.991  -9.685  -6.442  1.00 82.08           H  
ATOM    790  CA  THR A  50     -48.833  -8.717  -6.919  1.00 82.08           C  
ATOM    791  HA  THR A  50     -48.189  -7.838  -6.890  1.00 82.08           H  
ATOM    792  C   THR A  50     -49.974  -8.398  -5.940  1.00 82.08           C  
ATOM    793  CB  THR A  50     -49.312  -8.850  -8.376  1.00 82.08           C  
ATOM    794  HB  THR A  50     -49.898  -7.968  -8.638  1.00 82.08           H  
ATOM    795  O   THR A  50     -51.066  -7.974  -6.321  1.00 82.08           O  
ATOM    796  CG2 THR A  50     -48.138  -8.937  -9.351  1.00 82.08           C  
ATOM    797 HG21 THR A  50     -47.561  -9.846  -9.177  1.00 82.08           H  
ATOM    798 HG22 THR A  50     -47.485  -8.073  -9.230  1.00 82.08           H  
ATOM    799 HG23 THR A  50     -48.518  -8.955 -10.372  1.00 82.08           H  
ATOM    800  OG1 THR A  50     -50.110  -9.997  -8.564  1.00 82.08           O  
ATOM    801  HG1 THR A  50     -49.924 -10.601  -7.842  1.00 82.08           H  
ATOM    802  N   LYS A  51     -49.736  -8.617  -4.642  1.00 87.64           N  
ATOM    803  H   LYS A  51     -48.792  -8.868  -4.388  1.00 87.64           H  
ATOM    804  CA  LYS A  51     -50.718  -8.435  -3.561  1.00 87.64           C  
ATOM    805  HA  LYS A  51     -51.494  -7.752  -3.906  1.00 87.64           H  
ATOM    806  C   LYS A  51     -50.071  -7.784  -2.343  1.00 87.64           C  
ATOM    807  CB  LYS A  51     -51.376  -9.780  -3.199  1.00 87.64           C  
ATOM    808  HB2 LYS A  51     -51.932  -9.670  -2.268  1.00 87.64           H  
ATOM    809  HB3 LYS A  51     -50.603 -10.532  -3.041  1.00 87.64           H  
ATOM    810  O   LYS A  51     -48.851  -7.732  -2.222  1.00 87.64           O  
ATOM    811  CG  LYS A  51     -52.351 -10.264  -4.284  1.00 87.64           C  
ATOM    812  HG2 LYS A  51     -51.813 -10.427  -5.218  1.00 87.64           H  
ATOM    813  HG3 LYS A  51     -53.113  -9.502  -4.448  1.00 87.64           H  
ATOM    814  CD  LYS A  51     -53.030 -11.574  -3.869  1.00 87.64           C  
ATOM    815  HD2 LYS A  51     -52.262 -12.328  -3.693  1.00 87.64           H  
ATOM    816  HD3 LYS A  51     -53.593 -11.414  -2.950  1.00 87.64           H  
ATOM    817  CE  LYS A  51     -53.968 -12.044  -4.986  1.00 87.64           C  
ATOM    818  HE2 LYS A  51     -54.703 -11.263  -5.178  1.00 87.64           H  
ATOM    819  HE3 LYS A  51     -53.378 -12.174  -5.894  1.00 87.64           H  
ATOM    820  NZ  LYS A  51     -54.645 -13.316  -4.629  1.00 87.64           N  
ATOM    821  HZ1 LYS A  51     -55.254 -13.615  -5.377  1.00 87.64           H  
ATOM    822  HZ2 LYS A  51     -53.958 -14.041  -4.475  1.00 87.64           H  
ATOM    823  HZ3 LYS A  51     -55.190 -13.208  -3.786  1.00 87.64           H  
ATOM    824  N   TYR A  52     -50.906  -7.267  -1.446  1.00 87.84           N  
ATOM    825  H   TYR A  52     -51.890  -7.475  -1.539  1.00 87.84           H  
ATOM    826  CA  TYR A  52     -50.438  -6.811  -0.141  1.00 87.84           C  
ATOM    827  HA  TYR A  52     -49.445  -6.376  -0.254  1.00 87.84           H  
ATOM    828  C   TYR A  52     -50.308  -8.008   0.801  1.00 87.84           C  
ATOM    829  CB  TYR A  52     -51.353  -5.714   0.414  1.00 87.84           C  
ATOM    830  HB2 TYR A  52     -52.396  -6.008   0.301  1.00 87.84           H  
ATOM    831  HB3 TYR A  52     -51.160  -5.615   1.482  1.00 87.84           H  
ATOM    832  O   TYR A  52     -51.247  -8.792   0.920  1.00 87.84           O  
ATOM    833  CG  TYR A  52     -51.119  -4.366  -0.244  1.00 87.84           C  
ATOM    834  CD1 TYR A  52     -50.262  -3.432   0.366  1.00 87.84           C  
ATOM    835  HD1 TYR A  52     -49.780  -3.675   1.301  1.00 87.84           H  
ATOM    836  CD2 TYR A  52     -51.681  -4.080  -1.503  1.00 87.84           C  
ATOM    837  HD2 TYR A  52     -52.257  -4.842  -2.008  1.00 87.84           H  
ATOM    838  CE1 TYR A  52     -50.010  -2.191  -0.247  1.00 87.84           C  
ATOM    839  HE1 TYR A  52     -49.344  -1.487   0.231  1.00 87.84           H  
ATOM    840  CE2 TYR A  52     -51.428  -2.839  -2.122  1.00 87.84           C  
ATOM    841  HE2 TYR A  52     -51.776  -2.639  -3.125  1.00 87.84           H  
ATOM    842  OH  TYR A  52     -50.502  -0.649  -2.020  1.00 87.84           O  
ATOM    843  HH  TYR A  52     -49.803  -0.152  -1.589  1.00 87.84           H  
ATOM    844  CZ  TYR A  52     -50.629  -1.880  -1.472  1.00 87.84           C  
ATOM    845  N   GLU A  53     -49.145  -8.136   1.431  1.00 88.80           N  
ATOM    846  H   GLU A  53     -48.433  -7.438   1.270  1.00 88.80           H  
ATOM    847  CA  GLU A  53     -48.882  -9.052   2.538  1.00 88.80           C  
ATOM    848  HA  GLU A  53     -49.591  -9.879   2.494  1.00 88.80           H  
ATOM    849  C   GLU A  53     -49.116  -8.306   3.853  1.00 88.80           C  
ATOM    850  CB  GLU A  53     -47.464  -9.661   2.426  1.00 88.80           C  
ATOM    851  HB2 GLU A  53     -47.332 -10.386   3.229  1.00 88.80           H  
ATOM    852  HB3 GLU A  53     -47.411 -10.195   1.477  1.00 88.80           H  
ATOM    853  O   GLU A  53     -48.571  -7.220   4.064  1.00 88.80           O  
ATOM    854  CG  GLU A  53     -46.310  -8.637   2.490  1.00 88.80           C  
ATOM    855  HG2 GLU A  53     -46.487  -7.875   1.732  1.00 88.80           H  
ATOM    856  HG3 GLU A  53     -46.300  -8.160   3.470  1.00 88.80           H  
ATOM    857  CD  GLU A  53     -44.910  -9.193   2.206  1.00 88.80           C  
ATOM    858  OE1 GLU A  53     -43.931  -8.454   2.494  1.00 88.80           O  
ATOM    859  OE2 GLU A  53     -44.796 -10.278   1.592  1.00 88.80           O  
ATOM    860  N   ASP A  54     -49.960  -8.850   4.723  1.00 90.49           N  
ATOM    861  H   ASP A  54     -50.388  -9.744   4.526  1.00 90.49           H  
ATOM    862  CA  ASP A  54     -50.198  -8.261   6.037  1.00 90.49           C  
ATOM    863  HA  ASP A  54     -50.284  -7.180   5.934  1.00 90.49           H  
ATOM    864  C   ASP A  54     -48.995  -8.547   6.942  1.00 90.49           C  
ATOM    865  CB  ASP A  54     -51.521  -8.769   6.622  1.00 90.49           C  
ATOM    866  HB2 ASP A  54     -51.595  -8.421   7.652  1.00 90.49           H  
ATOM    867  HB3 ASP A  54     -51.517  -9.859   6.614  1.00 90.49           H  
ATOM    868  O   ASP A  54     -48.560  -9.688   7.077  1.00 90.49           O  
ATOM    869  CG  ASP A  54     -52.754  -8.258   5.868  1.00 90.49           C  
ATOM    870  OD1 ASP A  54     -52.671  -7.161   5.257  1.00 90.49           O  
ATOM    871  OD2 ASP A  54     -53.797  -8.941   5.936  1.00 90.49           O  
ATOM    872  N   LEU A  55     -48.437  -7.495   7.540  1.00 89.79           N  
ATOM    873  H   LEU A  55     -48.858  -6.588   7.397  1.00 89.79           H  
ATOM    874  CA  LEU A  55     -47.312  -7.582   8.470  1.00 89.79           C  
ATOM    875  HA  LEU A  55     -46.708  -8.460   8.242  1.00 89.79           H  
ATOM    876  C   LEU A  55     -47.829  -7.740   9.900  1.00 89.79           C  
ATOM    877  CB  LEU A  55     -46.438  -6.318   8.350  1.00 89.79           C  
ATOM    878  HB2 LEU A  55     -45.602  -6.429   9.040  1.00 89.79           H  
ATOM    879  HB3 LEU A  55     -47.020  -5.455   8.674  1.00 89.79           H  
ATOM    880  O   LEU A  55     -47.399  -8.626  10.639  1.00 89.79           O  
ATOM    881  CG  LEU A  55     -45.879  -6.012   6.952  1.00 89.79           C  
ATOM    882  HG  LEU A  55     -46.694  -5.879   6.240  1.00 89.79           H  
ATOM    883  CD1 LEU A  55     -45.091  -4.701   7.021  1.00 89.79           C  
ATOM    884 HD11 LEU A  55     -44.523  -4.556   6.102  1.00 89.79           H  
ATOM    885 HD12 LEU A  55     -45.781  -3.868   7.159  1.00 89.79           H  
ATOM    886 HD13 LEU A  55     -44.391  -4.725   7.856  1.00 89.79           H  
ATOM    887  CD2 LEU A  55     -44.965  -7.128   6.448  1.00 89.79           C  
ATOM    888 HD21 LEU A  55     -45.549  -8.035   6.294  1.00 89.79           H  
ATOM    889 HD22 LEU A  55     -44.179  -7.328   7.175  1.00 89.79           H  
ATOM    890 HD23 LEU A  55     -44.521  -6.850   5.492  1.00 89.79           H  
ATOM    891  N   PHE A  56     -48.787  -6.885  10.264  1.00 91.45           N  
ATOM    892  H   PHE A  56     -49.126  -6.230   9.574  1.00 91.45           H  
ATOM    893  CA  PHE A  56     -49.357  -6.815  11.603  1.00 91.45           C  
ATOM    894  HA  PHE A  56     -49.192  -7.764  12.113  1.00 91.45           H  
ATOM    895  C   PHE A  56     -50.856  -6.551  11.538  1.00 91.45           C  
ATOM    896  CB  PHE A  56     -48.671  -5.706  12.410  1.00 91.45           C  
ATOM    897  HB2 PHE A  56     -49.110  -5.696  13.408  1.00 91.45           H  
ATOM    898  HB3 PHE A  56     -48.880  -4.742  11.947  1.00 91.45           H  
ATOM    899  O   PHE A  56     -51.301  -5.727  10.739  1.00 91.45           O  
ATOM    900  CG  PHE A  56     -47.174  -5.873  12.552  1.00 91.45           C  
ATOM    901  CD1 PHE A  56     -46.650  -6.711  13.554  1.00 91.45           C  
ATOM    902  HD1 PHE A  56     -47.312  -7.217  14.240  1.00 91.45           H  
ATOM    903  CD2 PHE A  56     -46.305  -5.218  11.662  1.00 91.45           C  
ATOM    904  HD2 PHE A  56     -46.704  -4.579  10.887  1.00 91.45           H  
ATOM    905  CE1 PHE A  56     -45.260  -6.883  13.670  1.00 91.45           C  
ATOM    906  HE1 PHE A  56     -44.856  -7.504  14.456  1.00 91.45           H  
ATOM    907  CE2 PHE A  56     -44.919  -5.425  11.755  1.00 91.45           C  
ATOM    908  HE2 PHE A  56     -44.250  -4.960  11.046  1.00 91.45           H  
ATOM    909  CZ  PHE A  56     -44.394  -6.251  12.763  1.00 91.45           C  
ATOM    910  HZ  PHE A  56     -43.327  -6.402  12.843  1.00 91.45           H  
ATOM    911  N   ALA A  57     -51.621  -7.197  12.413  1.00 91.06           N  
ATOM    912  H   ALA A  57     -51.184  -7.884  13.011  1.00 91.06           H  
ATOM    913  CA  ALA A  57     -53.047  -6.959  12.592  1.00 91.06           C  
ATOM    914  HA  ALA A  57     -53.337  -6.051  12.063  1.00 91.06           H  
ATOM    915  C   ALA A  57     -53.365  -6.756  14.079  1.00 91.06           C  
ATOM    916  CB  ALA A  57     -53.824  -8.129  11.976  1.00 91.06           C  
ATOM    917  HB1 ALA A  57     -54.894  -7.961  12.098  1.00 91.06           H  
ATOM    918  HB2 ALA A  57     -53.549  -9.060  12.472  1.00 91.06           H  
ATOM    919  HB3 ALA A  57     -53.591  -8.209  10.914  1.00 91.06           H  
ATOM    920  O   ALA A  57     -53.199  -7.667  14.884  1.00 91.06           O  
ATOM    921  N   LEU A  58     -53.824  -5.560  14.429  1.00 89.62           N  
ATOM    922  H   LEU A  58     -53.943  -4.872  13.700  1.00 89.62           H  
ATOM    923  CA  LEU A  58     -54.267  -5.165  15.760  1.00 89.62           C  
ATOM    924  HA  LEU A  58     -53.804  -5.813  16.504  1.00 89.62           H  
ATOM    925  C   LEU A  58     -55.787  -5.297  15.855  1.00 89.62           C  
ATOM    926  CB  LEU A  58     -53.810  -3.717  16.007  1.00 89.62           C  
ATOM    927  HB2 LEU A  58     -52.726  -3.662  15.913  1.00 89.62           H  
ATOM    928  HB3 LEU A  58     -54.245  -3.088  15.230  1.00 89.62           H  
ATOM    929  O   LEU A  58     -56.516  -4.689  15.068  1.00 89.62           O  
ATOM    930  CG  LEU A  58     -54.212  -3.134  17.372  1.00 89.62           C  
ATOM    931  HG  LEU A  58     -55.294  -3.194  17.495  1.00 89.62           H  
ATOM    932  CD1 LEU A  58     -53.536  -3.868  18.528  1.00 89.62           C  
ATOM    933 HD11 LEU A  58     -53.913  -4.888  18.600  1.00 89.62           H  
ATOM    934 HD12 LEU A  58     -52.456  -3.893  18.386  1.00 89.62           H  
ATOM    935 HD13 LEU A  58     -53.761  -3.365  19.468  1.00 89.62           H  
ATOM    936  CD2 LEU A  58     -53.813  -1.661  17.418  1.00 89.62           C  
ATOM    937 HD21 LEU A  58     -54.303  -1.114  16.613  1.00 89.62           H  
ATOM    938 HD22 LEU A  58     -52.732  -1.556  17.323  1.00 89.62           H  
ATOM    939 HD23 LEU A  58     -54.128  -1.238  18.372  1.00 89.62           H  
ATOM    940  N   ASN A  59     -56.273  -6.054  16.831  1.00 87.43           N  
ATOM    941  H   ASN A  59     -55.620  -6.525  17.441  1.00 87.43           H  
ATOM    942  CA  ASN A  59     -57.687  -6.062  17.192  1.00 87.43           C  
ATOM    943  HA  ASN A  59     -58.295  -5.962  16.293  1.00 87.43           H  
ATOM    944  C   ASN A  59     -57.983  -4.864  18.107  1.00 87.43           C  
ATOM    945  CB  ASN A  59     -58.004  -7.411  17.841  1.00 87.43           C  
ATOM    946  HB2 ASN A  59     -57.425  -7.505  18.760  1.00 87.43           H  
ATOM    947  HB3 ASN A  59     -57.694  -8.212  17.170  1.00 87.43           H  
ATOM    948  O   ASN A  59     -57.329  -4.691  19.130  1.00 87.43           O  
ATOM    949  CG  ASN A  59     -59.480  -7.565  18.165  1.00 87.43           C  
ATOM    950  ND2 ASN A  59     -60.128  -8.575  17.635  1.00 87.43           N  
ATOM    951 HD21 ASN A  59     -59.642  -9.256  17.070  1.00 87.43           H  
ATOM    952 HD22 ASN A  59     -61.109  -8.632  17.871  1.00 87.43           H  
ATOM    953  OD1 ASN A  59     -60.088  -6.771  18.863  1.00 87.43           O  
ATOM    954  N   SER A  60     -58.962  -4.034  17.754  1.00 80.96           N  
ATOM    955  H   SER A  60     -59.563  -4.269  16.977  1.00 80.96           H  
ATOM    956  CA  SER A  60     -59.280  -2.818  18.517  1.00 80.96           C  
ATOM    957  HA  SER A  60     -58.369  -2.244  18.687  1.00 80.96           H  
ATOM    958  C   SER A  60     -59.914  -3.102  19.881  1.00 80.96           C  
ATOM    959  CB  SER A  60     -60.261  -1.967  17.718  1.00 80.96           C  
ATOM    960  HB2 SER A  60     -60.520  -1.070  18.281  1.00 80.96           H  
ATOM    961  HB3 SER A  60     -59.813  -1.687  16.765  1.00 80.96           H  
ATOM    962  O   SER A  60     -59.729  -2.323  20.809  1.00 80.96           O  
ATOM    963  OG  SER A  60     -61.409  -2.758  17.506  1.00 80.96           O  
ATOM    964  HG  SER A  60     -62.130  -2.217  17.177  1.00 80.96           H  
ATOM    965  N   SER A  61     -60.670  -4.199  20.002  1.00 80.79           N  
ATOM    966  H   SER A  61     -60.718  -4.826  19.211  1.00 80.79           H  
ATOM    967  CA  SER A  61     -61.424  -4.548  21.209  1.00 80.79           C  
ATOM    968  HA  SER A  61     -61.834  -3.642  21.656  1.00 80.79           H  
ATOM    969  C   SER A  61     -60.538  -5.218  22.252  1.00 80.79           C  
ATOM    970  CB  SER A  61     -62.583  -5.488  20.862  1.00 80.79           C  
ATOM    971  HB2 SER A  61     -62.188  -6.457  20.559  1.00 80.79           H  
ATOM    972  HB3 SER A  61     -63.213  -5.626  21.741  1.00 80.79           H  
ATOM    973  O   SER A  61     -60.665  -4.941  23.439  1.00 80.79           O  
ATOM    974  OG  SER A  61     -63.359  -4.960  19.805  1.00 80.79           O  
ATOM    975  HG  SER A  61     -62.869  -4.235  19.411  1.00 80.79           H  
ATOM    976  N   THR A  62     -59.638  -6.102  21.814  1.00 84.37           N  
ATOM    977  H   THR A  62     -59.602  -6.313  20.827  1.00 84.37           H  
ATOM    978  CA  THR A  62     -58.729  -6.828  22.713  1.00 84.37           C  
ATOM    979  HA  THR A  62     -59.152  -6.834  23.717  1.00 84.37           H  
ATOM    980  C   THR A  62     -57.358  -6.171  22.846  1.00 84.37           C  
ATOM    981  CB  THR A  62     -58.564  -8.295  22.290  1.00 84.37           C  
ATOM    982  HB  THR A  62     -57.916  -8.799  23.007  1.00 84.37           H  
ATOM    983  O   THR A  62     -56.597  -6.572  23.720  1.00 84.37           O  
ATOM    984  CG2 THR A  62     -59.897  -9.042  22.232  1.00 84.37           C  
ATOM    985 HG21 THR A  62     -60.404  -8.958  23.193  1.00 84.37           H  
ATOM    986 HG22 THR A  62     -60.532  -8.627  21.449  1.00 84.37           H  
ATOM    987 HG23 THR A  62     -59.710 -10.095  22.020  1.00 84.37           H  
ATOM    988  OG1 THR A  62     -57.986  -8.390  21.011  1.00 84.37           O  
ATOM    989  HG1 THR A  62     -57.188  -8.915  21.110  1.00 84.37           H  
ATOM    990  N   LEU A  63     -57.028  -5.200  21.982  1.00 80.33           N  
ATOM    991  H   LEU A  63     -57.711  -4.931  21.288  1.00 80.33           H  
ATOM    992  CA  LEU A  63     -55.677  -4.642  21.819  1.00 80.33           C  
ATOM    993  HA  LEU A  63     -55.677  -4.072  20.890  1.00 80.33           H  
ATOM    994  C   LEU A  63     -54.609  -5.728  21.590  1.00 80.33           C  
ATOM    995  CB  LEU A  63     -55.350  -3.660  22.961  1.00 80.33           C  
ATOM    996  HB2 LEU A  63     -55.440  -4.190  23.909  1.00 80.33           H  
ATOM    997  HB3 LEU A  63     -54.314  -3.335  22.866  1.00 80.33           H  
ATOM    998  O   LEU A  63     -53.443  -5.544  21.923  1.00 80.33           O  
ATOM    999  CG  LEU A  63     -56.241  -2.405  22.993  1.00 80.33           C  
ATOM   1000  HG  LEU A  63     -57.292  -2.692  22.972  1.00 80.33           H  
ATOM   1001  CD1 LEU A  63     -55.983  -1.634  24.288  1.00 80.33           C  
ATOM   1002 HD11 LEU A  63     -54.938  -1.328  24.341  1.00 80.33           H  
ATOM   1003 HD12 LEU A  63     -56.215  -2.272  25.141  1.00 80.33           H  
ATOM   1004 HD13 LEU A  63     -56.627  -0.755  24.326  1.00 80.33           H  
ATOM   1005  CD2 LEU A  63     -55.953  -1.464  21.817  1.00 80.33           C  
ATOM   1006 HD21 LEU A  63     -54.898  -1.193  21.798  1.00 80.33           H  
ATOM   1007 HD22 LEU A  63     -56.564  -0.566  21.914  1.00 80.33           H  
ATOM   1008 HD23 LEU A  63     -56.221  -1.952  20.880  1.00 80.33           H  
ATOM   1009  N   ASP A  64     -55.009  -6.858  21.004  1.00 84.25           N  
ATOM   1010  H   ASP A  64     -55.978  -6.923  20.728  1.00 84.25           H  
ATOM   1011  CA  ASP A  64     -54.107  -7.957  20.663  1.00 84.25           C  
ATOM   1012  HA  ASP A  64     -53.306  -7.997  21.401  1.00 84.25           H  
ATOM   1013  C   ASP A  64     -53.484  -7.715  19.286  1.00 84.25           C  
ATOM   1014  CB  ASP A  64     -54.856  -9.296  20.724  1.00 84.25           C  
ATOM   1015  HB2 ASP A  64     -55.660  -9.286  19.988  1.00 84.25           H  
ATOM   1016  HB3 ASP A  64     -55.298  -9.414  21.713  1.00 84.25           H  
ATOM   1017  O   ASP A  64     -54.202  -7.492  18.302  1.00 84.25           O  
ATOM   1018  CG  ASP A  64     -53.937 -10.491  20.449  1.00 84.25           C  
ATOM   1019  OD1 ASP A  64     -52.780 -10.444  20.915  1.00 84.25           O  
ATOM   1020  OD2 ASP A  64     -54.409 -11.431  19.761  1.00 84.25           O  
ATOM   1021  N   LEU A  65     -52.153  -7.752  19.215  1.00 86.02           N  
ATOM   1022  H   LEU A  65     -51.650  -8.042  20.042  1.00 86.02           H  
ATOM   1023  CA  LEU A  65     -51.396  -7.563  17.984  1.00 86.02           C  
ATOM   1024  HA  LEU A  65     -52.051  -7.121  17.233  1.00 86.02           H  
ATOM   1025  C   LEU A  65     -50.908  -8.914  17.460  1.00 86.02           C  
ATOM   1026  CB  LEU A  65     -50.224  -6.592  18.218  1.00 86.02           C  
ATOM   1027  HB2 LEU A  65     -50.585  -5.686  18.706  1.00 86.02           H  
ATOM   1028  HB3 LEU A  65     -49.513  -7.068  18.893  1.00 86.02           H  
ATOM   1029  O   LEU A  65     -49.999  -9.528  18.016  1.00 86.02           O  
ATOM   1030  CG  LEU A  65     -49.517  -6.227  16.897  1.00 86.02           C  
ATOM   1031  HG  LEU A  65     -49.448  -7.102  16.251  1.00 86.02           H  
ATOM   1032  CD1 LEU A  65     -50.280  -5.130  16.151  1.00 86.02           C  
ATOM   1033 HD11 LEU A  65     -51.233  -5.526  15.798  1.00 86.02           H  
ATOM   1034 HD12 LEU A  65     -49.700  -4.774  15.301  1.00 86.02           H  
ATOM   1035 HD13 LEU A  65     -50.461  -4.289  16.820  1.00 86.02           H  
ATOM   1036  CD2 LEU A  65     -48.095  -5.737  17.129  1.00 86.02           C  
ATOM   1037 HD21 LEU A  65     -48.110  -4.771  17.634  1.00 86.02           H  
ATOM   1038 HD22 LEU A  65     -47.597  -5.633  16.164  1.00 86.02           H  
ATOM   1039 HD23 LEU A  65     -47.546  -6.460  17.732  1.00 86.02           H  
ATOM   1040  N   LYS A  66     -51.440  -9.336  16.315  1.00 86.46           N  
ATOM   1041  H   LYS A  66     -52.179  -8.782  15.907  1.00 86.46           H  
ATOM   1042  CA  LYS A  66     -50.943 -10.504  15.587  1.00 86.46           C  
ATOM   1043  HA  LYS A  66     -50.494 -11.194  16.301  1.00 86.46           H  
ATOM   1044  C   LYS A  66     -49.861 -10.093  14.605  1.00 86.46           C  
ATOM   1045  CB  LYS A  66     -52.092 -11.234  14.890  1.00 86.46           C  
ATOM   1046  HB2 LYS A  66     -52.656 -10.537  14.270  1.00 86.46           H  
ATOM   1047  HB3 LYS A  66     -51.679 -12.018  14.256  1.00 86.46           H  
ATOM   1048  O   LYS A  66     -50.127  -9.357  13.654  1.00 86.46           O  
ATOM   1049  CG  LYS A  66     -53.009 -11.867  15.939  1.00 86.46           C  
ATOM   1050  HG2 LYS A  66     -52.418 -12.500  16.601  1.00 86.46           H  
ATOM   1051  HG3 LYS A  66     -53.481 -11.084  16.533  1.00 86.46           H  
ATOM   1052  CD  LYS A  66     -54.093 -12.714  15.278  1.00 86.46           C  
ATOM   1053  HD2 LYS A  66     -53.628 -13.517  14.707  1.00 86.46           H  
ATOM   1054  HD3 LYS A  66     -54.693 -12.086  14.619  1.00 86.46           H  
ATOM   1055  CE  LYS A  66     -54.959 -13.289  16.398  1.00 86.46           C  
ATOM   1056  HE2 LYS A  66     -54.318 -13.847  17.081  1.00 86.46           H  
ATOM   1057  HE3 LYS A  66     -55.375 -12.463  16.976  1.00 86.46           H  
ATOM   1058  NZ  LYS A  66     -56.033 -14.156  15.865  1.00 86.46           N  
ATOM   1059  HZ1 LYS A  66     -56.582 -14.508  16.635  1.00 86.46           H  
ATOM   1060  HZ2 LYS A  66     -56.632 -13.626  15.248  1.00 86.46           H  
ATOM   1061  HZ3 LYS A  66     -55.630 -14.936  15.365  1.00 86.46           H  
ATOM   1062  N   GLN A  67     -48.659 -10.615  14.812  1.00 86.11           N  
ATOM   1063  H   GLN A  67     -48.513 -11.177  15.639  1.00 86.11           H  
ATOM   1064  CA  GLN A  67     -47.581 -10.541  13.837  1.00 86.11           C  
ATOM   1065  HA  GLN A  67     -47.651  -9.596  13.299  1.00 86.11           H  
ATOM   1066  C   GLN A  67     -47.729 -11.683  12.827  1.00 86.11           C  
ATOM   1067  CB  GLN A  67     -46.243 -10.553  14.577  1.00 86.11           C  
ATOM   1068  HB2 GLN A  67     -46.131 -11.478  15.142  1.00 86.11           H  
ATOM   1069  HB3 GLN A  67     -46.231  -9.712  15.271  1.00 86.11           H  
ATOM   1070  O   GLN A  67     -47.700 -12.856  13.191  1.00 86.11           O  
ATOM   1071  CG  GLN A  67     -45.076 -10.408  13.595  1.00 86.11           C  
ATOM   1072  HG2 GLN A  67     -44.958 -11.334  13.031  1.00 86.11           H  
ATOM   1073  HG3 GLN A  67     -45.291  -9.606  12.889  1.00 86.11           H  
ATOM   1074  CD  GLN A  67     -43.757 -10.094  14.285  1.00 86.11           C  
ATOM   1075  NE2 GLN A  67     -42.736  -9.807  13.514  1.00 86.11           N  
ATOM   1076 HE21 GLN A  67     -41.868  -9.597  13.985  1.00 86.11           H  
ATOM   1077 HE22 GLN A  67     -42.878  -9.806  12.514  1.00 86.11           H  
ATOM   1078  OE1 GLN A  67     -43.624 -10.052  15.495  1.00 86.11           O  
ATOM   1079  N   LEU A  68     -47.923 -11.327  11.560  1.00 81.14           N  
ATOM   1080  H   LEU A  68     -47.912 -10.342  11.337  1.00 81.14           H  
ATOM   1081  CA  LEU A  68     -48.177 -12.267  10.462  1.00 81.14           C  
ATOM   1082  HA  LEU A  68     -48.503 -13.227  10.861  1.00 81.14           H  
ATOM   1083  C   LEU A  68     -46.910 -12.546   9.644  1.00 81.14           C  
ATOM   1084  CB  LEU A  68     -49.296 -11.676   9.592  1.00 81.14           C  
ATOM   1085  HB2 LEU A  68     -49.004 -10.659   9.329  1.00 81.14           H  
ATOM   1086  HB3 LEU A  68     -49.384 -12.247   8.668  1.00 81.14           H  
ATOM   1087  O   LEU A  68     -46.823 -13.574   8.975  1.00 81.14           O  
ATOM   1088  CG  LEU A  68     -50.665 -11.628  10.294  1.00 81.14           C  
ATOM   1089  HG  LEU A  68     -50.552 -11.261  11.314  1.00 81.14           H  
ATOM   1090  CD1 LEU A  68     -51.598 -10.670   9.563  1.00 81.14           C  
ATOM   1091 HD11 LEU A  68     -51.149  -9.677   9.542  1.00 81.14           H  
ATOM   1092 HD12 LEU A  68     -52.554 -10.611  10.084  1.00 81.14           H  
ATOM   1093 HD13 LEU A  68     -51.764 -11.021   8.544  1.00 81.14           H  
ATOM   1094  CD2 LEU A  68     -51.333 -13.004  10.339  1.00 81.14           C  
ATOM   1095 HD21 LEU A  68     -52.308 -12.923  10.820  1.00 81.14           H  
ATOM   1096 HD22 LEU A  68     -51.458 -13.389   9.327  1.00 81.14           H  
ATOM   1097 HD23 LEU A  68     -50.714 -13.694  10.912  1.00 81.14           H  
ATOM   1098  N   LEU A  69     -45.921 -11.652   9.737  1.00 76.63           N  
ATOM   1099  H   LEU A  69     -46.082 -10.822  10.289  1.00 76.63           H  
ATOM   1100  CA  LEU A  69     -44.609 -11.809   9.124  1.00 76.63           C  
ATOM   1101  HA  LEU A  69     -44.469 -12.864   8.891  1.00 76.63           H  
ATOM   1102  C   LEU A  69     -43.506 -11.388  10.101  1.00 76.63           C  
ATOM   1103  CB  LEU A  69     -44.572 -10.995   7.818  1.00 76.63           C  
ATOM   1104  HB2 LEU A  69     -45.485 -11.177   7.252  1.00 76.63           H  
ATOM   1105  HB3 LEU A  69     -44.547  -9.936   8.076  1.00 76.63           H  
ATOM   1106  O   LEU A  69     -43.549 -10.308  10.696  1.00 76.63           O  
ATOM   1107  CG  LEU A  69     -43.365 -11.327   6.923  1.00 76.63           C  
ATOM   1108  HG  LEU A  69     -42.448 -11.289   7.510  1.00 76.63           H  
ATOM   1109  CD1 LEU A  69     -43.493 -12.713   6.283  1.00 76.63           C  
ATOM   1110 HD11 LEU A  69     -44.417 -12.774   5.709  1.00 76.63           H  
ATOM   1111 HD12 LEU A  69     -43.497 -13.488   7.049  1.00 76.63           H  
ATOM   1112 HD13 LEU A  69     -42.646 -12.892   5.620  1.00 76.63           H  
ATOM   1113  CD2 LEU A  69     -43.250 -10.299   5.799  1.00 76.63           C  
ATOM   1114 HD21 LEU A  69     -43.081  -9.310   6.226  1.00 76.63           H  
ATOM   1115 HD22 LEU A  69     -42.409 -10.550   5.152  1.00 76.63           H  
ATOM   1116 HD23 LEU A  69     -44.165 -10.286   5.206  1.00 76.63           H  
ATOM   1117  N   GLU A  70     -42.493 -12.235  10.252  1.00 72.44           N  
ATOM   1118  H   GLU A  70     -42.500 -13.114   9.753  1.00 72.44           H  
ATOM   1119  CA  GLU A  70     -41.329 -11.936  11.081  1.00 72.44           C  
ATOM   1120  HA  GLU A  70     -41.670 -11.383  11.957  1.00 72.44           H  
ATOM   1121  C   GLU A  70     -40.346 -11.048  10.305  1.00 72.44           C  
ATOM   1122  CB  GLU A  70     -40.719 -13.237  11.614  1.00 72.44           C  
ATOM   1123  HB2 GLU A  70     -40.076 -13.682  10.854  1.00 72.44           H  
ATOM   1124  HB3 GLU A  70     -41.527 -13.934  11.837  1.00 72.44           H  
ATOM   1125  O   GLU A  70     -39.751 -11.464   9.308  1.00 72.44           O  
ATOM   1126  CG  GLU A  70     -39.935 -12.995  12.912  1.00 72.44           C  
ATOM   1127  HG2 GLU A  70     -40.590 -12.499  13.628  1.00 72.44           H  
ATOM   1128  HG3 GLU A  70     -39.102 -12.325  12.696  1.00 72.44           H  
ATOM   1129  CD  GLU A  70     -39.397 -14.293  13.536  1.00 72.44           C  
ATOM   1130  OE1 GLU A  70     -38.924 -14.217  14.690  1.00 72.44           O  
ATOM   1131  OE2 GLU A  70     -39.410 -15.338  12.844  1.00 72.44           O  
ATOM   1132  N   LEU A  71     -40.207  -9.791  10.733  1.00 74.72           N  
ATOM   1133  H   LEU A  71     -40.696  -9.506  11.569  1.00 74.72           H  
ATOM   1134  CA  LEU A  71     -39.293  -8.824  10.128  1.00 74.72           C  
ATOM   1135  HA  LEU A  71     -39.039  -9.147   9.119  1.00 74.72           H  
ATOM   1136  C   LEU A  71     -37.999  -8.787  10.942  1.00 74.72           C  
ATOM   1137  CB  LEU A  71     -39.971  -7.447  10.032  1.00 74.72           C  
ATOM   1138  HB2 LEU A  71     -39.236  -6.706   9.718  1.00 74.72           H  
ATOM   1139  HB3 LEU A  71     -40.315  -7.176  11.030  1.00 74.72           H  
ATOM   1140  O   LEU A  71     -38.009  -8.612  12.160  1.00 74.72           O  
ATOM   1141  CG  LEU A  71     -41.174  -7.401   9.072  1.00 74.72           C  
ATOM   1142  HG  LEU A  71     -41.862  -8.214   9.303  1.00 74.72           H  
ATOM   1143  CD1 LEU A  71     -41.928  -6.087   9.255  1.00 74.72           C  
ATOM   1144 HD11 LEU A  71     -42.164  -5.944  10.310  1.00 74.72           H  
ATOM   1145 HD12 LEU A  71     -41.321  -5.256   8.895  1.00 74.72           H  
ATOM   1146 HD13 LEU A  71     -42.860  -6.131   8.692  1.00 74.72           H  
ATOM   1147  CD2 LEU A  71     -40.754  -7.505   7.602  1.00 74.72           C  
ATOM   1148 HD21 LEU A  71     -40.330  -8.491   7.413  1.00 74.72           H  
ATOM   1149 HD22 LEU A  71     -41.627  -7.377   6.962  1.00 74.72           H  
ATOM   1150 HD23 LEU A  71     -40.017  -6.737   7.368  1.00 74.72           H  
ATOM   1151  N   LYS A  72     -36.859  -8.957  10.268  1.00 64.60           N  
ATOM   1152  H   LYS A  72     -36.906  -9.045   9.263  1.00 64.60           H  
ATOM   1153  CA  LYS A  72     -35.554  -8.838  10.923  1.00 64.60           C  
ATOM   1154  HA  LYS A  72     -35.602  -9.370  11.873  1.00 64.60           H  
ATOM   1155  C   LYS A  72     -35.269  -7.372  11.238  1.00 64.60           C  
ATOM   1156  CB  LYS A  72     -34.439  -9.454  10.070  1.00 64.60           C  
ATOM   1157  HB2 LYS A  72     -34.442  -9.002   9.078  1.00 64.60           H  
ATOM   1158  HB3 LYS A  72     -33.486  -9.235  10.551  1.00 64.60           H  
ATOM   1159  O   LYS A  72     -35.553  -6.502  10.422  1.00 64.60           O  
ATOM   1160  CG  LYS A  72     -34.573 -10.977   9.957  1.00 64.60           C  
ATOM   1161  HG2 LYS A  72     -34.614 -11.410  10.956  1.00 64.60           H  
ATOM   1162  HG3 LYS A  72     -35.491 -11.226   9.424  1.00 64.60           H  
ATOM   1163  CD  LYS A  72     -33.372 -11.559   9.204  1.00 64.60           C  
ATOM   1164  HD2 LYS A  72     -33.341 -11.135   8.200  1.00 64.60           H  
ATOM   1165  HD3 LYS A  72     -32.456 -11.300   9.733  1.00 64.60           H  
ATOM   1166  CE  LYS A  72     -33.514 -13.081   9.123  1.00 64.60           C  
ATOM   1167  HE2 LYS A  72     -33.561 -13.482  10.136  1.00 64.60           H  
ATOM   1168  HE3 LYS A  72     -34.461 -13.314   8.637  1.00 64.60           H  
ATOM   1169  NZ  LYS A  72     -32.389 -13.691   8.374  1.00 64.60           N  
ATOM   1170  HZ1 LYS A  72     -31.511 -13.480   8.826  1.00 64.60           H  
ATOM   1171  HZ2 LYS A  72     -32.365 -13.330   7.431  1.00 64.60           H  
ATOM   1172  HZ3 LYS A  72     -32.505 -14.693   8.332  1.00 64.60           H  
ATOM   1173  N   TYR A  73     -34.664  -7.124  12.400  1.00 65.64           N  
ATOM   1174  H   TYR A  73     -34.470  -7.907  13.008  1.00 65.64           H  
ATOM   1175  CA  TYR A  73     -34.225  -5.789  12.829  1.00 65.64           C  
ATOM   1176  HA  TYR A  73     -33.853  -5.895  13.848  1.00 65.64           H  
ATOM   1177  C   TYR A  73     -35.366  -4.762  12.913  1.00 65.64           C  
ATOM   1178  CB  TYR A  73     -33.038  -5.316  11.969  1.00 65.64           C  
ATOM   1179  HB2 TYR A  73     -33.413  -4.954  11.012  1.00 65.64           H  
ATOM   1180  HB3 TYR A  73     -32.556  -4.474  12.464  1.00 65.64           H  
ATOM   1181  O   TYR A  73     -35.160  -3.578  12.665  1.00 65.64           O  
ATOM   1182  CG  TYR A  73     -31.996  -6.388  11.717  1.00 65.64           C  
ATOM   1183  CD1 TYR A  73     -31.143  -6.798  12.759  1.00 65.64           C  
ATOM   1184  HD1 TYR A  73     -31.207  -6.317  13.725  1.00 65.64           H  
ATOM   1185  CD2 TYR A  73     -31.909  -7.000  10.452  1.00 65.64           C  
ATOM   1186  HD2 TYR A  73     -32.552  -6.663   9.652  1.00 65.64           H  
ATOM   1187  CE1 TYR A  73     -30.203  -7.824  12.542  1.00 65.64           C  
ATOM   1188  HE1 TYR A  73     -29.547  -8.129  13.343  1.00 65.64           H  
ATOM   1189  CE2 TYR A  73     -30.980  -8.034  10.233  1.00 65.64           C  
ATOM   1190  HE2 TYR A  73     -30.895  -8.493   9.259  1.00 65.64           H  
ATOM   1191  OH  TYR A  73     -29.238  -9.453  11.058  1.00 65.64           O  
ATOM   1192  HH  TYR A  73     -28.623  -9.554  11.788  1.00 65.64           H  
ATOM   1193  CZ  TYR A  73     -30.127  -8.448  11.277  1.00 65.64           C  
ATOM   1194  N   SER A  74     -36.571  -5.213  13.271  1.00 75.40           N  
ATOM   1195  H   SER A  74     -36.701  -6.202  13.428  1.00 75.40           H  
ATOM   1196  CA  SER A  74     -37.742  -4.353  13.424  1.00 75.40           C  
ATOM   1197  HA  SER A  74     -37.502  -3.375  13.008  1.00 75.40           H  
ATOM   1198  C   SER A  74     -38.153  -4.172  14.882  1.00 75.40           C  
ATOM   1199  CB  SER A  74     -38.912  -4.901  12.614  1.00 75.40           C  
ATOM   1200  HB2 SER A  74     -38.579  -5.138  11.604  1.00 75.40           H  
ATOM   1201  HB3 SER A  74     -39.684  -4.133  12.574  1.00 75.40           H  
ATOM   1202  O   SER A  74     -38.145  -5.137  15.644  1.00 75.40           O  
ATOM   1203  OG  SER A  74     -39.458  -6.067  13.192  1.00 75.40           O  
ATOM   1204  HG  SER A  74     -39.167  -6.135  14.104  1.00 75.40           H  
ATOM   1205  N   GLN A  75     -38.603  -2.975  15.242  1.00 77.69           N  
ATOM   1206  H   GLN A  75     -38.556  -2.232  14.560  1.00 77.69           H  
ATOM   1207  CA  GLN A  75     -39.336  -2.700  16.473  1.00 77.69           C  
ATOM   1208  HA  GLN A  75     -39.345  -3.589  17.104  1.00 77.69           H  
ATOM   1209  C   GLN A  75     -40.784  -2.350  16.144  1.00 77.69           C  
ATOM   1210  CB  GLN A  75     -38.672  -1.567  17.259  1.00 77.69           C  
ATOM   1211  HB2 GLN A  75     -39.311  -1.302  18.102  1.00 77.69           H  
ATOM   1212  HB3 GLN A  75     -38.567  -0.692  16.618  1.00 77.69           H  
ATOM   1213  O   GLN A  75     -41.058  -1.677  15.152  1.00 77.69           O  
ATOM   1214  CG  GLN A  75     -37.296  -1.971  17.800  1.00 77.69           C  
ATOM   1215  HG2 GLN A  75     -37.404  -2.863  18.418  1.00 77.69           H  
ATOM   1216  HG3 GLN A  75     -36.625  -2.204  16.973  1.00 77.69           H  
ATOM   1217  CD  GLN A  75     -36.659  -0.868  18.638  1.00 77.69           C  
ATOM   1218  NE2 GLN A  75     -35.664  -1.190  19.435  1.00 77.69           N  
ATOM   1219 HE21 GLN A  75     -35.266  -0.425  19.960  1.00 77.69           H  
ATOM   1220 HE22 GLN A  75     -35.295  -2.131  19.444  1.00 77.69           H  
ATOM   1221  OE1 GLN A  75     -37.050   0.288  18.629  1.00 77.69           O  
ATOM   1222  N   ILE A  76     -41.708  -2.796  16.988  1.00 82.32           N  
ATOM   1223  H   ILE A  76     -41.421  -3.310  17.809  1.00 82.32           H  
ATOM   1224  CA  ILE A  76     -43.136  -2.540  16.833  1.00 82.32           C  
ATOM   1225  HA  ILE A  76     -43.269  -1.821  16.025  1.00 82.32           H  
ATOM   1226  C   ILE A  76     -43.672  -1.890  18.105  1.00 82.32           C  
ATOM   1227  CB  ILE A  76     -43.862  -3.835  16.406  1.00 82.32           C  
ATOM   1228  HB  ILE A  76     -43.339  -4.219  15.530  1.00 82.32           H  
ATOM   1229  O   ILE A  76     -43.455  -2.378  19.211  1.00 82.32           O  
ATOM   1230  CG1 ILE A  76     -45.327  -3.618  15.987  1.00 82.32           C  
ATOM   1231 HG12 ILE A  76     -45.720  -4.590  15.690  1.00 82.32           H  
ATOM   1232 HG13 ILE A  76     -45.918  -3.250  16.826  1.00 82.32           H  
ATOM   1233  CG2 ILE A  76     -43.814  -4.945  17.470  1.00 82.32           C  
ATOM   1234 HG21 ILE A  76     -44.232  -5.865  17.063  1.00 82.32           H  
ATOM   1235 HG22 ILE A  76     -42.785  -5.144  17.769  1.00 82.32           H  
ATOM   1236 HG23 ILE A  76     -44.392  -4.661  18.349  1.00 82.32           H  
ATOM   1237  CD1 ILE A  76     -45.502  -2.687  14.785  1.00 82.32           C  
ATOM   1238 HD11 ILE A  76     -44.602  -2.678  14.170  1.00 82.32           H  
ATOM   1239 HD12 ILE A  76     -45.733  -1.679  15.132  1.00 82.32           H  
ATOM   1240 HD13 ILE A  76     -46.324  -3.055  14.172  1.00 82.32           H  
ATOM   1241  N   SER A  77     -44.361  -0.767  17.944  1.00 82.96           N  
ATOM   1242  H   SER A  77     -44.454  -0.405  17.006  1.00 82.96           H  
ATOM   1243  CA  SER A  77     -45.133  -0.110  18.996  1.00 82.96           C  
ATOM   1244  HA  SER A  77     -45.090  -0.702  19.911  1.00 82.96           H  
ATOM   1245  C   SER A  77     -46.578  -0.029  18.540  1.00 82.96           C  
ATOM   1246  CB  SER A  77     -44.573   1.281  19.297  1.00 82.96           C  
ATOM   1247  HB2 SER A  77     -44.586   1.877  18.384  1.00 82.96           H  
ATOM   1248  HB3 SER A  77     -43.544   1.194  19.644  1.00 82.96           H  
ATOM   1249  O   SER A  77     -46.853   0.321  17.395  1.00 82.96           O  
ATOM   1250  OG  SER A  77     -45.356   1.931  20.286  1.00 82.96           O  
ATOM   1251  HG  SER A  77     -45.073   1.615  21.147  1.00 82.96           H  
ATOM   1252  N   PHE A  78     -47.509  -0.357  19.420  1.00 82.55           N  
ATOM   1253  H   PHE A  78     -47.247  -0.608  20.363  1.00 82.55           H  
ATOM   1254  CA  PHE A  78     -48.933  -0.265  19.149  1.00 82.55           C  
ATOM   1255  HA  PHE A  78     -49.106   0.486  18.379  1.00 82.55           H  
ATOM   1256  C   PHE A  78     -49.650   0.205  20.407  1.00 82.55           C  
ATOM   1257  CB  PHE A  78     -49.466  -1.612  18.639  1.00 82.55           C  
ATOM   1258  HB2 PHE A  78     -48.900  -1.906  17.754  1.00 82.55           H  
ATOM   1259  HB3 PHE A  78     -50.501  -1.479  18.323  1.00 82.55           H  
ATOM   1260  O   PHE A  78     -49.124   0.121  21.516  1.00 82.55           O  
ATOM   1261  CG  PHE A  78     -49.406  -2.732  19.658  1.00 82.55           C  
ATOM   1262  CD1 PHE A  78     -48.211  -3.450  19.855  1.00 82.55           C  
ATOM   1263  HD1 PHE A  78     -47.331  -3.208  19.278  1.00 82.55           H  
ATOM   1264  CD2 PHE A  78     -50.540  -3.042  20.431  1.00 82.55           C  
ATOM   1265  HD2 PHE A  78     -51.457  -2.485  20.308  1.00 82.55           H  
ATOM   1266  CE1 PHE A  78     -48.159  -4.497  20.792  1.00 82.55           C  
ATOM   1267  HE1 PHE A  78     -47.247  -5.057  20.932  1.00 82.55           H  
ATOM   1268  CE2 PHE A  78     -50.481  -4.077  21.379  1.00 82.55           C  
ATOM   1269  HE2 PHE A  78     -51.348  -4.311  21.980  1.00 82.55           H  
ATOM   1270  CZ  PHE A  78     -49.298  -4.812  21.552  1.00 82.55           C  
ATOM   1271  HZ  PHE A  78     -49.264  -5.614  22.275  1.00 82.55           H  
ATOM   1272  N   GLY A  79     -50.854   0.716  20.221  1.00 78.10           N  
ATOM   1273  H   GLY A  79     -51.229   0.743  19.283  1.00 78.10           H  
ATOM   1274  CA  GLY A  79     -51.695   1.172  21.313  1.00 78.10           C  
ATOM   1275  HA2 GLY A  79     -51.707   0.429  22.110  1.00 78.10           H  
ATOM   1276  HA3 GLY A  79     -51.297   2.105  21.713  1.00 78.10           H  
ATOM   1277  C   GLY A  79     -53.111   1.379  20.822  1.00 78.10           C  
ATOM   1278  O   GLY A  79     -53.556   0.707  19.891  1.00 78.10           O  
ATOM   1279  N   ASN A  80     -53.826   2.324  21.425  1.00 76.04           N  
ATOM   1280  H   ASN A  80     -53.408   2.865  22.169  1.00 76.04           H  
ATOM   1281  CA  ASN A  80     -55.186   2.626  21.006  1.00 76.04           C  
ATOM   1282  HA  ASN A  80     -55.744   1.690  20.997  1.00 76.04           H  
ATOM   1283  C   ASN A  80     -55.191   3.194  19.571  1.00 76.04           C  
ATOM   1284  CB  ASN A  80     -55.838   3.555  22.043  1.00 76.04           C  
ATOM   1285  HB2 ASN A  80     -55.631   3.187  23.048  1.00 76.04           H  
ATOM   1286  HB3 ASN A  80     -55.433   4.562  21.945  1.00 76.04           H  
ATOM   1287  O   ASN A  80     -54.886   4.364  19.356  1.00 76.04           O  
ATOM   1288  CG  ASN A  80     -57.347   3.602  21.887  1.00 76.04           C  
ATOM   1289  ND2 ASN A  80     -58.003   4.565  22.489  1.00 76.04           N  
ATOM   1290 HD21 ASN A  80     -57.513   5.239  23.060  1.00 76.04           H  
ATOM   1291 HD22 ASN A  80     -59.008   4.523  22.401  1.00 76.04           H  
ATOM   1292  OD1 ASN A  80     -57.961   2.765  21.252  1.00 76.04           O  
ATOM   1293  N   MET A  81     -55.510   2.334  18.598  1.00 78.03           N  
ATOM   1294  H   MET A  81     -55.635   1.373  18.881  1.00 78.03           H  
ATOM   1295  CA  MET A  81     -55.682   2.649  17.172  1.00 78.03           C  
ATOM   1296  HA  MET A  81     -55.889   1.701  16.675  1.00 78.03           H  
ATOM   1297  C   MET A  81     -54.449   3.205  16.444  1.00 78.03           C  
ATOM   1298  CB  MET A  81     -56.920   3.524  16.965  1.00 78.03           C  
ATOM   1299  HB2 MET A  81     -57.076   3.678  15.897  1.00 78.03           H  
ATOM   1300  HB3 MET A  81     -56.752   4.494  17.433  1.00 78.03           H  
ATOM   1301  O   MET A  81     -54.573   4.010  15.513  1.00 78.03           O  
ATOM   1302  CG  MET A  81     -58.176   2.862  17.531  1.00 78.03           C  
ATOM   1303  HG2 MET A  81     -58.336   1.913  17.019  1.00 78.03           H  
ATOM   1304  HG3 MET A  81     -58.046   2.657  18.594  1.00 78.03           H  
ATOM   1305  SD  MET A  81     -59.649   3.870  17.337  1.00 78.03           S  
ATOM   1306  CE  MET A  81     -59.148   5.223  18.397  1.00 78.03           C  
ATOM   1307  HE1 MET A  81     -58.644   4.840  19.285  1.00 78.03           H  
ATOM   1308  HE2 MET A  81     -60.056   5.738  18.710  1.00 78.03           H  
ATOM   1309  HE3 MET A  81     -58.481   5.891  17.852  1.00 78.03           H  
ATOM   1310  N   TYR A  82     -53.259   2.728  16.812  1.00 87.58           N  
ATOM   1311  H   TYR A  82     -53.203   2.085  17.588  1.00 87.58           H  
ATOM   1312  CA  TYR A  82     -52.061   2.923  15.999  1.00 87.58           C  
ATOM   1313  HA  TYR A  82     -52.386   3.065  14.969  1.00 87.58           H  
ATOM   1314  C   TYR A  82     -51.141   1.700  16.007  1.00 87.58           C  
ATOM   1315  CB  TYR A  82     -51.307   4.192  16.420  1.00 87.58           C  
ATOM   1316  HB2 TYR A  82     -52.011   5.018  16.520  1.00 87.58           H  
ATOM   1317  HB3 TYR A  82     -50.614   4.452  15.620  1.00 87.58           H  
ATOM   1318  O   TYR A  82     -51.105   0.929  16.967  1.00 87.58           O  
ATOM   1319  CG  TYR A  82     -50.509   4.048  17.697  1.00 87.58           C  
ATOM   1320  CD1 TYR A  82     -51.106   4.325  18.941  1.00 87.58           C  
ATOM   1321  HD1 TYR A  82     -52.131   4.662  18.986  1.00 87.58           H  
ATOM   1322  CD2 TYR A  82     -49.172   3.607  17.634  1.00 87.58           C  
ATOM   1323  HD2 TYR A  82     -48.719   3.385  16.679  1.00 87.58           H  
ATOM   1324  CE1 TYR A  82     -50.358   4.170  20.124  1.00 87.58           C  
ATOM   1325  HE1 TYR A  82     -50.793   4.396  21.086  1.00 87.58           H  
ATOM   1326  CE2 TYR A  82     -48.432   3.422  18.815  1.00 87.58           C  
ATOM   1327  HE2 TYR A  82     -47.417   3.056  18.772  1.00 87.58           H  
ATOM   1328  OH  TYR A  82     -48.318   3.524  21.205  1.00 87.58           O  
ATOM   1329  HH  TYR A  82     -47.459   3.133  21.033  1.00 87.58           H  
ATOM   1330  CZ  TYR A  82     -49.026   3.707  20.062  1.00 87.58           C  
ATOM   1331  N   ILE A  83     -50.374   1.565  14.928  1.00 90.81           N  
ATOM   1332  H   ILE A  83     -50.513   2.234  14.185  1.00 90.81           H  
ATOM   1333  CA  ILE A  83     -49.281   0.613  14.743  1.00 90.81           C  
ATOM   1334  HA  ILE A  83     -48.998   0.187  15.705  1.00 90.81           H  
ATOM   1335  C   ILE A  83     -48.094   1.395  14.173  1.00 90.81           C  
ATOM   1336  CB  ILE A  83     -49.701  -0.532  13.790  1.00 90.81           C  
ATOM   1337  HB  ILE A  83     -49.966  -0.098  12.826  1.00 90.81           H  
ATOM   1338  O   ILE A  83     -48.196   1.985  13.099  1.00 90.81           O  
ATOM   1339  CG1 ILE A  83     -50.925  -1.313  14.322  1.00 90.81           C  
ATOM   1340 HG12 ILE A  83     -51.741  -0.617  14.513  1.00 90.81           H  
ATOM   1341 HG13 ILE A  83     -50.672  -1.798  15.264  1.00 90.81           H  
ATOM   1342  CG2 ILE A  83     -48.525  -1.501  13.578  1.00 90.81           C  
ATOM   1343 HG21 ILE A  83     -48.778  -2.257  12.835  1.00 90.81           H  
ATOM   1344 HG22 ILE A  83     -48.294  -1.992  14.524  1.00 90.81           H  
ATOM   1345 HG23 ILE A  83     -47.642  -0.976  13.214  1.00 90.81           H  
ATOM   1346  CD1 ILE A  83     -51.459  -2.365  13.340  1.00 90.81           C  
ATOM   1347 HD11 ILE A  83     -51.609  -1.920  12.357  1.00 90.81           H  
ATOM   1348 HD12 ILE A  83     -52.416  -2.736  13.706  1.00 90.81           H  
ATOM   1349 HD13 ILE A  83     -50.772  -3.208  13.264  1.00 90.81           H  
ATOM   1350  N   THR A  84     -46.961   1.371  14.865  1.00 90.98           N  
ATOM   1351  H   THR A  84     -46.958   0.880  15.748  1.00 90.98           H  
ATOM   1352  CA  THR A  84     -45.700   1.980  14.436  1.00 90.98           C  
ATOM   1353  HA  THR A  84     -45.842   2.457  13.466  1.00 90.98           H  
ATOM   1354  C   THR A  84     -44.637   0.902  14.300  1.00 90.98           C  
ATOM   1355  CB  THR A  84     -45.233   3.072  15.404  1.00 90.98           C  
ATOM   1356  HB  THR A  84     -45.055   2.638  16.388  1.00 90.98           H  
ATOM   1357  O   THR A  84     -44.206   0.319  15.292  1.00 90.98           O  
ATOM   1358  CG2 THR A  84     -43.963   3.767  14.909  1.00 90.98           C  
ATOM   1359 HG21 THR A  84     -43.130   3.064  14.891  1.00 90.98           H  
ATOM   1360 HG22 THR A  84     -43.705   4.584  15.583  1.00 90.98           H  
ATOM   1361 HG23 THR A  84     -44.122   4.162  13.906  1.00 90.98           H  
ATOM   1362  OG1 THR A  84     -46.217   4.076  15.514  1.00 90.98           O  
ATOM   1363  HG1 THR A  84     -46.160   4.436  16.403  1.00 90.98           H  
ATOM   1364  N   LEU A  85     -44.207   0.655  13.069  1.00 89.69           N  
ATOM   1365  H   LEU A  85     -44.591   1.218  12.323  1.00 89.69           H  
ATOM   1366  CA  LEU A  85     -43.126  -0.253  12.714  1.00 89.69           C  
ATOM   1367  HA  LEU A  85     -42.936  -0.944  13.536  1.00 89.69           H  
ATOM   1368  C   LEU A  85     -41.852   0.551  12.443  1.00 89.69           C  
ATOM   1369  CB  LEU A  85     -43.580  -1.055  11.483  1.00 89.69           C  
ATOM   1370  HB2 LEU A  85     -44.424  -1.685  11.766  1.00 89.69           H  
ATOM   1371  HB3 LEU A  85     -43.931  -0.350  10.729  1.00 89.69           H  
ATOM   1372  O   LEU A  85     -41.839   1.391  11.551  1.00 89.69           O  
ATOM   1373  CG  LEU A  85     -42.487  -1.928  10.846  1.00 89.69           C  
ATOM   1374  HG  LEU A  85     -41.633  -1.312  10.565  1.00 89.69           H  
ATOM   1375  CD1 LEU A  85     -42.018  -3.020  11.804  1.00 89.69           C  
ATOM   1376 HD11 LEU A  85     -42.871  -3.541  12.240  1.00 89.69           H  
ATOM   1377 HD12 LEU A  85     -41.431  -2.577  12.609  1.00 89.69           H  
ATOM   1378 HD13 LEU A  85     -41.394  -3.733  11.265  1.00 89.69           H  
ATOM   1379  CD2 LEU A  85     -43.036  -2.567   9.571  1.00 89.69           C  
ATOM   1380 HD21 LEU A  85     -43.391  -1.791   8.893  1.00 89.69           H  
ATOM   1381 HD22 LEU A  85     -42.244  -3.127   9.073  1.00 89.69           H  
ATOM   1382 HD23 LEU A  85     -43.871  -3.226   9.806  1.00 89.69           H  
ATOM   1383  N   THR A  86     -40.772   0.256  13.153  1.00 87.48           N  
ATOM   1384  H   THR A  86     -40.863  -0.423  13.895  1.00 87.48           H  
ATOM   1385  CA  THR A  86     -39.444   0.832  12.920  1.00 87.48           C  
ATOM   1386  HA  THR A  86     -39.502   1.624  12.174  1.00 87.48           H  
ATOM   1387  C   THR A  86     -38.518  -0.258  12.402  1.00 87.48           C  
ATOM   1388  CB  THR A  86     -38.886   1.453  14.206  1.00 87.48           C  
ATOM   1389  HB  THR A  86     -38.805   0.684  14.974  1.00 87.48           H  
ATOM   1390  O   THR A  86     -38.212  -1.193  13.132  1.00 87.48           O  
ATOM   1391  CG2 THR A  86     -37.515   2.096  13.995  1.00 87.48           C  
ATOM   1392 HG21 THR A  86     -37.542   2.778  13.146  1.00 87.48           H  
ATOM   1393 HG22 THR A  86     -36.770   1.323  13.806  1.00 87.48           H  
ATOM   1394 HG23 THR A  86     -37.216   2.642  14.890  1.00 87.48           H  
ATOM   1395  OG1 THR A  86     -39.754   2.462  14.671  1.00 87.48           O  
ATOM   1396  HG1 THR A  86     -39.426   2.728  15.534  1.00 87.48           H  
ATOM   1397  N   LEU A  87     -38.068  -0.157  11.155  1.00 83.82           N  
ATOM   1398  H   LEU A  87     -38.363   0.642  10.611  1.00 83.82           H  
ATOM   1399  CA  LEU A  87     -37.053  -1.034  10.569  1.00 83.82           C  
ATOM   1400  HA  LEU A  87     -37.035  -1.990  11.093  1.00 83.82           H  
ATOM   1401  C   LEU A  87     -35.676  -0.396  10.734  1.00 83.82           C  
ATOM   1402  CB  LEU A  87     -37.367  -1.286   9.081  1.00 83.82           C  
ATOM   1403  HB2 LEU A  87     -37.379  -0.326   8.565  1.00 83.82           H  
ATOM   1404  HB3 LEU A  87     -36.559  -1.880   8.651  1.00 83.82           H  
ATOM   1405  O   LEU A  87     -35.468   0.725  10.277  1.00 83.82           O  
ATOM   1406  CG  LEU A  87     -38.701  -1.999   8.808  1.00 83.82           C  
ATOM   1407  HG  LEU A  87     -39.522  -1.427   9.239  1.00 83.82           H  
ATOM   1408  CD1 LEU A  87     -38.951  -2.137   7.310  1.00 83.82           C  
ATOM   1409 HD11 LEU A  87     -38.175  -2.753   6.856  1.00 83.82           H  
ATOM   1410 HD12 LEU A  87     -38.940  -1.151   6.846  1.00 83.82           H  
ATOM   1411 HD13 LEU A  87     -39.923  -2.598   7.134  1.00 83.82           H  
ATOM   1412  CD2 LEU A  87     -38.700  -3.399   9.406  1.00 83.82           C  
ATOM   1413 HD21 LEU A  87     -38.656  -3.308  10.491  1.00 83.82           H  
ATOM   1414 HD22 LEU A  87     -37.842  -3.966   9.045  1.00 83.82           H  
ATOM   1415 HD23 LEU A  87     -39.620  -3.918   9.134  1.00 83.82           H  
ATOM   1416  N   HIS A  88     -34.738  -1.097  11.361  1.00 78.75           N  
ATOM   1417  H   HIS A  88     -34.968  -2.015  11.714  1.00 78.75           H  
ATOM   1418  CA  HIS A  88     -33.351  -0.658  11.494  1.00 78.75           C  
ATOM   1419  HA  HIS A  88     -33.321   0.431  11.478  1.00 78.75           H  
ATOM   1420  C   HIS A  88     -32.511  -1.171  10.326  1.00 78.75           C  
ATOM   1421  CB  HIS A  88     -32.774  -1.114  12.837  1.00 78.75           C  
ATOM   1422  HB2 HIS A  88     -31.731  -0.802  12.896  1.00 78.75           H  
ATOM   1423  HB3 HIS A  88     -32.804  -2.202  12.893  1.00 78.75           H  
ATOM   1424  O   HIS A  88     -32.592  -2.343   9.965  1.00 78.75           O  
ATOM   1425  CG  HIS A  88     -33.509  -0.535  14.016  1.00 78.75           C  
ATOM   1426  CD2 HIS A  88     -34.359  -1.200  14.857  1.00 78.75           C  
ATOM   1427  HD2 HIS A  88     -34.623  -2.246  14.797  1.00 78.75           H  
ATOM   1428  ND1 HIS A  88     -33.474   0.778  14.425  1.00 78.75           N  
ATOM   1429  HD1 HIS A  88     -32.971   1.531  13.977  1.00 78.75           H  
ATOM   1430  CE1 HIS A  88     -34.281   0.900  15.493  1.00 78.75           C  
ATOM   1431  HE1 HIS A  88     -34.478   1.820  16.022  1.00 78.75           H  
ATOM   1432  NE2 HIS A  88     -34.834  -0.284  15.798  1.00 78.75           N  
ATOM   1433  N   ASN A  89     -31.674  -0.293   9.773  1.00 68.59           N  
ATOM   1434  H   ASN A  89     -31.623   0.632  10.174  1.00 68.59           H  
ATOM   1435  CA  ASN A  89     -30.849  -0.547   8.589  1.00 68.59           C  
ATOM   1436  HA  ASN A  89     -30.438   0.410   8.266  1.00 68.59           H  
ATOM   1437  C   ASN A  89     -31.654  -1.088   7.387  1.00 68.59           C  
ATOM   1438  CB  ASN A  89     -29.659  -1.435   8.984  1.00 68.59           C  
ATOM   1439  HB2 ASN A  89     -28.987  -1.536   8.132  1.00 68.59           H  
ATOM   1440  HB3 ASN A  89     -30.022  -2.427   9.250  1.00 68.59           H  
ATOM   1441  O   ASN A  89     -31.330  -2.159   6.866  1.00 68.59           O  
ATOM   1442  CG  ASN A  89     -28.872  -0.846  10.135  1.00 68.59           C  
ATOM   1443  ND2 ASN A  89     -28.553  -1.635  11.134  1.00 68.59           N  
ATOM   1444 HD21 ASN A  89     -28.092  -1.185  11.912  1.00 68.59           H  
ATOM   1445 HD22 ASN A  89     -28.887  -2.588  11.146  1.00 68.59           H  
ATOM   1446  OD1 ASN A  89     -28.551   0.326  10.169  1.00 68.59           O  
ATOM   1447  N   PRO A  90     -32.716  -0.380   6.953  1.00 75.95           N  
ATOM   1448  CA  PRO A  90     -33.525  -0.789   5.813  1.00 75.95           C  
ATOM   1449  HA  PRO A  90     -34.012  -1.738   6.037  1.00 75.95           H  
ATOM   1450  C   PRO A  90     -32.688  -0.944   4.538  1.00 75.95           C  
ATOM   1451  CB  PRO A  90     -34.589   0.301   5.650  1.00 75.95           C  
ATOM   1452  HB2 PRO A  90     -34.873   0.442   4.608  1.00 75.95           H  
ATOM   1453  HB3 PRO A  90     -35.461   0.060   6.258  1.00 75.95           H  
ATOM   1454  O   PRO A  90     -31.798  -0.148   4.233  1.00 75.95           O  
ATOM   1455  CG  PRO A  90     -33.883   1.531   6.220  1.00 75.95           C  
ATOM   1456  HG2 PRO A  90     -33.161   1.917   5.501  1.00 75.95           H  
ATOM   1457  HG3 PRO A  90     -34.573   2.315   6.532  1.00 75.95           H  
ATOM   1458  CD  PRO A  90     -33.153   0.929   7.410  1.00 75.95           C  
ATOM   1459  HD2 PRO A  90     -32.323   1.564   7.718  1.00 75.95           H  
ATOM   1460  HD3 PRO A  90     -33.848   0.806   8.241  1.00 75.95           H  
ATOM   1461  N   THR A  91     -33.027  -1.966   3.765  1.00 73.96           N  
ATOM   1462  H   THR A  91     -33.793  -2.542   4.085  1.00 73.96           H  
ATOM   1463  CA  THR A  91     -32.429  -2.280   2.466  1.00 73.96           C  
ATOM   1464  HA  THR A  91     -31.504  -1.716   2.349  1.00 73.96           H  
ATOM   1465  C   THR A  91     -33.363  -1.881   1.323  1.00 73.96           C  
ATOM   1466  CB  THR A  91     -32.081  -3.774   2.385  1.00 73.96           C  
ATOM   1467  HB  THR A  91     -31.577  -3.959   1.436  1.00 73.96           H  
ATOM   1468  O   THR A  91     -34.505  -1.470   1.534  1.00 73.96           O  
ATOM   1469  CG2 THR A  91     -31.144  -4.236   3.501  1.00 73.96           C  
ATOM   1470 HG21 THR A  91     -30.866  -5.277   3.333  1.00 73.96           H  
ATOM   1471 HG22 THR A  91     -31.635  -4.152   4.471  1.00 73.96           H  
ATOM   1472 HG23 THR A  91     -30.244  -3.622   3.505  1.00 73.96           H  
ATOM   1473  OG1 THR A  91     -33.254  -4.557   2.419  1.00 73.96           O  
ATOM   1474  HG1 THR A  91     -33.738  -4.341   3.219  1.00 73.96           H  
ATOM   1475  N   GLU A  92     -32.918  -2.062   0.079  1.00 71.33           N  
ATOM   1476  H   GLU A  92     -31.970  -2.376  -0.071  1.00 71.33           H  
ATOM   1477  CA  GLU A  92     -33.774  -1.895  -1.104  1.00 71.33           C  
ATOM   1478  HA  GLU A  92     -34.114  -0.860  -1.155  1.00 71.33           H  
ATOM   1479  C   GLU A  92     -35.030  -2.792  -1.062  1.00 71.33           C  
ATOM   1480  CB  GLU A  92     -32.918  -2.193  -2.341  1.00 71.33           C  
ATOM   1481  HB2 GLU A  92     -32.605  -3.236  -2.310  1.00 71.33           H  
ATOM   1482  HB3 GLU A  92     -32.032  -1.559  -2.307  1.00 71.33           H  
ATOM   1483  O   GLU A  92     -36.087  -2.423  -1.575  1.00 71.33           O  
ATOM   1484  CG  GLU A  92     -33.671  -1.915  -3.648  1.00 71.33           C  
ATOM   1485  HG2 GLU A  92     -34.504  -2.611  -3.742  1.00 71.33           H  
ATOM   1486  HG3 GLU A  92     -34.073  -0.903  -3.604  1.00 71.33           H  
ATOM   1487  CD  GLU A  92     -32.777  -2.048  -4.886  1.00 71.33           C  
ATOM   1488  OE1 GLU A  92     -33.113  -1.377  -5.888  1.00 71.33           O  
ATOM   1489  OE2 GLU A  92     -31.772  -2.788  -4.819  1.00 71.33           O  
ATOM   1490  N   PHE A  93     -34.968  -3.941  -0.379  1.00 77.16           N  
ATOM   1491  H   PHE A  93     -34.105  -4.186   0.086  1.00 77.16           H  
ATOM   1492  CA  PHE A  93     -36.126  -4.820  -0.202  1.00 77.16           C  
ATOM   1493  HA  PHE A  93     -36.595  -4.959  -1.176  1.00 77.16           H  
ATOM   1494  C   PHE A  93     -37.203  -4.230   0.718  1.00 77.16           C  
ATOM   1495  CB  PHE A  93     -35.668  -6.192   0.303  1.00 77.16           C  
ATOM   1496  HB2 PHE A  93     -35.128  -6.073   1.242  1.00 77.16           H  
ATOM   1497  HB3 PHE A  93     -36.548  -6.799   0.512  1.00 77.16           H  
ATOM   1498  O   PHE A  93     -38.364  -4.631   0.615  1.00 77.16           O  
ATOM   1499  CG  PHE A  93     -34.809  -6.939  -0.696  1.00 77.16           C  
ATOM   1500  CD1 PHE A  93     -35.410  -7.544  -1.816  1.00 77.16           C  
ATOM   1501  HD1 PHE A  93     -36.481  -7.489  -1.949  1.00 77.16           H  
ATOM   1502  CD2 PHE A  93     -33.415  -7.011  -0.525  1.00 77.16           C  
ATOM   1503  HD2 PHE A  93     -32.949  -6.541   0.329  1.00 77.16           H  
ATOM   1504  CE1 PHE A  93     -34.620  -8.215  -2.766  1.00 77.16           C  
ATOM   1505  HE1 PHE A  93     -35.078  -8.669  -3.632  1.00 77.16           H  
ATOM   1506  CE2 PHE A  93     -32.625  -7.684  -1.474  1.00 77.16           C  
ATOM   1507  HE2 PHE A  93     -31.553  -7.724  -1.352  1.00 77.16           H  
ATOM   1508  CZ  PHE A  93     -33.227  -8.284  -2.595  1.00 77.16           C  
ATOM   1509  HZ  PHE A  93     -32.615  -8.784  -3.330  1.00 77.16           H  
ATOM   1510  N   ASP A  94     -36.850  -3.259   1.562  1.00 80.33           N  
ATOM   1511  H   ASP A  94     -35.883  -2.969   1.585  1.00 80.33           H  
ATOM   1512  CA  ASP A  94     -37.771  -2.571   2.472  1.00 80.33           C  
ATOM   1513  HA  ASP A  94     -38.577  -3.256   2.732  1.00 80.33           H  
ATOM   1514  C   ASP A  94     -38.422  -1.337   1.828  1.00 80.33           C  
ATOM   1515  CB  ASP A  94     -37.033  -2.226   3.772  1.00 80.33           C  
ATOM   1516  HB2 ASP A  94     -37.735  -1.771   4.472  1.00 80.33           H  
ATOM   1517  HB3 ASP A  94     -36.243  -1.504   3.566  1.00 80.33           H  
ATOM   1518  O   ASP A  94     -39.441  -0.845   2.327  1.00 80.33           O  
ATOM   1519  CG  ASP A  94     -36.444  -3.490   4.401  1.00 80.33           C  
ATOM   1520  OD1 ASP A  94     -37.244  -4.418   4.668  1.00 80.33           O  
ATOM   1521  OD2 ASP A  94     -35.198  -3.543   4.535  1.00 80.33           O  
ATOM   1522  N   ALA A  95     -37.892  -0.887   0.681  1.00 77.27           N  
ATOM   1523  H   ALA A  95     -37.067  -1.361   0.342  1.00 77.27           H  
ATOM   1524  CA  ALA A  95     -38.402   0.208  -0.147  1.00 77.27           C  
ATOM   1525  HA  ALA A  95     -38.673   1.030   0.516  1.00 77.27           H  
ATOM   1526  C   ALA A  95     -39.679  -0.190  -0.915  1.00 77.27           C  
ATOM   1527  CB  ALA A  95     -37.275   0.701  -1.069  1.00 77.27           C  
ATOM   1528  HB1 ALA A  95     -36.358   0.873  -0.504  1.00 77.27           H  
ATOM   1529  HB2 ALA A  95     -37.575   1.633  -1.549  1.00 77.27           H  
ATOM   1530  HB3 ALA A  95     -37.070  -0.038  -1.843  1.00 77.27           H  
ATOM   1531  O   ALA A  95     -39.734  -0.223  -2.146  1.00 77.27           O  
ATOM   1532  N   LYS A  96     -40.736  -0.533  -0.176  1.00 80.91           N  
ATOM   1533  H   LYS A  96     -40.610  -0.499   0.826  1.00 80.91           H  
ATOM   1534  CA  LYS A  96     -42.020  -1.005  -0.712  1.00 80.91           C  
ATOM   1535  HA  LYS A  96     -41.954  -1.053  -1.799  1.00 80.91           H  
ATOM   1536  C   LYS A  96     -43.157  -0.033  -0.406  1.00 80.91           C  
ATOM   1537  CB  LYS A  96     -42.307  -2.419  -0.180  1.00 80.91           C  
ATOM   1538  HB2 LYS A  96     -42.361  -2.350   0.907  1.00 80.91           H  
ATOM   1539  HB3 LYS A  96     -43.273  -2.760  -0.551  1.00 80.91           H  
ATOM   1540  O   LYS A  96     -43.040   0.872   0.413  1.00 80.91           O  
ATOM   1541  CG  LYS A  96     -41.250  -3.479  -0.540  1.00 80.91           C  
ATOM   1542  HG2 LYS A  96     -41.563  -4.433  -0.115  1.00 80.91           H  
ATOM   1543  HG3 LYS A  96     -40.305  -3.195  -0.078  1.00 80.91           H  
ATOM   1544  CD  LYS A  96     -41.030  -3.664  -2.052  1.00 80.91           C  
ATOM   1545  HD2 LYS A  96     -41.981  -3.886  -2.537  1.00 80.91           H  
ATOM   1546  HD3 LYS A  96     -40.624  -2.740  -2.464  1.00 80.91           H  
ATOM   1547  CE  LYS A  96     -40.038  -4.801  -2.327  1.00 80.91           C  
ATOM   1548  HE2 LYS A  96     -40.516  -5.752  -2.092  1.00 80.91           H  
ATOM   1549  HE3 LYS A  96     -39.193  -4.680  -1.649  1.00 80.91           H  
ATOM   1550  NZ  LYS A  96     -39.546  -4.790  -3.734  1.00 80.91           N  
ATOM   1551  HZ1 LYS A  96     -39.052  -3.932  -3.932  1.00 80.91           H  
ATOM   1552  HZ2 LYS A  96     -40.265  -4.855  -4.441  1.00 80.91           H  
ATOM   1553  HZ3 LYS A  96     -38.901  -5.546  -3.913  1.00 80.91           H  
ATOM   1554  N   VAL A  97     -44.288  -0.239  -1.079  1.00 84.32           N  
ATOM   1555  H   VAL A  97     -44.315  -1.021  -1.718  1.00 84.32           H  
ATOM   1556  CA  VAL A  97     -45.531   0.493  -0.803  1.00 84.32           C  
ATOM   1557  HA  VAL A  97     -45.296   1.540  -0.614  1.00 84.32           H  
ATOM   1558  C   VAL A  97     -46.173  -0.101   0.443  1.00 84.32           C  
ATOM   1559  CB  VAL A  97     -46.503   0.419  -1.995  1.00 84.32           C  
ATOM   1560  HB  VAL A  97     -46.760  -0.624  -2.179  1.00 84.32           H  
ATOM   1561  O   VAL A  97     -46.554  -1.273   0.438  1.00 84.32           O  
ATOM   1562  CG1 VAL A  97     -47.810   1.192  -1.762  1.00 84.32           C  
ATOM   1563 HG11 VAL A  97     -48.483   1.018  -2.601  1.00 84.32           H  
ATOM   1564 HG12 VAL A  97     -48.286   0.877  -0.833  1.00 84.32           H  
ATOM   1565 HG13 VAL A  97     -47.606   2.261  -1.712  1.00 84.32           H  
ATOM   1566  CG2 VAL A  97     -45.863   0.974  -3.270  1.00 84.32           C  
ATOM   1567 HG21 VAL A  97     -46.576   0.939  -4.094  1.00 84.32           H  
ATOM   1568 HG22 VAL A  97     -45.556   2.006  -3.097  1.00 84.32           H  
ATOM   1569 HG23 VAL A  97     -44.991   0.382  -3.548  1.00 84.32           H  
ATOM   1570  N   TYR A  98     -46.347   0.709   1.481  1.00 88.49           N  
ATOM   1571  H   TYR A  98     -46.014   1.660   1.416  1.00 88.49           H  
ATOM   1572  CA  TYR A  98     -47.052   0.298   2.692  1.00 88.49           C  
ATOM   1573  HA  TYR A  98     -47.043  -0.790   2.751  1.00 88.49           H  
ATOM   1574  C   TYR A  98     -48.517   0.730   2.629  1.00 88.49           C  
ATOM   1575  CB  TYR A  98     -46.318   0.787   3.946  1.00 88.49           C  
ATOM   1576  HB2 TYR A  98     -46.210   1.871   3.906  1.00 88.49           H  
ATOM   1577  HB3 TYR A  98     -46.922   0.542   4.820  1.00 88.49           H  
ATOM   1578  O   TYR A  98     -48.866   1.763   2.044  1.00 88.49           O  
ATOM   1579  CG  TYR A  98     -44.953   0.147   4.118  1.00 88.49           C  
ATOM   1580  CD1 TYR A  98     -44.813  -1.038   4.870  1.00 88.49           C  
ATOM   1581  HD1 TYR A  98     -45.671  -1.480   5.354  1.00 88.49           H  
ATOM   1582  CD2 TYR A  98     -43.824   0.716   3.496  1.00 88.49           C  
ATOM   1583  HD2 TYR A  98     -43.917   1.620   2.913  1.00 88.49           H  
ATOM   1584  CE1 TYR A  98     -43.548  -1.648   4.993  1.00 88.49           C  
ATOM   1585  HE1 TYR A  98     -43.421  -2.545   5.580  1.00 88.49           H  
ATOM   1586  CE2 TYR A  98     -42.565   0.096   3.599  1.00 88.49           C  
ATOM   1587  HE2 TYR A  98     -41.708   0.523   3.101  1.00 88.49           H  
ATOM   1588  OH  TYR A  98     -41.223  -1.724   4.399  1.00 88.49           O  
ATOM   1589  HH  TYR A  98     -40.550  -1.272   3.886  1.00 88.49           H  
ATOM   1590  CZ  TYR A  98     -42.424  -1.091   4.345  1.00 88.49           C  
ATOM   1591  N   ARG A  99     -49.390  -0.095   3.205  1.00 90.69           N  
ATOM   1592  H   ARG A  99     -49.019  -0.913   3.669  1.00 90.69           H  
ATOM   1593  CA  ARG A  99     -50.829   0.133   3.307  1.00 90.69           C  
ATOM   1594  HA  ARG A  99     -51.056   1.147   2.979  1.00 90.69           H  
ATOM   1595  C   ARG A  99     -51.248   0.007   4.763  1.00 90.69           C  
ATOM   1596  CB  ARG A  99     -51.579  -0.860   2.409  1.00 90.69           C  
ATOM   1597  HB2 ARG A  99     -51.300  -1.872   2.702  1.00 90.69           H  
ATOM   1598  HB3 ARG A  99     -51.271  -0.683   1.379  1.00 90.69           H  
ATOM   1599  O   ARG A  99     -50.972  -0.998   5.400  1.00 90.69           O  
ATOM   1600  CG  ARG A  99     -53.108  -0.722   2.477  1.00 90.69           C  
ATOM   1601  HG2 ARG A  99     -53.416   0.208   1.998  1.00 90.69           H  
ATOM   1602  HG3 ARG A  99     -53.428  -0.690   3.518  1.00 90.69           H  
ATOM   1603  CD  ARG A  99     -53.827  -1.914   1.836  1.00 90.69           C  
ATOM   1604  HD2 ARG A  99     -53.467  -2.830   2.306  1.00 90.69           H  
ATOM   1605  HD3 ARG A  99     -54.886  -1.814   2.075  1.00 90.69           H  
ATOM   1606  NE  ARG A  99     -53.650  -2.001   0.370  1.00 90.69           N  
ATOM   1607  HE  ARG A  99     -52.765  -1.678   0.007  1.00 90.69           H  
ATOM   1608  NH1 ARG A  99     -55.450  -3.378   0.010  1.00 90.69           N  
ATOM   1609 HH11 ARG A  99     -55.563  -3.466   1.010  1.00 90.69           H  
ATOM   1610 HH12 ARG A  99     -56.100  -3.869  -0.586  1.00 90.69           H  
ATOM   1611  NH2 ARG A  99     -54.311  -2.643  -1.735  1.00 90.69           N  
ATOM   1612 HH21 ARG A  99     -54.905  -3.270  -2.257  1.00 90.69           H  
ATOM   1613 HH22 ARG A  99     -53.361  -2.501  -2.048  1.00 90.69           H  
ATOM   1614  CZ  ARG A  99     -54.466  -2.659  -0.440  1.00 90.69           C  
ATOM   1615  N   CYS A 100     -51.959   1.012   5.241  1.00 91.04           N  
ATOM   1616  H   CYS A 100     -52.169   1.777   4.616  1.00 91.04           H  
ATOM   1617  CA  CYS A 100     -52.700   0.973   6.490  1.00 91.04           C  
ATOM   1618  HA  CYS A 100     -52.302   0.204   7.152  1.00 91.04           H  
ATOM   1619  C   CYS A 100     -54.151   0.641   6.130  1.00 91.04           C  
ATOM   1620  CB  CYS A 100     -52.518   2.341   7.149  1.00 91.04           C  
ATOM   1621  HB2 CYS A 100     -52.959   3.099   6.501  1.00 91.04           H  
ATOM   1622  HB3 CYS A 100     -51.449   2.540   7.220  1.00 91.04           H  
ATOM   1623  O   CYS A 100     -54.710   1.266   5.228  1.00 91.04           O  
ATOM   1624  SG  CYS A 100     -53.185   2.587   8.803  1.00 91.04           S  
ATOM   1625  N   HIS A 101     -54.732  -0.374   6.755  1.00 90.81           N  
ATOM   1626  H   HIS A 101     -54.203  -0.872   7.456  1.00 90.81           H  
ATOM   1627  CA  HIS A 101     -56.059  -0.897   6.447  1.00 90.81           C  
ATOM   1628  HA  HIS A 101     -56.590  -0.207   5.790  1.00 90.81           H  
ATOM   1629  C   HIS A 101     -56.858  -1.029   7.741  1.00 90.81           C  
ATOM   1630  CB  HIS A 101     -55.895  -2.238   5.718  1.00 90.81           C  
ATOM   1631  HB2 HIS A 101     -55.264  -2.890   6.321  1.00 90.81           H  
ATOM   1632  HB3 HIS A 101     -55.377  -2.062   4.776  1.00 90.81           H  
ATOM   1633  O   HIS A 101     -56.384  -1.629   8.695  1.00 90.81           O  
ATOM   1634  CG  HIS A 101     -57.181  -2.965   5.417  1.00 90.81           C  
ATOM   1635  CD2 HIS A 101     -58.317  -2.441   4.865  1.00 90.81           C  
ATOM   1636  HD2 HIS A 101     -58.477  -1.413   4.574  1.00 90.81           H  
ATOM   1637  ND1 HIS A 101     -57.398  -4.315   5.577  1.00 90.81           N  
ATOM   1638  HD1 HIS A 101     -56.763  -4.974   6.004  1.00 90.81           H  
ATOM   1639  CE1 HIS A 101     -58.633  -4.598   5.135  1.00 90.81           C  
ATOM   1640  HE1 HIS A 101     -59.094  -5.574   5.153  1.00 90.81           H  
ATOM   1641  NE2 HIS A 101     -59.212  -3.489   4.663  1.00 90.81           N  
ATOM   1642  N   VAL A 102     -58.060  -0.467   7.790  1.00 89.46           N  
ATOM   1643  H   VAL A 102     -58.422  -0.020   6.960  1.00 89.46           H  
ATOM   1644  CA  VAL A 102     -58.954  -0.551   8.949  1.00 89.46           C  
ATOM   1645  HA  VAL A 102     -58.489  -1.179   9.709  1.00 89.46           H  
ATOM   1646  C   VAL A 102     -60.250  -1.229   8.533  1.00 89.46           C  
ATOM   1647  CB  VAL A 102     -59.179   0.833   9.590  1.00 89.46           C  
ATOM   1648  HB  VAL A 102     -58.201   1.277   9.780  1.00 89.46           H  
ATOM   1649  O   VAL A 102     -60.768  -0.954   7.449  1.00 89.46           O  
ATOM   1650  CG1 VAL A 102     -59.958   1.789   8.689  1.00 89.46           C  
ATOM   1651 HG11 VAL A 102     -59.927   2.797   9.101  1.00 89.46           H  
ATOM   1652 HG12 VAL A 102     -59.498   1.785   7.701  1.00 89.46           H  
ATOM   1653 HG13 VAL A 102     -60.996   1.470   8.599  1.00 89.46           H  
ATOM   1654  CG2 VAL A 102     -59.917   0.749  10.926  1.00 89.46           C  
ATOM   1655 HG21 VAL A 102     -60.864   0.221  10.819  1.00 89.46           H  
ATOM   1656 HG22 VAL A 102     -59.292   0.236  11.657  1.00 89.46           H  
ATOM   1657 HG23 VAL A 102     -60.134   1.751  11.297  1.00 89.46           H  
ATOM   1658  N   THR A 103     -60.780  -2.093   9.394  1.00 89.16           N  
ATOM   1659  H   THR A 103     -60.313  -2.228  10.280  1.00 89.16           H  
ATOM   1660  CA  THR A 103     -62.117  -2.678   9.236  1.00 89.16           C  
ATOM   1661  HA  THR A 103     -62.591  -2.257   8.349  1.00 89.16           H  
ATOM   1662  C   THR A 103     -62.994  -2.301  10.418  1.00 89.16           C  
ATOM   1663  CB  THR A 103     -62.098  -4.200   9.038  1.00 89.16           C  
ATOM   1664  HB  THR A 103     -63.106  -4.503   8.754  1.00 89.16           H  
ATOM   1665  O   THR A 103     -62.503  -2.118  11.537  1.00 89.16           O  
ATOM   1666  CG2 THR A 103     -61.148  -4.648   7.928  1.00 89.16           C  
ATOM   1667 HG21 THR A 103     -61.284  -5.714   7.746  1.00 89.16           H  
ATOM   1668 HG22 THR A 103     -60.113  -4.460   8.214  1.00 89.16           H  
ATOM   1669 HG23 THR A 103     -61.369  -4.099   7.012  1.00 89.16           H  
ATOM   1670  OG1 THR A 103     -61.766  -4.889  10.223  1.00 89.16           O  
ATOM   1671  HG1 THR A 103     -60.826  -4.826  10.405  1.00 89.16           H  
ATOM   1672  N   GLY A 104     -64.292  -2.167  10.182  1.00 87.30           N  
ATOM   1673  H   GLY A 104     -64.655  -2.282   9.246  1.00 87.30           H  
ATOM   1674  CA  GLY A 104     -65.246  -1.793  11.214  1.00 87.30           C  
ATOM   1675  HA2 GLY A 104     -64.984  -0.803  11.587  1.00 87.30           H  
ATOM   1676  HA3 GLY A 104     -65.198  -2.499  12.043  1.00 87.30           H  
ATOM   1677  C   GLY A 104     -66.676  -1.756  10.695  1.00 87.30           C  
ATOM   1678  O   GLY A 104     -66.919  -2.037   9.526  1.00 87.30           O  
ATOM   1679  N   ASP A 105     -67.609  -1.374  11.558  1.00 84.63           N  
ATOM   1680  H   ASP A 105     -67.316  -1.058  12.472  1.00 84.63           H  
ATOM   1681  CA  ASP A 105     -69.017  -1.212  11.206  1.00 84.63           C  
ATOM   1682  HA  ASP A 105     -69.180  -1.664  10.228  1.00 84.63           H  
ATOM   1683  C   ASP A 105     -69.407   0.269  11.095  1.00 84.63           C  
ATOM   1684  CB  ASP A 105     -69.912  -1.980  12.187  1.00 84.63           C  
ATOM   1685  HB2 ASP A 105     -69.801  -1.549  13.182  1.00 84.63           H  
ATOM   1686  HB3 ASP A 105     -70.951  -1.860  11.880  1.00 84.63           H  
ATOM   1687  O   ASP A 105     -68.957   1.115  11.874  1.00 84.63           O  
ATOM   1688  CG  ASP A 105     -69.594  -3.479  12.238  1.00 84.63           C  
ATOM   1689  OD1 ASP A 105     -69.278  -4.109  11.197  1.00 84.63           O  
ATOM   1690  OD2 ASP A 105     -69.609  -4.067  13.343  1.00 84.63           O  
ATOM   1691  N   THR A 106     -70.253   0.583  10.115  1.00 81.40           N  
ATOM   1692  H   THR A 106     -70.548  -0.154   9.491  1.00 81.40           H  
ATOM   1693  CA  THR A 106     -70.934   1.879   9.998  1.00 81.40           C  
ATOM   1694  HA  THR A 106     -70.219   2.673  10.210  1.00 81.40           H  
ATOM   1695  C   THR A 106     -72.081   1.985  11.008  1.00 81.40           C  
ATOM   1696  CB  THR A 106     -71.492   2.109   8.580  1.00 81.40           C  
ATOM   1697  HB  THR A 106     -71.815   3.148   8.510  1.00 81.40           H  
ATOM   1698  O   THR A 106     -72.521   0.979  11.565  1.00 81.40           O  
ATOM   1699  CG2 THR A 106     -70.486   1.847   7.466  1.00 81.40           C  
ATOM   1700 HG21 THR A 106     -70.309   0.776   7.367  1.00 81.40           H  
ATOM   1701 HG22 THR A 106     -69.540   2.331   7.710  1.00 81.40           H  
ATOM   1702 HG23 THR A 106     -70.864   2.243   6.524  1.00 81.40           H  
ATOM   1703  OG1 THR A 106     -72.604   1.281   8.309  1.00 81.40           O  
ATOM   1704  HG1 THR A 106     -73.002   1.603   7.497  1.00 81.40           H  
ATOM   1705  N   ALA A 107     -72.645   3.186  11.170  1.00 78.48           N  
ATOM   1706  H   ALA A 107     -72.204   3.999  10.766  1.00 78.48           H  
ATOM   1707  CA  ALA A 107     -73.846   3.416  11.983  1.00 78.48           C  
ATOM   1708  HA  ALA A 107     -73.621   3.178  13.023  1.00 78.48           H  
ATOM   1709  C   ALA A 107     -75.062   2.559  11.555  1.00 78.48           C  
ATOM   1710  CB  ALA A 107     -74.179   4.910  11.891  1.00 78.48           C  
ATOM   1711  HB1 ALA A 107     -74.413   5.188  10.863  1.00 78.48           H  
ATOM   1712  HB2 ALA A 107     -73.336   5.499  12.250  1.00 78.48           H  
ATOM   1713  HB3 ALA A 107     -75.038   5.126  12.526  1.00 78.48           H  
ATOM   1714  O   ALA A 107     -75.938   2.256  12.358  1.00 78.48           O  
ATOM   1715  N   GLU A 108     -75.110   2.125  10.289  1.00 79.87           N  
ATOM   1716  H   GLU A 108     -74.341   2.376   9.685  1.00 79.87           H  
ATOM   1717  CA  GLU A 108     -76.155   1.245   9.737  1.00 79.87           C  
ATOM   1718  HA  GLU A 108     -77.114   1.503  10.187  1.00 79.87           H  
ATOM   1719  C   GLU A 108     -75.901  -0.249  10.035  1.00 79.87           C  
ATOM   1720  CB  GLU A 108     -76.251   1.461   8.216  1.00 79.87           C  
ATOM   1721  HB2 GLU A 108     -77.001   0.788   7.802  1.00 79.87           H  
ATOM   1722  HB3 GLU A 108     -75.286   1.197   7.785  1.00 79.87           H  
ATOM   1723  O   GLU A 108     -76.642  -1.111   9.560  1.00 79.87           O  
ATOM   1724  CG  GLU A 108     -76.619   2.895   7.796  1.00 79.87           C  
ATOM   1725  HG2 GLU A 108     -75.992   3.604   8.336  1.00 79.87           H  
ATOM   1726  HG3 GLU A 108     -77.657   3.084   8.069  1.00 79.87           H  
ATOM   1727  CD  GLU A 108     -76.422   3.141   6.288  1.00 79.87           C  
ATOM   1728  OE1 GLU A 108     -76.664   4.290   5.862  1.00 79.87           O  
ATOM   1729  OE2 GLU A 108     -76.009   2.203   5.554  1.00 79.87           O  
ATOM   1730  N   GLY A 109     -74.824  -0.580  10.758  1.00 77.69           N  
ATOM   1731  H   GLY A 109     -74.258   0.165  11.138  1.00 77.69           H  
ATOM   1732  CA  GLY A 109     -74.402  -1.955  11.041  1.00 77.69           C  
ATOM   1733  HA2 GLY A 109     -75.268  -2.541  11.349  1.00 77.69           H  
ATOM   1734  HA3 GLY A 109     -73.688  -1.932  11.864  1.00 77.69           H  
ATOM   1735  C   GLY A 109     -73.734  -2.665   9.858  1.00 77.69           C  
ATOM   1736  O   GLY A 109     -73.597  -3.889   9.872  1.00 77.69           O  
ATOM   1737  N   ARG A 110     -73.324  -1.933   8.811  1.00 81.80           N  
ATOM   1738  H   ARG A 110     -73.398  -0.929   8.887  1.00 81.80           H  
ATOM   1739  CA  ARG A 110     -72.614  -2.514   7.661  1.00 81.80           C  
ATOM   1740  HA  ARG A 110     -72.966  -3.535   7.513  1.00 81.80           H  
ATOM   1741  C   ARG A 110     -71.120  -2.580   7.942  1.00 81.80           C  
ATOM   1742  CB  ARG A 110     -72.877  -1.718   6.377  1.00 81.80           C  
ATOM   1743  HB2 ARG A 110     -72.609  -0.673   6.533  1.00 81.80           H  
ATOM   1744  HB3 ARG A 110     -72.240  -2.115   5.586  1.00 81.80           H  
ATOM   1745  O   ARG A 110     -70.518  -1.566   8.271  1.00 81.80           O  
ATOM   1746  CG  ARG A 110     -74.337  -1.815   5.922  1.00 81.80           C  
ATOM   1747  HG2 ARG A 110     -74.593  -2.859   5.744  1.00 81.80           H  
ATOM   1748  HG3 ARG A 110     -74.993  -1.409   6.692  1.00 81.80           H  
ATOM   1749  CD  ARG A 110     -74.516  -1.011   4.634  1.00 81.80           C  
ATOM   1750  HD2 ARG A 110     -73.814  -1.373   3.884  1.00 81.80           H  
ATOM   1751  HD3 ARG A 110     -74.299   0.035   4.853  1.00 81.80           H  
ATOM   1752  NE  ARG A 110     -75.889  -1.124   4.118  1.00 81.80           N  
ATOM   1753  HE  ARG A 110     -76.536  -1.672   4.666  1.00 81.80           H  
ATOM   1754  NH1 ARG A 110     -75.661   0.431   2.450  1.00 81.80           N  
ATOM   1755 HH11 ARG A 110     -74.827   0.738   2.929  1.00 81.80           H  
ATOM   1756 HH12 ARG A 110     -76.110   1.080   1.820  1.00 81.80           H  
ATOM   1757  NH2 ARG A 110     -77.626  -0.584   2.749  1.00 81.80           N  
ATOM   1758 HH21 ARG A 110     -78.236  -1.150   3.321  1.00 81.80           H  
ATOM   1759 HH22 ARG A 110     -78.015   0.026   2.043  1.00 81.80           H  
ATOM   1760  CZ  ARG A 110     -76.384  -0.429   3.110  1.00 81.80           C  
ATOM   1761  N   ASN A 111     -70.515  -3.743   7.726  1.00 83.47           N  
ATOM   1762  H   ASN A 111     -71.077  -4.544   7.474  1.00 83.47           H  
ATOM   1763  CA  ASN A 111     -69.066  -3.901   7.811  1.00 83.47           C  
ATOM   1764  HA  ASN A 111     -68.715  -3.373   8.698  1.00 83.47           H  
ATOM   1765  C   ASN A 111     -68.399  -3.283   6.573  1.00 83.47           C  
ATOM   1766  CB  ASN A 111     -68.742  -5.390   7.998  1.00 83.47           C  
ATOM   1767  HB2 ASN A 111     -69.327  -5.759   8.840  1.00 83.47           H  
ATOM   1768  HB3 ASN A 111     -69.024  -5.942   7.102  1.00 83.47           H  
ATOM   1769  O   ASN A 111     -68.659  -3.721   5.448  1.00 83.47           O  
ATOM   1770  CG  ASN A 111     -67.275  -5.667   8.292  1.00 83.47           C  
ATOM   1771  ND2 ASN A 111     -66.978  -6.837   8.810  1.00 83.47           N  
ATOM   1772 HD21 ASN A 111     -67.698  -7.537   8.916  1.00 83.47           H  
ATOM   1773 HD22 ASN A 111     -65.989  -7.011   8.921  1.00 83.47           H  
ATOM   1774  OD1 ASN A 111     -66.366  -4.898   8.043  1.00 83.47           O  
ATOM   1775  N   ILE A 112     -67.557  -2.273   6.776  1.00 84.71           N  
ATOM   1776  H   ILE A 112     -67.340  -2.034   7.733  1.00 84.71           H  
ATOM   1777  CA  ILE A 112     -66.776  -1.624   5.724  1.00 84.71           C  
ATOM   1778  HA  ILE A 112     -66.868  -2.222   4.817  1.00 84.71           H  
ATOM   1779  C   ILE A 112     -65.290  -1.619   6.077  1.00 84.71           C  
ATOM   1780  CB  ILE A 112     -67.293  -0.206   5.377  1.00 84.71           C  
ATOM   1781  HB  ILE A 112     -66.710   0.147   4.526  1.00 84.71           H  
ATOM   1782  O   ILE A 112     -64.876  -1.742   7.232  1.00 84.71           O  
ATOM   1783  CG1 ILE A 112     -67.074   0.790   6.529  1.00 84.71           C  
ATOM   1784 HG12 ILE A 112     -66.056   0.679   6.901  1.00 84.71           H  
ATOM   1785 HG13 ILE A 112     -67.775   0.566   7.333  1.00 84.71           H  
ATOM   1786  CG2 ILE A 112     -68.763  -0.252   4.927  1.00 84.71           C  
ATOM   1787 HG21 ILE A 112     -69.401  -0.564   5.755  1.00 84.71           H  
ATOM   1788 HG22 ILE A 112     -69.086   0.728   4.576  1.00 84.71           H  
ATOM   1789 HG23 ILE A 112     -68.875  -0.970   4.114  1.00 84.71           H  
ATOM   1790  CD1 ILE A 112     -67.203   2.260   6.120  1.00 84.71           C  
ATOM   1791 HD11 ILE A 112     -66.490   2.488   5.328  1.00 84.71           H  
ATOM   1792 HD12 ILE A 112     -66.980   2.886   6.984  1.00 84.71           H  
ATOM   1793 HD13 ILE A 112     -68.211   2.481   5.769  1.00 84.71           H  
ATOM   1794  N   SER A 113     -64.472  -1.421   5.052  1.00 83.77           N  
ATOM   1795  H   SER A 113     -64.866  -1.328   4.126  1.00 83.77           H  
ATOM   1796  CA  SER A 113     -63.027  -1.329   5.185  1.00 83.77           C  
ATOM   1797  HA  SER A 113     -62.766  -1.267   6.241  1.00 83.77           H  
ATOM   1798  C   SER A 113     -62.479  -0.093   4.486  1.00 83.77           C  
ATOM   1799  CB  SER A 113     -62.379  -2.582   4.613  1.00 83.77           C  
ATOM   1800  HB2 SER A 113     -62.722  -3.466   5.152  1.00 83.77           H  
ATOM   1801  HB3 SER A 113     -61.304  -2.463   4.750  1.00 83.77           H  
ATOM   1802  O   SER A 113     -62.835   0.164   3.334  1.00 83.77           O  
ATOM   1803  OG  SER A 113     -62.671  -2.711   3.231  1.00 83.77           O  
ATOM   1804  HG  SER A 113     -62.721  -1.824   2.868  1.00 83.77           H  
ATOM   1805  N   LEU A 114     -61.566   0.625   5.137  1.00 84.08           N  
ATOM   1806  H   LEU A 114     -61.265   0.287   6.040  1.00 84.08           H  
ATOM   1807  CA  LEU A 114     -60.864   1.780   4.567  1.00 84.08           C  
ATOM   1808  HA  LEU A 114     -61.204   1.940   3.544  1.00 84.08           H  
ATOM   1809  C   LEU A 114     -59.370   1.501   4.499  1.00 84.08           C  
ATOM   1810  CB  LEU A 114     -61.141   3.061   5.375  1.00 84.08           C  
ATOM   1811  HB2 LEU A 114     -60.649   3.901   4.883  1.00 84.08           H  
ATOM   1812  HB3 LEU A 114     -60.694   2.959   6.364  1.00 84.08           H  
ATOM   1813  O   LEU A 114     -58.822   0.798   5.346  1.00 84.08           O  
ATOM   1814  CG  LEU A 114     -62.624   3.398   5.559  1.00 84.08           C  
ATOM   1815  HG  LEU A 114     -63.147   2.544   5.989  1.00 84.08           H  
ATOM   1816  CD1 LEU A 114     -62.768   4.572   6.528  1.00 84.08           C  
ATOM   1817 HD11 LEU A 114     -62.339   4.306   7.494  1.00 84.08           H  
ATOM   1818 HD12 LEU A 114     -63.827   4.791   6.666  1.00 84.08           H  
ATOM   1819 HD13 LEU A 114     -62.267   5.454   6.130  1.00 84.08           H  
ATOM   1820  CD2 LEU A 114     -63.264   3.756   4.225  1.00 84.08           C  
ATOM   1821 HD21 LEU A 114     -62.898   4.712   3.853  1.00 84.08           H  
ATOM   1822 HD22 LEU A 114     -64.341   3.804   4.386  1.00 84.08           H  
ATOM   1823 HD23 LEU A 114     -63.098   2.974   3.484  1.00 84.08           H  
ATOM   1824  N   PHE A 115     -58.688   2.067   3.507  1.00 84.38           N  
ATOM   1825  H   PHE A 115     -59.164   2.675   2.856  1.00 84.38           H  
ATOM   1826  CA  PHE A 115     -57.242   1.932   3.391  1.00 84.38           C  
ATOM   1827  HA  PHE A 115     -56.851   1.685   4.378  1.00 84.38           H  
ATOM   1828  C   PHE A 115     -56.571   3.241   2.979  1.00 84.38           C  
ATOM   1829  CB  PHE A 115     -56.877   0.770   2.455  1.00 84.38           C  
ATOM   1830  HB2 PHE A 115     -57.275  -0.153   2.876  1.00 84.38           H  
ATOM   1831  HB3 PHE A 115     -55.792   0.669   2.439  1.00 84.38           H  
ATOM   1832  O   PHE A 115     -57.092   3.996   2.163  1.00 84.38           O  
ATOM   1833  CG  PHE A 115     -57.377   0.920   1.030  1.00 84.38           C  
ATOM   1834  CD1 PHE A 115     -58.600   0.339   0.646  1.00 84.38           C  
ATOM   1835  HD1 PHE A 115     -59.180  -0.226   1.360  1.00 84.38           H  
ATOM   1836  CD2 PHE A 115     -56.651   1.692   0.103  1.00 84.38           C  
ATOM   1837  HD2 PHE A 115     -55.754   2.203   0.421  1.00 84.38           H  
ATOM   1838  CE1 PHE A 115     -59.093   0.531  -0.656  1.00 84.38           C  
ATOM   1839  HE1 PHE A 115     -60.051   0.116  -0.932  1.00 84.38           H  
ATOM   1840  CE2 PHE A 115     -57.147   1.891  -1.198  1.00 84.38           C  
ATOM   1841  HE2 PHE A 115     -56.638   2.560  -1.876  1.00 84.38           H  
ATOM   1842  CZ  PHE A 115     -58.369   1.308  -1.577  1.00 84.38           C  
ATOM   1843  HZ  PHE A 115     -58.784   1.499  -2.556  1.00 84.38           H  
ATOM   1844  N   ALA A 116     -55.366   3.453   3.497  1.00 81.46           N  
ATOM   1845  H   ALA A 116     -55.026   2.786   4.175  1.00 81.46           H  
ATOM   1846  CA  ALA A 116     -54.454   4.515   3.104  1.00 81.46           C  
ATOM   1847  HA  ALA A 116     -54.883   5.076   2.274  1.00 81.46           H  
ATOM   1848  C   ALA A 116     -53.139   3.884   2.637  1.00 81.46           C  
ATOM   1849  CB  ALA A 116     -54.271   5.482   4.275  1.00 81.46           C  
ATOM   1850  HB1 ALA A 116     -55.243   5.876   4.569  1.00 81.46           H  
ATOM   1851  HB2 ALA A 116     -53.820   4.972   5.126  1.00 81.46           H  
ATOM   1852  HB3 ALA A 116     -53.638   6.318   3.976  1.00 81.46           H  
ATOM   1853  O   ALA A 116     -52.692   2.875   3.185  1.00 81.46           O  
ATOM   1854  N   LYS A 117     -52.526   4.442   1.592  1.00 81.05           N  
ATOM   1855  H   LYS A 117     -52.886   5.317   1.240  1.00 81.05           H  
ATOM   1856  CA  LYS A 117     -51.294   3.914   0.987  1.00 81.05           C  
ATOM   1857  HA  LYS A 117     -50.865   3.142   1.626  1.00 81.05           H  
ATOM   1858  C   LYS A 117     -50.262   5.026   0.866  1.00 81.05           C  
ATOM   1859  CB  LYS A 117     -51.585   3.316  -0.399  1.00 81.05           C  
ATOM   1860  HB2 LYS A 117     -52.045   4.091  -1.012  1.00 81.05           H  
ATOM   1861  HB3 LYS A 117     -50.641   3.036  -0.866  1.00 81.05           H  
ATOM   1862  O   LYS A 117     -50.619   6.144   0.501  1.00 81.05           O  
ATOM   1863  CG  LYS A 117     -52.498   2.080  -0.373  1.00 81.05           C  
ATOM   1864  HG2 LYS A 117     -51.956   1.241   0.064  1.00 81.05           H  
ATOM   1865  HG3 LYS A 117     -53.387   2.282   0.223  1.00 81.05           H  
ATOM   1866  CD  LYS A 117     -52.929   1.738  -1.804  1.00 81.05           C  
ATOM   1867  HD2 LYS A 117     -53.469   2.590  -2.216  1.00 81.05           H  
ATOM   1868  HD3 LYS A 117     -52.047   1.553  -2.417  1.00 81.05           H  
ATOM   1869  CE  LYS A 117     -53.839   0.512  -1.816  1.00 81.05           C  
ATOM   1870  HE2 LYS A 117     -54.650   0.670  -1.106  1.00 81.05           H  
ATOM   1871  HE3 LYS A 117     -53.250  -0.341  -1.480  1.00 81.05           H  
ATOM   1872  NZ  LYS A 117     -54.393   0.262  -3.170  1.00 81.05           N  
ATOM   1873  HZ1 LYS A 117     -53.656   0.125  -3.847  1.00 81.05           H  
ATOM   1874  HZ2 LYS A 117     -54.938   1.058  -3.468  1.00 81.05           H  
ATOM   1875  HZ3 LYS A 117     -55.011  -0.537  -3.165  1.00 81.05           H  
ATOM   1876  N   LYS A 118     -48.985   4.702   1.077  1.00 73.98           N  
ATOM   1877  H   LYS A 118     -48.775   3.762   1.381  1.00 73.98           H  
ATOM   1878  CA  LYS A 118     -47.857   5.594   0.761  1.00 73.98           C  
ATOM   1879  HA  LYS A 118     -48.260   6.489   0.286  1.00 73.98           H  
ATOM   1880  C   LYS A 118     -46.928   4.921  -0.251  1.00 73.98           C  
ATOM   1881  CB  LYS A 118     -47.140   6.016   2.054  1.00 73.98           C  
ATOM   1882  HB2 LYS A 118     -47.877   6.256   2.821  1.00 73.98           H  
ATOM   1883  HB3 LYS A 118     -46.546   5.178   2.419  1.00 73.98           H  
ATOM   1884  O   LYS A 118     -46.595   3.750  -0.087  1.00 73.98           O  
ATOM   1885  CG  LYS A 118     -46.224   7.237   1.877  1.00 73.98           C  
ATOM   1886  HG2 LYS A 118     -45.620   7.336   2.779  1.00 73.98           H  
ATOM   1887  HG3 LYS A 118     -45.548   7.071   1.038  1.00 73.98           H  
ATOM   1888  CD  LYS A 118     -47.002   8.547   1.668  1.00 73.98           C  
ATOM   1889  HD2 LYS A 118     -47.667   8.701   2.518  1.00 73.98           H  
ATOM   1890  HD3 LYS A 118     -47.595   8.494   0.755  1.00 73.98           H  
ATOM   1891  CE  LYS A 118     -46.019   9.717   1.565  1.00 73.98           C  
ATOM   1892  HE2 LYS A 118     -45.391   9.719   2.456  1.00 73.98           H  
ATOM   1893  HE3 LYS A 118     -45.361   9.551   0.712  1.00 73.98           H  
ATOM   1894  NZ  LYS A 118     -46.725  11.018   1.439  1.00 73.98           N  
ATOM   1895  HZ1 LYS A 118     -46.058  11.776   1.415  1.00 73.98           H  
ATOM   1896  HZ2 LYS A 118     -47.329  11.163   2.235  1.00 73.98           H  
ATOM   1897  HZ3 LYS A 118     -47.286  11.048   0.599  1.00 73.98           H  
ATOM   1898  N   ALA A 119     -46.611   5.642  -1.329  1.00 54.05           N  
ATOM   1899  H   ALA A 119     -46.870   6.618  -1.335  1.00 54.05           H  
ATOM   1900  CA  ALA A 119     -46.006   5.116  -2.554  1.00 54.05           C  
ATOM   1901  HA  ALA A 119     -46.509   4.178  -2.787  1.00 54.05           H  
ATOM   1902  C   ALA A 119     -44.499   4.797  -2.455  1.00 54.05           C  
ATOM   1903  CB  ALA A 119     -46.310   6.093  -3.700  1.00 54.05           C  
ATOM   1904  HB1 ALA A 119     -45.782   7.033  -3.535  1.00 54.05           H  
ATOM   1905  HB2 ALA A 119     -47.382   6.286  -3.756  1.00 54.05           H  
ATOM   1906  HB3 ALA A 119     -45.982   5.675  -4.652  1.00 54.05           H  
ATOM   1907  O   ALA A 119     -43.824   5.183  -1.509  1.00 54.05           O  
ATOM   1908  N   LYS A 120     -44.042   4.070  -3.484  1.00 55.38           N  
ATOM   1909  H   LYS A 120     -44.707   3.944  -4.234  1.00 55.38           H  
ATOM   1910  CA  LYS A 120     -42.722   3.477  -3.743  1.00 55.38           C  
ATOM   1911  HA  LYS A 120     -42.483   2.756  -2.961  1.00 55.38           H  
ATOM   1912  C   LYS A 120     -41.619   4.539  -3.775  1.00 55.38           C  
ATOM   1913  CB  LYS A 120     -42.863   2.758  -5.106  1.00 55.38           C  
ATOM   1914  HB2 LYS A 120     -43.683   2.045  -5.021  1.00 55.38           H  
ATOM   1915  HB3 LYS A 120     -43.145   3.495  -5.858  1.00 55.38           H  
ATOM   1916  O   LYS A 120     -41.768   5.535  -4.477  1.00 55.38           O  
ATOM   1917  CG  LYS A 120     -41.637   1.998  -5.632  1.00 55.38           C  
ATOM   1918  HG2 LYS A 120     -40.849   2.707  -5.885  1.00 55.38           H  
ATOM   1919  HG3 LYS A 120     -41.272   1.323  -4.857  1.00 55.38           H  
ATOM   1920  CD  LYS A 120     -42.019   1.177  -6.882  1.00 55.38           C  
ATOM   1921  HD2 LYS A 120     -42.768   0.440  -6.593  1.00 55.38           H  
ATOM   1922  HD3 LYS A 120     -42.440   1.835  -7.642  1.00 55.38           H  
ATOM   1923  CE  LYS A 120     -40.796   0.451  -7.461  1.00 55.38           C  
ATOM   1924  HE2 LYS A 120     -40.186   0.089  -6.634  1.00 55.38           H  
ATOM   1925  HE3 LYS A 120     -40.194   1.172  -8.014  1.00 55.38           H  
ATOM   1926  NZ  LYS A 120     -41.160  -0.701  -8.329  1.00 55.38           N  
ATOM   1927  HZ1 LYS A 120     -40.330  -1.099  -8.745  1.00 55.38           H  
ATOM   1928  HZ2 LYS A 120     -41.549  -1.460  -7.788  1.00 55.38           H  
ATOM   1929  HZ3 LYS A 120     -41.807  -0.445  -9.062  1.00 55.38           H  
ATOM   1930  N   TYR A 121     -40.519   4.294  -3.067  1.00 56.14           N  
ATOM   1931  H   TYR A 121     -40.444   3.431  -2.548  1.00 56.14           H  
ATOM   1932  CA  TYR A 121     -39.365   5.188  -3.041  1.00 56.14           C  
ATOM   1933  HA  TYR A 121     -39.610   6.100  -3.584  1.00 56.14           H  
ATOM   1934  C   TYR A 121     -38.183   4.558  -3.767  1.00 56.14           C  
ATOM   1935  CB  TYR A 121     -39.060   5.596  -1.599  1.00 56.14           C  
ATOM   1936  HB2 TYR A 121     -38.122   6.151  -1.582  1.00 56.14           H  
ATOM   1937  HB3 TYR A 121     -38.934   4.706  -0.983  1.00 56.14           H  
ATOM   1938  O   TYR A 121     -37.811   3.420  -3.493  1.00 56.14           O  
ATOM   1939  CG  TYR A 121     -40.146   6.487  -1.026  1.00 56.14           C  
ATOM   1940  CD1 TYR A 121     -40.376   7.747  -1.615  1.00 56.14           C  
ATOM   1941  HD1 TYR A 121     -39.789   8.060  -2.465  1.00 56.14           H  
ATOM   1942  CD2 TYR A 121     -40.895   6.093   0.100  1.00 56.14           C  
ATOM   1943  HD2 TYR A 121     -40.728   5.125   0.548  1.00 56.14           H  
ATOM   1944  CE1 TYR A 121     -41.280   8.650  -1.028  1.00 56.14           C  
ATOM   1945  HE1 TYR A 121     -41.401   9.633  -1.460  1.00 56.14           H  
ATOM   1946  CE2 TYR A 121     -41.833   6.979   0.668  1.00 56.14           C  
ATOM   1947  HE2 TYR A 121     -42.389   6.694   1.549  1.00 56.14           H  
ATOM   1948  OH  TYR A 121     -42.856   9.165   0.686  1.00 56.14           O  
ATOM   1949  HH  TYR A 121     -42.697  10.023   0.287  1.00 56.14           H  
ATOM   1950  CZ  TYR A 121     -42.004   8.268   0.120  1.00 56.14           C  
ATOM   1951  N   GLU A 122     -37.652   5.293  -4.743  1.00 47.29           N  
ATOM   1952  H   GLU A 122     -38.009   6.223  -4.909  1.00 47.29           H  
ATOM   1953  CA  GLU A 122     -36.554   4.850  -5.595  1.00 47.29           C  
ATOM   1954  HA  GLU A 122     -36.767   3.842  -5.952  1.00 47.29           H  
ATOM   1955  C   GLU A 122     -35.230   4.805  -4.828  1.00 47.29           C  
ATOM   1956  CB  GLU A 122     -36.411   5.774  -6.817  1.00 47.29           C  
ATOM   1957  HB2 GLU A 122     -35.457   5.557  -7.297  1.00 47.29           H  
ATOM   1958  HB3 GLU A 122     -36.402   6.811  -6.481  1.00 47.29           H  
ATOM   1959  O   GLU A 122     -34.807   5.794  -4.226  1.00 47.29           O  
ATOM   1960  CG  GLU A 122     -37.513   5.567  -7.865  1.00 47.29           C  
ATOM   1961  HG2 GLU A 122     -37.503   4.521  -8.173  1.00 47.29           H  
ATOM   1962  HG3 GLU A 122     -38.481   5.769  -7.405  1.00 47.29           H  
ATOM   1963  CD  GLU A 122     -37.349   6.469  -9.101  1.00 47.29           C  
ATOM   1964  OE1 GLU A 122     -37.934   6.101 -10.144  1.00 47.29           O  
ATOM   1965  OE2 GLU A 122     -36.669   7.516  -8.991  1.00 47.29           O  
ATOM   1966  N   SER A 123     -34.535   3.674  -4.953  1.00 50.39           N  
ATOM   1967  H   SER A 123     -34.971   2.889  -5.417  1.00 50.39           H  
ATOM   1968  CA  SER A 123     -33.098   3.498  -4.740  1.00 50.39           C  
ATOM   1969  HA  SER A 123     -32.819   3.919  -3.774  1.00 50.39           H  
ATOM   1970  C   SER A 123     -32.302   4.230  -5.831  1.00 50.39           C  
ATOM   1971  CB  SER A 123     -32.787   1.984  -4.739  1.00 50.39           C  
ATOM   1972  HB2 SER A 123     -33.232   1.535  -3.851  1.00 50.39           H  
ATOM   1973  HB3 SER A 123     -31.709   1.822  -4.709  1.00 50.39           H  
ATOM   1974  O   SER A 123     -31.471   3.644  -6.520  1.00 50.39           O  
ATOM   1975  OG  SER A 123     -33.337   1.362  -5.895  1.00 50.39           O  
ATOM   1976  HG  SER A 123     -33.129   0.424  -5.915  1.00 50.39           H  
ATOM   1977  N   ASN A 124     -32.580   5.511  -6.089  1.00 49.61           N  
ATOM   1978  H   ASN A 124     -33.254   6.000  -5.517  1.00 49.61           H  
ATOM   1979  CA  ASN A 124     -31.908   6.180  -7.194  1.00 49.61           C  
ATOM   1980  HA  ASN A 124     -31.909   5.489  -8.037  1.00 49.61           H  
ATOM   1981  C   ASN A 124     -30.438   6.435  -6.820  1.00 49.61           C  
ATOM   1982  CB  ASN A 124     -32.689   7.416  -7.667  1.00 49.61           C  
ATOM   1983  HB2 ASN A 124     -33.737   7.149  -7.803  1.00 49.61           H  
ATOM   1984  HB3 ASN A 124     -32.627   8.215  -6.929  1.00 49.61           H  
ATOM   1985  O   ASN A 124     -30.137   7.228  -5.926  1.00 49.61           O  
ATOM   1986  CG  ASN A 124     -32.166   7.919  -9.001  1.00 49.61           C  
ATOM   1987  ND2 ASN A 124     -32.887   8.790  -9.661  1.00 49.61           N  
ATOM   1988 HD21 ASN A 124     -32.537   9.070 -10.566  1.00 49.61           H  
ATOM   1989 HD22 ASN A 124     -33.837   8.972  -9.370  1.00 49.61           H  
ATOM   1990  OD1 ASN A 124     -31.103   7.535  -9.460  1.00 49.61           O  
ATOM   1991  N   LEU A 125     -29.516   5.790  -7.541  1.00 48.87           N  
ATOM   1992  H   LEU A 125     -29.851   5.092  -8.190  1.00 48.87           H  
ATOM   1993  CA  LEU A 125     -28.075   6.046  -7.479  1.00 48.87           C  
ATOM   1994  HA  LEU A 125     -27.704   5.705  -6.512  1.00 48.87           H  
ATOM   1995  C   LEU A 125     -27.769   7.551  -7.617  1.00 48.87           C  
ATOM   1996  CB  LEU A 125     -27.410   5.241  -8.615  1.00 48.87           C  
ATOM   1997  HB2 LEU A 125     -27.611   5.755  -9.555  1.00 48.87           H  
ATOM   1998  HB3 LEU A 125     -27.870   4.255  -8.681  1.00 48.87           H  
ATOM   1999  O   LEU A 125     -26.823   8.053  -7.017  1.00 48.87           O  
ATOM   2000  CG  LEU A 125     -25.891   5.051  -8.454  1.00 48.87           C  
ATOM   2001  HG  LEU A 125     -25.431   5.983  -8.124  1.00 48.87           H  
ATOM   2002  CD1 LEU A 125     -25.572   3.946  -7.444  1.00 48.87           C  
ATOM   2003 HD11 LEU A 125     -24.493   3.829  -7.350  1.00 48.87           H  
ATOM   2004 HD12 LEU A 125     -25.976   4.206  -6.466  1.00 48.87           H  
ATOM   2005 HD13 LEU A 125     -26.008   3.000  -7.766  1.00 48.87           H  
ATOM   2006  CD2 LEU A 125     -25.268   4.665  -9.796  1.00 48.87           C  
ATOM   2007 HD21 LEU A 125     -24.193   4.528  -9.678  1.00 48.87           H  
ATOM   2008 HD22 LEU A 125     -25.442   5.457 -10.524  1.00 48.87           H  
ATOM   2009 HD23 LEU A 125     -25.711   3.738 -10.160  1.00 48.87           H  
ATOM   2010  N   THR A 126     -28.602   8.297  -8.350  1.00 51.79           N  
ATOM   2011  H   THR A 126     -29.354   7.837  -8.842  1.00 51.79           H  
ATOM   2012  CA  THR A 126     -28.533   9.758  -8.460  1.00 51.79           C  
ATOM   2013  HA  THR A 126     -27.526  10.027  -8.778  1.00 51.79           H  
ATOM   2014  C   THR A 126     -28.792  10.463  -7.130  1.00 51.79           C  
ATOM   2015  CB  THR A 126     -29.520  10.283  -9.514  1.00 51.79           C  
ATOM   2016  HB  THR A 126     -30.540  10.171  -9.147  1.00 51.79           H  
ATOM   2017  O   THR A 126     -28.070  11.406  -6.835  1.00 51.79           O  
ATOM   2018  CG2 THR A 126     -29.277  11.747  -9.870  1.00 51.79           C  
ATOM   2019 HG21 THR A 126     -29.948  12.042 -10.677  1.00 51.79           H  
ATOM   2020 HG22 THR A 126     -28.243  11.900 -10.178  1.00 51.79           H  
ATOM   2021 HG23 THR A 126     -29.491  12.380  -9.009  1.00 51.79           H  
ATOM   2022  OG1 THR A 126     -29.380   9.566 -10.719  1.00 51.79           O  
ATOM   2023  HG1 THR A 126     -28.524   9.778 -11.099  1.00 51.79           H  
ATOM   2024  N   ALA A 127     -29.730  10.002  -6.295  1.00 51.86           N  
ATOM   2025  H   ALA A 127     -30.208   9.141  -6.520  1.00 51.86           H  
ATOM   2026  CA  ALA A 127     -29.964  10.581  -4.969  1.00 51.86           C  
ATOM   2027  HA  ALA A 127     -30.078  11.660  -5.072  1.00 51.86           H  
ATOM   2028  C   ALA A 127     -28.771  10.330  -4.036  1.00 51.86           C  
ATOM   2029  CB  ALA A 127     -31.265  10.020  -4.383  1.00 51.86           C  
ATOM   2030  HB1 ALA A 127     -31.464  10.498  -3.424  1.00 51.86           H  
ATOM   2031  HB2 ALA A 127     -32.096  10.230  -5.058  1.00 51.86           H  
ATOM   2032  HB3 ALA A 127     -31.185   8.943  -4.231  1.00 51.86           H  
ATOM   2033  O   ALA A 127     -28.360  11.231  -3.316  1.00 51.86           O  
ATOM   2034  N   LEU A 128     -28.143   9.148  -4.111  1.00 48.54           N  
ATOM   2035  H   LEU A 128     -28.540   8.435  -4.705  1.00 48.54           H  
ATOM   2036  CA  LEU A 128     -26.889   8.875  -3.400  1.00 48.54           C  
ATOM   2037  HA  LEU A 128     -27.051   9.057  -2.338  1.00 48.54           H  
ATOM   2038  C   LEU A 128     -25.769   9.814  -3.872  1.00 48.54           C  
ATOM   2039  CB  LEU A 128     -26.494   7.403  -3.618  1.00 48.54           C  
ATOM   2040  HB2 LEU A 128     -27.347   6.759  -3.404  1.00 48.54           H  
ATOM   2041  HB3 LEU A 128     -26.237   7.265  -4.668  1.00 48.54           H  
ATOM   2042  O   LEU A 128     -25.045  10.377  -3.056  1.00 48.54           O  
ATOM   2043  CG  LEU A 128     -25.297   6.954  -2.760  1.00 48.54           C  
ATOM   2044  HG  LEU A 128     -24.505   7.702  -2.797  1.00 48.54           H  
ATOM   2045  CD1 LEU A 128     -25.712   6.735  -1.310  1.00 48.54           C  
ATOM   2046 HD11 LEU A 128     -24.859   6.356  -0.747  1.00 48.54           H  
ATOM   2047 HD12 LEU A 128     -26.037   7.679  -0.872  1.00 48.54           H  
ATOM   2048 HD13 LEU A 128     -26.519   6.004  -1.250  1.00 48.54           H  
ATOM   2049  CD2 LEU A 128     -24.722   5.646  -3.299  1.00 48.54           C  
ATOM   2050 HD21 LEU A 128     -24.385   5.783  -4.326  1.00 48.54           H  
ATOM   2051 HD22 LEU A 128     -23.874   5.336  -2.688  1.00 48.54           H  
ATOM   2052 HD23 LEU A 128     -25.482   4.864  -3.269  1.00 48.54           H  
ATOM   2053  N   ILE A 129     -25.636  10.010  -5.188  1.00 52.67           N  
ATOM   2054  H   ILE A 129     -26.243   9.489  -5.805  1.00 52.67           H  
ATOM   2055  CA  ILE A 129     -24.657  10.934  -5.774  1.00 52.67           C  
ATOM   2056  HA  ILE A 129     -23.672  10.687  -5.380  1.00 52.67           H  
ATOM   2057  C   ILE A 129     -24.952  12.376  -5.353  1.00 52.67           C  
ATOM   2058  CB  ILE A 129     -24.613  10.783  -7.313  1.00 52.67           C  
ATOM   2059  HB  ILE A 129     -25.634  10.818  -7.693  1.00 52.67           H  
ATOM   2060  O   ILE A 129     -24.016  13.111  -5.055  1.00 52.67           O  
ATOM   2061  CG1 ILE A 129     -23.982   9.427  -7.703  1.00 52.67           C  
ATOM   2062 HG12 ILE A 129     -24.382   8.635  -7.070  1.00 52.67           H  
ATOM   2063 HG13 ILE A 129     -22.907   9.462  -7.525  1.00 52.67           H  
ATOM   2064  CG2 ILE A 129     -23.817  11.927  -7.977  1.00 52.67           C  
ATOM   2065 HG21 ILE A 129     -23.747  11.770  -9.053  1.00 52.67           H  
ATOM   2066 HG22 ILE A 129     -24.337  12.872  -7.820  1.00 52.67           H  
ATOM   2067 HG23 ILE A 129     -22.817  11.981  -7.547  1.00 52.67           H  
ATOM   2068  CD1 ILE A 129     -24.235   9.028  -9.163  1.00 52.67           C  
ATOM   2069 HD11 ILE A 129     -25.305   9.038  -9.372  1.00 52.67           H  
ATOM   2070 HD12 ILE A 129     -23.858   8.019  -9.327  1.00 52.67           H  
ATOM   2071 HD13 ILE A 129     -23.722   9.704  -9.848  1.00 52.67           H  
ATOM   2072  N   GLU A 130     -26.212  12.802  -5.318  1.00 57.17           N  
ATOM   2073  H   GLU A 130     -26.950  12.174  -5.604  1.00 57.17           H  
ATOM   2074  CA  GLU A 130     -26.599  14.136  -4.861  1.00 57.17           C  
ATOM   2075  HA  GLU A 130     -25.972  14.873  -5.362  1.00 57.17           H  
ATOM   2076  C   GLU A 130     -26.361  14.326  -3.369  1.00 57.17           C  
ATOM   2077  CB  GLU A 130     -28.053  14.458  -5.213  1.00 57.17           C  
ATOM   2078  HB2 GLU A 130     -28.359  15.317  -4.616  1.00 57.17           H  
ATOM   2079  HB3 GLU A 130     -28.700  13.613  -4.976  1.00 57.17           H  
ATOM   2080  O   GLU A 130     -25.857  15.376  -2.984  1.00 57.17           O  
ATOM   2081  CG  GLU A 130     -28.174  14.834  -6.695  1.00 57.17           C  
ATOM   2082  HG2 GLU A 130     -28.019  13.949  -7.313  1.00 57.17           H  
ATOM   2083  HG3 GLU A 130     -27.379  15.539  -6.939  1.00 57.17           H  
ATOM   2084  CD  GLU A 130     -29.515  15.486  -7.052  1.00 57.17           C  
ATOM   2085  OE1 GLU A 130     -29.577  15.994  -8.195  1.00 57.17           O  
ATOM   2086  OE2 GLU A 130     -30.428  15.513  -6.200  1.00 57.17           O  
ATOM   2087  N   GLU A 131     -26.601  13.313  -2.541  1.00 54.52           N  
ATOM   2088  H   GLU A 131     -27.110  12.513  -2.888  1.00 54.52           H  
ATOM   2089  CA  GLU A 131     -26.327  13.381  -1.108  1.00 54.52           C  
ATOM   2090  HA  GLU A 131     -26.729  14.328  -0.747  1.00 54.52           H  
ATOM   2091  C   GLU A 131     -24.819  13.385  -0.837  1.00 54.52           C  
ATOM   2092  CB  GLU A 131     -27.048  12.229  -0.382  1.00 54.52           C  
ATOM   2093  HB2 GLU A 131     -27.922  11.913  -0.952  1.00 54.52           H  
ATOM   2094  HB3 GLU A 131     -26.380  11.371  -0.305  1.00 54.52           H  
ATOM   2095  O   GLU A 131     -24.344  14.171  -0.019  1.00 54.52           O  
ATOM   2096  CG  GLU A 131     -27.540  12.621   1.017  1.00 54.52           C  
ATOM   2097  HG2 GLU A 131     -26.684  12.947   1.607  1.00 54.52           H  
ATOM   2098  HG3 GLU A 131     -27.953  11.733   1.496  1.00 54.52           H  
ATOM   2099  CD  GLU A 131     -28.611  13.728   1.015  1.00 54.52           C  
ATOM   2100  OE1 GLU A 131     -28.830  14.309   2.107  1.00 54.52           O  
ATOM   2101  OE2 GLU A 131     -29.119  14.112  -0.056  1.00 54.52           O  
ATOM   2102  N   LEU A 132     -24.041  12.603  -1.598  1.00 52.54           N  
ATOM   2103  H   LEU A 132     -24.501  11.953  -2.219  1.00 52.54           H  
ATOM   2104  CA  LEU A 132     -22.577  12.667  -1.609  1.00 52.54           C  
ATOM   2105  HA  LEU A 132     -22.213  12.555  -0.588  1.00 52.54           H  
ATOM   2106  C   LEU A 132     -22.079  14.027  -2.108  1.00 52.54           C  
ATOM   2107  CB  LEU A 132     -22.000  11.540  -2.488  1.00 52.54           C  
ATOM   2108  HB2 LEU A 132     -20.960  11.773  -2.717  1.00 52.54           H  
ATOM   2109  HB3 LEU A 132     -22.546  11.526  -3.432  1.00 52.54           H  
ATOM   2110  O   LEU A 132     -21.117  14.555  -1.557  1.00 52.54           O  
ATOM   2111  CG  LEU A 132     -22.045  10.135  -1.859  1.00 52.54           C  
ATOM   2112  HG  LEU A 132     -23.046   9.919  -1.486  1.00 52.54           H  
ATOM   2113  CD1 LEU A 132     -21.678   9.095  -2.921  1.00 52.54           C  
ATOM   2114 HD11 LEU A 132     -21.720   8.098  -2.483  1.00 52.54           H  
ATOM   2115 HD12 LEU A 132     -20.675   9.282  -3.307  1.00 52.54           H  
ATOM   2116 HD13 LEU A 132     -22.401   9.140  -3.736  1.00 52.54           H  
ATOM   2117  CD2 LEU A 132     -21.052   9.998  -0.702  1.00 52.54           C  
ATOM   2118 HD21 LEU A 132     -21.329  10.669   0.111  1.00 52.54           H  
ATOM   2119 HD22 LEU A 132     -21.080   8.978  -0.320  1.00 52.54           H  
ATOM   2120 HD23 LEU A 132     -20.041  10.232  -1.037  1.00 52.54           H  
ATOM   2121  N   ARG A 133     -22.727  14.630  -3.115  1.00 55.08           N  
ATOM   2122  H   ARG A 133     -23.487  14.122  -3.544  1.00 55.08           H  
ATOM   2123  CA  ARG A 133     -22.425  15.992  -3.592  1.00 55.08           C  
ATOM   2124  HA  ARG A 133     -21.351  16.089  -3.748  1.00 55.08           H  
ATOM   2125  C   ARG A 133     -22.795  17.041  -2.549  1.00 55.08           C  
ATOM   2126  CB  ARG A 133     -23.153  16.301  -4.909  1.00 55.08           C  
ATOM   2127  HB2 ARG A 133     -23.169  17.381  -5.054  1.00 55.08           H  
ATOM   2128  HB3 ARG A 133     -24.187  15.968  -4.828  1.00 55.08           H  
ATOM   2129  O   ARG A 133     -22.034  17.985  -2.382  1.00 55.08           O  
ATOM   2130  CG  ARG A 133     -22.500  15.679  -6.151  1.00 55.08           C  
ATOM   2131  HG2 ARG A 133     -21.546  16.170  -6.342  1.00 55.08           H  
ATOM   2132  HG3 ARG A 133     -22.319  14.615  -5.998  1.00 55.08           H  
ATOM   2133  CD  ARG A 133     -23.439  15.884  -7.346  1.00 55.08           C  
ATOM   2134  HD2 ARG A 133     -23.572  16.953  -7.512  1.00 55.08           H  
ATOM   2135  HD3 ARG A 133     -24.406  15.447  -7.097  1.00 55.08           H  
ATOM   2136  NE  ARG A 133     -22.932  15.251  -8.578  1.00 55.08           N  
ATOM   2137  HE  ARG A 133     -22.022  14.815  -8.530  1.00 55.08           H  
ATOM   2138  NH1 ARG A 133     -24.796  15.653  -9.865  1.00 55.08           N  
ATOM   2139 HH11 ARG A 133     -25.319  15.533 -10.721  1.00 55.08           H  
ATOM   2140 HH12 ARG A 133     -25.262  16.072  -9.073  1.00 55.08           H  
ATOM   2141  NH2 ARG A 133     -23.078  14.527 -10.734  1.00 55.08           N  
ATOM   2142 HH21 ARG A 133     -23.597  14.467 -11.598  1.00 55.08           H  
ATOM   2143 HH22 ARG A 133     -22.151  14.129 -10.671  1.00 55.08           H  
ATOM   2144  CZ  ARG A 133     -23.601  15.150  -9.715  1.00 55.08           C  
ATOM   2145  N   ARG A 134     -23.914  16.885  -1.836  1.00 56.65           N  
ATOM   2146  H   ARG A 134     -24.508  16.107  -2.084  1.00 56.65           H  
ATOM   2147  CA  ARG A 134     -24.361  17.769  -0.750  1.00 56.65           C  
ATOM   2148  HA  ARG A 134     -24.343  18.799  -1.106  1.00 56.65           H  
ATOM   2149  C   ARG A 134     -23.403  17.691   0.433  1.00 56.65           C  
ATOM   2150  CB  ARG A 134     -25.801  17.399  -0.349  1.00 56.65           C  
ATOM   2151  HB2 ARG A 134     -25.810  16.423   0.136  1.00 56.65           H  
ATOM   2152  HB3 ARG A 134     -26.414  17.337  -1.249  1.00 56.65           H  
ATOM   2153  O   ARG A 134     -23.002  18.733   0.945  1.00 56.65           O  
ATOM   2154  CG  ARG A 134     -26.429  18.443   0.587  1.00 56.65           C  
ATOM   2155  HG2 ARG A 134     -26.441  19.403   0.070  1.00 56.65           H  
ATOM   2156  HG3 ARG A 134     -25.831  18.548   1.492  1.00 56.65           H  
ATOM   2157  CD  ARG A 134     -27.873  18.078   0.964  1.00 56.65           C  
ATOM   2158  HD2 ARG A 134     -28.399  17.742   0.071  1.00 56.65           H  
ATOM   2159  HD3 ARG A 134     -28.383  18.972   1.322  1.00 56.65           H  
ATOM   2160  NE  ARG A 134     -27.950  17.021   1.987  1.00 56.65           N  
ATOM   2161  HE  ARG A 134     -28.205  16.096   1.672  1.00 56.65           H  
ATOM   2162  NH1 ARG A 134     -27.770  18.311   3.886  1.00 56.65           N  
ATOM   2163 HH11 ARG A 134     -27.681  19.131   3.303  1.00 56.65           H  
ATOM   2164 HH12 ARG A 134     -27.765  18.364   4.895  1.00 56.65           H  
ATOM   2165  NH2 ARG A 134     -28.039  16.092   4.031  1.00 56.65           N  
ATOM   2166 HH21 ARG A 134     -28.287  15.256   3.522  1.00 56.65           H  
ATOM   2167 HH22 ARG A 134     -28.040  16.104   5.041  1.00 56.65           H  
ATOM   2168  CZ  ARG A 134     -27.912  17.154   3.297  1.00 56.65           C  
ATOM   2169  N   TYR A 135     -22.974  16.483   0.800  1.00 47.63           N  
ATOM   2170  H   TYR A 135     -23.398  15.673   0.370  1.00 47.63           H  
ATOM   2171  CA  TYR A 135     -21.915  16.263   1.784  1.00 47.63           C  
ATOM   2172  HA  TYR A 135     -22.193  16.775   2.706  1.00 47.63           H  
ATOM   2173  C   TYR A 135     -20.599  16.895   1.327  1.00 47.63           C  
ATOM   2174  CB  TYR A 135     -21.755  14.768   2.104  1.00 47.63           C  
ATOM   2175  HB2 TYR A 135     -20.695  14.513   2.101  1.00 47.63           H  
ATOM   2176  HB3 TYR A 135     -22.221  14.150   1.336  1.00 47.63           H  
ATOM   2177  O   TYR A 135     -20.028  17.677   2.079  1.00 47.63           O  
ATOM   2178  CG  TYR A 135     -22.313  14.407   3.466  1.00 47.63           C  
ATOM   2179  CD1 TYR A 135     -21.487  14.538   4.599  1.00 47.63           C  
ATOM   2180  HD1 TYR A 135     -20.465  14.869   4.484  1.00 47.63           H  
ATOM   2181  CD2 TYR A 135     -23.648  13.981   3.610  1.00 47.63           C  
ATOM   2182  HD2 TYR A 135     -24.278  13.878   2.738  1.00 47.63           H  
ATOM   2183  CE1 TYR A 135     -21.988  14.237   5.879  1.00 47.63           C  
ATOM   2184  HE1 TYR A 135     -21.347  14.336   6.742  1.00 47.63           H  
ATOM   2185  CE2 TYR A 135     -24.154  13.682   4.891  1.00 47.63           C  
ATOM   2186  HE2 TYR A 135     -25.172  13.341   5.012  1.00 47.63           H  
ATOM   2187  OH  TYR A 135     -23.814  13.522   7.260  1.00 47.63           O  
ATOM   2188  HH  TYR A 135     -23.137  13.595   7.936  1.00 47.63           H  
ATOM   2189  CZ  TYR A 135     -23.325  13.808   6.025  1.00 47.63           C  
ATOM   2190  N   LYS A 136     -20.184  16.686   0.069  1.00 46.78           N  
ATOM   2191  H   LYS A 136     -20.661  15.986  -0.481  1.00 46.78           H  
ATOM   2192  CA  LYS A 136     -18.998  17.348  -0.501  1.00 46.78           C  
ATOM   2193  HA  LYS A 136     -18.146  17.123   0.141  1.00 46.78           H  
ATOM   2194  C   LYS A 136     -19.103  18.872  -0.507  1.00 46.78           C  
ATOM   2195  CB  LYS A 136     -18.709  16.851  -1.927  1.00 46.78           C  
ATOM   2196  HB2 LYS A 136     -18.501  17.707  -2.568  1.00 46.78           H  
ATOM   2197  HB3 LYS A 136     -19.573  16.334  -2.346  1.00 46.78           H  
ATOM   2198  O   LYS A 136     -18.108  19.545  -0.281  1.00 46.78           O  
ATOM   2199  CG  LYS A 136     -17.482  15.936  -1.951  1.00 46.78           C  
ATOM   2200  HG2 LYS A 136     -16.647  16.456  -1.482  1.00 46.78           H  
ATOM   2201  HG3 LYS A 136     -17.693  15.026  -1.389  1.00 46.78           H  
ATOM   2202  CD  LYS A 136     -17.104  15.584  -3.392  1.00 46.78           C  
ATOM   2203  HD2 LYS A 136     -17.880  14.954  -3.827  1.00 46.78           H  
ATOM   2204  HD3 LYS A 136     -17.012  16.504  -3.970  1.00 46.78           H  
ATOM   2205  CE  LYS A 136     -15.760  14.854  -3.385  1.00 46.78           C  
ATOM   2206  HE2 LYS A 136     -15.043  15.470  -2.842  1.00 46.78           H  
ATOM   2207  HE3 LYS A 136     -15.872  13.922  -2.830  1.00 46.78           H  
ATOM   2208  NZ  LYS A 136     -15.272  14.596  -4.761  1.00 46.78           N  
ATOM   2209  HZ1 LYS A 136     -15.152  15.472  -5.249  1.00 46.78           H  
ATOM   2210  HZ2 LYS A 136     -15.925  14.017  -5.269  1.00 46.78           H  
ATOM   2211  HZ3 LYS A 136     -14.373  14.136  -4.725  1.00 46.78           H  
ATOM   2212  N   LYS A 137     -20.288  19.441  -0.751  1.00 47.72           N  
ATOM   2213  H   LYS A 137     -21.058  18.836  -1.001  1.00 47.72           H  
ATOM   2214  CA  LYS A 137     -20.477  20.901  -0.777  1.00 47.72           C  
ATOM   2215  HA  LYS A 137     -19.643  21.326  -1.334  1.00 47.72           H  
ATOM   2216  C   LYS A 137     -20.382  21.521   0.620  1.00 47.72           C  
ATOM   2217  CB  LYS A 137     -21.790  21.257  -1.495  1.00 47.72           C  
ATOM   2218  HB2 LYS A 137     -22.593  21.374  -0.767  1.00 47.72           H  
ATOM   2219  HB3 LYS A 137     -22.064  20.458  -2.183  1.00 47.72           H  
ATOM   2220  O   LYS A 137     -19.962  22.665   0.744  1.00 47.72           O  
ATOM   2221  CG  LYS A 137     -21.624  22.537  -2.324  1.00 47.72           C  
ATOM   2222  HG2 LYS A 137     -20.816  22.388  -3.041  1.00 47.72           H  
ATOM   2223  HG3 LYS A 137     -21.361  23.365  -1.666  1.00 47.72           H  
ATOM   2224  CD  LYS A 137     -22.908  22.883  -3.088  1.00 47.72           C  
ATOM   2225  HD2 LYS A 137     -23.690  23.132  -2.370  1.00 47.72           H  
ATOM   2226  HD3 LYS A 137     -23.221  22.023  -3.680  1.00 47.72           H  
ATOM   2227  CE  LYS A 137     -22.637  24.075  -4.012  1.00 47.72           C  
ATOM   2228  HE2 LYS A 137     -21.859  23.794  -4.722  1.00 47.72           H  
ATOM   2229  HE3 LYS A 137     -22.245  24.895  -3.410  1.00 47.72           H  
ATOM   2230  NZ  LYS A 137     -23.859  24.512  -4.733  1.00 47.72           N  
ATOM   2231  HZ1 LYS A 137     -24.566  24.810  -4.077  1.00 47.72           H  
ATOM   2232  HZ2 LYS A 137     -23.641  25.291  -5.338  1.00 47.72           H  
ATOM   2233  HZ3 LYS A 137     -24.228  23.761  -5.298  1.00 47.72           H  
ATOM   2234  N   ASN A 138     -20.705  20.754   1.661  1.00 42.89           N  
ATOM   2235  H   ASN A 138     -21.060  19.826   1.481  1.00 42.89           H  
ATOM   2236  CA  ASN A 138     -20.472  21.145   3.052  1.00 42.89           C  
ATOM   2237  HA  ASN A 138     -20.531  22.231   3.125  1.00 42.89           H  
ATOM   2238  C   ASN A 138     -19.058  20.802   3.559  1.00 42.89           C  
ATOM   2239  CB  ASN A 138     -21.586  20.556   3.934  1.00 42.89           C  
ATOM   2240  HB2 ASN A 138     -21.242  20.537   4.969  1.00 42.89           H  
ATOM   2241  HB3 ASN A 138     -21.796  19.530   3.632  1.00 42.89           H  
ATOM   2242  O   ASN A 138     -18.711  21.186   4.673  1.00 42.89           O  
ATOM   2243  CG  ASN A 138     -22.868  21.371   3.910  1.00 42.89           C  
ATOM   2244  ND2 ASN A 138     -23.875  20.933   4.629  1.00 42.89           N  
ATOM   2245 HD21 ASN A 138     -24.673  21.550   4.671  1.00 42.89           H  
ATOM   2246 HD22 ASN A 138     -23.760  20.104   5.194  1.00 42.89           H  
ATOM   2247  OD1 ASN A 138     -23.002  22.412   3.291  1.00 42.89           O  
ATOM   2248  N   GLU A 139     -18.215  20.150   2.751  1.00 41.67           N  
ATOM   2249  H   GLU A 139     -18.549  19.820   1.857  1.00 41.67           H  
ATOM   2250  CA  GLU A 139     -16.802  19.892   3.061  1.00 41.67           C  
ATOM   2251  HA  GLU A 139     -16.705  19.844   4.145  1.00 41.67           H  
ATOM   2252  C   GLU A 139     -15.860  21.041   2.658  1.00 41.67           C  
ATOM   2253  CB  GLU A 139     -16.342  18.521   2.535  1.00 41.67           C  
ATOM   2254  HB2 GLU A 139     -15.253  18.487   2.505  1.00 41.67           H  
ATOM   2255  HB3 GLU A 139     -16.713  18.368   1.521  1.00 41.67           H  
ATOM   2256  O   GLU A 139     -14.642  20.872   2.669  1.00 41.67           O  
ATOM   2257  CG  GLU A 139     -16.800  17.373   3.445  1.00 41.67           C  
ATOM   2258  HG2 GLU A 139     -17.889  17.341   3.474  1.00 41.67           H  
ATOM   2259  HG3 GLU A 139     -16.449  17.576   4.457  1.00 41.67           H  
ATOM   2260  CD  GLU A 139     -16.260  16.002   3.001  1.00 41.67           C  
ATOM   2261  OE1 GLU A 139     -16.401  15.050   3.803  1.00 41.67           O  
ATOM   2262  OE2 GLU A 139     -15.727  15.889   1.870  1.00 41.67           O  
ATOM   2263  N   ASN A 140     -16.384  22.261   2.483  1.00 34.41           N  
ATOM   2264  H   ASN A 140     -17.391  22.334   2.447  1.00 34.41           H  
ATOM   2265  CA  ASN A 140     -15.619  23.499   2.707  1.00 34.41           C  
ATOM   2266  HA  ASN A 140     -14.658  23.394   2.204  1.00 34.41           H  
ATOM   2267  C   ASN A 140     -15.267  23.665   4.205  1.00 34.41           C  
ATOM   2268  CB  ASN A 140     -16.361  24.714   2.093  1.00 34.41           C  
ATOM   2269  HB2 ASN A 140     -17.437  24.539   2.089  1.00 34.41           H  
ATOM   2270  HB3 ASN A 140     -16.175  25.608   2.687  1.00 34.41           H  
ATOM   2271  O   ASN A 140     -15.438  24.730   4.799  1.00 34.41           O  
ATOM   2272  CG  ASN A 140     -15.908  25.060   0.684  1.00 34.41           C  
ATOM   2273  ND2 ASN A 140     -16.391  26.151   0.137  1.00 34.41           N  
ATOM   2274 HD21 ASN A 140     -17.004  26.766   0.654  1.00 34.41           H  
ATOM   2275 HD22 ASN A 140     -15.997  26.395  -0.760  1.00 34.41           H  
ATOM   2276  OD1 ASN A 140     -15.106  24.389   0.064  1.00 34.41           O  
ATOM   2277  N   PHE A 141     -14.761  22.598   4.834  1.00 32.19           N  
ATOM   2278  H   PHE A 141     -14.598  21.780   4.265  1.00 32.19           H  
ATOM   2279  CA  PHE A 141     -14.121  22.630   6.139  1.00 32.19           C  
ATOM   2280  HA  PHE A 141     -14.732  23.239   6.805  1.00 32.19           H  
ATOM   2281  C   PHE A 141     -12.786  23.349   5.980  1.00 32.19           C  
ATOM   2282  CB  PHE A 141     -14.021  21.228   6.761  1.00 32.19           C  
ATOM   2283  HB2 PHE A 141     -13.029  21.080   7.188  1.00 32.19           H  
ATOM   2284  HB3 PHE A 141     -14.153  20.465   5.993  1.00 32.19           H  
ATOM   2285  O   PHE A 141     -11.706  22.770   5.877  1.00 32.19           O  
ATOM   2286  CG  PHE A 141     -15.030  21.021   7.872  1.00 32.19           C  
ATOM   2287  CD1 PHE A 141     -14.717  21.412   9.189  1.00 32.19           C  
ATOM   2288  HD1 PHE A 141     -13.754  21.849   9.406  1.00 32.19           H  
ATOM   2289  CD2 PHE A 141     -16.298  20.483   7.587  1.00 32.19           C  
ATOM   2290  HD2 PHE A 141     -16.556  20.209   6.575  1.00 32.19           H  
ATOM   2291  CE1 PHE A 141     -15.662  21.250  10.219  1.00 32.19           C  
ATOM   2292  HE1 PHE A 141     -15.423  21.560  11.226  1.00 32.19           H  
ATOM   2293  CE2 PHE A 141     -17.241  20.319   8.617  1.00 32.19           C  
ATOM   2294  HE2 PHE A 141     -18.216  19.914   8.387  1.00 32.19           H  
ATOM   2295  CZ  PHE A 141     -16.924  20.701   9.933  1.00 32.19           C  
ATOM   2296  HZ  PHE A 141     -17.656  20.587  10.718  1.00 32.19           H  
ATOM   2297  N   GLN A 142     -12.906  24.669   5.949  1.00 29.91           N  
ATOM   2298  H   GLN A 142     -13.843  25.039   5.879  1.00 29.91           H  
ATOM   2299  CA  GLN A 142     -11.837  25.603   6.174  1.00 29.91           C  
ATOM   2300  HA  GLN A 142     -11.134  25.523   5.344  1.00 29.91           H  
ATOM   2301  C   GLN A 142     -11.154  25.214   7.483  1.00 29.91           C  
ATOM   2302  CB  GLN A 142     -12.455  27.005   6.178  1.00 29.91           C  
ATOM   2303  HB2 GLN A 142     -13.049  27.155   7.079  1.00 29.91           H  
ATOM   2304  HB3 GLN A 142     -13.125  27.056   5.320  1.00 29.91           H  
ATOM   2305  O   GLN A 142     -11.775  25.155   8.548  1.00 29.91           O  
ATOM   2306  CG  GLN A 142     -11.426  28.134   6.039  1.00 29.91           C  
ATOM   2307  HG2 GLN A 142     -10.935  28.305   6.997  1.00 29.91           H  
ATOM   2308  HG3 GLN A 142     -10.671  27.846   5.308  1.00 29.91           H  
ATOM   2309  CD  GLN A 142     -12.066  29.436   5.554  1.00 29.91           C  
ATOM   2310  NE2 GLN A 142     -11.296  30.480   5.347  1.00 29.91           N  
ATOM   2311 HE21 GLN A 142     -10.293  30.424   5.448  1.00 29.91           H  
ATOM   2312 HE22 GLN A 142     -11.767  31.285   4.961  1.00 29.91           H  
ATOM   2313  OE1 GLN A 142     -13.259  29.551   5.338  1.00 29.91           O  
ATOM   2314  N   CYS A 143      -9.872  24.884   7.346  1.00 26.97           N  
ATOM   2315  H   CYS A 143      -9.531  24.817   6.398  1.00 26.97           H  
ATOM   2316  CA  CYS A 143      -8.923  24.532   8.385  1.00 26.97           C  
ATOM   2317  HA  CYS A 143      -9.182  23.555   8.792  1.00 26.97           H  
ATOM   2318  C   CYS A 143      -8.930  25.559   9.520  1.00 26.97           C  
ATOM   2319  CB  CYS A 143      -7.534  24.458   7.734  1.00 26.97           C  
ATOM   2320  HB2 CYS A 143      -6.772  24.411   8.512  1.00 26.97           H  
ATOM   2321  HB3 CYS A 143      -7.360  25.356   7.142  1.00 26.97           H  
ATOM   2322  O   CYS A 143      -8.118  26.474   9.575  1.00 26.97           O  
ATOM   2323  SG  CYS A 143      -7.394  22.983   6.691  1.00 26.97           S  
ATOM   2324  HG  CYS A 143      -6.248  23.305   6.085  1.00 26.97           H  
ATOM   2325  N   CYS A 144      -9.846  25.385  10.456  1.00 27.82           N  
ATOM   2326  H   CYS A 144     -10.642  24.812  10.213  1.00 27.82           H  
ATOM   2327  CA  CYS A 144      -9.817  25.990  11.770  1.00 27.82           C  
ATOM   2328  HA  CYS A 144      -8.813  26.350  11.993  1.00 27.82           H  
ATOM   2329  C   CYS A 144     -10.118  24.876  12.763  1.00 27.82           C  
ATOM   2330  CB  CYS A 144     -10.777  27.185  11.834  1.00 27.82           C  
ATOM   2331  HB2 CYS A 144     -10.975  27.446  12.874  1.00 27.82           H  
ATOM   2332  HB3 CYS A 144     -11.719  26.925  11.352  1.00 27.82           H  
ATOM   2333  O   CYS A 144     -11.128  24.882  13.460  1.00 27.82           O  
ATOM   2334  SG  CYS A 144     -10.030  28.618  11.007  1.00 27.82           S  
ATOM   2335  HG  CYS A 144      -9.408  27.938  10.040  1.00 27.82           H  
ATOM   2336  N   LEU A 145      -9.188  23.921  12.861  1.00 26.13           N  
ATOM   2337  H   LEU A 145      -8.422  23.945  12.203  1.00 26.13           H  
ATOM   2338  CA  LEU A 145      -8.937  23.288  14.148  1.00 26.13           C  
ATOM   2339  HA  LEU A 145      -9.873  22.926  14.573  1.00 26.13           H  
ATOM   2340  C   LEU A 145      -8.413  24.394  15.064  1.00 26.13           C  
ATOM   2341  CB  LEU A 145      -7.954  22.111  14.006  1.00 26.13           C  
ATOM   2342  HB2 LEU A 145      -7.113  22.434  13.392  1.00 26.13           H  
ATOM   2343  HB3 LEU A 145      -7.565  21.855  14.991  1.00 26.13           H  
ATOM   2344  O   LEU A 145      -7.207  24.580  15.230  1.00 26.13           O  
ATOM   2345  CG  LEU A 145      -8.582  20.848  13.392  1.00 26.13           C  
ATOM   2346  HG  LEU A 145      -9.109  21.108  12.474  1.00 26.13           H  
ATOM   2347  CD1 LEU A 145      -7.476  19.850  13.047  1.00 26.13           C  
ATOM   2348 HD11 LEU A 145      -7.915  18.961  12.594  1.00 26.13           H  
ATOM   2349 HD12 LEU A 145      -6.789  20.299  12.330  1.00 26.13           H  
ATOM   2350 HD13 LEU A 145      -6.930  19.568  13.948  1.00 26.13           H  
ATOM   2351  CD2 LEU A 145      -9.554  20.158  14.355  1.00 26.13           C  
ATOM   2352 HD21 LEU A 145      -9.932  19.242  13.901  1.00 26.13           H  
ATOM   2353 HD22 LEU A 145     -10.406  20.806  14.559  1.00 26.13           H  
ATOM   2354 HD23 LEU A 145      -9.053  19.918  15.293  1.00 26.13           H  
ATOM   2355  N   LYS A 146      -9.351  25.164  15.620  1.00 26.20           N  
ATOM   2356  H   LYS A 146     -10.307  25.003  15.337  1.00 26.20           H  
ATOM   2357  CA  LYS A 146      -9.125  25.867  16.867  1.00 26.20           C  
ATOM   2358  HA  LYS A 146      -8.280  26.550  16.777  1.00 26.20           H  
ATOM   2359  C   LYS A 146      -8.760  24.774  17.865  1.00 26.20           C  
ATOM   2360  CB  LYS A 146     -10.370  26.666  17.290  1.00 26.20           C  
ATOM   2361  HB2 LYS A 146     -10.238  26.976  18.327  1.00 26.20           H  
ATOM   2362  HB3 LYS A 146     -11.253  26.029  17.237  1.00 26.20           H  
ATOM   2363  O   LYS A 146      -9.597  23.986  18.294  1.00 26.20           O  
ATOM   2364  CG  LYS A 146     -10.575  27.922  16.425  1.00 26.20           C  
ATOM   2365  HG2 LYS A 146      -9.674  28.533  16.464  1.00 26.20           H  
ATOM   2366  HG3 LYS A 146     -10.760  27.628  15.392  1.00 26.20           H  
ATOM   2367  CD  LYS A 146     -11.764  28.744  16.942  1.00 26.20           C  
ATOM   2368  HD2 LYS A 146     -12.668  28.139  16.870  1.00 26.20           H  
ATOM   2369  HD3 LYS A 146     -11.591  28.992  17.989  1.00 26.20           H  
ATOM   2370  CE  LYS A 146     -11.937  30.036  16.133  1.00 26.20           C  
ATOM   2371  HE2 LYS A 146     -11.016  30.614  16.203  1.00 26.20           H  
ATOM   2372  HE3 LYS A 146     -12.092  29.774  15.086  1.00 26.20           H  
ATOM   2373  NZ  LYS A 146     -13.083  30.832  16.640  1.00 26.20           N  
ATOM   2374  HZ1 LYS A 146     -13.193  31.685  16.111  1.00 26.20           H  
ATOM   2375  HZ2 LYS A 146     -12.941  31.068  17.612  1.00 26.20           H  
ATOM   2376  HZ3 LYS A 146     -13.937  30.297  16.575  1.00 26.20           H  
ATOM   2377  N   LYS A 147      -7.463  24.680  18.157  1.00 27.59           N  
ATOM   2378  H   LYS A 147      -6.854  25.296  17.638  1.00 27.59           H  
ATOM   2379  CA  LYS A 147      -7.029  24.290  19.494  1.00 27.59           C  
ATOM   2380  HA  LYS A 147      -7.270  23.245  19.691  1.00 27.59           H  
ATOM   2381  C   LYS A 147      -7.827  25.183  20.443  1.00 27.59           C  
ATOM   2382  CB  LYS A 147      -5.525  24.556  19.652  1.00 27.59           C  
ATOM   2383  HB2 LYS A 147      -5.314  25.587  19.368  1.00 27.59           H  
ATOM   2384  HB3 LYS A 147      -5.267  24.443  20.705  1.00 27.59           H  
ATOM   2385  O   LYS A 147      -7.883  26.378  20.179  1.00 27.59           O  
ATOM   2386  CG  LYS A 147      -4.650  23.604  18.824  1.00 27.59           C  
ATOM   2387  HG2 LYS A 147      -4.922  23.668  17.770  1.00 27.59           H  
ATOM   2388  HG3 LYS A 147      -4.803  22.581  19.170  1.00 27.59           H  
ATOM   2389  CD  LYS A 147      -3.176  23.991  18.988  1.00 27.59           C  
ATOM   2390  HD2 LYS A 147      -3.033  24.997  18.595  1.00 27.59           H  
ATOM   2391  HD3 LYS A 147      -2.926  23.991  20.049  1.00 27.59           H  
ATOM   2392  CE  LYS A 147      -2.263  23.011  18.247  1.00 27.59           C  
ATOM   2393  HE2 LYS A 147      -2.412  22.015  18.663  1.00 27.59           H  
ATOM   2394  HE3 LYS A 147      -2.559  22.988  17.198  1.00 27.59           H  
ATOM   2395  NZ  LYS A 147      -0.842  23.419  18.373  1.00 27.59           N  
ATOM   2396  HZ1 LYS A 147      -0.711  24.340  17.980  1.00 27.59           H  
ATOM   2397  HZ2 LYS A 147      -0.577  23.458  19.347  1.00 27.59           H  
ATOM   2398  HZ3 LYS A 147      -0.234  22.771  17.893  1.00 27.59           H  
ATOM   2399  N   ASP A 148      -8.469  24.570  21.429  1.00 27.89           N  
ATOM   2400  H   ASP A 148      -8.358  23.567  21.474  1.00 27.89           H  
ATOM   2401  CA  ASP A 148      -9.247  25.189  22.518  1.00 27.89           C  
ATOM   2402  HA  ASP A 148      -8.883  24.698  23.420  1.00 27.89           H  
ATOM   2403  C   ASP A 148     -10.743  24.852  22.498  1.00 27.89           C  
ATOM   2404  CB  ASP A 148      -8.952  26.682  22.786  1.00 27.89           C  
ATOM   2405  HB2 ASP A 148      -9.486  26.977  23.689  1.00 27.89           H  
ATOM   2406  HB3 ASP A 148      -9.342  27.291  21.970  1.00 27.89           H  
ATOM   2407  O   ASP A 148     -11.600  25.721  22.538  1.00 27.89           O  
ATOM   2408  CG  ASP A 148      -7.463  26.981  23.009  1.00 27.89           C  
ATOM   2409  OD1 ASP A 148      -6.716  26.026  23.342  1.00 27.89           O  
ATOM   2410  OD2 ASP A 148      -7.073  28.155  22.832  1.00 27.89           O  
ATOM   2411  N   GLU A 149     -11.057  23.558  22.551  1.00 26.55           N  
ATOM   2412  H   GLU A 149     -10.342  22.890  22.301  1.00 26.55           H  
ATOM   2413  CA  GLU A 149     -12.103  23.079  23.469  1.00 26.55           C  
ATOM   2414  HA  GLU A 149     -12.328  23.876  24.177  1.00 26.55           H  
ATOM   2415  C   GLU A 149     -11.523  21.941  24.320  1.00 26.55           C  
ATOM   2416  CB  GLU A 149     -13.432  22.741  22.775  1.00 26.55           C  
ATOM   2417  HB2 GLU A 149     -14.048  22.185  23.481  1.00 26.55           H  
ATOM   2418  HB3 GLU A 149     -13.245  22.116  21.902  1.00 26.55           H  
ATOM   2419  O   GLU A 149     -12.044  20.831  24.423  1.00 26.55           O  
ATOM   2420  CG  GLU A 149     -14.208  24.008  22.375  1.00 26.55           C  
ATOM   2421  HG2 GLU A 149     -13.673  24.505  21.565  1.00 26.55           H  
ATOM   2422  HG3 GLU A 149     -14.248  24.680  23.232  1.00 26.55           H  
ATOM   2423  CD  GLU A 149     -15.642  23.728  21.905  1.00 26.55           C  
ATOM   2424  OE1 GLU A 149     -16.380  24.718  21.701  1.00 26.55           O  
ATOM   2425  OE2 GLU A 149     -15.994  22.537  21.737  1.00 26.55           O  
ATOM   2426  N   GLN A 150     -10.370  22.212  24.938  1.00 26.17           N  
ATOM   2427  H   GLN A 150      -9.988  23.140  24.826  1.00 26.17           H  
ATOM   2428  CA  GLN A 150     -10.025  21.506  26.160  1.00 26.17           C  
ATOM   2429  HA  GLN A 150     -10.163  20.435  26.011  1.00 26.17           H  
ATOM   2430  C   GLN A 150     -11.004  21.961  27.243  1.00 26.17           C  
ATOM   2431  CB  GLN A 150      -8.561  21.747  26.564  1.00 26.17           C  
ATOM   2432  HB2 GLN A 150      -8.277  22.776  26.345  1.00 26.17           H  
ATOM   2433  HB3 GLN A 150      -8.460  21.585  27.638  1.00 26.17           H  
ATOM   2434  O   GLN A 150     -10.918  23.066  27.763  1.00 26.17           O  
ATOM   2435  CG  GLN A 150      -7.617  20.767  25.850  1.00 26.17           C  
ATOM   2436  HG2 GLN A 150      -7.915  19.747  26.093  1.00 26.17           H  
ATOM   2437  HG3 GLN A 150      -7.707  20.903  24.772  1.00 26.17           H  
ATOM   2438  CD  GLN A 150      -6.151  20.947  26.236  1.00 26.17           C  
ATOM   2439  NE2 GLN A 150      -5.295  20.001  25.914  1.00 26.17           N  
ATOM   2440 HE21 GLN A 150      -4.347  20.175  26.215  1.00 26.17           H  
ATOM   2441 HE22 GLN A 150      -5.600  19.160  25.446  1.00 26.17           H  
ATOM   2442  OE1 GLN A 150      -5.727  21.919  26.828  1.00 26.17           O  
ATOM   2443  N   SER A 151     -11.894  21.041  27.605  1.00 29.68           N  
ATOM   2444  H   SER A 151     -12.020  20.265  26.971  1.00 29.68           H  
ATOM   2445  CA  SER A 151     -12.333  20.861  28.985  1.00 29.68           C  
ATOM   2446  HA  SER A 151     -13.025  20.018  28.994  1.00 29.68           H  
ATOM   2447  C   SER A 151     -13.085  22.036  29.620  1.00 29.68           C  
ATOM   2448  CB  SER A 151     -11.116  20.433  29.817  1.00 29.68           C  
ATOM   2449  HB2 SER A 151     -10.396  21.249  29.872  1.00 29.68           H  
ATOM   2450  HB3 SER A 151     -10.640  19.572  29.346  1.00 29.68           H  
ATOM   2451  O   SER A 151     -12.630  22.613  30.605  1.00 29.68           O  
ATOM   2452  OG  SER A 151     -11.517  20.078  31.118  1.00 29.68           O  
ATOM   2453  HG  SER A 151     -11.801  20.896  31.531  1.00 29.68           H  
ATOM   2454  N   LEU A 152     -14.307  22.298  29.158  1.00 30.41           N  
ATOM   2455  H   LEU A 152     -14.580  21.936  28.255  1.00 30.41           H  
ATOM   2456  CA  LEU A 152     -15.325  22.931  30.013  1.00 30.41           C  
ATOM   2457  HA  LEU A 152     -14.941  22.946  31.033  1.00 30.41           H  
ATOM   2458  C   LEU A 152     -16.601  22.095  30.188  1.00 30.41           C  
ATOM   2459  CB  LEU A 152     -15.537  24.400  29.593  1.00 30.41           C  
ATOM   2460  HB2 LEU A 152     -15.140  24.544  28.588  1.00 30.41           H  
ATOM   2461  HB3 LEU A 152     -16.602  24.627  29.544  1.00 30.41           H  
ATOM   2462  O   LEU A 152     -17.525  22.517  30.875  1.00 30.41           O  
ATOM   2463  CG  LEU A 152     -14.843  25.375  30.573  1.00 30.41           C  
ATOM   2464  HG  LEU A 152     -14.062  24.863  31.135  1.00 30.41           H  
ATOM   2465  CD1 LEU A 152     -14.167  26.522  29.827  1.00 30.41           C  
ATOM   2466 HD11 LEU A 152     -13.691  27.197  30.539  1.00 30.41           H  
ATOM   2467 HD12 LEU A 152     -13.399  26.120  29.166  1.00 30.41           H  
ATOM   2468 HD13 LEU A 152     -14.900  27.072  29.237  1.00 30.41           H  
ATOM   2469  CD2 LEU A 152     -15.848  25.956  31.570  1.00 30.41           C  
ATOM   2470 HD21 LEU A 152     -15.329  26.595  32.285  1.00 30.41           H  
ATOM   2471 HD22 LEU A 152     -16.337  25.144  32.108  1.00 30.41           H  
ATOM   2472 HD23 LEU A 152     -16.602  26.542  31.044  1.00 30.41           H  
ATOM   2473  N   VAL A 153     -16.625  20.858  29.678  1.00 34.31           N  
ATOM   2474  H   VAL A 153     -15.822  20.529  29.162  1.00 34.31           H  
ATOM   2475  CA  VAL A 153     -17.730  19.918  29.911  1.00 34.31           C  
ATOM   2476  HA  VAL A 153     -18.587  20.481  30.281  1.00 34.31           H  
ATOM   2477  C   VAL A 153     -17.351  18.918  31.007  1.00 34.31           C  
ATOM   2478  CB  VAL A 153     -18.227  19.271  28.605  1.00 34.31           C  
ATOM   2479  HB  VAL A 153     -17.427  18.679  28.160  1.00 34.31           H  
ATOM   2480  O   VAL A 153     -16.638  17.944  30.788  1.00 34.31           O  
ATOM   2481  CG1 VAL A 153     -19.440  18.367  28.864  1.00 34.31           C  
ATOM   2482 HG11 VAL A 153     -20.238  18.932  29.346  1.00 34.31           H  
ATOM   2483 HG12 VAL A 153     -19.809  17.969  27.919  1.00 34.31           H  
ATOM   2484 HG13 VAL A 153     -19.154  17.527  29.496  1.00 34.31           H  
ATOM   2485  CG2 VAL A 153     -18.662  20.354  27.605  1.00 34.31           C  
ATOM   2486 HG21 VAL A 153     -19.432  20.989  28.044  1.00 34.31           H  
ATOM   2487 HG22 VAL A 153     -17.813  20.973  27.315  1.00 34.31           H  
ATOM   2488 HG23 VAL A 153     -19.059  19.888  26.703  1.00 34.31           H  
ATOM   2489  N   ASN A 154     -17.893  19.192  32.193  1.00 38.18           N  
ATOM   2490  H   ASN A 154     -18.387  20.073  32.235  1.00 38.18           H  
ATOM   2491  CA  ASN A 154     -18.173  18.277  33.298  1.00 38.18           C  
ATOM   2492  HA  ASN A 154     -18.627  18.901  34.068  1.00 38.18           H  
ATOM   2493  C   ASN A 154     -16.996  17.618  34.038  1.00 38.18           C  
ATOM   2494  CB  ASN A 154     -19.277  17.288  32.864  1.00 38.18           C  
ATOM   2495  HB2 ASN A 154     -18.999  16.801  31.929  1.00 38.18           H  
ATOM   2496  HB3 ASN A 154     -19.393  16.515  33.624  1.00 38.18           H  
ATOM   2497  O   ASN A 154     -16.858  16.396  34.051  1.00 38.18           O  
ATOM   2498  CG  ASN A 154     -20.636  17.945  32.722  1.00 38.18           C  
ATOM   2499  ND2 ASN A 154     -21.598  17.260  32.153  1.00 38.18           N  
ATOM   2500 HD21 ASN A 154     -22.494  17.723  32.086  1.00 38.18           H  
ATOM   2501 HD22 ASN A 154     -21.440  16.339  31.772  1.00 38.18           H  
ATOM   2502  OD1 ASN A 154     -20.858  19.060  33.158  1.00 38.18           O  
ATOM   2503  N   GLN A 155     -16.337  18.399  34.902  1.00 42.22           N  
ATOM   2504  H   GLN A 155     -16.456  19.399  34.821  1.00 42.22           H  
ATOM   2505  CA  GLN A 155     -15.674  17.894  36.124  1.00 42.22           C  
ATOM   2506  HA  GLN A 155     -14.920  17.166  35.825  1.00 42.22           H  
ATOM   2507  C   GLN A 155     -16.615  17.137  37.099  1.00 42.22           C  
ATOM   2508  CB  GLN A 155     -14.969  19.061  36.848  1.00 42.22           C  
ATOM   2509  HB2 GLN A 155     -14.908  18.848  37.916  1.00 42.22           H  
ATOM   2510  HB3 GLN A 155     -15.550  19.976  36.731  1.00 42.22           H  
ATOM   2511  O   GLN A 155     -16.194  16.735  38.179  1.00 42.22           O  
ATOM   2512  CG  GLN A 155     -13.531  19.285  36.358  1.00 42.22           C  
ATOM   2513  HG2 GLN A 155     -12.979  18.349  36.440  1.00 42.22           H  
ATOM   2514  HG3 GLN A 155     -13.541  19.591  35.312  1.00 42.22           H  
ATOM   2515  CD  GLN A 155     -12.801  20.349  37.177  1.00 42.22           C  
ATOM   2516  NE2 GLN A 155     -11.486  20.369  37.160  1.00 42.22           N  
ATOM   2517 HE21 GLN A 155     -11.058  21.101  37.708  1.00 42.22           H  
ATOM   2518 HE22 GLN A 155     -10.959  19.713  36.602  1.00 42.22           H  
ATOM   2519  OE1 GLN A 155     -13.388  21.182  37.844  1.00 42.22           O  
ATOM   2520  N   ARG A 156     -17.885  16.900  36.741  1.00 51.26           N  
ATOM   2521  H   ARG A 156     -18.175  17.232  35.832  1.00 51.26           H  
ATOM   2522  CA  ARG A 156     -18.853  16.124  37.532  1.00 51.26           C  
ATOM   2523  HA  ARG A 156     -18.317  15.584  38.312  1.00 51.26           H  
ATOM   2524  C   ARG A 156     -19.555  15.008  36.755  1.00 51.26           C  
ATOM   2525  CB  ARG A 156     -19.848  17.080  38.218  1.00 51.26           C  
ATOM   2526  HB2 ARG A 156     -20.776  16.557  38.448  1.00 51.26           H  
ATOM   2527  HB3 ARG A 156     -20.094  17.906  37.549  1.00 51.26           H  
ATOM   2528  O   ARG A 156     -20.571  14.501  37.222  1.00 51.26           O  
ATOM   2529  CG  ARG A 156     -19.300  17.620  39.543  1.00 51.26           C  
ATOM   2530  HG2 ARG A 156     -18.432  18.252  39.359  1.00 51.26           H  
ATOM   2531  HG3 ARG A 156     -19.011  16.787  40.184  1.00 51.26           H  
ATOM   2532  CD  ARG A 156     -20.396  18.432  40.242  1.00 51.26           C  
ATOM   2533  HD2 ARG A 156     -20.651  19.294  39.625  1.00 51.26           H  
ATOM   2534  HD3 ARG A 156     -21.279  17.802  40.343  1.00 51.26           H  
ATOM   2535  NE  ARG A 156     -19.971  18.894  41.576  1.00 51.26           N  
ATOM   2536  HE  ARG A 156     -18.981  18.890  41.773  1.00 51.26           H  
ATOM   2537  NH1 ARG A 156     -22.072  19.285  42.437  1.00 51.26           N  
ATOM   2538 HH11 ARG A 156     -22.652  19.325  43.263  1.00 51.26           H  
ATOM   2539 HH12 ARG A 156     -22.493  19.037  41.553  1.00 51.26           H  
ATOM   2540  NH2 ARG A 156     -20.296  19.499  43.751  1.00 51.26           N  
ATOM   2541 HH21 ARG A 156     -20.941  19.569  44.525  1.00 51.26           H  
ATOM   2542 HH22 ARG A 156     -19.311  19.393  43.947  1.00 51.26           H  
ATOM   2543  CZ  ARG A 156     -20.777  19.230  42.572  1.00 51.26           C  
ATOM   2544  N   SER A 157     -19.054  14.597  35.586  1.00 62.27           N  
ATOM   2545  H   SER A 157     -18.178  14.969  35.248  1.00 62.27           H  
ATOM   2546  CA  SER A 157     -19.646  13.421  34.940  1.00 62.27           C  
ATOM   2547  HA  SER A 157     -20.731  13.510  35.001  1.00 62.27           H  
ATOM   2548  C   SER A 157     -19.224  12.152  35.671  1.00 62.27           C  
ATOM   2549  CB  SER A 157     -19.311  13.309  33.465  1.00 62.27           C  
ATOM   2550  HB2 SER A 157     -18.277  12.986  33.340  1.00 62.27           H  
ATOM   2551  HB3 SER A 157     -19.456  14.272  32.974  1.00 62.27           H  
ATOM   2552  O   SER A 157     -18.038  11.844  35.777  1.00 62.27           O  
ATOM   2553  OG  SER A 157     -20.203  12.362  32.908  1.00 62.27           O  
ATOM   2554  HG  SER A 157     -19.703  11.809  32.303  1.00 62.27           H  
ATOM   2555  N   ARG A 158     -20.212  11.410  36.167  1.00 75.91           N  
ATOM   2556  H   ARG A 158     -21.153  11.766  36.078  1.00 75.91           H  
ATOM   2557  CA  ARG A 158     -20.015  10.130  36.859  1.00 75.91           C  
ATOM   2558  HA  ARG A 158     -19.136  10.191  37.500  1.00 75.91           H  
ATOM   2559  C   ARG A 158     -19.738   8.981  35.889  1.00 75.91           C  
ATOM   2560  CB  ARG A 158     -21.244   9.860  37.739  1.00 75.91           C  
ATOM   2561  HB2 ARG A 158     -21.170   8.858  38.162  1.00 75.91           H  
ATOM   2562  HB3 ARG A 158     -22.142   9.903  37.123  1.00 75.91           H  
ATOM   2563  O   ARG A 158     -19.282   7.925  36.310  1.00 75.91           O  
ATOM   2564  CG  ARG A 158     -21.358  10.883  38.884  1.00 75.91           C  
ATOM   2565  HG2 ARG A 158     -21.425  11.893  38.480  1.00 75.91           H  
ATOM   2566  HG3 ARG A 158     -20.478  10.810  39.523  1.00 75.91           H  
ATOM   2567  CD  ARG A 158     -22.611  10.603  39.716  1.00 75.91           C  
ATOM   2568  HD2 ARG A 158     -22.524   9.598  40.128  1.00 75.91           H  
ATOM   2569  HD3 ARG A 158     -23.480  10.642  39.060  1.00 75.91           H  
ATOM   2570  NE  ARG A 158     -22.788  11.571  40.819  1.00 75.91           N  
ATOM   2571  HE  ARG A 158     -22.120  12.326  40.890  1.00 75.91           H  
ATOM   2572  NH1 ARG A 158     -24.632  10.566  41.733  1.00 75.91           N  
ATOM   2573 HH11 ARG A 158     -24.676   9.957  40.929  1.00 75.91           H  
ATOM   2574 HH12 ARG A 158     -25.284  10.442  42.495  1.00 75.91           H  
ATOM   2575  NH2 ARG A 158     -23.744  12.349  42.748  1.00 75.91           N  
ATOM   2576 HH21 ARG A 158     -23.053  13.079  42.842  1.00 75.91           H  
ATOM   2577 HH22 ARG A 158     -24.429  12.254  43.484  1.00 75.91           H  
ATOM   2578  CZ  ARG A 158     -23.717  11.496  41.760  1.00 75.91           C  
ATOM   2579  N   VAL A 159     -19.974   9.185  34.592  1.00 83.31           N  
ATOM   2580  H   VAL A 159     -20.302  10.099  34.314  1.00 83.31           H  
ATOM   2581  CA  VAL A 159     -19.725   8.189  33.544  1.00 83.31           C  
ATOM   2582  HA  VAL A 159     -19.742   7.199  33.999  1.00 83.31           H  
ATOM   2583  C   VAL A 159     -18.348   8.391  32.926  1.00 83.31           C  
ATOM   2584  CB  VAL A 159     -20.835   8.199  32.478  1.00 83.31           C  
ATOM   2585  HB  VAL A 159     -20.937   9.201  32.061  1.00 83.31           H  
ATOM   2586  O   VAL A 159     -17.981   9.496  32.537  1.00 83.31           O  
ATOM   2587  CG1 VAL A 159     -20.567   7.205  31.342  1.00 83.31           C  
ATOM   2588 HG11 VAL A 159     -19.674   7.493  30.787  1.00 83.31           H  
ATOM   2589 HG12 VAL A 159     -20.434   6.201  31.745  1.00 83.31           H  
ATOM   2590 HG13 VAL A 159     -21.408   7.202  30.648  1.00 83.31           H  
ATOM   2591  CG2 VAL A 159     -22.152   7.771  33.122  1.00 83.31           C  
ATOM   2592 HG21 VAL A 159     -22.424   8.448  33.932  1.00 83.31           H  
ATOM   2593 HG22 VAL A 159     -22.941   7.776  32.370  1.00 83.31           H  
ATOM   2594 HG23 VAL A 159     -22.053   6.757  33.507  1.00 83.31           H  
ATOM   2595  N   SER A 160     -17.598   7.300  32.810  1.00 83.56           N  
ATOM   2596  H   SER A 160     -17.985   6.442  33.175  1.00 83.56           H  
ATOM   2597  CA  SER A 160     -16.339   7.194  32.080  1.00 83.56           C  
ATOM   2598  HA  SER A 160     -16.102   8.146  31.604  1.00 83.56           H  
ATOM   2599  C   SER A 160     -16.464   6.123  31.001  1.00 83.56           C  
ATOM   2600  CB  SER A 160     -15.202   6.826  33.033  1.00 83.56           C  
ATOM   2601  HB2 SER A 160     -14.275   6.749  32.465  1.00 83.56           H  
ATOM   2602  HB3 SER A 160     -15.417   5.863  33.496  1.00 83.56           H  
ATOM   2603  O   SER A 160     -17.012   5.048  31.250  1.00 83.56           O  
ATOM   2604  OG  SER A 160     -15.046   7.804  34.041  1.00 83.56           O  
ATOM   2605  HG  SER A 160     -15.891   8.247  34.146  1.00 83.56           H  
ATOM   2606  N   PHE A 161     -15.927   6.390  29.811  1.00 85.72           N  
ATOM   2607  H   PHE A 161     -15.462   7.273  29.658  1.00 85.72           H  
ATOM   2608  CA  PHE A 161     -15.977   5.452  28.695  1.00 85.72           C  
ATOM   2609  HA  PHE A 161     -16.307   4.486  29.077  1.00 85.72           H  
ATOM   2610  C   PHE A 161     -14.593   5.245  28.091  1.00 85.72           C  
ATOM   2611  CB  PHE A 161     -17.002   5.942  27.666  1.00 85.72           C  
ATOM   2612  HB2 PHE A 161     -17.926   6.193  28.187  1.00 85.72           H  
ATOM   2613  HB3 PHE A 161     -16.617   6.852  27.206  1.00 85.72           H  
ATOM   2614  O   PHE A 161     -13.906   6.203  27.748  1.00 85.72           O  
ATOM   2615  CG  PHE A 161     -17.353   4.949  26.578  1.00 85.72           C  
ATOM   2616  CD1 PHE A 161     -17.575   5.410  25.272  1.00 85.72           C  
ATOM   2617  HD1 PHE A 161     -17.470   6.460  25.041  1.00 85.72           H  
ATOM   2618  CD2 PHE A 161     -17.541   3.584  26.872  1.00 85.72           C  
ATOM   2619  HD2 PHE A 161     -17.425   3.218  27.881  1.00 85.72           H  
ATOM   2620  CE1 PHE A 161     -17.973   4.512  24.274  1.00 85.72           C  
ATOM   2621  HE1 PHE A 161     -18.162   4.889  23.279  1.00 85.72           H  
ATOM   2622  CE2 PHE A 161     -17.939   2.685  25.872  1.00 85.72           C  
ATOM   2623  HE2 PHE A 161     -18.113   1.647  26.115  1.00 85.72           H  
ATOM   2624  CZ  PHE A 161     -18.164   3.154  24.570  1.00 85.72           C  
ATOM   2625  HZ  PHE A 161     -18.524   2.479  23.808  1.00 85.72           H  
ATOM   2626  N   TYR A 162     -14.186   3.984  27.996  1.00 81.93           N  
ATOM   2627  H   TYR A 162     -14.813   3.254  28.304  1.00 81.93           H  
ATOM   2628  CA  TYR A 162     -12.863   3.570  27.551  1.00 81.93           C  
ATOM   2629  HA  TYR A 162     -12.293   4.443  27.234  1.00 81.93           H  
ATOM   2630  C   TYR A 162     -12.988   2.615  26.369  1.00 81.93           C  
ATOM   2631  CB  TYR A 162     -12.116   2.891  28.710  1.00 81.93           C  
ATOM   2632  HB2 TYR A 162     -12.585   1.927  28.907  1.00 81.93           H  
ATOM   2633  HB3 TYR A 162     -11.092   2.694  28.395  1.00 81.93           H  
ATOM   2634  O   TYR A 162     -13.881   1.767  26.347  1.00 81.93           O  
ATOM   2635  CG  TYR A 162     -12.085   3.683  30.006  1.00 81.93           C  
ATOM   2636  CD1 TYR A 162     -11.142   4.715  30.178  1.00 81.93           C  
ATOM   2637  HD1 TYR A 162     -10.452   4.951  29.382  1.00 81.93           H  
ATOM   2638  CD2 TYR A 162     -13.012   3.401  31.030  1.00 81.93           C  
ATOM   2639  HD2 TYR A 162     -13.760   2.636  30.882  1.00 81.93           H  
ATOM   2640  CE1 TYR A 162     -11.114   5.454  31.376  1.00 81.93           C  
ATOM   2641  HE1 TYR A 162     -10.395   6.251  31.497  1.00 81.93           H  
ATOM   2642  CE2 TYR A 162     -12.981   4.131  32.233  1.00 81.93           C  
ATOM   2643  HE2 TYR A 162     -13.694   3.927  33.018  1.00 81.93           H  
ATOM   2644  OH  TYR A 162     -11.999   5.869  33.567  1.00 81.93           O  
ATOM   2645  HH  TYR A 162     -11.392   6.609  33.491  1.00 81.93           H  
ATOM   2646  CZ  TYR A 162     -12.028   5.156  32.410  1.00 81.93           C  
ATOM   2647  N   GLY A 163     -12.054   2.703  25.424  1.00 77.95           N  
ATOM   2648  H   GLY A 163     -11.350   3.422  25.503  1.00 77.95           H  
ATOM   2649  CA  GLY A 163     -11.887   1.722  24.356  1.00 77.95           C  
ATOM   2650  HA2 GLY A 163     -12.540   0.869  24.542  1.00 77.95           H  
ATOM   2651  HA3 GLY A 163     -12.161   2.164  23.398  1.00 77.95           H  
ATOM   2652  C   GLY A 163     -10.449   1.222  24.263  1.00 77.95           C  
ATOM   2653  O   GLY A 163      -9.514   1.973  24.543  1.00 77.95           O  
ATOM   2654  N   SER A 164     -10.252  -0.031  23.852  1.00 70.45           N  
ATOM   2655  H   SER A 164     -11.060  -0.611  23.676  1.00 70.45           H  
ATOM   2656  CA  SER A 164      -8.950  -0.486  23.351  1.00 70.45           C  
ATOM   2657  HA  SER A 164      -8.204  -0.296  24.122  1.00 70.45           H  
ATOM   2658  C   SER A 164      -8.566   0.323  22.106  1.00 70.45           C  
ATOM   2659  CB  SER A 164      -8.961  -1.992  23.066  1.00 70.45           C  
ATOM   2660  HB2 SER A 164      -9.211  -2.524  23.984  1.00 70.45           H  
ATOM   2661  HB3 SER A 164      -7.971  -2.311  22.738  1.00 70.45           H  
ATOM   2662  O   SER A 164      -9.455   0.838  21.431  1.00 70.45           O  
ATOM   2663  OG  SER A 164      -9.908  -2.316  22.076  1.00 70.45           O  
ATOM   2664  HG  SER A 164      -9.530  -2.128  21.213  1.00 70.45           H  
ATOM   2665  N   LEU A 165      -7.252   0.458  21.850  1.00 58.27           N  
ATOM   2666  H   LEU A 165      -6.624  -0.011  22.487  1.00 58.27           H  
ATOM   2667  CA  LEU A 165      -6.611   1.164  20.722  1.00 58.27           C  
ATOM   2668  HA  LEU A 165      -6.051   2.007  21.127  1.00 58.27           H  
ATOM   2669  C   LEU A 165      -7.594   1.743  19.687  1.00 58.27           C  
ATOM   2670  CB  LEU A 165      -5.611   0.198  20.047  1.00 58.27           C  
ATOM   2671  HB2 LEU A 165      -6.007  -0.817  20.095  1.00 58.27           H  
ATOM   2672  HB3 LEU A 165      -5.529   0.435  18.987  1.00 58.27           H  
ATOM   2673  O   LEU A 165      -8.210   1.011  18.918  1.00 58.27           O  
ATOM   2674  CG  LEU A 165      -4.204   0.253  20.679  1.00 58.27           C  
ATOM   2675  HG  LEU A 165      -4.262   0.727  21.659  1.00 58.27           H  
ATOM   2676  CD1 LEU A 165      -3.619  -1.140  20.881  1.00 58.27           C  
ATOM   2677 HD11 LEU A 165      -3.542  -1.655  19.923  1.00 58.27           H  
ATOM   2678 HD12 LEU A 165      -4.266  -1.727  21.533  1.00 58.27           H  
ATOM   2679 HD13 LEU A 165      -2.628  -1.073  21.330  1.00 58.27           H  
ATOM   2680  CD2 LEU A 165      -3.248   1.064  19.801  1.00 58.27           C  
ATOM   2681 HD21 LEU A 165      -3.643   2.069  19.653  1.00 58.27           H  
ATOM   2682 HD22 LEU A 165      -3.130   0.571  18.836  1.00 58.27           H  
ATOM   2683 HD23 LEU A 165      -2.275   1.131  20.287  1.00 58.27           H  
ATOM   2684  N   GLY A 166      -7.707   3.075  19.643  1.00 56.48           N  
ATOM   2685  H   GLY A 166      -7.189   3.602  20.331  1.00 56.48           H  
ATOM   2686  CA  GLY A 166      -8.677   3.812  18.820  1.00 56.48           C  
ATOM   2687  HA2 GLY A 166      -8.674   4.861  19.118  1.00 56.48           H  
ATOM   2688  HA3 GLY A 166      -9.668   3.409  19.027  1.00 56.48           H  
ATOM   2689  C   GLY A 166      -8.463   3.745  17.301  1.00 56.48           C  
ATOM   2690  O   GLY A 166      -8.866   4.677  16.610  1.00 56.48           O  
ATOM   2691  N   ILE A 167      -7.819   2.700  16.773  1.00 55.97           N  
ATOM   2692  H   ILE A 167      -7.626   1.928  17.394  1.00 55.97           H  
ATOM   2693  CA  ILE A 167      -7.625   2.443  15.341  1.00 55.97           C  
ATOM   2694  HA  ILE A 167      -8.285   3.097  14.771  1.00 55.97           H  
ATOM   2695  C   ILE A 167      -8.013   0.989  15.049  1.00 55.97           C  
ATOM   2696  CB  ILE A 167      -6.170   2.731  14.894  1.00 55.97           C  
ATOM   2697  HB  ILE A 167      -5.503   2.064  15.439  1.00 55.97           H  
ATOM   2698  O   ILE A 167      -7.357   0.065  15.520  1.00 55.97           O  
ATOM   2699  CG1 ILE A 167      -5.758   4.189  15.206  1.00 55.97           C  
ATOM   2700 HG12 ILE A 167      -6.381   4.873  14.630  1.00 55.97           H  
ATOM   2701 HG13 ILE A 167      -5.925   4.393  16.264  1.00 55.97           H  
ATOM   2702  CG2 ILE A 167      -6.025   2.440  13.383  1.00 55.97           C  
ATOM   2703 HG21 ILE A 167      -6.700   3.077  12.811  1.00 55.97           H  
ATOM   2704 HG22 ILE A 167      -5.001   2.613  13.052  1.00 55.97           H  
ATOM   2705 HG23 ILE A 167      -6.257   1.396  13.171  1.00 55.97           H  
ATOM   2706  CD1 ILE A 167      -4.282   4.504  14.932  1.00 55.97           C  
ATOM   2707 HD11 ILE A 167      -4.072   4.471  13.862  1.00 55.97           H  
ATOM   2708 HD12 ILE A 167      -3.647   3.789  15.454  1.00 55.97           H  
ATOM   2709 HD13 ILE A 167      -4.057   5.507  15.294  1.00 55.97           H  
ATOM   2710  N   ILE A 168      -9.037   0.778  14.219  1.00 54.58           N  
ATOM   2711  H   ILE A 168      -9.519   1.579  13.837  1.00 54.58           H  
ATOM   2712  CA  ILE A 168      -9.440  -0.562  13.779  1.00 54.58           C  
ATOM   2713  HA  ILE A 168      -9.401  -1.226  14.642  1.00 54.58           H  
ATOM   2714  C   ILE A 168      -8.454  -1.082  12.743  1.00 54.58           C  
ATOM   2715  CB  ILE A 168     -10.884  -0.602  13.235  1.00 54.58           C  
ATOM   2716  HB  ILE A 168     -10.970   0.075  12.386  1.00 54.58           H  
ATOM   2717  O   ILE A 168      -8.415  -0.606  11.606  1.00 54.58           O  
ATOM   2718  CG1 ILE A 168     -11.813  -0.097  14.347  1.00 54.58           C  
ATOM   2719 HG12 ILE A 168     -11.459  -0.450  15.316  1.00 54.58           H  
ATOM   2720 HG13 ILE A 168     -11.767   0.992  14.312  1.00 54.58           H  
ATOM   2721  CG2 ILE A 168     -11.242  -2.019  12.743  1.00 54.58           C  
ATOM   2722 HG21 ILE A 168     -12.269  -2.058  12.381  1.00 54.58           H  
ATOM   2723 HG22 ILE A 168     -11.116  -2.736  13.554  1.00 54.58           H  
ATOM   2724 HG23 ILE A 168     -10.606  -2.312  11.907  1.00 54.58           H  
ATOM   2725  CD1 ILE A 168     -13.278  -0.477  14.226  1.00 54.58           C  
ATOM   2726 HD11 ILE A 168     -13.405  -1.538  14.442  1.00 54.58           H  
ATOM   2727 HD12 ILE A 168     -13.841   0.095  14.964  1.00 54.58           H  
ATOM   2728 HD13 ILE A 168     -13.627  -0.261  13.216  1.00 54.58           H  
ATOM   2729  N   ARG A 169      -7.706  -2.116  13.126  1.00 56.66           N  
ATOM   2730  H   ARG A 169      -7.763  -2.394  14.095  1.00 56.66           H  
ATOM   2731  CA  ARG A 169      -6.989  -2.999  12.206  1.00 56.66           C  
ATOM   2732  HA  ARG A 169      -6.839  -2.505  11.246  1.00 56.66           H  
ATOM   2733  C   ARG A 169      -7.855  -4.229  11.981  1.00 56.66           C  
ATOM   2734  CB  ARG A 169      -5.622  -3.371  12.791  1.00 56.66           C  
ATOM   2735  HB2 ARG A 169      -5.755  -3.826  13.773  1.00 56.66           H  
ATOM   2736  HB3 ARG A 169      -5.144  -4.100  12.137  1.00 56.66           H  
ATOM   2737  O   ARG A 169      -7.976  -5.065  12.875  1.00 56.66           O  
ATOM   2738  CG  ARG A 169      -4.713  -2.144  12.922  1.00 56.66           C  
ATOM   2739  HG2 ARG A 169      -5.175  -1.401  13.571  1.00 56.66           H  
ATOM   2740  HG3 ARG A 169      -4.551  -1.708  11.936  1.00 56.66           H  
ATOM   2741  CD  ARG A 169      -3.374  -2.562  13.523  1.00 56.66           C  
ATOM   2742  HD2 ARG A 169      -3.541  -2.947  14.529  1.00 56.66           H  
ATOM   2743  HD3 ARG A 169      -2.946  -3.356  12.912  1.00 56.66           H  
ATOM   2744  NE  ARG A 169      -2.446  -1.420  13.579  1.00 56.66           N  
ATOM   2745  HE  ARG A 169      -2.841  -0.503  13.425  1.00 56.66           H  
ATOM   2746  NH1 ARG A 169      -0.602  -2.626  14.197  1.00 56.66           N  
ATOM   2747 HH11 ARG A 169      -1.217  -3.388  14.444  1.00 56.66           H  
ATOM   2748 HH12 ARG A 169       0.356  -2.663  14.515  1.00 56.66           H  
ATOM   2749  NH2 ARG A 169      -0.422  -0.422  13.878  1.00 56.66           N  
ATOM   2750 HH21 ARG A 169       0.544  -0.485  14.166  1.00 56.66           H  
ATOM   2751 HH22 ARG A 169      -0.830   0.475  13.656  1.00 56.66           H  
ATOM   2752  CZ  ARG A 169      -1.164  -1.494  13.881  1.00 56.66           C  
ATOM   2753  N   ALA A 170      -8.482  -4.316  10.809  1.00 52.82           N  
ATOM   2754  H   ALA A 170      -8.360  -3.586  10.122  1.00 52.82           H  
ATOM   2755  CA  ALA A 170      -9.280  -5.484  10.457  1.00 52.82           C  
ATOM   2756  HA  ALA A 170     -10.160  -5.509  11.100  1.00 52.82           H  
ATOM   2757  C   ALA A 170      -8.465  -6.770  10.692  1.00 52.82           C  
ATOM   2758  CB  ALA A 170      -9.751  -5.355   9.003  1.00 52.82           C  
ATOM   2759  HB1 ALA A 170     -10.336  -4.443   8.882  1.00 52.82           H  
ATOM   2760  HB2 ALA A 170      -8.892  -5.332   8.332  1.00 52.82           H  
ATOM   2761  HB3 ALA A 170     -10.378  -6.209   8.748  1.00 52.82           H  
ATOM   2762  O   ALA A 170      -7.294  -6.833  10.322  1.00 52.82           O  
ATOM   2763  N   LEU A 171      -9.105  -7.769  11.308  1.00 48.77           N  
ATOM   2764  H   LEU A 171     -10.064  -7.592  11.571  1.00 48.77           H  
ATOM   2765  CA  LEU A 171      -8.609  -9.143  11.495  1.00 48.77           C  
ATOM   2766  HA  LEU A 171      -9.421  -9.700  11.962  1.00 48.77           H  
ATOM   2767  C   LEU A 171      -7.418  -9.366  12.455  1.00 48.77           C  
ATOM   2768  CB  LEU A 171      -8.366  -9.792  10.112  1.00 48.77           C  
ATOM   2769  HB2 LEU A 171      -8.036 -10.821  10.251  1.00 48.77           H  
ATOM   2770  HB3 LEU A 171      -7.546  -9.267   9.623  1.00 48.77           H  
ATOM   2771  O   LEU A 171      -6.967 -10.505  12.548  1.00 48.77           O  
ATOM   2772  CG  LEU A 171      -9.586  -9.805   9.174  1.00 48.77           C  
ATOM   2773  HG  LEU A 171     -10.071  -8.828   9.162  1.00 48.77           H  
ATOM   2774  CD1 LEU A 171      -9.143 -10.111   7.745  1.00 48.77           C  
ATOM   2775 HD11 LEU A 171      -8.447  -9.345   7.403  1.00 48.77           H  
ATOM   2776 HD12 LEU A 171     -10.010 -10.117   7.084  1.00 48.77           H  
ATOM   2777 HD13 LEU A 171      -8.655 -11.085   7.706  1.00 48.77           H  
ATOM   2778  CD2 LEU A 171     -10.607 -10.856   9.612  1.00 48.77           C  
ATOM   2779 HD21 LEU A 171     -10.149 -11.845   9.620  1.00 48.77           H  
ATOM   2780 HD22 LEU A 171     -11.450 -10.859   8.920  1.00 48.77           H  
ATOM   2781 HD23 LEU A 171     -10.982 -10.627  10.609  1.00 48.77           H  
ATOM   2782  N   ILE A 172      -6.921  -8.359  13.189  1.00 55.71           N  
ATOM   2783  H   ILE A 172      -7.299  -7.432  13.056  1.00 55.71           H  
ATOM   2784  CA  ILE A 172      -5.721  -8.539  14.044  1.00 55.71           C  
ATOM   2785  HA  ILE A 172      -5.372  -9.568  13.951  1.00 55.71           H  
ATOM   2786  C   ILE A 172      -6.009  -8.367  15.544  1.00 55.71           C  
ATOM   2787  CB  ILE A 172      -4.544  -7.658  13.553  1.00 55.71           C  
ATOM   2788  HB  ILE A 172      -4.806  -6.612  13.714  1.00 55.71           H  
ATOM   2789  O   ILE A 172      -5.549  -9.181  16.341  1.00 55.71           O  
ATOM   2790  CG1 ILE A 172      -4.273  -7.879  12.043  1.00 55.71           C  
ATOM   2791 HG12 ILE A 172      -4.002  -8.921  11.871  1.00 55.71           H  
ATOM   2792 HG13 ILE A 172      -5.181  -7.675  11.476  1.00 55.71           H  
ATOM   2793  CG2 ILE A 172      -3.258  -7.976  14.346  1.00 55.71           C  
ATOM   2794 HG21 ILE A 172      -3.423  -7.875  15.418  1.00 55.71           H  
ATOM   2795 HG22 ILE A 172      -2.460  -7.282  14.080  1.00 55.71           H  
ATOM   2796 HG23 ILE A 172      -2.937  -8.998  14.144  1.00 55.71           H  
ATOM   2797  CD1 ILE A 172      -3.186  -6.978  11.445  1.00 55.71           C  
ATOM   2798 HD11 ILE A 172      -3.176  -7.101  10.362  1.00 55.71           H  
ATOM   2799 HD12 ILE A 172      -2.204  -7.253  11.831  1.00 55.71           H  
ATOM   2800 HD13 ILE A 172      -3.396  -5.935  11.681  1.00 55.71           H  
ATOM   2801  N   GLU A 173      -6.774  -7.349  15.951  1.00 60.80           N  
ATOM   2802  H   GLU A 173      -7.195  -6.735  15.268  1.00 60.80           H  
ATOM   2803  CA  GLU A 173      -6.944  -6.999  17.373  1.00 60.80           C  
ATOM   2804  HA  GLU A 173      -6.472  -7.769  17.984  1.00 60.80           H  
ATOM   2805  C   GLU A 173      -8.430  -6.926  17.766  1.00 60.80           C  
ATOM   2806  CB  GLU A 173      -6.212  -5.680  17.688  1.00 60.80           C  
ATOM   2807  HB2 GLU A 173      -6.464  -5.375  18.704  1.00 60.80           H  
ATOM   2808  HB3 GLU A 173      -6.554  -4.909  16.997  1.00 60.80           H  
ATOM   2809  O   GLU A 173      -9.233  -6.388  16.999  1.00 60.80           O  
ATOM   2810  CG  GLU A 173      -4.681  -5.829  17.581  1.00 60.80           C  
ATOM   2811  HG2 GLU A 173      -4.440  -6.240  16.601  1.00 60.80           H  
ATOM   2812  HG3 GLU A 173      -4.342  -6.536  18.338  1.00 60.80           H  
ATOM   2813  CD  GLU A 173      -3.911  -4.507  17.733  1.00 60.80           C  
ATOM   2814  OE1 GLU A 173      -2.787  -4.424  17.177  1.00 60.80           O  
ATOM   2815  OE2 GLU A 173      -4.449  -3.563  18.351  1.00 60.80           O  
ATOM   2816  N   PRO A 174      -8.834  -7.463  18.936  1.00 76.98           N  
ATOM   2817  CA  PRO A 174     -10.196  -7.304  19.426  1.00 76.98           C  
ATOM   2818  HA  PRO A 174     -10.904  -7.567  18.639  1.00 76.98           H  
ATOM   2819  C   PRO A 174     -10.452  -5.861  19.870  1.00 76.98           C  
ATOM   2820  CB  PRO A 174     -10.333  -8.285  20.593  1.00 76.98           C  
ATOM   2821  HB2 PRO A 174     -10.651  -9.258  20.218  1.00 76.98           H  
ATOM   2822  HB3 PRO A 174     -11.032  -7.927  21.349  1.00 76.98           H  
ATOM   2823  O   PRO A 174      -9.607  -5.242  20.519  1.00 76.98           O  
ATOM   2824  CG  PRO A 174      -8.909  -8.389  21.138  1.00 76.98           C  
ATOM   2825  HG2 PRO A 174      -8.722  -7.569  21.831  1.00 76.98           H  
ATOM   2826  HG3 PRO A 174      -8.731  -9.348  21.624  1.00 76.98           H  
ATOM   2827  CD  PRO A 174      -8.033  -8.214  19.895  1.00 76.98           C  
ATOM   2828  HD2 PRO A 174      -7.789  -9.190  19.476  1.00 76.98           H  
ATOM   2829  HD3 PRO A 174      -7.122  -7.676  20.157  1.00 76.98           H  
ATOM   2830  N   LEU A 175     -11.653  -5.348  19.599  1.00 78.59           N  
ATOM   2831  H   LEU A 175     -12.331  -5.937  19.139  1.00 78.59           H  
ATOM   2832  CA  LEU A 175     -12.113  -4.086  20.175  1.00 78.59           C  
ATOM   2833  HA  LEU A 175     -11.244  -3.450  20.349  1.00 78.59           H  
ATOM   2834  C   LEU A 175     -12.786  -4.383  21.511  1.00 78.59           C  
ATOM   2835  CB  LEU A 175     -13.027  -3.340  19.191  1.00 78.59           C  
ATOM   2836  HB2 LEU A 175     -12.473  -3.178  18.266  1.00 78.59           H  
ATOM   2837  HB3 LEU A 175     -13.887  -3.974  18.975  1.00 78.59           H  
ATOM   2838  O   LEU A 175     -13.696  -5.204  21.582  1.00 78.59           O  
ATOM   2839  CG  LEU A 175     -13.565  -1.978  19.667  1.00 78.59           C  
ATOM   2840  HG  LEU A 175     -14.272  -2.137  20.481  1.00 78.59           H  
ATOM   2841  CD1 LEU A 175     -12.480  -1.005  20.133  1.00 78.59           C  
ATOM   2842 HD11 LEU A 175     -12.068  -1.335  21.087  1.00 78.59           H  
ATOM   2843 HD12 LEU A 175     -12.911  -0.016  20.287  1.00 78.59           H  
ATOM   2844 HD13 LEU A 175     -11.684  -0.935  19.391  1.00 78.59           H  
ATOM   2845  CD2 LEU A 175     -14.288  -1.299  18.505  1.00 78.59           C  
ATOM   2846 HD21 LEU A 175     -14.920  -2.018  17.983  1.00 78.59           H  
ATOM   2847 HD22 LEU A 175     -13.568  -0.912  17.784  1.00 78.59           H  
ATOM   2848 HD23 LEU A 175     -14.911  -0.486  18.878  1.00 78.59           H  
ATOM   2849  N   THR A 176     -12.325  -3.733  22.573  1.00 85.09           N  
ATOM   2850  H   THR A 176     -11.548  -3.102  22.431  1.00 85.09           H  
ATOM   2851  CA  THR A 176     -12.941  -3.769  23.898  1.00 85.09           C  
ATOM   2852  HA  THR A 176     -13.804  -4.435  23.888  1.00 85.09           H  
ATOM   2853  C   THR A 176     -13.414  -2.378  24.257  1.00 85.09           C  
ATOM   2854  CB  THR A 176     -11.965  -4.286  24.958  1.00 85.09           C  
ATOM   2855  HB  THR A 176     -11.066  -3.669  24.970  1.00 85.09           H  
ATOM   2856  O   THR A 176     -12.596  -1.469  24.354  1.00 85.09           O  
ATOM   2857  CG2 THR A 176     -12.579  -4.305  26.360  1.00 85.09           C  
ATOM   2858 HG21 THR A 176     -12.654  -3.287  26.742  1.00 85.09           H  
ATOM   2859 HG22 THR A 176     -11.942  -4.881  27.032  1.00 85.09           H  
ATOM   2860 HG23 THR A 176     -13.576  -4.744  26.330  1.00 85.09           H  
ATOM   2861  OG1 THR A 176     -11.602  -5.607  24.632  1.00 85.09           O  
ATOM   2862  HG1 THR A 176     -11.154  -5.559  23.784  1.00 85.09           H  
ATOM   2863  N   LEU A 177     -14.710  -2.219  24.496  1.00 88.49           N  
ATOM   2864  H   LEU A 177     -15.314  -3.024  24.414  1.00 88.49           H  
ATOM   2865  CA  LEU A 177     -15.289  -0.996  25.039  1.00 88.49           C  
ATOM   2866  HA  LEU A 177     -14.530  -0.214  25.074  1.00 88.49           H  
ATOM   2867  C   LEU A 177     -15.751  -1.258  26.466  1.00 88.49           C  
ATOM   2868  CB  LEU A 177     -16.436  -0.502  24.148  1.00 88.49           C  
ATOM   2869  HB2 LEU A 177     -17.207  -1.271  24.114  1.00 88.49           H  
ATOM   2870  HB3 LEU A 177     -16.869   0.386  24.608  1.00 88.49           H  
ATOM   2871  O   LEU A 177     -16.410  -2.264  26.730  1.00 88.49           O  
ATOM   2872  CG  LEU A 177     -16.021  -0.149  22.711  1.00 88.49           C  
ATOM   2873  HG  LEU A 177     -15.615  -1.032  22.217  1.00 88.49           H  
ATOM   2874  CD1 LEU A 177     -17.248   0.307  21.937  1.00 88.49           C  
ATOM   2875 HD11 LEU A 177     -18.040  -0.439  22.002  1.00 88.49           H  
ATOM   2876 HD12 LEU A 177     -16.973   0.454  20.893  1.00 88.49           H  
ATOM   2877 HD13 LEU A 177     -17.611   1.257  22.328  1.00 88.49           H  
ATOM   2878  CD2 LEU A 177     -14.992   0.979  22.646  1.00 88.49           C  
ATOM   2879 HD21 LEU A 177     -14.028   0.594  22.979  1.00 88.49           H  
ATOM   2880 HD22 LEU A 177     -14.881   1.321  21.617  1.00 88.49           H  
ATOM   2881 HD23 LEU A 177     -15.303   1.814  23.274  1.00 88.49           H  
ATOM   2882  N   LYS A 178     -15.407  -0.360  27.387  1.00 90.67           N  
ATOM   2883  H   LYS A 178     -14.879   0.444  27.079  1.00 90.67           H  
ATOM   2884  CA  LYS A 178     -15.798  -0.432  28.794  1.00 90.67           C  
ATOM   2885  HA  LYS A 178     -16.571  -1.191  28.908  1.00 90.67           H  
ATOM   2886  C   LYS A 178     -16.392   0.894  29.229  1.00 90.67           C  
ATOM   2887  CB  LYS A 178     -14.600  -0.838  29.664  1.00 90.67           C  
ATOM   2888  HB2 LYS A 178     -13.837  -0.061  29.627  1.00 90.67           H  
ATOM   2889  HB3 LYS A 178     -14.175  -1.763  29.273  1.00 90.67           H  
ATOM   2890  O   LYS A 178     -15.704   1.911  29.266  1.00 90.67           O  
ATOM   2891  CG  LYS A 178     -15.043  -1.064  31.117  1.00 90.67           C  
ATOM   2892  HG2 LYS A 178     -15.822  -1.826  31.137  1.00 90.67           H  
ATOM   2893  HG3 LYS A 178     -15.457  -0.141  31.524  1.00 90.67           H  
ATOM   2894  CD  LYS A 178     -13.877  -1.512  32.002  1.00 90.67           C  
ATOM   2895  HD2 LYS A 178     -13.139  -0.712  32.061  1.00 90.67           H  
ATOM   2896  HD3 LYS A 178     -13.415  -2.398  31.567  1.00 90.67           H  
ATOM   2897  CE  LYS A 178     -14.413  -1.841  33.400  1.00 90.67           C  
ATOM   2898  HE2 LYS A 178     -15.209  -2.578  33.300  1.00 90.67           H  
ATOM   2899  HE3 LYS A 178     -14.853  -0.940  33.829  1.00 90.67           H  
ATOM   2900  NZ  LYS A 178     -13.353  -2.368  34.291  1.00 90.67           N  
ATOM   2901  HZ1 LYS A 178     -12.615  -1.688  34.409  1.00 90.67           H  
ATOM   2902  HZ2 LYS A 178     -12.970  -3.218  33.902  1.00 90.67           H  
ATOM   2903  HZ3 LYS A 178     -13.743  -2.576  35.199  1.00 90.67           H  
ATOM   2904  N   CYS A 179     -17.655   0.854  29.607  1.00 90.24           N  
ATOM   2905  H   CYS A 179     -18.143  -0.029  29.564  1.00 90.24           H  
ATOM   2906  CA  CYS A 179     -18.329   1.942  30.272  1.00 90.24           C  
ATOM   2907  HA  CYS A 179     -17.799   2.876  30.087  1.00 90.24           H  
ATOM   2908  C   CYS A 179     -18.386   1.716  31.774  1.00 90.24           C  
ATOM   2909  CB  CYS A 179     -19.719   2.077  29.708  1.00 90.24           C  
ATOM   2910  HB2 CYS A 179     -19.662   2.176  28.624  1.00 90.24           H  
ATOM   2911  HB3 CYS A 179     -20.329   1.209  29.960  1.00 90.24           H  
ATOM   2912  O   CYS A 179     -18.672   0.608  32.221  1.00 90.24           O  
ATOM   2913  SG  CYS A 179     -20.441   3.555  30.403  1.00 90.24           S  
ATOM   2914  N   VAL A 180     -18.111   2.764  32.540  1.00 89.84           N  
ATOM   2915  H   VAL A 180     -17.918   3.649  32.093  1.00 89.84           H  
ATOM   2916  CA  VAL A 180     -18.057   2.732  33.997  1.00 89.84           C  
ATOM   2917  HA  VAL A 180     -18.526   1.820  34.364  1.00 89.84           H  
ATOM   2918  C   VAL A 180     -18.829   3.923  34.542  1.00 89.84           C  
ATOM   2919  CB  VAL A 180     -16.596   2.758  34.485  1.00 89.84           C  
ATOM   2920  HB  VAL A 180     -16.137   3.711  34.222  1.00 89.84           H  
ATOM   2921  O   VAL A 180     -18.579   5.052  34.130  1.00 89.84           O  
ATOM   2922  CG1 VAL A 180     -16.528   2.585  36.002  1.00 89.84           C  
ATOM   2923 HG11 VAL A 180     -17.000   1.645  36.287  1.00 89.84           H  
ATOM   2924 HG12 VAL A 180     -15.494   2.585  36.346  1.00 89.84           H  
ATOM   2925 HG13 VAL A 180     -17.045   3.402  36.505  1.00 89.84           H  
ATOM   2926  CG2 VAL A 180     -15.761   1.633  33.853  1.00 89.84           C  
ATOM   2927 HG21 VAL A 180     -15.642   1.824  32.787  1.00 89.84           H  
ATOM   2928 HG22 VAL A 180     -16.267   0.680  34.006  1.00 89.84           H  
ATOM   2929 HG23 VAL A 180     -14.771   1.608  34.310  1.00 89.84           H  
ATOM   2930  N   TYR A 181     -19.734   3.680  35.480  1.00 86.25           N  
ATOM   2931  H   TYR A 181     -19.859   2.727  35.790  1.00 86.25           H  
ATOM   2932  CA  TYR A 181     -20.368   4.707  36.293  1.00 86.25           C  
ATOM   2933  HA  TYR A 181     -20.182   5.689  35.859  1.00 86.25           H  
ATOM   2934  C   TYR A 181     -19.764   4.668  37.696  1.00 86.25           C  
ATOM   2935  CB  TYR A 181     -21.881   4.500  36.314  1.00 86.25           C  
ATOM   2936  HB2 TYR A 181     -22.102   3.516  36.728  1.00 86.25           H  
ATOM   2937  HB3 TYR A 181     -22.257   4.518  35.291  1.00 86.25           H  
ATOM   2938  O   TYR A 181     -19.825   3.640  38.373  1.00 86.25           O  
ATOM   2939  CG  TYR A 181     -22.608   5.553  37.128  1.00 86.25           C  
ATOM   2940  CD1 TYR A 181     -22.702   5.419  38.525  1.00 86.25           C  
ATOM   2941  HD1 TYR A 181     -22.240   4.579  39.023  1.00 86.25           H  
ATOM   2942  CD2 TYR A 181     -23.189   6.668  36.497  1.00 86.25           C  
ATOM   2943  HD2 TYR A 181     -23.140   6.767  35.422  1.00 86.25           H  
ATOM   2944  CE1 TYR A 181     -23.433   6.350  39.281  1.00 86.25           C  
ATOM   2945  HE1 TYR A 181     -23.531   6.213  40.348  1.00 86.25           H  
ATOM   2946  CE2 TYR A 181     -23.879   7.634  37.254  1.00 86.25           C  
ATOM   2947  HE2 TYR A 181     -24.351   8.477  36.772  1.00 86.25           H  
ATOM   2948  OH  TYR A 181     -24.761   8.326  39.393  1.00 86.25           O  
ATOM   2949  HH  TYR A 181     -25.030   7.890  40.205  1.00 86.25           H  
ATOM   2950  CZ  TYR A 181     -24.026   7.458  38.647  1.00 86.25           C  
ATOM   2951  N   LYS A 182     -19.187   5.792  38.116  1.00 80.43           N  
ATOM   2952  H   LYS A 182     -19.234   6.601  37.512  1.00 80.43           H  
ATOM   2953  CA  LYS A 182     -18.519   5.951  39.404  1.00 80.43           C  
ATOM   2954  HA  LYS A 182     -18.290   4.965  39.807  1.00 80.43           H  
ATOM   2955  C   LYS A 182     -19.414   6.649  40.411  1.00 80.43           C  
ATOM   2956  CB  LYS A 182     -17.202   6.716  39.252  1.00 80.43           C  
ATOM   2957  HB2 LYS A 182     -16.733   6.770  40.235  1.00 80.43           H  
ATOM   2958  HB3 LYS A 182     -17.401   7.730  38.905  1.00 80.43           H  
ATOM   2959  O   LYS A 182     -19.985   7.703  40.116  1.00 80.43           O  
ATOM   2960  CG  LYS A 182     -16.248   6.022  38.276  1.00 80.43           C  
ATOM   2961  HG2 LYS A 182     -16.198   4.959  38.514  1.00 80.43           H  
ATOM   2962  HG3 LYS A 182     -16.616   6.134  37.256  1.00 80.43           H  
ATOM   2963  CD  LYS A 182     -14.855   6.635  38.384  1.00 80.43           C  
ATOM   2964  HD2 LYS A 182     -14.524   6.588  39.421  1.00 80.43           H  
ATOM   2965  HD3 LYS A 182     -14.892   7.673  38.054  1.00 80.43           H  
ATOM   2966  CE  LYS A 182     -13.901   5.827  37.511  1.00 80.43           C  
ATOM   2967  HE2 LYS A 182     -14.285   5.817  36.491  1.00 80.43           H  
ATOM   2968  HE3 LYS A 182     -13.894   4.804  37.886  1.00 80.43           H  
ATOM   2969  NZ  LYS A 182     -12.544   6.412  37.552  1.00 80.43           N  
ATOM   2970  HZ1 LYS A 182     -12.577   7.367  37.225  1.00 80.43           H  
ATOM   2971  HZ2 LYS A 182     -11.918   5.873  36.971  1.00 80.43           H  
ATOM   2972  HZ3 LYS A 182     -12.213   6.398  38.506  1.00 80.43           H  
ATOM   2973  N   PHE A 183     -19.466   6.107  41.621  1.00 68.31           N  
ATOM   2974  H   PHE A 183     -18.913   5.283  41.803  1.00 68.31           H  
ATOM   2975  CA  PHE A 183     -20.022   6.830  42.757  1.00 68.31           C  
ATOM   2976  HA  PHE A 183     -20.877   7.412  42.412  1.00 68.31           H  
ATOM   2977  C   PHE A 183     -18.991   7.826  43.294  1.00 68.31           C  
ATOM   2978  CB  PHE A 183     -20.538   5.857  43.823  1.00 68.31           C  
ATOM   2979  HB2 PHE A 183     -20.058   4.884  43.721  1.00 68.31           H  
ATOM   2980  HB3 PHE A 183     -20.281   6.235  44.813  1.00 68.31           H  
ATOM   2981  O   PHE A 183     -17.826   7.493  43.490  1.00 68.31           O  
ATOM   2982  CG  PHE A 183     -22.040   5.705  43.750  1.00 68.31           C  
ATOM   2983  CD1 PHE A 183     -22.860   6.603  44.459  1.00 68.31           C  
ATOM   2984  HD1 PHE A 183     -22.420   7.363  45.087  1.00 68.31           H  
ATOM   2985  CD2 PHE A 183     -22.617   4.693  42.961  1.00 68.31           C  
ATOM   2986  HD2 PHE A 183     -21.989   3.985  42.440  1.00 68.31           H  
ATOM   2987  CE1 PHE A 183     -24.257   6.480  44.394  1.00 68.31           C  
ATOM   2988  HE1 PHE A 183     -24.886   7.132  44.981  1.00 68.31           H  
ATOM   2989  CE2 PHE A 183     -24.014   4.569  42.896  1.00 68.31           C  
ATOM   2990  HE2 PHE A 183     -24.462   3.761  42.336  1.00 68.31           H  
ATOM   2991  CZ  PHE A 183     -24.826   5.457  43.618  1.00 68.31           C  
ATOM   2992  HZ  PHE A 183     -25.896   5.314  43.610  1.00 68.31           H  
ATOM   2993  N   VAL A 184     -19.417   9.071  43.508  1.00 64.54           N  
ATOM   2994  H   VAL A 184     -20.400   9.268  43.386  1.00 64.54           H  
ATOM   2995  CA  VAL A 184     -18.596  10.101  44.154  1.00 64.54           C  
ATOM   2996  HA  VAL A 184     -17.580   9.728  44.287  1.00 64.54           H  
ATOM   2997  C   VAL A 184     -19.189  10.350  45.533  1.00 64.54           C  
ATOM   2998  CB  VAL A 184     -18.504  11.389  43.312  1.00 64.54           C  
ATOM   2999  HB  VAL A 184     -19.496  11.829  43.210  1.00 64.54           H  
ATOM   3000  O   VAL A 184     -20.341  10.763  45.638  1.00 64.54           O  
ATOM   3001  CG1 VAL A 184     -17.574  12.414  43.977  1.00 64.54           C  
ATOM   3002 HG11 VAL A 184     -16.583  11.985  44.122  1.00 64.54           H  
ATOM   3003 HG12 VAL A 184     -17.983  12.715  44.942  1.00 64.54           H  
ATOM   3004 HG13 VAL A 184     -17.494  13.303  43.351  1.00 64.54           H  
ATOM   3005  CG2 VAL A 184     -17.957  11.108  41.904  1.00 64.54           C  
ATOM   3006 HG21 VAL A 184     -16.977  10.636  41.975  1.00 64.54           H  
ATOM   3007 HG22 VAL A 184     -17.872  12.039  41.343  1.00 64.54           H  
ATOM   3008 HG23 VAL A 184     -18.630  10.440  41.366  1.00 64.54           H  
ATOM   3009  N   ASP A 185     -18.392  10.098  46.569  1.00 55.23           N  
ATOM   3010  H   ASP A 185     -17.489   9.689  46.375  1.00 55.23           H  
ATOM   3011  CA  ASP A 185     -18.792  10.086  47.987  1.00 55.23           C  
ATOM   3012  HA  ASP A 185     -19.586   9.351  48.115  1.00 55.23           H  
ATOM   3013  C   ASP A 185     -19.318  11.447  48.496  1.00 55.23           C  
ATOM   3014  CB  ASP A 185     -17.545   9.634  48.780  1.00 55.23           C  
ATOM   3015  HB2 ASP A 185     -16.939   8.984  48.148  1.00 55.23           H  
ATOM   3016  HB3 ASP A 185     -16.937  10.507  49.016  1.00 55.23           H  
ATOM   3017  O   ASP A 185     -20.049  11.535  49.477  1.00 55.23           O  
ATOM   3018  CG  ASP A 185     -17.827   8.842  50.063  1.00 55.23           C  
ATOM   3019  OD1 ASP A 185     -18.995   8.450  50.282  1.00 55.23           O  
ATOM   3020  OD2 ASP A 185     -16.834   8.582  50.777  1.00 55.23           O  
ATOM   3021  N   HIS A 186     -18.981  12.540  47.802  1.00 51.97           N  
ATOM   3022  H   HIS A 186     -18.413  12.404  46.978  1.00 51.97           H  
ATOM   3023  CA  HIS A 186     -19.194  13.902  48.298  1.00 51.97           C  
ATOM   3024  HA  HIS A 186     -18.919  13.884  49.353  1.00 51.97           H  
ATOM   3025  C   HIS A 186     -20.642  14.424  48.317  1.00 51.97           C  
ATOM   3026  CB  HIS A 186     -18.231  14.873  47.590  1.00 51.97           C  
ATOM   3027  HB2 HIS A 186     -18.012  14.524  46.581  1.00 51.97           H  
ATOM   3028  HB3 HIS A 186     -18.699  15.853  47.499  1.00 51.97           H  
ATOM   3029  O   HIS A 186     -20.850  15.505  48.858  1.00 51.97           O  
ATOM   3030  CG  HIS A 186     -16.954  15.059  48.366  1.00 51.97           C  
ATOM   3031  CD2 HIS A 186     -15.686  14.717  47.982  1.00 51.97           C  
ATOM   3032  HD2 HIS A 186     -15.407  14.258  47.046  1.00 51.97           H  
ATOM   3033  ND1 HIS A 186     -16.866  15.591  49.631  1.00 51.97           N  
ATOM   3034  HD1 HIS A 186     -17.646  15.885  50.201  1.00 51.97           H  
ATOM   3035  CE1 HIS A 186     -15.577  15.566  50.005  1.00 51.97           C  
ATOM   3036  HE1 HIS A 186     -15.200  15.894  50.962  1.00 51.97           H  
ATOM   3037  NE2 HIS A 186     -14.816  15.057  49.023  1.00 51.97           N  
ATOM   3038  N   ASP A 187     -21.636  13.688  47.813  1.00 49.73           N  
ATOM   3039  H   ASP A 187     -21.412  12.765  47.468  1.00 49.73           H  
ATOM   3040  CA  ASP A 187     -23.052  14.088  47.891  1.00 49.73           C  
ATOM   3041  HA  ASP A 187     -23.141  14.946  48.558  1.00 49.73           H  
ATOM   3042  C   ASP A 187     -23.895  12.996  48.568  1.00 49.73           C  
ATOM   3043  CB  ASP A 187     -23.583  14.558  46.524  1.00 49.73           C  
ATOM   3044  HB2 ASP A 187     -24.673  14.553  46.549  1.00 49.73           H  
ATOM   3045  HB3 ASP A 187     -23.265  13.858  45.751  1.00 49.73           H  
ATOM   3046  O   ASP A 187     -24.801  12.387  47.997  1.00 49.73           O  
ATOM   3047  CG  ASP A 187     -23.152  15.990  46.158  1.00 49.73           C  
ATOM   3048  OD1 ASP A 187     -23.222  16.883  47.031  1.00 49.73           O  
ATOM   3049  OD2 ASP A 187     -22.800  16.210  44.971  1.00 49.73           O  
ATOM   3050  N   SER A 188     -23.581  12.753  49.838  1.00 46.31           N  
ATOM   3051  H   SER A 188     -22.770  13.226  50.211  1.00 46.31           H  
ATOM   3052  CA  SER A 188     -24.293  11.880  50.771  1.00 46.31           C  
ATOM   3053  HA  SER A 188     -24.478  10.928  50.273  1.00 46.31           H  
ATOM   3054  C   SER A 188     -25.655  12.442  51.213  1.00 46.31           C  
ATOM   3055  CB  SER A 188     -23.365  11.617  51.965  1.00 46.31           C  
ATOM   3056  HB2 SER A 188     -22.452  11.140  51.610  1.00 46.31           H  
ATOM   3057  HB3 SER A 188     -23.852  10.953  52.680  1.00 46.31           H  
ATOM   3058  O   SER A 188     -25.920  12.556  52.412  1.00 46.31           O  
ATOM   3059  OG  SER A 188     -23.033  12.844  52.589  1.00 46.31           O  
ATOM   3060  HG  SER A 188     -23.840  13.150  53.009  1.00 46.31           H  
ATOM   3061  N   LYS A 189     -26.536  12.816  50.277  1.00 50.90           N  
ATOM   3062  H   LYS A 189     -26.251  12.743  49.310  1.00 50.90           H  
ATOM   3063  CA  LYS A 189     -27.929  13.156  50.626  1.00 50.90           C  
ATOM   3064  HA  LYS A 189     -28.133  12.778  51.627  1.00 50.90           H  
ATOM   3065  C   LYS A 189     -29.008  12.451  49.824  1.00 50.90           C  
ATOM   3066  CB  LYS A 189     -28.151  14.673  50.673  1.00 50.90           C  
ATOM   3067  HB2 LYS A 189     -27.707  15.151  49.799  1.00 50.90           H  
ATOM   3068  HB3 LYS A 189     -29.223  14.868  50.665  1.00 50.90           H  
ATOM   3069  O   LYS A 189     -30.095  12.291  50.363  1.00 50.90           O  
ATOM   3070  CG  LYS A 189     -27.557  15.249  51.967  1.00 50.90           C  
ATOM   3071  HG2 LYS A 189     -26.470  15.258  51.897  1.00 50.90           H  
ATOM   3072  HG3 LYS A 189     -27.852  14.624  52.811  1.00 50.90           H  
ATOM   3073  CD  LYS A 189     -28.064  16.666  52.226  1.00 50.90           C  
ATOM   3074  HD2 LYS A 189     -27.745  17.316  51.411  1.00 50.90           H  
ATOM   3075  HD3 LYS A 189     -29.153  16.651  52.268  1.00 50.90           H  
ATOM   3076  CE  LYS A 189     -27.498  17.163  53.557  1.00 50.90           C  
ATOM   3077  HE2 LYS A 189     -27.759  16.443  54.332  1.00 50.90           H  
ATOM   3078  HE3 LYS A 189     -26.411  17.197  53.481  1.00 50.90           H  
ATOM   3079  NZ  LYS A 189     -28.042  18.499  53.891  1.00 50.90           N  
ATOM   3080  HZ1 LYS A 189     -27.805  19.159  53.163  1.00 50.90           H  
ATOM   3081  HZ2 LYS A 189     -27.672  18.826  54.772  1.00 50.90           H  
ATOM   3082  HZ3 LYS A 189     -29.049  18.451  53.954  1.00 50.90           H  
ATOM   3083  N   GLU A 190     -28.722  11.945  48.631  1.00 54.17           N  
ATOM   3084  H   GLU A 190     -27.817  12.096  48.210  1.00 54.17           H  
ATOM   3085  CA  GLU A 190     -29.746  11.240  47.861  1.00 54.17           C  
ATOM   3086  HA  GLU A 190     -30.626  11.068  48.481  1.00 54.17           H  
ATOM   3087  C   GLU A 190     -29.229   9.885  47.376  1.00 54.17           C  
ATOM   3088  CB  GLU A 190     -30.272  12.114  46.725  1.00 54.17           C  
ATOM   3089  HB2 GLU A 190     -30.930  11.494  46.117  1.00 54.17           H  
ATOM   3090  HB3 GLU A 190     -29.441  12.475  46.119  1.00 54.17           H  
ATOM   3091  O   GLU A 190     -28.395   9.833  46.466  1.00 54.17           O  
ATOM   3092  CG  GLU A 190     -31.097  13.293  47.268  1.00 54.17           C  
ATOM   3093  HG2 GLU A 190     -31.929  12.902  47.854  1.00 54.17           H  
ATOM   3094  HG3 GLU A 190     -30.469  13.898  47.921  1.00 54.17           H  
ATOM   3095  CD  GLU A 190     -31.643  14.187  46.150  1.00 54.17           C  
ATOM   3096  OE1 GLU A 190     -32.036  15.327  46.475  1.00 54.17           O  
ATOM   3097  OE2 GLU A 190     -31.598  13.751  44.976  1.00 54.17           O  
ATOM   3098  N   PRO A 191     -29.688   8.768  47.975  1.00 58.30           N  
ATOM   3099  CA  PRO A 191     -29.423   7.451  47.423  1.00 58.30           C  
ATOM   3100  HA  PRO A 191     -28.346   7.283  47.383  1.00 58.30           H  
ATOM   3101  C   PRO A 191     -29.998   7.383  46.004  1.00 58.30           C  
ATOM   3102  CB  PRO A 191     -30.040   6.446  48.398  1.00 58.30           C  
ATOM   3103  HB2 PRO A 191     -29.281   6.132  49.115  1.00 58.30           H  
ATOM   3104  HB3 PRO A 191     -30.452   5.574  47.890  1.00 58.30           H  
ATOM   3105  O   PRO A 191     -31.197   7.550  45.771  1.00 58.30           O  
ATOM   3106  CG  PRO A 191     -31.107   7.261  49.129  1.00 58.30           C  
ATOM   3107  HG2 PRO A 191     -32.026   7.298  48.544  1.00 58.30           H  
ATOM   3108  HG3 PRO A 191     -31.303   6.880  50.132  1.00 58.30           H  
ATOM   3109  CD  PRO A 191     -30.539   8.670  49.154  1.00 58.30           C  
ATOM   3110  HD2 PRO A 191     -29.938   8.816  50.051  1.00 58.30           H  
ATOM   3111  HD3 PRO A 191     -31.372   9.373  49.137  1.00 58.30           H  
ATOM   3112  N   SER A 192     -29.096   7.171  45.053  1.00 64.56           N  
ATOM   3113  H   SER A 192     -28.137   7.049  45.346  1.00 64.56           H  
ATOM   3114  CA  SER A 192     -29.391   7.058  43.631  1.00 64.56           C  
ATOM   3115  HA  SER A 192     -30.440   7.297  43.460  1.00 64.56           H  
ATOM   3116  C   SER A 192     -29.151   5.618  43.204  1.00 64.56           C  
ATOM   3117  CB  SER A 192     -28.552   8.080  42.860  1.00 64.56           C  
ATOM   3118  HB2 SER A 192     -28.582   9.010  43.428  1.00 64.56           H  
ATOM   3119  HB3 SER A 192     -29.004   8.258  41.884  1.00 64.56           H  
ATOM   3120  O   SER A 192     -28.190   5.006  43.655  1.00 64.56           O  
ATOM   3121  OG  SER A 192     -27.190   7.712  42.710  1.00 64.56           O  
ATOM   3122  HG  SER A 192     -27.024   6.974  43.301  1.00 64.56           H  
ATOM   3123  N   THR A 193     -30.001   5.065  42.352  1.00 73.18           N  
ATOM   3124  H   THR A 193     -30.756   5.631  41.992  1.00 73.18           H  
ATOM   3125  CA  THR A 193     -29.869   3.695  41.847  1.00 73.18           C  
ATOM   3126  HA  THR A 193     -28.942   3.254  42.215  1.00 73.18           H  
ATOM   3127  C   THR A 193     -29.783   3.734  40.334  1.00 73.18           C  
ATOM   3128  CB  THR A 193     -31.007   2.779  42.318  1.00 73.18           C  
ATOM   3129  HB  THR A 193     -30.887   1.803  41.848  1.00 73.18           H  
ATOM   3130  O   THR A 193     -30.583   4.391  39.668  1.00 73.18           O  
ATOM   3131  CG2 THR A 193     -30.988   2.587  43.834  1.00 73.18           C  
ATOM   3132 HG21 THR A 193     -31.787   1.906  44.125  1.00 73.18           H  
ATOM   3133 HG22 THR A 193     -30.033   2.156  44.135  1.00 73.18           H  
ATOM   3134 HG23 THR A 193     -31.128   3.540  44.344  1.00 73.18           H  
ATOM   3135  OG1 THR A 193     -32.272   3.297  41.965  1.00 73.18           O  
ATOM   3136  HG1 THR A 193     -32.309   4.206  42.270  1.00 73.18           H  
ATOM   3137  N   ILE A 194     -28.786   3.059  39.772  1.00 79.49           N  
ATOM   3138  H   ILE A 194     -28.180   2.496  40.352  1.00 79.49           H  
ATOM   3139  CA  ILE A 194     -28.673   2.937  38.320  1.00 79.49           C  
ATOM   3140  HA  ILE A 194     -28.866   3.905  37.858  1.00 79.49           H  
ATOM   3141  C   ILE A 194     -29.740   1.947  37.867  1.00 79.49           C  
ATOM   3142  CB  ILE A 194     -27.265   2.487  37.909  1.00 79.49           C  
ATOM   3143  HB  ILE A 194     -27.080   1.534  38.405  1.00 79.49           H  
ATOM   3144  O   ILE A 194     -29.795   0.825  38.360  1.00 79.49           O  
ATOM   3145  CG1 ILE A 194     -26.207   3.505  38.383  1.00 79.49           C  
ATOM   3146 HG12 ILE A 194     -26.386   3.783  39.422  1.00 79.49           H  
ATOM   3147 HG13 ILE A 194     -26.241   4.406  37.772  1.00 79.49           H  
ATOM   3148  CG2 ILE A 194     -27.156   2.267  36.387  1.00 79.49           C  
ATOM   3149 HG21 ILE A 194     -27.372   3.193  35.855  1.00 79.49           H  
ATOM   3150 HG22 ILE A 194     -27.853   1.495  36.062  1.00 79.49           H  
ATOM   3151 HG23 ILE A 194     -26.152   1.931  36.129  1.00 79.49           H  
ATOM   3152  CD1 ILE A 194     -24.812   2.900  38.318  1.00 79.49           C  
ATOM   3153 HD11 ILE A 194     -24.404   2.989  37.311  1.00 79.49           H  
ATOM   3154 HD12 ILE A 194     -24.168   3.398  39.042  1.00 79.49           H  
ATOM   3155 HD13 ILE A 194     -24.872   1.849  38.603  1.00 79.49           H  
ATOM   3156  N   GLN A 195     -30.581   2.362  36.927  1.00 82.79           N  
ATOM   3157  H   GLN A 195     -30.461   3.296  36.562  1.00 82.79           H  
ATOM   3158  CA  GLN A 195     -31.632   1.510  36.376  1.00 82.79           C  
ATOM   3159  HA  GLN A 195     -31.970   0.801  37.132  1.00 82.79           H  
ATOM   3160  C   GLN A 195     -31.109   0.682  35.208  1.00 82.79           C  
ATOM   3161  CB  GLN A 195     -32.817   2.387  35.951  1.00 82.79           C  
ATOM   3162  HB2 GLN A 195     -33.529   1.784  35.386  1.00 82.79           H  
ATOM   3163  HB3 GLN A 195     -32.453   3.183  35.302  1.00 82.79           H  
ATOM   3164  O   GLN A 195     -31.401  -0.508  35.103  1.00 82.79           O  
ATOM   3165  CG  GLN A 195     -33.536   3.006  37.159  1.00 82.79           C  
ATOM   3166  HG2 GLN A 195     -34.352   3.639  36.810  1.00 82.79           H  
ATOM   3167  HG3 GLN A 195     -32.841   3.632  37.718  1.00 82.79           H  
ATOM   3168  CD  GLN A 195     -34.120   1.940  38.082  1.00 82.79           C  
ATOM   3169  NE2 GLN A 195     -33.964   2.056  39.381  1.00 82.79           N  
ATOM   3170 HE21 GLN A 195     -34.463   1.378  39.939  1.00 82.79           H  
ATOM   3171 HE22 GLN A 195     -33.526   2.868  39.793  1.00 82.79           H  
ATOM   3172  OE1 GLN A 195     -34.681   0.950  37.643  1.00 82.79           O  
ATOM   3173  N   TYR A 196     -30.321   1.303  34.330  1.00 87.26           N  
ATOM   3174  H   TYR A 196     -30.092   2.276  34.477  1.00 87.26           H  
ATOM   3175  CA  TYR A 196     -29.678   0.617  33.218  1.00 87.26           C  
ATOM   3176  HA  TYR A 196     -29.289  -0.327  33.599  1.00 87.26           H  
ATOM   3177  C   TYR A 196     -28.497   1.408  32.655  1.00 87.26           C  
ATOM   3178  CB  TYR A 196     -30.707   0.307  32.119  1.00 87.26           C  
ATOM   3179  HB2 TYR A 196     -31.467  -0.345  32.547  1.00 87.26           H  
ATOM   3180  HB3 TYR A 196     -30.227  -0.258  31.320  1.00 87.26           H  
ATOM   3181  O   TYR A 196     -28.365   2.614  32.868  1.00 87.26           O  
ATOM   3182  CG  TYR A 196     -31.397   1.504  31.506  1.00 87.26           C  
ATOM   3183  CD1 TYR A 196     -32.623   1.964  32.024  1.00 87.26           C  
ATOM   3184  HD1 TYR A 196     -33.078   1.458  32.862  1.00 87.26           H  
ATOM   3185  CD2 TYR A 196     -30.819   2.131  30.390  1.00 87.26           C  
ATOM   3186  HD2 TYR A 196     -29.887   1.760  29.989  1.00 87.26           H  
ATOM   3187  CE1 TYR A 196     -33.264   3.066  31.427  1.00 87.26           C  
ATOM   3188  HE1 TYR A 196     -34.214   3.427  31.793  1.00 87.26           H  
ATOM   3189  CE2 TYR A 196     -31.454   3.237  29.798  1.00 87.26           C  
ATOM   3190  HE2 TYR A 196     -31.018   3.720  28.936  1.00 87.26           H  
ATOM   3191  OH  TYR A 196     -33.283   4.787  29.764  1.00 87.26           O  
ATOM   3192  HH  TYR A 196     -32.780   5.166  29.039  1.00 87.26           H  
ATOM   3193  CZ  TYR A 196     -32.672   3.713  30.323  1.00 87.26           C  
ATOM   3194  N   MET A 197     -27.641   0.716  31.909  1.00 86.56           N  
ATOM   3195  H   MET A 197     -27.829  -0.268  31.783  1.00 86.56           H  
ATOM   3196  CA  MET A 197     -26.540   1.299  31.143  1.00 86.56           C  
ATOM   3197  HA  MET A 197     -26.686   2.376  31.054  1.00 86.56           H  
ATOM   3198  C   MET A 197     -26.522   0.705  29.741  1.00 86.56           C  
ATOM   3199  CB  MET A 197     -25.187   1.032  31.818  1.00 86.56           C  
ATOM   3200  HB2 MET A 197     -25.013  -0.043  31.860  1.00 86.56           H  
ATOM   3201  HB3 MET A 197     -24.405   1.480  31.205  1.00 86.56           H  
ATOM   3202  O   MET A 197     -26.865  -0.465  29.565  1.00 86.56           O  
ATOM   3203  CG  MET A 197     -25.077   1.594  33.237  1.00 86.56           C  
ATOM   3204  HG2 MET A 197     -25.908   1.213  33.831  1.00 86.56           H  
ATOM   3205  HG3 MET A 197     -25.163   2.680  33.195  1.00 86.56           H  
ATOM   3206  SD  MET A 197     -23.545   1.148  34.109  1.00 86.56           S  
ATOM   3207  CE  MET A 197     -22.296   1.951  33.070  1.00 86.56           C  
ATOM   3208  HE1 MET A 197     -22.530   3.010  32.967  1.00 86.56           H  
ATOM   3209  HE2 MET A 197     -21.317   1.844  33.538  1.00 86.56           H  
ATOM   3210  HE3 MET A 197     -22.274   1.485  32.085  1.00 86.56           H  
ATOM   3211  N   PHE A 198     -26.074   1.474  28.753  1.00 87.63           N  
ATOM   3212  H   PHE A 198     -25.828   2.436  28.939  1.00 87.63           H  
ATOM   3213  CA  PHE A 198     -25.909   0.968  27.397  1.00 87.63           C  
ATOM   3214  HA  PHE A 198     -25.693  -0.098  27.460  1.00 87.63           H  
ATOM   3215  C   PHE A 198     -24.734   1.586  26.646  1.00 87.63           C  
ATOM   3216  CB  PHE A 198     -27.212   1.115  26.614  1.00 87.63           C  
ATOM   3217  HB2 PHE A 198     -28.002   0.568  27.129  1.00 87.63           H  
ATOM   3218  HB3 PHE A 198     -27.052   0.631  25.651  1.00 87.63           H  
ATOM   3219  O   PHE A 198     -24.268   2.681  26.952  1.00 87.63           O  
ATOM   3220  CG  PHE A 198     -27.686   2.531  26.366  1.00 87.63           C  
ATOM   3221  CD1 PHE A 198     -28.566   3.147  27.275  1.00 87.63           C  
ATOM   3222  HD1 PHE A 198     -28.852   2.634  28.182  1.00 87.63           H  
ATOM   3223  CD2 PHE A 198     -27.281   3.218  25.206  1.00 87.63           C  
ATOM   3224  HD2 PHE A 198     -26.589   2.760  24.514  1.00 87.63           H  
ATOM   3225  CE1 PHE A 198     -29.076   4.427  27.001  1.00 87.63           C  
ATOM   3226  HE1 PHE A 198     -29.736   4.930  27.692  1.00 87.63           H  
ATOM   3227  CE2 PHE A 198     -27.795   4.496  24.932  1.00 87.63           C  
ATOM   3228  HE2 PHE A 198     -27.495   5.036  24.046  1.00 87.63           H  
ATOM   3229  CZ  PHE A 198     -28.720   5.079  25.812  1.00 87.63           C  
ATOM   3230  HZ  PHE A 198     -29.142   6.047  25.583  1.00 87.63           H  
ATOM   3231  N   ILE A 199     -24.261   0.846  25.644  1.00 86.08           N  
ATOM   3232  H   ILE A 199     -24.726  -0.033  25.468  1.00 86.08           H  
ATOM   3233  CA  ILE A 199     -23.278   1.287  24.660  1.00 86.08           C  
ATOM   3234  HA  ILE A 199     -22.967   2.301  24.912  1.00 86.08           H  
ATOM   3235  C   ILE A 199     -23.961   1.323  23.295  1.00 86.08           C  
ATOM   3236  CB  ILE A 199     -22.018   0.394  24.677  1.00 86.08           C  
ATOM   3237  HB  ILE A 199     -22.326  -0.643  24.546  1.00 86.08           H  
ATOM   3238  O   ILE A 199     -24.583   0.345  22.879  1.00 86.08           O  
ATOM   3239  CG1 ILE A 199     -21.290   0.536  26.035  1.00 86.08           C  
ATOM   3240 HG12 ILE A 199     -22.008   0.444  26.850  1.00 86.08           H  
ATOM   3241 HG13 ILE A 199     -20.844   1.528  26.105  1.00 86.08           H  
ATOM   3242  CG2 ILE A 199     -21.066   0.776  23.524  1.00 86.08           C  
ATOM   3243 HG21 ILE A 199     -20.157   0.175  23.556  1.00 86.08           H  
ATOM   3244 HG22 ILE A 199     -20.808   1.832  23.594  1.00 86.08           H  
ATOM   3245 HG23 ILE A 199     -21.541   0.595  22.560  1.00 86.08           H  
ATOM   3246  CD1 ILE A 199     -20.208  -0.522  26.279  1.00 86.08           C  
ATOM   3247 HD11 ILE A 199     -19.401  -0.430  25.552  1.00 86.08           H  
ATOM   3248 HD12 ILE A 199     -19.792  -0.386  27.277  1.00 86.08           H  
ATOM   3249 HD13 ILE A 199     -20.653  -1.515  26.216  1.00 86.08           H  
ATOM   3250  N   LEU A 200     -23.812   2.439  22.594  1.00 82.70           N  
ATOM   3251  H   LEU A 200     -23.283   3.183  23.027  1.00 82.70           H  
ATOM   3252  CA  LEU A 200     -24.367   2.720  21.275  1.00 82.70           C  
ATOM   3253  HA  LEU A 200     -24.925   1.856  20.913  1.00 82.70           H  
ATOM   3254  C   LEU A 200     -23.227   3.029  20.297  1.00 82.70           C  
ATOM   3255  CB  LEU A 200     -25.327   3.914  21.425  1.00 82.70           C  
ATOM   3256  HB2 LEU A 200     -24.729   4.768  21.744  1.00 82.70           H  
ATOM   3257  HB3 LEU A 200     -26.034   3.712  22.230  1.00 82.70           H  
ATOM   3258  O   LEU A 200     -22.227   3.629  20.677  1.00 82.70           O  
ATOM   3259  CG  LEU A 200     -26.108   4.305  20.153  1.00 82.70           C  
ATOM   3260  HG  LEU A 200     -25.603   3.939  19.260  1.00 82.70           H  
ATOM   3261  CD1 LEU A 200     -27.519   3.724  20.184  1.00 82.70           C  
ATOM   3262 HD11 LEU A 200     -28.091   4.193  20.984  1.00 82.70           H  
ATOM   3263 HD12 LEU A 200     -28.022   3.919  19.237  1.00 82.70           H  
ATOM   3264 HD13 LEU A 200     -27.476   2.653  20.379  1.00 82.70           H  
ATOM   3265  CD2 LEU A 200     -26.229   5.822  20.038  1.00 82.70           C  
ATOM   3266 HD21 LEU A 200     -25.240   6.270  19.939  1.00 82.70           H  
ATOM   3267 HD22 LEU A 200     -26.814   6.081  19.156  1.00 82.70           H  
ATOM   3268 HD23 LEU A 200     -26.715   6.232  20.924  1.00 82.70           H  
ATOM   3269  N   HIS A 201     -23.379   2.656  19.034  1.00 80.56           N  
ATOM   3270  H   HIS A 201     -24.228   2.164  18.794  1.00 80.56           H  
ATOM   3271  CA  HIS A 201     -22.555   3.115  17.922  1.00 80.56           C  
ATOM   3272  HA  HIS A 201     -21.666   3.627  18.291  1.00 80.56           H  
ATOM   3273  C   HIS A 201     -23.356   4.079  17.050  1.00 80.56           C  
ATOM   3274  CB  HIS A 201     -22.123   1.904  17.104  1.00 80.56           C  
ATOM   3275  HB2 HIS A 201     -21.600   1.203  17.755  1.00 80.56           H  
ATOM   3276  HB3 HIS A 201     -23.025   1.422  16.726  1.00 80.56           H  
ATOM   3277  O   HIS A 201     -24.514   3.798  16.739  1.00 80.56           O  
ATOM   3278  CG  HIS A 201     -21.210   2.262  15.962  1.00 80.56           C  
ATOM   3279  CD2 HIS A 201     -19.925   2.701  16.101  1.00 80.56           C  
ATOM   3280  HD2 HIS A 201     -19.423   2.886  17.039  1.00 80.56           H  
ATOM   3281  ND1 HIS A 201     -21.482   2.254  14.610  1.00 80.56           N  
ATOM   3282  HD1 HIS A 201     -22.316   1.929  14.141  1.00 80.56           H  
ATOM   3283  CE1 HIS A 201     -20.368   2.641  13.964  1.00 80.56           C  
ATOM   3284  HE1 HIS A 201     -20.238   2.675  12.892  1.00 80.56           H  
ATOM   3285  NE2 HIS A 201     -19.395   2.921  14.834  1.00 80.56           N  
ATOM   3286  N   GLU A 202     -22.733   5.166  16.594  1.00 73.06           N  
ATOM   3287  H   GLU A 202     -21.778   5.332  16.879  1.00 73.06           H  
ATOM   3288  CA  GLU A 202     -23.408   6.238  15.848  1.00 73.06           C  
ATOM   3289  HA  GLU A 202     -24.132   6.706  16.514  1.00 73.06           H  
ATOM   3290  C   GLU A 202     -24.203   5.751  14.629  1.00 73.06           C  
ATOM   3291  CB  GLU A 202     -22.390   7.318  15.439  1.00 73.06           C  
ATOM   3292  HB2 GLU A 202     -21.827   7.613  16.325  1.00 73.06           H  
ATOM   3293  HB3 GLU A 202     -22.942   8.188  15.085  1.00 73.06           H  
ATOM   3294  O   GLU A 202     -25.272   6.285  14.352  1.00 73.06           O  
ATOM   3295  CG  GLU A 202     -21.374   6.905  14.360  1.00 73.06           C  
ATOM   3296  HG2 GLU A 202     -21.896   6.733  13.419  1.00 73.06           H  
ATOM   3297  HG3 GLU A 202     -20.899   5.971  14.662  1.00 73.06           H  
ATOM   3298  CD  GLU A 202     -20.290   7.974  14.136  1.00 73.06           C  
ATOM   3299  OE1 GLU A 202     -19.159   7.580  13.773  1.00 73.06           O  
ATOM   3300  OE2 GLU A 202     -20.533   9.177  14.389  1.00 73.06           O  
ATOM   3301  N   SER A 203     -23.718   4.719  13.928  1.00 71.99           N  
ATOM   3302  H   SER A 203     -22.794   4.384  14.161  1.00 71.99           H  
ATOM   3303  CA  SER A 203     -24.390   4.172  12.742  1.00 71.99           C  
ATOM   3304  HA  SER A 203     -25.209   4.831  12.454  1.00 71.99           H  
ATOM   3305  C   SER A 203     -25.007   2.788  12.935  1.00 71.99           C  
ATOM   3306  CB  SER A 203     -23.420   4.141  11.563  1.00 71.99           C  
ATOM   3307  HB2 SER A 203     -23.962   3.849  10.664  1.00 71.99           H  
ATOM   3308  HB3 SER A 203     -23.003   5.137  11.411  1.00 71.99           H  
ATOM   3309  O   SER A 203     -25.874   2.409  12.157  1.00 71.99           O  
ATOM   3310  OG  SER A 203     -22.375   3.216  11.802  1.00 71.99           O  
ATOM   3311  HG  SER A 203     -21.830   3.198  11.011  1.00 71.99           H  
ATOM   3312  N   LYS A 204     -24.586   2.015  13.950  1.00 68.02           N  
ATOM   3313  H   LYS A 204     -24.022   2.462  14.659  1.00 68.02           H  
ATOM   3314  CA  LYS A 204     -25.108   0.648  14.178  1.00 68.02           C  
ATOM   3315  HA  LYS A 204     -25.608   0.311  13.270  1.00 68.02           H  
ATOM   3316  C   LYS A 204     -26.201   0.595  15.240  1.00 68.02           C  
ATOM   3317  CB  LYS A 204     -23.996  -0.372  14.480  1.00 68.02           C  
ATOM   3318  HB2 LYS A 204     -23.415  -0.066  15.350  1.00 68.02           H  
ATOM   3319  HB3 LYS A 204     -24.467  -1.324  14.727  1.00 68.02           H  
ATOM   3320  O   LYS A 204     -26.848  -0.437  15.389  1.00 68.02           O  
ATOM   3321  CG  LYS A 204     -23.057  -0.610  13.297  1.00 68.02           C  
ATOM   3322  HG2 LYS A 204     -23.648  -0.929  12.438  1.00 68.02           H  
ATOM   3323  HG3 LYS A 204     -22.531   0.309  13.037  1.00 68.02           H  
ATOM   3324  CD  LYS A 204     -22.044  -1.704  13.652  1.00 68.02           C  
ATOM   3325  HD2 LYS A 204     -22.576  -2.607  13.951  1.00 68.02           H  
ATOM   3326  HD3 LYS A 204     -21.403  -1.370  14.468  1.00 68.02           H  
ATOM   3327  CE  LYS A 204     -21.204  -1.986  12.413  1.00 68.02           C  
ATOM   3328  HE2 LYS A 204     -21.867  -2.134  11.561  1.00 68.02           H  
ATOM   3329  HE3 LYS A 204     -20.595  -1.105  12.206  1.00 68.02           H  
ATOM   3330  NZ  LYS A 204     -20.343  -3.173  12.577  1.00 68.02           N  
ATOM   3331  HZ1 LYS A 204     -20.873  -4.012  12.762  1.00 68.02           H  
ATOM   3332  HZ2 LYS A 204     -19.795  -3.311  11.739  1.00 68.02           H  
ATOM   3333  HZ3 LYS A 204     -19.685  -3.073  13.337  1.00 68.02           H  
ATOM   3334  N   GLY A 205     -26.409   1.686  15.972  1.00 80.19           N  
ATOM   3335  H   GLY A 205     -25.822   2.496  15.832  1.00 80.19           H  
ATOM   3336  CA  GLY A 205     -27.361   1.731  17.068  1.00 80.19           C  
ATOM   3337  HA2 GLY A 205     -27.555   2.772  17.330  1.00 80.19           H  
ATOM   3338  HA3 GLY A 205     -28.300   1.278  16.750  1.00 80.19           H  
ATOM   3339  C   GLY A 205     -26.841   1.004  18.305  1.00 80.19           C  
ATOM   3340  O   GLY A 205     -25.663   1.096  18.647  1.00 80.19           O  
ATOM   3341  N   LEU A 206     -27.737   0.326  19.019  1.00 81.04           N  
ATOM   3342  H   LEU A 206     -28.673   0.233  18.651  1.00 81.04           H  
ATOM   3343  CA  LEU A 206     -27.448  -0.286  20.314  1.00 81.04           C  
ATOM   3344  HA  LEU A 206     -26.971   0.463  20.945  1.00 81.04           H  
ATOM   3345  C   LEU A 206     -26.493  -1.475  20.162  1.00 81.04           C  
ATOM   3346  CB  LEU A 206     -28.790  -0.694  20.941  1.00 81.04           C  
ATOM   3347  HB2 LEU A 206     -29.200  -1.527  20.369  1.00 81.04           H  
ATOM   3348  HB3 LEU A 206     -29.485   0.141  20.849  1.00 81.04           H  
ATOM   3349  O   LEU A 206     -26.754  -2.393  19.393  1.00 81.04           O  
ATOM   3350  CG  LEU A 206     -28.726  -1.097  22.422  1.00 81.04           C  
ATOM   3351  HG  LEU A 206     -28.026  -1.921  22.564  1.00 81.04           H  
ATOM   3352  CD1 LEU A 206     -28.316   0.077  23.304  1.00 81.04           C  
ATOM   3353 HD11 LEU A 206     -27.255   0.298  23.179  1.00 81.04           H  
ATOM   3354 HD12 LEU A 206     -28.906   0.961  23.065  1.00 81.04           H  
ATOM   3355 HD13 LEU A 206     -28.505  -0.188  24.344  1.00 81.04           H  
ATOM   3356  CD2 LEU A 206     -30.121  -1.546  22.859  1.00 81.04           C  
ATOM   3357 HD21 LEU A 206     -30.394  -2.471  22.352  1.00 81.04           H  
ATOM   3358 HD22 LEU A 206     -30.854  -0.776  22.616  1.00 81.04           H  
ATOM   3359 HD23 LEU A 206     -30.156  -1.706  23.936  1.00 81.04           H  
ATOM   3360  N   ILE A 207     -25.399  -1.477  20.919  1.00 83.02           N  
ATOM   3361  H   ILE A 207     -25.237  -0.681  21.520  1.00 83.02           H  
ATOM   3362  CA  ILE A 207     -24.393  -2.545  20.902  1.00 83.02           C  
ATOM   3363  HA  ILE A 207     -24.493  -3.122  19.983  1.00 83.02           H  
ATOM   3364  C   ILE A 207     -24.619  -3.534  22.041  1.00 83.02           C  
ATOM   3365  CB  ILE A 207     -22.976  -1.930  20.959  1.00 83.02           C  
ATOM   3366  HB  ILE A 207     -22.907  -1.337  21.871  1.00 83.02           H  
ATOM   3367  O   ILE A 207     -24.669  -4.752  21.833  1.00 83.02           O  
ATOM   3368  CG1 ILE A 207     -22.673  -0.947  19.801  1.00 83.02           C  
ATOM   3369 HG12 ILE A 207     -23.132   0.009  20.055  1.00 83.02           H  
ATOM   3370 HG13 ILE A 207     -21.599  -0.764  19.770  1.00 83.02           H  
ATOM   3371  CG2 ILE A 207     -21.904  -3.024  21.115  1.00 83.02           C  
ATOM   3372 HG21 ILE A 207     -20.915  -2.641  20.869  1.00 83.02           H  
ATOM   3373 HG22 ILE A 207     -21.886  -3.369  22.149  1.00 83.02           H  
ATOM   3374 HG23 ILE A 207     -22.135  -3.885  20.487  1.00 83.02           H  
ATOM   3375  CD1 ILE A 207     -23.147  -1.310  18.382  1.00 83.02           C  
ATOM   3376 HD11 ILE A 207     -23.526  -2.329  18.316  1.00 83.02           H  
ATOM   3377 HD12 ILE A 207     -23.964  -0.650  18.091  1.00 83.02           H  
ATOM   3378 HD13 ILE A 207     -22.330  -1.177  17.672  1.00 83.02           H  
ATOM   3379  N   ALA A 208     -24.742  -3.005  23.255  1.00 86.43           N  
ATOM   3380  H   ALA A 208     -24.734  -1.999  23.345  1.00 86.43           H  
ATOM   3381  CA  ALA A 208     -24.979  -3.778  24.460  1.00 86.43           C  
ATOM   3382  HA  ALA A 208     -25.635  -4.613  24.212  1.00 86.43           H  
ATOM   3383  C   ALA A 208     -25.686  -2.920  25.504  1.00 86.43           C  
ATOM   3384  CB  ALA A 208     -23.645  -4.317  24.998  1.00 86.43           C  
ATOM   3385  HB1 ALA A 208     -22.987  -3.488  25.261  1.00 86.43           H  
ATOM   3386  HB2 ALA A 208     -23.829  -4.924  25.884  1.00 86.43           H  
ATOM   3387  HB3 ALA A 208     -23.162  -4.938  24.244  1.00 86.43           H  
ATOM   3388  O   ALA A 208     -25.494  -1.704  25.539  1.00 86.43           O  
ATOM   3389  N   TYR A 209     -26.464  -3.557  26.368  1.00 89.19           N  
ATOM   3390  H   TYR A 209     -26.585  -4.556  26.282  1.00 89.19           H  
ATOM   3391  CA  TYR A 209     -27.119  -2.904  27.490  1.00 89.19           C  
ATOM   3392  HA  TYR A 209     -26.499  -2.065  27.808  1.00 89.19           H  
ATOM   3393  C   TYR A 209     -27.244  -3.851  28.681  1.00 89.19           C  
ATOM   3394  CB  TYR A 209     -28.483  -2.353  27.061  1.00 89.19           C  
ATOM   3395  HB2 TYR A 209     -28.343  -1.679  26.216  1.00 89.19           H  
ATOM   3396  HB3 TYR A 209     -28.894  -1.760  27.878  1.00 89.19           H  
ATOM   3397  O   TYR A 209     -27.243  -5.074  28.535  1.00 89.19           O  
ATOM   3398  CG  TYR A 209     -29.491  -3.415  26.676  1.00 89.19           C  
ATOM   3399  CD1 TYR A 209     -29.565  -3.873  25.346  1.00 89.19           C  
ATOM   3400  HD1 TYR A 209     -28.883  -3.484  24.604  1.00 89.19           H  
ATOM   3401  CD2 TYR A 209     -30.341  -3.963  27.655  1.00 89.19           C  
ATOM   3402  HD2 TYR A 209     -30.267  -3.637  28.681  1.00 89.19           H  
ATOM   3403  CE1 TYR A 209     -30.549  -4.808  24.974  1.00 89.19           C  
ATOM   3404  HE1 TYR A 209     -30.645  -5.135  23.950  1.00 89.19           H  
ATOM   3405  CE2 TYR A 209     -31.279  -4.948  27.296  1.00 89.19           C  
ATOM   3406  HE2 TYR A 209     -31.898  -5.411  28.051  1.00 89.19           H  
ATOM   3407  OH  TYR A 209     -32.378  -6.227  25.598  1.00 89.19           O  
ATOM   3408  HH  TYR A 209     -32.926  -6.480  26.344  1.00 89.19           H  
ATOM   3409  CZ  TYR A 209     -31.423  -5.329  25.949  1.00 89.19           C  
ATOM   3410  N   ILE A 210     -27.353  -3.272  29.869  1.00 88.04           N  
ATOM   3411  H   ILE A 210     -27.343  -2.263  29.908  1.00 88.04           H  
ATOM   3412  CA  ILE A 210     -27.592  -3.980  31.123  1.00 88.04           C  
ATOM   3413  HA  ILE A 210     -27.978  -4.975  30.900  1.00 88.04           H  
ATOM   3414  C   ILE A 210     -28.670  -3.232  31.899  1.00 88.04           C  
ATOM   3415  CB  ILE A 210     -26.275  -4.158  31.917  1.00 88.04           C  
ATOM   3416  HB  ILE A 210     -25.603  -4.736  31.283  1.00 88.04           H  
ATOM   3417  O   ILE A 210     -28.556  -2.023  32.088  1.00 88.04           O  
ATOM   3418  CG1 ILE A 210     -26.542  -4.988  33.190  1.00 88.04           C  
ATOM   3419 HG12 ILE A 210     -27.253  -4.460  33.825  1.00 88.04           H  
ATOM   3420 HG13 ILE A 210     -26.987  -5.939  32.898  1.00 88.04           H  
ATOM   3421  CG2 ILE A 210     -25.558  -2.831  32.232  1.00 88.04           C  
ATOM   3422 HG21 ILE A 210     -26.133  -2.251  32.954  1.00 88.04           H  
ATOM   3423 HG22 ILE A 210     -25.433  -2.245  31.322  1.00 88.04           H  
ATOM   3424 HG23 ILE A 210     -24.569  -3.024  32.648  1.00 88.04           H  
ATOM   3425  CD1 ILE A 210     -25.307  -5.282  34.048  1.00 88.04           C  
ATOM   3426 HD11 ILE A 210     -24.958  -4.369  34.531  1.00 88.04           H  
ATOM   3427 HD12 ILE A 210     -24.501  -5.690  33.438  1.00 88.04           H  
ATOM   3428 HD13 ILE A 210     -25.570  -6.004  34.821  1.00 88.04           H  
ATOM   3429  N   TYR A 211     -29.699  -3.952  32.339  1.00 86.49           N  
ATOM   3430  H   TYR A 211     -29.684  -4.950  32.187  1.00 86.49           H  
ATOM   3431  CA  TYR A 211     -30.662  -3.459  33.321  1.00 86.49           C  
ATOM   3432  HA  TYR A 211     -30.658  -2.369  33.327  1.00 86.49           H  
ATOM   3433  C   TYR A 211     -30.250  -3.920  34.714  1.00 86.49           C  
ATOM   3434  CB  TYR A 211     -32.088  -3.916  32.982  1.00 86.49           C  
ATOM   3435  HB2 TYR A 211     -32.104  -4.995  32.829  1.00 86.49           H  
ATOM   3436  HB3 TYR A 211     -32.738  -3.700  33.830  1.00 86.49           H  
ATOM   3437  O   TYR A 211     -29.564  -4.933  34.874  1.00 86.49           O  
ATOM   3438  CG  TYR A 211     -32.673  -3.250  31.759  1.00 86.49           C  
ATOM   3439  CD1 TYR A 211     -33.293  -1.993  31.883  1.00 86.49           C  
ATOM   3440  HD1 TYR A 211     -33.369  -1.528  32.854  1.00 86.49           H  
ATOM   3441  CD2 TYR A 211     -32.617  -3.888  30.505  1.00 86.49           C  
ATOM   3442  HD2 TYR A 211     -32.177  -4.870  30.419  1.00 86.49           H  
ATOM   3443  CE1 TYR A 211     -33.792  -1.331  30.746  1.00 86.49           C  
ATOM   3444  HE1 TYR A 211     -34.237  -0.352  30.840  1.00 86.49           H  
ATOM   3445  CE2 TYR A 211     -33.163  -3.245  29.377  1.00 86.49           C  
ATOM   3446  HE2 TYR A 211     -33.184  -3.712  28.403  1.00 86.49           H  
ATOM   3447  OH  TYR A 211     -34.199  -1.348  28.375  1.00 86.49           O  
ATOM   3448  HH  TYR A 211     -34.554  -0.479  28.575  1.00 86.49           H  
ATOM   3449  CZ  TYR A 211     -33.720  -1.961  29.487  1.00 86.49           C  
ATOM   3450  N   LYS A 212     -30.674  -3.174  35.729  1.00 84.34           N  
ATOM   3451  H   LYS A 212     -31.198  -2.334  35.532  1.00 84.34           H  
ATOM   3452  CA  LYS A 212     -30.492  -3.563  37.120  1.00 84.34           C  
ATOM   3453  HA  LYS A 212     -29.424  -3.608  37.333  1.00 84.34           H  
ATOM   3454  C   LYS A 212     -31.083  -4.956  37.362  1.00 84.34           C  
ATOM   3455  CB  LYS A 212     -31.123  -2.485  37.998  1.00 84.34           C  
ATOM   3456  HB2 LYS A 212     -32.189  -2.407  37.785  1.00 84.34           H  
ATOM   3457  HB3 LYS A 212     -30.647  -1.528  37.785  1.00 84.34           H  
ATOM   3458  O   LYS A 212     -32.165  -5.266  36.871  1.00 84.34           O  
ATOM   3459  CG  LYS A 212     -30.918  -2.835  39.465  1.00 84.34           C  
ATOM   3460  HG2 LYS A 212     -31.477  -3.747  39.679  1.00 84.34           H  
ATOM   3461  HG3 LYS A 212     -29.860  -3.008  39.663  1.00 84.34           H  
ATOM   3462  CD  LYS A 212     -31.427  -1.732  40.381  1.00 84.34           C  
ATOM   3463  HD2 LYS A 212     -30.758  -0.873  40.327  1.00 84.34           H  
ATOM   3464  HD3 LYS A 212     -32.441  -1.442  40.105  1.00 84.34           H  
ATOM   3465  CE  LYS A 212     -31.415  -2.341  41.775  1.00 84.34           C  
ATOM   3466  HE2 LYS A 212     -32.145  -3.149  41.831  1.00 84.34           H  
ATOM   3467  HE3 LYS A 212     -30.438  -2.791  41.952  1.00 84.34           H  
ATOM   3468  NZ  LYS A 212     -31.652  -1.329  42.812  1.00 84.34           N  
ATOM   3469  HZ1 LYS A 212     -32.560  -0.889  42.763  1.00 84.34           H  
ATOM   3470  HZ2 LYS A 212     -31.472  -1.789  43.693  1.00 84.34           H  
ATOM   3471  HZ3 LYS A 212     -30.878  -0.681  42.778  1.00 84.34           H  
ATOM   3472  N   ASP A 213     -30.335  -5.790  38.082  1.00 83.48           N  
ATOM   3473  H   ASP A 213     -29.527  -5.410  38.555  1.00 83.48           H  
ATOM   3474  CA  ASP A 213     -30.688  -7.179  38.408  1.00 83.48           C  
ATOM   3475  HA  ASP A 213     -29.803  -7.621  38.866  1.00 83.48           H  
ATOM   3476  C   ASP A 213     -30.992  -8.069  37.189  1.00 83.48           C  
ATOM   3477  CB  ASP A 213     -31.785  -7.206  39.487  1.00 83.48           C  
ATOM   3478  HB2 ASP A 213     -31.954  -8.236  39.802  1.00 83.48           H  
ATOM   3479  HB3 ASP A 213     -32.715  -6.819  39.071  1.00 83.48           H  
ATOM   3480  O   ASP A 213     -31.660  -9.096  37.305  1.00 83.48           O  
ATOM   3481  CG  ASP A 213     -31.384  -6.387  40.717  1.00 83.48           C  
ATOM   3482  OD1 ASP A 213     -30.206  -6.511  41.123  1.00 83.48           O  
ATOM   3483  OD2 ASP A 213     -32.232  -5.607  41.208  1.00 83.48           O  
ATOM   3484  N   GLN A 214     -30.498  -7.693  36.006  1.00 87.74           N  
ATOM   3485  H   GLN A 214     -29.983  -6.826  35.954  1.00 87.74           H  
ATOM   3486  CA  GLN A 214     -30.652  -8.447  34.765  1.00 87.74           C  
ATOM   3487  HA  GLN A 214     -31.137  -9.398  34.988  1.00 87.74           H  
ATOM   3488  C   GLN A 214     -29.286  -8.754  34.137  1.00 87.74           C  
ATOM   3489  CB  GLN A 214     -31.537  -7.672  33.780  1.00 87.74           C  
ATOM   3490  HB2 GLN A 214     -31.554  -8.187  32.819  1.00 87.74           H  
ATOM   3491  HB3 GLN A 214     -31.078  -6.697  33.616  1.00 87.74           H  
ATOM   3492  O   GLN A 214     -28.325  -7.998  34.316  1.00 87.74           O  
ATOM   3493  CG  GLN A 214     -32.987  -7.485  34.254  1.00 87.74           C  
ATOM   3494  HG2 GLN A 214     -33.533  -6.906  33.510  1.00 87.74           H  
ATOM   3495  HG3 GLN A 214     -33.003  -6.920  35.186  1.00 87.74           H  
ATOM   3496  CD  GLN A 214     -33.715  -8.809  34.449  1.00 87.74           C  
ATOM   3497  NE2 GLN A 214     -34.162  -9.118  35.643  1.00 87.74           N  
ATOM   3498 HE21 GLN A 214     -33.841  -8.584  36.438  1.00 87.74           H  
ATOM   3499 HE22 GLN A 214     -34.578 -10.032  35.751  1.00 87.74           H  
ATOM   3500  OE1 GLN A 214     -33.866  -9.602  33.533  1.00 87.74           O  
ATOM   3501  N   PRO A 215     -29.170  -9.857  33.377  1.00 86.39           N  
ATOM   3502  CA  PRO A 215     -27.951 -10.159  32.644  1.00 86.39           C  
ATOM   3503  HA  PRO A 215     -27.098 -10.140  33.323  1.00 86.39           H  
ATOM   3504  C   PRO A 215     -27.712  -9.143  31.521  1.00 86.39           C  
ATOM   3505  CB  PRO A 215     -28.145 -11.580  32.109  1.00 86.39           C  
ATOM   3506  HB2 PRO A 215     -27.612 -11.749  31.173  1.00 86.39           H  
ATOM   3507  HB3 PRO A 215     -27.827 -12.299  32.864  1.00 86.39           H  
ATOM   3508  O   PRO A 215     -28.635  -8.509  31.008  1.00 86.39           O  
ATOM   3509  CG  PRO A 215     -29.659 -11.673  31.923  1.00 86.39           C  
ATOM   3510  HG2 PRO A 215     -30.011 -12.704  31.962  1.00 86.39           H  
ATOM   3511  HG3 PRO A 215     -29.943 -11.206  30.980  1.00 86.39           H  
ATOM   3512  CD  PRO A 215     -30.202 -10.847  33.087  1.00 86.39           C  
ATOM   3513  HD2 PRO A 215     -31.147 -10.384  32.802  1.00 86.39           H  
ATOM   3514  HD3 PRO A 215     -30.346 -11.485  33.959  1.00 86.39           H  
ATOM   3515  N   VAL A 216     -26.453  -9.020  31.099  1.00 88.27           N  
ATOM   3516  H   VAL A 216     -25.733  -9.571  31.544  1.00 88.27           H  
ATOM   3517  CA  VAL A 216     -26.099  -8.160  29.967  1.00 88.27           C  
ATOM   3518  HA  VAL A 216     -26.573  -7.192  30.129  1.00 88.27           H  
ATOM   3519  C   VAL A 216     -26.636  -8.742  28.664  1.00 88.27           C  
ATOM   3520  CB  VAL A 216     -24.586  -7.943  29.835  1.00 88.27           C  
ATOM   3521  HB  VAL A 216     -24.101  -8.848  29.470  1.00 88.27           H  
ATOM   3522  O   VAL A 216     -26.448  -9.926  28.382  1.00 88.27           O  
ATOM   3523  CG1 VAL A 216     -24.334  -6.795  28.853  1.00 88.27           C  
ATOM   3524 HG11 VAL A 216     -24.920  -5.924  29.146  1.00 88.27           H  
ATOM   3525 HG12 VAL A 216     -24.614  -7.084  27.840  1.00 88.27           H  
ATOM   3526 HG13 VAL A 216     -23.283  -6.505  28.868  1.00 88.27           H  
ATOM   3527  CG2 VAL A 216     -23.933  -7.547  31.157  1.00 88.27           C  
ATOM   3528 HG21 VAL A 216     -23.995  -8.359  31.882  1.00 88.27           H  
ATOM   3529 HG22 VAL A 216     -22.885  -7.310  30.978  1.00 88.27           H  
ATOM   3530 HG23 VAL A 216     -24.442  -6.667  31.552  1.00 88.27           H  
ATOM   3531  N   VAL A 217     -27.228  -7.888  27.834  1.00 84.02           N  
ATOM   3532  H   VAL A 217     -27.332  -6.927  28.129  1.00 84.02           H  
ATOM   3533  CA  VAL A 217     -27.709  -8.237  26.497  1.00 84.02           C  
ATOM   3534  HA  VAL A 217     -27.609  -9.312  26.350  1.00 84.02           H  
ATOM   3535  C   VAL A 217     -26.855  -7.532  25.446  1.00 84.02           C  
ATOM   3536  CB  VAL A 217     -29.199  -7.892  26.347  1.00 84.02           C  
ATOM   3537  HB  VAL A 217     -29.306  -6.811  26.437  1.00 84.02           H  
ATOM   3538  O   VAL A 217     -26.506  -6.361  25.593  1.00 84.02           O  
ATOM   3539  CG1 VAL A 217     -29.727  -8.345  24.978  1.00 84.02           C  
ATOM   3540 HG11 VAL A 217     -30.806  -8.197  24.925  1.00 84.02           H  
ATOM   3541 HG12 VAL A 217     -29.273  -7.758  24.181  1.00 84.02           H  
ATOM   3542 HG13 VAL A 217     -29.517  -9.404  24.823  1.00 84.02           H  
ATOM   3543  CG2 VAL A 217     -30.052  -8.562  27.435  1.00 84.02           C  
ATOM   3544 HG21 VAL A 217     -29.902  -9.641  27.421  1.00 84.02           H  
ATOM   3545 HG22 VAL A 217     -31.107  -8.343  27.268  1.00 84.02           H  
ATOM   3546 HG23 VAL A 217     -29.781  -8.177  28.418  1.00 84.02           H  
ATOM   3547  N   THR A 218     -26.513  -8.240  24.369  1.00 81.35           N  
ATOM   3548  H   THR A 218     -26.885  -9.173  24.273  1.00 81.35           H  
ATOM   3549  CA  THR A 218     -25.819  -7.680  23.200  1.00 81.35           C  
ATOM   3550  HA  THR A 218     -25.725  -6.603  23.338  1.00 81.35           H  
ATOM   3551  C   THR A 218     -26.645  -7.884  21.936  1.00 81.35           C  
ATOM   3552  CB  THR A 218     -24.393  -8.229  23.058  1.00 81.35           C  
ATOM   3553  HB  THR A 218     -23.856  -8.004  23.980  1.00 81.35           H  
ATOM   3554  O   THR A 218     -27.311  -8.906  21.787  1.00 81.35           O  
ATOM   3555  CG2 THR A 218     -24.321  -9.739  22.811  1.00 81.35           C  
ATOM   3556 HG21 THR A 218     -24.816  -9.993  21.874  1.00 81.35           H  
ATOM   3557 HG22 THR A 218     -23.277 -10.044  22.744  1.00 81.35           H  
ATOM   3558 HG23 THR A 218     -24.795 -10.278  23.632  1.00 81.35           H  
ATOM   3559  OG1 THR A 218     -23.732  -7.575  21.996  1.00 81.35           O  
ATOM   3560  HG1 THR A 218     -23.827  -6.626  22.112  1.00 81.35           H  
ATOM   3561  N   VAL A 219     -26.616  -6.893  21.043  1.00 73.57           N  
ATOM   3562  H   VAL A 219     -26.054  -6.081  21.255  1.00 73.57           H  
ATOM   3563  CA  VAL A 219     -27.437  -6.853  19.819  1.00 73.57           C  
ATOM   3564  HA  VAL A 219     -28.215  -7.613  19.888  1.00 73.57           H  
ATOM   3565  C   VAL A 219     -26.608  -7.175  18.564  1.00 73.57           C  
ATOM   3566  CB  VAL A 219     -28.138  -5.480  19.704  1.00 73.57           C  
ATOM   3567  HB  VAL A 219     -27.375  -4.745  19.449  1.00 73.57           H  
ATOM   3568  O   VAL A 219     -27.161  -7.544  17.529  1.00 73.57           O  
ATOM   3569  CG1 VAL A 219     -29.221  -5.453  18.617  1.00 73.57           C  
ATOM   3570 HG11 VAL A 219     -28.777  -5.618  17.635  1.00 73.57           H  
ATOM   3571 HG12 VAL A 219     -29.968  -6.223  18.811  1.00 73.57           H  
ATOM   3572 HG13 VAL A 219     -29.704  -4.476  18.599  1.00 73.57           H  
ATOM   3573  CG2 VAL A 219     -28.813  -5.044  21.018  1.00 73.57           C  
ATOM   3574 HG21 VAL A 219     -29.519  -5.807  21.346  1.00 73.57           H  
ATOM   3575 HG22 VAL A 219     -29.345  -4.105  20.863  1.00 73.57           H  
ATOM   3576 HG23 VAL A 219     -28.068  -4.876  21.796  1.00 73.57           H  
ATOM   3577  N   ILE A 220     -25.272  -7.083  18.632  1.00 65.96           N  
ATOM   3578  H   ILE A 220     -24.853  -6.883  19.529  1.00 65.96           H  
ATOM   3579  CA  ILE A 220     -24.391  -7.334  17.481  1.00 65.96           C  
ATOM   3580  HA  ILE A 220     -24.875  -6.923  16.596  1.00 65.96           H  
ATOM   3581  C   ILE A 220     -24.191  -8.845  17.256  1.00 65.96           C  
ATOM   3582  CB  ILE A 220     -23.026  -6.621  17.629  1.00 65.96           C  
ATOM   3583  HB  ILE A 220     -22.536  -7.043  18.506  1.00 65.96           H  
ATOM   3584  O   ILE A 220     -23.749  -9.575  18.144  1.00 65.96           O  
ATOM   3585  CG1 ILE A 220     -23.124  -5.099  17.871  1.00 65.96           C  
ATOM   3586 HG12 ILE A 220     -23.701  -4.628  17.075  1.00 65.96           H  
ATOM   3587 HG13 ILE A 220     -23.630  -4.925  18.821  1.00 65.96           H  
ATOM   3588  CG2 ILE A 220     -22.151  -6.901  16.386  1.00 65.96           C  
ATOM   3589 HG21 ILE A 220     -21.141  -6.508  16.507  1.00 65.96           H  
ATOM   3590 HG22 ILE A 220     -22.606  -6.473  15.493  1.00 65.96           H  
ATOM   3591 HG23 ILE A 220     -22.010  -7.973  16.246  1.00 65.96           H  
ATOM   3592  CD1 ILE A 220     -21.721  -4.461  17.934  1.00 65.96           C  
ATOM   3593 HD11 ILE A 220     -21.739  -3.460  18.367  1.00 65.96           H  
ATOM   3594 HD12 ILE A 220     -21.304  -4.360  16.933  1.00 65.96           H  
ATOM   3595 HD13 ILE A 220     -21.057  -5.072  18.546  1.00 65.96           H  
ATOM   3596  N   GLN A 221     -24.397  -9.303  16.018  1.00 57.33           N  
ATOM   3597  H   GLN A 221     -24.735  -8.654  15.322  1.00 57.33           H  
ATOM   3598  CA  GLN A 221     -24.006 -10.648  15.578  1.00 57.33           C  
ATOM   3599  HA  GLN A 221     -24.378 -11.370  16.304  1.00 57.33           H  
ATOM   3600  C   GLN A 221     -22.474 -10.789  15.506  1.00 57.33           C  
ATOM   3601  CB  GLN A 221     -24.636 -10.963  14.213  1.00 57.33           C  
ATOM   3602  HB2 GLN A 221     -24.204 -11.890  13.834  1.00 57.33           H  
ATOM   3603  HB3 GLN A 221     -24.399 -10.163  13.511  1.00 57.33           H  
ATOM   3604  O   GLN A 221     -21.801  -9.996  14.856  1.00 57.33           O  
ATOM   3605  CG  GLN A 221     -26.160 -11.143  14.297  1.00 57.33           C  
ATOM   3606  HG2 GLN A 221     -26.385 -11.952  14.993  1.00 57.33           H  
ATOM   3607  HG3 GLN A 221     -26.617 -10.230  14.678  1.00 57.33           H  
ATOM   3608  CD  GLN A 221     -26.800 -11.470  12.951  1.00 57.33           C  
ATOM   3609  NE2 GLN A 221     -28.078 -11.776  12.924  1.00 57.33           N  
ATOM   3610 HE21 GLN A 221     -28.617 -11.825  13.776  1.00 57.33           H  
ATOM   3611 HE22 GLN A 221     -28.458 -11.984  12.011  1.00 57.33           H  
ATOM   3612  OE1 GLN A 221     -26.192 -11.442  11.896  1.00 57.33           O  
ATOM   3613  N   GLY A 222     -21.923 -11.820  16.154  1.00 55.74           N  
ATOM   3614  H   GLY A 222     -22.537 -12.418  16.687  1.00 55.74           H  
ATOM   3615  CA  GLY A 222     -20.478 -12.107  16.191  1.00 55.74           C  
ATOM   3616  HA2 GLY A 222     -19.959 -11.502  15.447  1.00 55.74           H  
ATOM   3617  HA3 GLY A 222     -20.318 -13.156  15.940  1.00 55.74           H  
ATOM   3618  C   GLY A 222     -19.818 -11.838  17.547  1.00 55.74           C  
ATOM   3619  O   GLY A 222     -18.739 -12.360  17.828  1.00 55.74           O  
ATOM   3620  N   VAL A 223     -20.496 -11.109  18.435  1.00 56.76           N  
ATOM   3621  H   VAL A 223     -21.382 -10.706  18.165  1.00 56.76           H  
ATOM   3622  CA  VAL A 223     -20.077 -10.957  19.830  1.00 56.76           C  
ATOM   3623  HA  VAL A 223     -18.989 -10.917  19.872  1.00 56.76           H  
ATOM   3624  C   VAL A 223     -20.560 -12.178  20.606  1.00 56.76           C  
ATOM   3625  CB  VAL A 223     -20.610  -9.649  20.441  1.00 56.76           C  
ATOM   3626  HB  VAL A 223     -21.688  -9.718  20.582  1.00 56.76           H  
ATOM   3627  O   VAL A 223     -21.746 -12.334  20.879  1.00 56.76           O  
ATOM   3628  CG1 VAL A 223     -19.954  -9.394  21.800  1.00 56.76           C  
ATOM   3629 HG11 VAL A 223     -20.410  -8.510  22.245  1.00 56.76           H  
ATOM   3630 HG12 VAL A 223     -18.883  -9.231  21.680  1.00 56.76           H  
ATOM   3631 HG13 VAL A 223     -20.125 -10.239  22.467  1.00 56.76           H  
ATOM   3632  CG2 VAL A 223     -20.329  -8.463  19.512  1.00 56.76           C  
ATOM   3633 HG21 VAL A 223     -20.991  -8.531  18.648  1.00 56.76           H  
ATOM   3634 HG22 VAL A 223     -19.308  -8.496  19.132  1.00 56.76           H  
ATOM   3635 HG23 VAL A 223     -20.516  -7.521  20.026  1.00 56.76           H  
ATOM   3636  N   SER A 224     -19.649 -13.091  20.944  1.00 58.37           N  
ATOM   3637  H   SER A 224     -18.698 -12.963  20.628  1.00 58.37           H  
ATOM   3638  CA  SER A 224     -19.997 -14.199  21.839  1.00 58.37           C  
ATOM   3639  HA  SER A 224     -20.826 -14.753  21.400  1.00 58.37           H  
ATOM   3640  C   SER A 224     -20.431 -13.638  23.193  1.00 58.37           C  
ATOM   3641  CB  SER A 224     -18.811 -15.146  22.035  1.00 58.37           C  
ATOM   3642  HB2 SER A 224     -18.006 -14.617  22.545  1.00 58.37           H  
ATOM   3643  HB3 SER A 224     -18.449 -15.486  21.064  1.00 58.37           H  
ATOM   3644  O   SER A 224     -19.739 -12.782  23.743  1.00 58.37           O  
ATOM   3645  OG  SER A 224     -19.204 -16.264  22.813  1.00 58.37           O  
ATOM   3646  HG  SER A 224     -19.636 -16.888  22.225  1.00 58.37           H  
ATOM   3647  N   ALA A 225     -21.503 -14.179  23.782  1.00 57.18           N  
ATOM   3648  H   ALA A 225     -22.089 -14.804  23.248  1.00 57.18           H  
ATOM   3649  CA  ALA A 225     -21.929 -13.830  25.141  1.00 57.18           C  
ATOM   3650  HA  ALA A 225     -22.260 -12.792  25.148  1.00 57.18           H  
ATOM   3651  C   ALA A 225     -20.788 -13.958  26.177  1.00 57.18           C  
ATOM   3652  CB  ALA A 225     -23.120 -14.724  25.512  1.00 57.18           C  
ATOM   3653  HB1 ALA A 225     -23.477 -14.455  26.506  1.00 57.18           H  
ATOM   3654  HB2 ALA A 225     -22.826 -15.773  25.512  1.00 57.18           H  
ATOM   3655  HB3 ALA A 225     -23.933 -14.572  24.802  1.00 57.18           H  
ATOM   3656  O   ALA A 225     -20.781 -13.258  27.183  1.00 57.18           O  
ATOM   3657  N   LYS A 226     -19.765 -14.786  25.900  1.00 60.19           N  
ATOM   3658  H   LYS A 226     -19.807 -15.291  25.026  1.00 60.19           H  
ATOM   3659  CA  LYS A 226     -18.553 -14.920  26.729  1.00 60.19           C  
ATOM   3660  HA  LYS A 226     -18.856 -15.123  27.757  1.00 60.19           H  
ATOM   3661  C   LYS A 226     -17.690 -13.652  26.801  1.00 60.19           C  
ATOM   3662  CB  LYS A 226     -17.698 -16.087  26.209  1.00 60.19           C  
ATOM   3663  HB2 LYS A 226     -16.763 -16.103  26.770  1.00 60.19           H  
ATOM   3664  HB3 LYS A 226     -17.458 -15.925  25.158  1.00 60.19           H  
ATOM   3665  O   LYS A 226     -16.879 -13.524  27.717  1.00 60.19           O  
ATOM   3666  CG  LYS A 226     -18.388 -17.447  26.382  1.00 60.19           C  
ATOM   3667  HG2 LYS A 226     -19.265 -17.499  25.737  1.00 60.19           H  
ATOM   3668  HG3 LYS A 226     -18.705 -17.557  27.419  1.00 60.19           H  
ATOM   3669  CD  LYS A 226     -17.428 -18.590  26.027  1.00 60.19           C  
ATOM   3670  HD2 LYS A 226     -16.542 -18.518  26.659  1.00 60.19           H  
ATOM   3671  HD3 LYS A 226     -17.131 -18.497  24.983  1.00 60.19           H  
ATOM   3672  CE  LYS A 226     -18.115 -19.941  26.258  1.00 60.19           C  
ATOM   3673  HE2 LYS A 226     -18.469 -19.978  27.289  1.00 60.19           H  
ATOM   3674  HE3 LYS A 226     -18.988 -20.002  25.609  1.00 60.19           H  
ATOM   3675  NZ  LYS A 226     -17.198 -21.079  25.994  1.00 60.19           N  
ATOM   3676  HZ1 LYS A 226     -16.399 -21.042  26.611  1.00 60.19           H  
ATOM   3677  HZ2 LYS A 226     -17.674 -21.957  26.149  1.00 60.19           H  
ATOM   3678  HZ3 LYS A 226     -16.870 -21.060  25.039  1.00 60.19           H  
ATOM   3679  N   HIS A 227     -17.827 -12.738  25.846  1.00 76.88           N  
ATOM   3680  H   HIS A 227     -18.530 -12.889  25.137  1.00 76.88           H  
ATOM   3681  CA  HIS A 227     -17.027 -11.517  25.741  1.00 76.88           C  
ATOM   3682  HA  HIS A 227     -16.160 -11.597  26.396  1.00 76.88           H  
ATOM   3683  C   HIS A 227     -17.775 -10.259  26.196  1.00 76.88           C  
ATOM   3684  CB  HIS A 227     -16.512 -11.378  24.311  1.00 76.88           C  
ATOM   3685  HB2 HIS A 227     -17.357 -11.235  23.638  1.00 76.88           H  
ATOM   3686  HB3 HIS A 227     -15.879 -10.491  24.276  1.00 76.88           H  
ATOM   3687  O   HIS A 227     -17.290  -9.145  26.001  1.00 76.88           O  
ATOM   3688  CG  HIS A 227     -15.664 -12.511  23.815  1.00 76.88           C  
ATOM   3689  CD2 HIS A 227     -14.724 -13.211  24.521  1.00 76.88           C  
ATOM   3690  HD2 HIS A 227     -14.478 -13.076  25.564  1.00 76.88           H  
ATOM   3691  ND1 HIS A 227     -15.627 -12.966  22.520  1.00 76.88           N  
ATOM   3692  HD1 HIS A 227     -16.119 -12.552  21.741  1.00 76.88           H  
ATOM   3693  CE1 HIS A 227     -14.697 -13.932  22.448  1.00 76.88           C  
ATOM   3694  HE1 HIS A 227     -14.412 -14.453  21.546  1.00 76.88           H  
ATOM   3695  NE2 HIS A 227     -14.129 -14.126  23.648  1.00 76.88           N  
ATOM   3696  N   VAL A 228     -18.940 -10.432  26.818  1.00 85.88           N  
ATOM   3697  H   VAL A 228     -19.289 -11.368  26.968  1.00 85.88           H  
ATOM   3698  CA  VAL A 228     -19.732  -9.341  27.376  1.00 85.88           C  
ATOM   3699  HA  VAL A 228     -19.223  -8.395  27.189  1.00 85.88           H  
ATOM   3700  C   VAL A 228     -19.832  -9.533  28.882  1.00 85.88           C  
ATOM   3701  CB  VAL A 228     -21.111  -9.257  26.707  1.00 85.88           C  
ATOM   3702  HB  VAL A 228     -21.727 -10.101  27.016  1.00 85.88           H  
ATOM   3703  O   VAL A 228     -20.104 -10.631  29.363  1.00 85.88           O  
ATOM   3704  CG1 VAL A 228     -21.788  -7.958  27.123  1.00 85.88           C  
ATOM   3705 HG11 VAL A 228     -22.774  -7.897  26.662  1.00 85.88           H  
ATOM   3706 HG12 VAL A 228     -21.195  -7.096  26.817  1.00 85.88           H  
ATOM   3707 HG13 VAL A 228     -21.899  -7.959  28.208  1.00 85.88           H  
ATOM   3708  CG2 VAL A 228     -21.007  -9.254  25.179  1.00 85.88           C  
ATOM   3709 HG21 VAL A 228     -20.312  -8.480  24.856  1.00 85.88           H  
ATOM   3710 HG22 VAL A 228     -20.658 -10.225  24.827  1.00 85.88           H  
ATOM   3711 HG23 VAL A 228     -21.988  -9.071  24.739  1.00 85.88           H  
ATOM   3712  N   LYS A 229     -19.558  -8.473  29.641  1.00 90.80           N  
ATOM   3713  H   LYS A 229     -19.375  -7.595  29.177  1.00 90.80           H  
ATOM   3714  CA  LYS A 229     -19.586  -8.478  31.107  1.00 90.80           C  
ATOM   3715  HA  LYS A 229     -20.239  -9.278  31.455  1.00 90.80           H  
ATOM   3716  C   LYS A 229     -20.151  -7.164  31.604  1.00 90.80           C  
ATOM   3717  CB  LYS A 229     -18.177  -8.682  31.684  1.00 90.80           C  
ATOM   3718  HB2 LYS A 229     -18.236  -8.633  32.771  1.00 90.80           H  
ATOM   3719  HB3 LYS A 229     -17.529  -7.876  31.339  1.00 90.80           H  
ATOM   3720  O   LYS A 229     -19.857  -6.117  31.043  1.00 90.80           O  
ATOM   3721  CG  LYS A 229     -17.563 -10.029  31.282  1.00 90.80           C  
ATOM   3722  HG2 LYS A 229     -17.441 -10.067  30.199  1.00 90.80           H  
ATOM   3723  HG3 LYS A 229     -18.226 -10.836  31.595  1.00 90.80           H  
ATOM   3724  CD  LYS A 229     -16.191 -10.217  31.930  1.00 90.80           C  
ATOM   3725  HD2 LYS A 229     -16.304 -10.230  33.014  1.00 90.80           H  
ATOM   3726  HD3 LYS A 229     -15.541  -9.391  31.641  1.00 90.80           H  
ATOM   3727  CE  LYS A 229     -15.598 -11.542  31.443  1.00 90.80           C  
ATOM   3728  HE2 LYS A 229     -15.528 -11.512  30.356  1.00 90.80           H  
ATOM   3729  HE3 LYS A 229     -16.290 -12.344  31.703  1.00 90.80           H  
ATOM   3730  NZ  LYS A 229     -14.266 -11.793  32.044  1.00 90.80           N  
ATOM   3731  HZ1 LYS A 229     -13.625 -11.053  31.797  1.00 90.80           H  
ATOM   3732  HZ2 LYS A 229     -14.341 -11.837  33.050  1.00 90.80           H  
ATOM   3733  HZ3 LYS A 229     -13.895 -12.671  31.711  1.00 90.80           H  
ATOM   3734  N   GLY A 230     -20.906  -7.199  32.684  1.00 91.80           N  
ATOM   3735  H   GLY A 230     -21.158  -8.077  33.114  1.00 91.80           H  
ATOM   3736  CA  GLY A 230     -21.414  -5.990  33.301  1.00 91.80           C  
ATOM   3737  HA2 GLY A 230     -22.139  -5.495  32.655  1.00 91.80           H  
ATOM   3738  HA3 GLY A 230     -20.576  -5.316  33.480  1.00 91.80           H  
ATOM   3739  C   GLY A 230     -22.067  -6.307  34.627  1.00 91.80           C  
ATOM   3740  O   GLY A 230     -22.516  -7.430  34.840  1.00 91.80           O  
ATOM   3741  N   GLN A 231     -22.068  -5.321  35.509  1.00 90.85           N  
ATOM   3742  H   GLN A 231     -21.712  -4.420  35.221  1.00 90.85           H  
ATOM   3743  CA  GLN A 231     -22.697  -5.405  36.815  1.00 90.85           C  
ATOM   3744  HA  GLN A 231     -23.573  -6.050  36.742  1.00 90.85           H  
ATOM   3745  C   GLN A 231     -23.137  -4.006  37.229  1.00 90.85           C  
ATOM   3746  CB  GLN A 231     -21.708  -6.008  37.828  1.00 90.85           C  
ATOM   3747  HB2 GLN A 231     -20.876  -5.319  37.967  1.00 90.85           H  
ATOM   3748  HB3 GLN A 231     -21.308  -6.941  37.432  1.00 90.85           H  
ATOM   3749  O   GLN A 231     -22.348  -3.060  37.152  1.00 90.85           O  
ATOM   3750  CG  GLN A 231     -22.348  -6.292  39.197  1.00 90.85           C  
ATOM   3751  HG2 GLN A 231     -21.578  -6.670  39.869  1.00 90.85           H  
ATOM   3752  HG3 GLN A 231     -22.737  -5.366  39.622  1.00 90.85           H  
ATOM   3753  CD  GLN A 231     -23.450  -7.345  39.155  1.00 90.85           C  
ATOM   3754  NE2 GLN A 231     -24.477  -7.207  39.961  1.00 90.85           N  
ATOM   3755 HE21 GLN A 231     -24.620  -6.349  40.476  1.00 90.85           H  
ATOM   3756 HE22 GLN A 231     -25.211  -7.895  39.886  1.00 90.85           H  
ATOM   3757  OE1 GLN A 231     -23.401  -8.300  38.400  1.00 90.85           O  
ATOM   3758  N   ILE A 232     -24.383  -3.899  37.680  1.00 88.24           N  
ATOM   3759  H   ILE A 232     -24.957  -4.729  37.719  1.00 88.24           H  
ATOM   3760  CA  ILE A 232     -24.900  -2.718  38.367  1.00 88.24           C  
ATOM   3761  HA  ILE A 232     -24.241  -1.872  38.175  1.00 88.24           H  
ATOM   3762  C   ILE A 232     -24.853  -2.999  39.871  1.00 88.24           C  
ATOM   3763  CB  ILE A 232     -26.297  -2.339  37.828  1.00 88.24           C  
ATOM   3764  HB  ILE A 232     -26.927  -3.229  37.815  1.00 88.24           H  
ATOM   3765  O   ILE A 232     -25.245  -4.079  40.317  1.00 88.24           O  
ATOM   3766  CG1 ILE A 232     -26.165  -1.786  36.387  1.00 88.24           C  
ATOM   3767 HG12 ILE A 232     -25.516  -2.436  35.800  1.00 88.24           H  
ATOM   3768 HG13 ILE A 232     -25.695  -0.803  36.426  1.00 88.24           H  
ATOM   3769  CG2 ILE A 232     -26.946  -1.291  38.745  1.00 88.24           C  
ATOM   3770 HG21 ILE A 232     -27.185  -1.730  39.713  1.00 88.24           H  
ATOM   3771 HG22 ILE A 232     -27.885  -0.930  38.325  1.00 88.24           H  
ATOM   3772 HG23 ILE A 232     -26.265  -0.454  38.898  1.00 88.24           H  
ATOM   3773  CD1 ILE A 232     -27.493  -1.669  35.631  1.00 88.24           C  
ATOM   3774 HD11 ILE A 232     -27.312  -1.224  34.652  1.00 88.24           H  
ATOM   3775 HD12 ILE A 232     -28.203  -1.038  36.165  1.00 88.24           H  
ATOM   3776 HD13 ILE A 232     -27.915  -2.665  35.496  1.00 88.24           H  
ATOM   3777  N   TYR A 233     -24.327  -2.048  40.636  1.00 85.14           N  
ATOM   3778  H   TYR A 233     -24.052  -1.181  40.195  1.00 85.14           H  
ATOM   3779  CA  TYR A 233     -24.239  -2.101  42.090  1.00 85.14           C  
ATOM   3780  HA  TYR A 233     -24.599  -3.068  42.442  1.00 85.14           H  
ATOM   3781  C   TYR A 233     -25.121  -1.016  42.709  1.00 85.14           C  
ATOM   3782  CB  TYR A 233     -22.782  -1.941  42.548  1.00 85.14           C  
ATOM   3783  HB2 TYR A 233     -22.410  -0.977  42.204  1.00 85.14           H  
ATOM   3784  HB3 TYR A 233     -22.764  -1.917  43.638  1.00 85.14           H  
ATOM   3785  O   TYR A 233     -25.116   0.128  42.262  1.00 85.14           O  
ATOM   3786  CG  TYR A 233     -21.838  -3.035  42.084  1.00 85.14           C  
ATOM   3787  CD1 TYR A 233     -21.785  -4.266  42.767  1.00 85.14           C  
ATOM   3788  HD1 TYR A 233     -22.462  -4.450  43.588  1.00 85.14           H  
ATOM   3789  CD2 TYR A 233     -20.980  -2.800  40.994  1.00 85.14           C  
ATOM   3790  HD2 TYR A 233     -21.013  -1.847  40.488  1.00 85.14           H  
ATOM   3791  CE1 TYR A 233     -20.865  -5.255  42.368  1.00 85.14           C  
ATOM   3792  HE1 TYR A 233     -20.826  -6.209  42.872  1.00 85.14           H  
ATOM   3793  CE2 TYR A 233     -20.054  -3.779  40.595  1.00 85.14           C  
ATOM   3794  HE2 TYR A 233     -19.387  -3.567  39.772  1.00 85.14           H  
ATOM   3795  OH  TYR A 233     -19.089  -5.950  40.915  1.00 85.14           O  
ATOM   3796  HH  TYR A 233     -18.511  -5.606  40.229  1.00 85.14           H  
ATOM   3797  CZ  TYR A 233     -19.991  -5.007  41.288  1.00 85.14           C  
ATOM   3798  N   ASP A 234     -25.825  -1.379  43.779  1.00 74.03           N  
ATOM   3799  H   ASP A 234     -25.857  -2.359  44.022  1.00 74.03           H  
ATOM   3800  CA  ASP A 234     -26.654  -0.470  44.585  1.00 74.03           C  
ATOM   3801  HA  ASP A 234     -27.024   0.341  43.957  1.00 74.03           H  
ATOM   3802  C   ASP A 234     -25.893   0.196  45.739  1.00 74.03           C  
ATOM   3803  CB  ASP A 234     -27.846  -1.260  45.139  1.00 74.03           C  
ATOM   3804  HB2 ASP A 234     -27.498  -2.214  45.535  1.00 74.03           H  
ATOM   3805  HB3 ASP A 234     -28.309  -0.712  45.959  1.00 74.03           H  
ATOM   3806  O   ASP A 234     -26.489   0.837  46.602  1.00 74.03           O  
ATOM   3807  CG  ASP A 234     -28.936  -1.488  44.109  1.00 74.03           C  
ATOM   3808  OD1 ASP A 234     -29.096  -0.665  43.176  1.00 74.03           O  
ATOM   3809  OD2 ASP A 234     -29.728  -2.431  44.317  1.00 74.03           O  
ATOM   3810  N   ASN A 235     -24.577   0.001  45.804  1.00 69.48           N  
ATOM   3811  H   ASN A 235     -24.117  -0.372  44.985  1.00 69.48           H  
ATOM   3812  CA  ASN A 235     -23.749   0.508  46.886  1.00 69.48           C  
ATOM   3813  HA  ASN A 235     -24.394   0.981  47.626  1.00 69.48           H  
ATOM   3814  C   ASN A 235     -22.809   1.612  46.395  1.00 69.48           C  
ATOM   3815  CB  ASN A 235     -23.058  -0.670  47.598  1.00 69.48           C  
ATOM   3816  HB2 ASN A 235     -23.827  -1.366  47.935  1.00 69.48           H  
ATOM   3817  HB3 ASN A 235     -22.542  -0.296  48.482  1.00 69.48           H  
ATOM   3818  O   ASN A 235     -22.401   1.640  45.237  1.00 69.48           O  
ATOM   3819  CG  ASN A 235     -22.044  -1.414  46.746  1.00 69.48           C  
ATOM   3820  ND2 ASN A 235     -22.107  -2.723  46.685  1.00 69.48           N  
ATOM   3821 HD21 ASN A 235     -22.835  -3.224  47.173  1.00 69.48           H  
ATOM   3822 HD22 ASN A 235     -21.360  -3.170  46.173  1.00 69.48           H  
ATOM   3823  OD1 ASN A 235     -21.142  -0.844  46.167  1.00 69.48           O  
ATOM   3824  N   ASN A 236     -22.419   2.491  47.315  1.00 65.60           N  
ATOM   3825  H   ASN A 236     -22.852   2.460  48.228  1.00 65.60           H  
ATOM   3826  CA  ASN A 236     -21.514   3.605  47.028  1.00 65.60           C  
ATOM   3827  HA  ASN A 236     -21.785   4.030  46.061  1.00 65.60           H  
ATOM   3828  C   ASN A 236     -20.038   3.171  46.918  1.00 65.60           C  
ATOM   3829  CB  ASN A 236     -21.701   4.691  48.104  1.00 65.60           C  
ATOM   3830  HB2 ASN A 236     -21.472   4.275  49.085  1.00 65.60           H  
ATOM   3831  HB3 ASN A 236     -20.993   5.498  47.917  1.00 65.60           H  
ATOM   3832  O   ASN A 236     -19.167   4.019  46.761  1.00 65.60           O  
ATOM   3833  CG  ASN A 236     -23.086   5.313  48.142  1.00 65.60           C  
ATOM   3834  ND2 ASN A 236     -23.340   6.147  49.121  1.00 65.60           N  
ATOM   3835 HD21 ASN A 236     -22.598   6.433  49.744  1.00 65.60           H  
ATOM   3836 HD22 ASN A 236     -24.252   6.580  49.114  1.00 65.60           H  
ATOM   3837  OD1 ASN A 236     -23.957   5.067  47.328  1.00 65.60           O  
ATOM   3838  N   PHE A 237     -19.744   1.871  47.037  1.00 69.93           N  
ATOM   3839  H   PHE A 237     -20.506   1.209  47.060  1.00 69.93           H  
ATOM   3840  CA  PHE A 237     -18.376   1.347  47.090  1.00 69.93           C  
ATOM   3841  HA  PHE A 237     -17.689   2.152  47.352  1.00 69.93           H  
ATOM   3842  C   PHE A 237     -17.900   0.786  45.750  1.00 69.93           C  
ATOM   3843  CB  PHE A 237     -18.288   0.274  48.183  1.00 69.93           C  
ATOM   3844  HB2 PHE A 237     -17.267  -0.104  48.216  1.00 69.93           H  
ATOM   3845  HB3 PHE A 237     -18.933  -0.562  47.912  1.00 69.93           H  
ATOM   3846  O   PHE A 237     -16.701   0.803  45.473  1.00 69.93           O  
ATOM   3847  CG  PHE A 237     -18.657   0.771  49.568  1.00 69.93           C  
ATOM   3848  CD1 PHE A 237     -17.798   1.655  50.247  1.00 69.93           C  
ATOM   3849  HD1 PHE A 237     -16.879   1.980  49.782  1.00 69.93           H  
ATOM   3850  CD2 PHE A 237     -19.864   0.371  50.170  1.00 69.93           C  
ATOM   3851  HD2 PHE A 237     -20.521  -0.314  49.655  1.00 69.93           H  
ATOM   3852  CE1 PHE A 237     -18.145   2.138  51.520  1.00 69.93           C  
ATOM   3853  HE1 PHE A 237     -17.493   2.833  52.028  1.00 69.93           H  
ATOM   3854  CE2 PHE A 237     -20.214   0.857  51.443  1.00 69.93           C  
ATOM   3855  HE2 PHE A 237     -21.143   0.554  51.903  1.00 69.93           H  
ATOM   3856  CZ  PHE A 237     -19.354   1.740  52.118  1.00 69.93           C  
ATOM   3857  HZ  PHE A 237     -19.624   2.124  53.090  1.00 69.93           H  
ATOM   3858  N   ASN A 238     -18.820   0.286  44.923  1.00 81.80           N  
ATOM   3859  H   ASN A 238     -19.791   0.309  45.202  1.00 81.80           H  
ATOM   3860  CA  ASN A 238     -18.489  -0.405  43.688  1.00 81.80           C  
ATOM   3861  HA  ASN A 238     -17.407  -0.509  43.611  1.00 81.80           H  
ATOM   3862  C   ASN A 238     -18.970   0.375  42.466  1.00 81.80           C  
ATOM   3863  CB  ASN A 238     -19.087  -1.815  43.696  1.00 81.80           C  
ATOM   3864  HB2 ASN A 238     -18.931  -2.255  42.711  1.00 81.80           H  
ATOM   3865  HB3 ASN A 238     -20.160  -1.739  43.874  1.00 81.80           H  
ATOM   3866  O   ASN A 238     -20.157   0.657  42.299  1.00 81.80           O  
ATOM   3867  CG  ASN A 238     -18.493  -2.769  44.711  1.00 81.80           C  
ATOM   3868  ND2 ASN A 238     -18.996  -3.981  44.741  1.00 81.80           N  
ATOM   3869 HD21 ASN A 238     -18.561  -4.620  45.391  1.00 81.80           H  
ATOM   3870 HD22 ASN A 238     -19.704  -4.237  44.068  1.00 81.80           H  
ATOM   3871  OD1 ASN A 238     -17.567  -2.496  45.452  1.00 81.80           O  
ATOM   3872  N   ASP A 239     -18.042   0.620  41.547  1.00 86.45           N  
ATOM   3873  H   ASP A 239     -17.072   0.462  41.778  1.00 86.45           H  
ATOM   3874  CA  ASP A 239     -18.363   1.200  40.252  1.00 86.45           C  
ATOM   3875  HA  ASP A 239     -18.963   2.096  40.410  1.00 86.45           H  
ATOM   3876  C   ASP A 239     -19.173   0.208  39.408  1.00 86.45           C  
ATOM   3877  CB  ASP A 239     -17.086   1.608  39.511  1.00 86.45           C  
ATOM   3878  HB2 ASP A 239     -16.430   0.743  39.419  1.00 86.45           H  
ATOM   3879  HB3 ASP A 239     -17.379   1.918  38.508  1.00 86.45           H  
ATOM   3880  O   ASP A 239     -18.757  -0.930  39.153  1.00 86.45           O  
ATOM   3881  CG  ASP A 239     -16.311   2.769  40.141  1.00 86.45           C  
ATOM   3882  OD1 ASP A 239     -16.881   3.496  40.982  1.00 86.45           O  
ATOM   3883  OD2 ASP A 239     -15.153   2.970  39.695  1.00 86.45           O  
ATOM   3884  N   SER A 240     -20.325   0.663  38.927  1.00 89.70           N  
ATOM   3885  H   SER A 240     -20.538   1.639  39.074  1.00 89.70           H  
ATOM   3886  CA  SER A 240     -21.126  -0.107  37.978  1.00 89.70           C  
ATOM   3887  HA  SER A 240     -21.148  -1.151  38.291  1.00 89.70           H  
ATOM   3888  C   SER A 240     -20.488  -0.038  36.600  1.00 89.70           C  
ATOM   3889  CB  SER A 240     -22.556   0.402  37.945  1.00 89.70           C  
ATOM   3890  HB2 SER A 240     -23.124  -0.140  37.190  1.00 89.70           H  
ATOM   3891  HB3 SER A 240     -22.559   1.465  37.705  1.00 89.70           H  
ATOM   3892  O   SER A 240     -19.953   0.999  36.206  1.00 89.70           O  
ATOM   3893  OG  SER A 240     -23.130   0.183  39.218  1.00 89.70           O  
ATOM   3894  HG  SER A 240     -22.638   0.677  39.878  1.00 89.70           H  
ATOM   3895  N   TYR A 241     -20.509  -1.134  35.847  1.00 92.64           N  
ATOM   3896  H   TYR A 241     -21.014  -1.946  36.173  1.00 92.64           H  
ATOM   3897  CA  TYR A 241     -19.847  -1.165  34.548  1.00 92.64           C  
ATOM   3898  HA  TYR A 241     -19.892  -0.156  34.139  1.00 92.64           H  
ATOM   3899  C   TYR A 241     -20.550  -2.058  33.533  1.00 92.64           C  
ATOM   3900  CB  TYR A 241     -18.362  -1.543  34.706  1.00 92.64           C  
ATOM   3901  HB2 TYR A 241     -17.838  -1.275  33.789  1.00 92.64           H  
ATOM   3902  HB3 TYR A 241     -17.923  -0.944  35.505  1.00 92.64           H  
ATOM   3903  O   TYR A 241     -21.220  -3.029  33.875  1.00 92.64           O  
ATOM   3904  CG  TYR A 241     -18.104  -3.010  34.985  1.00 92.64           C  
ATOM   3905  CD1 TYR A 241     -18.232  -3.511  36.294  1.00 92.64           C  
ATOM   3906  HD1 TYR A 241     -18.504  -2.846  37.100  1.00 92.64           H  
ATOM   3907  CD2 TYR A 241     -17.777  -3.880  33.925  1.00 92.64           C  
ATOM   3908  HD2 TYR A 241     -17.725  -3.504  32.914  1.00 92.64           H  
ATOM   3909  CE1 TYR A 241     -18.051  -4.885  36.544  1.00 92.64           C  
ATOM   3910  HE1 TYR A 241     -18.183  -5.269  37.545  1.00 92.64           H  
ATOM   3911  CE2 TYR A 241     -17.577  -5.250  34.174  1.00 92.64           C  
ATOM   3912  HE2 TYR A 241     -17.356  -5.929  33.363  1.00 92.64           H  
ATOM   3913  OH  TYR A 241     -17.557  -7.086  35.711  1.00 92.64           O  
ATOM   3914  HH  TYR A 241     -17.803  -7.317  36.610  1.00 92.64           H  
ATOM   3915  CZ  TYR A 241     -17.724  -5.756  35.483  1.00 92.64           C  
ATOM   3916  N   LEU A 242     -20.314  -1.739  32.264  1.00 92.72           N  
ATOM   3917  H   LEU A 242     -19.763  -0.909  32.100  1.00 92.72           H  
ATOM   3918  CA  LEU A 242     -20.718  -2.503  31.095  1.00 92.72           C  
ATOM   3919  HA  LEU A 242     -21.006  -3.510  31.399  1.00 92.72           H  
ATOM   3920  C   LEU A 242     -19.521  -2.593  30.148  1.00 92.72           C  
ATOM   3921  CB  LEU A 242     -21.930  -1.806  30.455  1.00 92.72           C  
ATOM   3922  HB2 LEU A 242     -22.766  -1.844  31.154  1.00 92.72           H  
ATOM   3923  HB3 LEU A 242     -21.683  -0.757  30.289  1.00 92.72           H  
ATOM   3924  O   LEU A 242     -18.976  -1.578  29.723  1.00 92.72           O  
ATOM   3925  CG  LEU A 242     -22.370  -2.411  29.113  1.00 92.72           C  
ATOM   3926  HG  LEU A 242     -21.554  -2.336  28.394  1.00 92.72           H  
ATOM   3927  CD1 LEU A 242     -22.775  -3.875  29.244  1.00 92.72           C  
ATOM   3928 HD11 LEU A 242     -21.917  -4.490  29.516  1.00 92.72           H  
ATOM   3929 HD12 LEU A 242     -23.552  -3.979  30.002  1.00 92.72           H  
ATOM   3930 HD13 LEU A 242     -23.161  -4.222  28.286  1.00 92.72           H  
ATOM   3931  CD2 LEU A 242     -23.559  -1.633  28.560  1.00 92.72           C  
ATOM   3932 HD21 LEU A 242     -23.319  -0.571  28.508  1.00 92.72           H  
ATOM   3933 HD22 LEU A 242     -24.428  -1.764  29.205  1.00 92.72           H  
ATOM   3934 HD23 LEU A 242     -23.798  -1.990  27.558  1.00 92.72           H  
ATOM   3935  N   GLN A 243     -19.092  -3.805  29.827  1.00 92.07           N  
ATOM   3936  H   GLN A 243     -19.587  -4.601  30.204  1.00 92.07           H  
ATOM   3937  CA  GLN A 243     -17.948  -4.090  28.978  1.00 92.07           C  
ATOM   3938  HA  GLN A 243     -17.629  -3.158  28.512  1.00 92.07           H  
ATOM   3939  C   GLN A 243     -18.335  -5.063  27.869  1.00 92.07           C  
ATOM   3940  CB  GLN A 243     -16.783  -4.624  29.824  1.00 92.07           C  
ATOM   3941  HB2 GLN A 243     -16.581  -3.922  30.632  1.00 92.07           H  
ATOM   3942  HB3 GLN A 243     -17.061  -5.582  30.263  1.00 92.07           H  
ATOM   3943  O   GLN A 243     -18.933  -6.109  28.118  1.00 92.07           O  
ATOM   3944  CG  GLN A 243     -15.511  -4.802  28.979  1.00 92.07           C  
ATOM   3945  HG2 GLN A 243     -15.239  -3.852  28.519  1.00 92.07           H  
ATOM   3946  HG3 GLN A 243     -15.703  -5.521  28.183  1.00 92.07           H  
ATOM   3947  CD  GLN A 243     -14.322  -5.291  29.793  1.00 92.07           C  
ATOM   3948  NE2 GLN A 243     -13.553  -6.219  29.264  1.00 92.07           N  
ATOM   3949 HE21 GLN A 243     -12.720  -6.469  29.776  1.00 92.07           H  
ATOM   3950 HE22 GLN A 243     -13.734  -6.546  28.325  1.00 92.07           H  
ATOM   3951  OE1 GLN A 243     -14.045  -4.844  30.899  1.00 92.07           O  
ATOM   3952  N   VAL A 244     -17.926  -4.742  26.649  1.00 89.83           N  
ATOM   3953  H   VAL A 244     -17.417  -3.878  26.525  1.00 89.83           H  
ATOM   3954  CA  VAL A 244     -18.137  -5.567  25.463  1.00 89.83           C  
ATOM   3955  HA  VAL A 244     -18.426  -6.571  25.776  1.00 89.83           H  
ATOM   3956  C   VAL A 244     -16.824  -5.698  24.703  1.00 89.83           C  
ATOM   3957  CB  VAL A 244     -19.302  -5.013  24.618  1.00 89.83           C  
ATOM   3958  HB  VAL A 244     -20.207  -5.111  25.216  1.00 89.83           H  
ATOM   3959  O   VAL A 244     -16.137  -4.708  24.452  1.00 89.83           O  
ATOM   3960  CG1 VAL A 244     -19.149  -3.530  24.263  1.00 89.83           C  
ATOM   3961 HG11 VAL A 244     -19.974  -3.209  23.626  1.00 89.83           H  
ATOM   3962 HG12 VAL A 244     -18.203  -3.358  23.749  1.00 89.83           H  
ATOM   3963 HG13 VAL A 244     -19.159  -2.930  25.173  1.00 89.83           H  
ATOM   3964  CG2 VAL A 244     -19.521  -5.822  23.340  1.00 89.83           C  
ATOM   3965 HG21 VAL A 244     -18.756  -5.582  22.602  1.00 89.83           H  
ATOM   3966 HG22 VAL A 244     -20.497  -5.584  22.917  1.00 89.83           H  
ATOM   3967 HG23 VAL A 244     -19.481  -6.889  23.561  1.00 89.83           H  
ATOM   3968  N   THR A 245     -16.467  -6.931  24.358  1.00 86.25           N  
ATOM   3969  H   THR A 245     -17.030  -7.705  24.681  1.00 86.25           H  
ATOM   3970  CA  THR A 245     -15.280  -7.259  23.572  1.00 86.25           C  
ATOM   3971  HA  THR A 245     -14.819  -6.332  23.228  1.00 86.25           H  
ATOM   3972  C   THR A 245     -15.692  -8.069  22.351  1.00 86.25           C  
ATOM   3973  CB  THR A 245     -14.237  -8.013  24.414  1.00 86.25           C  
ATOM   3974  HB  THR A 245     -14.689  -8.912  24.834  1.00 86.25           H  
ATOM   3975  O   THR A 245     -16.465  -9.016  22.464  1.00 86.25           O  
ATOM   3976  CG2 THR A 245     -13.003  -8.411  23.605  1.00 86.25           C  
ATOM   3977 HG21 THR A 245     -13.258  -9.206  22.905  1.00 86.25           H  
ATOM   3978 HG22 THR A 245     -12.226  -8.780  24.275  1.00 86.25           H  
ATOM   3979 HG23 THR A 245     -12.629  -7.550  23.050  1.00 86.25           H  
ATOM   3980  OG1 THR A 245     -13.777  -7.234  25.496  1.00 86.25           O  
ATOM   3981  HG1 THR A 245     -13.063  -6.685  25.162  1.00 86.25           H  
ATOM   3982  N   TRP A 246     -15.172  -7.738  21.173  1.00 78.27           N  
ATOM   3983  H   TRP A 246     -14.591  -6.916  21.090  1.00 78.27           H  
ATOM   3984  CA  TRP A 246     -15.436  -8.532  19.977  1.00 78.27           C  
ATOM   3985  HA  TRP A 246     -15.622  -9.559  20.289  1.00 78.27           H  
ATOM   3986  C   TRP A 246     -14.248  -8.597  19.030  1.00 78.27           C  
ATOM   3987  CB  TRP A 246     -16.710  -8.052  19.293  1.00 78.27           C  
ATOM   3988  HB2 TRP A 246     -16.996  -8.782  18.536  1.00 78.27           H  
ATOM   3989  HB3 TRP A 246     -17.485  -8.041  20.060  1.00 78.27           H  
ATOM   3990  O   TRP A 246     -13.369  -7.736  19.023  1.00 78.27           O  
ATOM   3991  CG  TRP A 246     -16.696  -6.697  18.667  1.00 78.27           C  
ATOM   3992  CD1 TRP A 246     -16.635  -6.448  17.341  1.00 78.27           C  
ATOM   3993  HD1 TRP A 246     -16.560  -7.202  16.572  1.00 78.27           H  
ATOM   3994  CD2 TRP A 246     -16.853  -5.399  19.314  1.00 78.27           C  
ATOM   3995  CE2 TRP A 246     -16.926  -4.405  18.298  1.00 78.27           C  
ATOM   3996  CE3 TRP A 246     -16.963  -4.958  20.650  1.00 78.27           C  
ATOM   3997  HE3 TRP A 246     -16.879  -5.676  21.452  1.00 78.27           H  
ATOM   3998  NE1 TRP A 246     -16.790  -5.094  17.118  1.00 78.27           N  
ATOM   3999  HE1 TRP A 246     -16.917  -4.693  16.200  1.00 78.27           H  
ATOM   4000  CH2 TRP A 246     -17.253  -2.650  19.918  1.00 78.27           C  
ATOM   4001  HH2 TRP A 246     -17.418  -1.605  20.135  1.00 78.27           H  
ATOM   4002  CZ2 TRP A 246     -17.154  -3.059  18.585  1.00 78.27           C  
ATOM   4003  HZ2 TRP A 246     -17.253  -2.348  17.778  1.00 78.27           H  
ATOM   4004  CZ3 TRP A 246     -17.136  -3.594  20.949  1.00 78.27           C  
ATOM   4005  HZ3 TRP A 246     -17.154  -3.262  21.977  1.00 78.27           H  
ATOM   4006  N   THR A 247     -14.211  -9.688  18.274  1.00 75.70           N  
ATOM   4007  H   THR A 247     -15.004 -10.314  18.299  1.00 75.70           H  
ATOM   4008  CA  THR A 247     -13.173 -10.036  17.301  1.00 75.70           C  
ATOM   4009  HA  THR A 247     -12.338  -9.341  17.390  1.00 75.70           H  
ATOM   4010  C   THR A 247     -13.726  -9.909  15.880  1.00 75.70           C  
ATOM   4011  CB  THR A 247     -12.651 -11.459  17.570  1.00 75.70           C  
ATOM   4012  HB  THR A 247     -11.980 -11.756  16.763  1.00 75.70           H  
ATOM   4013  O   THR A 247     -14.904  -9.613  15.693  1.00 75.70           O  
ATOM   4014  CG2 THR A 247     -11.883 -11.560  18.887  1.00 75.70           C  
ATOM   4015 HG21 THR A 247     -12.495 -11.208  19.718  1.00 75.70           H  
ATOM   4016 HG22 THR A 247     -10.977 -10.959  18.815  1.00 75.70           H  
ATOM   4017 HG23 THR A 247     -11.595 -12.595  19.067  1.00 75.70           H  
ATOM   4018  OG1 THR A 247     -13.712 -12.383  17.639  1.00 75.70           O  
ATOM   4019  HG1 THR A 247     -13.359 -13.251  17.434  1.00 75.70           H  
ATOM   4020  N   ASN A 248     -12.876 -10.127  14.869  1.00 69.42           N  
ATOM   4021  H   ASN A 248     -11.935 -10.428  15.082  1.00 69.42           H  
ATOM   4022  CA  ASN A 248     -13.244 -10.045  13.448  1.00 69.42           C  
ATOM   4023  HA  ASN A 248     -12.323 -10.122  12.871  1.00 69.42           H  
ATOM   4024  C   ASN A 248     -13.842  -8.686  13.054  1.00 69.42           C  
ATOM   4025  CB  ASN A 248     -14.117 -11.251  13.054  1.00 69.42           C  
ATOM   4026  HB2 ASN A 248     -15.025 -11.261  13.657  1.00 69.42           H  
ATOM   4027  HB3 ASN A 248     -14.413 -11.154  12.009  1.00 69.42           H  
ATOM   4028  O   ASN A 248     -14.867  -8.612  12.379  1.00 69.42           O  
ATOM   4029  CG  ASN A 248     -13.395 -12.573  13.197  1.00 69.42           C  
ATOM   4030  ND2 ASN A 248     -14.120 -13.664  13.237  1.00 69.42           N  
ATOM   4031 HD21 ASN A 248     -15.126 -13.605  13.160  1.00 69.42           H  
ATOM   4032 HD22 ASN A 248     -13.615 -14.537  13.279  1.00 69.42           H  
ATOM   4033  OD1 ASN A 248     -12.180 -12.650  13.272  1.00 69.42           O  
ATOM   4034  N   LEU A 249     -13.177  -7.610  13.483  1.00 69.64           N  
ATOM   4035  H   LEU A 249     -12.363  -7.746  14.065  1.00 69.64           H  
ATOM   4036  CA  LEU A 249     -13.601  -6.244  13.197  1.00 69.64           C  
ATOM   4037  HA  LEU A 249     -14.605  -6.108  13.599  1.00 69.64           H  
ATOM   4038  C   LEU A 249     -13.675  -5.984  11.693  1.00 69.64           C  
ATOM   4039  CB  LEU A 249     -12.651  -5.229  13.854  1.00 69.64           C  
ATOM   4040  HB2 LEU A 249     -13.016  -4.228  13.625  1.00 69.64           H  
ATOM   4041  HB3 LEU A 249     -11.665  -5.340  13.403  1.00 69.64           H  
ATOM   4042  O   LEU A 249     -12.741  -6.270  10.938  1.00 69.64           O  
ATOM   4043  CG  LEU A 249     -12.509  -5.355  15.378  1.00 69.64           C  
ATOM   4044  HG  LEU A 249     -12.193  -6.367  15.632  1.00 69.64           H  
ATOM   4045  CD1 LEU A 249     -11.447  -4.383  15.881  1.00 69.64           C  
ATOM   4046 HD11 LEU A 249     -11.255  -4.575  16.936  1.00 69.64           H  
ATOM   4047 HD12 LEU A 249     -11.778  -3.352  15.753  1.00 69.64           H  
ATOM   4048 HD13 LEU A 249     -10.512  -4.544  15.345  1.00 69.64           H  
ATOM   4049  CD2 LEU A 249     -13.822  -5.052  16.083  1.00 69.64           C  
ATOM   4050 HD21 LEU A 249     -14.127  -4.019  15.914  1.00 69.64           H  
ATOM   4051 HD22 LEU A 249     -13.709  -5.239  17.151  1.00 69.64           H  
ATOM   4052 HD23 LEU A 249     -14.594  -5.728  15.714  1.00 69.64           H  
ATOM   4053  N   THR A 250     -14.775  -5.368  11.292  1.00 67.54           N  
ATOM   4054  H   THR A 250     -15.454  -5.142  12.005  1.00 67.54           H  
ATOM   4055  CA  THR A 250     -15.021  -4.837   9.958  1.00 67.54           C  
ATOM   4056  HA  THR A 250     -14.320  -5.293   9.258  1.00 67.54           H  
ATOM   4057  C   THR A 250     -14.800  -3.327   9.947  1.00 67.54           C  
ATOM   4058  CB  THR A 250     -16.444  -5.167   9.485  1.00 67.54           C  
ATOM   4059  HB  THR A 250     -16.538  -4.850   8.447  1.00 67.54           H  
ATOM   4060  O   THR A 250     -14.822  -2.655  10.976  1.00 67.54           O  
ATOM   4061  CG2 THR A 250     -16.778  -6.656   9.548  1.00 67.54           C  
ATOM   4062 HG21 THR A 250     -16.790  -7.001  10.582  1.00 67.54           H  
ATOM   4063 HG22 THR A 250     -16.036  -7.227   8.991  1.00 67.54           H  
ATOM   4064 HG23 THR A 250     -17.761  -6.826   9.109  1.00 67.54           H  
ATOM   4065  OG1 THR A 250     -17.388  -4.447  10.247  1.00 67.54           O  
ATOM   4066  HG1 THR A 250     -17.181  -4.592  11.173  1.00 67.54           H  
ATOM   4067  N   LEU A 251     -14.651  -2.743   8.758  1.00 62.12           N  
ATOM   4068  H   LEU A 251     -14.621  -3.321   7.931  1.00 62.12           H  
ATOM   4069  CA  LEU A 251     -14.551  -1.285   8.607  1.00 62.12           C  
ATOM   4070  HA  LEU A 251     -13.699  -0.915   9.177  1.00 62.12           H  
ATOM   4071  C   LEU A 251     -15.791  -0.541   9.110  1.00 62.12           C  
ATOM   4072  CB  LEU A 251     -14.381  -0.959   7.123  1.00 62.12           C  
ATOM   4073  HB2 LEU A 251     -15.216  -1.413   6.589  1.00 62.12           H  
ATOM   4074  HB3 LEU A 251     -14.453   0.119   6.978  1.00 62.12           H  
ATOM   4075  O   LEU A 251     -15.698   0.634   9.447  1.00 62.12           O  
ATOM   4076  CG  LEU A 251     -13.054  -1.445   6.534  1.00 62.12           C  
ATOM   4077  HG  LEU A 251     -12.829  -2.451   6.890  1.00 62.12           H  
ATOM   4078  CD1 LEU A 251     -13.253  -1.519   5.022  1.00 62.12           C  
ATOM   4079 HD11 LEU A 251     -13.425  -0.526   4.607  1.00 62.12           H  
ATOM   4080 HD12 LEU A 251     -12.392  -1.987   4.545  1.00 62.12           H  
ATOM   4081 HD13 LEU A 251     -14.112  -2.147   4.786  1.00 62.12           H  
ATOM   4082  CD2 LEU A 251     -11.913  -0.504   6.936  1.00 62.12           C  
ATOM   4083 HD21 LEU A 251     -12.080   0.494   6.530  1.00 62.12           H  
ATOM   4084 HD22 LEU A 251     -11.837  -0.444   8.021  1.00 62.12           H  
ATOM   4085 HD23 LEU A 251     -10.968  -0.896   6.558  1.00 62.12           H  
ATOM   4086  N   SER A 252     -16.947  -1.207   9.141  1.00 70.24           N  
ATOM   4087  H   SER A 252     -16.946  -2.182   8.876  1.00 70.24           H  
ATOM   4088  CA  SER A 252     -18.190  -0.627   9.651  1.00 70.24           C  
ATOM   4089  HA  SER A 252     -18.311   0.366   9.220  1.00 70.24           H  
ATOM   4090  C   SER A 252     -18.184  -0.448  11.174  1.00 70.24           C  
ATOM   4091  CB  SER A 252     -19.387  -1.472   9.202  1.00 70.24           C  
ATOM   4092  HB2 SER A 252     -19.330  -1.652   8.129  1.00 70.24           H  
ATOM   4093  HB3 SER A 252     -20.302  -0.916   9.405  1.00 70.24           H  
ATOM   4094  O   SER A 252     -19.020   0.281  11.692  1.00 70.24           O  
ATOM   4095  OG  SER A 252     -19.449  -2.710   9.894  1.00 70.24           O  
ATOM   4096  HG  SER A 252     -18.683  -3.258   9.710  1.00 70.24           H  
ATOM   4097  N   ASP A 253     -17.254  -1.092  11.893  1.00 74.65           N  
ATOM   4098  H   ASP A 253     -16.582  -1.679  11.419  1.00 74.65           H  
ATOM   4099  CA  ASP A 253     -17.109  -0.973  13.351  1.00 74.65           C  
ATOM   4100  HA  ASP A 253     -18.098  -0.932  13.807  1.00 74.65           H  
ATOM   4101  C   ASP A 253     -16.381   0.307  13.779  1.00 74.65           C  
ATOM   4102  CB  ASP A 253     -16.375  -2.209  13.899  1.00 74.65           C  
ATOM   4103  HB2 ASP A 253     -16.219  -2.092  14.971  1.00 74.65           H  
ATOM   4104  HB3 ASP A 253     -15.397  -2.300  13.427  1.00 74.65           H  
ATOM   4105  O   ASP A 253     -16.281   0.604  14.966  1.00 74.65           O  
ATOM   4106  CG  ASP A 253     -17.181  -3.480  13.673  1.00 74.65           C  
ATOM   4107  OD1 ASP A 253     -18.305  -3.552  14.206  1.00 74.65           O  
ATOM   4108  OD2 ASP A 253     -16.741  -4.363  12.907  1.00 74.65           O  
ATOM   4109  N   SER A 254     -15.818   1.068  12.845  1.00 71.28           N  
ATOM   4110  H   SER A 254     -15.940   0.818  11.875  1.00 71.28           H  
ATOM   4111  CA  SER A 254     -15.222   2.360  13.174  1.00 71.28           C  
ATOM   4112  HA  SER A 254     -14.673   2.293  14.114  1.00 71.28           H  
ATOM   4113  C   SER A 254     -16.308   3.421  13.301  1.00 71.28           C  
ATOM   4114  CB  SER A 254     -14.265   2.777  12.076  1.00 71.28           C  
ATOM   4115  HB2 SER A 254     -13.544   1.984  11.876  1.00 71.28           H  
ATOM   4116  HB3 SER A 254     -13.742   3.689  12.362  1.00 71.28           H  
ATOM   4117  O   SER A 254     -17.251   3.415  12.509  1.00 71.28           O  
ATOM   4118  OG  SER A 254     -15.061   3.026  10.944  1.00 71.28           O  
ATOM   4119  HG  SER A 254     -15.971   3.053  11.248  1.00 71.28           H  
ATOM   4120  N   GLY A 255     -16.080   4.405  14.156  1.00 74.34           N  
ATOM   4121  H   GLY A 255     -15.245   4.378  14.724  1.00 74.34           H  
ATOM   4122  CA  GLY A 255     -16.991   5.518  14.353  1.00 74.34           C  
ATOM   4123  HA2 GLY A 255     -16.729   6.346  13.694  1.00 74.34           H  
ATOM   4124  HA3 GLY A 255     -18.009   5.211  14.117  1.00 74.34           H  
ATOM   4125  C   GLY A 255     -16.969   6.004  15.791  1.00 74.34           C  
ATOM   4126  O   GLY A 255     -16.058   5.689  16.568  1.00 74.34           O  
ATOM   4127  N   LYS A 256     -17.973   6.799  16.137  1.00 79.24           N  
ATOM   4128  H   LYS A 256     -18.611   7.058  15.397  1.00 79.24           H  
ATOM   4129  CA  LYS A 256     -18.251   7.257  17.493  1.00 79.24           C  
ATOM   4130  HA  LYS A 256     -17.311   7.345  18.038  1.00 79.24           H  
ATOM   4131  C   LYS A 256     -19.120   6.240  18.213  1.00 79.24           C  
ATOM   4132  CB  LYS A 256     -18.925   8.631  17.481  1.00 79.24           C  
ATOM   4133  HB2 LYS A 256     -19.873   8.561  16.948  1.00 79.24           H  
ATOM   4134  HB3 LYS A 256     -19.136   8.928  18.508  1.00 79.24           H  
ATOM   4135  O   LYS A 256     -20.198   5.864  17.755  1.00 79.24           O  
ATOM   4136  CG  LYS A 256     -18.049   9.700  16.820  1.00 79.24           C  
ATOM   4137  HG2 LYS A 256     -17.119   9.812  17.377  1.00 79.24           H  
ATOM   4138  HG3 LYS A 256     -17.823   9.415  15.792  1.00 79.24           H  
ATOM   4139  CD  LYS A 256     -18.810  11.023  16.809  1.00 79.24           C  
ATOM   4140  HD2 LYS A 256     -19.766  10.873  16.307  1.00 79.24           H  
ATOM   4141  HD3 LYS A 256     -18.991  11.346  17.834  1.00 79.24           H  
ATOM   4142  CE  LYS A 256     -18.006  12.079  16.056  1.00 79.24           C  
ATOM   4143  HE2 LYS A 256     -17.062  12.240  16.578  1.00 79.24           H  
ATOM   4144  HE3 LYS A 256     -17.796  11.695  15.058  1.00 79.24           H  
ATOM   4145  NZ  LYS A 256     -18.783  13.335  15.968  1.00 79.24           N  
ATOM   4146  HZ1 LYS A 256     -18.997  13.672  16.896  1.00 79.24           H  
ATOM   4147  HZ2 LYS A 256     -18.276  14.045  15.458  1.00 79.24           H  
ATOM   4148  HZ3 LYS A 256     -19.654  13.149  15.492  1.00 79.24           H  
ATOM   4149  N   TYR A 257     -18.644   5.837  19.375  1.00 83.44           N  
ATOM   4150  H   TYR A 257     -17.738   6.178  19.664  1.00 83.44           H  
ATOM   4151  CA  TYR A 257     -19.398   5.064  20.339  1.00 83.44           C  
ATOM   4152  HA  TYR A 257     -20.292   4.664  19.862  1.00 83.44           H  
ATOM   4153  C   TYR A 257     -19.818   5.970  21.480  1.00 83.44           C  
ATOM   4154  CB  TYR A 257     -18.556   3.898  20.843  1.00 83.44           C  
ATOM   4155  HB2 TYR A 257     -17.591   4.264  21.193  1.00 83.44           H  
ATOM   4156  HB3 TYR A 257     -19.074   3.437  21.683  1.00 83.44           H  
ATOM   4157  O   TYR A 257     -19.035   6.824  21.891  1.00 83.44           O  
ATOM   4158  CG  TYR A 257     -18.327   2.842  19.796  1.00 83.44           C  
ATOM   4159  CD1 TYR A 257     -19.177   1.723  19.758  1.00 83.44           C  
ATOM   4160  HD1 TYR A 257     -19.991   1.634  20.462  1.00 83.44           H  
ATOM   4161  CD2 TYR A 257     -17.289   2.989  18.856  1.00 83.44           C  
ATOM   4162  HD2 TYR A 257     -16.672   3.875  18.865  1.00 83.44           H  
ATOM   4163  CE1 TYR A 257     -18.959   0.719  18.802  1.00 83.44           C  
ATOM   4164  HE1 TYR A 257     -19.596  -0.152  18.753  1.00 83.44           H  
ATOM   4165  CE2 TYR A 257     -17.089   1.999  17.877  1.00 83.44           C  
ATOM   4166  HE2 TYR A 257     -16.327   2.115  17.121  1.00 83.44           H  
ATOM   4167  OH  TYR A 257     -17.790  -0.090  16.911  1.00 83.44           O  
ATOM   4168  HH  TYR A 257     -17.180   0.191  16.225  1.00 83.44           H  
ATOM   4169  CZ  TYR A 257     -17.924   0.860  17.860  1.00 83.44           C  
ATOM   4170  N   PHE A 258     -21.003   5.738  22.019  1.00 85.48           N  
ATOM   4171  H   PHE A 258     -21.563   4.990  21.637  1.00 85.48           H  
ATOM   4172  CA  PHE A 258     -21.551   6.452  23.159  1.00 85.48           C  
ATOM   4173  HA  PHE A 258     -20.827   7.192  23.500  1.00 85.48           H  
ATOM   4174  C   PHE A 258     -21.807   5.456  24.277  1.00 85.48           C  
ATOM   4175  CB  PHE A 258     -22.825   7.204  22.760  1.00 85.48           C  
ATOM   4176  HB2 PHE A 258     -23.185   7.768  23.620  1.00 85.48           H  
ATOM   4177  HB3 PHE A 258     -23.603   6.488  22.497  1.00 85.48           H  
ATOM   4178  O   PHE A 258     -22.335   4.375  24.024  1.00 85.48           O  
ATOM   4179  CG  PHE A 258     -22.617   8.150  21.597  1.00 85.48           C  
ATOM   4180  CD1 PHE A 258     -22.307   9.501  21.831  1.00 85.48           C  
ATOM   4181  HD1 PHE A 258     -22.256   9.872  22.844  1.00 85.48           H  
ATOM   4182  CD2 PHE A 258     -22.705   7.672  20.276  1.00 85.48           C  
ATOM   4183  HD2 PHE A 258     -22.941   6.634  20.089  1.00 85.48           H  
ATOM   4184  CE1 PHE A 258     -22.082  10.372  20.750  1.00 85.48           C  
ATOM   4185  HE1 PHE A 258     -21.862  11.413  20.934  1.00 85.48           H  
ATOM   4186  CE2 PHE A 258     -22.492   8.544  19.199  1.00 85.48           C  
ATOM   4187  HE2 PHE A 258     -22.597   8.179  18.188  1.00 85.48           H  
ATOM   4188  CZ  PHE A 258     -22.176   9.893  19.432  1.00 85.48           C  
ATOM   4189  HZ  PHE A 258     -22.030  10.562  18.597  1.00 85.48           H  
ATOM   4190  N   CYS A 259     -21.435   5.810  25.500  1.00 86.52           N  
ATOM   4191  H   CYS A 259     -21.009   6.717  25.625  1.00 86.52           H  
ATOM   4192  CA  CYS A 259     -21.965   5.150  26.676  1.00 86.52           C  
ATOM   4193  HA  CYS A 259     -22.534   4.270  26.374  1.00 86.52           H  
ATOM   4194  C   CYS A 259     -22.905   6.078  27.421  1.00 86.52           C  
ATOM   4195  CB  CYS A 259     -20.885   4.681  27.634  1.00 86.52           C  
ATOM   4196  HB2 CYS A 259     -20.316   5.535  28.000  1.00 86.52           H  
ATOM   4197  HB3 CYS A 259     -20.231   3.966  27.135  1.00 86.52           H  
ATOM   4198  O   CYS A 259     -22.524   7.210  27.722  1.00 86.52           O  
ATOM   4199  SG  CYS A 259     -21.769   3.888  29.003  1.00 86.52           S  
ATOM   4200  N   GLU A 260     -24.065   5.544  27.788  1.00 83.52           N  
ATOM   4201  H   GLU A 260     -24.268   4.590  27.526  1.00 83.52           H  
ATOM   4202  CA  GLU A 260     -25.055   6.224  28.603  1.00 83.52           C  
ATOM   4203  HA  GLU A 260     -24.616   7.148  28.978  1.00 83.52           H  
ATOM   4204  C   GLU A 260     -25.448   5.383  29.821  1.00 83.52           C  
ATOM   4205  CB  GLU A 260     -26.251   6.615  27.731  1.00 83.52           C  
ATOM   4206  HB2 GLU A 260     -26.617   5.722  27.225  1.00 83.52           H  
ATOM   4207  HB3 GLU A 260     -27.034   7.027  28.368  1.00 83.52           H  
ATOM   4208  O   GLU A 260     -25.609   4.161  29.736  1.00 83.52           O  
ATOM   4209  CG  GLU A 260     -25.817   7.669  26.698  1.00 83.52           C  
ATOM   4210  HG2 GLU A 260     -25.430   8.525  27.251  1.00 83.52           H  
ATOM   4211  HG3 GLU A 260     -25.011   7.271  26.083  1.00 83.52           H  
ATOM   4212  CD  GLU A 260     -26.926   8.157  25.766  1.00 83.52           C  
ATOM   4213  OE1 GLU A 260     -26.564   8.638  24.670  1.00 83.52           O  
ATOM   4214  OE2 GLU A 260     -28.109   8.076  26.149  1.00 83.52           O  
ATOM   4215  N   ALA A 261     -25.588   6.045  30.969  1.00 83.09           N  
ATOM   4216  H   ALA A 261     -25.438   7.044  30.959  1.00 83.09           H  
ATOM   4217  CA  ALA A 261     -26.084   5.453  32.207  1.00 83.09           C  
ATOM   4218  HA  ALA A 261     -26.388   4.423  32.022  1.00 83.09           H  
ATOM   4219  C   ALA A 261     -27.313   6.223  32.693  1.00 83.09           C  
ATOM   4220  CB  ALA A 261     -24.970   5.435  33.260  1.00 83.09           C  
ATOM   4221  HB1 ALA A 261     -24.699   6.458  33.519  1.00 83.09           H  
ATOM   4222  HB2 ALA A 261     -25.322   4.927  34.158  1.00 83.09           H  
ATOM   4223  HB3 ALA A 261     -24.098   4.912  32.868  1.00 83.09           H  
ATOM   4224  O   ALA A 261     -27.299   7.455  32.746  1.00 83.09           O  
ATOM   4225  N   HIS A 262     -28.356   5.483  33.062  1.00 79.32           N  
ATOM   4226  H   HIS A 262     -28.286   4.477  33.000  1.00 79.32           H  
ATOM   4227  CA  HIS A 262     -29.606   6.025  33.567  1.00 79.32           C  
ATOM   4228  HA  HIS A 262     -29.638   7.097  33.370  1.00 79.32           H  
ATOM   4229  C   HIS A 262     -29.709   5.814  35.078  1.00 79.32           C  
ATOM   4230  CB  HIS A 262     -30.768   5.378  32.814  1.00 79.32           C  
ATOM   4231  HB2 HIS A 262     -30.649   5.562  31.746  1.00 79.32           H  
ATOM   4232  HB3 HIS A 262     -30.757   4.301  32.981  1.00 79.32           H  
ATOM   4233  O   HIS A 262     -29.616   4.683  35.563  1.00 79.32           O  
ATOM   4234  CG  HIS A 262     -32.094   5.933  33.246  1.00 79.32           C  
ATOM   4235  CD2 HIS A 262     -32.463   7.249  33.245  1.00 79.32           C  
ATOM   4236  HD2 HIS A 262     -31.864   8.086  32.918  1.00 79.32           H  
ATOM   4237  ND1 HIS A 262     -33.151   5.212  33.747  1.00 79.32           N  
ATOM   4238  HD1 HIS A 262     -33.196   4.206  33.827  1.00 79.32           H  
ATOM   4239  CE1 HIS A 262     -34.139   6.068  34.042  1.00 79.32           C  
ATOM   4240  HE1 HIS A 262     -35.104   5.798  34.445  1.00 79.32           H  
ATOM   4241  NE2 HIS A 262     -33.756   7.316  33.754  1.00 79.32           N  
ATOM   4242  N   VAL A 263     -29.904   6.907  35.815  1.00 76.15           N  
ATOM   4243  H   VAL A 263     -30.035   7.792  35.346  1.00 76.15           H  
ATOM   4244  CA  VAL A 263     -29.895   6.937  37.281  1.00 76.15           C  
ATOM   4245  HA  VAL A 263     -29.751   5.928  37.667  1.00 76.15           H  
ATOM   4246  C   VAL A 263     -31.234   7.456  37.792  1.00 76.15           C  
ATOM   4247  CB  VAL A 263     -28.743   7.815  37.804  1.00 76.15           C  
ATOM   4248  HB  VAL A 263     -28.944   8.857  37.552  1.00 76.15           H  
ATOM   4249  O   VAL A 263     -31.730   8.470  37.310  1.00 76.15           O  
ATOM   4250  CG1 VAL A 263     -28.614   7.698  39.325  1.00 76.15           C  
ATOM   4251 HG11 VAL A 263     -29.528   8.060  39.795  1.00 76.15           H  
ATOM   4252 HG12 VAL A 263     -28.437   6.662  39.617  1.00 76.15           H  
ATOM   4253 HG13 VAL A 263     -27.790   8.320  39.674  1.00 76.15           H  
ATOM   4254  CG2 VAL A 263     -27.391   7.435  37.190  1.00 76.15           C  
ATOM   4255 HG21 VAL A 263     -26.627   8.105  37.584  1.00 76.15           H  
ATOM   4256 HG22 VAL A 263     -27.412   7.562  36.107  1.00 76.15           H  
ATOM   4257 HG23 VAL A 263     -27.144   6.401  37.434  1.00 76.15           H  
ATOM   4258  N   GLN A 264     -31.795   6.777  38.790  1.00 72.52           N  
ATOM   4259  H   GLN A 264     -31.325   5.950  39.130  1.00 72.52           H  
ATOM   4260  CA  GLN A 264     -33.040   7.145  39.458  1.00 72.52           C  
ATOM   4261  HA  GLN A 264     -33.455   8.032  38.980  1.00 72.52           H  
ATOM   4262  C   GLN A 264     -32.792   7.466  40.936  1.00 72.52           C  
ATOM   4263  CB  GLN A 264     -34.043   5.999  39.283  1.00 72.52           C  
ATOM   4264  HB2 GLN A 264     -34.140   5.789  38.218  1.00 72.52           H  
ATOM   4265  HB3 GLN A 264     -33.668   5.106  39.784  1.00 72.52           H  
ATOM   4266  O   GLN A 264     -32.137   6.697  41.640  1.00 72.52           O  
ATOM   4267  CG  GLN A 264     -35.430   6.354  39.836  1.00 72.52           C  
ATOM   4268  HG2 GLN A 264     -35.378   6.483  40.917  1.00 72.52           H  
ATOM   4269  HG3 GLN A 264     -35.760   7.293  39.392  1.00 72.52           H  
ATOM   4270  CD  GLN A 264     -36.474   5.285  39.533  1.00 72.52           C  
ATOM   4271  NE2 GLN A 264     -37.740   5.582  39.716  1.00 72.52           N  
ATOM   4272 HE21 GLN A 264     -38.400   4.844  39.518  1.00 72.52           H  
ATOM   4273 HE22 GLN A 264     -38.007   6.483  40.087  1.00 72.52           H  
ATOM   4274  OE1 GLN A 264     -36.185   4.175  39.125  1.00 72.52           O  
ATOM   4275  N   TYR A 265     -33.346   8.578  41.412  1.00 68.37           N  
ATOM   4276  H   TYR A 265     -33.911   9.142  40.793  1.00 68.37           H  
ATOM   4277  CA  TYR A 265     -33.246   9.040  42.799  1.00 68.37           C  
ATOM   4278  HA  TYR A 265     -32.428   8.517  43.296  1.00 68.37           H  
ATOM   4279  C   TYR A 265     -34.532   8.707  43.578  1.00 68.37           C  
ATOM   4280  CB  TYR A 265     -32.887  10.533  42.800  1.00 68.37           C  
ATOM   4281  HB2 TYR A 265     -33.652  11.088  42.256  1.00 68.37           H  
ATOM   4282  HB3 TYR A 265     -32.895  10.896  43.827  1.00 68.37           H  
ATOM   4283  O   TYR A 265     -35.613   8.636  42.995  1.00 68.37           O  
ATOM   4284  CG  TYR A 265     -31.524  10.829  42.187  1.00 68.37           C  
ATOM   4285  CD1 TYR A 265     -30.399  10.945  43.022  1.00 68.37           C  
ATOM   4286  HD1 TYR A 265     -30.519  10.862  44.092  1.00 68.37           H  
ATOM   4287  CD2 TYR A 265     -31.371  10.993  40.794  1.00 68.37           C  
ATOM   4288  HD2 TYR A 265     -32.233  10.937  40.146  1.00 68.37           H  
ATOM   4289  CE1 TYR A 265     -29.134  11.243  42.483  1.00 68.37           C  
ATOM   4290  HE1 TYR A 265     -28.297  11.379  43.152  1.00 68.37           H  
ATOM   4291  CE2 TYR A 265     -30.098  11.243  40.242  1.00 68.37           C  
ATOM   4292  HE2 TYR A 265     -29.980  11.366  39.176  1.00 68.37           H  
ATOM   4293  OH  TYR A 265     -27.751  11.649  40.573  1.00 68.37           O  
ATOM   4294  HH  TYR A 265     -27.162  11.924  41.280  1.00 68.37           H  
ATOM   4295  CZ  TYR A 265     -28.979  11.375  41.088  1.00 68.37           C  
ATOM   4296  N   LEU A 266     -34.400   8.435  44.882  1.00 61.52           N  
ATOM   4297  H   LEU A 266     -33.472   8.484  45.278  1.00 61.52           H  
ATOM   4298  CA  LEU A 266     -35.480   7.917  45.742  1.00 61.52           C  
ATOM   4299  HA  LEU A 266     -36.001   7.132  45.194  1.00 61.52           H  
ATOM   4300  C   LEU A 266     -36.563   8.944  46.101  1.00 61.52           C  
ATOM   4301  CB  LEU A 266     -34.847   7.310  47.013  1.00 61.52           C  
ATOM   4302  HB2 LEU A 266     -33.865   7.757  47.170  1.00 61.52           H  
ATOM   4303  HB3 LEU A 266     -35.451   7.557  47.886  1.00 61.52           H  
ATOM   4304  O   LEU A 266     -37.697   8.548  46.374  1.00 61.52           O  
ATOM   4305  CG  LEU A 266     -34.710   5.780  46.923  1.00 61.52           C  
ATOM   4306  HG  LEU A 266     -34.465   5.494  45.901  1.00 61.52           H  
ATOM   4307  CD1 LEU A 266     -33.602   5.260  47.832  1.00 61.52           C  
ATOM   4308 HD11 LEU A 266     -33.719   5.658  48.840  1.00 61.52           H  
ATOM   4309 HD12 LEU A 266     -32.647   5.555  47.398  1.00 61.52           H  
ATOM   4310 HD13 LEU A 266     -33.628   4.171  47.866  1.00 61.52           H  
ATOM   4311  CD2 LEU A 266     -36.006   5.082  47.335  1.00 61.52           C  
ATOM   4312 HD21 LEU A 266     -36.829   5.445  46.719  1.00 61.52           H  
ATOM   4313 HD22 LEU A 266     -36.230   5.292  48.381  1.00 61.52           H  
ATOM   4314 HD23 LEU A 266     -35.910   4.006  47.192  1.00 61.52           H  
ATOM   4315  N   GLU A 267     -36.260  10.245  46.090  1.00 54.50           N  
ATOM   4316  H   GLU A 267     -35.335  10.547  45.820  1.00 54.50           H  
ATOM   4317  CA  GLU A 267     -37.312  11.250  46.220  1.00 54.50           C  
ATOM   4318  HA  GLU A 267     -37.970  10.964  47.040  1.00 54.50           H  
ATOM   4319  C   GLU A 267     -38.135  11.237  44.938  1.00 54.50           C  
ATOM   4320  CB  GLU A 267     -36.767  12.649  46.543  1.00 54.50           C  
ATOM   4321  HB2 GLU A 267     -35.922  12.885  45.896  1.00 54.50           H  
ATOM   4322  HB3 GLU A 267     -37.568  13.364  46.356  1.00 54.50           H  
ATOM   4323  O   GLU A 267     -37.644  11.598  43.872  1.00 54.50           O  
ATOM   4324  CG  GLU A 267     -36.357  12.745  48.022  1.00 54.50           C  
ATOM   4325  HG2 GLU A 267     -37.159  12.327  48.630  1.00 54.50           H  
ATOM   4326  HG3 GLU A 267     -35.468  12.135  48.179  1.00 54.50           H  
ATOM   4327  CD  GLU A 267     -36.088  14.181  48.505  1.00 54.50           C  
ATOM   4328  OE1 GLU A 267     -35.853  14.325  49.727  1.00 54.50           O  
ATOM   4329  OE2 GLU A 267     -36.202  15.123  47.688  1.00 54.50           O  
ATOM   4330  N   GLY A 268     -39.389  10.790  45.057  1.00 46.09           N  
ATOM   4331  H   GLY A 268     -39.637  10.428  45.967  1.00 46.09           H  
ATOM   4332  CA  GLY A 268     -40.393  10.638  44.002  1.00 46.09           C  
ATOM   4333  HA2 GLY A 268     -41.289  10.182  44.423  1.00 46.09           H  
ATOM   4334  HA3 GLY A 268     -39.990   9.964  43.246  1.00 46.09           H  
ATOM   4335  C   GLY A 268     -40.798  11.933  43.295  1.00 46.09           C  
ATOM   4336  O   GLY A 268     -41.950  12.088  42.901  1.00 46.09           O  
ATOM   4337  N   ARG A 269     -39.849  12.844  43.063  1.00 43.71           N  
ATOM   4338  H   ARG A 269     -38.945  12.633  43.461  1.00 43.71           H  
ATOM   4339  CA  ARG A 269     -39.830  13.812  41.971  1.00 43.71           C  
ATOM   4340  HA  ARG A 269     -40.778  14.350  41.981  1.00 43.71           H  
ATOM   4341  C   ARG A 269     -39.728  13.054  40.644  1.00 43.71           C  
ATOM   4342  CB  ARG A 269     -38.670  14.789  42.227  1.00 43.71           C  
ATOM   4343  HB2 ARG A 269     -37.718  14.328  41.963  1.00 43.71           H  
ATOM   4344  HB3 ARG A 269     -38.644  15.020  43.292  1.00 43.71           H  
ATOM   4345  O   ARG A 269     -38.811  13.227  39.850  1.00 43.71           O  
ATOM   4346  CG  ARG A 269     -38.860  16.102  41.465  1.00 43.71           C  
ATOM   4347  HG2 ARG A 269     -38.805  15.929  40.390  1.00 43.71           H  
ATOM   4348  HG3 ARG A 269     -39.837  16.515  41.715  1.00 43.71           H  
ATOM   4349  CD  ARG A 269     -37.774  17.093  41.883  1.00 43.71           C  
ATOM   4350  HD2 ARG A 269     -37.698  17.095  42.970  1.00 43.71           H  
ATOM   4351  HD3 ARG A 269     -36.820  16.765  41.469  1.00 43.71           H  
ATOM   4352  NE  ARG A 269     -38.088  18.455  41.418  1.00 43.71           N  
ATOM   4353  HE  ARG A 269     -38.886  18.559  40.808  1.00 43.71           H  
ATOM   4354  NH1 ARG A 269     -36.310  19.483  42.436  1.00 43.71           N  
ATOM   4355 HH11 ARG A 269     -35.717  20.289  42.574  1.00 43.71           H  
ATOM   4356 HH12 ARG A 269     -35.985  18.577  42.742  1.00 43.71           H  
ATOM   4357  NH2 ARG A 269     -37.751  20.698  41.235  1.00 43.71           N  
ATOM   4358 HH21 ARG A 269     -37.157  21.498  41.401  1.00 43.71           H  
ATOM   4359 HH22 ARG A 269     -38.536  20.758  40.603  1.00 43.71           H  
ATOM   4360  CZ  ARG A 269     -37.382  19.535  41.697  1.00 43.71           C  
ATOM   4361  N   SER A 270     -40.705  12.190  40.410  1.00 37.40           N  
ATOM   4362  H   SER A 270     -41.442  12.127  41.098  1.00 37.40           H  
ATOM   4363  CA  SER A 270     -40.803  11.275  39.285  1.00 37.40           C  
ATOM   4364  HA  SER A 270     -39.818  10.849  39.097  1.00 37.40           H  
ATOM   4365  C   SER A 270     -41.238  11.970  37.998  1.00 37.40           C  
ATOM   4366  CB  SER A 270     -41.755  10.130  39.659  1.00 37.40           C  
ATOM   4367  HB2 SER A 270     -41.834   9.423  38.834  1.00 37.40           H  
ATOM   4368  HB3 SER A 270     -41.349   9.605  40.524  1.00 37.40           H  
ATOM   4369  O   SER A 270     -41.712  11.288  37.096  1.00 37.40           O  
ATOM   4370  OG  SER A 270     -43.037  10.628  39.990  1.00 37.40           O  
ATOM   4371  HG  SER A 270     -43.477  10.896  39.180  1.00 37.40           H  
ATOM   4372  N   GLU A 271     -41.123  13.302  37.897  1.00 33.90           N  
ATOM   4373  H   GLU A 271     -40.696  13.813  38.656  1.00 33.90           H  
ATOM   4374  CA  GLU A 271     -41.707  14.016  36.763  1.00 33.90           C  
ATOM   4375  HA  GLU A 271     -42.117  13.256  36.098  1.00 33.90           H  
ATOM   4376  C   GLU A 271     -40.759  14.724  35.798  1.00 33.90           C  
ATOM   4377  CB  GLU A 271     -42.927  14.864  37.173  1.00 33.90           C  
ATOM   4378  HB2 GLU A 271     -42.728  15.914  36.963  1.00 33.90           H  
ATOM   4379  HB3 GLU A 271     -43.131  14.748  38.237  1.00 33.90           H  
ATOM   4380  O   GLU A 271     -41.156  14.788  34.643  1.00 33.90           O  
ATOM   4381  CG  GLU A 271     -44.150  14.381  36.364  1.00 33.90           C  
ATOM   4382  HG2 GLU A 271     -44.363  13.349  36.643  1.00 33.90           H  
ATOM   4383  HG3 GLU A 271     -43.890  14.395  35.305  1.00 33.90           H  
ATOM   4384  CD  GLU A 271     -45.419  15.217  36.548  1.00 33.90           C  
ATOM   4385  OE1 GLU A 271     -46.407  14.907  35.846  1.00 33.90           O  
ATOM   4386  OE2 GLU A 271     -45.383  16.191  37.335  1.00 33.90           O  
ATOM   4387  N   LYS A 272     -39.535  15.188  36.121  1.00 33.22           N  
ATOM   4388  H   LYS A 272     -39.183  15.050  37.057  1.00 33.22           H  
ATOM   4389  CA  LYS A 272     -38.682  15.805  35.061  1.00 33.22           C  
ATOM   4390  HA  LYS A 272     -38.888  15.267  34.135  1.00 33.22           H  
ATOM   4391  C   LYS A 272     -37.161  15.665  35.143  1.00 33.22           C  
ATOM   4392  CB  LYS A 272     -39.067  17.287  34.807  1.00 33.22           C  
ATOM   4393  HB2 LYS A 272     -38.310  17.749  34.174  1.00 33.22           H  
ATOM   4394  HB3 LYS A 272     -39.104  17.833  35.749  1.00 33.22           H  
ATOM   4395  O   LYS A 272     -36.530  15.836  34.106  1.00 33.22           O  
ATOM   4396  CG  LYS A 272     -40.415  17.393  34.075  1.00 33.22           C  
ATOM   4397  HG2 LYS A 272     -41.201  17.161  34.793  1.00 33.22           H  
ATOM   4398  HG3 LYS A 272     -40.414  16.670  33.259  1.00 33.22           H  
ATOM   4399  CD  LYS A 272     -40.805  18.729  33.465  1.00 33.22           C  
ATOM   4400  HD2 LYS A 272     -40.889  19.478  34.253  1.00 33.22           H  
ATOM   4401  HD3 LYS A 272     -40.064  19.033  32.727  1.00 33.22           H  
ATOM   4402  CE  LYS A 272     -42.167  18.469  32.803  1.00 33.22           C  
ATOM   4403  HE2 LYS A 272     -42.819  17.995  33.537  1.00 33.22           H  
ATOM   4404  HE3 LYS A 272     -42.027  17.755  31.991  1.00 33.22           H  
ATOM   4405  NZ  LYS A 272     -42.794  19.713  32.307  1.00 33.22           N  
ATOM   4406  HZ1 LYS A 272     -43.689  19.497  31.893  1.00 33.22           H  
ATOM   4407  HZ2 LYS A 272     -42.946  20.347  33.078  1.00 33.22           H  
ATOM   4408  HZ3 LYS A 272     -42.202  20.154  31.617  1.00 33.22           H  
ATOM   4409  N   ASP A 273     -36.559  15.306  36.271  1.00 35.97           N  
ATOM   4410  H   ASP A 273     -37.099  15.114  37.103  1.00 35.97           H  
ATOM   4411  CA  ASP A 273     -35.089  15.300  36.380  1.00 35.97           C  
ATOM   4412  HA  ASP A 273     -34.667  15.866  35.550  1.00 35.97           H  
ATOM   4413  C   ASP A 273     -34.493  13.899  36.164  1.00 35.97           C  
ATOM   4414  CB  ASP A 273     -34.643  16.041  37.651  1.00 35.97           C  
ATOM   4415  HB2 ASP A 273     -33.658  15.677  37.944  1.00 35.97           H  
ATOM   4416  HB3 ASP A 273     -35.330  15.812  38.466  1.00 35.97           H  
ATOM   4417  O   ASP A 273     -33.843  13.303  37.021  1.00 35.97           O  
ATOM   4418  CG  ASP A 273     -34.531  17.567  37.470  1.00 35.97           C  
ATOM   4419  OD1 ASP A 273     -34.451  18.048  36.317  1.00 35.97           O  
ATOM   4420  OD2 ASP A 273     -34.559  18.265  38.510  1.00 35.97           O  
ATOM   4421  N   PHE A 274     -34.736  13.357  34.970  1.00 45.60           N  
ATOM   4422  H   PHE A 274     -35.273  13.912  34.319  1.00 45.60           H  
ATOM   4423  CA  PHE A 274     -34.009  12.205  34.444  1.00 45.60           C  
ATOM   4424  HA  PHE A 274     -33.932  11.435  35.211  1.00 45.60           H  
ATOM   4425  C   PHE A 274     -32.595  12.654  34.047  1.00 45.60           C  
ATOM   4426  CB  PHE A 274     -34.771  11.629  33.239  1.00 45.60           C  
ATOM   4427  HB2 PHE A 274     -34.928  12.416  32.502  1.00 45.60           H  
ATOM   4428  HB3 PHE A 274     -34.143  10.872  32.769  1.00 45.60           H  
ATOM   4429  O   PHE A 274     -32.398  13.235  32.979  1.00 45.60           O  
ATOM   4430  CG  PHE A 274     -36.106  10.990  33.573  1.00 45.60           C  
ATOM   4431  CD1 PHE A 274     -36.140   9.664  34.029  1.00 45.60           C  
ATOM   4432  HD1 PHE A 274     -35.209   9.143  34.196  1.00 45.60           H  
ATOM   4433  CD2 PHE A 274     -37.311  11.701  33.426  1.00 45.60           C  
ATOM   4434  HD2 PHE A 274     -37.296  12.728  33.091  1.00 45.60           H  
ATOM   4435  CE1 PHE A 274     -37.361   9.024  34.297  1.00 45.60           C  
ATOM   4436  HE1 PHE A 274     -37.371   8.001  34.643  1.00 45.60           H  
ATOM   4437  CE2 PHE A 274     -38.537  11.075  33.720  1.00 45.60           C  
ATOM   4438  HE2 PHE A 274     -39.461  11.624  33.618  1.00 45.60           H  
ATOM   4439  CZ  PHE A 274     -38.564   9.733  34.142  1.00 45.60           C  
ATOM   4440  HZ  PHE A 274     -39.508   9.257  34.364  1.00 45.60           H  
ATOM   4441  N   PHE A 275     -31.591  12.408  34.890  1.00 54.95           N  
ATOM   4442  H   PHE A 275     -31.802  12.014  35.796  1.00 54.95           H  
ATOM   4443  CA  PHE A 275     -30.204  12.743  34.556  1.00 54.95           C  
ATOM   4444  HA  PHE A 275     -30.203  13.627  33.919  1.00 54.95           H  
ATOM   4445  C   PHE A 275     -29.554  11.615  33.749  1.00 54.95           C  
ATOM   4446  CB  PHE A 275     -29.411  13.129  35.810  1.00 54.95           C  
ATOM   4447  HB2 PHE A 275     -28.352  13.166  35.554  1.00 54.95           H  
ATOM   4448  HB3 PHE A 275     -29.536  12.361  36.573  1.00 54.95           H  
ATOM   4449  O   PHE A 275     -29.102  10.608  34.298  1.00 54.95           O  
ATOM   4450  CG  PHE A 275     -29.806  14.485  36.366  1.00 54.95           C  
ATOM   4451  CD1 PHE A 275     -29.351  15.665  35.743  1.00 54.95           C  
ATOM   4452  HD1 PHE A 275     -28.719  15.604  34.870  1.00 54.95           H  
ATOM   4453  CD2 PHE A 275     -30.647  14.573  37.491  1.00 54.95           C  
ATOM   4454  HD2 PHE A 275     -31.021  13.680  37.968  1.00 54.95           H  
ATOM   4455  CE1 PHE A 275     -29.747  16.923  36.233  1.00 54.95           C  
ATOM   4456  HE1 PHE A 275     -29.428  17.827  35.735  1.00 54.95           H  
ATOM   4457  CE2 PHE A 275     -31.016  15.831  37.996  1.00 54.95           C  
ATOM   4458  HE2 PHE A 275     -31.653  15.897  38.865  1.00 54.95           H  
ATOM   4459  CZ  PHE A 275     -30.585  17.006  37.358  1.00 54.95           C  
ATOM   4460  HZ  PHE A 275     -30.914  17.966  37.726  1.00 54.95           H  
ATOM   4461  N   LEU A 276     -29.500  11.799  32.428  1.00 58.22           N  
ATOM   4462  H   LEU A 276     -29.958  12.613  32.044  1.00 58.22           H  
ATOM   4463  CA  LEU A 276     -28.686  10.979  31.534  1.00 58.22           C  
ATOM   4464  HA  LEU A 276     -28.641   9.967  31.936  1.00 58.22           H  
ATOM   4465  C   LEU A 276     -27.248  11.507  31.482  1.00 58.22           C  
ATOM   4466  CB  LEU A 276     -29.299  10.928  30.120  1.00 58.22           C  
ATOM   4467  HB2 LEU A 276     -28.483  11.035  29.405  1.00 58.22           H  
ATOM   4468  HB3 LEU A 276     -29.963  11.777  29.954  1.00 58.22           H  
ATOM   4469  O   LEU A 276     -27.007  12.668  31.150  1.00 58.22           O  
ATOM   4470  CG  LEU A 276     -30.031   9.606  29.823  1.00 58.22           C  
ATOM   4471  HG  LEU A 276     -29.640   8.807  30.453  1.00 58.22           H  
ATOM   4472  CD1 LEU A 276     -31.537   9.715  30.043  1.00 58.22           C  
ATOM   4473 HD11 LEU A 276     -31.735  10.016  31.072  1.00 58.22           H  
ATOM   4474 HD12 LEU A 276     -32.009   8.750  29.858  1.00 58.22           H  
ATOM   4475 HD13 LEU A 276     -31.962  10.459  29.368  1.00 58.22           H  
ATOM   4476  CD2 LEU A 276     -29.781   9.209  28.380  1.00 58.22           C  
ATOM   4477 HD21 LEU A 276     -28.707   9.092  28.234  1.00 58.22           H  
ATOM   4478 HD22 LEU A 276     -30.260   8.257  28.152  1.00 58.22           H  
ATOM   4479 HD23 LEU A 276     -30.149   9.972  27.694  1.00 58.22           H  
ATOM   4480  N   PHE A 277     -26.283  10.629  31.750  1.00 61.88           N  
ATOM   4481  H   PHE A 277     -26.553   9.696  32.027  1.00 61.88           H  
ATOM   4482  CA  PHE A 277     -24.862  10.915  31.555  1.00 61.88           C  
ATOM   4483  HA  PHE A 277     -24.712  11.983  31.400  1.00 61.88           H  
ATOM   4484  C   PHE A 277     -24.352  10.170  30.321  1.00 61.88           C  
ATOM   4485  CB  PHE A 277     -24.080  10.506  32.807  1.00 61.88           C  
ATOM   4486  HB2 PHE A 277     -24.316   9.465  33.025  1.00 61.88           H  
ATOM   4487  HB3 PHE A 277     -23.014  10.581  32.593  1.00 61.88           H  
ATOM   4488  O   PHE A 277     -24.324   8.942  30.335  1.00 61.88           O  
ATOM   4489  CG  PHE A 277     -24.375  11.324  34.045  1.00 61.88           C  
ATOM   4490  CD1 PHE A 277     -23.737  12.563  34.242  1.00 61.88           C  
ATOM   4491  HD1 PHE A 277     -23.042  12.936  33.505  1.00 61.88           H  
ATOM   4492  CD2 PHE A 277     -25.293  10.846  34.999  1.00 61.88           C  
ATOM   4493  HD2 PHE A 277     -25.813   9.913  34.836  1.00 61.88           H  
ATOM   4494  CE1 PHE A 277     -24.022  13.324  35.390  1.00 61.88           C  
ATOM   4495  HE1 PHE A 277     -23.551  14.285  35.536  1.00 61.88           H  
ATOM   4496  CE2 PHE A 277     -25.574  11.605  36.146  1.00 61.88           C  
ATOM   4497  HE2 PHE A 277     -26.306  11.253  36.859  1.00 61.88           H  
ATOM   4498  CZ  PHE A 277     -24.942  12.846  36.340  1.00 61.88           C  
ATOM   4499  HZ  PHE A 277     -25.185  13.440  37.208  1.00 61.88           H  
ATOM   4500  N   SER A 278     -23.918  10.906  29.289  1.00 63.06           N  
ATOM   4501  H   SER A 278     -24.050  11.907  29.326  1.00 63.06           H  
ATOM   4502  CA  SER A 278     -23.362  10.352  28.045  1.00 63.06           C  
ATOM   4503  HA  SER A 278     -23.485   9.270  28.068  1.00 63.06           H  
ATOM   4504  C   SER A 278     -21.872  10.673  27.880  1.00 63.06           C  
ATOM   4505  CB  SER A 278     -24.142  10.858  26.822  1.00 63.06           C  
ATOM   4506  HB2 SER A 278     -25.211  10.705  26.967  1.00 63.06           H  
ATOM   4507  HB3 SER A 278     -23.827  10.302  25.939  1.00 63.06           H  
ATOM   4508  O   SER A 278     -21.479  11.834  28.010  1.00 63.06           O  
ATOM   4509  OG  SER A 278     -23.891  12.237  26.620  1.00 63.06           O  
ATOM   4510  HG  SER A 278     -23.014  12.436  26.954  1.00 63.06           H  
ATOM   4511  N   PHE A 279     -21.048   9.690  27.519  1.00 70.88           N  
ATOM   4512  H   PHE A 279     -21.445   8.765  27.435  1.00 70.88           H  
ATOM   4513  CA  PHE A 279     -19.646   9.875  27.106  1.00 70.88           C  
ATOM   4514  HA  PHE A 279     -19.437  10.940  27.004  1.00 70.88           H  
ATOM   4515  C   PHE A 279     -19.395   9.244  25.740  1.00 70.88           C  
ATOM   4516  CB  PHE A 279     -18.684   9.291  28.155  1.00 70.88           C  
ATOM   4517  HB2 PHE A 279     -17.903   8.725  27.646  1.00 70.88           H  
ATOM   4518  HB3 PHE A 279     -19.215   8.593  28.802  1.00 70.88           H  
ATOM   4519  O   PHE A 279     -20.017   8.238  25.419  1.00 70.88           O  
ATOM   4520  CG  PHE A 279     -18.016  10.351  29.002  1.00 70.88           C  
ATOM   4521  CD1 PHE A 279     -16.624  10.554  28.929  1.00 70.88           C  
ATOM   4522  HD1 PHE A 279     -16.012   9.918  28.307  1.00 70.88           H  
ATOM   4523  CD2 PHE A 279     -18.804  11.200  29.796  1.00 70.88           C  
ATOM   4524  HD2 PHE A 279     -19.876  11.072  29.834  1.00 70.88           H  
ATOM   4525  CE1 PHE A 279     -16.023  11.592  29.663  1.00 70.88           C  
ATOM   4526  HE1 PHE A 279     -14.955  11.745  29.613  1.00 70.88           H  
ATOM   4527  CE2 PHE A 279     -18.207  12.278  30.467  1.00 70.88           C  
ATOM   4528  HE2 PHE A 279     -18.826  13.021  30.949  1.00 70.88           H  
ATOM   4529  CZ  PHE A 279     -16.817  12.458  30.433  1.00 70.88           C  
ATOM   4530  HZ  PHE A 279     -16.365  13.288  30.955  1.00 70.88           H  
ATOM   4531  N   GLN A 280     -18.457   9.789  24.958  1.00 75.38           N  
ATOM   4532  H   GLN A 280     -17.912  10.564  25.309  1.00 75.38           H  
ATOM   4533  CA  GLN A 280     -18.149   9.281  23.617  1.00 75.38           C  
ATOM   4534  HA  GLN A 280     -18.760   8.389  23.477  1.00 75.38           H  
ATOM   4535  C   GLN A 280     -16.690   8.833  23.451  1.00 75.38           C  
ATOM   4536  CB  GLN A 280     -18.600  10.275  22.532  1.00 75.38           C  
ATOM   4537  HB2 GLN A 280     -18.567   9.776  21.563  1.00 75.38           H  
ATOM   4538  HB3 GLN A 280     -19.635  10.557  22.726  1.00 75.38           H  
ATOM   4539  O   GLN A 280     -15.778   9.451  23.994  1.00 75.38           O  
ATOM   4540  CG  GLN A 280     -17.738  11.544  22.462  1.00 75.38           C  
ATOM   4541  HG2 GLN A 280     -17.676  11.995  23.452  1.00 75.38           H  
ATOM   4542  HG3 GLN A 280     -16.728  11.288  22.141  1.00 75.38           H  
ATOM   4543  CD  GLN A 280     -18.304  12.566  21.481  1.00 75.38           C  
ATOM   4544  NE2 GLN A 280     -18.820  13.676  21.961  1.00 75.38           N  
ATOM   4545 HE21 GLN A 280     -18.868  13.840  22.956  1.00 75.38           H  
ATOM   4546 HE22 GLN A 280     -19.210  14.328  21.295  1.00 75.38           H  
ATOM   4547  OE1 GLN A 280     -18.285  12.390  20.270  1.00 75.38           O  
ATOM   4548  N   GLN A 281     -16.473   7.786  22.653  1.00 71.52           N  
ATOM   4549  H   GLN A 281     -17.289   7.342  22.255  1.00 71.52           H  
ATOM   4550  CA  GLN A 281     -15.163   7.267  22.256  1.00 71.52           C  
ATOM   4551  HA  GLN A 281     -14.389   7.972  22.559  1.00 71.52           H  
ATOM   4552  C   GLN A 281     -15.129   7.114  20.733  1.00 71.52           C  
ATOM   4553  CB  GLN A 281     -14.901   5.924  22.964  1.00 71.52           C  
ATOM   4554  HB2 GLN A 281     -15.689   5.223  22.686  1.00 71.52           H  
ATOM   4555  HB3 GLN A 281     -14.954   6.076  24.042  1.00 71.52           H  
ATOM   4556  O   GLN A 281     -16.000   6.474  20.151  1.00 71.52           O  
ATOM   4557  CG  GLN A 281     -13.549   5.273  22.625  1.00 71.52           C  
ATOM   4558  HG2 GLN A 281     -13.483   5.093  21.551  1.00 71.52           H  
ATOM   4559  HG3 GLN A 281     -13.501   4.303  23.119  1.00 71.52           H  
ATOM   4560  CD  GLN A 281     -12.353   6.096  23.091  1.00 71.52           C  
ATOM   4561  NE2 GLN A 281     -11.431   6.439  22.217  1.00 71.52           N  
ATOM   4562 HE21 GLN A 281     -11.487   6.149  21.251  1.00 71.52           H  
ATOM   4563 HE22 GLN A 281     -10.654   6.960  22.599  1.00 71.52           H  
ATOM   4564  OE1 GLN A 281     -12.219   6.454  24.245  1.00 71.52           O  
ATOM   4565  N   THR A 282     -14.117   7.679  20.071  1.00 63.27           N  
ATOM   4566  H   THR A 282     -13.403   8.163  20.597  1.00 63.27           H  
ATOM   4567  CA  THR A 282     -13.933   7.500  18.621  1.00 63.27           C  
ATOM   4568  HA  THR A 282     -14.891   7.253  18.164  1.00 63.27           H  
ATOM   4569  C   THR A 282     -12.972   6.351  18.346  1.00 63.27           C  
ATOM   4570  CB  THR A 282     -13.440   8.783  17.944  1.00 63.27           C  
ATOM   4571  HB  THR A 282     -12.446   9.030  18.317  1.00 63.27           H  
ATOM   4572  O   THR A 282     -11.871   6.316  18.902  1.00 63.27           O  
ATOM   4573  CG2 THR A 282     -13.395   8.668  16.419  1.00 63.27           C  
ATOM   4574 HG21 THR A 282     -13.137   9.636  15.989  1.00 63.27           H  
ATOM   4575 HG22 THR A 282     -12.646   7.935  16.115  1.00 63.27           H  
ATOM   4576 HG23 THR A 282     -14.371   8.363  16.042  1.00 63.27           H  
ATOM   4577  OG1 THR A 282     -14.312   9.846  18.237  1.00 63.27           O  
ATOM   4578  HG1 THR A 282     -14.750   9.656  19.070  1.00 63.27           H  
ATOM   4579  N   VAL A 283     -13.367   5.450  17.449  1.00 65.94           N  
ATOM   4580  H   VAL A 283     -14.308   5.518  17.089  1.00 65.94           H  
ATOM   4581  CA  VAL A 283     -12.519   4.388  16.905  1.00 65.94           C  
ATOM   4582  HA  VAL A 283     -11.543   4.428  17.391  1.00 65.94           H  
ATOM   4583  C   VAL A 283     -12.327   4.649  15.412  1.00 65.94           C  
ATOM   4584  CB  VAL A 283     -13.109   2.991  17.170  1.00 65.94           C  
ATOM   4585  HB  VAL A 283     -13.941   2.806  16.490  1.00 65.94           H  
ATOM   4586  O   VAL A 283     -13.275   4.615  14.634  1.00 65.94           O  
ATOM   4587  CG1 VAL A 283     -12.013   1.951  16.937  1.00 65.94           C  
ATOM   4588 HG11 VAL A 283     -11.295   1.964  17.757  1.00 65.94           H  
ATOM   4589 HG12 VAL A 283     -11.470   2.165  16.016  1.00 65.94           H  
ATOM   4590 HG13 VAL A 283     -12.465   0.960  16.893  1.00 65.94           H  
ATOM   4591  CG2 VAL A 283     -13.591   2.796  18.613  1.00 65.94           C  
ATOM   4592 HG21 VAL A 283     -14.414   3.478  18.831  1.00 65.94           H  
ATOM   4593 HG22 VAL A 283     -12.779   2.982  19.316  1.00 65.94           H  
ATOM   4594 HG23 VAL A 283     -13.955   1.777  18.744  1.00 65.94           H  
ATOM   4595  N   LYS A 284     -11.103   4.971  14.998  1.00 61.75           N  
ATOM   4596  H   LYS A 284     -10.352   4.937  15.673  1.00 61.75           H  
ATOM   4597  CA  LYS A 284     -10.776   5.396  13.632  1.00 61.75           C  
ATOM   4598  HA  LYS A 284     -11.617   5.971  13.245  1.00 61.75           H  
ATOM   4599  C   LYS A 284     -10.586   4.198  12.704  1.00 61.75           C  
ATOM   4600  CB  LYS A 284      -9.531   6.300  13.643  1.00 61.75           C  
ATOM   4601  HB2 LYS A 284      -8.692   5.756  14.075  1.00 61.75           H  
ATOM   4602  HB3 LYS A 284      -9.277   6.557  12.615  1.00 61.75           H  
ATOM   4603  O   LYS A 284     -10.030   3.175  13.102  1.00 61.75           O  
ATOM   4604  CG  LYS A 284      -9.768   7.598  14.435  1.00 61.75           C  
ATOM   4605  HG2 LYS A 284     -10.631   8.116  14.017  1.00 61.75           H  
ATOM   4606  HG3 LYS A 284      -9.974   7.360  15.479  1.00 61.75           H  
ATOM   4607  CD  LYS A 284      -8.548   8.525  14.371  1.00 61.75           C  
ATOM   4608  HD2 LYS A 284      -8.328   8.753  13.328  1.00 61.75           H  
ATOM   4609  HD3 LYS A 284      -7.691   8.018  14.816  1.00 61.75           H  
ATOM   4610  CE  LYS A 284      -8.843   9.822  15.134  1.00 61.75           C  
ATOM   4611  HE2 LYS A 284      -9.740  10.274  14.712  1.00 61.75           H  
ATOM   4612  HE3 LYS A 284      -9.057   9.573  16.173  1.00 61.75           H  
ATOM   4613  NZ  LYS A 284      -7.709  10.778  15.057  1.00 61.75           N  
ATOM   4614  HZ1 LYS A 284      -6.875  10.374  15.460  1.00 61.75           H  
ATOM   4615  HZ2 LYS A 284      -7.929  11.627  15.558  1.00 61.75           H  
ATOM   4616  HZ3 LYS A 284      -7.518  11.021  14.096  1.00 61.75           H  
ATOM   4617  N   LYS A 285     -10.986   4.346  11.439  1.00 56.88           N  
ATOM   4618  H   LYS A 285     -11.434   5.215  11.183  1.00 56.88           H  
ATOM   4619  CA  LYS A 285     -10.597   3.420  10.364  1.00 56.88           C  
ATOM   4620  HA  LYS A 285     -10.853   2.401  10.653  1.00 56.88           H  
ATOM   4621  C   LYS A 285      -9.086   3.504  10.185  1.00 56.88           C  
ATOM   4622  CB  LYS A 285     -11.308   3.766   9.036  1.00 56.88           C  
ATOM   4623  HB2 LYS A 285     -11.064   4.787   8.745  1.00 56.88           H  
ATOM   4624  HB3 LYS A 285     -10.953   3.092   8.256  1.00 56.88           H  
ATOM   4625  O   LYS A 285      -8.550   4.611  10.110  1.00 56.88           O  
ATOM   4626  CG  LYS A 285     -12.826   3.621   9.162  1.00 56.88           C  
ATOM   4627  HG2 LYS A 285     -13.153   4.306   9.944  1.00 56.88           H  
ATOM   4628  HG3 LYS A 285     -13.036   2.591   9.451  1.00 56.88           H  
ATOM   4629  CD  LYS A 285     -13.647   3.947   7.903  1.00 56.88           C  
ATOM   4630  HD2 LYS A 285     -13.382   3.252   7.107  1.00 56.88           H  
ATOM   4631  HD3 LYS A 285     -13.428   4.966   7.585  1.00 56.88           H  
ATOM   4632  CE  LYS A 285     -15.143   3.814   8.242  1.00 56.88           C  
ATOM   4633  HE2 LYS A 285     -15.352   4.445   9.106  1.00 56.88           H  
ATOM   4634  HE3 LYS A 285     -15.334   2.787   8.556  1.00 56.88           H  
ATOM   4635  NZ  LYS A 285     -16.058   4.183   7.135  1.00 56.88           N  
ATOM   4636  HZ1 LYS A 285     -17.016   4.077   7.437  1.00 56.88           H  
ATOM   4637  HZ2 LYS A 285     -15.928   5.147   6.863  1.00 56.88           H  
ATOM   4638  HZ3 LYS A 285     -15.918   3.587   6.333  1.00 56.88           H  
ATOM   4639  N   ASN A 286      -8.404   2.367  10.074  1.00 52.85           N  
ATOM   4640  H   ASN A 286      -8.870   1.478  10.189  1.00 52.85           H  
ATOM   4641  CA  ASN A 286      -7.083   2.387   9.464  1.00 52.85           C  
ATOM   4642  HA  ASN A 286      -6.485   3.158   9.950  1.00 52.85           H  
ATOM   4643  C   ASN A 286      -7.284   2.774   7.991  1.00 52.85           C  
ATOM   4644  CB  ASN A 286      -6.386   1.033   9.667  1.00 52.85           C  
ATOM   4645  HB2 ASN A 286      -6.501   0.725  10.706  1.00 52.85           H  
ATOM   4646  HB3 ASN A 286      -6.840   0.281   9.023  1.00 52.85           H  
ATOM   4647  O   ASN A 286      -7.938   2.046   7.245  1.00 52.85           O  
ATOM   4648  CG  ASN A 286      -4.894   1.101   9.402  1.00 52.85           C  
ATOM   4649  ND2 ASN A 286      -4.225  -0.027   9.368  1.00 52.85           N  
ATOM   4650 HD21 ASN A 286      -3.260   0.062   9.083  1.00 52.85           H  
ATOM   4651 HD22 ASN A 286      -4.721  -0.906   9.366  1.00 52.85           H  
ATOM   4652  OD1 ASN A 286      -4.296   2.154   9.283  1.00 52.85           O  
ATOM   4653  N   ILE A 287      -6.827   3.969   7.615  1.00 51.97           N  
ATOM   4654  H   ILE A 287      -6.311   4.515   8.290  1.00 51.97           H  
ATOM   4655  CA  ILE A 287      -6.892   4.469   6.240  1.00 51.97           C  
ATOM   4656  HA  ILE A 287      -7.935   4.552   5.933  1.00 51.97           H  
ATOM   4657  C   ILE A 287      -6.204   3.424   5.361  1.00 51.97           C  
ATOM   4658  CB  ILE A 287      -6.228   5.866   6.156  1.00 51.97           C  
ATOM   4659  HB  ILE A 287      -5.248   5.804   6.630  1.00 51.97           H  
ATOM   4660  O   ILE A 287      -5.066   3.041   5.631  1.00 51.97           O  
ATOM   4661  CG1 ILE A 287      -7.089   6.899   6.926  1.00 51.97           C  
ATOM   4662 HG12 ILE A 287      -7.379   6.487   7.893  1.00 51.97           H  
ATOM   4663 HG13 ILE A 287      -8.001   7.101   6.365  1.00 51.97           H  
ATOM   4664  CG2 ILE A 287      -6.016   6.318   4.699  1.00 51.97           C  
ATOM   4665 HG21 ILE A 287      -5.546   7.301   4.667  1.00 51.97           H  
ATOM   4666 HG22 ILE A 287      -5.348   5.633   4.177  1.00 51.97           H  
ATOM   4667 HG23 ILE A 287      -6.967   6.363   4.169  1.00 51.97           H  
ATOM   4668  CD1 ILE A 287      -6.373   8.226   7.209  1.00 51.97           C  
ATOM   4669 HD11 ILE A 287      -7.007   8.851   7.837  1.00 51.97           H  
ATOM   4670 HD12 ILE A 287      -6.173   8.760   6.280  1.00 51.97           H  
ATOM   4671 HD13 ILE A 287      -5.433   8.039   7.730  1.00 51.97           H  
ATOM   4672  N   PHE A 288      -6.899   2.924   4.339  1.00 61.42           N  
ATOM   4673  H   PHE A 288      -7.844   3.243   4.180  1.00 61.42           H  
ATOM   4674  CA  PHE A 288      -6.276   2.069   3.337  1.00 61.42           C  
ATOM   4675  HA  PHE A 288      -5.782   1.229   3.825  1.00 61.42           H  
ATOM   4676  C   PHE A 288      -5.227   2.899   2.612  1.00 61.42           C  
ATOM   4677  CB  PHE A 288      -7.320   1.531   2.354  1.00 61.42           C  
ATOM   4678  HB2 PHE A 288      -6.811   1.142   1.472  1.00 61.42           H  
ATOM   4679  HB3 PHE A 288      -7.957   2.347   2.015  1.00 61.42           H  
ATOM   4680  O   PHE A 288      -5.563   3.711   1.757  1.00 61.42           O  
ATOM   4681  CG  PHE A 288      -8.166   0.425   2.929  1.00 61.42           C  
ATOM   4682  CD1 PHE A 288      -7.669  -0.890   2.994  1.00 61.42           C  
ATOM   4683  HD1 PHE A 288      -6.680  -1.117   2.624  1.00 61.42           H  
ATOM   4684  CD2 PHE A 288      -9.450   0.718   3.410  1.00 61.42           C  
ATOM   4685  HD2 PHE A 288      -9.837   1.725   3.355  1.00 61.42           H  
ATOM   4686  CE1 PHE A 288      -8.455  -1.914   3.547  1.00 61.42           C  
ATOM   4687  HE1 PHE A 288      -8.075  -2.923   3.597  1.00 61.42           H  
ATOM   4688  CE2 PHE A 288     -10.234  -0.303   3.956  1.00 61.42           C  
ATOM   4689  HE2 PHE A 288     -11.223  -0.056   4.311  1.00 61.42           H  
ATOM   4690  CZ  PHE A 288      -9.736  -1.619   4.036  1.00 61.42           C  
ATOM   4691  HZ  PHE A 288     -10.324  -2.415   4.467  1.00 61.42           H  
ATOM   4692  N   ILE A 289      -3.963   2.716   2.980  1.00 72.19           N  
ATOM   4693  H   ILE A 289      -3.777   2.142   3.790  1.00 72.19           H  
ATOM   4694  CA  ILE A 289      -2.843   3.357   2.303  1.00 72.19           C  
ATOM   4695  HA  ILE A 289      -3.031   4.427   2.221  1.00 72.19           H  
ATOM   4696  C   ILE A 289      -2.799   2.756   0.901  1.00 72.19           C  
ATOM   4697  CB  ILE A 289      -1.538   3.141   3.101  1.00 72.19           C  
ATOM   4698  HB  ILE A 289      -1.358   2.070   3.191  1.00 72.19           H  
ATOM   4699  O   ILE A 289      -2.416   1.603   0.721  1.00 72.19           O  
ATOM   4700  CG1 ILE A 289      -1.650   3.750   4.520  1.00 72.19           C  
ATOM   4701 HG12 ILE A 289      -2.563   3.402   5.002  1.00 72.19           H  
ATOM   4702 HG13 ILE A 289      -1.707   4.837   4.447  1.00 72.19           H  
ATOM   4703  CG2 ILE A 289      -0.356   3.777   2.353  1.00 72.19           C  
ATOM   4704 HG21 ILE A 289       0.583   3.515   2.841  1.00 72.19           H  
ATOM   4705 HG22 ILE A 289      -0.466   4.862   2.339  1.00 72.19           H  
ATOM   4706 HG23 ILE A 289      -0.306   3.421   1.324  1.00 72.19           H  
ATOM   4707  CD1 ILE A 289      -0.497   3.368   5.455  1.00 72.19           C  
ATOM   4708 HD11 ILE A 289      -0.684   3.785   6.444  1.00 72.19           H  
ATOM   4709 HD12 ILE A 289       0.451   3.760   5.085  1.00 72.19           H  
ATOM   4710 HD13 ILE A 289      -0.433   2.283   5.534  1.00 72.19           H  
ATOM   4711  N   THR A 290      -3.251   3.500  -0.101  1.00 77.56           N  
ATOM   4712  H   THR A 290      -3.567   4.438   0.100  1.00 77.56           H  
ATOM   4713  CA  THR A 290      -3.215   3.038  -1.498  1.00 77.56           C  
ATOM   4714  HA  THR A 290      -3.324   1.954  -1.532  1.00 77.56           H  
ATOM   4715  C   THR A 290      -1.880   3.373  -2.145  1.00 77.56           C  
ATOM   4716  CB  THR A 290      -4.351   3.644  -2.323  1.00 77.56           C  
ATOM   4717  HB  THR A 290      -4.278   3.243  -3.334  1.00 77.56           H  
ATOM   4718  O   THR A 290      -1.420   2.685  -3.055  1.00 77.56           O  
ATOM   4719  CG2 THR A 290      -5.732   3.274  -1.784  1.00 77.56           C  
ATOM   4720 HG21 THR A 290      -5.810   2.194  -1.659  1.00 77.56           H  
ATOM   4721 HG22 THR A 290      -5.903   3.764  -0.826  1.00 77.56           H  
ATOM   4722 HG23 THR A 290      -6.493   3.611  -2.488  1.00 77.56           H  
ATOM   4723  OG1 THR A 290      -4.249   5.050  -2.406  1.00 77.56           O  
ATOM   4724  HG1 THR A 290      -4.149   5.448  -1.538  1.00 77.56           H  
ATOM   4725  N   SER A 291      -1.241   4.430  -1.646  1.00 86.34           N  
ATOM   4726  H   SER A 291      -1.710   4.966  -0.930  1.00 86.34           H  
ATOM   4727  CA  SER A 291       0.028   4.945  -2.124  1.00 86.34           C  
ATOM   4728  HA  SER A 291       0.624   4.135  -2.544  1.00 86.34           H  
ATOM   4729  C   SER A 291       0.801   5.590  -0.978  1.00 86.34           C  
ATOM   4730  CB  SER A 291      -0.274   5.976  -3.212  1.00 86.34           C  
ATOM   4731  HB2 SER A 291      -0.860   5.505  -4.000  1.00 86.34           H  
ATOM   4732  HB3 SER A 291      -0.858   6.790  -2.783  1.00 86.34           H  
ATOM   4733  O   SER A 291       0.226   6.003   0.027  1.00 86.34           O  
ATOM   4734  OG  SER A 291       0.922   6.501  -3.760  1.00 86.34           O  
ATOM   4735  HG  SER A 291       0.677   7.129  -4.443  1.00 86.34           H  
ATOM   4736  N   CYS A 292       2.109   5.771  -1.154  1.00 92.62           N  
ATOM   4737  H   CYS A 292       2.528   5.459  -2.019  1.00 92.62           H  
ATOM   4738  CA  CYS A 292       2.920   6.552  -0.220  1.00 92.62           C  
ATOM   4739  HA  CYS A 292       2.798   6.129   0.777  1.00 92.62           H  
ATOM   4740  C   CYS A 292       2.490   8.028  -0.129  1.00 92.62           C  
ATOM   4741  CB  CYS A 292       4.393   6.425  -0.606  1.00 92.62           C  
ATOM   4742  HB2 CYS A 292       4.973   7.154  -0.040  1.00 92.62           H  
ATOM   4743  HB3 CYS A 292       4.508   6.655  -1.665  1.00 92.62           H  
ATOM   4744  O   CYS A 292       2.917   8.715   0.793  1.00 92.62           O  
ATOM   4745  SG  CYS A 292       5.094   4.790  -0.283  1.00 92.62           S  
ATOM   4746  N   LEU A 293       1.649   8.516  -1.052  1.00 89.39           N  
ATOM   4747  H   LEU A 293       1.347   7.893  -1.788  1.00 89.39           H  
ATOM   4748  CA  LEU A 293       1.018   9.841  -0.971  1.00 89.39           C  
ATOM   4749  HA  LEU A 293       1.792  10.604  -0.876  1.00 89.39           H  
ATOM   4750  C   LEU A 293       0.115   9.995   0.266  1.00 89.39           C  
ATOM   4751  CB  LEU A 293       0.194  10.090  -2.249  1.00 89.39           C  
ATOM   4752  HB2 LEU A 293      -0.448   9.225  -2.415  1.00 89.39           H  
ATOM   4753  HB3 LEU A 293      -0.459  10.946  -2.084  1.00 89.39           H  
ATOM   4754  O   LEU A 293      -0.012  11.102   0.780  1.00 89.39           O  
ATOM   4755  CG  LEU A 293       1.032  10.360  -3.511  1.00 89.39           C  
ATOM   4756  HG  LEU A 293       1.817   9.609  -3.601  1.00 89.39           H  
ATOM   4757  CD1 LEU A 293       0.142  10.279  -4.753  1.00 89.39           C  
ATOM   4758 HD11 LEU A 293       0.734  10.478  -5.646  1.00 89.39           H  
ATOM   4759 HD12 LEU A 293      -0.300   9.286  -4.829  1.00 89.39           H  
ATOM   4760 HD13 LEU A 293      -0.659  11.016  -4.685  1.00 89.39           H  
ATOM   4761  CD2 LEU A 293       1.666  11.754  -3.492  1.00 89.39           C  
ATOM   4762 HD21 LEU A 293       0.885  12.514  -3.477  1.00 89.39           H  
ATOM   4763 HD22 LEU A 293       2.282  11.889  -4.381  1.00 89.39           H  
ATOM   4764 HD23 LEU A 293       2.285  11.883  -2.605  1.00 89.39           H  
ATOM   4765  N   ASP A 294      -0.462   8.896   0.759  1.00 81.88           N  
ATOM   4766  H   ASP A 294      -0.330   8.017   0.281  1.00 81.88           H  
ATOM   4767  CA  ASP A 294      -1.356   8.888   1.926  1.00 81.88           C  
ATOM   4768  HA  ASP A 294      -1.951   9.801   1.922  1.00 81.88           H  
ATOM   4769  C   ASP A 294      -0.572   8.836   3.256  1.00 81.88           C  
ATOM   4770  CB  ASP A 294      -2.322   7.688   1.820  1.00 81.88           C  
ATOM   4771  HB2 ASP A 294      -3.053   7.754   2.626  1.00 81.88           H  
ATOM   4772  HB3 ASP A 294      -1.751   6.771   1.969  1.00 81.88           H  
ATOM   4773  O   ASP A 294      -1.141   8.961   4.342  1.00 81.88           O  
ATOM   4774  CG  ASP A 294      -3.077   7.590   0.485  1.00 81.88           C  
ATOM   4775  OD1 ASP A 294      -3.499   8.649  -0.026  1.00 81.88           O  
ATOM   4776  OD2 ASP A 294      -3.206   6.447  -0.037  1.00 81.88           O  
ATOM   4777  N   VAL A 295       0.747   8.611   3.193  1.00 82.67           N  
ATOM   4778  H   VAL A 295       1.183   8.624   2.282  1.00 82.67           H  
ATOM   4779  CA  VAL A 295       1.582   8.316   4.360  1.00 82.67           C  
ATOM   4780  HA  VAL A 295       0.958   7.820   5.104  1.00 82.67           H  
ATOM   4781  C   VAL A 295       2.113   9.599   4.981  1.00 82.67           C  
ATOM   4782  CB  VAL A 295       2.722   7.340   4.017  1.00 82.67           C  
ATOM   4783  HB  VAL A 295       3.363   7.766   3.245  1.00 82.67           H  
ATOM   4784  O   VAL A 295       3.031  10.236   4.467  1.00 82.67           O  
ATOM   4785  CG1 VAL A 295       3.586   7.011   5.245  1.00 82.67           C  
ATOM   4786 HG11 VAL A 295       4.338   6.269   4.974  1.00 82.67           H  
ATOM   4787 HG12 VAL A 295       4.101   7.906   5.593  1.00 82.67           H  
ATOM   4788 HG13 VAL A 295       2.964   6.615   6.048  1.00 82.67           H  
ATOM   4789  CG2 VAL A 295       2.137   6.022   3.505  1.00 82.67           C  
ATOM   4790 HG21 VAL A 295       1.479   5.595   4.262  1.00 82.67           H  
ATOM   4791 HG22 VAL A 295       1.558   6.191   2.597  1.00 82.67           H  
ATOM   4792 HG23 VAL A 295       2.942   5.321   3.283  1.00 82.67           H  
ATOM   4793  N   GLN A 296       1.587   9.931   6.157  1.00 77.75           N  
ATOM   4794  H   GLN A 296       0.800   9.396   6.496  1.00 77.75           H  
ATOM   4795  CA  GLN A 296       2.123  10.989   7.007  1.00 77.75           C  
ATOM   4796  HA  GLN A 296       2.687  11.693   6.395  1.00 77.75           H  
ATOM   4797  C   GLN A 296       3.077  10.383   8.039  1.00 77.75           C  
ATOM   4798  CB  GLN A 296       0.980  11.770   7.665  1.00 77.75           C  
ATOM   4799  HB2 GLN A 296       1.411  12.522   8.327  1.00 77.75           H  
ATOM   4800  HB3 GLN A 296       0.367  11.093   8.259  1.00 77.75           H  
ATOM   4801  O   GLN A 296       2.664   9.614   8.903  1.00 77.75           O  
ATOM   4802  CG  GLN A 296       0.098  12.472   6.619  1.00 77.75           C  
ATOM   4803  HG2 GLN A 296       0.715  13.126   6.002  1.00 77.75           H  
ATOM   4804  HG3 GLN A 296      -0.362  11.728   5.969  1.00 77.75           H  
ATOM   4805  CD  GLN A 296      -1.014  13.307   7.243  1.00 77.75           C  
ATOM   4806  NE2 GLN A 296      -1.956  13.768   6.451  1.00 77.75           N  
ATOM   4807 HE21 GLN A 296      -2.680  14.321   6.887  1.00 77.75           H  
ATOM   4808 HE22 GLN A 296      -1.957  13.541   5.467  1.00 77.75           H  
ATOM   4809  OE1 GLN A 296      -1.059  13.570   8.434  1.00 77.75           O  
ATOM   4810  N   SER A 297       4.361  10.732   7.950  1.00 77.76           N  
ATOM   4811  H   SER A 297       4.641  11.363   7.213  1.00 77.76           H  
ATOM   4812  CA  SER A 297       5.380  10.318   8.919  1.00 77.76           C  
ATOM   4813  HA  SER A 297       4.885   9.988   9.832  1.00 77.76           H  
ATOM   4814  C   SER A 297       6.299  11.481   9.287  1.00 77.76           C  
ATOM   4815  CB  SER A 297       6.197   9.135   8.391  1.00 77.76           C  
ATOM   4816  HB2 SER A 297       6.789   9.455   7.534  1.00 77.76           H  
ATOM   4817  HB3 SER A 297       5.526   8.328   8.096  1.00 77.76           H  
ATOM   4818  O   SER A 297       6.609  12.350   8.462  1.00 77.76           O  
ATOM   4819  OG  SER A 297       7.065   8.681   9.413  1.00 77.76           O  
ATOM   4820  HG  SER A 297       7.542   7.903   9.114  1.00 77.76           H  
ATOM   4821  N   PHE A 298       6.755  11.489  10.540  1.00 76.95           N  
ATOM   4822  H   PHE A 298       6.464  10.741  11.153  1.00 76.95           H  
ATOM   4823  CA  PHE A 298       7.824  12.380  10.993  1.00 76.95           C  
ATOM   4824  HA  PHE A 298       7.661  13.374  10.577  1.00 76.95           H  
ATOM   4825  C   PHE A 298       9.198  11.907  10.504  1.00 76.95           C  
ATOM   4826  CB  PHE A 298       7.783  12.493  12.520  1.00 76.95           C  
ATOM   4827  HB2 PHE A 298       8.643  13.076  12.849  1.00 76.95           H  
ATOM   4828  HB3 PHE A 298       7.874  11.500  12.960  1.00 76.95           H  
ATOM   4829  O   PHE A 298      10.066  12.736  10.229  1.00 76.95           O  
ATOM   4830  CG  PHE A 298       6.529  13.169  13.038  1.00 76.95           C  
ATOM   4831  CD1 PHE A 298       6.378  14.562  12.899  1.00 76.95           C  
ATOM   4832  HD1 PHE A 298       7.164  15.150  12.449  1.00 76.95           H  
ATOM   4833  CD2 PHE A 298       5.507  12.413  13.642  1.00 76.95           C  
ATOM   4834  HD2 PHE A 298       5.618  11.345  13.758  1.00 76.95           H  
ATOM   4835  CE1 PHE A 298       5.209  15.195  13.356  1.00 76.95           C  
ATOM   4836  HE1 PHE A 298       5.094  16.264  13.252  1.00 76.95           H  
ATOM   4837  CE2 PHE A 298       4.339  13.047  14.101  1.00 76.95           C  
ATOM   4838  HE2 PHE A 298       3.557  12.464  14.565  1.00 76.95           H  
ATOM   4839  CZ  PHE A 298       4.189  14.437  13.956  1.00 76.95           C  
ATOM   4840  HZ  PHE A 298       3.291  14.922  14.310  1.00 76.95           H  
ATOM   4841  N   GLU A 299       9.373  10.596  10.336  1.00 82.43           N  
ATOM   4842  H   GLU A 299       8.590   9.979  10.501  1.00 82.43           H  
ATOM   4843  CA  GLU A 299      10.589   9.993   9.795  1.00 82.43           C  
ATOM   4844  HA  GLU A 299      11.452  10.437  10.290  1.00 82.43           H  
ATOM   4845  C   GLU A 299      10.702  10.255   8.293  1.00 82.43           C  
ATOM   4846  CB  GLU A 299      10.603   8.482  10.063  1.00 82.43           C  
ATOM   4847  HB2 GLU A 299      11.506   8.065   9.616  1.00 82.43           H  
ATOM   4848  HB3 GLU A 299       9.735   8.025   9.588  1.00 82.43           H  
ATOM   4849  O   GLU A 299       9.693  10.414   7.609  1.00 82.43           O  
ATOM   4850  CG  GLU A 299      10.597   8.167  11.566  1.00 82.43           C  
ATOM   4851  HG2 GLU A 299      11.474   8.629  12.019  1.00 82.43           H  
ATOM   4852  HG3 GLU A 299       9.710   8.608  12.020  1.00 82.43           H  
ATOM   4853  CD  GLU A 299      10.603   6.662  11.868  1.00 82.43           C  
ATOM   4854  OE1 GLU A 299      10.415   6.330  13.058  1.00 82.43           O  
ATOM   4855  OE2 GLU A 299      10.785   5.864  10.923  1.00 82.43           O  
ATOM   4856  N   SER A 300      11.931  10.285   7.764  1.00 90.23           N  
ATOM   4857  H   SER A 300      12.727  10.164   8.374  1.00 90.23           H  
ATOM   4858  CA  SER A 300      12.168  10.487   6.325  1.00 90.23           C  
ATOM   4859  HA  SER A 300      11.541  11.310   5.980  1.00 90.23           H  
ATOM   4860  C   SER A 300      11.799   9.279   5.468  1.00 90.23           C  
ATOM   4861  CB  SER A 300      13.631  10.839   6.052  1.00 90.23           C  
ATOM   4862  HB2 SER A 300      13.739  11.135   5.008  1.00 90.23           H  
ATOM   4863  HB3 SER A 300      14.257   9.966   6.237  1.00 90.23           H  
ATOM   4864  O   SER A 300      11.573   9.421   4.268  1.00 90.23           O  
ATOM   4865  OG  SER A 300      14.060  11.892   6.887  1.00 90.23           O  
ATOM   4866  HG  SER A 300      13.291  12.379   7.192  1.00 90.23           H  
ATOM   4867  N   ARG A 301      11.783   8.087   6.070  1.00 92.12           N  
ATOM   4868  H   ARG A 301      11.894   8.056   7.074  1.00 92.12           H  
ATOM   4869  CA  ARG A 301      11.392   6.838   5.421  1.00 92.12           C  
ATOM   4870  HA  ARG A 301      10.845   7.096   4.514  1.00 92.12           H  
ATOM   4871  C   ARG A 301      10.448   6.078   6.334  1.00 92.12           C  
ATOM   4872  CB  ARG A 301      12.618   5.991   5.047  1.00 92.12           C  
ATOM   4873  HB2 ARG A 301      13.254   5.868   5.924  1.00 92.12           H  
ATOM   4874  HB3 ARG A 301      12.283   5.006   4.721  1.00 92.12           H  
ATOM   4875  O   ARG A 301      10.709   6.006   7.525  1.00 92.12           O  
ATOM   4876  CG  ARG A 301      13.414   6.636   3.905  1.00 92.12           C  
ATOM   4877  HG2 ARG A 301      13.689   7.653   4.183  1.00 92.12           H  
ATOM   4878  HG3 ARG A 301      12.792   6.676   3.011  1.00 92.12           H  
ATOM   4879  CD  ARG A 301      14.693   5.852   3.601  1.00 92.12           C  
ATOM   4880  HD2 ARG A 301      14.418   4.848   3.278  1.00 92.12           H  
ATOM   4881  HD3 ARG A 301      15.296   5.766   4.504  1.00 92.12           H  
ATOM   4882  NE  ARG A 301      15.467   6.498   2.525  1.00 92.12           N  
ATOM   4883  HE  ARG A 301      15.386   6.100   1.601  1.00 92.12           H  
ATOM   4884  NH1 ARG A 301      16.466   8.173   3.745  1.00 92.12           N  
ATOM   4885 HH11 ARG A 301      16.987   9.038   3.755  1.00 92.12           H  
ATOM   4886 HH12 ARG A 301      15.939   7.879   4.554  1.00 92.12           H  
ATOM   4887  NH2 ARG A 301      16.856   8.013   1.560  1.00 92.12           N  
ATOM   4888 HH21 ARG A 301      17.314   8.913   1.560  1.00 92.12           H  
ATOM   4889 HH22 ARG A 301      16.586   7.656   0.655  1.00 92.12           H  
ATOM   4890  CZ  ARG A 301      16.245   7.560   2.614  1.00 92.12           C  
ATOM   4891  N   ALA A 302       9.381   5.515   5.784  1.00 89.91           N  
ATOM   4892  H   ALA A 302       9.247   5.625   4.789  1.00 89.91           H  
ATOM   4893  CA  ALA A 302       8.392   4.751   6.540  1.00 89.91           C  
ATOM   4894  HA  ALA A 302       8.797   4.494   7.519  1.00 89.91           H  
ATOM   4895  C   ALA A 302       8.060   3.452   5.807  1.00 89.91           C  
ATOM   4896  CB  ALA A 302       7.148   5.621   6.752  1.00 89.91           C  
ATOM   4897  HB1 ALA A 302       6.406   5.068   7.328  1.00 89.91           H  
ATOM   4898  HB2 ALA A 302       6.718   5.899   5.789  1.00 89.91           H  
ATOM   4899  HB3 ALA A 302       7.421   6.523   7.298  1.00 89.91           H  
ATOM   4900  O   ALA A 302       7.852   3.463   4.597  1.00 89.91           O  
ATOM   4901  N   ILE A 303       7.996   2.331   6.522  1.00 88.09           N  
ATOM   4902  H   ILE A 303       8.124   2.384   7.522  1.00 88.09           H  
ATOM   4903  CA  ILE A 303       7.600   1.042   5.943  1.00 88.09           C  
ATOM   4904  HA  ILE A 303       7.752   1.068   4.864  1.00 88.09           H  
ATOM   4905  C   ILE A 303       6.113   0.841   6.215  1.00 88.09           C  
ATOM   4906  CB  ILE A 303       8.457  -0.108   6.500  1.00 88.09           C  
ATOM   4907  HB  ILE A 303       8.303  -0.142   7.579  1.00 88.09           H  
ATOM   4908  O   ILE A 303       5.685   0.873   7.368  1.00 88.09           O  
ATOM   4909  CG1 ILE A 303       9.962   0.115   6.218  1.00 88.09           C  
ATOM   4910 HG12 ILE A 303      10.189  -0.124   5.179  1.00 88.09           H  
ATOM   4911 HG13 ILE A 303      10.231   1.158   6.383  1.00 88.09           H  
ATOM   4912  CG2 ILE A 303       8.025  -1.462   5.904  1.00 88.09           C  
ATOM   4913 HG21 ILE A 303       6.961  -1.634   6.063  1.00 88.09           H  
ATOM   4914 HG22 ILE A 303       8.234  -1.485   4.835  1.00 88.09           H  
ATOM   4915 HG23 ILE A 303       8.579  -2.259   6.401  1.00 88.09           H  
ATOM   4916  CD1 ILE A 303      10.849  -0.720   7.148  1.00 88.09           C  
ATOM   4917 HD11 ILE A 303      11.893  -0.454   6.985  1.00 88.09           H  
ATOM   4918 HD12 ILE A 303      10.712  -1.786   6.964  1.00 88.09           H  
ATOM   4919 HD13 ILE A 303      10.602  -0.500   8.186  1.00 88.09           H  
ATOM   4920  N   VAL A 304       5.329   0.615   5.165  1.00 84.38           N  
ATOM   4921  H   VAL A 304       5.756   0.544   4.252  1.00 84.38           H  
ATOM   4922  CA  VAL A 304       3.869   0.475   5.252  1.00 84.38           C  
ATOM   4923  HA  VAL A 304       3.597   0.269   6.287  1.00 84.38           H  
ATOM   4924  C   VAL A 304       3.384  -0.713   4.428  1.00 84.38           C  
ATOM   4925  CB  VAL A 304       3.140   1.774   4.845  1.00 84.38           C  
ATOM   4926  HB  VAL A 304       2.072   1.623   5.000  1.00 84.38           H  
ATOM   4927  O   VAL A 304       4.091  -1.213   3.552  1.00 84.38           O  
ATOM   4928  CG1 VAL A 304       3.567   2.966   5.713  1.00 84.38           C  
ATOM   4929 HG11 VAL A 304       2.929   3.823   5.497  1.00 84.38           H  
ATOM   4930 HG12 VAL A 304       3.467   2.711   6.768  1.00 84.38           H  
ATOM   4931 HG13 VAL A 304       4.602   3.239   5.504  1.00 84.38           H  
ATOM   4932  CG2 VAL A 304       3.357   2.120   3.369  1.00 84.38           C  
ATOM   4933 HG21 VAL A 304       4.421   2.231   3.162  1.00 84.38           H  
ATOM   4934 HG22 VAL A 304       2.846   3.052   3.128  1.00 84.38           H  
ATOM   4935 HG23 VAL A 304       2.947   1.337   2.731  1.00 84.38           H  
ATOM   4936  N   MET A 305       2.166  -1.165   4.715  1.00 84.03           N  
ATOM   4937  H   MET A 305       1.619  -0.668   5.403  1.00 84.03           H  
ATOM   4938  CA  MET A 305       1.448  -2.128   3.885  1.00 84.03           C
[truncated: 254,511 more chars]
