# Supplementary material for: Nuclear genome of Bulinus truncatus, an intermediate host of the carcinogenic human blood fluke Schistosoma haematobium
Source: Nat Commun. 2022 Feb 21;13:977. doi: 10.1038/s41467-022-28634-9 (PMC8861042; doi:10.1038/s41467-022-28634-9)
Supplement: Supplementary file 6 — Supplementary Data 3 [file 41467_2022_28634_MOESM6_ESM.zip › Supplementary_Data_3/btru_048335-t1.mature.pep.pdb]

ATOM      1  N   ARG A   1      50.451  11.281 -59.716  1.00 53.04           N  
ATOM      2  H   ARG A   1      51.170  11.728 -60.267  1.00 53.04           H  
ATOM      3  H2  ARG A   1      50.839  11.225 -58.786  1.00 53.04           H  
ATOM      4  H3  ARG A   1      49.615  11.848 -59.712  1.00 53.04           H  
ATOM      5  CA  ARG A   1      50.219   9.920 -60.265  1.00 53.04           C  
ATOM      6  HA  ARG A   1      51.210   9.500 -60.437  1.00 53.04           H  
ATOM      7  C   ARG A   1      49.599   9.955 -61.660  1.00 53.04           C  
ATOM      8  CB  ARG A   1      49.495   8.948 -59.310  1.00 53.04           C  
ATOM      9  HB2 ARG A   1      48.536   9.367 -59.003  1.00 53.04           H  
ATOM     10  HB3 ARG A   1      49.306   8.020 -59.849  1.00 53.04           H  
ATOM     11  O   ARG A   1      50.292   9.585 -62.591  1.00 53.04           O  
ATOM     12  CG  ARG A   1      50.345   8.623 -58.065  1.00 53.04           C  
ATOM     13  HG2 ARG A   1      51.365   8.382 -58.366  1.00 53.04           H  
ATOM     14  HG3 ARG A   1      50.382   9.509 -57.431  1.00 53.04           H  
ATOM     15  CD  ARG A   1      49.789   7.459 -57.225  1.00 53.04           C  
ATOM     16  HD2 ARG A   1      48.709   7.570 -57.123  1.00 53.04           H  
ATOM     17  HD3 ARG A   1      50.232   7.520 -56.231  1.00 53.04           H  
ATOM     18  NE  ARG A   1      50.112   6.134 -57.795  1.00 53.04           N  
ATOM     19  HE  ARG A   1      50.683   6.103 -58.627  1.00 53.04           H  
ATOM     20  NH1 ARG A   1      49.091   4.850 -56.179  1.00 53.04           N  
ATOM     21 HH11 ARG A   1      48.860   3.940 -55.807  1.00 53.04           H  
ATOM     22 HH12 ARG A   1      48.774   5.679 -55.696  1.00 53.04           H  
ATOM     23  NH2 ARG A   1      50.182   3.856 -57.842  1.00 53.04           N  
ATOM     24 HH21 ARG A   1      49.928   2.964 -57.440  1.00 53.04           H  
ATOM     25 HH22 ARG A   1      50.727   3.864 -58.692  1.00 53.04           H  
ATOM     26  CZ  ARG A   1      49.794   4.960 -57.270  1.00 53.04           C  
ATOM     27  N   VAL A   2      48.355  10.423 -61.843  1.00 60.19           N  
ATOM     28  H   VAL A   2      47.769  10.638 -61.048  1.00 60.19           H  
ATOM     29  CA  VAL A   2      47.709  10.491 -63.180  1.00 60.19           C  
ATOM     30  HA  VAL A   2      47.663   9.488 -63.605  1.00 60.19           H  
ATOM     31  C   VAL A   2      48.514  11.341 -64.174  1.00 60.19           C  
ATOM     32  CB  VAL A   2      46.264  11.010 -63.055  1.00 60.19           C  
ATOM     33  HB  VAL A   2      46.278  11.950 -62.503  1.00 60.19           H  
ATOM     34  O   VAL A   2      48.874  10.858 -65.241  1.00 60.19           O  
ATOM     35  CG1 VAL A   2      45.606  11.261 -64.407  1.00 60.19           C  
ATOM     36 HG11 VAL A   2      46.127  12.037 -64.968  1.00 60.19           H  
ATOM     37 HG12 VAL A   2      45.586  10.344 -64.997  1.00 60.19           H  
ATOM     38 HG13 VAL A   2      44.587  11.609 -64.239  1.00 60.19           H  
ATOM     39  CG2 VAL A   2      45.395  10.007 -62.283  1.00 60.19           C  
ATOM     40 HG21 VAL A   2      44.375  10.384 -62.209  1.00 60.19           H  
ATOM     41 HG22 VAL A   2      45.774   9.851 -61.273  1.00 60.19           H  
ATOM     42 HG23 VAL A   2      45.368   9.053 -62.810  1.00 60.19           H  
ATOM     43  N   ASN A   3      48.903  12.558 -63.784  1.00 68.13           N  
ATOM     44  H   ASN A   3      48.440  12.978 -62.990  1.00 68.13           H  
ATOM     45  CA  ASN A   3      49.729  13.431 -64.631  1.00 68.13           C  
ATOM     46  HA  ASN A   3      49.211  13.600 -65.574  1.00 68.13           H  
ATOM     47  C   ASN A   3      51.103  12.818 -64.971  1.00 68.13           C  
ATOM     48  CB  ASN A   3      49.920  14.785 -63.918  1.00 68.13           C  
ATOM     49  HB2 ASN A   3      50.390  14.628 -62.947  1.00 68.13           H  
ATOM     50  HB3 ASN A   3      50.589  15.399 -64.521  1.00 68.13           H  
ATOM     51  O   ASN A   3      51.660  13.088 -66.032  1.00 68.13           O  
ATOM     52  CG  ASN A   3      48.635  15.573 -63.733  1.00 68.13           C  
ATOM     53  ND2 ASN A   3      48.666  16.634 -62.962  1.00 68.13           N  
ATOM     54 HD21 ASN A   3      49.532  16.970 -62.566  1.00 68.13           H  
ATOM     55 HD22 ASN A   3      47.800  17.150 -62.908  1.00 68.13           H  
ATOM     56  OD1 ASN A   3      47.577  15.234 -64.220  1.00 68.13           O  
ATOM     57  N   ASP A   4      51.656  11.986 -64.084  1.00 70.26           N  
ATOM     58  H   ASP A   4      51.136  11.746 -63.252  1.00 70.26           H  
ATOM     59  CA  ASP A   4      52.950  11.330 -64.302  1.00 70.26           C  
ATOM     60  HA  ASP A   4      53.651  12.061 -64.706  1.00 70.26           H  
ATOM     61  C   ASP A   4      52.820  10.193 -65.321  1.00 70.26           C  
ATOM     62  CB  ASP A   4      53.530  10.813 -62.976  1.00 70.26           C  
ATOM     63  HB2 ASP A   4      54.555  10.482 -63.143  1.00 70.26           H  
ATOM     64  HB3 ASP A   4      52.950   9.954 -62.639  1.00 70.26           H  
ATOM     65  O   ASP A   4      53.674  10.045 -66.192  1.00 70.26           O  
ATOM     66  CG  ASP A   4      53.523  11.888 -61.891  1.00 70.26           C  
ATOM     67  OD1 ASP A   4      54.007  13.007 -62.164  1.00 70.26           O  
ATOM     68  OD2 ASP A   4      52.890  11.618 -60.836  1.00 70.26           O  
ATOM     69  N   LEU A   5      51.711   9.446 -65.264  1.00 65.03           N  
ATOM     70  H   LEU A   5      51.046   9.637 -64.528  1.00 65.03           H  
ATOM     71  CA  LEU A   5      51.348   8.443 -66.266  1.00 65.03           C  
ATOM     72  HA  LEU A   5      52.186   7.758 -66.397  1.00 65.03           H  
ATOM     73  C   LEU A   5      51.089   9.078 -67.636  1.00 65.03           C  
ATOM     74  CB  LEU A   5      50.118   7.653 -65.782  1.00 65.03           C  
ATOM     75  HB2 LEU A   5      49.572   7.268 -66.643  1.00 65.03           H  
ATOM     76  HB3 LEU A   5      49.446   8.327 -65.253  1.00 65.03           H  
ATOM     77  O   LEU A   5      51.574   8.555 -68.636  1.00 65.03           O  
ATOM     78  CG  LEU A   5      50.485   6.468 -64.874  1.00 65.03           C  
ATOM     79  HG  LEU A   5      51.267   6.770 -64.177  1.00 65.03           H  
ATOM     80  CD1 LEU A   5      49.266   6.031 -64.061  1.00 65.03           C  
ATOM     81 HD11 LEU A   5      48.462   5.735 -64.734  1.00 65.03           H  
ATOM     82 HD12 LEU A   5      49.529   5.182 -63.431  1.00 65.03           H  
ATOM     83 HD13 LEU A   5      48.925   6.855 -63.435  1.00 65.03           H  
ATOM     84  CD2 LEU A   5      50.973   5.273 -65.697  1.00 65.03           C  
ATOM     85 HD21 LEU A   5      50.193   4.943 -66.383  1.00 65.03           H  
ATOM     86 HD22 LEU A   5      51.230   4.446 -65.034  1.00 65.03           H  
ATOM     87 HD23 LEU A   5      51.859   5.541 -66.272  1.00 65.03           H  
ATOM     88  N   GLU A   6      50.406  10.226 -67.705  1.00 68.27           N  
ATOM     89  H   GLU A   6      49.965  10.581 -66.868  1.00 68.27           H  
ATOM     90  CA  GLU A   6      50.230  10.956 -68.970  1.00 68.27           C  
ATOM     91  HA  GLU A   6      49.748  10.299 -69.694  1.00 68.27           H  
ATOM     92  C   GLU A   6      51.575  11.367 -69.576  1.00 68.27           C  
ATOM     93  CB  GLU A   6      49.355  12.205 -68.788  1.00 68.27           C  
ATOM     94  HB2 GLU A   6      49.496  12.844 -69.660  1.00 68.27           H  
ATOM     95  HB3 GLU A   6      49.678  12.755 -67.904  1.00 68.27           H  
ATOM     96  O   GLU A   6      51.818  11.124 -70.760  1.00 68.27           O  
ATOM     97  CG  GLU A   6      47.859  11.878 -68.688  1.00 68.27           C  
ATOM     98  HG2 GLU A   6      47.597  11.209 -69.508  1.00 68.27           H  
ATOM     99  HG3 GLU A   6      47.666  11.356 -67.751  1.00 68.27           H  
ATOM    100  CD  GLU A   6      46.978  13.137 -68.768  1.00 68.27           C  
ATOM    101  OE1 GLU A   6      45.815  13.002 -69.225  1.00 68.27           O  
ATOM    102  OE2 GLU A   6      47.460  14.228 -68.395  1.00 68.27           O  
ATOM    103  N   ARG A   7      52.484  11.923 -68.763  1.00 75.14           N  
ATOM    104  H   ARG A   7      52.215  12.097 -67.805  1.00 75.14           H  
ATOM    105  CA  ARG A   7      53.848  12.260 -69.204  1.00 75.14           C  
ATOM    106  HA  ARG A   7      53.792  12.926 -70.066  1.00 75.14           H  
ATOM    107  C   ARG A   7      54.616  11.026 -69.671  1.00 75.14           C  
ATOM    108  CB  ARG A   7      54.614  12.949 -68.070  1.00 75.14           C  
ATOM    109  HB2 ARG A   7      55.674  12.967 -68.322  1.00 75.14           H  
ATOM    110  HB3 ARG A   7      54.494  12.373 -67.153  1.00 75.14           H  
ATOM    111  O   ARG A   7      55.307  11.089 -70.688  1.00 75.14           O  
ATOM    112  CG  ARG A   7      54.156  14.393 -67.839  1.00 75.14           C  
ATOM    113  HG2 ARG A   7      54.384  14.997 -68.717  1.00 75.14           H  
ATOM    114  HG3 ARG A   7      53.082  14.424 -67.655  1.00 75.14           H  
ATOM    115  CD  ARG A   7      54.904  14.943 -66.622  1.00 75.14           C  
ATOM    116  HD2 ARG A   7      54.741  14.262 -65.787  1.00 75.14           H  
ATOM    117  HD3 ARG A   7      55.971  14.976 -66.846  1.00 75.14           H  
ATOM    118  NE  ARG A   7      54.435  16.285 -66.243  1.00 75.14           N  
ATOM    119  HE  ARG A   7      53.769  16.729 -66.860  1.00 75.14           H  
ATOM    120  NH1 ARG A   7      55.609  16.420 -64.273  1.00 75.14           N  
ATOM    121 HH11 ARG A   7      55.838  16.906 -63.418  1.00 75.14           H  
ATOM    122 HH12 ARG A   7      55.903  15.461 -64.388  1.00 75.14           H  
ATOM    123  NH2 ARG A   7      54.305  18.118 -64.897  1.00 75.14           N  
ATOM    124 HH21 ARG A   7      54.608  18.619 -64.074  1.00 75.14           H  
ATOM    125 HH22 ARG A   7      53.686  18.563 -65.560  1.00 75.14           H  
ATOM    126  CZ  ARG A   7      54.785  16.932 -65.145  1.00 75.14           C  
ATOM    127  N   TRP A   8      54.483   9.907 -68.961  1.00 73.80           N  
ATOM    128  H   TRP A   8      53.932   9.938 -68.115  1.00 73.80           H  
ATOM    129  CA  TRP A   8      55.126   8.649 -69.326  1.00 73.80           C  
ATOM    130  HA  TRP A   8      56.193   8.828 -69.459  1.00 73.80           H  
ATOM    131  C   TRP A   8      54.598   8.106 -70.658  1.00 73.80           C  
ATOM    132  CB  TRP A   8      54.966   7.637 -68.189  1.00 73.80           C  
ATOM    133  HB2 TRP A   8      53.907   7.437 -68.028  1.00 73.80           H  
ATOM    134  HB3 TRP A   8      55.366   8.068 -67.271  1.00 73.80           H  
ATOM    135  O   TRP A   8      55.393   7.819 -71.550  1.00 73.80           O  
ATOM    136  CG  TRP A   8      55.658   6.339 -68.444  1.00 73.80           C  
ATOM    137  CD1 TRP A   8      56.956   6.070 -68.175  1.00 73.80           C  
ATOM    138  HD1 TRP A   8      57.647   6.762 -67.716  1.00 73.80           H  
ATOM    139  CD2 TRP A   8      55.107   5.121 -69.031  1.00 73.80           C  
ATOM    140  CE2 TRP A   8      56.146   4.144 -69.092  1.00 73.80           C  
ATOM    141  CE3 TRP A   8      53.833   4.740 -69.505  1.00 73.80           C  
ATOM    142  HE3 TRP A   8      53.016   5.445 -69.456  1.00 73.80           H  
ATOM    143  NE1 TRP A   8      57.247   4.774 -68.554  1.00 73.80           N  
ATOM    144  HE1 TRP A   8      58.138   4.326 -68.391  1.00 73.80           H  
ATOM    145  CH2 TRP A   8      54.655   2.505 -70.060  1.00 73.80           C  
ATOM    146  HH2 TRP A   8      54.468   1.512 -70.439  1.00 73.80           H  
ATOM    147  CZ2 TRP A   8      55.935   2.854 -69.597  1.00 73.80           C  
ATOM    148  HZ2 TRP A   8      56.738   2.132 -69.616  1.00 73.80           H  
ATOM    149  CZ3 TRP A   8      53.610   3.446 -70.014  1.00 73.80           C  
ATOM    150  HZ3 TRP A   8      52.626   3.164 -70.358  1.00 73.80           H  
ATOM    151  N   MET A   9      53.278   8.066 -70.860  1.00 68.13           N  
ATOM    152  H   MET A   9      52.665   8.320 -70.099  1.00 68.13           H  
ATOM    153  CA  MET A   9      52.684   7.642 -72.133  1.00 68.13           C  
ATOM    154  HA  MET A   9      53.028   6.636 -72.373  1.00 68.13           H  
ATOM    155  C   MET A   9      53.084   8.558 -73.293  1.00 68.13           C  
ATOM    156  CB  MET A   9      51.158   7.633 -72.037  1.00 68.13           C  
ATOM    157  HB2 MET A   9      50.759   7.507 -73.044  1.00 68.13           H  
ATOM    158  HB3 MET A   9      50.817   8.593 -71.649  1.00 68.13           H  
ATOM    159  O   MET A   9      53.373   8.079 -74.391  1.00 68.13           O  
ATOM    160  CG  MET A   9      50.601   6.501 -71.175  1.00 68.13           C  
ATOM    161  HG2 MET A   9      50.738   6.740 -70.120  1.00 68.13           H  
ATOM    162  HG3 MET A   9      51.148   5.584 -71.391  1.00 68.13           H  
ATOM    163  SD  MET A   9      48.846   6.187 -71.490  1.00 68.13           S  
ATOM    164  CE  MET A   9      48.149   7.842 -71.264  1.00 68.13           C  
ATOM    165  HE1 MET A   9      48.320   8.180 -70.242  1.00 68.13           H  
ATOM    166  HE2 MET A   9      47.077   7.780 -71.454  1.00 68.13           H  
ATOM    167  HE3 MET A   9      48.587   8.545 -71.972  1.00 68.13           H  
ATOM    168  N   TYR A  10      53.143   9.874 -73.062  1.00 73.84           N  
ATOM    169  H   TYR A  10      52.848  10.223 -72.162  1.00 73.84           H  
ATOM    170  CA  TYR A  10      53.603  10.831 -74.070  1.00 73.84           C  
ATOM    171  HA  TYR A  10      53.003  10.689 -74.969  1.00 73.84           H  
ATOM    172  C   TYR A  10      55.073  10.586 -74.447  1.00 73.84           C  
ATOM    173  CB  TYR A  10      53.376  12.262 -73.560  1.00 73.84           C  
ATOM    174  HB2 TYR A  10      52.535  12.270 -72.867  1.00 73.84           H  
ATOM    175  HB3 TYR A  10      54.249  12.604 -73.005  1.00 73.84           H  
ATOM    176  O   TYR A  10      55.428  10.602 -75.627  1.00 73.84           O  
ATOM    177  CG  TYR A  10      53.046  13.244 -74.662  1.00 73.84           C  
ATOM    178  CD1 TYR A  10      54.070  13.910 -75.361  1.00 73.84           C  
ATOM    179  HD1 TYR A  10      55.104  13.716 -75.114  1.00 73.84           H  
ATOM    180  CD2 TYR A  10      51.696  13.486 -74.985  1.00 73.84           C  
ATOM    181  HD2 TYR A  10      50.913  12.991 -74.431  1.00 73.84           H  
ATOM    182  CE1 TYR A  10      53.745  14.830 -76.378  1.00 73.84           C  
ATOM    183  HE1 TYR A  10      54.528  15.351 -76.909  1.00 73.84           H  
ATOM    184  CE2 TYR A  10      51.369  14.395 -76.008  1.00 73.84           C  
ATOM    185  HE2 TYR A  10      50.338  14.609 -76.247  1.00 73.84           H  
ATOM    186  OH  TYR A  10      52.065  15.948 -77.686  1.00 73.84           O  
ATOM    187  HH  TYR A  10      52.830  16.427 -78.014  1.00 73.84           H  
ATOM    188  CZ  TYR A  10      52.392  15.070 -76.702  1.00 73.84           C  
ATOM    189  N   SER A  11      55.916  10.274 -73.456  1.00 73.71           N  
ATOM    190  H   SER A  11      55.558  10.295 -72.512  1.00 73.71           H  
ATOM    191  CA  SER A  11      57.318   9.889 -73.652  1.00 73.71           C  
ATOM    192  HA  SER A  11      57.820  10.673 -74.219  1.00 73.71           H  
ATOM    193  C   SER A  11      57.457   8.585 -74.445  1.00 73.71           C  
ATOM    194  CB  SER A  11      58.007   9.782 -72.287  1.00 73.71           C  
ATOM    195  HB2 SER A  11      57.521   9.018 -71.680  1.00 73.71           H  
ATOM    196  HB3 SER A  11      57.919  10.740 -71.775  1.00 73.71           H  
ATOM    197  O   SER A  11      58.201   8.542 -75.425  1.00 73.71           O  
ATOM    198  OG  SER A  11      59.377   9.455 -72.424  1.00 73.71           O  
ATOM    199  HG  SER A  11      59.816   9.726 -71.614  1.00 73.71           H  
ATOM    200  N   VAL A  12      56.688   7.544 -74.102  1.00 70.39           N  
ATOM    201  H   VAL A  12      56.110   7.630 -73.279  1.00 70.39           H  
ATOM    202  CA  VAL A  12      56.663   6.266 -74.840  1.00 70.39           C  
ATOM    203  HA  VAL A  12      57.672   5.853 -74.864  1.00 70.39           H  
ATOM    204  C   VAL A  12      56.238   6.482 -76.294  1.00 70.39           C  
ATOM    205  CB  VAL A  12      55.745   5.244 -74.136  1.00 70.39           C  
ATOM    206  HB  VAL A  12      54.772   5.700 -73.956  1.00 70.39           H  
ATOM    207  O   VAL A  12      56.887   5.979 -77.210  1.00 70.39           O  
ATOM    208  CG1 VAL A  12      55.536   3.971 -74.967  1.00 70.39           C  
ATOM    209 HG11 VAL A  12      54.967   3.242 -74.389  1.00 70.39           H  
ATOM    210 HG12 VAL A  12      54.968   4.192 -75.871  1.00 70.39           H  
ATOM    211 HG13 VAL A  12      56.496   3.533 -75.241  1.00 70.39           H  
ATOM    212  CG2 VAL A  12      56.344   4.812 -72.792  1.00 70.39           C  
ATOM    213 HG21 VAL A  12      56.537   5.674 -72.153  1.00 70.39           H  
ATOM    214 HG22 VAL A  12      55.641   4.160 -72.274  1.00 70.39           H  
ATOM    215 HG23 VAL A  12      57.277   4.272 -72.950  1.00 70.39           H  
ATOM    216  N   ARG A  13      55.203   7.297 -76.534  1.00 69.63           N  
ATOM    217  H   ARG A  13      54.701   7.666 -75.738  1.00 69.63           H  
ATOM    218  CA  ARG A  13      54.740   7.637 -77.888  1.00 69.63           C  
ATOM    219  HA  ARG A  13      54.515   6.708 -78.413  1.00 69.63           H  
ATOM    220  C   ARG A  13      55.812   8.354 -78.709  1.00 69.63           C  
ATOM    221  CB  ARG A  13      53.465   8.482 -77.775  1.00 69.63           C  
ATOM    222  HB2 ARG A  13      53.700   9.445 -77.323  1.00 69.63           H  
ATOM    223  HB3 ARG A  13      52.756   7.962 -77.132  1.00 69.63           H  
ATOM    224  O   ARG A  13      55.964   8.060 -79.895  1.00 69.63           O  
ATOM    225  CG  ARG A  13      52.819   8.703 -79.147  1.00 69.63           C  
ATOM    226  HG2 ARG A  13      52.594   7.734 -79.592  1.00 69.63           H  
ATOM    227  HG3 ARG A  13      53.497   9.251 -79.802  1.00 69.63           H  
ATOM    228  CD  ARG A  13      51.528   9.503 -78.991  1.00 69.63           C  
ATOM    229  HD2 ARG A  13      51.774  10.517 -78.676  1.00 69.63           H  
ATOM    230  HD3 ARG A  13      50.924   9.031 -78.217  1.00 69.63           H  
ATOM    231  NE  ARG A  13      50.772   9.532 -80.256  1.00 69.63           N  
ATOM    232  HE  ARG A  13      51.244   9.165 -81.070  1.00 69.63           H  
ATOM    233  NH1 ARG A  13      48.835  10.400 -79.394  1.00 69.63           N  
ATOM    234 HH11 ARG A  13      47.911  10.785 -79.527  1.00 69.63           H  
ATOM    235 HH12 ARG A  13      49.290  10.465 -78.495  1.00 69.63           H  
ATOM    236  NH2 ARG A  13      48.937   9.875 -81.563  1.00 69.63           N  
ATOM    237 HH21 ARG A  13      49.414   9.457 -82.349  1.00 69.63           H  
ATOM    238 HH22 ARG A  13      47.982  10.187 -81.667  1.00 69.63           H  
ATOM    239  CZ  ARG A  13      49.523   9.933 -80.399  1.00 69.63           C  
ATOM    240  N   ASN A  14      56.552   9.273 -78.092  1.00 72.15           N  
ATOM    241  H   ASN A  14      56.339   9.498 -77.131  1.00 72.15           H  
ATOM    242  CA  ASN A  14      57.646   9.978 -78.757  1.00 72.15           C  
ATOM    243  HA  ASN A  14      57.297  10.340 -79.724  1.00 72.15           H  
ATOM    244  C   ASN A  14      58.821   9.040 -79.069  1.00 72.15           C  
ATOM    245  CB  ASN A  14      58.061  11.192 -77.912  1.00 72.15           C  
ATOM    246  HB2 ASN A  14      59.037  11.541 -78.252  1.00 72.15           H  
ATOM    247  HB3 ASN A  14      58.150  10.906 -76.864  1.00 72.15           H  
ATOM    248  O   ASN A  14      59.335   9.088 -80.184  1.00 72.15           O  
ATOM    249  CG  ASN A  14      57.099  12.363 -78.038  1.00 72.15           C  
ATOM    250  ND2 ASN A  14      57.277  13.378 -77.225  1.00 72.15           N  
ATOM    251 HD21 ASN A  14      58.039  13.371 -76.562  1.00 72.15           H  
ATOM    252 HD22 ASN A  14      56.669  14.173 -77.357  1.00 72.15           H  
ATOM    253  OD1 ASN A  14      56.213  12.411 -78.880  1.00 72.15           O  
ATOM    254  N   LYS A  15      59.176   8.128 -78.153  1.00 71.55           N  
ATOM    255  H   LYS A  15      58.723   8.157 -77.251  1.00 71.55           H  
ATOM    256  CA  LYS A  15      60.210   7.102 -78.389  1.00 71.55           C  
ATOM    257  HA  LYS A  15      61.127   7.589 -78.720  1.00 71.55           H  
ATOM    258  C   LYS A  15      59.837   6.124 -79.507  1.00 71.55           C  
ATOM    259  CB  LYS A  15      60.495   6.331 -77.093  1.00 71.55           C  
ATOM    260  HB2 LYS A  15      59.557   6.008 -76.642  1.00 71.55           H  
ATOM    261  HB3 LYS A  15      61.075   5.443 -77.343  1.00 71.55           H  
ATOM    262  O   LYS A  15      60.686   5.746 -80.310  1.00 71.55           O  
ATOM    263  CG  LYS A  15      61.303   7.158 -76.082  1.00 71.55           C  
ATOM    264  HG2 LYS A  15      62.242   7.465 -76.542  1.00 71.55           H  
ATOM    265  HG3 LYS A  15      60.745   8.048 -75.794  1.00 71.55           H  
ATOM    266  CD  LYS A  15      61.601   6.313 -74.838  1.00 71.55           C  
ATOM    267  HD2 LYS A  15      62.145   5.419 -75.142  1.00 71.55           H  
ATOM    268  HD3 LYS A  15      60.661   6.018 -74.371  1.00 71.55           H  
ATOM    269  CE  LYS A  15      62.444   7.113 -73.842  1.00 71.55           C  
ATOM    270  HE2 LYS A  15      61.859   7.967 -73.498  1.00 71.55           H  
ATOM    271  HE3 LYS A  15      63.321   7.496 -74.364  1.00 71.55           H  
ATOM    272  NZ  LYS A  15      62.866   6.270 -72.695  1.00 71.55           N  
ATOM    273  HZ1 LYS A  15      63.441   6.800 -72.056  1.00 71.55           H  
ATOM    274  HZ2 LYS A  15      62.061   5.914 -72.199  1.00 71.55           H  
ATOM    275  HZ3 LYS A  15      63.410   5.486 -73.024  1.00 71.55           H  
ATOM    276  N   LEU A  16      58.564   5.735 -79.603  1.00 64.98           N  
ATOM    277  H   LEU A  16      57.931   5.993 -78.860  1.00 64.98           H  
ATOM    278  CA  LEU A  16      58.074   4.890 -80.700  1.00 64.98           C  
ATOM    279  HA  LEU A  16      58.718   4.015 -80.790  1.00 64.98           H  
ATOM    280  C   LEU A  16      58.136   5.612 -82.054  1.00 64.98           C  
ATOM    281  CB  LEU A  16      56.638   4.435 -80.387  1.00 64.98           C  
ATOM    282  HB2 LEU A  16      56.166   4.090 -81.307  1.00 64.98           H  
ATOM    283  HB3 LEU A  16      56.071   5.294 -80.029  1.00 64.98           H  
ATOM    284  O   LEU A  16      58.439   4.988 -83.068  1.00 64.98           O  
ATOM    285  CG  LEU A  16      56.559   3.299 -79.351  1.00 64.98           C  
ATOM    286  HG  LEU A  16      57.207   3.524 -78.504  1.00 64.98           H  
ATOM    287  CD1 LEU A  16      55.123   3.174 -78.842  1.00 64.98           C  
ATOM    288 HD11 LEU A  16      55.070   2.378 -78.099  1.00 64.98           H  
ATOM    289 HD12 LEU A  16      54.450   2.936 -79.666  1.00 64.98           H  
ATOM    290 HD13 LEU A  16      54.817   4.108 -78.371  1.00 64.98           H  
ATOM    291  CD2 LEU A  16      56.970   1.955 -79.957  1.00 64.98           C  
ATOM    292 HD21 LEU A  16      56.337   1.707 -80.809  1.00 64.98           H  
ATOM    293 HD22 LEU A  16      58.011   1.985 -80.282  1.00 64.98           H  
ATOM    294 HD23 LEU A  16      56.877   1.170 -79.207  1.00 64.98           H  
ATOM    295  N   ARG A  17      57.887   6.930 -82.084  1.00 65.35           N  
ATOM    296  H   ARG A  17      57.643   7.386 -81.217  1.00 65.35           H  
ATOM    297  CA  ARG A  17      58.047   7.744 -83.301  1.00 65.35           C  
ATOM    298  HA  ARG A  17      57.572   7.230 -84.137  1.00 65.35           H  
ATOM    299  C   ARG A  17      59.509   7.875 -83.726  1.00 65.35           C  
ATOM    300  CB  ARG A  17      57.410   9.130 -83.128  1.00 65.35           C  
ATOM    301  HB2 ARG A  17      57.556   9.486 -82.108  1.00 65.35           H  
ATOM    302  HB3 ARG A  17      57.907   9.828 -83.802  1.00 65.35           H  
ATOM    303  O   ARG A  17      59.779   7.712 -84.909  1.00 65.35           O  
ATOM    304  CG  ARG A  17      55.918   9.123 -83.476  1.00 65.35           C  
ATOM    305  HG2 ARG A  17      55.796   8.787 -84.506  1.00 65.35           H  
ATOM    306  HG3 ARG A  17      55.386   8.446 -82.807  1.00 65.35           H  
ATOM    307  CD  ARG A  17      55.357  10.542 -83.332  1.00 65.35           C  
ATOM    308  HD2 ARG A  17      55.368  10.812 -82.276  1.00 65.35           H  
ATOM    309  HD3 ARG A  17      56.007  11.229 -83.873  1.00 65.35           H  
ATOM    310  NE  ARG A  17      53.989  10.651 -83.874  1.00 65.35           N  
ATOM    311  HE  ARG A  17      53.660   9.868 -84.420  1.00 65.35           H  
ATOM    312  NH1 ARG A  17      53.629  12.830 -83.244  1.00 65.35           N  
ATOM    313 HH11 ARG A  17      54.542  12.843 -82.812  1.00 65.35           H  
ATOM    314 HH12 ARG A  17      53.100  13.689 -83.301  1.00 65.35           H  
ATOM    315  NH2 ARG A  17      52.087  11.765 -84.455  1.00 65.35           N  
ATOM    316 HH21 ARG A  17      51.596  12.645 -84.522  1.00 65.35           H  
ATOM    317 HH22 ARG A  17      51.850  11.026 -85.101  1.00 65.35           H  
ATOM    318  CZ  ARG A  17      53.243  11.743 -83.852  1.00 65.35           C  
ATOM    319  N   SER A  18      60.428   8.118 -82.789  1.00 64.34           N  
ATOM    320  H   SER A  18      60.141   8.264 -81.832  1.00 64.34           H  
ATOM    321  CA  SER A  18      61.861   8.228 -83.105  1.00 64.34           C  
ATOM    322  HA  SER A  18      61.982   8.911 -83.946  1.00 64.34           H  
ATOM    323  C   SER A  18      62.472   6.894 -83.537  1.00 64.34           C  
ATOM    324  CB  SER A  18      62.636   8.815 -81.921  1.00 64.34           C  
ATOM    325  HB2 SER A  18      63.674   8.973 -82.215  1.00 64.34           H  
ATOM    326  HB3 SER A  18      62.203   9.779 -81.657  1.00 64.34           H  
ATOM    327  O   SER A  18      63.325   6.871 -84.412  1.00 64.34           O  
ATOM    328  OG  SER A  18      62.594   7.963 -80.790  1.00 64.34           O  
ATOM    329  HG  SER A  18      63.246   7.270 -80.919  1.00 64.34           H  
ATOM    330  N   SER A  19      61.999   5.773 -82.981  1.00 57.66           N  
ATOM    331  H   SER A  19      61.343   5.853 -82.217  1.00 57.66           H  
ATOM    332  CA  SER A  19      62.464   4.435 -83.386  1.00 57.66           C  
ATOM    333  HA  SER A  19      63.553   4.415 -83.348  1.00 57.66           H  
ATOM    334  C   SER A  19      62.045   4.080 -84.818  1.00 57.66           C  
ATOM    335  CB  SER A  19      61.944   3.357 -82.431  1.00 57.66           C  
ATOM    336  HB2 SER A  19      60.861   3.281 -82.521  1.00 57.66           H  
ATOM    337  HB3 SER A  19      62.386   2.399 -82.703  1.00 57.66           H  
ATOM    338  O   SER A  19      62.727   3.315 -85.490  1.00 57.66           O  
ATOM    339  OG  SER A  19      62.281   3.659 -81.088  1.00 57.66           O  
ATOM    340  HG  SER A  19      61.791   4.438 -80.815  1.00 57.66           H  
ATOM    341  N   ARG A  20      60.930   4.650 -85.300  1.00 54.56           N  
ATOM    342  H   ARG A  20      60.420   5.275 -84.691  1.00 54.56           H  
ATOM    343  CA  ARG A  20      60.489   4.518 -86.695  1.00 54.56           C  
ATOM    344  HA  ARG A  20      60.612   3.479 -87.001  1.00 54.56           H  
ATOM    345  C   ARG A  20      61.390   5.298 -87.652  1.00 54.56           C  
ATOM    346  CB  ARG A  20      59.011   4.925 -86.832  1.00 54.56           C  
ATOM    347  HB2 ARG A  20      58.913   5.695 -87.597  1.00 54.56           H  
ATOM    348  HB3 ARG A  20      58.645   5.337 -85.891  1.00 54.56           H  
ATOM    349  O   ARG A  20      61.772   4.741 -88.668  1.00 54.56           O  
ATOM    350  CG  ARG A  20      58.148   3.723 -87.229  1.00 54.56           C  
ATOM    351  HG2 ARG A  20      58.274   2.925 -86.497  1.00 54.56           H  
ATOM    352  HG3 ARG A  20      58.467   3.365 -88.208  1.00 54.56           H  
ATOM    353  CD  ARG A  20      56.676   4.135 -87.286  1.00 54.56           C  
ATOM    354  HD2 ARG A  20      56.358   4.441 -86.289  1.00 54.56           H  
ATOM    355  HD3 ARG A  20      56.594   4.981 -87.968  1.00 54.56           H  
ATOM    356  NE  ARG A  20      55.830   3.026 -87.763  1.00 54.56           N  
ATOM    357  HE  ARG A  20      56.295   2.135 -87.861  1.00 54.56           H  
ATOM    358  NH1 ARG A  20      53.966   4.268 -88.236  1.00 54.56           N  
ATOM    359 HH11 ARG A  20      53.142   4.385 -88.809  1.00 54.56           H  
ATOM    360 HH12 ARG A  20      54.499   5.073 -87.940  1.00 54.56           H  
ATOM    361  NH2 ARG A  20      54.036   2.107 -88.818  1.00 54.56           N  
ATOM    362 HH21 ARG A  20      54.581   1.264 -88.922  1.00 54.56           H  
ATOM    363 HH22 ARG A  20      53.256   2.244 -89.445  1.00 54.56           H  
ATOM    364  CZ  ARG A  20      54.613   3.134 -88.258  1.00 54.56           C  
ATOM    365  N   SER A  21      61.794   6.523 -87.298  1.00 53.09           N  
ATOM    366  H   SER A  21      61.502   6.917 -86.415  1.00 53.09           H  
ATOM    367  CA  SER A  21      62.696   7.304 -88.158  1.00 53.09           C  
ATOM    368  HA  SER A  21      62.305   7.263 -89.175  1.00 53.09           H  
ATOM    369  C   SER A  21      64.106   6.713 -88.224  1.00 53.09           C  
ATOM    370  CB  SER A  21      62.736   8.784 -87.756  1.00 53.09           C  
ATOM    371  HB2 SER A  21      61.715   9.159 -87.687  1.00 53.09           H  
ATOM    372  HB3 SER A  21      63.252   9.343 -88.537  1.00 53.09           H  
ATOM    373  O   SER A  21      64.713   6.737 -89.284  1.00 53.09           O  
ATOM    374  OG  SER A  21      63.399   9.004 -86.526  1.00 53.09           O  
ATOM    375  HG  SER A  21      64.343   8.936 -86.687  1.00 53.09           H  
ATOM    376  N   SER A  22      64.611   6.123 -87.132  1.00 51.31           N  
ATOM    377  H   SER A  22      64.109   6.175 -86.257  1.00 51.31           H  
ATOM    378  CA  SER A  22      65.918   5.447 -87.146  1.00 51.31           C  
ATOM    379  HA  SER A  22      66.637   6.095 -87.648  1.00 51.31           H  
ATOM    380  C   SER A  22      65.908   4.124 -87.917  1.00 51.31           C  
ATOM    381  CB  SER A  22      66.421   5.218 -85.717  1.00 51.31           C  
ATOM    382  HB2 SER A  22      66.556   6.185 -85.231  1.00 51.31           H  
ATOM    383  HB3 SER A  22      67.387   4.714 -85.753  1.00 51.31           H  
ATOM    384  O   SER A  22      66.936   3.727 -88.455  1.00 51.31           O  
ATOM    385  OG  SER A  22      65.509   4.444 -84.955  1.00 51.31           O  
ATOM    386  HG  SER A  22      65.404   3.589 -85.379  1.00 51.31           H  
ATOM    387  N   HIS A  23      64.764   3.430 -87.982  1.00 50.14           N  
ATOM    388  H   HIS A  23      63.936   3.800 -87.537  1.00 50.14           H  
ATOM    389  CA  HIS A  23      64.633   2.219 -88.798  1.00 50.14           C  
ATOM    390  HA  HIS A  23      65.534   1.622 -88.659  1.00 50.14           H  
ATOM    391  C   HIS A  23      64.567   2.533 -90.299  1.00 50.14           C  
ATOM    392  CB  HIS A  23      63.425   1.380 -88.347  1.00 50.14           C  
ATOM    393  HB2 HIS A  23      62.779   1.187 -89.203  1.00 50.14           H  
ATOM    394  HB3 HIS A  23      62.829   1.925 -87.615  1.00 50.14           H  
ATOM    395  O   HIS A  23      65.097   1.755 -91.087  1.00 50.14           O  
ATOM    396  CG  HIS A  23      63.837   0.049 -87.772  1.00 50.14           C  
ATOM    397  CD2 HIS A  23      63.611  -0.409 -86.502  1.00 50.14           C  
ATOM    398  HD2 HIS A  23      63.097   0.129 -85.719  1.00 50.14           H  
ATOM    399  ND1 HIS A  23      64.540  -0.928 -88.437  1.00 50.14           N  
ATOM    400  HD1 HIS A  23      64.889  -0.864 -89.383  1.00 50.14           H  
ATOM    401  CE1 HIS A  23      64.733  -1.952 -87.589  1.00 50.14           C  
ATOM    402  HE1 HIS A  23      65.273  -2.857 -87.826  1.00 50.14           H  
ATOM    403  NE2 HIS A  23      64.172  -1.686 -86.396  1.00 50.14           N  
ATOM    404  N   ASP A  24      63.980   3.672 -90.678  1.00 46.67           N  
ATOM    405  H   ASP A  24      63.492   4.230 -89.992  1.00 46.67           H  
ATOM    406  CA  ASP A  24      63.921   4.116 -92.075  1.00 46.67           C  
ATOM    407  HA  ASP A  24      63.670   3.260 -92.702  1.00 46.67           H  
ATOM    408  C   ASP A  24      65.289   4.631 -92.585  1.00 46.67           C  
ATOM    409  CB  ASP A  24      62.791   5.156 -92.242  1.00 46.67           C  
ATOM    410  HB2 ASP A  24      62.873   5.595 -93.236  1.00 46.67           H  
ATOM    411  HB3 ASP A  24      62.935   5.955 -91.514  1.00 46.67           H  
ATOM    412  O   ASP A  24      65.584   4.490 -93.769  1.00 46.67           O  
ATOM    413  CG  ASP A  24      61.364   4.583 -92.101  1.00 46.67           C  
ATOM    414  OD1 ASP A  24      61.156   3.379 -92.374  1.00 46.67           O  
ATOM    415  OD2 ASP A  24      60.451   5.363 -91.725  1.00 46.67           O  
ATOM    416  N   GLU A  25      66.170   5.145 -91.711  1.00 48.62           N  
ATOM    417  H   GLU A  25      65.852   5.336 -90.771  1.00 48.62           H  
ATOM    418  CA  GLU A  25      67.551   5.533 -92.074  1.00 48.62           C  
ATOM    419  HA  GLU A  25      67.549   5.922 -93.092  1.00 48.62           H  
ATOM    420  C   GLU A  25      68.548   4.356 -92.088  1.00 48.62           C  
ATOM    421  CB  GLU A  25      68.053   6.660 -91.148  1.00 48.62           C  
ATOM    422  HB2 GLU A  25      67.767   6.433 -90.121  1.00 48.62           H  
ATOM    423  HB3 GLU A  25      69.141   6.702 -91.201  1.00 48.62           H  
ATOM    424  O   GLU A  25      69.504   4.373 -92.861  1.00 48.62           O  
ATOM    425  CG  GLU A  25      67.507   8.037 -91.566  1.00 48.62           C  
ATOM    426  HG2 GLU A  25      66.418   8.003 -91.545  1.00 48.62           H  
ATOM    427  HG3 GLU A  25      67.815   8.232 -92.593  1.00 48.62           H  
ATOM    428  CD  GLU A  25      67.981   9.197 -90.667  1.00 48.62           C  
ATOM    429  OE1 GLU A  25      67.887  10.359 -91.128  1.00 48.62           O  
ATOM    430  OE2 GLU A  25      68.382   8.943 -89.506  1.00 48.62           O  
ATOM    431  N   ALA A  26      68.328   3.304 -91.290  1.00 49.46           N  
ATOM    432  H   ALA A  26      67.553   3.347 -90.644  1.00 49.46           H  
ATOM    433  CA  ALA A  26      69.214   2.131 -91.249  1.00 49.46           C  
ATOM    434  HA  ALA A  26      70.245   2.477 -91.318  1.00 49.46           H  
ATOM    435  C   ALA A  26      69.003   1.147 -92.420  1.00 49.46           C  
ATOM    436  CB  ALA A  26      69.041   1.444 -89.890  1.00 49.46           C  
ATOM    437  HB1 ALA A  26      68.018   1.083 -89.786  1.00 49.46           H  
ATOM    438  HB2 ALA A  26      69.261   2.149 -89.088  1.00 49.46           H  
ATOM    439  HB3 ALA A  26      69.728   0.601 -89.821  1.00 49.46           H  
ATOM    440  O   ALA A  26      69.889   0.354 -92.726  1.00 49.46           O  
ATOM    441  N   LEU A  27      67.855   1.201 -93.104  1.00 48.58           N  
ATOM    442  H   LEU A  27      67.163   1.879 -92.818  1.00 48.58           H  
ATOM    443  CA  LEU A  27      67.517   0.293 -94.210  1.00 48.58           C  
ATOM    444  HA  LEU A  27      68.016  -0.659 -94.026  1.00 48.58           H  
ATOM    445  C   LEU A  27      68.058   0.735 -95.584  1.00 48.58           C  
ATOM    446  CB  LEU A  27      65.996   0.042 -94.205  1.00 48.58           C  
ATOM    447  HB2 LEU A  27      65.695  -0.380 -95.164  1.00 48.58           H  
ATOM    448  HB3 LEU A  27      65.487   0.999 -94.093  1.00 48.58           H  
ATOM    449  O   LEU A  27      67.827   0.047 -96.573  1.00 48.58           O  
ATOM    450  CG  LEU A  27      65.539  -0.920 -93.090  1.00 48.58           C  
ATOM    451  HG  LEU A  27      65.960  -0.610 -92.134  1.00 48.58           H  
ATOM    452  CD1 LEU A  27      64.014  -0.899 -92.971  1.00 48.58           C  
ATOM    453 HD11 LEU A  27      63.565  -1.219 -93.912  1.00 48.58           H  
ATOM    454 HD12 LEU A  27      63.683   0.115 -92.749  1.00 48.58           H  
ATOM    455 HD13 LEU A  27      63.693  -1.559 -92.165  1.00 48.58           H  
ATOM    456  CD2 LEU A  27      65.957  -2.370 -93.364  1.00 48.58           C  
ATOM    457 HD21 LEU A  27      65.558  -3.028 -92.592  1.00 48.58           H  
ATOM    458 HD22 LEU A  27      67.044  -2.457 -93.353  1.00 48.58           H  
ATOM    459 HD23 LEU A  27      65.589  -2.687 -94.340  1.00 48.58           H  
ATOM    460  N   ALA A  28      68.817   1.832 -95.660  1.00 46.40           N  
ATOM    461  H   ALA A  28      68.964   2.370 -94.818  1.00 46.40           H  
ATOM    462  CA  ALA A  28      69.420   2.322 -96.905  1.00 46.40           C  
ATOM    463  HA  ALA A  28      68.818   1.965 -97.741  1.00 46.40           H  
ATOM    464  C   ALA A  28      70.857   1.805 -97.172  1.00 46.40           C  
ATOM    465  CB  ALA A  28      69.320   3.854 -96.905  1.00 46.40           C  
ATOM    466  HB1 ALA A  28      68.281   4.158 -96.771  1.00 46.40           H  
ATOM    467  HB2 ALA A  28      69.921   4.264 -96.094  1.00 46.40           H  
ATOM    468  HB3 ALA A  28      69.684   4.246 -97.855  1.00 46.40           H  
ATOM    469  O   ALA A  28      71.479   2.239 -98.140  1.00 46.40           O  
ATOM    470  N   GLY A  29      71.406   0.912 -96.331  1.00 45.28           N  
ATOM    471  H   GLY A  29      70.847   0.595 -95.552  1.00 45.28           H  
ATOM    472  CA  GLY A  29      72.834   0.544 -96.355  1.00 45.28           C  
ATOM    473  HA2 GLY A  29      73.346   1.088 -97.148  1.00 45.28           H  
ATOM    474  HA3 GLY A  29      73.274   0.866 -95.411  1.00 45.28           H  
ATOM    475  C   GLY A  29      73.201  -0.937 -96.526  1.00 45.28           C  
ATOM    476  O   GLY A  29      74.372  -1.216 -96.759  1.00 45.28           O  
ATOM    477  N   GLU A  30      72.264  -1.885 -96.453  1.00 38.42           N  
ATOM    478  H   GLU A  30      71.307  -1.617 -96.273  1.00 38.42           H  
ATOM    479  CA  GLU A  30      72.567  -3.325 -96.572  1.00 38.42           C  
ATOM    480  HA  GLU A  30      73.492  -3.447 -97.134  1.00 38.42           H  
ATOM    481  C   GLU A  30      71.498  -4.055 -97.406  1.00 38.42           C  
ATOM    482  CB  GLU A  30      72.811  -3.962 -95.181  1.00 38.42           C  
ATOM    483  HB2 GLU A  30      72.147  -3.502 -94.450  1.00 38.42           H  
ATOM    484  HB3 GLU A  30      72.586  -5.028 -95.230  1.00 38.42           H  
ATOM    485  O   GLU A  30      70.655  -4.796 -96.904  1.00 38.42           O  
ATOM    486  CG  GLU A  30      74.281  -3.833 -94.731  1.00 38.42           C  
ATOM    487  HG2 GLU A  30      74.548  -2.777 -94.691  1.00 38.42           H  
ATOM    488  HG3 GLU A  30      74.911  -4.313 -95.480  1.00 38.42           H  
ATOM    489  CD  GLU A  30      74.578  -4.447 -93.350  1.00 38.42           C  
ATOM    490  OE1 GLU A  30      75.757  -4.804 -93.117  1.00 38.42           O  
ATOM    491  OE2 GLU A  30      73.649  -4.522 -92.513  1.00 38.42           O  
ATOM    492  N   GLU A  31      71.539  -3.859 -98.728  1.00 36.73           N  
ATOM    493  H   GLU A  31      72.190  -3.176 -99.090  1.00 36.73           H  
ATOM    494  CA  GLU A  31      70.952  -4.798 -99.689  1.00 36.73           C  
ATOM    495  HA  GLU A  31      70.043  -5.230 -99.270  1.00 36.73           H  
ATOM    496  C   GLU A  31      71.942  -5.945 -99.944  1.00 36.73           C  
ATOM    497  CB  GLU A  31      70.576  -4.118-101.021  1.00 36.73           C  
ATOM    498  HB2 GLU A  31      71.375  -3.440-101.321  1.00 36.73           H  
ATOM    499  HB3 GLU A  31      70.488  -4.900-101.776  1.00 36.73           H  
ATOM    500  O   GLU A  31      72.795  -5.876-100.824  1.00 36.73           O  
ATOM    501  CG  GLU A  31      69.236  -3.369-100.993  1.00 36.73           C  
ATOM    502  HG2 GLU A  31      69.330  -2.499-100.344  1.00 36.73           H  
ATOM    503  HG3 GLU A  31      68.481  -4.031-100.568  1.00 36.73           H  
ATOM    504  CD  GLU A  31      68.779  -2.924-102.398  1.00 36.73           C  
ATOM    505  OE1 GLU A  31      67.564  -2.660-102.551  1.00 36.73           O  
ATOM    506  OE2 GLU A  31      69.624  -2.875-103.322  1.00 36.73           O  
ATOM    507  N   SER A  32      71.871  -7.006 -99.145  1.00 37.81           N  
ATOM    508  H   SER A  32      71.407  -6.860 -98.259  1.00 37.81           H  
ATOM    509  CA  SER A  32      72.034  -8.407 -99.572  1.00 37.81           C  
ATOM    510  HA  SER A  32      71.143  -8.678-100.137  1.00 37.81           H  
ATOM    511  C   SER A  32      72.102  -9.305 -98.337  1.00 37.81           C  
ATOM    512  CB  SER A  32      73.250  -8.683-100.480  1.00 37.81           C  
ATOM    513  HB2 SER A  32      73.086  -8.225-101.455  1.00 37.81           H  
ATOM    514  HB3 SER A  32      73.342  -9.758-100.638  1.00 37.81           H  
ATOM    515  O   SER A  32      72.707  -8.949 -97.338  1.00 37.81           O  
ATOM    516  OG  SER A  32      74.455  -8.199 -99.943  1.00 37.81           O  
ATOM    517  HG  SER A  32      74.339  -7.251 -99.847  1.00 37.81           H  
ATOM    518  N   PHE A  33      71.495 -10.490 -98.435  1.00 39.02           N  
ATOM    519  H   PHE A  33      71.075 -10.699 -99.329  1.00 39.02           H  
ATOM    520  CA  PHE A  33      71.396 -11.525 -97.394  1.00 39.02           C  
ATOM    521  HA  PHE A  33      71.029 -12.415 -97.906  1.00 39.02           H  
ATOM    522  C   PHE A  33      70.366 -11.286 -96.279  1.00 39.02           C  
ATOM    523  CB  PHE A  33      72.776 -11.946 -96.850  1.00 39.02           C  
ATOM    524  HB2 PHE A  33      72.619 -12.554 -95.959  1.00 39.02           H  
ATOM    525  HB3 PHE A  33      73.367 -11.092 -96.518  1.00 39.02           H  
ATOM    526  O   PHE A  33      70.709 -10.955 -95.155  1.00 39.02           O  
ATOM    527  CG  PHE A  33      73.578 -12.773 -97.824  1.00 39.02           C  
ATOM    528  CD1 PHE A  33      73.548 -14.174 -97.710  1.00 39.02           C  
ATOM    529  HD1 PHE A  33      72.978 -14.641 -96.920  1.00 39.02           H  
ATOM    530  CD2 PHE A  33      74.336 -12.164 -98.840  1.00 39.02           C  
ATOM    531  HD2 PHE A  33      74.388 -11.087 -98.905  1.00 39.02           H  
ATOM    532  CE1 PHE A  33      74.269 -14.970 -98.614  1.00 39.02           C  
ATOM    533  HE1 PHE A  33      74.255 -16.046 -98.519  1.00 39.02           H  
ATOM    534  CE2 PHE A  33      75.048 -12.961 -99.753  1.00 39.02           C  
ATOM    535  HE2 PHE A  33      75.638 -12.492-100.527  1.00 39.02           H  
ATOM    536  CZ  PHE A  33      75.015 -14.363 -99.639  1.00 39.02           C  
ATOM    537  HZ  PHE A  33      75.576 -14.972-100.333  1.00 39.02           H  
ATOM    538  N   LEU A  34      69.093 -11.594 -96.570  1.00 38.90           N  
ATOM    539  H   LEU A  34      68.837 -11.436 -97.534  1.00 38.90           H  
ATOM    540  CA  LEU A  34      68.301 -12.646 -95.891  1.00 38.90           C  
ATOM    541  HA  LEU A  34      68.613 -13.609 -96.297  1.00 38.90           H  
ATOM    542  C   LEU A  34      66.811 -12.493 -96.250  1.00 38.90           C  
ATOM    543  CB  LEU A  34      68.523 -12.708 -94.358  1.00 38.90           C  
ATOM    544  HB2 LEU A  34      67.639 -13.123 -93.873  1.00 38.90           H  
ATOM    545  HB3 LEU A  34      68.640 -11.696 -93.968  1.00 38.90           H  
ATOM    546  O   LEU A  34      66.010 -11.918 -95.518  1.00 38.90           O  
ATOM    547  CG  LEU A  34      69.737 -13.590 -93.972  1.00 38.90           C  
ATOM    548  HG  LEU A  34      70.507 -13.527 -94.741  1.00 38.90           H  
ATOM    549  CD1 LEU A  34      70.354 -13.153 -92.646  1.00 38.90           C  
ATOM    550 HD11 LEU A  34      70.696 -12.122 -92.733  1.00 38.90           H  
ATOM    551 HD12 LEU A  34      71.213 -13.780 -92.408  1.00 38.90           H  
ATOM    552 HD13 LEU A  34      69.615 -13.215 -91.847  1.00 38.90           H  
ATOM    553  CD2 LEU A  34      69.330 -15.062 -93.843  1.00 38.90           C  
ATOM    554 HD21 LEU A  34      68.602 -15.177 -93.040  1.00 38.90           H  
ATOM    555 HD22 LEU A  34      68.895 -15.412 -94.779  1.00 38.90           H  
ATOM    556 HD23 LEU A  34      70.210 -15.663 -93.616  1.00 38.90           H  
ATOM    557  N   ASN A  35      66.429 -13.058 -97.399  1.00 36.98           N  
ATOM    558  H   ASN A  35      67.134 -13.516 -97.957  1.00 36.98           H  
ATOM    559  CA  ASN A  35      65.032 -13.323 -97.739  1.00 36.98           C  
ATOM    560  HA  ASN A  35      64.424 -12.452 -97.496  1.00 36.98           H  
ATOM    561  C   ASN A  35      64.523 -14.509 -96.902  1.00 36.98           C  
ATOM    562  CB  ASN A  35      64.919 -13.631 -99.253  1.00 36.98           C  
ATOM    563  HB2 ASN A  35      65.816 -14.146 -99.599  1.00 36.98           H  
ATOM    564  HB3 ASN A  35      64.077 -14.303 -99.416  1.00 36.98           H  
ATOM    565  O   ASN A  35      64.895 -15.651 -97.168  1.00 36.98           O  
ATOM    566  CG  ASN A  35      64.655 -12.412-100.118  1.00 36.98           C  
ATOM    567  ND2 ASN A  35      64.999 -12.461-101.384  1.00 36.98           N  
ATOM    568 HD21 ASN A  35      65.449 -13.274-101.778  1.00 36.98           H  
ATOM    569 HD22 ASN A  35      64.807 -11.624-101.917  1.00 36.98           H  
ATOM    570  OD1 ASN A  35      64.096 -11.424 -99.689  1.00 36.98           O  
ATOM    571  N   SER A  36      63.635 -14.258 -95.936  1.00 41.14           N  
ATOM    572  H   SER A  36      63.466 -13.295 -95.684  1.00 41.14           H  
ATOM    573  CA  SER A  36      62.714 -15.279 -95.420  1.00 41.14           C  
ATOM    574  HA  SER A  36      62.667 -16.082 -96.156  1.00 41.14           H  
ATOM    575  C   SER A  36      61.317 -14.671 -95.193  1.00 41.14           C  
ATOM    576  CB  SER A  36      63.241 -15.959 -94.159  1.00 41.14           C  
ATOM    577  HB2 SER A  36      63.175 -15.284 -93.305  1.00 41.14           H  
ATOM    578  HB3 SER A  36      64.281 -16.246 -94.313  1.00 41.14           H  
ATOM    579  O   SER A  36      61.170 -13.796 -94.333  1.00 41.14           O  
ATOM    580  OG  SER A  36      62.464 -17.123 -93.939  1.00 41.14           O  
ATOM    581  HG  SER A  36      62.884 -17.643 -93.250  1.00 41.14           H  
ATOM    582  N   PRO A  37      60.272 -15.104 -95.932  1.00 48.54           N  
ATOM    583  CA  PRO A  37      58.938 -14.482 -95.921  1.00 48.54           C  
ATOM    584  HA  PRO A  37      59.060 -13.419 -96.130  1.00 48.54           H  
ATOM    585  C   PRO A  37      58.141 -14.619 -94.612  1.00 48.54           C  
ATOM    586  CB  PRO A  37      58.165 -15.124 -97.082  1.00 48.54           C  
ATOM    587  HB2 PRO A  37      57.546 -14.393 -97.602  1.00 48.54           H  
ATOM    588  HB3 PRO A  37      57.548 -15.942 -96.712  1.00 48.54           H  
ATOM    589  O   PRO A  37      57.050 -14.067 -94.503  1.00 48.54           O  
ATOM    590  CG  PRO A  37      59.246 -15.693 -97.991  1.00 48.54           C  
ATOM    591  HG2 PRO A  37      59.611 -14.912 -98.657  1.00 48.54           H  
ATOM    592  HG3 PRO A  37      58.889 -16.551 -98.562  1.00 48.54           H  
ATOM    593  CD  PRO A  37      60.342 -16.080 -97.012  1.00 48.54           C  
ATOM    594  HD2 PRO A  37      61.289 -16.054 -97.552  1.00 48.54           H  
ATOM    595  HD3 PRO A  37      60.157 -17.078 -96.615  1.00 48.54           H  
ATOM    596  N   GLN A  38      58.643 -15.341 -93.605  1.00 47.16           N  
ATOM    597  H   GLN A  38      59.549 -15.771 -93.725  1.00 47.16           H  
ATOM    598  CA  GLN A  38      57.904 -15.589 -92.359  1.00 47.16           C  
ATOM    599  HA  GLN A  38      56.837 -15.581 -92.580  1.00 47.16           H  
ATOM    600  C   GLN A  38      58.093 -14.499 -91.289  1.00 47.16           C  
ATOM    601  CB  GLN A  38      58.238 -16.993 -91.836  1.00 47.16           C  
ATOM    602  HB2 GLN A  38      57.840 -17.099 -90.827  1.00 47.16           H  
ATOM    603  HB3 GLN A  38      59.319 -17.129 -91.799  1.00 47.16           H  
ATOM    604  O   GLN A  38      57.255 -14.367 -90.400  1.00 47.16           O  
ATOM    605  CG  GLN A  38      57.595 -18.074 -92.724  1.00 47.16           C  
ATOM    606  HG2 GLN A  38      56.520 -17.898 -92.773  1.00 47.16           H  
ATOM    607  HG3 GLN A  38      57.998 -18.010 -93.735  1.00 47.16           H  
ATOM    608  CD  GLN A  38      57.825 -19.492 -92.210  1.00 47.16           C  
ATOM    609  NE2 GLN A  38      57.101 -20.466 -92.716  1.00 47.16           N  
ATOM    610 HE21 GLN A  38      56.392 -20.285 -93.412  1.00 47.16           H  
ATOM    611 HE22 GLN A  38      57.288 -21.384 -92.339  1.00 47.16           H  
ATOM    612  OE1 GLN A  38      58.656 -19.761 -91.364  1.00 47.16           O  
ATOM    613  N   HIS A  39      59.127 -13.657 -91.386  1.00 47.26           N  
ATOM    614  H   HIS A  39      59.792 -13.785 -92.136  1.00 47.26           H  
ATOM    615  CA  HIS A  39      59.383 -12.618 -90.377  1.00 47.26           C  
ATOM    616  HA  HIS A  39      59.009 -12.978 -89.419  1.00 47.26           H  
ATOM    617  C   HIS A  39      58.630 -11.296 -90.612  1.00 47.26           C  
ATOM    618  CB  HIS A  39      60.896 -12.426 -90.212  1.00 47.26           C  
ATOM    619  HB2 HIS A  39      61.385 -12.420 -91.186  1.00 47.26           H  
ATOM    620  HB3 HIS A  39      61.084 -11.464 -89.735  1.00 47.26           H  
ATOM    621  O   HIS A  39      58.412 -10.542 -89.662  1.00 47.26           O  
ATOM    622  CG  HIS A  39      61.498 -13.493 -89.331  1.00 47.26           C  
ATOM    623  CD2 HIS A  39      62.391 -14.466 -89.692  1.00 47.26           C  
ATOM    624  HD2 HIS A  39      62.814 -14.607 -90.676  1.00 47.26           H  
ATOM    625  ND1 HIS A  39      61.223 -13.674 -87.993  1.00 47.26           N  
ATOM    626  HD1 HIS A  39      60.613 -13.104 -87.425  1.00 47.26           H  
ATOM    627  CE1 HIS A  39      61.930 -14.731 -87.560  1.00 47.26           C  
ATOM    628  HE1 HIS A  39      61.924 -15.115 -86.551  1.00 47.26           H  
ATOM    629  NE2 HIS A  39      62.654 -15.247 -88.563  1.00 47.26           N  
ATOM    630  N   GLN A  40      58.162 -11.021 -91.834  1.00 45.13           N  
ATOM    631  H   GLN A  40      58.346 -11.671 -92.585  1.00 45.13           H  
ATOM    632  CA  GLN A  40      57.433  -9.778 -92.136  1.00 45.13           C  
ATOM    633  HA  GLN A  40      57.904  -8.962 -91.588  1.00 45.13           H  
ATOM    634  C   GLN A  40      55.967  -9.801 -91.657  1.00 45.13           C  
ATOM    635  CB  GLN A  40      57.559  -9.451 -93.633  1.00 45.13           C  
ATOM    636  HB2 GLN A  40      56.826  -8.685 -93.887  1.00 45.13           H  
ATOM    637  HB3 GLN A  40      57.343 -10.342 -94.223  1.00 45.13           H  
ATOM    638  O   GLN A  40      55.462  -8.770 -91.212  1.00 45.13           O  
ATOM    639  CG  GLN A  40      58.959  -8.907 -93.982  1.00 45.13           C  
ATOM    640  HG2 GLN A  40      59.151  -8.013 -93.389  1.00 45.13           H  
ATOM    641  HG3 GLN A  40      59.715  -9.651 -93.734  1.00 45.13           H  
ATOM    642  CD  GLN A  40      59.113  -8.547 -95.460  1.00 45.13           C  
ATOM    643  NE2 GLN A  40      60.167  -7.856 -95.836  1.00 45.13           N  
ATOM    644 HE21 GLN A  40      60.880  -7.571 -95.180  1.00 45.13           H  
ATOM    645 HE22 GLN A  40      60.236  -7.659 -96.824  1.00 45.13           H  
ATOM    646  OE1 GLN A  40      58.301  -8.886 -96.301  1.00 45.13           O  
ATOM    647  N   GLY A  41      55.304 -10.967 -91.650  1.00 44.97           N  
ATOM    648  H   GLY A  41      55.760 -11.781 -92.037  1.00 44.97           H  
ATOM    649  CA  GLY A  41      53.928 -11.114 -91.144  1.00 44.97           C  
ATOM    650  HA2 GLY A  41      53.282 -10.375 -91.618  1.00 44.97           H  
ATOM    651  HA3 GLY A  41      53.557 -12.106 -91.401  1.00 44.97           H  
ATOM    652  C   GLY A  41      53.817 -10.947 -89.624  1.00 44.97           C  
ATOM    653  O   GLY A  41      52.961 -10.211 -89.139  1.00 44.97           O  
ATOM    654  N   ILE A  42      54.758 -11.530 -88.872  1.00 48.63           N  
ATOM    655  H   ILE A  42      55.429 -12.127 -89.334  1.00 48.63           H  
ATOM    656  CA  ILE A  42      54.793 -11.455 -87.400  1.00 48.63           C  
ATOM    657  HA  ILE A  42      53.823 -11.772 -87.016  1.00 48.63           H  
ATOM    658  C   ILE A  42      55.013 -10.009 -86.923  1.00 48.63           C  
ATOM    659  CB  ILE A  42      55.874 -12.419 -86.849  1.00 48.63           C  
ATOM    660  HB  ILE A  42      56.835 -12.136 -87.279  1.00 48.63           H  
ATOM    661  O   ILE A  42      54.419  -9.579 -85.937  1.00 48.63           O  
ATOM    662  CG1 ILE A  42      55.564 -13.881 -87.261  1.00 48.63           C  
ATOM    663 HG12 ILE A  42      54.645 -14.207 -86.775  1.00 48.63           H  
ATOM    664 HG13 ILE A  42      55.405 -13.934 -88.338  1.00 48.63           H  
ATOM    665  CG2 ILE A  42      55.985 -12.314 -85.314  1.00 48.63           C  
ATOM    666 HG21 ILE A  42      55.030 -12.568 -84.854  1.00 48.63           H  
ATOM    667 HG22 ILE A  42      56.755 -12.986 -84.935  1.00 48.63           H  
ATOM    668 HG23 ILE A  42      56.264 -11.304 -85.013  1.00 48.63           H  
ATOM    669  CD1 ILE A  42      56.682 -14.881 -86.938  1.00 48.63           C  
ATOM    670 HD11 ILE A  42      56.441 -15.844 -87.388  1.00 48.63           H  
ATOM    671 HD12 ILE A  42      57.628 -14.528 -87.348  1.00 48.63           H  
ATOM    672 HD13 ILE A  42      56.776 -15.020 -85.861  1.00 48.63           H  
ATOM    673  N   SER A  43      55.830  -9.231 -87.643  1.00 54.41           N  
ATOM    674  H   SER A  43      56.293  -9.639 -88.443  1.00 54.41           H  
ATOM    675  CA  SER A  43      56.078  -7.818 -87.325  1.00 54.41           C  
ATOM    676  HA  SER A  43      56.349  -7.738 -86.272  1.00 54.41           H  
ATOM    677  C   SER A  43      54.836  -6.940 -87.548  1.00 54.41           C  
ATOM    678  CB  SER A  43      57.264  -7.326 -88.158  1.00 54.41           C  
ATOM    679  HB2 SER A  43      56.995  -7.311 -89.215  1.00 54.41           H  
ATOM    680  HB3 SER A  43      58.103  -8.007 -88.017  1.00 54.41           H  
ATOM    681  O   SER A  43      54.513  -6.085 -86.718  1.00 54.41           O  
ATOM    682  OG  SER A  43      57.650  -6.030 -87.751  1.00 54.41           O  
ATOM    683  HG  SER A  43      58.506  -5.832 -88.136  1.00 54.41           H  
ATOM    684  N   SER A  44      54.087  -7.196 -88.628  1.00 60.56           N  
ATOM    685  H   SER A  44      54.388  -7.929 -89.253  1.00 60.56           H  
ATOM    686  CA  SER A  44      52.803  -6.539 -88.908  1.00 60.56           C  
ATOM    687  HA  SER A  44      52.950  -5.459 -88.914  1.00 60.56           H  
ATOM    688  C   SER A  44      51.755  -6.856 -87.836  1.00 60.56           C  
ATOM    689  CB  SER A  44      52.312  -6.963 -90.299  1.00 60.56           C  
ATOM    690  HB2 SER A  44      52.407  -8.044 -90.409  1.00 60.56           H  
ATOM    691  HB3 SER A  44      52.931  -6.486 -91.059  1.00 60.56           H  
ATOM    692  O   SER A  44      51.177  -5.935 -87.250  1.00 60.56           O  
ATOM    693  OG  SER A  44      50.958  -6.612 -90.501  1.00 60.56           O  
ATOM    694  HG  SER A  44      50.411  -7.338 -90.194  1.00 60.56           H  
ATOM    695  N   ASP A  45      51.554  -8.139 -87.524  1.00 64.90           N  
ATOM    696  H   ASP A  45      52.029  -8.856 -88.056  1.00 64.90           H  
ATOM    697  CA  ASP A  45      50.551  -8.586 -86.553  1.00 64.90           C  
ATOM    698  HA  ASP A  45      49.577  -8.185 -86.835  1.00 64.90           H  
ATOM    699  C   ASP A  45      50.857  -8.063 -85.150  1.00 64.90           C  
ATOM    700  CB  ASP A  45      50.453 -10.120 -86.555  1.00 64.90           C  
ATOM    701  HB2 ASP A  45      51.455 -10.549 -86.545  1.00 64.90           H  
ATOM    702  HB3 ASP A  45      49.945 -10.435 -85.643  1.00 64.90           H  
ATOM    703  O   ASP A  45      49.996  -7.455 -84.512  1.00 64.90           O  
ATOM    704  CG  ASP A  45      49.658 -10.673 -87.742  1.00 64.90           C  
ATOM    705  OD1 ASP A  45      49.021  -9.864 -88.457  1.00 64.90           O  
ATOM    706  OD2 ASP A  45      49.691 -11.910 -87.911  1.00 64.90           O  
ATOM    707  N   MET A  46      52.111  -8.159 -84.707  1.00 66.01           N  
ATOM    708  H   MET A  46      52.782  -8.661 -85.271  1.00 66.01           H  
ATOM    709  CA  MET A  46      52.546  -7.604 -83.425  1.00 66.01           C  
ATOM    710  HA  MET A  46      51.938  -8.049 -82.637  1.00 66.01           H  
ATOM    711  C   MET A  46      52.352  -6.078 -83.369  1.00 66.01           C  
ATOM    712  CB  MET A  46      54.003  -8.022 -83.214  1.00 66.01           C  
ATOM    713  HB2 MET A  46      54.078  -9.098 -83.373  1.00 66.01           H  
ATOM    714  HB3 MET A  46      54.628  -7.516 -83.950  1.00 66.01           H  
ATOM    715  O   MET A  46      51.925  -5.536 -82.348  1.00 66.01           O  
ATOM    716  CG  MET A  46      54.524  -7.736 -81.806  1.00 66.01           C  
ATOM    717  HG2 MET A  46      53.804  -8.113 -81.081  1.00 66.01           H  
ATOM    718  HG3 MET A  46      54.609  -6.657 -81.674  1.00 66.01           H  
ATOM    719  SD  MET A  46      56.133  -8.500 -81.449  1.00 66.01           S  
ATOM    720  CE  MET A  46      57.119  -7.930 -82.864  1.00 66.01           C  
ATOM    721  HE1 MET A  46      57.054  -6.845 -82.947  1.00 66.01           H  
ATOM    722  HE2 MET A  46      58.159  -8.219 -82.716  1.00 66.01           H  
ATOM    723  HE3 MET A  46      56.753  -8.392 -83.781  1.00 66.01           H  
ATOM    724  N   GLY A  47      52.579  -5.375 -84.485  1.00 67.96           N  
ATOM    725  H   GLY A  47      52.935  -5.866 -85.293  1.00 67.96           H  
ATOM    726  CA  GLY A  47      52.302  -3.945 -84.613  1.00 67.96           C  
ATOM    727  HA2 GLY A  47      52.662  -3.618 -85.589  1.00 67.96           H  
ATOM    728  HA3 GLY A  47      52.846  -3.405 -83.837  1.00 67.96           H  
ATOM    729  C   GLY A  47      50.813  -3.589 -84.508  1.00 67.96           C  
ATOM    730  O   GLY A  47      50.472  -2.553 -83.928  1.00 67.96           O  
ATOM    731  N   THR A  48      49.914  -4.425 -85.037  1.00 72.05           N  
ATOM    732  H   THR A  48      50.254  -5.237 -85.531  1.00 72.05           H  
ATOM    733  CA  THR A  48      48.459  -4.234 -84.888  1.00 72.05           C  
ATOM    734  HA  THR A  48      48.235  -3.179 -85.048  1.00 72.05           H  
ATOM    735  C   THR A  48      47.972  -4.556 -83.476  1.00 72.05           C  
ATOM    736  CB  THR A  48      47.631  -5.015 -85.917  1.00 72.05           C  
ATOM    737  HB  THR A  48      46.581  -4.792 -85.728  1.00 72.05           H  
ATOM    738  O   THR A  48      47.223  -3.761 -82.908  1.00 72.05           O  
ATOM    739  CG2 THR A  48      47.921  -4.598 -87.357  1.00 72.05           C  
ATOM    740 HG21 THR A  48      48.960  -4.800 -87.616  1.00 72.05           H  
ATOM    741 HG22 THR A  48      47.708  -3.537 -87.487  1.00 72.05           H  
ATOM    742 HG23 THR A  48      47.282  -5.173 -88.027  1.00 72.05           H  
ATOM    743  OG1 THR A  48      47.787  -6.402 -85.799  1.00 72.05           O  
ATOM    744  HG1 THR A  48      48.708  -6.653 -85.695  1.00 72.05           H  
ATOM    745  N   MET A  49      48.471  -5.633 -82.859  1.00 70.06           N  
ATOM    746  H   MET A  49      49.047  -6.269 -83.392  1.00 70.06           H  
ATOM    747  CA  MET A  49      48.163  -5.982 -81.468  1.00 70.06           C  
ATOM    748  HA  MET A  49      47.087  -6.121 -81.364  1.00 70.06           H  
ATOM    749  C   MET A  49      48.574  -4.863 -80.510  1.00 70.06           C  
ATOM    750  CB  MET A  49      48.865  -7.287 -81.072  1.00 70.06           C  
ATOM    751  HB2 MET A  49      48.761  -7.419 -79.995  1.00 70.06           H  
ATOM    752  HB3 MET A  49      49.928  -7.224 -81.306  1.00 70.06           H  
ATOM    753  O   MET A  49      47.762  -4.419 -79.702  1.00 70.06           O  
ATOM    754  CG  MET A  49      48.267  -8.514 -81.765  1.00 70.06           C  
ATOM    755  HG2 MET A  49      48.418  -8.425 -82.841  1.00 70.06           H  
ATOM    756  HG3 MET A  49      47.194  -8.547 -81.580  1.00 70.06           H  
ATOM    757  SD  MET A  49      49.000 -10.079 -81.220  1.00 70.06           S  
ATOM    758  CE  MET A  49      48.185 -10.286 -79.614  1.00 70.06           C  
ATOM    759  HE1 MET A  49      48.460  -9.470 -78.946  1.00 70.06           H  
ATOM    760  HE2 MET A  49      47.103 -10.299 -79.751  1.00 70.06           H  
ATOM    761  HE3 MET A  49      48.499 -11.231 -79.170  1.00 70.06           H  
ATOM    762  N   LEU A  50      49.791  -4.326 -80.658  1.00 71.64           N  
ATOM    763  H   LEU A  50      50.426  -4.756 -81.316  1.00 71.64           H  
ATOM    764  CA  LEU A  50      50.265  -3.197 -79.853  1.00 71.64           C  
ATOM    765  HA  LEU A  50      50.207  -3.473 -78.800  1.00 71.64           H  
ATOM    766  C   LEU A  50      49.388  -1.951 -80.024  1.00 71.64           C  
ATOM    767  CB  LEU A  50      51.722  -2.878 -80.230  1.00 71.64           C  
ATOM    768  HB2 LEU A  50      51.814  -2.907 -81.316  1.00 71.64           H  
ATOM    769  HB3 LEU A  50      51.962  -1.865 -79.908  1.00 71.64           H  
ATOM    770  O   LEU A  50      49.100  -1.265 -79.044  1.00 71.64           O  
ATOM    771  CG  LEU A  50      52.750  -3.836 -79.602  1.00 71.64           C  
ATOM    772  HG  LEU A  50      52.430  -4.869 -79.737  1.00 71.64           H  
ATOM    773  CD1 LEU A  50      54.105  -3.648 -80.285  1.00 71.64           C  
ATOM    774 HD11 LEU A  50      54.012  -3.883 -81.345  1.00 71.64           H  
ATOM    775 HD12 LEU A  50      54.831  -4.335 -79.849  1.00 71.64           H  
ATOM    776 HD13 LEU A  50      54.456  -2.623 -80.164  1.00 71.64           H  
ATOM    777  CD2 LEU A  50      52.932  -3.557 -78.107  1.00 71.64           C  
ATOM    778 HD21 LEU A  50      53.244  -2.525 -77.946  1.00 71.64           H  
ATOM    779 HD22 LEU A  50      52.000  -3.744 -77.573  1.00 71.64           H  
ATOM    780 HD23 LEU A  50      53.689  -4.230 -77.704  1.00 71.64           H  
ATOM    781  N   LYS A  51      48.935  -1.645 -81.247  1.00 71.21           N  
ATOM    782  H   LYS A  51      49.175  -2.263 -82.010  1.00 71.21           H  
ATOM    783  CA  LYS A  51      48.016  -0.519 -81.482  1.00 71.21           C  
ATOM    784  HA  LYS A  51      48.438   0.385 -81.045  1.00 71.21           H  
ATOM    785  C   LYS A  51      46.671  -0.721 -80.791  1.00 71.21           C  
ATOM    786  CB  LYS A  51      47.781  -0.308 -82.978  1.00 71.21           C  
ATOM    787  HB2 LYS A  51      47.631  -1.274 -83.460  1.00 71.21           H  
ATOM    788  HB3 LYS A  51      46.869   0.275 -83.109  1.00 71.21           H  
ATOM    789  O   LYS A  51      46.170   0.241 -80.212  1.00 71.21           O  
ATOM    790  CG  LYS A  51      48.927   0.447 -83.654  1.00 71.21           C  
ATOM    791  HG2 LYS A  51      49.003   1.452 -83.240  1.00 71.21           H  
ATOM    792  HG3 LYS A  51      49.869  -0.079 -83.499  1.00 71.21           H  
ATOM    793  CD  LYS A  51      48.609   0.521 -85.148  1.00 71.21           C  
ATOM    794  HD2 LYS A  51      48.482  -0.495 -85.522  1.00 71.21           H  
ATOM    795  HD3 LYS A  51      47.674   1.063 -85.290  1.00 71.21           H  
ATOM    796  CE  LYS A  51      49.727   1.201 -85.933  1.00 71.21           C  
ATOM    797  HE2 LYS A  51      49.822   2.233 -85.596  1.00 71.21           H  
ATOM    798  HE3 LYS A  51      50.657   0.676 -85.718  1.00 71.21           H  
ATOM    799  NZ  LYS A  51      49.423   1.137 -87.383  1.00 71.21           N  
ATOM    800  HZ1 LYS A  51      48.540   1.583 -87.588  1.00 71.21           H  
ATOM    801  HZ2 LYS A  51      50.156   1.552 -87.940  1.00 71.21           H  
ATOM    802  HZ3 LYS A  51      49.334   0.170 -87.662  1.00 71.21           H  
ATOM    803  N   ASN A  52      46.121  -1.933 -80.837  1.00 77.03           N  
ATOM    804  H   ASN A  52      46.586  -2.659 -81.364  1.00 77.03           H  
ATOM    805  CA  ASN A  52      44.858  -2.258 -80.181  1.00 77.03           C  
ATOM    806  HA  ASN A  52      44.104  -1.527 -80.473  1.00 77.03           H  
ATOM    807  C   ASN A  52      44.997  -2.146 -78.659  1.00 77.03           C  
ATOM    808  CB  ASN A  52      44.375  -3.642 -80.640  1.00 77.03           C  
ATOM    809  HB2 ASN A  52      45.161  -4.381 -80.481  1.00 77.03           H  
ATOM    810  HB3 ASN A  52      43.514  -3.930 -80.038  1.00 77.03           H  
ATOM    811  O   ASN A  52      44.248  -1.392 -78.052  1.00 77.03           O  
ATOM    812  CG  ASN A  52      43.947  -3.673 -82.099  1.00 77.03           C  
ATOM    813  ND2 ASN A  52      43.729  -4.849 -82.639  1.00 77.03           N  
ATOM    814 HD21 ASN A  52      43.814  -5.688 -82.083  1.00 77.03           H  
ATOM    815 HD22 ASN A  52      43.430  -4.860 -83.603  1.00 77.03           H  
ATOM    816  OD1 ASN A  52      43.802  -2.663 -82.773  1.00 77.03           O  
ATOM    817  N   SER A  53      46.039  -2.737 -78.061  1.00 75.07           N  
ATOM    818  H   SER A  53      46.621  -3.366 -78.595  1.00 75.07           H  
ATOM    819  CA  SER A  53      46.295  -2.621 -76.617  1.00 75.07           C  
ATOM    820  HA  SER A  53      45.426  -3.000 -76.078  1.00 75.07           H  
ATOM    821  C   SER A  53      46.517  -1.174 -76.163  1.00 75.07           C  
ATOM    822  CB  SER A  53      47.519  -3.449 -76.221  1.00 75.07           C  
ATOM    823  HB2 SER A  53      48.405  -3.054 -76.717  1.00 75.07           H  
ATOM    824  HB3 SER A  53      47.659  -3.383 -75.142  1.00 75.07           H  
ATOM    825  O   SER A  53      46.045  -0.773 -75.102  1.00 75.07           O  
ATOM    826  OG  SER A  53      47.354  -4.804 -76.583  1.00 75.07           O  
ATOM    827  HG  SER A  53      46.481  -5.091 -76.306  1.00 75.07           H  
ATOM    828  N   VAL A  54      47.203  -0.348 -76.963  1.00 75.93           N  
ATOM    829  H   VAL A  54      47.615  -0.730 -77.803  1.00 75.93           H  
ATOM    830  CA  VAL A  54      47.341   1.094 -76.681  1.00 75.93           C  
ATOM    831  HA  VAL A  54      47.658   1.215 -75.645  1.00 75.93           H  
ATOM    832  C   VAL A  54      45.995   1.820 -76.809  1.00 75.93           C  
ATOM    833  CB  VAL A  54      48.414   1.726 -77.591  1.00 75.93           C  
ATOM    834  HB  VAL A  54      48.222   1.442 -78.626  1.00 75.93           H  
ATOM    835  O   VAL A  54      45.738   2.766 -76.063  1.00 75.93           O  
ATOM    836  CG1 VAL A  54      48.449   3.262 -77.517  1.00 75.93           C  
ATOM    837 HG11 VAL A  54      47.531   3.674 -77.936  1.00 75.93           H  
ATOM    838 HG12 VAL A  54      48.544   3.577 -76.478  1.00 75.93           H  
ATOM    839 HG13 VAL A  54      49.293   3.640 -78.094  1.00 75.93           H  
ATOM    840  CG2 VAL A  54      49.816   1.246 -77.193  1.00 75.93           C  
ATOM    841 HG21 VAL A  54      50.078   1.629 -76.207  1.00 75.93           H  
ATOM    842 HG22 VAL A  54      50.550   1.583 -77.926  1.00 75.93           H  
ATOM    843 HG23 VAL A  54      49.849   0.157 -77.149  1.00 75.93           H  
ATOM    844  N   GLY A  55      45.139   1.398 -77.743  1.00 78.52           N  
ATOM    845  H   GLY A  55      45.398   0.596 -78.300  1.00 78.52           H  
ATOM    846  CA  GLY A  55      43.765   1.879 -77.881  1.00 78.52           C  
ATOM    847  HA2 GLY A  55      43.306   1.379 -78.734  1.00 78.52           H  
ATOM    848  HA3 GLY A  55      43.763   2.956 -78.049  1.00 78.52           H  
ATOM    849  C   GLY A  55      42.915   1.568 -76.649  1.00 78.52           C  
ATOM    850  O   GLY A  55      42.286   2.482 -76.113  1.00 78.52           O  
ATOM    851  N   ASP A  56      42.979   0.331 -76.159  1.00 80.68           N  
ATOM    852  H   ASP A  56      43.440  -0.377 -76.712  1.00 80.68           H  
ATOM    853  CA  ASP A  56      42.253  -0.135 -74.974  1.00 80.68           C  
ATOM    854  HA  ASP A  56      41.190   0.071 -75.103  1.00 80.68           H  
ATOM    855  C   ASP A  56      42.717   0.600 -73.714  1.00 80.68           C  
ATOM    856  CB  ASP A  56      42.424  -1.656 -74.815  1.00 80.68           C  
ATOM    857  HB2 ASP A  56      43.486  -1.890 -74.743  1.00 80.68           H  
ATOM    858  HB3 ASP A  56      41.947  -1.963 -73.884  1.00 80.68           H  
ATOM    859  O   ASP A  56      41.902   1.190 -73.007  1.00 80.68           O  
ATOM    860  CG  ASP A  56      41.801  -2.463 -75.961  1.00 80.68           C  
ATOM    861  OD1 ASP A  56      40.865  -1.940 -76.610  1.00 80.68           O  
ATOM    862  OD2 ASP A  56      42.295  -3.589 -76.194  1.00 80.68           O  
ATOM    863  N   LEU A  57      44.034   0.707 -73.495  1.00 80.17           N  
ATOM    864  H   LEU A  57      44.653   0.172 -74.087  1.00 80.17           H  
ATOM    865  CA  LEU A  57      44.598   1.481 -72.380  1.00 80.17           C  
ATOM    866  HA  LEU A  57      44.218   1.075 -71.442  1.00 80.17           H  
ATOM    867  C   LEU A  57      44.182   2.957 -72.425  1.00 80.17           C  
ATOM    868  CB  LEU A  57      46.133   1.383 -72.416  1.00 80.17           C  
ATOM    869  HB2 LEU A  57      46.467   1.581 -73.434  1.00 80.17           H  
ATOM    870  HB3 LEU A  57      46.548   2.159 -71.773  1.00 80.17           H  
ATOM    871  O   LEU A  57      43.969   3.590 -71.390  1.00 80.17           O  
ATOM    872  CG  LEU A  57      46.695   0.029 -71.952  1.00 80.17           C  
ATOM    873  HG  LEU A  57      46.220  -0.786 -72.499  1.00 80.17           H  
ATOM    874  CD1 LEU A  57      48.201  -0.001 -72.232  1.00 80.17           C  
ATOM    875 HD11 LEU A  57      48.701   0.802 -71.690  1.00 80.17           H  
ATOM    876 HD12 LEU A  57      48.369   0.109 -73.303  1.00 80.17           H  
ATOM    877 HD13 LEU A  57      48.605  -0.963 -71.915  1.00 80.17           H  
ATOM    878  CD2 LEU A  57      46.486  -0.194 -70.453  1.00 80.17           C  
ATOM    879 HD21 LEU A  57      45.423  -0.281 -70.230  1.00 80.17           H  
ATOM    880 HD22 LEU A  57      46.956  -1.129 -70.150  1.00 80.17           H  
ATOM    881 HD23 LEU A  57      46.906   0.631 -69.876  1.00 80.17           H  
ATOM    882  N   LYS A  58      44.050   3.533 -73.625  1.00 81.00           N  
ATOM    883  H   LYS A  58      44.227   2.963 -74.440  1.00 81.00           H  
ATOM    884  CA  LYS A  58      43.561   4.905 -73.785  1.00 81.00           C  
ATOM    885  HA  LYS A  58      44.092   5.535 -73.071  1.00 81.00           H  
ATOM    886  C   LYS A  58      42.074   5.014 -73.435  1.00 81.00           C  
ATOM    887  CB  LYS A  58      43.867   5.385 -75.206  1.00 81.00           C  
ATOM    888  HB2 LYS A  58      44.924   5.223 -75.414  1.00 81.00           H  
ATOM    889  HB3 LYS A  58      43.279   4.806 -75.918  1.00 81.00           H  
ATOM    890  O   LYS A  58      41.684   6.016 -72.837  1.00 81.00           O  
ATOM    891  CG  LYS A  58      43.555   6.875 -75.377  1.00 81.00           C  
ATOM    892  HG2 LYS A  58      44.195   7.460 -74.717  1.00 81.00           H  
ATOM    893  HG3 LYS A  58      42.512   7.066 -75.126  1.00 81.00           H  
ATOM    894  CD  LYS A  58      43.785   7.293 -76.829  1.00 81.00           C  
ATOM    895  HD2 LYS A  58      43.151   6.678 -77.468  1.00 81.00           H  
ATOM    896  HD3 LYS A  58      44.830   7.136 -77.097  1.00 81.00           H  
ATOM    897  CE  LYS A  58      43.407   8.767 -76.977  1.00 81.00           C  
ATOM    898  HE2 LYS A  58      42.451   8.921 -76.476  1.00 81.00           H  
ATOM    899  HE3 LYS A  58      44.151   9.377 -76.466  1.00 81.00           H  
ATOM    900  NZ  LYS A  58      43.286   9.140 -78.405  1.00 81.00           N  
ATOM    901  HZ1 LYS A  58      44.148   8.957 -78.899  1.00 81.00           H  
ATOM    902  HZ2 LYS A  58      42.557   8.583 -78.826  1.00 81.00           H  
ATOM    903  HZ3 LYS A  58      43.019  10.110 -78.495  1.00 81.00           H  
ATOM    904  N   ALA A  59      41.257   4.027 -73.802  1.00 84.14           N  
ATOM    905  H   ALA A  59      41.648   3.220 -74.266  1.00 84.14           H  
ATOM    906  CA  ALA A  59      39.840   3.988 -73.453  1.00 84.14           C  
ATOM    907  HA  ALA A  59      39.382   4.936 -73.735  1.00 84.14           H  
ATOM    908  C   ALA A  59      39.638   3.817 -71.938  1.00 84.14           C  
ATOM    909  CB  ALA A  59      39.161   2.874 -74.259  1.00 84.14           C  
ATOM    910  HB1 ALA A  59      39.316   3.035 -75.326  1.00 84.14           H  
ATOM    911  HB2 ALA A  59      38.091   2.870 -74.050  1.00 84.14           H  
ATOM    912  HB3 ALA A  59      39.572   1.903 -73.986  1.00 84.14           H  
ATOM    913  O   ALA A  59      38.896   4.595 -71.336  1.00 84.14           O  
ATOM    914  N   GLU A  60      40.365   2.888 -71.310  1.00 86.95           N  
ATOM    915  H   GLU A  60      40.917   2.248 -71.862  1.00 86.95           H  
ATOM    916  CA  GLU A  60      40.372   2.702 -69.854  1.00 86.95           C  
ATOM    917  HA  GLU A  60      39.363   2.475 -69.508  1.00 86.95           H  
ATOM    918  C   GLU A  60      40.832   3.964 -69.121  1.00 86.95           C  
ATOM    919  CB  GLU A  60      41.293   1.545 -69.456  1.00 86.95           C  
ATOM    920  HB2 GLU A  60      41.432   1.593 -68.376  1.00 86.95           H  
ATOM    921  HB3 GLU A  60      42.265   1.670 -69.935  1.00 86.95           H  
ATOM    922  O   GLU A  60      40.225   4.356 -68.123  1.00 86.95           O  
ATOM    923  CG  GLU A  60      40.712   0.168 -69.801  1.00 86.95           C  
ATOM    924  HG2 GLU A  60      40.669   0.056 -70.885  1.00 86.95           H  
ATOM    925  HG3 GLU A  60      39.693   0.119 -69.417  1.00 86.95           H  
ATOM    926  CD  GLU A  60      41.533  -0.981 -69.192  1.00 86.95           C  
ATOM    927  OE1 GLU A  60      41.052  -2.130 -69.279  1.00 86.95           O  
ATOM    928  OE2 GLU A  60      42.618  -0.706 -68.623  1.00 86.95           O  
ATOM    929  N   TRP A  61      41.848   4.665 -69.640  1.00 78.85           N  
ATOM    930  H   TRP A  61      42.377   4.261 -70.400  1.00 78.85           H  
ATOM    931  CA  TRP A  61      42.252   5.951 -69.077  1.00 78.85           C  
ATOM    932  HA  TRP A  61      42.447   5.783 -68.018  1.00 78.85           H  
ATOM    933  C   TRP A  61      41.109   6.974 -69.169  1.00 78.85           C  
ATOM    934  CB  TRP A  61      43.555   6.449 -69.726  1.00 78.85           C  
ATOM    935  HB2 TRP A  61      43.416   6.459 -70.807  1.00 78.85           H  
ATOM    936  HB3 TRP A  61      44.344   5.730 -69.505  1.00 78.85           H  
ATOM    937  O   TRP A  61      40.745   7.591 -68.173  1.00 78.85           O  
ATOM    938  CG  TRP A  61      44.037   7.816 -69.309  1.00 78.85           C  
ATOM    939  CD1 TRP A  61      44.832   8.618 -70.053  1.00 78.85           C  
ATOM    940  HD1 TRP A  61      45.199   8.352 -71.033  1.00 78.85           H  
ATOM    941  CD2 TRP A  61      43.703   8.615 -68.127  1.00 78.85           C  
ATOM    942  CE2 TRP A  61      44.226   9.927 -68.300  1.00 78.85           C  
ATOM    943  CE3 TRP A  61      43.003   8.394 -66.926  1.00 78.85           C  
ATOM    944  HE3 TRP A  61      42.675   7.394 -66.684  1.00 78.85           H  
ATOM    945  NE1 TRP A  61      44.996   9.844 -69.431  1.00 78.85           N  
ATOM    946  HE1 TRP A  61      45.499  10.633 -69.811  1.00 78.85           H  
ATOM    947  CH2 TRP A  61      43.107  10.746 -66.323  1.00 78.85           C  
ATOM    948  HH2 TRP A  61      42.857  11.548 -65.644  1.00 78.85           H  
ATOM    949  CZ2 TRP A  61      43.936  10.982 -67.426  1.00 78.85           C  
ATOM    950  HZ2 TRP A  61      44.347  11.964 -67.605  1.00 78.85           H  
ATOM    951  CZ3 TRP A  61      42.678   9.441 -66.052  1.00 78.85           C  
ATOM    952  HZ3 TRP A  61      42.110   9.230 -65.158  1.00 78.85           H  
ATOM    953  N   ILE A  62      40.461   7.136 -70.323  1.00 86.77           N  
ATOM    954  H   ILE A  62      40.723   6.564 -71.113  1.00 86.77           H  
ATOM    955  CA  ILE A  62      39.342   8.087 -70.445  1.00 86.77           C  
ATOM    956  HA  ILE A  62      39.712   9.080 -70.189  1.00 86.77           H  
ATOM    957  C   ILE A  62      38.222   7.780 -69.429  1.00 86.77           C  
ATOM    958  CB  ILE A  62      38.834   8.129 -71.902  1.00 86.77           C  
ATOM    959  HB  ILE A  62      38.655   7.107 -72.238  1.00 86.77           H  
ATOM    960  O   ILE A  62      37.688   8.711 -68.821  1.00 86.77           O  
ATOM    961  CG1 ILE A  62      39.902   8.783 -72.811  1.00 86.77           C  
ATOM    962 HG12 ILE A  62      39.923   9.857 -72.628  1.00 86.77           H  
ATOM    963 HG13 ILE A  62      40.891   8.398 -72.563  1.00 86.77           H  
ATOM    964  CG2 ILE A  62      37.514   8.916 -72.015  1.00 86.77           C  
ATOM    965 HG21 ILE A  62      37.637   9.921 -71.610  1.00 86.77           H  
ATOM    966 HG22 ILE A  62      36.723   8.406 -71.466  1.00 86.77           H  
ATOM    967 HG23 ILE A  62      37.189   8.979 -73.053  1.00 86.77           H  
ATOM    968  CD1 ILE A  62      39.672   8.533 -74.307  1.00 86.77           C  
ATOM    969 HD11 ILE A  62      38.754   9.014 -74.643  1.00 86.77           H  
ATOM    970 HD12 ILE A  62      40.508   8.947 -74.871  1.00 86.77           H  
ATOM    971 HD13 ILE A  62      39.615   7.462 -74.497  1.00 86.77           H  
ATOM    972  N   LEU A  63      37.910   6.501 -69.195  1.00 89.15           N  
ATOM    973  H   LEU A  63      38.395   5.784 -69.716  1.00 89.15           H  
ATOM    974  CA  LEU A  63      36.936   6.081 -68.180  1.00 89.15           C  
ATOM    975  HA  LEU A  63      36.009   6.635 -68.329  1.00 89.15           H  
ATOM    976  C   LEU A  63      37.401   6.419 -66.759  1.00 89.15           C  
ATOM    977  CB  LEU A  63      36.653   4.575 -68.322  1.00 89.15           C  
ATOM    978  HB2 LEU A  63      36.087   4.243 -67.452  1.00 89.15           H  
ATOM    979  HB3 LEU A  63      37.601   4.037 -68.317  1.00 89.15           H  
ATOM    980  O   LEU A  63      36.676   7.088 -66.024  1.00 89.15           O  
ATOM    981  CG  LEU A  63      35.868   4.192 -69.588  1.00 89.15           C  
ATOM    982  HG  LEU A  63      36.377   4.577 -70.472  1.00 89.15           H  
ATOM    983  CD1 LEU A  63      35.791   2.670 -69.699  1.00 89.15           C  
ATOM    984 HD11 LEU A  63      35.247   2.387 -70.600  1.00 89.15           H  
ATOM    985 HD12 LEU A  63      36.797   2.256 -69.761  1.00 89.15           H  
ATOM    986 HD13 LEU A  63      35.290   2.252 -68.825  1.00 89.15           H  
ATOM    987  CD2 LEU A  63      34.439   4.746 -69.568  1.00 89.15           C  
ATOM    988 HD21 LEU A  63      34.458   5.835 -69.611  1.00 89.15           H  
ATOM    989 HD22 LEU A  63      33.933   4.421 -68.659  1.00 89.15           H  
ATOM    990 HD23 LEU A  63      33.895   4.374 -70.436  1.00 89.15           H  
ATOM    991  N   LEU A  64      38.636   6.061 -66.401  1.00 89.19           N  
ATOM    992  H   LEU A  64      39.181   5.506 -67.046  1.00 89.19           H  
ATOM    993  CA  LEU A  64      39.200   6.363 -65.086  1.00 89.19           C  
ATOM    994  HA  LEU A  64      38.546   5.921 -64.334  1.00 89.19           H  
ATOM    995  C   LEU A  64      39.253   7.877 -64.822  1.00 89.19           C  
ATOM    996  CB  LEU A  64      40.588   5.706 -64.997  1.00 89.19           C  
ATOM    997  HB2 LEU A  64      41.214   6.121 -65.787  1.00 89.19           H  
ATOM    998  HB3 LEU A  64      40.484   4.639 -65.194  1.00 89.19           H  
ATOM    999  O   LEU A  64      39.015   8.316 -63.699  1.00 89.19           O  
ATOM   1000  CG  LEU A  64      41.296   5.890 -63.642  1.00 89.19           C  
ATOM   1001  HG  LEU A  64      41.334   6.948 -63.381  1.00 89.19           H  
ATOM   1002  CD1 LEU A  64      40.584   5.125 -62.525  1.00 89.19           C  
ATOM   1003 HD11 LEU A  64      40.508   4.069 -62.784  1.00 89.19           H  
ATOM   1004 HD12 LEU A  64      39.581   5.525 -62.380  1.00 89.19           H  
ATOM   1005 HD13 LEU A  64      41.134   5.230 -61.590  1.00 89.19           H  
ATOM   1006  CD2 LEU A  64      42.738   5.390 -63.730  1.00 89.19           C  
ATOM   1007 HD21 LEU A  64      43.236   5.525 -62.770  1.00 89.19           H  
ATOM   1008 HD22 LEU A  64      42.743   4.332 -63.994  1.00 89.19           H  
ATOM   1009 HD23 LEU A  64      43.274   5.950 -64.497  1.00 89.19           H  
ATOM   1010  N   LYS A  65      39.518   8.699 -65.848  1.00 88.17           N  
ATOM   1011  H   LYS A  65      39.739   8.277 -66.738  1.00 88.17           H  
ATOM   1012  CA  LYS A  65      39.483  10.167 -65.736  1.00 88.17           C  
ATOM   1013  HA  LYS A  65      40.170  10.474 -64.947  1.00 88.17           H  
ATOM   1014  C   LYS A  65      38.103  10.657 -65.332  1.00 88.17           C  
ATOM   1015  CB  LYS A  65      39.886  10.821 -67.067  1.00 88.17           C  
ATOM   1016  HB2 LYS A  65      39.085  10.713 -67.799  1.00 88.17           H  
ATOM   1017  HB3 LYS A  65      40.761  10.324 -67.486  1.00 88.17           H  
ATOM   1018  O   LYS A  65      37.982  11.461 -64.409  1.00 88.17           O  
ATOM   1019  CG  LYS A  65      40.174  12.315 -66.854  1.00 88.17           C  
ATOM   1020  HG2 LYS A  65      39.240  12.844 -66.668  1.00 88.17           H  
ATOM   1021  HG3 LYS A  65      40.820  12.445 -65.985  1.00 88.17           H  
ATOM   1022  CD  LYS A  65      40.858  12.917 -68.082  1.00 88.17           C  
ATOM   1023  HD2 LYS A  65      40.176  12.875 -68.931  1.00 88.17           H  
ATOM   1024  HD3 LYS A  65      41.752  12.339 -68.315  1.00 88.17           H  
ATOM   1025  CE  LYS A  65      41.238  14.367 -67.785  1.00 88.17           C  
ATOM   1026  HE2 LYS A  65      41.733  14.402 -66.815  1.00 88.17           H  
ATOM   1027  HE3 LYS A  65      40.325  14.958 -67.701  1.00 88.17           H  
ATOM   1028  NZ  LYS A  65      42.140  14.901 -68.834  1.00 88.17           N  
ATOM   1029  HZ1 LYS A  65      42.993  14.361 -68.872  1.00 88.17           H  
ATOM   1030  HZ2 LYS A  65      42.383  15.859 -68.626  1.00 88.17           H  
ATOM   1031  HZ3 LYS A  65      41.687  14.861 -69.735  1.00 88.17           H  
ATOM   1032  N   ARG A  66      37.077  10.153 -66.020  1.00 91.52           N  
ATOM   1033  H   ARG A  66      37.285   9.461 -66.727  1.00 91.52           H  
ATOM   1034  CA  ARG A  66      35.678  10.499 -65.771  1.00 91.52           C  
ATOM   1035  HA  ARG A  66      35.560  11.580 -65.851  1.00 91.52           H  
ATOM   1036  C   ARG A  66      35.261  10.107 -64.357  1.00 91.52           C  
ATOM   1037  CB  ARG A  66      34.814   9.802 -66.826  1.00 91.52           C  
ATOM   1038  HB2 ARG A  66      35.228   9.990 -67.817  1.00 91.52           H  
ATOM   1039  HB3 ARG A  66      34.825   8.726 -66.648  1.00 91.52           H  
ATOM   1040  O   ARG A  66      34.621  10.901 -63.674  1.00 91.52           O  
ATOM   1041  CG  ARG A  66      33.371  10.317 -66.792  1.00 91.52           C  
ATOM   1042  HG2 ARG A  66      33.363  11.357 -67.119  1.00 91.52           H  
ATOM   1043  HG3 ARG A  66      32.969  10.270 -65.780  1.00 91.52           H  
ATOM   1044  CD  ARG A  66      32.476   9.492 -67.717  1.00 91.52           C  
ATOM   1045  HD2 ARG A  66      32.948   9.409 -68.696  1.00 91.52           H  
ATOM   1046  HD3 ARG A  66      31.530  10.023 -67.825  1.00 91.52           H  
ATOM   1047  NE  ARG A  66      32.227   8.151 -67.157  1.00 91.52           N  
ATOM   1048  HE  ARG A  66      32.819   7.850 -66.397  1.00 91.52           H  
ATOM   1049  NH1 ARG A  66      30.427   7.586 -68.467  1.00 91.52           N  
ATOM   1050 HH11 ARG A  66      29.712   6.916 -68.713  1.00 91.52           H  
ATOM   1051 HH12 ARG A  66      30.530   8.456 -68.970  1.00 91.52           H  
ATOM   1052  NH2 ARG A  66      31.162   6.183 -66.874  1.00 91.52           N  
ATOM   1053 HH21 ARG A  66      30.456   5.500 -67.108  1.00 91.52           H  
ATOM   1054 HH22 ARG A  66      31.807   5.983 -66.123  1.00 91.52           H  
ATOM   1055  CZ  ARG A  66      31.272   7.314 -67.507  1.00 91.52           C  
ATOM   1056  N   ASP A  67      35.661   8.923 -63.907  1.00 93.27           N  
ATOM   1057  H   ASP A  67      36.102   8.284 -64.553  1.00 93.27           H  
ATOM   1058  CA  ASP A  67      35.309   8.427 -62.578  1.00 93.27           C  
ATOM   1059  HA  ASP A  67      34.239   8.564 -62.424  1.00 93.27           H  
ATOM   1060  C   ASP A  67      36.030   9.220 -61.476  1.00 93.27           C  
ATOM   1061  CB  ASP A  67      35.596   6.922 -62.499  1.00 93.27           C  
ATOM   1062  HB2 ASP A  67      36.646   6.747 -62.733  1.00 93.27           H  
ATOM   1063  HB3 ASP A  67      35.421   6.593 -61.475  1.00 93.27           H  
ATOM   1064  O   ASP A  67      35.412   9.592 -60.479  1.00 93.27           O  
ATOM   1065  CG  ASP A  67      34.715   6.072 -63.434  1.00 93.27           C  
ATOM   1066  OD1 ASP A  67      33.730   6.599 -64.021  1.00 93.27           O  
ATOM   1067  OD2 ASP A  67      35.042   4.875 -63.560  1.00 93.27           O  
ATOM   1068  N   VAL A  68      37.301   9.594 -61.676  1.00 92.08           N  
ATOM   1069  H   VAL A  68      37.773   9.244 -62.498  1.00 92.08           H  
ATOM   1070  CA  VAL A  68      38.032  10.484 -60.754  1.00 92.08           C  
ATOM   1071  HA  VAL A  68      37.974  10.060 -59.751  1.00 92.08           H  
ATOM   1072  C   VAL A  68      37.383  11.871 -60.679  1.00 92.08           C  
ATOM   1073  CB  VAL A  68      39.519  10.583 -61.151  1.00 92.08           C  
ATOM   1074  HB  VAL A  68      39.596  10.792 -62.218  1.00 92.08           H  
ATOM   1075  O   VAL A  68      37.257  12.434 -59.590  1.00 92.08           O  
ATOM   1076  CG1 VAL A  68      40.275  11.687 -60.392  1.00 92.08           C  
ATOM   1077 HG11 VAL A  68      41.337  11.641 -60.636  1.00 92.08           H  
ATOM   1078 HG12 VAL A  68      39.901  12.667 -60.689  1.00 92.08           H  
ATOM   1079 HG13 VAL A  68      40.141  11.558 -59.318  1.00 92.08           H  
ATOM   1080  CG2 VAL A  68      40.250   9.268 -60.848  1.00 92.08           C  
ATOM   1081 HG21 VAL A  68      39.726   8.428 -61.304  1.00 92.08           H  
ATOM   1082 HG22 VAL A  68      40.288   9.098 -59.772  1.00 92.08           H  
ATOM   1083 HG23 VAL A  68      41.262   9.301 -61.252  1.00 92.08           H  
ATOM   1084  N   GLU A  69      36.946  12.434 -61.807  1.00 92.41           N  
ATOM   1085  H   GLU A  69      37.090  11.948 -62.681  1.00 92.41           H  
ATOM   1086  CA  GLU A  69      36.224  13.712 -61.831  1.00 92.41           C  
ATOM   1087  HA  GLU A  69      36.796  14.449 -61.268  1.00 92.41           H  
ATOM   1088  C   GLU A  69      34.853  13.614 -61.139  1.00 92.41           C  
ATOM   1089  CB  GLU A  69      36.088  14.220 -63.277  1.00 92.41           C  
ATOM   1090  HB2 GLU A  69      35.343  15.016 -63.296  1.00 92.41           H  
ATOM   1091  HB3 GLU A  69      35.746  13.408 -63.918  1.00 92.41           H  
ATOM   1092  O   GLU A  69      34.477  14.527 -60.395  1.00 92.41           O  
ATOM   1093  CG  GLU A  69      37.416  14.791 -63.810  1.00 92.41           C  
ATOM   1094  HG2 GLU A  69      38.197  14.036 -63.716  1.00 92.41           H  
ATOM   1095  HG3 GLU A  69      37.703  15.632 -63.180  1.00 92.41           H  
ATOM   1096  CD  GLU A  69      37.353  15.265 -65.274  1.00 92.41           C  
ATOM   1097  OE1 GLU A  69      38.428  15.664 -65.791  1.00 92.41           O  
ATOM   1098  OE2 GLU A  69      36.251  15.255 -65.867  1.00 92.41           O  
ATOM   1099  N   ALA A  70      34.139  12.496 -61.302  1.00 93.96           N  
ATOM   1100  H   ALA A  70      34.482  11.796 -61.945  1.00 93.96           H  
ATOM   1101  CA  ALA A  70      32.883  12.226 -60.605  1.00 93.96           C  
ATOM   1102  HA  ALA A  70      32.205  13.061 -60.780  1.00 93.96           H  
ATOM   1103  C   ALA A  70      33.086  12.114 -59.084  1.00 93.96           C  
ATOM   1104  CB  ALA A  70      32.245  10.963 -61.195  1.00 93.96           C  
ATOM   1105  HB1 ALA A  70      31.281  10.781 -60.719  1.00 93.96           H  
ATOM   1106  HB2 ALA A  70      32.888  10.099 -61.026  1.00 93.96           H  
ATOM   1107  HB3 ALA A  70      32.097  11.088 -62.268  1.00 93.96           H  
ATOM   1108  O   ALA A  70      32.388  12.786 -58.324  1.00 93.96           O  
ATOM   1109  N   VAL A  71      34.095  11.357 -58.636  1.00 93.82           N  
ATOM   1110  H   VAL A  71      34.607  10.807 -59.311  1.00 93.82           H  
ATOM   1111  CA  VAL A  71      34.461  11.238 -57.213  1.00 93.82           C  
ATOM   1112  HA  VAL A  71      33.590  10.899 -56.653  1.00 93.82           H  
ATOM   1113  C   VAL A  71      34.864  12.593 -56.634  1.00 93.82           C  
ATOM   1114  CB  VAL A  71      35.589  10.202 -57.024  1.00 93.82           C  
ATOM   1115  HB  VAL A  71      36.397  10.420 -57.722  1.00 93.82           H  
ATOM   1116  O   VAL A  71      34.467  12.928 -55.519  1.00 93.82           O  
ATOM   1117  CG1 VAL A  71      36.169  10.203 -55.602  1.00 93.82           C  
ATOM   1118 HG11 VAL A  71      36.690  11.139 -55.401  1.00 93.82           H  
ATOM   1119 HG12 VAL A  71      36.885   9.388 -55.495  1.00 93.82           H  
ATOM   1120 HG13 VAL A  71      35.369  10.071 -54.873  1.00 93.82           H  
ATOM   1121  CG2 VAL A  71      35.070   8.784 -57.292  1.00 93.82           C  
ATOM   1122 HG21 VAL A  71      34.326   8.509 -56.545  1.00 93.82           H  
ATOM   1123 HG22 VAL A  71      34.607   8.720 -58.277  1.00 93.82           H  
ATOM   1124 HG23 VAL A  71      35.895   8.073 -57.256  1.00 93.82           H  
ATOM   1125  N   LYS A  72      35.598  13.421 -57.387  1.00 94.83           N  
ATOM   1126  H   LYS A  72      35.928  13.080 -58.279  1.00 94.83           H  
ATOM   1127  CA  LYS A  72      35.956  14.780 -56.956  1.00 94.83           C  
ATOM   1128  HA  LYS A  72      36.454  14.712 -55.989  1.00 94.83           H  
ATOM   1129  C   LYS A  72      34.715  15.653 -56.745  1.00 94.83           C  
ATOM   1130  CB  LYS A  72      36.922  15.392 -57.977  1.00 94.83           C  
ATOM   1131  HB2 LYS A  72      37.772  14.722 -58.101  1.00 94.83           H  
ATOM   1132  HB3 LYS A  72      36.419  15.493 -58.939  1.00 94.83           H  
ATOM   1133  O   LYS A  72      34.649  16.383 -55.757  1.00 94.83           O  
ATOM   1134  CG  LYS A  72      37.436  16.766 -57.527  1.00 94.83           C  
ATOM   1135  HG2 LYS A  72      36.598  17.453 -57.406  1.00 94.83           H  
ATOM   1136  HG3 LYS A  72      37.952  16.664 -56.572  1.00 94.83           H  
ATOM   1137  CD  LYS A  72      38.396  17.346 -58.569  1.00 94.83           C  
ATOM   1138  HD2 LYS A  72      37.874  17.431 -59.522  1.00 94.83           H  
ATOM   1139  HD3 LYS A  72      39.248  16.676 -58.685  1.00 94.83           H  
ATOM   1140  CE  LYS A  72      38.870  18.727 -58.108  1.00 94.83           C  
ATOM   1141  HE2 LYS A  72      39.401  18.616 -57.163  1.00 94.83           H  
ATOM   1142  HE3 LYS A  72      37.993  19.347 -57.925  1.00 94.83           H  
ATOM   1143  NZ  LYS A  72      39.742  19.363 -59.126  1.00 94.83           N  
ATOM   1144  HZ1 LYS A  72      40.035  20.278 -58.816  1.00 94.83           H  
ATOM   1145  HZ2 LYS A  72      40.559  18.794 -59.296  1.00 94.83           H  
ATOM   1146  HZ3 LYS A  72      39.238  19.467 -59.995  1.00 94.83           H  
ATOM   1147  N   LYS A  73      33.736  15.579 -57.652  1.00 94.67           N  
ATOM   1148  H   LYS A  73      33.867  14.954 -58.435  1.00 94.67           H  
ATOM   1149  CA  LYS A  73      32.472  16.320 -57.537  1.00 94.67           C  
ATOM   1150  HA  LYS A  73      32.696  17.372 -57.365  1.00 94.67           H  
ATOM   1151  C   LYS A  73      31.650  15.853 -56.334  1.00 94.67           C  
ATOM   1152  CB  LYS A  73      31.693  16.182 -58.853  1.00 94.67           C  
ATOM   1153  HB2 LYS A  73      32.352  16.452 -59.678  1.00 94.67           H  
ATOM   1154  HB3 LYS A  73      31.383  15.146 -58.987  1.00 94.67           H  
ATOM   1155  O   LYS A  73      31.112  16.688 -55.613  1.00 94.67           O  
ATOM   1156  CG  LYS A  73      30.457  17.092 -58.887  1.00 94.67           C  
ATOM   1157  HG2 LYS A  73      29.766  16.807 -58.094  1.00 94.67           H  
ATOM   1158  HG3 LYS A  73      30.766  18.127 -58.734  1.00 94.67           H  
ATOM   1159  CD  LYS A  73      29.747  16.966 -60.238  1.00 94.67           C  
ATOM   1160  HD2 LYS A  73      30.443  17.238 -61.032  1.00 94.67           H  
ATOM   1161  HD3 LYS A  73      29.434  15.931 -60.378  1.00 94.67           H  
ATOM   1162  CE  LYS A  73      28.526  17.889 -60.280  1.00 94.67           C  
ATOM   1163  HE2 LYS A  73      27.846  17.596 -59.480  1.00 94.67           H  
ATOM   1164  HE3 LYS A  73      28.857  18.908 -60.083  1.00 94.67           H  
ATOM   1165  NZ  LYS A  73      27.844  17.814 -61.596  1.00 94.67           N  
ATOM   1166  HZ1 LYS A  73      27.530  16.872 -61.778  1.00 94.67           H  
ATOM   1167  HZ2 LYS A  73      27.049  18.437 -61.625  1.00 94.67           H  
ATOM   1168  HZ3 LYS A  73      28.480  18.081 -62.334  1.00 94.67           H  
ATOM   1169  N   GLU A  74      31.593  14.547 -56.095  1.00 93.70           N  
ATOM   1170  H   GLU A  74      32.001  13.908 -56.762  1.00 93.70           H  
ATOM   1171  CA  GLU A  74      30.859  13.985 -54.960  1.00 93.70           C  
ATOM   1172  HA  GLU A  74      29.882  14.466 -54.923  1.00 93.70           H  
ATOM   1173  C   GLU A  74      31.546  14.292 -53.620  1.00 93.70           C  
ATOM   1174  CB  GLU A  74      30.663  12.478 -55.195  1.00 93.70           C  
ATOM   1175  HB2 GLU A  74      31.582  11.947 -54.948  1.00 93.70           H  
ATOM   1176  HB3 GLU A  74      30.452  12.304 -56.250  1.00 93.70           H  
ATOM   1177  O   GLU A  74      30.889  14.649 -52.646  1.00 93.70           O  
ATOM   1178  CG  GLU A  74      29.500  11.900 -54.378  1.00 93.70           C  
ATOM   1179  HG2 GLU A  74      29.753  11.974 -53.320  1.00 93.70           H  
ATOM   1180  HG3 GLU A  74      29.400  10.843 -54.623  1.00 93.70           H  
ATOM   1181  CD  GLU A  74      28.155  12.612 -54.646  1.00 93.70           C  
ATOM   1182  OE1 GLU A  74      27.348  12.681 -53.701  1.00 93.70           O  
ATOM   1183  OE2 GLU A  74      27.940  13.165 -55.761  1.00 93.70           O  
ATOM   1184  N   SER A  75      32.881  14.284 -53.588  1.00 93.88           N  
ATOM   1185  H   SER A  75      33.373  13.932 -54.397  1.00 93.88           H  
ATOM   1186  CA  SER A  75      33.659  14.714 -52.423  1.00 93.88           C  
ATOM   1187  HA  SER A  75      33.355  14.109 -51.569  1.00 93.88           H  
ATOM   1188  C   SER A  75      33.398  16.182 -52.061  1.00 93.88           C  
ATOM   1189  CB  SER A  75      35.147  14.463 -52.685  1.00 93.88           C  
ATOM   1190  HB2 SER A  75      35.308  13.393 -52.814  1.00 93.88           H  
ATOM   1191  HB3 SER A  75      35.448  14.973 -53.600  1.00 93.88           H  
ATOM   1192  O   SER A  75      33.220  16.489 -50.885  1.00 93.88           O  
ATOM   1193  OG  SER A  75      35.945  14.930 -51.615  1.00 93.88           O  
ATOM   1194  HG  SER A  75      35.511  14.713 -50.787  1.00 93.88           H  
ATOM   1195  N   LEU A  76      33.304  17.081 -53.049  1.00 95.39           N  
ATOM   1196  H   LEU A  76      33.468  16.770 -53.996  1.00 95.39           H  
ATOM   1197  CA  LEU A  76      32.948  18.490 -52.821  1.00 95.39           C  
ATOM   1198  HA  LEU A  76      33.637  18.913 -52.090  1.00 95.39           H  
ATOM   1199  C   LEU A  76      31.543  18.640 -52.214  1.00 95.39           C  
ATOM   1200  CB  LEU A  76      33.077  19.266 -54.145  1.00 95.39           C  
ATOM   1201  HB2 LEU A  76      32.437  20.148 -54.112  1.00 95.39           H  
ATOM   1202  HB3 LEU A  76      32.715  18.636 -54.958  1.00 95.39           H  
ATOM   1203  O   LEU A  76      31.388  19.346 -51.219  1.00 95.39           O  
ATOM   1204  CG  LEU A  76      34.521  19.711 -54.434  1.00 95.39           C  
ATOM   1205  HG  LEU A  76      35.220  18.950 -54.087  1.00 95.39           H  
ATOM   1206  CD1 LEU A  76      34.744  19.905 -55.935  1.00 95.39           C  
ATOM   1207 HD11 LEU A  76      34.053  20.659 -56.312  1.00 95.39           H  
ATOM   1208 HD12 LEU A  76      34.566  18.962 -56.451  1.00 95.39           H  
ATOM   1209 HD13 LEU A  76      35.771  20.226 -56.113  1.00 95.39           H  
ATOM   1210  CD2 LEU A  76      34.834  21.038 -53.736  1.00 95.39           C  
ATOM   1211 HD21 LEU A  76      34.168  21.820 -54.099  1.00 95.39           H  
ATOM   1212 HD22 LEU A  76      34.687  20.929 -52.661  1.00 95.39           H  
ATOM   1213 HD23 LEU A  76      35.869  21.324 -53.922  1.00 95.39           H  
ATOM   1214  N   ARG A  77      30.548  17.917 -52.748  1.00 94.71           N  
ATOM   1215  H   ARG A  77      30.759  17.343 -53.552  1.00 94.71           H  
ATOM   1216  CA  ARG A  77      29.176  17.896 -52.203  1.00 94.71           C  
ATOM   1217  HA  ARG A  77      28.776  18.909 -52.166  1.00 94.71           H  
ATOM   1218  C   ARG A  77      29.127  17.362 -50.775  1.00 94.71           C  
ATOM   1219  CB  ARG A  77      28.284  17.014 -53.077  1.00 94.71           C  
ATOM   1220  HB2 ARG A  77      28.769  16.051 -53.236  1.00 94.71           H  
ATOM   1221  HB3 ARG A  77      27.345  16.834 -52.554  1.00 94.71           H  
ATOM   1222  O   ARG A  77      28.442  17.925 -49.927  1.00 94.71           O  
ATOM   1223  CG  ARG A  77      27.963  17.663 -54.421  1.00 94.71           C  
ATOM   1224  HG2 ARG A  77      27.312  18.522 -54.260  1.00 94.71           H  
ATOM   1225  HG3 ARG A  77      28.874  17.984 -54.926  1.00 94.71           H  
ATOM   1226  CD  ARG A  77      27.254  16.609 -55.265  1.00 94.71           C  
ATOM   1227  HD2 ARG A  77      27.968  15.822 -55.508  1.00 94.71           H  
ATOM   1228  HD3 ARG A  77      26.449  16.166 -54.678  1.00 94.71           H  
ATOM   1229  NE  ARG A  77      26.694  17.185 -56.495  1.00 94.71           N  
ATOM   1230  HE  ARG A  77      26.636  18.192 -56.528  1.00 94.71           H  
ATOM   1231  NH1 ARG A  77      26.060  15.156 -57.357  1.00 94.71           N  
ATOM   1232 HH11 ARG A  77      26.591  14.676 -56.644  1.00 94.71           H  
ATOM   1233 HH12 ARG A  77      25.499  14.573 -57.961  1.00 94.71           H  
ATOM   1234  NH2 ARG A  77      25.417  17.061 -58.362  1.00 94.71           N  
ATOM   1235 HH21 ARG A  77      24.774  16.485 -58.886  1.00 94.71           H  
ATOM   1236 HH22 ARG A  77      25.198  18.038 -58.226  1.00 94.71           H  
ATOM   1237  CZ  ARG A  77      26.066  16.463 -57.398  1.00 94.71           C  
ATOM   1238  N   SER A  78      29.884  16.303 -50.490  1.00 94.04           N  
ATOM   1239  H   SER A  78      30.361  15.840 -51.250  1.00 94.04           H  
ATOM   1240  CA  SER A  78      29.976  15.743 -49.142  1.00 94.04           C  
ATOM   1241  HA  SER A  78      28.971  15.481 -48.811  1.00 94.04           H  
ATOM   1242  C   SER A  78      30.551  16.750 -48.141  1.00 94.04           C  
ATOM   1243  CB  SER A  78      30.819  14.467 -49.164  1.00 94.04           C  
ATOM   1244  HB2 SER A  78      31.816  14.690 -49.543  1.00 94.04           H  
ATOM   1245  HB3 SER A  78      30.349  13.734 -49.821  1.00 94.04           H  
ATOM   1246  O   SER A  78      30.072  16.810 -47.010  1.00 94.04           O  
ATOM   1247  OG  SER A  78      30.929  13.928 -47.860  1.00 94.04           O  
ATOM   1248  HG  SER A  78      30.349  14.419 -47.274  1.00 94.04           H  
ATOM   1249  N   VAL A  79      31.537  17.561 -48.541  1.00 95.72           N  
ATOM   1250  H   VAL A  79      31.897  17.450 -49.478  1.00 95.72           H  
ATOM   1251  CA  VAL A  79      32.115  18.615 -47.688  1.00 95.72           C  
ATOM   1252  HA  VAL A  79      32.346  18.185 -46.714  1.00 95.72           H  
ATOM   1253  C   VAL A  79      31.116  19.751 -47.437  1.00 95.72           C  
ATOM   1254  CB  VAL A  79      33.429  19.142 -48.301  1.00 95.72           C  
ATOM   1255  HB  VAL A  79      33.265  19.401 -49.347  1.00 95.72           H  
ATOM   1256  O   VAL A  79      31.052  20.270 -46.322  1.00 95.72           O  
ATOM   1257  CG1 VAL A  79      33.975  20.384 -47.581  1.00 95.72           C  
ATOM   1258 HG11 VAL A  79      33.299  21.226 -47.730  1.00 95.72           H  
ATOM   1259 HG12 VAL A  79      34.949  20.651 -47.992  1.00 95.72           H  
ATOM   1260 HG13 VAL A  79      34.072  20.181 -46.515  1.00 95.72           H  
ATOM   1261  CG2 VAL A  79      34.528  18.072 -48.228  1.00 95.72           C  
ATOM   1262 HG21 VAL A  79      34.779  17.866 -47.188  1.00 95.72           H  
ATOM   1263 HG22 VAL A  79      34.187  17.143 -48.687  1.00 95.72           H  
ATOM   1264 HG23 VAL A  79      35.416  18.414 -48.759  1.00 95.72           H  
ATOM   1265  N   GLU A  80      30.318  20.131 -48.438  1.00 93.80           N  
ATOM   1266  H   GLU A  80      30.427  19.699 -49.344  1.00 93.80           H  
ATOM   1267  CA  GLU A  80      29.242  21.123 -48.277  1.00 93.80           C  
ATOM   1268  HA  GLU A  80      29.652  22.022 -47.816  1.00 93.80           H  
ATOM   1269  C   GLU A  80      28.152  20.626 -47.319  1.00 93.80           C  
ATOM   1270  CB  GLU A  80      28.670  21.517 -49.649  1.00 93.80           C  
ATOM   1271  HB2 GLU A  80      27.704  22.003 -49.513  1.00 93.80           H  
ATOM   1272  HB3 GLU A  80      28.532  20.619 -50.252  1.00 93.80           H  
ATOM   1273  O   GLU A  80      27.848  21.315 -46.345  1.00 93.80           O  
ATOM   1274  CG  GLU A  80      29.615  22.501 -50.357  1.00 93.80           C  
ATOM   1275  HG2 GLU A  80      30.627  22.097 -50.332  1.00 93.80           H  
ATOM   1276  HG3 GLU A  80      29.628  23.433 -49.792  1.00 93.80           H  
ATOM   1277  CD  GLU A  80      29.257  22.796 -51.824  1.00 93.80           C  
ATOM   1278  OE1 GLU A  80      29.920  23.704 -52.379  1.00 93.80           O  
ATOM   1279  OE2 GLU A  80      28.404  22.089 -52.408  1.00 93.80           O  
ATOM   1280  N   CYS A  81      27.671  19.392 -47.496  1.00 94.60           N  
ATOM   1281  H   CYS A  81      27.945  18.890 -48.329  1.00 94.60           H  
ATOM   1282  CA  CYS A  81      26.696  18.769 -46.596  1.00 94.60           C  
ATOM   1283  HA  CYS A  81      25.798  19.385 -46.569  1.00 94.60           H  
ATOM   1284  C   CYS A  81      27.219  18.664 -45.149  1.00 94.60           C  
ATOM   1285  CB  CYS A  81      26.339  17.398 -47.188  1.00 94.60           C  
ATOM   1286  HB2 CYS A  81      27.241  16.796 -47.299  1.00 94.60           H  
ATOM   1287  HB3 CYS A  81      25.892  17.545 -48.171  1.00 94.60           H  
ATOM   1288  O   CYS A  81      26.501  18.970 -44.199  1.00 94.60           O  
ATOM   1289  SG  CYS A  81      25.156  16.518 -46.130  1.00 94.60           S  
ATOM   1290  HG  CYS A  81      24.202  17.454 -46.131  1.00 94.60           H  
ATOM   1291  N   GLN A  82      28.499  18.319 -44.951  1.00 94.28           N  
ATOM   1292  H   GLN A  82      29.056  18.048 -45.749  1.00 94.28           H  
ATOM   1293  CA  GLN A  82      29.109  18.319 -43.614  1.00 94.28           C  
ATOM   1294  HA  GLN A  82      28.513  17.686 -42.956  1.00 94.28           H  
ATOM   1295  C   GLN A  82      29.140  19.713 -42.972  1.00 94.28           C  
ATOM   1296  CB  GLN A  82      30.540  17.769 -43.680  1.00 94.28           C  
ATOM   1297  HB2 GLN A  82      31.061  18.188 -44.541  1.00 94.28           H  
ATOM   1298  HB3 GLN A  82      31.072  18.075 -42.779  1.00 94.28           H  
ATOM   1299  O   GLN A  82      28.998  19.833 -41.752  1.00 94.28           O  
ATOM   1300  CG  GLN A  82      30.575  16.238 -43.740  1.00 94.28           C  
ATOM   1301  HG2 GLN A  82      30.021  15.841 -42.888  1.00 94.28           H  
ATOM   1302  HG3 GLN A  82      30.088  15.884 -44.649  1.00 94.28           H  
ATOM   1303  CD  GLN A  82      31.995  15.683 -43.686  1.00 94.28           C  
ATOM   1304  NE2 GLN A  82      32.144  14.391 -43.497  1.00 94.28           N  
ATOM   1305 HE21 GLN A  82      33.094  14.048 -43.499  1.00 94.28           H  
ATOM   1306 HE22 GLN A  82      31.338  13.784 -43.445  1.00 94.28           H  
ATOM   1307  OE1 GLN A  82      32.994  16.379 -43.784  1.00 94.28           O  
ATOM   1308  N   ARG A  83      29.332  20.774 -43.766  1.00 94.71           N  
ATOM   1309  H   ARG A  83      29.403  20.615 -44.761  1.00 94.71           H  
ATOM   1310  CA  ARG A  83      29.311  22.155 -43.268  1.00 94.71           C  
ATOM   1311  HA  ARG A  83      29.921  22.202 -42.366  1.00 94.71           H  
ATOM   1312  C   ARG A  83      27.899  22.564 -42.837  1.00 94.71           C  
ATOM   1313  CB  ARG A  83      29.915  23.093 -44.327  1.00 94.71           C  
ATOM   1314  HB2 ARG A  83      29.293  23.076 -45.222  1.00 94.71           H  
ATOM   1315  HB3 ARG A  83      30.910  22.736 -44.592  1.00 94.71           H  
ATOM   1316  O   ARG A  83      27.766  23.162 -41.772  1.00 94.71           O  
ATOM   1317  CG  ARG A  83      30.016  24.539 -43.822  1.00 94.71           C  
ATOM   1318  HG2 ARG A  83      29.016  24.887 -43.562  1.00 94.71           H  
ATOM   1319  HG3 ARG A  83      30.634  24.583 -42.925  1.00 94.71           H  
ATOM   1320  CD  ARG A  83      30.565  25.493 -44.892  1.00 94.71           C  
ATOM   1321  HD2 ARG A  83      30.213  26.496 -44.652  1.00 94.71           H  
ATOM   1322  HD3 ARG A  83      30.135  25.227 -45.858  1.00 94.71           H  
ATOM   1323  NE  ARG A  83      32.044  25.528 -44.928  1.00 94.71           N  
ATOM   1324  HE  ARG A  83      32.498  25.781 -44.062  1.00 94.71           H  
ATOM   1325  NH1 ARG A  83      32.356  25.001 -47.148  1.00 94.71           N  
ATOM   1326 HH11 ARG A  83      31.368  24.813 -47.243  1.00 94.71           H  
ATOM   1327 HH12 ARG A  83      32.951  24.870 -47.954  1.00 94.71           H  
ATOM   1328  NH2 ARG A  83      34.107  25.567 -45.888  1.00 94.71           N  
ATOM   1329 HH21 ARG A  83      34.687  25.440 -46.706  1.00 94.71           H  
ATOM   1330 HH22 ARG A  83      34.511  25.874 -45.014  1.00 94.71           H  
ATOM   1331  CZ  ARG A  83      32.822  25.362 -45.985  1.00 94.71           C  
ATOM   1332  N   GLU A  84      26.877  22.214 -43.614  1.00 94.62           N  
ATOM   1333  H   GLU A  84      27.069  21.745 -44.488  1.00 94.62           H  
ATOM   1334  CA  GLU A  84      25.466  22.454 -43.270  1.00 94.62           C  
ATOM   1335  HA  GLU A  84      25.306  23.516 -43.081  1.00 94.62           H  
ATOM   1336  C   GLU A  84      25.070  21.713 -41.990  1.00 94.62           C  
ATOM   1337  CB  GLU A  84      24.559  22.039 -44.436  1.00 94.62           C  
ATOM   1338  HB2 GLU A  84      24.813  21.024 -44.742  1.00 94.62           H  
ATOM   1339  HB3 GLU A  84      23.523  22.056 -44.099  1.00 94.62           H  
ATOM   1340  O   GLU A  84      24.631  22.342 -41.029  1.00 94.62           O  
ATOM   1341  CG  GLU A  84      24.704  22.998 -45.626  1.00 94.62           C  
ATOM   1342  HG2 GLU A  84      24.406  23.995 -45.303  1.00 94.62           H  
ATOM   1343  HG3 GLU A  84      25.752  23.049 -45.921  1.00 94.62           H  
ATOM   1344  CD  GLU A  84      23.869  22.586 -46.849  1.00 94.62           C  
ATOM   1345  OE1 GLU A  84      23.847  23.397 -47.802  1.00 94.62           O  
ATOM   1346  OE2 GLU A  84      23.307  21.468 -46.848  1.00 94.62           O  
ATOM   1347  N   LEU A  85      25.372  20.413 -41.906  1.00 94.81           N  
ATOM   1348  H   LEU A  85      25.703  19.949 -42.739  1.00 94.81           H  
ATOM   1349  CA  LEU A  85      25.071  19.598 -40.727  1.00 94.81           C  
ATOM   1350  HA  LEU A  85      23.991  19.610 -40.582  1.00 94.81           H  
ATOM   1351  C   LEU A  85      25.730  20.155 -39.454  1.00 94.81           C  
ATOM   1352  CB  LEU A  85      25.548  18.161 -41.007  1.00 94.81           C  
ATOM   1353  HB2 LEU A  85      25.257  17.872 -42.017  1.00 94.81           H  
ATOM   1354  HB3 LEU A  85      26.637  18.142 -40.960  1.00 94.81           H  
ATOM   1355  O   LEU A  85      25.148  20.126 -38.367  1.00 94.81           O  
ATOM   1356  CG  LEU A  85      24.971  17.127 -40.024  1.00 94.81           C  
ATOM   1357  HG  LEU A  85      25.035  17.504 -39.003  1.00 94.81           H  
ATOM   1358  CD1 LEU A  85      23.512  16.806 -40.353  1.00 94.81           C  
ATOM   1359 HD11 LEU A  85      23.130  16.061 -39.655  1.00 94.81           H  
ATOM   1360 HD12 LEU A  85      23.428  16.422 -41.370  1.00 94.81           H  
ATOM   1361 HD13 LEU A  85      22.899  17.702 -40.264  1.00 94.81           H  
ATOM   1362  CD2 LEU A  85      25.777  15.830 -40.095  1.00 94.81           C  
ATOM   1363 HD21 LEU A  85      25.734  15.424 -41.106  1.00 94.81           H  
ATOM   1364 HD22 LEU A  85      26.814  16.025 -39.823  1.00 94.81           H  
ATOM   1365 HD23 LEU A  85      25.359  15.103 -39.399  1.00 94.81           H  
ATOM   1366  N   ARG A  86      26.950  20.695 -39.573  1.00 95.02           N  
ATOM   1367  H   ARG A  86      27.379  20.672 -40.487  1.00 95.02           H  
ATOM   1368  CA  ARG A  86      27.653  21.339 -38.456  1.00 95.02           C  
ATOM   1369  HA  ARG A  86      27.622  20.660 -37.604  1.00 95.02           H  
ATOM   1370  C   ARG A  86      26.962  22.629 -38.008  1.00 95.02           C  
ATOM   1371  CB  ARG A  86      29.113  21.585 -38.856  1.00 95.02           C  
ATOM   1372  HB2 ARG A  86      29.159  22.370 -39.611  1.00 95.02           H  
ATOM   1373  HB3 ARG A  86      29.517  20.667 -39.283  1.00 95.02           H  
ATOM   1374  O   ARG A  86      26.909  22.885 -36.805  1.00 95.02           O  
ATOM   1375  CG  ARG A  86      29.970  21.974 -37.647  1.00 95.02           C  
ATOM   1376  HG2 ARG A  86      29.920  21.174 -36.908  1.00 95.02           H  
ATOM   1377  HG3 ARG A  86      29.597  22.896 -37.201  1.00 95.02           H  
ATOM   1378  CD  ARG A  86      31.423  22.180 -38.080  1.00 95.02           C  
ATOM   1379  HD2 ARG A  86      31.471  23.066 -38.714  1.00 95.02           H  
ATOM   1380  HD3 ARG A  86      31.740  21.313 -38.659  1.00 95.02           H  
ATOM   1381  NE  ARG A  86      32.310  22.338 -36.913  1.00 95.02           N  
ATOM   1382  HE  ARG A  86      31.881  22.209 -36.008  1.00 95.02           H  
ATOM   1383  NH1 ARG A  86      34.234  22.806 -38.069  1.00 95.02           N  
ATOM   1384 HH11 ARG A  86      35.228  22.986 -38.083  1.00 95.02           H  
ATOM   1385 HH12 ARG A  86      33.707  22.733 -38.928  1.00 95.02           H  
ATOM   1386  NH2 ARG A  86      34.295  22.663 -35.843  1.00 95.02           N  
ATOM   1387 HH21 ARG A  86      35.285  22.859 -35.873  1.00 95.02           H  
ATOM   1388 HH22 ARG A  86      33.841  22.503 -34.955  1.00 95.02           H  
ATOM   1389  CZ  ARG A  86      33.603  22.602 -36.946  1.00 95.02           C  
ATOM   1390  N   ASN A  87      26.439  23.421 -38.943  1.00 94.45           N  
ATOM   1391  H   ASN A  87      26.467  23.113 -39.904  1.00 94.45           H  
ATOM   1392  CA  ASN A  87      25.680  24.631 -38.630  1.00 94.45           C  
ATOM   1393  HA  ASN A  87      26.250  25.238 -37.927  1.00 94.45           H  
ATOM   1394  C   ASN A  87      24.353  24.288 -37.938  1.00 94.45           C  
ATOM   1395  CB  ASN A  87      25.458  25.452 -39.909  1.00 94.45           C  
ATOM   1396  HB2 ASN A  87      24.728  26.235 -39.701  1.00 94.45           H  
ATOM   1397  HB3 ASN A  87      25.036  24.817 -40.689  1.00 94.45           H  
ATOM   1398  O   ASN A  87      24.063  24.859 -36.885  1.00 94.45           O  
ATOM   1399  CG  ASN A  87      26.709  26.127 -40.437  1.00 94.45           C  
ATOM   1400  ND2 ASN A  87      26.644  26.632 -41.647  1.00 94.45           N  
ATOM   1401 HD21 ASN A  87      27.459  27.120 -41.990  1.00 94.45           H  
ATOM   1402 HD22 ASN A  87      25.799  26.509 -42.186  1.00 94.45           H  
ATOM   1403  OD1 ASN A  87      27.734  26.259 -39.780  1.00 94.45           O  
ATOM   1404  N   ASP A  88      23.616  23.303 -38.452  1.00 95.77           N  
ATOM   1405  H   ASP A  88      23.855  22.943 -39.365  1.00 95.77           H  
ATOM   1406  CA  ASP A  88      22.357  22.837 -37.858  1.00 95.77           C  
ATOM   1407  HA  ASP A  88      21.665  23.674 -37.775  1.00 95.77           H  
ATOM   1408  C   ASP A  88      22.575  22.268 -36.454  1.00 95.77           C  
ATOM   1409  CB  ASP A  88      21.719  21.768 -38.758  1.00 95.77           C  
ATOM   1410  HB2 ASP A  88      20.891  21.311 -38.217  1.00 95.77           H  
ATOM   1411  HB3 ASP A  88      22.453  20.990 -38.968  1.00 95.77           H  
ATOM   1412  O   ASP A  88      21.841  22.588 -35.520  1.00 95.77           O  
ATOM   1413  CG  ASP A  88      21.171  22.324 -40.075  1.00 95.77           C  
ATOM   1414  OD1 ASP A  88      21.075  23.567 -40.197  1.00 95.77           O  
ATOM   1415  OD2 ASP A  88      20.839  21.479 -40.931  1.00 95.77           O  
ATOM   1416  N   THR A  89      23.648  21.495 -36.258  1.00 95.86           N  
ATOM   1417  H   THR A  89      24.181  21.230 -37.074  1.00 95.86           H  
ATOM   1418  CA  THR A  89      24.022  20.964 -34.937  1.00 95.86           C  
ATOM   1419  HA  THR A  89      23.191  20.374 -34.553  1.00 95.86           H  
ATOM   1420  C   THR A  89      24.299  22.089 -33.935  1.00 95.86           C  
ATOM   1421  CB  THR A  89      25.255  20.054 -35.040  1.00 95.86           C  
ATOM   1422  HB  THR A  89      26.107  20.628 -35.403  1.00 95.86           H  
ATOM   1423  O   THR A  89      23.867  22.020 -32.781  1.00 95.86           O  
ATOM   1424  CG2 THR A  89      25.618  19.413 -33.699  1.00 95.86           C  
ATOM   1425 HG21 THR A  89      26.425  18.696 -33.851  1.00 95.86           H  
ATOM   1426 HG22 THR A  89      24.750  18.892 -33.296  1.00 95.86           H  
ATOM   1427 HG23 THR A  89      25.951  20.173 -32.992  1.00 95.86           H  
ATOM   1428  OG1 THR A  89      25.022  18.983 -35.921  1.00 95.86           O  
ATOM   1429  HG1 THR A  89      24.928  19.335 -36.809  1.00 95.86           H  
ATOM   1430  N   SER A  90      24.997  23.146 -34.358  1.00 94.63           N  
ATOM   1431  H   SER A  90      25.340  23.153 -35.308  1.00 94.63           H  
ATOM   1432  CA  SER A  90      25.231  24.331 -33.526  1.00 94.63           C  
ATOM   1433  HA  SER A  90      25.689  24.024 -32.585  1.00 94.63           H  
ATOM   1434  C   SER A  90      23.932  25.066 -33.189  1.00 94.63           C  
ATOM   1435  CB  SER A  90      26.193  25.285 -34.231  1.00 94.63           C  
ATOM   1436  HB2 SER A  90      25.874  25.438 -35.262  1.00 94.63           H  
ATOM   1437  HB3 SER A  90      26.193  26.246 -33.717  1.00 94.63           H  
ATOM   1438  O   SER A  90      23.741  25.461 -32.038  1.00 94.63           O  
ATOM   1439  OG  SER A  90      27.504  24.746 -34.207  1.00 94.63           O  
ATOM   1440  HG  SER A  90      28.019  25.220 -34.864  1.00 94.63           H  
ATOM   1441  N   TYR A  91      23.023  25.209 -34.157  1.00 95.31           N  
ATOM   1442  H   TYR A  91      23.235  24.856 -35.079  1.00 95.31           H  
ATOM   1443  CA  TYR A  91      21.718  25.840 -33.953  1.00 95.31           C  
ATOM   1444  HA  TYR A  91      21.870  26.830 -33.524  1.00 95.31           H  
ATOM   1445  C   TYR A  91      20.844  25.047 -32.971  1.00 95.31           C  
ATOM   1446  CB  TYR A  91      21.017  26.007 -35.306  1.00 95.31           C  
ATOM   1447  HB2 TYR A  91      21.631  26.637 -35.950  1.00 95.31           H  
ATOM   1448  HB3 TYR A  91      20.926  25.036 -35.794  1.00 95.31           H  
ATOM   1449  O   TYR A  91      20.338  25.609 -31.998  1.00 95.31           O  
ATOM   1450  CG  TYR A  91      19.640  26.626 -35.184  1.00 95.31           C  
ATOM   1451  CD1 TYR A  91      18.491  25.814 -35.244  1.00 95.31           C  
ATOM   1452  HD1 TYR A  91      18.585  24.750 -35.409  1.00 95.31           H  
ATOM   1453  CD2 TYR A  91      19.514  28.014 -34.983  1.00 95.31           C  
ATOM   1454  HD2 TYR A  91      20.398  28.634 -34.942  1.00 95.31           H  
ATOM   1455  CE1 TYR A  91      17.215  26.393 -35.116  1.00 95.31           C  
ATOM   1456  HE1 TYR A  91      16.323  25.787 -35.180  1.00 95.31           H  
ATOM   1457  CE2 TYR A  91      18.239  28.596 -34.854  1.00 95.31           C  
ATOM   1458  HE2 TYR A  91      18.140  29.662 -34.715  1.00 95.31           H  
ATOM   1459  OH  TYR A  91      15.851  28.339 -34.824  1.00 95.31           O  
ATOM   1460  HH  TYR A  91      15.883  29.291 -34.704  1.00 95.31           H  
ATOM   1461  CZ  TYR A  91      17.086  27.783 -34.925  1.00 95.31           C  
ATOM   1462  N   LEU A  92      20.740  23.729 -33.156  1.00 95.55           N  
ATOM   1463  H   LEU A  92      21.160  23.330 -33.983  1.00 95.55           H  
ATOM   1464  CA  LEU A  92      19.997  22.845 -32.257  1.00 95.55           C  
ATOM   1465  HA  LEU A  92      18.968  23.199 -32.183  1.00 95.55           H  
ATOM   1466  C   LEU A  92      20.565  22.869 -30.835  1.00 95.55           C  
ATOM   1467  CB  LEU A  92      20.011  21.413 -32.819  1.00 95.55           C  
ATOM   1468  HB2 LEU A  92      19.653  20.732 -32.047  1.00 95.55           H  
ATOM   1469  HB3 LEU A  92      21.041  21.140 -33.049  1.00 95.55           H  
ATOM   1470  O   LEU A  92      19.802  22.895 -29.872  1.00 95.55           O  
ATOM   1471  CG  LEU A  92      19.145  21.210 -34.076  1.00 95.55           C  
ATOM   1472  HG  LEU A  92      19.429  21.926 -34.846  1.00 95.55           H  
ATOM   1473  CD1 LEU A  92      19.370  19.797 -34.612  1.00 95.55           C  
ATOM   1474 HD11 LEU A  92      19.078  19.055 -33.869  1.00 95.55           H  
ATOM   1475 HD12 LEU A  92      20.421  19.666 -34.870  1.00 95.55           H  
ATOM   1476 HD13 LEU A  92      18.779  19.652 -35.517  1.00 95.55           H  
ATOM   1477  CD2 LEU A  92      17.653  21.384 -33.781  1.00 95.55           C  
ATOM   1478 HD21 LEU A  92      17.440  22.417 -33.507  1.00 95.55           H  
ATOM   1479 HD22 LEU A  92      17.346  20.717 -32.975  1.00 95.55           H  
ATOM   1480 HD23 LEU A  92      17.078  21.149 -34.676  1.00 95.55           H  
ATOM   1481  N   ARG A  93      21.895  22.932 -30.678  1.00 95.76           N  
ATOM   1482  H   ARG A  93      22.470  22.873 -31.506  1.00 95.76           H  
ATOM   1483  CA  ARG A  93      22.532  23.060 -29.359  1.00 95.76           C  
ATOM   1484  HA  ARG A  93      22.136  22.272 -28.718  1.00 95.76           H  
ATOM   1485  C   ARG A  93      22.168  24.382 -28.669  1.00 95.76           C  
ATOM   1486  CB  ARG A  93      24.048  22.866 -29.515  1.00 95.76           C  
ATOM   1487  HB2 ARG A  93      24.456  23.677 -30.119  1.00 95.76           H  
ATOM   1488  HB3 ARG A  93      24.231  21.924 -30.033  1.00 95.76           H  
ATOM   1489  O   ARG A  93      21.954  24.389 -27.459  1.00 95.76           O  
ATOM   1490  CG  ARG A  93      24.764  22.831 -28.157  1.00 95.76           C  
ATOM   1491  HG2 ARG A  93      24.339  22.046 -27.531  1.00 95.76           H  
ATOM   1492  HG3 ARG A  93      24.605  23.787 -27.659  1.00 95.76           H  
ATOM   1493  CD  ARG A  93      26.279  22.629 -28.293  1.00 95.76           C  
ATOM   1494  HD2 ARG A  93      26.734  23.028 -27.386  1.00 95.76           H  
ATOM   1495  HD3 ARG A  93      26.646  23.210 -29.139  1.00 95.76           H  
ATOM   1496  NE  ARG A  93      26.654  21.207 -28.447  1.00 95.76           N  
ATOM   1497  HE  ARG A  93      25.968  20.606 -28.882  1.00 95.76           H  
ATOM   1498  NH1 ARG A  93      28.741  21.349 -27.494  1.00 95.76           N  
ATOM   1499 HH11 ARG A  93      28.614  22.347 -27.397  1.00 95.76           H  
ATOM   1500 HH12 ARG A  93      29.584  20.901 -27.166  1.00 95.76           H  
ATOM   1501  NH2 ARG A  93      27.975  19.366 -28.163  1.00 95.76           N  
ATOM   1502 HH21 ARG A  93      28.823  18.934 -27.827  1.00 95.76           H  
ATOM   1503 HH22 ARG A  93      27.253  18.786 -28.566  1.00 95.76           H  
ATOM   1504  CZ  ARG A  93      27.782  20.650 -28.038  1.00 95.76           C  
ATOM   1505  N   LEU A  94      22.074  25.484 -29.416  1.00 94.78           N  
ATOM   1506  H   LEU A  94      22.255  25.408 -30.407  1.00 94.78           H  
ATOM   1507  CA  LEU A  94      21.626  26.774 -28.878  1.00 94.78           C  
ATOM   1508  HA  LEU A  94      22.188  26.993 -27.969  1.00 94.78           H  
ATOM   1509  C   LEU A  94      20.151  26.740 -28.465  1.00 94.78           C  
ATOM   1510  CB  LEU A  94      21.868  27.893 -29.905  1.00 94.78           C  
ATOM   1511  HB2 LEU A  94      21.311  28.778 -29.597  1.00 94.78           H  
ATOM   1512  HB3 LEU A  94      21.467  27.580 -30.869  1.00 94.78           H  
ATOM   1513  O   LEU A  94      19.823  27.215 -27.378  1.00 94.78           O  
ATOM   1514  CG  LEU A  94      23.342  28.290 -30.081  1.00 94.78           C  
ATOM   1515  HG  LEU A  94      23.950  27.402 -30.252  1.00 94.78           H  
ATOM   1516  CD1 LEU A  94      23.476  29.215 -31.291  1.00 94.78           C  
ATOM   1517 HD11 LEU A  94      24.520  29.495 -31.428  1.00 94.78           H  
ATOM   1518 HD12 LEU A  94      23.138  28.692 -32.186  1.00 94.78           H  
ATOM   1519 HD13 LEU A  94      22.874  30.113 -31.149  1.00 94.78           H  
ATOM   1520  CD2 LEU A  94      23.884  29.028 -28.853  1.00 94.78           C  
ATOM   1521 HD21 LEU A  94      23.880  28.369 -27.984  1.00 94.78           H  
ATOM   1522 HD22 LEU A  94      23.273  29.906 -28.643  1.00 94.78           H  
ATOM   1523 HD23 LEU A  94      24.910  29.344 -29.040  1.00 94.78           H  
ATOM   1524  N   MET A  95      19.278  26.151 -29.290  1.00 95.62           N  
ATOM   1525  H   MET A  95      19.602  25.810 -30.183  1.00 95.62           H  
ATOM   1526  CA  MET A  95      17.864  25.986 -28.938  1.00 95.62           C  
ATOM   1527  HA  MET A  95      17.442  26.961 -28.694  1.00 95.62           H  
ATOM   1528  C   MET A  95      17.691  25.110 -27.696  1.00 95.62           C  
ATOM   1529  CB  MET A  95      17.061  25.395 -30.100  1.00 95.62           C  
ATOM   1530  HB2 MET A  95      17.506  24.458 -30.434  1.00 95.62           H  
ATOM   1531  HB3 MET A  95      16.061  25.180 -29.725  1.00 95.62           H  
ATOM   1532  O   MET A  95      16.965  25.492 -26.787  1.00 95.62           O  
ATOM   1533  CG  MET A  95      16.932  26.356 -31.287  1.00 95.62           C  
ATOM   1534  HG2 MET A  95      17.690  26.111 -32.031  1.00 95.62           H  
ATOM   1535  HG3 MET A  95      17.111  27.375 -30.946  1.00 95.62           H  
ATOM   1536  SD  MET A  95      15.294  26.325 -32.065  1.00 95.62           S  
ATOM   1537  CE  MET A  95      15.160  24.573 -32.515  1.00 95.62           C  
ATOM   1538  HE1 MET A  95      16.002  24.294 -33.148  1.00 95.62           H  
ATOM   1539  HE2 MET A  95      14.232  24.414 -33.064  1.00 95.62           H  
ATOM   1540  HE3 MET A  95      15.152  23.954 -31.618  1.00 95.62           H  
ATOM   1541  N   LEU A  96      18.421  23.994 -27.608  1.00 95.90           N  
ATOM   1542  H   LEU A  96      18.970  23.714 -28.408  1.00 95.90           H  
ATOM   1543  CA  LEU A  96      18.381  23.101 -26.450  1.00 95.90           C  
ATOM   1544  HA  LEU A  96      17.353  22.763 -26.322  1.00 95.90           H  
ATOM   1545  C   LEU A  96      18.799  23.814 -25.159  1.00 95.90           C  
ATOM   1546  CB  LEU A  96      19.289  21.892 -26.736  1.00 95.90           C  
ATOM   1547  HB2 LEU A  96      18.964  21.420 -27.663  1.00 95.90           H  
ATOM   1548  HB3 LEU A  96      20.308  22.251 -26.879  1.00 95.90           H  
ATOM   1549  O   LEU A  96      18.158  23.637 -24.127  1.00 95.90           O  
ATOM   1550  CG  LEU A  96      19.292  20.834 -25.618  1.00 95.90           C  
ATOM   1551  HG  LEU A  96      19.582  21.290 -24.672  1.00 95.90           H  
ATOM   1552  CD1 LEU A  96      17.923  20.171 -25.454  1.00 95.90           C  
ATOM   1553 HD11 LEU A  96      17.586  19.756 -26.404  1.00 95.90           H  
ATOM   1554 HD12 LEU A  96      17.194  20.900 -25.100  1.00 95.90           H  
ATOM   1555 HD13 LEU A  96      17.983  19.372 -24.715  1.00 95.90           H  
ATOM   1556  CD2 LEU A  96      20.321  19.752 -25.946  1.00 95.90           C  
ATOM   1557 HD21 LEU A  96      21.311  20.202 -26.027  1.00 95.90           H  
ATOM   1558 HD22 LEU A  96      20.062  19.268 -26.887  1.00 95.90           H  
ATOM   1559 HD23 LEU A  96      20.334  19.007 -25.152  1.00 95.90           H  
ATOM   1560  N   ASN A  97      19.849  24.639 -25.213  1.00 94.22           N  
ATOM   1561  H   ASN A  97      20.359  24.719 -26.081  1.00 94.22           H  
ATOM   1562  CA  ASN A  97      20.266  25.436 -24.061  1.00 94.22           C  
ATOM   1563  HA  ASN A  97      20.400  24.777 -23.203  1.00 94.22           H  
ATOM   1564  C   ASN A  97      19.186  26.450 -23.654  1.00 94.22           C  
ATOM   1565  CB  ASN A  97      21.605  26.122 -24.366  1.00 94.22           C  
ATOM   1566  HB2 ASN A  97      21.782  26.886 -23.609  1.00 94.22           H  
ATOM   1567  HB3 ASN A  97      21.549  26.614 -25.337  1.00 94.22           H  
ATOM   1568  O   ASN A  97      18.892  26.561 -22.469  1.00 94.22           O  
ATOM   1569  CG  ASN A  97      22.795  25.179 -24.339  1.00 94.22           C  
ATOM   1570  ND2 ASN A  97      23.909  25.609 -24.884  1.00 94.22           N  
ATOM   1571 HD21 ASN A  97      23.940  26.537 -25.280  1.00 94.22           H  
ATOM   1572 HD22 ASN A  97      24.709  25.000 -24.786  1.00 94.22           H  
ATOM   1573  OD1 ASN A  97      22.784  24.081 -23.804  1.00 94.22           O  
ATOM   1574  N   ARG A  98      18.540  27.120 -24.621  1.00 94.80           N  
ATOM   1575  H   ARG A  98      18.806  26.955 -25.581  1.00 94.80           H  
ATOM   1576  CA  ARG A  98      17.430  28.044 -24.341  1.00 94.80           C  
ATOM   1577  HA  ARG A  98      17.769  28.777 -23.608  1.00 94.80           H  
ATOM   1578  C   ARG A  98      16.248  27.329 -23.681  1.00 94.80           C  
ATOM   1579  CB  ARG A  98      17.016  28.774 -25.627  1.00 94.80           C  
ATOM   1580  HB2 ARG A  98      17.887  29.287 -26.035  1.00 94.80           H  
ATOM   1581  HB3 ARG A  98      16.659  28.053 -26.362  1.00 94.80           H  
ATOM   1582  O   ARG A  98      15.796  27.765 -22.630  1.00 94.80           O  
ATOM   1583  CG  ARG A  98      15.902  29.794 -25.345  1.00 94.80           C  
ATOM   1584  HG2 ARG A  98      16.233  30.510 -24.593  1.00 94.80           H  
ATOM   1585  HG3 ARG A  98      15.029  29.271 -24.954  1.00 94.80           H  
ATOM   1586  CD  ARG A  98      15.456  30.540 -26.601  1.00 94.80           C  
ATOM   1587  HD2 ARG A  98      14.547  31.080 -26.332  1.00 94.80           H  
ATOM   1588  HD3 ARG A  98      15.200  29.816 -27.375  1.00 94.80           H  
ATOM   1589  NE  ARG A  98      16.494  31.472 -27.094  1.00 94.80           N  
ATOM   1590  HE  ARG A  98      17.452  31.197 -26.924  1.00 94.80           H  
ATOM   1591  NH1 ARG A  98      15.068  33.085 -27.877  1.00 94.80           N  
ATOM   1592 HH11 ARG A  98      14.891  33.996 -28.276  1.00 94.80           H  
ATOM   1593 HH12 ARG A  98      14.300  32.522 -27.539  1.00 94.80           H  
ATOM   1594  NH2 ARG A  98      17.274  33.401 -28.026  1.00 94.80           N  
ATOM   1595 HH21 ARG A  98      18.219  33.103 -27.833  1.00 94.80           H  
ATOM   1596 HH22 ARG A  98      17.090  34.306 -28.435  1.00 94.80           H  
ATOM   1597  CZ  ARG A  98      16.275  32.643 -27.663  1.00 94.80           C  
ATOM   1598  N   THR A  99      15.797  26.208 -24.243  1.00 94.29           N  
ATOM   1599  H   THR A  99      16.174  25.923 -25.136  1.00 94.29           H  
ATOM   1600  CA  THR A  99      14.700  25.413 -23.668  1.00 94.29           C  
ATOM   1601  HA  THR A  99      13.819  26.047 -23.568  1.00 94.29           H  
ATOM   1602  C   THR A  99      15.054  24.890 -22.276  1.00 94.29           C  
ATOM   1603  CB  THR A  99      14.357  24.232 -24.587  1.00 94.29           C  
ATOM   1604  HB  THR A  99      15.213  23.561 -24.650  1.00 94.29           H  
ATOM   1605  O   THR A  99      14.198  24.844 -21.396  1.00 94.29           O  
ATOM   1606  CG2 THR A  99      13.135  23.442 -24.124  1.00 94.29           C  
ATOM   1607 HG21 THR A  99      12.289  24.113 -23.976  1.00 94.29           H  
ATOM   1608 HG22 THR A  99      13.349  22.927 -23.187  1.00 94.29           H  
ATOM   1609 HG23 THR A  99      12.877  22.696 -24.875  1.00 94.29           H  
ATOM   1610  OG1 THR A  99      14.061  24.708 -25.877  1.00 94.29           O  
ATOM   1611  HG1 THR A  99      13.335  25.329 -25.786  1.00 94.29           H  
ATOM   1612  N   ARG A 100      16.321  24.529 -22.036  1.00 95.12           N  
ATOM   1613  H   ARG A 100      16.979  24.559 -22.802  1.00 95.12           H  
ATOM   1614  CA  ARG A 100      16.801  24.111 -20.713  1.00 95.12           C  
ATOM   1615  HA  ARG A 100      16.150  23.318 -20.343  1.00 95.12           H  
ATOM   1616  C   ARG A 100      16.722  25.242 -19.686  1.00 95.12           C  
ATOM   1617  CB  ARG A 100      18.229  23.571 -20.852  1.00 95.12           C  
ATOM   1618  HB2 ARG A 100      18.887  24.360 -21.216  1.00 95.12           H  
ATOM   1619  HB3 ARG A 100      18.227  22.756 -21.576  1.00 95.12           H  
ATOM   1620  O   ARG A 100      16.325  24.988 -18.551  1.00 95.12           O  
ATOM   1621  CG  ARG A 100      18.771  23.048 -19.519  1.00 95.12           C  
ATOM   1622  HG2 ARG A 100      18.806  23.853 -18.785  1.00 95.12           H  
ATOM   1623  HG3 ARG A 100      18.120  22.255 -19.152  1.00 95.12           H  
ATOM   1624  CD  ARG A 100      20.185  22.504 -19.715  1.00 95.12           C  
ATOM   1625  HD2 ARG A 100      20.838  23.318 -20.031  1.00 95.12           H  
ATOM   1626  HD3 ARG A 100      20.151  21.750 -20.500  1.00 95.12           H  
ATOM   1627  NE  ARG A 100      20.680  21.919 -18.457  1.00 95.12           N  
ATOM   1628  HE  ARG A 100      20.226  22.246 -17.616  1.00 95.12           H  
ATOM   1629  NH1 ARG A 100      22.146  20.411 -19.373  1.00 95.12           N  
ATOM   1630 HH11 ARG A 100      22.763  19.617 -19.275  1.00 95.12           H  
ATOM   1631 HH12 ARG A 100      21.920  20.780 -20.285  1.00 95.12           H  
ATOM   1632  NH2 ARG A 100      21.823  20.438 -17.164  1.00 95.12           N  
ATOM   1633 HH21 ARG A 100      22.433  19.637 -17.088  1.00 95.12           H  
ATOM   1634 HH22 ARG A 100      21.257  20.705 -16.372  1.00 95.12           H  
ATOM   1635  CZ  ARG A 100      21.548  20.933 -18.338  1.00 95.12           C  
ATOM   1636  N   ASP A 101      17.093  26.461 -20.064  1.00 93.92           N  
ATOM   1637  H   ASP A 101      17.458  26.598 -20.996  1.00 93.92           H  
ATOM   1638  CA  ASP A 101      17.018  27.622 -19.173  1.00 93.92           C  
ATOM   1639  HA  ASP A 101      17.452  27.355 -18.210  1.00 93.92           H  
ATOM   1640  C   ASP A 101      15.560  28.021 -18.889  1.00 93.92           C  
ATOM   1641  CB  ASP A 101      17.848  28.781 -19.751  1.00 93.92           C  
ATOM   1642  HB2 ASP A 101      17.646  29.676 -19.163  1.00 93.92           H  
ATOM   1643  HB3 ASP A 101      17.533  28.975 -20.776  1.00 93.92           H  
ATOM   1644  O   ASP A 101      15.208  28.259 -17.734  1.00 93.92           O  
ATOM   1645  CG  ASP A 101      19.366  28.525 -19.715  1.00 93.92           C  
ATOM   1646  OD1 ASP A 101      19.829  27.711 -18.869  1.00 93.92           O  
ATOM   1647  OD2 ASP A 101      20.075  29.176 -20.517  1.00 93.92           O  
ATOM   1648  N   GLU A 102      14.684  27.976 -19.898  1.00 94.06           N  
ATOM   1649  H   GLU A 102      15.037  27.823 -20.832  1.00 94.06           H  
ATOM   1650  CA  GLU A 102      13.234  28.171 -19.731  1.00 94.06           C  
ATOM   1651  HA  GLU A 102      13.047  29.142 -19.273  1.00 94.06           H  
ATOM   1652  C   GLU A 102      12.621  27.104 -18.807  1.00 94.06           C  
ATOM   1653  CB  GLU A 102      12.550  28.131 -21.111  1.00 94.06           C  
ATOM   1654  HB2 GLU A 102      11.470  28.067 -20.971  1.00 94.06           H  
ATOM   1655  HB3 GLU A 102      12.881  27.232 -21.632  1.00 94.06           H  
ATOM   1656  O   GLU A 102      11.827  27.420 -17.919  1.00 94.06           O  
ATOM   1657  CG  GLU A 102      12.853  29.372 -21.972  1.00 94.06           C  
ATOM   1658  HG2 GLU A 102      13.926  29.563 -21.963  1.00 94.06           H  
ATOM   1659  HG3 GLU A 102      12.364  30.233 -21.516  1.00 94.06           H  
ATOM   1660  CD  GLU A 102      12.396  29.246 -23.439  1.00 94.06           C  
ATOM   1661  OE1 GLU A 102      12.627  30.216 -24.204  1.00 94.06           O  
ATOM   1662  OE2 GLU A 102      11.878  28.173 -23.829  1.00 94.06           O  
ATOM   1663  N   THR A 103      13.039  25.842 -18.951  1.00 93.45           N  
ATOM   1664  H   THR A 103      13.669  25.644 -19.715  1.00 93.45           H  
ATOM   1665  CA  THR A 103      12.586  24.738 -18.085  1.00 93.45           C  
ATOM   1666  HA  THR A 103      11.498  24.693 -18.121  1.00 93.45           H  
ATOM   1667  C   THR A 103      12.986  24.981 -16.629  1.00 93.45           C  
ATOM   1668  CB  THR A 103      13.125  23.381 -18.564  1.00 93.45           C  
ATOM   1669  HB  THR A 103      14.214  23.379 -18.506  1.00 93.45           H  
ATOM   1670  O   THR A 103      12.150  24.847 -15.741  1.00 93.45           O  
ATOM   1671  CG2 THR A 103      12.581  22.209 -17.747  1.00 93.45           C  
ATOM   1672 HG21 THR A 103      12.946  22.257 -16.720  1.00 93.45           H  
ATOM   1673 HG22 THR A 103      11.492  22.233 -17.741  1.00 93.45           H  
ATOM   1674 HG23 THR A 103      12.916  21.268 -18.183  1.00 93.45           H  
ATOM   1675  OG1 THR A 103      12.738  23.146 -19.900  1.00 93.45           O  
ATOM   1676  HG1 THR A 103      13.147  23.819 -20.450  1.00 93.45           H  
ATOM   1677  N   ARG A 104      14.223  25.430 -16.370  1.00 92.78           N  
ATOM   1678  H   ARG A 104      14.850  25.556 -17.152  1.00 92.78           H  
ATOM   1679  CA  ARG A 104      14.691  25.779 -15.014  1.00 92.78           C  
ATOM   1680  HA  ARG A 104      14.561  24.921 -14.356  1.00 92.78           H  
ATOM   1681  C   ARG A 104      13.906  26.929 -14.386  1.00 92.78           C  
ATOM   1682  CB  ARG A 104      16.169  26.167 -15.069  1.00 92.78           C  
ATOM   1683  HB2 ARG A 104      16.428  26.708 -14.159  1.00 92.78           H  
ATOM   1684  HB3 ARG A 104      16.343  26.829 -15.917  1.00 92.78           H  
ATOM   1685  O   ARG A 104      13.663  26.933 -13.176  1.00 92.78           O  
ATOM   1686  CG  ARG A 104      17.079  24.944 -15.167  1.00 92.78           C  
ATOM   1687  HG2 ARG A 104      17.017  24.379 -14.237  1.00 92.78           H  
ATOM   1688  HG3 ARG A 104      16.780  24.306 -15.998  1.00 92.78           H  
ATOM   1689  CD  ARG A 104      18.501  25.454 -15.390  1.00 92.78           C  
ATOM   1690  HD2 ARG A 104      18.567  25.838 -16.408  1.00 92.78           H  
ATOM   1691  HD3 ARG A 104      18.698  26.273 -14.698  1.00 92.78           H  
ATOM   1692  NE  ARG A 104      19.496  24.395 -15.167  1.00 92.78           N  
ATOM   1693  HE  ARG A 104      19.167  23.599 -14.639  1.00 92.78           H  
ATOM   1694  NH1 ARG A 104      21.245  25.503 -16.157  1.00 92.78           N  
ATOM   1695 HH11 ARG A 104      22.220  25.603 -16.398  1.00 92.78           H  
ATOM   1696 HH12 ARG A 104      20.600  26.181 -16.536  1.00 92.78           H  
ATOM   1697  NH2 ARG A 104      21.604  23.562 -15.097  1.00 92.78           N  
ATOM   1698 HH21 ARG A 104      22.591  23.727 -15.228  1.00 92.78           H  
ATOM   1699 HH22 ARG A 104      21.290  22.917 -14.385  1.00 92.78           H  
ATOM   1700  CZ  ARG A 104      20.773  24.494 -15.475  1.00 92.78           C  
ATOM   1701  N   GLU A 105      13.509  27.916 -15.188  1.00 93.65           N  
ATOM   1702  H   GLU A 105      13.783  27.891 -16.160  1.00 93.65           H  
ATOM   1703  CA  GLU A 105      12.663  29.014 -14.718  1.00 93.65           C  
ATOM   1704  HA  GLU A 105      13.131  29.459 -13.839  1.00 93.65           H  
ATOM   1705  C   GLU A 105      11.278  28.500 -14.299  1.00 93.65           C  
ATOM   1706  CB  GLU A 105      12.548  30.096 -15.803  1.00 93.65           C  
ATOM   1707  HB2 GLU A 105      13.537  30.311 -16.209  1.00 93.65           H  
ATOM   1708  HB3 GLU A 105      11.904  29.743 -16.608  1.00 93.65           H  
ATOM   1709  O   GLU A 105      10.771  28.867 -13.234  1.00 93.65           O  
ATOM   1710  CG  GLU A 105      11.967  31.387 -15.209  1.00 93.65           C  
ATOM   1711  HG2 GLU A 105      12.692  31.815 -14.516  1.00 93.65           H  
ATOM   1712  HG3 GLU A 105      11.070  31.146 -14.638  1.00 93.65           H  
ATOM   1713  CD  GLU A 105      11.589  32.433 -16.262  1.00 93.65           C  
ATOM   1714  OE1 GLU A 105      10.609  33.168 -15.976  1.00 93.65           O  
ATOM   1715  OE2 GLU A 105      12.220  32.487 -17.334  1.00 93.65           O  
ATOM   1716  N   VAL A 106      10.686  27.606 -15.100  1.00 94.29           N  
ATOM   1717  H   VAL A 106      11.154  27.355 -15.959  1.00 94.29           H  
ATOM   1718  CA  VAL A 106       9.415  26.945 -14.775  1.00 94.29           C  
ATOM   1719  HA  VAL A 106       8.678  27.714 -14.546  1.00 94.29           H  
ATOM   1720  C   VAL A 106       9.549  26.083 -13.518  1.00 94.29           C  
ATOM   1721  CB  VAL A 106       8.883  26.132 -15.972  1.00 94.29           C  
ATOM   1722  HB  VAL A 106       9.654  25.446 -16.324  1.00 94.29           H  
ATOM   1723  O   VAL A 106       8.719  26.215 -12.624  1.00 94.29           O  
ATOM   1724  CG1 VAL A 106       7.635  25.316 -15.608  1.00 94.29           C  
ATOM   1725 HG11 VAL A 106       7.242  24.827 -16.500  1.00 94.29           H  
ATOM   1726 HG12 VAL A 106       6.868  25.963 -15.183  1.00 94.29           H  
ATOM   1727 HG13 VAL A 106       7.891  24.537 -14.889  1.00 94.29           H  
ATOM   1728  CG2 VAL A 106       8.491  27.068 -17.124  1.00 94.29           C  
ATOM   1729 HG21 VAL A 106       9.345  27.672 -17.431  1.00 94.29           H  
ATOM   1730 HG22 VAL A 106       7.681  27.729 -16.816  1.00 94.29           H  
ATOM   1731 HG23 VAL A 106       8.172  26.478 -17.983  1.00 94.29           H  
ATOM   1732  N   GLU A 107      10.603  25.274 -13.390  1.00 91.22           N  
ATOM   1733  H   GLU A 107      11.233  25.182 -14.174  1.00 91.22           H  
ATOM   1734  CA  GLU A 107      10.880  24.460 -12.194  1.00 91.22           C  
ATOM   1735  HA  GLU A 107      10.078  23.737 -12.046  1.00 91.22           H  
ATOM   1736  C   GLU A 107      10.962  25.323 -10.927  1.00 91.22           C  
ATOM   1737  CB  GLU A 107      12.205  23.701 -12.374  1.00 91.22           C  
ATOM   1738  HB2 GLU A 107      12.524  23.315 -11.406  1.00 91.22           H  
ATOM   1739  HB3 GLU A 107      12.959  24.407 -12.722  1.00 91.22           H  
ATOM   1740  O   GLU A 107      10.347  25.004  -9.909  1.00 91.22           O  
ATOM   1741  CG  GLU A 107      12.106  22.515 -13.347  1.00 91.22           C  
ATOM   1742  HG2 GLU A 107      11.459  21.762 -12.897  1.00 91.22           H  
ATOM   1743  HG3 GLU A 107      11.630  22.838 -14.273  1.00 91.22           H  
ATOM   1744  CD  GLU A 107      13.474  21.885 -13.679  1.00 91.22           C  
ATOM   1745  OE1 GLU A 107      13.469  20.758 -14.222  1.00 91.22           O  
ATOM   1746  OE2 GLU A 107      14.527  22.524 -13.429  1.00 91.22           O  
ATOM   1747  N   THR A 108      11.648  26.467 -11.000  1.00 92.89           N  
ATOM   1748  H   THR A 108      12.133  26.665 -11.863  1.00 92.89           H  
ATOM   1749  CA  THR A 108      11.763  27.410  -9.875  1.00 92.89           C  
ATOM   1750  HA  THR A 108      12.141  26.873  -9.005  1.00 92.89           H  
ATOM   1751  C   THR A 108      10.402  28.007  -9.501  1.00 92.89           C  
ATOM   1752  CB  THR A 108      12.747  28.539 -10.216  1.00 92.89           C  
ATOM   1753  HB  THR A 108      12.356  29.118 -11.053  1.00 92.89           H  
ATOM   1754  O   THR A 108      10.066  28.125  -8.320  1.00 92.89           O  
ATOM   1755  CG2 THR A 108      12.990  29.479  -9.033  1.00 92.89           C  
ATOM   1756 HG21 THR A 108      13.741  30.218  -9.312  1.00 92.89           H  
ATOM   1757 HG22 THR A 108      13.350  28.910  -8.176  1.00 92.89           H  
ATOM   1758 HG23 THR A 108      12.071  29.999  -8.765  1.00 92.89           H  
ATOM   1759  OG1 THR A 108      14.003  28.014 -10.581  1.00 92.89           O  
ATOM   1760  HG1 THR A 108      13.908  27.553 -11.418  1.00 92.89           H  
ATOM   1761  N   LYS A 109       9.582  28.369 -10.497  1.00 94.68           N  
ATOM   1762  H   LYS A 109       9.904  28.238 -11.445  1.00 94.68           H  
ATOM   1763  CA  LYS A 109       8.213  28.861 -10.273  1.00 94.68           C  
ATOM   1764  HA  LYS A 109       8.238  29.678  -9.552  1.00 94.68           H  
ATOM   1765  C   LYS A 109       7.323  27.786  -9.650  1.00 94.68           C  
ATOM   1766  CB  LYS A 109       7.619  29.376 -11.594  1.00 94.68           C  
ATOM   1767  HB2 LYS A 109       7.823  28.659 -12.388  1.00 94.68           H  
ATOM   1768  HB3 LYS A 109       6.538  29.469 -11.489  1.00 94.68           H  
ATOM   1769  O   LYS A 109       6.606  28.086  -8.699  1.00 94.68           O  
ATOM   1770  CG  LYS A 109       8.187  30.750 -11.977  1.00 94.68           C  
ATOM   1771  HG2 LYS A 109       9.276  30.732 -11.919  1.00 94.68           H  
ATOM   1772  HG3 LYS A 109       7.814  31.493 -11.271  1.00 94.68           H  
ATOM   1773  CD  LYS A 109       7.778  31.142 -13.403  1.00 94.68           C  
ATOM   1774  HD2 LYS A 109       8.293  30.482 -14.101  1.00 94.68           H  
ATOM   1775  HD3 LYS A 109       6.701  31.028 -13.527  1.00 94.68           H  
ATOM   1776  CE  LYS A 109       8.178  32.597 -13.674  1.00 94.68           C  
ATOM   1777  HE2 LYS A 109       9.200  32.748 -13.327  1.00 94.68           H  
ATOM   1778  HE3 LYS A 109       7.524  33.249 -13.094  1.00 94.68           H  
ATOM   1779  NZ  LYS A 109       8.116  32.948 -15.112  1.00 94.68           N  
ATOM   1780  HZ1 LYS A 109       8.154  33.947 -15.255  1.00 94.68           H  
ATOM   1781  HZ2 LYS A 109       7.338  32.531 -15.603  1.00 94.68           H  
ATOM   1782  HZ3 LYS A 109       8.978  32.666 -15.557  1.00 94.68           H  
ATOM   1783  N   VAL A 110       7.402  26.547 -10.135  1.00 93.60           N  
ATOM   1784  H   VAL A 110       8.018  26.385 -10.918  1.00 93.60           H  
ATOM   1785  CA  VAL A 110       6.668  25.399  -9.583  1.00 93.60           C  
ATOM   1786  HA  VAL A 110       5.603  25.630  -9.573  1.00 93.60           H  
ATOM   1787  C   VAL A 110       7.074  25.149  -8.132  1.00 93.60           C  
ATOM   1788  CB  VAL A 110       6.875  24.148 -10.462  1.00 93.60           C  
ATOM   1789  HB  VAL A 110       7.938  24.019 -10.665  1.00 93.60           H  
ATOM   1790  O   VAL A 110       6.200  25.008  -7.282  1.00 93.60           O  
ATOM   1791  CG1 VAL A 110       6.352  22.866  -9.803  1.00 93.60           C  
ATOM   1792 HG11 VAL A 110       5.315  22.994  -9.492  1.00 93.60           H  
ATOM   1793 HG12 VAL A 110       6.963  22.616  -8.935  1.00 93.60           H  
ATOM   1794 HG13 VAL A 110       6.419  22.035 -10.504  1.00 93.60           H  
ATOM   1795  CG2 VAL A 110       6.132  24.307 -11.795  1.00 93.60           C  
ATOM   1796 HG21 VAL A 110       5.056  24.340 -11.623  1.00 93.60           H  
ATOM   1797 HG22 VAL A 110       6.365  23.465 -12.446  1.00 93.60           H  
ATOM   1798 HG23 VAL A 110       6.435  25.225 -12.300  1.00 93.60           H  
ATOM   1799  N   PHE A 111       8.369  25.194  -7.813  1.00 91.59           N  
ATOM   1800  H   PHE A 111       9.051  25.271  -8.554  1.00 91.59           H  
ATOM   1801  CA  PHE A 111       8.853  25.040  -6.440  1.00 91.59           C  
ATOM   1802  HA  PHE A 111       8.517  24.075  -6.061  1.00 91.59           H  
ATOM   1803  C   PHE A 111       8.291  26.118  -5.497  1.00 91.59           C  
ATOM   1804  CB  PHE A 111      10.385  25.045  -6.451  1.00 91.59           C  
ATOM   1805  HB2 PHE A 111      10.737  24.316  -7.181  1.00 91.59           H  
ATOM   1806  HB3 PHE A 111      10.747  26.025  -6.764  1.00 91.59           H  
ATOM   1807  O   PHE A 111       7.806  25.804  -4.411  1.00 91.59           O  
ATOM   1808  CG  PHE A 111      10.981  24.697  -5.105  1.00 91.59           C  
ATOM   1809  CD1 PHE A 111      11.337  25.713  -4.199  1.00 91.59           C  
ATOM   1810  HD1 PHE A 111      11.200  26.751  -4.464  1.00 91.59           H  
ATOM   1811  CD2 PHE A 111      11.140  23.346  -4.743  1.00 91.59           C  
ATOM   1812  HD2 PHE A 111      10.857  22.564  -5.432  1.00 91.59           H  
ATOM   1813  CE1 PHE A 111      11.853  25.377  -2.935  1.00 91.59           C  
ATOM   1814  HE1 PHE A 111      12.112  26.157  -2.234  1.00 91.59           H  
ATOM   1815  CE2 PHE A 111      11.656  23.011  -3.480  1.00 91.59           C  
ATOM   1816  HE2 PHE A 111      11.770  21.974  -3.202  1.00 91.59           H  
ATOM   1817  CZ  PHE A 111      12.013  24.027  -2.576  1.00 91.59           C  
ATOM   1818  HZ  PHE A 111      12.399  23.768  -1.600  1.00 91.59           H  
ATOM   1819  N   ASN A 112       8.269  27.382  -5.934  1.00 92.54           N  
ATOM   1820  H   ASN A 112       8.710  27.588  -6.820  1.00 92.54           H  
ATOM   1821  CA  ASN A 112       7.671  28.474  -5.159  1.00 92.54           C  
ATOM   1822  HA  ASN A 112       8.119  28.485  -4.166  1.00 92.54           H  
ATOM   1823  C   ASN A 112       6.156  28.293  -4.954  1.00 92.54           C  
ATOM   1824  CB  ASN A 112       7.968  29.810  -5.860  1.00 92.54           C  
ATOM   1825  HB2 ASN A 112       7.692  29.738  -6.912  1.00 92.54           H  
ATOM   1826  HB3 ASN A 112       7.363  30.593  -5.402  1.00 92.54           H  
ATOM   1827  O   ASN A 112       5.647  28.597  -3.876  1.00 92.54           O  
ATOM   1828  CG  ASN A 112       9.418  30.243  -5.742  1.00 92.54           C  
ATOM   1829  ND2 ASN A 112       9.904  31.019  -6.682  1.00 92.54           N  
ATOM   1830 HD21 ASN A 112       9.366  31.194  -7.519  1.00 92.54           H  
ATOM   1831 HD22 ASN A 112      10.890  31.220  -6.600  1.00 92.54           H  
ATOM   1832  OD1 ASN A 112      10.125  29.943  -4.798  1.00 92.54           O  
ATOM   1833  N   ILE A 113       5.433  27.791  -5.964  1.00 92.64           N  
ATOM   1834  H   ILE A 113       5.906  27.574  -6.829  1.00 92.64           H  
ATOM   1835  CA  ILE A 113       3.997  27.486  -5.855  1.00 92.64           C  
ATOM   1836  HA  ILE A 113       3.483  28.361  -5.457  1.00 92.64           H  
ATOM   1837  C   ILE A 113       3.762  26.348  -4.854  1.00 92.64           C  
ATOM   1838  CB  ILE A 113       3.398  27.175  -7.249  1.00 92.64           C  
ATOM   1839  HB  ILE A 113       4.034  26.443  -7.746  1.00 92.64           H  
ATOM   1840  O   ILE A 113       2.859  26.455  -4.026  1.00 92.64           O  
ATOM   1841  CG1 ILE A 113       3.353  28.463  -8.104  1.00 92.64           C  
ATOM   1842 HG12 ILE A 113       4.303  28.991  -8.023  1.00 92.64           H  
ATOM   1843 HG13 ILE A 113       2.581  29.128  -7.718  1.00 92.64           H  
ATOM   1844  CG2 ILE A 113       1.980  26.578  -7.138  1.00 92.64           C  
ATOM   1845 HG21 ILE A 113       1.559  26.394  -8.126  1.00 92.64           H  
ATOM   1846 HG22 ILE A 113       2.008  25.617  -6.623  1.00 92.64           H  
ATOM   1847 HG23 ILE A 113       1.328  27.255  -6.587  1.00 92.64           H  
ATOM   1848  CD1 ILE A 113       3.095  28.209  -9.596  1.00 92.64           C  
ATOM   1849 HD11 ILE A 113       3.829  27.503  -9.984  1.00 92.64           H  
ATOM   1850 HD12 ILE A 113       3.190  29.149 -10.140  1.00 92.64           H  
ATOM   1851 HD13 ILE A 113       2.090  27.817  -9.755  1.00 92.64           H  
ATOM   1852  N   ILE A 114       4.588  25.298  -4.876  1.00 89.93           N  
ATOM   1853  H   ILE A 114       5.300  25.263  -5.591  1.00 89.93           H  
ATOM   1854  CA  ILE A 114       4.505  24.179  -3.926  1.00 89.93           C  
ATOM   1855  HA  ILE A 114       3.489  23.784  -3.947  1.00 89.93           H  
ATOM   1856  C   ILE A 114       4.753  24.663  -2.486  1.00 89.93           C  
ATOM   1857  CB  ILE A 114       5.463  23.039  -4.352  1.00 89.93           C  
ATOM   1858  HB  ILE A 114       6.452  23.463  -4.523  1.00 89.93           H  
ATOM   1859  O   ILE A 114       3.978  24.317  -1.594  1.00 89.93           O  
ATOM   1860  CG1 ILE A 114       4.967  22.380  -5.663  1.00 89.93           C  
ATOM   1861 HG12 ILE A 114       4.061  21.808  -5.460  1.00 89.93           H  
ATOM   1862 HG13 ILE A 114       4.704  23.150  -6.388  1.00 89.93           H  
ATOM   1863  CG2 ILE A 114       5.584  21.967  -3.251  1.00 89.93           C  
ATOM   1864 HG21 ILE A 114       4.602  21.556  -3.017  1.00 89.93           H  
ATOM   1865 HG22 ILE A 114       6.016  22.394  -2.346  1.00 89.93           H  
ATOM   1866 HG23 ILE A 114       6.244  21.160  -3.568  1.00 89.93           H  
ATOM   1867  CD1 ILE A 114       6.000  21.458  -6.326  1.00 89.93           C  
ATOM   1868 HD11 ILE A 114       5.617  21.127  -7.291  1.00 89.93           H  
ATOM   1869 HD12 ILE A 114       6.934  21.999  -6.481  1.00 89.93           H  
ATOM   1870 HD13 ILE A 114       6.185  20.578  -5.711  1.00 89.93           H  
ATOM   1871  N   ASP A 115       5.758  25.518  -2.244  1.00 89.66           N  
ATOM   1872  H   ASP A 115       6.400  25.736  -2.993  1.00 89.66           H  
ATOM   1873  CA  ASP A 115       5.995  26.102  -0.908  1.00 89.66           C  
ATOM   1874  HA  ASP A 115       6.112  25.290  -0.191  1.00 89.66           H  
ATOM   1875  C   ASP A 115       4.806  26.960  -0.442  1.00 89.66           C  
ATOM   1876  CB  ASP A 115       7.290  26.939  -0.888  1.00 89.66           C  
ATOM   1877  HB2 ASP A 115       8.119  26.318  -1.227  1.00 89.66           H  
ATOM   1878  HB3 ASP A 115       7.191  27.777  -1.578  1.00 89.66           H  
ATOM   1879  O   ASP A 115       4.369  26.875   0.709  1.00 89.66           O  
ATOM   1880  CG  ASP A 115       7.611  27.467   0.525  1.00 89.66           C  
ATOM   1881  OD1 ASP A 115       7.848  26.651   1.437  1.00 89.66           O  
ATOM   1882  OD2 ASP A 115       7.593  28.703   0.763  1.00 89.66           O  
ATOM   1883  N   GLN A 116       4.224  27.761  -1.341  1.00 93.68           N  
ATOM   1884  H   GLN A 116       4.610  27.795  -2.274  1.00 93.68           H  
ATOM   1885  CA  GLN A 116       3.018  28.534  -1.036  1.00 93.68           C  
ATOM   1886  HA  GLN A 116       3.208  29.137  -0.149  1.00 93.68           H  
ATOM   1887  C   GLN A 116       1.824  27.632  -0.709  1.00 93.68           C  
ATOM   1888  CB  GLN A 116       2.671  29.468  -2.201  1.00 93.68           C  
ATOM   1889  HB2 GLN A 116       2.716  28.919  -3.142  1.00 93.68           H  
ATOM   1890  HB3 GLN A 116       1.652  29.833  -2.068  1.00 93.68           H  
ATOM   1891  O   GLN A 116       1.107  27.911   0.256  1.00 93.68           O  
ATOM   1892  CG  GLN A 116       3.607  30.681  -2.262  1.00 93.68           C  
ATOM   1893  HG2 GLN A 116       4.641  30.353  -2.363  1.00 93.68           H  
ATOM   1894  HG3 GLN A 116       3.522  31.238  -1.329  1.00 93.68           H  
ATOM   1895  CD  GLN A 116       3.276  31.621  -3.416  1.00 93.68           C  
ATOM   1896  NE2 GLN A 116       3.903  32.775  -3.473  1.00 93.68           N  
ATOM   1897 HE21 GLN A 116       3.676  33.343  -4.277  1.00 93.68           H  
ATOM   1898 HE22 GLN A 116       4.662  32.975  -2.838  1.00 93.68           H  
ATOM   1899  OE1 GLN A 116       2.442  31.378  -4.271  1.00 93.68           O  
ATOM   1900  N   GLN A 117       1.627  26.548  -1.460  1.00 91.25           N  
ATOM   1901  H   GLN A 117       2.244  26.382  -2.243  1.00 91.25           H  
ATOM   1902  CA  GLN A 117       0.564  25.578  -1.214  1.00 91.25           C  
ATOM   1903  HA  GLN A 117      -0.390  26.105  -1.212  1.00 91.25           H  
ATOM   1904  C   GLN A 117       0.732  24.918   0.158  1.00 91.25           C  
ATOM   1905  CB  GLN A 117       0.537  24.544  -2.347  1.00 91.25           C  
ATOM   1906  HB2 GLN A 117       1.461  23.966  -2.343  1.00 91.25           H  
ATOM   1907  HB3 GLN A 117       0.451  25.061  -3.303  1.00 91.25           H  
ATOM   1908  O   GLN A 117      -0.213  24.913   0.943  1.00 91.25           O  
ATOM   1909  CG  GLN A 117      -0.655  23.591  -2.186  1.00 91.25           C  
ATOM   1910  HG2 GLN A 117      -0.606  23.112  -1.207  1.00 91.25           H  
ATOM   1911  HG3 GLN A 117      -1.588  24.151  -2.243  1.00 91.25           H  
ATOM   1912  CD  GLN A 117      -0.687  22.490  -3.235  1.00 91.25           C  
ATOM   1913  NE2 GLN A 117      -1.275  21.361  -2.913  1.00 91.25           N  
ATOM   1914 HE21 GLN A 117      -1.524  21.198  -1.947  1.00 91.25           H  
ATOM   1915 HE22 GLN A 117      -1.147  20.599  -3.563  1.00 91.25           H  
ATOM   1916  OE1 GLN A 117      -0.201  22.618  -4.348  1.00 91.25           O  
ATOM   1917  N   PHE A 118       1.940  24.473   0.503  1.00 90.35           N  
ATOM   1918  H   PHE A 118       2.673  24.480  -0.192  1.00 90.35           H  
ATOM   1919  CA  PHE A 118       2.225  23.876   1.807  1.00 90.35           C  
ATOM   1920  HA  PHE A 118       1.586  23.004   1.943  1.00 90.35           H  
ATOM   1921  C   PHE A 118       1.952  24.848   2.970  1.00 90.35           C  
ATOM   1922  CB  PHE A 118       3.686  23.420   1.803  1.00 90.35           C  
ATOM   1923  HB2 PHE A 118       3.835  22.730   0.973  1.00 90.35           H  
ATOM   1924  HB3 PHE A 118       4.334  24.280   1.632  1.00 90.35           H  
ATOM   1925  O   PHE A 118       1.379  24.479   4.000  1.00 90.35           O  
ATOM   1926  CG  PHE A 118       4.101  22.721   3.077  1.00 90.35           C  
ATOM   1927  CD1 PHE A 118       4.982  23.346   3.979  1.00 90.35           C  
ATOM   1928  HD1 PHE A 118       5.371  24.328   3.751  1.00 90.35           H  
ATOM   1929  CD2 PHE A 118       3.626  21.425   3.343  1.00 90.35           C  
ATOM   1930  HD2 PHE A 118       2.940  20.948   2.659  1.00 90.35           H  
ATOM   1931  CE1 PHE A 118       5.424  22.655   5.121  1.00 90.35           C  
ATOM   1932  HE1 PHE A 118       6.175  23.104   5.754  1.00 90.35           H  
ATOM   1933  CE2 PHE A 118       4.054  20.740   4.492  1.00 90.35           C  
ATOM   1934  HE2 PHE A 118       3.700  19.737   4.674  1.00 90.35           H  
ATOM   1935  CZ  PHE A 118       4.969  21.345   5.370  1.00 90.35           C  
ATOM   1936  HZ  PHE A 118       5.340  20.779   6.211  1.00 90.35           H  
ATOM   1937  N   ARG A 119       2.297  26.135   2.810  1.00 90.53           N  
ATOM   1938  H   ARG A 119       2.794  26.382   1.965  1.00 90.53           H  
ATOM   1939  CA  ARG A 119       1.958  27.178   3.798  1.00 90.53           C  
ATOM   1940  HA  ARG A 119       2.297  26.851   4.781  1.00 90.53           H  
ATOM   1941  C   ARG A 119       0.450  27.399   3.923  1.00 90.53           C  
ATOM   1942  CB  ARG A 119       2.635  28.503   3.432  1.00 90.53           C  
ATOM   1943  HB2 ARG A 119       2.399  28.744   2.396  1.00 90.53           H  
ATOM   1944  HB3 ARG A 119       2.228  29.292   4.065  1.00 90.53           H  
ATOM   1945  O   ARG A 119      -0.018  27.702   5.022  1.00 90.53           O  
ATOM   1946  CG  ARG A 119       4.155  28.478   3.617  1.00 90.53           C  
ATOM   1947  HG2 ARG A 119       4.402  28.338   4.670  1.00 90.53           H  
ATOM   1948  HG3 ARG A 119       4.590  27.657   3.047  1.00 90.53           H  
ATOM   1949  CD  ARG A 119       4.726  29.809   3.123  1.00 90.53           C  
ATOM   1950  HD2 ARG A 119       4.443  30.604   3.812  1.00 90.53           H  
ATOM   1951  HD3 ARG A 119       4.298  30.027   2.145  1.00 90.53           H  
ATOM   1952  NE  ARG A 119       6.179  29.730   2.953  1.00 90.53           N  
ATOM   1953  HE  ARG A 119       6.509  29.091   2.243  1.00 90.53           H  
ATOM   1954  NH1 ARG A 119       6.907  31.418   4.346  1.00 90.53           N  
ATOM   1955 HH11 ARG A 119       5.957  31.570   4.651  1.00 90.53           H  
ATOM   1956 HH12 ARG A 119       7.687  31.953   4.700  1.00 90.53           H  
ATOM   1957  NH2 ARG A 119       8.339  30.246   3.063  1.00 90.53           N  
ATOM   1958 HH21 ARG A 119       8.414  29.579   2.308  1.00 90.53           H  
ATOM   1959 HH22 ARG A 119       9.151  30.760   3.375  1.00 90.53           H  
ATOM   1960  CZ  ARG A 119       7.130  30.472   3.470  1.00 90.53           C  
ATOM   1961  N   LEU A 120      -0.300  27.299   2.825  1.00 94.37           N  
ATOM   1962  H   LEU A 120       0.154  27.048   1.959  1.00 94.37           H  
ATOM   1963  CA  LEU A 120      -1.761  27.413   2.833  1.00 94.37           C  
ATOM   1964  HA  LEU A 120      -2.045  28.268   3.447  1.00 94.37           H  
ATOM   1965  C   LEU A 120      -2.418  26.195   3.487  1.00 94.37           C  
ATOM   1966  CB  LEU A 120      -2.289  27.625   1.403  1.00 94.37           C  
ATOM   1967  HB2 LEU A 120      -3.364  27.444   1.397  1.00 94.37           H  
ATOM   1968  HB3 LEU A 120      -1.835  26.884   0.746  1.00 94.37           H  
ATOM   1969  O   LEU A 120      -3.322  26.381   4.294  1.00 94.37           O  
ATOM   1970  CG  LEU A 120      -2.036  29.029   0.829  1.00 94.37           C  
ATOM   1971  HG  LEU A 120      -0.982  29.289   0.928  1.00 94.37           H  
ATOM   1972  CD1 LEU A 120      -2.409  29.052  -0.653  1.00 94.37           C  
ATOM   1973 HD11 LEU A 120      -2.215  30.039  -1.073  1.00 94.37           H  
ATOM   1974 HD12 LEU A 120      -1.798  28.326  -1.190  1.00 94.37           H  
ATOM   1975 HD13 LEU A 120      -3.461  28.799  -0.784  1.00 94.37           H  
ATOM   1976  CD2 LEU A 120      -2.864  30.103   1.545  1.00 94.37           C  
ATOM   1977 HD21 LEU A 120      -3.922  29.846   1.492  1.00 94.37           H  
ATOM   1978 HD22 LEU A 120      -2.560  30.181   2.589  1.00 94.37           H  
ATOM   1979 HD23 LEU A 120      -2.707  31.065   1.057  1.00 94.37           H  
ATOM   1980  N   GLU A 121      -1.930  24.985   3.219  1.00 91.68           N  
ATOM   1981  H   GLU A 121      -1.219  24.897   2.507  1.00 91.68           H  
ATOM   1982  CA  GLU A 121      -2.417  23.744   3.834  1.00 91.68           C  
ATOM   1983  HA  GLU A 121      -3.485  23.642   3.645  1.00 91.68           H  
ATOM   1984  C   GLU A 121      -2.244  23.775   5.359  1.00 91.68           C  
ATOM   1985  CB  GLU A 121      -1.706  22.539   3.197  1.00 91.68           C  
ATOM   1986  HB2 GLU A 121      -1.886  21.654   3.807  1.00 91.68           H  
ATOM   1987  HB3 GLU A 121      -0.634  22.734   3.172  1.00 91.68           H  
ATOM   1988  O   GLU A 121      -3.208  23.542   6.084  1.00 91.68           O  
ATOM   1989  CG  GLU A 121      -2.234  22.269   1.773  1.00 91.68           C  
ATOM   1990  HG2 GLU A 121      -2.219  23.197   1.201  1.00 91.68           H  
ATOM   1991  HG3 GLU A 121      -3.276  21.957   1.850  1.00 91.68           H  
ATOM   1992  CD  GLU A 121      -1.444  21.205   0.991  1.00 91.68           C  
ATOM   1993  OE1 GLU A 121      -1.885  20.884  -0.144  1.00 91.68           O  
ATOM   1994  OE2 GLU A 121      -0.387  20.759   1.485  1.00 91.68           O  
ATOM   1995  N   LYS A 122      -1.085  24.223   5.864  1.00 91.68           N  
ATOM   1996  H   LYS A 122      -0.311  24.338   5.226  1.00 91.68           H  
ATOM   1997  CA  LYS A 122      -0.883  24.436   7.312  1.00 91.68           C  
ATOM   1998  HA  LYS A 122      -1.081  23.500   7.834  1.00 91.68           H  
ATOM   1999  C   LYS A 122      -1.843  25.459   7.920  1.00 91.68           C  
ATOM   2000  CB  LYS A 122       0.557  24.883   7.586  1.00 91.68           C  
ATOM   2001  HB2 LYS A 122       0.856  25.649   6.870  1.00 91.68           H  
ATOM   2002  HB3 LYS A 122       0.601  25.307   8.589  1.00 91.68           H  
ATOM   2003  O   LYS A 122      -2.296  25.300   9.052  1.00 91.68           O  
ATOM   2004  CG  LYS A 122       1.519  23.698   7.526  1.00 91.68           C  
ATOM   2005  HG2 LYS A 122       1.579  23.318   6.507  1.00 91.68           H  
ATOM   2006  HG3 LYS A 122       1.144  22.907   8.176  1.00 91.68           H  
ATOM   2007  CD  LYS A 122       2.911  24.117   8.006  1.00 91.68           C  
ATOM   2008  HD2 LYS A 122       2.837  24.574   8.993  1.00 91.68           H  
ATOM   2009  HD3 LYS A 122       3.342  24.822   7.294  1.00 91.68           H  
ATOM   2010  CE  LYS A 122       3.758  22.851   8.086  1.00 91.68           C  
ATOM   2011  HE2 LYS A 122       3.761  22.391   7.097  1.00 91.68           H  
ATOM   2012  HE3 LYS A 122       3.267  22.148   8.759  1.00 91.68           H  
ATOM   2013  NZ  LYS A 122       5.139  23.127   8.545  1.00 91.68           N  
ATOM   2014  HZ1 LYS A 122       5.124  23.512   9.479  1.00 91.68           H  
ATOM   2015  HZ2 LYS A 122       5.658  22.262   8.565  1.00 91.68           H  
ATOM   2016  HZ3 LYS A 122       5.595  23.765   7.909  1.00 91.68           H  
ATOM   2017  N   LYS A 123      -2.140  26.545   7.197  1.00 94.81           N  
ATOM   2018  H   LYS A 123      -1.762  26.602   6.262  1.00 94.81           H  
ATOM   2019  CA  LYS A 123      -3.128  27.537   7.655  1.00 94.81           C  
ATOM   2020  HA  LYS A 123      -2.920  27.799   8.692  1.00 94.81           H  
ATOM   2021  C   LYS A 123      -4.538  26.948   7.663  1.00 94.81           C  
ATOM   2022  CB  LYS A 123      -3.085  28.803   6.793  1.00 94.81           C  
ATOM   2023  HB2 LYS A 123      -3.090  28.527   5.739  1.00 94.81           H  
ATOM   2024  HB3 LYS A 123      -3.984  29.386   6.993  1.00 94.81           H  
ATOM   2025  O   LYS A 123      -5.289  27.233   8.589  1.00 94.81           O  
ATOM   2026  CG  LYS A 123      -1.867  29.683   7.096  1.00 94.81           C  
ATOM   2027  HG2 LYS A 123      -1.904  30.005   8.136  1.00 94.81           H  
ATOM   2028  HG3 LYS A 123      -0.947  29.122   6.933  1.00 94.81           H  
ATOM   2029  CD  LYS A 123      -1.896  30.909   6.177  1.00 94.81           C  
ATOM   2030  HD2 LYS A 123      -1.880  30.572   5.141  1.00 94.81           H  
ATOM   2031  HD3 LYS A 123      -2.818  31.462   6.356  1.00 94.81           H  
ATOM   2032  CE  LYS A 123      -0.691  31.813   6.439  1.00 94.81           C  
ATOM   2033  HE2 LYS A 123       0.214  31.247   6.218  1.00 94.81           H  
ATOM   2034  HE3 LYS A 123      -0.679  32.077   7.496  1.00 94.81           H  
ATOM   2035  NZ  LYS A 123      -0.761  33.036   5.601  1.00 94.81           N  
ATOM   2036  HZ1 LYS A 123       0.034  33.636   5.769  1.00 94.81           H  
ATOM   2037  HZ2 LYS A 123      -0.779  32.783   4.623  1.00 94.81           H  
ATOM   2038  HZ3 LYS A 123      -1.606  33.550   5.805  1.00 94.81           H  
ATOM   2039  N   LEU A 124      -4.881  26.136   6.665  1.00 94.01           N  
ATOM   2040  H   LEU A 124      -4.203  25.950   5.940  1.00 94.01           H  
ATOM   2041  CA  LEU A 124      -6.173  25.463   6.572  1.00 94.01           C  
ATOM   2042  HA  LEU A 124      -6.954  26.217   6.667  1.00 94.01           H  
ATOM   2043  C   LEU A 124      -6.364  24.462   7.717  1.00 94.01           C  
ATOM   2044  CB  LEU A 124      -6.285  24.797   5.190  1.00 94.01           C  
ATOM   2045  HB2 LEU A 124      -6.137  25.554   4.420  1.00 94.01           H  
ATOM   2046  HB3 LEU A 124      -5.489  24.058   5.090  1.00 94.01           H  
ATOM   2047  O   LEU A 124      -7.413  24.469   8.348  1.00 94.01           O  
ATOM   2048  CG  LEU A 124      -7.626  24.086   4.940  1.00 94.01           C  
ATOM   2049  HG  LEU A 124      -7.781  23.314   5.694  1.00 94.01           H  
ATOM   2050  CD1 LEU A 124      -8.807  25.060   4.973  1.00 94.01           C  
ATOM   2051 HD11 LEU A 124      -9.721  24.530   4.705  1.00 94.01           H  
ATOM   2052 HD12 LEU A 124      -8.642  25.878   4.272  1.00 94.01           H  
ATOM   2053 HD13 LEU A 124      -8.934  25.454   5.981  1.00 94.01           H  
ATOM   2054  CD2 LEU A 124      -7.594  23.411   3.569  1.00 94.01           C  
ATOM   2055 HD21 LEU A 124      -6.772  22.695   3.537  1.00 94.01           H  
ATOM   2056 HD22 LEU A 124      -7.456  24.155   2.784  1.00 94.01           H  
ATOM   2057 HD23 LEU A 124      -8.527  22.873   3.404  1.00 94.01           H  
ATOM   2058  N   GLU A 125      -5.342  23.671   8.039  1.00 92.35           N  
ATOM   2059  H   GLU A 125      -4.532  23.659   7.437  1.00 92.35           H  
ATOM   2060  CA  GLU A 125      -5.354  22.728   9.165  1.00 92.35           C  
ATOM   2061  HA  GLU A 125      -6.172  22.019   9.039  1.00 92.35           H  
ATOM   2062  C   GLU A 125      -5.551  23.444  10.511  1.00 92.35           C  
ATOM   2063  CB  GLU A 125      -4.031  21.956   9.125  1.00 92.35           C  
ATOM   2064  HB2 GLU A 125      -3.217  22.643   9.357  1.00 92.35           H  
ATOM   2065  HB3 GLU A 125      -3.885  21.573   8.116  1.00 92.35           H  
ATOM   2066  O   GLU A 125      -6.374  23.041  11.338  1.00 92.35           O  
ATOM   2067  CG  GLU A 125      -4.002  20.772  10.096  1.00 92.35           C  
ATOM   2068  HG2 GLU A 125      -4.137  21.143  11.112  1.00 92.35           H  
ATOM   2069  HG3 GLU A 125      -4.834  20.108   9.860  1.00 92.35           H  
ATOM   2070  CD  GLU A 125      -2.679  19.992  10.020  1.00 92.35           C  
ATOM   2071  OE1 GLU A 125      -2.633  18.896  10.616  1.00 92.35           O  
ATOM   2072  OE2 GLU A 125      -1.708  20.518   9.422  1.00 92.35           O  
ATOM   2073  N   LYS A 126      -4.878  24.585  10.704  1.00 93.88           N  
ATOM   2074  H   LYS A 126      -4.179  24.841  10.021  1.00 93.88           H  
ATOM   2075  CA  LYS A 126      -5.100  25.439  11.877  1.00 93.88           C  
ATOM   2076  HA  LYS A 126      -4.956  24.832  12.770  1.00 93.88           H  
ATOM   2077  C   LYS A 126      -6.541  25.968  11.949  1.00 93.88           C  
ATOM   2078  CB  LYS A 126      -4.059  26.565  11.892  1.00 93.88           C  
ATOM   2079  HB2 LYS A 126      -4.202  27.215  11.029  1.00 93.88           H  
ATOM   2080  HB3 LYS A 126      -3.061  26.129  11.850  1.00 93.88           H  
ATOM   2081  O   LYS A 126      -7.143  25.953  13.015  1.00 93.88           O  
ATOM   2082  CG  LYS A 126      -4.204  27.378  13.181  1.00 93.88           C  
ATOM   2083  HG2 LYS A 126      -4.113  26.713  14.039  1.00 93.88           H  
ATOM   2084  HG3 LYS A 126      -5.193  27.836  13.200  1.00 93.88           H  
ATOM   2085  CD  LYS A 126      -3.163  28.490  13.298  1.00 93.88           C  
ATOM   2086  HD2 LYS A 126      -2.172  28.059  13.436  1.00 93.88           H  
ATOM   2087  HD3 LYS A 126      -3.192  29.116  12.406  1.00 93.88           H  
ATOM   2088  CE  LYS A 126      -3.591  29.294  14.524  1.00 93.88           C  
ATOM   2089  HE2 LYS A 126      -3.637  28.633  15.390  1.00 93.88           H  
ATOM   2090  HE3 LYS A 126      -4.612  29.635  14.349  1.00 93.88           H  
ATOM   2091  NZ  LYS A 126      -2.733  30.462  14.795  1.00 93.88           N  
ATOM   2092  HZ1 LYS A 126      -3.130  30.941  15.590  1.00 93.88           H  
ATOM   2093  HZ2 LYS A 126      -2.757  31.089  14.003  1.00 93.88           H  
ATOM   2094  HZ3 LYS A 126      -1.791  30.166  15.010  1.00 93.88           H  
ATOM   2095  N   ILE A 127      -7.113  26.408  10.828  1.00 94.20           N  
ATOM   2096  H   ILE A 127      -6.574  26.388   9.974  1.00 94.20           H  
ATOM   2097  CA  ILE A 127      -8.506  26.887  10.788  1.00 94.20           C  
ATOM   2098  HA  ILE A 127      -8.645  27.616  11.587  1.00 94.20           H  
ATOM   2099  C   ILE A 127      -9.492  25.743  11.073  1.00 94.20           C  
ATOM   2100  CB  ILE A 127      -8.794  27.590   9.441  1.00 94.20           C  
ATOM   2101  HB  ILE A 127      -8.445  26.947   8.633  1.00 94.20           H  
ATOM   2102  O   ILE A 127     -10.477  25.951  11.779  1.00 94.20           O  
ATOM   2103  CG1 ILE A 127      -8.031  28.934   9.376  1.00 94.20           C  
ATOM   2104 HG12 ILE A 127      -8.492  29.645  10.062  1.00 94.20           H  
ATOM   2105 HG13 ILE A 127      -7.002  28.789   9.706  1.00 94.20           H  
ATOM   2106  CG2 ILE A 127     -10.301  27.841   9.234  1.00 94.20           C  
ATOM   2107 HG21 ILE A 127     -10.699  28.421  10.067  1.00 94.20           H  
ATOM   2108 HG22 ILE A 127     -10.840  26.895   9.173  1.00 94.20           H  
ATOM   2109 HG23 ILE A 127     -10.484  28.373   8.301  1.00 94.20           H  
ATOM   2110  CD1 ILE A 127      -7.982  29.552   7.971  1.00 94.20           C  
ATOM   2111 HD11 ILE A 127      -7.331  30.427   7.989  1.00 94.20           H  
ATOM   2112 HD12 ILE A 127      -8.975  29.868   7.652  1.00 94.20           H  
ATOM   2113 HD13 ILE A 127      -7.581  28.828   7.262  1.00 94.20           H  
ATOM   2114  N   LEU A 128      -9.234  24.537  10.558  1.00 92.56           N  
ATOM   2115  H   LEU A 128      -8.423  24.430   9.965  1.00 92.56           H  
ATOM   2116  CA  LEU A 128     -10.075  23.361  10.799  1.00 92.56           C  
ATOM   2117  HA  LEU A 128     -11.108  23.609  10.554  1.00 92.56           H  
ATOM   2118  C   LEU A 128     -10.075  22.965  12.280  1.00 92.56           C  
ATOM   2119  CB  LEU A 128      -9.608  22.196   9.906  1.00 92.56           C  
ATOM   2120  HB2 LEU A 128     -10.032  21.268  10.288  1.00 92.56           H  
ATOM   2121  HB3 LEU A 128      -8.524  22.112   9.980  1.00 92.56           H  
ATOM   2122  O   LEU A 128     -11.145  22.810  12.863  1.00 92.56           O  
ATOM   2123  CG  LEU A 128     -10.009  22.336   8.426  1.00 92.56           C  
ATOM   2124  HG  LEU A 128      -9.742  23.326   8.058  1.00 92.56           H  
ATOM   2125  CD1 LEU A 128      -9.270  21.293   7.587  1.00 92.56           C  
ATOM   2126 HD11 LEU A 128      -9.514  20.291   7.940  1.00 92.56           H  
ATOM   2127 HD12 LEU A 128      -9.549  21.390   6.538  1.00 92.56           H  
ATOM   2128 HD13 LEU A 128      -8.195  21.448   7.680  1.00 92.56           H  
ATOM   2129  CD2 LEU A 128     -11.513  22.131   8.216  1.00 92.56           C  
ATOM   2130 HD21 LEU A 128     -11.812  21.159   8.608  1.00 92.56           H  
ATOM   2131 HD22 LEU A 128     -12.075  22.912   8.728  1.00 92.56           H  
ATOM   2132 HD23 LEU A 128     -11.746  22.178   7.152  1.00 92.56           H  
ATOM   2133  N   THR A 129      -8.902  22.897  12.912  1.00 92.26           N  
ATOM   2134  H   THR A 129      -8.061  23.019  12.365  1.00 92.26           H  
ATOM   2135  CA  THR A 129      -8.780  22.591  14.350  1.00 92.26           C  
ATOM   2136  HA  THR A 129      -9.302  21.655  14.548  1.00 92.26           H  
ATOM   2137  C   THR A 129      -9.438  23.656  15.235  1.00 92.26           C  
ATOM   2138  CB  THR A 129      -7.312  22.405  14.768  1.00 92.26           C  
ATOM   2139  HB  THR A 129      -7.255  22.354  15.855  1.00 92.26           H  
ATOM   2140  O   THR A 129     -10.140  23.324  16.192  1.00 92.26           O  
ATOM   2141  CG2 THR A 129      -6.696  21.133  14.191  1.00 92.26           C  
ATOM   2142 HG21 THR A 129      -7.231  20.266  14.578  1.00 92.26           H  
ATOM   2143 HG22 THR A 129      -6.763  21.123  13.103  1.00 92.26           H  
ATOM   2144 HG23 THR A 129      -5.650  21.061  14.489  1.00 92.26           H  
ATOM   2145  OG1 THR A 129      -6.500  23.460  14.315  1.00 92.26           O  
ATOM   2146  HG1 THR A 129      -6.390  23.321  13.372  1.00 92.26           H  
ATOM   2147  N   GLU A 130      -9.294  24.944  14.898  1.00 94.16           N  
ATOM   2148  H   GLU A 130      -8.648  25.177  14.158  1.00 94.16           H  
ATOM   2149  CA  GLU A 130     -10.020  26.031  15.571  1.00 94.16           C  
ATOM   2150  HA  GLU A 130      -9.827  25.975  16.642  1.00 94.16           H  
ATOM   2151  C   GLU A 130     -11.542  25.890  15.391  1.00 94.16           C  
ATOM   2152  CB  GLU A 130      -9.532  27.401  15.060  1.00 94.16           C  
ATOM   2153  HB2 GLU A 130     -10.246  28.164  15.372  1.00 94.16           H  
ATOM   2154  HB3 GLU A 130      -9.501  27.387  13.971  1.00 94.16           H  
ATOM   2155  O   GLU A 130     -12.296  26.057  16.352  1.00 94.16           O  
ATOM   2156  CG  GLU A 130      -8.148  27.785  15.621  1.00 94.16           C  
ATOM   2157  HG2 GLU A 130      -8.237  27.886  16.703  1.00 94.16           H  
ATOM   2158  HG3 GLU A 130      -7.444  26.975  15.430  1.00 94.16           H  
ATOM   2159  CD  GLU A 130      -7.565  29.093  15.046  1.00 94.16           C  
ATOM   2160  OE1 GLU A 130      -6.422  29.448  15.441  1.00 94.16           O  
ATOM   2161  OE2 GLU A 130      -8.225  29.760  14.219  1.00 94.16           O  
ATOM   2162  N   SER A 131     -12.003  25.523  14.191  1.00 94.05           N  
ATOM   2163  H   SER A 131     -11.333  25.396  13.445  1.00 94.05           H  
ATOM   2164  CA  SER A 131     -13.422  25.303  13.897  1.00 94.05           C  
ATOM   2165  HA  SER A 131     -13.965  26.202  14.187  1.00 94.05           H  
ATOM   2166  C   SER A 131     -14.012  24.131  14.685  1.00 94.05           C  
ATOM   2167  CB  SER A 131     -13.620  25.087  12.393  1.00 94.05           C  
ATOM   2168  HB2 SER A 131     -13.116  24.174  12.074  1.00 94.05           H  
ATOM   2169  HB3 SER A 131     -13.191  25.931  11.852  1.00 94.05           H  
ATOM   2170  O   SER A 131     -15.123  24.252  15.206  1.00 94.05           O  
ATOM   2171  OG  SER A 131     -15.000  24.994  12.085  1.00 94.05           O  
ATOM   2172  HG  SER A 131     -15.492  25.399  12.803  1.00 94.05           H  
ATOM   2173  N   GLU A 132     -13.282  23.024  14.824  1.00 93.57           N  
ATOM   2174  H   GLU A 132     -12.403  22.962  14.329  1.00 93.57           H  
ATOM   2175  CA  GLU A 132     -13.696  21.869  15.626  1.00 93.57           C  
ATOM   2176  HA  GLU A 132     -14.696  21.556  15.323  1.00 93.57           H  
ATOM   2177  C   GLU A 132     -13.761  22.201  17.119  1.00 93.57           C  
ATOM   2178  CB  GLU A 132     -12.733  20.700  15.398  1.00 93.57           C  
ATOM   2179  HB2 GLU A 132     -11.708  21.058  15.500  1.00 93.57           H  
ATOM   2180  HB3 GLU A 132     -12.917  19.940  16.157  1.00 93.57           H  
ATOM   2181  O   GLU A 132     -14.730  21.836  17.790  1.00 93.57           O  
ATOM   2182  CG  GLU A 132     -12.940  20.063  14.018  1.00 93.57           C  
ATOM   2183  HG2 GLU A 132     -13.968  19.705  13.960  1.00 93.57           H  
ATOM   2184  HG3 GLU A 132     -12.811  20.816  13.241  1.00 93.57           H  
ATOM   2185  CD  GLU A 132     -11.981  18.896  13.752  1.00 93.57           C  
ATOM   2186  OE1 GLU A 132     -12.302  18.118  12.826  1.00 93.57           O  
ATOM   2187  OE2 GLU A 132     -10.964  18.782  14.473  1.00 93.57           O  
ATOM   2188  N   ASN A 133     -12.788  22.959  17.634  1.00 92.55           N  
ATOM   2189  H   ASN A 133     -12.002  23.196  17.046  1.00 92.55           H  
ATOM   2190  CA  ASN A 133     -12.804  23.422  19.020  1.00 92.55           C  
ATOM   2191  HA  ASN A 133     -12.901  22.554  19.672  1.00 92.55           H  
ATOM   2192  C   ASN A 133     -14.014  24.336  19.290  1.00 92.55           C  
ATOM   2193  CB  ASN A 133     -11.468  24.116  19.319  1.00 92.55           C  
ATOM   2194  HB2 ASN A 133     -11.399  25.034  18.735  1.00 92.55           H  
ATOM   2195  HB3 ASN A 133     -10.648  23.462  19.020  1.00 92.55           H  
ATOM   2196  O   ASN A 133     -14.735  24.138  20.267  1.00 92.55           O  
ATOM   2197  CG  ASN A 133     -11.284  24.440  20.792  1.00 92.55           C  
ATOM   2198  ND2 ASN A 133     -10.456  25.409  21.098  1.00 92.55           N  
ATOM   2199 HD21 ASN A 133      -9.962  25.897  20.364  1.00 92.55           H  
ATOM   2200 HD22 ASN A 133     -10.301  25.570  22.084  1.00 92.55           H  
ATOM   2201  OD1 ASN A 133     -11.844  23.835  21.689  1.00 92.55           O  
ATOM   2202  N   ILE A 134     -14.304  25.281  18.385  1.00 95.11           N  
ATOM   2203  H   ILE A 134     -13.674  25.403  17.606  1.00 95.11           H  
ATOM   2204  CA  ILE A 134     -15.497  26.143  18.472  1.00 95.11           C  
ATOM   2205  HA  ILE A 134     -15.486  26.656  19.434  1.00 95.11           H  
ATOM   2206  C   ILE A 134     -16.782  25.304  18.429  1.00 95.11           C  
ATOM   2207  CB  ILE A 134     -15.478  27.209  17.351  1.00 95.11           C  
ATOM   2208  HB  ILE A 134     -15.279  26.709  16.403  1.00 95.11           H  
ATOM   2209  O   ILE A 134     -17.711  25.559  19.198  1.00 95.11           O  
ATOM   2210  CG1 ILE A 134     -14.359  28.242  17.614  1.00 95.11           C  
ATOM   2211 HG12 ILE A 134     -13.441  27.728  17.900  1.00 95.11           H  
ATOM   2212 HG13 ILE A 134     -14.643  28.880  18.451  1.00 95.11           H  
ATOM   2213  CG2 ILE A 134     -16.834  27.938  17.236  1.00 95.11           C  
ATOM   2214 HG21 ILE A 134     -16.788  28.718  16.476  1.00 95.11           H  
ATOM   2215 HG22 ILE A 134     -17.619  27.245  16.936  1.00 95.11           H  
ATOM   2216 HG23 ILE A 134     -17.097  28.386  18.194  1.00 95.11           H  
ATOM   2217  CD1 ILE A 134     -14.034  29.122  16.399  1.00 95.11           C  
ATOM   2218 HD11 ILE A 134     -13.803  28.495  15.538  1.00 95.11           H  
ATOM   2219 HD12 ILE A 134     -14.868  29.782  16.161  1.00 95.11           H  
ATOM   2220 HD13 ILE A 134     -13.163  29.737  16.627  1.00 95.11           H  
ATOM   2221  N   LYS A 135     -16.849  24.288  17.560  1.00 95.27           N  
ATOM   2222  H   LYS A 135     -16.065  24.137  16.943  1.00 95.27           H  
ATOM   2223  CA  LYS A 135     -18.005  23.385  17.471  1.00 95.27           C  
ATOM   2224  HA  LYS A 135     -18.901  23.984  17.308  1.00 95.27           H  
ATOM   2225  C   LYS A 135     -18.225  22.624  18.782  1.00 95.27           C  
ATOM   2226  CB  LYS A 135     -17.818  22.438  16.278  1.00 95.27           C  
ATOM   2227  HB2 LYS A 135     -17.666  23.024  15.372  1.00 95.27           H  
ATOM   2228  HB3 LYS A 135     -16.932  21.824  16.442  1.00 95.27           H  
ATOM   2229  O   LYS A 135     -19.350  22.606  19.276  1.00 95.27           O  
ATOM   2230  CG  LYS A 135     -19.035  21.523  16.085  1.00 95.27           C  
ATOM   2231  HG2 LYS A 135     -19.240  20.986  17.011  1.00 95.27           H  
ATOM   2232  HG3 LYS A 135     -19.908  22.123  15.826  1.00 95.27           H  
ATOM   2233  CD  LYS A 135     -18.769  20.492  14.988  1.00 95.27           C  
ATOM   2234  HD2 LYS A 135     -18.675  20.988  14.022  1.00 95.27           H  
ATOM   2235  HD3 LYS A 135     -17.841  19.968  15.218  1.00 95.27           H  
ATOM   2236  CE  LYS A 135     -19.927  19.491  14.973  1.00 95.27           C  
ATOM   2237  HE2 LYS A 135     -20.836  19.989  14.634  1.00 95.27           H  
ATOM   2238  HE3 LYS A 135     -20.105  19.164  15.998  1.00 95.27           H  
ATOM   2239  NZ  LYS A 135     -19.612  18.314  14.135  1.00 95.27           N  
ATOM   2240  HZ1 LYS A 135     -20.365  17.644  14.200  1.00 95.27           H  
ATOM   2241  HZ2 LYS A 135     -19.449  18.576  13.173  1.00 95.27           H  
ATOM   2242  HZ3 LYS A 135     -18.782  17.866  14.497  1.00 95.27           H  
ATOM   2243  N   SER A 136     -17.166  22.059  19.361  1.00 91.65           N  
ATOM   2244  H   SER A 136     -16.281  22.111  18.877  1.00 91.65           H  
ATOM   2245  CA  SER A 136     -17.214  21.354  20.650  1.00 91.65           C  
ATOM   2246  HA  SER A 136     -17.927  20.532  20.583  1.00 91.65           H  
ATOM   2247  C   SER A 136     -17.668  22.278  21.787  1.00 91.65           C  
ATOM   2248  CB  SER A 136     -15.831  20.765  20.942  1.00 91.65           C  
ATOM   2249  HB2 SER A 136     -15.089  21.563  20.972  1.00 91.65           H  
ATOM   2250  HB3 SER A 136     -15.565  20.068  20.147  1.00 91.65           H  
ATOM   2251  O   SER A 136     -18.582  21.945  22.542  1.00 91.65           O  
ATOM   2252  OG  SER A 136     -15.837  20.085  22.178  1.00 91.65           O  
ATOM   2253  HG  SER A 136     -15.012  19.602  22.269  1.00 91.65           H  
ATOM   2254  N   GLN A 137     -17.126  23.501  21.850  1.00 93.03           N  
ATOM   2255  H   GLN A 137     -16.372  23.728  21.216  1.00 93.03           H  
ATOM   2256  CA  GLN A 137     -17.558  24.517  22.815  1.00 93.03           C  
ATOM   2257  HA  GLN A 137     -17.428  24.125  23.824  1.00 93.03           H  
ATOM   2258  C   GLN A 137     -19.042  24.872  22.658  1.00 93.03           C  
ATOM   2259  CB  GLN A 137     -16.706  25.783  22.656  1.00 93.03           C  
ATOM   2260  HB2 GLN A 137     -16.666  26.065  21.604  1.00 93.03           H  
ATOM   2261  HB3 GLN A 137     -17.176  26.596  23.209  1.00 93.03           H  
ATOM   2262  O   GLN A 137     -19.757  24.997  23.653  1.00 93.03           O  
ATOM   2263  CG  GLN A 137     -15.283  25.599  23.197  1.00 93.03           C  
ATOM   2264  HG2 GLN A 137     -15.336  25.384  24.264  1.00 93.03           H  
ATOM   2265  HG3 GLN A 137     -14.800  24.751  22.712  1.00 93.03           H  
ATOM   2266  CD  GLN A 137     -14.411  26.834  22.996  1.00 93.03           C  
ATOM   2267  NE2 GLN A 137     -13.188  26.803  23.473  1.00 93.03           N  
ATOM   2268 HE21 GLN A 137     -12.819  25.932  23.828  1.00 93.03           H  
ATOM   2269 HE22 GLN A 137     -12.626  27.623  23.292  1.00 93.03           H  
ATOM   2270  OE1 GLN A 137     -14.795  27.849  22.437  1.00 93.03           O  
ATOM   2271  N   LEU A 138     -19.529  25.003  21.421  1.00 93.85           N  
ATOM   2272  H   LEU A 138     -18.886  24.929  20.645  1.00 93.85           H  
ATOM   2273  CA  LEU A 138     -20.934  25.293  21.143  1.00 93.85           C  
ATOM   2274  HA  LEU A 138     -21.219  26.162  21.736  1.00 93.85           H  
ATOM   2275  C   LEU A 138     -21.857  24.131  21.544  1.00 93.85           C  
ATOM   2276  CB  LEU A 138     -21.071  25.634  19.649  1.00 93.85           C  
ATOM   2277  HB2 LEU A 138     -20.762  24.768  19.064  1.00 93.85           H  
ATOM   2278  HB3 LEU A 138     -20.393  26.454  19.413  1.00 93.85           H  
ATOM   2279  O   LEU A 138     -22.950  24.361  22.065  1.00 93.85           O  
ATOM   2280  CG  LEU A 138     -22.495  26.027  19.225  1.00 93.85           C  
ATOM   2281  HG  LEU A 138     -23.195  25.232  19.481  1.00 93.85           H  
ATOM   2282  CD1 LEU A 138     -22.960  27.325  19.887  1.00 93.85           C  
ATOM   2283 HD11 LEU A 138     -22.240  28.120  19.694  1.00 93.85           H  
ATOM   2284 HD12 LEU A 138     -23.936  27.622  19.503  1.00 93.85           H  
ATOM   2285 HD13 LEU A 138     -23.043  27.186  20.965  1.00 93.85           H  
ATOM   2286  CD2 LEU A 138     -22.554  26.212  17.708  1.00 93.85           C  
ATOM   2287 HD21 LEU A 138     -22.264  25.283  17.216  1.00 93.85           H  
ATOM   2288 HD22 LEU A 138     -23.561  26.492  17.399  1.00 93.85           H  
ATOM   2289 HD23 LEU A 138     -21.858  26.996  17.411  1.00 93.85           H  
ATOM   2290  N   GLU A 139     -21.447  22.886  21.302  1.00 92.96           N  
ATOM   2291  H   GLU A 139     -20.553  22.751  20.853  1.00 92.96           H  
ATOM   2292  CA  GLU A 139     -22.191  21.693  21.722  1.00 92.96           C  
ATOM   2293  HA  GLU A 139     -23.222  21.779  21.380  1.00 92.96           H  
ATOM   2294  C   GLU A 139     -22.258  21.585  23.250  1.00 92.96           C  
ATOM   2295  CB  GLU A 139     -21.583  20.433  21.085  1.00 92.96           C  
ATOM   2296  HB2 GLU A 139     -20.499  20.454  21.198  1.00 92.96           H  
ATOM   2297  HB3 GLU A 139     -21.975  19.554  21.596  1.00 92.96           H  
ATOM   2298  O   GLU A 139     -23.343  21.349  23.793  1.00 92.96           O  
ATOM   2299  CG  GLU A 139     -21.962  20.337  19.595  1.00 92.96           C  
ATOM   2300  HG2 GLU A 139     -21.681  21.263  19.092  1.00 92.96           H  
ATOM   2301  HG3 GLU A 139     -23.046  20.252  19.525  1.00 92.96           H  
ATOM   2302  CD  GLU A 139     -21.320  19.157  18.845  1.00 92.96           C  
ATOM   2303  OE1 GLU A 139     -21.620  19.031  17.630  1.00 92.96           O  
ATOM   2304  OE2 GLU A 139     -20.545  18.393  19.454  1.00 92.96           O  
ATOM   2305  N   GLN A 140     -21.150  21.869  23.943  1.00 91.08           N  
ATOM   2306  H   GLN A 140     -20.287  22.006  23.438  1.00 91.08           H  
ATOM   2307  CA  GLN A 140     -21.110  21.932  25.403  1.00 91.08           C  
ATOM   2308  HA  GLN A 140     -21.471  20.977  25.786  1.00 91.08           H  
ATOM   2309  C   GLN A 140     -22.036  23.030  25.946  1.00 91.08           C  
ATOM   2310  CB  GLN A 140     -19.658  22.127  25.870  1.00 91.08           C  
ATOM   2311  HB2 GLN A 140     -19.296  23.102  25.544  1.00 91.08           H  
ATOM   2312  HB3 GLN A 140     -19.028  21.363  25.414  1.00 91.08           H  
ATOM   2313  O   GLN A 140     -22.883  22.752  26.792  1.00 91.08           O  
ATOM   2314  CG  GLN A 140     -19.524  22.032  27.399  1.00 91.08           C  
ATOM   2315  HG2 GLN A 140     -18.481  22.190  27.675  1.00 91.08           H  
ATOM   2316  HG3 GLN A 140     -20.111  22.822  27.869  1.00 91.08           H  
ATOM   2317  CD  GLN A 140     -19.960  20.677  27.951  1.00 91.08           C  
ATOM   2318  NE2 GLN A 140     -20.657  20.635  29.064  1.00 91.08           N  
ATOM   2319 HE21 GLN A 140     -21.051  21.468  29.479  1.00 91.08           H  
ATOM   2320 HE22 GLN A 140     -20.948  19.724  29.389  1.00 91.08           H  
ATOM   2321  OE1 GLN A 140     -19.703  19.630  27.379  1.00 91.08           O  
ATOM   2322  N   GLN A 141     -21.977  24.247  25.394  1.00 92.54           N  
ATOM   2323  H   GLN A 141     -21.253  24.431  24.714  1.00 92.54           H  
ATOM   2324  CA  GLN A 141     -22.871  25.343  25.794  1.00 92.54           C  
ATOM   2325  HA  GLN A 141     -22.734  25.539  26.857  1.00 92.54           H  
ATOM   2326  C   GLN A 141     -24.353  24.999  25.587  1.00 92.54           C  
ATOM   2327  CB  GLN A 141     -22.534  26.612  25.000  1.00 92.54           C  
ATOM   2328  HB2 GLN A 141     -22.402  26.362  23.947  1.00 92.54           H  
ATOM   2329  HB3 GLN A 141     -23.371  27.305  25.081  1.00 92.54           H  
ATOM   2330  O   GLN A 141     -25.193  25.322  26.429  1.00 92.54           O  
ATOM   2331  CG  GLN A 141     -21.285  27.326  25.528  1.00 92.54           C  
ATOM   2332  HG2 GLN A 141     -21.438  27.575  26.578  1.00 92.54           H  
ATOM   2333  HG3 GLN A 141     -20.418  26.668  25.462  1.00 92.54           H  
ATOM   2334  CD  GLN A 141     -20.985  28.614  24.765  1.00 92.54           C  
ATOM   2335  NE2 GLN A 141     -20.052  29.409  25.237  1.00 92.54           N  
ATOM   2336 HE21 GLN A 141     -19.849  30.228  24.682  1.00 92.54           H  
ATOM   2337 HE22 GLN A 141     -19.514  29.138  26.048  1.00 92.54           H  
ATOM   2338  OE1 GLN A 141     -21.580  28.947  23.752  1.00 92.54           O  
ATOM   2339  N   LYS A 142     -24.699  24.313  24.488  1.00 93.19           N  
ATOM   2340  H   LYS A 142     -23.972  24.097  23.821  1.00 93.19           H  
ATOM   2341  CA  LYS A 142     -26.070  23.828  24.253  1.00 93.19           C  
ATOM   2342  HA  LYS A 142     -26.763  24.664  24.358  1.00 93.19           H  
ATOM   2343  C   LYS A 142     -26.499  22.790  25.289  1.00 93.19           C  
ATOM   2344  CB  LYS A 142     -26.194  23.231  22.845  1.00 93.19           C  
ATOM   2345  HB2 LYS A 142     -25.335  22.590  22.647  1.00 93.19           H  
ATOM   2346  HB3 LYS A 142     -27.091  22.613  22.805  1.00 93.19           H  
ATOM   2347  O   LYS A 142     -27.664  22.788  25.691  1.00 93.19           O  
ATOM   2348  CG  LYS A 142     -26.307  24.299  21.751  1.00 93.19           C  
ATOM   2349  HG2 LYS A 142     -27.206  24.893  21.917  1.00 93.19           H  
ATOM   2350  HG3 LYS A 142     -25.440  24.959  21.782  1.00 93.19           H  
ATOM   2351  CD  LYS A 142     -26.391  23.615  20.382  1.00 93.19           C  
ATOM   2352  HD2 LYS A 142     -27.291  23.002  20.338  1.00 93.19           H  
ATOM   2353  HD3 LYS A 142     -25.515  22.978  20.257  1.00 93.19           H  
ATOM   2354  CE  LYS A 142     -26.413  24.661  19.266  1.00 93.19           C  
ATOM   2355  HE2 LYS A 142     -25.499  25.249  19.350  1.00 93.19           H  
ATOM   2356  HE3 LYS A 142     -27.256  25.335  19.417  1.00 93.19           H  
ATOM   2357  NZ  LYS A 142     -26.481  24.019  17.930  1.00 93.19           N  
ATOM   2358  HZ1 LYS A 142     -26.210  24.676  17.213  1.00 93.19           H  
ATOM   2359  HZ2 LYS A 142     -25.839  23.240  17.891  1.00 93.19           H  
ATOM   2360  HZ3 LYS A 142     -27.414  23.685  17.734  1.00 93.19           H  
ATOM   2361  N   MET A 143     -25.603  21.890  25.696  1.00 89.09           N  
ATOM   2362  H   MET A 143     -24.662  21.950  25.332  1.00 89.09           H  
ATOM   2363  CA  MET A 143     -25.874  20.906  26.749  1.00 89.09           C  
ATOM   2364  HA  MET A 143     -26.804  20.387  26.520  1.00 89.09           H  
ATOM   2365  C   MET A 143     -26.089  21.581  28.102  1.00 89.09           C  
ATOM   2366  CB  MET A 143     -24.743  19.868  26.828  1.00 89.09           C  
ATOM   2367  HB2 MET A 143     -24.820  19.322  27.768  1.00 89.09           H  
ATOM   2368  HB3 MET A 143     -23.774  20.366  26.813  1.00 89.09           H  
ATOM   2369  O   MET A 143     -27.096  21.295  28.748  1.00 89.09           O  
ATOM   2370  CG  MET A 143     -24.812  18.866  25.672  1.00 89.09           C  
ATOM   2371  HG2 MET A 143     -23.921  18.240  25.703  1.00 89.09           H  
ATOM   2372  HG3 MET A 143     -24.791  19.415  24.731  1.00 89.09           H  
ATOM   2373  SD  MET A 143     -26.278  17.790  25.691  1.00 89.09           S  
ATOM   2374  CE  MET A 143     -25.827  16.643  27.020  1.00 89.09           C  
ATOM   2375  HE1 MET A 143     -26.600  15.883  27.128  1.00 89.09           H  
ATOM   2376  HE2 MET A 143     -24.881  16.157  26.779  1.00 89.09           H  
ATOM   2377  HE3 MET A 143     -25.722  17.184  27.961  1.00 89.09           H  
ATOM   2378  N   ASP A 144     -25.226  22.524  28.474  1.00 91.18           N  
ATOM   2379  H   ASP A 144     -24.382  22.648  27.933  1.00 91.18           H  
ATOM   2380  CA  ASP A 144     -25.329  23.271  29.731  1.00 91.18           C  
ATOM   2381  HA  ASP A 144     -25.330  22.566  30.563  1.00 91.18           H  
ATOM   2382  C   ASP A 144     -26.635  24.077  29.795  1.00 91.18           C  
ATOM   2383  CB  ASP A 144     -24.112  24.198  29.889  1.00 91.18           C  
ATOM   2384  HB2 ASP A 144     -24.058  24.864  29.028  1.00 91.18           H  
ATOM   2385  HB3 ASP A 144     -24.263  24.814  30.776  1.00 91.18           H  
ATOM   2386  O   ASP A 144     -27.351  24.029  30.797  1.00 91.18           O  
ATOM   2387  CG  ASP A 144     -22.771  23.465  30.044  1.00 91.18           C  
ATOM   2388  OD1 ASP A 144     -22.770  22.257  30.374  1.00 91.18           O  
ATOM   2389  OD2 ASP A 144     -21.734  24.128  29.836  1.00 91.18           O  
ATOM   2390  N   TYR A 145     -27.010  24.746  28.696  1.00 92.13           N  
ATOM   2391  H   TYR A 145     -26.359  24.795  27.925  1.00 92.13           H  
ATOM   2392  CA  TYR A 145     -28.282  25.469  28.596  1.00 92.13           C  
ATOM   2393  HA  TYR A 145     -28.334  26.192  29.409  1.00 92.13           H  
ATOM   2394  C   TYR A 145     -29.490  24.533  28.739  1.00 92.13           C  
ATOM   2395  CB  TYR A 145     -28.341  26.232  27.267  1.00 92.13           C  
ATOM   2396  HB2 TYR A 145     -28.256  25.528  26.440  1.00 92.13           H  
ATOM   2397  HB3 TYR A 145     -27.489  26.909  27.212  1.00 92.13           H  
ATOM   2398  O   TYR A 145     -30.395  24.800  29.531  1.00 92.13           O  
ATOM   2399  CG  TYR A 145     -29.614  27.043  27.108  1.00 92.13           C  
ATOM   2400  CD1 TYR A 145     -30.691  26.542  26.349  1.00 92.13           C  
ATOM   2401  HD1 TYR A 145     -30.607  25.582  25.860  1.00 92.13           H  
ATOM   2402  CD2 TYR A 145     -29.736  28.280  27.769  1.00 92.13           C  
ATOM   2403  HD2 TYR A 145     -28.918  28.651  28.369  1.00 92.13           H  
ATOM   2404  CE1 TYR A 145     -31.884  27.283  26.245  1.00 92.13           C  
ATOM   2405  HE1 TYR A 145     -32.724  26.907  25.680  1.00 92.13           H  
ATOM   2406  CE2 TYR A 145     -30.930  29.020  27.673  1.00 92.13           C  
ATOM   2407  HE2 TYR A 145     -31.024  29.962  28.193  1.00 92.13           H  
ATOM   2408  OH  TYR A 145     -33.163  29.223  26.810  1.00 92.13           O  
ATOM   2409  HH  TYR A 145     -33.180  29.972  27.411  1.00 92.13           H  
ATOM   2410  CZ  TYR A 145     -32.006  28.520  26.909  1.00 92.13           C  
ATOM   2411  N   ARG A 146     -29.495  23.393  28.028  1.00 91.10           N  
ATOM   2412  H   ARG A 146     -28.708  23.207  27.424  1.00 91.10           H  
ATOM   2413  CA  ARG A 146     -30.559  22.385  28.174  1.00 91.10           C  
ATOM   2414  HA  ARG A 146     -31.523  22.863  27.999  1.00 91.10           H  
ATOM   2415  C   ARG A 146     -30.630  21.854  29.600  1.00 91.10           C  
ATOM   2416  CB  ARG A 146     -30.370  21.224  27.186  1.00 91.10           C  
ATOM   2417  HB2 ARG A 146     -30.979  20.383  27.518  1.00 91.10           H  
ATOM   2418  HB3 ARG A 146     -29.327  20.909  27.179  1.00 91.10           H  
ATOM   2419  O   ARG A 146     -31.730  21.700  30.117  1.00 91.10           O  
ATOM   2420  CG  ARG A 146     -30.821  21.606  25.771  1.00 91.10           C  
ATOM   2421  HG2 ARG A 146     -30.178  22.387  25.365  1.00 91.10           H  
ATOM   2422  HG3 ARG A 146     -31.836  21.999  25.825  1.00 91.10           H  
ATOM   2423  CD  ARG A 146     -30.833  20.398  24.825  1.00 91.10           C  
ATOM   2424  HD2 ARG A 146     -31.307  20.721  23.898  1.00 91.10           H  
ATOM   2425  HD3 ARG A 146     -31.442  19.608  25.264  1.00 91.10           H  
ATOM   2426  NE  ARG A 146     -29.478  19.880  24.543  1.00 91.10           N  
ATOM   2427  HE  ARG A 146     -28.770  20.048  25.243  1.00 91.10           H  
ATOM   2428  NH1 ARG A 146     -29.908  19.040  22.446  1.00 91.10           N  
ATOM   2429 HH11 ARG A 146     -29.601  18.501  21.649  1.00 91.10           H  
ATOM   2430 HH12 ARG A 146     -30.878  19.306  22.547  1.00 91.10           H  
ATOM   2431  NH2 ARG A 146     -27.873  18.834  23.298  1.00 91.10           N  
ATOM   2432 HH21 ARG A 146     -27.231  18.875  24.077  1.00 91.10           H  
ATOM   2433 HH22 ARG A 146     -27.587  18.313  22.482  1.00 91.10           H  
ATOM   2434  CZ  ARG A 146     -29.093  19.257  23.441  1.00 91.10           C  
ATOM   2435  N   HIS A 147     -29.494  21.587  30.239  1.00 88.19           N  
ATOM   2436  H   HIS A 147     -28.619  21.733  29.756  1.00 88.19           H  
ATOM   2437  CA  HIS A 147     -29.453  21.095  31.613  1.00 88.19           C  
ATOM   2438  HA  HIS A 147     -30.076  20.202  31.676  1.00 88.19           H  
ATOM   2439  C   HIS A 147     -30.028  22.120  32.601  1.00 88.19           C  
ATOM   2440  CB  HIS A 147     -28.015  20.700  31.970  1.00 88.19           C  
ATOM   2441  HB2 HIS A 147     -27.609  20.066  31.182  1.00 88.19           H  
ATOM   2442  HB3 HIS A 147     -27.392  21.592  32.038  1.00 88.19           H  
ATOM   2443  O   HIS A 147     -30.798  21.748  33.485  1.00 88.19           O  
ATOM   2444  CG  HIS A 147     -27.943  19.935  33.264  1.00 88.19           C  
ATOM   2445  CD2 HIS A 147     -27.481  20.394  34.468  1.00 88.19           C  
ATOM   2446  HD2 HIS A 147     -27.079  21.378  34.661  1.00 88.19           H  
ATOM   2447  ND1 HIS A 147     -28.365  18.639  33.459  1.00 88.19           N  
ATOM   2448  HD1 HIS A 147     -28.724  18.015  32.751  1.00 88.19           H  
ATOM   2449  CE1 HIS A 147     -28.161  18.325  34.748  1.00 88.19           C  
ATOM   2450  HE1 HIS A 147     -28.381  17.369  35.199  1.00 88.19           H  
ATOM   2451  NE2 HIS A 147     -27.632  19.367  35.406  1.00 88.19           N  
ATOM   2452  N   GLN A 148     -29.735  23.411  32.417  1.00 90.04           N  
ATOM   2453  H   GLN A 148     -29.076  23.663  31.694  1.00 90.04           H  
ATOM   2454  CA  GLN A 148     -30.333  24.482  33.220  1.00 90.04           C  
ATOM   2455  HA  GLN A 148     -30.154  24.271  34.274  1.00 90.04           H  
ATOM   2456  C   GLN A 148     -31.855  24.566  33.040  1.00 90.04           C  
ATOM   2457  CB  GLN A 148     -29.692  25.831  32.874  1.00 90.04           C  
ATOM   2458  HB2 GLN A 148     -30.315  26.626  33.284  1.00 90.04           H  
ATOM   2459  HB3 GLN A 148     -29.651  25.957  31.792  1.00 90.04           H  
ATOM   2460  O   GLN A 148     -32.578  24.648  34.033  1.00 90.04           O  
ATOM   2461  CG  GLN A 148     -28.284  25.980  33.467  1.00 90.04           C  
ATOM   2462  HG2 GLN A 148     -28.336  25.864  34.549  1.00 90.04           H  
ATOM   2463  HG3 GLN A 148     -27.632  25.200  33.074  1.00 90.04           H  
ATOM   2464  CD  GLN A 148     -27.659  27.338  33.159  1.00 90.04           C  
ATOM   2465  NE2 GLN A 148     -26.448  27.580  33.608  1.00 90.04           N  
ATOM   2466 HE21 GLN A 148     -26.048  28.467  33.336  1.00 90.04           H  
ATOM   2467 HE22 GLN A 148     -25.905  26.848  34.043  1.00 90.04           H  
ATOM   2468  OE1 GLN A 148     -28.240  28.216  32.542  1.00 90.04           O  
ATOM   2469  N   GLU A 149     -32.354  24.508  31.804  1.00 90.97           N  
ATOM   2470  H   GLU A 149     -31.716  24.498  31.021  1.00 90.97           H  
ATOM   2471  CA  GLU A 149     -33.798  24.538  31.532  1.00 90.97           C  
ATOM   2472  HA  GLU A 149     -34.240  25.388  32.051  1.00 90.97           H  
ATOM   2473  C   GLU A 149     -34.512  23.293  32.083  1.00 90.97           C  
ATOM   2474  CB  GLU A 149     -34.046  24.711  30.024  1.00 90.97           C  
ATOM   2475  HB2 GLU A 149     -35.099  24.522  29.816  1.00 90.97           H  
ATOM   2476  HB3 GLU A 149     -33.461  23.974  29.473  1.00 90.97           H  
ATOM   2477  O   GLU A 149     -35.527  23.415  32.772  1.00 90.97           O  
ATOM   2478  CG  GLU A 149     -33.693  26.121  29.514  1.00 90.97           C  
ATOM   2479  HG2 GLU A 149     -32.632  26.310  29.674  1.00 90.97           H  
ATOM   2480  HG3 GLU A 149     -33.877  26.156  28.440  1.00 90.97           H  
ATOM   2481  CD  GLU A 149     -34.528  27.210  30.208  1.00 90.97           C  
ATOM   2482  OE1 GLU A 149     -33.948  28.045  30.953  1.00 90.97           O  
ATOM   2483  OE2 GLU A 149     -35.767  27.179  30.071  1.00 90.97           O  
ATOM   2484  N   TRP A 150     -33.943  22.098  31.885  1.00 85.66           N  
ATOM   2485  H   TRP A 150     -33.115  22.048  31.310  1.00 85.66           H  
ATOM   2486  CA  TRP A 150     -34.459  20.861  32.479  1.00 85.66           C  
ATOM   2487  HA  TRP A 150     -35.495  20.731  32.168  1.00 85.66           H  
ATOM   2488  C   TRP A 150     -34.468  20.917  34.006  1.00 85.66           C  
ATOM   2489  CB  TRP A 150     -33.652  19.650  31.990  1.00 85.66           C  
ATOM   2490  HB2 TRP A 150     -32.592  19.902  31.949  1.00 85.66           H  
ATOM   2491  HB3 TRP A 150     -33.762  18.845  32.717  1.00 85.66           H  
ATOM   2492  O   TRP A 150     -35.451  20.507  34.619  1.00 85.66           O  
ATOM   2493  CG  TRP A 150     -34.104  19.102  30.674  1.00 85.66           C  
ATOM   2494  CD1 TRP A 150     -33.416  19.120  29.512  1.00 85.66           C  
ATOM   2495  HD1 TRP A 150     -32.427  19.537  29.392  1.00 85.66           H  
ATOM   2496  CD2 TRP A 150     -35.362  18.422  30.380  1.00 85.66           C  
ATOM   2497  CE2 TRP A 150     -35.373  18.072  28.998  1.00 85.66           C  
ATOM   2498  CE3 TRP A 150     -36.489  18.058  31.149  1.00 85.66           C  
ATOM   2499  HE3 TRP A 150     -36.511  18.303  32.200  1.00 85.66           H  
ATOM   2500  NE1 TRP A 150     -34.166  18.526  28.516  1.00 85.66           N  
ATOM   2501  HE1 TRP A 150     -33.850  18.418  27.562  1.00 85.66           H  
ATOM   2502  CH2 TRP A 150     -37.553  17.048  29.193  1.00 85.66           C  
ATOM   2503  HH2 TRP A 150     -38.389  16.523  28.755  1.00 85.66           H  
ATOM   2504  CZ2 TRP A 150     -36.447  17.398  28.401  1.00 85.66           C  
ATOM   2505  HZ2 TRP A 150     -36.421  17.143  27.352  1.00 85.66           H  
ATOM   2506  CZ3 TRP A 150     -37.572  17.377  30.561  1.00 85.66           C  
ATOM   2507  HZ3 TRP A 150     -38.425  17.103  31.165  1.00 85.66           H  
ATOM   2508  N   SER A 151     -33.425  21.471  34.629  1.00 88.95           N  
ATOM   2509  H   SER A 151     -32.635  21.763  34.073  1.00 88.95           H  
ATOM   2510  CA  SER A 151     -33.352  21.632  36.084  1.00 88.95           C  
ATOM   2511  HA  SER A 151     -33.453  20.651  36.547  1.00 88.95           H  
ATOM   2512  C   SER A 151     -34.489  22.512  36.620  1.00 88.95           C  
ATOM   2513  CB  SER A 151     -31.981  22.192  36.467  1.00 88.95           C  
ATOM   2514  HB2 SER A 151     -31.855  23.190  36.045  1.00 88.95           H  
ATOM   2515  HB3 SER A 151     -31.208  21.538  36.063  1.00 88.95           H  
ATOM   2516  O   SER A 151     -35.153  22.129  37.584  1.00 88.95           O  
ATOM   2517  OG  SER A 151     -31.835  22.251  37.872  1.00 88.95           O  
ATOM   2518  HG  SER A 151     -30.899  22.354  38.062  1.00 88.95           H  
ATOM   2519  N   LYS A 152     -34.806  23.633  35.951  1.00 91.08           N  
ATOM   2520  H   LYS A 152     -34.245  23.881  35.148  1.00 91.08           H  
ATOM   2521  CA  LYS A 152     -35.952  24.492  36.316  1.00 91.08           C  
ATOM   2522  HA  LYS A 152     -35.846  24.813  37.352  1.00 91.08           H  
ATOM   2523  C   LYS A 152     -37.284  23.744  36.223  1.00 91.08           C  
ATOM   2524  CB  LYS A 152     -36.014  25.724  35.404  1.00 91.08           C  
ATOM   2525  HB2 LYS A 152     -36.950  26.250  35.591  1.00 91.08           H  
ATOM   2526  HB3 LYS A 152     -36.025  25.390  34.366  1.00 91.08           H  
ATOM   2527  O   LYS A 152     -38.104  23.833  37.138  1.00 91.08           O  
ATOM   2528  CG  LYS A 152     -34.863  26.717  35.608  1.00 91.08           C  
ATOM   2529  HG2 LYS A 152     -34.943  27.182  36.590  1.00 91.08           H  
ATOM   2530  HG3 LYS A 152     -33.905  26.202  35.537  1.00 91.08           H  
ATOM   2531  CD  LYS A 152     -34.951  27.785  34.512  1.00 91.08           C  
ATOM   2532  HD2 LYS A 152     -35.007  27.283  33.546  1.00 91.08           H  
ATOM   2533  HD3 LYS A 152     -35.858  28.375  34.646  1.00 91.08           H  
ATOM   2534  CE  LYS A 152     -33.729  28.702  34.502  1.00 91.08           C  
ATOM   2535  HE2 LYS A 152     -32.837  28.077  34.544  1.00 91.08           H  
ATOM   2536  HE3 LYS A 152     -33.746  29.348  35.380  1.00 91.08           H  
ATOM   2537  NZ  LYS A 152     -33.712  29.492  33.247  1.00 91.08           N  
ATOM   2538  HZ1 LYS A 152     -33.750  28.873  32.450  1.00 91.08           H  
ATOM   2539  HZ2 LYS A 152     -32.864  30.030  33.139  1.00 91.08           H  
ATOM   2540  HZ3 LYS A 152     -34.529  30.078  33.151  1.00 91.08           H  
ATOM   2541  N   ILE A 153     -37.494  22.992  35.140  1.00 90.55           N  
ATOM   2542  H   ILE A 153     -36.785  22.988  34.421  1.00 90.55           H  
ATOM   2543  CA  ILE A 153     -38.715  22.198  34.939  1.00 90.55           C  
ATOM   2544  HA  ILE A 153     -39.579  22.856  35.038  1.00 90.55           H  
ATOM   2545  C   ILE A 153     -38.840  21.130  36.030  1.00 90.55           C  
ATOM   2546  CB  ILE A 153     -38.740  21.584  33.520  1.00 90.55           C  
ATOM   2547  HB  ILE A 153     -37.806  21.046  33.357  1.00 90.55           H  
ATOM   2548  O   ILE A 153     -39.889  21.021  36.665  1.00 90.55           O  
ATOM   2549  CG1 ILE A 153     -38.863  22.698  32.456  1.00 90.55           C  
ATOM   2550 HG12 ILE A 153     -38.133  23.482  32.657  1.00 90.55           H  
ATOM   2551 HG13 ILE A 153     -39.853  23.152  32.515  1.00 90.55           H  
ATOM   2552  CG2 ILE A 153     -39.904  20.582  33.373  1.00 90.55           C  
ATOM   2553 HG21 ILE A 153     -39.933  20.175  32.363  1.00 90.55           H  
ATOM   2554 HG22 ILE A 153     -40.853  21.072  33.590  1.00 90.55           H  
ATOM   2555 HG23 ILE A 153     -39.769  19.738  34.049  1.00 90.55           H  
ATOM   2556  CD1 ILE A 153     -38.620  22.213  31.021  1.00 90.55           C  
ATOM   2557 HD11 ILE A 153     -39.420  21.549  30.694  1.00 90.55           H  
ATOM   2558 HD12 ILE A 153     -38.594  23.074  30.353  1.00 90.55           H  
ATOM   2559 HD13 ILE A 153     -37.664  21.694  30.961  1.00 90.55           H  
ATOM   2560  N   VAL A 154     -37.766  20.382  36.301  1.00 88.24           N  
ATOM   2561  H   VAL A 154     -36.932  20.526  35.750  1.00 88.24           H  
ATOM   2562  CA  VAL A 154     -37.742  19.344  37.341  1.00 88.24           C  
ATOM   2563  HA  VAL A 154     -38.536  18.626  37.137  1.00 88.24           H  
ATOM   2564  C   VAL A 154     -38.038  19.946  38.713  1.00 88.24           C  
ATOM   2565  CB  VAL A 154     -36.400  18.584  37.330  1.00 88.24           C  
ATOM   2566  HB  VAL A 154     -35.579  19.301  37.330  1.00 88.24           H  
ATOM   2567  O   VAL A 154     -38.893  19.425  39.424  1.00 88.24           O  
ATOM   2568  CG1 VAL A 154     -36.236  17.659  38.544  1.00 88.24           C  
ATOM   2569 HG11 VAL A 154     -37.088  16.982  38.619  1.00 88.24           H  
ATOM   2570 HG12 VAL A 154     -36.157  18.243  39.461  1.00 88.24           H  
ATOM   2571 HG13 VAL A 154     -35.323  17.073  38.440  1.00 88.24           H  
ATOM   2572  CG2 VAL A 154     -36.295  17.702  36.078  1.00 88.24           C  
ATOM   2573 HG21 VAL A 154     -35.302  17.256  36.024  1.00 88.24           H  
ATOM   2574 HG22 VAL A 154     -37.043  16.910  36.113  1.00 88.24           H  
ATOM   2575 HG23 VAL A 154     -36.458  18.290  35.174  1.00 88.24           H  
ATOM   2576  N   GLN A 155     -37.420  21.075  39.072  1.00 87.13           N  
ATOM   2577  H   GLN A 155     -36.728  21.470  38.450  1.00 87.13           H  
ATOM   2578  CA  GLN A 155     -37.707  21.768  40.333  1.00 87.13           C  
ATOM   2579  HA  GLN A 155     -37.511  21.089  41.163  1.00 87.13           H  
ATOM   2580  C   GLN A 155     -39.180  22.192  40.440  1.00 87.13           C  
ATOM   2581  CB  GLN A 155     -36.793  22.993  40.473  1.00 87.13           C  
ATOM   2582  HB2 GLN A 155     -37.175  23.625  41.275  1.00 87.13           H  
ATOM   2583  HB3 GLN A 155     -36.812  23.568  39.548  1.00 87.13           H  
ATOM   2584  O   GLN A 155     -39.791  22.027  41.498  1.00 87.13           O  
ATOM   2585  CG  GLN A 155     -35.346  22.611  40.817  1.00 87.13           C  
ATOM   2586  HG2 GLN A 155     -34.956  21.908  40.080  1.00 87.13           H  
ATOM   2587  HG3 GLN A 155     -35.328  22.117  41.789  1.00 87.13           H  
ATOM   2588  CD  GLN A 155     -34.417  23.821  40.876  1.00 87.13           C  
ATOM   2589  NE2 GLN A 155     -33.128  23.609  41.015  1.00 87.13           N  
ATOM   2590 HE21 GLN A 155     -32.759  22.670  40.957  1.00 87.13           H  
ATOM   2591 HE22 GLN A 155     -32.544  24.433  41.021  1.00 87.13           H  
ATOM   2592  OE1 GLN A 155     -34.817  24.973  40.822  1.00 87.13           O  
ATOM   2593  N   SER A 156     -39.780  22.678  39.348  1.00 87.07           N  
ATOM   2594  H   SER A 156     -39.223  22.817  38.517  1.00 87.07           H  
ATOM   2595  CA  SER A 156     -41.207  23.027  39.305  1.00 87.07           C  
ATOM   2596  HA  SER A 156     -41.417  23.730  40.111  1.00 87.07           H  
ATOM   2597  C   SER A 156     -42.117  21.808  39.495  1.00 87.07           C  
ATOM   2598  CB  SER A 156     -41.529  23.715  37.975  1.00 87.07           C  
ATOM   2599  HB2 SER A 156     -40.860  24.566  37.845  1.00 87.07           H  
ATOM   2600  HB3 SER A 156     -41.377  23.024  37.146  1.00 87.07           H  
ATOM   2601  O   SER A 156     -43.117  21.891  40.215  1.00 87.07           O  
ATOM   2602  OG  SER A 156     -42.866  24.179  37.964  1.00 87.07           O  
ATOM   2603  HG  SER A 156     -43.473  23.435  37.929  1.00 87.07           H  
ATOM   2604  N   ILE A 157     -41.779  20.671  38.876  1.00 89.21           N  
ATOM   2605  H   ILE A 157     -40.965  20.678  38.279  1.00 89.21           H  
ATOM   2606  CA  ILE A 157     -42.527  19.413  39.020  1.00 89.21           C  
ATOM   2607  HA  ILE A 157     -43.584  19.611  38.843  1.00 89.21           H  
ATOM   2608  C   ILE A 157     -42.412  18.883  40.452  1.00 89.21           C  
ATOM   2609  CB  ILE A 157     -42.056  18.367  37.981  1.00 89.21           C  
ATOM   2610  HB  ILE A 157     -40.970  18.286  38.036  1.00 89.21           H  
ATOM   2611  O   ILE A 157     -43.427  18.532  41.048  1.00 89.21           O  
ATOM   2612  CG1 ILE A 157     -42.451  18.817  36.556  1.00 89.21           C  
ATOM   2613 HG12 ILE A 157     -42.154  19.855  36.401  1.00 89.21           H  
ATOM   2614 HG13 ILE A 157     -43.534  18.770  36.447  1.00 89.21           H  
ATOM   2615  CG2 ILE A 157     -42.659  16.977  38.275  1.00 89.21           C  
ATOM   2616 HG21 ILE A 157     -42.321  16.604  39.242  1.00 89.21           H  
ATOM   2617 HG22 ILE A 157     -43.747  17.030  38.274  1.00 89.21           H  
ATOM   2618 HG23 ILE A 157     -42.334  16.250  37.531  1.00 89.21           H  
ATOM   2619  CD1 ILE A 157     -41.801  17.986  35.441  1.00 89.21           C  
ATOM   2620 HD11 ILE A 157     -42.192  16.969  35.438  1.00 89.21           H  
ATOM   2621 HD12 ILE A 157     -42.028  18.442  34.477  1.00 89.21           H  
ATOM   2622 HD13 ILE A 157     -40.720  17.965  35.577  1.00 89.21           H  
ATOM   2623  N   VAL A 158     -41.206  18.874  41.031  1.00 86.45           N  
ATOM   2624  H   VAL A 158     -40.410  19.160  40.478  1.00 86.45           H  
ATOM   2625  CA  VAL A 158     -40.972  18.431  42.416  1.00 86.45           C  
ATOM   2626  HA  VAL A 158     -41.328  17.406  42.523  1.00 86.45           H  
ATOM   2627  C   VAL A 158     -41.778  19.282  43.398  1.00 86.45           C  
ATOM   2628  CB  VAL A 158     -39.468  18.457  42.758  1.00 86.45           C  
ATOM   2629  HB  VAL A 158     -39.054  19.427  42.483  1.00 86.45           H  
ATOM   2630  O   VAL A 158     -42.469  18.732  44.254  1.00 86.45           O  
ATOM   2631  CG1 VAL A 158     -39.197  18.219  44.250  1.00 86.45           C  
ATOM   2632 HG11 VAL A 158     -38.123  18.151  44.425  1.00 86.45           H  
ATOM   2633 HG12 VAL A 158     -39.672  17.293  44.574  1.00 86.45           H  
ATOM   2634 HG13 VAL A 158     -39.581  19.047  44.845  1.00 86.45           H  
ATOM   2635  CG2 VAL A 158     -38.718  17.362  41.988  1.00 86.45           C  
ATOM   2636 HG21 VAL A 158     -37.645  17.463  42.155  1.00 86.45           H  
ATOM   2637 HG22 VAL A 158     -38.910  17.436  40.918  1.00 86.45           H  
ATOM   2638 HG23 VAL A 158     -39.042  16.378  42.328  1.00 86.45           H  
ATOM   2639  N   LYS A 159     -41.762  20.613  43.236  1.00 87.12           N  
ATOM   2640  H   LYS A 159     -41.162  21.003  42.524  1.00 87.12           H  
ATOM   2641  CA  LYS A 159     -42.569  21.524  44.058  1.00 87.12           C  
ATOM   2642  HA  LYS A 159     -42.318  21.364  45.106  1.00 87.12           H  
ATOM   2643  C   LYS A 159     -44.067  21.227  43.930  1.00 87.12           C  
ATOM   2644  CB  LYS A 159     -42.231  22.973  43.682  1.00 87.12           C  
ATOM   2645  HB2 LYS A 159     -41.155  23.122  43.779  1.00 87.12           H  
ATOM   2646  HB3 LYS A 159     -42.517  23.162  42.648  1.00 87.12           H  
ATOM   2647  O   LYS A 159     -44.737  21.043  44.940  1.00 87.12           O  
ATOM   2648  CG  LYS A 159     -42.956  23.959  44.606  1.00 87.12           C  
ATOM   2649  HG2 LYS A 159     -42.675  23.757  45.640  1.00 87.12           H  
ATOM   2650  HG3 LYS A 159     -44.033  23.831  44.504  1.00 87.12           H  
ATOM   2651  CD  LYS A 159     -42.601  25.404  44.257  1.00 87.12           C  
ATOM   2652  HD2 LYS A 159     -41.531  25.562  44.394  1.00 87.12           H  
ATOM   2653  HD3 LYS A 159     -42.874  25.600  43.220  1.00 87.12           H  
ATOM   2654  CE  LYS A 159     -43.398  26.317  45.191  1.00 87.12           C  
ATOM   2655  HE2 LYS A 159     -44.455  26.074  45.085  1.00 87.12           H  
ATOM   2656  HE3 LYS A 159     -43.123  26.089  46.221  1.00 87.12           H  
ATOM   2657  NZ  LYS A 159     -43.161  27.747  44.887  1.00 87.12           N  
ATOM   2658  HZ1 LYS A 159     -43.445  27.942  43.937  1.00 87.12           H  
ATOM   2659  HZ2 LYS A 159     -42.184  27.975  45.002  1.00 87.12           H  
ATOM   2660  HZ3 LYS A 159     -43.715  28.317  45.509  1.00 87.12           H  
ATOM   2661  N   SER A 160     -44.565  21.094  42.700  1.00 84.90           N  
ATOM   2662  H   SER A 160     -43.942  21.230  41.916  1.00 84.90           H  
ATOM   2663  CA  SER A 160     -45.982  20.794  42.443  1.00 84.90           C  
ATOM   2664  HA  SER A 160     -46.595  21.556  42.923  1.00 84.90           H  
ATOM   2665  C   SER A 160     -46.402  19.434  43.013  1.00 84.90           C  
ATOM   2666  CB  SER A 160     -46.277  20.816  40.940  1.00 84.90           C  
ATOM   2667  HB2 SER A 160     -45.710  20.028  40.442  1.00 84.90           H  
ATOM   2668  HB3 SER A 160     -47.340  20.633  40.785  1.00 84.90           H  
ATOM   2669  O   SER A 160     -47.505  19.299  43.532  1.00 84.90           O  
ATOM   2670  OG  SER A 160     -45.936  22.066  40.371  1.00 84.90           O  
ATOM   2671  HG  SER A 160     -44.978  22.137  40.360  1.00 84.90           H  
ATOM   2672  N   SER A 161     -45.523  18.427  42.960  1.00 81.55           N  
ATOM   2673  H   SER A 161     -44.645  18.583  42.485  1.00 81.55           H  
ATOM   2674  CA  SER A 161     -45.765  17.107  43.551  1.00 81.55           C  
ATOM   2675  HA  SER A 161     -46.705  16.713  43.165  1.00 81.55           H  
ATOM   2676  C   SER A 161     -45.864  17.169  45.075  1.00 81.55           C  
ATOM   2677  CB  SER A 161     -44.639  16.143  43.168  1.00 81.55           C  
ATOM   2678  HB2 SER A 161     -43.697  16.493  43.591  1.00 81.55           H  
ATOM   2679  HB3 SER A 161     -44.544  16.105  42.083  1.00 81.55           H  
ATOM   2680  O   SER A 161     -46.684  16.460  45.657  1.00 81.55           O  
ATOM   2681  OG  SER A 161     -44.918  14.844  43.655  1.00 81.55           O  
ATOM   2682  HG  SER A 161     -45.315  14.909  44.527  1.00 81.55           H  
ATOM   2683  N   TYR A 162     -45.037  17.993  45.722  1.00 78.77           N  
ATOM   2684  H   TYR A 162     -44.370  18.534  45.191  1.00 78.77           H  
ATOM   2685  CA  TYR A 162     -45.090  18.199  47.168  1.00 78.77           C  
ATOM   2686  HA  TYR A 162     -45.077  17.227  47.661  1.00 78.77           H  
ATOM   2687  C   TYR A 162     -46.389  18.906  47.583  1.00 78.77           C  
ATOM   2688  CB  TYR A 162     -43.844  18.976  47.606  1.00 78.77           C  
ATOM   2689  HB2 TYR A 162     -43.881  19.985  47.196  1.00 78.77           H  
ATOM   2690  HB3 TYR A 162     -42.961  18.488  47.194  1.00 78.77           H  
ATOM   2691  O   TYR A 162     -47.068  18.450  48.505  1.00 78.77           O  
ATOM   2692  CG  TYR A 162     -43.684  19.053  49.108  1.00 78.77           C  
ATOM   2693  CD1 TYR A 162     -44.089  20.208  49.803  1.00 78.77           C  
ATOM   2694  HD1 TYR A 162     -44.522  21.039  49.266  1.00 78.77           H  
ATOM   2695  CD2 TYR A 162     -43.136  17.961  49.808  1.00 78.77           C  
ATOM   2696  HD2 TYR A 162     -42.832  17.074  49.272  1.00 78.77           H  
ATOM   2697  CE1 TYR A 162     -43.927  20.277  51.199  1.00 78.77           C  
ATOM   2698  HE1 TYR A 162     -44.212  21.177  51.725  1.00 78.77           H  
ATOM   2699  CE2 TYR A 162     -42.999  18.018  51.208  1.00 78.77           C  
ATOM   2700  HE2 TYR A 162     -42.593  17.182  51.758  1.00 78.77           H  
ATOM   2701  OH  TYR A 162     -43.275  19.226  53.257  1.00 78.77           O  
ATOM   2702  HH  TYR A 162     -43.604  20.056  53.610  1.00 78.77           H  
ATOM   2703  CZ  TYR A 162     -43.400  19.175  51.906  1.00 78.77           C  
ATOM   2704  N   ASP A 163     -46.791  19.946  46.845  1.00 83.35           N  
ATOM   2705  H   ASP A 163     -46.162  20.311  46.144  1.00 83.35           H  
ATOM   2706  CA  ASP A 163     -48.057  20.657  47.063  1.00 83.35           C  
ATOM   2707  HA  ASP A 163     -48.085  21.017  48.091  1.00 83.35           H  
ATOM   2708  C   ASP A 163     -49.272  19.724  46.874  1.00 83.35           C  
ATOM   2709  CB  ASP A 163     -48.142  21.880  46.125  1.00 83.35           C  
ATOM   2710  HB2 ASP A 163     -49.145  22.300  46.202  1.00 83.35           H  
ATOM   2711  HB3 ASP A 163     -48.000  21.550  45.096  1.00 83.35           H  
ATOM   2712  O   ASP A 163     -50.210  19.750  47.675  1.00 83.35           O  
ATOM   2713  CG  ASP A 163     -47.138  23.004  46.443  1.00 83.35           C  
ATOM   2714  OD1 ASP A 163     -46.690  23.096  47.609  1.00 83.35           O  
ATOM   2715  OD2 ASP A 163     -46.834  23.800  45.522  1.00 83.35           O  
ATOM   2716  N   LEU A 164     -49.240  18.832  45.871  1.00 82.56           N  
ATOM   2717  H   LEU A 164     -48.475  18.889  45.214  1.00 82.56           H  
ATOM   2718  CA  LEU A 164     -50.278  17.814  45.665  1.00 82.56           C  
ATOM   2719  HA  LEU A 164     -51.240  18.326  45.645  1.00 82.56           H  
ATOM   2720  C   LEU A 164     -50.347  16.806  46.820  1.00 82.56           C  
ATOM   2721  CB  LEU A 164     -50.053  17.058  44.335  1.00 82.56           C  
ATOM   2722  HB2 LEU A 164     -49.103  17.350  43.888  1.00 82.56           H  
ATOM   2723  HB3 LEU A 164     -49.952  15.995  44.553  1.00 82.56           H  
ATOM   2724  O   LEU A 164     -51.442  16.455  47.260  1.00 82.56           O  
ATOM   2725  CG  LEU A 164     -51.197  17.247  43.317  1.00 82.56           C  
ATOM   2726  HG  LEU A 164     -52.058  17.716  43.792  1.00 82.56           H  
ATOM   2727  CD1 LEU A 164     -50.746  18.127  42.152  1.00 82.56           C  
ATOM   2728 HD11 LEU A 164     -50.411  19.090  42.537  1.00 82.56           H  
ATOM   2729 HD12 LEU A 164     -51.577  18.288  41.465  1.00 82.56           H  
ATOM   2730 HD13 LEU A 164     -49.920  17.653  41.620  1.00 82.56           H  
ATOM   2731  CD2 LEU A 164     -51.659  15.900  42.758  1.00 82.56           C  
ATOM   2732 HD21 LEU A 164     -52.030  15.277  43.571  1.00 82.56           H  
ATOM   2733 HD22 LEU A 164     -52.465  16.057  42.041  1.00 82.56           H  
ATOM   2734 HD23 LEU A 164     -50.828  15.395  42.264  1.00 82.56           H  
ATOM   2735  N   ALA A 165     -49.197  16.342  47.317  1.00 80.77           N  
ATOM   2736  H   ALA A 165     -48.331  16.656  46.904  1.00 80.77           H  
ATOM   2737  CA  ALA A 165     -49.136  15.404  48.436  1.00 80.77           C  
ATOM   2738  HA  ALA A 165     -49.755  14.538  48.201  1.00 80.77           H  
ATOM   2739  C   ALA A 165     -49.687  16.030  49.728  1.00 80.77           C  
ATOM   2740  CB  ALA A 165     -47.687  14.932  48.603  1.00 80.77           C  
ATOM   2741  HB1 ALA A 165     -47.630  14.206  49.414  1.00 80.77           H  
ATOM   2742  HB2 ALA A 165     -47.040  15.778  48.839  1.00 80.77           H  
ATOM   2743  HB3 ALA A 165     -47.342  14.465  47.681  1.00 80.77           H  
ATOM   2744  O   ALA A 165     -50.465  15.393  50.446  1.00 80.77           O  
ATOM   2745  N   LEU A 166     -49.353  17.299  49.991  1.00 81.21           N  
ATOM   2746  H   LEU A 166     -48.692  17.755  49.378  1.00 81.21           H  
ATOM   2747  CA  LEU A 166     -49.934  18.076  51.087  1.00 81.21           C  
ATOM   2748  HA  LEU A 166     -49.769  17.547  52.025  1.00 81.21           H  
ATOM   2749  C   LEU A 166     -51.452  18.224  50.927  1.00 81.21           C  
ATOM   2750  CB  LEU A 166     -49.265  19.460  51.148  1.00 81.21           C  
ATOM   2751  HB2 LEU A 166     -49.171  19.850  50.134  1.00 81.21           H  
ATOM   2752  HB3 LEU A 166     -49.917  20.140  51.696  1.00 81.21           H  
ATOM   2753  O   LEU A 166     -52.190  17.965  51.876  1.00 81.21           O  
ATOM   2754  CG  LEU A 166     -47.885  19.478  51.822  1.00 81.21           C  
ATOM   2755  HG  LEU A 166     -47.238  18.718  51.385  1.00 81.21           H  
ATOM   2756  CD1 LEU A 166     -47.260  20.854  51.603  1.00 81.21           C  
ATOM   2757 HD11 LEU A 166     -47.010  20.976  50.549  1.00 81.21           H  
ATOM   2758 HD12 LEU A 166     -47.958  21.638  51.896  1.00 81.21           H  
ATOM   2759 HD13 LEU A 166     -46.355  20.949  52.203  1.00 81.21           H  
ATOM   2760  CD2 LEU A 166     -47.986  19.250  53.335  1.00 81.21           C  
ATOM   2761 HD21 LEU A 166     -48.635  20.001  53.786  1.00 81.21           H  
ATOM   2762 HD22 LEU A 166     -46.994  19.313  53.780  1.00 81.21           H  
ATOM   2763 HD23 LEU A 166     -48.384  18.256  53.540  1.00 81.21           H  
ATOM   2764  N   GLY A 167     -51.929  18.569  49.728  1.00 81.64           N  
ATOM   2765  H   GLY A 167     -51.270  18.809  49.001  1.00 81.64           H  
ATOM   2766  CA  GLY A 167     -53.360  18.683  49.435  1.00 81.64           C  
ATOM   2767  HA2 GLY A 167     -53.804  19.439  50.082  1.00 81.64           H  
ATOM   2768  HA3 GLY A 167     -53.479  18.995  48.398  1.00 81.64           H  
ATOM   2769  C   GLY A 167     -54.120  17.367  49.629  1.00 81.64           C  
ATOM   2770  O   GLY A 167     -55.192  17.356  50.235  1.00 81.64           O  
ATOM   2771  N   HIS A 168     -53.550  16.244  49.184  1.00 80.96           N  
ATOM   2772  H   HIS A 168     -52.686  16.316  48.667  1.00 80.96           H  
ATOM   2773  CA  HIS A 168     -54.143  14.919  49.375  1.00 80.96           C  
ATOM   2774  HA  HIS A 168     -55.167  14.945  49.000  1.00 80.96           H  
ATOM   2775  C   HIS A 168     -54.207  14.531  50.861  1.00 80.96           C  
ATOM   2776  CB  HIS A 168     -53.356  13.890  48.554  1.00 80.96           C  
ATOM   2777  HB2 HIS A 168     -53.184  14.289  47.555  1.00 80.96           H  
ATOM   2778  HB3 HIS A 168     -52.385  13.714  49.015  1.00 80.96           H  
ATOM   2779  O   HIS A 168     -55.223  14.013  51.324  1.00 80.96           O  
ATOM   2780  CG  HIS A 168     -54.091  12.583  48.406  1.00 80.96           C  
ATOM   2781  CD2 HIS A 168     -55.088  12.313  47.508  1.00 80.96           C  
ATOM   2782  HD2 HIS A 168     -55.484  13.000  46.774  1.00 80.96           H  
ATOM   2783  ND1 HIS A 168     -53.898  11.443  49.153  1.00 80.96           N  
ATOM   2784  HD1 HIS A 168     -53.266  11.340  49.934  1.00 80.96           H  
ATOM   2785  CE1 HIS A 168     -54.751  10.507  48.704  1.00 80.96           C  
ATOM   2786  HE1 HIS A 168     -54.836   9.507  49.101  1.00 80.96           H  
ATOM   2787  NE2 HIS A 168     -55.501  10.992  47.703  1.00 80.96           N  
ATOM   2788  N   THR A 169     -53.162  14.855  51.627  1.00 78.29           N  
ATOM   2789  H   THR A 169     -52.360  15.279  51.183  1.00 78.29           H  
ATOM   2790  CA  THR A 169     -53.130  14.647  53.084  1.00 78.29           C  
ATOM   2791  HA  THR A 169     -53.338  13.598  53.295  1.00 78.29           H  
ATOM   2792  C   THR A 169     -54.202  15.488  53.783  1.00 78.29           C  
ATOM   2793  CB  THR A 169     -51.745  14.987  53.659  1.00 78.29           C  
ATOM   2794  HB  THR A 169     -51.561  16.058  53.574  1.00 78.29           H  
ATOM   2795  O   THR A 169     -54.927  14.982  54.638  1.00 78.29           O  
ATOM   2796  CG2 THR A 169     -51.619  14.575  55.126  1.00 78.29           C  
ATOM   2797 HG21 THR A 169     -51.841  13.513  55.233  1.00 78.29           H  
ATOM   2798 HG22 THR A 169     -50.602  14.764  55.469  1.00 78.29           H  
ATOM   2799 HG23 THR A 169     -52.308  15.155  55.740  1.00 78.29           H  
ATOM   2800  OG1 THR A 169     -50.731  14.299  52.959  1.00 78.29           O  
ATOM   2801  HG1 THR A 169     -50.636  14.690  52.088  1.00 78.29           H  
ATOM   2802  N   LEU A 170     -54.365  16.752  53.378  1.00 82.03           N  
ATOM   2803  H   LEU A 170     -53.727  17.125  52.690  1.00 82.03           H  
ATOM   2804  CA  LEU A 170     -55.389  17.644  53.921  1.00 82.03           C  
ATOM   2805  HA  LEU A 170     -55.273  17.672  55.005  1.00 82.03           H  
ATOM   2806  C   LEU A 170     -56.806  17.133  53.612  1.00 82.03           C  
ATOM   2807  CB  LEU A 170     -55.175  19.058  53.352  1.00 82.03           C  
ATOM   2808  HB2 LEU A 170     -55.618  19.104  52.357  1.00 82.03           H  
ATOM   2809  HB3 LEU A 170     -54.110  19.260  53.243  1.00 82.03           H  
ATOM   2810  O   LEU A 170     -57.666  17.139  54.488  1.00 82.03           O  
ATOM   2811  CG  LEU A 170     -55.791  20.148  54.249  1.00 82.03           C  
ATOM   2812  HG  LEU A 170     -56.709  19.779  54.706  1.00 82.03           H  
ATOM   2813  CD1 LEU A 170     -54.808  20.560  55.347  1.00 82.03           C  
ATOM   2814 HD11 LEU A 170     -55.268  21.314  55.987  1.00 82.03           H  
ATOM   2815 HD12 LEU A 170     -53.896  20.965  54.910  1.00 82.03           H  
ATOM   2816 HD13 LEU A 170     -54.559  19.696  55.962  1.00 82.03           H  
ATOM   2817  CD2 LEU A 170     -56.142  21.386  53.426  1.00 82.03           C  
ATOM   2818 HD21 LEU A 170     -56.877  21.123  52.666  1.00 82.03           H  
ATOM   2819 HD22 LEU A 170     -56.567  22.150  54.077  1.00 82.03           H  
ATOM   2820 HD23 LEU A 170     -55.247  21.779  52.943  1.00 82.03           H  
ATOM   2821  N   LEU A 171     -57.049  16.640  52.391  1.00 81.03           N  
ATOM   2822  H   LEU A 171     -56.308  16.691  51.706  1.00 81.03           H  
ATOM   2823  CA  LEU A 171     -58.330  16.039  51.999  1.00 81.03           C  
ATOM   2824  HA  LEU A 171     -59.127  16.752  52.208  1.00 81.03           H  
ATOM   2825  C   LEU A 171     -58.653  14.782  52.814  1.00 81.03           C  
ATOM   2826  CB  LEU A 171     -58.311  15.710  50.494  1.00 81.03           C  
ATOM   2827  HB2 LEU A 171     -59.052  14.938  50.288  1.00 81.03           H  
ATOM   2828  HB3 LEU A 171     -57.335  15.297  50.239  1.00 81.03           H  
ATOM   2829  O   LEU A 171     -59.793  14.624  53.251  1.00 81.03           O  
ATOM   2830  CG  LEU A 171     -58.610  16.916  49.588  1.00 81.03           C  
ATOM   2831  HG  LEU A 171     -58.016  17.773  49.903  1.00 81.03           H  
ATOM   2832  CD1 LEU A 171     -58.247  16.575  48.142  1.00 81.03           C  
ATOM   2833 HD11 LEU A 171     -57.182  16.352  48.081  1.00 81.03           H  
ATOM   2834 HD12 LEU A 171     -58.459  17.427  47.497  1.00 81.03           H  
ATOM   2835 HD13 LEU A 171     -58.817  15.710  47.803  1.00 81.03           H  
ATOM   2836  CD2 LEU A 171     -60.096  17.293  49.625  1.00 81.03           C  
ATOM   2837 HD21 LEU A 171     -60.381  17.600  50.631  1.00 81.03           H  
ATOM   2838 HD22 LEU A 171     -60.275  18.127  48.947  1.00 81.03           H  
ATOM   2839 HD23 LEU A 171     -60.706  16.443  49.318  1.00 81.03           H  
ATOM   2840  N   GLN A 172     -57.663  13.920  53.062  1.00 80.79           N  
ATOM   2841  H   GLN A 172     -56.757  14.091  52.649  1.00 80.79           H  
ATOM   2842  CA  GLN A 172     -57.825  12.754  53.936  1.00 80.79           C  
ATOM   2843  HA  GLN A 172     -58.656  12.148  53.573  1.00 80.79           H  
ATOM   2844  C   GLN A 172     -58.170  13.164  55.372  1.00 80.79           C  
ATOM   2845  CB  GLN A 172     -56.549  11.901  53.923  1.00 80.79           C  
ATOM   2846  HB2 GLN A 172     -56.571  11.222  54.775  1.00 80.79           H  
ATOM   2847  HB3 GLN A 172     -55.675  12.544  54.023  1.00 80.79           H  
ATOM   2848  O   GLN A 172     -59.085  12.597  55.967  1.00 80.79           O  
ATOM   2849  CG  GLN A 172     -56.430  11.053  52.650  1.00 80.79           C  
ATOM   2850  HG2 GLN A 172     -57.295  10.393  52.586  1.00 80.79           H  
ATOM   2851  HG3 GLN A 172     -56.427  11.696  51.769  1.00 80.79           H  
ATOM   2852  CD  GLN A 172     -55.161  10.208  52.633  1.00 80.79           C  
ATOM   2853  NE2 GLN A 172     -55.158   9.093  51.935  1.00 80.79           N  
ATOM   2854 HE21 GLN A 172     -54.323   8.531  52.020  1.00 80.79           H  
ATOM   2855 HE22 GLN A 172     -56.001   8.776  51.478  1.00 80.79           H  
ATOM   2856  OE1 GLN A 172     -54.144  10.517  53.230  1.00 80.79           O  
ATOM   2857  N   GLN A 173     -57.498  14.185  55.914  1.00 81.33           N  
ATOM   2858  H   GLN A 173     -56.741  14.600  55.390  1.00 81.33           H  
ATOM   2859  CA  GLN A 173     -57.813  14.726  57.239  1.00 81.33           C  
ATOM   2860  HA  GLN A 173     -57.757  13.926  57.977  1.00 81.33           H  
ATOM   2861  C   GLN A 173     -59.237  15.290  57.297  1.00 81.33           C  
ATOM   2862  CB  GLN A 173     -56.799  15.814  57.614  1.00 81.33           C  
ATOM   2863  HB2 GLN A 173     -57.166  16.354  58.487  1.00 81.33           H  
ATOM   2864  HB3 GLN A 173     -56.704  16.523  56.791  1.00 81.33           H  
ATOM   2865  O   GLN A 173     -59.972  15.016  58.241  1.00 81.33           O  
ATOM   2866  CG  GLN A 173     -55.422  15.234  57.958  1.00 81.33           C  
ATOM   2867  HG2 GLN A 173     -55.517  14.610  58.847  1.00 81.33           H  
ATOM   2868  HG3 GLN A 173     -55.060  14.604  57.145  1.00 81.33           H  
ATOM   2869  CD  GLN A 173     -54.381  16.315  58.230  1.00 81.33           C  
ATOM   2870  NE2 GLN A 173     -53.227  15.949  58.741  1.00 81.33           N  
ATOM   2871 HE21 GLN A 173     -52.564  16.694  58.899  1.00 81.33           H  
ATOM   2872 HE22 GLN A 173     -53.032  14.976  58.931  1.00 81.33           H  
ATOM   2873  OE1 GLN A 173     -54.565  17.499  57.999  1.00 81.33           O  
ATOM   2874  N   LEU A 174     -59.663  16.027  56.270  1.00 84.50           N  
ATOM   2875  H   LEU A 174     -59.001  16.250  55.540  1.00 84.50           H  
ATOM   2876  CA  LEU A 174     -61.007  16.601  56.197  1.00 84.50           C  
ATOM   2877  HA  LEU A 174     -61.178  17.144  57.127  1.00 84.50           H  
ATOM   2878  C   LEU A 174     -62.092  15.519  56.096  1.00 84.50           C  
ATOM   2879  CB  LEU A 174     -61.052  17.576  55.003  1.00 84.50           C  
ATOM   2880  HB2 LEU A 174     -60.032  17.799  54.691  1.00 84.50           H  
ATOM   2881  HB3 LEU A 174     -61.523  17.093  54.147  1.00 84.50           H  
ATOM   2882  O   LEU A 174     -63.177  15.679  56.654  1.00 84.50           O  
ATOM   2883  CG  LEU A 174     -61.746  18.914  55.326  1.00 84.50           C  
ATOM   2884  HG  LEU A 174     -61.914  19.009  56.399  1.00 84.50           H  
ATOM   2885  CD1 LEU A 174     -60.867  20.085  54.884  1.00 84.50           C  
ATOM   2886 HD11 LEU A 174     -60.680  20.037  53.811  1.00 84.50           H  
ATOM   2887 HD12 LEU A 174     -59.915  20.043  55.414  1.00 84.50           H  
ATOM   2888 HD13 LEU A 174     -61.356  21.027  55.129  1.00 84.50           H  
ATOM   2889  CD2 LEU A 174     -63.096  19.018  54.615  1.00 84.50           C  
ATOM   2890 HD21 LEU A 174     -63.577  19.955  54.896  1.00 84.50           H  
ATOM   2891 HD22 LEU A 174     -63.719  18.183  54.934  1.00 84.50           H  
ATOM   2892 HD23 LEU A 174     -62.950  18.988  53.535  1.00 84.50           H  
ATOM   2893  N   HIS A 175     -61.798  14.412  55.406  1.00 81.95           N  
ATOM   2894  H   HIS A 175     -60.904  14.358  54.940  1.00 81.95           H  
ATOM   2895  CA  HIS A 175     -62.678  13.247  55.355  1.00 81.95           C  
ATOM   2896  HA  HIS A 175     -63.668  13.578  55.042  1.00 81.95           H  
ATOM   2897  C   HIS A 175     -62.835  12.607  56.739  1.00 81.95           C  
ATOM   2898  CB  HIS A 175     -62.157  12.242  54.320  1.00 81.95           C  
ATOM   2899  HB2 HIS A 175     -61.926  12.770  53.395  1.00 81.95           H  
ATOM   2900  HB3 HIS A 175     -61.238  11.780  54.682  1.00 81.95           H  
ATOM   2901  O   HIS A 175     -63.964  12.433  57.192  1.00 81.95           O  
ATOM   2902  CG  HIS A 175     -63.161  11.166  54.005  1.00 81.95           C  
ATOM   2903  CD2 HIS A 175     -63.081   9.835  54.324  1.00 81.95           C  
ATOM   2904  HD2 HIS A 175     -62.290   9.351  54.877  1.00 81.95           H  
ATOM   2905  ND1 HIS A 175     -64.345  11.349  53.325  1.00 81.95           N  
ATOM   2906  HD1 HIS A 175     -64.698  12.225  52.967  1.00 81.95           H  
ATOM   2907  CE1 HIS A 175     -64.958  10.159  53.228  1.00 81.95           C  
ATOM   2908  HE1 HIS A 175     -65.910   9.977  52.751  1.00 81.95           H  
ATOM   2909  NE2 HIS A 175     -64.209   9.208  53.790  1.00 81.95           N  
ATOM   2910  N   LEU A 176     -61.725  12.374  57.449  1.00 82.40           N  
ATOM   2911  H   LEU A 176     -60.830  12.545  57.012  1.00 82.40           H  
ATOM   2912  CA  LEU A 176     -61.738  11.849  58.818  1.00 82.40           C  
ATOM   2913  HA  LEU A 176     -62.247  10.885  58.822  1.00 82.40           H  
ATOM   2914  C   LEU A 176     -62.511  12.758  59.782  1.00 82.40           C  
ATOM   2915  CB  LEU A 176     -60.290  11.668  59.307  1.00 82.40           C  
ATOM   2916  HB2 LEU A 176     -59.725  12.568  59.065  1.00 82.40           H  
ATOM   2917  HB3 LEU A 176     -60.292  11.568  60.393  1.00 82.40           H  
ATOM   2918  O   LEU A 176     -63.280  12.262  60.599  1.00 82.40           O  
ATOM   2919  CG  LEU A 176     -59.578  10.443  58.710  1.00 82.40           C  
ATOM   2920  HG  LEU A 176     -59.749  10.400  57.634  1.00 82.40           H  
ATOM   2921  CD1 LEU A 176     -58.071  10.559  58.953  1.00 82.40           C  
ATOM   2922 HD11 LEU A 176     -57.869  10.618  60.022  1.00 82.40           H  
ATOM   2923 HD12 LEU A 176     -57.692  11.453  58.457  1.00 82.40           H  
ATOM   2924 HD13 LEU A 176     -57.567   9.688  58.534  1.00 82.40           H  
ATOM   2925  CD2 LEU A 176     -60.066   9.143  59.351  1.00 82.40           C  
ATOM   2926 HD21 LEU A 176     -59.522   8.297  58.932  1.00 82.40           H  
ATOM   2927 HD22 LEU A 176     -61.125   8.994  59.136  1.00 82.40           H  
ATOM   2928 HD23 LEU A 176     -59.922   9.170  60.431  1.00 82.40           H  
ATOM   2929  N   VAL A 177     -62.370  14.084  59.668  1.00 85.03           N  
ATOM   2930  H   VAL A 177     -61.677  14.437  59.023  1.00 85.03           H  
ATOM   2931  CA  VAL A 177     -63.140  15.036  60.491  1.00 85.03           C  
ATOM   2932  HA  VAL A 177     -62.989  14.786  61.541  1.00 85.03           H  
ATOM   2933  C   VAL A 177     -64.641  14.905  60.225  1.00 85.03           C  
ATOM   2934  CB  VAL A 177     -62.659  16.484  60.278  1.00 85.03           C  
ATOM   2935  HB  VAL A 177     -62.627  16.700  59.210  1.00 85.03           H  
ATOM   2936  O   VAL A 177     -65.415  14.801  61.174  1.00 85.03           O  
ATOM   2937  CG1 VAL A 177     -63.571  17.515  60.957  1.00 85.03           C  
ATOM   2938 HG11 VAL A 177     -64.554  17.533  60.487  1.00 85.03           H  
ATOM   2939 HG12 VAL A 177     -63.694  17.274  62.013  1.00 85.03           H  
ATOM   2940 HG13 VAL A 177     -63.142  18.513  60.866  1.00 85.03           H  
ATOM   2941  CG2 VAL A 177     -61.255  16.677  60.866  1.00 85.03           C  
ATOM   2942 HG21 VAL A 177     -60.884  17.671  60.616  1.00 85.03           H  
ATOM   2943 HG22 VAL A 177     -60.562  15.935  60.468  1.00 85.03           H  
ATOM   2944 HG23 VAL A 177     -61.289  16.567  61.950  1.00 85.03           H  
ATOM   2945  N   LYS A 178     -65.065  14.831  58.957  1.00 85.37           N  
ATOM   2946  H   LYS A 178     -64.378  14.887  58.219  1.00 85.37           H  
ATOM   2947  CA  LYS A 178     -66.483  14.624  58.610  1.00 85.37           C  
ATOM   2948  HA  LYS A 178     -67.084  15.396  59.091  1.00 85.37           H  
ATOM   2949  C   LYS A 178     -67.020  13.288  59.125  1.00 85.37           C  
ATOM   2950  CB  LYS A 178     -66.674  14.704  57.092  1.00 85.37           C  
ATOM   2951  HB2 LYS A 178     -67.660  14.311  56.848  1.00 85.37           H  
ATOM   2952  HB3 LYS A 178     -65.926  14.088  56.593  1.00 85.37           H  
ATOM   2953  O   LYS A 178     -68.157  13.219  59.590  1.00 85.37           O  
ATOM   2954  CG  LYS A 178     -66.592  16.146  56.584  1.00 85.37           C  
ATOM   2955  HG2 LYS A 178     -65.619  16.576  56.820  1.00 85.37           H  
ATOM   2956  HG3 LYS A 178     -67.364  16.739  57.074  1.00 85.37           H  
ATOM   2957  CD  LYS A 178     -66.812  16.168  55.070  1.00 85.37           C  
ATOM   2958  HD2 LYS A 178     -67.769  15.700  54.840  1.00 85.37           H  
ATOM   2959  HD3 LYS A 178     -66.009  15.612  54.587  1.00 85.37           H  
ATOM   2960  CE  LYS A 178     -66.814  17.618  54.587  1.00 85.37           C  
ATOM   2961  HE2 LYS A 178     -65.849  18.064  54.829  1.00 85.37           H  
ATOM   2962  HE3 LYS A 178     -67.575  18.164  55.144  1.00 85.37           H  
ATOM   2963  NZ  LYS A 178     -67.077  17.699  53.130  1.00 85.37           N  
ATOM   2964  HZ1 LYS A 178     -67.075  18.663  52.832  1.00 85.37           H  
ATOM   2965  HZ2 LYS A 178     -67.979  17.294  52.920  1.00 85.37           H  
ATOM   2966  HZ3 LYS A 178     -66.363  17.197  52.623  1.00 85.37           H  
ATOM   2967  N   GLU A 179     -66.217  12.228  59.061  1.00 82.68           N  
ATOM   2968  H   GLU A 179     -65.314  12.322  58.619  1.00 82.68           H  
ATOM   2969  CA  GLU A 179     -66.581  10.933  59.642  1.00 82.68           C  
ATOM   2970  HA  GLU A 179     -67.557  10.631  59.261  1.00 82.68           H  
ATOM   2971  C   GLU A 179     -66.710  11.020  61.167  1.00 82.68           C  
ATOM   2972  CB  GLU A 179     -65.563   9.854  59.254  1.00 82.68           C  
ATOM   2973  HB2 GLU A 179     -64.555  10.205  59.477  1.00 82.68           H  
ATOM   2974  HB3 GLU A 179     -65.761   8.970  59.860  1.00 82.68           H  
ATOM   2975  O   GLU A 179     -67.689  10.524  61.727  1.00 82.68           O  
ATOM   2976  CG  GLU A 179     -65.663   9.452  57.776  1.00 82.68           C  
ATOM   2977  HG2 GLU A 179     -66.705   9.222  57.554  1.00 82.68           H  
ATOM   2978  HG3 GLU A 179     -65.365  10.285  57.141  1.00 82.68           H  
ATOM   2979  CD  GLU A 179     -64.794   8.225  57.464  1.00 82.68           C  
ATOM   2980  OE1 GLU A 179     -65.250   7.402  56.640  1.00 82.68           O  
ATOM   2981  OE2 GLU A 179     -63.714   8.089  58.085  1.00 82.68           O  
ATOM   2982  N   MET A 180     -65.786  11.710  61.842  1.00 80.66           N  
ATOM   2983  H   MET A 180     -64.996  12.076  61.331  1.00 80.66           H  
ATOM   2984  CA  MET A 180     -65.851  11.951  63.286  1.00 80.66           C  
ATOM   2985  HA  MET A 180     -65.910  10.992  63.800  1.00 80.66           H  
ATOM   2986  C   MET A 180     -67.094  12.752  63.683  1.00 80.66           C  
ATOM   2987  CB  MET A 180     -64.599  12.691  63.771  1.00 80.66           C  
ATOM   2988  HB2 MET A 180     -64.811  13.087  64.764  1.00 80.66           H  
ATOM   2989  HB3 MET A 180     -64.374  13.531  63.114  1.00 80.66           H  
ATOM   2990  O   MET A 180     -67.747  12.410  64.670  1.00 80.66           O  
ATOM   2991  CG  MET A 180     -63.371  11.784  63.872  1.00 80.66           C  
ATOM   2992  HG2 MET A 180     -63.143  11.374  62.888  1.00 80.66           H  
ATOM   2993  HG3 MET A 180     -63.604  10.949  64.533  1.00 80.66           H  
ATOM   2994  SD  MET A 180     -61.887  12.617  64.505  1.00 80.66           S  
ATOM   2995  CE  MET A 180     -62.443  13.083  66.169  1.00 80.66           C  
ATOM   2996  HE1 MET A 180     -63.209  13.855  66.105  1.00 80.66           H  
ATOM   2997  HE2 MET A 180     -62.842  12.208  66.683  1.00 80.66           H  
ATOM   2998  HE3 MET A 180     -61.596  13.476  66.732  1.00 80.66           H  
ATOM   2999  N   GLU A 181     -67.464  13.783  62.922  1.00 85.55           N  
ATOM   3000  H   GLU A 181     -66.854  14.066  62.169  1.00 85.55           H  
ATOM   3001  CA  GLU A 181     -68.696  14.549  63.140  1.00 85.55           C  
ATOM   3002  HA  GLU A 181     -68.701  14.954  64.152  1.00 85.55           H  
ATOM   3003  C   GLU A 181     -69.934  13.659  62.991  1.00 85.55           C  
ATOM   3004  CB  GLU A 181     -68.778  15.716  62.148  1.00 85.55           C  
ATOM   3005  HB2 GLU A 181     -69.792  16.116  62.160  1.00 85.55           H  
ATOM   3006  HB3 GLU A 181     -68.569  15.340  61.146  1.00 85.55           H  
ATOM   3007  O   GLU A 181     -70.818  13.681  63.848  1.00 85.55           O  
ATOM   3008  CG  GLU A 181     -67.811  16.858  62.491  1.00 85.55           C  
ATOM   3009  HG2 GLU A 181     -68.101  17.270  63.457  1.00 85.55           H  
ATOM   3010  HG3 GLU A 181     -66.799  16.465  62.591  1.00 85.55           H  
ATOM   3011  CD  GLU A 181     -67.813  17.979  61.436  1.00 85.55           C  
ATOM   3012  OE1 GLU A 181     -67.247  19.051  61.745  1.00 85.55           O  
ATOM   3013  OE2 GLU A 181     -68.373  17.775  60.331  1.00 85.55           O  
ATOM   3014  N   ALA A 182     -69.978  12.812  61.957  1.00 80.96           N  
ATOM   3015  H   ALA A 182     -69.228  12.845  61.281  1.00 80.96           H  
ATOM   3016  CA  ALA A 182     -71.080  11.879  61.738  1.00 80.96           C  
ATOM   3017  HA  ALA A 182     -72.009  12.449  61.722  1.00 80.96           H  
ATOM   3018  C   ALA A 182     -71.193  10.832  62.862  1.00 80.96           C  
ATOM   3019  CB  ALA A 182     -70.893  11.218  60.367  1.00 80.96           C  
ATOM   3020  HB1 ALA A 182     -71.782  10.640  60.113  1.00 80.96           H  
ATOM   3021  HB2 ALA A 182     -70.025  10.558  60.382  1.00 80.96           H  
ATOM   3022  HB3 ALA A 182     -70.739  11.983  59.606  1.00 80.96           H  
ATOM   3023  O   ALA A 182     -72.301  10.509  63.302  1.00 80.96           O  
ATOM   3024  N   VAL A 183     -70.060  10.320  63.357  1.00 81.10           N  
ATOM   3025  H   VAL A 183     -69.191  10.588  62.918  1.00 81.10           H  
ATOM   3026  CA  VAL A 183     -70.009   9.422  64.521  1.00 81.10           C  
ATOM   3027  HA  VAL A 183     -70.701   8.596  64.358  1.00 81.10           H  
ATOM   3028  C   VAL A 183     -70.475  10.147  65.779  1.00 81.10           C  
ATOM   3029  CB  VAL A 183     -68.599   8.825  64.710  1.00 81.10           C  
ATOM   3030  HB  VAL A 183     -67.860   9.625  64.695  1.00 81.10           H  
ATOM   3031  O   VAL A 183     -71.307   9.610  66.504  1.00 81.10           O  
ATOM   3032  CG1 VAL A 183     -68.461   8.055  66.033  1.00 81.10           C  
ATOM   3033 HG11 VAL A 183     -67.485   7.572  66.076  1.00 81.10           H  
ATOM   3034 HG12 VAL A 183     -68.528   8.740  66.878  1.00 81.10           H  
ATOM   3035 HG13 VAL A 183     -69.241   7.299  66.117  1.00 81.10           H  
ATOM   3036  CG2 VAL A 183     -68.285   7.831  63.584  1.00 81.10           C  
ATOM   3037 HG21 VAL A 183     -68.948   6.967  63.644  1.00 81.10           H  
ATOM   3038 HG22 VAL A 183     -68.406   8.303  62.609  1.00 81.10           H  
ATOM   3039 HG23 VAL A 183     -67.251   7.497  63.669  1.00 81.10           H  
ATOM   3040  N   THR A 184     -70.029  11.382  66.008  1.00 80.97           N  
ATOM   3041  H   THR A 184     -69.348  11.767  65.369  1.00 80.97           H  
ATOM   3042  CA  THR A 184     -70.452  12.205  67.155  1.00 80.97           C  
ATOM   3043  HA  THR A 184     -70.199  11.682  68.078  1.00 80.97           H  
ATOM   3044  C   THR A 184     -71.967  12.425  67.141  1.00 80.97           C  
ATOM   3045  CB  THR A 184     -69.721  13.557  67.154  1.00 80.97           C  
ATOM   3046  HB  THR A 184     -70.003  14.132  66.272  1.00 80.97           H  
ATOM   3047  O   THR A 184     -72.633  12.277  68.165  1.00 80.97           O  
ATOM   3048  CG2 THR A 184     -70.025  14.382  68.404  1.00 80.97           C  
ATOM   3049 HG21 THR A 184     -69.789  13.804  69.297  1.00 80.97           H  
ATOM   3050 HG22 THR A 184     -71.076  14.668  68.422  1.00 80.97           H  
ATOM   3051 HG23 THR A 184     -69.418  15.288  68.393  1.00 80.97           H  
ATOM   3052  OG1 THR A 184     -68.327  13.355  67.141  1.00 80.97           O  
ATOM   3053  HG1 THR A 184     -68.071  13.051  66.267  1.00 80.97           H  
ATOM   3054  N   LEU A 185     -72.544  12.690  65.965  1.00 76.67           N  
ATOM   3055  H   LEU A 185     -71.941  12.840  65.169  1.00 76.67           H  
ATOM   3056  CA  LEU A 185     -73.988  12.852  65.779  1.00 76.67           C  
ATOM   3057  HA  LEU A 185     -74.333  13.572  66.521  1.00 76.67           H  
ATOM   3058  C   LEU A 185     -74.754  11.544  66.037  1.00 76.67           C  
ATOM   3059  CB  LEU A 185     -74.235  13.424  64.365  1.00 76.67           C  
ATOM   3060  HB2 LEU A 185     -74.616  12.648  63.701  1.00 76.67           H  
ATOM   3061  HB3 LEU A 185     -73.280  13.741  63.945  1.00 76.67           H  
ATOM   3062  O   LEU A 185     -75.820  11.574  66.650  1.00 76.67           O  
ATOM   3063  CG  LEU A 185     -75.164  14.650  64.347  1.00 76.67           C  
ATOM   3064  HG  LEU A 185     -75.024  15.235  65.256  1.00 76.67           H  
ATOM   3065  CD1 LEU A 185     -74.822  15.550  63.159  1.00 76.67           C  
ATOM   3066 HD11 LEU A 185     -73.794  15.902  63.249  1.00 76.67           H  
ATOM   3067 HD12 LEU A 185     -75.480  16.418  63.149  1.00 76.67           H  
ATOM   3068 HD13 LEU A 185     -74.927  15.001  62.224  1.00 76.67           H  
ATOM   3069  CD2 LEU A 185     -76.633  14.237  64.239  1.00 76.67           C  
ATOM   3070 HD21 LEU A 185     -76.798  13.689  63.311  1.00 76.67           H  
ATOM   3071 HD22 LEU A 185     -77.260  15.129  64.255  1.00 76.67           H  
ATOM   3072 HD23 LEU A 185     -76.892  13.611  65.093  1.00 76.67           H  
ATOM   3073  N   LYS A 186     -74.202  10.390  65.632  1.00 79.28           N  
ATOM   3074  H   LYS A 186     -73.332  10.439  65.122  1.00 79.28           H  
ATOM   3075  CA  LYS A 186     -74.756   9.065  65.971  1.00 79.28           C  
ATOM   3076  HA  LYS A 186     -75.820   9.052  65.734  1.00 79.28           H  
ATOM   3077  C   LYS A 186     -74.673   8.764  67.467  1.00 79.28           C  
ATOM   3078  CB  LYS A 186     -74.057   7.954  65.174  1.00 79.28           C  
ATOM   3079  HB2 LYS A 186     -72.983   8.139  65.146  1.00 79.28           H  
ATOM   3080  HB3 LYS A 186     -74.221   7.004  65.682  1.00 79.28           H  
ATOM   3081  O   LYS A 186     -75.650   8.277  68.018  1.00 79.28           O  
ATOM   3082  CG  LYS A 186     -74.602   7.824  63.746  1.00 79.28           C  
ATOM   3083  HG2 LYS A 186     -74.476   8.770  63.218  1.00 79.28           H  
ATOM   3084  HG3 LYS A 186     -75.663   7.578  63.788  1.00 79.28           H  
ATOM   3085  CD  LYS A 186     -73.849   6.717  62.998  1.00 79.28           C  
ATOM   3086  HD2 LYS A 186     -73.940   5.782  63.551  1.00 79.28           H  
ATOM   3087  HD3 LYS A 186     -72.796   6.993  62.935  1.00 79.28           H  
ATOM   3088  CE  LYS A 186     -74.420   6.538  61.587  1.00 79.28           C  
ATOM   3089  HE2 LYS A 186     -75.464   6.236  61.670  1.00 79.28           H  
ATOM   3090  HE3 LYS A 186     -74.389   7.502  61.079  1.00 79.28           H  
ATOM   3091  NZ  LYS A 186     -73.651   5.531  60.814  1.00 79.28           N  
ATOM   3092  HZ1 LYS A 186     -73.671   4.635  61.279  1.00 79.28           H  
ATOM   3093  HZ2 LYS A 186     -72.688   5.820  60.719  1.00 79.28           H  
ATOM   3094  HZ3 LYS A 186     -74.040   5.421  59.888  1.00 79.28           H  
ATOM   3095  N   VAL A 187     -73.561   9.076  68.132  1.00 77.80           N  
ATOM   3096  H   VAL A 187     -72.784   9.451  67.608  1.00 77.80           H  
ATOM   3097  CA  VAL A 187     -73.400   8.889  69.587  1.00 77.80           C  
ATOM   3098  HA  VAL A 187     -73.639   7.857  69.842  1.00 77.80           H  
ATOM   3099  C   VAL A 187     -74.388   9.767  70.362  1.00 77.80           C  
ATOM   3100  CB  VAL A 187     -71.941   9.154  70.011  1.00 77.80           C  
ATOM   3101  HB  VAL A 187     -71.619  10.117  69.614  1.00 77.80           H  
ATOM   3102  O   VAL A 187     -75.033   9.290  71.291  1.00 77.80           O  
ATOM   3103  CG1 VAL A 187     -71.764   9.174  71.534  1.00 77.80           C  
ATOM   3104 HG11 VAL A 187     -72.288  10.027  71.965  1.00 77.80           H  
ATOM   3105 HG12 VAL A 187     -72.156   8.256  71.973  1.00 77.80           H  
ATOM   3106 HG13 VAL A 187     -70.707   9.270  71.784  1.00 77.80           H  
ATOM   3107  CG2 VAL A 187     -71.013   8.058  69.464  1.00 77.80           C  
ATOM   3108 HG21 VAL A 187     -69.978   8.305  69.699  1.00 77.80           H  
ATOM   3109 HG22 VAL A 187     -71.264   7.098  69.915  1.00 77.80           H  
ATOM   3110 HG23 VAL A 187     -71.109   7.971  68.382  1.00 77.80           H  
ATOM   3111  N   ASN A 188     -74.595  11.014  69.933  1.00 74.68           N  
ATOM   3112  H   ASN A 188     -73.987  11.385  69.217  1.00 74.68           H  
ATOM   3113  CA  ASN A 188     -75.593  11.901  70.537  1.00 74.68           C  
ATOM   3114  HA  ASN A 188     -75.435  11.922  71.616  1.00 74.68           H  
ATOM   3115  C   ASN A 188     -77.031  11.397  70.326  1.00 74.68           C  
ATOM   3116  CB  ASN A 188     -75.397  13.322  69.986  1.00 74.68           C  
ATOM   3117  HB2 ASN A 188     -75.348  13.292  68.898  1.00 74.68           H  
ATOM   3118  HB3 ASN A 188     -76.249  13.936  70.276  1.00 74.68           H  
ATOM   3119  O   ASN A 188     -77.849  11.491  71.242  1.00 74.68           O  
ATOM   3120  CG  ASN A 188     -74.150  13.998  70.531  1.00 74.68           C  
ATOM   3121  ND2 ASN A 188     -73.706  15.063  69.907  1.00 74.68           N  
ATOM   3122 HD21 ASN A 188     -74.164  15.407  69.076  1.00 74.68           H  
ATOM   3123 HD22 ASN A 188     -72.873  15.480  70.297  1.00 74.68           H  
ATOM   3124  OD1 ASN A 188     -73.575  13.611  71.534  1.00 74.68           O  
ATOM   3125  N   LYS A 189     -77.328  10.807  69.159  1.00 67.50           N  
ATOM   3126  H   LYS A 189     -76.628  10.807  68.431  1.00 67.50           H  
ATOM   3127  CA  LYS A 189     -78.603  10.113  68.913  1.00 67.50           C  
ATOM   3128  HA  LYS A 189     -79.431  10.750  69.226  1.00 67.50           H  
ATOM   3129  C   LYS A 189     -78.753   8.841  69.754  1.00 67.50           C  
ATOM   3130  CB  LYS A 189     -78.780   9.809  67.420  1.00 67.50           C  
ATOM   3131  HB2 LYS A 189     -77.867   9.367  67.019  1.00 67.50           H  
ATOM   3132  HB3 LYS A 189     -79.587   9.085  67.312  1.00 67.50           H  
ATOM   3133  O   LYS A 189     -79.832   8.577  70.247  1.00 67.50           O  
ATOM   3134  CG  LYS A 189     -79.155  11.066  66.625  1.00 67.50           C  
ATOM   3135  HG2 LYS A 189     -78.364  11.813  66.699  1.00 67.50           H  
ATOM   3136  HG3 LYS A 189     -80.071  11.487  67.039  1.00 67.50           H  
ATOM   3137  CD  LYS A 189     -79.390  10.705  65.155  1.00 67.50           C  
ATOM   3138  HD2 LYS A 189     -78.473  10.295  64.732  1.00 67.50           H  
ATOM   3139  HD3 LYS A 189     -80.177   9.953  65.106  1.00 67.50           H  
ATOM   3140  CE  LYS A 189     -79.817  11.950  64.375  1.00 67.50           C  
ATOM   3141  HE2 LYS A 189     -78.982  12.649  64.342  1.00 67.50           H  
ATOM   3142  HE3 LYS A 189     -80.631  12.427  64.920  1.00 67.50           H  
ATOM   3143  NZ  LYS A 189     -80.269  11.594  63.008  1.00 67.50           N  
ATOM   3144  HZ1 LYS A 189     -81.051  10.958  63.070  1.00 67.50           H  
ATOM   3145  HZ2 LYS A 189     -80.576  12.418  62.511  1.00 67.50           H  
ATOM   3146  HZ3 LYS A 189     -79.528  11.143  62.490  1.00 67.50           H  
ATOM   3147  N   LEU A 190     -77.683   8.088  70.007  1.00 59.39           N  
ATOM   3148  H   LEU A 190     -76.814   8.316  69.544  1.00 59.39           H  
ATOM   3149  CA  LEU A 190     -77.729   6.916  70.896  1.00 59.39           C  
ATOM   3150  HA  LEU A 190     -78.580   6.297  70.611  1.00 59.39           H  
ATOM   3151  C   LEU A 190     -77.972   7.296  72.370  1.00 59.39           C  
ATOM   3152  CB  LEU A 190     -76.438   6.096  70.725  1.00 59.39           C  
ATOM   3153  HB2 LEU A 190     -75.585   6.770  70.815  1.00 59.39           H  
ATOM   3154  HB3 LEU A 190     -76.368   5.374  71.539  1.00 59.39           H  
ATOM   3155  O   LEU A 190     -78.564   6.515  73.107  1.00 59.39           O  
ATOM   3156  CG  LEU A 190     -76.353   5.333  69.389  1.00 59.39           C  
ATOM   3157  HG  LEU A 190     -76.653   5.981  68.566  1.00 59.39           H  
ATOM   3158  CD1 LEU A 190     -74.915   4.875  69.138  1.00 59.39           C  
ATOM   3159 HD11 LEU A 190     -74.583   4.236  69.957  1.00 59.39           H  
ATOM   3160 HD12 LEU A 190     -74.864   4.319  68.202  1.00 59.39           H  
ATOM   3161 HD13 LEU A 190     -74.261   5.744  69.069  1.00 59.39           H  
ATOM   3162  CD2 LEU A 190     -77.253   4.097  69.379  1.00 59.39           C  
ATOM   3163 HD21 LEU A 190     -78.295   4.392  69.503  1.00 59.39           H  
ATOM   3164 HD22 LEU A 190     -77.158   3.573  68.427  1.00 59.39           H  
ATOM   3165 HD23 LEU A 190     -76.979   3.423  70.191  1.00 59.39           H  
ATOM   3166  N   ASN A 191     -77.576   8.505  72.788  1.00 58.08           N  
ATOM   3167  H   ASN A 191     -77.014   9.056  72.155  1.00 58.08           H  
ATOM   3168  CA  ASN A 191     -77.880   9.057  74.116  1.00 58.08           C  
ATOM   3169  HA  ASN A 191     -77.827   8.253  74.851  1.00 58.08           H  
ATOM   3170  C   ASN A 191     -79.304   9.638  74.238  1.00 58.08           C  
ATOM   3171  CB  ASN A 191     -76.820  10.117  74.468  1.00 58.08           C  
ATOM   3172  HB2 ASN A 191     -77.181  10.717  75.303  1.00 58.08           H  
ATOM   3173  HB3 ASN A 191     -76.668  10.781  73.617  1.00 58.08           H  
ATOM   3174  O   ASN A 191     -79.752   9.933  75.344  1.00 58.08           O  
ATOM   3175  CG  ASN A 191     -75.490   9.527  74.900  1.00 58.08           C  
ATOM   3176  ND2 ASN A 191     -74.441  10.316  74.886  1.00 58.08           N  
ATOM   3177 HD21 ASN A 191     -73.571   9.887  75.168  1.00 58.08           H  
ATOM   3178 HD22 ASN A 191     -74.512  11.261  74.538  1.00 58.08           H  
ATOM   3179  OD1 ASN A 191     -75.362   8.381  75.292  1.00 58.08           O  
ATOM   3180  N   THR A 192     -80.020   9.805  73.125  1.00 54.22           N  
ATOM   3181  H   THR A 192     -79.638   9.460  72.256  1.00 54.22           H  
ATOM   3182  CA  THR A 192     -81.409  10.282  73.069  1.00 54.22           C  
ATOM   3183  HA  THR A 192     -81.798  10.423  74.078  1.00 54.22           H  
ATOM   3184  C   THR A 192     -82.242   9.187  72.420  1.00 54.22           C  
ATOM   3185  CB  THR A 192     -81.523  11.634  72.335  1.00 54.22           C  
ATOM   3186  HB  THR A 192     -82.566  11.820  72.080  1.00 54.22           H  
ATOM   3187  O   THR A 192     -82.409   9.164  71.212  1.00 54.22           O  
ATOM   3188  CG2 THR A 192     -81.028  12.772  73.226  1.00 54.22           C  
ATOM   3189 HG21 THR A 192     -81.618  12.804  74.142  1.00 54.22           H  
ATOM   3190 HG22 THR A 192     -81.143  13.719  72.699  1.00 54.22           H  
ATOM   3191 HG23 THR A 192     -79.978  12.623  73.481  1.00 54.22           H  
ATOM   3192  OG1 THR A 192     -80.732  11.715  71.169  1.00 54.22           O  
ATOM   3193  HG1 THR A 192     -79.825  11.529  71.420  1.00 54.22           H  
ATOM   3194  N   GLY A 193     -82.656   8.208  73.227  1.00 46.25           N  
ATOM   3195  H   GLY A 193     -82.461   8.294  74.214  1.00 46.25           H  
ATOM   3196  CA  GLY A 193     -83.197   6.933  72.758  1.00 46.25           C  
ATOM   3197  HA2 GLY A 193     -83.581   6.375  73.612  1.00 46.25           H  
ATOM   3198  HA3 GLY A 193     -82.390   6.352  72.312  1.00 46.25           H  
ATOM   3199  C   GLY A 193     -84.329   7.047  71.738  1.00 46.25           C  
ATOM   3200  O   GLY A 193     -85.481   7.137  72.135  1.00 46.25           O  
ATOM   3201  N   ASP A 194     -83.978   6.952  70.455  1.00 46.44           N  
ATOM   3202  H   ASP A 194     -83.007   7.111  70.225  1.00 46.44           H  
ATOM   3203  CA  ASP A 194     -84.876   6.642  69.347  1.00 46.44           C  
ATOM   3204  HA  ASP A 194     -85.683   6.019  69.731  1.00 46.44           H  
ATOM   3205  C   ASP A 194     -84.119   5.812  68.293  1.00 46.44           C  
ATOM   3206  CB  ASP A 194     -85.516   7.909  68.755  1.00 46.44           C  
ATOM   3207  HB2 ASP A 194     -85.801   7.701  67.724  1.00 46.44           H  
ATOM   3208  HB3 ASP A 194     -84.784   8.716  68.738  1.00 46.44           H  
ATOM   3209  O   ASP A 194     -83.141   6.234  67.668  1.00 46.44           O  
ATOM   3210  CG  ASP A 194     -86.788   8.358  69.494  1.00 46.44           C  
ATOM   3211  OD1 ASP A 194     -87.562   7.478  69.936  1.00 46.44           O  
ATOM   3212  OD2 ASP A 194     -87.037   9.587  69.508  1.00 46.44           O  
ATOM   3213  N   ASP A 195     -84.587   4.576  68.169  1.00 38.36           N  
ATOM   3214  H   ASP A 195     -85.420   4.379  68.704  1.00 38.36           H  
ATOM   3215  CA  ASP A 195     -84.177   3.504  67.266  1.00 38.36           C  
ATOM   3216  HA  ASP A 195     -83.091   3.416  67.259  1.00 38.36           H  
ATOM   3217  C   ASP A 195     -84.705   3.783  65.844  1.00 38.36           C  
ATOM   3218  CB  ASP A 195     -84.814   2.237  67.884  1.00 38.36           C  
ATOM   3219  HB2 ASP A 195     -84.633   2.247  68.959  1.00 38.36           H  
ATOM   3220  HB3 ASP A 195     -85.894   2.274  67.738  1.00 38.36           H  
ATOM   3221  O   ASP A 195     -85.840   4.224  65.732  1.00 38.36           O  
ATOM   3222  CG  ASP A 195     -84.292   0.898  67.371  1.00 38.36           C  
ATOM   3223  OD1 ASP A 195     -83.280   0.902  66.633  1.00 38.36           O  
ATOM   3224  OD2 ASP A 195     -84.904  -0.130  67.741  1.00 38.36           O  
ATOM   3225  N   VAL A 196     -83.916   3.552  64.778  1.00 47.75           N  
ATOM   3226  H   VAL A 196     -82.971   3.298  65.028  1.00 47.75           H  
ATOM   3227  CA  VAL A 196     -84.356   3.094  63.430  1.00 47.75           C  
ATOM   3228  HA  VAL A 196     -84.785   2.103  63.576  1.00 47.75           H  
ATOM   3229  C   VAL A 196     -83.137   2.923  62.498  1.00 47.75           C  
ATOM   3230  CB  VAL A 196     -85.460   3.947  62.726  1.00 47.75           C  
ATOM   3231  HB  VAL A 196     -85.224   5.006  62.831  1.00 47.75           H  
ATOM   3232  O   VAL A 196     -82.401   3.859  62.175  1.00 47.75           O  
ATOM   3233  CG1 VAL A 196     -85.576   3.636  61.219  1.00 47.75           C  
ATOM   3234 HG11 VAL A 196     -84.665   3.922  60.693  1.00 47.75           H  
ATOM   3235 HG12 VAL A 196     -85.770   2.575  61.060  1.00 47.75           H  
ATOM   3236 HG13 VAL A 196     -86.382   4.222  60.778  1.00 47.75           H  
ATOM   3237  CG2 VAL A 196     -86.889   3.678  63.253  1.00 47.75           C  
ATOM   3238 HG21 VAL A 196     -87.244   4.558  63.790  1.00 47.75           H  
ATOM   3239 HG22 VAL A 196     -86.899   2.822  63.927  1.00 47.75           H  
ATOM   3240 HG23 VAL A 196     -87.611   3.481  62.461  1.00 47.75           H  
ATOM   3241  N   MET A 197     -82.976   1.687  62.018  1.00 36.92           N  
ATOM   3242  H   MET A 197     -83.632   1.003  62.367  1.00 36.92           H  
ATOM   3243  CA  MET A 197     -82.063   1.229  60.965  1.00 36.92           C  
ATOM   3244  HA  MET A 197     -81.039   1.525  61.193  1.00 36.92           H  
ATOM   3245  C   MET A 197     -82.451   1.707  59.560  1.00 36.92           C  
ATOM   3246  CB  MET A 197     -82.181  -0.303  60.865  1.00 36.92           C  
ATOM   3247  HB2 MET A 197     -83.223  -0.590  60.726  1.00 36.92           H  
ATOM   3248  HB3 MET A 197     -81.638  -0.606  59.970  1.00 36.92           H  
ATOM   3249  O   MET A 197     -83.605   1.509  59.206  1.00 36.92           O  
ATOM   3250  CG  MET A 197     -81.610  -1.111  62.025  1.00 36.92           C  
ATOM   3251  HG2 MET A 197     -80.815  -0.538  62.500  1.00 36.92           H  
ATOM   3252  HG3 MET A 197     -82.388  -1.298  62.766  1.00 36.92           H  
ATOM   3253  SD  MET A 197     -80.900  -2.684  61.446  1.00 36.92           S  
ATOM   3254  CE  MET A 197     -82.383  -3.518  60.814  1.00 36.92           C  
ATOM   3255  HE1 MET A 197     -82.800  -2.956  59.978  1.00 36.92           H  
ATOM   3256  HE2 MET A 197     -83.126  -3.584  61.608  1.00 36.92           H  
ATOM   3257  HE3 MET A 197     -82.124  -4.524  60.483  1.00 36.92           H  
ATOM   3258  N   ILE A 198     -81.479   2.095  58.710  1.00 48.94           N  
ATOM   3259  H   ILE A 198     -80.592   2.367  59.111  1.00 48.94           H  
ATOM   3260  CA  ILE A 198     -81.465   1.799  57.254  1.00 48.94           C  
ATOM   3261  HA  ILE A 198     -81.964   0.838  57.119  1.00 48.94           H  
ATOM   3262  C   ILE A 198     -80.010   1.632  56.754  1.00 48.94           C  
ATOM   3263  CB  ILE A 198     -82.255   2.824  56.384  1.00 48.94           C  
ATOM   3264  HB  ILE A 198     -81.827   3.815  56.537  1.00 48.94           H  
ATOM   3265  O   ILE A 198     -79.142   2.464  57.021  1.00 48.94           O  
ATOM   3266  CG1 ILE A 198     -83.755   2.875  56.766  1.00 48.94           C  
ATOM   3267 HG12 ILE A 198     -84.145   1.859  56.818  1.00 48.94           H  
ATOM   3268 HG13 ILE A 198     -83.827   3.357  57.741  1.00 48.94           H  
ATOM   3269  CG2 ILE A 198     -82.125   2.477  54.886  1.00 48.94           C  
ATOM   3270 HG21 ILE A 198     -82.657   3.204  54.274  1.00 48.94           H  
ATOM   3271 HG22 ILE A 198     -81.086   2.531  54.561  1.00 48.94           H  
ATOM   3272 HG23 ILE A 198     -82.523   1.483  54.680  1.00 48.94           H  
ATOM   3273  CD1 ILE A 198     -84.707   3.670  55.873  1.00 48.94           C  
ATOM   3274 HD11 ILE A 198     -84.312   4.673  55.711  1.00 48.94           H  
ATOM   3275 HD12 ILE A 198     -85.678   3.745  56.362  1.00 48.94           H  
ATOM   3276 HD13 ILE A 198     -84.842   3.167  54.916  1.00 48.94           H  
ATOM   3277  N   LYS A 199     -79.766   0.525  56.037  1.00 35.54           N  
ATOM   3278  H   LYS A 199     -80.590  -0.013  55.807  1.00 35.54           H  
ATOM   3279  CA  LYS A 199     -78.562   0.174  55.258  1.00 35.54           C  
ATOM   3280  HA  LYS A 199     -77.660   0.559  55.734  1.00 35.54           H  
ATOM   3281  C   LYS A 199     -78.680   0.746  53.843  1.00 35.54           C  
ATOM   3282  CB  LYS A 199     -78.511  -1.362  55.083  1.00 35.54           C  
ATOM   3283  HB2 LYS A 199     -79.454  -1.686  54.642  1.00 35.54           H  
ATOM   3284  HB3 LYS A 199     -77.724  -1.595  54.365  1.00 35.54           H  
ATOM   3285  O   LYS A 199     -79.768   0.640  53.298  1.00 35.54           O  
ATOM   3286  CG  LYS A 199     -78.252  -2.199  56.343  1.00 35.54           C  
ATOM   3287  HG2 LYS A 199     -78.972  -1.937  57.118  1.00 35.54           H  
ATOM   3288  HG3 LYS A 199     -77.245  -1.992  56.706  1.00 35.54           H  
ATOM   3289  CD  LYS A 199     -78.391  -3.694  56.005  1.00 35.54           C  
ATOM   3290  HD2 LYS A 199     -77.754  -3.930  55.153  1.00 35.54           H  
ATOM   3291  HD3 LYS A 199     -79.428  -3.897  55.737  1.00 35.54           H  
ATOM   3292  CE  LYS A 199     -77.984  -4.566  57.198  1.00 35.54           C  
ATOM   3293  HE2 LYS A 199     -78.569  -4.258  58.065  1.00 35.54           H  
ATOM   3294  HE3 LYS A 199     -76.934  -4.377  57.424  1.00 35.54           H  
ATOM   3295  NZ  LYS A 199     -78.204  -6.009  56.923  1.00 35.54           N  
ATOM   3296  HZ1 LYS A 199     -77.667  -6.304  56.120  1.00 35.54           H  
ATOM   3297  HZ2 LYS A 199     -79.181  -6.183  56.738  1.00 35.54           H  
ATOM   3298  HZ3 LYS A 199     -77.930  -6.565  57.720  1.00 35.54           H  
ATOM   3299  N   GLU A 200     -77.577   1.161  53.211  1.00 39.52           N  
ATOM   3300  H   GLU A 200     -76.757   1.399  53.750  1.00 39.52           H  
ATOM   3301  CA  GLU A 200     -77.360   0.910  51.772  1.00 39.52           C  
ATOM   3302  HA  GLU A 200     -77.540  -0.156  51.635  1.00 39.52           H  
ATOM   3303  C   GLU A 200     -75.907   1.140  51.309  1.00 39.52           C  
ATOM   3304  CB  GLU A 200     -78.369   1.653  50.869  1.00 39.52           C  
ATOM   3305  HB2 GLU A 200     -77.840   2.222  50.104  1.00 39.52           H  
ATOM   3306  HB3 GLU A 200     -78.960   2.350  51.463  1.00 39.52           H  
ATOM   3307  O   GLU A 200     -75.214   2.055  51.749  1.00 39.52           O  
ATOM   3308  CG  GLU A 200     -79.289   0.619  50.185  1.00 39.52           C  
ATOM   3309  HG2 GLU A 200     -79.615  -0.126  50.911  1.00 39.52           H  
ATOM   3310  HG3 GLU A 200     -78.700   0.088  49.438  1.00 39.52           H  
ATOM   3311  CD  GLU A 200     -80.530   1.221  49.516  1.00 39.52           C  
ATOM   3312  OE1 GLU A 200     -81.455   0.423  49.237  1.00 39.52           O  
ATOM   3313  OE2 GLU A 200     -80.533   2.445  49.261  1.00 39.52           O  
ATOM   3314  N   ASN A 201     -75.470   0.225  50.438  1.00 38.65           N  
ATOM   3315  H   ASN A 201     -76.188  -0.384  50.074  1.00 38.65           H  
ATOM   3316  CA  ASN A 201     -74.188   0.131  49.735  1.00 38.65           C  
ATOM   3317  HA  ASN A 201     -73.361   0.388  50.397  1.00 38.65           H  
ATOM   3318  C   ASN A 201     -74.171   1.039  48.492  1.00 38.65           C  
ATOM   3319  CB  ASN A 201     -74.069  -1.324  49.214  1.00 38.65           C  
ATOM   3320  HB2 ASN A 201     -73.342  -1.355  48.403  1.00 38.65           H  
ATOM   3321  HB3 ASN A 201     -75.022  -1.630  48.783  1.00 38.65           H  
ATOM   3322  O   ASN A 201     -75.197   1.148  47.833  1.00 38.65           O  
ATOM   3323  CG  ASN A 201     -73.606  -2.360  50.214  1.00 38.65           C  
ATOM   3324  ND2 ASN A 201     -74.061  -3.586  50.084  1.00 38.65           N  
ATOM   3325 HD21 ASN A 201     -73.685  -4.270  50.724  1.00 38.65           H  
ATOM   3326 HD22 ASN A 201     -74.716  -3.810  49.348  1.00 38.65           H  
ATOM   3327  OD1 ASN A 201     -72.780  -2.114  51.072  1.00 38.65           O  
ATOM   3328  N   HIS A 202     -72.994   1.514  48.058  1.00 42.54           N  
ATOM   3329  H   HIS A 202     -72.328   1.747  48.781  1.00 42.54           H  
ATOM   3330  CA  HIS A 202     -72.382   1.049  46.796  1.00 42.54           C  
ATOM   3331  HA  HIS A 202     -72.163  -0.008  46.944  1.00 42.54           H  
ATOM   3332  C   HIS A 202     -71.034   1.723  46.476  1.00 42.54           C  
ATOM   3333  CB  HIS A 202     -73.307   1.145  45.560  1.00 42.54           C  
ATOM   3334  HB2 HIS A 202     -74.128   1.841  45.728  1.00 42.54           H  
ATOM   3335  HB3 HIS A 202     -72.744   1.537  44.713  1.00 42.54           H  
ATOM   3336  O   HIS A 202     -70.921   2.939  46.372  1.00 42.54           O  
ATOM   3337  CG  HIS A 202     -73.825  -0.215  45.150  1.00 42.54           C  
ATOM   3338  CD2 HIS A 202     -75.128  -0.634  45.103  1.00 42.54           C  
ATOM   3339  HD2 HIS A 202     -75.994  -0.042  45.363  1.00 42.54           H  
ATOM   3340  ND1 HIS A 202     -73.042  -1.281  44.762  1.00 42.54           N  
ATOM   3341  HD1 HIS A 202     -72.056  -1.242  44.547  1.00 42.54           H  
ATOM   3342  CE1 HIS A 202     -73.852  -2.319  44.497  1.00 42.54           C  
ATOM   3343  HE1 HIS A 202     -73.532  -3.281  44.123  1.00 42.54           H  
ATOM   3344  NE2 HIS A 202     -75.130  -1.974  44.690  1.00 42.54           N  
ATOM   3345  N   HIS A 203     -70.020   0.881  46.256  1.00 33.88           N  
ATOM   3346  H   HIS A 203     -70.208  -0.101  46.399  1.00 33.88           H  
ATOM   3347  CA  HIS A 203     -68.778   1.179  45.539  1.00 33.88           C  
ATOM   3348  HA  HIS A 203     -68.365   2.134  45.865  1.00 33.88           H  
ATOM   3349  C   HIS A 203     -69.013   1.223  44.021  1.00 33.88           C  
ATOM   3350  CB  HIS A 203     -67.772   0.039  45.807  1.00 33.88           C  
ATOM   3351  HB2 HIS A 203     -67.119  -0.050  44.939  1.00 33.88           H  
ATOM   3352  HB3 HIS A 203     -68.299  -0.910  45.896  1.00 33.88           H  
ATOM   3353  O   HIS A 203     -69.681   0.334  43.487  1.00 33.88           O  
ATOM   3354  CG  HIS A 203     -66.861   0.204  46.992  1.00 33.88           C  
ATOM   3355  CD2 HIS A 203     -65.595  -0.310  47.085  1.00 33.88           C  
ATOM   3356  HD2 HIS A 203     -65.093  -0.908  46.339  1.00 33.88           H  
ATOM   3357  ND1 HIS A 203     -67.094   0.919  48.146  1.00 33.88           N  
ATOM   3358  HD1 HIS A 203     -67.919   1.456  48.368  1.00 33.88           H  
ATOM   3359  CE1 HIS A 203     -65.989   0.841  48.909  1.00 33.88           C  
ATOM   3360  HE1 HIS A 203     -65.860   1.317  49.869  1.00 33.88           H  
ATOM   3361  NE2 HIS A 203     -65.052   0.097  48.303  1.00 33.88           N  
ATOM   3362  N   GLN A 204     -68.339   2.143  43.322  1.00 42.42           N  
ATOM   3363  H   GLN A 204     -67.871   2.886  43.822  1.00 42.42           H  
ATOM   3364  CA  GLN A 204     -67.972   1.986  41.911  1.00 42.42           C  
ATOM   3365  HA  GLN A 204     -68.024   0.925  41.666  1.00 42.42           H  
ATOM   3366  C   GLN A 204     -66.517   2.421  41.670  1.00 42.42           C  
ATOM   3367  CB  GLN A 204     -68.940   2.719  40.966  1.00 42.42           C  
ATOM   3368  HB2 GLN A 204     -68.429   2.903  40.022  1.00 42.42           H  
ATOM   3369  HB3 GLN A 204     -69.227   3.680  41.393  1.00 42.42           H  
ATOM   3370  O   GLN A 204     -66.109   3.529  42.006  1.00 42.42           O  
ATOM   3371  CG  GLN A 204     -70.189   1.872  40.665  1.00 42.42           C  
ATOM   3372  HG2 GLN A 204     -69.879   0.882  40.332  1.00 42.42           H  
ATOM   3373  HG3 GLN A 204     -70.781   1.760  41.574  1.00 42.42           H  
ATOM   3374  CD  GLN A 204     -71.086   2.476  39.590  1.00 42.42           C  
ATOM   3375  NE2 GLN A 204     -72.016   1.720  39.050  1.00 42.42           N  
ATOM   3376 HE21 GLN A 204     -72.602   2.183  38.370  1.00 42.42           H  
ATOM   3377 HE22 GLN A 204     -72.176   0.776  39.374  1.00 42.42           H  
ATOM   3378  OE1 GLN A 204     -70.983   3.627  39.210  1.00 42.42           O  
ATOM   3379  N   ASN A 205     -65.758   1.495  41.080  1.00 37.38           N  
ATOM   3380  H   ASN A 205     -66.230   0.638  40.829  1.00 37.38           H  
ATOM   3381  CA  ASN A 205     -64.413   1.651  40.531  1.00 37.38           C  
ATOM   3382  HA  ASN A 205     -63.800   2.258  41.197  1.00 37.38           H  
ATOM   3383  C   ASN A 205     -64.474   2.323  39.151  1.00 37.38           C  
ATOM   3384  CB  ASN A 205     -63.802   0.237  40.348  1.00 37.38           C  
ATOM   3385  HB2 ASN A 205     -63.119   0.256  39.499  1.00 37.38           H  
ATOM   3386  HB3 ASN A 205     -64.586  -0.481  40.108  1.00 37.38           H  
ATOM   3387  O   ASN A 205     -65.258   1.893  38.306  1.00 37.38           O  
ATOM   3388  CG  ASN A 205     -62.980  -0.271  41.514  1.00 37.38           C  
ATOM   3389  ND2 ASN A 205     -62.871  -1.570  41.677  1.00 37.38           N  
ATOM   3390 HD21 ASN A 205     -63.368  -2.217  41.082  1.00 37.38           H  
ATOM   3391 HD22 ASN A 205     -62.312  -1.858  42.467  1.00 37.38           H  
ATOM   3392  OD1 ASN A 205     -62.374   0.476  42.252  1.00 37.38           O  
ATOM   3393  N   HIS A 206     -63.547   3.241  38.867  1.00 41.69           N  
ATOM   3394  H   HIS A 206     -62.948   3.569  39.611  1.00 41.69           H  
ATOM   3395  CA  HIS A 206     -63.184   3.630  37.502  1.00 41.69           C  
ATOM   3396  HA  HIS A 206     -63.728   2.994  36.803  1.00 41.69           H  
ATOM   3397  C   HIS A 206     -61.692   3.376  37.255  1.00 41.69           C  
ATOM   3398  CB  HIS A 206     -63.600   5.077  37.194  1.00 41.69           C  
ATOM   3399  HB2 HIS A 206     -62.920   5.493  36.451  1.00 41.69           H  
ATOM   3400  HB3 HIS A 206     -63.521   5.689  38.092  1.00 41.69           H  
ATOM   3401  O   HIS A 206     -60.825   3.853  37.982  1.00 41.69           O  
ATOM   3402  CG  HIS A 206     -64.995   5.165  36.628  1.00 41.69           C  
ATOM   3403  CD2 HIS A 206     -66.110   5.659  37.251  1.00 41.69           C  
ATOM   3404  HD2 HIS A 206     -66.155   6.061  38.252  1.00 41.69           H  
ATOM   3405  ND1 HIS A 206     -65.386   4.751  35.371  1.00 41.69           N  
ATOM   3406  HD1 HIS A 206     -64.788   4.386  34.644  1.00 41.69           H  
ATOM   3407  CE1 HIS A 206     -66.702   4.986  35.246  1.00 41.69           C  
ATOM   3408  HE1 HIS A 206     -67.294   4.780  34.366  1.00 41.69           H  
ATOM   3409  NE2 HIS A 206     -67.183   5.545  36.362  1.00 41.69           N  
ATOM   3410  N   ARG A 207     -61.412   2.594  36.208  1.00 34.35           N  
ATOM   3411  H   ARG A 207     -62.200   2.280  35.660  1.00 34.35           H  
ATOM   3412  CA  ARG A 207     -60.084   2.246  35.691  1.00 34.35           C  
ATOM   3413  HA  ARG A 207     -59.324   2.528  36.420  1.00 34.35           H  
ATOM   3414  C   ARG A 207     -59.869   3.043  34.402  1.00 34.35           C  
ATOM   3415  CB  ARG A 207     -60.061   0.717  35.472  1.00 34.35           C  
ATOM   3416  HB2 ARG A 207     -60.746   0.465  34.663  1.00 34.35           H  
ATOM   3417  HB3 ARG A 207     -60.438   0.245  36.380  1.00 34.35           H  
ATOM   3418  O   ARG A 207     -60.623   2.853  33.453  1.00 34.35           O  
ATOM   3419  CG  ARG A 207     -58.684   0.102  35.171  1.00 34.35           C  
ATOM   3420  HG2 ARG A 207     -58.012   0.310  36.004  1.00 34.35           H  
ATOM   3421  HG3 ARG A 207     -58.274   0.537  34.260  1.00 34.35           H  
ATOM   3422  CD  ARG A 207     -58.836  -1.421  34.997  1.00 34.35           C  
ATOM   3423  HD2 ARG A 207     -59.417  -1.611  34.094  1.00 34.35           H  
ATOM   3424  HD3 ARG A 207     -59.385  -1.813  35.853  1.00 34.35           H  
ATOM   3425  NE  ARG A 207     -57.536  -2.119  34.908  1.00 34.35           N  
ATOM   3426  HE  ARG A 207     -56.708  -1.543  34.971  1.00 34.35           H  
ATOM   3427  NH1 ARG A 207     -58.353  -4.261  34.703  1.00 34.35           N  
ATOM   3428 HH11 ARG A 207     -59.294  -3.896  34.708  1.00 34.35           H  
ATOM   3429 HH12 ARG A 207     -58.192  -5.255  34.627  1.00 34.35           H  
ATOM   3430  NH2 ARG A 207     -56.150  -3.928  34.784  1.00 34.35           N  
ATOM   3431 HH21 ARG A 207     -56.013  -4.926  34.712  1.00 34.35           H  
ATOM   3432 HH22 ARG A 207     -55.345  -3.324  34.871  1.00 34.35           H  
ATOM   3433  CZ  ARG A 207     -57.353  -3.426  34.799  1.00 34.35           C  
ATOM   3434  N   HIS A 208     -58.853   3.903  34.360  1.00 41.42           N  
ATOM   3435  H   HIS A 208     -58.299   4.040  35.193  1.00 41.42           H  
ATOM   3436  CA  HIS A 208     -58.393   4.557  33.131  1.00 41.42           C  
ATOM   3437  HA  HIS A 208     -59.205   4.556  32.404  1.00 41.42           H  
ATOM   3438  C   HIS A 208     -57.232   3.765  32.514  1.00 41.42           C  
ATOM   3439  CB  HIS A 208     -58.026   6.028  33.396  1.00 41.42           C  
ATOM   3440  HB2 HIS A 208     -57.497   6.116  34.345  1.00 41.42           H  
ATOM   3441  HB3 HIS A 208     -57.351   6.367  32.611  1.00 41.42           H  
ATOM   3442  O   HIS A 208     -56.251   3.454  33.187  1.00 41.42           O  
ATOM   3443  CG  HIS A 208     -59.224   6.947  33.384  1.00 41.42           C  
ATOM   3444  CD2 HIS A 208     -59.694   7.713  34.419  1.00 41.42           C  
ATOM   3445  HD2 HIS A 208     -59.277   7.768  35.413  1.00 41.42           H  
ATOM   3446  ND1 HIS A 208     -60.040   7.193  32.300  1.00 41.42           N  
ATOM   3447  HD1 HIS A 208     -59.920   6.836  31.363  1.00 41.42           H  
ATOM   3448  CE1 HIS A 208     -60.981   8.074  32.675  1.00 41.42           C  
ATOM   3449  HE1 HIS A 208     -61.754   8.474  32.035  1.00 41.42           H  
ATOM   3450  NE2 HIS A 208     -60.812   8.415  33.959  1.00 41.42           N  
ATOM   3451  N   GLN A 209     -57.370   3.425  31.230  1.00 37.58           N  
ATOM   3452  H   GLN A 209     -58.216   3.715  30.762  1.00 37.58           H  
ATOM   3453  CA  GLN A 209     -56.302   2.937  30.356  1.00 37.58           C  
ATOM   3454  HA  GLN A 209     -55.625   2.291  30.914  1.00 37.58           H  
ATOM   3455  C   GLN A 209     -55.506   4.128  29.813  1.00 37.58           C  
ATOM   3456  CB  GLN A 209     -56.914   2.154  29.177  1.00 37.58           C  
ATOM   3457  HB2 GLN A 209     -56.228   2.192  28.330  1.00 37.58           H  
ATOM   3458  HB3 GLN A 209     -57.841   2.639  28.873  1.00 37.58           H  
ATOM   3459  O   GLN A 209     -56.091   5.075  29.291  1.00 37.58           O  
ATOM   3460  CG  GLN A 209     -57.169   0.674  29.493  1.00 37.58           C  
ATOM   3461  HG2 GLN A 209     -57.725   0.593  30.427  1.00 37.58           H  
ATOM   3462  HG3 GLN A 209     -56.210   0.170  29.619  1.00 37.58           H  
ATOM   3463  CD  GLN A 209     -57.973  -0.039  28.404  1.00 37.58           C  
ATOM   3464  NE2 GLN A 209     -57.862  -1.344  28.283  1.00 37.58           N  
ATOM   3465 HE21 GLN A 209     -58.404  -1.746  27.531  1.00 37.58           H  
ATOM   3466 HE22 GLN A 209     -57.191  -1.869  28.825  1.00 37.58           H  
ATOM   3467  OE1 GLN A 209     -58.743   0.542  27.664  1.00 37.58           O  
ATOM   3468  N   SER A 210     -54.180   4.052  29.897  1.00 37.57           N  
ATOM   3469  H   SER A 210     -53.756   3.275  30.382  1.00 37.57           H  
ATOM   3470  CA  SER A 210     -53.244   4.932  29.202  1.00 37.57           C  
ATOM   3471  HA  SER A 210     -53.753   5.858  28.935  1.00 37.57           H  
ATOM   3472  C   SER A 210     -52.757   4.263  27.913  1.00 37.57           C  
ATOM   3473  CB  SER A 210     -52.075   5.306  30.124  1.00 37.57           C  
ATOM   3474  HB2 SER A 210     -52.428   6.017  30.870  1.00 37.57           H  
ATOM   3475  HB3 SER A 210     -51.289   5.779  29.535  1.00 37.57           H  
ATOM   3476  O   SER A 210     -52.217   3.159  27.913  1.00 37.57           O  
ATOM   3477  OG  SER A 210     -51.559   4.166  30.790  1.00 37.57           O  
ATOM   3478  HG  SER A 210     -50.723   4.400  31.200  1.00 37.57           H  
ATOM   3479  N   THR A 211     -52.961   4.948  26.794  1.00 34.64           N  
ATOM   3480  H   THR A 211     -53.504   5.798  26.845  1.00 34.64           H  
ATOM   3481  CA  THR A 211     -52.343   4.682  25.490  1.00 34.64           C  
ATOM   3482  HA  THR A 211     -52.376   3.614  25.275  1.00 34.64           H  
ATOM   3483  C   THR A 211     -50.884   5.138  25.501  1.00 34.64           C  
ATOM   3484  CB  THR A 211     -53.099   5.453  24.390  1.00 34.64           C  
ATOM   3485  HB  THR A 211     -52.423   5.670  23.564  1.00 34.64           H  
ATOM   3486  O   THR A 211     -50.618   6.308  25.776  1.00 34.64           O  
ATOM   3487  CG2 THR A 211     -54.275   4.650  23.842  1.00 34.64           C  
ATOM   3488 HG21 THR A 211     -53.914   3.725  23.393  1.00 34.64           H  
ATOM   3489 HG22 THR A 211     -54.973   4.418  24.646  1.00 34.64           H  
ATOM   3490 HG23 THR A 211     -54.789   5.236  23.080  1.00 34.64           H  
ATOM   3491  OG1 THR A 211     -53.623   6.664  24.900  1.00 34.64           O  
ATOM   3492  HG1 THR A 211     -52.876   7.245  25.063  1.00 34.64           H  
ATOM   3493  N   SER A 212     -49.943   4.245  25.177  1.00 35.77           N  
ATOM   3494  H   SER A 212     -50.210   3.294  24.963  1.00 35.77           H  
ATOM   3495  CA  SER A 212     -48.539   4.599  24.950  1.00 35.77           C  
ATOM   3496  HA  SER A 212     -48.293   5.430  25.612  1.00 35.77           H  
ATOM   3497  C   SER A 212     -48.320   5.071  23.509  1.00 35.77           C  
ATOM   3498  CB  SER A 212     -47.586   3.456  25.329  1.00 35.77           C  
ATOM   3499  HB2 SER A 212     -46.561   3.820  25.256  1.00 35.77           H  
ATOM   3500  HB3 SER A 212     -47.773   3.159  26.361  1.00 35.77           H  
ATOM   3501  O   SER A 212     -48.716   4.424  22.539  1.00 35.77           O  
ATOM   3502  OG  SER A 212     -47.729   2.332  24.485  1.00 35.77           O  
ATOM   3503  HG  SER A 212     -47.017   1.716  24.672  1.00 35.77           H  
ATOM   3504  N   GLN A 213     -47.684   6.233  23.373  1.00 37.89           N  
ATOM   3505  H   GLN A 213     -47.408   6.723  24.212  1.00 37.89           H  
ATOM   3506  CA  GLN A 213     -47.136   6.732  22.116  1.00 37.89           C  
ATOM   3507  HA  GLN A 213     -47.851   6.564  21.311  1.00 37.89           H  
ATOM   3508  C   GLN A 213     -45.841   5.969  21.795  1.00 37.89           C  
ATOM   3509  CB  GLN A 213     -46.874   8.244  22.248  1.00 37.89           C  
ATOM   3510  HB2 GLN A 213     -46.229   8.566  21.430  1.00 37.89           H  
ATOM   3511  HB3 GLN A 213     -46.348   8.433  23.184  1.00 37.89           H  
ATOM   3512  O   GLN A 213     -44.935   5.908  22.623  1.00 37.89           O  
ATOM   3513  CG  GLN A 213     -48.165   9.078  22.193  1.00 37.89           C  
ATOM   3514  HG2 GLN A 213     -48.578   9.031  21.186  1.00 37.89           H  
ATOM   3515  HG3 GLN A 213     -48.901   8.664  22.882  1.00 37.89           H  
ATOM   3516  CD  GLN A 213     -47.932  10.534  22.592  1.00 37.89           C  
ATOM   3517  NE2 GLN A 213     -48.320  11.497  21.785  1.00 37.89           N  
ATOM   3518 HE21 GLN A 213     -48.133  12.434  22.111  1.00 37.89           H  
ATOM   3519 HE22 GLN A 213     -48.753  11.296  20.895  1.00 37.89           H  
ATOM   3520  OE1 GLN A 213     -47.411  10.835  23.650  1.00 37.89           O  
ATOM   3521  N   LYS A 214     -45.754   5.393  20.590  1.00 34.19           N  
ATOM   3522  H   LYS A 214     -46.550   5.486  19.975  1.00 34.19           H  
ATOM   3523  CA  LYS A 214     -44.529   4.801  20.028  1.00 34.19           C  
ATOM   3524  HA  LYS A 214     -44.053   4.166  20.775  1.00 34.19           H  
ATOM   3525  C   LYS A 214     -43.536   5.908  19.655  1.00 34.19           C  
ATOM   3526  CB  LYS A 214     -44.867   3.961  18.780  1.00 34.19           C  
ATOM   3527  HB2 LYS A 214     -43.958   3.850  18.189  1.00 34.19           H  
ATOM   3528  HB3 LYS A 214     -45.593   4.496  18.167  1.00 34.19           H  
ATOM   3529  O   LYS A 214     -43.854   6.754  18.823  1.00 34.19           O  
ATOM   3530  CG  LYS A 214     -45.386   2.551  19.097  1.00 34.19           C  
ATOM   3531  HG2 LYS A 214     -46.283   2.618  19.713  1.00 34.19           H  
ATOM   3532  HG3 LYS A 214     -44.618   2.008  19.648  1.00 34.19           H  
ATOM   3533  CD  LYS A 214     -45.712   1.797  17.798  1.00 34.19           C  
ATOM   3534  HD2 LYS A 214     -44.846   1.842  17.138  1.00 34.19           H  
ATOM   3535  HD3 LYS A 214     -46.555   2.282  17.306  1.00 34.19           H  
ATOM   3536  CE  LYS A 214     -46.046   0.328  18.083  1.00 34.19           C  
ATOM   3537  HE2 LYS A 214     -45.198  -0.121  18.600  1.00 34.19           H  
ATOM   3538  HE3 LYS A 214     -46.905   0.287  18.753  1.00 34.19           H  
ATOM   3539  NZ  LYS A 214     -46.328  -0.420  16.831  1.00 34.19           N  
ATOM   3540  HZ1 LYS A 214     -45.525  -0.381  16.218  1.00 34.19           H  
ATOM   3541  HZ2 LYS A 214     -46.513  -1.393  17.031  1.00 34.19           H  
ATOM   3542  HZ3 LYS A 214     -47.120  -0.026  16.344  1.00 34.19           H  
ATOM   3543  N   SER A 215     -42.342   5.880  20.245  1.00 36.70           N  
ATOM   3544  H   SER A 215     -42.167   5.177  20.950  1.00 36.70           H  
ATOM   3545  CA  SER A 215     -41.189   6.700  19.859  1.00 36.70           C  
ATOM   3546  HA  SER A 215     -41.545   7.672  19.520  1.00 36.70           H  
ATOM   3547  C   SER A 215     -40.400   6.046  18.722  1.00 36.70           C  
ATOM   3548  CB  SER A 215     -40.273   6.930  21.066  1.00 36.70           C  
ATOM   3549  HB2 SER A 215     -39.389   7.487  20.756  1.00 36.70           H  
ATOM   3550  HB3 SER A 215     -40.808   7.513  21.816  1.00 36.70           H  
ATOM   3551  O   SER A 215     -40.170   4.839  18.732  1.00 36.70           O  
ATOM   3552  OG  SER A 215     -39.881   5.697  21.636  1.00 36.70           O  
ATOM   3553  HG  SER A 215     -39.404   5.174  20.987  1.00 36.70           H  
ATOM   3554  N   ILE A 216     -39.967   6.864  17.764  1.00 39.71           N  
ATOM   3555  H   ILE A 216     -40.183   7.846  17.866  1.00 39.71           H  
ATOM   3556  CA  ILE A 216     -39.202   6.506  16.563  1.00 39.71           C  
ATOM   3557  HA  ILE A 216     -39.549   5.544  16.186  1.00 39.71           H  
ATOM   3558  C   ILE A 216     -37.714   6.360  16.930  1.00 39.71           C  
ATOM   3559  CB  ILE A 216     -39.459   7.580  15.468  1.00 39.71           C  
ATOM   3560  HB  ILE A 216     -39.132   8.543  15.860  1.00 39.71           H  
ATOM   3561  O   ILE A 216     -36.923   7.279  16.743  1.00 39.71           O  
ATOM   3562  CG1 ILE A 216     -40.968   7.684  15.126  1.00 39.71           C  
ATOM   3563 HG12 ILE A 216     -41.564   7.714  16.038  1.00 39.71           H  
ATOM   3564 HG13 ILE A 216     -41.276   6.803  14.563  1.00 39.71           H  
ATOM   3565  CG2 ILE A 216     -38.666   7.297  14.177  1.00 39.71           C  
ATOM   3566 HG21 ILE A 216     -38.967   6.340  13.750  1.00 39.71           H  
ATOM   3567 HG22 ILE A 216     -37.594   7.265  14.368  1.00 39.71           H  
ATOM   3568 HG23 ILE A 216     -38.832   8.082  13.439  1.00 39.71           H  
ATOM   3569  CD1 ILE A 216     -41.338   8.945  14.333  1.00 39.71           C  
ATOM   3570 HD11 ILE A 216     -42.422   8.996  14.228  1.00 39.71           H  
ATOM   3571 HD12 ILE A 216     -40.897   8.918  13.337  1.00 39.71           H  
ATOM   3572 HD13 ILE A 216     -40.993   9.832  14.863  1.00 39.71           H  
ATOM   3573  N   HIS A 217     -37.351   5.209  17.486  1.00 43.67           N  
ATOM   3574  H   HIS A 217     -38.076   4.541  17.707  1.00 43.67           H  
ATOM   3575  CA  HIS A 217     -35.981   4.696  17.511  1.00 43.67           C  
ATOM   3576  HA  HIS A 217     -35.352   5.269  16.830  1.00 43.67           H  
ATOM   3577  C   HIS A 217     -36.060   3.265  16.969  1.00 43.67           C  
ATOM   3578  CB  HIS A 217     -35.372   4.787  18.928  1.00 43.67           C  
ATOM   3579  HB2 HIS A 217     -34.804   3.878  19.127  1.00 43.67           H  
ATOM   3580  HB3 HIS A 217     -36.162   4.842  19.677  1.00 43.67           H  
ATOM   3581  O   HIS A 217     -36.386   2.340  17.703  1.00 43.67           O  
ATOM   3582  CG  HIS A 217     -34.418   5.946  19.101  1.00 43.67           C  
ATOM   3583  CD2 HIS A 217     -34.650   7.134  19.742  1.00 43.67           C  
ATOM   3584  HD2 HIS A 217     -35.577   7.425  20.211  1.00 43.67           H  
ATOM   3585  ND1 HIS A 217     -33.115   5.976  18.661  1.00 43.67           N  
ATOM   3586  HD1 HIS A 217     -32.636   5.211  18.207  1.00 43.67           H  
ATOM   3587  CE1 HIS A 217     -32.577   7.152  19.023  1.00 43.67           C  
ATOM   3588  HE1 HIS A 217     -31.557   7.449  18.833  1.00 43.67           H  
ATOM   3589  NE2 HIS A 217     -33.476   7.898  19.687  1.00 43.67           N  
ATOM   3590  N   GLU A 218     -35.887   3.105  15.655  1.00 46.24           N  
ATOM   3591  H   GLU A 218     -35.638   3.903  15.088  1.00 46.24           H  
ATOM   3592  CA  GLU A 218     -35.608   1.791  15.069  1.00 46.24           C  
ATOM   3593  HA  GLU A 218     -36.319   1.056  15.445  1.00 46.24           H  
ATOM   3594  C   GLU A 218     -34.213   1.377  15.548  1.00 46.24           C  
ATOM   3595  CB  GLU A 218     -35.715   1.838  13.528  1.00 46.24           C  
ATOM   3596  HB2 GLU A 218     -35.490   2.847  13.182  1.00 46.24           H  
ATOM   3597  HB3 GLU A 218     -34.988   1.153  13.092  1.00 46.24           H  
ATOM   3598  O   GLU A 218     -33.227   2.048  15.244  1.00 46.24           O  
ATOM   3599  CG  GLU A 218     -37.116   1.405  13.059  1.00 46.24           C  
ATOM   3600  HG2 GLU A 218     -37.858   1.967  13.626  1.00 46.24           H  
ATOM   3601  HG3 GLU A 218     -37.247   0.351  13.306  1.00 46.24           H  
ATOM   3602  CD  GLU A 218     -37.393   1.621  11.558  1.00 46.24           C  
ATOM   3603  OE1 GLU A 218     -38.269   0.894  11.030  1.00 46.24           O  
ATOM   3604  OE2 GLU A 218     -36.831   2.574  10.970  1.00 46.24           O  
ATOM   3605  N   ASP A 219     -34.164   0.336  16.380  1.00 55.43           N  
ATOM   3606  H   ASP A 219     -35.029  -0.099  16.669  1.00 55.43           H  
ATOM   3607  CA  ASP A 219     -32.933  -0.252  16.900  1.00 55.43           C  
ATOM   3608  HA  ASP A 219     -32.363   0.524  17.412  1.00 55.43           H  
ATOM   3609  C   ASP A 219     -32.073  -0.793  15.744  1.00 55.43           C  
ATOM   3610  CB  ASP A 219     -33.267  -1.367  17.915  1.00 55.43           C  
ATOM   3611  HB2 ASP A 219     -34.032  -2.021  17.496  1.00 55.43           H  
ATOM   3612  HB3 ASP A 219     -32.373  -1.970  18.073  1.00 55.43           H  
ATOM   3613  O   ASP A 219     -32.577  -1.457  14.833  1.00 55.43           O  
ATOM   3614  CG  ASP A 219     -33.720  -0.846  19.288  1.00 55.43           C  
ATOM   3615  OD1 ASP A 219     -33.102   0.131  19.772  1.00 55.43           O  
ATOM   3616  OD2 ASP A 219     -34.667  -1.438  19.856  1.00 55.43           O  
ATOM   3617  N   ILE A 220     -30.758  -0.533  15.799  1.00 58.03           N  
ATOM   3618  H   ILE A 220     -30.436   0.032  16.572  1.00 58.03           H  
ATOM   3619  CA  ILE A 220     -29.745  -1.217  14.976  1.00 58.03           C  
ATOM   3620  HA  ILE A 220     -29.845  -0.868  13.948  1.00 58.03           H  
ATOM   3621  C   ILE A 220     -30.043  -2.723  15.056  1.00 58.03           C  
ATOM   3622  CB  ILE A 220     -28.306  -0.918  15.488  1.00 58.03           C  
ATOM   3623  HB  ILE A 220     -28.226  -1.288  16.511  1.00 58.03           H  
ATOM   3624  O   ILE A 220     -30.304  -3.201  16.165  1.00 58.03           O  
ATOM   3625  CG1 ILE A 220     -28.019   0.597  15.501  1.00 58.03           C  
ATOM   3626 HG12 ILE A 220     -28.079   0.967  14.478  1.00 58.03           H  
ATOM   3627 HG13 ILE A 220     -28.774   1.082  16.120  1.00 58.03           H  
ATOM   3628  CG2 ILE A 220     -27.228  -1.619  14.641  1.00 58.03           C  
ATOM   3629 HG21 ILE A 220     -26.240  -1.461  15.075  1.00 58.03           H  
ATOM   3630 HG22 ILE A 220     -27.240  -1.242  13.619  1.00 58.03           H  
ATOM   3631 HG23 ILE A 220     -27.389  -2.697  14.639  1.00 58.03           H  
ATOM   3632  CD1 ILE A 220     -26.669   1.037  16.074  1.00 58.03           C  
ATOM   3633 HD11 ILE A 220     -25.855   0.735  15.414  1.00 58.03           H  
ATOM   3634 HD12 ILE A 220     -26.524   0.598  17.061  1.00 58.03           H  
ATOM   3635 HD13 ILE A 220     -26.654   2.123  16.162  1.00 58.03           H  
ATOM   3636  N   PRO A 221     -30.006  -3.489  13.942  1.00 63.20           N  
ATOM   3637  CA  PRO A 221     -30.178  -4.935  14.005  1.00 63.20           C  
ATOM   3638  HA  PRO A 221     -31.218  -5.168  14.232  1.00 63.20           H  
ATOM   3639  C   PRO A 221     -29.252  -5.459  15.088  1.00 63.20           C  
ATOM   3640  CB  PRO A 221     -29.779  -5.489  12.632  1.00 63.20           C  
ATOM   3641  HB2 PRO A 221     -28.734  -5.797  12.626  1.00 63.20           H  
ATOM   3642  HB3 PRO A 221     -30.422  -6.316  12.331  1.00 63.20           H  
ATOM   3643  O   PRO A 221     -28.094  -5.060  15.111  1.00 63.20           O  
ATOM   3644  CG  PRO A 221     -29.947  -4.285  11.716  1.00 63.20           C  
ATOM   3645  HG2 PRO A 221     -30.995  -4.217  11.424  1.00 63.20           H  
ATOM   3646  HG3 PRO A 221     -29.300  -4.345  10.841  1.00 63.20           H  
ATOM   3647  CD  PRO A 221     -29.589  -3.101  12.612  1.00 63.20           C  
ATOM   3648  HD2 PRO A 221     -30.099  -2.191  12.297  1.00 63.20           H  
ATOM   3649  HD3 PRO A 221     -28.509  -2.954  12.594  1.00 63.20           H  
ATOM   3650  N   GLU A 222     -29.740  -6.322  15.976  1.00 75.32           N  
ATOM   3651  H   GLU A 222     -30.731  -6.517  15.952  1.00 75.32           H  
ATOM   3652  CA  GLU A 222     -29.015  -6.695  17.200  1.00 75.32           C  
ATOM   3653  HA  GLU A 222     -28.949  -5.814  17.840  1.00 75.32           H  
ATOM   3654  C   GLU A 222     -27.573  -7.171  16.917  1.00 75.32           C  
ATOM   3655  CB  GLU A 222     -29.856  -7.769  17.916  1.00 75.32           C  
ATOM   3656  HB2 GLU A 222     -30.907  -7.491  17.829  1.00 75.32           H  
ATOM   3657  HB3 GLU A 222     -29.715  -8.722  17.406  1.00 75.32           H  
ATOM   3658  O   GLU A 222     -26.709  -7.097  17.788  1.00 75.32           O  
ATOM   3659  CG  GLU A 222     -29.547  -7.934  19.412  1.00 75.32           C  
ATOM   3660  HG2 GLU A 222     -29.672  -6.969  19.904  1.00 75.32           H  
ATOM   3661  HG3 GLU A 222     -28.507  -8.241  19.522  1.00 75.32           H  
ATOM   3662  CD  GLU A 222     -30.447  -8.978  20.103  1.00 75.32           C  
ATOM   3663  OE1 GLU A 222     -30.227  -9.212  21.314  1.00 75.32           O  
ATOM   3664  OE2 GLU A 222     -31.291  -9.602  19.418  1.00 75.32           O  
ATOM   3665  N   ARG A 223     -27.305  -7.642  15.682  1.00 88.78           N  
ATOM   3666  H   ARG A 223     -28.073  -7.596  15.029  1.00 88.78           H  
ATOM   3667  CA  ARG A 223     -25.987  -8.041  15.163  1.00 88.78           C  
ATOM   3668  HA  ARG A 223     -25.217  -7.461  15.673  1.00 88.78           H  
ATOM   3669  C   ARG A 223     -25.875  -7.765  13.651  1.00 88.78           C  
ATOM   3670  CB  ARG A 223     -25.764  -9.535  15.466  1.00 88.78           C  
ATOM   3671  HB2 ARG A 223     -26.472 -10.140  14.900  1.00 88.78           H  
ATOM   3672  HB3 ARG A 223     -24.753  -9.809  15.166  1.00 88.78           H  
ATOM   3673  O   ARG A 223     -26.150  -8.671  12.860  1.00 88.78           O  
ATOM   3674  CG  ARG A 223     -25.952  -9.840  16.951  1.00 88.78           C  
ATOM   3675  HG2 ARG A 223     -25.322  -9.175  17.542  1.00 88.78           H  
ATOM   3676  HG3 ARG A 223     -26.996  -9.688  17.225  1.00 88.78           H  
ATOM   3677  CD  ARG A 223     -25.626 -11.272  17.314  1.00 88.78           C  
ATOM   3678  HD2 ARG A 223     -24.574 -11.467  17.107  1.00 88.78           H  
ATOM   3679  HD3 ARG A 223     -26.249 -11.939  16.718  1.00 88.78           H  
ATOM   3680  NE  ARG A 223     -25.909 -11.448  18.743  1.00 88.78           N  
ATOM   3681  HE  ARG A 223     -26.167 -10.610  19.245  1.00 88.78           H  
ATOM   3682  NH1 ARG A 223     -25.585 -13.702  18.833  1.00 88.78           N  
ATOM   3683 HH11 ARG A 223     -25.341 -13.664  17.853  1.00 88.78           H  
ATOM   3684 HH12 ARG A 223     -25.557 -14.566  19.355  1.00 88.78           H  
ATOM   3685  NH2 ARG A 223     -26.150 -12.577  20.689  1.00 88.78           N  
ATOM   3686 HH21 ARG A 223     -26.474 -11.720  21.113  1.00 88.78           H  
ATOM   3687 HH22 ARG A 223     -26.187 -13.442  21.209  1.00 88.78           H  
ATOM   3688  CZ  ARG A 223     -25.877 -12.573  19.416  1.00 88.78           C  
ATOM   3689  N   PRO A 224     -25.510  -6.550  13.203  1.00 94.87           N  
ATOM   3690  CA  PRO A 224     -25.364  -6.282  11.777  1.00 94.87           C  
ATOM   3691  HA  PRO A 224     -26.203  -6.691  11.214  1.00 94.87           H  
ATOM   3692  C   PRO A 224     -24.056  -6.897  11.270  1.00 94.87           C  
ATOM   3693  CB  PRO A 224     -25.364  -4.764  11.662  1.00 94.87           C  
ATOM   3694  HB2 PRO A 224     -26.387  -4.402  11.565  1.00 94.87           H  
ATOM   3695  HB3 PRO A 224     -24.755  -4.458  10.811  1.00 94.87           H  
ATOM   3696  O   PRO A 224     -22.995  -6.620  11.821  1.00 94.87           O  
ATOM   3697  CG  PRO A 224     -24.768  -4.283  12.987  1.00 94.87           C  
ATOM   3698  HG2 PRO A 224     -23.689  -4.180  12.873  1.00 94.87           H  
ATOM   3699  HG3 PRO A 224     -25.204  -3.334  13.300  1.00 94.87           H  
ATOM   3700  CD  PRO A 224     -25.070  -5.401  13.989  1.00 94.87           C  
ATOM   3701  HD2 PRO A 224     -25.836  -5.077  14.693  1.00 94.87           H  
ATOM   3702  HD3 PRO A 224     -24.162  -5.646  14.541  1.00 94.87           H  
ATOM   3703  N   ARG A 225     -24.089  -7.724  10.222  1.00 96.01           N  
ATOM   3704  H   ARG A 225     -24.975  -7.914   9.774  1.00 96.01           H  
ATOM   3705  CA  ARG A 225     -22.887  -8.450   9.755  1.00 96.01           C  
ATOM   3706  HA  ARG A 225     -22.366  -8.893  10.604  1.00 96.01           H  
ATOM   3707  C   ARG A 225     -21.868  -7.579   9.036  1.00 96.01           C  
ATOM   3708  CB  ARG A 225     -23.314  -9.554   8.801  1.00 96.01           C  
ATOM   3709  HB2 ARG A 225     -22.440  -9.936   8.273  1.00 96.01           H  
ATOM   3710  HB3 ARG A 225     -23.976  -9.125   8.049  1.00 96.01           H  
ATOM   3711  O   ARG A 225     -20.683  -7.904   8.998  1.00 96.01           O  
ATOM   3712  CG  ARG A 225     -23.969 -10.713   9.556  1.00 96.01           C  
ATOM   3713  HG2 ARG A 225     -23.205 -11.262  10.105  1.00 96.01           H  
ATOM   3714  HG3 ARG A 225     -24.711 -10.344  10.264  1.00 96.01           H  
ATOM   3715  CD  ARG A 225     -24.649 -11.636   8.558  1.00 96.01           C  
ATOM   3716  HD2 ARG A 225     -23.933 -11.962   7.804  1.00 96.01           H  
ATOM   3717  HD3 ARG A 225     -25.008 -12.508   9.105  1.00 96.01           H  
ATOM   3718  NE  ARG A 225     -25.773 -10.928   7.938  1.00 96.01           N  
ATOM   3719  HE  ARG A 225     -25.805  -9.927   8.062  1.00 96.01           H  
ATOM   3720  NH1 ARG A 225     -26.941 -12.764   7.263  1.00 96.01           N  
ATOM   3721 HH11 ARG A 225     -26.133 -13.323   7.497  1.00 96.01           H  
ATOM   3722 HH12 ARG A 225     -27.826 -13.225   7.106  1.00 96.01           H  
ATOM   3723  NH2 ARG A 225     -27.892 -10.679   7.352  1.00 96.01           N  
ATOM   3724 HH21 ARG A 225     -28.826 -11.025   7.185  1.00 96.01           H  
ATOM   3725 HH22 ARG A 225     -27.717  -9.708   7.568  1.00 96.01           H  
ATOM   3726  CZ  ARG A 225     -26.870 -11.477   7.507  1.00 96.01           C  
ATOM   3727  N   ASP A 226     -22.350  -6.515   8.416  1.00 97.32           N  
ATOM   3728  H   ASP A 226     -23.336  -6.322   8.518  1.00 97.32           H  
ATOM   3729  CA  ASP A 226     -21.592  -5.584   7.597  1.00 97.32           C  
ATOM   3730  HA  ASP A 226     -20.625  -5.400   8.065  1.00 97.32           H  
ATOM   3731  C   ASP A 226     -22.342  -4.241   7.515  1.00 97.32           C  
ATOM   3732  CB  ASP A 226     -21.342  -6.217   6.210  1.00 97.32           C  
ATOM   3733  HB2 ASP A 226     -20.715  -7.099   6.337  1.00 97.32           H  
ATOM   3734  HB3 ASP A 226     -20.783  -5.517   5.589  1.00 97.32           H  
ATOM   3735  O   ASP A 226     -23.411  -4.049   8.103  1.00 97.32           O  
ATOM   3736  CG  ASP A 226     -22.622  -6.617   5.472  1.00 97.32           C  
ATOM   3737  OD1 ASP A 226     -23.581  -5.821   5.492  1.00 97.32           O  
ATOM   3738  OD2 ASP A 226     -22.636  -7.698   4.840  1.00 97.32           O  
ATOM   3739  N   CYS A 227     -21.779  -3.290   6.775  1.00 97.87           N  
ATOM   3740  H   CYS A 227     -20.933  -3.506   6.267  1.00 97.87           H  
ATOM   3741  CA  CYS A 227     -22.382  -1.971   6.605  1.00 97.87           C  
ATOM   3742  HA  CYS A 227     -22.656  -1.578   7.584  1.00 97.87           H  
ATOM   3743  C   CYS A 227     -23.664  -1.989   5.761  1.00 97.87           C  
ATOM   3744  CB  CYS A 227     -21.334  -1.046   5.995  1.00 97.87           C  
ATOM   3745  HB2 CYS A 227     -20.949  -1.506   5.085  1.00 97.87           H  
ATOM   3746  HB3 CYS A 227     -21.808  -0.103   5.722  1.00 97.87           H  
ATOM   3747  O   CYS A 227     -24.475  -1.068   5.876  1.00 97.87           O  
ATOM   3748  SG  CYS A 227     -19.954  -0.691   7.109  1.00 97.87           S  
ATOM   3749  N   HIS A 228     -23.878  -3.018   4.937  1.00 97.39           N  
ATOM   3750  H   HIS A 228     -23.288  -3.835   5.004  1.00 97.39           H  
ATOM   3751  CA  HIS A 228     -25.099  -3.146   4.153  1.00 97.39           C  
ATOM   3752  HA  HIS A 228     -25.326  -2.182   3.697  1.00 97.39           H  
ATOM   3753  C   HIS A 228     -26.277  -3.511   5.054  1.00 97.39           C  
ATOM   3754  CB  HIS A 228     -24.903  -4.162   3.029  1.00 97.39           C  
ATOM   3755  HB2 HIS A 228     -24.638  -5.132   3.451  1.00 97.39           H  
ATOM   3756  HB3 HIS A 228     -24.086  -3.826   2.390  1.00 97.39           H  
ATOM   3757  O   HIS A 228     -27.324  -2.885   4.934  1.00 97.39           O  
ATOM   3758  CG  HIS A 228     -26.138  -4.346   2.191  1.00 97.39           C  
ATOM   3759  CD2 HIS A 228     -27.077  -5.334   2.315  1.00 97.39           C  
ATOM   3760  HD2 HIS A 228     -27.066  -6.131   3.044  1.00 97.39           H  
ATOM   3761  ND1 HIS A 228     -26.546  -3.525   1.170  1.00 97.39           N  
ATOM   3762  HD1 HIS A 228     -26.024  -2.748   0.791  1.00 97.39           H  
ATOM   3763  CE1 HIS A 228     -27.695  -4.009   0.676  1.00 97.39           C  
ATOM   3764  HE1 HIS A 228     -28.239  -3.590  -0.158  1.00 97.39           H  
ATOM   3765  NE2 HIS A 228     -28.061  -5.112   1.343  1.00 97.39           N  
ATOM   3766  N   ASP A 229     -26.098  -4.421   6.016  1.00 96.73           N  
ATOM   3767  H   ASP A 229     -25.230  -4.938   6.027  1.00 96.73           H  
ATOM   3768  CA  ASP A 229     -27.129  -4.726   7.016  1.00 96.73           C  
ATOM   3769  HA  ASP A 229     -28.013  -5.101   6.501  1.00 96.73           H  
ATOM   3770  C   ASP A 229     -27.540  -3.446   7.787  1.00 96.73           C  
ATOM   3771  CB  ASP A 229     -26.639  -5.831   7.973  1.00 96.73           C  
ATOM   3772  HB2 ASP A 229     -27.278  -5.812   8.856  1.00 96.73           H  
ATOM   3773  HB3 ASP A 229     -25.628  -5.597   8.305  1.00 96.73           H  
ATOM   3774  O   ASP A 229     -28.731  -3.159   7.936  1.00 96.73           O  
ATOM   3775  CG  ASP A 229     -26.665  -7.278   7.427  1.00 96.73           C  
ATOM   3776  OD1 ASP A 229     -27.018  -7.565   6.258  1.00 96.73           O  
ATOM   3777  OD2 ASP A 229     -26.372  -8.200   8.226  1.00 96.73           O  
ATOM   3778  N   ILE A 230     -26.574  -2.603   8.174  1.00 96.56           N  
ATOM   3779  H   ILE A 230     -25.617  -2.890   8.022  1.00 96.56           H  
ATOM   3780  CA  ILE A 230     -26.833  -1.295   8.812  1.00 96.56           C  
ATOM   3781  HA  ILE A 230     -27.448  -1.458   9.696  1.00 96.56           H  
ATOM   3782  C   ILE A 230     -27.626  -0.366   7.880  1.00 96.56           C  
ATOM   3783  CB  ILE A 230     -25.506  -0.636   9.258  1.00 96.56           C  
ATOM   3784  HB  ILE A 230     -24.837  -0.576   8.400  1.00 96.56           H  
ATOM   3785  O   ILE A 230     -28.593   0.270   8.305  1.00 96.56           O  
ATOM   3786  CG1 ILE A 230     -24.829  -1.487  10.346  1.00 96.56           C  
ATOM   3787 HG12 ILE A 230     -25.384  -1.397  11.280  1.00 96.56           H  
ATOM   3788 HG13 ILE A 230     -24.844  -2.531  10.032  1.00 96.56           H  
ATOM   3789  CG2 ILE A 230     -25.746   0.791   9.781  1.00 96.56           C  
ATOM   3790 HG21 ILE A 230     -24.827   1.235  10.163  1.00 96.56           H  
ATOM   3791 HG22 ILE A 230     -26.080   1.424   8.959  1.00 96.56           H  
ATOM   3792 HG23 ILE A 230     -26.494   0.784  10.575  1.00 96.56           H  
ATOM   3793  CD1 ILE A 230     -23.360  -1.142  10.591  1.00 96.56           C  
ATOM   3794 HD11 ILE A 230     -23.235  -0.064  10.694  1.00 96.56           H  
ATOM   3795 HD12 ILE A 230     -22.754  -1.486   9.753  1.00 96.56           H  
ATOM   3796 HD13 ILE A 230     -23.018  -1.636  11.500  1.00 96.56           H  
ATOM   3797  N   TYR A 231     -27.262  -0.307   6.596  1.00 96.85           N  
ATOM   3798  H   TYR A 231     -26.455  -0.836   6.296  1.00 96.85           H  
ATOM   3799  CA  TYR A 231     -28.016   0.455   5.603  1.00 96.85           C  
ATOM   3800  HA  TYR A 231     -28.081   1.487   5.947  1.00 96.85           H  
ATOM   3801  C   TYR A 231     -29.451  -0.080   5.463  1.00 96.85           C  
ATOM   3802  CB  TYR A 231     -27.273   0.448   4.260  1.00 96.85           C  
ATOM   3803  HB2 TYR A 231     -27.228  -0.567   3.866  1.00 96.85           H  
ATOM   3804  HB3 TYR A 231     -26.248   0.780   4.429  1.00 96.85           H  
ATOM   3805  O   TYR A 231     -30.410   0.690   5.469  1.00 96.85           O  
ATOM   3806  CG  TYR A 231     -27.914   1.347   3.221  1.00 96.85           C  
ATOM   3807  CD1 TYR A 231     -28.980   0.872   2.433  1.00 96.85           C  
ATOM   3808  HD1 TYR A 231     -29.304  -0.155   2.523  1.00 96.85           H  
ATOM   3809  CD2 TYR A 231     -27.468   2.673   3.075  1.00 96.85           C  
ATOM   3810  HD2 TYR A 231     -26.638   3.022   3.670  1.00 96.85           H  
ATOM   3811  CE1 TYR A 231     -29.644   1.743   1.551  1.00 96.85           C  
ATOM   3812  HE1 TYR A 231     -30.474   1.390   0.957  1.00 96.85           H  
ATOM   3813  CE2 TYR A 231     -28.108   3.541   2.172  1.00 96.85           C  
ATOM   3814  HE2 TYR A 231     -27.761   4.559   2.070  1.00 96.85           H  
ATOM   3815  OH  TYR A 231     -29.920   3.948   0.655  1.00 96.85           O  
ATOM   3816  HH  TYR A 231     -29.503   4.811   0.600  1.00 96.85           H  
ATOM   3817  CZ  TYR A 231     -29.224   3.084   1.440  1.00 96.85           C  
ATOM   3818  N   THR A 232     -29.654  -1.396   5.389  1.00 95.26           N  
ATOM   3819  H   THR A 232     -28.853  -2.011   5.373  1.00 95.26           H  
ATOM   3820  CA  THR A 232     -31.005  -1.973   5.276  1.00 95.26           C  
ATOM   3821  HA  THR A 232     -31.502  -1.504   4.427  1.00 95.26           H  
ATOM   3822  C   THR A 232     -31.881  -1.679   6.492  1.00 95.26           C  
ATOM   3823  CB  THR A 232     -30.984  -3.479   4.998  1.00 95.26           C  
ATOM   3824  HB  THR A 232     -32.016  -3.827   4.957  1.00 95.26           H  
ATOM   3825  O   THR A 232     -33.087  -1.513   6.335  1.00 95.26           O  
ATOM   3826  CG2 THR A 232     -30.348  -3.801   3.646  1.00 95.26           C  
ATOM   3827 HG21 THR A 232     -30.931  -3.347   2.844  1.00 95.26           H  
ATOM   3828 HG22 THR A 232     -29.323  -3.434   3.593  1.00 95.26           H  
ATOM   3829 HG23 THR A 232     -30.336  -4.881   3.500  1.00 95.26           H  
ATOM   3830  OG1 THR A 232     -30.329  -4.221   5.997  1.00 95.26           O  
ATOM   3831  HG1 THR A 232     -29.758  -3.662   6.529  1.00 95.26           H  
ATOM   3832  N   ALA A 233     -31.278  -1.486   7.666  1.00 94.63           N  
ATOM   3833  H   ALA A 233     -30.288  -1.671   7.733  1.00 94.63           H  
ATOM   3834  CA  ALA A 233     -31.961  -1.097   8.897  1.00 94.63           C  
ATOM   3835  HA  ALA A 233     -32.885  -1.668   8.974  1.00 94.63           H  
ATOM   3836  C   ALA A 233     -32.353   0.389   8.989  1.00 94.63           C  
ATOM   3837  CB  ALA A 233     -31.060  -1.505  10.051  1.00 94.63           C  
ATOM   3838  HB1 ALA A 233     -30.134  -0.930  10.040  1.00 94.63           H  
ATOM   3839  HB2 ALA A 233     -30.826  -2.563   9.939  1.00 94.63           H  
ATOM   3840  HB3 ALA A 233     -31.585  -1.334  10.991  1.00 94.63           H  
ATOM   3841  O   ALA A 233     -32.807   0.841  10.032  1.00 94.63           O  
ATOM   3842  N   GLY A 234     -32.162   1.171   7.923  1.00 94.63           N  
ATOM   3843  H   GLY A 234     -31.747   0.744   7.107  1.00 94.63           H  
ATOM   3844  CA  GLY A 234     -32.628   2.563   7.860  1.00 94.63           C  
ATOM   3845  HA2 GLY A 234     -33.423   2.713   8.590  1.00 94.63           H  
ATOM   3846  HA3 GLY A 234     -33.056   2.752   6.876  1.00 94.63           H  
ATOM   3847  C   GLY A 234     -31.555   3.620   8.131  1.00 94.63           C  
ATOM   3848  O   GLY A 234     -31.791   4.803   7.883  1.00 94.63           O  
ATOM   3849  N   TYR A 235     -30.341   3.231   8.525  1.00 93.83           N  
ATOM   3850  H   TYR A 235     -30.178   2.251   8.710  1.00 93.83           H  
ATOM   3851  CA  TYR A 235     -29.238   4.176   8.712  1.00 93.83           C  
ATOM   3852  HA  TYR A 235     -29.626   5.035   9.260  1.00 93.83           H  
ATOM   3853  C   TYR A 235     -28.709   4.675   7.359  1.00 93.83           C  
ATOM   3854  CB  TYR A 235     -28.140   3.550   9.573  1.00 93.83           C  
ATOM   3855  HB2 TYR A 235     -27.278   4.216   9.602  1.00 93.83           H  
ATOM   3856  HB3 TYR A 235     -27.831   2.620   9.096  1.00 93.83           H  
ATOM   3857  O   TYR A 235     -28.506   3.906   6.418  1.00 93.83           O  
ATOM   3858  CG  TYR A 235     -28.593   3.260  10.991  1.00 93.83           C  
ATOM   3859  CD1 TYR A 235     -28.395   4.218  12.006  1.00 93.83           C  
ATOM   3860  HD1 TYR A 235     -27.875   5.139  11.791  1.00 93.83           H  
ATOM   3861  CD2 TYR A 235     -29.287   2.068  11.275  1.00 93.83           C  
ATOM   3862  HD2 TYR A 235     -29.451   1.329  10.504  1.00 93.83           H  
ATOM   3863  CE1 TYR A 235     -28.911   3.994  13.297  1.00 93.83           C  
ATOM   3864  HE1 TYR A 235     -28.773   4.727  14.078  1.00 93.83           H  
ATOM   3865  CE2 TYR A 235     -29.827   1.855  12.555  1.00 93.83           C  
ATOM   3866  HE2 TYR A 235     -30.421   0.979  12.768  1.00 93.83           H  
ATOM   3867  OH  TYR A 235     -30.196   2.623  14.785  1.00 93.83           O  
ATOM   3868  HH  TYR A 235     -30.151   3.386  15.366  1.00 93.83           H  
ATOM   3869  CZ  TYR A 235     -29.651   2.823  13.562  1.00 93.83           C  
ATOM   3870  N   ARG A 236     -28.524   5.993   7.228  1.00 94.42           N  
ATOM   3871  H   ARG A 236     -28.797   6.571   8.010  1.00 94.42           H  
ATOM   3872  CA  ARG A 236     -28.139   6.658   5.961  1.00 94.42           C  
ATOM   3873  HA  ARG A 236     -27.833   5.905   5.235  1.00 94.42           H  
ATOM   3874  C   ARG A 236     -26.921   7.574   6.080  1.00 94.42           C  
ATOM   3875  CB  ARG A 236     -29.344   7.441   5.396  1.00 94.42           C  
ATOM   3876  HB2 ARG A 236     -29.034   7.991   4.507  1.00 94.42           H  
ATOM   3877  HB3 ARG A 236     -29.659   8.174   6.139  1.00 94.42           H  
ATOM   3878  O   ARG A 236     -26.542   8.201   5.098  1.00 94.42           O  
ATOM   3879  CG  ARG A 236     -30.564   6.589   5.015  1.00 94.42           C  
ATOM   3880  HG2 ARG A 236     -31.387   7.257   4.760  1.00 94.42           H  
ATOM   3881  HG3 ARG A 236     -30.875   5.993   5.873  1.00 94.42           H  
ATOM   3882  CD  ARG A 236     -30.289   5.674   3.816  1.00 94.42           C  
ATOM   3883  HD2 ARG A 236     -29.415   5.056   4.023  1.00 94.42           H  
ATOM   3884  HD3 ARG A 236     -30.067   6.290   2.945  1.00 94.42           H  
ATOM   3885  NE  ARG A 236     -31.447   4.810   3.520  1.00 94.42           N  
ATOM   3886  HE  ARG A 236     -32.051   5.071   2.753  1.00 94.42           H  
ATOM   3887  NH1 ARG A 236     -30.968   3.244   5.099  1.00 94.42           N  
ATOM   3888 HH11 ARG A 236     -31.028   2.278   5.386  1.00 94.42           H  
ATOM   3889 HH12 ARG A 236     -30.123   3.729   5.368  1.00 94.42           H  
ATOM   3890  NH2 ARG A 236     -32.735   2.936   3.803  1.00 94.42           N  
ATOM   3891 HH21 ARG A 236     -33.354   3.208   3.052  1.00 94.42           H  
ATOM   3892 HH22 ARG A 236     -32.888   2.076   4.310  1.00 94.42           H  
ATOM   3893  CZ  ARG A 236     -31.716   3.675   4.138  1.00 94.42           C  
ATOM   3894  N   VAL A 237     -26.319   7.679   7.262  1.00 95.67           N  
ATOM   3895  H   VAL A 237     -26.584   7.038   7.995  1.00 95.67           H  
ATOM   3896  CA  VAL A 237     -25.178   8.569   7.515  1.00 95.67           C  
ATOM   3897  HA  VAL A 237     -25.154   9.352   6.758  1.00 95.67           H  
ATOM   3898  C   VAL A 237     -23.884   7.770   7.401  1.00 95.67           C  
ATOM   3899  CB  VAL A 237     -25.315   9.258   8.887  1.00 95.67           C  
ATOM   3900  HB  VAL A 237     -25.381   8.500   9.668  1.00 95.67           H  
ATOM   3901  O   VAL A 237     -23.762   6.714   8.008  1.00 95.67           O  
ATOM   3902  CG1 VAL A 237     -24.123  10.173   9.191  1.00 95.67           C  
ATOM   3903 HG11 VAL A 237     -24.279  10.678  10.145  1.00 95.67           H  
ATOM   3904 HG12 VAL A 237     -23.209   9.585   9.276  1.00 95.67           H  
ATOM   3905 HG13 VAL A 237     -24.002  10.918   8.405  1.00 95.67           H  
ATOM   3906  CG2 VAL A 237     -26.586  10.121   8.934  1.00 95.67           C  
ATOM   3907 HG21 VAL A 237     -26.561  10.870   8.143  1.00 95.67           H  
ATOM   3908 HG22 VAL A 237     -27.473   9.498   8.813  1.00 95.67           H  
ATOM   3909 HG23 VAL A 237     -26.655  10.621   9.900  1.00 95.67           H  
ATOM   3910  N   SER A 238     -22.912   8.261   6.632  1.00 97.20           N  
ATOM   3911  H   SER A 238     -23.068   9.114   6.114  1.00 97.20           H  
ATOM   3912  CA  SER A 238     -21.568   7.671   6.618  1.00 97.20           C  
ATOM   3913  HA  SER A 238     -21.666   6.589   6.539  1.00 97.20           H  
ATOM   3914  C   SER A 238     -20.842   8.008   7.920  1.00 97.20           C  
ATOM   3915  CB  SER A 238     -20.742   8.167   5.431  1.00 97.20           C  
ATOM   3916  HB2 SER A 238     -20.631   9.249   5.496  1.00 97.20           H  
ATOM   3917  HB3 SER A 238     -19.754   7.708   5.464  1.00 97.20           H  
ATOM   3918  O   SER A 238     -20.631   9.184   8.220  1.00 97.20           O  
ATOM   3919  OG  SER A 238     -21.376   7.828   4.210  1.00 97.20           O  
ATOM   3920  HG  SER A 238     -21.200   8.525   3.574  1.00 97.20           H  
ATOM   3921  N   ALA A 239     -20.478   6.993   8.694  1.00 96.45           N  
ATOM   3922  H   ALA A 239     -20.608   6.053   8.347  1.00 96.45           H  
ATOM   3923  CA  ALA A 239     -19.843   7.131  10.001  1.00 96.45           C  
ATOM   3924  HA  ALA A 239     -19.072   7.900   9.951  1.00 96.45           H  
ATOM   3925  C   ALA A 239     -19.175   5.810  10.404  1.00 96.45           C  
ATOM   3926  CB  ALA A 239     -20.904   7.554  11.033  1.00 96.45           C  
ATOM   3927  HB1 ALA A 239     -20.443   7.711  12.008  1.00 96.45           H  
ATOM   3928  HB2 ALA A 239     -21.379   8.485  10.725  1.00 96.45           H  
ATOM   3929  HB3 ALA A 239     -21.666   6.780  11.127  1.00 96.45           H  
ATOM   3930  O   ALA A 239     -19.225   4.821   9.669  1.00 96.45           O  
ATOM   3931  N   VAL A 240     -18.554   5.791  11.581  1.00 97.12           N  
ATOM   3932  H   VAL A 240     -18.583   6.617  12.163  1.00 97.12           H  
ATOM   3933  CA  VAL A 240     -18.113   4.542  12.201  1.00 97.12           C  
ATOM   3934  HA  VAL A 240     -17.730   3.888  11.417  1.00 97.12           H  
ATOM   3935  C   VAL A 240     -19.306   3.852  12.848  1.00 97.12           C  
ATOM   3936  CB  VAL A 240     -16.971   4.775  13.197  1.00 97.12           C  
ATOM   3937  HB  VAL A 240     -17.280   5.501  13.949  1.00 97.12           H  
ATOM   3938  O   VAL A 240     -20.041   4.473  13.613  1.00 97.12           O  
ATOM   3939  CG1 VAL A 240     -16.532   3.486  13.902  1.00 97.12           C  
ATOM   3940 HG11 VAL A 240     -15.675   3.689  14.543  1.00 97.12           H  
ATOM   3941 HG12 VAL A 240     -16.260   2.728  13.168  1.00 97.12           H  
ATOM   3942 HG13 VAL A 240     -17.339   3.103  14.527  1.00 97.12           H  
ATOM   3943  CG2 VAL A 240     -15.759   5.325  12.439  1.00 97.12           C  
ATOM   3944 HG21 VAL A 240     -14.942   5.504  13.139  1.00 97.12           H  
ATOM   3945 HG22 VAL A 240     -15.451   4.610  11.677  1.00 97.12           H  
ATOM   3946 HG23 VAL A 240     -16.004   6.269  11.952  1.00 97.12           H  
ATOM   3947  N   TYR A 241     -19.470   2.570  12.545  1.00 96.31           N  
ATOM   3948  H   TYR A 241     -18.788   2.129  11.945  1.00 96.31           H  
ATOM   3949  CA  TYR A 241     -20.467   1.695  13.147  1.00 96.31           C  
ATOM   3950  HA  TYR A 241     -20.933   2.186  14.002  1.00 96.31           H  
ATOM   3951  C   TYR A 241     -19.798   0.419  13.640  1.00 96.31           C  
ATOM   3952  CB  TYR A 241     -21.553   1.340  12.132  1.00 96.31           C  
ATOM   3953  HB2 TYR A 241     -21.079   0.892  11.258  1.00 96.31           H  
ATOM   3954  HB3 TYR A 241     -22.188   0.579  12.583  1.00 96.31           H  
ATOM   3955  O   TYR A 241     -18.713   0.056  13.183  1.00 96.31           O  
ATOM   3956  CG  TYR A 241     -22.440   2.486  11.691  1.00 96.31           C  
ATOM   3957  CD1 TYR A 241     -23.691   2.676  12.305  1.00 96.31           C  
ATOM   3958  HD1 TYR A 241     -24.012   2.008  13.090  1.00 96.31           H  
ATOM   3959  CD2 TYR A 241     -22.025   3.350  10.663  1.00 96.31           C  
ATOM   3960  HD2 TYR A 241     -21.052   3.203  10.217  1.00 96.31           H  
ATOM   3961  CE1 TYR A 241     -24.522   3.736  11.901  1.00 96.31           C  
ATOM   3962  HE1 TYR A 241     -25.478   3.872  12.384  1.00 96.31           H  
ATOM   3963  CE2 TYR A 241     -22.855   4.407  10.245  1.00 96.31           C  
ATOM   3964  HE2 TYR A 241     -22.539   5.082   9.464  1.00 96.31           H  
ATOM   3965  OH  TYR A 241     -24.907   5.644  10.528  1.00 96.31           O  
ATOM   3966  HH  TYR A 241     -25.657   5.681  11.127  1.00 96.31           H  
ATOM   3967  CZ  TYR A 241     -24.101   4.608  10.876  1.00 96.31           C  
ATOM   3968  N   GLU A 242     -20.466  -0.282  14.545  1.00 95.59           N  
ATOM   3969  H   GLU A 242     -21.364   0.043  14.874  1.00 95.59           H  
ATOM   3970  CA  GLU A 242     -20.045  -1.609  14.971  1.00 95.59           C  
ATOM   3971  HA  GLU A 242     -18.970  -1.714  14.829  1.00 95.59           H  
ATOM   3972  C   GLU A 242     -20.745  -2.677  14.131  1.00 95.59           C  
ATOM   3973  CB  GLU A 242     -20.319  -1.807  16.459  1.00 95.59           C  
ATOM   3974  HB2 GLU A 242     -19.972  -2.808  16.715  1.00 95.59           H  
ATOM   3975  HB3 GLU A 242     -21.391  -1.732  16.642  1.00 95.59           H  
ATOM   3976  O   GLU A 242     -21.963  -2.644  13.955  1.00 95.59           O  
ATOM   3977  CG  GLU A 242     -19.572  -0.798  17.341  1.00 95.59           C  
ATOM   3978  HG2 GLU A 242     -18.522  -0.793  17.049  1.00 95.59           H  
ATOM   3979  HG3 GLU A 242     -19.974   0.201  17.173  1.00 95.59           H  
ATOM   3980  CD  GLU A 242     -19.694  -1.147  18.830  1.00 95.59           C  
ATOM   3981  OE1 GLU A 242     -18.649  -1.120  19.519  1.00 95.59           O  
ATOM   3982  OE2 GLU A 242     -20.829  -1.429  19.272  1.00 95.59           O  
ATOM   3983  N   ILE A 243     -19.966  -3.628  13.622  1.00 96.51           N  
ATOM   3984  H   ILE A 243     -18.972  -3.569  13.789  1.00 96.51           H  
ATOM   3985  CA  ILE A 243     -20.460  -4.796  12.892  1.00 96.51           C  
ATOM   3986  HA  ILE A 243     -21.550  -4.780  12.896  1.00 96.51           H  
ATOM   3987  C   ILE A 243     -20.049  -6.082  13.605  1.00 96.51           C  
ATOM   3988  CB  ILE A 243     -20.010  -4.787  11.416  1.00 96.51           C  
ATOM   3989  HB  ILE A 243     -20.404  -5.692  10.953  1.00 96.51           H  
ATOM   3990  O   ILE A 243     -19.063  -6.118  14.342  1.00 96.51           O  
ATOM   3991  CG1 ILE A 243     -18.472  -4.811  11.277  1.00 96.51           C  
ATOM   3992 HG12 ILE A 243     -18.046  -5.542  11.965  1.00 96.51           H  
ATOM   3993 HG13 ILE A 243     -18.060  -3.837  11.538  1.00 96.51           H  
ATOM   3994  CG2 ILE A 243     -20.632  -3.586  10.680  1.00 96.51           C  
ATOM   3995 HG21 ILE A 243     -21.718  -3.641  10.764  1.00 96.51           H  
ATOM   3996 HG22 ILE A 243     -20.291  -2.649  11.119  1.00 96.51           H  
ATOM   3997 HG23 ILE A 243     -20.366  -3.599   9.623  1.00 96.51           H  
ATOM   3998  CD1 ILE A 243     -18.015  -5.202   9.870  1.00 96.51           C  
ATOM   3999 HD11 ILE A 243     -18.324  -4.461   9.134  1.00 96.51           H  
ATOM   4000 HD12 ILE A 243     -18.460  -6.163   9.612  1.00 96.51           H  
ATOM   4001 HD13 ILE A 243     -16.929  -5.297   9.852  1.00 96.51           H  
ATOM   4002  N   TRP A 244     -20.782  -7.159  13.354  1.00 95.72           N  
ATOM   4003  H   TRP A 244     -21.587  -7.044  12.755  1.00 95.72           H  
ATOM   4004  CA  TRP A 244     -20.516  -8.493  13.873  1.00 95.72           C  
ATOM   4005  HA  TRP A 244     -19.508  -8.522  14.286  1.00 95.72           H  
ATOM   4006  C   TRP A 244     -20.597  -9.534  12.745  1.00 95.72           C  
ATOM   4007  CB  TRP A 244     -21.489  -8.783  15.022  1.00 95.72           C  
ATOM   4008  HB2 TRP A 244     -22.490  -8.952  14.624  1.00 95.72           H  
ATOM   4009  HB3 TRP A 244     -21.552  -7.894  15.650  1.00 95.72           H  
ATOM   4010  O   TRP A 244     -21.628 -10.192  12.588  1.00 95.72           O  
ATOM   4011  CG  TRP A 244     -21.116  -9.929  15.912  1.00 95.72           C  
ATOM   4012  CD1 TRP A 244     -20.194 -10.887  15.657  1.00 95.72           C  
ATOM   4013  HD1 TRP A 244     -19.614 -10.969  14.749  1.00 95.72           H  
ATOM   4014  CD2 TRP A 244     -21.666 -10.258  17.219  1.00 95.72           C  
ATOM   4015  CE2 TRP A 244     -21.026 -11.441  17.698  1.00 95.72           C  
ATOM   4016  CE3 TRP A 244     -22.637  -9.666  18.053  1.00 95.72           C  
ATOM   4017  HE3 TRP A 244     -23.094  -8.737  17.746  1.00 95.72           H  
ATOM   4018  NE1 TRP A 244     -20.105 -11.755  16.722  1.00 95.72           N  
ATOM   4019  HE1 TRP A 244     -19.430 -12.506  16.754  1.00 95.72           H  
ATOM   4020  CH2 TRP A 244     -22.353 -11.428  19.721  1.00 95.72           C  
ATOM   4021  HH2 TRP A 244     -22.601 -11.847  20.685  1.00 95.72           H  
ATOM   4022  CZ2 TRP A 244     -21.361 -12.028  18.925  1.00 95.72           C  
ATOM   4023  HZ2 TRP A 244     -20.841 -12.913  19.260  1.00 95.72           H  
ATOM   4024  CZ3 TRP A 244     -22.979 -10.245  19.289  1.00 95.72           C  
ATOM   4025  HZ3 TRP A 244     -23.700  -9.750  19.923  1.00 95.72           H  
ATOM   4026  N   PRO A 245     -19.521  -9.701  11.950  1.00 95.32           N  
ATOM   4027  CA  PRO A 245     -19.477 -10.721  10.906  1.00 95.32           C  
ATOM   4028  HA  PRO A 245     -20.257 -10.491  10.180  1.00 95.32           H  
ATOM   4029  C   PRO A 245     -19.690 -12.133  11.459  1.00 95.32           C  
ATOM   4030  CB  PRO A 245     -18.107 -10.589  10.237  1.00 95.32           C  
ATOM   4031  HB2 PRO A 245     -18.154 -10.804   9.169  1.00 95.32           H  
ATOM   4032  HB3 PRO A 245     -17.384 -11.242  10.726  1.00 95.32           H  
ATOM   4033  O   PRO A 245     -19.292 -12.437  12.590  1.00 95.32           O  
ATOM   4034  CG  PRO A 245     -17.735  -9.136  10.509  1.00 95.32           C  
ATOM   4035  HG2 PRO A 245     -18.229  -8.491   9.783  1.00 95.32           H  
ATOM   4036  HG3 PRO A 245     -16.655  -8.990  10.480  1.00 95.32           H  
ATOM   4037  CD  PRO A 245     -18.320  -8.878  11.894  1.00 95.32           C  
ATOM   4038  HD2 PRO A 245     -18.548  -7.818  12.004  1.00 95.32           H  
ATOM   4039  HD3 PRO A 245     -17.618  -9.197  12.664  1.00 95.32           H  
ATOM   4040  N   GLU A 246     -20.271 -13.019  10.651  1.00 88.43           N  
ATOM   4041  H   GLU A 246     -20.536 -12.714   9.726  1.00 88.43           H  
ATOM   4042  CA  GLU A 246     -20.463 -14.424  11.004  1.00 88.43           C  
ATOM   4043  HA  GLU A 246     -21.062 -14.458  11.914  1.00 88.43           H  
ATOM   4044  C   GLU A 246     -19.090 -15.060  11.305  1.00 88.43           C  
ATOM   4045  CB  GLU A 246     -21.244 -15.183   9.905  1.00 88.43           C  
ATOM   4046  HB2 GLU A 246     -20.669 -15.159   8.979  1.00 88.43           H  
ATOM   4047  HB3 GLU A 246     -21.338 -16.223  10.216  1.00 88.43           H  
ATOM   4048  O   GLU A 246     -18.179 -15.014  10.484  1.00 88.43           O  
ATOM   4049  CG  GLU A 246     -22.662 -14.612   9.659  1.00 88.43           C  
ATOM   4050  HG2 GLU A 246     -22.573 -13.558   9.394  1.00 88.43           H  
ATOM   4051  HG3 GLU A 246     -23.219 -14.668  10.594  1.00 88.43           H  
ATOM   4052  CD  GLU A 246     -23.477 -15.317   8.552  1.00 88.43           C  
ATOM   4053  OE1 GLU A 246     -24.554 -14.769   8.183  1.00 88.43           O  
ATOM   4054  OE2 GLU A 246     -23.046 -16.401   8.101  1.00 88.43           O  
ATOM   4055  N   LYS A 247     -18.941 -15.640  12.508  1.00 88.20           N  
ATOM   4056  H   LYS A 247     -19.747 -15.585  13.114  1.00 88.20           H  
ATOM   4057  CA  LYS A 247     -17.694 -16.176  13.111  1.00 88.20           C  
ATOM   4058  HA  LYS A 247     -18.003 -16.796  13.953  1.00 88.20           H  
ATOM   4059  C   LYS A 247     -16.726 -15.167  13.740  1.00 88.20           C  
ATOM   4060  CB  LYS A 247     -16.919 -17.103  12.160  1.00 88.20           C  
ATOM   4061  HB2 LYS A 247     -16.430 -16.501  11.394  1.00 88.20           H  
ATOM   4062  HB3 LYS A 247     -16.127 -17.592  12.727  1.00 88.20           H  
ATOM   4063  O   LYS A 247     -15.761 -15.602  14.371  1.00 88.20           O  
ATOM   4064  CG  LYS A 247     -17.772 -18.190  11.497  1.00 88.20           C  
ATOM   4065  HG2 LYS A 247     -18.191 -18.848  12.258  1.00 88.20           H  
ATOM   4066  HG3 LYS A 247     -18.577 -17.748  10.911  1.00 88.20           H  
ATOM   4067  CD  LYS A 247     -16.858 -18.979  10.566  1.00 88.20           C  
ATOM   4068  HD2 LYS A 247     -16.071 -19.459  11.147  1.00 88.20           H  
ATOM   4069  HD3 LYS A 247     -16.402 -18.276   9.869  1.00 88.20           H  
ATOM   4070  CE  LYS A 247     -17.642 -20.022   9.781  1.00 88.20           C  
ATOM   4071  HE2 LYS A 247     -18.421 -19.507   9.218  1.00 88.20           H  
ATOM   4072  HE3 LYS A 247     -18.116 -20.720  10.472  1.00 88.20           H  
ATOM   4073  NZ  LYS A 247     -16.726 -20.724   8.857  1.00 88.20           N  
ATOM   4074  HZ1 LYS A 247     -16.211 -20.042   8.319  1.00 88.20           H  
ATOM   4075  HZ2 LYS A 247     -16.038 -21.261   9.365  1.00 88.20           H  
ATOM   4076  HZ3 LYS A 247     -17.226 -21.315   8.208  1.00 88.20           H  
ATOM   4077  N   SER A 248     -16.997 -13.862  13.689  1.00 88.45           N  
ATOM   4078  H   SER A 248     -17.803 -13.538  13.173  1.00 88.45           H  
ATOM   4079  CA  SER A 248     -16.242 -12.916  14.517  1.00 88.45           C  
ATOM   4080  HA  SER A 248     -15.181 -13.089  14.334  1.00 88.45           H  
ATOM   4081  C   SER A 248     -16.527 -13.158  16.005  1.00 88.45           C  
ATOM   4082  CB  SER A 248     -16.526 -11.461  14.148  1.00 88.45           C  
ATOM   4083  HB2 SER A 248     -17.555 -11.206  14.401  1.00 88.45           H  
ATOM   4084  HB3 SER A 248     -16.365 -11.312  13.080  1.00 88.45           H  
ATOM   4085  O   SER A 248     -17.673 -13.376  16.410  1.00 88.45           O  
ATOM   4086  OG  SER A 248     -15.630 -10.647  14.883  1.00 88.45           O  
ATOM   4087  HG  SER A 248     -16.104  -9.905  15.267  1.00 88.45           H  
ATOM   4088  N   ARG A 249     -15.481 -13.116  16.838  1.00 87.10           N  
ATOM   4089  H   ARG A 249     -14.584 -12.888  16.434  1.00 87.10           H  
ATOM   4090  CA  ARG A 249     -15.589 -13.328  18.296  1.00 87.10           C  
ATOM   4091  HA  ARG A 249     -16.265 -14.161  18.486  1.00 87.10           H  
ATOM   4092  C   ARG A 249     -16.197 -12.134  19.032  1.00 87.10           C  
ATOM   4093  CB  ARG A 249     -14.212 -13.645  18.894  1.00 87.10           C  
ATOM   4094  HB2 ARG A 249     -13.517 -12.842  18.647  1.00 87.10           H  
ATOM   4095  HB3 ARG A 249     -14.308 -13.689  19.979  1.00 87.10           H  
ATOM   4096  O   ARG A 249     -16.726 -12.307  20.125  1.00 87.10           O  
ATOM   4097  CG  ARG A 249     -13.648 -14.984  18.404  1.00 87.10           C  
ATOM   4098  HG2 ARG A 249     -13.478 -14.941  17.328  1.00 87.10           H  
ATOM   4099  HG3 ARG A 249     -14.359 -15.780  18.623  1.00 87.10           H  
ATOM   4100  CD  ARG A 249     -12.325 -15.270  19.119  1.00 87.10           C  
ATOM   4101  HD2 ARG A 249     -12.510 -15.326  20.192  1.00 87.10           H  
ATOM   4102  HD3 ARG A 249     -11.638 -14.447  18.922  1.00 87.10           H  
ATOM   4103  NE  ARG A 249     -11.722 -16.531  18.653  1.00 87.10           N  
ATOM   4104  HE  ARG A 249     -12.196 -17.005  17.898  1.00 87.10           H  
ATOM   4105  NH1 ARG A 249      -9.861 -16.476  19.997  1.00 87.10           N  
ATOM   4106 HH11 ARG A 249      -8.962 -16.852  20.261  1.00 87.10           H  
ATOM   4107 HH12 ARG A 249     -10.172 -15.587  20.365  1.00 87.10           H  
ATOM   4108  NH2 ARG A 249     -10.129 -18.153  18.547  1.00 87.10           N  
ATOM   4109 HH21 ARG A 249      -9.228 -18.515  18.824  1.00 87.10           H  
ATOM   4110 HH22 ARG A 249     -10.619 -18.577  17.773  1.00 87.10           H  
ATOM   4111  CZ  ARG A 249     -10.579 -17.047  19.069  1.00 87.10           C  
ATOM   4112  N   SER A 250     -16.100 -10.945  18.450  1.00 88.87           N  
ATOM   4113  H   SER A 250     -15.660 -10.887  17.543  1.00 88.87           H  
ATOM   4114  CA  SER A 250     -16.587  -9.691  19.018  1.00 88.87           C  
ATOM   4115  HA  SER A 250     -17.427  -9.900  19.682  1.00 88.87           H  
ATOM   4116  C   SER A 250     -17.086  -8.759  17.919  1.00 88.87           C  
ATOM   4117  CB  SER A 250     -15.480  -9.015  19.841  1.00 88.87           C  
ATOM   4118  HB2 SER A 250     -15.858  -8.093  20.283  1.00 88.87           H  
ATOM   4119  HB3 SER A 250     -15.183  -9.685  20.648  1.00 88.87           H  
ATOM   4120  O   SER A 250     -16.789  -8.952  16.735  1.00 88.87           O  
ATOM   4121  OG  SER A 250     -14.344  -8.723  19.049  1.00 88.87           O  
ATOM   4122  HG  SER A 250     -14.496  -7.896  18.586  1.00 88.87           H  
ATOM   4123  N   MET A 251     -17.827  -7.732  18.330  1.00 92.35           N  
ATOM   4124  H   MET A 251     -18.031  -7.631  19.314  1.00 92.35           H  
ATOM   4125  CA  MET A 251     -18.144  -6.598  17.469  1.00 92.35           C  
ATOM   4126  HA  MET A 251     -18.564  -6.981  16.539  1.00 92.35           H  
ATOM   4127  C   MET A 251     -16.863  -5.830  17.128  1.00 92.35           C  
ATOM   4128  CB  MET A 251     -19.195  -5.703  18.142  1.00 92.35           C  
ATOM   4129  HB2 MET A 251     -18.860  -5.420  19.140  1.00 92.35           H  
ATOM   4130  HB3 MET A 251     -19.331  -4.800  17.547  1.00 92.35           H  
ATOM   4131  O   MET A 251     -15.922  -5.794  17.927  1.00 92.35           O  
ATOM   4132  CG  MET A 251     -20.533  -6.448  18.231  1.00 92.35           C  
ATOM   4133  HG2 MET A 251     -20.885  -6.628  17.215  1.00 92.35           H  
ATOM   4134  HG3 MET A 251     -20.370  -7.417  18.704  1.00 92.35           H  
ATOM   4135  SD  MET A 251     -21.867  -5.637  19.144  1.00 92.35           S  
ATOM   4136  CE  MET A 251     -22.207  -4.229  18.059  1.00 92.35           C  
ATOM   4137  HE1 MET A 251     -22.313  -4.556  17.025  1.00 92.35           H  
ATOM   4138  HE2 MET A 251     -21.381  -3.525  18.154  1.00 92.35           H  
ATOM   4139  HE3 MET A 251     -23.120  -3.730  18.384  1.00 92.35           H  
ATOM   4140  N   VAL A 252     -16.814  -5.261  15.926  1.00 94.17           N  
ATOM   4141  H   VAL A 252     -17.612  -5.364  15.316  1.00 94.17           H  
ATOM   4142  CA  VAL A 252     -15.661  -4.510  15.422  1.00 94.17           C  
ATOM   4143  HA  VAL A 252     -15.007  -4.269  16.260  1.00 94.17           H  
ATOM   4144  C   VAL A 252     -16.133  -3.197  14.812  1.00 94.17           C  
ATOM   4145  CB  VAL A 252     -14.836  -5.330  14.407  1.00 94.17           C  
ATOM   4146  HB  VAL A 252     -15.426  -5.505  13.508  1.00 94.17           H  
ATOM   4147  O   VAL A 252     -17.092  -3.173  14.039  1.00 94.17           O  
ATOM   4148  CG1 VAL A 252     -13.557  -4.575  14.021  1.00 94.17           C  
ATOM   4149 HG11 VAL A 252     -12.914  -5.215  13.416  1.00 94.17           H  
ATOM   4150 HG12 VAL A 252     -13.800  -3.689  13.436  1.00 94.17           H  
ATOM   4151 HG13 VAL A 252     -13.005  -4.283  14.914  1.00 94.17           H  
ATOM   4152  CG2 VAL A 252     -14.418  -6.691  14.985  1.00 94.17           C  
ATOM   4153 HG21 VAL A 252     -13.735  -7.199  14.305  1.00 94.17           H  
ATOM   4154 HG22 VAL A 252     -15.296  -7.323  15.121  1.00 94.17           H  
ATOM   4155 HG23 VAL A 252     -13.922  -6.551  15.945  1.00 94.17           H  
ATOM   4156  N   SER A 253     -15.446  -2.110  15.154  1.00 95.31           N  
ATOM   4157  H   SER A 253     -14.720  -2.192  15.852  1.00 95.31           H  
ATOM   4158  CA  SER A 253     -15.717  -0.775  14.622  1.00 95.31           C  
ATOM   4159  HA  SER A 253     -16.796  -0.628  14.585  1.00 95.31           H  
ATOM   4160  C   SER A 253     -15.143  -0.619  13.218  1.00 95.31           C  
ATOM   4161  CB  SER A 253     -15.138   0.299  15.543  1.00 95.31           C  
ATOM   4162  HB2 SER A 253     -15.376   1.285  15.144  1.00 95.31           H  
ATOM   4163  HB3 SER A 253     -14.055   0.188  15.608  1.00 95.31           H  
ATOM   4164  O   SER A 253     -13.935  -0.735  13.017  1.00 95.31           O  
ATOM   4165  OG  SER A 253     -15.710   0.157  16.824  1.00 95.31           O  
ATOM   4166  HG  SER A 253     -15.484   0.898  17.391  1.00 95.31           H  
ATOM   4167  N   VAL A 254     -15.999  -0.298  12.252  1.00 97.68           N  
ATOM   4168  H   VAL A 254     -16.976  -0.218  12.494  1.00 97.68           H  
ATOM   4169  CA  VAL A 254     -15.626  -0.073  10.849  1.00 97.68           C  
ATOM   4170  HA  VAL A 254     -14.543   0.021  10.779  1.00 97.68           H  
ATOM   4171  C   VAL A 254     -16.230   1.226  10.340  1.00 97.68           C  
ATOM   4172  CB  VAL A 254     -16.045  -1.247   9.944  1.00 97.68           C  
ATOM   4173  HB  VAL A 254     -15.714  -1.022   8.930  1.00 97.68           H  
ATOM   4174  O   VAL A 254     -17.277   1.668  10.811  1.00 97.68           O  
ATOM   4175  CG1 VAL A 254     -15.364  -2.552  10.368  1.00 97.68           C  
ATOM   4176 HG11 VAL A 254     -15.542  -3.321   9.616  1.00 97.68           H  
ATOM   4177 HG12 VAL A 254     -15.753  -2.891  11.328  1.00 97.68           H  
ATOM   4178 HG13 VAL A 254     -14.289  -2.395  10.461  1.00 97.68           H  
ATOM   4179  CG2 VAL A 254     -17.566  -1.445   9.907  1.00 97.68           C  
ATOM   4180 HG21 VAL A 254     -18.056  -0.557   9.508  1.00 97.68           H  
ATOM   4181 HG22 VAL A 254     -17.948  -1.632  10.910  1.00 97.68           H  
ATOM   4182 HG23 VAL A 254     -17.814  -2.289   9.263  1.00 97.68           H  
ATOM   4183  N   TYR A 255     -15.596   1.842   9.345  1.00 98.25           N  
ATOM   4184  H   TYR A 255     -14.765   1.422   8.954  1.00 98.25           H  
ATOM   4185  CA  TYR A 255     -16.202   2.976   8.659  1.00 98.25           C  
ATOM   4186  HA  TYR A 255     -16.760   3.570   9.383  1.00 98.25           H  
ATOM   4187  C   TYR A 255     -17.186   2.476   7.599  1.00 98.25           C  
ATOM   4188  CB  TYR A 255     -15.122   3.892   8.085  1.00 98.25           C  
ATOM   4189  HB2 TYR A 255     -14.384   4.078   8.864  1.00 98.25           H  
ATOM   4190  HB3 TYR A 255     -14.610   3.393   7.261  1.00 98.25           H  
ATOM   4191  O   TYR A 255     -16.792   1.801   6.643  1.00 98.25           O  
ATOM   4192  CG  TYR A 255     -15.676   5.220   7.612  1.00 98.25           C  
ATOM   4193  CD1 TYR A 255     -16.203   5.343   6.312  1.00 98.25           C  
ATOM   4194  HD1 TYR A 255     -16.223   4.485   5.656  1.00 98.25           H  
ATOM   4195  CD2 TYR A 255     -15.701   6.321   8.489  1.00 98.25           C  
ATOM   4196  HD2 TYR A 255     -15.297   6.223   9.486  1.00 98.25           H  
ATOM   4197  CE1 TYR A 255     -16.732   6.574   5.882  1.00 98.25           C  
ATOM   4198  HE1 TYR A 255     -17.147   6.676   4.890  1.00 98.25           H  
ATOM   4199  CE2 TYR A 255     -16.248   7.548   8.070  1.00 98.25           C  
ATOM   4200  HE2 TYR A 255     -16.268   8.388   8.749  1.00 98.25           H  
ATOM   4201  OH  TYR A 255     -17.302   8.853   6.349  1.00 98.25           O  
ATOM   4202  HH  TYR A 255     -17.299   9.507   7.051  1.00 98.25           H  
ATOM   4203  CZ  TYR A 255     -16.764   7.676   6.762  1.00 98.25           C  
ATOM   4204  N   CYS A 256     -18.459   2.834   7.757  1.00 98.33           N  
ATOM   4205  H   CYS A 256     -18.708   3.400   8.556  1.00 98.33           H  
ATOM   4206  CA  CYS A 256     -19.493   2.567   6.772  1.00 98.33           C  
ATOM   4207  HA  CYS A 256     -19.176   1.736   6.142  1.00 98.33           H  
ATOM   4208  C   CYS A 256     -19.705   3.783   5.883  1.00 98.33           C  
ATOM   4209  CB  CYS A 256     -20.802   2.164   7.447  1.00 98.33           C  
ATOM   4210  HB2 CYS A 256     -21.552   2.029   6.667  1.00 98.33           H  
ATOM   4211  HB3 CYS A 256     -21.133   2.984   8.085  1.00 98.33           H  
ATOM   4212  O   CYS A 256     -20.030   4.870   6.363  1.00 98.33           O  
ATOM   4213  SG  CYS A 256     -20.741   0.641   8.416  1.00 98.33           S  
ATOM   4214  N   GLN A 257     -19.578   3.587   4.575  1.00 97.78           N  
ATOM   4215  H   GLN A 257     -19.322   2.666   4.249  1.00 97.78           H  
ATOM   4216  CA  GLN A 257     -19.913   4.609   3.595  1.00 97.78           C  
ATOM   4217  HA  GLN A 257     -19.955   5.577   4.095  1.00 97.78           H  
ATOM   4218  C   GLN A 257     -21.295   4.322   3.001  1.00 97.78           C  
ATOM   4219  CB  GLN A 257     -18.799   4.694   2.554  1.00 97.78           C  
ATOM   4220  HB2 GLN A 257     -17.830   4.654   3.051  1.00 97.78           H  
ATOM   4221  HB3 GLN A 257     -18.875   3.847   1.871  1.00 97.78           H  
ATOM   4222  O   GLN A 257     -21.475   3.366   2.245  1.00 97.78           O  
ATOM   4223  CG  GLN A 257     -18.889   6.012   1.778  1.00 97.78           C  
ATOM   4224  HG2 GLN A 257     -18.722   6.843   2.463  1.00 97.78           H  
ATOM   4225  HG3 GLN A 257     -19.880   6.117   1.336  1.00 97.78           H  
ATOM   4226  CD  GLN A 257     -17.863   6.067   0.662  1.00 97.78           C  
ATOM   4227  NE2 GLN A 257     -17.396   7.227   0.262  1.00 97.78           N  
ATOM   4228 HE21 GLN A 257     -16.595   7.174  -0.351  1.00 97.78           H  
ATOM   4229 HE22 GLN A 257     -17.629   8.075   0.760  1.00 97.78           H  
ATOM   4230  OE1 GLN A 257     -17.493   5.064   0.090  1.00 97.78           O  
ATOM   4231  N   MET A 258     -22.274   5.155   3.350  1.00 96.97           N  
ATOM   4232  H   MET A 258     -22.042   5.943   3.938  1.00 96.97           H  
ATOM   4233  CA  MET A 258     -23.679   4.992   2.970  1.00 96.97           C  
ATOM   4234  HA  MET A 258     -23.891   3.934   2.816  1.00 96.97           H  
ATOM   4235  C   MET A 258     -23.953   5.716   1.648  1.00 96.97           C  
ATOM   4236  CB  MET A 258     -24.589   5.492   4.107  1.00 96.97           C  
ATOM   4237  HB2 MET A 258     -24.450   6.566   4.233  1.00 96.97           H  
ATOM   4238  HB3 MET A 258     -25.627   5.313   3.828  1.00 96.97           H  
ATOM   4239  O   MET A 258     -24.398   6.863   1.630  1.00 96.97           O  
ATOM   4240  CG  MET A 258     -24.321   4.820   5.458  1.00 96.97           C  
ATOM   4241  HG2 MET A 258     -25.070   5.175   6.166  1.00 96.97           H  
ATOM   4242  HG3 MET A 258     -23.345   5.138   5.824  1.00 96.97           H  
ATOM   4243  SD  MET A 258     -24.359   3.011   5.464  1.00 96.97           S  
ATOM   4244  CE  MET A 258     -24.219   2.741   7.248  1.00 96.97           C  
ATOM   4245  HE1 MET A 258     -23.354   3.278   7.638  1.00 96.97           H  
ATOM   4246  HE2 MET A 258     -25.114   3.118   7.744  1.00 96.97           H  
ATOM   4247  HE3 MET A 258     -24.111   1.675   7.449  1.00 96.97           H  
ATOM   4248  N   ILE A 259     -23.637   5.066   0.528  1.00 95.10           N  
ATOM   4249  H   ILE A 259     -23.374   4.095   0.611  1.00 95.10           H  
ATOM   4250  CA  ILE A 259     -23.742   5.637  -0.824  1.00 95.10           C  
ATOM   4251  HA  ILE A 259     -24.426   6.484  -0.792  1.00 95.10           H  
ATOM   4252  C   ILE A 259     -24.352   4.625  -1.799  1.00 95.10           C  
ATOM   4253  CB  ILE A 259     -22.377   6.161  -1.336  1.00 95.10           C  
ATOM   4254  HB  ILE A 259     -22.525   6.501  -2.361  1.00 95.10           H  
ATOM   4255  O   ILE A 259     -24.271   3.420  -1.589  1.00 95.10           O  
ATOM   4256  CG1 ILE A 259     -21.296   5.058  -1.360  1.00 95.10           C  
ATOM   4257 HG12 ILE A 259     -21.710   4.170  -1.838  1.00 95.10           H  
ATOM   4258 HG13 ILE A 259     -21.014   4.791  -0.342  1.00 95.10           H  
ATOM   4259  CG2 ILE A 259     -21.929   7.385  -0.517  1.00 95.10           C  
ATOM   4260 HG21 ILE A 259     -22.718   8.137  -0.522  1.00 95.10           H  
ATOM   4261 HG22 ILE A 259     -21.734   7.100   0.517  1.00 95.10           H  
ATOM   4262 HG23 ILE A 259     -21.031   7.827  -0.948  1.00 95.10           H  
ATOM   4263  CD1 ILE A 259     -20.035   5.437  -2.145  1.00 95.10           C  
ATOM   4264 HD11 ILE A 259     -20.300   5.691  -3.172  1.00 95.10           H  
ATOM   4265 HD12 ILE A 259     -19.352   4.588  -2.157  1.00 95.10           H  
ATOM   4266 HD13 ILE A 259     -19.532   6.285  -1.681  1.00 95.10           H  
ATOM   4267  N   ASN A 260     -24.943   5.104  -2.898  1.00 92.13           N  
ATOM   4268  H   ASN A 260     -24.916   6.100  -3.061  1.00 92.13           H  
ATOM   4269  CA  ASN A 260     -25.482   4.262  -3.979  1.00 92.13           C  
ATOM   4270  HA  ASN A 260     -26.087   4.905  -4.618  1.00 92.13           H  
ATOM   4271  C   ASN A 260     -26.442   3.158  -3.496  1.00 92.13           C  
ATOM   4272  CB  ASN A 260     -24.322   3.728  -4.843  1.00 92.13           C  
ATOM   4273  HB2 ASN A 260     -24.723   3.100  -5.639  1.00 92.13           H  
ATOM   4274  HB3 ASN A 260     -23.664   3.117  -4.227  1.00 92.13           H  
ATOM   4275  O   ASN A 260     -26.356   2.013  -3.931  1.00 92.13           O  
ATOM   4276  CG  ASN A 260     -23.519   4.832  -5.499  1.00 92.13           C  
ATOM   4277  ND2 ASN A 260     -22.320   4.543  -5.945  1.00 92.13           N  
ATOM   4278 HD21 ASN A 260     -21.819   5.298  -6.391  1.00 92.13           H  
ATOM   4279 HD22 ASN A 260     -21.948   3.605  -5.891  1.00 92.13           H  
ATOM   4280  OD1 ASN A 260     -23.948   5.967  -5.616  1.00 92.13           O  
ATOM   4281  N   ASN A 261     -27.360   3.511  -2.591  1.00 93.99           N  
ATOM   4282  H   ASN A 261     -27.382   4.475  -2.293  1.00 93.99           H  
ATOM   4283  CA  ASN A 261     -28.362   2.604  -2.022  1.00 93.99           C  
ATOM   4284  HA  ASN A 261     -28.869   3.178  -1.246  1.00 93.99           H  
ATOM   4285  C   ASN A 261     -27.796   1.379  -1.283  1.00 93.99           C  
ATOM   4286  CB  ASN A 261     -29.442   2.268  -3.062  1.00 93.99           C  
ATOM   4287  HB2 ASN A 261     -28.992   1.710  -3.883  1.00 93.99           H  
ATOM   4288  HB3 ASN A 261     -30.203   1.636  -2.605  1.00 93.99           H  
ATOM   4289  O   ASN A 261     -28.460   0.350  -1.181  1.00 93.99           O  
ATOM   4290  CG  ASN A 261     -30.138   3.504  -3.592  1.00 93.99           C  
ATOM   4291  ND2 ASN A 261     -30.492   3.510  -4.855  1.00 93.99           N  
ATOM   4292 HD21 ASN A 261     -30.315   2.701  -5.433  1.00 93.99           H  
ATOM   4293 HD22 ASN A 261     -30.967   4.337  -5.186  1.00 93.99           H  
ATOM   4294  OD1 ASN A 261     -30.361   4.482  -2.897  1.00 93.99           O  
ATOM   4295  N   THR A 262     -26.575   1.484  -0.759  1.00 96.26           N  
ATOM   4296  H   THR A 262     -26.036   2.326  -0.904  1.00 96.26           H  
ATOM   4297  CA  THR A 262     -25.947   0.436   0.044  1.00 96.26           C  
ATOM   4298  HA  THR A 262     -26.725  -0.103   0.584  1.00 96.26           H  
ATOM   4299  C   THR A 262     -25.007   1.040   1.091  1.00 96.26           C  
ATOM   4300  CB  THR A 262     -25.240  -0.572  -0.880  1.00 96.26           C  
ATOM   4301  HB  THR A 262     -25.950  -0.909  -1.636  1.00 96.26           H  
ATOM   4302  O   THR A 262     -24.655   2.220   1.030  1.00 96.26           O  
ATOM   4303  CG2 THR A 262     -24.005  -0.026  -1.590  1.00 96.26           C  
ATOM   4304 HG21 THR A 262     -23.262   0.287  -0.856  1.00 96.26           H  
ATOM   4305 HG22 THR A 262     -23.576  -0.795  -2.232  1.00 96.26           H  
ATOM   4306 HG23 THR A 262     -24.287   0.827  -2.208  1.00 96.26           H  
ATOM   4307  OG1 THR A 262     -24.826  -1.695  -0.144  1.00 96.26           O  
ATOM   4308  HG1 THR A 262     -24.327  -2.258  -0.740  1.00 96.26           H  
ATOM   4309  N   GLY A 263     -24.604   0.231   2.067  1.00 97.38           N  
ATOM   4310  H   GLY A 263     -24.883  -0.739   2.018  1.00 97.38           H  
ATOM   4311  CA  GLY A 263     -23.544   0.568   3.008  1.00 97.38           C  
ATOM   4312  HA2 GLY A 263     -23.330   1.636   2.991  1.00 97.38           H  
ATOM   4313  HA3 GLY A 263     -23.853   0.308   4.021  1.00 97.38           H  
ATOM   4314  C   GLY A 263     -22.284  -0.209   2.663  1.00 97.38           C  
ATOM   4315  O   GLY A 263     -22.238  -1.425   2.825  1.00 97.38           O  
ATOM   4316  N   TYR A 264     -21.257   0.488   2.191  1.00 98.48           N  
ATOM   4317  H   TYR A 264     -21.351   1.490   2.098  1.00 98.48           H  
ATOM   4318  CA  TYR A 264     -19.954  -0.115   1.936  1.00 98.48           C  
ATOM   4319  HA  TYR A 264     -20.092  -1.117   1.531  1.00 98.48           H  
ATOM   4320  C   TYR A 264     -19.148  -0.218   3.230  1.00 98.48           C  
ATOM   4321  CB  TYR A 264     -19.180   0.712   0.914  1.00 98.48           C  
ATOM   4322  HB2 TYR A 264     -18.148   0.362   0.930  1.00 98.48           H  
ATOM   4323  HB3 TYR A 264     -19.172   1.757   1.227  1.00 98.48           H  
ATOM   4324  O   TYR A 264     -19.023   0.770   3.956  1.00 98.48           O  
ATOM   4325  CG  TYR A 264     -19.676   0.622  -0.511  1.00 98.48           C  
ATOM   4326  CD1 TYR A 264     -19.099  -0.311  -1.392  1.00 98.48           C  
ATOM   4327  HD1 TYR A 264     -18.344  -0.996  -1.035  1.00 98.48           H  
ATOM   4328  CD2 TYR A 264     -20.688   1.488  -0.963  1.00 98.48           C  
ATOM   4329  HD2 TYR A 264     -21.142   2.188  -0.277  1.00 98.48           H  
ATOM   4330  CE1 TYR A 264     -19.509  -0.358  -2.736  1.00 98.48           C  
ATOM   4331  HE1 TYR A 264     -19.055  -1.061  -3.419  1.00 98.48           H  
ATOM   4332  CE2 TYR A 264     -21.133   1.413  -2.295  1.00 98.48           C  
ATOM   4333  HE2 TYR A 264     -21.945   2.046  -2.623  1.00 98.48           H  
ATOM   4334  OH  TYR A 264     -20.999   0.403  -4.463  1.00 98.48           O  
ATOM   4335  HH  TYR A 264     -21.744   0.994  -4.594  1.00 98.48           H  
ATOM   4336  CZ  TYR A 264     -20.542   0.492  -3.185  1.00 98.48           C  
ATOM   4337  N   THR A 265     -18.552  -1.381   3.486  1.00 98.57           N  
ATOM   4338  H   THR A 265     -18.706  -2.148   2.847  1.00 98.57           H  
ATOM   4339  CA  THR A 265     -17.589  -1.578   4.576  1.00 98.57           C  
ATOM   4340  HA  THR A 265     -17.820  -0.900   5.398  1.00 98.57           H  
ATOM   4341  C   THR A 265     -16.192  -1.237   4.078  1.00 98.57           C  
ATOM   4342  CB  THR A 265     -17.649  -3.018   5.113  1.00 98.57           C  
ATOM   4343  HB  THR A 265     -17.410  -3.723   4.317  1.00 98.57           H  
ATOM   4344  O   THR A 265     -15.640  -1.964   3.253  1.00 98.57           O  
ATOM   4345  CG2 THR A 265     -16.704  -3.238   6.293  1.00 98.57           C  
ATOM   4346 HG21 THR A 265     -16.868  -2.480   7.059  1.00 98.57           H  
ATOM   4347 HG22 THR A 265     -15.669  -3.185   5.957  1.00 98.57           H  
ATOM   4348 HG23 THR A 265     -16.874  -4.227   6.719  1.00 98.57           H  
ATOM   4349  OG1 THR A 265     -18.943  -3.293   5.598  1.00 98.57           O  
ATOM   4350  HG1 THR A 265     -19.038  -2.767   6.396  1.00 98.57           H  
ATOM   4351  N   VAL A 266     -15.620  -0.127   4.549  1.00 98.61           N  
ATOM   4352  H   VAL A 266     -16.114   0.433   5.230  1.00 98.61           H  
ATOM   4353  CA  VAL A 266     -14.254   0.277   4.185  1.00 98.61           C  
ATOM   4354  HA  VAL A 266     -14.116   0.128   3.114  1.00 98.61           H  
ATOM   4355  C   VAL A 266     -13.253  -0.617   4.913  1.00 98.61           C  
ATOM   4356  CB  VAL A 266     -14.008   1.767   4.480  1.00 98.61           C  
ATOM   4357  HB  VAL A 266     -14.138   1.952   5.546  1.00 98.61           H  
ATOM   4358  O   VAL A 266     -13.293  -0.715   6.137  1.00 98.61           O  
ATOM   4359  CG1 VAL A 266     -12.587   2.189   4.083  1.00 98.61           C  
ATOM   4360 HG11 VAL A 266     -12.402   1.937   3.039  1.00 98.61           H  
ATOM   4361 HG12 VAL A 266     -12.461   3.263   4.218  1.00 98.61           H  
ATOM   4362 HG13 VAL A 266     -11.849   1.680   4.703  1.00 98.61           H  
ATOM   4363  CG2 VAL A 266     -15.001   2.644   3.702  1.00 98.61           C  
ATOM   4364 HG21 VAL A 266     -14.788   3.698   3.880  1.00 98.61           H  
ATOM   4365 HG22 VAL A 266     -14.912   2.453   2.632  1.00 98.61           H  
ATOM   4366 HG23 VAL A 266     -16.023   2.437   4.020  1.00 98.61           H  
ATOM   4367  N   ILE A 267     -12.361  -1.264   4.160  1.00 98.55           N  
ATOM   4368  H   ILE A 267     -12.381  -1.103   3.163  1.00 98.55           H  
ATOM   4369  CA  ILE A 267     -11.364  -2.212   4.685  1.00 98.55           C  
ATOM   4370  HA  ILE A 267     -11.579  -2.384   5.740  1.00 98.55           H  
ATOM   4371  C   ILE A 267      -9.932  -1.664   4.642  1.00 98.55           C  
ATOM   4372  CB  ILE A 267     -11.469  -3.587   3.986  1.00 98.55           C  
ATOM   4373  HB  ILE A 267     -10.726  -4.239   4.445  1.00 98.55           H  
ATOM   4374  O   ILE A 267      -9.072  -2.114   5.396  1.00 98.55           O  
ATOM   4375  CG1 ILE A 267     -11.164  -3.511   2.473  1.00 98.55           C  
ATOM   4376 HG12 ILE A 267     -10.228  -2.972   2.327  1.00 98.55           H  
ATOM   4377 HG13 ILE A 267     -11.963  -2.973   1.963  1.00 98.55           H  
ATOM   4378  CG2 ILE A 267     -12.856  -4.204   4.245  1.00 98.55           C  
ATOM   4379 HG21 ILE A 267     -12.853  -5.258   3.966  1.00 98.55           H  
ATOM   4380 HG22 ILE A 267     -13.621  -3.680   3.673  1.00 98.55           H  
ATOM   4381 HG23 ILE A 267     -13.106  -4.137   5.304  1.00 98.55           H  
ATOM   4382  CD1 ILE A 267     -10.996  -4.878   1.802  1.00 98.55           C  
ATOM   4383 HD11 ILE A 267     -10.193  -5.433   2.287  1.00 98.55           H  
ATOM   4384 HD12 ILE A 267     -10.743  -4.737   0.751  1.00 98.55           H  
ATOM   4385 HD13 ILE A 267     -11.920  -5.454   1.863  1.00 98.55           H  
ATOM   4386  N   GLN A 268      -9.678  -0.672   3.787  1.00 98.64           N  
ATOM   4387  H   GLN A 268     -10.422  -0.348   3.186  1.00 98.64           H  
ATOM   4388  CA  GLN A 268      -8.402   0.031   3.693  1.00 98.64           C  
ATOM   4389  HA  GLN A 268      -7.936   0.036   4.679  1.00 98.64           H  
ATOM   4390  C   GLN A 268      -8.647   1.469   3.245  1.00 98.64           C  
ATOM   4391  CB  GLN A 268      -7.481  -0.709   2.713  1.00 98.64           C  
ATOM   4392  HB2 GLN A 268      -7.877  -0.618   1.702  1.00 98.64           H  
ATOM   4393  HB3 GLN A 268      -7.486  -1.765   2.982  1.00 98.64           H  
ATOM   4394  O   GLN A 268      -9.505   1.708   2.390  1.00 98.64           O  
ATOM   4395  CG  GLN A 268      -6.023  -0.231   2.690  1.00 98.64           C  
ATOM   4396  HG2 GLN A 268      -5.407  -1.101   2.460  1.00 98.64           H  
ATOM   4397  HG3 GLN A 268      -5.723   0.148   3.666  1.00 98.64           H  
ATOM   4398  CD  GLN A 268      -5.701   0.800   1.618  1.00 98.64           C  
ATOM   4399  NE2 GLN A 268      -4.496   0.756   1.104  1.00 98.64           N  
ATOM   4400 HE21 GLN A 268      -3.846   0.054   1.425  1.00 98.64           H  
ATOM   4401 HE22 GLN A 268      -4.246   1.412   0.377  1.00 98.64           H  
ATOM   4402  OE1 GLN A 268      -6.492   1.647   1.237  1.00 98.64           O  
ATOM   4403  N   ARG A 269      -7.892   2.418   3.806  1.00 98.56           N  
ATOM   4404  H   ARG A 269      -7.228   2.140   4.515  1.00 98.56           H  
ATOM   4405  CA  ARG A 269      -7.879   3.806   3.334  1.00 98.56           C  
ATOM   4406  HA  ARG A 269      -8.145   3.806   2.277  1.00 98.56           H  
ATOM   4407  C   ARG A 269      -6.488   4.419   3.451  1.00 98.56           C  
ATOM   4408  CB  ARG A 269      -8.931   4.618   4.108  1.00 98.56           C  
ATOM   4409  HB2 ARG A 269      -9.894   4.113   4.030  1.00 98.56           H  
ATOM   4410  HB3 ARG A 269      -8.650   4.669   5.160  1.00 98.56           H  
ATOM   4411  O   ARG A 269      -5.886   4.352   4.521  1.00 98.56           O  
ATOM   4412  CG  ARG A 269      -9.068   6.040   3.544  1.00 98.56           C  
ATOM   4413  HG2 ARG A 269      -9.358   5.989   2.494  1.00 98.56           H  
ATOM   4414  HG3 ARG A 269      -8.103   6.542   3.617  1.00 98.56           H  
ATOM   4415  CD  ARG A 269     -10.082   6.890   4.311  1.00 98.56           C  
ATOM   4416  HD2 ARG A 269      -9.776   6.934   5.356  1.00 98.56           H  
ATOM   4417  HD3 ARG A 269     -10.048   7.905   3.915  1.00 98.56           H  
ATOM   4418  NE  ARG A 269     -11.460   6.382   4.186  1.00 98.56           N  
ATOM   4419  HE  ARG A 269     -11.785   6.102   3.272  1.00 98.56           H  
ATOM   4420  NH1 ARG A 269     -12.122   6.640   6.374  1.00 98.56           N  
ATOM   4421 HH11 ARG A 269     -12.756   6.404   7.124  1.00 98.56           H  
ATOM   4422 HH12 ARG A 269     -11.169   6.855   6.630  1.00 98.56           H  
ATOM   4423  NH2 ARG A 269     -13.556   5.921   4.794  1.00 98.56           N  
ATOM   4424 HH21 ARG A 269     -14.311   5.908   5.464  1.00 98.56           H  
ATOM   4425 HH22 ARG A 269     -13.688   5.719   3.813  1.00 98.56           H  
ATOM   4426  CZ  ARG A 269     -12.369   6.318   5.133  1.00 98.56           C  
ATOM   4427  N   ARG A 270      -6.037   5.083   2.383  1.00 98.27           N  
ATOM   4428  H   ARG A 270      -6.602   5.024   1.548  1.00 98.27           H  
ATOM   4429  CA  ARG A 270      -4.868   5.981   2.335  1.00 98.27           C  
ATOM   4430  HA  ARG A 270      -4.427   6.069   3.327  1.00 98.27           H  
ATOM   4431  C   ARG A 270      -5.314   7.364   1.881  1.00 98.27           C  
ATOM   4432  CB  ARG A 270      -3.790   5.467   1.372  1.00 98.27           C  
ATOM   4433  HB2 ARG A 270      -2.871   6.026   1.552  1.00 98.27           H  
ATOM   4434  HB3 ARG A 270      -4.102   5.693   0.353  1.00 98.27           H  
ATOM   4435  O   ARG A 270      -6.064   7.474   0.909  1.00 98.27           O  
ATOM   4436  CG  ARG A 270      -3.499   3.965   1.459  1.00 98.27           C  
ATOM   4437  HG2 ARG A 270      -4.406   3.414   1.209  1.00 98.27           H  
ATOM   4438  HG3 ARG A 270      -2.746   3.717   0.712  1.00 98.27           H  
ATOM   4439  CD  ARG A 270      -3.016   3.515   2.839  1.00 98.27           C  
ATOM   4440  HD2 ARG A 270      -2.853   2.437   2.819  1.00 98.27           H  
ATOM   4441  HD3 ARG A 270      -3.787   3.714   3.583  1.00 98.27           H  
ATOM   4442  NE  ARG A 270      -1.781   4.203   3.243  1.00 98.27           N  
ATOM   4443  HE  ARG A 270      -1.852   4.927   3.943  1.00 98.27           H  
ATOM   4444  NH1 ARG A 270      -0.348   2.965   1.942  1.00 98.27           N  
ATOM   4445 HH11 ARG A 270      -1.113   2.521   1.454  1.00 98.27           H  
ATOM   4446 HH12 ARG A 270       0.612   2.791   1.678  1.00 98.27           H  
ATOM   4447  NH2 ARG A 270       0.473   4.470   3.339  1.00 98.27           N  
ATOM   4448 HH21 ARG A 270       0.362   5.145   4.083  1.00 98.27           H  
ATOM   4449 HH22 ARG A 270       1.379   4.184   2.996  1.00 98.27           H  
ATOM   4450  CZ  ARG A 270      -0.570   3.875   2.846  1.00 98.27           C  
ATOM   4451  N   ILE A 271      -4.872   8.411   2.562  1.00 96.49           N  
ATOM   4452  H   ILE A 271      -4.168   8.247   3.267  1.00 96.49           H  
ATOM   4453  CA  ILE A 271      -5.326   9.787   2.330  1.00 96.49           C  
ATOM   4454  HA  ILE A 271      -5.633   9.866   1.287  1.00 96.49           H  
ATOM   4455  C   ILE A 271      -4.246  10.854   2.503  1.00 96.49           C  
ATOM   4456  CB  ILE A 271      -6.538  10.148   3.228  1.00 96.49           C  
ATOM   4457  HB  ILE A 271      -6.603  11.235   3.274  1.00 96.49           H  
ATOM   4458  O   ILE A 271      -4.365  11.893   1.849  1.00 96.49           O  
ATOM   4459  CG1 ILE A 271      -6.405   9.620   4.671  1.00 96.49           C  
ATOM   4460 HG12 ILE A 271      -6.552   8.540   4.677  1.00 96.49           H  
ATOM   4461 HG13 ILE A 271      -5.402   9.849   5.033  1.00 96.49           H  
ATOM   4462  CG2 ILE A 271      -7.846   9.656   2.589  1.00 96.49           C  
ATOM   4463 HG21 ILE A 271      -8.705  10.034   3.144  1.00 96.49           H  
ATOM   4464 HG22 ILE A 271      -7.904   9.993   1.554  1.00 96.49           H  
ATOM   4465 HG23 ILE A 271      -7.870   8.566   2.589  1.00 96.49           H  
ATOM   4466  CD1 ILE A 271      -7.397  10.227   5.662  1.00 96.49           C  
ATOM   4467 HD11 ILE A 271      -8.406   9.866   5.467  1.00 96.49           H  
ATOM   4468 HD12 ILE A 271      -7.100   9.940   6.671  1.00 96.49           H  
ATOM   4469 HD13 ILE A 271      -7.372  11.315   5.594  1.00 96.49           H  
ATOM   4470  N   ASP A 272      -3.271  10.647   3.387  1.00 93.16           N  
ATOM   4471  H   ASP A 272      -3.219   9.764   3.875  1.00 93.16           H  
ATOM   4472  CA  ASP A 272      -2.349  11.703   3.826  1.00 93.16           C  
ATOM   4473  HA  ASP A 272      -2.141  12.352   2.975  1.00 93.16           H  
ATOM   4474  C   ASP A 272      -0.972  11.211   4.311  1.00 93.16           C  
ATOM   4475  CB  ASP A 272      -3.036  12.558   4.908  1.00 93.16           C  
ATOM   4476  HB2 ASP A 272      -3.909  13.035   4.463  1.00 93.16           H  
ATOM   4477  HB3 ASP A 272      -2.359  13.354   5.217  1.00 93.16           H  
ATOM   4478  O   ASP A 272      -0.099  12.036   4.578  1.00 93.16           O  
ATOM   4479  CG  ASP A 272      -3.486  11.784   6.154  1.00 93.16           C  
ATOM   4480  OD1 ASP A 272      -2.974  10.667   6.407  1.00 93.16           O  
ATOM   4481  OD2 ASP A 272      -4.376  12.309   6.853  1.00 93.16           O  
ATOM   4482  N   GLY A 273      -0.746   9.898   4.404  1.00 94.83           N  
ATOM   4483  H   GLY A 273      -1.500   9.256   4.208  1.00 94.83           H  
ATOM   4484  CA  GLY A 273       0.522   9.320   4.847  1.00 94.83           C  
ATOM   4485  HA2 GLY A 273       0.528   8.264   4.575  1.00 94.83           H  
ATOM   4486  HA3 GLY A 273       1.343   9.825   4.339  1.00 94.83           H  
ATOM   4487  C   GLY A 273       0.773   9.407   6.353  1.00 94.83           C  
ATOM   4488  O   GLY A 273       1.908   9.211   6.788  1.00 94.83           O  
ATOM   4489  N   THR A 274      -0.250   9.701   7.160  1.00 94.30           N  
ATOM   4490  H   THR A 274      -1.154   9.876   6.745  1.00 94.30           H  
ATOM   4491  CA  THR A 274      -0.122   9.812   8.625  1.00 94.30           C  
ATOM   4492  HA  THR A 274       0.729  10.455   8.850  1.00 94.30           H  
ATOM   4493  C   THR A 274       0.143   8.478   9.318  1.00 94.30           C  
ATOM   4494  CB  THR A 274      -1.372  10.440   9.254  1.00 94.30           C  
ATOM   4495  HB  THR A 274      -1.297  10.350  10.338  1.00 94.30           H  
ATOM   4496  O   THR A 274       0.692   8.457  10.423  1.00 94.30           O  
ATOM   4497  CG2 THR A 274      -1.485  11.927   8.923  1.00 94.30           C  
ATOM   4498 HG21 THR A 274      -2.471  12.294   9.210  1.00 94.30           H  
ATOM   4499 HG22 THR A 274      -1.335  12.101   7.858  1.00 94.30           H  
ATOM   4500 HG23 THR A 274      -0.725  12.481   9.475  1.00 94.30           H  
ATOM   4501  OG1 THR A 274      -2.546   9.773   8.846  1.00 94.30           O  
ATOM   4502  HG1 THR A 274      -2.782  10.123   7.984  1.00 94.30           H  
ATOM   4503  N   ILE A 275      -0.213   7.355   8.689  1.00 96.33           N  
ATOM   4504  H   ILE A 275      -0.646   7.429   7.780  1.00 96.33           H  
ATOM   4505  CA  ILE A 275      -0.024   6.020   9.252  1.00 96.33           C  
ATOM   4506  HA  ILE A 275       0.348   6.112  10.273  1.00 96.33           H  
ATOM   4507  C   ILE A 275       1.049   5.273   8.460  1.00 96.33           C  
ATOM   4508  CB  ILE A 275      -1.378   5.282   9.327  1.00 96.33           C  
ATOM   4509  HB  ILE A 275      -1.789   5.245   8.319  1.00 96.33           H  
ATOM   4510  O   ILE A 275       1.003   5.166   7.238  1.00 96.33           O  
ATOM   4511  CG1 ILE A 275      -2.406   6.023  10.219  1.00 96.33           C  
ATOM   4512 HG12 ILE A 275      -2.590   7.015   9.807  1.00 96.33           H  
ATOM   4513 HG13 ILE A 275      -3.351   5.482  10.174  1.00 96.33           H  
ATOM   4514  CG2 ILE A 275      -1.220   3.829   9.811  1.00 96.33           C  
ATOM   4515 HG21 ILE A 275      -2.207   3.379   9.916  1.00 96.33           H  
ATOM   4516 HG22 ILE A 275      -0.697   3.791  10.766  1.00 96.33           H  
ATOM   4517 HG23 ILE A 275      -0.670   3.249   9.070  1.00 96.33           H  
ATOM   4518  CD1 ILE A 275      -2.032   6.190  11.699  1.00 96.33           C  
ATOM   4519 HD11 ILE A 275      -1.902   5.216  12.173  1.00 96.33           H  
ATOM   4520 HD12 ILE A 275      -1.118   6.775  11.801  1.00 96.33           H  
ATOM   4521 HD13 ILE A 275      -2.837   6.719  12.210  1.00 96.33           H  
ATOM   4522  N   ASN A 276       2.023   4.702   9.174  1.00 96.46           N  
ATOM   4523  H   ASN A 276       2.067   4.899  10.164  1.00 96.46           H  
ATOM   4524  CA  ASN A 276       2.989   3.781   8.577  1.00 96.46           C  
ATOM   4525  HA  ASN A 276       3.362   4.221   7.652  1.00 96.46           H  
ATOM   4526  C   ASN A 276       2.299   2.449   8.228  1.00 96.46           C  
ATOM   4527  CB  ASN A 276       4.182   3.589   9.535  1.00 96.46           C  
ATOM   4528  HB2 ASN A 276       3.826   3.211  10.493  1.00 96.46           H  
ATOM   4529  HB3 ASN A 276       4.681   4.545   9.694  1.00 96.46           H  
ATOM   4530  O   ASN A 276       1.735   1.817   9.124  1.00 96.46           O  
ATOM   4531  CG  ASN A 276       5.203   2.608   8.980  1.00 96.46           C  
ATOM   4532  ND2 ASN A 276       6.026   2.018   9.811  1.00 96.46           N  
ATOM   4533 HD21 ASN A 276       5.992   2.194  10.805  1.00 96.46           H  
ATOM   4534 HD22 ASN A 276       6.535   1.232   9.433  1.00 96.46           H  
ATOM   4535  OD1 ASN A 276       5.247   2.337   7.795  1.00 96.46           O  
ATOM   4536  N   PHE A 277       2.384   2.017   6.967  1.00 98.05           N  
ATOM   4537  H   PHE A 277       2.869   2.600   6.299  1.00 98.05           H  
ATOM   4538  CA  PHE A 277       1.880   0.723   6.484  1.00 98.05           C  
ATOM   4539  HA  PHE A 277       1.177   0.322   7.215  1.00 98.05           H  
ATOM   4540  C   PHE A 277       2.979  -0.348   6.349  1.00 98.05           C  
ATOM   4541  CB  PHE A 277       1.098   0.907   5.173  1.00 98.05           C  
ATOM   4542  HB2 PHE A 277       1.613   1.618   4.527  1.00 98.05           H  
ATOM   4543  HB3 PHE A 277       1.090  -0.052   4.656  1.00 98.05           H  
ATOM   4544  O   PHE A 277       2.655  -1.518   6.146  1.00 98.05           O  
ATOM   4545  CG  PHE A 277      -0.351   1.327   5.342  1.00 98.05           C  
ATOM   4546  CD1 PHE A 277      -1.393   0.459   4.963  1.00 98.05           C  
ATOM   4547  HD1 PHE A 277      -1.166  -0.513   4.552  1.00 98.05           H  
ATOM   4548  CD2 PHE A 277      -0.668   2.580   5.891  1.00 98.05           C  
ATOM   4549  HD2 PHE A 277       0.126   3.260   6.164  1.00 98.05           H  
ATOM   4550  CE1 PHE A 277      -2.735   0.844   5.136  1.00 98.05           C  
ATOM   4551  HE1 PHE A 277      -3.528   0.171   4.844  1.00 98.05           H  
ATOM   4552  CE2 PHE A 277      -2.005   2.963   6.079  1.00 98.05           C  
ATOM   4553  HE2 PHE A 277      -2.227   3.934   6.494  1.00 98.05           H  
ATOM   4554  CZ  PHE A 277      -3.042   2.094   5.700  1.00 98.05           C  
ATOM   4555  HZ  PHE A 277      -4.071   2.396   5.826  1.00 98.05           H  
ATOM   4556  N   ASN A 278       4.261  -0.022   6.543  1.00 97.45           N  
ATOM   4557  H   ASN A 278       4.515   0.939   6.725  1.00 97.45           H  
ATOM   4558  CA  ASN A 278       5.304  -1.038   6.690  1.00 97.45           C  
ATOM   4559  HA  ASN A 278       5.122  -1.820   5.952  1.00 97.45           H  
ATOM   4560  C   ASN A 278       5.209  -1.668   8.089  1.00 97.45           C  
ATOM   4561  CB  ASN A 278       6.697  -0.454   6.404  1.00 97.45           C  
ATOM   4562  HB2 ASN A 278       6.973   0.259   7.181  1.00 97.45           H  
ATOM   4563  HB3 ASN A 278       6.696   0.060   5.443  1.00 97.45           H  
ATOM   4564  O   ASN A 278       5.786  -1.154   9.053  1.00 97.45           O  
ATOM   4565  CG  ASN A 278       7.709  -1.588   6.347  1.00 97.45           C  
ATOM   4566  ND2 ASN A 278       8.888  -1.421   6.894  1.00 97.45           N  
ATOM   4567 HD21 ASN A 278       9.074  -0.592   7.440  1.00 97.45           H  
ATOM   4568 HD22 ASN A 278       9.334  -2.292   7.145  1.00 97.45           H  
ATOM   4569  OD1 ASN A 278       7.426  -2.653   5.832  1.00 97.45           O  
ATOM   4570  N   ARG A 279       4.389  -2.716   8.200  1.00 98.01           N  
ATOM   4571  H   ARG A 279       3.997  -3.076   7.342  1.00 98.01           H  
ATOM   4572  CA  ARG A 279       3.965  -3.362   9.449  1.00 98.01           C  
ATOM   4573  HA  ARG A 279       4.584  -3.008  10.273  1.00 98.01           H  
ATOM   4574  C   ARG A 279       4.164  -4.870   9.386  1.00 98.01           C  
ATOM   4575  CB  ARG A 279       2.489  -3.043   9.747  1.00 98.01           C  
ATOM   4576  HB2 ARG A 279       1.860  -3.444   8.952  1.00 98.01           H  
ATOM   4577  HB3 ARG A 279       2.206  -3.548  10.671  1.00 98.01           H  
ATOM   4578  O   ARG A 279       4.195  -5.456   8.303  1.00 98.01           O  
ATOM   4579  CG  ARG A 279       2.156  -1.560   9.911  1.00 98.01           C  
ATOM   4580  HG2 ARG A 279       1.095  -1.471  10.141  1.00 98.01           H  
ATOM   4581  HG3 ARG A 279       2.358  -1.021   8.985  1.00 98.01           H  
ATOM   4582  CD  ARG A 279       2.967  -0.953  11.048  1.00 98.01           C  
ATOM   4583  HD2 ARG A 279       4.020  -0.903  10.770  1.00 98.01           H  
ATOM   4584  HD3 ARG A 279       2.873  -1.606  11.916  1.00 98.01           H  
ATOM   4585  NE  ARG A 279       2.487   0.391  11.362  1.00 98.01           N  
ATOM   4586  HE  ARG A 279       2.047   0.884  10.598  1.00 98.01           H  
ATOM   4587  NH1 ARG A 279       3.135   0.433  13.557  1.00 98.01           N  
ATOM   4588 HH11 ARG A 279       3.124  -0.577  13.560  1.00 98.01           H  
ATOM   4589 HH12 ARG A 279       3.158   0.884  14.460  1.00 98.01           H  
ATOM   4590  NH2 ARG A 279       2.245   2.259  12.589  1.00 98.01           N  
ATOM   4591 HH21 ARG A 279       1.774   2.649  11.785  1.00 98.01           H  
ATOM   4592 HH22 ARG A 279       2.288   2.743  13.474  1.00 98.01           H  
ATOM   4593  CZ  ARG A 279       2.632   1.017  12.505  1.00 98.01           C  
ATOM   4594  N   ARG A 280       4.265  -5.487  10.561  1.00 98.55           N  
ATOM   4595  H   ARG A 280       4.136  -4.931  11.394  1.00 98.55           H  
ATOM   4596  CA  ARG A 280       4.471  -6.934  10.703  1.00 98.55           C  
ATOM   4597  HA  ARG A 280       5.152  -7.275   9.922  1.00 98.55           H  
ATOM   4598  C   ARG A 280       3.186  -7.736  10.504  1.00 98.55           C  
ATOM   4599  CB  ARG A 280       5.114  -7.211  12.065  1.00 98.55           C  
ATOM   4600  HB2 ARG A 280       5.121  -8.284  12.252  1.00 98.55           H  
ATOM   4601  HB3 ARG A 280       4.530  -6.734  12.853  1.00 98.55           H  
ATOM   4602  O   ARG A 280       2.086  -7.180  10.564  1.00 98.55           O  
ATOM   4603  CG  ARG A 280       6.554  -6.687  12.091  1.00 98.55           C  
ATOM   4604  HG2 ARG A 280       6.554  -5.598  12.046  1.00 98.55           H  
ATOM   4605  HG3 ARG A 280       7.097  -7.081  11.232  1.00 98.55           H  
ATOM   4606  CD  ARG A 280       7.245  -7.147  13.370  1.00 98.55           C  
ATOM   4607  HD2 ARG A 280       7.224  -8.236  13.390  1.00 98.55           H  
ATOM   4608  HD3 ARG A 280       6.695  -6.758  14.228  1.00 98.55           H  
ATOM   4609  NE  ARG A 280       8.638  -6.673  13.411  1.00 98.55           N  
ATOM   4610  HE  ARG A 280       8.916  -6.057  12.660  1.00 98.55           H  
ATOM   4611  NH1 ARG A 280       9.293  -7.906  15.224  1.00 98.55           N  
ATOM   4612 HH11 ARG A 280       8.374  -8.326  15.214  1.00 98.55           H  
ATOM   4613 HH12 ARG A 280      10.021  -8.260  15.827  1.00 98.55           H  
ATOM   4614  NH2 ARG A 280      10.776  -6.597  14.176  1.00 98.55           N  
ATOM   4615 HH21 ARG A 280      11.007  -6.002  13.394  1.00 98.55           H  
ATOM   4616 HH22 ARG A 280      11.502  -6.935  14.791  1.00 98.55           H  
ATOM   4617  CZ  ARG A 280       9.560  -7.056  14.270  1.00 98.55           C  
ATOM   4618  N   TRP A 281       3.315  -9.053  10.343  1.00 98.60           N  
ATOM   4619  H   TRP A 281       4.252  -9.418  10.248  1.00 98.60           H  
ATOM   4620  CA  TRP A 281       2.195  -9.986  10.160  1.00 98.60           C  
ATOM   4621  HA  TRP A 281       1.739  -9.829   9.183  1.00 98.60           H  
ATOM   4622  C   TRP A 281       1.110  -9.819  11.220  1.00 98.60           C  
ATOM   4623  CB  TRP A 281       2.714 -11.425  10.219  1.00 98.60           C  
ATOM   4624  HB2 TRP A 281       3.480 -11.537   9.451  1.00 98.60           H  
ATOM   4625  HB3 TRP A 281       3.188 -11.611  11.182  1.00 98.60           H  
ATOM   4626  O   TRP A 281      -0.074  -9.720  10.903  1.00 98.60           O  
ATOM   4627  CG  TRP A 281       1.659 -12.463   9.978  1.00 98.60           C  
ATOM   4628  CD1 TRP A 281       0.932 -13.133  10.905  1.00 98.60           C  
ATOM   4629  HD1 TRP A 281       1.034 -13.010  11.973  1.00 98.60           H  
ATOM   4630  CD2 TRP A 281       1.202 -12.959   8.691  1.00 98.60           C  
ATOM   4631  CE2 TRP A 281       0.221 -13.973   8.908  1.00 98.60           C  
ATOM   4632  CE3 TRP A 281       1.549 -12.658   7.361  1.00 98.60           C  
ATOM   4633  HE3 TRP A 281       2.301 -11.908   7.163  1.00 98.60           H  
ATOM   4634  NE1 TRP A 281       0.068 -14.019  10.281  1.00 98.60           N  
ATOM   4635  HE1 TRP A 281      -0.542 -14.656  10.774  1.00 98.60           H  
ATOM   4636  CH2 TRP A 281       0.017 -14.369   6.529  1.00 98.60           C  
ATOM   4637  HH2 TRP A 281      -0.398 -14.913   5.694  1.00 98.60           H  
ATOM   4638  CZ2 TRP A 281      -0.355 -14.688   7.847  1.00 98.60           C  
ATOM   4639  HZ2 TRP A 281      -1.058 -15.486   8.035  1.00 98.60           H  
ATOM   4640  CZ3 TRP A 281       0.953 -13.349   6.298  1.00 98.60           C  
ATOM   4641  HZ3 TRP A 281       1.252 -13.103   5.289  1.00 98.60           H  
ATOM   4642  N   SER A 282       1.510  -9.735  12.491  1.00 98.56           N  
ATOM   4643  H   SER A 282       2.502  -9.762  12.681  1.00 98.56           H  
ATOM   4644  CA  SER A 282       0.576  -9.606  13.612  1.00 98.56           C  
ATOM   4645  HA  SER A 282      -0.136 -10.429  13.556  1.00 98.56           H  
ATOM   4646  C   SER A 282      -0.232  -8.305  13.574  1.00 98.56           C  
ATOM   4647  CB  SER A 282       1.328  -9.717  14.940  1.00 98.56           C  
ATOM   4648  HB2 SER A 282       1.814 -10.691  14.994  1.00 98.56           H  
ATOM   4649  HB3 SER A 282       0.617  -9.631  15.762  1.00 98.56           H  
ATOM   4650  O   SER A 282      -1.391  -8.308  13.984  1.00 98.56           O  
ATOM   4651  OG  SER A 282       2.304  -8.699  15.051  1.00 98.56           O  
ATOM   4652  HG  SER A 282       2.722  -8.753  15.914  1.00 98.56           H  
ATOM   4653  N   GLU A 283       0.337  -7.212  13.067  1.00 98.60           N  
ATOM   4654  H   GLU A 283       1.276  -7.287  12.701  1.00 98.60           H  
ATOM   4655  CA  GLU A 283      -0.359  -5.932  12.904  1.00 98.60           C  
ATOM   4656  HA  GLU A 283      -0.960  -5.721  13.788  1.00 98.60           H  
ATOM   4657  C   GLU A 283      -1.320  -5.991  11.708  1.00 98.60           C  
ATOM   4658  CB  GLU A 283       0.666  -4.798  12.733  1.00 98.60           C  
ATOM   4659  HB2 GLU A 283       1.334  -5.073  11.917  1.00 98.60           H  
ATOM   4660  HB3 GLU A 283       0.140  -3.884  12.455  1.00 98.60           H  
ATOM   4661  O   GLU A 283      -2.481  -5.610  11.835  1.00 98.60           O  
ATOM   4662  CG  GLU A 283       1.508  -4.511  13.988  1.00 98.60           C  
ATOM   4663  HG2 GLU A 283       0.852  -4.158  14.783  1.00 98.60           H  
ATOM   4664  HG3 GLU A 283       1.981  -5.433  14.328  1.00 98.60           H  
ATOM   4665  CD  GLU A 283       2.600  -3.466  13.698  1.00 98.60           C  
ATOM   4666  OE1 GLU A 283       2.443  -2.281  14.092  1.00 98.60           O  
ATOM   4667  OE2 GLU A 283       3.603  -3.836  13.041  1.00 98.60           O  
ATOM   4668  N   TYR A 284      -0.891  -6.545  10.568  1.00 98.72           N  
ATOM   4669  H   TYR A 284       0.070  -6.851  10.509  1.00 98.72           H  
ATOM   4670  CA  TYR A 284      -1.771  -6.756   9.411  1.00 98.72           C  
ATOM   4671  HA  TYR A 284      -2.232  -5.805   9.147  1.00 98.72           H  
ATOM   4672  C   TYR A 284      -2.920  -7.724   9.701  1.00 98.72           C  
ATOM   4673  CB  TYR A 284      -0.955  -7.248   8.211  1.00 98.72           C  
ATOM   4674  HB2 TYR A 284      -0.115  -7.856   8.547  1.00 98.72           H  
ATOM   4675  HB3 TYR A 284      -1.583  -7.883   7.586  1.00 98.72           H  
ATOM   4676  O   TYR A 284      -4.023  -7.537   9.190  1.00 98.72           O  
ATOM   4677  CG  TYR A 284      -0.473  -6.104   7.353  1.00 98.72           C  
ATOM   4678  CD1 TYR A 284      -1.388  -5.469   6.496  1.00 98.72           C  
ATOM   4679  HD1 TYR A 284      -2.402  -5.835   6.425  1.00 98.72           H  
ATOM   4680  CD2 TYR A 284       0.856  -5.651   7.430  1.00 98.72           C  
ATOM   4681  HD2 TYR A 284       1.562  -6.138   8.086  1.00 98.72           H  
ATOM   4682  CE1 TYR A 284      -0.990  -4.365   5.728  1.00 98.72           C  
ATOM   4683  HE1 TYR A 284      -1.697  -3.861   5.086  1.00 98.72           H  
ATOM   4684  CE2 TYR A 284       1.264  -4.553   6.649  1.00 98.72           C  
ATOM   4685  HE2 TYR A 284       2.287  -4.211   6.693  1.00 98.72           H  
ATOM   4686  OH  TYR A 284       0.692  -2.813   5.092  1.00 98.72           O  
ATOM   4687  HH  TYR A 284       1.498  -2.415   5.427  1.00 98.72           H  
ATOM   4688  CZ  TYR A 284       0.333  -3.900   5.813  1.00 98.72           C  
ATOM   4689  N   LYS A 285      -2.693  -8.723  10.555  1.00 98.39           N  
ATOM   4690  H   LYS A 285      -1.738  -8.868  10.850  1.00 98.39           H  
ATOM   4691  CA  LYS A 285      -3.709  -9.671  11.013  1.00 98.39           C  
ATOM   4692  HA  LYS A 285      -4.155 -10.165  10.150  1.00 98.39           H  
ATOM   4693  C   LYS A 285      -4.853  -8.990  11.761  1.00 98.39           C  
ATOM   4694  CB  LYS A 285      -3.020 -10.740  11.867  1.00 98.39           C  
ATOM   4695  HB2 LYS A 285      -2.367 -11.328  11.222  1.00 98.39           H  
ATOM   4696  HB3 LYS A 285      -2.415 -10.268  12.640  1.00 98.39           H  
ATOM   4697  O   LYS A 285      -6.011  -9.186  11.400  1.00 98.39           O  
ATOM   4698  CG  LYS A 285      -4.043 -11.657  12.539  1.00 98.39           C  
ATOM   4699  HG2 LYS A 285      -4.738 -12.030  11.786  1.00 98.39           H  
ATOM   4700  HG3 LYS A 285      -4.608 -11.108  13.292  1.00 98.39           H  
ATOM   4701  CD  LYS A 285      -3.333 -12.816  13.220  1.00 98.39           C  
ATOM   4702  HD2 LYS A 285      -2.750 -12.455  14.067  1.00 98.39           H  
ATOM   4703  HD3 LYS A 285      -2.671 -13.296  12.499  1.00 98.39           H  
ATOM   4704  CE  LYS A 285      -4.394 -13.804  13.684  1.00 98.39           C  
ATOM   4705  HE2 LYS A 285      -5.013 -13.358  14.462  1.00 98.39           H  
ATOM   4706  HE3 LYS A 285      -5.054 -14.010  12.841  1.00 98.39           H  
ATOM   4707  NZ  LYS A 285      -3.759 -15.056  14.122  1.00 98.39           N  
ATOM   4708  HZ1 LYS A 285      -4.397 -15.831  14.012  1.00 98.39           H  
ATOM   4709  HZ2 LYS A 285      -3.340 -15.006  15.039  1.00 98.39           H  
ATOM   4710  HZ3 LYS A 285      -3.068 -15.323  13.436  1.00 98.39           H  
ATOM   4711  N   HIS A 286      -4.528  -8.194  12.779  1.00 97.17           N  
ATOM   4712  H   HIS A 286      -3.549  -8.072  12.995  1.00 97.17           H  
ATOM   4713  CA  HIS A 286      -5.526  -7.600  13.677  1.00 97.17           C  
ATOM   4714  HA  HIS A 286      -6.409  -8.239  13.689  1.00 97.17           H  
ATOM   4715  C   HIS A 286      -6.007  -6.211  13.235  1.00 97.17           C  
ATOM   4716  CB  HIS A 286      -4.970  -7.560  15.105  1.00 97.17           C  
ATOM   4717  HB2 HIS A 286      -4.112  -6.889  15.131  1.00 97.17           H  
ATOM   4718  HB3 HIS A 286      -5.733  -7.148  15.766  1.00 97.17           H  
ATOM   4719  O   HIS A 286      -7.018  -5.735  13.744  1.00 97.17           O  
ATOM   4720  CG  HIS A 286      -4.556  -8.907  15.643  1.00 97.17           C  
ATOM   4721  CD2 HIS A 286      -5.364  -9.902  16.124  1.00 97.17           C  
ATOM   4722  HD2 HIS A 286      -6.443  -9.873  16.174  1.00 97.17           H  
ATOM   4723  ND1 HIS A 286      -3.264  -9.359  15.736  1.00 97.17           N  
ATOM   4724  HD1 HIS A 286      -2.463  -8.886  15.343  1.00 97.17           H  
ATOM   4725  CE1 HIS A 286      -3.285 -10.585  16.275  1.00 97.17           C  
ATOM   4726  HE1 HIS A 286      -2.413 -11.199  16.446  1.00 97.17           H  
ATOM   4727  NE2 HIS A 286      -4.544 -10.963  16.537  1.00 97.17           N  
ATOM   4728  N   GLY A 287      -5.309  -5.578  12.291  1.00 97.87           N  
ATOM   4729  H   GLY A 287      -4.420  -5.969  12.013  1.00 97.87           H  
ATOM   4730  CA  GLY A 287      -5.615  -4.236  11.807  1.00 97.87           C  
ATOM   4731  HA2 GLY A 287      -5.341  -4.176  10.754  1.00 97.87           H  
ATOM   4732  HA3 GLY A 287      -6.684  -4.039  11.886  1.00 97.87           H  
ATOM   4733  C   GLY A 287      -4.864  -3.138  12.562  1.00 97.87           C  
ATOM   4734  O   GLY A 287      -4.351  -3.329  13.665  1.00 97.87           O  
ATOM   4735  N   PHE A 288      -4.778  -1.966  11.936  1.00 98.21           N  
ATOM   4736  H   PHE A 288      -5.266  -1.866  11.058  1.00 98.21           H  
ATOM   4737  CA  PHE A 288      -4.121  -0.779  12.481  1.00 98.21           C  
ATOM   4738  HA  PHE A 288      -4.325  -0.735  13.550  1.00 98.21           H  
ATOM   4739  C   PHE A 288      -4.677   0.504  11.847  1.00 98.21           C  
ATOM   4740  CB  PHE A 288      -2.596  -0.883  12.283  1.00 98.21           C  
ATOM   4741  HB2 PHE A 288      -2.124   0.010  12.692  1.00 98.21           H  
ATOM   4742  HB3 PHE A 288      -2.229  -1.724  12.871  1.00 98.21           H  
ATOM   4743  O   PHE A 288      -5.262   0.488  10.765  1.00 98.21           O  
ATOM   4744  CG  PHE A 288      -2.136  -1.062  10.847  1.00 98.21           C  
ATOM   4745  CD1 PHE A 288      -1.879  -2.352  10.346  1.00 98.21           C  
ATOM   4746  HD1 PHE A 288      -2.019  -3.214  10.981  1.00 98.21           H  
ATOM   4747  CD2 PHE A 288      -1.962   0.056  10.009  1.00 98.21           C  
ATOM   4748  HD2 PHE A 288      -2.168   1.049  10.380  1.00 98.21           H  
ATOM   4749  CE1 PHE A 288      -1.448  -2.524   9.019  1.00 98.21           C  
ATOM   4750  HE1 PHE A 288      -1.251  -3.514   8.637  1.00 98.21           H  
ATOM   4751  CE2 PHE A 288      -1.537  -0.115   8.680  1.00 98.21           C  
ATOM   4752  HE2 PHE A 288      -1.418   0.742   8.034  1.00 98.21           H  
ATOM   4753  CZ  PHE A 288      -1.278  -1.405   8.185  1.00 98.21           C  
ATOM   4754  HZ  PHE A 288      -0.957  -1.540   7.163  1.00 98.21           H  
ATOM   4755  N   GLY A 289      -4.445   1.641  12.507  1.00 96.48           N  
ATOM   4756  H   GLY A 289      -4.024   1.578  13.423  1.00 96.48           H  
ATOM   4757  CA  GLY A 289      -4.894   2.960  12.054  1.00 96.48           C  
ATOM   4758  HA2 GLY A 289      -4.136   3.705  12.295  1.00 96.48           H  
ATOM   4759  HA3 GLY A 289      -5.013   2.957  10.971  1.00 96.48           H  
ATOM   4760  C   GLY A 289      -6.213   3.403  12.689  1.00 96.48           C  
ATOM   4761  O   GLY A 289      -6.588   2.931  13.762  1.00 96.48           O  
ATOM   4762  N   ASN A 290      -6.892   4.357  12.051  1.00 92.90           N  
ATOM   4763  H   ASN A 290      -6.555   4.656  11.147  1.00 92.90           H  
ATOM   4764  CA  ASN A 290      -8.131   4.956  12.546  1.00 92.90           C  
ATOM   4765  HA  ASN A 290      -8.463   4.412  13.430  1.00 92.90           H  
ATOM   4766  C   ASN A 290      -9.224   4.888  11.462  1.00 92.90           C  
ATOM   4767  CB  ASN A 290      -7.827   6.401  12.991  1.00 92.90           C  
ATOM   4768  HB2 ASN A 290      -7.025   6.371  13.728  1.00 92.90           H  
ATOM   4769  HB3 ASN A 290      -7.478   6.979  12.135  1.00 92.90           H  
ATOM   4770  O   ASN A 290      -8.994   5.395  10.366  1.00 92.90           O  
ATOM   4771  CG  ASN A 290      -9.013   7.131  13.605  1.00 92.90           C  
ATOM   4772  ND2 ASN A 290      -8.762   8.148  14.393  1.00 92.90           N  
ATOM   4773 HD21 ASN A 290      -7.810   8.443  14.558  1.00 92.90           H  
ATOM   4774 HD22 ASN A 290      -9.557   8.641  14.773  1.00 92.90           H  
ATOM   4775  OD1 ASN A 290     -10.175   6.829  13.384  1.00 92.90           O  
ATOM   4776  N   PRO A 291     -10.429   4.359  11.745  1.00 93.93           N  
ATOM   4777  CA  PRO A 291     -11.542   4.343  10.790  1.00 93.93           C  
ATOM   4778  HA  PRO A 291     -11.264   3.710   9.947  1.00 93.93           H  
ATOM   4779  C   PRO A 291     -11.959   5.713  10.219  1.00 93.93           C  
ATOM   4780  CB  PRO A 291     -12.689   3.685  11.557  1.00 93.93           C  
ATOM   4781  HB2 PRO A 291     -13.224   4.451  12.118  1.00 93.93           H  
ATOM   4782  HB3 PRO A 291     -13.362   3.136  10.898  1.00 93.93           H  
ATOM   4783  O   PRO A 291     -12.515   5.778   9.119  1.00 93.93           O  
ATOM   4784  CG  PRO A 291     -11.993   2.764  12.553  1.00 93.93           C  
ATOM   4785  HG2 PRO A 291     -11.686   1.845  12.054  1.00 93.93           H  
ATOM   4786  HG3 PRO A 291     -12.621   2.545  13.416  1.00 93.93           H  
ATOM   4787  CD  PRO A 291     -10.764   3.582  12.934  1.00 93.93           C  
ATOM   4788  HD2 PRO A 291      -9.956   2.908  13.217  1.00 93.93           H  
ATOM   4789  HD3 PRO A 291     -11.005   4.256  13.756  1.00 93.93           H  
ATOM   4790  N   TYR A 292     -11.685   6.814  10.926  1.00 91.98           N  
ATOM   4791  H   TYR A 292     -11.249   6.706  11.830  1.00 91.98           H  
ATOM   4792  CA  TYR A 292     -11.883   8.179  10.419  1.00 91.98           C  
ATOM   4793  HA  TYR A 292     -12.759   8.189   9.770  1.00 91.98           H  
ATOM   4794  C   TYR A 292     -10.715   8.703   9.562  1.00 91.98           C  
ATOM   4795  CB  TYR A 292     -12.165   9.130  11.592  1.00 91.98           C  
ATOM   4796  HB2 TYR A 292     -12.131  10.156  11.225  1.00 91.98           H  
ATOM   4797  HB3 TYR A 292     -11.375   9.032  12.337  1.00 91.98           H  
ATOM   4798  O   TYR A 292     -10.889   9.697   8.861  1.00 91.98           O  
ATOM   4799  CG  TYR A 292     -13.521   8.928  12.242  1.00 91.98           C  
ATOM   4800  CD1 TYR A 292     -14.684   9.306  11.543  1.00 91.98           C  
ATOM   4801  HD1 TYR A 292     -14.598   9.739  10.558  1.00 91.98           H  
ATOM   4802  CD2 TYR A 292     -13.623   8.383  13.537  1.00 91.98           C  
ATOM   4803  HD2 TYR A 292     -12.730   8.088  14.067  1.00 91.98           H  
ATOM   4804  CE1 TYR A 292     -15.950   9.135  12.133  1.00 91.98           C  
ATOM   4805  HE1 TYR A 292     -16.849   9.424  11.608  1.00 91.98           H  
ATOM   4806  CE2 TYR A 292     -14.888   8.220  14.136  1.00 91.98           C  
ATOM   4807  HE2 TYR A 292     -14.965   7.798  15.127  1.00 91.98           H  
ATOM   4808  OH  TYR A 292     -17.285   8.403  13.975  1.00 91.98           O  
ATOM   4809  HH  TYR A 292     -17.234   8.026  14.856  1.00 91.98           H  
ATOM   4810  CZ  TYR A 292     -16.054   8.592  13.431  1.00 91.98           C  
ATOM   4811  N   GLY A 293      -9.554   8.045   9.592  1.00 94.13           N  
ATOM   4812  H   GLY A 293      -9.525   7.158  10.075  1.00 94.13           H  
ATOM   4813  CA  GLY A 293      -8.334   8.426   8.877  1.00 94.13           C  
ATOM   4814  HA2 GLY A 293      -7.569   8.695   9.607  1.00 94.13           H  
ATOM   4815  HA3 GLY A 293      -8.517   9.297   8.249  1.00 94.13           H  
ATOM   4816  C   GLY A 293      -7.798   7.295   7.996  1.00 94.13           C  
ATOM   4817  O   GLY A 293      -8.576   6.571   7.368  1.00 94.13           O  
ATOM   4818  N   GLU A 294      -6.471   7.152   7.934  1.00 97.95           N  
ATOM   4819  H   GLU A 294      -5.875   7.799   8.431  1.00 97.95           H  
ATOM   4820  CA  GLU A 294      -5.833   5.998   7.296  1.00 97.95           C  
ATOM   4821  HA  GLU A 294      -6.356   5.804   6.360  1.00 97.95           H  
ATOM   4822  C   GLU A 294      -5.947   4.745   8.166  1.00 97.95           C  
ATOM   4823  CB  GLU A 294      -4.356   6.253   6.972  1.00 97.95           C  
ATOM   4824  HB2 GLU A 294      -3.954   5.342   6.529  1.00 97.95           H  
ATOM   4825  HB3 GLU A 294      -3.813   6.476   7.890  1.00 97.95           H  
ATOM   4826  O   GLU A 294      -5.735   4.792   9.383  1.00 97.95           O  
ATOM   4827  CG  GLU A 294      -4.159   7.399   5.985  1.00 97.95           C  
ATOM   4828  HG2 GLU A 294      -4.894   7.266   5.190  1.00 97.95           H  
ATOM   4829  HG3 GLU A 294      -4.352   8.344   6.492  1.00 97.95           H  
ATOM   4830  CD  GLU A 294      -2.770   7.419   5.338  1.00 97.95           C  
ATOM   4831  OE1 GLU A 294      -2.711   7.865   4.167  1.00 97.95           O  
ATOM   4832  OE2 GLU A 294      -1.791   6.899   5.917  1.00 97.95           O  
ATOM   4833  N   MET A 295      -6.260   3.608   7.542  1.00 97.98           N  
ATOM   4834  H   MET A 295      -6.362   3.614   6.537  1.00 97.98           H  
ATOM   4835  CA  MET A 295      -6.340   2.331   8.247  1.00 97.98           C  
ATOM   4836  HA  MET A 295      -5.519   2.294   8.964  1.00 97.98           H  
ATOM   4837  C   MET A 295      -6.175   1.118   7.335  1.00 97.98           C  
ATOM   4838  CB  MET A 295      -7.659   2.215   9.036  1.00 97.98           C  
ATOM   4839  HB2 MET A 295      -7.749   3.049   9.733  1.00 97.98           H  
ATOM   4840  HB3 MET A 295      -7.617   1.303   9.632  1.00 97.98           H  
ATOM   4841  O   MET A 295      -6.435   1.180   6.131  1.00 97.98           O  
ATOM   4842  CG  MET A 295      -8.924   2.159   8.171  1.00 97.98           C  
ATOM   4843  HG2 MET A 295      -9.181   3.169   7.850  1.00 97.98           H  
ATOM   4844  HG3 MET A 295      -8.736   1.554   7.284  1.00 97.98           H  
ATOM   4845  SD  MET A 295     -10.331   1.419   9.042  1.00 97.98           S  
ATOM   4846  CE  MET A 295     -11.541   1.394   7.700  1.00 97.98           C  
ATOM   4847  HE1 MET A 295     -11.159   0.785   6.881  1.00 97.98           H  
ATOM   4848  HE2 MET A 295     -12.473   0.958   8.060  1.00 97.98           H  
ATOM   4849  HE3 MET A 295     -11.724   2.409   7.348  1.00 97.98           H  
ATOM   4850  N   TRP A 296      -5.825   0.002   7.967  1.00 98.56           N  
ATOM   4851  H   TRP A 296      -5.609   0.082   8.951  1.00 98.56           H  
ATOM   4852  CA  TRP A 296      -6.042  -1.356   7.492  1.00 98.56           C  
ATOM   4853  HA  TRP A 296      -6.546  -1.348   6.525  1.00 98.56           H  
ATOM   4854  C   TRP A 296      -6.919  -2.081   8.509  1.00 98.56           C  
ATOM   4855  CB  TRP A 296      -4.704  -2.084   7.356  1.00 98.56           C  
ATOM   4856  HB2 TRP A 296      -4.073  -1.541   6.653  1.00 98.56           H  
ATOM   4857  HB3 TRP A 296      -4.200  -2.090   8.323  1.00 98.56           H  
ATOM   4858  O   TRP A 296      -6.587  -2.115   9.693  1.00 98.56           O  
ATOM   4859  CG  TRP A 296      -4.851  -3.492   6.873  1.00 98.56           C  
ATOM   4860  CD1 TRP A 296      -4.722  -4.623   7.604  1.00 98.56           C  
ATOM   4861  HD1 TRP A 296      -4.465  -4.660   8.652  1.00 98.56           H  
ATOM   4862  CD2 TRP A 296      -5.173  -3.929   5.524  1.00 98.56           C  
ATOM   4863  CE2 TRP A 296      -5.209  -5.349   5.494  1.00 98.56           C  
ATOM   4864  CE3 TRP A 296      -5.410  -3.251   4.316  1.00 98.56           C  
ATOM   4865  HE3 TRP A 296      -5.373  -2.172   4.335  1.00 98.56           H  
ATOM   4866  NE1 TRP A 296      -4.949  -5.722   6.794  1.00 98.56           N  
ATOM   4867  HE1 TRP A 296      -4.828  -6.683   7.082  1.00 98.56           H  
ATOM   4868  CH2 TRP A 296      -5.673  -5.356   3.117  1.00 98.56           C  
ATOM   4869  HH2 TRP A 296      -5.840  -5.894   2.196  1.00 98.56           H  
ATOM   4870  CZ2 TRP A 296      -5.443  -6.061   4.309  1.00 98.56           C  
ATOM   4871  HZ2 TRP A 296      -5.438  -7.141   4.310  1.00 98.56           H  
ATOM   4872  CZ3 TRP A 296      -5.663  -3.951   3.120  1.00 98.56           C  
ATOM   4873  HZ3 TRP A 296      -5.837  -3.417   2.198  1.00 98.56           H  
ATOM   4874  N   VAL A 297      -8.032  -2.665   8.072  1.00 97.82           N  
ATOM   4875  H   VAL A 297      -8.271  -2.599   7.093  1.00 97.82           H  
ATOM   4876  CA  VAL A 297      -9.033  -3.198   9.009  1.00 97.82           C  
ATOM   4877  HA  VAL A 297      -9.119  -2.481   9.825  1.00 97.82           H  
ATOM   4878  C   VAL A 297      -8.632  -4.529   9.664  1.00 97.82           C  
ATOM   4879  CB  VAL A 297     -10.401  -3.262   8.315  1.00 97.82           C  
ATOM   4880  HB  VAL A 297     -10.465  -2.420   7.627  1.00 97.82           H  
ATOM   4881  O   VAL A 297      -9.201  -4.900  10.685  1.00 97.82           O  
ATOM   4882  CG1 VAL A 297     -10.594  -4.544   7.497  1.00 97.82           C  
ATOM   4883 HG11 VAL A 297     -11.552  -4.506   6.978  1.00 97.82           H  
ATOM   4884 HG12 VAL A 297     -10.592  -5.420   8.147  1.00 97.82           H  
ATOM   4885 HG13 VAL A 297      -9.791  -4.633   6.765  1.00 97.82           H  
ATOM   4886  CG2 VAL A 297     -11.528  -3.045   9.321  1.00 97.82           C  
ATOM   4887 HG21 VAL A 297     -11.424  -3.726  10.165  1.00 97.82           H  
ATOM   4888 HG22 VAL A 297     -12.494  -3.173   8.834  1.00 97.82           H  
ATOM   4889 HG23 VAL A 297     -11.471  -2.027   9.706  1.00 97.82           H  
ATOM   4890  N   GLY A 298      -7.649  -5.235   9.100  1.00 98.16           N  
ATOM   4891  H   GLY A 298      -7.226  -4.865   8.261  1.00 98.16           H  
ATOM   4892  CA  GLY A 298      -7.148  -6.511   9.612  1.00 98.16           C  
ATOM   4893  HA2 GLY A 298      -6.061  -6.447   9.673  1.00 98.16           H  
ATOM   4894  HA3 GLY A 298      -7.515  -6.689  10.623  1.00 98.16           H  
ATOM   4895  C   GLY A 298      -7.541  -7.713   8.754  1.00 98.16           C  
ATOM   4896  O   GLY A 298      -8.697  -7.856   8.352  1.00 98.16           O  
ATOM   4897  N   ASN A 299      -6.583  -8.601   8.487  1.00 98.58           N  
ATOM   4898  H   ASN A 299      -5.655  -8.415   8.838  1.00 98.58           H  
ATOM   4899  CA  ASN A 299      -6.781  -9.774   7.632  1.00 98.58           C  
ATOM   4900  HA  ASN A 299      -7.182  -9.441   6.675  1.00 98.58           H  
ATOM   4901  C   ASN A 299      -7.796 -10.763   8.222  1.00 98.58           C  
ATOM   4902  CB  ASN A 299      -5.438 -10.475   7.366  1.00 98.58           C  
ATOM   4903  HB2 ASN A 299      -5.008 -10.831   8.303  1.00 98.58           H  
ATOM   4904  HB3 ASN A 299      -5.635 -11.345   6.740  1.00 98.58           H  
ATOM   4905  O   ASN A 299      -8.611 -11.297   7.473  1.00 98.58           O  
ATOM   4906  CG  ASN A 299      -4.415  -9.634   6.629  1.00 98.58           C  
ATOM   4907  ND2 ASN A 299      -3.209 -10.124   6.482  1.00 98.58           N  
ATOM   4908 HD21 ASN A 299      -2.585  -9.614   5.874  1.00 98.58           H  
ATOM   4909 HD22 ASN A 299      -3.011 -11.070   6.778  1.00 98.58           H  
ATOM   4910  OD1 ASN A 299      -4.680  -8.536   6.176  1.00 98.58           O  
ATOM   4911  N   ASP A 300      -7.816 -10.945   9.548  1.00 97.61           N  
ATOM   4912  H   ASP A 300      -7.129 -10.475  10.120  1.00 97.61           H  
ATOM   4913  CA  ASP A 300      -8.813 -11.798  10.213  1.00 97.61           C  
ATOM   4914  HA  ASP A 300      -8.758 -12.809   9.811  1.00 97.61           H  
ATOM   4915  C   ASP A 300     -10.237 -11.282   9.962  1.00 97.61           C  
ATOM   4916  CB  ASP A 300      -8.565 -11.837  11.735  1.00 97.61           C  
ATOM   4917  HB2 ASP A 300      -9.503 -12.091  12.229  1.00 97.61           H  
ATOM   4918  HB3 ASP A 300      -8.277 -10.845  12.082  1.00 97.61           H  
ATOM   4919  O   ASP A 300     -11.153 -12.055   9.677  1.00 97.61           O  
ATOM   4920  CG  ASP A 300      -7.532 -12.868  12.204  1.00 97.61           C  
ATOM   4921  OD1 ASP A 300      -7.221 -13.802  11.441  1.00 97.61           O  
ATOM   4922  OD2 ASP A 300      -7.108 -12.764  13.379  1.00 97.61           O  
ATOM   4923  N   LEU A 301     -10.441  -9.961  10.031  1.00 97.36           N  
ATOM   4924  H   LEU A 301      -9.650  -9.355  10.196  1.00 97.36           H  
ATOM   4925  CA  LEU A 301     -11.753  -9.374   9.775  1.00 97.36           C  
ATOM   4926  HA  LEU A 301     -12.485  -9.948  10.345  1.00 97.36           H  
ATOM   4927  C   LEU A 301     -12.139  -9.490   8.300  1.00 97.36           C  
ATOM   4928  CB  LEU A 301     -11.789  -7.913  10.244  1.00 97.36           C  
ATOM   4929  HB2 LEU A 301     -11.107  -7.326   9.628  1.00 97.36           H  
ATOM   4930  HB3 LEU A 301     -11.446  -7.854  11.277  1.00 97.36           H  
ATOM   4931  O   LEU A 301     -13.282  -9.828   8.001  1.00 97.36           O  
ATOM   4932  CG  LEU A 301     -13.207  -7.315  10.144  1.00 97.36           C  
ATOM   4933  HG  LEU A 301     -13.607  -7.450   9.139  1.00 97.36           H  
ATOM   4934  CD1 LEU A 301     -14.176  -7.955  11.134  1.00 97.36           C  
ATOM   4935 HD11 LEU A 301     -15.120  -7.411  11.133  1.00 97.36           H  
ATOM   4936 HD12 LEU A 301     -13.749  -7.927  12.136  1.00 97.36           H  
ATOM   4937 HD13 LEU A 301     -14.367  -8.990  10.850  1.00 97.36           H  
ATOM   4938  CD2 LEU A 301     -13.158  -5.821  10.402  1.00 97.36           C
[truncated: 180,558 more chars]
