# Supplementary material for: Nuclear genome of Bulinus truncatus, an intermediate host of the carcinogenic human blood fluke Schistosoma haematobium
Source: Nat Commun. 2022 Feb 21;13:977. doi: 10.1038/s41467-022-28634-9 (PMC8861042; doi:10.1038/s41467-022-28634-9)
Supplement: Supplementary file 6 — Supplementary Data 3 [file 41467_2022_28634_MOESM6_ESM.zip › Supplementary_Data_3/btru_017646-t1.mature.pep.pdb]

ATOM      1  N   MET A   1     -43.009  32.831  44.692  1.00 31.39           N  
ATOM      2  H   MET A   1     -43.014  33.163  43.738  1.00 31.39           H  
ATOM      3  H2  MET A   1     -43.677  33.374  45.220  1.00 31.39           H  
ATOM      4  H3  MET A   1     -43.292  31.862  44.704  1.00 31.39           H  
ATOM      5  CA  MET A   1     -41.664  32.999  45.282  1.00 31.39           C  
ATOM      6  HA  MET A   1     -40.945  32.404  44.717  1.00 31.39           H  
ATOM      7  C   MET A   1     -41.691  32.492  46.720  1.00 31.39           C  
ATOM      8  CB  MET A   1     -41.249  34.481  45.177  1.00 31.39           C  
ATOM      9  HB2 MET A   1     -41.850  35.089  45.853  1.00 31.39           H  
ATOM     10  HB3 MET A   1     -41.470  34.815  44.163  1.00 31.39           H  
ATOM     11  O   MET A   1     -42.084  33.227  47.612  1.00 31.39           O  
ATOM     12  CG  MET A   1     -39.766  34.773  45.422  1.00 31.39           C  
ATOM     13  HG2 MET A   1     -39.516  34.568  46.463  1.00 31.39           H  
ATOM     14  HG3 MET A   1     -39.161  34.136  44.776  1.00 31.39           H  
ATOM     15  SD  MET A   1     -39.391  36.507  45.045  1.00 31.39           S  
ATOM     16  CE  MET A   1     -37.592  36.557  45.256  1.00 31.39           C  
ATOM     17  HE1 MET A   1     -37.119  35.867  44.556  1.00 31.39           H  
ATOM     18  HE2 MET A   1     -37.234  37.567  45.057  1.00 31.39           H  
ATOM     19  HE3 MET A   1     -37.332  36.280  46.277  1.00 31.39           H  
ATOM     20  N   LYS A   2     -41.356  31.220  46.951  1.00 29.95           N  
ATOM     21  H   LYS A   2     -41.110  30.609  46.186  1.00 29.95           H  
ATOM     22  CA  LYS A   2     -41.018  30.724  48.291  1.00 29.95           C  
ATOM     23  HA  LYS A   2     -40.763  31.567  48.934  1.00 29.95           H  
ATOM     24  C   LYS A   2     -39.755  29.885  48.162  1.00 29.95           C  
ATOM     25  CB  LYS A   2     -42.183  29.977  48.975  1.00 29.95           C  
ATOM     26  HB2 LYS A   2     -41.767  29.247  49.670  1.00 29.95           H  
ATOM     27  HB3 LYS A   2     -42.777  29.441  48.235  1.00 29.95           H  
ATOM     28  O   LYS A   2     -39.766  28.802  47.591  1.00 29.95           O  
ATOM     29  CG  LYS A   2     -43.069  30.947  49.783  1.00 29.95           C  
ATOM     30  HG2 LYS A   2     -43.544  31.652  49.100  1.00 29.95           H  
ATOM     31  HG3 LYS A   2     -42.441  31.504  50.478  1.00 29.95           H  
ATOM     32  CD  LYS A   2     -44.165  30.229  50.584  1.00 29.95           C  
ATOM     33  HD2 LYS A   2     -43.703  29.496  51.245  1.00 29.95           H  
ATOM     34  HD3 LYS A   2     -44.830  29.712  49.893  1.00 29.95           H  
ATOM     35  CE  LYS A   2     -44.963  31.243  51.420  1.00 29.95           C  
ATOM     36  HE2 LYS A   2     -45.370  32.002  50.752  1.00 29.95           H  
ATOM     37  HE3 LYS A   2     -44.279  31.741  52.107  1.00 29.95           H  
ATOM     38  NZ  LYS A   2     -46.065  30.597  52.182  1.00 29.95           N  
ATOM     39  HZ1 LYS A   2     -46.572  31.279  52.728  1.00 29.95           H  
ATOM     40  HZ2 LYS A   2     -45.703  29.901  52.818  1.00 29.95           H  
ATOM     41  HZ3 LYS A   2     -46.721  30.145  51.562  1.00 29.95           H  
ATOM     42  N   LEU A   3     -38.665  30.496  48.610  1.00 22.20           N  
ATOM     43  H   LEU A   3     -38.803  31.396  49.046  1.00 22.20           H  
ATOM     44  CA  LEU A   3     -37.361  29.896  48.832  1.00 22.20           C  
ATOM     45  HA  LEU A   3     -37.026  29.372  47.936  1.00 22.20           H  
ATOM     46  C   LEU A   3     -37.502  28.915  50.004  1.00 22.20           C  
ATOM     47  CB  LEU A   3     -36.384  31.041  49.217  1.00 22.20           C  
ATOM     48  HB2 LEU A   3     -36.875  32.011  49.139  1.00 22.20           H  
ATOM     49  HB3 LEU A   3     -36.123  30.931  50.270  1.00 22.20           H  
ATOM     50  O   LEU A   3     -37.892  29.341  51.088  1.00 22.20           O  
ATOM     51  CG  LEU A   3     -35.075  31.101  48.419  1.00 22.20           C  
ATOM     52  HG  LEU A   3     -34.716  30.089  48.228  1.00 22.20           H  
ATOM     53  CD1 LEU A   3     -35.278  31.837  47.094  1.00 22.20           C  
ATOM     54 HD11 LEU A   3     -36.034  31.323  46.501  1.00 22.20           H  
ATOM     55 HD12 LEU A   3     -35.597  32.864  47.273  1.00 22.20           H  
ATOM     56 HD13 LEU A   3     -34.345  31.847  46.531  1.00 22.20           H  
ATOM     57  CD2 LEU A   3     -34.011  31.850  49.226  1.00 22.20           C  
ATOM     58 HD21 LEU A   3     -34.355  32.861  49.446  1.00 22.20           H  
ATOM     59 HD22 LEU A   3     -33.089  31.907  48.648  1.00 22.20           H  
ATOM     60 HD23 LEU A   3     -33.818  31.328  50.163  1.00 22.20           H  
ATOM     61  N   LEU A   4     -37.135  27.649  49.826  1.00 31.08           N  
ATOM     62  H   LEU A   4     -36.920  27.316  48.897  1.00 31.08           H  
ATOM     63  CA  LEU A   4     -36.745  26.796  50.947  1.00 31.08           C  
ATOM     64  HA  LEU A   4     -36.694  27.394  51.857  1.00 31.08           H  
ATOM     65  C   LEU A   4     -35.320  26.312  50.689  1.00 31.08           C  
ATOM     66  CB  LEU A   4     -37.772  25.679  51.209  1.00 31.08           C  
ATOM     67  HB2 LEU A   4     -37.321  24.944  51.875  1.00 31.08           H  
ATOM     68  HB3 LEU A   4     -37.996  25.179  50.267  1.00 31.08           H  
ATOM     69  O   LEU A   4     -35.056  25.479  49.829  1.00 31.08           O  
ATOM     70  CG  LEU A   4     -39.086  26.174  51.854  1.00 31.08           C  
ATOM     71  HG  LEU A   4     -39.544  26.927  51.213  1.00 31.08           H  
ATOM     72  CD1 LEU A   4     -40.062  25.007  51.987  1.00 31.08           C  
ATOM     73 HD11 LEU A   4     -39.635  24.231  52.622  1.00 31.08           H  
ATOM     74 HD12 LEU A   4     -40.265  24.582  51.004  1.00 31.08           H  
ATOM     75 HD13 LEU A   4     -41.001  25.346  52.422  1.00 31.08           H  
ATOM     76  CD2 LEU A   4     -38.891  26.768  53.256  1.00 31.08           C  
ATOM     77 HD21 LEU A   4     -38.368  26.056  53.894  1.00 31.08           H  
ATOM     78 HD22 LEU A   4     -39.861  26.992  53.698  1.00 31.08           H  
ATOM     79 HD23 LEU A   4     -38.327  27.699  53.203  1.00 31.08           H  
ATOM     80  N   ARG A   5     -34.393  26.943  51.413  1.00 23.30           N  
ATOM     81  H   ARG A   5     -34.750  27.599  52.094  1.00 23.30           H  
ATOM     82  CA  ARG A   5     -33.009  26.513  51.604  1.00 23.30           C  
ATOM     83  HA  ARG A   5     -32.618  26.079  50.683  1.00 23.30           H  
ATOM     84  C   ARG A   5     -32.985  25.449  52.706  1.00 23.30           C  
ATOM     85  CB  ARG A   5     -32.150  27.710  52.062  1.00 23.30           C  
ATOM     86  HB2 ARG A   5     -31.212  27.317  52.455  1.00 23.30           H  
ATOM     87  HB3 ARG A   5     -32.660  28.214  52.882  1.00 23.30           H  
ATOM     88  O   ARG A   5     -33.550  25.677  53.769  1.00 23.30           O  
ATOM     89  CG  ARG A   5     -31.799  28.742  50.980  1.00 23.30           C  
ATOM     90  HG2 ARG A   5     -31.211  28.258  50.200  1.00 23.30           H  
ATOM     91  HG3 ARG A   5     -32.712  29.146  50.543  1.00 23.30           H  
ATOM     92  CD  ARG A   5     -30.981  29.879  51.620  1.00 23.30           C  
ATOM     93  HD2 ARG A   5     -31.611  30.410  52.333  1.00 23.30           H  
ATOM     94  HD3 ARG A   5     -30.147  29.432  52.160  1.00 23.30           H  
ATOM     95  NE  ARG A   5     -30.455  30.835  50.623  1.00 23.30           N  
ATOM     96  HE  ARG A   5     -30.882  30.824  49.708  1.00 23.30           H  
ATOM     97  NH1 ARG A   5     -28.822  31.785  51.942  1.00 23.30           N  
ATOM     98 HH11 ARG A   5     -29.124  31.224  52.726  1.00 23.30           H  
ATOM     99 HH12 ARG A   5     -28.060  32.439  52.051  1.00 23.30           H  
ATOM    100  NH2 ARG A   5     -29.052  32.453  49.831  1.00 23.30           N  
ATOM    101 HH21 ARG A   5     -29.489  32.406  48.921  1.00 23.30           H  
ATOM    102 HH22 ARG A   5     -28.283  33.092  49.972  1.00 23.30           H  
ATOM    103  CZ  ARG A   5     -29.452  31.682  50.803  1.00 23.30           C  
ATOM    104  N   GLY A   6     -32.244  24.367  52.494  1.00 29.48           N  
ATOM    105  H   GLY A   6     -31.942  24.180  51.549  1.00 29.48           H  
ATOM    106  CA  GLY A   6     -31.858  23.392  53.523  1.00 29.48           C  
ATOM    107  HA2 GLY A   6     -32.743  22.883  53.904  1.00 29.48           H  
ATOM    108  HA3 GLY A   6     -31.348  23.890  54.347  1.00 29.48           H  
ATOM    109  C   GLY A   6     -30.931  22.354  52.892  1.00 29.48           C  
ATOM    110  O   GLY A   6     -31.394  21.498  52.158  1.00 29.48           O  
ATOM    111  N   LYS A   7     -29.632  22.660  52.828  1.00 27.41           N  
ATOM    112  H   LYS A   7     -29.362  22.590  51.857  1.00 27.41           H  
ATOM    113  CA  LYS A   7     -28.539  22.134  53.674  1.00 27.41           C  
ATOM    114  HA  LYS A   7     -27.695  22.799  53.493  1.00 27.41           H  
ATOM    115  C   LYS A   7     -28.027  20.749  53.246  1.00 27.41           C  
ATOM    116  CB  LYS A   7     -28.798  22.222  55.193  1.00 27.41           C  
ATOM    117  HB2 LYS A   7     -28.253  21.412  55.678  1.00 27.41           H  
ATOM    118  HB3 LYS A   7     -29.856  22.079  55.416  1.00 27.41           H  
ATOM    119  O   LYS A   7     -28.634  19.724  53.513  1.00 27.41           O  
ATOM    120  CG  LYS A   7     -28.293  23.546  55.794  1.00 27.41           C  
ATOM    121  HG2 LYS A   7     -27.258  23.705  55.492  1.00 27.41           H  
ATOM    122  HG3 LYS A   7     -28.901  24.370  55.419  1.00 27.41           H  
ATOM    123  CD  LYS A   7     -28.351  23.515  57.328  1.00 27.41           C  
ATOM    124  HD2 LYS A   7     -27.783  22.656  57.684  1.00 27.41           H  
ATOM    125  HD3 LYS A   7     -29.389  23.402  57.642  1.00 27.41           H  
ATOM    126  CE  LYS A   7     -27.760  24.798  57.928  1.00 27.41           C  
ATOM    127  HE2 LYS A   7     -28.339  25.651  57.574  1.00 27.41           H  
ATOM    128  HE3 LYS A   7     -26.738  24.909  57.566  1.00 27.41           H  
ATOM    129  NZ  LYS A   7     -27.766  24.754  59.414  1.00 27.41           N  
ATOM    130  HZ1 LYS A   7     -27.225  23.968  59.745  1.00 27.41           H  
ATOM    131  HZ2 LYS A   7     -27.366  25.594  59.807  1.00 27.41           H  
ATOM    132  HZ3 LYS A   7     -28.706  24.649  59.769  1.00 27.41           H  
ATOM    133  N   MET A   8     -26.841  20.798  52.633  1.00 24.37           N  
ATOM    134  H   MET A   8     -26.487  21.720  52.423  1.00 24.37           H  
ATOM    135  CA  MET A   8     -25.860  19.720  52.488  1.00 24.37           C  
ATOM    136  HA  MET A   8     -26.239  18.956  51.809  1.00 24.37           H  
ATOM    137  C   MET A   8     -25.528  19.072  53.838  1.00 24.37           C  
ATOM    138  CB  MET A   8     -24.553  20.331  51.933  1.00 24.37           C  
ATOM    139  HB2 MET A   8     -23.705  19.736  52.272  1.00 24.37           H  
ATOM    140  HB3 MET A   8     -24.421  21.333  52.341  1.00 24.37           H  
ATOM    141  O   MET A   8     -25.193  19.773  54.793  1.00 24.37           O  
ATOM    142  CG  MET A   8     -24.459  20.393  50.408  1.00 24.37           C  
ATOM    143  HG2 MET A   8     -24.246  19.392  50.034  1.00 24.37           H  
ATOM    144  HG3 MET A   8     -25.414  20.717  49.994  1.00 24.37           H  
ATOM    145  SD  MET A   8     -23.171  21.540  49.839  1.00 24.37           S  
ATOM    146  CE  MET A   8     -22.572  20.692  48.352  1.00 24.37           C  
ATOM    147  HE1 MET A   8     -23.397  20.537  47.657  1.00 24.37           H  
ATOM    148  HE2 MET A   8     -22.140  19.729  48.624  1.00 24.37           H  
ATOM    149  HE3 MET A   8     -21.808  21.302  47.870  1.00 24.37           H  
ATOM    150  N   GLY A   9     -25.538  17.741  53.864  1.00 27.73           N  
ATOM    151  H   GLY A   9     -25.918  17.250  53.067  1.00 27.73           H  
ATOM    152  CA  GLY A   9     -25.062  16.906  54.962  1.00 27.73           C  
ATOM    153  HA2 GLY A   9     -25.872  16.740  55.672  1.00 27.73           H  
ATOM    154  HA3 GLY A   9     -24.238  17.390  55.486  1.00 27.73           H  
ATOM    155  C   GLY A   9     -24.616  15.538  54.444  1.00 27.73           C  
ATOM    156  O   GLY A   9     -25.442  14.685  54.166  1.00 27.73           O  
ATOM    157  N   THR A  10     -23.301  15.408  54.248  1.00 27.19           N  
ATOM    158  H   THR A  10     -22.803  16.274  54.394  1.00 27.19           H  
ATOM    159  CA  THR A  10     -22.451  14.222  54.492  1.00 27.19           C  
ATOM    160  HA  THR A  10     -21.549  14.373  53.899  1.00 27.19           H  
ATOM    161  C   THR A  10     -22.938  12.806  54.134  1.00 27.19           C  
ATOM    162  CB  THR A  10     -21.977  14.234  55.954  1.00 27.19           C  
ATOM    163  HB  THR A  10     -21.450  13.307  56.178  1.00 27.19           H  
ATOM    164  O   THR A  10     -23.610  12.143  54.908  1.00 27.19           O  
ATOM    165  CG2 THR A  10     -21.035  15.412  56.221  1.00 27.19           C  
ATOM    166 HG21 THR A  10     -21.559  16.360  56.100  1.00 27.19           H  
ATOM    167 HG22 THR A  10     -20.175  15.367  55.553  1.00 27.19           H  
ATOM    168 HG23 THR A  10     -20.679  15.341  57.249  1.00 27.19           H  
ATOM    169  OG1 THR A  10     -23.071  14.388  56.822  1.00 27.19           O  
ATOM    170  HG1 THR A  10     -23.564  13.565  56.794  1.00 27.19           H  
ATOM    171  N   LYS A  11     -22.412  12.315  53.003  1.00 27.55           N  
ATOM    172  H   LYS A  11     -22.208  13.030  52.319  1.00 27.55           H  
ATOM    173  CA  LYS A  11     -21.616  11.079  52.817  1.00 27.55           C  
ATOM    174  HA  LYS A  11     -21.976  10.598  51.907  1.00 27.55           H  
ATOM    175  C   LYS A  11     -21.719  10.013  53.930  1.00 27.55           C  
ATOM    176  CB  LYS A  11     -20.151  11.546  52.589  1.00 27.55           C  
ATOM    177  HB2 LYS A  11     -20.180  12.502  52.065  1.00 27.55           H  
ATOM    178  HB3 LYS A  11     -19.666  11.732  53.547  1.00 27.55           H  
ATOM    179  O   LYS A  11     -20.888  10.006  54.833  1.00 27.55           O  
ATOM    180  CG  LYS A  11     -19.279  10.613  51.733  1.00 27.55           C  
ATOM    181  HG2 LYS A  11     -19.213   9.633  52.206  1.00 27.55           H  
ATOM    182  HG3 LYS A  11     -19.746  10.503  50.754  1.00 27.55           H  
ATOM    183  CD  LYS A  11     -17.864  11.203  51.561  1.00 27.55           C  
ATOM    184  HD2 LYS A  11     -17.340  11.134  52.515  1.00 27.55           H  
ATOM    185  HD3 LYS A  11     -17.946  12.253  51.282  1.00 27.55           H  
ATOM    186  CE  LYS A  11     -17.074  10.461  50.473  1.00 27.55           C  
ATOM    187  HE2 LYS A  11     -17.028   9.406  50.740  1.00 27.55           H  
ATOM    188  HE3 LYS A  11     -17.624  10.537  49.535  1.00 27.55           H  
ATOM    189  NZ  LYS A  11     -15.701  11.009  50.307  1.00 27.55           N  
ATOM    190  HZ1 LYS A  11     -15.177  10.912  51.164  1.00 27.55           H  
ATOM    191  HZ2 LYS A  11     -15.735  11.986  50.055  1.00 27.55           H  
ATOM    192  HZ3 LYS A  11     -15.212  10.510  49.578  1.00 27.55           H  
ATOM    193  N   GLU A  12     -22.622   9.046  53.777  1.00 27.69           N  
ATOM    194  H   GLU A  12     -23.340   9.132  53.072  1.00 27.69           H  
ATOM    195  CA  GLU A  12     -22.522   7.754  54.467  1.00 27.69           C  
ATOM    196  HA  GLU A  12     -21.655   7.793  55.126  1.00 27.69           H  
ATOM    197  C   GLU A  12     -22.219   6.624  53.479  1.00 27.69           C  
ATOM    198  CB  GLU A  12     -23.709   7.467  55.394  1.00 27.69           C  
ATOM    199  HB2 GLU A  12     -23.724   6.401  55.619  1.00 27.69           H  
ATOM    200  HB3 GLU A  12     -24.643   7.744  54.904  1.00 27.69           H  
ATOM    201  O   GLU A  12     -22.731   6.550  52.362  1.00 27.69           O  
ATOM    202  CG  GLU A  12     -23.525   8.243  56.711  1.00 27.69           C  
ATOM    203  HG2 GLU A  12     -23.576   9.312  56.500  1.00 27.69           H  
ATOM    204  HG3 GLU A  12     -22.531   8.029  57.104  1.00 27.69           H  
ATOM    205  CD  GLU A  12     -24.556   7.893  57.790  1.00 27.69           C  
ATOM    206  OE1 GLU A  12     -24.286   8.256  58.957  1.00 27.69           O  
ATOM    207  OE2 GLU A  12     -25.591   7.285  57.443  1.00 27.69           O  
ATOM    208  N   ARG A  13     -21.249   5.817  53.903  1.00 27.72           N  
ATOM    209  H   ARG A  13     -21.024   5.903  54.884  1.00 27.72           H  
ATOM    210  CA  ARG A  13     -20.585   4.726  53.204  1.00 27.72           C  
ATOM    211  HA  ARG A  13     -20.523   4.947  52.139  1.00 27.72           H  
ATOM    212  C   ARG A  13     -21.423   3.465  53.406  1.00 27.72           C  
ATOM    213  CB  ARG A  13     -19.180   4.644  53.826  1.00 27.72           C  
ATOM    214  HB2 ARG A  13     -19.292   4.547  54.906  1.00 27.72           H  
ATOM    215  HB3 ARG A  13     -18.675   5.590  53.629  1.00 27.72           H  
ATOM    216  O   ARG A  13     -21.667   3.075  54.540  1.00 27.72           O  
ATOM    217  CG  ARG A  13     -18.271   3.506  53.351  1.00 27.72           C  
ATOM    218  HG2 ARG A  13     -18.138   3.559  52.270  1.00 27.72           H  
ATOM    219  HG3 ARG A  13     -18.708   2.544  53.618  1.00 27.72           H  
ATOM    220  CD  ARG A  13     -16.919   3.679  54.059  1.00 27.72           C  
ATOM    221  HD2 ARG A  13     -16.494   4.641  53.770  1.00 27.72           H  
ATOM    222  HD3 ARG A  13     -17.090   3.674  55.135  1.00 27.72           H  
ATOM    223  NE  ARG A  13     -15.978   2.600  53.727  1.00 27.72           N  
ATOM    224  HE  ARG A  13     -16.392   1.748  53.375  1.00 27.72           H  
ATOM    225  NH1 ARG A  13     -14.086   3.563  54.615  1.00 27.72           N  
ATOM    226 HH11 ARG A  13     -14.664   4.305  54.983  1.00 27.72           H  
ATOM    227 HH12 ARG A  13     -13.111   3.481  54.867  1.00 27.72           H  
ATOM    228  NH2 ARG A  13     -13.970   1.550  53.649  1.00 27.72           N  
ATOM    229 HH21 ARG A  13     -14.447   0.750  53.257  1.00 27.72           H  
ATOM    230 HH22 ARG A  13     -12.991   1.479  53.885  1.00 27.72           H  
ATOM    231  CZ  ARG A  13     -14.685   2.580  53.994  1.00 27.72           C  
ATOM    232  N   PHE A  14     -21.850   2.877  52.295  1.00 26.11           N  
ATOM    233  H   PHE A  14     -21.610   3.308  51.413  1.00 26.11           H  
ATOM    234  CA  PHE A  14     -22.581   1.618  52.218  1.00 26.11           C  
ATOM    235  HA  PHE A  14     -23.482   1.657  52.830  1.00 26.11           H  
ATOM    236  C   PHE A  14     -21.700   0.466  52.685  1.00 26.11           C  
ATOM    237  CB  PHE A  14     -22.956   1.370  50.745  1.00 26.11           C  
ATOM    238  HB2 PHE A  14     -23.196   0.313  50.629  1.00 26.11           H  
ATOM    239  HB3 PHE A  14     -22.093   1.562  50.107  1.00 26.11           H  
ATOM    240  O   PHE A  14     -20.732   0.173  51.998  1.00 26.11           O  
ATOM    241  CG  PHE A  14     -24.131   2.170  50.231  1.00 26.11           C  
ATOM    242  CD1 PHE A  14     -25.392   1.554  50.145  1.00 26.11           C  
ATOM    243  HD1 PHE A  14     -25.518   0.527  50.456  1.00 26.11           H  
ATOM    244  CD2 PHE A  14     -23.977   3.511  49.830  1.00 26.11           C  
ATOM    245  HD2 PHE A  14     -23.013   3.994  49.897  1.00 26.11           H  
ATOM    246  CE1 PHE A  14     -26.497   2.274  49.664  1.00 26.11           C  
ATOM    247  HE1 PHE A  14     -27.467   1.801  49.608  1.00 26.11           H  
ATOM    248  CE2 PHE A  14     -25.085   4.233  49.353  1.00 26.11           C  
ATOM    249  HE2 PHE A  14     -24.973   5.267  49.063  1.00 26.11           H  
ATOM    250  CZ  PHE A  14     -26.345   3.614  49.269  1.00 26.11           C  
ATOM    251  HZ  PHE A  14     -27.198   4.170  48.912  1.00 26.11           H  
ATOM    252  N   ASP A  15     -22.053  -0.179  53.794  1.00 26.25           N  
ATOM    253  H   ASP A  15     -22.755   0.231  54.393  1.00 26.25           H  
ATOM    254  CA  ASP A  15     -21.666  -1.554  54.114  1.00 26.25           C  
ATOM    255  HA  ASP A  15     -21.698  -2.147  53.200  1.00 26.25           H  
ATOM    256  C   ASP A  15     -22.705  -2.136  55.100  1.00 26.25           C  
ATOM    257  CB  ASP A  15     -20.226  -1.630  54.675  1.00 26.25           C  
ATOM    258  HB2 ASP A  15     -20.074  -0.823  55.393  1.00 26.25           H  
ATOM    259  HB3 ASP A  15     -20.118  -2.571  55.214  1.00 26.25           H  
ATOM    260  O   ASP A  15     -23.002  -1.522  56.123  1.00 26.25           O  
ATOM    261  CG  ASP A  15     -19.121  -1.588  53.598  1.00 26.25           C  
ATOM    262  OD1 ASP A  15     -19.281  -2.303  52.582  1.00 26.25           O  
ATOM    263  OD2 ASP A  15     -18.090  -0.897  53.820  1.00 26.25           O  
ATOM    264  N   ASN A  16     -23.206  -3.337  54.779  1.00 26.39           N  
ATOM    265  H   ASN A  16     -22.828  -3.726  53.927  1.00 26.39           H  
ATOM    266  CA  ASN A  16     -24.050  -4.262  55.567  1.00 26.39           C  
ATOM    267  HA  ASN A  16     -23.782  -5.240  55.167  1.00 26.39           H  
ATOM    268  C   ASN A  16     -25.585  -4.240  55.389  1.00 26.39           C  
ATOM    269  CB  ASN A  16     -23.587  -4.365  57.027  1.00 26.39           C  
ATOM    270  HB2 ASN A  16     -24.191  -5.113  57.542  1.00 26.39           H  
ATOM    271  HB3 ASN A  16     -23.738  -3.415  57.539  1.00 26.39           H  
ATOM    272  O   ASN A  16     -26.335  -3.566  56.086  1.00 26.39           O  
ATOM    273  CG  ASN A  16     -22.136  -4.798  57.122  1.00 26.39           C  
ATOM    274  ND2 ASN A  16     -21.431  -4.372  58.140  1.00 26.39           N  
ATOM    275 HD21 ASN A  16     -20.455  -4.632  58.141  1.00 26.39           H  
ATOM    276 HD22 ASN A  16     -21.837  -3.697  58.772  1.00 26.39           H  
ATOM    277  OD1 ASN A  16     -21.616  -5.529  56.293  1.00 26.39           O  
ATOM    278  N   LEU A  17     -26.025  -5.105  54.465  1.00 25.00           N  
ATOM    279  H   LEU A  17     -25.321  -5.330  53.776  1.00 25.00           H  
ATOM    280  CA  LEU A  17     -26.968  -6.223  54.668  1.00 25.00           C  
ATOM    281  HA  LEU A  17     -27.730  -6.188  53.889  1.00 25.00           H  
ATOM    282  C   LEU A  17     -27.697  -6.302  56.028  1.00 25.00           C  
ATOM    283  CB  LEU A  17     -26.143  -7.524  54.498  1.00 25.00           C  
ATOM    284  HB2 LEU A  17     -26.709  -8.364  54.901  1.00 25.00           H  
ATOM    285  HB3 LEU A  17     -25.247  -7.439  55.113  1.00 25.00           H  
ATOM    286  O   LEU A  17     -27.110  -6.743  57.011  1.00 25.00           O  
ATOM    287  CG  LEU A  17     -25.743  -7.860  53.050  1.00 25.00           C  
ATOM    288  HG  LEU A  17     -25.687  -6.945  52.460  1.00 25.00           H  
ATOM    289  CD1 LEU A  17     -24.372  -8.535  53.003  1.00 25.00           C  
ATOM    290 HD11 LEU A  17     -24.391  -9.454  53.588  1.00 25.00           H  
ATOM    291 HD12 LEU A  17     -23.615  -7.866  53.415  1.00 25.00           H  
ATOM    292 HD13 LEU A  17     -24.109  -8.769  51.972  1.00 25.00           H  
ATOM    293  CD2 LEU A  17     -26.768  -8.801  52.416  1.00 25.00           C  
ATOM    294 HD21 LEU A  17     -27.754  -8.336  52.433  1.00 25.00           H  
ATOM    295 HD22 LEU A  17     -26.808  -9.740  52.967  1.00 25.00           H  
ATOM    296 HD23 LEU A  17     -26.491  -9.005  51.381  1.00 25.00           H  
ATOM    297  N   HIS A  18     -28.997  -5.996  56.041  1.00 23.97           N  
ATOM    298  H   HIS A  18     -29.246  -5.192  55.484  1.00 23.97           H  
ATOM    299  CA  HIS A  18     -30.126  -6.920  56.278  1.00 23.97           C  
ATOM    300  HA  HIS A  18     -30.332  -7.427  55.335  1.00 23.97           H  
ATOM    301  C   HIS A  18     -31.390  -6.122  56.639  1.00 23.97           C  
ATOM    302  CB  HIS A  18     -29.882  -8.003  57.354  1.00 23.97           C  
ATOM    303  HB2 HIS A  18     -30.805  -8.162  57.912  1.00 23.97           H  
ATOM    304  HB3 HIS A  18     -29.140  -7.675  58.083  1.00 23.97           H  
ATOM    305  O   HIS A  18     -31.321  -5.169  57.401  1.00 23.97           O  
ATOM    306  CG  HIS A  18     -29.505  -9.343  56.762  1.00 23.97           C  
ATOM    307  CD2 HIS A  18     -28.375 -10.074  57.011  1.00 23.97           C  
ATOM    308  HD2 HIS A  18     -27.565  -9.778  57.660  1.00 23.97           H  
ATOM    309  ND1 HIS A  18     -30.278 -10.081  55.891  1.00 23.97           N  
ATOM    310  HD1 HIS A  18     -31.243  -9.896  55.658  1.00 23.97           H  
ATOM    311  CE1 HIS A  18     -29.620 -11.217  55.609  1.00 23.97           C  
ATOM    312  HE1 HIS A  18     -30.001 -12.017  54.991  1.00 23.97           H  
ATOM    313  NE2 HIS A  18     -28.452 -11.260  56.266  1.00 23.97           N  
ATOM    314  N   ASP A  19     -32.527  -6.561  56.092  1.00 26.13           N  
ATOM    315  H   ASP A  19     -32.467  -7.387  55.514  1.00 26.13           H  
ATOM    316  CA  ASP A  19     -33.894  -6.235  56.514  1.00 26.13           C  
ATOM    317  HA  ASP A  19     -34.550  -6.583  55.716  1.00 26.13           H  
ATOM    318  C   ASP A  19     -34.265  -4.756  56.683  1.00 26.13           C  
ATOM    319  CB  ASP A  19     -34.261  -7.057  57.765  1.00 26.13           C  
ATOM    320  HB2 ASP A  19     -33.457  -6.997  58.498  1.00 26.13           H  
ATOM    321  HB3 ASP A  19     -35.156  -6.630  58.218  1.00 26.13           H  
ATOM    322  O   ASP A  19     -34.138  -4.173  57.752  1.00 26.13           O  
ATOM    323  CG  ASP A  19     -34.579  -8.521  57.457  1.00 26.13           C  
ATOM    324  OD1 ASP A  19     -34.779  -8.842  56.261  1.00 26.13           O  
ATOM    325  OD2 ASP A  19     -34.637  -9.310  58.422  1.00 26.13           O  
ATOM    326  N   GLN A  20     -34.878  -4.193  55.640  1.00 25.44           N  
ATOM    327  H   GLN A  20     -34.596  -4.567  54.745  1.00 25.44           H  
ATOM    328  CA  GLN A  20     -36.263  -3.690  55.657  1.00 25.44           C  
ATOM    329  HA  GLN A  20     -36.924  -4.553  55.572  1.00 25.44           H  
ATOM    330  C   GLN A  20     -36.496  -2.820  54.421  1.00 25.44           C  
ATOM    331  CB  GLN A  20     -36.654  -2.921  56.938  1.00 25.44           C  
ATOM    332  HB2 GLN A  20     -37.450  -2.213  56.709  1.00 25.44           H  
ATOM    333  HB3 GLN A  20     -35.805  -2.351  57.316  1.00 25.44           H  
ATOM    334  O   GLN A  20     -35.732  -1.910  54.115  1.00 25.44           O  
ATOM    335  CG  GLN A  20     -37.191  -3.903  58.000  1.00 25.44           C  
ATOM    336  HG2 GLN A  20     -38.150  -4.291  57.656  1.00 25.44           H  
ATOM    337  HG3 GLN A  20     -36.524  -4.759  58.110  1.00 25.44           H  
ATOM    338  CD  GLN A  20     -37.390  -3.302  59.386  1.00 25.44           C  
ATOM    339  NE2 GLN A  20     -37.933  -4.067  60.308  1.00 25.44           N  
ATOM    340 HE21 GLN A  20     -37.987  -3.653  61.228  1.00 25.44           H  
ATOM    341 HE22 GLN A  20     -38.076  -5.050  60.128  1.00 25.44           H  
ATOM    342  OE1 GLN A  20     -37.112  -2.152  59.679  1.00 25.44           O  
ATOM    343  N   GLN A  21     -37.570  -3.124  53.693  1.00 22.96           N  
ATOM    344  H   GLN A  21     -38.172  -3.860  54.033  1.00 22.96           H  
ATOM    345  CA  GLN A  21     -38.061  -2.325  52.576  1.00 22.96           C  
ATOM    346  HA  GLN A  21     -37.303  -2.263  51.795  1.00 22.96           H  
ATOM    347  C   GLN A  21     -38.438  -0.912  53.054  1.00 22.96           C  
ATOM    348  CB  GLN A  21     -39.341  -2.989  52.022  1.00 22.96           C  
ATOM    349  HB2 GLN A  21     -40.067  -3.075  52.831  1.00 22.96           H  
ATOM    350  HB3 GLN A  21     -39.771  -2.334  51.264  1.00 22.96           H  
ATOM    351  O   GLN A  21     -39.317  -0.799  53.909  1.00 22.96           O  
ATOM    352  CG  GLN A  21     -39.153  -4.378  51.398  1.00 22.96           C  
ATOM    353  HG2 GLN A  21     -38.623  -5.030  52.092  1.00 22.96           H  
ATOM    354  HG3 GLN A  21     -38.561  -4.290  50.487  1.00 22.96           H  
ATOM    355  CD  GLN A  21     -40.502  -5.023  51.087  1.00 22.96           C  
ATOM    356  NE2 GLN A  21     -40.917  -5.092  49.840  1.00 22.96           N  
ATOM    357 HE21 GLN A  21     -41.796  -5.572  49.711  1.00 22.96           H  
ATOM    358 HE22 GLN A  21     -40.329  -4.778  49.082  1.00 22.96           H  
ATOM    359  OE1 GLN A  21     -41.223  -5.469  51.961  1.00 22.96           O  
ATOM    360  N   PRO A  22     -37.931   0.166  52.434  1.00 27.02           N  
ATOM    361  CA  PRO A  22     -38.640   1.428  52.384  1.00 27.02           C  
ATOM    362  HA  PRO A  22     -39.354   1.518  53.203  1.00 27.02           H  
ATOM    363  C   PRO A  22     -39.395   1.469  51.052  1.00 27.02           C  
ATOM    364  CB  PRO A  22     -37.578   2.518  52.552  1.00 27.02           C  
ATOM    365  HB2 PRO A  22     -37.639   2.951  53.551  1.00 27.02           H  
ATOM    366  HB3 PRO A  22     -37.694   3.302  51.804  1.00 27.02           H  
ATOM    367  O   PRO A  22     -38.838   1.738  49.988  1.00 27.02           O  
ATOM    368  CG  PRO A  22     -36.236   1.794  52.387  1.00 27.02           C  
ATOM    369  HG2 PRO A  22     -35.597   2.300  51.662  1.00 27.02           H  
ATOM    370  HG3 PRO A  22     -35.734   1.732  53.352  1.00 27.02           H  
ATOM    371  CD  PRO A  22     -36.595   0.383  51.911  1.00 27.02           C  
ATOM    372  HD2 PRO A  22     -36.621   0.355  50.822  1.00 27.02           H  
ATOM    373  HD3 PRO A  22     -35.872  -0.340  52.287  1.00 27.02           H  
ATOM    374  N   GLN A  23     -40.684   1.139  51.118  1.00 25.19           N  
ATOM    375  H   GLN A  23     -41.045   0.906  52.032  1.00 25.19           H  
ATOM    376  CA  GLN A  23     -41.651   1.599  50.128  1.00 25.19           C  
ATOM    377  HA  GLN A  23     -41.277   1.385  49.126  1.00 25.19           H  
ATOM    378  C   GLN A  23     -41.813   3.118  50.281  1.00 25.19           C  
ATOM    379  CB  GLN A  23     -43.003   0.891  50.336  1.00 25.19           C  
ATOM    380  HB2 GLN A  23     -43.313   0.995  51.376  1.00 25.19           H  
ATOM    381  HB3 GLN A  23     -43.747   1.386  49.711  1.00 25.19           H  
ATOM    382  O   GLN A  23     -41.820   3.608  51.407  1.00 25.19           O  
ATOM    383  CG  GLN A  23     -42.974  -0.597  49.953  1.00 25.19           C  
ATOM    384  HG2 GLN A  23     -42.319  -1.140  50.634  1.00 25.19           H  
ATOM    385  HG3 GLN A  23     -42.573  -0.691  48.944  1.00 25.19           H  
ATOM    386  CD  GLN A  23     -44.359  -1.243  49.992  1.00 25.19           C  
ATOM    387  NE2 GLN A  23     -44.584  -2.291  49.230  1.00 25.19           N  
ATOM    388 HE21 GLN A  23     -43.852  -2.677  48.652  1.00 25.19           H  
ATOM    389 HE22 GLN A  23     -45.506  -2.694  49.311  1.00 25.19           H  
ATOM    390  OE1 GLN A  23     -45.269  -0.828  50.687  1.00 25.19           O  
ATOM    391  N   THR A  24     -42.039   3.817  49.159  1.00 25.41           N  
ATOM    392  H   THR A  24     -41.992   3.289  48.299  1.00 25.41           H  
ATOM    393  CA  THR A  24     -42.287   5.276  49.019  1.00 25.41           C  
ATOM    394  HA  THR A  24     -42.662   5.427  48.007  1.00 25.41           H  
ATOM    395  C   THR A  24     -41.001   6.124  49.123  1.00 25.41           C  
ATOM    396  CB  THR A  24     -43.426   5.763  49.951  1.00 25.41           C  
ATOM    397  HB  THR A  24     -43.784   6.722  49.577  1.00 25.41           H  
ATOM    398  O   THR A  24     -40.223   5.943  50.042  1.00 25.41           O  
ATOM    399  CG2 THR A  24     -44.635   4.818  49.995  1.00 25.41           C  
ATOM    400 HG21 THR A  24     -44.401   3.906  50.545  1.00 25.41           H  
ATOM    401 HG22 THR A  24     -44.952   4.572  48.982  1.00 25.41           H  
ATOM    402 HG23 THR A  24     -45.453   5.324  50.507  1.00 25.41           H  
ATOM    403  OG1 THR A  24     -43.008   5.940  51.279  1.00 25.41           O  
ATOM    404  HG1 THR A  24     -42.443   5.195  51.496  1.00 25.41           H  
ATOM    405  N   GLU A  25     -40.606   7.024  48.219  1.00 25.77           N  
ATOM    406  H   GLU A  25     -39.713   7.419  48.477  1.00 25.77           H  
ATOM    407  CA  GLU A  25     -41.242   7.727  47.103  1.00 25.77           C  
ATOM    408  HA  GLU A  25     -42.076   7.161  46.689  1.00 25.77           H  
ATOM    409  C   GLU A  25     -40.177   8.002  46.014  1.00 25.77           C  
ATOM    410  CB  GLU A  25     -41.731   9.109  47.588  1.00 25.77           C  
ATOM    411  HB2 GLU A  25     -42.107   9.657  46.724  1.00 25.77           H  
ATOM    412  HB3 GLU A  25     -40.876   9.657  47.983  1.00 25.77           H  
ATOM    413  O   GLU A  25     -39.226   8.747  46.234  1.00 25.77           O  
ATOM    414  CG  GLU A  25     -42.832   9.102  48.653  1.00 25.77           C  
ATOM    415  HG2 GLU A  25     -42.494   8.513  49.505  1.00 25.77           H  
ATOM    416  HG3 GLU A  25     -43.719   8.628  48.233  1.00 25.77           H  
ATOM    417  CD  GLU A  25     -43.155  10.516  49.160  1.00 25.77           C  
ATOM    418  OE1 GLU A  25     -44.356  10.866  49.177  1.00 25.77           O  
ATOM    419  OE2 GLU A  25     -42.202  11.248  49.511  1.00 25.77           O  
ATOM    420  N   LEU A  26     -40.339   7.457  44.807  1.00 31.03           N  
ATOM    421  H   LEU A  26     -41.064   6.763  44.686  1.00 31.03           H  
ATOM    422  CA  LEU A  26     -39.671   7.973  43.595  1.00 31.03           C  
ATOM    423  HA  LEU A  26     -39.264   8.959  43.822  1.00 31.03           H  
ATOM    424  C   LEU A  26     -40.703   8.243  42.488  1.00 31.03           C  
ATOM    425  CB  LEU A  26     -38.496   7.063  43.165  1.00 31.03           C  
ATOM    426  HB2 LEU A  26     -38.804   6.024  43.283  1.00 31.03           H  
ATOM    427  HB3 LEU A  26     -38.279   7.217  42.108  1.00 31.03           H  
ATOM    428  O   LEU A  26     -40.417   8.145  41.299  1.00 31.03           O  
ATOM    429  CG  LEU A  26     -37.180   7.297  43.935  1.00 31.03           C  
ATOM    430  HG  LEU A  26     -37.363   7.233  45.007  1.00 31.03           H  
ATOM    431  CD1 LEU A  26     -36.173   6.209  43.557  1.00 31.03           C  
ATOM    432 HD11 LEU A  26     -36.582   5.229  43.803  1.00 31.03           H  
ATOM    433 HD12 LEU A  26     -35.953   6.250  42.490  1.00 31.03           H  
ATOM    434 HD13 LEU A  26     -35.252   6.349  44.123  1.00 31.03           H  
ATOM    435  CD2 LEU A  26     -36.536   8.650  43.604  1.00 31.03           C  
ATOM    436 HD21 LEU A  26     -37.170   9.460  43.966  1.00 31.03           H  
ATOM    437 HD22 LEU A  26     -36.387   8.744  42.528  1.00 31.03           H  
ATOM    438 HD23 LEU A  26     -35.575   8.727  44.111  1.00 31.03           H  
ATOM    439  N   SER A  27     -41.932   8.593  42.874  1.00 30.04           N  
ATOM    440  H   SER A  27     -42.118   8.721  43.859  1.00 30.04           H  
ATOM    441  CA  SER A  27     -43.078   8.695  41.966  1.00 30.04           C  
ATOM    442  HA  SER A  27     -42.965   7.923  41.204  1.00 30.04           H  
ATOM    443  C   SER A  27     -43.194  10.014  41.193  1.00 30.04           C  
ATOM    444  CB  SER A  27     -44.372   8.372  42.723  1.00 30.04           C  
ATOM    445  HB2 SER A  27     -44.315   7.349  43.094  1.00 30.04           H  
ATOM    446  HB3 SER A  27     -45.233   8.446  42.058  1.00 30.04           H  
ATOM    447  O   SER A  27     -44.238  10.242  40.601  1.00 30.04           O  
ATOM    448  OG  SER A  27     -44.531   9.245  43.824  1.00 30.04           O  
ATOM    449  HG  SER A  27     -45.089   9.976  43.551  1.00 30.04           H  
ATOM    450  N   ASN A  28     -42.180  10.887  41.160  1.00 29.65           N  
ATOM    451  H   ASN A  28     -41.319  10.645  41.629  1.00 29.65           H  
ATOM    452  CA  ASN A  28     -42.320  12.206  40.515  1.00 29.65           C  
ATOM    453  HA  ASN A  28     -43.134  12.146  39.793  1.00 29.65           H  
ATOM    454  C   ASN A  28     -41.147  12.644  39.624  1.00 29.65           C  
ATOM    455  CB  ASN A  28     -42.732  13.251  41.573  1.00 29.65           C  
ATOM    456  HB2 ASN A  28     -42.456  14.255  41.251  1.00 29.65           H  
ATOM    457  HB3 ASN A  28     -42.212  13.051  42.510  1.00 29.65           H  
ATOM    458  O   ASN A  28     -40.962  13.840  39.388  1.00 29.65           O  
ATOM    459  CG  ASN A  28     -44.232  13.297  41.817  1.00 29.65           C  
ATOM    460  ND2 ASN A  28     -44.650  13.745  42.975  1.00 29.65           N  
ATOM    461 HD21 ASN A  28     -45.651  13.735  43.108  1.00 29.65           H  
ATOM    462 HD22 ASN A  28     -43.999  13.949  43.720  1.00 29.65           H  
ATOM    463  OD1 ASN A  28     -45.059  13.000  40.977  1.00 29.65           O  
ATOM    464  N   TYR A  29     -40.384  11.708  39.057  1.00 30.18           N  
ATOM    465  H   TYR A  29     -40.572  10.733  39.242  1.00 30.18           H  
ATOM    466  CA  TYR A  29     -39.541  12.047  37.908  1.00 30.18           C  
ATOM    467  HA  TYR A  29     -39.332  13.116  37.911  1.00 30.18           H  
ATOM    468  C   TYR A  29     -40.303  11.768  36.612  1.00 30.18           C  
ATOM    469  CB  TYR A  29     -38.166  11.384  38.014  1.00 30.18           C  
ATOM    470  HB2 TYR A  29     -38.286  10.315  38.191  1.00 30.18           H  
ATOM    471  HB3 TYR A  29     -37.641  11.507  37.067  1.00 30.18           H  
ATOM    472  O   TYR A  29     -40.466  10.625  36.197  1.00 30.18           O  
ATOM    473  CG  TYR A  29     -37.324  12.010  39.114  1.00 30.18           C  
ATOM    474  CD1 TYR A  29     -36.726  13.272  38.914  1.00 30.18           C  
ATOM    475  HD1 TYR A  29     -36.841  13.770  37.963  1.00 30.18           H  
ATOM    476  CD2 TYR A  29     -37.176  11.354  40.351  1.00 30.18           C  
ATOM    477  HD2 TYR A  29     -37.635  10.389  40.510  1.00 30.18           H  
ATOM    478  CE1 TYR A  29     -35.977  13.874  39.944  1.00 30.18           C  
ATOM    479  HE1 TYR A  29     -35.512  14.836  39.786  1.00 30.18           H  
ATOM    480  CE2 TYR A  29     -36.428  11.952  41.383  1.00 30.18           C  
ATOM    481  HE2 TYR A  29     -36.304  11.452  42.332  1.00 30.18           H  
ATOM    482  OH  TYR A  29     -35.098  13.779  42.178  1.00 30.18           O  
ATOM    483  HH  TYR A  29     -34.709  14.615  41.914  1.00 30.18           H  
ATOM    484  CZ  TYR A  29     -35.826  13.210  41.182  1.00 30.18           C  
ATOM    485  N   SER A  30     -40.786  12.841  35.976  1.00 30.65           N  
ATOM    486  H   SER A  30     -40.683  13.742  36.421  1.00 30.65           H  
ATOM    487  CA  SER A  30     -41.276  12.788  34.596  1.00 30.65           C  
ATOM    488  HA  SER A  30     -42.079  12.052  34.538  1.00 30.65           H  
ATOM    489  C   SER A  30     -40.136  12.348  33.670  1.00 30.65           C  
ATOM    490  CB  SER A  30     -41.841  14.144  34.149  1.00 30.65           C  
ATOM    491  HB2 SER A  30     -42.722  14.390  34.743  1.00 30.65           H  
ATOM    492  HB3 SER A  30     -41.085  14.919  34.273  1.00 30.65           H  
ATOM    493  O   SER A  30     -39.057  12.956  33.675  1.00 30.65           O  
ATOM    494  OG  SER A  30     -42.192  14.041  32.785  1.00 30.65           O  
ATOM    495  HG  SER A  30     -42.616  14.830  32.440  1.00 30.65           H  
ATOM    496  N   CYS A  31     -40.385  11.302  32.875  1.00 40.78           N  
ATOM    497  H   CYS A  31     -41.293  10.865  32.945  1.00 40.78           H  
ATOM    498  CA  CYS A  31     -39.444  10.741  31.899  1.00 40.78           C  
ATOM    499  HA  CYS A  31     -38.549  10.410  32.426  1.00 40.78           H  
ATOM    500  C   CYS A  31     -38.959  11.755  30.848  1.00 40.78           C  
ATOM    501  CB  CYS A  31     -40.081   9.520  31.216  1.00 40.78           C  
ATOM    502  HB2 CYS A  31     -41.157   9.648  31.102  1.00 40.78           H  
ATOM    503  HB3 CYS A  31     -39.651   9.402  30.222  1.00 40.78           H  
ATOM    504  O   CYS A  31     -37.909  11.531  30.246  1.00 40.78           O  
ATOM    505  SG  CYS A  31     -39.702   8.013  32.155  1.00 40.78           S  
ATOM    506  HG  CYS A  31     -40.289   8.356  33.305  1.00 40.78           H  
ATOM    507  N   ASP A  32     -39.624  12.904  30.691  1.00 36.33           N  
ATOM    508  H   ASP A  32     -40.517  13.019  31.147  1.00 36.33           H  
ATOM    509  CA  ASP A  32     -39.206  13.934  29.731  1.00 36.33           C  
ATOM    510  HA  ASP A  32     -39.182  13.499  28.732  1.00 36.33           H  
ATOM    511  C   ASP A  32     -37.800  14.487  30.016  1.00 36.33           C  
ATOM    512  CB  ASP A  32     -40.215  15.091  29.733  1.00 36.33           C  
ATOM    513  HB2 ASP A  32     -39.801  15.917  29.155  1.00 36.33           H  
ATOM    514  HB3 ASP A  32     -40.355  15.439  30.756  1.00 36.33           H  
ATOM    515  O   ASP A  32     -37.080  14.868  29.095  1.00 36.33           O  
ATOM    516  CG  ASP A  32     -41.566  14.726  29.117  1.00 36.33           C  
ATOM    517  OD1 ASP A  32     -41.603  13.799  28.282  1.00 36.33           O  
ATOM    518  OD2 ASP A  32     -42.546  15.392  29.519  1.00 36.33           O  
ATOM    519  N   LYS A  33     -37.363  14.514  31.285  1.00 38.78           N  
ATOM    520  H   LYS A  33     -37.972  14.137  31.997  1.00 38.78           H  
ATOM    521  CA  LYS A  33     -36.029  15.038  31.638  1.00 38.78           C  
ATOM    522  HA  LYS A  33     -35.737  15.768  30.883  1.00 38.78           H  
ATOM    523  C   LYS A  33     -34.917  13.996  31.585  1.00 38.78           C  
ATOM    524  CB  LYS A  33     -36.065  15.757  32.992  1.00 38.78           C  
ATOM    525  HB2 LYS A  33     -36.577  15.139  33.729  1.00 38.78           H  
ATOM    526  HB3 LYS A  33     -35.041  15.921  33.327  1.00 38.78           H  
ATOM    527  O   LYS A  33     -33.758  14.376  31.436  1.00 38.78           O  
ATOM    528  CG  LYS A  33     -36.757  17.119  32.858  1.00 38.78           C  
ATOM    529  HG2 LYS A  33     -36.290  17.681  32.050  1.00 38.78           H  
ATOM    530  HG3 LYS A  33     -37.811  16.971  32.623  1.00 38.78           H  
ATOM    531  CD  LYS A  33     -36.629  17.921  34.155  1.00 38.78           C  
ATOM    532  HD2 LYS A  33     -37.116  17.372  34.961  1.00 38.78           H  
ATOM    533  HD3 LYS A  33     -35.573  18.053  34.393  1.00 38.78           H  
ATOM    534  CE  LYS A  33     -37.295  19.285  33.968  1.00 38.78           C  
ATOM    535  HE2 LYS A  33     -38.337  19.124  33.690  1.00 38.78           H  
ATOM    536  HE3 LYS A  33     -36.809  19.798  33.139  1.00 38.78           H  
ATOM    537  NZ  LYS A  33     -37.210  20.098  35.204  1.00 38.78           N  
ATOM    538  HZ1 LYS A  33     -36.243  20.250  35.453  1.00 38.78           H  
ATOM    539  HZ2 LYS A  33     -37.659  20.991  35.064  1.00 38.78           H  
ATOM    540  HZ3 LYS A  33     -37.671  19.617  35.963  1.00 38.78           H  
ATOM    541  N   MET A  34     -35.241  12.708  31.698  1.00 42.95           N  
ATOM    542  H   MET A  34     -36.218  12.454  31.716  1.00 42.95           H  
ATOM    543  CA  MET A  34     -34.227  11.651  31.744  1.00 42.95           C  
ATOM    544  HA  MET A  34     -33.334  12.065  32.212  1.00 42.95           H  
ATOM    545  C   MET A  34     -33.799  11.201  30.338  1.00 42.95           C  
ATOM    546  CB  MET A  34     -34.715  10.513  32.651  1.00 42.95           C  
ATOM    547  HB2 MET A  34     -35.444   9.898  32.123  1.00 42.95           H  
ATOM    548  HB3 MET A  34     -35.198  10.944  33.528  1.00 42.95           H  
ATOM    549  O   MET A  34     -32.624  10.895  30.145  1.00 42.95           O  
ATOM    550  CG  MET A  34     -33.555   9.641  33.139  1.00 42.95           C  
ATOM    551  HG2 MET A  34     -32.755  10.274  33.524  1.00 42.95           H  
ATOM    552  HG3 MET A  34     -33.166   9.082  32.288  1.00 42.95           H  
ATOM    553  SD  MET A  34     -34.039   8.482  34.445  1.00 42.95           S  
ATOM    554  CE  MET A  34     -33.027   7.054  33.972  1.00 42.95           C  
ATOM    555  HE1 MET A  34     -33.306   6.723  32.972  1.00 42.95           H  
ATOM    556  HE2 MET A  34     -31.972   7.328  33.982  1.00 42.95           H  
ATOM    557  HE3 MET A  34     -33.197   6.240  34.677  1.00 42.95           H  
ATOM    558  N   CYS A  35     -34.689  11.286  29.339  1.00 46.29           N  
ATOM    559  H   CYS A  35     -35.655  11.486  29.556  1.00 46.29           H  
ATOM    560  CA  CYS A  35     -34.345  11.001  27.939  1.00 46.29           C  
ATOM    561  HA  CYS A  35     -33.880  10.016  27.887  1.00 46.29           H  
ATOM    562  C   CYS A  35     -33.308  11.981  27.357  1.00 46.29           C  
ATOM    563  CB  CYS A  35     -35.630  10.978  27.091  1.00 46.29           C  
ATOM    564  HB2 CYS A  35     -36.442  11.505  27.591  1.00 46.29           H  
ATOM    565  HB3 CYS A  35     -35.443  11.456  26.129  1.00 46.29           H  
ATOM    566  O   CYS A  35     -32.407  11.562  26.637  1.00 46.29           O  
ATOM    567  SG  CYS A  35     -36.102   9.254  26.780  1.00 46.29           S  
ATOM    568  HG  CYS A  35     -37.188   9.494  26.040  1.00 46.29           H  
ATOM    569  N   CYS A  36     -33.377  13.273  27.700  1.00 41.08           N  
ATOM    570  H   CYS A  36     -34.174  13.583  28.237  1.00 41.08           H  
ATOM    571  CA  CYS A  36     -32.484  14.288  27.119  1.00 41.08           C  
ATOM    572  HA  CYS A  36     -32.285  14.028  26.079  1.00 41.08           H  
ATOM    573  C   CYS A  36     -31.105  14.395  27.793  1.00 41.08           C  
ATOM    574  CB  CYS A  36     -33.197  15.646  27.133  1.00 41.08           C  
ATOM    575  HB2 CYS A  36     -33.619  15.838  28.119  1.00 41.08           H  
ATOM    576  HB3 CYS A  36     -32.478  16.429  26.889  1.00 41.08           H  
ATOM    577  O   CYS A  36     -30.183  14.960  27.210  1.00 41.08           O  
ATOM    578  SG  CYS A  36     -34.505  15.654  25.875  1.00 41.08           S  
ATOM    579  HG  CYS A  36     -35.085  16.808  26.215  1.00 41.08           H  
ATOM    580  N   LEU A  37     -30.924  13.889  29.018  1.00 42.09           N  
ATOM    581  H   LEU A  37     -31.689  13.410  29.471  1.00 42.09           H  
ATOM    582  CA  LEU A  37     -29.627  14.004  29.704  1.00 42.09           C  
ATOM    583  HA  LEU A  37     -29.225  14.998  29.512  1.00 42.09           H  
ATOM    584  C   LEU A  37     -28.577  13.039  29.138  1.00 42.09           C  
ATOM    585  CB  LEU A  37     -29.819  13.843  31.221  1.00 42.09           C  
ATOM    586  HB2 LEU A  37     -30.540  13.046  31.401  1.00 42.09           H  
ATOM    587  HB3 LEU A  37     -28.875  13.542  31.676  1.00 42.09           H  
ATOM    588  O   LEU A  37     -27.389  13.353  29.162  1.00 42.09           O  
ATOM    589  CG  LEU A  37     -30.294  15.144  31.897  1.00 42.09           C  
ATOM    590  HG  LEU A  37     -31.096  15.593  31.310  1.00 42.09           H  
ATOM    591  CD1 LEU A  37     -30.833  14.844  33.295  1.00 42.09           C  
ATOM    592 HD11 LEU A  37     -30.052  14.393  33.907  1.00 42.09           H  
ATOM    593 HD12 LEU A  37     -31.181  15.765  33.763  1.00 42.09           H  
ATOM    594 HD13 LEU A  37     -31.672  14.153  33.217  1.00 42.09           H  
ATOM    595  CD2 LEU A  37     -29.157  16.162  32.048  1.00 42.09           C  
ATOM    596 HD21 LEU A  37     -28.344  15.731  32.633  1.00 42.09           H  
ATOM    597 HD22 LEU A  37     -28.774  16.449  31.069  1.00 42.09           H  
ATOM    598 HD23 LEU A  37     -29.527  17.057  32.548  1.00 42.09           H  
ATOM    599  N   VAL A  38     -29.002  11.907  28.570  1.00 46.87           N  
ATOM    600  H   VAL A  38     -29.991  11.703  28.572  1.00 46.87           H  
ATOM    601  CA  VAL A  38     -28.084  10.941  27.946  1.00 46.87           C  
ATOM    602  HA  VAL A  38     -27.158  10.929  28.522  1.00 46.87           H  
ATOM    603  C   VAL A  38     -27.690  11.373  26.526  1.00 46.87           C  
ATOM    604  CB  VAL A  38     -28.664   9.512  28.012  1.00 46.87           C  
ATOM    605  HB  VAL A  38     -29.563   9.460  27.397  1.00 46.87           H  
ATOM    606  O   VAL A  38     -26.597  11.045  26.073  1.00 46.87           O  
ATOM    607  CG1 VAL A  38     -27.663   8.459  27.520  1.00 46.87           C  
ATOM    608 HG11 VAL A  38     -26.736   8.522  28.089  1.00 46.87           H  
ATOM    609 HG12 VAL A  38     -28.088   7.461  27.631  1.00 46.87           H  
ATOM    610 HG13 VAL A  38     -27.446   8.610  26.463  1.00 46.87           H  
ATOM    611  CG2 VAL A  38     -29.034   9.139  29.459  1.00 46.87           C  
ATOM    612 HG21 VAL A  38     -29.382   8.106  29.494  1.00 46.87           H  
ATOM    613 HG22 VAL A  38     -29.845   9.771  29.821  1.00 46.87           H  
ATOM    614 HG23 VAL A  38     -28.166   9.247  30.109  1.00 46.87           H  
ATOM    615  N   THR A  39     -28.494  12.203  25.848  1.00 46.65           N  
ATOM    616  H   THR A  39     -29.377  12.482  26.252  1.00 46.65           H  
ATOM    617  CA  THR A  39     -28.211  12.632  24.465  1.00 46.65           C  
ATOM    618  HA  THR A  39     -27.827  11.769  23.921  1.00 46.65           H  
ATOM    619  C   THR A  39     -27.128  13.706  24.337  1.00 46.65           C  
ATOM    620  CB  THR A  39     -29.487  13.086  23.734  1.00 46.65           C  
ATOM    621  HB  THR A  39     -29.223  13.447  22.740  1.00 46.65           H  
ATOM    622  O   THR A  39     -26.659  13.943  23.229  1.00 46.65           O  
ATOM    623  CG2 THR A  39     -30.484  11.939  23.576  1.00 46.65           C  
ATOM    624 HG21 THR A  39     -31.361  12.293  23.034  1.00 46.65           H  
ATOM    625 HG22 THR A  39     -30.800  11.569  24.551  1.00 46.65           H  
ATOM    626 HG23 THR A  39     -30.026  11.126  23.014  1.00 46.65           H  
ATOM    627  OG1 THR A  39     -30.148  14.114  24.435  1.00 46.65           O  
ATOM    628  HG1 THR A  39     -29.614  14.911  24.386  1.00 46.65           H  
ATOM    629  N   PHE A  40     -26.708  14.364  25.426  1.00 44.11           N  
ATOM    630  H   PHE A  40     -27.126  14.137  26.316  1.00 44.11           H  
ATOM    631  CA  PHE A  40     -25.764  15.489  25.334  1.00 44.11           C  
ATOM    632  HA  PHE A  40     -25.714  15.814  24.295  1.00 44.11           H  
ATOM    633  C   PHE A  40     -24.306  15.176  25.669  1.00 44.11           C  
ATOM    634  CB  PHE A  40     -26.288  16.697  26.123  1.00 44.11           C  
ATOM    635  HB2 PHE A  40     -25.451  17.302  26.470  1.00 44.11           H  
ATOM    636  HB3 PHE A  40     -26.829  16.359  27.007  1.00 44.11           H  
ATOM    637  O   PHE A  40     -23.456  16.003  25.343  1.00 44.11           O  
ATOM    638  CG  PHE A  40     -27.165  17.589  25.268  1.00 44.11           C  
ATOM    639  CD1 PHE A  40     -26.574  18.466  24.338  1.00 44.11           C  
ATOM    640  HD1 PHE A  40     -25.498  18.515  24.254  1.00 44.11           H  
ATOM    641  CD2 PHE A  40     -28.565  17.506  25.357  1.00 44.11           C  
ATOM    642  HD2 PHE A  40     -29.022  16.827  26.062  1.00 44.11           H  
ATOM    643  CE1 PHE A  40     -27.380  19.259  23.502  1.00 44.11           C  
ATOM    644  HE1 PHE A  40     -26.923  19.921  22.782  1.00 44.11           H  
ATOM    645  CE2 PHE A  40     -29.373  18.297  24.520  1.00 44.11           C  
ATOM    646  HE2 PHE A  40     -30.448  18.222  24.583  1.00 44.11           H  
ATOM    647  CZ  PHE A  40     -28.781  19.173  23.593  1.00 44.11           C  
ATOM    648  HZ  PHE A  40     -29.400  19.772  22.942  1.00 44.11           H  
ATOM    649  N   LEU A  41     -23.975  14.037  26.289  1.00 46.17           N  
ATOM    650  H   LEU A  41     -24.692  13.359  26.506  1.00 46.17           H  
ATOM    651  CA  LEU A  41     -22.596  13.834  26.755  1.00 46.17           C  
ATOM    652  HA  LEU A  41     -22.089  14.796  26.690  1.00 46.17           H  
ATOM    653  C   LEU A  41     -21.693  12.990  25.862  1.00 46.17           C  
ATOM    654  CB  LEU A  41     -22.560  13.471  28.248  1.00 46.17           C  
ATOM    655  HB2 LEU A  41     -21.696  12.840  28.458  1.00 46.17           H  
ATOM    656  HB3 LEU A  41     -23.458  12.910  28.505  1.00 46.17           H  
ATOM    657  O   LEU A  41     -20.493  13.225  25.901  1.00 46.17           O  
ATOM    658  CG  LEU A  41     -22.464  14.751  29.107  1.00 46.17           C  
ATOM    659  HG  LEU A  41     -23.175  15.491  28.740  1.00 46.17           H  
ATOM    660  CD1 LEU A  41     -22.823  14.442  30.558  1.00 46.17           C  
ATOM    661 HD11 LEU A  41     -22.770  15.353  31.154  1.00 46.17           H  
ATOM    662 HD12 LEU A  41     -22.134  13.700  30.962  1.00 46.17           H  
ATOM    663 HD13 LEU A  41     -23.840  14.052  30.606  1.00 46.17           H  
ATOM    664  CD2 LEU A  41     -21.056  15.361  29.097  1.00 46.17           C  
ATOM    665 HD21 LEU A  41     -20.775  15.668  28.090  1.00 46.17           H  
ATOM    666 HD22 LEU A  41     -20.330  14.632  29.457  1.00 46.17           H  
ATOM    667 HD23 LEU A  41     -21.030  16.242  29.739  1.00 46.17           H  
ATOM    668  N   LEU A  42     -22.191  12.105  25.002  1.00 44.72           N  
ATOM    669  H   LEU A  42     -23.189  11.955  24.959  1.00 44.72           H  
ATOM    670  CA  LEU A  42     -21.348  11.423  24.014  1.00 44.72           C  
ATOM    671  HA  LEU A  42     -20.546  12.093  23.704  1.00 44.72           H  
ATOM    672  C   LEU A  42     -22.191  11.122  22.774  1.00 44.72           C  
ATOM    673  CB  LEU A  42     -20.727  10.147  24.636  1.00 44.72           C  
ATOM    674  HB2 LEU A  42     -20.267   9.561  23.840  1.00 44.72           H  
ATOM    675  HB3 LEU A  42     -21.537   9.549  25.053  1.00 44.72           H  
ATOM    676  O   LEU A  42     -23.343  10.732  22.907  1.00 44.72           O  
ATOM    677  CG  LEU A  42     -19.662  10.381  25.739  1.00 44.72           C  
ATOM    678  HG  LEU A  42     -20.070  10.998  26.539  1.00 44.72           H  
ATOM    679  CD1 LEU A  42     -19.291   9.074  26.428  1.00 44.72           C  
ATOM    680 HD11 LEU A  42     -20.182   8.630  26.874  1.00 44.72           H  
ATOM    681 HD12 LEU A  42     -18.566   9.267  27.218  1.00 44.72           H  
ATOM    682 HD13 LEU A  42     -18.865   8.376  25.707  1.00 44.72           H  
ATOM    683  CD2 LEU A  42     -18.372  10.999  25.182  1.00 44.72           C  
ATOM    684 HD21 LEU A  42     -18.581  11.968  24.729  1.00 44.72           H  
ATOM    685 HD22 LEU A  42     -17.926  10.338  24.439  1.00 44.72           H  
ATOM    686 HD23 LEU A  42     -17.665  11.157  25.996  1.00 44.72           H  
ATOM    687  N   LEU A  43     -21.618  11.313  21.583  1.00 51.82           N  
ATOM    688  H   LEU A  43     -20.668  11.656  21.609  1.00 51.82           H  
ATOM    689  CA  LEU A  43     -22.195  11.131  20.236  1.00 51.82           C  
ATOM    690  HA  LEU A  43     -23.081  11.760  20.154  1.00 51.82           H  
ATOM    691  C   LEU A  43     -22.668   9.687  19.921  1.00 51.82           C  
ATOM    692  CB  LEU A  43     -21.130  11.631  19.226  1.00 51.82           C  
ATOM    693  HB2 LEU A  43     -21.257  11.151  18.256  1.00 51.82           H  
ATOM    694  HB3 LEU A  43     -20.145  11.329  19.584  1.00 51.82           H  
ATOM    695  O   LEU A  43     -22.381   9.136  18.861  1.00 51.82           O  
ATOM    696  CG  LEU A  43     -21.156  13.149  18.983  1.00 51.82           C  
ATOM    697  HG  LEU A  43     -21.502  13.664  19.879  1.00 51.82           H  
ATOM    698  CD1 LEU A  43     -19.754  13.658  18.647  1.00 51.82           C  
ATOM    699 HD11 LEU A  43     -19.084  13.483  19.488  1.00 51.82           H  
ATOM    700 HD12 LEU A  43     -19.791  14.729  18.450  1.00 51.82           H  
ATOM    701 HD13 LEU A  43     -19.370  13.146  17.764  1.00 51.82           H  
ATOM    702  CD2 LEU A  43     -22.082  13.481  17.810  1.00 51.82           C  
ATOM    703 HD21 LEU A  43     -21.720  13.016  16.894  1.00 51.82           H  
ATOM    704 HD22 LEU A  43     -22.121  14.561  17.669  1.00 51.82           H  
ATOM    705 HD23 LEU A  43     -23.089  13.121  18.023  1.00 51.82           H  
ATOM    706  N   SER A  44     -23.388   9.037  20.828  1.00 53.86           N  
ATOM    707  H   SER A  44     -23.630   9.525  21.678  1.00 53.86           H  
ATOM    708  CA  SER A  44     -24.000   7.733  20.621  1.00 53.86           C  
ATOM    709  HA  SER A  44     -23.926   7.459  19.569  1.00 53.86           H  
ATOM    710  C   SER A  44     -25.478   7.840  20.970  1.00 53.86           C  
ATOM    711  CB  SER A  44     -23.260   6.665  21.433  1.00 53.86           C  
ATOM    712  HB2 SER A  44     -23.641   6.628  22.454  1.00 53.86           H  
ATOM    713  HB3 SER A  44     -22.198   6.906  21.464  1.00 53.86           H  
ATOM    714  O   SER A  44     -25.863   7.889  22.135  1.00 53.86           O  
ATOM    715  OG  SER A  44     -23.409   5.406  20.809  1.00 53.86           O  
ATOM    716  HG  SER A  44     -23.097   5.454  19.902  1.00 53.86           H  
ATOM    717  N   ILE A  45     -26.310   7.940  19.932  1.00 55.70           N  
ATOM    718  H   ILE A  45     -25.920   7.925  19.001  1.00 55.70           H  
ATOM    719  CA  ILE A  45     -27.762   7.827  20.057  1.00 55.70           C  
ATOM    720  HA  ILE A  45     -28.109   8.438  20.891  1.00 55.70           H  
ATOM    721  C   ILE A  45     -28.038   6.355  20.372  1.00 55.70           C  
ATOM    722  CB  ILE A  45     -28.470   8.302  18.761  1.00 55.70           C  
ATOM    723  HB  ILE A  45     -28.147   7.662  17.940  1.00 55.70           H  
ATOM    724  O   ILE A  45     -28.104   5.527  19.467  1.00 55.70           O  
ATOM    725  CG1 ILE A  45     -28.094   9.762  18.405  1.00 55.70           C  
ATOM    726 HG12 ILE A  45     -27.012   9.884  18.439  1.00 55.70           H  
ATOM    727 HG13 ILE A  45     -28.528  10.440  19.140  1.00 55.70           H  
ATOM    728  CG2 ILE A  45     -29.998   8.167  18.911  1.00 55.70           C  
ATOM    729 HG21 ILE A  45     -30.270   7.136  19.137  1.00 55.70           H  
ATOM    730 HG22 ILE A  45     -30.358   8.810  19.715  1.00 55.70           H  
ATOM    731 HG23 ILE A  45     -30.501   8.435  17.982  1.00 55.70           H  
ATOM    732  CD1 ILE A  45     -28.539  10.189  16.999  1.00 55.70           C  
ATOM    733 HD11 ILE A  45     -28.147   9.493  16.257  1.00 55.70           H  
ATOM    734 HD12 ILE A  45     -29.626  10.221  16.932  1.00 55.70           H  
ATOM    735 HD13 ILE A  45     -28.151  11.185  16.788  1.00 55.70           H  
ATOM    736  N   CYS A  46     -28.115   6.007  21.653  1.00 50.01           N  
ATOM    737  H   CYS A  46     -27.930   6.703  22.361  1.00 50.01           H  
ATOM    738  CA  CYS A  46     -28.663   4.721  22.063  1.00 50.01           C  
ATOM    739  HA  CYS A  46     -28.438   3.976  21.300  1.00 50.01           H  
ATOM    740  C   CYS A  46     -30.186   4.860  22.146  1.00 50.01           C  
ATOM    741  CB  CYS A  46     -28.014   4.237  23.364  1.00 50.01           C  
ATOM    742  HB2 CYS A  46     -28.302   4.908  24.173  1.00 50.01           H  
ATOM    743  HB3 CYS A  46     -28.410   3.245  23.585  1.00 50.01           H  
ATOM    744  O   CYS A  46     -30.695   5.853  22.670  1.00 50.01           O  
ATOM    745  SG  CYS A  46     -26.195   4.138  23.311  1.00 50.01           S  
ATOM    746  N   VAL A  47     -30.912   3.882  21.607  1.00 56.37           N  
ATOM    747  H   VAL A  47     -30.444   3.067  21.238  1.00 56.37           H  
ATOM    748  CA  VAL A  47     -32.371   3.833  21.731  1.00 56.37           C  
ATOM    749  HA  VAL A  47     -32.761   4.851  21.720  1.00 56.37           H  
ATOM    750  C   VAL A  47     -32.701   3.210  23.084  1.00 56.37           C  
ATOM    751  CB  VAL A  47     -33.025   3.081  20.555  1.00 56.37           C  
ATOM    752  HB  VAL A  47     -32.672   2.050  20.544  1.00 56.37           H  
ATOM    753  O   VAL A  47     -32.141   2.174  23.451  1.00 56.37           O  
ATOM    754  CG1 VAL A  47     -34.555   3.084  20.671  1.00 56.37           C  
ATOM    755 HG11 VAL A  47     -34.990   2.560  19.820  1.00 56.37           H  
ATOM    756 HG12 VAL A  47     -34.938   4.104  20.700  1.00 56.37           H  
ATOM    757 HG13 VAL A  47     -34.867   2.555  21.571  1.00 56.37           H  
ATOM    758  CG2 VAL A  47     -32.663   3.744  19.216  1.00 56.37           C  
ATOM    759 HG21 VAL A  47     -33.146   3.202  18.402  1.00 56.37           H  
ATOM    760 HG22 VAL A  47     -32.997   4.781  19.206  1.00 56.37           H  
ATOM    761 HG23 VAL A  47     -31.586   3.707  19.055  1.00 56.37           H  
ATOM    762  N   LEU A  48     -33.579   3.871  23.838  1.00 51.99           N  
ATOM    763  H   LEU A  48     -34.007   4.702  23.454  1.00 51.99           H  
ATOM    764  CA  LEU A  48     -34.158   3.338  25.066  1.00 51.99           C  
ATOM    765  HA  LEU A  48     -33.521   2.551  25.471  1.00 51.99           H  
ATOM    766  C   LEU A  48     -35.504   2.706  24.728  1.00 51.99           C  
ATOM    767  CB  LEU A  48     -34.318   4.465  26.108  1.00 51.99           C  
ATOM    768  HB2 LEU A  48     -34.824   5.304  25.632  1.00 51.99           H  
ATOM    769  HB3 LEU A  48     -34.964   4.107  26.910  1.00 51.99           H  
ATOM    770  O   LEU A  48     -36.425   3.412  24.319  1.00 51.99           O  
ATOM    771  CG  LEU A  48     -33.001   4.959  26.728  1.00 51.99           C  
ATOM    772  HG  LEU A  48     -32.284   5.191  25.940  1.00 51.99           H  
ATOM    773  CD1 LEU A  48     -33.244   6.225  27.554  1.00 51.99           C  
ATOM    774 HD11 LEU A  48     -33.634   7.010  26.906  1.00 51.99           H  
ATOM    775 HD12 LEU A  48     -32.306   6.567  27.992  1.00 51.99           H  
ATOM    776 HD13 LEU A  48     -33.967   6.024  28.344  1.00 51.99           H  
ATOM    777  CD2 LEU A  48     -32.401   3.911  27.662  1.00 51.99           C  
ATOM    778 HD21 LEU A  48     -31.455   4.276  28.064  1.00 51.99           H  
ATOM    779 HD22 LEU A  48     -33.089   3.699  28.480  1.00 51.99           H  
ATOM    780 HD23 LEU A  48     -32.222   2.991  27.106  1.00 51.99           H  
ATOM    781  N   GLU A  49     -35.622   1.398  24.934  1.00 49.38           N  
ATOM    782  H   GLU A  49     -34.822   0.875  25.260  1.00 49.38           H  
ATOM    783  CA  GLU A  49     -36.908   0.704  24.920  1.00 49.38           C  
ATOM    784  HA  GLU A  49     -37.676   1.369  24.526  1.00 49.38           H  
ATOM    785  C   GLU A  49     -37.305   0.363  26.358  1.00 49.38           C  
ATOM    786  CB  GLU A  49     -36.878  -0.523  23.997  1.00 49.38           C  
ATOM    787  HB2 GLU A  49     -35.983  -1.109  24.206  1.00 49.38           H  
ATOM    788  HB3 GLU A  49     -37.759  -1.133  24.197  1.00 49.38           H  
ATOM    789  O   GLU A  49     -36.497  -0.112  27.161  1.00 49.38           O  
ATOM    790  CG  GLU A  49     -36.900  -0.092  22.519  1.00 49.38           C  
ATOM    791  HG2 GLU A  49     -37.813   0.476  22.337  1.00 49.38           H  
ATOM    792  HG3 GLU A  49     -36.053   0.570  22.335  1.00 49.38           H  
ATOM    793  CD  GLU A  49     -36.828  -1.262  21.526  1.00 49.38           C  
ATOM    794  OE1 GLU A  49     -36.854  -0.969  20.308  1.00 49.38           O  
ATOM    795  OE2 GLU A  49     -36.710  -2.422  21.974  1.00 49.38           O  
ATOM    796  N   VAL A  50     -38.557   0.671  26.693  1.00 55.56           N  
ATOM    797  H   VAL A  50     -39.174   1.015  25.971  1.00 55.56           H  
ATOM    798  CA  VAL A  50     -39.151   0.386  27.998  1.00 55.56           C  
ATOM    799  HA  VAL A  50     -38.423  -0.112  28.637  1.00 55.56           H  
ATOM    800  C   VAL A  50     -40.311  -0.569  27.768  1.00 55.56           C  
ATOM    801  CB  VAL A  50     -39.614   1.676  28.708  1.00 55.56           C  
ATOM    802  HB  VAL A  50     -40.374   2.175  28.107  1.00 55.56           H  
ATOM    803  O   VAL A  50     -41.331  -0.176  27.203  1.00 55.56           O  
ATOM    804  CG1 VAL A  50     -40.210   1.351  30.083  1.00 55.56           C  
ATOM    805 HG11 VAL A  50     -41.107   0.741  29.970  1.00 55.56           H  
ATOM    806 HG12 VAL A  50     -40.483   2.271  30.598  1.00 55.56           H  
ATOM    807 HG13 VAL A  50     -39.476   0.803  30.673  1.00 55.56           H  
ATOM    808  CG2 VAL A  50     -38.454   2.659  28.924  1.00 55.56           C  
ATOM    809 HG21 VAL A  50     -38.060   2.985  27.962  1.00 55.56           H  
ATOM    810 HG22 VAL A  50     -37.656   2.172  29.486  1.00 55.56           H  
ATOM    811 HG23 VAL A  50     -38.804   3.536  29.469  1.00 55.56           H  
ATOM    812  N   GLU A  51     -40.175  -1.808  28.232  1.00 52.27           N  
ATOM    813  H   GLU A  51     -39.301  -2.081  28.659  1.00 52.27           H  
ATOM    814  CA  GLU A  51     -41.285  -2.759  28.271  1.00 52.27           C  
ATOM    815  HA  GLU A  51     -42.074  -2.415  27.602  1.00 52.27           H  
ATOM    816  C   GLU A  51     -41.875  -2.817  29.683  1.00 52.27           C  
ATOM    817  CB  GLU A  51     -40.876  -4.147  27.765  1.00 52.27           C  
ATOM    818  HB2 GLU A  51     -39.961  -4.464  28.266  1.00 52.27           H  
ATOM    819  HB3 GLU A  51     -41.674  -4.842  28.026  1.00 52.27           H  
ATOM    820  O   GLU A  51     -41.185  -3.070  30.675  1.00 52.27           O  
ATOM    821  CG  GLU A  51     -40.687  -4.182  26.238  1.00 52.27           C  
ATOM    822  HG2 GLU A  51     -41.562  -3.729  25.772  1.00 52.27           H  
ATOM    823  HG3 GLU A  51     -39.814  -3.585  25.974  1.00 52.27           H  
ATOM    824  CD  GLU A  51     -40.518  -5.613  25.697  1.00 52.27           C  
ATOM    825  OE1 GLU A  51     -40.717  -5.794  24.476  1.00 52.27           O  
ATOM    826  OE2 GLU A  51     -40.254  -6.530  26.511  1.00 52.27           O  
ATOM    827  N   GLY A  52     -43.183  -2.573  29.772  1.00 54.41           N  
ATOM    828  H   GLY A  52     -43.686  -2.377  28.918  1.00 54.41           H  
ATOM    829  CA  GLY A  52     -43.966  -2.740  30.991  1.00 54.41           C  
ATOM    830  HA2 GLY A  52     -44.521  -1.824  31.193  1.00 54.41           H  
ATOM    831  HA3 GLY A  52     -43.317  -2.944  31.843  1.00 54.41           H  
ATOM    832  C   GLY A  52     -44.962  -3.882  30.824  1.00 54.41           C  
ATOM    833  O   GLY A  52     -45.795  -3.848  29.922  1.00 54.41           O  
ATOM    834  N   ASN A  53     -44.919  -4.879  31.708  1.00 47.08           N  
ATOM    835  H   ASN A  53     -44.203  -4.865  32.420  1.00 47.08           H  
ATOM    836  CA  ASN A  53     -45.979  -5.883  31.793  1.00 47.08           C  
ATOM    837  HA  ASN A  53     -46.386  -6.038  30.793  1.00 47.08           H  
ATOM    838  C   ASN A  53     -47.107  -5.341  32.689  1.00 47.08           C  
ATOM    839  CB  ASN A  53     -45.381  -7.219  32.261  1.00 47.08           C  
ATOM    840  HB2 ASN A  53     -45.137  -7.164  33.322  1.00 47.08           H  
ATOM    841  HB3 ASN A  53     -44.464  -7.409  31.703  1.00 47.08           H  
ATOM    842  O   ASN A  53     -46.834  -4.851  33.783  1.00 47.08           O  
ATOM    843  CG  ASN A  53     -46.310  -8.396  32.021  1.00 47.08           C  
ATOM    844  ND2 ASN A  53     -45.868  -9.594  32.323  1.00 47.08           N  
ATOM    845 HD21 ASN A  53     -46.469 -10.362  32.061  1.00 47.08           H  
ATOM    846 HD22 ASN A  53     -44.906  -9.722  32.603  1.00 47.08           H  
ATOM    847  OD1 ASN A  53     -47.434  -8.267  31.570  1.00 47.08           O  
ATOM    848  N   GLY A  54     -48.360  -5.404  32.228  1.00 53.26           N  
ATOM    849  H   GLY A  54     -48.488  -5.906  31.361  1.00 53.26           H  
ATOM    850  CA  GLY A  54     -49.531  -4.686  32.762  1.00 53.26           C  
ATOM    851  HA2 GLY A  54     -50.363  -4.818  32.070  1.00 53.26           H  
ATOM    852  HA3 GLY A  54     -49.288  -3.624  32.789  1.00 53.26           H  
ATOM    853  C   GLY A  54     -50.031  -5.070  34.166  1.00 53.26           C  
ATOM    854  O   GLY A  54     -51.222  -4.934  34.437  1.00 53.26           O  
ATOM    855  N   ASN A  55     -49.166  -5.528  35.072  1.00 47.47           N  
ATOM    856  H   ASN A  55     -48.186  -5.485  34.829  1.00 47.47           H  
ATOM    857  CA  ASN A  55     -49.517  -5.876  36.447  1.00 47.47           C  
ATOM    858  HA  ASN A  55     -50.602  -5.842  36.542  1.00 47.47           H  
ATOM    859  C   ASN A  55     -48.985  -4.854  37.459  1.00 47.47           C  
ATOM    860  CB  ASN A  55     -49.067  -7.317  36.743  1.00 47.47           C  
ATOM    861  HB2 ASN A  55     -48.075  -7.483  36.324  1.00 47.47           H  
ATOM    862  HB3 ASN A  55     -49.010  -7.471  37.821  1.00 47.47           H  
ATOM    863  O   ASN A  55     -47.903  -4.297  37.315  1.00 47.47           O  
ATOM    864  CG  ASN A  55     -50.033  -8.354  36.192  1.00 47.47           C  
ATOM    865  ND2 ASN A  55     -49.613  -9.590  36.081  1.00 47.47           N  
ATOM    866 HD21 ASN A  55     -48.647  -9.826  36.256  1.00 47.47           H  
ATOM    867 HD22 ASN A  55     -50.270 -10.238  35.670  1.00 47.47           H  
ATOM    868  OD1 ASN A  55     -51.190  -8.093  35.916  1.00 47.47           O  
ATOM    869  N   LYS A  56     -49.757  -4.654  38.535  1.00 58.57           N  
ATOM    870  H   LYS A  56     -50.607  -5.199  38.571  1.00 58.57           H  
ATOM    871  CA  LYS A  56     -49.591  -3.600  39.559  1.00 58.57           C  
ATOM    872  HA  LYS A  56     -49.594  -2.634  39.055  1.00 58.57           H  
ATOM    873  C   LYS A  56     -48.262  -3.618  40.341  1.00 58.57           C  
ATOM    874  CB  LYS A  56     -50.791  -3.651  40.527  1.00 58.57           C  
ATOM    875  HB2 LYS A  56     -50.854  -4.645  40.970  1.00 58.57           H  
ATOM    876  HB3 LYS A  56     -50.621  -2.935  41.331  1.00 58.57           H  
ATOM    877  O   LYS A  56     -48.011  -2.686  41.096  1.00 58.57           O  
ATOM    878  CG  LYS A  56     -52.126  -3.298  39.848  1.00 58.57           C  
ATOM    879  HG2 LYS A  56     -52.338  -4.016  39.056  1.00 58.57           H  
ATOM    880  HG3 LYS A  56     -52.049  -2.302  39.411  1.00 58.57           H  
ATOM    881  CD  LYS A  56     -53.282  -3.313  40.857  1.00 58.57           C  
ATOM    882  HD2 LYS A  56     -53.059  -2.614  41.663  1.00 58.57           H  
ATOM    883  HD3 LYS A  56     -53.379  -4.318  41.269  1.00 58.57           H  
ATOM    884  CE  LYS A  56     -54.589  -2.905  40.168  1.00 58.57           C  
ATOM    885  HE2 LYS A  56     -54.461  -1.906  39.751  1.00 58.57           H  
ATOM    886  HE3 LYS A  56     -54.771  -3.589  39.339  1.00 58.57           H  
ATOM    887  NZ  LYS A  56     -55.735  -2.922  41.112  1.00 58.57           N  
ATOM    888  HZ1 LYS A  56     -56.582  -2.644  40.638  1.00 58.57           H  
ATOM    889  HZ2 LYS A  56     -55.867  -3.849  41.490  1.00 58.57           H  
ATOM    890  HZ3 LYS A  56     -55.570  -2.283  41.875  1.00 58.57           H  
ATOM    891  N   ASN A  57     -47.413  -4.625  40.139  1.00 52.49           N  
ATOM    892  H   ASN A  57     -47.630  -5.251  39.377  1.00 52.49           H  
ATOM    893  CA  ASN A  57     -46.075  -4.734  40.722  1.00 52.49           C  
ATOM    894  HA  ASN A  57     -45.885  -3.897  41.394  1.00 52.49           H  
ATOM    895  C   ASN A  57     -45.049  -4.664  39.579  1.00 52.49           C  
ATOM    896  CB  ASN A  57     -45.992  -6.036  41.540  1.00 52.49           C  
ATOM    897  HB2 ASN A  57     -46.223  -6.882  40.892  1.00 52.49           H  
ATOM    898  HB3 ASN A  57     -44.972  -6.161  41.902  1.00 52.49           H  
ATOM    899  O   ASN A  57     -44.662  -5.689  39.020  1.00 52.49           O  
ATOM    900  CG  ASN A  57     -46.919  -6.064  42.744  1.00 52.49           C  
ATOM    901  ND2 ASN A  57     -47.275  -7.236  43.215  1.00 52.49           N  
ATOM    902 HD21 ASN A  57     -47.843  -7.219  44.050  1.00 52.49           H  
ATOM    903 HD22 ASN A  57     -46.888  -8.083  42.824  1.00 52.49           H  
ATOM    904  OD1 ASN A  57     -47.343  -5.060  43.285  1.00 52.49           O  
ATOM    905  N   VAL A  58     -44.688  -3.446  39.169  1.00 54.18           N  
ATOM    906  H   VAL A  58     -45.043  -2.645  39.671  1.00 54.18           H  
ATOM    907  CA  VAL A  58     -43.905  -3.190  37.951  1.00 54.18           C  
ATOM    908  HA  VAL A  58     -44.197  -3.914  37.190  1.00 54.18           H  
ATOM    909  C   VAL A  58     -42.410  -3.366  38.226  1.00 54.18           C  
ATOM    910  CB  VAL A  58     -44.210  -1.783  37.384  1.00 54.18           C  
ATOM    911  HB  VAL A  58     -43.931  -1.030  38.121  1.00 54.18           H  
ATOM    912  O   VAL A  58     -41.786  -2.504  38.839  1.00 54.18           O  
ATOM    913  CG1 VAL A  58     -43.440  -1.503  36.085  1.00 54.18           C  
ATOM    914 HG11 VAL A  58     -43.659  -2.270  35.342  1.00 54.18           H  
ATOM    915 HG12 VAL A  58     -42.368  -1.485  36.282  1.00 54.18           H  
ATOM    916 HG13 VAL A  58     -43.722  -0.528  35.688  1.00 54.18           H  
ATOM    917  CG2 VAL A  58     -45.706  -1.616  37.080  1.00 54.18           C  
ATOM    918 HG21 VAL A  58     -46.027  -2.374  36.366  1.00 54.18           H  
ATOM    919 HG22 VAL A  58     -45.889  -0.628  36.656  1.00 54.18           H  
ATOM    920 HG23 VAL A  58     -46.296  -1.712  37.990  1.00 54.18           H  
ATOM    921  N   ASN A  59     -41.820  -4.444  37.710  1.00 51.72           N  
ATOM    922  H   ASN A  59     -42.408  -5.140  37.275  1.00 51.72           H  
ATOM    923  CA  ASN A  59     -40.407  -4.431  37.336  1.00 51.72           C  
ATOM    924  HA  ASN A  59     -39.842  -3.799  38.020  1.00 51.72           H  
ATOM    925  C   ASN A  59     -40.326  -3.819  35.935  1.00 51.72           C  
ATOM    926  CB  ASN A  59     -39.821  -5.853  37.385  1.00 51.72           C  
ATOM    927  HB2 ASN A  59     -38.880  -5.867  36.833  1.00 51.72           H  
ATOM    928  HB3 ASN A  59     -40.504  -6.548  36.896  1.00 51.72           H  
ATOM    929  O   ASN A  59     -40.784  -4.427  34.969  1.00 51.72           O  
ATOM    930  CG  ASN A  59     -39.519  -6.335  38.792  1.00 51.72           C  
ATOM    931  ND2 ASN A  59     -39.428  -7.629  38.987  1.00 51.72           N  
ATOM    932 HD21 ASN A  59     -39.173  -7.914  39.922  1.00 51.72           H  
ATOM    933 HD22 ASN A  59     -39.509  -8.269  38.210  1.00 51.72           H  
ATOM    934  OD1 ASN A  59     -39.331  -5.579  39.728  1.00 51.72           O  
ATOM    935  N   MET A  60     -39.800  -2.600  35.833  1.00 57.14           N  
ATOM    936  H   MET A  60     -39.453  -2.149  36.668  1.00 57.14           H  
ATOM    937  CA  MET A  60     -39.564  -1.943  34.549  1.00 57.14           C  
ATOM    938  HA  MET A  60     -40.366  -2.201  33.859  1.00 57.14           H  
ATOM    939  C   MET A  60     -38.239  -2.459  33.984  1.00 57.14           C  
ATOM    940  CB  MET A  60     -39.574  -0.419  34.752  1.00 57.14           C  
ATOM    941  HB2 MET A  60     -40.451  -0.154  35.343  1.00 57.14           H  
ATOM    942  HB3 MET A  60     -38.686  -0.106  35.302  1.00 57.14           H  
ATOM    943  O   MET A  60     -37.186  -2.206  34.569  1.00 57.14           O  
ATOM    944  CG  MET A  60     -39.656   0.349  33.432  1.00 57.14           C  
ATOM    945  HG2 MET A  60     -38.757   0.165  32.844  1.00 57.14           H  
ATOM    946  HG3 MET A  60     -40.512  -0.027  32.872  1.00 57.14           H  
ATOM    947  SD  MET A  60     -39.881   2.138  33.656  1.00 57.14           S  
ATOM    948  CE  MET A  60     -38.158   2.694  33.651  1.00 57.14           C  
ATOM    949  HE1 MET A  60     -37.584   2.133  34.387  1.00 57.14           H  
ATOM    950  HE2 MET A  60     -37.735   2.540  32.658  1.00 57.14           H  
ATOM    951  HE3 MET A  60     -38.120   3.757  33.891  1.00 57.14           H  
ATOM    952  N   HIS A  61     -38.283  -3.195  32.873  1.00 55.41           N  
ATOM    953  H   HIS A  61     -39.169  -3.353  32.414  1.00 55.41           H  
ATOM    954  CA  HIS A  61     -37.071  -3.572  32.152  1.00 55.41           C  
ATOM    955  HA  HIS A  61     -36.247  -3.656  32.861  1.00 55.41           H  
ATOM    956  C   HIS A  61     -36.711  -2.452  31.173  1.00 55.41           C  
ATOM    957  CB  HIS A  61     -37.224  -4.947  31.482  1.00 55.41           C  
ATOM    958  HB2 HIS A  61     -38.272  -5.147  31.261  1.00 55.41           H  
ATOM    959  HB3 HIS A  61     -36.690  -4.941  30.531  1.00 55.41           H  
ATOM    960  O   HIS A  61     -37.498  -2.100  30.297  1.00 55.41           O  
ATOM    961  CG  HIS A  61     -36.647  -6.062  32.322  1.00 55.41           C  
ATOM    962  CD2 HIS A  61     -37.324  -6.911  33.156  1.00 55.41           C  
ATOM    963  HD2 HIS A  61     -38.390  -6.909  33.325  1.00 55.41           H  
ATOM    964  ND1 HIS A  61     -35.313  -6.397  32.403  1.00 55.41           N  
ATOM    965  HD1 HIS A  61     -34.569  -5.989  31.855  1.00 55.41           H  
ATOM    966  CE1 HIS A  61     -35.191  -7.422  33.262  1.00 55.41           C  
ATOM    967  HE1 HIS A  61     -34.263  -7.916  33.510  1.00 55.41           H  
ATOM    968  NE2 HIS A  61     -36.390  -7.768  33.755  1.00 55.41           N  
ATOM    969  N   VAL A  62     -35.522  -1.874  31.360  1.00 57.78           N  
ATOM    970  H   VAL A  62     -34.945  -2.208  32.118  1.00 57.78           H  
ATOM    971  CA  VAL A  62     -34.930  -0.883  30.456  1.00 57.78           C  
ATOM    972  HA  VAL A  62     -35.687  -0.512  29.764  1.00 57.78           H  
ATOM    973  C   VAL A  62     -33.847  -1.585  29.651  1.00 57.78           C  
ATOM    974  CB  VAL A  62     -34.355   0.322  31.231  1.00 57.78           C  
ATOM    975  HB  VAL A  62     -33.570  -0.020  31.906  1.00 57.78           H  
ATOM    976  O   VAL A  62     -32.844  -2.020  30.222  1.00 57.78           O  
ATOM    977  CG1 VAL A  62     -33.759   1.369  30.280  1.00 57.78           C  
ATOM    978 HG11 VAL A  62     -34.516   1.698  29.568  1.00 57.78           H  
ATOM    979 HG12 VAL A  62     -32.919   0.945  29.729  1.00 57.78           H  
ATOM    980 HG13 VAL A  62     -33.398   2.227  30.847  1.00 57.78           H  
ATOM    981  CG2 VAL A  62     -35.437   1.010  32.072  1.00 57.78           C  
ATOM    982 HG21 VAL A  62     -36.257   1.316  31.422  1.00 57.78           H  
ATOM    983 HG22 VAL A  62     -35.818   0.325  32.829  1.00 57.78           H  
ATOM    984 HG23 VAL A  62     -35.022   1.885  32.573  1.00 57.78           H  
ATOM    985  N   SER A  63     -34.036  -1.697  28.341  1.00 51.61           N  
ATOM    986  H   SER A  63     -34.900  -1.372  27.931  1.00 51.61           H  
ATOM    987  CA  SER A  63     -33.008  -2.170  27.413  1.00 51.61           C  
ATOM    988  HA  SER A  63     -32.198  -2.630  27.979  1.00 51.61           H  
ATOM    989  C   SER A  63     -32.421  -0.986  26.651  1.00 51.61           C  
ATOM    990  CB  SER A  63     -33.545  -3.262  26.478  1.00 51.61           C  
ATOM    991  HB2 SER A  63     -33.592  -4.196  27.037  1.00 51.61           H  
ATOM    992  HB3 SER A  63     -32.869  -3.398  25.634  1.00 51.61           H  
ATOM    993  O   SER A  63     -33.137  -0.181  26.057  1.00 51.61           O  
ATOM    994  OG  SER A  63     -34.845  -2.971  26.018  1.00 51.61           O  
ATOM    995  HG  SER A  63     -34.823  -2.475  25.196  1.00 51.61           H  
ATOM    996  N   VAL A  64     -31.092  -0.874  26.690  1.00 59.30           N  
ATOM    997  H   VAL A  64     -30.568  -1.580  27.186  1.00 59.30           H  
ATOM    998  CA  VAL A  64     -30.331   0.114  25.920  1.00 59.30           C  
ATOM    999  HA  VAL A  64     -30.992   0.915  25.589  1.00 59.30           H  
ATOM   1000  C   VAL A  64     -29.768  -0.596  24.696  1.00 59.30           C  
ATOM   1001  CB  VAL A  64     -29.193   0.738  26.758  1.00 59.30           C  
ATOM   1002  HB  VAL A  64     -28.452  -0.027  26.991  1.00 59.30           H  
ATOM   1003  O   VAL A  64     -28.833  -1.384  24.828  1.00 59.30           O  
ATOM   1004  CG1 VAL A  64     -28.507   1.859  25.971  1.00 59.30           C  
ATOM   1005 HG11 VAL A  64     -28.079   1.456  25.053  1.00 59.30           H  
ATOM   1006 HG12 VAL A  64     -27.699   2.290  26.563  1.00 59.30           H  
ATOM   1007 HG13 VAL A  64     -29.231   2.636  25.726  1.00 59.30           H  
ATOM   1008  CG2 VAL A  64     -29.670   1.327  28.090  1.00 59.30           C  
ATOM   1009 HG21 VAL A  64     -28.820   1.738  28.636  1.00 59.30           H  
ATOM   1010 HG22 VAL A  64     -30.395   2.121  27.910  1.00 59.30           H  
ATOM   1011 HG23 VAL A  64     -30.129   0.553  28.704  1.00 59.30           H  
ATOM   1012  N   GLN A  65     -30.302  -0.307  23.511  1.00 49.65           N  
ATOM   1013  H   GLN A  65     -31.081   0.334  23.467  1.00 49.65           H  
ATOM   1014  CA  GLN A  65     -29.713  -0.775  22.258  1.00 49.65           C  
ATOM   1015  HA  GLN A  65     -29.039  -1.606  22.465  1.00 49.65           H  
ATOM   1016  C   GLN A  65     -28.889   0.373  21.668  1.00 49.65           C  
ATOM   1017  CB  GLN A  65     -30.805  -1.312  21.317  1.00 49.65           C  
ATOM   1018  HB2 GLN A  65     -31.528  -1.891  21.892  1.00 49.65           H  
ATOM   1019  HB3 GLN A  65     -31.341  -0.471  20.877  1.00 49.65           H  
ATOM   1020  O   GLN A  65     -29.412   1.297  21.041  1.00 49.65           O  
ATOM   1021  CG  GLN A  65     -30.254  -2.205  20.188  1.00 49.65           C  
ATOM   1022  HG2 GLN A  65     -31.009  -2.245  19.402  1.00 49.65           H  
ATOM   1023  HG3 GLN A  65     -29.356  -1.760  19.760  1.00 49.65           H  
ATOM   1024  CD  GLN A  65     -29.952  -3.647  20.610  1.00 49.65           C  
ATOM   1025  NE2 GLN A  65     -29.791  -4.554  19.671  1.00 49.65           N  
ATOM   1026 HE21 GLN A  65     -29.920  -4.319  18.697  1.00 49.65           H  
ATOM   1027 HE22 GLN A  65     -29.634  -5.494  20.005  1.00 49.65           H  
ATOM   1028  OE1 GLN A  65     -29.841  -3.998  21.771  1.00 49.65           O  
ATOM   1029  N   CYS A  66     -27.580   0.350  21.906  1.00 56.80           N  
ATOM   1030  H   CYS A  66     -27.206  -0.417  22.446  1.00 56.80           H  
ATOM   1031  CA  CYS A  66     -26.655   1.181  21.142  1.00 56.80           C  
ATOM   1032  HA  CYS A  66     -27.117   2.149  20.951  1.00 56.80           H  
ATOM   1033  C   CYS A  66     -26.386   0.481  19.798  1.00 56.80           C  
ATOM   1034  CB  CYS A  66     -25.383   1.424  21.962  1.00 56.80           C  
ATOM   1035  HB2 CYS A  66     -24.883   0.467  22.107  1.00 56.80           H  
ATOM   1036  HB3 CYS A  66     -24.711   2.064  21.390  1.00 56.80           H  
ATOM   1037  O   CYS A  66     -26.402  -0.754  19.762  1.00 56.80           O  
ATOM   1038  SG  CYS A  66     -25.647   2.179  23.600  1.00 56.80           S  
ATOM   1039  N   PRO A  67     -26.112   1.206  18.693  1.00 53.11           N  
ATOM   1040  CA  PRO A  67     -25.515   0.571  17.524  1.00 53.11           C  
ATOM   1041  HA  PRO A  67     -26.240  -0.087  17.045  1.00 53.11           H  
ATOM   1042  C   PRO A  67     -24.310  -0.217  18.028  1.00 53.11           C  
ATOM   1043  CB  PRO A  67     -25.098   1.704  16.574  1.00 53.11           C  
ATOM   1044  HB2 PRO A  67     -25.336   1.462  15.538  1.00 53.11           H  
ATOM   1045  HB3 PRO A  67     -24.034   1.919  16.673  1.00 53.11           H  
ATOM   1046  O   PRO A  67     -23.473   0.362  18.726  1.00 53.11           O  
ATOM   1047  CG  PRO A  67     -25.900   2.910  17.065  1.00 53.11           C  
ATOM   1048  HG2 PRO A  67     -26.873   2.921  16.573  1.00 53.11           H  
ATOM   1049  HG3 PRO A  67     -25.374   3.848  16.886  1.00 53.11           H  
ATOM   1050  CD  PRO A  67     -26.099   2.650  18.557  1.00 53.11           C  
ATOM   1051  HD2 PRO A  67     -25.261   3.061  19.121  1.00 53.11           H  
ATOM   1052  HD3 PRO A  67     -27.036   3.091  18.895  1.00 53.11           H  
ATOM   1053  N   SER A  68     -24.248  -1.523  17.759  1.00 53.77           N  
ATOM   1054  H   SER A  68     -24.988  -1.969  17.236  1.00 53.77           H  
ATOM   1055  CA  SER A  68     -23.057  -2.303  18.073  1.00 53.77           C  
ATOM   1056  HA  SER A  68     -22.857  -2.255  19.143  1.00 53.77           H  
ATOM   1057  C   SER A  68     -21.913  -1.647  17.313  1.00 53.77           C  
ATOM   1058  CB  SER A  68     -23.224  -3.774  17.673  1.00 53.77           C  
ATOM   1059  HB2 SER A  68     -24.028  -4.222  18.256  1.00 53.77           H  
ATOM   1060  HB3 SER A  68     -22.297  -4.310  17.879  1.00 53.77           H  
ATOM   1061  O   SER A  68     -21.799  -1.795  16.096  1.00 53.77           O  
ATOM   1062  OG  SER A  68     -23.529  -3.876  16.296  1.00 53.77           O  
ATOM   1063  HG  SER A  68     -22.909  -3.305  15.836  1.00 53.77           H  
ATOM   1064  N   ARG A  69     -21.132  -0.828  18.007  1.00 51.54           N  
ATOM   1065  H   ARG A  69     -21.372  -0.652  18.972  1.00 51.54           H  
ATOM   1066  CA  ARG A  69     -19.895  -0.279  17.485  1.00 51.54           C  
ATOM   1067  HA  ARG A  69     -20.096   0.262  16.560  1.00 51.54           H  
ATOM   1068  C   ARG A  69     -19.049  -1.511  17.123  1.00 51.54           C  
ATOM   1069  CB  ARG A  69     -19.321   0.685  18.545  1.00 51.54           C  
ATOM   1070  HB2 ARG A  69     -18.296   0.415  18.800  1.00 51.54           H  
ATOM   1071  HB3 ARG A  69     -19.883   0.600  19.475  1.00 51.54           H  
ATOM   1072  O   ARG A  69     -18.882  -2.414  17.947  1.00 51.54           O  
ATOM   1073  CG  ARG A  69     -19.364   2.151  18.090  1.00 51.54           C  
ATOM   1074  HG2 ARG A  69     -20.407   2.436  17.951  1.00 51.54           H  
ATOM   1075  HG3 ARG A  69     -18.837   2.259  17.142  1.00 51.54           H  
ATOM   1076  CD  ARG A  69     -18.715   3.068  19.139  1.00 51.54           C  
ATOM   1077  HD2 ARG A  69     -19.094   2.796  20.124  1.00 51.54           H  
ATOM   1078  HD3 ARG A  69     -17.638   2.900  19.137  1.00 51.54           H  
ATOM   1079  NE  ARG A  69     -19.030   4.489  18.888  1.00 51.54           N  
ATOM   1080  HE  ARG A  69     -19.853   4.669  18.330  1.00 51.54           H  
ATOM   1081  NH1 ARG A  69     -17.244   5.448  19.982  1.00 51.54           N  
ATOM   1082 HH11 ARG A  69     -16.691   4.634  19.753  1.00 51.54           H  
ATOM   1083 HH12 ARG A  69     -16.723   6.273  20.242  1.00 51.54           H  
ATOM   1084  NH2 ARG A  69     -18.879   6.738  19.219  1.00 51.54           N  
ATOM   1085 HH21 ARG A  69     -18.347   7.535  19.537  1.00 51.54           H  
ATOM   1086 HH22 ARG A  69     -19.741   6.874  18.711  1.00 51.54           H  
ATOM   1087  CZ  ARG A  69     -18.384   5.540  19.364  1.00 51.54           C  
ATOM   1088  N   GLN A  70     -18.709  -1.634  15.838  1.00 61.37           N  
ATOM   1089  H   GLN A  70     -18.848  -0.842  15.226  1.00 61.37           H  
ATOM   1090  CA  GLN A  70     -17.941  -2.762  15.323  1.00 61.37           C  
ATOM   1091  HA  GLN A  70     -18.088  -3.622  15.976  1.00 61.37           H  
ATOM   1092  C   GLN A  70     -16.452  -2.414  15.344  1.00 61.37           C  
ATOM   1093  CB  GLN A  70     -18.412  -3.172  13.916  1.00 61.37           C  
ATOM   1094  HB2 GLN A  70     -17.738  -3.949  13.555  1.00 61.37           H  
ATOM   1095  HB3 GLN A  70     -18.353  -2.324  13.233  1.00 61.37           H  
ATOM   1096  O   GLN A  70     -15.986  -1.566  14.587  1.00 61.37           O  
ATOM   1097  CG  GLN A  70     -19.844  -3.736  13.917  1.00 61.37           C  
ATOM   1098  HG2 GLN A  70     -20.559  -2.917  13.998  1.00 61.37           H  
ATOM   1099  HG3 GLN A  70     -19.968  -4.384  14.785  1.00 61.37           H  
ATOM   1100  CD  GLN A  70     -20.173  -4.556  12.672  1.00 61.37           C  
ATOM   1101  NE2 GLN A  70     -21.118  -5.468  12.752  1.00 61.37           N  
ATOM   1102 HE21 GLN A  70     -21.547  -5.681  13.641  1.00 61.37           H  
ATOM   1103 HE22 GLN A  70     -21.231  -6.068  11.948  1.00 61.37           H  
ATOM   1104  OE1 GLN A  70     -19.603  -4.397  11.607  1.00 61.37           O  
ATOM   1105  N   ASN A  71     -15.676  -3.129  16.162  1.00 69.98           N  
ATOM   1106  H   ASN A  71     -16.137  -3.720  16.838  1.00 69.98           H  
ATOM   1107  CA  ASN A  71     -14.220  -2.954  16.237  1.00 69.98           C  
ATOM   1108  HA  ASN A  71     -14.002  -1.889  16.315  1.00 69.98           H  
ATOM   1109  C   ASN A  71     -13.484  -3.457  14.982  1.00 69.98           C  
ATOM   1110  CB  ASN A  71     -13.700  -3.667  17.500  1.00 69.98           C  
ATOM   1111  HB2 ASN A  71     -14.160  -4.649  17.600  1.00 69.98           H  
ATOM   1112  HB3 ASN A  71     -12.621  -3.804  17.425  1.00 69.98           H  
ATOM   1113  O   ASN A  71     -12.257  -3.393  14.909  1.00 69.98           O  
ATOM   1114  CG  ASN A  71     -13.942  -2.830  18.731  1.00 69.98           C  
ATOM   1115  ND2 ASN A  71     -14.745  -3.268  19.662  1.00 69.98           N  
ATOM   1116 HD21 ASN A  71     -15.192  -2.466  20.083  1.00 69.98           H  
ATOM   1117 HD22 ASN A  71     -15.331  -4.067  19.464  1.00 69.98           H  
ATOM   1118  OD1 ASN A  71     -13.394  -1.755  18.865  1.00 69.98           O  
ATOM   1119  N   THR A  72     -14.208  -4.043  14.026  1.00 85.41           N  
ATOM   1120  H   THR A  72     -15.215  -3.988  14.080  1.00 85.41           H  
ATOM   1121  CA  THR A  72     -13.633  -4.871  12.970  1.00 85.41           C  
ATOM   1122  HA  THR A  72     -12.695  -4.421  12.644  1.00 85.41           H  
ATOM   1123  C   THR A  72     -14.552  -4.976  11.757  1.00 85.41           C  
ATOM   1124  CB  THR A  72     -13.320  -6.260  13.551  1.00 85.41           C  
ATOM   1125  HB  THR A  72     -12.622  -6.129  14.378  1.00 85.41           H  
ATOM   1126  O   THR A  72     -15.768  -4.866  11.865  1.00 85.41           O  
ATOM   1127  CG2 THR A  72     -14.538  -7.021  14.081  1.00 85.41           C  
ATOM   1128 HG21 THR A  72     -15.010  -6.461  14.889  1.00 85.41           H  
ATOM   1129 HG22 THR A  72     -14.228  -7.985  14.483  1.00 85.41           H  
ATOM   1130 HG23 THR A  72     -15.278  -7.176  13.296  1.00 85.41           H  
ATOM   1131  OG1 THR A  72     -12.686  -7.080  12.595  1.00 85.41           O  
ATOM   1132  HG1 THR A  72     -12.174  -7.699  13.120  1.00 85.41           H  
ATOM   1133  N   CYS A  73     -13.968  -5.268  10.594  1.00 93.43           N  
ATOM   1134  H   CYS A  73     -12.962  -5.356  10.580  1.00 93.43           H  
ATOM   1135  CA  CYS A  73     -14.713  -5.617   9.386  1.00 93.43           C  
ATOM   1136  HA  CYS A  73     -15.545  -4.922   9.271  1.00 93.43           H  
ATOM   1137  C   CYS A  73     -15.306  -7.041   9.426  1.00 93.43           C  
ATOM   1138  CB  CYS A  73     -13.780  -5.472   8.177  1.00 93.43           C  
ATOM   1139  HB2 CYS A  73     -12.883  -6.062   8.365  1.00 93.43           H  
ATOM   1140  HB3 CYS A  73     -14.273  -5.897   7.303  1.00 93.43           H  
ATOM   1141  O   CYS A  73     -16.055  -7.397   8.518  1.00 93.43           O  
ATOM   1142  SG  CYS A  73     -13.259  -3.792   7.753  1.00 93.43           S  
ATOM   1143  N   ARG A  74     -14.944  -7.882  10.414  1.00 88.93           N  
ATOM   1144  H   ARG A  74     -14.335  -7.522  11.134  1.00 88.93           H  
ATOM   1145  CA  ARG A  74     -15.354  -9.304  10.492  1.00 88.93           C  
ATOM   1146  HA  ARG A  74     -15.092  -9.819   9.568  1.00 88.93           H  
ATOM   1147  C   ARG A  74     -16.864  -9.508  10.603  1.00 88.93           C  
ATOM   1148  CB  ARG A  74     -14.652 -10.010  11.667  1.00 88.93           C  
ATOM   1149  HB2 ARG A  74     -14.673  -9.371  12.550  1.00 88.93           H  
ATOM   1150  HB3 ARG A  74     -15.206 -10.917  11.907  1.00 88.93           H  
ATOM   1151  O   ARG A  74     -17.372 -10.479  10.056  1.00 88.93           O  
ATOM   1152  CG  ARG A  74     -13.206 -10.419  11.344  1.00 88.93           C  
ATOM   1153  HG2 ARG A  74     -13.226 -11.111  10.502  1.00 88.93           H  
ATOM   1154  HG3 ARG A  74     -12.621  -9.543  11.062  1.00 88.93           H  
ATOM   1155  CD  ARG A  74     -12.547 -11.109  12.552  1.00 88.93           C  
ATOM   1156  HD2 ARG A  74     -13.271 -11.769  13.029  1.00 88.93           H  
ATOM   1157  HD3 ARG A  74     -12.278 -10.350  13.286  1.00 88.93           H  
ATOM   1158  NE  ARG A  74     -11.337 -11.873  12.169  1.00 88.93           N  
ATOM   1159  HE  ARG A  74     -10.442 -11.406  12.205  1.00 88.93           H  
ATOM   1160  NH1 ARG A  74     -12.308 -13.942  11.948  1.00 88.93           N  
ATOM   1161 HH11 ARG A  74     -13.172 -13.556  12.299  1.00 88.93           H  
ATOM   1162 HH12 ARG A  74     -12.244 -14.915  11.685  1.00 88.93           H  
ATOM   1163  NH2 ARG A  74     -10.192 -13.711  11.406  1.00 88.93           N  
ATOM   1164 HH21 ARG A  74      -9.342 -13.166  11.448  1.00 88.93           H  
ATOM   1165 HH22 ARG A  74     -10.164 -14.672  11.097  1.00 88.93           H  
ATOM   1166  CZ  ARG A  74     -11.278 -13.158  11.853  1.00 88.93           C  
ATOM   1167  N   ASP A  75     -17.559  -8.586  11.254  1.00 85.80           N  
ATOM   1168  H   ASP A  75     -17.062  -7.830  11.702  1.00 85.80           H  
ATOM   1169  CA  ASP A  75     -18.995  -8.703  11.524  1.00 85.80           C  
ATOM   1170  HA  ASP A  75     -19.265  -9.759  11.553  1.00 85.80           H  
ATOM   1171  C   ASP A  75     -19.858  -8.053  10.428  1.00 85.80           C  
ATOM   1172  CB  ASP A  75     -19.276  -8.124  12.915  1.00 85.80           C  
ATOM   1173  HB2 ASP A  75     -20.338  -8.221  13.142  1.00 85.80           H  
ATOM   1174  HB3 ASP A  75     -19.010  -7.067  12.902  1.00 85.80           H  
ATOM   1175  O   ASP A  75     -21.081  -7.950  10.555  1.00 85.80           O  
ATOM   1176  CG  ASP A  75     -18.475  -8.809  14.024  1.00 85.80           C  
ATOM   1177  OD1 ASP A  75     -18.294 -10.046  13.949  1.00 85.80           O  
ATOM   1178  OD2 ASP A  75     -18.010  -8.073  14.921  1.00 85.80           O  
ATOM   1179  N   ILE A  76     -19.234  -7.594   9.338  1.00 88.34           N  
ATOM   1180  H   ILE A  76     -18.235  -7.725   9.267  1.00 88.34           H  
ATOM   1181  CA  ILE A  76     -19.929  -6.941   8.231  1.00 88.34           C  
ATOM   1182  HA  ILE A  76     -20.822  -6.455   8.624  1.00 88.34           H  
ATOM   1183  C   ILE A  76     -20.375  -7.991   7.229  1.00 88.34           C  
ATOM   1184  CB  ILE A  76     -19.074  -5.837   7.586  1.00 88.34           C  
ATOM   1185  HB  ILE A  76     -18.124  -6.260   7.259  1.00 88.34           H  
ATOM   1186  O   ILE A  76     -19.587  -8.497   6.428  1.00 88.34           O  
ATOM   1187  CG1 ILE A  76     -18.816  -4.772   8.664  1.00 88.34           C  
ATOM   1188 HG12 ILE A  76     -19.766  -4.362   9.009  1.00 88.34           H  
ATOM   1189 HG13 ILE A  76     -18.306  -5.232   9.510  1.00 88.34           H  
ATOM   1190  CG2 ILE A  76     -19.784  -5.214   6.364  1.00 88.34           C  
ATOM   1191 HG21 ILE A  76     -19.979  -5.973   5.606  1.00 88.34           H  
ATOM   1192 HG22 ILE A  76     -20.727  -4.762   6.673  1.00 88.34           H  
ATOM   1193 HG23 ILE A  76     -19.151  -4.454   5.907  1.00 88.34           H  
ATOM   1194  CD1 ILE A  76     -17.934  -3.631   8.204  1.00 88.34           C  
ATOM   1195 HD11 ILE A  76     -17.653  -3.071   9.096  1.00 88.34           H  
ATOM   1196 HD12 ILE A  76     -18.464  -2.977   7.511  1.00 88.34           H  
ATOM   1197 HD13 ILE A  76     -17.052  -4.060   7.729  1.00 88.34           H  
ATOM   1198  N   ASN A  77     -21.678  -8.249   7.225  1.00 87.39           N  
ATOM   1199  H   ASN A  77     -22.250  -7.833   7.946  1.00 87.39           H  
ATOM   1200  CA  ASN A  77     -22.325  -9.004   6.167  1.00 87.39           C  
ATOM   1201  HA  ASN A  77     -21.580  -9.645   5.694  1.00 87.39           H  
ATOM   1202  C   ASN A  77     -22.879  -8.047   5.101  1.00 87.39           C  
ATOM   1203  CB  ASN A  77     -23.394  -9.915   6.781  1.00 87.39           C  
ATOM   1204  HB2 ASN A  77     -22.970 -10.459   7.625  1.00 87.39           H  
ATOM   1205  HB3 ASN A  77     -24.229  -9.311   7.136  1.00 87.39           H  
ATOM   1206  O   ASN A  77     -23.705  -7.183   5.394  1.00 87.39           O  
ATOM   1207  CG  ASN A  77     -23.896 -10.934   5.778  1.00 87.39           C  
ATOM   1208  ND2 ASN A  77     -25.011 -11.565   6.055  1.00 87.39           N  
ATOM   1209 HD21 ASN A  77     -25.512 -11.366   6.909  1.00 87.39           H  
ATOM   1210 HD22 ASN A  77     -25.336 -12.224   5.363  1.00 87.39           H  
ATOM   1211  OD1 ASN A  77     -23.299 -11.184   4.742  1.00 87.39           O  
ATOM   1212  N   SER A  78     -22.415  -8.179   3.860  1.00 92.09           N  
ATOM   1213  H   SER A  78     -21.781  -8.941   3.664  1.00 92.09           H  
ATOM   1214  CA  SER A  78     -22.857  -7.346   2.739  1.00 92.09           C  
ATOM   1215  HA  SER A  78     -23.895  -7.054   2.899  1.00 92.09           H  
ATOM   1216  C   SER A  78     -22.764  -8.102   1.422  1.00 92.09           C  
ATOM   1217  CB  SER A  78     -21.988  -6.088   2.645  1.00 92.09           C  
ATOM   1218  HB2 SER A  78     -21.926  -5.614   3.624  1.00 92.09           H  
ATOM   1219  HB3 SER A  78     -20.985  -6.365   2.321  1.00 92.09           H  
ATOM   1220  O   SER A  78     -21.873  -8.929   1.238  1.00 92.09           O  
ATOM   1221  OG  SER A  78     -22.550  -5.172   1.719  1.00 92.09           O  
ATOM   1222  HG  SER A  78     -23.282  -4.746   2.171  1.00 92.09           H  
ATOM   1223  N   ASP A  79     -23.631  -7.771   0.467  1.00 93.66           N  
ATOM   1224  H   ASP A  79     -24.419  -7.186   0.704  1.00 93.66           H  
ATOM   1225  CA  ASP A  79     -23.551  -8.279  -0.908  1.00 93.66           C  
ATOM   1226  HA  ASP A  79     -23.354  -9.351  -0.886  1.00 93.66           H  
ATOM   1227  C   ASP A  79     -22.424  -7.626  -1.717  1.00 93.66           C  
ATOM   1228  CB  ASP A  79     -24.896  -8.068  -1.609  1.00 93.66           C  
ATOM   1229  HB2 ASP A  79     -25.142  -7.006  -1.599  1.00 93.66           H  
ATOM   1230  HB3 ASP A  79     -24.813  -8.390  -2.647  1.00 93.66           H  
ATOM   1231  O   ASP A  79     -21.969  -8.190  -2.709  1.00 93.66           O  
ATOM   1232  CG  ASP A  79     -26.013  -8.871  -0.944  1.00 93.66           C  
ATOM   1233  OD1 ASP A  79     -25.720 -10.007  -0.506  1.00 93.66           O  
ATOM   1234  OD2 ASP A  79     -27.126  -8.313  -0.859  1.00 93.66           O  
ATOM   1235  N   LYS A  80     -21.944  -6.452  -1.292  1.00 95.48           N  
ATOM   1236  H   LYS A  80     -22.285  -6.100  -0.409  1.00 95.48           H  
ATOM   1237  CA  LYS A  80     -20.871  -5.722  -1.975  1.00 95.48           C  
ATOM   1238  HA  LYS A  80     -20.969  -5.874  -3.050  1.00 95.48           H  
ATOM   1239  C   LYS A  80     -19.507  -6.240  -1.549  1.00 95.48           C  
ATOM   1240  CB  LYS A  80     -20.959  -4.224  -1.658  1.00 95.48           C  
ATOM   1241  HB2 LYS A  80     -20.863  -4.085  -0.581  1.00 95.48           H  
ATOM   1242  HB3 LYS A  80     -20.125  -3.716  -2.143  1.00 95.48           H  
ATOM   1243  O   LYS A  80     -19.261  -6.352  -0.354  1.00 95.48           O  
ATOM   1244  CG  LYS A  80     -22.271  -3.586  -2.129  1.00 95.48           C  
ATOM   1245  HG2 LYS A  80     -22.386  -3.745  -3.201  1.00 95.48           H  
ATOM   1246  HG3 LYS A  80     -23.111  -4.044  -1.607  1.00 95.48           H  
ATOM   1247  CD  LYS A  80     -22.252  -2.084  -1.832  1.00 95.48           C  
ATOM   1248  HD2 LYS A  80     -22.100  -1.934  -0.763  1.00 95.48           H  
ATOM   1249  HD3 LYS A  80     -21.430  -1.621  -2.378  1.00 95.48           H  
ATOM   1250  CE  LYS A  80     -23.583  -1.459  -2.259  1.00 95.48           C  
ATOM   1251  HE2 LYS A  80     -24.387  -1.960  -1.721  1.00 95.48           H  
ATOM   1252  HE3 LYS A  80     -23.730  -1.644  -3.323  1.00 95.48           H  
ATOM   1253  NZ  LYS A  80     -23.610  -0.002  -1.979  1.00 95.48           N  
ATOM   1254  HZ1 LYS A  80     -24.497   0.394  -2.255  1.00 95.48           H  
ATOM   1255  HZ2 LYS A  80     -23.482   0.166  -0.991  1.00 95.48           H  
ATOM   1256  HZ3 LYS A  80     -22.873   0.469  -2.483  1.00 95.48           H  
ATOM   1257  N   ASP A  81     -18.595  -6.404  -2.508  1.00 96.32           N  
ATOM   1258  H   ASP A  81     -18.932  -6.486  -3.456  1.00 96.32           H  
ATOM   1259  CA  ASP A  81     -17.197  -6.802  -2.273  1.00 96.32           C  
ATOM   1260  HA  ASP A  81     -17.168  -7.788  -1.809  1.00 96.32           H  
ATOM   1261  C   ASP A  81     -16.422  -5.833  -1.377  1.00 96.32           C  
ATOM   1262  CB  ASP A  81     -16.447  -6.855  -3.615  1.00 96.32           C  
ATOM   1263  HB2 ASP A  81     -16.542  -5.890  -4.112  1.00 96.32           H  
ATOM   1264  HB3 ASP A  81     -15.388  -7.021  -3.417  1.00 96.32           H  
ATOM   1265  O   ASP A  81     -15.472  -6.229  -0.699  1.00 96.32           O  
ATOM   1266  CG  ASP A  81     -16.902  -7.954  -4.573  1.00 96.32           C  
ATOM   1267  OD1 ASP A  81     -17.750  -8.775  -4.170  1.00 96.32           O  
ATOM   1268  OD2 ASP A  81     -16.386  -7.936  -5.710  1.00 96.32           O  
ATOM   1269  N   ARG A  82     -16.770  -4.544  -1.440  1.00 96.76           N  
ATOM   1270  H   ARG A  82     -17.582  -4.315  -1.995  1.00 96.76           H  
ATOM   1271  CA  ARG A  82     -16.107  -3.458  -0.716  1.00 96.76           C  
ATOM   1272  HA  ARG A  82     -15.512  -3.897   0.085  1.00 96.76           H  
ATOM   1273  C   ARG A  82     -17.150  -2.558  -0.068  1.00 96.76           C  
ATOM   1274  CB  ARG A  82     -15.172  -2.662  -1.645  1.00 96.76           C  
ATOM   1275  HB2 ARG A  82     -14.719  -1.853  -1.073  1.00 96.76           H  
ATOM   1276  HB3 ARG A  82     -15.771  -2.212  -2.436  1.00 96.76           H  
ATOM   1277  O   ARG A  82     -18.068  -2.094  -0.746  1.00 96.76           O  
ATOM   1278  CG  ARG A  82     -14.052  -3.490  -2.301  1.00 96.76           C  
ATOM   1279  HG2 ARG A  82     -13.525  -2.845  -3.004  1.00 96.76           H  
ATOM   1280  HG3 ARG A  82     -14.483  -4.318  -2.865  1.00 96.76           H  
ATOM   1281  CD  ARG A  82     -13.040  -4.024  -1.281  1.00 96.76           C  
ATOM   1282  HD2 ARG A  82     -12.610  -3.164  -0.767  1.00 96.76           H  
ATOM   1283  HD3 ARG A  82     -13.546  -4.632  -0.531  1.00 96.76           H  
ATOM   1284  NE  ARG A  82     -11.956  -4.808  -1.912  1.00 96.76           N  
ATOM   1285  HE  ARG A  82     -11.022  -4.425  -1.882  1.00 96.76           H  
ATOM   1286  NH1 ARG A  82     -13.077  -6.809  -2.126  1.00 96.76           N  
ATOM   1287 HH11 ARG A  82     -13.015  -7.816  -2.179  1.00 96.76           H  
ATOM   1288 HH12 ARG A  82     -13.885  -6.440  -1.644  1.00 96.76           H  
ATOM   1289  NH2 ARG A  82     -10.927  -6.664  -2.673  1.00 96.76           N  
ATOM   1290 HH21 ARG A  82     -10.940  -7.672  -2.740  1.00 96.76           H  
ATOM   1291 HH22 ARG A  82     -10.050  -6.222  -2.437  1.00 96.76           H  
ATOM   1292  CZ  ARG A  82     -12.002  -6.086  -2.238  1.00 96.76           C  
ATOM   1293  N   VAL A  83     -17.002  -2.306   1.229  1.00 95.45           N  
ATOM   1294  H   VAL A  83     -16.228  -2.741   1.710  1.00 95.45           H  
ATOM   1295  CA  VAL A  83     -17.940  -1.501   2.028  1.00 95.45           C  
ATOM   1296  HA  VAL A  83     -18.587  -0.928   1.363  1.00 95.45           H  
ATOM   1297  C   VAL A  83     -17.166  -0.512   2.888  1.00 95.45           C  
ATOM   1298  CB  VAL A  83     -18.835  -2.402   2.902  1.00 95.45           C  
ATOM   1299  HB  VAL A  83     -18.209  -3.009   3.556  1.00 95.45           H  
ATOM   1300  O   VAL A  83     -16.162  -0.882   3.484  1.00 95.45           O  
ATOM   1301  CG1 VAL A  83     -19.810  -1.594   3.769  1.00 95.45           C  
ATOM   1302 HG11 VAL A  83     -20.472  -2.269   4.312  1.00 95.45           H  
ATOM   1303 HG12 VAL A  83     -20.408  -0.921   3.155  1.00 95.45           H  
ATOM   1304 HG13 VAL A  83     -19.262  -1.018   4.515  1.00 95.45           H  
ATOM   1305  CG2 VAL A  83     -19.679  -3.339   2.031  1.00 95.45           C  
ATOM   1306 HG21 VAL A  83     -20.286  -2.763   1.332  1.00 95.45           H  
ATOM   1307 HG22 VAL A  83     -19.043  -4.032   1.481  1.00 95.45           H  
ATOM   1308 HG23 VAL A  83     -20.331  -3.929   2.676  1.00 95.45           H  
ATOM   1309  N   LEU A  84     -17.628   0.737   2.958  1.00 95.34           N  
ATOM   1310  H   LEU A  84     -18.501   0.960   2.501  1.00 95.34           H  
ATOM   1311  CA  LEU A  84     -17.106   1.718   3.909  1.00 95.34           C  
ATOM   1312  HA  LEU A  84     -16.064   1.485   4.132  1.00 95.34           H  
ATOM   1313  C   LEU A  84     -17.867   1.622   5.225  1.00 95.34           C  
ATOM   1314  CB  LEU A  84     -17.173   3.143   3.335  1.00 95.34           C  
ATOM   1315  HB2 LEU A  84     -16.791   3.831   4.089  1.00 95.34           H  
ATOM   1316  HB3 LEU A  84     -18.216   3.398   3.146  1.00 95.34           H  
ATOM   1317  O   LEU A  84     -19.095   1.558   5.222  1.00 95.34           O  
ATOM   1318  CG  LEU A  84     -16.370   3.346   2.042  1.00 95.34           C  
ATOM   1319  HG  LEU A  84     -16.791   2.717   1.257  1.00 95.34           H  
ATOM   1320  CD1 LEU A  84     -16.476   4.801   1.593  1.00 95.34           C  
ATOM   1321 HD11 LEU A  84     -15.991   5.453   2.319  1.00 95.34           H  
ATOM   1322 HD12 LEU A  84     -17.523   5.088   1.497  1.00 95.34           H  
ATOM   1323 HD13 LEU A  84     -15.993   4.925   0.624  1.00 95.34           H  
ATOM   1324  CD2 LEU A  84     -14.901   2.976   2.228  1.00 95.34           C  
ATOM   1325 HD21 LEU A  84     -14.450   3.576   3.017  1.00 95.34           H  
ATOM   1326 HD22 LEU A  84     -14.362   3.128   1.293  1.00 95.34           H  
ATOM   1327 HD23 LEU A  84     -14.812   1.918   2.476  1.00 95.34           H  
ATOM   1328  N   THR A  85     -17.137   1.641   6.333  1.00 92.47           N  
ATOM   1329  H   THR A  85     -16.131   1.699   6.254  1.00 92.47           H  
ATOM   1330  CA  THR A  85     -17.701   1.612   7.685  1.00 92.47           C  
ATOM   1331  HA  THR A  85     -18.720   1.997   7.658  1.00 92.47           H  
ATOM   1332  C   THR A  85     -16.894   2.505   8.627  1.00 92.47           C  
ATOM   1333  CB  THR A  85     -17.767   0.171   8.211  1.00 92.47           C  
ATOM   1334  HB  THR A  85     -18.182  -0.476   7.438  1.00 92.47           H  
ATOM   1335  O   THR A  85     -15.768   2.888   8.305  1.00 92.47           O  
ATOM   1336  CG2 THR A  85     -16.388  -0.352   8.612  1.00 92.47           C  
ATOM   1337 HG21 THR A  85     -15.708  -0.255   7.766  1.00 92.47           H  
ATOM   1338 HG22 THR A  85     -15.990   0.206   9.460  1.00 92.47           H  
ATOM   1339 HG23 THR A  85     -16.432  -1.401   8.905  1.00 92.47           H  
ATOM   1340  OG1 THR A  85     -18.621   0.139   9.327  1.00 92.47           O  
ATOM   1341  HG1 THR A  85     -18.465  -0.678   9.807  1.00 92.47           H  
ATOM   1342  N   LEU A  86     -17.463   2.814   9.792  1.00 92.42           N  
ATOM   1343  H   LEU A  86     -18.320   2.328  10.019  1.00 92.42           H  
ATOM   1344  CA  LEU A  86     -16.769   3.451  10.910  1.00 92.42           C  
ATOM   1345  HA  LEU A  86     -15.801   3.831  10.583  1.00 92.42           H  
ATOM   1346  C   LEU A  86     -16.509   2.407  11.997  1.00 92.42           C  
ATOM   1347  CB  LEU A  86     -17.603   4.619  11.467  1.00 92.42           C  
ATOM   1348  HB2 LEU A  86     -17.121   4.982  12.375  1.00 92.42           H  
ATOM   1349  HB3 LEU A  86     -18.583   4.234  11.748  1.00 92.42           H  
ATOM   1350  O   LEU A  86     -17.436   1.709  12.408  1.00 92.42           O  
ATOM   1351  CG  LEU A  86     -17.791   5.806  10.507  1.00 92.42           C  
ATOM   1352  HG  LEU A  86     -18.217   5.456   9.567  1.00 92.42           H  
ATOM   1353  CD1 LEU A  86     -18.751   6.826  11.120  1.00 92.42           C  
ATOM   1354 HD11 LEU A  86     -19.712   6.352  11.316  1.00 92.42           H  
ATOM   1355 HD12 LEU A  86     -18.900   7.655  10.428  1.00 92.42           H  
ATOM   1356 HD13 LEU A  86     -18.339   7.207  12.054  1.00 92.42           H  
ATOM   1357  CD2 LEU A  86     -16.480   6.530  10.220  1.00 92.42           C  
ATOM   1358 HD21 LEU A  86     -16.031   6.879  11.150  1.00 92.42           H  
ATOM   1359 HD22 LEU A  86     -16.654   7.383   9.564  1.00 92.42           H  
ATOM   1360 HD23 LEU A  86     -15.790   5.845   9.728  1.00 92.42           H  
ATOM   1361  N   LEU A  87     -15.264   2.326  12.462  1.00 90.76           N  
ATOM   1362  H   LEU A  87     -14.560   2.932  12.065  1.00 90.76           H  
ATOM   1363  CA  LEU A  87     -14.889   1.515  13.618  1.00 90.76           C  
ATOM   1364  HA  LEU A  87     -15.455   0.584  13.591  1.00 90.76           H  
ATOM   1365  C   LEU A  87     -15.261   2.217  14.937  1.00 90.76           C  
ATOM   1366  CB  LEU A  87     -13.387   1.178  13.550  1.00 90.76           C  
ATOM   1367  HB2 LEU A  87     -13.136   0.551  14.406  1.00 90.76           H  
ATOM   1368  HB3 LEU A  87     -12.822   2.106  13.642  1.00 90.76           H  
ATOM   1369  O   LEU A  87     -15.669   3.381  14.952  1.00 90.76           O  
ATOM   1370  CG  LEU A  87     -12.924   0.454  12.270  1.00 90.76           C  
ATOM   1371  HG  LEU A  87     -13.030   1.121  11.414  1.00 90.76           H  
ATOM   1372  CD1 LEU A  87     -11.448   0.081  12.408  1.00 90.76           C  
ATOM   1373 HD11 LEU A  87     -11.093  -0.379  11.486  1.00 90.76           H  
ATOM   1374 HD12 LEU A  87     -11.317  -0.615  13.237  1.00 90.76           H  
ATOM   1375 HD13 LEU A  87     -10.870   0.984  12.605  1.00 90.76           H  
ATOM   1376  CD2 LEU A  87     -13.707  -0.831  11.992  1.00 90.76           C  
ATOM   1377 HD21 LEU A  87     -13.681  -1.473  12.872  1.00 90.76           H  
ATOM   1378 HD22 LEU A  87     -14.746  -0.590  11.764  1.00 90.76           H  
ATOM   1379 HD23 LEU A  87     -13.278  -1.361  11.141  1.00 90.76           H  
ATOM   1380  N   ASP A  88     -15.099   1.520  16.063  1.00 84.79           N  
ATOM   1381  H   ASP A  88     -14.945   0.526  15.972  1.00 84.79           H  
ATOM   1382  CA  ASP A  88     -15.461   2.005  17.406  1.00 84.79           C  
ATOM   1383  HA  ASP A  88     -16.541   2.145  17.437  1.00 84.79           H  
ATOM   1384  C   ASP A  88     -14.802   3.320  17.809  1.00 84.79           C  
ATOM   1385  CB  ASP A  88     -15.054   0.979  18.477  1.00 84.79           C  
ATOM   1386  HB2 ASP A  88     -14.016   0.687  18.316  1.00 84.79           H  
ATOM   1387  HB3 ASP A  88     -15.124   1.447  19.458  1.00 84.79           H  
ATOM   1388  O   ASP A  88     -15.385   4.095  18.569  1.00 84.79           O  
ATOM   1389  CG  ASP A  88     -15.945  -0.249  18.487  1.00 84.79           C  
ATOM   1390  OD1 ASP A  88     -16.543  -0.507  17.430  1.00 84.79           O  
ATOM   1391  OD2 ASP A  88     -16.099  -0.877  19.557  1.00 84.79           O  
ATOM   1392  N   ASP A  89     -13.589   3.568  17.331  1.00 84.76           N  
ATOM   1393  H   ASP A  89     -13.205   2.928  16.652  1.00 84.76           H  
ATOM   1394  CA  ASP A  89     -12.831   4.794  17.578  1.00 84.76           C  
ATOM   1395  HA  ASP A  89     -13.088   5.165  18.570  1.00 84.76           H  
ATOM   1396  C   ASP A  89     -13.184   5.929  16.603  1.00 84.76           C  
ATOM   1397  CB  ASP A  89     -11.329   4.467  17.600  1.00 84.76           C  
ATOM   1398  HB2 ASP A  89     -10.762   5.388  17.742  1.00 84.76           H  
ATOM   1399  HB3 ASP A  89     -11.136   3.831  18.463  1.00 84.76           H  
ATOM   1400  O   ASP A  89     -12.667   7.036  16.732  1.00 84.76           O  
ATOM   1401  CG  ASP A  89     -10.813   3.752  16.346  1.00 84.76           C  
ATOM   1402  OD1 ASP A  89     -11.514   3.788  15.307  1.00 84.76           O  
ATOM   1403  OD2 ASP A  89      -9.747   3.105  16.481  1.00 84.76           O  
ATOM   1404  N   GLY A  90     -14.110   5.689  15.670  1.00 89.16           N  
ATOM   1405  H   GLY A  90     -14.488   4.753  15.615  1.00 89.16           H  
ATOM   1406  CA  GLY A  90     -14.523   6.640  14.644  1.00 89.16           C  
ATOM   1407  HA2 GLY A  90     -15.543   6.403  14.343  1.00 89.16           H  
ATOM   1408  HA3 GLY A  90     -14.503   7.651  15.052  1.00 89.16           H  
ATOM   1409  C   GLY A  90     -13.651   6.618  13.389  1.00 89.16           C  
ATOM   1410  O   GLY A  90     -13.894   7.420  12.487  1.00 89.16           O  
ATOM   1411  N   LEU A  91     -12.668   5.716  13.288  1.00 93.02           N  
ATOM   1412  H   LEU A  91     -12.475   5.094  14.060  1.00 93.02           H  
ATOM   1413  CA  LEU A  91     -11.867   5.566  12.079  1.00 93.02           C  
ATOM   1414  HA  LEU A  91     -11.495   6.552  11.798  1.00 93.02           H  
ATOM   1415  C   LEU A  91     -12.720   5.014  10.930  1.00 93.02           C  
ATOM   1416  CB  LEU A  91     -10.666   4.658  12.377  1.00 93.02           C  
ATOM   1417  HB2 LEU A  91     -10.093   5.084  13.201  1.00 93.02           H  
ATOM   1418  HB3 LEU A  91     -11.045   3.689  12.701  1.00 93.02           H  
ATOM   1419  O   LEU A  91     -13.314   3.938  11.038  1.00 93.02           O  
ATOM   1420  CG  LEU A  91      -9.734   4.439  11.174  1.00 93.02           C  
ATOM   1421  HG  LEU A  91     -10.302   4.038  10.335  1.00 93.02           H  
ATOM   1422  CD1 LEU A  91      -9.043   5.726  10.722  1.00 93.02           C  
ATOM   1423 HD11 LEU A  91      -9.773   6.425  10.315  1.00 93.02           H  
ATOM   1424 HD12 LEU A  91      -8.317   5.503   9.940  1.00 93.02           H  
ATOM   1425 HD13 LEU A  91      -8.528   6.190  11.564  1.00 93.02           H  
ATOM   1426  CD2 LEU A  91      -8.675   3.410  11.553  1.00 93.02           C  
ATOM   1427 HD21 LEU A  91      -9.172   2.496  11.880  1.00 93.02           H  
ATOM   1428 HD22 LEU A  91      -8.053   3.188  10.686  1.00 93.02           H  
ATOM   1429 HD23 LEU A  91      -8.067   3.791  12.374  1.00 93.02           H  
ATOM   1430  N   GLN A  92     -12.742   5.728   9.805  1.00 94.92           N  
ATOM   1431  H   GLN A  92     -12.233   6.599   9.772  1.00 94.92           H  
ATOM   1432  CA  GLN A  92     -13.359   5.233   8.579  1.00 94.92           C  
ATOM   1433  HA  GLN A  92     -14.256   4.681   8.858  1.00 94.92           H  
ATOM   1434  C   GLN A  92     -12.426   4.259   7.864  1.00 94.92           C  
ATOM   1435  CB  GLN A  92     -13.780   6.397   7.674  1.00 94.92           C  
ATOM   1436  HB2 GLN A  92     -12.894   6.871   7.250  1.00 94.92           H  
ATOM   1437  HB3 GLN A  92     -14.317   7.139   8.264  1.00 94.92           H  
ATOM   1438  O   GLN A  92     -11.277   4.587   7.571  1.00 94.92           O  
ATOM   1439  CG  GLN A  92     -14.699   5.905   6.546  1.00 94.92           C  
ATOM   1440  HG2 GLN A  92     -15.569   5.417   6.986  1.00 94.92           H  
ATOM   1441  HG3 GLN A  92     -14.180   5.176   5.925  1.00 94.92           H  
ATOM   1442  CD  GLN A  92     -15.162   7.047   5.651  1.00 94.92           C  
ATOM   1443  NE2 GLN A  92     -16.450   7.208   5.442  1.00 94.92           N  
ATOM   1444 HE21 GLN A  92     -17.126   6.622   5.911  1.00 94.92           H  
ATOM   1445 HE22 GLN A  92     -16.693   8.004   4.870  1.00 94.92           H  
ATOM   1446  OE1 GLN A  92     -14.387   7.812   5.110  1.00 94.92           O  
ATOM   1447  N   VAL A  93     -12.937   3.074   7.539  1.00 96.35           N  
ATOM   1448  H   VAL A  93     -13.890   2.872   7.809  1.00 96.35           H  
ATOM   1449  CA  VAL A  93     -12.180   2.035   6.836  1.00 96.35           C  
ATOM   1450  HA  VAL A  93     -11.284   2.488   6.411  1.00 96.35           H  
ATOM   1451  C   VAL A  93     -12.968   1.457   5.669  1.00 96.35           C  
ATOM   1452  CB  VAL A  93     -11.702   0.919   7.786  1.00 96.35           C  
ATOM   1453  HB  VAL A  93     -11.104   0.229   7.192  1.00 96.35           H  
ATOM   1454  O   VAL A  93     -14.201   1.436   5.672  1.00 96.35           O  
ATOM   1455  CG1 VAL A  93     -10.805   1.460   8.903  1.00 96.35           C  
ATOM   1456 HG11 VAL A  93     -11.394   2.049   9.607  1.00 96.35           H  
ATOM   1457 HG12 VAL A  93     -10.022   2.089   8.480  1.00 96.35           H  
ATOM   1458 HG13 VAL A  93     -10.340   0.632   9.438  1.00 96.35           H  
ATOM   1459  CG2 VAL A  93     -12.844   0.117   8.414  1.00 96.35           C  
ATOM   1460 HG21 VAL A  93     -12.432  -0.651   9.068  1.00 96.35           H  
ATOM   1461 HG22 VAL A  93     -13.493   0.772   8.995  1.00 96.35           H  
ATOM   1462 HG23 VAL A  93     -13.425  -0.376   7.634  1.00 96.35           H  
ATOM   1463  N   MET A  94     -12.239   0.940   4.678  1.00 97.50           N  
ATOM   1464  H   MET A  94     -11.232   0.996   4.745  1.00 97.50           H  
ATOM   1465  CA  MET A  94     -12.804   0.107   3.623  1.00 97.50           C  
ATOM   1466  HA  MET A  94     -13.875   0.300   3.562  1.00 97.50           H  
ATOM   1467  C   MET A  94     -12.617  -1.368   3.967  1.00 97.50           C  
ATOM   1468  CB  MET A  94     -12.192   0.467   2.264  1.00 97.50           C  
ATOM   1469  HB2 MET A  94     -11.134   0.205   2.259  1.00 97.50           H  
ATOM   1470  HB3 MET A  94     -12.287   1.541   2.104  1.00 97.50           H  
ATOM   1471  O   MET A  94     -11.494  -1.852   4.108  1.00 97.50           O  
ATOM   1472  CG  MET A  94     -12.906  -0.272   1.123  1.00 97.50           C  
ATOM   1473  HG2 MET A  94     -12.836  -1.345   1.303  1.00 97.50           H  
ATOM   1474  HG3 MET A  94     -13.963  -0.007   1.138  1.00 97.50           H  
ATOM   1475  SD  MET A  94     -12.251   0.061  -0.537  1.00 97.50           S  
ATOM   1476  CE  MET A  94     -12.946   1.716  -0.817  1.00 97.50           C  
ATOM   1477  HE1 MET A  94     -12.621   2.096  -1.784  1.00 97.50           H  
ATOM   1478  HE2 MET A  94     -14.035   1.668  -0.799  1.00 97.50           H  
ATOM   1479  HE3 MET A  94     -12.606   2.396  -0.036  1.00 97.50           H  
ATOM   1480  N   CYS A  95     -13.732  -2.080   4.052  1.00 97.26           N  
ATOM   1481  H   CYS A  95     -14.615  -1.597   3.962  1.00 97.26           H  
ATOM   1482  CA  CYS A  95     -13.783  -3.500   4.331  1.00 97.26           C  
ATOM   1483  HA  CYS A  95     -12.871  -3.767   4.866  1.00 97.26           H  
ATOM   1484  C   CYS A  95     -13.877  -4.318   3.045  1.00 97.26           C  
ATOM   1485  CB  CYS A  95     -14.966  -3.784   5.252  1.00 97.26           C  
ATOM   1486  HB2 CYS A  95     -15.032  -4.858   5.428  1.00 97.26           H  
ATOM   1487  HB3 CYS A  95     -15.884  -3.467   4.756  1.00 97.26           H  
ATOM   1488  O   CYS A  95     -14.711  -4.019   2.190  1.00 97.26           O  
ATOM   1489  SG  CYS A  95     -14.857  -2.944   6.848  1.00 97.26           S  
ATOM   1490  N   ASP A  96     -13.079  -5.379   2.932  1.00 97.73           N  
ATOM   1491  H   ASP A  96     -12.433  -5.550   3.690  1.00 97.73           H  
ATOM   1492  CA  ASP A  96     -13.323  -6.471   1.989  1.00 97.73           C  
ATOM   1493  HA  ASP A  96     -13.960  -6.102   1.185  1.00 97.73           H  
ATOM   1494  C   ASP A  96     -14.090  -7.597   2.686  1.00 97.73           C  
ATOM   1495  CB  ASP A  96     -12.022  -6.919   1.319  1.00 97.73           C  
ATOM   1496  HB2 ASP A  96     -11.238  -7.085   2.057  1.00 97.73           H  
ATOM   1497  HB3 ASP A  96     -11.682  -6.096   0.690  1.00 97.73           H  
ATOM   1498  O   ASP A  96     -13.609  -8.227   3.632  1.00 97.73           O  
ATOM   1499  CG  ASP A  96     -12.128  -8.153   0.424  1.00 97.73           C  
ATOM   1500  OD1 ASP A  96     -13.187  -8.800   0.286  1.00 97.73           O  
ATOM   1501  OD2 ASP A  96     -11.118  -8.434  -0.252  1.00 97.73           O  
ATOM   1502  N   THR A  97     -15.309  -7.818   2.201  1.00 96.68           N  
ATOM   1503  H   THR A  97     -15.600  -7.290   1.391  1.00 96.68           H  
ATOM   1504  CA  THR A  97     -16.322  -8.705   2.786  1.00 96.68           C  
ATOM   1505  HA  THR A  97     -16.113  -8.863   3.844  1.00 96.68           H  
ATOM   1506  C   THR A  97     -16.374 -10.080   2.113  1.00 96.68           C  
ATOM   1507  CB  THR A  97     -17.706  -8.050   2.664  1.00 96.68           C  
ATOM   1508  HB  THR A  97     -18.469  -8.705   3.083  1.00 96.68           H  
ATOM   1509  O   THR A  97     -17.144 -10.932   2.550  1.00 96.68           O  
ATOM   1510  CG2 THR A  97     -17.790  -6.682   3.347  1.00 96.68           C  
ATOM   1511 HG21 THR A  97     -17.117  -5.969   2.873  1.00 96.68           H  
ATOM   1512 HG22 THR A  97     -17.527  -6.787   4.400  1.00 96.68           H  
ATOM   1513 HG23 THR A  97     -18.812  -6.307   3.281  1.00 96.68           H  
ATOM   1514  OG1 THR A  97     -17.921  -7.888   1.285  1.00 96.68           O  
ATOM   1515  HG1 THR A  97     -18.609  -7.244   1.103  1.00 96.68           H  
ATOM   1516  N   LYS A  98     -15.588 -10.321   1.051  1.00 96.96           N  
ATOM   1517  H   LYS A  98     -14.941  -9.597   0.773  1.00 96.96           H  
ATOM   1518  CA  LYS A  98     -15.711 -11.532   0.216  1.00 96.96           C  
ATOM   1519  HA  LYS A  98     -16.429 -12.216   0.668  1.00 96.96           H  
ATOM   1520  C   LYS A  98     -14.431 -12.342   0.115  1.00 96.96           C  
ATOM   1521  CB  LYS A  98     -16.209 -11.163  -1.192  1.00 96.96           C  
ATOM   1522  HB2 LYS A  98     -15.492 -10.488  -1.659  1.00 96.96           H  
ATOM   1523  HB3 LYS A  98     -16.257 -12.068  -1.798  1.00 96.96           H  
ATOM   1524  O   LYS A  98     -14.493 -13.570   0.151  1.00 96.96           O  
ATOM   1525  CG  LYS A  98     -17.589 -10.493  -1.224  1.00 96.96           C  
ATOM   1526  HG2 LYS A  98     -17.831 -10.275  -2.264  1.00 96.96           H  
ATOM   1527  HG3 LYS A  98     -17.539  -9.553  -0.675  1.00 96.96           H  
ATOM   1528  CD  LYS A  98     -18.728 -11.341  -0.652  1.00 96.96           C  
ATOM   1529  HD2 LYS A  98     -18.837 -12.254  -1.236  1.00 96.96           H  
ATOM   1530  HD3 LYS A  98     -18.516 -11.591   0.388  1.00 96.96           H  
ATOM   1531  CE  LYS A  98     -20.014 -10.515  -0.709  1.00 96.96           C  
ATOM   1532  HE2 LYS A  98     -19.824  -9.569  -0.202  1.00 96.96           H  
ATOM   1533  HE3 LYS A  98     -20.262 -10.285  -1.745  1.00 96.96           H  
ATOM   1534  NZ  LYS A  98     -21.136 -11.207  -0.034  1.00 96.96           N  
ATOM   1535  HZ1 LYS A  98     -21.840 -10.520   0.195  1.00 96.96           H  
ATOM   1536  HZ2 LYS A  98     -20.834 -11.578   0.856  1.00 96.96           H  
ATOM   1537  HZ3 LYS A  98     -21.544 -11.931  -0.608  1.00 96.96           H  
ATOM   1538  N   THR A  99     -13.277 -11.692  -0.019  1.00 97.10           N  
ATOM   1539  H   THR A  99     -13.275 -10.682  -0.003  1.00 97.10           H  
ATOM   1540  CA  THR A  99     -12.018 -12.415  -0.242  1.00 97.10           C  
ATOM   1541  HA  THR A  99     -12.135 -13.046  -1.124  1.00 97.10           H  
ATOM   1542  C   THR A  99     -11.702 -13.296   0.956  1.00 97.10           C  
ATOM   1543  CB  THR A  99     -10.844 -11.469  -0.494  1.00 97.10           C  
ATOM   1544  HB  THR A  99     -10.669 -10.864   0.396  1.00 97.10           H  
ATOM   1545  O   THR A  99     -11.609 -12.800   2.076  1.00 97.10           O  
ATOM   1546  CG2 THR A  99      -9.552 -12.202  -0.848  1.00 97.10           C  
ATOM   1547 HG21 THR A  99      -8.791 -11.474  -1.127  1.00 97.10           H  
ATOM   1548 HG22 THR A  99      -9.196 -12.771   0.011  1.00 97.10           H  
ATOM   1549 HG23 THR A  99      -9.723 -12.874  -1.689  1.00 97.10           H  
ATOM   1550  OG1 THR A  99     -11.136 -10.623  -1.576  1.00 97.10           O  
ATOM   1551  HG1 THR A  99     -11.309  -9.779  -1.152  1.00 97.10           H  
ATOM   1552  N   ASP A 100     -11.513 -14.597   0.724  1.00 95.24           N  
ATOM   1553  H   ASP A 100     -11.654 -14.948  -0.213  1.00 95.24           H  
ATOM   1554  CA  ASP A 100     -11.140 -15.561   1.767  1.00 95.24           C  
ATOM   1555  HA  ASP A 100     -11.241 -16.559   1.342  1.00 95.24           H  
ATOM   1556  C   ASP A 100     -12.086 -15.532   2.990  1.00 95.24           C  
ATOM   1557  CB  ASP A 100      -9.652 -15.364   2.105  1.00 95.24           C  
ATOM   1558  HB2 ASP A 100      -9.513 -14.402   2.599  1.00 95.24           H  
ATOM   1559  HB3 ASP A 100      -9.075 -15.352   1.180  1.00 95.24           H  
ATOM   1560  O   ASP A 100     -11.652 -15.551   4.137  1.00 95.24           O  
ATOM   1561  CG  ASP A 100      -9.106 -16.478   2.992  1.00 95.24           C  
ATOM   1562  OD1 ASP A 100      -9.366 -17.651   2.654  1.00 95.24           O  
ATOM   1563  OD2 ASP A 100      -8.398 -16.132   3.964  1.00 95.24           O  
ATOM   1564  N   GLY A 101     -13.395 -15.392   2.754  1.00 93.84           N  
ATOM   1565  H   GLY A 101     -13.704 -15.294   1.797  1.00 93.84           H  
ATOM   1566  CA  GLY A 101     -14.403 -15.287   3.820  1.00 93.84           C  
ATOM   1567  HA2 GLY A 101     -14.135 -15.953   4.640  1.00 93.84           H  
ATOM   1568  HA3 GLY A 101     -15.366 -15.609   3.424  1.00 93.84           H  
ATOM   1569  C   GLY A 101     -14.588 -13.879   4.400  1.00 93.84           C  
ATOM   1570  O   GLY A 101     -15.380 -13.706   5.320  1.00 93.84           O  
ATOM   1571  N   GLY A 102     -13.897 -12.871   3.862  1.00 95.49           N  
ATOM   1572  H   GLY A 102     -13.195 -13.088   3.169  1.00 95.49           H  
ATOM   1573  CA  GLY A 102     -14.081 -11.471   4.237  1.00 95.49           C  
ATOM   1574  HA2 GLY A 102     -13.661 -10.833   3.459  1.00 95.49           H  
ATOM   1575  HA3 GLY A 102     -15.150 -11.270   4.302  1.00 95.49           H  
ATOM   1576  C   GLY A 102     -13.449 -11.089   5.577  1.00 95.49           C  
ATOM   1577  O   GLY A 102     -12.530 -11.742   6.082  1.00 95.49           O  
ATOM   1578  N   GLY A 103     -13.930  -9.982   6.141  1.00 95.52           N  
ATOM   1579  H   GLY A 103     -14.674  -9.490   5.668  1.00 95.52           H  
ATOM   1580  CA  GLY A 103     -13.470  -9.457   7.424  1.00 95.52           C  
ATOM   1581  HA2 GLY A 103     -14.259  -8.814   7.815  1.00 95.52           H  
ATOM   1582  HA3 GLY A 103     -13.313 -10.281   8.120  1.00 95.52           H  
ATOM   1583  C   GLY A 103     -12.191  -8.626   7.366  1.00 95.52           C  
ATOM   1584  O   GLY A 103     -11.599  -8.350   8.406  1.00 95.52           O  
ATOM   1585  N   TRP A 104     -11.754  -8.232   6.172  1.00 97.65           N  
ATOM   1586  H   TRP A 104     -12.322  -8.435   5.361  1.00 97.65           H  
ATOM   1587  CA  TRP A 104     -10.485  -7.542   5.965  1.00 97.65           C  
ATOM   1588  HA  TRP A 104      -9.771  -7.824   6.739  1.00 97.65           H  
ATOM   1589  C   TRP A 104     -10.634  -6.027   6.000  1.00 97.65           C  
ATOM   1590  CB  TRP A 104      -9.917  -7.957   4.618  1.00 97.65           C  
ATOM   1591  HB2 TRP A 104     -10.649  -7.669   3.864  1.00 97.65           H  
ATOM   1592  HB3 TRP A 104      -9.001  -7.392   4.449  1.00 97.65           H  
ATOM   1593  O   TRP A 104     -11.466  -5.484   5.284  1.00 97.65           O  
ATOM   1594  CG  TRP A 104      -9.608  -9.402   4.429  1.00 97.65           C  
ATOM   1595  CD1 TRP A 104     -10.402 -10.312   3.826  1.00 97.65           C  
ATOM   1596  HD1 TRP A 104     -11.376 -10.108   3.406  1.00 97.65           H  
ATOM   1597  CD2 TRP A 104      -8.412 -10.120   4.837  1.00 97.65           C  
ATOM   1598  CE2 TRP A 104      -8.558 -11.490   4.474  1.00 97.65           C  
ATOM   1599  CE3 TRP A 104      -7.217  -9.738   5.477  1.00 97.65           C  
ATOM   1600  HE3 TRP A 104      -7.084  -8.700   5.743  1.00 97.65           H  
ATOM   1601  NE1 TRP A 104      -9.790 -11.548   3.859  1.00 97.65           N  
ATOM   1602  HE1 TRP A 104     -10.234 -12.377   3.492  1.00 97.65           H  
ATOM   1603  CH2 TRP A 104      -6.403 -12.037   5.426  1.00 97.65           C  
ATOM   1604  HH2 TRP A 104      -5.649 -12.769   5.677  1.00 97.65           H  
ATOM   1605  CZ2 TRP A 104      -7.573 -12.443   4.761  1.00 97.65           C  
ATOM   1606  HZ2 TRP A 104      -7.723 -13.480   4.499  1.00 97.65           H  
ATOM   1607  CZ3 TRP A 104      -6.219 -10.685   5.769  1.00 97.65           C  
ATOM   1608  HZ3 TRP A 104      -5.315 -10.384   6.277  1.00 97.65           H  
ATOM   1609  N   ILE A 105      -9.758  -5.349   6.737  1.00 97.29           N  
ATOM   1610  H   ILE A 105      -9.098  -5.873   7.294  1.00 97.29           H  
ATOM   1611  CA  ILE A 105      -9.529  -3.906   6.642  1.00 97.29           C  
ATOM   1612  HA  ILE A 105     -10.451  -3.403   6.350  1.00 97.29           H  
ATOM   1613  C   ILE A 105      -8.476  -3.670   5.563  1.00 97.29           C  
ATOM   1614  CB  ILE A 105      -9.072  -3.335   8.004  1.00 97.29           C  
ATOM   1615  HB  ILE A 105      -8.203  -3.899   8.344  1.00 97.29           H  
ATOM   1616  O   ILE A 105      -7.340  -4.130   5.686  1.00 97.29           O  
ATOM   1617  CG1 ILE A 105     -10.195  -3.477   9.054  1.00 97.29           C  
ATOM   1618 HG12 ILE A 105     -10.977  -2.751   8.829  1.00 97.29           H  
ATOM   1619 HG13 ILE A 105     -10.623  -4.478   9.008  1.00 97.29           H  
ATOM   1620  CG2 ILE A 105      -8.665  -1.855   7.855  1.00 97.29           C  
ATOM   1621 HG21 ILE A 105      -9.480  -1.285   7.408  1.00 97.29           H  
ATOM   1622 HG22 ILE A 105      -8.418  -1.424   8.825  1.00 97.29           H  
ATOM   1623 HG23 ILE A 105      -7.779  -1.762   7.228  1.00 97.29           H  
ATOM   1624  CD1 ILE A 105      -9.751  -3.252  10.501  1.00 97.29           C  
ATOM   1625 HD11 ILE A 105      -8.935  -3.930  10.749  1.00 97.29           H  
ATOM   1626 HD12 ILE A 105     -10.590  -3.450  11.168  1.00 97.29           H  
ATOM   1627 HD13 ILE A 105      -9.434  -2.219  10.649  1.00 97.29           H  
ATOM   1628  N   ILE A 106      -8.838  -2.951   4.505  1.00 98.55           N  
ATOM   1629  H   ILE A 106      -9.776  -2.580   4.469  1.00 98.55           H  
ATOM   1630  CA  ILE A 106      -7.899  -2.552   3.456  1.00 98.55           C  
ATOM   1631  HA  ILE A 106      -7.164  -3.343   3.308  1.00 98.55           H  
ATOM   1632  C   ILE A 106      -7.159  -1.305   3.909  1.00 98.55           C  
ATOM   1633  CB  ILE A 106      -8.623  -2.322   2.123  1.00 98.55           C  
ATOM   1634  HB  ILE A 106      -9.374  -1.545   2.267  1.00 98.55           H  
ATOM   1635  O   ILE A 106      -7.785  -0.311   4.272  1.00 98.55           O  
ATOM   1636  CG1 ILE A 106      -9.321  -3.612   1.658  1.00 98.55           C  
ATOM   1637 HG12 ILE A 106      -8.589  -4.281   1.204  1.00 98.55           H  
ATOM   1638 HG13 ILE A 106      -9.785  -4.139   2.491  1.00 98.55           H  
ATOM   1639  CG2 ILE A 106      -7.618  -1.869   1.045  1.00 98.55           C  
ATOM   1640 HG21 ILE A 106      -6.818  -2.604   0.948  1.00 98.55           H  
ATOM   1641 HG22 ILE A 106      -7.170  -0.910   1.306  1.00 98.55           H  
ATOM   1642 HG23 ILE A 106      -8.112  -1.750   0.081  1.00 98.55           H  
ATOM   1643  CD1 ILE A 106     -10.422  -3.311   0.654  1.00 98.55           C  
ATOM   1644 HD11 ILE A 106     -11.257  -2.835   1.168  1.00 98.55           H  
ATOM   1645 HD12 ILE A 106     -10.075  -2.673  -0.158  1.00 98.55           H  
ATOM   1646 HD13 ILE A 106     -10.745  -4.266   0.240  1.00 98.55           H  
ATOM   1647  N   PHE A 107      -5.829  -1.344   3.845  1.00 98.59           N  
ATOM   1648  H   PHE A 107      -5.382  -2.186   3.510  1.00 98.59           H  
ATOM   1649  CA  PHE A 107      -4.991  -0.204   4.213  1.00 98.59           C  
ATOM   1650  HA  PHE A 107      -5.638   0.591   4.584  1.00 98.59           H  
ATOM   1651  C   PHE A 107      -4.209   0.394   3.049  1.00 98.59           C  
ATOM   1652  CB  PHE A 107      -4.065  -0.587   5.358  1.00 98.59           C  
ATOM   1653  HB2 PHE A 107      -3.691   0.333   5.809  1.00 98.59           H  
ATOM   1654  HB3 PHE A 107      -4.651  -1.103   6.118  1.00 98.59           H  
ATOM   1655  O   PHE A 107      -3.717   1.511   3.158  1.00 98.59           O  
ATOM   1656  CG  PHE A 107      -2.878  -1.436   4.957  1.00 98.59           C  
ATOM   1657  CD1 PHE A 107      -2.961  -2.834   5.043  1.00 98.59           C  
ATOM   1658  HD1 PHE A 107      -3.894  -3.295   5.332  1.00 98.59           H  
ATOM   1659  CD2 PHE A 107      -1.682  -0.828   4.527  1.00 98.59           C  
ATOM   1660  HD2 PHE A 107      -1.618   0.246   4.435  1.00 98.59           H  
ATOM   1661  CE1 PHE A 107      -1.827  -3.622   4.794  1.00 98.59           C  
ATOM   1662  HE1 PHE A 107      -1.874  -4.695   4.911  1.00 98.59           H  
ATOM   1663  CE2 PHE A 107      -0.554  -1.616   4.250  1.00 98.59           C  
ATOM   1664  HE2 PHE A 107       0.370  -1.145   3.949  1.00 98.59           H  
ATOM   1665  CZ  PHE A 107      -0.619  -3.008   4.421  1.00 98.59           C  
ATOM   1666  HZ  PHE A 107       0.268  -3.607   4.277  1.00 98.59           H  
ATOM   1667  N   GLN A 108      -4.091  -0.329   1.942  1.00 98.78           N  
ATOM   1668  H   GLN A 108      -4.475  -1.263   1.926  1.00 98.78           H  
ATOM   1669  CA  GLN A 108      -3.497   0.174   0.716  1.00 98.78           C  
ATOM   1670  HA  GLN A 108      -3.561   1.262   0.707  1.00 98.78           H  
ATOM   1671  C   GLN A 108      -4.284  -0.371  -0.463  1.00 98.78           C  
ATOM   1672  CB  GLN A 108      -2.020  -0.232   0.661  1.00 98.78           C  
ATOM   1673  HB2 GLN A 108      -1.538   0.122   1.572  1.00 98.78           H  
ATOM   1674  HB3 GLN A 108      -1.931  -1.318   0.632  1.00 98.78           H  
ATOM   1675  O   GLN A 108      -4.580  -1.566  -0.506  1.00 98.78           O  
ATOM   1676  CG  GLN A 108      -1.273   0.373  -0.531  1.00 98.78           C  
ATOM   1677  HG2 GLN A 108      -0.265   0.609  -0.191  1.00 98.78           H  
ATOM   1678  HG3 GLN A 108      -1.748   1.308  -0.830  1.00 98.78           H  
ATOM   1679  CD  GLN A 108      -1.142  -0.522  -1.763  1.00 98.78           C  
ATOM   1680  NE2 GLN A 108      -0.162  -0.225  -2.582  1.00 98.78           N  
ATOM   1681 HE21 GLN A 108       0.023  -0.839  -3.362  1.00 98.78           H  
ATOM   1682 HE22 GLN A 108       0.509   0.478  -2.305  1.00 98.78           H  
ATOM   1683  OE1 GLN A 108      -1.875  -1.467  -2.026  1.00 98.78           O  
ATOM   1684  N   ARG A 109      -4.617   0.497  -1.418  1.00 98.78           N  
ATOM   1685  H   ARG A 109      -4.425   1.477  -1.265  1.00 98.78           H  
ATOM   1686  CA  ARG A 109      -5.309   0.094  -2.640  1.00 98.78           C  
ATOM   1687  HA  ARG A 109      -5.061  -0.947  -2.846  1.00 98.78           H  
ATOM   1688  C   ARG A 109      -4.847   0.924  -3.832  1.00 98.78           C  
ATOM   1689  CB  ARG A 109      -6.819   0.191  -2.388  1.00 98.78           C  
ATOM   1690  HB2 ARG A 109      -7.099   1.234  -2.243  1.00 98.78           H  
ATOM   1691  HB3 ARG A 109      -7.062  -0.361  -1.480  1.00 98.78           H  
ATOM   1692  O   ARG A 109      -4.818   2.150  -3.759  1.00 98.78           O  
ATOM   1693  CG  ARG A 109      -7.623  -0.400  -3.545  1.00 98.78           C  
ATOM   1694  HG2 ARG A 109      -7.461   0.229  -4.420  1.00 98.78           H  
ATOM   1695  HG3 ARG A 109      -7.288  -1.416  -3.757  1.00 98.78           H  
ATOM   1696  CD  ARG A 109      -9.113  -0.418  -3.204  1.00 98.78           C  
ATOM   1697  HD2 ARG A 109      -9.297  -1.166  -2.433  1.00 98.78           H  
ATOM   1698  HD3 ARG A 109      -9.387   0.556  -2.800  1.00 98.78           H  
ATOM   1699  NE  ARG A 109      -9.924  -0.659  -4.409  1.00 98.78           N  
ATOM   1700  HE  ARG A 109      -9.929   0.111  -5.063  1.00 98.78           H  
ATOM   1701  NH1 ARG A 109     -10.762  -2.743  -3.894  1.00 98.78           N  
ATOM   1702 HH11 ARG A 109     -11.379  -3.518  -4.091  1.00 98.78           H  
ATOM   1703 HH12 ARG A 109     -10.072  -2.862  -3.166  1.00 98.78           H  
ATOM   1704  NH2 ARG A 109     -11.449  -1.726  -5.722  1.00 98.78           N  
ATOM   1705 HH21 ARG A 109     -11.485  -0.909  -6.316  1.00 98.78           H  
ATOM   1706 HH22 ARG A 109     -12.075  -2.502  -5.880  1.00 98.78           H  
ATOM   1707  CZ  ARG A 109     -10.700  -1.698  -4.658  1.00 98.78           C  
ATOM   1708  N   ARG A 110      -4.499   0.242  -4.924  1.00 98.46           N  
ATOM   1709  H   ARG A 110      -4.521  -0.765  -4.849  1.00 98.46           H  
ATOM   1710  CA  ARG A 110      -4.000   0.803  -6.190  1.00 98.46           C  
ATOM   1711  HA  ARG A 110      -4.183   1.876  -6.235  1.00 98.46           H  
ATOM   1712  C   ARG A 110      -4.715   0.128  -7.355  1.00 98.46           C  
ATOM   1713  CB  ARG A 110      -2.499   0.532  -6.320  1.00 98.46           C  
ATOM   1714  HB2 ARG A 110      -2.383  -0.549  -6.399  1.00 98.46           H  
ATOM   1715  HB3 ARG A 110      -2.131   1.001  -7.232  1.00 98.46           H  
ATOM   1716  O   ARG A 110      -4.603  -1.090  -7.516  1.00 98.46           O  
ATOM   1717  CG  ARG A 110      -1.617   0.996  -5.167  1.00 98.46           C  
ATOM   1718  HG2 ARG A 110      -1.973   0.530  -4.248  1.00 98.46           H  
ATOM   1719  HG3 ARG A 110      -0.596   0.661  -5.347  1.00 98.46           H  
ATOM   1720  CD  ARG A 110      -1.616   2.506  -4.969  1.00 98.46           C  
ATOM   1721  HD2 ARG A 110      -0.928   2.725  -4.153  1.00 98.46           H  
ATOM   1722  HD3 ARG A 110      -2.614   2.825  -4.671  1.00 98.46           H  
ATOM   1723  NE  ARG A 110      -1.212   3.270  -6.161  1.00 98.46           N  
ATOM   1724  HE  ARG A 110      -1.946   3.770  -6.643  1.00 98.46           H  
ATOM   1725  NH1 ARG A 110       1.071   2.886  -6.063  1.00 98.46           N  
ATOM   1726 HH11 ARG A 110       1.994   3.092  -6.416  1.00 98.46           H  
ATOM   1727 HH12 ARG A 110       0.948   2.123  -5.413  1.00 98.46           H  
ATOM   1728  NH2 ARG A 110       0.262   4.415  -7.443  1.00 98.46           N  
ATOM   1729 HH21 ARG A 110      -0.489   5.026  -7.730  1.00 98.46           H  
ATOM   1730 HH22 ARG A 110       1.226   4.587  -7.688  1.00 98.46           H  
ATOM   1731  CZ  ARG A 110       0.028   3.509  -6.544  1.00 98.46           C  
ATOM   1732  N   ILE A 111      -5.447   0.895  -8.156  1.00 97.86           N  
ATOM   1733  H   ILE A 111      -5.351   1.895  -8.050  1.00 97.86           H  
ATOM   1734  CA  ILE A 111      -6.349   0.361  -9.186  1.00 97.86           C  
ATOM   1735  HA  ILE A 111      -6.018  -0.643  -9.451  1.00 97.86           H  
ATOM   1736  C   ILE A 111      -6.356   1.143 -10.503  1.00 97.86           C  
ATOM   1737  CB  ILE A 111      -7.797   0.239  -8.649  1.00 97.86           C  
ATOM   1738  HB  ILE A 111      -8.386  -0.251  -9.424  1.00 97.86           H  
ATOM   1739  O   ILE A 111      -6.762   0.573 -11.515  1.00 97.86           O  
ATOM   1740  CG1 ILE A 111      -8.445   1.606  -8.346  1.00 97.86           C  
ATOM   1741 HG12 ILE A 111      -7.902   2.104  -7.543  1.00 97.86           H  
ATOM   1742 HG13 ILE A 111      -8.386   2.228  -9.239  1.00 97.86           H  
ATOM   1743  CG2 ILE A 111      -7.855  -0.647  -7.398  1.00 97.86           C  
ATOM   1744 HG21 ILE A 111      -7.525  -0.069  -6.535  1.00 97.86           H  
ATOM   1745 HG22 ILE A 111      -8.871  -1.008  -7.235  1.00 97.86           H  
ATOM   1746 HG23 ILE A 111      -7.181  -1.496  -7.511  1.00 97.86           H  
ATOM   1747  CD1 ILE A 111      -9.923   1.528  -7.957  1.00 97.86           C  
ATOM   1748 HD11 ILE A 111     -10.479   0.974  -8.714  1.00 97.86           H  
ATOM   1749 HD12 ILE A 111     -10.039   1.046  -6.986  1.00 97.86           H  
ATOM   1750 HD13 ILE A 111     -10.327   2.539  -7.895  1.00 97.86           H  
ATOM   1751  N   ASN A 112      -5.963   2.419 -10.512  1.00 96.15           N  
ATOM   1752  H   ASN A 112      -5.556   2.819  -9.679  1.00 96.15           H  
ATOM   1753  CA  ASN A 112      -6.135   3.281 -11.687  1.00 96.15           C  
ATOM   1754  HA  ASN A 112      -6.042   2.662 -12.580  1.00 96.15           H  
ATOM   1755  C   ASN A 112      -5.056   4.363 -11.864  1.00 96.15           C  
ATOM   1756  CB  ASN A 112      -7.567   3.864 -11.683  1.00 96.15           C  
ATOM   1757  HB2 ASN A 112      -8.275   3.042 -11.788  1.00 96.15           H  
ATOM   1758  HB3 ASN A 112      -7.688   4.521 -12.544  1.00 96.15           H  
ATOM   1759  O   ASN A 112      -4.953   4.906 -12.961  1.00 96.15           O  
ATOM   1760  CG  ASN A 112      -7.924   4.660 -10.437  1.00 96.15           C  
ATOM   1761  ND2 ASN A 112      -9.179   4.672 -10.038  1.00 96.15           N  
ATOM   1762 HD21 ASN A 112      -9.896   4.188 -10.559  1.00 96.15           H  
ATOM   1763 HD22 ASN A 112      -9.379   5.112  -9.151  1.00 96.15           H  
ATOM   1764  OD1 ASN A 112      -7.088   5.260  -9.794  1.00 96.15           O  
ATOM   1765  N   GLY A 113      -4.224   4.635 -10.855  1.00 97.17           N  
ATOM   1766  H   GLY A 113      -4.371   4.199  -9.956  1.00 97.17           H  
ATOM   1767  CA  GLY A 113      -3.154   5.629 -10.932  1.00 97.17           C  
ATOM   1768  HA2 GLY A 113      -2.669   5.566 -11.906  1.00 97.17           H  
ATOM   1769  HA3 GLY A 113      -2.424   5.406 -10.153  1.00 97.17           H  
ATOM   1770  C   GLY A 113      -3.594   7.078 -10.745  1.00 97.17           C  
ATOM   1771  O   GLY A 113      -2.807   7.977 -11.036  1.00 97.17           O  
ATOM   1772  N   ASN A 114      -4.815   7.320 -10.265  1.00 97.92           N  
ATOM   1773  H   ASN A 114      -5.359   6.531  -9.945  1.00 97.92           H  
ATOM   1774  CA  ASN A 114      -5.329   8.664 -10.003  1.00 97.92           C  
ATOM   1775  HA  ASN A 114      -5.058   9.317 -10.833  1.00 97.92           H  
ATOM   1776  C   ASN A 114      -4.729   9.296  -8.737  1.00 97.92           C  
ATOM   1777  CB  ASN A 114      -6.859   8.596  -9.904  1.00 97.92           C  
ATOM   1778  HB2 ASN A 114      -7.139   7.821  -9.191  1.00 97.92           H  
ATOM   1779  HB3 ASN A 114      -7.234   9.550  -9.533  1.00 97.92           H  
ATOM   1780  O   ASN A 114      -4.794  10.514  -8.570  1.00 97.92           O  
ATOM   1781  CG  ASN A 114      -7.537   8.338 -11.236  1.00 97.92           C  
ATOM   1782  ND2 ASN A 114      -8.780   7.923 -11.211  1.00 97.92           N  
ATOM   1783 HD21 ASN A 114      -9.222   7.798 -12.110  1.00 97.92           H  
ATOM   1784 HD22 ASN A 114      -9.222   7.714 -10.326  1.00 97.92           H  
ATOM   1785  OD1 ASN A 114      -7.004   8.541 -12.312  1.00 97.92           O  
ATOM   1786  N   VAL A 115      -4.142   8.493  -7.845  1.00 98.32           N  
ATOM   1787  H   VAL A 115      -4.194   7.497  -7.998  1.00 98.32           H  
ATOM   1788  CA  VAL A 115      -3.499   8.971  -6.617  1.00 98.32           C  
ATOM   1789  HA  VAL A 115      -3.620  10.052  -6.555  1.00 98.32           H  
ATOM   1790  C   VAL A 115      -1.999   8.683  -6.663  1.00 98.32           C  
ATOM   1791  CB  VAL A 115      -4.190   8.384  -5.372  1.00 98.32           C  
ATOM   1792  HB  VAL A 115      -4.125   7.296  -5.401  1.00 98.32           H  
ATOM   1793  O   VAL A 115      -1.556   7.541  -6.811  1.00 98.32           O  
ATOM   1794  CG1 VAL A 115      -3.540   8.877  -4.073  1.00 98.32           C  
ATOM   1795 HG11 VAL A 115      -3.595   9.964  -4.008  1.00 98.32           H  
ATOM   1796 HG12 VAL A 115      -2.501   8.553  -4.019  1.00 98.32           H  
ATOM   1797 HG13 VAL A 115      -4.065   8.441  -3.222  1.00 98.32           H  
ATOM   1798  CG2 VAL A 115      -5.667   8.803  -5.336  1.00 98.32           C  
ATOM   1799 HG21 VAL A 115      -6.139   8.433  -4.426  1.00 98.32           H  
ATOM   1800 HG22 VAL A 115      -6.201   8.381  -6.188  1.00 98.32           H  
ATOM   1801 HG23 VAL A 115      -5.756   9.889  -5.366  1.00 98.32           H  
ATOM   1802  N   SER A 116      -1.194   9.738  -6.497  1.00 98.11           N  
ATOM   1803  H   SER A 116      -1.615  10.655  -6.445  1.00 98.11           H  
ATOM   1804  CA  SER A 116       0.253   9.601  -6.302  1.00 98.11           C  
ATOM   1805  HA  SER A 116       0.637   8.908  -7.051  1.00 98.11           H  
ATOM   1806  C   SER A 116       0.557   9.048  -4.912  1.00 98.11           C  
ATOM   1807  CB  SER A 116       0.984  10.933  -6.485  1.00 98.11           C  
ATOM   1808  HB2 SER A 116       0.803  11.320  -7.488  1.00 98.11           H  
ATOM   1809  HB3 SER A 116       0.627  11.652  -5.748  1.00 98.11           H  
ATOM   1810  O   SER A 116       0.074   9.587  -3.915  1.00 98.11           O  
ATOM   1811  OG  SER A 116       2.370  10.712  -6.300  1.00 98.11           O  
ATOM   1812  HG  SER A 116       2.808  11.556  -6.171  1.00 98.11           H  
ATOM   1813  N   PHE A 117       1.401   8.016  -4.863  1.00 98.66           N  
ATOM   1814  H   PHE A 117       1.741   7.648  -5.740  1.00 98.66           H  
ATOM   1815  CA  PHE A 117       1.947   7.421  -3.637  1.00 98.66           C  
ATOM   1816  HA  PHE A 117       1.344   7.737  -2.786  1.00 98.66           H  
ATOM   1817  C   PHE A 117       3.373   7.917  -3.339  1.00 98.66           C  
ATOM   1818  CB  PHE A 117       1.846   5.890  -3.729  1.00 98.66           C  
ATOM   1819  HB2 PHE A 117       2.087   5.565  -4.741  1.00 98.66           H  
ATOM   1820  HB3 PHE A 117       2.589   5.452  -3.062  1.00 98.66           H  
ATOM   1821  O   PHE A 117       3.988   7.521  -2.348  1.00 98.66           O  
ATOM   1822  CG  PHE A 117       0.488   5.339  -3.337  1.00 98.66           C  
ATOM   1823  CD1 PHE A 117       0.376   4.470  -2.238  1.00 98.66           C  
ATOM   1824  HD1 PHE A 117       1.254   4.190  -1.675  1.00 98.66           H  
ATOM   1825  CD2 PHE A 117      -0.673   5.731  -4.029  1.00 98.66           C  
ATOM   1826  HD2 PHE A 117      -0.606   6.394  -4.879  1.00 98.66           H  
ATOM   1827  CE1 PHE A 117      -0.885   4.002  -1.838  1.00 98.66           C  
ATOM   1828  HE1 PHE A 117      -0.968   3.355  -0.977  1.00 98.66           H  
ATOM   1829  CE2 PHE A 117      -1.938   5.287  -3.612  1.00 98.66           C  
ATOM   1830  HE2 PHE A 117      -2.826   5.607  -4.136  1.00 98.66           H  
ATOM   1831  CZ  PHE A 117      -2.042   4.413  -2.520  1.00 98.66           C  
ATOM   1832  HZ  PHE A 117      -3.014   4.052  -2.218  1.00 98.66           H  
ATOM   1833  N   TYR A 118       3.894   8.842  -4.146  1.00 98.67           N  
ATOM   1834  H   TYR A 118       3.346   9.173  -4.928  1.00 98.67           H  
ATOM   1835  CA  TYR A 118       5.113   9.573  -3.828  1.00 98.67           C  
ATOM   1836  HA  TYR A 118       5.801   8.896  -3.322  1.00 98.67           H  
ATOM   1837  C   TYR A 118       4.783  10.721  -2.863  1.00 98.67           C  
ATOM   1838  CB  TYR A 118       5.773  10.036  -5.130  1.00 98.67           C  
ATOM   1839  HB2 TYR A 118       5.900   9.176  -5.787  1.00 98.67           H  
ATOM   1840  HB3 TYR A 118       5.123  10.749  -5.637  1.00 98.67           H  
ATOM   1841  O   TYR A 118       4.510  11.841  -3.292  1.00 98.67           O  
ATOM   1842  CG  TYR A 118       7.133  10.652  -4.906  1.00 98.67           C  
ATOM   1843  CD1 TYR A 118       7.424  11.951  -5.366  1.00 98.67           C  
ATOM   1844  HD1 TYR A 118       6.662  12.533  -5.863  1.00 98.67           H  
ATOM   1845  CD2 TYR A 118       8.114   9.911  -4.226  1.00 98.67           C  
ATOM   1846  HD2 TYR A 118       7.903   8.919  -3.855  1.00 98.67           H  
ATOM   1847  CE1 TYR A 118       8.705  12.501  -5.161  1.00 98.67           C  
ATOM   1848  HE1 TYR A 118       8.929  13.501  -5.500  1.00 98.67           H  
ATOM   1849  CE2 TYR A 118       9.393  10.446  -4.041  1.00 98.67           C  
ATOM   1850  HE2 TYR A 118      10.152   9.856  -3.549  1.00 98.67           H  
ATOM   1851  OH  TYR A 118      10.933  12.247  -4.299  1.00 98.67           O  
ATOM   1852  HH  TYR A 118      11.049  13.116  -4.690  1.00 98.67           H  
ATOM   1853  CZ  TYR A 118       9.693  11.742  -4.499  1.00 98.67           C  
ATOM   1854  N   ARG A 119       4.698  10.391  -1.569  1.00 98.71           N  
ATOM   1855  H   ARG A 119       4.949   9.445  -1.318  1.00 98.71           H  
ATOM   1856  CA  ARG A 119       4.177  11.243  -0.484  1.00 98.71           C  
ATOM   1857  HA  ARG A 119       4.043  12.263  -0.844  1.00 98.71           H  
ATOM   1858  C   ARG A 119       5.147  11.343   0.692  1.00 98.71           C  
ATOM   1859  CB  ARG A 119       2.812  10.717  -0.003  1.00 98.71           C  
ATOM   1860  HB2 ARG A 119       2.460  11.349   0.812  1.00 98.71           H  
ATOM   1861  HB3 ARG A 119       2.928   9.710   0.397  1.00 98.71           H  
ATOM   1862  O   ARG A 119       6.013  10.475   0.848  1.00 98.71           O  
ATOM   1863  CG  ARG A 119       1.719  10.682  -1.075  1.00 98.71           C  
ATOM   1864  HG2 ARG A 119       1.994   9.992  -1.873  1.00 98.71           H  
ATOM   1865  HG3 ARG A 119       0.800  10.324  -0.610  1.00 98.71           H  
ATOM   1866  CD  ARG A 119       1.464  12.070  -1.655  1.00 98.71           C  
ATOM   1867  HD2 ARG A 119       2.324  12.395  -2.240  1.00 98.71           H  
ATOM   1868  HD3 ARG A 119       1.345  12.761  -0.820  1.00 98.71           H  
ATOM   1869  NE  ARG A 119       0.266  12.085  -2.502  1.00 98.71           N  
ATOM   1870  HE  ARG A 119       0.038  11.214  -2.960  1.00 98.71           H  
ATOM   1871  NH1 ARG A 119      -0.309  14.279  -2.114  1.00 98.71           N  
ATOM   1872 HH11 ARG A 119      -0.956  15.050  -2.203  1.00 98.71           H  
ATOM   1873 HH12 ARG A 119       0.207  14.265  -1.245  1.00 98.71           H  
ATOM   1874  NH2 ARG A 119      -1.495  13.046  -3.546  1.00 98.71           N  
ATOM   1875 HH21 ARG A 119      -1.734  12.132  -3.902  1.00 98.71           H  
ATOM   1876 HH22 ARG A 119      -2.099  13.845  -3.674  1.00 98.71           H  
ATOM   1877  CZ  ARG A 119      -0.497  13.139  -2.713  1.00 98.71           C  
ATOM   1878  N   GLY A 120       4.999  12.410   1.476  1.00 98.75           N  
ATOM   1879  H   GLY A 120       4.221  13.030   1.300  1.00 98.75           H  
ATOM   1880  CA  GLY A 120       5.856  12.701   2.627  1.00 98.75           C  
ATOM   1881  HA2 GLY A 120       6.893  12.491   2.366  1.00 98.75           H  
ATOM   1882  HA3 GLY A 120       5.788  13.760   2.876  1.00 98.75           H  
ATOM   1883  C   GLY A 120       5.495  11.890   3.875  1.00 98.75           C  
ATOM   1884  O   GLY A 120       4.504  11.152   3.894  1.00 98.75           O  
ATOM   1885  N   TRP A 121       6.291  12.037   4.935  1.00 98.87           N  
ATOM   1886  H   TRP A 121       7.091  12.645   4.832  1.00 98.87           H  
ATOM   1887  CA  TRP A 121       6.119  11.290   6.188  1.00 98.87           C  
ATOM   1888  HA  TRP A 121       6.206  10.223   5.984  1.00 98.87           H  
ATOM   1889  C   TRP A 121       4.749  11.521   6.823  1.00 98.87           C  
ATOM   1890  CB  TRP A 121       7.210  11.678   7.191  1.00 98.87           C  
ATOM   1891  HB2 TRP A 121       8.182  11.492   6.734  1.00 98.87           H  
ATOM   1892  HB3 TRP A 121       7.148  12.747   7.398  1.00 98.87           H  
ATOM   1893  O   TRP A 121       4.078  10.567   7.212  1.00 98.87           O  
ATOM   1894  CG  TRP A 121       7.140  10.923   8.489  1.00 98.87           C  
ATOM   1895  CD1 TRP A 121       6.611  11.361   9.656  1.00 98.87           C  
ATOM   1896  HD1 TRP A 121       6.164  12.334   9.798  1.00 98.87           H  
ATOM   1897  CD2 TRP A 121       7.584   9.562   8.749  1.00 98.87           C  
ATOM   1898  CE2 TRP A 121       7.351   9.258  10.126  1.00 98.87           C  
ATOM   1899  CE3 TRP A 121       8.222   8.582   7.961  1.00 98.87           C  
ATOM   1900  HE3 TRP A 121       8.420   8.786   6.919  1.00 98.87           H  
ATOM   1901  NE1 TRP A 121       6.722  10.380  10.629  1.00 98.87           N  
ATOM   1902  HE1 TRP A 121       6.375  10.491  11.571  1.00 98.87           H  
ATOM   1903  CH2 TRP A 121       8.398   7.086   9.883  1.00 98.87           C  
ATOM   1904  HH2 TRP A 121       8.705   6.132  10.287  1.00 98.87           H  
ATOM   1905  CZ2 TRP A 121       7.753   8.038  10.692  1.00 98.87           C  
ATOM   1906  HZ2 TRP A 121       7.552   7.829  11.732  1.00 98.87           H  
ATOM   1907  CZ3 TRP A 121       8.628   7.362   8.526  1.00 98.87           C  
ATOM   1908  HZ3 TRP A 121       9.123   6.633   7.902  1.00 98.87           H  
ATOM   1909  N   GLU A 122       4.324  12.782   6.911  1.00 98.77           N  
ATOM   1910  H   GLU A 122       4.916  13.513   6.544  1.00 98.77           H  
ATOM   1911  CA  GLU A 122       3.060  13.163   7.549  1.00 98.77           C  
ATOM   1912  HA  GLU A 122       3.039  12.754   8.559  1.00 98.77           H  
ATOM   1913  C   GLU A 122       1.843  12.593   6.803  1.00 98.77           C  
ATOM   1914  CB  GLU A 122       3.007  14.693   7.651  1.00 98.77           C  
ATOM   1915  HB2 GLU A 122       2.961  15.120   6.649  1.00 98.77           H  
ATOM   1916  HB3 GLU A 122       3.917  15.040   8.140  1.00 98.77           H  
ATOM   1917  O   GLU A 122       0.930  12.049   7.423  1.00 98.77           O  
ATOM   1918  CG  GLU A 122       1.800  15.160   8.475  1.00 98.77           C  
ATOM   1919  HG2 GLU A 122       1.823  14.642   9.434  1.00 98.77           H  
ATOM   1920  HG3 GLU A 122       0.883  14.878   7.958  1.00 98.77           H  
ATOM   1921  CD  GLU A 122       1.785  16.674   8.717  1.00 98.77           C  
ATOM   1922  OE1 GLU A 122       1.177  17.070   9.738  1.00 98.77           O  
ATOM   1923  OE2 GLU A 122       2.384  17.415   7.907  1.00 98.77           O  
ATOM   1924  N   GLU A 123       1.867  12.618   5.469  1.00 98.86           N  
ATOM   1925  H   GLU A 123       2.649  13.061   5.008  1.00 98.86           H  
ATOM   1926  CA  GLU A 123       0.814  12.024   4.640  1.00 98.86           C  
ATOM   1927  HA  GLU A 123      -0.158  12.410   4.949  1.00 98.86           H  
ATOM   1928  C   GLU A 123       0.775  10.498   4.803  1.00 98.86           C  
ATOM   1929  CB  GLU A 123       1.044  12.387   3.167  1.00 98.86           C  
ATOM   1930  HB2 GLU A 123       2.051  12.070   2.894  1.00 98.86           H  
ATOM   1931  HB3 GLU A 123       0.334  11.832   2.553  1.00 98.86           H  
ATOM   1932  O   GLU A 123      -0.293   9.916   4.955  1.00 98.86           O  
ATOM   1933  CG  GLU A 123       0.889  13.882   2.852  1.00 98.86           C  
ATOM   1934  HG2 GLU A 123      -0.131  14.192   3.079  1.00 98.86           H  
ATOM   1935  HG3 GLU A 123       1.571  14.460   3.475  1.00 98.86           H  
ATOM   1936  CD  GLU A 123       1.207  14.143   1.373  1.00 98.86           C  
ATOM   1937  OE1 GLU A 123       0.265  14.343   0.565  1.00 98.86           O  
ATOM   1938  OE2 GLU A 123       2.401  14.046   0.998  1.00 98.86           O  
ATOM   1939  N   TYR A 124       1.924   9.816   4.839  1.00 98.88           N  
ATOM   1940  H   TYR A 124       2.792  10.315   4.708  1.00 98.88           H  
ATOM   1941  CA  TYR A 124       1.950   8.373   5.112  1.00 98.88           C  
ATOM   1942  HA  TYR A 124       1.219   7.888   4.465  1.00 98.88           H  
ATOM   1943  C   TYR A 124       1.546   8.020   6.546  1.00 98.88           C  
ATOM   1944  CB  TYR A 124       3.333   7.798   4.796  1.00 98.88           C  
ATOM   1945  HB2 TYR A 124       4.103   8.549   4.974  1.00 98.88           H  
ATOM   1946  HB3 TYR A 124       3.539   6.964   5.467  1.00 98.88           H  
ATOM   1947  O   TYR A 124       1.028   6.927   6.785  1.00 98.88           O  
ATOM   1948  CG  TYR A 124       3.423   7.270   3.386  1.00 98.88           C  
ATOM   1949  CD1 TYR A 124       2.776   6.062   3.067  1.00 98.88           C  
ATOM   1950  HD1 TYR A 124       2.230   5.529   3.830  1.00 98.88           H  
ATOM   1951  CD2 TYR A 124       4.126   7.979   2.396  1.00 98.88           C  
ATOM   1952  HD2 TYR A 124       4.600   8.918   2.637  1.00 98.88           H  
ATOM   1953  CE1 TYR A 124       2.829   5.559   1.756  1.00 98.88           C  
ATOM   1954  HE1 TYR A 124       2.310   4.648   1.500  1.00 98.88           H  
ATOM   1955  CE2 TYR A 124       4.196   7.471   1.086  1.00 98.88           C  
ATOM   1956  HE2 TYR A 124       4.741   8.016   0.330  1.00 98.88           H  
ATOM   1957  OH  TYR A 124       3.561   5.774  -0.494  1.00 98.88           O  
ATOM   1958  HH  TYR A 124       3.815   6.446  -1.131  1.00 98.88           H  
ATOM   1959  CZ  TYR A 124       3.540   6.264   0.768  1.00 98.88           C  
ATOM   1960  N   LYS A 125       1.771   8.924   7.502  1.00 98.84           N  
ATOM   1961  H   LYS A 125       2.257   9.769   7.239  1.00 98.84           H  
ATOM   1962  CA  LYS A 125       1.370   8.765   8.899  1.00 98.84           C  
ATOM   1963  HA  LYS A 125       1.693   7.788   9.258  1.00 98.84           H  
ATOM   1964  C   LYS A 125      -0.148   8.804   9.056  1.00 98.84           C  
ATOM   1965  CB  LYS A 125       2.086   9.835   9.734  1.00 98.84           C  
ATOM   1966  HB2 LYS A 125       3.155   9.624   9.721  1.00 98.84           H  
ATOM   1967  HB3 LYS A 125       1.926  10.824   9.305  1.00 98.84           H  
ATOM   1968  O   LYS A 125      -0.701   7.887   9.663  1.00 98.84           O  
ATOM   1969  CG  LYS A 125       1.586   9.858  11.177  1.00 98.84           C  
ATOM   1970  HG2 LYS A 125       1.592   8.838  11.561  1.00 98.84           H  
ATOM   1971  HG3 LYS A 125       0.564  10.235  11.211  1.00 98.84           H  
ATOM   1972  CD  LYS A 125       2.474  10.754  12.035  1.00 98.84           C  
ATOM   1973  HD2 LYS A 125       3.511  10.431  11.941  1.00 98.84           H  
ATOM   1974  HD3 LYS A 125       2.384  11.785  11.693  1.00 98.84           H  
ATOM   1975  CE  LYS A 125       2.046  10.644  13.496  1.00 98.84           C  
ATOM   1976  HE2 LYS A 125       2.146   9.605  13.807  1.00 98.84           H  
ATOM   1977  HE3 LYS A 125       0.999  10.931  13.594  1.00 98.84           H  
ATOM   1978  NZ  LYS A 125       2.902  11.498  14.340  1.00 98.84           N  
ATOM   1979  HZ1 LYS A 125       3.871  11.254  14.193  1.00 98.84           H  
ATOM   1980  HZ2 LYS A 125       2.786  11.270  15.317  1.00 98.84           H  
ATOM   1981  HZ3 LYS A 125       2.766  12.484  14.165  1.00 98.84           H  
ATOM   1982  N   TYR A 126      -0.804   9.811   8.485  1.00 98.61           N  
ATOM   1983  H   TYR A 126      -0.262  10.528   8.024  1.00 98.61           H  
ATOM   1984  CA  TYR A 126      -2.245  10.047   8.653  1.00 98.61           C  
ATOM   1985  HA  TYR A 126      -2.600   9.456   9.498  1.00 98.61           H  
ATOM   1986  C   TYR A 126      -3.110   9.605   7.468  1.00 98.61           C  
ATOM   1987  CB  TYR A 126      -2.476  11.518   9.002  1.00 98.61           C  
ATOM   1988  HB2 TYR A 126      -2.138  12.134   8.168  1.00 98.61           H  
ATOM   1989  HB3 TYR A 126      -3.546  11.690   9.123  1.00 98.61           H  
ATOM   1990  O   TYR A 126      -4.329   9.722   7.521  1.00 98.61           O  
ATOM   1991  CG  TYR A 126      -1.790  11.961  10.279  1.00 98.61           C  
ATOM   1992  CD1 TYR A 126      -2.115  11.351  11.508  1.00 98.61           C  
ATOM   1993  HD1 TYR A 126      -2.850  10.560  11.541  1.00 98.61           H  
ATOM   1994  CD2 TYR A 126      -0.840  12.997  10.238  1.00 98.61           C  
ATOM   1995  HD2 TYR A 126      -0.596  13.468   9.297  1.00 98.61           H  
ATOM   1996  CE1 TYR A 126      -1.489  11.779  12.695  1.00 98.61           C  
ATOM   1997  HE1 TYR A 126      -1.738  11.322  13.642  1.00 98.61           H  
ATOM   1998  CE2 TYR A 126      -0.235  13.450  11.423  1.00 98.61           C  
ATOM   1999  HE2 TYR A 126       0.459  14.276  11.379  1.00 98.61           H  
ATOM   2000  OH  TYR A 126       0.031  13.287  13.792  1.00 98.61           O  
ATOM   2001  HH  TYR A 126       0.440  14.139  13.622  1.00 98.61           H  
ATOM   2002  CZ  TYR A 126      -0.561  12.841  12.653  1.00 98.61           C  
ATOM   2003  N   GLY A 127      -2.497   9.059   6.424  1.00 98.62           N  
ATOM   2004  H   GLY A 127      -1.498   9.184   6.342  1.00 98.62           H  
ATOM   2005  CA  GLY A 127      -3.196   8.557   5.252  1.00 98.62           C  
ATOM   2006  HA2 GLY A 127      -4.156   8.129   5.539  1.00 98.62           H  
ATOM   2007  HA3 GLY A 127      -2.588   7.768   4.809  1.00 98.62           H  
ATOM   2008  C   GLY A 127      -3.445   9.622   4.187  1.00 98.62           C  
ATOM   2009  O   GLY A 127      -3.363  10.827   4.416  1.00 98.62           O  
ATOM   2010  N   PHE A 128      -3.725   9.146   2.978  1.00 98.67           N  
ATOM   2011  H   PHE A 128      -3.838   8.147   2.884  1.00 98.67           H  
ATOM   2012  CA  PHE A 128      -4.008   9.976   1.812  1.00 98.67           C  
ATOM   2013  HA  PHE A 128      -4.617  10.824   2.128  1.00 98.67           H  
ATOM   2014  C   PHE A 128      -4.796   9.192   0.760  1.00 98.67           C  
ATOM   2015  CB  PHE A 128      -2.695  10.512   1.210  1.00 98.67           C  
ATOM   2016  HB2 PHE A 128      -2.191  11.121   1.960  1.00 98.67           H  
ATOM   2017  HB3 PHE A 128      -2.923  11.177   0.377  1.00 98.67           H  
ATOM   2018  O   PHE A 128      -4.920   7.966   0.822  1.00 98.67           O  
ATOM   2019  CG  PHE A 128      -1.738   9.438   0.727  1.00 98.67           C  
ATOM   2020  CD1 PHE A 128      -0.709   8.995   1.575  1.00 98.67           C  
ATOM   2021  HD1 PHE A 128      -0.607   9.424   2.561  1.00 98.67           H  
ATOM   2022  CD2 PHE A 128      -1.873   8.871  -0.555  1.00 98.67           C  
ATOM   2023  HD2 PHE A 128      -2.664   9.201  -1.213  1.00 98.67           H  
ATOM   2024  CE1 PHE A 128       0.184   7.999   1.149  1.00 98.67           C  
ATOM   2025  HE1 PHE A 128       0.974   7.674   1.809  1.00 98.67           H  
ATOM   2026  CE2 PHE A 128      -0.989   7.864  -0.977  1.00 98.67           C  
ATOM   2027  HE2 PHE A 128      -1.105   7.424  -1.957  1.00 98.67           H  
ATOM   2028  CZ  PHE A 128       0.042   7.428  -0.126  1.00 98.67           C  
ATOM   2029  HZ  PHE A 128       0.722   6.653  -0.446  1.00 98.67           H  
ATOM   2030  N   GLY A 129      -5.265   9.909  -0.260  1.00 97.93           N  
ATOM   2031  H   GLY A 129      -5.197  10.914  -0.186  1.00 97.93           H  
ATOM   2032  CA  GLY A 129      -6.153   9.373  -1.285  1.00 97.93           C  
ATOM   2033  HA2 GLY A 129      -6.018   9.921  -2.217  1.00 97.93           H  
ATOM   2034  HA3 GLY A 129      -5.928   8.323  -1.470  1.00 97.93           H  
ATOM   2035  C   GLY A 129      -7.611   9.497  -0.866  1.00 97.93           C  
ATOM   2036  O   GLY A 129      -7.942  10.280   0.020  1.00 97.93           O  
ATOM   2037  N   ASP A 130      -8.481   8.761  -1.545  1.00 94.92           N  
ATOM   2038  H   ASP A 130      -8.145   8.089  -2.220  1.00 94.92           H  
ATOM   2039  CA  ASP A 130      -9.917   8.838  -1.309  1.00 94.92           C  
ATOM   2040  HA  ASP A 130     -10.095   9.058  -0.257  1.00 94.92           H  
ATOM   2041  C   ASP A 130     -10.596   7.506  -1.633  1.00 94.92           C  
ATOM   2042  CB  ASP A 130     -10.516   9.990  -2.128  1.00 94.92           C  
ATOM   2043  HB2 ASP A 130     -10.286   9.843  -3.183  1.00 94.92           H  
ATOM   2044  HB3 ASP A 130     -10.078  10.936  -1.809  1.00 94.92           H  
ATOM   2045  O   ASP A 130     -10.329   6.868  -2.659  1.00 94.92           O  
ATOM   2046  CG  ASP A 130     -12.026  10.042  -1.930  1.00 94.92           C  
ATOM   2047  OD1 ASP A 130     -12.731   9.604  -2.866  1.00 94.92           O  
ATOM   2048  OD2 ASP A 130     -12.466  10.367  -0.811  1.00 94.92           O  
ATOM   2049  N   PHE A 131     -11.509   7.086  -0.758  1.00 95.61           N  
ATOM   2050  H   PHE A 131     -11.724   7.675   0.034  1.00 95.61           H  
ATOM   2051  CA  PHE A 131     -12.242   5.839  -0.936  1.00 95.61           C  
ATOM   2052  HA  PHE A 131     -11.527   5.030  -1.085  1.00 95.61           H  
ATOM   2053  C   PHE A 131     -13.160   5.856  -2.166  1.00 95.61           C  
ATOM   2054  CB  PHE A 131     -13.073   5.555   0.315  1.00 95.61           C  
ATOM   2055  HB2 PHE A 131     -13.713   4.705   0.077  1.00 95.61           H  
ATOM   2056  HB3 PHE A 131     -13.728   6.407   0.499  1.00 95.61           H  
ATOM   2057  O   PHE A 131     -13.359   4.805  -2.778  1.00 95.61           O  
ATOM   2058  CG  PHE A 131     -12.304   5.227   1.585  1.00 95.61           C  
ATOM   2059  CD1 PHE A 131     -11.306   4.234   1.589  1.00 95.61           C  
ATOM   2060  HD1 PHE A 131     -11.042   3.722   0.676  1.00 95.61           H  
ATOM   2061  CD2 PHE A 131     -12.617   5.890   2.787  1.00 95.61           C  
ATOM   2062  HD2 PHE A 131     -13.369   6.665   2.806  1.00 95.61           H  
ATOM   2063  CE1 PHE A 131     -10.640   3.905   2.782  1.00 95.61           C  
ATOM   2064  HE1 PHE A 131      -9.878   3.140   2.794  1.00 95.61           H  
ATOM   2065  CE2 PHE A 131     -11.934   5.570   3.973  1.00 95.61           C  
ATOM   2066  HE2 PHE A 131     -12.150   6.111   4.883  1.00 95.61           H  
ATOM   2067  CZ  PHE A 131     -10.947   4.575   3.975  1.00 95.61           C  
ATOM   2068  HZ  PHE A 131     -10.417   4.346   4.888  1.00 95.61           H  
ATOM   2069  N   GLY A 132     -13.701   7.019  -2.540  1.00 91.91           N  
ATOM   2070  H   GLY A 132     -13.410   7.866  -2.074  1.00 91.91           H  
ATOM   2071  CA  GLY A 132     -14.545   7.203  -3.721  1.00 91.91           C  
ATOM   2072  HA2 GLY A 132     -14.990   8.197  -3.672  1.00 91.91           H  
ATOM   2073  HA3 GLY A 132     -15.340   6.457  -3.728  1.00 91.91           H  
ATOM   2074  C   GLY A 132     -13.767   7.104  -5.035  1.00 91.91           C  
ATOM   2075  O   GLY A 132     -14.262   6.517  -5.995  1.00 91.91           O  
ATOM   2076  N   VAL A 133     -12.524   7.598  -5.069  1.00 91.65           N  
ATOM   2077  H   VAL A 133     -12.238   8.158  -4.278  1.00 91.65           H  
ATOM   2078  CA  VAL A 133     -11.593   7.405  -6.204  1.00 91.65           C  
ATOM   2079  HA  VAL A 133     -12.141   7.579  -7.131  1.00 91.65           H  
ATOM   2080  C   VAL A 133     -11.064   5.963  -6.260  1.00 91.65           C  
ATOM   2081  CB  VAL A 133     -10.434   8.422  -6.135  1.00 91.65           C  
ATOM   2082  HB  VAL A 133      -9.879   8.267  -5.210  1.00 91.65           H  
ATOM   2083  O   VAL A 133     -10.699   5.458  -7.327  1.00 91.65           O  
ATOM   2084  CG1 VAL A 133      -9.462   8.286  -7.318  1.00 91.65           C  
ATOM   2085 HG11 VAL A 133      -8.729   9.092  -7.284  1.00 91.65           H  
ATOM   2086 HG12 VAL A 133     -10.012   8.338  -8.258  1.00 91.65           H  
ATOM   2087 HG13 VAL A 133      -8.920   7.342  -7.258  1.00 91.65           H  
ATOM   2088  CG2 VAL A 133     -10.953   9.868  -6.164  1.00 91.65           C  
ATOM   2089 HG21 VAL A 133     -10.128  10.555  -5.975  1.00 91.65           H  
ATOM   2090 HG22 VAL A 133     -11.398  10.094  -7.133  1.00 91.65           H  
ATOM   2091 HG23 VAL A 133     -11.699  10.030  -5.387  1.00 91.65           H  
ATOM   2092  N   GLY A 134     -11.060   5.282  -5.111  1.00 94.56           N  
ATOM   2093  H   GLY A 134     -11.326   5.787  -4.278  1.00 94.56           H  
ATOM   2094  CA  GLY A 134     -10.722   3.868  -4.970  1.00 94.56           C  
ATOM   2095  HA2 GLY A 134     -11.094   3.321  -5.836  1.00 94.56           H  
ATOM   2096  HA3 GLY A 134     -11.225   3.489  -4.080  1.00 94.56           H  
ATOM   2097  C   GLY A 134      -9.227   3.584  -4.817  1.00 94.56           C  
ATOM   2098  O   GLY A 134      -8.845   2.411  -4.805  1.00 94.56           O  
ATOM   2099  N   GLU A 135      -8.402   4.624  -4.674  1.00 98.51           N  
ATOM   2100  H   GLU A 135      -8.814   5.545  -4.623  1.00 98.51           H  
ATOM   2101  CA  GLU A 135      -6.979   4.529  -4.344  1.00 98.51           C  
ATOM   2102  HA  GLU A 135      -6.731   3.485  -4.151  1.00 98.51           H  
ATOM   2103  C   GLU A 135      -6.675   5.329  -3.085  1.00 98.51           C  
ATOM   2104  CB  GLU A 135      -6.080   5.034  -5.475  1.00 98.51           C  
ATOM   2105  HB2 GLU A 135      -5.048   5.004  -5.124  1.00 98.51           H  
ATOM   2106  HB3 GLU A 135      -6.342   6.064  -5.717  1.00 98.51           H  
ATOM   2107  O   GLU A 135      -6.995   6.514  -2.993  1.00 98.51           O  
ATOM   2108  CG  GLU A 135      -6.181   4.187  -6.738  1.00 98.51           C  
ATOM   2109  HG2 GLU A 135      -6.148   3.136  -6.450  1.00 98.51           H  
ATOM   2110  HG3 GLU A 135      -7.135   4.378  -7.228  1.00 98.51           H  
ATOM   2111  CD  GLU A 135      -5.027   4.478  -7.699  1.00 98.51           C  
ATOM   2112  OE1 GLU A 135      -4.465   3.487  -8.224  1.00 98.51           O  
ATOM   2113  OE2 GLU A 135      -4.668   5.652  -7.924  1.00 98.51           O  
ATOM   2114  N   PHE A 136      -6.048   4.677  -2.113  1.00 98.70           N  
ATOM   2115  H   PHE A 136      -5.767   3.717  -2.253  1.00 98.70           H  
ATOM   2116  CA  PHE A 136      -5.738   5.293  -0.831  1.00 98.70           C  
ATOM   2117  HA  PHE A 136      -5.355   6.298  -1.009  1.00 98.70           H  
ATOM   2118  C   PHE A 136      -4.660   4.512  -0.084  1.00 98.70           C  
ATOM   2119  CB  PHE A 136      -7.016   5.401   0.023  1.00 98.70           C  
ATOM   2120  HB2 PHE A 136      -6.793   5.980   0.920  1.00 98.70           H  
ATOM   2121  HB3 PHE A 136      -7.778   5.958  -0.523  1.00 98.70           H  
ATOM   2122  O   PHE A 136      -4.416   3.327  -0.347  1.00 98.70           O  
ATOM   2123  CG  PHE A 136      -7.586   4.062   0.441  1.00 98.70           C  
ATOM   2124  CD1 PHE A 136      -8.490   3.382  -0.395  1.00 98.70           C  
ATOM   2125  HD1 PHE A 136      -8.808   3.837  -1.322  1.00 98.70           H  
ATOM   2126  CD2 PHE A 136      -7.177   3.481   1.655  1.00 98.70           C  
ATOM   2127  HD2 PHE A 136      -6.496   4.009   2.307  1.00 98.70           H  
ATOM   2128  CE1 PHE A 136      -8.985   2.122  -0.016  1.00 98.70           C  
ATOM   2129  HE1 PHE A 136      -9.695   1.607  -0.646  1.00 98.70           H  
ATOM   2130  CE2 PHE A 136      -7.655   2.215   2.024  1.00 98.70           C  
ATOM   2131  HE2 PHE A 136      -7.347   1.780   2.963  1.00 98.70           H  
ATOM   2132  CZ  PHE A 136      -8.568   1.542   1.194  1.00 98.70           C  
ATOM   2133  HZ  PHE A 136      -8.965   0.586   1.501  1.00 98.70           H  
ATOM   2134  N   TYR A 137      -4.057   5.194   0.880  1.00 98.82           N  
ATOM   2135  H   TYR A 137      -4.320   6.161   1.003  1.00 98.82           H  
ATOM   2136  CA  TYR A 137      -3.264   4.605   1.944  1.00 98.82           C  
ATOM   2137  HA  TYR A 137      -3.296   3.518   1.865  1.00 98.82           H  
ATOM   2138  C   TYR A 137      -3.882   5.033   3.277  1.00 98.82           C  
ATOM   2139  CB  TYR A 137      -1.811   5.059   1.804  1.00 98.82           C  
ATOM   2140  HB2 TYR A 137      -1.731   6.109   2.087  1.00 98.82           H  
ATOM   2141  HB3 TYR A 137      -1.510   4.981   0.760  1.00 98.82           H  
ATOM   2142  O   TYR A 137      -4.073   6.225   3.496  1.00 98.82           O  
ATOM   2143  CG  TYR A 137      -0.858   4.233   2.638  1.00 98.82           C  
ATOM   2144  CD1 TYR A 137      -0.525   4.641   3.942  1.00 98.82           C  
ATOM   2145  HD1 TYR A 137      -0.918   5.567   4.336  1.00 98.82           H  
ATOM   2146  CD2 TYR A 137      -0.329   3.039   2.113  1.00 98.82           C  
ATOM   2147  HD2 TYR A 137      -0.605   2.720   1.119  1.00 98.82           H  
ATOM   2148  CE1 TYR A 137       0.340   3.851   4.722  1.00 98.82           C  
ATOM   2149  HE1 TYR A 137       0.604   4.172   5.719  1.00 98.82           H  
ATOM   2150  CE2 TYR A 137       0.544   2.252   2.886  1.00 98.82           C  
ATOM   2151  HE2 TYR A 137       0.946   1.327   2.500  1.00 98.82           H  
ATOM   2152  OH  TYR A 137       1.738   1.898   4.920  1.00 98.82           O  
ATOM   2153  HH  TYR A 137       1.913   2.290   5.779  1.00 98.82           H  
ATOM   2154  CZ  TYR A 137       0.884   2.661   4.191  1.00 98.82           C  
ATOM   2155  N   LEU A 138      -4.225   4.082   4.148  1.00 98.49           N  
ATOM   2156  H   LEU A 138      -4.033   3.123   3.898  1.00 98.49           H  
ATOM   2157  CA  LEU A 138      -5.011   4.346   5.361  1.00 98.49           C  
ATOM   2158  HA  LEU A 138      -5.924   4.869   5.074  1.00 98.49           H  
ATOM   2159  C   LEU A 138      -4.277   5.254   6.347  1.00 98.49           C  
ATOM   2160  CB  LEU A 138      -5.392   3.001   6.006  1.00 98.49           C  
ATOM   2161  HB2 LEU A 138      -4.475   2.445   6.200  1.00 98.49           H  
ATOM   2162  HB3 LEU A 138      -5.997   2.461   5.277  1.00 98.49           H  
ATOM   2163  O   LEU A 138      -4.917   6.068   6.991  1.00 98.49           O  
ATOM   2164  CG  LEU A 138      -6.203   3.073   7.316  1.00 98.49           C  
ATOM   2165  HG  LEU A 138      -5.660   3.657   8.059  1.00 98.49           H  
ATOM   2166  CD1 LEU A 138      -7.583   3.688   7.092  1.00 98.49           C  
ATOM   2167 HD11 LEU A 138      -8.140   3.128   6.341  1.00 98.49           H  
ATOM   2168 HD12 LEU A 138      -8.144   3.692   8.026  1.00 98.49           H  
ATOM   2169 HD13 LEU A 138      -7.479   4.725   6.770  1.00 98.49           H  
ATOM   2170  CD2 LEU A 138      -6.395   1.659   7.875  1.00 98.49           C  
ATOM   2171 HD21 LEU A 138      -6.959   1.711   8.806  1.00 98.49           H  
ATOM   2172 HD22 LEU A 138      -6.941   1.044   7.160  1.00 98.49           H  
ATOM   2173 HD23 LEU A 138      -5.423   1.209   8.081  1.00 98.49           H  
ATOM   2174  N   GLY A 139      -2.953   5.127   6.441  1.00 98.68           N  
ATOM   2175  H   GLY A 139      -2.509   4.444   5.843  1.00 98.68           H  
ATOM   2176  CA  GLY A 139      -2.123   5.861   7.393  1.00 98.68           C  
ATOM   2177  HA2 GLY A 139      -2.714   6.592   7.944  1.00 98.68           H  
ATOM   2178  HA3 GLY A 139      -1.358   6.408   6.840  1.00 98.68           H  
ATOM   2179  C   GLY A 139      -1.466   4.928   8.404  1.00 98.68           C  
ATOM   2180  O   GLY A 139      -2.127   4.110   9.046  1.00 98.68           O  
ATOM   2181  N   ASN A 140      -0.147   5.034   8.542  1.00 98.87           N  
ATOM   2182  H   ASN A 140       0.328   5.743   8.001  1.00 98.87           H  
ATOM   2183  CA  ASN A 140       0.642   4.168   9.413  1.00 98.87           C  
ATOM   2184  HA  ASN A 140       0.464   3.128   9.140  1.00 98.87           H  
ATOM   2185  C   ASN A 140       0.248   4.303  10.890  1.00 98.87           C  
ATOM   2186  CB  ASN A 140       2.131   4.479   9.216  1.00 98.87           C  
ATOM   2187  HB2 ASN A 140       2.312   5.545   9.355  1.00 98.87           H  
ATOM   2188  HB3 ASN A 140       2.683   3.934   9.982  1.00 98.87           H  
ATOM   2189  O   ASN A 140       0.276   3.315  11.617  1.00 98.87           O  
ATOM   2190  CG  ASN A 140       2.699   4.025   7.886  1.00 98.87           C  
ATOM   2191  ND2 ASN A 140       3.756   4.652   7.424  1.00 98.87           N  
ATOM   2192 HD21 ASN A 140       4.153   4.327   6.554  1.00 98.87           H  
ATOM   2193 HD22 ASN A 140       4.130   5.446   7.922  1.00 98.87           H  
ATOM   2194  OD1 ASN A 140       2.234   3.080   7.268  1.00 98.87           O  
ATOM   2195  N   GLU A 141      -0.178   5.482  11.340  1.00 98.60           N  
ATOM   2196  H   GLU A 141      -0.243   6.269  10.711  1.00 98.60           H  
ATOM   2197  CA  GLU A 141      -0.627   5.653  12.722  1.00 98.60           C  
ATOM   2198  HA  GLU A 141       0.165   5.303  13.384  1.00 98.60           H  
ATOM   2199  C   GLU A 141      -1.867   4.796  13.016  1.00 98.60           C  
ATOM   2200  CB  GLU A 141      -0.873   7.147  12.976  1.00 98.60           C  
ATOM   2201  HB2 GLU A 141      -1.706   7.487  12.360  1.00 98.60           H  
ATOM   2202  HB3 GLU A 141       0.012   7.708  12.677  1.00 98.60           H  
ATOM   2203  O   GLU A 141      -1.916   4.070  14.008  1.00 98.60           O  
ATOM   2204  CG  GLU A 141      -1.176   7.472  14.441  1.00 98.60           C  
ATOM   2205  HG2 GLU A 141      -2.150   7.048  14.685  1.00 98.60           H  
ATOM   2206  HG3 GLU A 141      -1.249   8.554  14.548  1.00 98.60           H  
ATOM   2207  CD  GLU A 141      -0.109   6.942  15.410  1.00 98.60           C  
ATOM   2208  OE1 GLU A 141      -0.512   6.550  16.530  1.00 98.60           O  
ATOM   2209  OE2 GLU A 141       1.087   6.913  15.013  1.00 98.60           O  
ATOM   2210  N   PHE A 142      -2.830   4.776  12.097  1.00 97.41           N  
ATOM   2211  H   PHE A 142      -2.735   5.365  11.282  1.00 97.41           H  
ATOM   2212  CA  PHE A 142      -4.051   3.989  12.246  1.00 97.41           C  
ATOM   2213  HA  PHE A 142      -4.463   4.161  13.241  1.00 97.41           H  
ATOM   2214  C   PHE A 142      -3.801   2.485  12.114  1.00 97.41           C  
ATOM   2215  CB  PHE A 142      -5.062   4.475  11.211  1.00 97.41           C  
ATOM   2216  HB2 PHE A 142      -4.684   4.249  10.214  1.00 97.41           H  
ATOM   2217  HB3 PHE A 142      -5.988   3.915  11.347  1.00 97.41           H  
ATOM   2218  O   PHE A 142      -4.320   1.691  12.900  1.00 97.41           O  
ATOM   2219  CG  PHE A 142      -5.373   5.955  11.308  1.00 97.41           C  
ATOM   2220  CD1 PHE A 142      -5.835   6.519  12.513  1.00 97.41           C  
ATOM   2221  HD1 PHE A 142      -5.980   5.901  13.387  1.00 97.41           H  
ATOM   2222  CD2 PHE A 142      -5.194   6.779  10.188  1.00 97.41           C  
ATOM   2223  HD2 PHE A 142      -4.821   6.356   9.266  1.00 97.41           H  
ATOM   2224  CE1 PHE A 142      -6.122   7.894  12.583  1.00 97.41           C  
ATOM   2225  HE1 PHE A 142      -6.484   8.320  13.507  1.00 97.41           H  
ATOM   2226  CE2 PHE A 142      -5.510   8.144  10.248  1.00 97.41           C  
ATOM   2227  HE2 PHE A 142      -5.424   8.758   9.364  1.00 97.41           H  
ATOM   2228  CZ  PHE A 142      -5.968   8.707  11.448  1.00 97.41           C  
ATOM   2229  HZ  PHE A 142      -6.213   9.758  11.490  1.00 97.41           H  
ATOM   2230  N   ILE A 143      -2.948   2.071  11.170  1.00 98.18           N  
ATOM   2231  H   ILE A 143      -2.557   2.764  10.547  1.00 98.18           H  
ATOM   2232  CA  ILE A 143      -2.550   0.662  11.033  1.00 98.18           C  
ATOM   2233  HA  ILE A 143      -3.450   0.057  10.916  1.00 98.18           H  
ATOM   2234  C   ILE A 143      -1.840   0.189  12.315  1.00 98.18           C  
ATOM   2235  CB  ILE A 143      -1.661   0.460   9.786  1.00 98.18           C  
ATOM   2236  HB  ILE A 143      -0.782   1.092   9.908  1.00 98.18           H  
ATOM   2237  O   ILE A 143      -2.117  -0.909  12.805  1.00 98.18           O  
ATOM   2238  CG1 ILE A 143      -2.353   0.884   8.472  1.00 98.18           C  
ATOM   2239 HG12 ILE A 143      -2.927   1.799   8.620  1.00 98.18           H  
ATOM   2240 HG13 ILE A 143      -3.060   0.114   8.162  1.00 98.18           H  
ATOM   2241  CG2 ILE A 143      -1.217  -1.014   9.665  1.00 98.18           C  
ATOM   2242 HG21 ILE A 143      -0.656  -1.329  10.545  1.00 98.18           H  
ATOM   2243 HG22 ILE A 143      -0.570  -1.146   8.798  1.00 98.18           H  
ATOM   2244 HG23 ILE A 143      -2.089  -1.660   9.563  1.00 98.18           H  
ATOM   2245  CD1 ILE A 143      -1.351   1.143   7.337  1.00 98.18           C  
ATOM   2246 HD11 ILE A 143      -0.867   0.215   7.030  1.00 98.18           H  
ATOM   2247 HD12 ILE A 143      -0.590   1.854   7.660  1.00 98.18           H  
ATOM   2248 HD13 ILE A 143      -1.872   1.573   6.482  1.00 98.18           H  
ATOM   2249  N   HIS A 144      -0.961   1.011  12.897  1.00 98.19           N  
ATOM   2250  H   HIS A 144      -0.766   1.904  12.467  1.00 98.19           H  
ATOM   2251  CA  HIS A 144      -0.298   0.710  14.166  1.00 98.19           C  
ATOM   2252  HA  HIS A 144       0.233  -0.237  14.075  1.00 98.19           H  
ATOM   2253  C   HIS A 144      -1.305   0.566  15.317  1.00 98.19           C  
ATOM   2254  CB  HIS A 144       0.726   1.808  14.488  1.00 98.19           C  
ATOM   2255  HB2 HIS A 144       0.249   2.787  14.435  1.00 98.19           H  
ATOM   2256  HB3 HIS A 144       1.534   1.793  13.757  1.00 98.19           H  
ATOM   2257  O   HIS A 144      -1.289  -0.434  16.040  1.00 98.19           O  
ATOM   2258  CG  HIS A 144       1.302   1.635  15.865  1.00 98.19           C  
ATOM   2259  CD2 HIS A 144       1.185   2.502  16.918  1.00 98.19           C  
ATOM   2260  HD2 HIS A 144       0.702   3.469  16.898  1.00 98.19           H  
ATOM   2261  ND1 HIS A 144       1.938   0.506  16.325  1.00 98.19           N  
ATOM   2262  HD1 HIS A 144       2.178  -0.297  15.761  1.00 98.19           H  
ATOM   2263  CE1 HIS A 144       2.212   0.692  17.626  1.00 98.19           C  
ATOM   2264  HE1 HIS A 144       2.724  -0.014  18.262  1.00 98.19           H  
ATOM   2265  NE2 HIS A 144       1.774   1.891  18.033  1.00 98.19           N  
ATOM   2266  N   GLN A 145      -2.217   1.526  15.474  1.00 96.10           N  
ATOM   2267  H   GLN A 145      -2.175   2.338  14.876  1.00 96.10           H  
ATOM   2268  CA  GLN A 145      -3.226   1.504  16.537  1.00 96.10           C  
ATOM   2269  HA  GLN A 145      -2.726   1.477  17.505  1.00 96.10           H  
ATOM   2270  C   GLN A 145      -4.140   0.276  16.459  1.00 96.10           C  
ATOM   2271  CB  GLN A 145      -4.067   2.780  16.461  1.00 96.10           C  
ATOM   2272  HB2 GLN A 145      -4.392   2.941  15.433  1.00 96.10           H  
ATOM   2273  HB3 GLN A 145      -4.952   2.662  17.086  1.00 96.10           H  
ATOM   2274  O   GLN A 145      -4.497  -0.289  17.493  1.00 96.10           O  
ATOM   2275  CG  GLN A 145      -3.285   4.002  16.959  1.00 96.10           C  
ATOM   2276  HG2 GLN A 145      -3.081   3.889  18.024  1.00 96.10           H  
ATOM   2277  HG3 GLN A 145      -2.324   4.078  16.450  1.00 96.10           H  
ATOM   2278  CD  GLN A 145      -4.049   5.302  16.754  1.00 96.10           C  
ATOM   2279  NE2 GLN A 145      -3.400   6.429  16.930  1.00 96.10           N  
ATOM   2280 HE21 GLN A 145      -2.391   6.421  16.987  1.00 96.10           H  
ATOM   2281 HE22 GLN A 145      -3.909   7.277  16.727  1.00 96.10           H  
ATOM   2282  OE1 GLN A 145      -5.234   5.329  16.465  1.00 96.10           O  
ATOM   2283  N   LEU A 146      -4.487  -0.179  15.254  1.00 94.73           N  
ATOM   2284  H   LEU A 146      -4.239   0.374  14.446  1.00 94.73           H  
ATOM   2285  CA  LEU A 146      -5.290  -1.387  15.064  1.00 94.73           C  
ATOM   2286  HA  LEU A 146      -6.112  -1.384  15.780  1.00 94.73           H  
ATOM   2287  C   LEU A 146      -4.478  -2.657  15.348  1.00 94.73           C  
ATOM   2288  CB  LEU A 146      -5.874  -1.378  13.640  1.00 94.73           C  
ATOM   2289  HB2 LEU A 146      -6.325  -2.349  13.436  1.00 94.73           H  
ATOM   2290  HB3 LEU A 146      -5.059  -1.233  12.930  1.00 94.73           H  
ATOM   2291  O   LEU A 146      -4.898  -3.505  16.137  1.00 94.73           O  
ATOM   2292  CG  LEU A 146      -6.938  -0.285  13.412  1.00 94.73           C  
ATOM   2293  HG  LEU A 146      -6.569   0.681  13.757  1.00 94.73           H  
ATOM   2294  CD1 LEU A 146      -7.241  -0.182  11.918  1.00 94.73           C  
ATOM   2295 HD11 LEU A 146      -8.058   0.522  11.758  1.00 94.73           H  
ATOM   2296 HD12 LEU A 146      -6.360   0.193  11.397  1.00 94.73           H  
ATOM   2297 HD13 LEU A 146      -7.531  -1.156  11.525  1.00 94.73           H  
ATOM   2298  CD2 LEU A 146      -8.239  -0.595  14.153  1.00 94.73           C  
ATOM   2299 HD21 LEU A 146      -8.953   0.209  13.976  1.00 94.73           H  
ATOM   2300 HD22 LEU A 146      -8.068  -0.646  15.228  1.00 94.73           H  
ATOM   2301 HD23 LEU A 146      -8.666  -1.535  13.803  1.00 94.73           H  
ATOM   2302  N   THR A 147      -3.288  -2.773  14.754  1.00 96.08           N  
ATOM   2303  H   THR A 147      -2.989  -2.020  14.152  1.00 96.08           H  
ATOM   2304  CA  THR A 147      -2.468  -3.998  14.817  1.00 96.08           C  
ATOM   2305  HA  THR A 147      -3.146  -4.849  14.763  1.00 96.08           H  
ATOM   2306  C   THR A 147      -1.687  -4.178  16.122  1.00 96.08           C  
ATOM   2307  CB  THR A 147      -1.519  -4.121  13.617  1.00 96.08           C  
ATOM   2308  HB  THR A 147      -0.959  -5.050  13.724  1.00 96.08           H  
ATOM   2309  O   THR A 147      -1.162  -5.261  16.377  1.00 96.08           O  
ATOM   2310  CG2 THR A 147      -2.260  -4.180  12.282  1.00 96.08           C  
ATOM   2311 HG21 THR A 147      -2.888  -5.071  12.251  1.00 96.08           H  
ATOM   2312 HG22 THR A 147      -1.530  -4.233  11.475  1.00 96.08           H  
ATOM   2313 HG23 THR A 147      -2.888  -3.302  12.137  1.00 96.08           H  
ATOM   2314  OG1 THR A 147      -0.599  -3.053  13.553  1.00 96.08           O  
ATOM   2315  HG1 THR A 147      -1.101  -2.273  13.307  1.00 96.08           H  
ATOM   2316  N   SER A 148      -1.618  -3.155  16.978  1.00 94.64           N  
ATOM   2317  H   SER A 148      -1.972  -2.259  16.675  1.00 94.64           H  
ATOM   2318  CA  SER A 148      -0.990  -3.233  18.308  1.00 94.64           C  
ATOM   2319  HA  SER A 148      -0.089  -3.842  18.234  1.00 94.64           H  
ATOM   2320  C   SER A 148      -1.881  -3.882  19.369  1.00 94.64           C  
ATOM   2321  CB  SER A 148      -0.571  -1.841  18.788  1.00 94.64           C  
ATOM   2322  HB2 SER A 148       0.190  -1.438  18.119  1.00 94.64           H  
ATOM   2323  HB3 SER A 148      -0.151  -1.915  19.791  1.00 94.64           H  
ATOM   2324  O   SER A 148      -1.366  -4.444  20.335  1.00 94.64           O  
ATOM   2325  OG  SER A 148      -1.680  -0.970  18.808  1.00 94.64           O  
ATOM   2326  HG  SER A 148      -1.692  -0.518  17.961  1.00 94.64           H  
ATOM   2327  N   LYS A 149      -3.207  -3.834  19.192  1.00 88.55           N  
ATOM   2328  H   LYS A 149      -3.545  -3.322  18.389  1.00 88.55           H  
ATOM   2329  CA  LYS A 149      -4.180  -4.299  20.192  1.00 88.55           C  
ATOM   2330  HA  LYS A 149      -3.840  -4.007  21.186  1.00 88.55           H  
ATOM   2331  C   LYS A 149      -4.324  -5.819  20.223  1.00 88.55           C  
ATOM   2332  CB  LYS A 149      -5.543  -3.636  19.918  1.00 88.55           C  
ATOM   2333  HB2 LYS A 149      -5.830  -3.837  18.887  1.00 88.55           H  
ATOM   2334  HB3 LYS A 149      -6.292  -4.081  20.573  1.00 88.55           H  
ATOM   2335  O   LYS A 149      -4.616  -6.383  21.274  1.00 88.55           O  
ATOM   2336  CG  LYS A 149      -5.535  -2.115  20.160  1.00 88.55           C  
ATOM   2337  HG2 LYS A 149      -4.695  -1.666  19.631  1.00 88.55           H  
ATOM   2338  HG3 LYS A 149      -5.411  -1.921  21.226  1.00 88.55           H  
ATOM   2339  CD  LYS A 149      -6.841  -1.465  19.669  1.00 88.55           C  
ATOM   2340  HD2 LYS A 149      -6.977  -1.719  18.617  1.00 88.55           H  
ATOM   2341  HD3 LYS A 149      -7.682  -1.860  20.239  1.00 88.55           H  
ATOM   2342  CE  LYS A 149      -6.795   0.066  19.801  1.00 88.55           C  
ATOM   2343  HE2 LYS A 149      -6.732   0.329  20.857  1.00 88.55           H  
ATOM   2344  HE3 LYS A 149      -5.883   0.416  19.317  1.00 88.55           H  
ATOM   2345  NZ  LYS A 149      -7.972   0.731  19.168  1.00 88.55           N  
ATOM   2346  HZ1 LYS A 149      -8.850   0.441  19.574  1.00 88.55           H  
ATOM   2347  HZ2 LYS A 149      -8.015   0.537  18.178  1.00 88.55           H  
ATOM   2348  HZ3 LYS A 149      -7.913   1.738  19.229  1.00 88.55           H  
ATOM   2349  N   ARG A 150      -4.193  -6.477  19.068  1.00 90.77           N  
ATOM   2350  H   ARG A 150      -3.857  -5.952  18.273  1.00 90.77           H  
ATOM   2351  CA  ARG A 150      -4.504  -7.904  18.875  1.00 90.77           C  
ATOM   2352  HA  ARG A 150      -4.320  -8.436  19.808  1.00 90.77           H  
ATOM   2353  C   ARG A 150      -3.594  -8.533  17.824  1.00 90.77           C  
ATOM   2354  CB  ARG A 150      -5.992  -8.072  18.507  1.00 90.77           C  
ATOM   2355  HB2 ARG A 150      -6.197  -7.601  17.545  1.00 90.77           H  
ATOM   2356  HB3 ARG A 150      -6.209  -9.136  18.409  1.00 90.77           H  
ATOM   2357  O   ARG A 150      -2.723  -7.875  17.264  1.00 90.77           O  
ATOM   2358  CG  ARG A 150      -6.939  -7.484  19.567  1.00 90.77           C  
ATOM   2359  HG2 ARG A 150      -6.918  -6.394  19.532  1.00 90.77           H  
ATOM   2360  HG3 ARG A 150      -6.641  -7.832  20.556  1.00 90.77           H  
ATOM   2361  CD  ARG A 150      -8.354  -7.960  19.303  1.00 90.77           C  
ATOM   2362  HD2 ARG A 150      -8.295  -9.048  19.329  1.00 90.77           H  
ATOM   2363  HD3 ARG A 150      -8.680  -7.626  18.318  1.00 90.77           H  
ATOM   2364  NE  ARG A 150      -9.311  -7.502  20.323  1.00 90.77           N  
ATOM   2365  HE  ARG A 150      -9.229  -6.549  20.648  1.00 90.77           H  
ATOM   2366  NH1 ARG A 150     -10.554  -9.442  20.394  1.00 90.77           N  
ATOM   2367 HH11 ARG A 150     -10.139  -9.728  19.519  1.00 90.77           H  
ATOM   2368 HH12 ARG A 150     -11.369  -9.959  20.691  1.00 90.77           H  
ATOM   2369  NH2 ARG A 150     -11.082  -7.743  21.727  1.00 90.77           N  
ATOM   2370 HH21 ARG A 150     -11.863  -8.298  22.046  1.00 90.77           H  
ATOM   2371 HH22 ARG A 150     -10.973  -6.786  22.030  1.00 90.77           H  
ATOM   2372  CZ  ARG A 150     -10.304  -8.232  20.802  1.00 90.77           C  
ATOM   2373  N   HIS A 151      -3.780  -9.821  17.559  1.00 94.51           N  
ATOM   2374  H   HIS A 151      -4.553 -10.298  18.000  1.00 94.51           H  
ATOM   2375  CA  HIS A 151      -3.058 -10.517  16.500  1.00 94.51           C  
ATOM   2376  HA  HIS A 151      -2.076 -10.060  16.380  1.00 94.51           H  
ATOM   2377  C   HIS A 151      -3.789 -10.381  15.173  1.00 94.51           C  
ATOM   2378  CB  HIS A 151      -2.850 -11.979  16.894  1.00 94.51           C  
ATOM   2379  HB2 HIS A 151      -2.370 -12.507  16.070  1.00 94.51           H  
ATOM   2380  HB3 HIS A 151      -3.818 -12.445  17.078  1.00 94.51           H  
ATOM   2381  O   HIS A 151      -4.991 -10.609  15.104  1.00 94.51           O  
ATOM   2382  CG  HIS A 151      -1.983 -12.105  18.118  1.00 94.51           C  
ATOM   2383  CD2 HIS A 151      -2.297 -12.743  19.288  1.00 94.51           C  
ATOM   2384  HD2 HIS A 151      -3.210 -13.279  19.499  1.00 94.51           H  
ATOM   2385  ND1 HIS A 151      -0.750 -11.515  18.291  1.00 94.51           N  
ATOM   2386  HD1 HIS A 151      -0.321 -10.855  17.659  1.00 94.51           H  
ATOM   2387  CE1 HIS A 151      -0.329 -11.797  19.534  1.00 94.51           C  
ATOM   2388  HE1 HIS A 151       0.579 -11.427  19.987  1.00 94.51           H  
ATOM   2389  NE2 HIS A 151      -1.227 -12.557  20.170  1.00 94.51           N  
ATOM   2390  N   TYR A 152      -3.047 -10.035  14.126  1.00 97.02           N  
ATOM   2391  H   TYR A 152      -2.063  -9.844  14.252  1.00 97.02           H  
ATOM   2392  CA  TYR A 152      -3.579  -9.839  12.787  1.00 97.02           C  
ATOM   2393  HA  TYR A 152      -4.617 -10.168  12.754  1.00 97.02           H  
ATOM   2394  C   TYR A 152      -2.809 -10.676  11.773  1.00 97.02           C  
ATOM   2395  CB  TYR A 152      -3.545  -8.346  12.436  1.00 97.02           C  
ATOM   2396  HB2 TYR A 152      -3.665  -8.239  11.358  1.00 97.02           H  
ATOM   2397  HB3 TYR A 152      -2.572  -7.927  12.694  1.00 97.02           H  
ATOM   2398  O   TYR A 152      -1.601 -10.894  11.909  1.00 97.02           O  
ATOM   2399  CG  TYR A 152      -4.633  -7.546  13.123  1.00 97.02           C  
ATOM   2400  CD1 TYR A 152      -5.809  -7.255  12.421  1.00 97.02           C  
ATOM   2401  HD1 TYR A 152      -5.895  -7.595  11.399  1.00 97.02           H  
ATOM   2402  CD2 TYR A 152      -4.487  -7.098  14.447  1.00 97.02           C  
ATOM   2403  HD2 TYR A 152      -3.570  -7.296  14.983  1.00 97.02           H  
ATOM   2404  CE1 TYR A 152      -6.852  -6.530  13.025  1.00 97.02           C  
ATOM   2405  HE1 TYR A 152      -7.757  -6.292  12.486  1.00 97.02           H  
ATOM   2406  CE2 TYR A 152      -5.524  -6.372  15.063  1.00 97.02           C  
ATOM   2407  HE2 TYR A 152      -5.403  -6.005  16.072  1.00 97.02           H  
ATOM   2408  OH  TYR A 152      -7.704  -5.362  14.920  1.00 97.02           O  
ATOM   2409  HH  TYR A 152      -7.483  -5.060  15.804  1.00 97.02           H  
ATOM   2410  CZ  TYR A 152      -6.710  -6.087  14.352  1.00 97.02           C  
ATOM   2411  N   GLU A 153      -3.516 -11.116  10.740  1.00 97.62           N  
ATOM   2412  H   GLU A 153      -4.503 -10.904  10.718  1.00 97.62           H  
ATOM   2413  CA  GLU A 153      -2.923 -11.591   9.494  1.00 97.62           C  
ATOM   2414  HA  GLU A 153      -1.861 -11.781   9.651  1.00 97.62           H  
ATOM   2415  C   GLU A 153      -3.032 -10.510   8.423  1.00 97.62           C  
ATOM   2416  CB  GLU A 153      -3.546 -12.912   9.023  1.00 97.62           C  
ATOM   2417  HB2 GLU A 153      -3.299 -13.700   9.734  1.00 97.62           H  
ATOM   2418  HB3 GLU A 153      -3.078 -13.173   8.074  1.00 97.62           H  
ATOM   2419  O   GLU A 153      -3.935  -9.675   8.467  1.00 97.62           O  
ATOM   2420  CG  GLU A 153      -5.070 -12.876   8.832  1.00 97.62           C  
ATOM   2421  HG2 GLU A 153      -5.545 -12.640   9.784  1.00 97.62           H  
ATOM   2422  HG3 GLU A 153      -5.322 -12.090   8.121  1.00 97.62           H  
ATOM   2423  CD  GLU A 153      -5.615 -14.216   8.318  1.00 97.62           C  
ATOM   2424  OE1 GLU A 153      -6.844 -14.431   8.444  1.00 97.62           O  
ATOM   2425  OE2 GLU A 153      -4.826 -15.015   7.772  1.00 97.62           O  
ATOM   2426  N   MET A 154      -2.116 -10.538   7.455  1.00 98.44           N  
ATOM   2427  H   MET A 154      -1.447 -11.295   7.462  1.00 98.44           H  
ATOM   2428  CA  MET A 154      -2.133  -9.656   6.291  1.00 98.44           C  
ATOM   2429  HA  MET A 154      -3.015  -9.018   6.347  1.00 98.44           H  
ATOM   2430  C   MET A 154      -2.224 -10.467   5.010  1.00 98.44           C  
ATOM   2431  CB  MET A 154      -0.905  -8.740   6.281  1.00 98.44           C  
ATOM   2432  HB2 MET A 154      -0.945  -8.138   7.189  1.00 98.44           H  
ATOM   2433  HB3 MET A 154      -0.001  -9.349   6.288  1.00 98.44           H  
ATOM   2434  O   MET A 154      -1.574 -11.500   4.864  1.00 98.44           O  
ATOM   2435  CG  MET A 154      -0.856  -7.762   5.099  1.00 98.44           C  
ATOM   2436  HG2 MET A 154      -1.722  -7.104   5.166  1.00 98.44           H  
ATOM   2437  HG3 MET A 154      -0.915  -8.310   4.159  1.00 98.44           H  
ATOM   2438  SD  MET A 154       0.625  -6.723   5.032  1.00 98.44           S  
ATOM   2439  CE  MET A 154       1.853  -7.933   4.482  1.00 98.44           C  
ATOM   2440  HE1 MET A 154       2.817  -7.434   4.377  1.00 98.44           H  
ATOM   2441  HE2 MET A 154       1.557  -8.353   3.521  1.00 98.44           H  
ATOM   2442  HE3 MET A 154       1.945  -8.731   5.219  1.00 98.44           H  
ATOM   2443  N   ARG A 155      -2.971  -9.935   4.051  1.00 98.59           N  
ATOM   2444  H   ARG A 155      -3.460  -9.077   4.266  1.00 98.59           H  
ATOM   2445  CA  ARG A 155      -3.053 -10.417   2.683  1.00 98.59           C  
ATOM   2446  HA  ARG A 155      -2.332 -11.222   2.538  1.00 98.59           H  
ATOM   2447  C   ARG A 155      -2.701  -9.290   1.719  1.00 98.59           C  
ATOM   2448  CB  ARG A 155      -4.456 -10.988   2.468  1.00 98.59           C  
ATOM   2449  HB2 ARG A 155      -4.617 -11.798   3.180  1.00 98.59           H  
ATOM   2450  HB3 ARG A 155      -5.197 -10.211   2.653  1.00 98.59           H  
ATOM   2451  O   ARG A 155      -3.123  -8.149   1.897  1.00 98.59           O  
ATOM   2452  CG  ARG A 155      -4.637 -11.534   1.054  1.00 98.59           C  
ATOM   2453  HG2 ARG A 155      -3.889 -12.302   0.858  1.00 98.59           H  
ATOM   2454  HG3 ARG A 155      -4.523 -10.728   0.328  1.00 98.59           H  
ATOM   2455  CD  ARG A 155      -6.033 -12.128   0.902  1.00 98.59           C  
ATOM   2456  HD2 ARG A 155      -6.778 -11.378   1.168  1.00 98.59           H  
ATOM   2457  HD3 ARG A 155      -6.153 -12.970   1.583  1.00 98.59           H  
ATOM   2458  NE  ARG A 155      -6.234 -12.529  -0.493  1.00 98.59           N  
ATOM   2459  HE  ARG A 155      -6.329 -11.793  -1.178  1.00 98.59           H  
ATOM   2460  NH1 ARG A 155      -5.801 -14.777  -0.278  1.00 98.59           N  
ATOM   2461 HH11 ARG A 155      -5.801 -14.681   0.727  1.00 98.59           H  
ATOM   2462 HH12 ARG A 155      -5.606 -15.669  -0.709  1.00 98.59           H  
ATOM   2463  NH2 ARG A 155      -6.135 -13.865  -2.291  1.00 98.59           N  
ATOM   2464 HH21 ARG A 155      -6.063 -12.993  -2.796  1.00 98.59           H  
ATOM   2465 HH22 ARG A 155      -5.895 -14.743  -2.727  1.00 98.59           H  
ATOM   2466  CZ  ARG A 155      -6.064 -13.728  -1.005  1.00 98.59           C  
ATOM   2467  N   VAL A 156      -1.944  -9.635   0.688  1.00 98.70           N  
ATOM   2468  H   VAL A 156      -1.607 -10.586   0.660  1.00 98.70           H  
ATOM   2469  CA  VAL A 156      -1.600  -8.777  -0.443  1.00 98.70           C  
ATOM   2470  HA  VAL A 156      -2.047  -7.791  -0.313  1.00 98.70           H  
ATOM   2471  C   VAL A 156      -2.164  -9.427  -1.696  1.00 98.70           C  
ATOM   2472  CB  VAL A 156      -0.076  -8.603  -0.560  1.00 98.70           C  
ATOM   2473  HB  VAL A 156       0.378  -9.573  -0.764  1.00 98.70           H  
ATOM   2474  O   VAL A 156      -1.767 -10.543  -2.017  1.00 98.70           O  
ATOM   2475  CG1 VAL A 156       0.289  -7.659  -1.707  1.00 98.70           C  
ATOM   2476 HG11 VAL A 156      -0.103  -8.037  -2.651  1.00 98.70           H  
ATOM   2477 HG12 VAL A 156      -0.124  -6.666  -1.528  1.00 98.70           H  
ATOM   2478 HG13 VAL A 156       1.374  -7.599  -1.789  1.00 98.70           H  
ATOM   2479  CG2 VAL A 156       0.541  -8.060   0.736  1.00 98.70           C  
ATOM   2480 HG21 VAL A 156       0.425  -8.793   1.534  1.00 98.70           H  
ATOM   2481 HG22 VAL A 156       0.045  -7.134   1.028  1.00 98.70           H  
ATOM   2482 HG23 VAL A 156       1.605  -7.874   0.592  1.00 98.70           H  
ATOM   2483  N   ASP A 157      -3.068  -8.749  -2.395  1.00 98.75           N  
ATOM   2484  H   ASP A 157      -3.320  -7.826  -2.070  1.00 98.75           H  
ATOM   2485  CA  ASP A 157      -3.616  -9.181  -3.682  1.00 98.75           C  
ATOM   2486  HA  ASP A 157      -3.372 -10.231  -3.847  1.00 98.75           H  
ATOM   2487  C   ASP A 157      -2.996  -8.378  -4.824  1.00 98.75           C  
ATOM   2488  CB  ASP A 157      -5.143  -9.050  -3.702  1.00 98.75           C  
ATOM   2489  HB2 ASP A 157      -5.427  -8.056  -3.355  1.00 98.75           H  
ATOM   2490  HB3 ASP A 157      -5.492  -9.163  -4.728  1.00 98.75           H  
ATOM   2491  O   ASP A 157      -2.884  -7.156  -4.753  1.00 98.75           O  
ATOM   2492  CG  ASP A 157      -5.835 -10.115  -2.856  1.00 98.75           C  
ATOM   2493  OD1 ASP A 157      -5.460 -11.304  -2.924  1.00 98.75           O  
ATOM   2494  OD2 ASP A 157      -6.802  -9.793  -2.141  1.00 98.75           O  
ATOM   2495  N   LEU A 158      -2.613  -9.067  -5.897  1.00 98.74           N  
ATOM   2496  H   LEU A 158      -2.759 -10.067  -5.888  1.00 98.74           H  
ATOM   2497  CA  LEU A 158      -1.888  -8.506  -7.033  1.00 98.74           C  
ATOM   2498  HA  LEU A 158      -1.924  -7.418  -6.985  1.00 98.74           H  
ATOM   2499  C   LEU A 158      -2.528  -8.952  -8.349  1.00 98.74           C  
ATOM   2500  CB  LEU A 158      -0.414  -8.957  -6.978  1.00 98.74           C  
ATOM   2501  HB2 LEU A 158      -0.402 -10.043  -7.075  1.00 98.74           H  
ATOM   2502  HB3 LEU A 158       0.116  -8.539  -7.834  1.00 98.74           H  
ATOM   2503  O   LEU A 158      -2.954 -10.100  -8.489  1.00 98.74           O  
ATOM   2504  CG  LEU A 158       0.348  -8.587  -5.692  1.00 98.74           C  
ATOM   2505  HG  LEU A 158      -0.211  -8.925  -4.820  1.00 98.74           H  
ATOM   2506  CD1 LEU A 158       1.702  -9.295  -5.670  1.00 98.74           C  
ATOM   2507 HD11 LEU A 158       1.559 -10.374  -5.730  1.00 98.74           H  
ATOM   2508 HD12 LEU A 158       2.210  -9.068  -4.733  1.00 98.74           H  
ATOM   2509 HD13 LEU A 158       2.319  -8.958  -6.503  1.00 98.74           H  
ATOM   2510  CD2 LEU A 158       0.593  -7.084  -5.585  1.00 98.74           C  
ATOM   2511 HD21 LEU A 158      -0.357  -6.550  -5.558  1.00 98.74           H  
ATOM   2512 HD22 LEU A 158       1.190  -6.732  -6.426  1.00 98.74           H  
ATOM   2513 HD23 LEU A 158       1.119  -6.872  -4.654  1.00 98.74           H  
ATOM   2514  N   LYS A 159      -2.516  -8.076  -9.359  1.00 98.67           N  
ATOM   2515  H   LYS A 159      -2.175  -7.146  -9.163  1.00 98.67           H  
ATOM   2516  CA  LYS A 159      -2.795  -8.458 -10.754  1.00 98.67           C  
ATOM   2517  HA  LYS A 159      -2.962  -9.535 -10.787  1.00 98.67           H  
ATOM   2518  C   LYS A 159      -1.593  -8.144 -11.628  1.00 98.67           C  
ATOM   2519  CB  LYS A 159      -4.072  -7.783 -11.271  1.00 98.67           C  
ATOM   2520  HB2 LYS A 159      -3.862  -6.727 -11.438  1.00 98.67           H  
ATOM   2521  HB3 LYS A 159      -4.852  -7.889 -10.517  1.00 98.67           H  
ATOM   2522  O   LYS A 159      -1.149  -7.003 -11.681  1.00 98.67           O  
ATOM   2523  CG  LYS A 159      -4.589  -8.364 -12.594  1.00 98.67           C  
ATOM   2524  HG2 LYS A 159      -4.777  -9.431 -12.474  1.00 98.67           H  
ATOM   2525  HG3 LYS A 159      -3.846  -8.216 -13.377  1.00 98.67           H  
ATOM   2526  CD  LYS A 159      -5.896  -7.658 -12.985  1.00 98.67           C  
ATOM   2527  HD2 LYS A 159      -5.724  -6.584 -13.057  1.00 98.67           H  
ATOM   2528  HD3 LYS A 159      -6.635  -7.842 -12.205  1.00 98.67           H  
ATOM   2529  CE  LYS A 159      -6.421  -8.181 -14.326  1.00 98.67           C  
ATOM   2530  HE2 LYS A 159      -5.749  -7.850 -15.118  1.00 98.67           H  
ATOM   2531  HE3 LYS A 159      -6.412  -9.271 -14.301  1.00 98.67           H  
ATOM   2532  NZ  LYS A 159      -7.800  -7.709 -14.598  1.00 98.67           N  
ATOM   2533  HZ1 LYS A 159      -8.090  -7.981 -15.526  1.00 98.67           H  
ATOM   2534  HZ2 LYS A 159      -8.440  -8.128 -13.939  1.00 98.67           H  
ATOM   2535  HZ3 LYS A 159      -7.861  -6.703 -14.526  1.00 98.67           H  
ATOM   2536  N   PHE A 160      -1.091  -9.134 -12.356  1.00 98.38           N  
ATOM   2537  H   PHE A 160      -1.510 -10.048 -12.269  1.00 98.38           H  
ATOM   2538  CA  PHE A 160       0.013  -8.957 -13.297  1.00 98.38           C  
ATOM   2539  HA  PHE A 160       0.108  -7.901 -13.548  1.00 98.38           H  
ATOM   2540  C   PHE A 160      -0.260  -9.723 -14.586  1.00 98.38           C  
ATOM   2541  CB  PHE A 160       1.325  -9.410 -12.654  1.00 98.38           C  
ATOM   2542  HB2 PHE A 160       1.498  -8.822 -11.753  1.00 98.38           H  
ATOM   2543  HB3 PHE A 160       1.236 -10.454 -12.351  1.00 98.38           H  
ATOM   2544  O   PHE A 160      -0.605 -10.903 -14.540  1.00 98.38           O  
ATOM   2545  CG  PHE A 160       2.517  -9.250 -13.574  1.00 98.38           C  
ATOM   2546  CD1 PHE A 160       3.249 -10.374 -13.996  1.00 98.38           C  
ATOM   2547  HD1 PHE A 160       2.983 -11.360 -13.644  1.00 98.38           H  
ATOM   2548  CD2 PHE A 160       2.889  -7.968 -14.018  1.00 98.38           C  
ATOM   2549  HD2 PHE A 160       2.344  -7.094 -13.694  1.00 98.38           H  
ATOM   2550  CE1 PHE A 160       4.367 -10.210 -14.831  1.00 98.38           C  
ATOM   2551  HE1 PHE A 160       4.972 -11.067 -15.089  1.00 98.38           H  
ATOM   2552  CE2 PHE A 160       4.005  -7.805 -14.853  1.00 98.38           C  
ATOM   2553  HE2 PHE A 160       4.300  -6.813 -15.162  1.00 98.38           H  
ATOM   2554  CZ  PHE A 160       4.759  -8.923 -15.242  1.00 98.38           C  
ATOM   2555  HZ  PHE A 160       5.657  -8.780 -15.824  1.00 98.38           H  
ATOM   2556  N   LYS A 161      -0.135  -9.052 -15.740  1.00 96.94           N  
ATOM   2557  H   LYS A 161       0.209  -8.104 -15.693  1.00 96.94           H  
ATOM   2558  CA  LYS A 161      -0.410  -9.634 -17.070  1.00 96.94           C  
ATOM   2559  HA  LYS A 161      -0.552  -8.817 -17.777  1.00 96.94           H  
ATOM   2560  C   LYS A 161      -1.729 -10.429 -17.102  1.00 96.94           C  
ATOM   2561  CB  LYS A 161       0.809 -10.451 -17.548  1.00 96.94           C  
ATOM   2562  HB2 LYS A 161       1.057 -11.210 -16.806  1.00 96.94           H  
ATOM   2563  HB3 LYS A 161       0.560 -10.951 -18.484  1.00 96.94           H  
ATOM   2564  O   LYS A 161      -1.777 -11.565 -17.563  1.00 96.94           O  
ATOM   2565  CG  LYS A 161       2.029  -9.554 -17.800  1.00 96.94           C  
ATOM   2566  HG2 LYS A 161       1.772  -8.820 -18.564  1.00 96.94           H  
ATOM   2567  HG3 LYS A 161       2.288  -9.022 -16.884  1.00 96.94           H  
ATOM   2568  CD  LYS A 161       3.252 -10.354 -18.267  1.00 96.94           C  
ATOM   2569  HD2 LYS A 161       3.004 -10.924 -19.163  1.00 96.94           H  
ATOM   2570  HD3 LYS A 161       3.556 -11.035 -17.473  1.00 96.94           H  
ATOM   2571  CE  LYS A 161       4.382  -9.362 -18.577  1.00 96.94           C  
ATOM   2572  HE2 LYS A 161       4.485  -8.673 -17.738  1.00 96.94           H  
ATOM   2573  HE3 LYS A 161       4.097  -8.755 -19.436  1.00 96.94           H  
ATOM   2574  NZ  LYS A 161       5.685 -10.023 -18.826  1.00 96.94           N  
ATOM   2575  HZ1 LYS A 161       5.963 -10.567 -18.022  1.00 96.94           H  
ATOM   2576  HZ2 LYS A 161       6.386  -9.306 -18.948  1.00 96.94           H  
ATOM   2577  HZ3 LYS A 161       5.660 -10.605 -19.651  1.00 96.94           H  
ATOM   2578  N   ASN A 162      -2.792  -9.821 -16.565  1.00 97.00           N  
ATOM   2579  H   ASN A 162      -2.651  -8.880 -16.227  1.00 97.00           H  
ATOM   2580  CA  ASN A 162      -4.145 -10.386 -16.437  1.00 97.00           C  
ATOM   2581  HA  ASN A 162      -4.733  -9.637 -15.908  1.00 97.00           H  
ATOM   2582  C   ASN A 162      -4.291 -11.641 -15.557  1.00 97.00           C  
ATOM   2583  CB  ASN A 162      -4.786 -10.540 -17.829  1.00 97.00           C  
ATOM   2584  HB2 ASN A 162      -4.193 -11.218 -18.443  1.00 97.00           H  
ATOM   2585  HB3 ASN A 162      -5.784 -10.969 -17.732  1.00 97.00           H  
ATOM   2586  O   ASN A 162      -5.366 -12.234 -15.534  1.00 97.00           O  
ATOM   2587  CG  ASN A 162      -4.942  -9.206 -18.523  1.00 97.00           C  
ATOM   2588  ND2 ASN A 162      -4.658  -9.131 -19.802  1.00 97.00           N  
ATOM   2589 HD21 ASN A 162      -4.400  -9.956 -20.324  1.00 97.00           H  
ATOM   2590 HD22 ASN A 162      -4.811  -8.237 -20.246  1.00 97.00           H  
ATOM   2591  OD1 ASN A 162      -5.308  -8.218 -17.907  1.00 97.00           O  
ATOM   2592  N   LYS A 163      -3.265 -12.016 -14.790  1.00 98.47           N  
ATOM   2593  H   LYS A 163      -2.397 -11.504 -14.852  1.00 98.47           H  
ATOM   2594  CA  LYS A 163      -3.328 -13.090 -13.792  1.00 98.47           C  
ATOM   2595  HA  LYS A 163      -4.241 -13.668 -13.938  1.00 98.47           H  
ATOM   2596  C   LYS A 163      -3.383 -12.511 -12.384  1.00 98.47           C  
ATOM   2597  CB  LYS A 163      -2.133 -14.034 -13.963  1.00 98.47           C  
ATOM   2598  HB2 LYS A 163      -2.149 -14.774 -13.163  1.00 98.47           H  
ATOM   2599  HB3 LYS A 163      -1.208 -13.462 -13.887  1.00 98.47           H  
ATOM   2600  O   LYS A 163      -2.783 -11.470 -12.122  1.00 98.47           O  
ATOM   2601  CG  LYS A 163      -2.166 -14.755 -15.316  1.00 98.47           C  
ATOM   2602  HG2 LYS A 163      -3.100 -15.310 -15.406  1.00 98.47           H  
ATOM   2603  HG3 LYS A 163      -2.105 -14.029 -16.126  1.00 98.47           H  
ATOM   2604  CD  LYS A 163      -0.986 -15.724 -15.428  1.00 98.47           C  
ATOM   2605  HD2 LYS A 163      -0.055 -15.167 -15.329  1.00 98.47           H  
ATOM   2606  HD3 LYS A 163      -1.052 -16.459 -14.626  1.00 98.47           H  
ATOM   2607  CE  LYS A 163      -1.028 -16.430 -16.786  1.00 98.47           C  
ATOM   2608  HE2 LYS A 163      -1.997 -16.919 -16.891  1.00 98.47           H  
ATOM   2609  HE3 LYS A 163      -0.950 -15.678 -17.571  1.00 98.47           H  
ATOM   2610  NZ  LYS A 163       0.062 -17.429 -16.913  1.00 98.47           N  
ATOM   2611  HZ1 LYS A 163       0.019 -17.891 -17.810  1.00 98.47           H  
ATOM   2612  HZ2 LYS A 163       0.966 -16.987 -16.820  1.00 98.47           H  
ATOM   2613  HZ3 LYS A 163      -0.022 -18.134 -16.195  1.00 98.47           H  
ATOM   2614  N   TYR A 164      -4.099 -13.199 -11.502  1.00 98.47           N  
ATOM   2615  H   TYR A 164      -4.506 -14.078 -11.787  1.00 98.47           H  
ATOM   2616  CA  TYR A 164      -4.266 -12.818 -10.103  1.00 98.47           C  
ATOM   2617  HA  TYR A 164      -4.013 -11.765  -9.983  1.00 98.47           H  
ATOM   2618  C   TYR A 164      -3.329 -13.635  -9.216  1.00 98.47           C  
ATOM   2619  CB  TYR A 164      -5.731 -12.984  -9.684  1.00 98.47           C  
ATOM   2620  HB2 TYR A 164      -5.811 -12.794  -8.614  1.00 98.47           H  
ATOM   2621  HB3 TYR A 164      -6.043 -14.015  -9.855  1.00 98.47           H  
ATOM   2622  O   TYR A 164      -3.233 -14.855  -9.358  1.00 98.47           O  
ATOM   2623  CG  TYR A 164      -6.675 -12.046 -10.412  1.00 98.47           C  
ATOM   2624  CD1 TYR A 164      -6.961 -10.782  -9.862  1.00 98.47           C  
ATOM   2625  HD1 TYR A 164      -6.521 -10.494  -8.919  1.00 98.47           H  
ATOM   2626  CD2 TYR A 164      -7.258 -12.427 -11.637  1.00 98.47           C  
ATOM   2627  HD2 TYR A 164      -7.057 -13.404 -12.052  1.00 98.47           H  
ATOM   2628  CE1 TYR A 164      -7.844  -9.907 -10.522  1.00 98.47           C  
ATOM   2629  HE1 TYR A 164      -8.079  -8.953 -10.073  1.00 98.47           H  
ATOM   2630  CE2 TYR A 164      -8.113 -11.539 -12.320  1.00 98.47           C  
ATOM   2631  HE2 TYR A 164      -8.569 -11.832 -13.255  1.00 98.47           H  
ATOM   2632  OH  TYR A 164      -9.241  -9.415 -12.404  1.00 98.47           O  
ATOM   2633  HH  TYR A 164      -9.651  -8.829 -11.764  1.00 98.47           H  
ATOM   2634  CZ  TYR A 164      -8.416 -10.282 -11.756  1.00 98.47           C  
ATOM   2635  N   PHE A 165      -2.662 -12.951  -8.296  1.00 98.64           N  
ATOM   2636  H   PHE A 165      -2.834 -11.959  -8.211  1.00 98.64           H  
ATOM   2637  CA  PHE A 165      -1.746 -13.534  -7.325  1.00 98.64           C  
ATOM   2638  HA  PHE A 165      -1.878 -14.616  -7.304  1.00 98.64           H  
ATOM   2639  C   PHE A 165      -2.052 -12.985  -5.939  1.00 98.64           C  
ATOM   2640  CB  PHE A 165      -0.291 -13.231  -7.701  1.00 98.64           C  
ATOM   2641  HB2 PHE A 165       0.360 -13.727  -6.980  1.00 98.64           H  
ATOM   2642  HB3 PHE A 165      -0.112 -12.159  -7.618  1.00 98.64           H  
ATOM   2643  O   PHE A 165      -2.618 -11.901  -5.809  1.00 98.64           O  
ATOM   2644  CG  PHE A 165       0.114 -13.680  -9.085  1.00 98.64           C  
ATOM   2645  CD1 PHE A 165       0.676 -14.955  -9.272  1.00 98.64           C  
ATOM   2646  HD1 PHE A 165       0.819 -15.615  -8.429  1.00 98.64           H  
ATOM   2647  CD2 PHE A 165      -0.065 -12.820 -10.185  1.00 98.64           C  
ATOM   2648  HD2 PHE A 165      -0.501 -11.843 -10.038  1.00 98.64           H  
ATOM   2649  CE1 PHE A 165       1.064 -15.368 -10.558  1.00 98.64           C  
ATOM   2650  HE1 PHE A 165       1.510 -16.342 -10.690  1.00 98.64           H  
ATOM   2651  CE2 PHE A 165       0.321 -13.234 -11.470  1.00 98.64           C  
ATOM   2652  HE2 PHE A 165       0.189 -12.566 -12.308  1.00 98.64           H  
ATOM   2653  CZ  PHE A 165       0.887 -14.508 -11.656  1.00 98.64           C  
ATOM   2654  HZ  PHE A 165       1.202 -14.821 -12.641  1.00 98.64           H  
ATOM   2655  N   PHE A 166      -1.639 -13.711  -4.910  1.00 98.64           N  
ATOM   2656  H   PHE A 166      -1.225 -14.617  -5.076  1.00 98.64           H  
ATOM   2657  CA  PHE A 166      -1.699 -13.244  -3.543  1.00 98.64           C  
ATOM   2658  HA  PHE A 166      -1.619 -12.158  -3.586  1.00 98.64           H  
ATOM   2659  C   PHE A 166      -0.539 -13.759  -2.695  1.00 98.64           C  
ATOM   2660  CB  PHE A 166      -3.050 -13.600  -2.920  1.00 98.64           C  
ATOM   2661  HB2 PHE A 166      -3.182 -12.997  -2.022  1.00 98.64           H  
ATOM   2662  HB3 PHE A 166      -3.837 -13.310  -3.616  1.00 98.64           H  
ATOM   2663  O   PHE A 166       0.002 -14.846  -2.922  1.00 98.64           O  
ATOM   2664  CG  PHE A 166      -3.219 -15.062  -2.551  1.00 98.64           C  
ATOM   2665  CD1 PHE A 166      -3.675 -15.990  -3.506  1.00 98.64           C  
ATOM   2666  HD1 PHE A 166      -3.872 -15.667  -4.518  1.00 98.64           H  
ATOM   2667  CD2 PHE A 166      -2.936 -15.491  -1.241  1.00 98.64           C  
ATOM   2668  HD2 PHE A 166      -2.581 -14.787  -0.503  1.00 98.64           H  
ATOM   2669  CE1 PHE A 166      -3.856 -17.338  -3.149  1.00 98.64           C  
ATOM   2670  HE1 PHE A 166      -4.201 -18.051  -3.884  1.00 98.64           H  
ATOM   2671  CE2 PHE A 166      -3.130 -16.834  -0.881  1.00 98.64           C  
ATOM   2672  HE2 PHE A 166      -2.915 -17.155   0.128  1.00 98.64           H  
ATOM   2673  CZ  PHE A 166      -3.590 -17.759  -1.834  1.00 98.64           C  
ATOM   2674  HZ  PHE A 166      -3.734 -18.792  -1.556  1.00 98.64           H  
ATOM   2675  N   ALA A 167      -0.197 -12.965  -1.689  1.00 98.16           N  
ATOM   2676  H   ALA A 167      -0.699 -12.093  -1.602  1.00 98.16           H  
ATOM   2677  CA  ALA A 167       0.714 -13.303  -0.609  1.00 98.16           C  
ATOM   2678  HA  ALA A 167       1.019 -14.347  -0.684  1.00 98.16           H  
ATOM   2679  C   ALA A 167      -0.015 -13.109   0.723  1.00 98.16           C  
ATOM   2680  CB  ALA A 167       1.958 -12.412  -0.718  1.00 98.16           C  
ATOM   2681  HB1 ALA A 167       1.666 -11.364  -0.796  1.00 98.16           H  
ATOM   2682  HB2 ALA A 167       2.577 -12.524   0.172  1.00 98.16           H  
ATOM   2683  HB3 ALA A 167       2.540 -12.681  -1.600  1.00 98.16           H  
ATOM   2684  O   ALA A 167      -0.587 -12.049   0.966  1.00 98.16           O  
ATOM   2685  N   SER A 168       0.014 -14.118   1.582  1.00 98.34           N  
ATOM   2686  H   SER A 168       0.514 -14.958   1.329  1.00 98.34           H  
ATOM   2687  CA  SER A 168      -0.599 -14.098   2.908  1.00 98.34           C  
ATOM   2688  HA  SER A 168      -1.095 -13.142   3.073  1.00 98.34           H  
ATOM   2689  C   SER A 168       0.468 -14.273   3.981  1.00 98.34           C  
ATOM   2690  CB  SER A 168      -1.658 -15.194   3.043  1.00 98.34           C  
ATOM   2691  HB2 SER A 168      -1.226 -16.155   2.765  1.00 98.34           H  
ATOM   2692  HB3 SER A 168      -1.983 -15.242   4.082  1.00 98.34           H  
ATOM   2693  O   SER A 168       1.375 -15.089   3.839  1.00 98.34           O  
ATOM   2694  OG  SER A 168      -2.787 -14.931   2.230  1.00 98.34           O  
ATOM   2695  HG  SER A 168      -3.517 -15.424   2.612  1.00 98.34           H  
ATOM   2696  N   TYR A 169       0.333 -13.538   5.078  1.00 98.00           N  
ATOM   2697  H   TYR A 169      -0.440 -12.890   5.113  1.00 98.00           H  
ATOM   2698  CA  TYR A 169       1.231 -13.559   6.226  1.00 98.00           C  
ATOM   2699  HA  TYR A 169       1.930 -14.392   6.148  1.00 98.00           H  
ATOM   2700  C   TYR A 169       0.393 -13.736   7.484  1.00 98.00           C  
ATOM   2701  CB  TYR A 169       2.034 -12.251   6.281  1.00 98.00           C  
ATOM   2702  HB2 TYR A 169       1.349 -11.410   6.388  1.00 98.00           H  
ATOM   2703  HB3 TYR A 169       2.672 -12.265   7.165  1.00 98.00           H  
ATOM   2704  O   TYR A 169      -0.329 -12.822   7.883  1.00 98.00           O  
ATOM   2705  CG  TYR A 169       2.896 -12.018   5.059  1.00 98.00           C  
ATOM   2706  CD1 TYR A 169       4.203 -12.533   5.021  1.00 98.00           C  
ATOM   2707  HD1 TYR A 169       4.596 -13.079   5.865  1.00 98.00           H  
ATOM   2708  CD2 TYR A 169       2.370 -11.338   3.941  1.00 98.00           C  
ATOM   2709  HD2 TYR A 169       1.355 -10.971   3.962  1.00 98.00           H  
ATOM   2710  CE1 TYR A 169       4.985 -12.369   3.865  1.00 98.00           C  
ATOM   2711  HE1 TYR A 169       5.973 -12.804   3.812  1.00 98.00           H  
ATOM   2712  CE2 TYR A 169       3.154 -11.174   2.782  1.00 98.00           C  
ATOM   2713  HE2 TYR A 169       2.754 -10.670   1.915  1.00 98.00           H  
ATOM   2714  OH  TYR A 169       5.222 -11.583   1.619  1.00 98.00           O  
ATOM   2715  HH  TYR A 169       6.051 -12.056   1.727  1.00 98.00           H  
ATOM   2716  CZ  TYR A 169       4.467 -11.693   2.743  1.00 98.00           C  
ATOM   2717  N   SER A 170       0.500 -14.893   8.140  1.00 97.32           N  
ATOM   2718  H   SER A 170       1.113 -15.606   7.770  1.00 97.32           H  
ATOM   2719  CA  SER A 170      -0.345 -15.217   9.300  1.00 97.32           C  
ATOM   2720  HA  SER A 170      -1.369 -14.945   9.042  1.00 97.32           H  
ATOM   2721  C   SER A 170       0.016 -14.424  10.569  1.00 97.32           C  
ATOM   2722  CB  SER A 170      -0.338 -16.730   9.556  1.00 97.32           C  
ATOM   2723  HB2 SER A 170      -0.115 -17.267   8.634  1.00 97.32           H  
ATOM   2724  HB3 SER A 170      -1.331 -17.028   9.894  1.00 97.32           H  
ATOM   2725  O   SER A 170      -0.538 -14.665  11.640  1.00 97.32           O  
ATOM   2726  OG  SER A 170       0.598 -17.072  10.562  1.00 97.32           O  
ATOM   2727  HG  SER A 170       0.217 -16.687  11.355  1.00 97.32           H  
ATOM   2728  N   ARG A 171       1.024 -13.551  10.499  1.00 97.06           N  
ATOM   2729  H   ARG A 171       1.460 -13.441   9.595  1.00 97.06           H  
ATOM   2730  CA  ARG A 171       1.389 -12.597  11.544  1.00 97.06           C  
ATOM   2731  HA  ARG A 171       0.531 -12.415  12.192  1.00 97.06           H  
ATOM   2732  C   ARG A 171       1.765 -11.294  10.874  1.00 97.06           C  
ATOM   2733  CB  ARG A 171       2.577 -13.110  12.363  1.00 97.06           C  
ATOM   2734  HB2 ARG A 171       3.356 -13.418  11.664  1.00 97.06           H  
ATOM   2735  HB3 ARG A 171       2.957 -12.294  12.978  1.00 97.06           H  
ATOM   2736  O   ARG A 171       2.716 -11.277  10.095  1.00 97.06           O  
ATOM   2737  CG  ARG A 171       2.222 -14.286  13.274  1.00 97.06           C  
ATOM   2738  HG2 ARG A 171       1.428 -13.978  13.953  1.00 97.06           H  
ATOM   2739  HG3 ARG A 171       1.876 -15.129  12.675  1.00 97.06           H  
ATOM   2740  CD  ARG A 171       3.452 -14.717  14.078  1.00 97.06           C  
ATOM   2741  HD2 ARG A 171       3.879 -13.837  14.558  1.00 97.06           H  
ATOM   2742  HD3 ARG A 171       4.189 -15.139  13.394  1.00 97.06           H  
ATOM   2743  NE  ARG A 171       3.091 -15.712  15.105  1.00 97.06           N  
ATOM   2744  HE  ARG A 171       2.116 -15.973  15.146  1.00 97.06           H  
ATOM   2745  NH1 ARG A 171       5.145 -15.851  16.119  1.00 97.06           N  
ATOM   2746 HH11 ARG A 171       5.500 -15.163  15.470  1.00 97.06           H  
ATOM   2747 HH12 ARG A 171       5.710 -16.134  16.906  1.00 97.06           H  
ATOM   2748  NH2 ARG A 171       3.415 -16.993  16.956  1.00 97.06           N  
ATOM   2749 HH21 ARG A 171       3.981 -17.268  17.746  1.00 97.06           H  
ATOM   2750 HH22 ARG A 171       2.424 -17.182  16.998  1.00 97.06           H  
ATOM   2751  CZ  ARG A 171       3.882 -16.174  16.056  1.00 97.06           C  
ATOM   2752  N   PHE A 172       1.058 -10.235  11.226  1.00 98.00           N  
ATOM   2753  H   PHE A 172       0.221 -10.380  11.772  1.00 98.00           H  
ATOM   2754  CA  PHE A 172       1.280  -8.888  10.739  1.00 98.00           C  
ATOM   2755  HA  PHE A 172       2.297  -8.792  10.358  1.00 98.00           H  
ATOM   2756  C   PHE A 172       1.070  -7.877  11.860  1.00 98.00           C  
ATOM   2757  CB  PHE A 172       0.321  -8.611   9.585  1.00 98.00           C  
ATOM   2758  HB2 PHE A 172      -0.683  -8.920   9.875  1.00 98.00           H  
ATOM   2759  HB3 PHE A 172       0.621  -9.219   8.732  1.00 98.00           H  
ATOM   2760  O   PHE A 172       0.082  -7.942  12.590  1.00 98.00           O  
ATOM   2761  CG  PHE A 172       0.280  -7.153   9.165  1.00 98.00           C  
ATOM   2762  CD1 PHE A 172      -0.882  -6.391   9.382  1.00 98.00           C  
ATOM   2763  HD1 PHE A 172      -1.737  -6.830   9.875  1.00 98.00           H  
ATOM   2764  CD2 PHE A 172       1.393  -6.556   8.547  1.00 98.00           C  
ATOM   2765  HD2 PHE A 172       2.299  -7.124   8.394  1.00 98.00           H  
ATOM   2766  CE1 PHE A 172      -0.934  -5.055   8.952  1.00 98.00           C  
ATOM   2767  HE1 PHE A 172      -1.823  -4.466   9.126  1.00 98.00           H  
ATOM   2768  CE2 PHE A 172       1.338  -5.221   8.114  1.00 98.00           C  
ATOM   2769  HE2 PHE A 172       2.186  -4.770   7.620  1.00 98.00           H  
ATOM   2770  CZ  PHE A 172       0.169  -4.472   8.309  1.00 98.00           C  
ATOM   2771  HZ  PHE A 172       0.119  -3.448   7.968  1.00 98.00           H  
ATOM   2772  N   LYS A 173       1.998  -6.931  11.968  1.00 97.95           N  
ATOM   2773  H   LYS A 173       2.822  -7.016  11.390  1.00 97.95           H  
ATOM   2774  CA  LYS A 173       1.790  -5.641  12.623  1.00 97.95           C  
ATOM   2775  HA  LYS A 173       0.814  -5.256  12.328  1.00 97.95           H  
ATOM   2776  C   LYS A 173       2.828  -4.643  12.139  1.00 97.95           C  
ATOM   2777  CB  LYS A 173       1.817  -5.776  14.158  1.00 97.95           C  
ATOM   2778  HB2 LYS A 173       1.585  -4.805  14.594  1.00 97.95           H  
ATOM   2779  HB3 LYS A 173       1.027  -6.460  14.471  1.00 97.95           H  
ATOM   2780  O   LYS A 173       3.866  -5.031  11.595  1.00 97.95           O  
ATOM   2781  CG  LYS A 173       3.156  -6.266  14.722  1.00 97.95           C  
ATOM   2782  HG2 LYS A 173       3.947  -5.565  14.452  1.00 97.95           H  
ATOM   2783  HG3 LYS A 173       3.390  -7.252  14.320  1.00 97.95           H  
ATOM   2784  CD  LYS A 173       3.060  -6.348  16.247  1.00 97.95           C  
ATOM   2785  HD2 LYS A 173       2.795  -5.367  16.641  1.00 97.95           H  
ATOM   2786  HD3 LYS A 173       2.289  -7.066  16.527  1.00 97.95           H  
ATOM   2787  CE  LYS A 173       4.412  -6.779  16.798  1.00 97.95           C  
ATOM   2788  HE2 LYS A 173       5.162  -6.087  16.415  1.00 97.95           H  
ATOM   2789  HE3 LYS A 173       4.652  -7.767  16.405  1.00 97.95           H  
ATOM   2790  NZ  LYS A 173       4.454  -6.783  18.275  1.00 97.95           N  
ATOM   2791  HZ1 LYS A 173       5.366  -7.080  18.593  1.00 97.95           H  
ATOM   2792  HZ2 LYS A 173       3.744  -7.397  18.649  1.00 97.95           H  
ATOM   2793  HZ3 LYS A 173       4.278  -5.852  18.623  1.00 97.95           H  
ATOM   2794  N   ILE A 174       2.579  -3.374  12.422  1.00 98.43           N  
ATOM   2795  H   ILE A 174       1.707  -3.139  12.875  1.00 98.43           H  
ATOM   2796  CA  ILE A 174       3.612  -2.344  12.361  1.00 98.43           C  
ATOM   2797  HA  ILE A 174       4.561  -2.819  12.112  1.00 98.43           H  
ATOM   2798  C   ILE A 174       3.797  -1.727  13.746  1.00 98.43           C  
ATOM   2799  CB  ILE A 174       3.347  -1.325  11.241  1.00 98.43           C  
ATOM   2800  HB  ILE A 174       4.225  -0.682  11.169  1.00 98.43           H  
ATOM   2801  O   ILE A 174       2.852  -1.629  14.535  1.00 98.43           O  
ATOM   2802  CG1 ILE A 174       2.136  -0.439  11.565  1.00 98.43           C  
ATOM   2803 HG12 ILE A 174       2.321   0.083  12.504  1.00 98.43           H  
ATOM   2804 HG13 ILE A 174       1.240  -1.048  11.680  1.00 98.43           H  
ATOM   2805  CG2 ILE A 174       3.185  -2.055   9.893  1.00 98.43           C  
ATOM   2806 HG21 ILE A 174       3.204  -1.336   9.074  1.00 98.43           H  
ATOM   2807 HG22 ILE A 174       2.240  -2.598   9.860  1.00 98.43           H  
ATOM   2808 HG23 ILE A 174       4.009  -2.753   9.745  1.00 98.43           H  
ATOM   2809  CD1 ILE A 174       1.905   0.623  10.495  1.00 98.43           C  
ATOM   2810 HD11 ILE A 174       2.813   1.206  10.336  1.00 98.43           H  
ATOM   2811 HD12 ILE A 174       1.118   1.287  10.851  1.00 98.43           H  
ATOM   2812 HD13 ILE A 174       1.582   0.174   9.556  1.00 98.43           H  
ATOM   2813  N   LEU A 175       5.037  -1.377  14.074  1.00 98.52           N  
ATOM   2814  H   LEU A 175       5.763  -1.493  13.382  1.00 98.52           H  
ATOM   2815  CA  LEU A 175       5.359  -0.717  15.341  1.00 98.52           C  
ATOM   2816  HA  LEU A 175       4.729  -1.131  16.128  1.00 98.52           H  
ATOM   2817  C   LEU A 175       5.012   0.777  15.291  1.00 98.52           C  
ATOM   2818  CB  LEU A 175       6.820  -1.003  15.715  1.00 98.52           C  
ATOM   2819  HB2 LEU A 175       7.022  -0.540  16.681  1.00 98.52           H  
ATOM   2820  HB3 LEU A 175       7.463  -0.536  14.970  1.00 98.52           H  
ATOM   2821  O   LEU A 175       4.521   1.258  14.272  1.00 98.52           O  
ATOM   2822  CG  LEU A 175       7.181  -2.498  15.808  1.00 98.52           C  
ATOM   2823  HG  LEU A 175       7.187  -2.931  14.807  1.00 98.52           H  
ATOM   2824  CD1 LEU A 175       8.584  -2.646  16.397  1.00 98.52           C  
ATOM   2825 HD11 LEU A 175       8.896  -3.689  16.359  1.00 98.52           H  
ATOM   2826 HD12 LEU A 175       8.585  -2.305  17.432  1.00 98.52           H  
ATOM   2827 HD13 LEU A 175       9.289  -2.038  15.830  1.00 98.52           H  
ATOM   2828  CD2 LEU A 175       6.221  -3.315  16.681  1.00 98.52           C  
ATOM   2829 HD21 LEU A 175       6.600  -4.332  16.784  1.00 98.52           H  
ATOM   2830 HD22 LEU A 175       5.239  -3.351  16.209  1.00 98.52           H  
ATOM   2831 HD23 LEU A 175       6.137  -2.849  17.663  1.00 98.52           H  
ATOM   2832  N   GLY A 176       5.210   1.489  16.399  1.00 98.42           N  
ATOM   2833  H   GLY A 176       5.770   1.119  17.154  1.00 98.42           H  
ATOM   2834  CA  GLY A 176       4.832   2.891  16.503  1.00 98.42           C  
ATOM   2835  HA2 GLY A 176       4.823   3.181  17.553  1.00 98.42           H  
ATOM   2836  HA3 GLY A 176       3.828   3.033  16.103  1.00 98.42           H  
ATOM   2837  C   GLY A 176       5.786   3.816  15.752  1.00 98.42           C  
ATOM   2838  O   GLY A 176       6.801   3.405  15.178  1.00 98.42           O  
ATOM   2839  N   GLU A 177       5.470   5.108  15.787  1.00 98.66           N  
ATOM   2840  H   GLU A 177       4.599   5.386  16.215  1.00 98.66           H  
ATOM   2841  CA  GLU A 177       6.332   6.153  15.235  1.00 98.66           C  
ATOM   2842  HA  GLU A 177       6.442   5.955  14.169  1.00 98.66           H  
ATOM   2843  C   GLU A 177       7.754   6.186  15.840  1.00 98.66           C  
ATOM   2844  CB  GLU A 177       5.637   7.510  15.381  1.00 98.66           C  
ATOM   2845  HB2 GLU A 177       4.618   7.426  15.004  1.00 98.66           H  
ATOM   2846  HB3 GLU A 177       5.593   7.795  16.432  1.00 98.66           H  
ATOM   2847  O   GLU A 177       8.697   6.391  15.068  1.00 98.66           O  
ATOM   2848  CG  GLU A 177       6.373   8.596  14.586  1.00 98.66           C  
ATOM   2849  HG2 GLU A 177       6.516   8.237  13.567  1.00 98.66           H  
ATOM   2850  HG3 GLU A 177       7.352   8.778  15.029  1.00 98.66           H  
ATOM   2851  CD  GLU A 177       5.595   9.909  14.543  1.00 98.66           C  
ATOM   2852  OE1 GLU A 177       5.680  10.631  13.522  1.00 98.66           O  
ATOM   2853  OE2 GLU A 177       4.871  10.222  15.511  1.00 98.66           O  
ATOM   2854  N   PRO A 178       7.979   5.934  17.153  1.00 98.51           N  
ATOM   2855  CA  PRO A 178       9.334   5.860  17.715  1.00 98.51           C  
ATOM   2856  HA  PRO A 178       9.819   6.827  17.586  1.00 98.51           H  
ATOM   2857  C   PRO A 178      10.197   4.779  17.053  1.00 98.51           C  
ATOM   2858  CB  PRO A 178       9.149   5.582  19.211  1.00 98.51           C  
ATOM   2859  HB2 PRO A 178       9.146   4.509  19.401  1.00 98.51           H  
ATOM   2860  HB3 PRO A 178       9.919   6.070  19.809  1.00 98.51           H  
ATOM   2861  O   PRO A 178      11.393   4.972  16.834  1.00 98.51           O  
ATOM   2862  CG  PRO A 178       7.763   6.144  19.509  1.00 98.51           C  
ATOM   2863  HG2 PRO A 178       7.312   5.673  20.382  1.00 98.51           H  
ATOM   2864  HG3 PRO A 178       7.818   7.226  19.633  1.00 98.51           H  
ATOM   2865  CD  PRO A 178       7.002   5.810  18.231  1.00 98.51           C  
ATOM   2866  HD2 PRO A 178       6.162   6.493  18.109  1.00 98.51           H  
ATOM   2867  HD3 PRO A 178       6.650   4.780  18.284  1.00 98.51           H  
ATOM   2868  N   GLU A 179       9.585   3.663  16.651  1.00 98.71           N  
ATOM   2869  H   GLU A 179       8.621   3.520  16.917  1.00 98.71           H  
ATOM   2870  CA  GLU A 179      10.235   2.600  15.885  1.00 98.71           C  
ATOM   2871  HA  GLU A 179      11.292   2.593  16.149  1.00 98.71           H  
ATOM   2872  C   GLU A 179      10.169   2.822  14.368  1.00 98.71           C  
ATOM   2873  CB  GLU A 179       9.662   1.224  16.250  1.00 98.71           C  
ATOM   2874  HB2 GLU A 179      10.202   0.466  15.683  1.00 98.71           H  
ATOM   2875  HB3 GLU A 179       8.617   1.178  15.943  1.00 98.71           H  
ATOM   2876  O   GLU A 179      10.550   1.928  13.607  1.00 98.71           O  
ATOM   2877  CG  GLU A 179       9.808   0.855  17.733  1.00 98.71           C  
ATOM   2878  HG2 GLU A 179       9.658  -0.220  17.829  1.00 98.71           H  
ATOM   2879  HG3 GLU A 179      10.831   1.067  18.045  1.00 98.71           H  
ATOM   2880  CD  GLU A 179       8.808   1.566  18.656  1.00 98.71           C  
ATOM   2881  OE1 GLU A 179       9.162   1.739  19.839  1.00 98.71           O  
ATOM   2882  OE2 GLU A 179       7.699   1.902  18.176  1.00 98.71           O  
ATOM   2883  N   LYS A 180       9.717   4.001  13.922  1.00 98.70           N  
ATOM   2884  H   LYS A 180       9.419   4.667  14.619  1.00 98.70           H  
ATOM   2885  CA  LYS A 180       9.568   4.396  12.514  1.00 98.70           C  
ATOM   2886  HA  LYS A 180       9.045   5.352  12.503  1.00 98.70           H  
ATOM   2887  C   LYS A 180       8.662   3.446  11.729  1.00 98.70           C  
ATOM   2888  CB  LYS A 180      10.951   4.597  11.865  1.00 98.70           C  
ATOM   2889  HB2 LYS A 180      10.825   4.922  10.832  1.00 98.70           H  
ATOM   2890  HB3 LYS A 180      11.463   3.634  11.845  1.00 98.70           H  
ATOM   2891  O   LYS A 180       9.008   3.017  10.628  1.00 98.70           O  
ATOM   2892  CG  LYS A 180      11.861   5.600  12.586  1.00 98.70           C  
ATOM   2893  HG2 LYS A 180      12.844   5.565  12.116  1.00 98.70           H  
ATOM   2894  HG3 LYS A 180      11.982   5.324  13.633  1.00 98.70           H  
ATOM   2895  CD  LYS A 180      11.322   7.030  12.484  1.00 98.70           C  
ATOM   2896  HD2 LYS A 180      10.380   7.111  13.026  1.00 98.70           H  
ATOM   2897  HD3 LYS A 180      11.158   7.272  11.434  1.00 98.70           H  
ATOM   2898  CE  LYS A 180      12.342   8.000  13.077  1.00 98.70           C  
ATOM   2899  HE2 LYS A 180      12.478   7.760  14.132  1.00 98.70           H  
ATOM   2900  HE3 LYS A 180      13.290   7.856  12.559  1.00 98.70           H  
ATOM   2901  NZ  LYS A 180      11.894   9.404  12.917  1.00 98.70           N  
ATOM   2902  HZ1 LYS A 180      11.882   9.647  11.937  1.00 98.70           H  
ATOM   2903  HZ2 LYS A 180      12.531  10.041  13.375  1.00 98.70           H  
ATOM   2904  HZ3 LYS A 180      10.967   9.531  13.296  1.00 98.70           H  
ATOM   2905  N   TYR A 181       7.520   3.084  12.318  1.00 98.83           N  
ATOM   2906  H   TYR A 181       7.323   3.445  13.241  1.00 98.83           H  
ATOM   2907  CA  TYR A 181       6.510   2.215  11.707  1.00 98.83           C  
ATOM   2908  HA  TYR A 181       5.821   1.941  12.507  1.00 98.83           H  
ATOM   2909  C   TYR A 181       7.066   0.883  11.199  1.00 98.83           C  
ATOM   2910  CB  TYR A 181       5.686   2.987  10.670  1.00 98.83           C  
ATOM   2911  HB2 TYR A 181       6.339   3.329   9.867  1.00 98.83           H  
ATOM   2912  HB3 TYR A 181       4.946   2.319  10.230  1.00 98.83           H  
ATOM   2913  O   TYR A 181       6.670   0.380  10.148  1.00 98.83           O  
ATOM   2914  CG  TYR A 181       4.944   4.164  11.266  1.00 98.83           C  
ATOM   2915  CD1 TYR A 181       3.964   3.936  12.253  1.00 98.83           C  
ATOM   2916  HD1 TYR A 181       3.733   2.932  12.576  1.00 98.83           H  
ATOM   2917  CD2 TYR A 181       5.212   5.476  10.830  1.00 98.83           C  
ATOM   2918  HD2 TYR A 181       5.955   5.659  10.067  1.00 98.83           H  
ATOM   2919  CE1 TYR A 181       3.265   5.015  12.821  1.00 98.83           C  
ATOM   2920  HE1 TYR A 181       2.521   4.844  13.586  1.00 98.83           H  
ATOM   2921  CE2 TYR A 181       4.508   6.559  11.397  1.00 98.83           C  
ATOM   2922  HE2 TYR A 181       4.710   7.573  11.084  1.00 98.83           H  
ATOM   2923  OH  TYR A 181       2.895   7.368  12.990  1.00 98.83           O  
ATOM   2924  HH  TYR A 181       2.302   7.106  13.697  1.00 98.83           H  
ATOM   2925  CZ  TYR A 181       3.540   6.329  12.402  1.00 98.83           C  
ATOM   2926  N   ARG A 182       8.019   0.311  11.942  1.00 98.64           N  
ATOM   2927  H   ARG A 182       8.331   0.819  12.757  1.00 98.64           H  
ATOM   2928  CA  ARG A 182       8.734  -0.905  11.549  1.00 98.64           C  
ATOM   2929  HA  ARG A 182       9.295  -0.668  10.645  1.00 98.64           H  
ATOM   2930  C   ARG A 182       7.783  -2.061  11.233  1.00 98.64           C  
ATOM   2931  CB  ARG A 182       9.703  -1.288  12.667  1.00 98.64           C  
ATOM   2932  HB2 ARG A 182      10.309  -0.421  12.930  1.00 98.64           H  
ATOM   2933  HB3 ARG A 182       9.133  -1.602  13.541  1.00 98.64           H  
ATOM   2934  O   ARG A 182       6.955  -2.416  12.074  1.00 98.64           O  
ATOM   2935  CG  ARG A 182      10.635  -2.412  12.226  1.00 98.64           C  
ATOM   2936  HG2 ARG A 182      11.314  -2.036  11.461  1.00 98.64           H  
ATOM   2937  HG3 ARG A 182      10.064  -3.243  11.814  1.00 98.64           H  
ATOM   2938  CD  ARG A 182      11.453  -2.950  13.388  1.00 98.64           C  
ATOM   2939  HD2 ARG A 182      10.792  -3.368  14.147  1.00 98.64           H  
ATOM   2940  HD3 ARG A 182      12.053  -3.747  12.950  1.00 98.64           H  
ATOM   2941  NE  ARG A 182      12.346  -1.941  13.981  1.00 98.64           N  
ATOM   2942  HE  ARG A 182      11.992  -0.997  14.032  1.00 98.64           H  
ATOM   2943  NH1 ARG A 182      14.128  -3.351  14.327  1.00 98.64           N  
ATOM   2944 HH11 ARG A 182      15.106  -3.483  14.542  1.00 98.64           H  
ATOM   2945 HH12 ARG A 182      13.593  -4.092  13.897  1.00 98.64           H  
ATOM   2946  NH2 ARG A 182      14.283  -1.196  14.900  1.00 98.64           N  
ATOM   2947 HH21 ARG A 182      15.208  -1.381  15.261  1.00 98.64           H  
ATOM   2948 HH22 ARG A 182      13.841  -0.301  15.049  1.00 98.64           H  
ATOM   2949  CZ  ARG A 182      13.579  -2.169  14.393  1.00 98.64           C  
ATOM   2950  N   LEU A 183       7.962  -2.692  10.072  1.00 98.57           N  
ATOM   2951  H   LEU A 183       8.678  -2.347   9.449  1.00 98.57           H  
ATOM   2952  CA  LEU A 183       7.164  -3.842   9.643  1.00 98.57           C  
ATOM   2953  HA  LEU A 183       6.115  -3.605   9.816  1.00 98.57           H  
ATOM   2954  C   LEU A 183       7.517  -5.100  10.437  1.00 98.57           C  
ATOM   2955  CB  LEU A 183       7.379  -4.081   8.138  1.00 98.57           C  
ATOM   2956  HB2 LEU A 183       8.433  -4.295   7.962  1.00 98.57           H  
ATOM   2957  HB3 LEU A 183       7.129  -3.162   7.609  1.00 98.57           H  
ATOM   2958  O   LEU A 183       8.691  -5.431  10.595  1.00 98.57           O  
ATOM   2959  CG  LEU A 183       6.531  -5.203   7.514  1.00 98.57           C  
ATOM   2960  HG  LEU A 183       6.724  -6.140   8.037  1.00 98.57           H  
ATOM   2961  CD1 LEU A 183       5.036  -4.889   7.591  1.00 98.57           C  
ATOM   2962 HD11 LEU A 183       4.847  -3.892   7.194  1.00 98.57           H  
ATOM   2963 HD12 LEU A 183       4.687  -4.939   8.623  1.00 98.57           H  
ATOM   2964 HD13 LEU A 183       4.471  -5.605   6.995  1.00 98.57           H  
ATOM   2965  CD2 LEU A 183       6.907  -5.389   6.045  1.00 98.57           C  
ATOM   2966 HD21 LEU A 183       6.323  -6.200   5.609  1.00 98.57           H  
ATOM   2967 HD22 LEU A 183       6.711  -4.470   5.493  1.00 98.57           H  
ATOM   2968 HD23 LEU A 183       7.966  -5.631   5.962  1.00 98.57           H  
ATOM   2969  N   GLN A 184       6.506  -5.851  10.865  1.00 97.95           N  
ATOM   2970  H   GLN A 184       5.565  -5.487  10.802  1.00 97.95           H  
ATOM   2971  CA  GLN A 184       6.667  -7.217  11.349  1.00 97.95           C  
ATOM   2972  HA  GLN A 184       7.678  -7.561  11.131  1.00 97.95           H  
ATOM   2973  C   GLN A 184       5.702  -8.150  10.622  1.00 97.95           C  
ATOM   2974  CB  GLN A 184       6.492  -7.283  12.870  1.00 97.95           C  
ATOM   2975  HB2 GLN A 184       6.527  -8.330  13.170  1.00 97.95           H  
ATOM   2976  HB3 GLN A 184       5.524  -6.868  13.153  1.00 97.95           H  
ATOM   2977  O   GLN A 184       4.500  -8.140  10.881  1.00 97.95           O  
ATOM   2978  CG  GLN A 184       7.614  -6.521  13.590  1.00 97.95           C  
ATOM   2979  HG2 GLN A 184       7.464  -5.448  13.471  1.00 97.95           H  
ATOM   2980  HG3 GLN A 184       8.569  -6.782  13.135  1.00 97.95           H  
ATOM   2981  CD  GLN A 184       7.701  -6.841  15.075  1.00 97.95           C  
ATOM   2982  NE2 GLN A 184       8.790  -6.495  15.721  1.00 97.95           N  
ATOM   2983 HE21 GLN A 184       8.858  -6.748  16.697  1.00 97.95           H  
ATOM   2984 HE22 GLN A 184       9.549  -6.053  15.223  1.00 97.95           H  
ATOM   2985  OE1 GLN A 184       6.824  -7.421  15.694  1.00 97.95           O  
ATOM   2986  N   VAL A 185       6.248  -8.980   9.734  1.00 97.55           N  
ATOM   2987  H   VAL A 185       7.246  -8.923   9.590  1.00 97.55           H  
ATOM   2988  CA  VAL A 185       5.524 -10.010   8.980  1.00 97.55           C  
ATOM   2989  HA  VAL A 185       4.537 -10.118   9.431  1.00 97.55           H  
ATOM   2990  C   VAL A 185       6.225 -11.356   9.081  1.00 97.55           C  
ATOM   2991  CB  VAL A 185       5.294  -9.638   7.505  1.00 97.55           C  
ATOM   2992  HB  VAL A 185       4.911 -10.518   6.988  1.00 97.55           H  
ATOM   2993  O   VAL A 185       7.451 -11.438   9.102  1.00 97.55           O  
ATOM   2994  CG1 VAL A 185       4.237  -8.548   7.388  1.00 97.55           C  
ATOM   2995 HG11 VAL A 185       4.133  -8.241   6.347  1.00 97.55           H  
ATOM   2996 HG12 VAL A 185       4.520  -7.688   7.994  1.00 97.55           H  
ATOM   2997 HG13 VAL A 185       3.285  -8.951   7.732  1.00 97.55           H  
ATOM   2998  CG2 VAL A 185       6.566  -9.189   6.787  1.00 97.55           C  
ATOM   2999 HG21 VAL A 185       6.944  -8.258   7.209  1.00 97.55           H  
ATOM   3000 HG22 VAL A 185       7.327  -9.962   6.893  1.00 97.55           H  
ATOM   3001 HG23 VAL A 185       6.355  -9.043   5.727  1.00 97.55           H  
ATOM   3002  N   SER A 186       5.460 -12.442   9.168  1.00 96.54           N  
ATOM   3003  H   SER A 186       4.456 -12.331   9.137  1.00 96.54           H  
ATOM   3004  CA  SER A 186       6.016 -13.801   9.128  1.00 96.54           C  
ATOM   3005  HA  SER A 186       6.791 -13.837   8.362  1.00 96.54           H  
ATOM   3006  C   SER A 186       4.954 -14.833   8.752  1.00 96.54           C  
ATOM   3007  CB  SER A 186       6.667 -14.154  10.477  1.00 96.54           C  
ATOM   3008  HB2 SER A 186       7.116 -15.146  10.427  1.00 96.54           H  
ATOM   3009  HB3 SER A 186       7.461 -13.439  10.694  1.00 96.54           H  
ATOM   3010  O   SER A 186       3.780 -14.491   8.611  1.00 96.54           O  
ATOM   3011  OG  SER A 186       5.719 -14.119  11.522  1.00 96.54           O  
ATOM   3012  HG  SER A 186       5.271 -13.275  11.427  1.00 96.54           H  
ATOM   3013  N   ARG A 187       5.375 -16.103   8.632  1.00 95.82           N  
ATOM   3014  H   ARG A 187       6.365 -16.274   8.735  1.00 95.82           H  
ATOM   3015  CA  ARG A 187       4.507 -17.251   8.307  1.00 95.82           C  
ATOM   3016  HA  ARG A 187       5.125 -18.136   8.156  1.00 95.82           H  
ATOM   3017  C   ARG A 187       3.785 -17.043   6.978  1.00 95.82           C  
ATOM   3018  CB  ARG A 187       3.545 -17.543   9.467  1.00 95.82           C  
ATOM   3019  HB2 ARG A 187       2.892 -18.369   9.186  1.00 95.82           H  
ATOM   3020  HB3 ARG A 187       2.926 -16.663   9.645  1.00 95.82           H  
ATOM   3021  O   ARG A 187       2.558 -17.018   6.904  1.00 95.82           O  
ATOM   3022  CG  ARG A 187       4.275 -17.909  10.760  1.00 95.82           C  
ATOM   3023  HG2 ARG A 187       4.873 -18.804  10.588  1.00 95.82           H  
ATOM   3024  HG3 ARG A 187       4.929 -17.094  11.069  1.00 95.82           H  
ATOM   3025  CD  ARG A 187       3.257 -18.175  11.871  1.00 95.82           C  
ATOM   3026  HD2 ARG A 187       2.741 -17.242  12.098  1.00 95.82           H  
ATOM   3027  HD3 ARG A 187       2.509 -18.886  11.521  1.00 95.82           H  
ATOM   3028  NE  ARG A 187       3.923 -18.674  13.089  1.00 95.82           N  
ATOM   3029  HE  ARG A 187       4.240 -17.977  13.748  1.00 95.82           H  
ATOM   3030  NH1 ARG A 187       3.846 -20.916  12.576  1.00 95.82           N  
ATOM   3031 HH11 ARG A 187       3.339 -20.703  11.729  1.00 95.82           H  
ATOM   3032 HH12 ARG A 187       4.032 -21.880  12.813  1.00 95.82           H  
ATOM   3033  NH2 ARG A 187       4.808 -20.253  14.472  1.00 95.82           N  
ATOM   3034 HH21 ARG A 187       4.989 -21.226  14.673  1.00 95.82           H  
ATOM   3035 HH22 ARG A 187       5.128 -19.540  15.113  1.00 95.82           H  
ATOM   3036  CZ  ARG A 187       4.185 -19.940  13.371  1.00 95.82           C  
ATOM   3037  N   TYR A 188       4.603 -16.838   5.954  1.00 97.11           N  
ATOM   3038  H   TYR A 188       5.600 -16.883   6.108  1.00 97.11           H  
ATOM   3039  CA  TYR A 188       4.159 -16.637   4.590  1.00 97.11           C  
ATOM   3040  HA  TYR A 188       3.466 -15.795   4.577  1.00 97.11           H  
ATOM   3041  C   TYR A 188       3.439 -17.875   4.021  1.00 97.11           C  
ATOM   3042  CB  TYR A 188       5.371 -16.244   3.743  1.00 97.11           C  
ATOM   3043  HB2 TYR A 188       5.694 -15.240   4.019  1.00 97.11           H  
ATOM   3044  HB3 TYR A 188       6.196 -16.927   3.944  1.00 97.11           H  
ATOM   3045  O   TYR A 188       3.815 -19.013   4.301  1.00 97.11           O  
ATOM   3046  CG  TYR A 188       5.060 -16.287   2.271  1.00 97.11           C  
ATOM   3047  CD1 TYR A 188       5.331 -17.466   1.549  1.00 97.11           C  
ATOM   3048  HD1 TYR A 188       5.838 -18.291   2.026  1.00 97.11           H  
ATOM   3049  CD2 TYR A 188       4.379 -15.214   1.668  1.00 97.11           C  
ATOM   3050  HD2 TYR A 188       4.140 -14.330   2.241  1.00 97.11           H  
ATOM   3051  CE1 TYR A 188       4.879 -17.590   0.229  1.00 97.11           C  
ATOM   3052  HE1 TYR A 188       5.022 -18.504  -0.328  1.00 97.11           H  
ATOM   3053  CE2 TYR A 188       3.955 -15.326   0.337  1.00 97.11           C  
ATOM   3054  HE2 TYR A 188       3.402 -14.527  -0.134  1.00 97.11           H  
ATOM   3055  OH  TYR A 188       3.608 -16.716  -1.556  1.00 97.11           O  
ATOM   3056  HH  TYR A 188       3.195 -15.931  -1.923  1.00 97.11           H  
ATOM   3057  CZ  TYR A 188       4.170 -16.528  -0.355  1.00 97.11           C  
ATOM   3058  N   SER A 189       2.436 -17.629   3.180  1.00 97.60           N  
ATOM   3059  H   SER A 189       2.188 -16.660   3.039  1.00 97.60           H  
ATOM   3060  CA  SER A 189       1.800 -18.583   2.267  1.00 97.60           C  
ATOM   3061  HA  SER A 189       2.547 -19.293   1.912  1.00 97.60           H  
ATOM   3062  C   SER A 189       1.227 -17.838   1.052  1.00 97.60           C  
ATOM   3063  CB  SER A 189       0.694 -19.352   2.999  1.00 97.60           C  
ATOM   3064  HB2 SER A 189       1.131 -19.909   3.828  1.00 97.60           H  
ATOM   3065  HB3 SER A 189       0.224 -20.059   2.316  1.00 97.60           H  
ATOM   3066  O   SER A 189       1.125 -16.612   1.062  1.00 97.60           O  
ATOM   3067  OG  SER A 189      -0.281 -18.461   3.498  1.00 97.60           O  
ATOM   3068  HG  SER A 189       0.166 -17.845   4.083  1.00 97.60           H  
ATOM   3069  N   GLY A 190       0.831 -18.551  -0.001  1.00 97.35           N  
ATOM   3070  H   GLY A 190       1.033 -19.540  -0.032  1.00 97.35           H  
ATOM   3071  CA  GLY A 190       0.178 -17.960  -1.174  1.00 97.35           C  
ATOM   3072  HA2 GLY A 190      -0.879 -18.228  -1.157  1.00 97.35           H  
ATOM   3073  HA3 GLY A 190       0.250 -16.873  -1.153  1.00 97.35           H  
ATOM   3074  C   GLY A 190       0.763 -18.445  -2.494  1.00 97.35           C  
ATOM   3075  O   GLY A 190       1.559 -19.380  -2.523  1.00 97.35           O  
ATOM   3076  N   ASN A 191       0.320 -17.832  -3.593  1.00 97.51           N  
ATOM   3077  H   ASN A 191      -0.306 -17.047  -3.483  1.00 97.51           H  
ATOM   3078  CA  ASN A 191       0.756 -18.177  -4.952  1.00 97.51           C  
ATOM   3079  HA  ASN A 191       1.406 -19.050  -4.895  1.00 97.51           H  
ATOM   3080  C   ASN A 191       1.611 -17.086  -5.628  1.00 97.51           C  
ATOM   3081  CB  ASN A 191      -0.471 -18.576  -5.795  1.00 97.51           C  
ATOM   3082  HB2 ASN A 191      -1.062 -19.315  -5.254  1.00 97.51           H  
ATOM   3083  HB3 ASN A 191      -0.117 -19.032  -6.719  1.00 97.51           H  
ATOM   3084  O   ASN A 191       2.152 -17.325  -6.707  1.00 97.51           O  
ATOM   3085  CG  ASN A 191      -1.363 -17.403  -6.160  1.00 97.51           C  
ATOM   3086  ND2 ASN A 191      -2.304 -17.586  -7.055  1.00 97.51           N  
ATOM   3087 HD21 ASN A 191      -2.830 -16.776  -7.349  1.00 97.51           H  
ATOM   3088 HD22 ASN A 191      -2.425 -18.492  -7.484  1.00 97.51           H  
ATOM   3089  OD1 ASN A 191      -1.228 -16.303  -5.662  1.00 97.51           O  
ATOM   3090  N   ALA A 192       1.742 -15.899  -5.026  1.00 95.63           N  
ATOM   3091  H   ALA A 192       1.222 -15.739  -4.176  1.00 95.63           H  
ATOM   3092  CA  ALA A 192       2.846 -14.987  -5.327  1.00 95.63           C  
ATOM   3093  HA  ALA A 192       2.955 -14.897  -6.408  1.00 95.63           H  
ATOM   3094  C   ALA A 192       4.160 -15.562  -4.756  1.00 95.63           C  
ATOM   3095  CB  ALA A 192       2.511 -13.606  -4.750  1.00 95.63           C  
ATOM   3096  HB1 ALA A 192       3.268 -12.880  -5.048  1.00 95.63           H  
ATOM   3097  HB2 ALA A 192       1.539 -13.268  -5.110  1.00 95.63           H  
ATOM   3098  HB3 ALA A 192       2.483 -13.663  -3.662  1.00 95.63           H  
ATOM   3099  O   ALA A 192       4.144 -16.582  -4.089  1.00 95.63           O  
ATOM   3100  N   THR A 193       5.313 -14.941  -4.980  1.00 94.43           N  
ATOM   3101  H   THR A 193       5.333 -14.138  -5.592  1.00 94.43           H  
ATOM   3102  CA  THR A 193       6.535 -15.278  -4.212  1.00 94.43           C  
ATOM   3103  HA  THR A 193       6.488 -16.316  -3.882  1.00 94.43           H  
ATOM   3104  C   THR A 193       6.625 -14.402  -2.965  1.00 94.43           C  
ATOM   3105  CB  THR A 193       7.788 -15.121  -5.073  1.00 94.43           C  
ATOM   3106  HB  THR A 193       7.951 -14.060  -5.264  1.00 94.43           H  
ATOM   3107  O   THR A 193       6.118 -13.286  -2.995  1.00 94.43           O  
ATOM   3108  CG2 THR A 193       9.040 -15.707  -4.424  1.00 94.43           C  
ATOM   3109 HG21 THR A 193       9.383 -15.056  -3.620  1.00 94.43           H  
ATOM   3110 HG22 THR A 193       9.838 -15.787  -5.161  1.00 94.43           H  
ATOM   3111 HG23 THR A 193       8.834 -16.701  -4.026  1.00 94.43           H  
ATOM   3112  OG1 THR A 193       7.598 -15.784  -6.303  1.00 94.43           O  
ATOM   3113  HG1 THR A 193       7.445 -16.713  -6.115  1.00 94.43           H  
ATOM   3114  N   ASP A 194       7.265 -14.853  -1.884  1.00 95.21           N  
ATOM   3115  H   ASP A 194       7.657 -15.784  -1.886  1.00 95.21           H  
ATOM   3116  CA  ASP A 194       7.428 -14.053  -0.662  1.00 95.21           C  
ATOM   3117  HA  ASP A 194       6.469 -13.588  -0.433  1.00 95.21           H  
ATOM   3118  C   ASP A 194       8.462 -12.925  -0.801  1.00 95.21           C  
ATOM   3119  CB  ASP A 194       7.787 -14.944   0.528  1.00 95.21           C  
ATOM   3120  HB2 ASP A 194       8.766 -15.397   0.369  1.00 95.21           H  
ATOM   3121  HB3 ASP A 194       7.060 -15.753   0.592  1.00 95.21           H  
ATOM   3122  O   ASP A 194       9.584 -13.010  -0.307  1.00 95.21           O  
ATOM   3123  CG  ASP A 194       7.798 -14.148   1.843  1.00 95.21           C  
ATOM   3124  OD1 ASP A 194       7.499 -12.925   1.858  1.00 95.21           O  
ATOM   3125  OD2 ASP A 194       8.113 -14.755   2.882  1.00 95.21           O  
ATOM   3126  N   ASN A 195       8.078 -11.815  -1.419  1.00 93.08           N  
ATOM   3127  H   ASN A 195       7.175 -11.799  -1.871  1.00 93.08           H  
ATOM   3128  CA  ASN A 195       8.997 -10.693  -1.584  1.00 93.08           C  
ATOM   3129  HA  ASN A 195       9.994 -11.090  -1.772  1.00 93.08           H  
ATOM   3130  C   ASN A 195       9.141  -9.806  -0.347  1.00 93.08           C  
ATOM   3131  CB  ASN A 195       8.599  -9.860  -2.796  1.00 93.08           C  
ATOM   3132  HB2 ASN A 195       7.553  -9.560  -2.722  1.00 93.08           H  
ATOM   3133  HB3 ASN A 195       9.203  -8.953  -2.805  1.00 93.08           H  
ATOM   3134  O   ASN A 195       9.924  -8.865  -0.409  1.00 93.08           O  
ATOM   3135  CG  ASN A 195       8.835 -10.558  -4.107  1.00 93.08           C  
ATOM   3136  ND2 ASN A 195       8.946  -9.777  -5.138  1.00 93.08           N  
ATOM   3137 HD21 ASN A 195       8.968 -10.193  -6.059  1.00 93.08           H  
ATOM   3138 HD22 ASN A 195       9.046  -8.784  -4.986  1.00 93.08           H  
ATOM   3139  OD1 ASN A 195       8.946 -11.763  -4.257  1.00 93.08           O  
ATOM   3140  N   LEU A 196       8.419 -10.063   0.750  1.00 92.85           N  
ATOM   3141  H   LEU A 196       7.840 -10.890   0.770  1.00 92.85           H  
ATOM   3142  CA  LEU A 196       8.580  -9.279   1.977  1.00 92.85           C  
ATOM   3143  HA  LEU A 196       8.980  -8.298   1.720  1.00 92.85           H  
ATOM   3144  C   LEU A 196       9.611  -9.891   2.922  1.00 92.85           C  
ATOM   3145  CB  LEU A 196       7.238  -9.050   2.692  1.00 92.85           C  
ATOM   3146  HB2 LEU A 196       6.817 -10.017   2.970  1.00 92.85           H  
ATOM   3147  HB3 LEU A 196       7.442  -8.506   3.614  1.00 92.85           H  
ATOM   3148  O   LEU A 196      10.338  -9.131   3.560  1.00 92.85           O  
ATOM   3149  CG  LEU A 196       6.198  -8.247   1.889  1.00 92.85           C  
ATOM   3150  HG  LEU A 196       5.924  -8.801   0.991  1.00 92.85           H  
ATOM   3151  CD1 LEU A 196       4.947  -8.021   2.736  1.00 92.85           C  
ATOM   3152 HD11 LEU A 196       4.579  -8.974   3.115  1.00 92.85           H  
ATOM   3153 HD12 LEU A 196       4.172  -7.554   2.128  1.00 92.85           H  
ATOM   3154 HD13 LEU A 196       5.181  -7.374   3.582  1.00 92.85           H  
ATOM   3155  CD2 LEU A 196       6.708  -6.864   1.491  1.00 92.85           C  
ATOM   3156 HD21 LEU A 196       5.919  -6.319   0.972  1.00 92.85           H  
ATOM   3157 HD22 LEU A 196       7.552  -6.964   0.809  1.00 92.85           H  
ATOM   3158 HD23 LEU A 196       7.018  -6.300   2.371  1.00 92.85           H  
ATOM   3159  N   THR A 197       9.709 -11.224   3.016  1.00 91.16           N  
ATOM   3160  H   THR A 197       9.054 -11.804   2.512  1.00 91.16           H  
ATOM   3161  CA  THR A 197      10.644 -11.860   3.966  1.00 91.16           C  
ATOM   3162  HA  THR A 197      11.114 -11.077   4.562  1.00 91.16           H  
ATOM   3163  C   THR A 197      11.818 -12.587   3.321  1.00 91.16           C  
ATOM   3164  CB  THR A 197       9.953 -12.757   5.007  1.00 91.16           C  
ATOM   3165  HB  THR A 197      10.608 -12.760   5.879  1.00 91.16           H  
ATOM   3166  O   THR A 197      12.877 -12.653   3.944  1.00 91.16           O  
ATOM   3167  CG2 THR A 197       8.598 -12.241   5.478  1.00 91.16           C  
ATOM   3168 HG21 THR A 197       8.252 -12.832   6.325  1.00 91.16           H  
ATOM   3169 HG22 THR A 197       7.877 -12.309   4.663  1.00 91.16           H  
ATOM   3170 HG23 THR A 197       8.706 -11.198   5.774  1.00 91.16           H  
ATOM   3171  OG1 THR A 197       9.821 -14.100   4.623  1.00 91.16           O  
ATOM   3172  HG1 THR A 197       9.133 -14.223   3.965  1.00 91.16           H  
ATOM   3173  N   SER A 198      11.694 -13.096   2.087  1.00 77.75           N  
ATOM   3174  H   SER A 198      10.819 -13.016   1.589  1.00 77.75           H  
ATOM   3175  CA  SER A 198      12.731 -13.980   1.534  1.00 77.75           C  
ATOM   3176  HA  SER A 198      13.077 -14.624   2.343  1.00 77.75           H  
ATOM   3177  C   SER A 198      13.960 -13.233   1.016  1.00 77.75           C  
ATOM   3178  CB  SER A 198      12.158 -14.909   0.452  1.00 77.75           C  
ATOM   3179  HB2 SER A 198      12.826 -15.762   0.337  1.00 77.75           H  
ATOM   3180  HB3 SER A 198      11.187 -15.281   0.778  1.00 77.75           H  
ATOM   3181  O   SER A 198      15.091 -13.633   1.277  1.00 77.75           O  
ATOM   3182  OG  SER A 198      12.018 -14.278  -0.811  1.00 77.75           O  
ATOM   3183  HG  SER A 198      12.877 -14.171  -1.226  1.00 77.75           H  
ATOM   3184  N   SER A 199      13.765 -12.163   0.243  1.00 64.82           N  
ATOM   3185  H   SER A 199      12.810 -11.876   0.080  1.00 64.82           H  
ATOM   3186  CA  SER A 199      14.822 -11.554  -0.575  1.00 64.82           C  
ATOM   3187  HA  SER A 199      15.799 -11.897  -0.235  1.00 64.82           H  
ATOM   3188  C   SER A 199      14.782 -10.033  -0.447  1.00 64.82           C  
ATOM   3189  CB  SER A 199      14.649 -11.985  -2.032  1.00 64.82           C  
ATOM   3190  HB2 SER A 199      15.485 -11.603  -2.617  1.00 64.82           H  
ATOM   3191  HB3 SER A 199      13.711 -11.569  -2.401  1.00 64.82           H  
ATOM   3192  O   SER A 199      13.713  -9.445  -0.555  1.00 64.82           O  
ATOM   3193  OG  SER A 199      14.584 -13.392  -2.173  1.00 64.82           O  
ATOM   3194  HG  SER A 199      15.390 -13.779  -1.823  1.00 64.82           H  
ATOM   3195  N   HIS A 200      15.928  -9.404  -0.154  1.00 70.34           N  
ATOM   3196  H   HIS A 200      16.782  -9.943  -0.145  1.00 70.34           H  
ATOM   3197  CA  HIS A 200      16.038  -7.984   0.248  1.00 70.34           C  
ATOM   3198  HA  HIS A 200      17.060  -7.848   0.600  1.00 70.34           H  
ATOM   3199  C   HIS A 200      15.175  -7.582   1.463  1.00 70.34           C  
ATOM   3200  CB  HIS A 200      15.895  -7.052  -0.967  1.00 70.34           C  
ATOM   3201  HB2 HIS A 200      14.961  -7.254  -1.492  1.00 70.34           H  
ATOM   3202  HB3 HIS A 200      15.872  -6.015  -0.633  1.00 70.34           H  
ATOM   3203  O   HIS A 200      14.989  -6.398   1.722  1.00 70.34           O  
ATOM   3204  CG  HIS A 200      17.055  -7.204  -1.913  1.00 70.34           C  
ATOM   3205  CD2 HIS A 200      18.124  -6.360  -2.044  1.00 70.34           C  
ATOM   3206  HD2 HIS A 200      18.283  -5.442  -1.498  1.00 70.34           H  
ATOM   3207  ND1 HIS A 200      17.244  -8.233  -2.799  1.00 70.34           N  
ATOM   3208  HD1 HIS A 200      16.500  -8.779  -3.209  1.00 70.34           H  
ATOM   3209  CE1 HIS A 200      18.375  -7.997  -3.479  1.00 70.34           C  
ATOM   3210  HE1 HIS A 200      18.709  -8.557  -4.341  1.00 70.34           H  
ATOM   3211  NE2 HIS A 200      18.963  -6.883  -3.033  1.00 70.34           N  
ATOM   3212  N   ASN A 201      14.717  -8.592   2.216  1.00 85.23           N  
ATOM   3213  H   ASN A 201      14.900  -9.513   1.845  1.00 85.23           H  
ATOM   3214  CA  ASN A 201      13.994  -8.580   3.486  1.00 85.23           C  
ATOM   3215  HA  ASN A 201      13.133  -9.235   3.357  1.00 85.23           H  
ATOM   3216  C   ASN A 201      13.442  -7.214   3.930  1.00 85.23           C  
ATOM   3217  CB  ASN A 201      14.894  -9.218   4.560  1.00 85.23           C  
ATOM   3218  HB2 ASN A 201      15.719  -8.547   4.798  1.00 85.23           H  
ATOM   3219  HB3 ASN A 201      15.296 -10.162   4.193  1.00 85.23           H  
ATOM   3220  O   ASN A 201      14.129  -6.440   4.594  1.00 85.23           O  
ATOM   3221  CG  ASN A 201      14.112  -9.514   5.823  1.00 85.23           C  
ATOM   3222  ND2 ASN A 201      14.769  -9.872   6.899  1.00 85.23           N  
ATOM   3223 HD21 ASN A 201      15.777  -9.939   6.882  1.00 85.23           H  
ATOM   3224 HD22 ASN A 201      14.213 -10.010   7.731  1.00 85.23           H  
ATOM   3225  OD1 ASN A 201      12.899  -9.455   5.849  1.00 85.23           O  
ATOM   3226  N   HIS A 202      12.174  -6.973   3.608  1.00 95.40           N  
ATOM   3227  H   HIS A 202      11.665  -7.699   3.126  1.00 95.40           H  
ATOM   3228  CA  HIS A 202      11.398  -5.829   4.082  1.00 95.40           C  
ATOM   3229  HA  HIS A 202      12.014  -4.931   4.064  1.00 95.40           H  
ATOM   3230  C   HIS A 202      10.891  -6.025   5.520  1.00 95.40           C  
ATOM   3231  CB  HIS A 202      10.217  -5.638   3.128  1.00 95.40           C  
ATOM   3232  HB2 HIS A 202       9.580  -4.845   3.520  1.00 95.40           H  
ATOM   3233  HB3 HIS A 202       9.621  -6.549   3.088  1.00 95.40           H  
ATOM   3234  O   HIS A 202      10.550  -5.061   6.205  1.00 95.40           O  
ATOM   3235  CG  HIS A 202      10.636  -5.252   1.736  1.00 95.40           C  
ATOM   3236  CD2 HIS A 202      10.922  -6.062   0.671  1.00 95.40           C  
ATOM   3237  HD2 HIS A 202      10.935  -7.142   0.700  1.00 95.40           H  
ATOM   3238  ND1 HIS A 202      10.837  -3.969   1.320  1.00 95.40           N  
ATOM   3239  HD1 HIS A 202      10.812  -3.162   1.927  1.00 95.40           H  
ATOM   3240  CE1 HIS A 202      11.183  -3.990   0.032  1.00 95.40           C  
ATOM   3241  HE1 HIS A 202      11.370  -3.094  -0.542  1.00 95.40           H  
ATOM   3242  NE2 HIS A 202      11.239  -5.251  -0.433  1.00 95.40           N  
ATOM   3243  N   ASN A 203      10.843  -7.268   6.008  1.00 97.14           N  
ATOM   3244  H   ASN A 203      11.176  -8.029   5.434  1.00 97.14           H  
ATOM   3245  CA  ASN A 203      10.497  -7.543   7.396  1.00 97.14           C  
ATOM   3246  HA  ASN A 203       9.542  -7.061   7.603  1.00 97.14           H  
ATOM   3247  C   ASN A 203      11.543  -6.941   8.347  1.00 97.14           C  
ATOM   3248  CB  ASN A 203      10.327  -9.055   7.601  1.00 97.14           C  
ATOM   3249  HB2 ASN A 203      11.280  -9.561   7.447  1.00 97.14           H  
ATOM   3250  HB3 ASN A 203       9.606  -9.443   6.881  1.00 97.14           H  
ATOM   3251  O   ASN A 203      12.750  -6.983   8.097  1.00 97.14           O  
ATOM   3252  CG  ASN A 203       9.875  -9.417   8.993  1.00 97.14           C  
ATOM   3253  ND2 ASN A 203      10.364 -10.507   9.532  1.00 97.14           N  
ATOM   3254 HD21 ASN A 203      10.949 -11.112   8.973  1.00 97.14           H  
ATOM   3255 HD22 ASN A 203       9.928 -10.806  10.392  1.00 97.14           H  
ATOM   3256  OD1 ASN A 203       9.091  -8.727   9.620  1.00 97.14           O  
ATOM   3257  N   ASN A 204      11.064  -6.415   9.473  1.00 96.78           N  
ATOM   3258  H   ASN A 204      10.064  -6.429   9.614  1.00 96.78           H  
ATOM   3259  CA  ASN A 204      11.843  -5.736  10.506  1.00 96.78           C  
ATOM   3260  HA  ASN A 204      11.125  -5.421  11.262  1.00 96.78           H  
ATOM   3261  C   ASN A 204      12.536  -4.438  10.045  1.00 96.78           C  
ATOM   3262  CB  ASN A 204      12.777  -6.764  11.169  1.00 96.78           C  
ATOM   3263  HB2 ASN A 204      13.627  -6.941  10.510  1.00 96.78           H  
ATOM   3264  HB3 ASN A 204      12.246  -7.708  11.295  1.00 96.78           H  
ATOM   3265  O   ASN A 204      13.353  -3.900  10.794  1.00 96.78           O  
ATOM   3266  CG  ASN A 204      13.287  -6.357  12.537  1.00 96.78           C  
ATOM   3267  ND2 ASN A 204      14.550  -6.582  12.810  1.00 96.78           N  
ATOM   3268 HD21 ASN A 204      14.867  -6.432  13.757  1.00 96.78           H  
ATOM   3269 HD22 ASN A 204      15.157  -6.931  12.082  1.00 96.78           H  
ATOM   3270  OD1 ASN A 204      12.571  -5.885  13.408  1.00 96.78           O  
ATOM   3271  N   GLN A 205      12.190  -3.912   8.866  1.00 97.90           N  
ATOM   3272  H   GLN A 205      11.514  -4.390   8.289  1.00 97.90           H  
ATOM   3273  CA  GLN A 205      12.707  -2.637   8.366  1.00 97.90           C  
ATOM   3274  HA  GLN A 205      13.679  -2.453   8.823  1.00 97.90           H  
ATOM   3275  C   GLN A 205      11.809  -1.473   8.758  1.00 97.90           C  
ATOM   3276  CB  GLN A 205      12.917  -2.671   6.849  1.00 97.90           C  
ATOM   3277  HB2 GLN A 205      13.425  -1.757   6.543  1.00 97.90           H  
ATOM   3278  HB3 GLN A 205      11.951  -2.705   6.345  1.00 97.90           H  
ATOM   3279  O   GLN A 205      10.600  -1.637   8.951  1.00 97.90           O  
ATOM   3280  CG  GLN A 205      13.745  -3.872   6.394  1.00 97.90           C  
ATOM   3281  HG2 GLN A 205      13.148  -4.778   6.497  1.00 97.90           H  
ATOM   3282  HG3 GLN A 205      13.965  -3.742   5.334  1.00 97.90           H  
ATOM   3283  CD  GLN A 205      15.042  -4.056   7.173  1.00 97.90           C  
ATOM   3284  NE2 GLN A 205      15.376  -5.271   7.542  1.00 97.90           N  
ATOM   3285 HE21 GLN A 205      14.765  -6.037   7.296  1.00 97.90           H  
ATOM   3286 HE22 GLN A 205      16.265  -5.364   8.013  1.00 97.90           H  
ATOM   3287  OE1 GLN A 205      15.752  -3.125   7.515  1.00 97.90           O  
ATOM   3288  N   LYS A 206      12.423  -0.298   8.903  1.00 98.51           N  
ATOM   3289  H   LYS A 206      13.383  -0.239   8.597  1.00 98.51           H  
ATOM   3290  CA  LYS A 206      11.729   0.967   9.154  1.00 98.51           C  
ATOM   3291  HA  LYS A 206      10.945   0.833   9.899  1.00 98.51           H  
ATOM   3292  C   LYS A 206      11.069   1.453   7.865  1.00 98.51           C  
ATOM   3293  CB  LYS A 206      12.732   2.006   9.656  1.00 98.51           C  
ATOM   3294  HB2 LYS A 206      13.504   2.118   8.894  1.00 98.51           H  
ATOM   3295  HB3 LYS A 206      12.224   2.965   9.758  1.00 98.51           H  
ATOM   3296  O   LYS A 206      11.499   1.095   6.772  1.00 98.51           O  
ATOM   3297  CG  LYS A 206      13.389   1.631  10.995  1.00 98.51           C  
ATOM   3298  HG2 LYS A 206      13.862   0.652  10.920  1.00 98.51           H  
ATOM   3299  HG3 LYS A 206      12.641   1.607  11.788  1.00 98.51           H  
ATOM   3300  CD  LYS A 206      14.464   2.674  11.306  1.00 98.51           C  
ATOM   3301  HD2 LYS A 206      13.998   3.655  11.400  1.00 98.51           H  
ATOM   3302  HD3 LYS A 206      15.154   2.705  10.463  1.00 98.51           H  
ATOM   3303  CE  LYS A 206      15.255   2.358  12.573  1.00 98.51           C  
ATOM   3304  HE2 LYS A 206      15.595   1.324  12.518  1.00 98.51           H  
ATOM   3305  HE3 LYS A 206      14.601   2.479  13.437  1.00 98.51           H  
ATOM   3306  NZ  LYS A 206      16.421   3.272  12.655  1.00 98.51           N  
ATOM   3307  HZ1 LYS A 206      16.986   3.110  13.477  1.00 98.51           H  
ATOM   3308  HZ2 LYS A 206      16.118   4.235  12.639  1.00 98.51           H  
ATOM   3309  HZ3 LYS A 206      17.001   3.153  11.837  1.00 98.51           H  
ATOM   3310  N   PHE A 207      10.012   2.242   7.997  1.00 98.78           N  
ATOM   3311  H   PHE A 207       9.724   2.533   8.921  1.00 98.78           H  
ATOM   3312  CA  PHE A 207       9.386   2.895   6.854  1.00 98.78           C  
ATOM   3313  HA  PHE A 207       9.367   2.200   6.014  1.00 98.78           H  
ATOM   3314  C   PHE A 207      10.205   4.126   6.448  1.00 98.78           C  
ATOM   3315  CB  PHE A 207       7.941   3.252   7.216  1.00 98.78           C  
ATOM   3316  HB2 PHE A 207       7.510   2.435   7.795  1.00 98.78           H  
ATOM   3317  HB3 PHE A 207       7.933   4.137   7.852  1.00 98.78           H  
ATOM   3318  O   PHE A 207      10.630   4.881   7.322  1.00 98.78           O  
ATOM   3319  CG  PHE A 207       7.050   3.475   6.013  1.00 98.78           C  
ATOM   3320  CD1 PHE A 207       6.808   4.769   5.519  1.00 98.78           C  
ATOM   3321  HD1 PHE A 207       7.280   5.625   5.977  1.00 98.78           H  
ATOM   3322  CD2 PHE A 207       6.450   2.370   5.389  1.00 98.78           C  
ATOM   3323  HD2 PHE A 207       6.664   1.374   5.747  1.00 98.78           H  
ATOM   3324  CE1 PHE A 207       5.952   4.944   4.417  1.00 98.78           C  
ATOM   3325  HE1 PHE A 207       5.773   5.936   4.029  1.00 98.78           H  
ATOM   3326  CE2 PHE A 207       5.576   2.543   4.305  1.00 98.78           C  
ATOM   3327  HE2 PHE A 207       5.099   1.687   3.851  1.00 98.78           H  
ATOM   3328  CZ  PHE A 207       5.328   3.835   3.819  1.00 98.78           C  
ATOM   3329  HZ  PHE A 207       4.668   3.973   2.976  1.00 98.78           H  
ATOM   3330  N   SER A 208      10.386   4.352   5.149  1.00 98.78           N  
ATOM   3331  H   SER A 208      10.056   3.666   4.485  1.00 98.78           H  
ATOM   3332  CA  SER A 208      11.033   5.558   4.615  1.00 98.78           C  
ATOM   3333  HA  SER A 208      11.254   6.242   5.434  1.00 98.78           H  
ATOM   3334  C   SER A 208      10.107   6.283   3.648  1.00 98.78           C  
ATOM   3335  CB  SER A 208      12.363   5.259   3.910  1.00 98.78           C  
ATOM   3336  HB2 SER A 208      12.856   6.200   3.667  1.00 98.78           H  
ATOM   3337  HB3 SER A 208      12.166   4.730   2.978  1.00 98.78           H  
ATOM   3338  O   SER A 208       9.353   5.653   2.902  1.00 98.78           O  
ATOM   3339  OG  SER A 208      13.219   4.484   4.721  1.00 98.78           O  
ATOM   3340  HG  SER A 208      14.050   4.355   4.259  1.00 98.78           H  
ATOM   3341  N   THR A 209      10.207   7.607   3.633  1.00 98.81           N  
ATOM   3342  H   THR A 209      10.851   8.039   4.281  1.00 98.81           H  
ATOM   3343  CA  THR A 209       9.578   8.513   2.660  1.00 98.81           C  
ATOM   3344  HA  THR A 209       9.138   7.930   1.851  1.00 98.81           H  
ATOM   3345  C   THR A 209      10.646   9.414   2.042  1.00 98.81           C  
ATOM   3346  CB  THR A 209       8.457   9.347   3.301  1.00 98.81           C  
ATOM   3347  HB  THR A 209       8.078  10.069   2.578  1.00 98.81           H  
ATOM   3348  O   THR A 209      11.797   9.432   2.485  1.00 98.81           O  
ATOM   3349  CG2 THR A 209       7.305   8.454   3.754  1.00 98.81           C  
ATOM   3350 HG21 THR A 209       7.622   7.811   4.575  1.00 98.81           H  
ATOM   3351 HG22 THR A 209       6.476   9.079   4.086  1.00 98.81           H  
ATOM   3352 HG23 THR A 209       6.970   7.840   2.918  1.00 98.81           H  
ATOM   3353  OG1 THR A 209       8.933  10.025   4.435  1.00 98.81           O  
ATOM   3354  HG1 THR A 209       8.893  10.967   4.254  1.00 98.81           H  
ATOM   3355  N   PHE A 210      10.305  10.163   0.990  1.00 98.31           N  
ATOM   3356  H   PHE A 210       9.345  10.190   0.676  1.00 98.31           H  
ATOM   3357  CA  PHE A 210      11.295  11.005   0.305  1.00 98.31           C  
ATOM   3358  HA  PHE A 210      12.129  10.373  -0.001  1.00 98.31           H  
ATOM   3359  C   PHE A 210      11.883  12.107   1.206  1.00 98.31           C  
ATOM   3360  CB  PHE A 210      10.672  11.598  -0.962  1.00 98.31           C  
ATOM   3361  HB2 PHE A 210      10.248  10.776  -1.539  1.00 98.31           H  
ATOM   3362  HB3 PHE A 210      11.470  12.041  -1.559  1.00 98.31           H  
ATOM   3363  O   PHE A 210      12.987  12.580   0.957  1.00 98.31           O  
ATOM   3364  CG  PHE A 210       9.606  12.656  -0.736  1.00 98.31           C  
ATOM   3365  CD1 PHE A 210       8.246  12.358  -0.945  1.00 98.31           C  
ATOM   3366  HD1 PHE A 210       7.947  11.378  -1.286  1.00 98.31           H  
ATOM   3367  CD2 PHE A 210       9.976  13.957  -0.341  1.00 98.31           C  
ATOM   3368  HD2 PHE A 210      11.017  14.211  -0.206  1.00 98.31           H  
ATOM   3369  CE1 PHE A 210       7.272  13.352  -0.742  1.00 98.31           C  
ATOM   3370  HE1 PHE A 210       6.233  13.147  -0.955  1.00 98.31           H  
ATOM   3371  CE2 PHE A 210       8.995  14.930  -0.087  1.00 98.31           C  
ATOM   3372  HE2 PHE A 210       9.283  15.914   0.253  1.00 98.31           H  
ATOM   3373  CZ  PHE A 210       7.639  14.624  -0.278  1.00 98.31           C  
ATOM   3374  HZ  PHE A 210       6.883  15.372  -0.091  1.00 98.31           H  
ATOM   3375  N   ASP A 211      11.150  12.507   2.246  1.00 98.56           N  
ATOM   3376  H   ASP A 211      10.233  12.102   2.370  1.00 98.56           H  
ATOM   3377  CA  ASP A 211      11.489  13.545   3.224  1.00 98.56           C  
ATOM   3378  HA  ASP A 211      12.313  14.143   2.836  1.00 98.56           H  
ATOM   3379  C   ASP A 211      11.948  12.987   4.584  1.00 98.56           C  
ATOM   3380  CB  ASP A 211      10.274  14.478   3.399  1.00 98.56           C  
ATOM   3381  HB2 ASP A 211      10.544  15.281   4.085  1.00 98.56           H  
ATOM   3382  HB3 ASP A 211      10.042  14.940   2.439  1.00 98.56           H  
ATOM   3383  O   ASP A 211      12.351  13.756   5.455  1.00 98.56           O  
ATOM   3384  CG  ASP A 211       9.011  13.778   3.930  1.00 98.56           C  
ATOM   3385  OD1 ASP A 211       8.920  12.528   3.853  1.00 98.56           O  
ATOM   3386  OD2 ASP A 211       8.080  14.465   4.391  1.00 98.56           O  
ATOM   3387  N   ASN A 212      11.907  11.666   4.787  1.00 98.49           N  
ATOM   3388  H   ASN A 212      11.575  11.079   4.035  1.00 98.49           H  
ATOM   3389  CA  ASN A 212      12.326  11.017   6.029  1.00 98.49           C  
ATOM   3390  HA  ASN A 212      13.114  11.612   6.492  1.00 98.49           H  
ATOM   3391  C   ASN A 212      12.910   9.628   5.732  1.00 98.49           C  
ATOM   3392  CB  ASN A 212      11.131  10.993   6.992  1.00 98.49           C  
ATOM   3393  HB2 ASN A 212      10.346  10.369   6.565  1.00 98.49           H  
ATOM   3394  HB3 ASN A 212      10.740  12.005   7.098  1.00 98.49           H  
ATOM   3395  O   ASN A 212      12.199   8.617   5.682  1.00 98.49           O  
ATOM   3396  CG  ASN A 212      11.451  10.468   8.378  1.00 98.49           C  
ATOM   3397  ND2 ASN A 212      10.445  10.348   9.206  1.00 98.49           N  
ATOM   3398 HD21 ASN A 212       9.531  10.603   8.861  1.00 98.49           H  
ATOM   3399 HD22 ASN A 212      10.536   9.663   9.942  1.00 98.49           H  
ATOM   3400  OD1 ASN A 212      12.557  10.116   8.756  1.00 98.49           O  
ATOM   3401  N   ASP A 213      14.222   9.608   5.511  1.00 98.53           N  
ATOM   3402  H   ASP A 213      14.740  10.471   5.596  1.00 98.53           H  
ATOM   3403  CA  ASP A 213      14.986   8.413   5.172  1.00 98.53           C  
ATOM   3404  HA  ASP A 213      14.382   7.799   4.504  1.00 98.53           H  
ATOM   3405  C   ASP A 213      15.331   7.589   6.419  1.00 98.53           C  
ATOM   3406  CB  ASP A 213      16.249   8.819   4.405  1.00 98.53           C  
ATOM   3407  HB2 ASP A 213      15.973   9.512   3.610  1.00 98.53           H  
ATOM   3408  HB3 ASP A 213      16.933   9.336   5.078  1.00 98.53           H  
ATOM   3409  O   ASP A 213      15.926   8.085   7.378  1.00 98.53           O  
ATOM   3410  CG  ASP A 213      16.959   7.621   3.776  1.00 98.53           C  
ATOM   3411  OD1 ASP A 213      16.430   6.492   3.926  1.00 98.53           O  
ATOM   3412  OD2 ASP A 213      17.978   7.899   3.109  1.00 98.53           O  
ATOM   3413  N   ASN A 214      14.928   6.322   6.415  1.00 98.26           N  
ATOM   3414  H   ASN A 214      14.523   5.970   5.560  1.00 98.26           H  
ATOM   3415  CA  ASN A 214      15.183   5.365   7.485  1.00 98.26           C  
ATOM   3416  HA  ASN A 214      15.986   5.749   8.115  1.00 98.26           H  
ATOM   3417  C   ASN A 214      15.674   4.012   6.946  1.00 98.26           C  
ATOM   3418  CB  ASN A 214      13.908   5.210   8.334  1.00 98.26           C  
ATOM   3419  HB2 ASN A 214      13.110   4.825   7.700  1.00 98.26           H  
ATOM   3420  HB3 ASN A 214      14.099   4.485   9.126  1.00 98.26           H  
ATOM   3421  O   ASN A 214      15.621   3.022   7.686  1.00 98.26           O  
ATOM   3422  CG  ASN A 214      13.465   6.495   9.003  1.00 98.26           C  
ATOM   3423  ND2 ASN A 214      12.506   7.190   8.445  1.00 98.26           N  
ATOM   3424 HD21 ASN A 214      12.521   8.178   8.651  1.00 98.26           H  
ATOM   3425 HD22 ASN A 214      12.160   6.887   7.546  1.00 98.26           H  
ATOM   3426  OD1 ASN A 214      13.936   6.854  10.075  1.00 98.26           O  
ATOM   3427  N   ASP A 215      16.096   3.956   5.678  1.00 97.12           N  
ATOM   3428  H   ASP A 215      16.269   4.815   5.177  1.00 97.12           H  
ATOM   3429  CA  ASP A 215      16.603   2.726   5.075  1.00 97.12           C  
ATOM   3430  HA  ASP A 215      16.058   1.895   5.522  1.00 97.12           H  
ATOM   3431  C   ASP A 215      18.082   2.478   5.444  1.00 97.12           C  
ATOM   3432  CB  ASP A 215      16.231   2.684   3.585  1.00 97.12           C  
ATOM   3433  HB2 ASP A 215      16.357   1.661   3.230  1.00 97.12           H  
ATOM   3434  HB3 ASP A 215      15.170   2.925   3.507  1.00 97.12           H  
ATOM   3435  O   ASP A 215      18.683   3.240   6.205  1.00 97.12           O  
ATOM   3436  CG  ASP A 215      17.008   3.605   2.649  1.00 97.12           C  
ATOM   3437  OD1 ASP A 215      18.250   3.509   2.703  1.00 97.12           O  
ATOM   3438  OD2 ASP A 215      16.344   4.168   1.740  1.00 97.12           O  
ATOM   3439  N   ASN A 216      18.646   1.339   5.030  1.00 96.13           N  
ATOM   3440  H   ASN A 216      18.150   0.767   4.361  1.00 96.13           H  
ATOM   3441  CA  ASN A 216      19.983   0.901   5.448  1.00 96.13           C  
ATOM   3442  HA  ASN A 216      20.287   1.501   6.307  1.00 96.13           H  
ATOM   3443  C   ASN A 216      21.063   1.150   4.379  1.00 96.13           C  
ATOM   3444  CB  ASN A 216      19.957  -0.567   5.913  1.00 96.13           C  
ATOM   3445  HB2 ASN A 216      19.741  -1.204   5.055  1.00 96.13           H  
ATOM   3446  HB3 ASN A 216      20.946  -0.840   6.281  1.00 96.13           H  
ATOM   3447  O   ASN A 216      22.116   0.505   4.421  1.00 96.13           O  
ATOM   3448  CG  ASN A 216      18.974  -0.856   7.030  1.00 96.13           C  
ATOM   3449  ND2 ASN A 216      18.199  -1.899   6.865  1.00 96.13           N  
ATOM   3450 HD21 ASN A 216      17.416  -2.040   7.488  1.00 96.13           H  
ATOM   3451 HD22 ASN A 216      18.278  -2.428   6.008  1.00 96.13           H  
ATOM   3452  OD1 ASN A 216      18.931  -0.220   8.072  1.00 96.13           O  
ATOM   3453  N   VAL A 217      20.825   2.038   3.408  1.00 95.13           N  
ATOM   3454  H   VAL A 217      19.969   2.573   3.424  1.00 95.13           H  
ATOM   3455  CA  VAL A 217      21.817   2.409   2.386  1.00 95.13           C  
ATOM   3456  HA  VAL A 217      22.776   1.972   2.663  1.00 95.13           H  
ATOM   3457  C   VAL A 217      22.062   3.922   2.367  1.00 95.13           C  
ATOM   3458  CB  VAL A 217      21.456   1.834   1.000  1.00 95.13           C  
ATOM   3459  HB  VAL A 217      22.217   2.163   0.292  1.00 95.13           H  
ATOM   3460  O   VAL A 217      21.354   4.700   2.985  1.00 95.13           O  
ATOM   3461  CG1 VAL A 217      21.472   0.299   1.004  1.00 95.13           C  
ATOM   3462 HG11 VAL A 217      22.434  -0.057   1.373  1.00 95.13           H  
ATOM   3463 HG12 VAL A 217      20.686  -0.079   1.658  1.00 95.13           H  
ATOM   3464 HG13 VAL A 217      21.312  -0.076  -0.007  1.00 95.13           H  
ATOM   3465  CG2 VAL A 217      20.099   2.279   0.466  1.00 95.13           C  
ATOM   3466 HG21 VAL A 217      19.975   1.966  -0.571  1.00 95.13           H  
ATOM   3467 HG22 VAL A 217      19.300   1.851   1.071  1.00 95.13           H  
ATOM   3468 HG23 VAL A 217      20.014   3.364   0.527  1.00 95.13           H  
ATOM   3469  N   ASN A 218      23.119   4.366   1.679  1.00 95.14           N  
ATOM   3470  H   ASN A 218      23.709   3.689   1.217  1.00 95.14           H  
ATOM   3471  CA  ASN A 218      23.513   5.787   1.656  1.00 95.14           C  
ATOM   3472  HA  ASN A 218      23.387   6.198   2.658  1.00 95.14           H  
ATOM   3473  C   ASN A 218      22.647   6.663   0.727  1.00 95.14           C  
ATOM   3474  CB  ASN A 218      24.997   5.890   1.260  1.00 95.14           C  
ATOM   3475  HB2 ASN A 218      25.149   5.392   0.303  1.00 95.14           H  
ATOM   3476  HB3 ASN A 218      25.262   6.941   1.139  1.00 95.14           H  
ATOM   3477  O   ASN A 218      22.932   7.848   0.559  1.00 95.14           O  
ATOM   3478  CG  ASN A 218      25.953   5.320   2.289  1.00 95.14           C  
ATOM   3479  ND2 ASN A 218      27.133   4.929   1.869  1.00 95.14           N  
ATOM   3480 HD21 ASN A 218      27.397   5.037   0.900  1.00 95.14           H  
ATOM   3481 HD22 ASN A 218      27.746   4.573   2.588  1.00 95.14           H  
ATOM   3482  OD1 ASN A 218      25.688   5.220   3.471  1.00 95.14           O  
ATOM   3483  N   ILE A 219      21.656   6.073   0.060  1.00 96.73           N  
ATOM   3484  H   ILE A 219      21.333   5.185   0.417  1.00 96.73           H  
ATOM   3485  CA  ILE A 219      20.734   6.767  -0.840  1.00 96.73           C  
ATOM   3486  HA  ILE A 219      20.987   7.826  -0.872  1.00 96.73           H  
ATOM   3487  C   ILE A 219      19.328   6.655  -0.268  1.00 96.73           C  
ATOM   3488  CB  ILE A 219      20.789   6.213  -2.286  1.00 96.73           C  
ATOM   3489  HB  ILE A 219      20.122   6.833  -2.885  1.00 96.73           H  
ATOM   3490  O   ILE A 219      18.975   5.605   0.246  1.00 96.73           O  
ATOM   3491  CG1 ILE A 219      20.295   4.750  -2.409  1.00 96.73           C  
ATOM   3492 HG12 ILE A 219      20.936   4.093  -1.822  1.00 96.73           H  
ATOM   3493 HG13 ILE A 219      19.279   4.673  -2.021  1.00 96.73           H  
ATOM   3494  CG2 ILE A 219      22.207   6.379  -2.862  1.00 96.73           C  
ATOM   3495 HG21 ILE A 219      22.569   7.387  -2.660  1.00 96.73           H  
ATOM   3496 HG22 ILE A 219      22.885   5.662  -2.400  1.00 96.73           H  
ATOM   3497 HG23 ILE A 219      22.197   6.226  -3.941  1.00 96.73           H  
ATOM   3498  CD1 ILE A 219      20.236   4.231  -3.848  1.00 96.73           C  
ATOM   3499 HD11 ILE A 219      19.728   3.267  -3.861  1.00 96.73           H  
ATOM   3500 HD12 ILE A 219      21.243   4.099  -4.244  1.00 96.73           H  
ATOM   3501 HD13 ILE A 219      19.684   4.929  -4.477  1.00 96.73           H  
ATOM   3502  N   ASN A 220      18.496   7.673  -0.475  1.00 98.03           N  
ATOM   3503  H   ASN A 220      18.845   8.543  -0.850  1.00 98.03           H  
ATOM   3504  CA  ASN A 220      17.092   7.572  -0.098  1.00 98.03           C  
ATOM   3505  HA  ASN A 220      17.029   7.051   0.858  1.00 98.03           H  
ATOM   3506  C   ASN A 220      16.333   6.730  -1.137  1.00 98.03           C  
ATOM   3507  CB  ASN A 220      16.525   8.986   0.113  1.00 98.03           C  
ATOM   3508  HB2 ASN A 220      17.122   9.478   0.882  1.00 98.03           H  
ATOM   3509  HB3 ASN A 220      16.589   9.566  -0.808  1.00 98.03           H  
ATOM   3510  O   ASN A 220      16.014   7.203  -2.236  1.00 98.03           O  
ATOM   3511  CG  ASN A 220      15.080   8.958   0.582  1.00 98.03           C  
ATOM   3512  ND2 ASN A 220      14.616   9.976   1.261  1.00 98.03           N  
ATOM   3513 HD21 ASN A 220      13.702   9.860   1.674  1.00 98.03           H  
ATOM   3514 HD22 ASN A 220      15.214  10.747   1.522  1.00 98.03           H  
ATOM   3515  OD1 ASN A 220      14.311   8.055   0.296  1.00 98.03           O  
ATOM   3516  N   CYS A 221      16.017   5.482  -0.790  1.00 98.08           N  
ATOM   3517  H   CYS A 221      16.311   5.149   0.117  1.00 98.08           H  
ATOM   3518  CA  CYS A 221      15.311   4.563  -1.681  1.00 98.08           C  
ATOM   3519  HA  CYS A 221      15.858   4.492  -2.621  1.00 98.08           H  
ATOM   3520  C   CYS A 221      13.895   5.045  -2.005  1.00 98.08           C  
ATOM   3521  CB  CYS A 221      15.260   3.178  -1.033  1.00 98.08           C  
ATOM   3522  HB2 CYS A 221      14.794   3.251  -0.050  1.00 98.08           H  
ATOM   3523  HB3 CYS A 221      14.678   2.499  -1.656  1.00 98.08           H  
ATOM   3524  O   CYS A 221      13.434   4.879  -3.134  1.00 98.08           O  
ATOM   3525  SG  CYS A 221      16.952   2.560  -0.853  1.00 98.08           S  
ATOM   3526  HG  CYS A 221      17.305   3.381   0.140  1.00 98.08           H  
ATOM   3527  N   ALA A 222      13.215   5.683  -1.050  1.00 98.53           N  
ATOM   3528  H   ALA A 222      13.688   5.896  -0.184  1.00 98.53           H  
ATOM   3529  CA  ALA A 222      11.870   6.207  -1.261  1.00 98.53           C  
ATOM   3530  HA  ALA A 222      11.247   5.404  -1.652  1.00 98.53           H  
ATOM   3531  C   ALA A 222      11.847   7.343  -2.295  1.00 98.53           C  
ATOM   3532  CB  ALA A 222      11.300   6.660   0.087  1.00 98.53           C  
ATOM   3533  HB1 ALA A 222      11.379   5.858   0.821  1.00 98.53           H  
ATOM   3534  HB2 ALA A 222      11.852   7.525   0.454  1.00 98.53           H  
ATOM   3535  HB3 ALA A 222      10.251   6.928  -0.037  1.00 98.53           H  
ATOM   3536  O   ALA A 222      10.917   7.422  -3.100  1.00 98.53           O  
ATOM   3537  N   HIS A 223      12.888   8.184  -2.311  1.00 98.49           N  
ATOM   3538  H   HIS A 223      13.591   8.067  -1.596  1.00 98.49           H  
ATOM   3539  CA  HIS A 223      13.095   9.208  -3.337  1.00 98.49           C  
ATOM   3540  HA  HIS A 223      12.189   9.803  -3.446  1.00 98.49           H  
ATOM   3541  C   HIS A 223      13.391   8.576  -4.706  1.00 98.49           C  
ATOM   3542  CB  HIS A 223      14.207  10.165  -2.889  1.00 98.49           C  
ATOM   3543  HB2 HIS A 223      13.924  10.624  -1.942  1.00 98.49           H  
ATOM   3544  HB3 HIS A 223      15.128   9.603  -2.731  1.00 98.49           H  
ATOM   3545  O   HIS A 223      12.710   8.863  -5.689  1.00 98.49           O  
ATOM   3546  CG  HIS A 223      14.480  11.256  -3.893  1.00 98.49           C  
ATOM   3547  CD2 HIS A 223      13.904  12.496  -3.933  1.00 98.49           C  
ATOM   3548  HD2 HIS A 223      13.190  12.882  -3.221  1.00 98.49           H  
ATOM   3549  ND1 HIS A 223      15.338  11.175  -4.965  1.00 98.49           N  
ATOM   3550  HD1 HIS A 223      15.898  10.374  -5.217  1.00 98.49           H  
ATOM   3551  CE1 HIS A 223      15.262  12.331  -5.646  1.00 98.49           C  
ATOM   3552  HE1 HIS A 223      15.809  12.557  -6.549  1.00 98.49           H  
ATOM   3553  NE2 HIS A 223      14.396  13.169  -5.058  1.00 98.49           N  
ATOM   3554  N   VAL A 224      14.380   7.675  -4.772  1.00 98.28           N  
ATOM   3555  H   VAL A 224      14.872   7.452  -3.918  1.00 98.28           H  
ATOM   3556  CA  VAL A 224      14.840   7.056  -6.031  1.00 98.28           C  
ATOM   3557  HA  VAL A 224      15.087   7.847  -6.739  1.00 98.28           H  
ATOM   3558  C   VAL A 224      13.751   6.209  -6.700  1.00 98.28           C  
ATOM   3559  CB  VAL A 224      16.115   6.224  -5.775  1.00 98.28           C  
ATOM   3560  HB  VAL A 224      15.928   5.526  -4.959  1.00 98.28           H  
ATOM   3561  O   VAL A 224      13.630   6.228  -7.923  1.00 98.28           O  
ATOM   3562  CG1 VAL A 224      16.574   5.426  -7.002  1.00 98.28           C  
ATOM   3563 HG11 VAL A 224      16.702   6.089  -7.858  1.00 98.28           H  
ATOM   3564 HG12 VAL A 224      17.516   4.922  -6.788  1.00 98.28           H  
ATOM   3565 HG13 VAL A 224      15.836   4.663  -7.252  1.00 98.28           H  
ATOM   3566  CG2 VAL A 224      17.279   7.147  -5.383  1.00 98.28           C  
ATOM   3567 HG21 VAL A 224      17.020   7.751  -4.514  1.00 98.28           H  
ATOM   3568 HG22 VAL A 224      18.153   6.547  -5.127  1.00 98.28           H  
ATOM   3569 HG23 VAL A 224      17.529   7.808  -6.213  1.00 98.28           H  
ATOM   3570  N   TYR A 225      12.940   5.498  -5.914  1.00 98.31           N  
ATOM   3571  H   TYR A 225      13.118   5.505  -4.919  1.00 98.31           H  
ATOM   3572  CA  TYR A 225      11.920   4.564  -6.404  1.00 98.31           C  
ATOM   3573  HA  TYR A 225      12.040   4.462  -7.483  1.00 98.31           H  
ATOM   3574  C   TYR A 225      10.479   5.066  -6.215  1.00 98.31           C  
ATOM   3575  CB  TYR A 225      12.178   3.180  -5.802  1.00 98.31           C  
ATOM   3576  HB2 TYR A 225      12.042   3.231  -4.722  1.00 98.31           H  
ATOM   3577  HB3 TYR A 225      11.433   2.482  -6.185  1.00 98.31           H  
ATOM   3578  O   TYR A 225       9.525   4.295  -6.314  1.00 98.31           O  
ATOM   3579  CG  TYR A 225      13.559   2.635  -6.126  1.00 98.31           C  
ATOM   3580  CD1 TYR A 225      13.906   2.320  -7.454  1.00 98.31           C  
ATOM   3581  HD1 TYR A 225      13.202   2.506  -8.252  1.00 98.31           H  
ATOM   3582  CD2 TYR A 225      14.520   2.502  -5.109  1.00 98.31           C  
ATOM   3583  HD2 TYR A 225      14.270   2.778  -4.095  1.00 98.31           H  
ATOM   3584  CE1 TYR A 225      15.181   1.805  -7.757  1.00 98.31           C  
ATOM   3585  HE1 TYR A 225      15.446   1.558  -8.774  1.00 98.31           H  
ATOM   3586  CE2 TYR A 225      15.815   2.052  -5.415  1.00 98.31           C  
ATOM   3587  HE2 TYR A 225      16.566   2.020  -4.639  1.00 98.31           H  
ATOM   3588  OH  TYR A 225      17.383   1.199  -7.014  1.00 98.31           O  
ATOM   3589  HH  TYR A 225      17.931   1.203  -6.226  1.00 98.31           H  
ATOM   3590  CZ  TYR A 225      16.138   1.665  -6.732  1.00 98.31           C  
ATOM   3591  N   SER A 226      10.320   6.371  -5.979  1.00 98.11           N  
ATOM   3592  H   SER A 226      11.162   6.917  -5.859  1.00 98.11           H  
ATOM   3593  CA  SER A 226       9.052   7.107  -6.061  1.00 98.11           C  
ATOM   3594  HA  SER A 226       9.259   8.095  -5.649  1.00 98.11           H  
ATOM   3595  C   SER A 226       7.892   6.541  -5.228  1.00 98.11           C  
ATOM   3596  CB  SER A 226       8.637   7.325  -7.521  1.00 98.11           C  
ATOM   3597  HB2 SER A 226       7.777   7.993  -7.553  1.00 98.11           H  
ATOM   3598  HB3 SER A 226       8.354   6.371  -7.966  1.00 98.11           H  
ATOM   3599  O   SER A 226       6.748   6.508  -5.685  1.00 98.11           O  
ATOM   3600  OG  SER A 226       9.689   7.901  -8.272  1.00 98.11           O  
ATOM   3601  HG  SER A 226      10.263   8.396  -7.684  1.00 98.11           H  
ATOM   3602  N   GLY A 227       8.157   6.128  -3.989  1.00 98.35           N  
ATOM   3603  H   GLY A 227       9.108   6.182  -3.653  1.00 98.35           H  
ATOM   3604  CA  GLY A 227       7.117   5.620  -3.093  1.00 98.35           C  
ATOM   3605  HA2 GLY A 227       6.287   6.327  -3.066  1.00 98.35           H  
ATOM   3606  HA3 GLY A 227       6.739   4.674  -3.480  1.00 98.35           H  
ATOM   3607  C   GLY A 227       7.621   5.387  -1.676  1.00 98.35           C  
ATOM   3608  O   GLY A 227       8.773   5.005  -1.486  1.00 98.35           O  
ATOM   3609  N   GLY A 228       6.767   5.604  -0.675  1.00 98.67           N  
ATOM   3610  H   GLY A 228       5.813   5.855  -0.890  1.00 98.67           H  
ATOM   3611  CA  GLY A 228       7.092   5.271   0.712  1.00 98.67           C  
ATOM   3612  HA2 GLY A 228       8.113   5.596   0.912  1.00 98.67           H  
ATOM   3613  HA3 GLY A 228       6.424   5.788   1.400  1.00 98.67           H  
ATOM   3614  C   GLY A 228       6.978   3.767   0.954  1.00 98.67           C  
ATOM   3615  O   GLY A 228       5.996   3.151   0.532  1.00 98.67           O  
ATOM   3616  N   TRP A 229       7.966   3.161   1.612  1.00 98.32           N  
ATOM   3617  H   TRP A 229       8.708   3.724   2.003  1.00 98.32           H  
ATOM   3618  CA  TRP A 229       7.991   1.712   1.836  1.00 98.32           C  
ATOM   3619  HA  TRP A 229       6.985   1.387   2.102  1.00 98.32           H  
ATOM   3620  C   TRP A 229       8.928   1.304   2.977  1.00 98.32           C  
ATOM   3621  CB  TRP A 229       8.412   1.001   0.540  1.00 98.32           C  
ATOM   3622  HB2 TRP A 229       8.001   1.522  -0.325  1.00 98.32           H  
ATOM   3623  HB3 TRP A 229       9.499   1.031   0.472  1.00 98.32           H  
ATOM   3624  O   TRP A 229       9.732   2.099   3.461  1.00 98.32           O  
ATOM   3625  CG  TRP A 229       8.000  -0.427   0.432  1.00 98.32           C  
ATOM   3626  CD1 TRP A 229       8.837  -1.470   0.263  1.00 98.32           C  
ATOM   3627  HD1 TRP A 229       9.909  -1.377   0.165  1.00 98.32           H  
ATOM   3628  CD2 TRP A 229       6.656  -0.985   0.415  1.00 98.32           C  
ATOM   3629  CE2 TRP A 229       6.759  -2.393   0.225  1.00 98.32           C  
ATOM   3630  CE3 TRP A 229       5.360  -0.439   0.506  1.00 98.32           C  
ATOM   3631  HE3 TRP A 229       5.252   0.627   0.646  1.00 98.32           H  
ATOM   3632  NE1 TRP A 229       8.109  -2.639   0.172  1.00 98.32           N  
ATOM   3633  HE1 TRP A 229       8.515  -3.520  -0.110  1.00 98.32           H  
ATOM   3634  CH2 TRP A 229       4.363  -2.643   0.191  1.00 98.32           C  
ATOM   3635  HH2 TRP A 229       3.488  -3.268   0.086  1.00 98.32           H  
ATOM   3636  CZ2 TRP A 229       5.638  -3.218   0.099  1.00 98.32           C  
ATOM   3637  HZ2 TRP A 229       5.764  -4.277  -0.070  1.00 98.32           H  
ATOM   3638  CZ3 TRP A 229       4.222  -1.259   0.400  1.00 98.32           C  
ATOM   3639  HZ3 TRP A 229       3.236  -0.823   0.467  1.00 98.32           H  
ATOM   3640  N   TRP A 230       8.860   0.033   3.376  1.00 98.08           N  
ATOM   3641  H   TRP A 230       8.178  -0.562   2.929  1.00 98.08           H  
ATOM   3642  CA  TRP A 230       9.799  -0.590   4.314  1.00 98.08           C  
ATOM   3643  HA  TRP A 230      10.083   0.144   5.068  1.00 98.08           H  
ATOM   3644  C   TRP A 230      11.083  -1.020   3.603  1.00 98.08           C  
ATOM   3645  CB  TRP A 230       9.113  -1.755   5.032  1.00 98.08           C  
ATOM   3646  HB2 TRP A 230       9.829  -2.230   5.703  1.00 98.08           H  
ATOM   3647  HB3 TRP A 230       8.801  -2.499   4.299  1.00 98.08           H  
ATOM   3648  O   TRP A 230      11.315  -2.209   3.377  1.00 98.08           O  
ATOM   3649  CG  TRP A 230       7.928  -1.351   5.838  1.00 98.08           C  
ATOM   3650  CD1 TRP A 230       7.973  -0.785   7.063  1.00 98.08           C  
ATOM   3651  HD1 TRP A 230       8.879  -0.557   7.605  1.00 98.08           H  
ATOM   3652  CD2 TRP A 230       6.518  -1.412   5.471  1.00 98.08           C  
ATOM   3653  CE2 TRP A 230       5.754  -0.882   6.554  1.00 98.08           C  
ATOM   3654  CE3 TRP A 230       5.815  -1.817   4.315  1.00 98.08           C  
ATOM   3655  HE3 TRP A 230       6.359  -2.212   3.470  1.00 98.08           H  
ATOM   3656  NE1 TRP A 230       6.690  -0.544   7.508  1.00 98.08           N  
ATOM   3657  HE1 TRP A 230       6.489  -0.113   8.399  1.00 98.08           H  
ATOM   3658  CH2 TRP A 230       3.692  -1.138   5.317  1.00 98.08           C  
ATOM   3659  HH2 TRP A 230       2.624  -0.996   5.237  1.00 98.08           H  
ATOM   3660  CZ2 TRP A 230       4.364  -0.730   6.481  1.00 98.08           C  
ATOM   3661  HZ2 TRP A 230       3.824  -0.249   7.283  1.00 98.08           H  
ATOM   3662  CZ3 TRP A 230       4.415  -1.684   4.241  1.00 98.08           C  
ATOM   3663  HZ3 TRP A 230       3.896  -1.971   3.338  1.00 98.08           H  
ATOM   3664  N   TYR A 231      11.888  -0.060   3.158  1.00 97.16           N  
ATOM   3665  H   TYR A 231      11.667   0.900   3.383  1.00 97.16           H  
ATOM   3666  CA  TYR A 231      13.128  -0.345   2.441  1.00 97.16           C  
ATOM   3667  HA  TYR A 231      12.928  -1.117   1.698  1.00 97.16           H  
ATOM   3668  C   TYR A 231      14.212  -0.869   3.394  1.00 97.16           C  
ATOM   3669  CB  TYR A 231      13.602   0.904   1.689  1.00 97.16           C  
ATOM   3670  HB2 TYR A 231      14.561   0.694   1.215  1.00 97.16           H  
ATOM   3671  HB3 TYR A 231      13.761   1.700   2.417  1.00 97.16           H  
ATOM   3672  O   TYR A 231      14.493  -0.271   4.425  1.00 97.16           O  
ATOM   3673  CG  TYR A 231      12.640   1.405   0.631  1.00 97.16           C  
ATOM   3674  CD1 TYR A 231      12.504   0.716  -0.587  1.00 97.16           C  
ATOM   3675  HD1 TYR A 231      13.108  -0.161  -0.771  1.00 97.16           H  
ATOM   3676  CD2 TYR A 231      11.874   2.559   0.869  1.00 97.16           C  
ATOM   3677  HD2 TYR A 231      11.961   3.069   1.817  1.00 97.16           H  
ATOM   3678  CE1 TYR A 231      11.588   1.178  -1.552  1.00 97.16           C  
ATOM   3679  HE1 TYR A 231      11.407   0.640  -2.471  1.00 97.16           H  
ATOM   3680  CE2 TYR A 231      10.998   3.050  -0.115  1.00 97.16           C  
ATOM   3681  HE2 TYR A 231      10.407   3.933   0.078  1.00 97.16           H  
ATOM   3682  OH  TYR A 231      10.002   2.795  -2.289  1.00 97.16           O  
ATOM   3683  HH  TYR A 231       9.558   3.601  -2.017  1.00 97.16           H  
ATOM   3684  CZ  TYR A 231      10.860   2.361  -1.336  1.00 97.16           C  
ATOM   3685  N   ASN A 232      14.850  -1.981   3.024  1.00 92.94           N  
ATOM   3686  H   ASN A 232      14.496  -2.495   2.229  1.00 92.94           H  
ATOM   3687  CA  ASN A 232      16.161  -2.352   3.563  1.00 92.94           C  
ATOM   3688  HA  ASN A 232      16.247  -2.024   4.599  1.00 92.94           H  
ATOM   3689  C   ASN A 232      17.249  -1.635   2.749  1.00 92.94           C  
ATOM   3690  CB  ASN A 232      16.296  -3.881   3.498  1.00 92.94           C  
ATOM   3691  HB2 ASN A 232      16.311  -4.212   2.459  1.00 92.94           H  
ATOM   3692  HB3 ASN A 232      15.435  -4.355   3.968  1.00 92.94           H  
ATOM   3693  O   ASN A 232      17.988  -0.806   3.254  1.00 92.94           O  
ATOM   3694  CG  ASN A 232      17.540  -4.413   4.177  1.00 92.94           C  
ATOM   3695  ND2 ASN A 232      17.722  -5.709   4.136  1.00 92.94           N  
ATOM   3696 HD21 ASN A 232      18.565  -6.054   4.572  1.00 92.94           H  
ATOM   3697 HD22 ASN A 232      16.999  -6.282   3.725  1.00 92.94           H  
ATOM   3698  OD1 ASN A 232      18.354  -3.709   4.741  1.00 92.94           O  
ATOM   3699  N   GLY A 233      17.244  -1.893   1.444  1.00 88.25           N  
ATOM   3700  H   GLY A 233      16.666  -2.655   1.118  1.00 88.25           H  
ATOM   3701  CA  GLY A 233      17.870  -1.079   0.414  1.00 88.25           C  
ATOM   3702  HA2 GLY A 233      17.742  -0.022   0.643  1.00 88.25           H  
ATOM   3703  HA3 GLY A 233      18.935  -1.303   0.348  1.00 88.25           H  
ATOM   3704  C   GLY A 233      17.201  -1.420  -0.910  1.00 88.25           C  
ATOM   3705  O   GLY A 233      17.088  -2.601  -1.235  1.00 88.25           O  
ATOM   3706  N   CYS A 234      16.705  -0.418  -1.633  1.00 84.43           N  
ATOM   3707  H   CYS A 234      16.849   0.513  -1.268  1.00 84.43           H  
ATOM   3708  CA  CYS A 234      16.267  -0.490  -3.035  1.00 84.43           C  
ATOM   3709  HA  CYS A 234      15.817   0.474  -3.270  1.00 84.43           H  
ATOM   3710  C   CYS A 234      15.209  -1.530  -3.438  1.00 84.43           C  
ATOM   3711  CB  CYS A 234      17.502  -0.669  -3.925  1.00 84.43           C  
ATOM   3712  HB2 CYS A 234      17.947  -1.642  -3.716  1.00 84.43           H  
ATOM   3713  HB3 CYS A 234      17.197  -0.659  -4.971  1.00 84.43           H  
ATOM   3714  O   CYS A 234      14.834  -1.530  -4.597  1.00 84.43           O  
ATOM   3715  SG  CYS A 234      18.732   0.629  -3.631  1.00 84.43           S  
ATOM   3716  HG  CYS A 234      19.748   0.051  -4.277  1.00 84.43           H  
ATOM   3717  N   HIS A 235      14.730  -2.371  -2.524  1.00 95.69           N  
ATOM   3718  H   HIS A 235      15.284  -2.422  -1.682  1.00 95.69           H  
ATOM   3719  CA  HIS A 235      13.578  -3.267  -2.613  1.00 95.69           C  
ATOM   3720  HA  HIS A 235      13.503  -3.717  -1.623  1.00 95.69           H  
ATOM   3721  C   HIS A 235      13.604  -4.471  -3.570  1.00 95.69           C  
ATOM   3722  CB  HIS A 235      12.301  -2.442  -2.800  1.00 95.69           C  
ATOM   3723  HB2 HIS A 235      11.492  -3.154  -2.639  1.00 95.69           H  
ATOM   3724  HB3 HIS A 235      12.230  -1.670  -2.033  1.00 95.69           H  
ATOM   3725  O   HIS A 235      14.222  -4.471  -4.619  1.00 95.69           O  
ATOM   3726  CG  HIS A 235      12.041  -1.827  -4.151  1.00 95.69           C  
ATOM   3727  CD2 HIS A 235      12.304  -0.539  -4.530  1.00 95.69           C  
ATOM   3728  HD2 HIS A 235      12.819   0.217  -3.955  1.00 95.69           H  
ATOM   3729  ND1 HIS A 235      11.442  -2.503  -5.216  1.00 95.69           N  
ATOM   3730  CE1 HIS A 235      11.411  -1.612  -6.218  1.00 95.69           C  
ATOM   3731  HE1 HIS A 235      11.011  -1.806  -7.202  1.00 95.69           H  
ATOM   3732  NE2 HIS A 235      11.918  -0.432  -5.839  1.00 95.69           N  
ATOM   3733  HE2 HIS A 235      11.994   0.378  -6.437  1.00 95.69           H  
ATOM   3734  N   HIS A 236      12.847  -5.511  -3.198  1.00 95.28           N  
ATOM   3735  H   HIS A 236      12.478  -5.497  -2.258  1.00 95.28           H  
ATOM   3736  CA  HIS A 236      12.278  -6.524  -4.108  1.00 95.28           C  
ATOM   3737  HA  HIS A 236      12.685  -6.392  -5.111  1.00 95.28           H  
ATOM   3738  C   HIS A 236      10.748  -6.387  -4.236  1.00 95.28           C  
ATOM   3739  CB  HIS A 236      12.640  -7.923  -3.593  1.00 95.28           C  
ATOM   3740  HB2 HIS A 236      12.675  -7.916  -2.503  1.00 95.28           H  
ATOM   3741  HB3 HIS A 236      11.852  -8.620  -3.877  1.00 95.28           H  
ATOM   3742  O   HIS A 236      10.092  -7.095  -5.011  1.00 95.28           O  
ATOM   3743  CG  HIS A 236      13.926  -8.490  -4.130  1.00 95.28           C  
ATOM   3744  CD2 HIS A 236      14.962  -7.839  -4.748  1.00 95.28           C  
ATOM   3745  HD2 HIS A 236      15.055  -6.777  -4.919  1.00 95.28           H  
ATOM   3746  ND1 HIS A 236      14.204  -9.832  -4.186  1.00 95.28           N  
ATOM   3747  HD1 HIS A 236      13.568 -10.569  -3.917  1.00 95.28           H  
ATOM   3748  CE1 HIS A 236      15.374 -10.004  -4.815  1.00 95.28           C  
ATOM   3749  HE1 HIS A 236      15.818 -10.955  -5.068  1.00 95.28           H  
ATOM   3750  NE2 HIS A 236      15.874  -8.818  -5.166  1.00 95.28           N  
ATOM   3751  N   SER A 237      10.157  -5.494  -3.450  1.00 96.46           N  
ATOM   3752  H   SER A 237      10.734  -4.935  -2.838  1.00 96.46           H  
ATOM   3753  CA  SER A 237       8.755  -5.117  -3.524  1.00 96.46           C  
ATOM   3754  HA  SER A 237       8.382  -5.344  -4.522  1.00 96.46           H  
ATOM   3755  C   SER A 237       8.616  -3.619  -3.283  1.00 96.46           C  
ATOM   3756  CB  SER A 237       7.927  -5.907  -2.508  1.00 96.46           C  
ATOM   3757  HB2 SER A 237       8.054  -6.974  -2.688  1.00 96.46           H  
ATOM   3758  HB3 SER A 237       6.873  -5.660  -2.637  1.00 96.46           H  
ATOM   3759  O   SER A 237       9.225  -3.085  -2.364  1.00 96.46           O  
ATOM   3760  OG  SER A 237       8.310  -5.603  -1.182  1.00 96.46           O  
ATOM   3761  HG  SER A 237       9.261  -5.702  -1.092  1.00 96.46           H  
ATOM   3762  N   ASN A 238       7.796  -2.948  -4.080  1.00 96.99           N  
ATOM   3763  H   ASN A 238       7.351  -3.444  -4.838  1.00 96.99           H  
ATOM   3764  CA  ASN A 238       7.456  -1.544  -3.878  1.00 96.99           C  
ATOM   3765  HA  ASN A 238       7.443  -1.316  -2.812  1.00 96.99           H  
ATOM   3766  C   ASN A 238       6.054  -1.302  -4.429  1.00 96.99           C  
ATOM   3767  CB  ASN A 238       8.512  -0.645  -4.544  1.00 96.99           C  
ATOM   3768  HB2 ASN A 238       8.592  -0.886  -5.604  1.00 96.99           H  
ATOM   3769  HB3 ASN A 238       9.478  -0.815  -4.069  1.00 96.99           H  
ATOM   3770  O   ASN A 238       5.879  -0.774  -5.520  1.00 96.99           O  
ATOM   3771  CG  ASN A 238       8.192   0.833  -4.400  1.00 96.99           C  
ATOM   3772  ND2 ASN A 238       8.773   1.649  -5.247  1.00 96.99           N  
ATOM   3773 HD21 ASN A 238       9.368   1.296  -5.983  1.00 96.99           H  
ATOM   3774 HD22 ASN A 238       8.636   2.645  -5.153  1.00 96.99           H  
ATOM   3775  OD1 ASN A 238       7.396   1.238  -3.561  1.00 96.99           O  
ATOM   3776  N   LEU A 239       5.023  -1.732  -3.701  1.00 98.50           N  
ATOM   3777  H   LEU A 239       5.203  -2.140  -2.795  1.00 98.50           H  
ATOM   3778  CA  LEU A 239       3.632  -1.595  -4.161  1.00 98.50           C  
ATOM   3779  HA  LEU A 239       3.591  -1.854  -5.219  1.00 98.50           H  
ATOM   3780  C   LEU A 239       3.119  -0.146  -4.087  1.00 98.50           C  
ATOM   3781  CB  LEU A 239       2.741  -2.577  -3.387  1.00 98.50           C  
ATOM   3782  HB2 LEU A 239       2.794  -2.336  -2.325  1.00 98.50           H  
ATOM   3783  HB3 LEU A 239       1.708  -2.440  -3.707  1.00 98.50           H  
ATOM   3784  O   LEU A 239       2.051   0.172  -4.613  1.00 98.50           O  
ATOM   3785  CG  LEU A 239       3.130  -4.053  -3.595  1.00 98.50           C  
ATOM   3786  HG  LEU A 239       4.168  -4.203  -3.297  1.00 98.50           H  
ATOM   3787  CD1 LEU A 239       2.270  -4.948  -2.711  1.00 98.50           C  
ATOM   3788 HD11 LEU A 239       1.222  -4.881  -3.003  1.00 98.50           H  
ATOM   3789 HD12 LEU A 239       2.369  -4.648  -1.667  1.00 98.50           H  
ATOM   3790 HD13 LEU A 239       2.602  -5.981  -2.817  1.00 98.50           H  
ATOM   3791  CD2 LEU A 239       2.975  -4.500  -5.053  1.00 98.50           C  
ATOM   3792 HD21 LEU A 239       3.691  -3.978  -5.688  1.00 98.50           H  
ATOM   3793 HD22 LEU A 239       3.175  -5.568  -5.133  1.00 98.50           H  
ATOM   3794 HD23 LEU A 239       1.959  -4.299  -5.395  1.00 98.50           H  
ATOM   3795  N   ASN A 240       3.904   0.741  -3.482  1.00 98.76           N  
ATOM   3796  H   ASN A 240       4.776   0.415  -3.088  1.00 98.76           H  
ATOM   3797  CA  ASN A 240       3.661   2.175  -3.430  1.00 98.76           C  
ATOM   3798  HA  ASN A 240       2.606   2.376  -3.620  1.00 98.76           H  
ATOM   3799  C   ASN A 240       4.430   2.947  -4.511  1.00 98.76           C  
ATOM   3800  CB  ASN A 240       3.974   2.647  -2.011  1.00 98.76           C  
ATOM   3801  HB2 ASN A 240       4.973   2.316  -1.728  1.00 98.76           H  
ATOM   3802  HB3 ASN A 240       3.968   3.737  -1.983  1.00 98.76           H  
ATOM   3803  O   ASN A 240       4.326   4.169  -4.561  1.00 98.76           O  
ATOM   3804  CG  ASN A 240       2.967   2.152  -0.988  1.00 98.76           C  
ATOM   3805  ND2 ASN A 240       3.271   2.337   0.271  1.00 98.76           N  
ATOM   3806 HD21 ASN A 240       4.155   2.773   0.490  1.00 98.76           H  
ATOM   3807 HD22 ASN A 240       2.603   2.072   0.981  1.00 98.76           H  
ATOM   3808  OD1 ASN A 240       1.907   1.615  -1.298  1.00 98.76           O  
ATOM   3809  N   GLY A 241       5.143   2.250  -5.400  1.00 98.46           N  
ATOM   3810  H   GLY A 241       5.271   1.257  -5.261  1.00 98.46           H  
ATOM   3811  CA  GLY A 241       5.815   2.858  -6.539  1.00 98.46           C  
ATOM   3812  HA2 GLY A 241       6.361   2.093  -7.092  1.00 98.46           H  
ATOM   3813  HA3 GLY A 241       6.541   3.586  -6.178  1.00 98.46           H  
ATOM   3814  C   GLY A 241       4.854   3.568  -7.495  1.00 98.46           C  
ATOM   3815  O   GLY A 241       3.615   3.491  -7.396  1.00 98.46           O  
ATOM   3816  N   GLN A 242       5.443   4.269  -8.458  1.00 98.55           N  
ATOM   3817  H   GLN A 242       6.447   4.203  -8.537  1.00 98.55           H  
ATOM   3818  CA  GLN A 242       4.716   5.039  -9.453  1.00 98.55           C  
ATOM   3819  HA  GLN A 242       4.076   5.745  -8.923  1.00 98.55           H  
ATOM   3820  C   GLN A 242       3.843   4.121 -10.315  1.00 98.55           C  
ATOM   3821  CB  GLN A 242       5.708   5.834 -10.302  1.00 98.55           C  
ATOM   3822  HB2 GLN A 242       6.377   6.389  -9.644  1.00 98.55           H  
ATOM   3823  HB3 GLN A 242       6.295   5.134 -10.897  1.00 98.55           H  
ATOM   3824  O   GLN A 242       4.304   3.133 -10.891  1.00 98.55           O  
ATOM   3825  CG  GLN A 242       5.003   6.819 -11.246  1.00 98.55           C  
ATOM   3826  HG2 GLN A 242       4.406   7.517 -10.660  1.00 98.55           H  
ATOM   3827  HG3 GLN A 242       4.341   6.272 -11.917  1.00 98.55           H  
ATOM   3828  CD  GLN A 242       5.982   7.620 -12.098  1.00 98.55           C  
ATOM   3829  NE2 GLN A 242       5.500   8.358 -13.072  1.00 98.55           N  
ATOM   3830 HE21 GLN A 242       4.507   8.408 -13.247  1.00 98.55           H  
ATOM   3831 HE22 GLN A 242       6.181   8.908 -13.576  1.00 98.55           H  
ATOM   3832  OE1 GLN A 242       7.187   7.587 -11.937  1.00 98.55           O  
ATOM   3833  N   TRP A 243       2.565   4.474 -10.439  1.00 98.50           N  
ATOM   3834  H   TRP A 243       2.251   5.337 -10.020  1.00 98.50           H  
ATOM   3835  CA  TRP A 243       1.616   3.695 -11.226  1.00 98.50           C  
ATOM   3836  HA  TRP A 243       1.561   2.689 -10.809  1.00 98.50           H  
ATOM   3837  C   TRP A 243       2.051   3.595 -12.691  1.00 98.50           C  
ATOM   3838  CB  TRP A 243       0.233   4.332 -11.135  1.00 98.50           C  
ATOM   3839  HB2 TRP A 243      -0.059   4.410 -10.088  1.00 98.50           H  
ATOM   3840  HB3 TRP A 243       0.270   5.340 -11.548  1.00 98.50           H  
ATOM   3841  O   TRP A 243       2.417   4.594 -13.307  1.00 98.50           O  
ATOM   3842  CG  TRP A 243      -0.820   3.556 -11.849  1.00 98.50           C  
ATOM   3843  CD1 TRP A 243      -1.228   3.767 -13.120  1.00 98.50           C  
ATOM   3844  HD1 TRP A 243      -0.856   4.551 -13.763  1.00 98.50           H  
ATOM   3845  CD2 TRP A 243      -1.617   2.443 -11.350  1.00 98.50           C  
ATOM   3846  CE2 TRP A 243      -2.503   2.026 -12.386  1.00 98.50           C  
ATOM   3847  CE3 TRP A 243      -1.677   1.742 -10.128  1.00 98.50           C  
ATOM   3848  HE3 TRP A 243      -1.037   2.050  -9.315  1.00 98.50           H  
ATOM   3849  NE1 TRP A 243      -2.245   2.887 -13.429  1.00 98.50           N  
ATOM   3850  HE1 TRP A 243      -2.804   2.964 -14.267  1.00 98.50           H  
ATOM   3851  CH2 TRP A 243      -3.404   0.261 -11.011  1.00 98.50           C  
ATOM   3852  HH2 TRP A 243      -4.078  -0.571 -10.872  1.00 98.50           H  
ATOM   3853  CZ2 TRP A 243      -3.402   0.966 -12.223  1.00 98.50           C  
ATOM   3854  HZ2 TRP A 243      -4.081   0.690 -13.016  1.00 98.50           H  
ATOM   3855  CZ3 TRP A 243      -2.537   0.639  -9.977  1.00 98.50           C  
ATOM   3856  HZ3 TRP A 243      -2.529   0.055  -9.068  1.00 98.50           H  
ATOM   3857  N   GLY A 244       2.003   2.387 -13.257  1.00 97.98           N  
ATOM   3858  H   GLY A 244       1.706   1.606 -12.690  1.00 97.98           H  
ATOM   3859  CA  GLY A 244       2.273   2.155 -14.679  1.00 97.98           C  
ATOM   3860  HA2 GLY A 244       1.694   2.874 -15.260  1.00 97.98           H  
ATOM   3861  HA3 GLY A 244       1.932   1.157 -14.952  1.00 97.98           H  
ATOM   3862  C   GLY A 244       3.740   2.302 -15.110  1.00 97.98           C  
ATOM   3863  O   GLY A 244       4.055   1.982 -16.256  1.00 97.98           O  
ATOM   3864  N   SER A 245       4.640   2.751 -14.228  1.00 98.21           N  
ATOM   3865  H   SER A 245       4.335   2.977 -13.292  1.00 98.21           H  
ATOM   3866  CA  SER A 245       6.045   2.963 -14.579  1.00 98.21           C  
ATOM   3867  HA  SER A 245       6.070   3.536 -15.505  1.00 98.21           H  
ATOM   3868  C   SER A 245       6.767   1.637 -14.815  1.00 98.21           C  
ATOM   3869  CB  SER A 245       6.768   3.794 -13.519  1.00 98.21           C  
ATOM   3870  HB2 SER A 245       6.229   4.729 -13.368  1.00 98.21           H  
ATOM   3871  HB3 SER A 245       6.803   3.248 -12.576  1.00 98.21           H  
ATOM   3872  O   SER A 245       6.637   0.687 -14.043  1.00 98.21           O  
ATOM   3873  OG  SER A 245       8.085   4.080 -13.955  1.00 98.21           O  
ATOM   3874  HG  SER A 245       8.454   4.717 -13.339  1.00 98.21           H  
ATOM   3875  N   LYS A 246       7.550   1.591 -15.895  1.00 98.09           N  
ATOM   3876  H   LYS A 246       7.568   2.417 -16.476  1.00 98.09           H  
ATOM   3877  CA  LYS A 246       8.460   0.485 -16.238  1.00 98.09           C  
ATOM   3878  HA  LYS A 246       8.333  -0.323 -15.516  1.00 98.09           H  
ATOM   3879  C   LYS A 246       9.932   0.880 -16.128  1.00 98.09           C  
ATOM   3880  CB  LYS A 246       8.121  -0.063 -17.628  1.00 98.09           C  
ATOM   3881  HB2 LYS A 246       8.824  -0.859 -17.873  1.00 98.09           H  
ATOM   3882  HB3 LYS A 246       8.226   0.726 -18.372  1.00 98.09           H  
ATOM   3883  O   LYS A 246      10.814   0.095 -16.468  1.00 98.09           O  
ATOM   3884  CG  LYS A 246       6.696  -0.622 -17.666  1.00 98.09           C  
ATOM   3885  HG2 LYS A 246       6.532  -1.258 -16.795  1.00 98.09           H  
ATOM   3886  HG3 LYS A 246       5.979   0.198 -17.645  1.00 98.09           H  
ATOM   3887  CD  LYS A 246       6.491  -1.451 -18.930  1.00 98.09           C  
ATOM   3888  HD2 LYS A 246       7.176  -2.298 -18.899  1.00 98.09           H  
ATOM   3889  HD3 LYS A 246       6.689  -0.846 -19.815  1.00 98.09           H  
ATOM   3890  CE  LYS A 246       5.046  -1.941 -18.936  1.00 98.09           C  
ATOM   3891  HE2 LYS A 246       4.783  -2.229 -17.918  1.00 98.09           H  
ATOM   3892  HE3 LYS A 246       4.390  -1.125 -19.239  1.00 98.09           H  
ATOM   3893  NZ  LYS A 246       4.896  -3.121 -19.807  1.00 98.09           N  
ATOM   3894  HZ1 LYS A 246       3.924  -3.390 -19.855  1.00 98.09           H  
ATOM   3895  HZ2 LYS A 246       5.277  -2.948 -20.726  1.00 98.09           H  
ATOM   3896  HZ3 LYS A 246       5.385  -3.879 -19.354  1.00 98.09           H  
ATOM   3897  N   THR A 247      10.199   2.102 -15.664  1.00 98.32           N  
ATOM   3898  H   THR A 247       9.432   2.689 -15.369  1.00 98.32           H  
ATOM   3899  CA  THR A 247      11.549   2.525 -15.295  1.00 98.32           C  
ATOM   3900  HA  THR A 247      12.205   2.399 -16.156  1.00 98.32           H  
ATOM   3901  C   THR A 247      12.039   1.637 -14.157  1.00 98.32           C  
ATOM   3902  CB  THR A 247      11.572   4.001 -14.881  1.00 98.32           C  
ATOM   3903  HB  THR A 247      10.939   4.150 -14.006  1.00 98.32           H  
ATOM   3904  O   THR A 247      11.274   1.330 -13.241  1.00 98.32           O  
ATOM   3905  CG2 THR A 247      12.981   4.511 -14.581  1.00 98.32           C  
ATOM   3906 HG21 THR A 247      12.943   5.576 -14.351  1.00 98.32           H  
ATOM   3907 HG22 THR A 247      13.393   3.997 -13.713  1.00 98.32           H  
ATOM   3908 HG23 THR A 247      13.630   4.353 -15.442  1.00 98.32           H  
ATOM   3909  OG1 THR A 247      11.075   4.783 -15.942  1.00 98.32           O  
ATOM   3910  HG1 THR A 247      11.078   5.698 -15.652  1.00 98.32           H  
ATOM   3911  N   PHE A 248      13.303   1.219 -14.230  1.00 98.09           N  
ATOM   3912  H   PHE A 248      13.872   1.541 -15.001  1.00 98.09           H  
ATOM   3913  CA  PHE A 248      13.906   0.261 -13.305  1.00 98.09           C  
ATOM   3914  HA  PHE A 248      13.509  -0.729 -13.527  1.00 98.09           H  
ATOM   3915  C   PHE A 248      13.601   0.593 -11.835  1.00 98.09           C  
ATOM   3916  CB  PHE A 248      15.418   0.226 -13.555  1.00 98.09           C  
ATOM   3917  HB2 PHE A 248      15.601  -0.069 -14.588  1.00 98.09           H  
ATOM   3918  HB3 PHE A 248      15.827   1.228 -13.421  1.00 98.09           H  
ATOM   3919  O   PHE A 248      14.047   1.614 -11.319  1.00 98.09           O  
ATOM   3920  CG  PHE A 248      16.155  -0.728 -12.638  1.00 98.09           C  
ATOM   3921  CD1 PHE A 248      16.701  -0.271 -11.425  1.00 98.09           C  
ATOM   3922  HD1 PHE A 248      16.603   0.766 -11.139  1.00 98.09           H  
ATOM   3923  CD2 PHE A 248      16.265  -2.086 -12.980  1.00 98.09           C  
ATOM   3924  HD2 PHE A 248      15.796  -2.449 -13.882  1.00 98.09           H  
ATOM   3925  CE1 PHE A 248      17.357  -1.169 -10.565  1.00 98.09           C  
ATOM   3926  HE1 PHE A 248      17.755  -0.818  -9.624  1.00 98.09           H  
ATOM   3927  CE2 PHE A 248      16.955  -2.978 -12.142  1.00 98.09           C  
ATOM   3928  HE2 PHE A 248      17.054  -4.017 -12.419  1.00 98.09           H  
ATOM   3929  CZ  PHE A 248      17.493  -2.520 -10.927  1.00 98.09           C  
ATOM   3930  HZ  PHE A 248      17.999  -3.206 -10.263  1.00 98.09           H  
ATOM   3931  N   GLY A 249      12.829  -0.271 -11.172  1.00 97.22           N  
ATOM   3932  H   GLY A 249      12.411  -1.021 -11.703  1.00 97.22           H  
ATOM   3933  CA  GLY A 249      12.514  -0.188  -9.742  1.00 97.22           C  
ATOM   3934  HA2 GLY A 249      12.154  -1.159  -9.403  1.00 97.22           H  
ATOM   3935  HA3 GLY A 249      13.434   0.026  -9.198  1.00 97.22           H  
ATOM   3936  C   GLY A 249      11.484   0.879  -9.344  1.00 97.22           C  
ATOM   3937  O   GLY A 249      11.107   0.941  -8.177  1.00 97.22           O  
ATOM   3938  N   VAL A 250      11.050   1.742 -10.267  1.00 98.37           N  
ATOM   3939  H   VAL A 250      11.409   1.644 -11.206  1.00 98.37           H  
ATOM   3940  CA  VAL A 250      10.175   2.895  -9.966  1.00 98.37           C  
ATOM   3941  HA  VAL A 250      10.427   3.295  -8.984  1.00 98.37           H  
ATOM   3942  C   VAL A 250       8.700   2.491  -9.915  1.00 98.37           C  
ATOM   3943  CB  VAL A 250      10.405   4.005 -11.013  1.00 98.37           C  
ATOM   3944  HB  VAL A 250      10.206   3.593 -12.002  1.00 98.37           H  
ATOM   3945  O   VAL A 250       7.900   3.116  -9.220  1.00 98.37           O  
ATOM   3946  CG1 VAL A 250       9.497   5.222 -10.825  1.00 98.37           C  
ATOM   3947 HG11 VAL A 250       9.761   6.015 -11.525  1.00 98.37           H  
ATOM   3948 HG12 VAL A 250       9.605   5.606  -9.810  1.00 98.37           H  
ATOM   3949 HG13 VAL A 250       8.456   4.949 -10.996  1.00 98.37           H  
ATOM   3950  CG2 VAL A 250      11.849   4.519 -10.982  1.00 98.37           C  
ATOM   3951 HG21 VAL A 250      11.985   5.312 -11.717  1.00 98.37           H  
ATOM   3952 HG22 VAL A 250      12.549   3.715 -11.208  1.00 98.37           H  
ATOM   3953 HG23 VAL A 250      12.081   4.918  -9.994  1.00 98.37           H  
ATOM   3954  N   GLY A 251       8.326   1.464 -10.681  1.00 98.30           N  
ATOM   3955  H   GLY A 251       9.054   0.970 -11.178  1.00 98.30           H  
ATOM   3956  CA  GLY A 251       6.955   0.968 -10.778  1.00 98.30           C  
ATOM   3957  HA2 GLY A 251       6.285   1.807 -10.969  1.00 98.30           H  
ATOM   3958  HA3 GLY A 251       6.887   0.278 -11.620  1.00 98.30           H  
ATOM   3959  C   GLY A 251       6.462   0.232  -9.535  1.00 98.30           C  
ATOM   3960  O   GLY A 251       7.191   0.031  -8.565  1.00 98.30           O  
ATOM   3961  N   MET A 252       5.217  -0.248  -9.587  1.00 98.40           N  
ATOM   3962  H   MET A 252       4.669  -0.119 -10.426  1.00 98.40           H  
ATOM   3963  CA  MET A 252       4.693  -1.127  -8.546  1.00 98.40           C  
ATOM   3964  HA  MET A 252       5.020  -0.722  -7.589  1.00 98.40           H  
ATOM   3965  C   MET A 252       5.269  -2.534  -8.698  1.00 98.40           C  
ATOM   3966  CB  MET A 252       3.172  -1.147  -8.497  1.00 98.40           C  
ATOM   3967  HB2 MET A 252       2.754  -1.556  -9.418  1.00 98.40           H  
ATOM   3968  HB3 MET A 252       2.906  -1.813  -7.676  1.00 98.40           H  
ATOM   3969  O   MET A 252       4.701  -3.399  -9.375  1.00 98.40           O  
ATOM   3970  CG  MET A 252       2.566   0.231  -8.235  1.00 98.40           C  
ATOM   3971  HG2 MET A 252       2.887   0.576  -7.252  1.00 98.40           H  
ATOM   3972  HG3 MET A 252       2.932   0.939  -8.979  1.00 98.40           H  
ATOM   3973  SD  MET A 252       0.759   0.229  -8.309  1.00 98.40           S  
ATOM   3974  CE  MET A 252       0.404  -1.199  -7.264  1.00 98.40           C  
ATOM   3975  HE1 MET A 252       0.774  -2.105  -7.743  1.00 98.40           H  
ATOM   3976  HE2 MET A 252      -0.675  -1.306  -7.148  1.00 98.40           H  
ATOM   3977  HE3 MET A 252       0.887  -1.090  -6.293  1.00 98.40           H  
ATOM   3978  N   ASN A 253       6.437  -2.754  -8.103  1.00 96.80           N  
ATOM   3979  H   ASN A 253       6.876  -1.975  -7.633  1.00 96.80           H  
ATOM   3980  CA  ASN A 253       7.185  -3.983  -8.304  1.00 96.80           C  
ATOM   3981  HA  ASN A 253       6.923  -4.375  -9.287  1.00 96.80           H  
ATOM   3982  C   ASN A 253       6.815  -5.061  -7.284  1.00 96.80           C  
ATOM   3983  CB  ASN A 253       8.694  -3.709  -8.329  1.00 96.80           C  
ATOM   3984  HB2 ASN A 253       9.226  -4.648  -8.483  1.00 96.80           H  
ATOM   3985  HB3 ASN A 253       9.001  -3.293  -7.369  1.00 96.80           H  
ATOM   3986  O   ASN A 253       6.689  -4.818  -6.084  1.00 96.80           O  
ATOM   3987  CG  ASN A 253       9.129  -2.755  -9.427  1.00 96.80           C  
ATOM   3988  ND2 ASN A 253       8.807  -2.978 -10.672  1.00 96.80           N  
ATOM   3989 HD21 ASN A 253       9.129  -2.289 -11.337  1.00 96.80           H  
ATOM   3990 HD22 ASN A 253       8.178  -3.705 -10.980  1.00 96.80           H  
ATOM   3991  OD1 ASN A 253       9.844  -1.806  -9.200  1.00 96.80           O  
ATOM   3992  N   TRP A 254       6.749  -6.288  -7.789  1.00 97.21           N  
ATOM   3993  H   TRP A 254       6.849  -6.374  -8.790  1.00 97.21           H  
ATOM   3994  CA  TRP A 254       6.866  -7.516  -7.020  1.00 97.21           C  
ATOM   3995  HA  TRP A 254       7.264  -7.295  -6.030  1.00 97.21           H  
ATOM   3996  C   TRP A 254       7.868  -8.388  -7.774  1.00 97.21           C  
ATOM   3997  CB  TRP A 254       5.485  -8.164  -6.853  1.00 97.21           C  
ATOM   3998  HB2 TRP A 254       4.778  -7.389  -6.558  1.00 97.21           H  
ATOM   3999  HB3 TRP A 254       5.135  -8.562  -7.806  1.00 97.21           H  
ATOM   4000  O   TRP A 254       7.478  -9.166  -8.636  1.00 97.21           O  
ATOM   4001  CG  TRP A 254       5.427  -9.233  -5.807  1.00 97.21           C  
ATOM   4002  CD1 TRP A 254       5.723 -10.544  -5.966  1.00 97.21           C  
ATOM   4003  HD1 TRP A 254       6.065 -10.991  -6.887  1.00 97.21           H  
ATOM   4004  CD2 TRP A 254       5.093  -9.069  -4.396  1.00 97.21           C  
ATOM   4005  CE2 TRP A 254       5.130 -10.346  -3.769  1.00 97.21           C  
ATOM   4006  CE3 TRP A 254       4.784  -7.962  -3.578  1.00 97.21           C  
ATOM   4007  HE3 TRP A 254       4.766  -6.973  -4.012  1.00 97.21           H  
ATOM   4008  NE1 TRP A 254       5.548 -11.200  -4.761  1.00 97.21           N  
ATOM   4009  HE1 TRP A 254       5.809 -12.157  -4.568  1.00 97.21           H  
ATOM   4010  CH2 TRP A 254       4.522  -9.409  -1.625  1.00 97.21           C  
ATOM   4011  HH2 TRP A 254       4.299  -9.532  -0.576  1.00 97.21           H  
ATOM   4012  CZ2 TRP A 254       4.837 -10.527  -2.410  1.00 97.21           C  
ATOM   4013  HZ2 TRP A 254       4.855 -11.508  -1.960  1.00 97.21           H  
ATOM   4014  CZ3 TRP A 254       4.509  -8.130  -2.207  1.00 97.21           C  
ATOM   4015  HZ3 TRP A 254       4.282  -7.270  -1.593  1.00 97.21           H  
ATOM   4016  N   PHE A 255       9.164  -8.204  -7.501  1.00 95.98           N  
ATOM   4017  H   PHE A 255       9.387  -7.538  -6.775  1.00 95.98           H  
ATOM   4018  CA  PHE A 255      10.323  -8.743  -8.229  1.00 95.98           C  
ATOM   4019  HA  PHE A 255      10.576  -8.027  -9.011  1.00 95.98           H  
ATOM   4020  C   PHE A 255      10.119 -10.096  -8.933  1.00 95.98           C  
ATOM   4021  CB  PHE A 255      11.522  -8.816  -7.274  1.00 95.98           C  
ATOM   4022  HB2 PHE A 255      11.288  -9.457  -6.424  1.00 95.98           H  
ATOM   4023  HB3 PHE A 255      11.730  -7.816  -6.893  1.00 95.98           H  
ATOM   4024  O   PHE A 255      10.269 -10.169 -10.145  1.00 95.98           O  
ATOM   4025  CG  PHE A 255      12.777  -9.328  -7.940  1.00 95.98           C  
ATOM   4026  CD1 PHE A 255      13.170 -10.673  -7.798  1.00 95.98           C  
ATOM   4027  HD1 PHE A 255      12.592 -11.354  -7.190  1.00 95.98           H  
ATOM   4028  CD2 PHE A 255      13.539  -8.454  -8.734  1.00 95.98           C  
ATOM   4029  HD2 PHE A 255      13.254  -7.417  -8.825  1.00 95.98           H  
ATOM   4030  CE1 PHE A 255      14.325 -11.138  -8.448  1.00 95.98           C  
ATOM   4031  HE1 PHE A 255      14.631 -12.168  -8.333  1.00 95.98           H  
ATOM   4032  CE2 PHE A 255      14.697  -8.919  -9.377  1.00 95.98           C  
ATOM   4033  HE2 PHE A 255      15.307  -8.235  -9.949  1.00 95.98           H  
ATOM   4034  CZ  PHE A 255      15.090 -10.260  -9.236  1.00 95.98           C  
ATOM   4035  HZ  PHE A 255      15.992 -10.612  -9.715  1.00 95.98           H  
ATOM   4036  N   HIS A 256       9.737 -11.168  -8.235  1.00 94.81           N  
ATOM   4037  H   HIS A 256       9.768 -11.140  -7.226  1.00 94.81           H  
ATOM   4038  CA  HIS A 256       9.556 -12.480  -8.874  1.00 94.81           C  
ATOM   4039  HA  HIS A 256      10.467 -12.730  -9.418  1.00 94.81           H  
ATOM   4040  C   HIS A 256       8.405 -12.559  -9.896  1.00 94.81           C  
ATOM   4041  CB  HIS A 256       9.360 -13.524  -7.779  1.00 94.81           C  
ATOM   4042  HB2 HIS A 256       8.520 -13.219  -7.153  1.00 94.81           H  
ATOM   4043  HB3 HIS A 256       9.110 -14.479  -8.240  1.00 94.81           H  
ATOM   4044  O   HIS A 256       8.399 -13.448 -10.741  1.00 94.81           O  
ATOM   4045  CG  HIS A 256      10.588 -13.724  -6.931  1.00 94.81           C  
ATOM   4046  CD2 HIS A 256      11.652 -14.530  -7.229  1.00 94.81           C  
ATOM   4047  HD2 HIS A 256      11.767 -15.127  -8.122  1.00 94.81           H  
ATOM   4048  ND1 HIS A 256      10.837 -13.170  -5.696  1.00 94.81           N  
ATOM   4049  HD1 HIS A 256      10.171 -12.674  -5.120  1.00 94.81           H  
ATOM   4050  CE1 HIS A 256      12.014 -13.641  -5.255  1.00 94.81           C  
ATOM   4051  HE1 HIS A 256      12.437 -13.447  -4.280  1.00 94.81           H  
ATOM   4052  NE2 HIS A 256      12.554 -14.461  -6.165  1.00 94.81           N  
ATOM   4053  N   LEU A 257       7.440 -11.637  -9.845  1.00 96.13           N  
ATOM   4054  H   LEU A 257       7.535 -10.900  -9.161  1.00 96.13           H  
ATOM   4055  CA  LEU A 257       6.398 -11.481 -10.862  1.00 96.13           C  
ATOM   4056  HA  LEU A 257       6.234 -12.434 -11.366  1.00 96.13           H  
ATOM   4057  C   LEU A 257       6.827 -10.485 -11.943  1.00 96.13           C  
ATOM   4058  CB  LEU A 257       5.078 -11.029 -10.205  1.00 96.13           C  
ATOM   4059  HB2 LEU A 257       5.245 -10.080  -9.696  1.00 96.13           H  
ATOM   4060  HB3 LEU A 257       4.348 -10.851 -10.994  1.00 96.13           H  
ATOM   4061  O   LEU A 257       6.717 -10.773 -13.132  1.00 96.13           O  
ATOM   4062  CG  LEU A 257       4.470 -12.021  -9.197  1.00 96.13           C  
ATOM   4063  HG  LEU A 257       5.184 -12.219  -8.397  1.00 96.13           H  
ATOM   4064  CD1 LEU A 257       3.207 -11.415  -8.582  1.00 96.13           C  
ATOM   4065 HD11 LEU A 257       2.796 -12.097  -7.839  1.00 96.13           H  
ATOM   4066 HD12 LEU A 257       2.460 -11.236  -9.356  1.00 96.13           H  
ATOM   4067 HD13 LEU A 257       3.452 -10.474  -8.090  1.00 96.13           H  
ATOM   4068  CD2 LEU A 257       4.102 -13.353  -9.844  1.00 96.13           C  
ATOM   4069 HD21 LEU A 257       5.002 -13.863 -10.188  1.00 96.13           H  
ATOM   4070 HD22 LEU A 257       3.611 -13.995  -9.113  1.00 96.13           H  
ATOM   4071 HD23 LEU A 257       3.427 -13.190 -10.684  1.00 96.13           H  
ATOM   4072  N   THR A 258       7.296  -9.306 -11.535  1.00 97.20           N  
ATOM   4073  H   THR A 258       7.379  -9.146 -10.541  1.00 97.20           H  
ATOM   4074  CA  THR A 258       7.444  -8.146 -12.424  1.00 97.20           C  
ATOM   4075  HA  THR A 258       6.850  -8.303 -13.324  1.00 97.20           H  
ATOM   4076  C   THR A 258       8.871  -7.882 -12.883  1.00 97.20           C  
ATOM   4077  CB  THR A 258       6.914  -6.877 -11.745  1.00 97.20           C  
ATOM   4078  HB  THR A 258       6.987  -6.062 -12.465  1.00 97.20           H  
ATOM   4079  O   THR A 258       9.078  -7.101 -13.807  1.00 97.20           O  
ATOM   4080  CG2 THR A 258       5.454  -6.995 -11.316  1.00 97.20           C  
ATOM   4081 HG21 THR A 258       5.131  -6.031 -10.923  1.00 97.20           H  
ATOM   4082 HG22 THR A 258       5.340  -7.750 -10.538  1.00 97.20           H  
ATOM   4083 HG23 THR A 258       4.836  -7.255 -12.176  1.00 97.20           H  
ATOM   4084  OG1 THR A 258       7.651  -6.551 -10.583  1.00 97.20           O  
ATOM   4085  HG1 THR A 258       8.536  -6.293 -10.848  1.00 97.20           H  
ATOM   4086  N   THR A 259       9.872  -8.479 -12.236  1.00 96.03           N  
ATOM   4087  H   THR A 259       9.630  -9.182 -11.551  1.00 96.03           H  
ATOM   4088  CA  THR A 259      11.253  -7.965 -12.166  1.00 96.03           C  
ATOM   4089  HA  THR A 259      11.784  -8.541 -11.408  1.00 96.03           H  
ATOM   4090  C   THR A 259      11.265  -6.504 -11.681  1.00 96.03           C  
ATOM   4091  CB  THR A 259      12.014  -8.189 -13.488  1.00 96.03           C  
ATOM   4092  HB  THR A 259      13.077  -8.041 -13.296  1.00 96.03           H  
ATOM   4093  O   THR A 259      10.299  -6.052 -11.061  1.00 96.03           O  
ATOM   4094  CG2 THR A 259      11.833  -9.595 -14.062  1.00 96.03           C  
ATOM   4095 HG21 THR A 259      10.805  -9.747 -14.392  1.00 96.03           H  
ATOM   4096 HG22 THR A 259      12.084 -10.336 -13.303  1.00 96.03           H  
ATOM   4097 HG23 THR A 259      12.500  -9.722 -14.915  1.00 96.03           H  
ATOM   4098  OG1 THR A 259      11.615  -7.257 -14.466  1.00 96.03           O  
ATOM   4099  HG1 THR A 259      10.656  -7.239 -14.450  1.00 96.03           H  
ATOM   4100  N   HIS A 260      12.327  -5.750 -11.965  1.00 96.68           N  
ATOM   4101  H   HIS A 260      13.108  -6.173 -12.446  1.00 96.68           H  
ATOM   4102  CA  HIS A 260      12.361  -4.295 -11.777  1.00 96.68           C  
ATOM   4103  HA  HIS A 260      11.696  -4.018 -10.959  1.00 96.68           H  
ATOM   4104  C   HIS A 260      11.884  -3.503 -13.004  1.00 96.68           C  
ATOM   4105  CB  HIS A 260      13.782  -3.891 -11.380  1.00 96.68           C  
ATOM   4106  HB2 HIS A 260      14.487  -4.278 -12.116  1.00 96.68           H  
ATOM   4107  HB3 HIS A 260      13.867  -2.804 -11.368  1.00 96.68           H  
ATOM   4108  O   HIS A 260      11.759  -2.287 -12.920  1.00 96.68           O  
ATOM   4109  CG  HIS A 260      14.146  -4.392 -10.015  1.00 96.68           C  
ATOM   4110  CD2 HIS A 260      15.103  -5.319  -9.708  1.00 96.68           C  
ATOM   4111  HD2 HIS A 260      15.760  -5.814 -10.407  1.00 96.68           H  
ATOM   4112  ND1 HIS A 260      13.554  -4.006  -8.836  1.00 96.68           N  
ATOM   4113  HD1 HIS A 260      12.890  -3.257  -8.701  1.00 96.68           H  
ATOM   4114  CE1 HIS A 260      14.143  -4.685  -7.844  1.00 96.68           C  
ATOM   4115  HE1 HIS A 260      13.905  -4.556  -6.799  1.00 96.68           H  
ATOM   4116  NE2 HIS A 260      15.077  -5.518  -8.329  1.00 96.68           N  
ATOM   4117  N   TYR A 261      11.628  -4.164 -14.137  1.00 97.89           N  
ATOM   4118  H   TYR A 261      11.744  -5.167 -14.146  1.00 97.89           H  
ATOM   4119  CA  TYR A 261      11.336  -3.516 -15.427  1.00 97.89           C  
ATOM   4120  HA  TYR A 261      11.614  -2.463 -15.373  1.00 97.89           H  
ATOM   4121  C   TYR A 261       9.854  -3.547 -15.828  1.00 97.89           C  
ATOM   4122  CB  TYR A 261      12.194  -4.171 -16.513  1.00 97.89           C  
ATOM   4123  HB2 TYR A 261      11.913  -5.221 -16.603  1.00 97.89           H  
ATOM   4124  HB3 TYR A 261      11.977  -3.696 -17.470  1.00 97.89           H  
ATOM   4125  O   TYR A 261       9.493  -3.154 -16.936  1.00 97.89           O  
ATOM   4126  CG  TYR A 261      13.686  -4.071 -16.278  1.00 97.89           C  
ATOM   4127  CD1 TYR A 261      14.359  -2.875 -16.594  1.00 97.89           C  
ATOM   4128  HD1 TYR A 261      13.804  -2.031 -16.976  1.00 97.89           H  
ATOM   4129  CD2 TYR A 261      14.399  -5.175 -15.774  1.00 97.89           C  
ATOM   4130  HD2 TYR A 261      13.880  -6.094 -15.542  1.00 97.89           H  
ATOM   4131  CE1 TYR A 261      15.755  -2.789 -16.433  1.00 97.89           C  
ATOM   4132  HE1 TYR A 261      16.274  -1.876 -16.683  1.00 97.89           H  
ATOM   4133  CE2 TYR A 261      15.792  -5.087 -15.595  1.00 97.89           C  
ATOM   4134  HE2 TYR A 261      16.356  -5.925 -15.214  1.00 97.89           H  
ATOM   4135  OH  TYR A 261      17.813  -3.821 -15.737  1.00 97.89           O  
ATOM   4136  HH  TYR A 261      18.168  -2.955 -15.953  1.00 97.89           H  
ATOM   4137  CZ  TYR A 261      16.472  -3.899 -15.932  1.00 97.89           C  
ATOM   4138  N   ASP A 262       8.981  -4.057 -14.966  1.00 97.96           N  
ATOM   4139  H   ASP A 262       9.305  -4.345 -14.053  1.00 97.96           H  
ATOM   4140  CA  ASP A 262       7.539  -4.097 -15.205  1.00 97.96           C  
ATOM   4141  HA  ASP A 262       7.283  -3.294 -15.897  1.00 97.96           H  
ATOM   4142  C   ASP A 262       6.793  -3.822 -13.897  1.00 97.96           C  
ATOM   4143  CB  ASP A 262       7.144  -5.450 -15.841  1.00 97.96           C  
ATOM   4144  HB2 ASP A 262       6.887  -6.160 -15.055  1.00 97.96           H  
ATOM   4145  HB3 ASP A 262       8.001  -5.852 -16.380  1.00 97.96           H  
ATOM   4146  O   ASP A 262       7.390  -3.796 -12.824  1.00 97.96           O  
ATOM   4147  CG  ASP A 262       5.980  -5.369 -16.843  1.00 97.96           C  
ATOM   4148  OD1 ASP A 262       5.311  -4.312 -16.939  1.00 97.96           O  
ATOM   4149  OD2 ASP A 262       5.748  -6.375 -17.561  1.00 97.96           O  
ATOM   4150  N   THR A 263       5.482  -3.635 -13.966  1.00 98.20           N  
ATOM   4151  H   THR A 263       5.035  -3.712 -14.868  1.00 98.20           H  
ATOM   4152  CA  THR A 263       4.658  -3.272 -12.805  1.00 98.20           C  
ATOM   4153  HA  THR A 263       5.227  -3.430 -11.889  1.00 98.20           H  
ATOM   4154  C   THR A 263       3.424  -4.155 -12.725  1.00 98.20           C  
ATOM   4155  CB  THR A 263       4.308  -1.776 -12.848  1.00 98.20           C  
ATOM   4156  HB  THR A 263       5.241  -1.214 -12.809  1.00 98.20           H  
ATOM   4157  O   THR A 263       2.874  -4.573 -13.748  1.00 98.20           O  
ATOM   4158  CG2 THR A 263       3.545  -1.349 -14.098  1.00 98.20           C  
ATOM   4159 HG21 THR A 263       2.585  -1.860 -14.160  1.00 98.20           H  
ATOM   4160 HG22 THR A 263       3.385  -0.272 -14.046  1.00 98.20           H  
ATOM   4161 HG23 THR A 263       4.136  -1.562 -14.989  1.00 98.20           H  
ATOM   4162  OG1 THR A 263       3.520  -1.381 -11.752  1.00 98.20           O  
ATOM   4163  HG1 THR A 263       2.636  -1.742 -11.848  1.00 98.20           H  
ATOM   4164  N   VAL A 264       2.950  -4.429 -11.510  1.00 98.56           N  
ATOM   4165  H   VAL A 264       3.433  -4.051 -10.707  1.00 98.56           H  
ATOM   4166  CA  VAL A 264       1.592  -4.957 -11.337  1.00 98.56           C  
ATOM   4167  HA  VAL A 264       1.465  -5.792 -12.027  1.00 98.56           H  
ATOM   4168  C   VAL A 264       0.579  -3.881 -11.751  1.00 98.56           C  
ATOM   4169  CB  VAL A 264       1.336  -5.519  -9.925  1.00 98.56           C  
ATOM   4170  HB  VAL A 264       0.347  -5.978  -9.919  1.00 98.56           H  
ATOM   4171  O   VAL A 264       0.861  -2.685 -11.676  1.00 98.56           O  
ATOM   4172  CG1 VAL A 264       2.350  -6.607  -9.552  1.00 98.56           C  
ATOM   4173 HG11 VAL A 264       2.438  -7.336 -10.357  1.00 98.56           H  
ATOM   4174 HG12 VAL A 264       3.327  -6.160  -9.365  1.00 98.56           H  
ATOM   4175 HG13 VAL A 264       2.025  -7.115  -8.644  1.00 98.56           H  
ATOM   4176  CG2 VAL A 264       1.338  -4.446  -8.843  1.00 98.56           C  
ATOM   4177 HG21 VAL A 264       1.060  -4.885  -7.885  1.00 98.56           H  
ATOM   4178 HG22 VAL A 264       0.600  -3.684  -9.095  1.00 98.56           H  
ATOM   4179 HG23 VAL A 264       2.324  -3.991  -8.755  1.00 98.56           H  
ATOM   4180  N   SER A 265      -0.596  -4.306 -12.209  1.00 98.29           N  
ATOM   4181  H   SER A 265      -0.765  -5.302 -12.226  1.00 98.29           H  
ATOM   4182  CA  SER A 265      -1.696  -3.435 -12.646  1.00 98.29           C  
ATOM   4183  HA  SER A 265      -1.313  -2.426 -12.803  1.00 98.29           H  
ATOM   4184  C   SER A 265      -2.818  -3.321 -11.606  1.00 98.29           C  
ATOM   4185  CB  SER A 265      -2.247  -3.939 -13.984  1.00 98.29           C  
ATOM   4186  HB2 SER A 265      -1.425  -4.071 -14.688  1.00 98.29           H  
ATOM   4187  HB3 SER A 265      -2.937  -3.200 -14.390  1.00 98.29           H  
ATOM   4188  O   SER A 265      -3.889  -2.810 -11.912  1.00 98.29           O  
ATOM   4189  OG  SER A 265      -2.930  -5.171 -13.809  1.00 98.29           O  
ATOM   4190  HG  SER A 265      -3.679  -4.960 -13.246  1.00 98.29           H  
ATOM   4191  N   TYR A 266      -2.629  -3.911 -10.428  1.00 98.59           N  
ATOM   4192  H   TYR A 266      -1.738  -4.361 -10.271  1.00 98.59           H  
ATOM   4193  CA  TYR A 266      -3.520  -3.840  -9.271  1.00 98.59           C  
ATOM   4194  HA  TYR A 266      -3.879  -2.819  -9.143  1.00 98.59           H  
ATOM   4195  C   TYR A 266      -2.727  -4.270  -8.041  1.00 98.59           C  
ATOM   4196  CB  TYR A 266      -4.714  -4.787  -9.450  1.00 98.59           C  
ATOM   4197  HB2 TYR A 266      -5.291  -4.493 -10.327  1.00 98.59           H  
ATOM   4198  HB3 TYR A 266      -4.309  -5.785  -9.616  1.00 98.59           H  
ATOM   4199  O   TYR A 266      -1.972  -5.246  -8.118  1.00 98.59           O  
ATOM   4200  CG  TYR A 266      -5.644  -4.906  -8.261  1.00 98.59           C  
ATOM   4201  CD1 TYR A 266      -5.427  -5.915  -7.301  1.00 98.59           C  
ATOM   4202  HD1 TYR A 266      -4.583  -6.583  -7.383  1.00 98.59           H  
ATOM   4203  CD2 TYR A 266      -6.731  -4.026  -8.121  1.00 98.59           C  
ATOM   4204  HD2 TYR A 266      -6.892  -3.257  -8.862  1.00 98.59           H  
ATOM   4205  CE1 TYR A 266      -6.293  -6.037  -6.201  1.00 98.59           C  
ATOM   4206  HE1 TYR A 266      -6.121  -6.790  -5.446  1.00 98.59           H  
ATOM   4207  CE2 TYR A 266      -7.590  -4.135  -7.007  1.00 98.59           C  
ATOM   4208  HE2 TYR A 266      -8.422  -3.457  -6.889  1.00 98.59           H  
ATOM   4209  OH  TYR A 266      -8.191  -5.278  -4.970  1.00 98.59           O  
ATOM   4210  HH  TYR A 266      -8.696  -4.489  -4.759  1.00 98.59           H  
ATOM   4211  CZ  TYR A 266      -7.371  -5.145  -6.045  1.00 98.59           C  
ATOM   4212  N   SER A 267      -2.934  -3.573  -6.928  1.00 98.67           N  
ATOM   4213  H   SER A 267      -3.589  -2.806  -6.958  1.00 98.67           H  
ATOM   4214  CA  SER A 267      -2.457  -3.975  -5.607  1.00 98.67           C  
ATOM   4215  HA  SER A 267      -2.266  -5.048  -5.599  1.00 98.67           H  
ATOM   4216  C   SER A 267      -3.508  -3.644  -4.563  1.00 98.67           C  
ATOM   4217  CB  SER A 267      -1.155  -3.262  -5.248  1.00 98.67           C  
ATOM   4218  HB2 SER A 267      -0.387  -3.547  -5.966  1.00 98.67           H  
ATOM   4219  HB3 SER A 267      -1.312  -2.184  -5.288  1.00 98.67           H  
ATOM   4220  O   SER A 267      -4.070  -2.548  -4.572  1.00 98.67           O  
ATOM   4221  OG  SER A 267      -0.718  -3.586  -3.946  1.00 98.67           O  
ATOM   4222  HG  SER A 267      -1.241  -3.103  -3.303  1.00 98.67           H  
ATOM   4223  N   GLU A 268      -3.722  -4.561  -3.632  1.00 98.74           N  
ATOM   4224  H   GLU A 268      -3.273  -5.461  -3.726  1.00 98.74           H  
ATOM   4225  CA  GLU A 268      -4.462  -4.295  -2.407  1.00 98.74           C  
ATOM   4226  HA  GLU A 268      -4.463  -3.221  -2.223  1.00 98.74           H  
ATOM   4227  C   GLU A 268      -3.765  -4.977  -1.236  1.00 98.74           C  
ATOM   4228  CB  GLU A 268      -5.914  -4.755  -2.579  1.00 98.74           C  
ATOM   4229  HB2 GLU A 268      -6.302  -4.286  -3.483  1.00 98.74           H  
ATOM   4230  HB3 GLU A 268      -5.952  -5.837  -2.699  1.00 98.74           H  
ATOM   4231  O   GLU A 268      -3.522  -6.182  -1.276  1.00 98.74           O  
ATOM   4232  CG  GLU A 268      -6.813  -4.334  -1.416  1.00 98.74           C  
ATOM   4233  HG2 GLU A 268      -6.473  -4.806  -0.494  1.00 98.74           H  
ATOM   4234  HG3 GLU A 268      -6.744  -3.252  -1.305  1.00 98.74           H  
ATOM   4235  CD  GLU A 268      -8.268  -4.720  -1.695  1.00 98.74           C  
ATOM   4236  OE1 GLU A 268      -8.690  -5.838  -1.331  1.00 98.74           O  
ATOM   4237  OE2 GLU A 268      -9.022  -3.935  -2.315  1.00 98.74           O  
ATOM   4238  N   MET A 269      -3.452  -4.214  -0.192  1.00 98.85           N  
ATOM   4239  H   MET A 269      -3.707  -3.237  -0.220  1.00 98.85           H  
ATOM   4240  CA  MET A 269      -2.945  -4.751   1.066  1.00 98.85           C  
ATOM   4241  HA  MET A 269      -2.759  -5.819   0.955  1.00 98.85           H  
ATOM   4242  C   MET A 269      -3.993  -4.561   2.153  1.00 98.85           C  
ATOM   4243  CB  MET A 269      -1.626  -4.109   1.491  1.00 98.85           C  
ATOM   4244  HB2 MET A 269      -1.825  -3.100   1.854  1.00 98.85           H  
ATOM   4245  HB3 MET A 269      -1.233  -4.697   2.320  1.00 98.85           H  
ATOM   4246  O   MET A 269      -4.571  -3.481   2.310  1.00 98.85           O  
ATOM   4247  CG  MET A 269      -0.554  -4.041   0.404  1.00 98.85           C  
ATOM   4248  HG2 MET A 269      -0.954  -3.500  -0.454  1.00 98.85           H  
ATOM   4249  HG3 MET A 269      -0.288  -5.048   0.083  1.00 98.85           H  
ATOM   4250  SD  MET A 269       0.930  -3.168   0.961  1.00 98.85           S  
ATOM   4251  CE  MET A 269       1.701  -4.422   2.022  1.00 98.85           C  
ATOM   4252  HE1 MET A 269       2.510  -3.969   2.594  1.00 98.85           H  
ATOM   4253  HE2 MET A 269       0.968  -4.852   2.705  1.00 98.85           H  
ATOM   4254  HE3 MET A 269       2.106  -5.221   1.401  1.00 98.85           H  
ATOM   4255  N   LYS A 270      -4.243  -5.627   2.905  1.00 98.70           N  
ATOM   4256  H   LYS A 270      -3.751  -6.486   2.702  1.00 98.70           H  
ATOM   4257  CA  LYS A 270      -5.315  -5.679   3.894  1.00 98.70           C  
ATOM   4258  HA  LYS A 270      -5.443  -4.685   4.320  1.00 98.70           H  
ATOM   4259  C   LYS A 270      -4.977  -6.608   5.041  1.00 98.70           C  
ATOM   4260  CB  LYS A 270      -6.622  -6.067   3.191  1.00 98.70           C  
ATOM   4261  HB2 LYS A 270      -6.822  -5.302   2.441  1.00 98.70           H  
ATOM   4262  HB3 LYS A 270      -7.440  -6.041   3.912  1.00 98.70           H  
ATOM   4263  O   LYS A 270      -4.192  -7.537   4.871  1.00 98.70           O  
ATOM   4264  CG  LYS A 270      -6.588  -7.431   2.488  1.00 98.70           C  
ATOM   4265  HG2 LYS A 270      -6.568  -8.241   3.217  1.00 98.70           H  
ATOM   4266  HG3 LYS A 270      -5.695  -7.493   1.866  1.00 98.70           H  
ATOM   4267  CD  LYS A 270      -7.813  -7.566   1.581  1.00 98.70           C  
ATOM   4268  HD2 LYS A 270      -7.997  -6.613   1.085  1.00 98.70           H  
ATOM   4269  HD3 LYS A 270      -8.699  -7.837   2.155  1.00 98.70           H  
ATOM   4270  CE  LYS A 270      -7.541  -8.612   0.516  1.00 98.70           C  
ATOM   4271  HE2 LYS A 270      -6.523  -8.489   0.145  1.00 98.70           H  
ATOM   4272  HE3 LYS A 270      -7.640  -9.608   0.947  1.00 98.70           H  
ATOM   4273  NZ  LYS A 270      -8.468  -8.443  -0.611  1.00 98.70           N  
ATOM   4274  HZ1 LYS A 270      -8.161  -9.026  -1.376  1.00 98.70           H  
ATOM   4275  HZ2 LYS A 270      -8.453  -7.485  -0.931  1.00 98.70           H  
ATOM   4276  HZ3 LYS A 270      -9.426  -8.644  -0.363  1.00 98.70           H  
ATOM   4277  N   PHE A 271      -5.573  -6.369   6.199  1.00 98.22           N  
ATOM   4278  H   PHE A 271      -6.218  -5.595   6.261  1.00 98.22           H  
ATOM   4279  CA  PHE A 271      -5.374  -7.189   7.388  1.00 98.22           C  
ATOM   4280  HA  PHE A 271      -4.978  -8.154   7.070  1.00 98.22           H  
ATOM   4281  C   PHE A 271      -6.688  -7.480   8.104  1.00 98.22           C  
ATOM   4282  CB  PHE A 271      -4.347  -6.532   8.318  1.00 98.22           C  
ATOM   4283  HB2 PHE A 271      -3.392  -6.484   7.795  1.00 98.22           H  
ATOM   4284  HB3 PHE A 271      -4.201  -7.168   9.192  1.00 98.22           H  
ATOM   4285  O   PHE A 271      -7.648  -6.720   7.992  1.00 98.22           O  
ATOM   4286  CG  PHE A 271      -4.721  -5.143   8.798  1.00 98.22           C  
ATOM   4287  CD1 PHE A 271      -4.203  -4.013   8.147  1.00 98.22           C  
ATOM   4288  HD1 PHE A 271      -3.522  -4.140   7.319  1.00 98.22           H  
ATOM   4289  CD2 PHE A 271      -5.586  -4.966   9.891  1.00 98.22           C  
ATOM   4290  HD2 PHE A 271      -6.056  -5.821  10.355  1.00 98.22           H  
ATOM   4291  CE1 PHE A 271      -4.536  -2.726   8.597  1.00 98.22           C  
ATOM   4292  HE1 PHE A 271      -4.123  -1.858   8.104  1.00 98.22           H  
ATOM   4293  CE2 PHE A 271      -5.896  -3.683  10.365  1.00 98.22           C  
ATOM   4294  HE2 PHE A 271      -6.558  -3.560  11.209  1.00 98.22           H  
ATOM   4295  CZ  PHE A 271      -5.373  -2.558   9.710  1.00 98.22           C  
ATOM   4296  HZ  PHE A 271      -5.618  -1.563  10.053  1.00 98.22           H  
ATOM   4297  N   ARG A 272      -6.740  -8.585   8.845  1.00 96.00           N  
ATOM   4298  H   ARG A 272      -5.920  -9.173   8.881  1.00 96.00           H  
ATOM   4299  CA  ARG A 272      -7.866  -8.913   9.728  1.00 96.00           C  
ATOM   4300  HA  ARG A 272      -8.354  -7.984  10.021  1.00 96.00           H  
ATOM   4301  C   ARG A 272      -7.375  -9.583  10.996  1.00 96.00           C  
ATOM   4302  CB  ARG A 272      -8.918  -9.765   9.004  1.00 96.00           C  
ATOM   4303  HB2 ARG A 272      -9.811  -9.808   9.627  1.00 96.00           H  
ATOM   4304  HB3 ARG A 272      -9.175  -9.278   8.063  1.00 96.00           H  
ATOM   4305  O   ARG A 272      -6.324 -10.222  10.993  1.00 96.00           O  
ATOM   4306  CG  ARG A 272      -8.485 -11.196   8.691  1.00 96.00           C  
ATOM   4307  HG2 ARG A 272      -8.267 -11.730   9.616  1.00 96.00           H  
ATOM   4308  HG3 ARG A 272      -7.588 -11.182   8.072  1.00 96.00           H  
ATOM   4309  CD  ARG A 272      -9.604 -11.930   7.950  1.00 96.00           C  
ATOM   4310  HD2 ARG A 272     -10.509 -11.936   8.558  1.00 96.00           H  
ATOM   4311  HD3 ARG A 272      -9.813 -11.419   7.011  1.00 96.00           H  
ATOM   4312  NE  ARG A 272      -9.177 -13.305   7.690  1.00 96.00           N  
ATOM   4313  HE  ARG A 272      -8.306 -13.600   8.108  1.00 96.00           H  
ATOM   4314  NH1 ARG A 272     -10.724 -13.939   6.131  1.00 96.00           N  
ATOM   4315 HH11 ARG A 272     -11.273 -13.102   6.271  1.00 96.00           H  
ATOM   4316 HH12 ARG A 272     -11.024 -14.633   5.462  1.00 96.00           H  
ATOM   4317  NH2 ARG A 272      -8.926 -15.217   6.570  1.00 96.00           N  
ATOM   4318 HH21 ARG A 272      -8.054 -15.291   7.074  1.00 96.00           H  
ATOM   4319 HH22 ARG A 272      -9.002 -15.707   5.690  1.00 96.00           H  
ATOM   4320  CZ  ARG A 272      -9.629 -14.149   6.795  1.00 96.00           C  
ATOM   4321  N   GLU A 273      -8.116  -9.384  12.079  1.00 94.00           N  
ATOM   4322  H   GLU A 273      -8.941  -8.806  12.008  1.00 94.00           H  
ATOM   4323  CA  GLU A 273      -7.808  -9.989  13.377  1.00 94.00           C  
ATOM   4324  HA  GLU A 273      -6.834  -9.639  13.721  1.00 94.00           H  
ATOM   4325  C   GLU A 273      -7.773 -11.512  13.237  1.00 94.00           C  
ATOM   4326  CB  GLU A 273      -8.879  -9.542  14.377  1.00 94.00           C  
ATOM   4327  HB2 GLU A 273      -9.855  -9.891  14.037  1.00 94.00           H  
ATOM   4328  HB3 GLU A 273      -8.887  -8.452  14.395  1.00 94.00           H  
ATOM   4329  O   GLU A 273      -8.490 -12.036  12.398  1.00 94.00           O  
ATOM   4330  CG  GLU A 273      -8.622 -10.064  15.795  1.00 94.00           C  
ATOM   4331  HG2 GLU A 273      -8.644 -11.154  15.786  1.00 94.00           H  
ATOM   4332  HG3 GLU A 273      -7.632  -9.741  16.116  1.00 94.00           H  
ATOM   4333  CD  GLU A 273      -9.663  -9.573  16.804  1.00 94.00           C  
ATOM   4334  OE1 GLU A 273      -9.695 -10.140  17.919  1.00 94.00           O  
ATOM   4335  OE2 GLU A 273     -10.354  -8.569  16.529  1.00 94.00           O  
ATOM   4336  N   ILE A 274      -6.983 -12.234  14.024  1.00 90.55           N  
ATOM   4337  H   ILE A 274      -6.412 -11.741  14.695  1.00 90.55           H  
ATOM   4338  CA  ILE A 274      -7.009 -13.698  14.112  1.00 90.55           C  
ATOM   4339  HA  ILE A 274      -7.619 -14.114  13.311  1.00 90.55           H  
ATOM   4340  C   ILE A 274      -7.644 -14.058  15.455  1.00 90.55           C  
ATOM   4341  CB  ILE A 274      -5.586 -14.285  13.984  1.00 90.55           C  
ATOM   4342  HB  ILE A 274      -4.995 -13.911  14.820  1.00 90.55           H  
ATOM   4343  O   ILE A 274      -7.091 -13.719  16.500  1.00 90.55           O  
ATOM   4344  CG1 ILE A 274      -4.897 -13.841  12.674  1.00 90.55           C  
ATOM   4345 HG12 ILE A 274      -4.975 -12.759  12.565  1.00 90.55           H  
ATOM   4346 HG13 ILE A 274      -5.385 -14.304  11.816  1.00 90.55           H  
ATOM   4347  CG2 ILE A 274      -5.626 -15.824  14.075  1.00 90.55           C  
ATOM   4348 HG21 ILE A 274      -6.074 -16.141  15.017  1.00 90.55           H  
ATOM   4349 HG22 ILE A 274      -4.618 -16.238  14.047  1.00 90.55           H  
ATOM   4350 HG23 ILE A 274      -6.207 -16.236  13.250  1.00 90.55           H  
ATOM   4351  CD1 ILE A 274      -3.404 -14.182  12.665  1.00 90.55           C  
ATOM   4352 HD11 ILE A 274      -2.946 -13.881  13.607  1.00 90.55           H  
ATOM   4353 HD12 ILE A 274      -3.257 -15.251  12.508  1.00 90.55           H  
ATOM   4354 HD13 ILE A 274      -2.911 -13.635  11.862  1.00 90.55           H  
ATOM   4355  N   ASN A 275      -8.777 -14.762  15.428  1.00 76.22           N  
ATOM   4356  H   ASN A 275      -9.170 -15.029  14.537  1.00 76.22           H  
ATOM   4357  CA  ASN A 275      -9.355 -15.346  16.637  1.00 76.22           C  
ATOM   4358  HA  ASN A 275      -9.221 -14.660  17.473  1.00 76.22           H  
ATOM   4359  C   ASN A 275      -8.586 -16.641  16.936  1.00 76.22           C  
ATOM   4360  CB  ASN A 275     -10.867 -15.589  16.447  1.00 76.22           C  
ATOM   4361  HB2 ASN A 275     -11.021 -16.258  15.601  1.00 76.22           H  
ATOM   4362  HB3 ASN A 275     -11.247 -16.087  17.339  1.00 76.22           H  
ATOM   4363  O   ASN A 275      -8.545 -17.524  16.076  1.00 76.22           O  
ATOM   4364  CG  ASN A 275     -11.688 -14.325  16.236  1.00 76.22           C  
ATOM   4365  ND2 ASN A 275     -12.964 -14.461  15.960  1.00 76.22           N  
ATOM   4366 HD21 ASN A 275     -13.494 -13.602  15.957  1.00 76.22           H  
ATOM   4367 HD22 ASN A 275     -13.400 -15.370  16.018  1.00 76.22           H  
ATOM   4368  OD1 ASN A 275     -11.219 -13.206  16.283  1.00 76.22           O  
ATOM   4369  N   PHE A 276      -7.956 -16.728  18.108  1.00 55.95           N  
ATOM   4370  H   PHE A 276      -8.115 -15.996  18.786  1.00 55.95           H  
ATOM   4371  CA  PHE A 276      -7.427 -17.985  18.643  1.00 55.95           C  
ATOM   4372  HA  PHE A 276      -7.231 -18.681  17.827  1.00 55.95           H  
ATOM   4373  C   PHE A 276      -8.476 -18.664  19.518  1.00 55.95           C  
ATOM   4374  CB  PHE A 276      -6.118 -17.758  19.411  1.00 55.95           C  
ATOM   4375  HB2 PHE A 276      -5.883 -18.670  19.959  1.00 55.95           H  
ATOM   4376  HB3 PHE A 276      -6.271 -16.971  20.149  1.00 55.95           H  
ATOM   4377  O   PHE A 276      -9.187 -17.926  20.239  1.00 55.95           O  
ATOM   4378  CG  PHE A 276      -4.932 -17.425  18.532  1.00 55.95           C  
ATOM   4379  CD1 PHE A 276      -4.288 -18.446  17.808  1.00 55.95           C  
ATOM   4380  HD1 PHE A 276      -4.663 -19.456  17.876  1.00 55.95           H  
ATOM   4381  CD2 PHE A 276      -4.478 -16.100  18.423  1.00 55.95           C  
ATOM   4382  HD2 PHE A 276      -4.997 -15.315  18.952  1.00 55.95           H  
ATOM   4383  CE1 PHE A 276      -3.192 -18.144  16.979  1.00 55.95           C  
ATOM   4384  HE1 PHE A 276      -2.726 -18.932  16.405  1.00 55.95           H  
ATOM   4385  CE2 PHE A 276      -3.380 -15.797  17.596  1.00 55.95           C  
ATOM   4386  HE2 PHE A 276      -3.057 -14.773  17.489  1.00 55.95           H  
ATOM   4387  CZ  PHE A 276      -2.738 -16.818  16.874  1.00 55.95           C  
ATOM   4388  HZ  PHE A 276      -1.921 -16.575  16.211  1.00 55.95           H  
ATOM   4389  OXT PHE A 276      -8.515 -19.908  19.439  1.00 55.95           O  
TER    4390      PHE A 276                                                       
END   
