# Supplementary material for: Nuclear genome of Bulinus truncatus, an intermediate host of the carcinogenic human blood fluke Schistosoma haematobium
Source: Nat Commun. 2022 Feb 21;13:977. doi: 10.1038/s41467-022-28634-9 (PMC8861042; doi:10.1038/s41467-022-28634-9)
Supplement: Supplementary file 6 — Supplementary Data 3 [file 41467_2022_28634_MOESM6_ESM.zip › Supplementary_Data_3/btru_063406-t1.mature.pep.pdb]

ATOM      1  N   MET A   1      11.466  -9.460 -32.112  1.00 41.61           N  
ATOM      2  H   MET A   1      10.755 -10.171 -32.203  1.00 41.61           H  
ATOM      3  H2  MET A   1      12.368  -9.909 -32.187  1.00 41.61           H  
ATOM      4  H3  MET A   1      11.350  -8.796 -32.865  1.00 41.61           H  
ATOM      5  CA  MET A   1      11.324  -8.788 -30.799  1.00 41.61           C  
ATOM      6  HA  MET A   1      10.368  -8.265 -30.791  1.00 41.61           H  
ATOM      7  C   MET A   1      12.363  -7.698 -30.569  1.00 41.61           C  
ATOM      8  CB  MET A   1      11.274  -9.776 -29.637  1.00 41.61           C  
ATOM      9  HB2 MET A   1      12.108 -10.476 -29.681  1.00 41.61           H  
ATOM     10  HB3 MET A   1      11.330  -9.217 -28.703  1.00 41.61           H  
ATOM     11  O   MET A   1      11.948  -6.564 -30.426  1.00 41.61           O  
ATOM     12  CG  MET A   1       9.938 -10.523 -29.674  1.00 41.61           C  
ATOM     13  HG2 MET A   1       9.148  -9.819 -29.937  1.00 41.61           H  
ATOM     14  HG3 MET A   1       9.970 -11.304 -30.433  1.00 41.61           H  
ATOM     15  SD  MET A   1       9.477 -11.252 -28.094  1.00 41.61           S  
ATOM     16  CE  MET A   1      10.698 -12.584 -27.940  1.00 41.61           C  
ATOM     17  HE1 MET A   1      10.616 -13.265 -28.788  1.00 41.61           H  
ATOM     18  HE2 MET A   1      10.502 -13.141 -27.023  1.00 41.61           H  
ATOM     19  HE3 MET A   1      11.705 -12.170 -27.890  1.00 41.61           H  
ATOM     20  N   ILE A   2      13.672  -7.975 -30.628  1.00 43.87           N  
ATOM     21  H   ILE A   2      13.978  -8.937 -30.603  1.00 43.87           H  
ATOM     22  CA  ILE A   2      14.739  -6.966 -30.408  1.00 43.87           C  
ATOM     23  HA  ILE A   2      14.742  -6.683 -29.356  1.00 43.87           H  
ATOM     24  C   ILE A   2      14.528  -5.669 -31.215  1.00 43.87           C  
ATOM     25  CB  ILE A   2      16.114  -7.601 -30.726  1.00 43.87           C  
ATOM     26  HB  ILE A   2      16.067  -8.025 -31.730  1.00 43.87           H  
ATOM     27  O   ILE A   2      14.561  -4.579 -30.654  1.00 43.87           O  
ATOM     28  CG1 ILE A   2      16.432  -8.738 -29.724  1.00 43.87           C  
ATOM     29 HG12 ILE A   2      15.546  -9.346 -29.541  1.00 43.87           H  
ATOM     30 HG13 ILE A   2      16.731  -8.306 -28.769  1.00 43.87           H  
ATOM     31  CG2 ILE A   2      17.240  -6.550 -30.709  1.00 43.87           C  
ATOM     32 HG21 ILE A   2      18.197  -7.017 -30.943  1.00 43.87           H  
ATOM     33 HG22 ILE A   2      17.307  -6.090 -29.724  1.00 43.87           H  
ATOM     34 HG23 ILE A   2      17.082  -5.770 -31.454  1.00 43.87           H  
ATOM     35  CD1 ILE A   2      17.528  -9.694 -30.211  1.00 43.87           C  
ATOM     36 HD11 ILE A   2      17.700 -10.458 -29.453  1.00 43.87           H  
ATOM     37 HD12 ILE A   2      18.465  -9.165 -30.387  1.00 43.87           H  
ATOM     38 HD13 ILE A   2      17.214 -10.178 -31.135  1.00 43.87           H  
ATOM     39  N   ARG A   3      14.218  -5.766 -32.519  1.00 47.37           N  
ATOM     40  H   ARG A   3      14.292  -6.674 -32.955  1.00 47.37           H  
ATOM     41  CA  ARG A   3      13.913  -4.584 -33.357  1.00 47.37           C  
ATOM     42  HA  ARG A   3      14.751  -3.889 -33.297  1.00 47.37           H  
ATOM     43  C   ARG A   3      12.700  -3.784 -32.858  1.00 47.37           C  
ATOM     44  CB  ARG A   3      13.704  -4.985 -34.829  1.00 47.37           C  
ATOM     45  HB2 ARG A   3      12.974  -5.792 -34.891  1.00 47.37           H  
ATOM     46  HB3 ARG A   3      13.296  -4.123 -35.358  1.00 47.37           H  
ATOM     47  O   ARG A   3      12.719  -2.559 -32.916  1.00 47.37           O  
ATOM     48  CG  ARG A   3      15.002  -5.402 -35.541  1.00 47.37           C  
ATOM     49  HG2 ARG A   3      15.744  -4.611 -35.429  1.00 47.37           H  
ATOM     50  HG3 ARG A   3      15.388  -6.317 -35.093  1.00 47.37           H  
ATOM     51  CD  ARG A   3      14.739  -5.633 -37.038  1.00 47.37           C  
ATOM     52  HD2 ARG A   3      14.357  -4.709 -37.472  1.00 47.37           H  
ATOM     53  HD3 ARG A   3      13.981  -6.409 -37.147  1.00 47.37           H  
ATOM     54  NE  ARG A   3      15.959  -6.040 -37.762  1.00 47.37           N  
ATOM     55  HE  ARG A   3      16.816  -6.106 -37.232  1.00 47.37           H  
ATOM     56  NH1 ARG A   3      15.026  -6.231 -39.861  1.00 47.37           N  
ATOM     57 HH11 ARG A   3      15.132  -6.436 -40.844  1.00 47.37           H  
ATOM     58 HH12 ARG A   3      14.130  -5.929 -39.507  1.00 47.37           H  
ATOM     59  NH2 ARG A   3      17.191  -6.667 -39.579  1.00 47.37           N  
ATOM     60 HH21 ARG A   3      17.257  -6.869 -40.566  1.00 47.37           H  
ATOM     61 HH22 ARG A   3      18.024  -6.747 -39.014  1.00 47.37           H  
ATOM     62  CZ  ARG A   3      16.051  -6.309 -39.057  1.00 47.37           C  
ATOM     63  N   ILE A   4      11.678  -4.471 -32.344  1.00 45.22           N  
ATOM     64  H   ILE A   4      11.823  -5.456 -32.173  1.00 45.22           H  
ATOM     65  CA  ILE A   4      10.481  -3.857 -31.752  1.00 45.22           C  
ATOM     66  HA  ILE A   4      10.112  -3.087 -32.429  1.00 45.22           H  
ATOM     67  C   ILE A   4      10.865  -3.152 -30.442  1.00 45.22           C  
ATOM     68  CB  ILE A   4       9.352  -4.903 -31.559  1.00 45.22           C  
ATOM     69  HB  ILE A   4       9.705  -5.691 -30.894  1.00 45.22           H  
ATOM     70  O   ILE A   4      10.513  -1.990 -30.266  1.00 45.22           O  
ATOM     71  CG1 ILE A   4       8.946  -5.550 -32.905  1.00 45.22           C  
ATOM     72 HG12 ILE A   4       9.833  -5.950 -33.396  1.00 45.22           H  
ATOM     73 HG13 ILE A   4       8.518  -4.789 -33.557  1.00 45.22           H  
ATOM     74  CG2 ILE A   4       8.134  -4.264 -30.884  1.00 45.22           C  
ATOM     75 HG21 ILE A   4       7.741  -3.450 -31.494  1.00 45.22           H  
ATOM     76 HG22 ILE A   4       7.348  -5.002 -30.720  1.00 45.22           H  
ATOM     77 HG23 ILE A   4       8.415  -3.876 -29.905  1.00 45.22           H  
ATOM     78  CD1 ILE A   4       7.948  -6.710 -32.771  1.00 45.22           C  
ATOM     79 HD11 ILE A   4       8.304  -7.429 -32.033  1.00 45.22           H  
ATOM     80 HD12 ILE A   4       6.967  -6.338 -32.476  1.00 45.22           H  
ATOM     81 HD13 ILE A   4       7.847  -7.209 -33.734  1.00 45.22           H  
ATOM     82  N   CYS A   5      11.665  -3.795 -29.579  1.00 41.91           N  
ATOM     83  H   CYS A   5      11.906  -4.759 -29.758  1.00 41.91           H  
ATOM     84  CA  CYS A   5      12.208  -3.181 -28.361  1.00 41.91           C  
ATOM     85  HA  CYS A   5      11.386  -2.876 -27.714  1.00 41.91           H  
ATOM     86  C   CYS A   5      13.001  -1.909 -28.668  1.00 41.91           C  
ATOM     87  CB  CYS A   5      13.095  -4.174 -27.591  1.00 41.91           C  
ATOM     88  HB2 CYS A   5      13.551  -3.650 -26.751  1.00 41.91           H  
ATOM     89  HB3 CYS A   5      13.901  -4.552 -28.220  1.00 41.91           H  
ATOM     90  O   CYS A   5      12.687  -0.855 -28.124  1.00 41.91           O  
ATOM     91  SG  CYS A   5      12.130  -5.556 -26.933  1.00 41.91           S  
ATOM     92  HG  CYS A   5      13.009  -5.908 -25.990  1.00 41.91           H  
ATOM     93  N   SER A   6      13.978  -1.971 -29.582  1.00 51.05           N  
ATOM     94  H   SER A   6      14.221  -2.870 -29.972  1.00 51.05           H  
ATOM     95  CA  SER A   6      14.754  -0.790 -29.980  1.00 51.05           C  
ATOM     96  HA  SER A   6      15.256  -0.382 -29.103  1.00 51.05           H  
ATOM     97  C   SER A   6      13.876   0.321 -30.552  1.00 51.05           C  
ATOM     98  CB  SER A   6      15.803  -1.140 -31.037  1.00 51.05           C  
ATOM     99  HB2 SER A   6      16.189  -0.216 -31.468  1.00 51.05           H  
ATOM    100  HB3 SER A   6      15.348  -1.728 -31.833  1.00 51.05           H  
ATOM    101  O   SER A   6      14.104   1.487 -30.245  1.00 51.05           O  
ATOM    102  OG  SER A   6      16.890  -1.845 -30.484  1.00 51.05           O  
ATOM    103  HG  SER A   6      16.943  -1.688 -29.539  1.00 51.05           H  
ATOM    104  N   SER A   7      12.875  -0.012 -31.370  1.00 49.24           N  
ATOM    105  H   SER A   7      12.730  -0.984 -31.602  1.00 49.24           H  
ATOM    106  CA  SER A   7      11.977   0.986 -31.958  1.00 49.24           C  
ATOM    107  HA  SER A   7      12.581   1.759 -32.433  1.00 49.24           H  
ATOM    108  C   SER A   7      11.103   1.673 -30.904  1.00 49.24           C  
ATOM    109  CB  SER A   7      11.120   0.327 -33.039  1.00 49.24           C  
ATOM    110  HB2 SER A   7      10.533  -0.481 -32.601  1.00 49.24           H  
ATOM    111  HB3 SER A   7      11.774  -0.094 -33.803  1.00 49.24           H  
ATOM    112  O   SER A   7      10.959   2.892 -30.949  1.00 49.24           O  
ATOM    113  OG  SER A   7      10.250   1.258 -33.646  1.00 49.24           O  
ATOM    114  HG  SER A   7      10.516   2.156 -33.436  1.00 49.24           H  
ATOM    115  N   ILE A   8      10.570   0.923 -29.935  1.00 47.13           N  
ATOM    116  H   ILE A   8      10.714  -0.076 -29.964  1.00 47.13           H  
ATOM    117  CA  ILE A   8       9.719   1.468 -28.869  1.00 47.13           C  
ATOM    118  HA  ILE A   8       8.996   2.151 -29.314  1.00 47.13           H  
ATOM    119  C   ILE A   8      10.533   2.290 -27.868  1.00 47.13           C  
ATOM    120  CB  ILE A   8       8.943   0.324 -28.188  1.00 47.13           C  
ATOM    121  HB  ILE A   8       9.645  -0.463 -27.913  1.00 47.13           H  
ATOM    122  O   ILE A   8      10.097   3.370 -27.468  1.00 47.13           O  
ATOM    123  CG1 ILE A   8       7.908  -0.232 -29.187  1.00 47.13           C  
ATOM    124 HG12 ILE A   8       7.124   0.505 -29.357  1.00 47.13           H  
ATOM    125 HG13 ILE A   8       8.383  -0.439 -30.146  1.00 47.13           H  
ATOM    126  CG2 ILE A   8       8.230   0.808 -26.915  1.00 47.13           C  
ATOM    127 HG21 ILE A   8       7.637   0.001 -26.486  1.00 47.13           H  
ATOM    128 HG22 ILE A   8       8.961   1.108 -26.164  1.00 47.13           H  
ATOM    129 HG23 ILE A   8       7.581   1.653 -27.145  1.00 47.13           H  
ATOM    130  CD1 ILE A   8       7.277  -1.530 -28.708  1.00 47.13           C  
ATOM    131 HD11 ILE A   8       8.077  -2.218 -28.434  1.00 47.13           H  
ATOM    132 HD12 ILE A   8       6.684  -1.956 -29.518  1.00 47.13           H  
ATOM    133 HD13 ILE A   8       6.623  -1.355 -27.853  1.00 47.13           H  
ATOM    134  N   LEU A   9      11.729   1.817 -27.505  1.00 49.83           N  
ATOM    135  H   LEU A   9      12.014   0.909 -27.844  1.00 49.83           H  
ATOM    136  CA  LEU A   9      12.628   2.528 -26.596  1.00 49.83           C  
ATOM    137  HA  LEU A   9      12.085   2.787 -25.688  1.00 49.83           H  
ATOM    138  C   LEU A   9      13.120   3.854 -27.188  1.00 49.83           C  
ATOM    139  CB  LEU A   9      13.822   1.627 -26.244  1.00 49.83           C  
ATOM    140  HB2 LEU A   9      14.225   1.202 -27.163  1.00 49.83           H  
ATOM    141  HB3 LEU A   9      14.602   2.248 -25.805  1.00 49.83           H  
ATOM    142  O   LEU A   9      13.175   4.850 -26.473  1.00 49.83           O  
ATOM    143  CG  LEU A   9      13.511   0.493 -25.252  1.00 49.83           C  
ATOM    144  HG  LEU A   9      12.667  -0.102 -25.600  1.00 49.83           H  
ATOM    145  CD1 LEU A   9      14.746  -0.399 -25.150  1.00 49.83           C  
ATOM    146 HD11 LEU A   9      15.643   0.202 -25.000  1.00 49.83           H  
ATOM    147 HD12 LEU A   9      14.656  -1.062 -24.290  1.00 49.83           H  
ATOM    148 HD13 LEU A   9      14.845  -0.993 -26.058  1.00 49.83           H  
ATOM    149  CD2 LEU A   9      13.195   1.021 -23.854  1.00 49.83           C  
ATOM    150 HD21 LEU A   9      13.029   0.185 -23.175  1.00 49.83           H  
ATOM    151 HD22 LEU A   9      14.030   1.614 -23.480  1.00 49.83           H  
ATOM    152 HD23 LEU A   9      12.301   1.644 -23.880  1.00 49.83           H  
ATOM    153  N   ARG A  10      13.414   3.907 -28.496  1.00 53.53           N  
ATOM    154  H   ARG A  10      13.360   3.053 -29.032  1.00 53.53           H  
ATOM    155  CA  ARG A  10      13.858   5.146 -29.165  1.00 53.53           C  
ATOM    156  HA  ARG A  10      14.711   5.555 -28.623  1.00 53.53           H  
ATOM    157  C   ARG A  10      12.811   6.265 -29.138  1.00 53.53           C  
ATOM    158  CB  ARG A  10      14.278   4.845 -30.613  1.00 53.53           C  
ATOM    159  HB2 ARG A  10      14.298   5.777 -31.178  1.00 53.53           H  
ATOM    160  HB3 ARG A  10      13.539   4.189 -31.072  1.00 53.53           H  
ATOM    161  O   ARG A  10      13.185   7.425 -29.256  1.00 53.53           O  
ATOM    162  CG  ARG A  10      15.676   4.215 -30.701  1.00 53.53           C  
ATOM    163  HG2 ARG A  10      16.420   4.931 -30.352  1.00 53.53           H  
ATOM    164  HG3 ARG A  10      15.730   3.331 -30.065  1.00 53.53           H  
ATOM    165  CD  ARG A  10      15.981   3.834 -32.156  1.00 53.53           C  
ATOM    166  HD2 ARG A  10      16.100   4.751 -32.733  1.00 53.53           H  
ATOM    167  HD3 ARG A  10      15.134   3.276 -32.553  1.00 53.53           H  
ATOM    168  NE  ARG A  10      17.190   2.996 -32.266  1.00 53.53           N  
ATOM    169  HE  ARG A  10      17.555   2.620 -31.402  1.00 53.53           H  
ATOM    170  NH1 ARG A  10      17.487   3.180 -34.538  1.00 53.53           N  
ATOM    171 HH11 ARG A  10      18.029   2.986 -35.368  1.00 53.53           H  
ATOM    172 HH12 ARG A  10      16.731   3.849 -34.574  1.00 53.53           H  
ATOM    173  NH2 ARG A  10      18.860   1.886 -33.348  1.00 53.53           N  
ATOM    174 HH21 ARG A  10      19.388   1.704 -34.189  1.00 53.53           H  
ATOM    175 HH22 ARG A  10      19.198   1.526 -32.467  1.00 53.53           H  
ATOM    176  CZ  ARG A  10      17.837   2.693 -33.379  1.00 53.53           C  
ATOM    177  N   GLY A  11      11.525   5.938 -28.994  1.00 51.80           N  
ATOM    178  H   GLY A  11      11.294   4.959 -28.898  1.00 51.80           H  
ATOM    179  CA  GLY A  11      10.433   6.912 -29.084  1.00 51.80           C  
ATOM    180  HA2 GLY A  11       9.619   6.457 -29.650  1.00 51.80           H  
ATOM    181  HA3 GLY A  11      10.764   7.792 -29.636  1.00 51.80           H  
ATOM    182  C   GLY A  11       9.851   7.389 -27.753  1.00 51.80           C  
ATOM    183  O   GLY A  11       9.034   8.308 -27.753  1.00 51.80           O  
ATOM    184  N   LYS A  12      10.205   6.776 -26.616  1.00 47.25           N  
ATOM    185  H   LYS A  12      10.902   6.046 -26.656  1.00 47.25           H  
ATOM    186  CA  LYS A  12       9.522   7.044 -25.342  1.00 47.25           C  
ATOM    187  HA  LYS A  12       8.889   7.925 -25.449  1.00 47.25           H  
ATOM    188  C   LYS A  12      10.528   7.393 -24.237  1.00 47.25           C  
ATOM    189  CB  LYS A  12       8.581   5.867 -25.001  1.00 47.25           C  
ATOM    190  HB2 LYS A  12       8.160   6.083 -24.019  1.00 47.25           H  
ATOM    191  HB3 LYS A  12       9.168   4.949 -24.952  1.00 47.25           H  
ATOM    192  O   LYS A  12      10.992   6.525 -23.509  1.00 47.25           O  
ATOM    193  CG  LYS A  12       7.391   5.649 -25.971  1.00 47.25           C  
ATOM    194  HG2 LYS A  12       7.766   5.291 -26.930  1.00 47.25           H  
ATOM    195  HG3 LYS A  12       6.894   6.606 -26.129  1.00 47.25           H  
ATOM    196  CD  LYS A  12       6.347   4.640 -25.424  1.00 47.25           C  
ATOM    197  HD2 LYS A  12       6.831   3.665 -25.358  1.00 47.25           H  
ATOM    198  HD3 LYS A  12       6.041   4.972 -24.432  1.00 47.25           H  
ATOM    199  CE  LYS A  12       5.075   4.478 -26.286  1.00 47.25           C  
ATOM    200  HE2 LYS A  12       4.648   5.467 -26.451  1.00 47.25           H  
ATOM    201  HE3 LYS A  12       5.369   4.089 -27.260  1.00 47.25           H  
ATOM    202  NZ  LYS A  12       4.032   3.582 -25.674  1.00 47.25           N  
ATOM    203  HZ1 LYS A  12       3.206   3.496 -26.250  1.00 47.25           H  
ATOM    204  HZ2 LYS A  12       4.342   2.629 -25.546  1.00 47.25           H  
ATOM    205  HZ3 LYS A  12       3.680   3.903 -24.784  1.00 47.25           H  
ATOM    206  N   SER A  13      10.779   8.691 -24.046  1.00 48.05           N  
ATOM    207  H   SER A  13      10.356   9.349 -24.685  1.00 48.05           H  
ATOM    208  CA  SER A  13      11.666   9.251 -23.000  1.00 48.05           C  
ATOM    209  HA  SER A  13      12.681   8.895 -23.180  1.00 48.05           H  
ATOM    210  C   SER A  13      11.303   8.866 -21.556  1.00 48.05           C  
ATOM    211  CB  SER A  13      11.668  10.781 -23.101  1.00 48.05           C  
ATOM    212  HB2 SER A  13      12.334  11.196 -22.344  1.00 48.05           H  
ATOM    213  HB3 SER A  13      12.032  11.073 -24.086  1.00 48.05           H  
ATOM    214  O   SER A  13      12.088   9.077 -20.640  1.00 48.05           O  
ATOM    215  OG  SER A  13      10.356  11.290 -22.913  1.00 48.05           O  
ATOM    216  HG  SER A  13      10.394  12.244 -23.013  1.00 48.05           H  
ATOM    217  N   GLN A  14      10.116   8.296 -21.337  1.00 45.44           N  
ATOM    218  H   GLN A  14       9.517   8.167 -22.141  1.00 45.44           H  
ATOM    219  CA  GLN A  14       9.648   7.815 -20.035  1.00 45.44           C  
ATOM    220  HA  GLN A  14      10.087   8.437 -19.254  1.00 45.44           H  
ATOM    221  C   GLN A  14      10.063   6.366 -19.719  1.00 45.44           C  
ATOM    222  CB  GLN A  14       8.121   7.959 -19.967  1.00 45.44           C  
ATOM    223  HB2 GLN A  14       7.668   7.357 -20.755  1.00 45.44           H  
ATOM    224  HB3 GLN A  14       7.777   7.581 -19.004  1.00 45.44           H  
ATOM    225  O   GLN A  14       9.628   5.820 -18.703  1.00 45.44           O  
ATOM    226  CG  GLN A  14       7.645   9.413 -20.098  1.00 45.44           C  
ATOM    227  HG2 GLN A  14       7.911   9.806 -21.079  1.00 45.44           H  
ATOM    228  HG3 GLN A  14       8.139  10.021 -19.340  1.00 45.44           H  
ATOM    229  CD  GLN A  14       6.136   9.544 -19.920  1.00 45.44           C  
ATOM    230  NE2 GLN A  14       5.617  10.751 -19.912  1.00 45.44           N  
ATOM    231 HE21 GLN A  14       4.610  10.806 -19.853  1.00 45.44           H  
ATOM    232 HE22 GLN A  14       6.198  11.563 -20.064  1.00 45.44           H  
ATOM    233  OE1 GLN A  14       5.396   8.580 -19.789  1.00 45.44           O  
ATOM    234  N   TRP A  15      10.816   5.703 -20.599  1.00 47.71           N  
ATOM    235  H   TRP A  15      11.191   6.184 -21.404  1.00 47.71           H  
ATOM    236  CA  TRP A  15      11.213   4.309 -20.407  1.00 47.71           C  
ATOM    237  HA  TRP A  15      10.448   3.816 -19.808  1.00 47.71           H  
ATOM    238  C   TRP A  15      12.538   4.245 -19.646  1.00 47.71           C  
ATOM    239  CB  TRP A  15      11.261   3.560 -21.743  1.00 47.71           C  
ATOM    240  HB2 TRP A  15      11.785   2.617 -21.585  1.00 47.71           H  
ATOM    241  HB3 TRP A  15      11.835   4.135 -22.469  1.00 47.71           H  
ATOM    242  O   TRP A  15      13.433   5.039 -19.936  1.00 47.71           O  
ATOM    243  CG  TRP A  15       9.907   3.247 -22.307  1.00 47.71           C  
ATOM    244  CD1 TRP A  15       8.878   4.115 -22.397  1.00 47.71           C  
ATOM    245  HD1 TRP A  15       8.929   5.155 -22.109  1.00 47.71           H  
ATOM    246  CD2 TRP A  15       9.380   1.977 -22.794  1.00 47.71           C  
ATOM    247  CE2 TRP A  15       8.038   2.179 -23.237  1.00 47.71           C  
ATOM    248  CE3 TRP A  15       9.868   0.659 -22.845  1.00 47.71           C  
ATOM    249  HE3 TRP A  15      10.848   0.441 -22.445  1.00 47.71           H  
ATOM    250  NE1 TRP A  15       7.771   3.486 -22.915  1.00 47.71           N  
ATOM    251  HE1 TRP A  15       6.883   3.950 -23.044  1.00 47.71           H  
ATOM    252  CH2 TRP A  15       7.780  -0.142 -23.838  1.00 47.71           C  
ATOM    253  HH2 TRP A  15       7.185  -0.961 -24.214  1.00 47.71           H  
ATOM    254  CZ2 TRP A  15       7.252   1.157 -23.787  1.00 47.71           C  
ATOM    255  HZ2 TRP A  15       6.241   1.347 -24.117  1.00 47.71           H  
ATOM    256  CZ3 TRP A  15       9.067  -0.385 -23.332  1.00 47.71           C  
ATOM    257  HZ3 TRP A  15       9.433  -1.398 -23.260  1.00 47.71           H  
ATOM    258  N   PRO A  16      12.691   3.319 -18.682  1.00 49.77           N  
ATOM    259  CA  PRO A  16      14.003   3.043 -18.116  1.00 49.77           C  
ATOM    260  HA  PRO A  16      14.360   3.933 -17.599  1.00 49.77           H  
ATOM    261  C   PRO A  16      14.971   2.675 -19.245  1.00 49.77           C  
ATOM    262  CB  PRO A  16      13.819   1.901 -17.110  1.00 49.77           C  
ATOM    263  HB2 PRO A  16      14.158   0.961 -17.545  1.00 49.77           H  
ATOM    264  HB3 PRO A  16      14.366   2.095 -16.187  1.00 49.77           H  
ATOM    265  O   PRO A  16      14.576   2.023 -20.217  1.00 49.77           O  
ATOM    266  CG  PRO A  16      12.310   1.859 -16.862  1.00 49.77           C  
ATOM    267  HG2 PRO A  16      11.956   0.853 -16.634  1.00 49.77           H  
ATOM    268  HG3 PRO A  16      12.066   2.533 -16.040  1.00 49.77           H  
ATOM    269  CD  PRO A  16      11.699   2.404 -18.150  1.00 49.77           C  
ATOM    270  HD2 PRO A  16      10.763   2.913 -17.922  1.00 49.77           H  
ATOM    271  HD3 PRO A  16      11.534   1.598 -18.865  1.00 49.77           H  
ATOM    272  N   ALA A  17      16.224   3.109 -19.121  1.00 54.84           N  
ATOM    273  H   ALA A  17      16.482   3.646 -18.305  1.00 54.84           H  
ATOM    274  CA  ALA A  17      17.285   2.745 -20.047  1.00 54.84           C  
ATOM    275  HA  ALA A  17      16.948   2.923 -21.069  1.00 54.84           H  
ATOM    276  C   ALA A  17      17.582   1.248 -19.891  1.00 54.84           C  
ATOM    277  CB  ALA A  17      18.508   3.633 -19.782  1.00 54.84           C  
ATOM    278  HB1 ALA A  17      18.249   4.680 -19.941  1.00 54.84           H  
ATOM    279  HB2 ALA A  17      18.860   3.496 -18.760  1.00 54.84           H  
ATOM    280  HB3 ALA A  17      19.311   3.358 -20.467  1.00 54.84           H  
ATOM    281  O   ALA A  17      18.415   0.846 -19.086  1.00 54.84           O  
ATOM    282  N   TYR A  18      16.846   0.417 -20.619  1.00 49.66           N  
ATOM    283  H   TYR A  18      16.086   0.799 -21.164  1.00 49.66           H  
ATOM    284  CA  TYR A  18      17.156  -0.996 -20.738  1.00 49.66           C  
ATOM    285  HA  TYR A  18      17.653  -1.340 -19.831  1.00 49.66           H  
ATOM    286  C   TYR A  18      18.108  -1.202 -21.909  1.00 49.66           C  
ATOM    287  CB  TYR A  18      15.878  -1.818 -20.911  1.00 49.66           C  
ATOM    288  HB2 TYR A  18      15.339  -1.476 -21.794  1.00 49.66           H  
ATOM    289  HB3 TYR A  18      16.188  -2.850 -21.076  1.00 49.66           H  
ATOM    290  O   TYR A  18      17.920  -0.603 -22.972  1.00 49.66           O  
ATOM    291  CG  TYR A  18      14.961  -1.816 -19.708  1.00 49.66           C  
ATOM    292  CD1 TYR A  18      15.300  -2.588 -18.581  1.00 49.66           C  
ATOM    293  HD1 TYR A  18      16.207  -3.176 -18.577  1.00 49.66           H  
ATOM    294  CD2 TYR A  18      13.771  -1.064 -19.715  1.00 49.66           C  
ATOM    295  HD2 TYR A  18      13.518  -0.462 -20.576  1.00 49.66           H  
ATOM    296  CE1 TYR A  18      14.470  -2.590 -17.446  1.00 49.66           C  
ATOM    297  HE1 TYR A  18      14.747  -3.178 -16.583  1.00 49.66           H  
ATOM    298  CE2 TYR A  18      12.922  -1.090 -18.593  1.00 49.66           C  
ATOM    299  HE2 TYR A  18      11.995  -0.535 -18.592  1.00 49.66           H  
ATOM    300  OH  TYR A  18      12.490  -1.809 -16.347  1.00 49.66           O  
ATOM    301  HH  TYR A  18      12.852  -2.390 -15.674  1.00 49.66           H  
ATOM    302  CZ  TYR A  18      13.284  -1.830 -17.448  1.00 49.66           C  
ATOM    303  N   ASP A  19      19.075  -2.103 -21.743  1.00 55.08           N  
ATOM    304  H   ASP A  19      19.221  -2.520 -20.835  1.00 55.08           H  
ATOM    305  CA  ASP A  19      19.737  -2.715 -22.890  1.00 55.08           C  
ATOM    306  HA  ASP A  19      20.244  -1.933 -23.454  1.00 55.08           H  
ATOM    307  C   ASP A  19      18.655  -3.405 -23.748  1.00 55.08           C  
ATOM    308  CB  ASP A  19      20.808  -3.711 -22.422  1.00 55.08           C  
ATOM    309  HB2 ASP A  19      20.355  -4.416 -21.724  1.00 55.08           H  
ATOM    310  HB3 ASP A  19      21.587  -3.164 -21.891  1.00 55.08           H  
ATOM    311  O   ASP A  19      18.004  -4.334 -23.253  1.00 55.08           O  
ATOM    312  CG  ASP A  19      21.450  -4.499 -23.574  1.00 55.08           C  
ATOM    313  OD1 ASP A  19      21.121  -4.223 -24.753  1.00 55.08           O  
ATOM    314  OD2 ASP A  19      22.220  -5.426 -23.267  1.00 55.08           O  
ATOM    315  N   PRO A  20      18.430  -2.976 -25.007  1.00 50.26           N  
ATOM    316  CA  PRO A  20      17.414  -3.556 -25.883  1.00 50.26           C  
ATOM    317  HA  PRO A  20      16.436  -3.439 -25.417  1.00 50.26           H  
ATOM    318  C   PRO A  20      17.617  -5.052 -26.174  1.00 50.26           C  
ATOM    319  CB  PRO A  20      17.458  -2.717 -27.165  1.00 50.26           C  
ATOM    320  HB2 PRO A  20      16.731  -1.908 -27.093  1.00 50.26           H  
ATOM    321  HB3 PRO A  20      17.268  -3.317 -28.055  1.00 50.26           H  
ATOM    322  O   PRO A  20      16.690  -5.691 -26.678  1.00 50.26           O  
ATOM    323  CG  PRO A  20      18.865  -2.125 -27.175  1.00 50.26           C  
ATOM    324  HG2 PRO A  20      19.563  -2.854 -27.586  1.00 50.26           H  
ATOM    325  HG3 PRO A  20      18.914  -1.188 -27.730  1.00 50.26           H  
ATOM    326  CD  PRO A  20      19.162  -1.925 -25.697  1.00 50.26           C  
ATOM    327  HD2 PRO A  20      20.238  -1.997 -25.536  1.00 50.26           H  
ATOM    328  HD3 PRO A  20      18.797  -0.951 -25.374  1.00 50.26           H  
ATOM    329  N   LEU A  21      18.801  -5.603 -25.881  1.00 49.75           N  
ATOM    330  H   LEU A  21      19.530  -5.013 -25.506  1.00 49.75           H  
ATOM    331  CA  LEU A  21      19.120  -7.026 -26.009  1.00 49.75           C  
ATOM    332  HA  LEU A  21      18.471  -7.476 -26.760  1.00 49.75           H  
ATOM    333  C   LEU A  21      18.881  -7.830 -24.724  1.00 49.75           C  
ATOM    334  CB  LEU A  21      20.585  -7.162 -26.460  1.00 49.75           C  
ATOM    335  HB2 LEU A  21      21.217  -6.645 -25.738  1.00 49.75           H  
ATOM    336  HB3 LEU A  21      20.870  -8.214 -26.437  1.00 49.75           H  
ATOM    337  O   LEU A  21      18.876  -9.059 -24.778  1.00 49.75           O  
ATOM    338  CG  LEU A  21      20.865  -6.607 -27.865  1.00 49.75           C  
ATOM    339  HG  LEU A  21      20.459  -5.600 -27.962  1.00 49.75           H  
ATOM    340  CD1 LEU A  21      22.367  -6.538 -28.120  1.00 49.75           C  
ATOM    341 HD11 LEU A  21      22.565  -6.122 -29.108  1.00 49.75           H  
ATOM    342 HD12 LEU A  21      22.825  -5.893 -27.370  1.00 49.75           H  
ATOM    343 HD13 LEU A  21      22.809  -7.531 -28.041  1.00 49.75           H  
ATOM    344  CD2 LEU A  21      20.245  -7.496 -28.944  1.00 49.75           C  
ATOM    345 HD21 LEU A  21      20.485  -7.095 -29.929  1.00 49.75           H  
ATOM    346 HD22 LEU A  21      19.163  -7.519 -28.811  1.00 49.75           H  
ATOM    347 HD23 LEU A  21      20.641  -8.508 -28.858  1.00 49.75           H  
ATOM    348  N   SER A  22      18.651  -7.177 -23.582  1.00 51.83           N  
ATOM    349  H   SER A  22      18.631  -6.168 -23.594  1.00 51.83           H  
ATOM    350  CA  SER A  22      18.423  -7.890 -22.325  1.00 51.83           C  
ATOM    351  HA  SER A  22      19.190  -8.661 -22.249  1.00 51.83           H  
ATOM    352  C   SER A  22      17.059  -8.591 -22.315  1.00 51.83           C  
ATOM    353  CB  SER A  22      18.602  -6.969 -21.113  1.00 51.83           C  
ATOM    354  HB2 SER A  22      19.586  -6.503 -21.158  1.00 51.83           H  
ATOM    355  HB3 SER A  22      18.549  -7.563 -20.201  1.00 51.83           H  
ATOM    356  O   SER A  22      16.051  -8.056 -22.792  1.00 51.83           O  
ATOM    357  OG  SER A  22      17.595  -5.974 -21.088  1.00 51.83           O  
ATOM    358  HG  SER A  22      17.753  -5.395 -21.837  1.00 51.83           H  
ATOM    359  N   LEU A  23      17.010  -9.788 -21.719  1.00 48.36           N  
ATOM    360  H   LEU A  23      17.875 -10.198 -21.395  1.00 48.36           H  
ATOM    361  CA  LEU A  23      15.764 -10.535 -21.504  1.00 48.36           C  
ATOM    362  HA  LEU A  23      15.331 -10.763 -22.479  1.00 48.36           H  
ATOM    363  C   LEU A  23      14.741  -9.695 -20.718  1.00 48.36           C  
ATOM    364  CB  LEU A  23      16.109 -11.846 -20.766  1.00 48.36           C  
ATOM    365  HB2 LEU A  23      16.343 -11.603 -19.729  1.00 48.36           H  
ATOM    366  HB3 LEU A  23      17.002 -12.286 -21.210  1.00 48.36           H  
ATOM    367  O   LEU A  23      13.540  -9.771 -20.967  1.00 48.36           O  
ATOM    368  CG  LEU A  23      14.991 -12.906 -20.791  1.00 48.36           C  
ATOM    369  HG  LEU A  23      14.043 -12.452 -20.503  1.00 48.36           H  
ATOM    370  CD1 LEU A  23      14.850 -13.539 -22.179  1.00 48.36           C  
ATOM    371 HD11 LEU A  23      15.793 -13.991 -22.485  1.00 48.36           H  
ATOM    372 HD12 LEU A  23      14.079 -14.309 -22.147  1.00 48.36           H  
ATOM    373 HD13 LEU A  23      14.549 -12.786 -22.908  1.00 48.36           H  
ATOM    374  CD2 LEU A  23      15.309 -14.022 -19.795  1.00 48.36           C  
ATOM    375 HD21 LEU A  23      16.249 -14.508 -20.057  1.00 48.36           H  
ATOM    376 HD22 LEU A  23      14.510 -14.763 -19.803  1.00 48.36           H  
ATOM    377 HD23 LEU A  23      15.387 -13.611 -18.789  1.00 48.36           H  
ATOM    378  N   GLU A  24      15.229  -8.826 -19.829  1.00 48.63           N  
ATOM    379  H   GLU A  24      16.227  -8.812 -19.678  1.00 48.63           H  
ATOM    380  CA  GLU A  24      14.419  -7.901 -19.039  1.00 48.63           C  
ATOM    381  HA  GLU A  24      13.609  -8.472 -18.585  1.00 48.63           H  
ATOM    382  C   GLU A  24      13.770  -6.806 -19.903  1.00 48.63           C  
ATOM    383  CB  GLU A  24      15.300  -7.345 -17.908  1.00 48.63           C  
ATOM    384  HB2 GLU A  24      15.887  -8.176 -17.518  1.00 48.63           H  
ATOM    385  HB3 GLU A  24      15.983  -6.590 -18.299  1.00 48.63           H  
ATOM    386  O   GLU A  24      12.581  -6.529 -19.742  1.00 48.63           O  
ATOM    387  CG  GLU A  24      14.468  -6.762 -16.753  1.00 48.63           C  
ATOM    388  HG2 GLU A  24      14.082  -5.789 -17.055  1.00 48.63           H  
ATOM    389  HG3 GLU A  24      13.614  -7.416 -16.577  1.00 48.63           H  
ATOM    390  CD  GLU A  24      15.244  -6.626 -15.428  1.00 48.63           C  
ATOM    391  OE1 GLU A  24      14.576  -6.283 -14.414  1.00 48.63           O  
ATOM    392  OE2 GLU A  24      16.476  -6.831 -15.441  1.00 48.63           O  
ATOM    393  N   CYS A  25      14.480  -6.256 -20.899  1.00 48.40           N  
ATOM    394  H   CYS A  25      15.448  -6.521 -21.010  1.00 48.40           H  
ATOM    395  CA  CYS A  25      13.885  -5.344 -21.880  1.00 48.40           C  
ATOM    396  HA  CYS A  25      13.458  -4.490 -21.355  1.00 48.40           H  
ATOM    397  C   CYS A  25      12.773  -6.018 -22.679  1.00 48.40           C  
ATOM    398  CB  CYS A  25      14.949  -4.861 -22.866  1.00 48.40           C  
ATOM    399  HB2 CYS A  25      15.774  -4.400 -22.323  1.00 48.40           H  
ATOM    400  HB3 CYS A  25      15.352  -5.700 -23.434  1.00 48.40           H  
ATOM    401  O   CYS A  25      11.685  -5.458 -22.822  1.00 48.40           O  
ATOM    402  SG  CYS A  25      14.187  -3.667 -23.998  1.00 48.40           S  
ATOM    403  HG  CYS A  25      13.950  -2.735 -23.071  1.00 48.40           H  
ATOM    404  N   ILE A  26      13.045  -7.221 -23.196  1.00 50.18           N  
ATOM    405  H   ILE A  26      13.955  -7.620 -23.015  1.00 50.18           H  
ATOM    406  CA  ILE A  26      12.064  -7.991 -23.961  1.00 50.18           C  
ATOM    407  HA  ILE A  26      11.733  -7.386 -24.805  1.00 50.18           H  
ATOM    408  C   ILE A  26      10.829  -8.230 -23.095  1.00 50.18           C  
ATOM    409  CB  ILE A  26      12.677  -9.294 -24.518  1.00 50.18           C  
ATOM    410  HB  ILE A  26      13.115  -9.857 -23.693  1.00 50.18           H  
ATOM    411  O   ILE A  26       9.732  -7.919 -23.548  1.00 50.18           O  
ATOM    412  CG1 ILE A  26      13.788  -8.951 -25.539  1.00 50.18           C  
ATOM    413 HG12 ILE A  26      14.512  -8.281 -25.075  1.00 50.18           H  
ATOM    414 HG13 ILE A  26      13.351  -8.430 -26.391  1.00 50.18           H  
ATOM    415  CG2 ILE A  26      11.590 -10.166 -25.179  1.00 50.18           C  
ATOM    416 HG21 ILE A  26      11.127  -9.630 -26.008  1.00 50.18           H  
ATOM    417 HG22 ILE A  26      10.821 -10.434 -24.455  1.00 50.18           H  
ATOM    418 HG23 ILE A  26      12.020 -11.102 -25.534  1.00 50.18           H  
ATOM    419  CD1 ILE A  26      14.571 -10.166 -26.052  1.00 50.18           C  
ATOM    420 HD11 ILE A  26      13.935 -10.808 -26.661  1.00 50.18           H  
ATOM    421 HD12 ILE A  26      14.969 -10.732 -25.210  1.00 50.18           H  
ATOM    422 HD13 ILE A  26      15.403  -9.821 -26.667  1.00 50.18           H  
ATOM    423  N   HIS A  27      10.988  -8.670 -21.844  1.00 51.13           N  
ATOM    424  H   HIS A  27      11.913  -8.916 -21.521  1.00 51.13           H  
ATOM    425  CA  HIS A  27       9.868  -8.832 -20.920  1.00 51.13           C  
ATOM    426  HA  HIS A  27       9.152  -9.523 -21.366  1.00 51.13           H  
ATOM    427  C   HIS A  27       9.084  -7.535 -20.701  1.00 51.13           C  
ATOM    428  CB  HIS A  27      10.352  -9.414 -19.582  1.00 51.13           C  
ATOM    429  HB2 HIS A  27      11.301  -8.956 -19.304  1.00 51.13           H  
ATOM    430  HB3 HIS A  27       9.627  -9.154 -18.811  1.00 51.13           H  
ATOM    431  O   HIS A  27       7.869  -7.549 -20.866  1.00 51.13           O  
ATOM    432  CG  HIS A  27      10.493 -10.917 -19.548  1.00 51.13           C  
ATOM    433  CD2 HIS A  27       9.903 -11.835 -20.381  1.00 51.13           C  
ATOM    434  HD2 HIS A  27       9.273 -11.625 -21.233  1.00 51.13           H  
ATOM    435  ND1 HIS A  27      11.150 -11.634 -18.574  1.00 51.13           N  
ATOM    436  HD1 HIS A  27      11.671 -11.251 -17.797  1.00 51.13           H  
ATOM    437  CE1 HIS A  27      10.964 -12.942 -18.815  1.00 51.13           C  
ATOM    438  HE1 HIS A  27      11.356 -13.750 -18.215  1.00 51.13           H  
ATOM    439  NE2 HIS A  27      10.213 -13.111 -19.913  1.00 51.13           N  
ATOM    440  N   VAL A  28       9.732  -6.406 -20.403  1.00 53.09           N  
ATOM    441  H   VAL A  28      10.732  -6.448 -20.268  1.00 53.09           H  
ATOM    442  CA  VAL A  28       9.031  -5.134 -20.139  1.00 53.09           C  
ATOM    443  HA  VAL A  28       8.259  -5.314 -19.391  1.00 53.09           H  
ATOM    444  C   VAL A  28       8.328  -4.590 -21.385  1.00 53.09           C  
ATOM    445  CB  VAL A  28      10.011  -4.090 -19.568  1.00 53.09           C  
ATOM    446  HB  VAL A  28      10.880  -4.015 -20.222  1.00 53.09           H  
ATOM    447  O   VAL A  28       7.192  -4.117 -21.303  1.00 53.09           O  
ATOM    448  CG1 VAL A  28       9.379  -2.694 -19.440  1.00 53.09           C  
ATOM    449 HG11 VAL A  28       8.452  -2.762 -18.869  1.00 53.09           H  
ATOM    450 HG12 VAL A  28      10.071  -2.030 -18.923  1.00 53.09           H  
ATOM    451 HG13 VAL A  28       9.177  -2.277 -20.426  1.00 53.09           H  
ATOM    452  CG2 VAL A  28      10.476  -4.504 -18.167  1.00 53.09           C  
ATOM    453 HG21 VAL A  28      10.909  -5.504 -18.180  1.00 53.09           H  
ATOM    454 HG22 VAL A  28      11.241  -3.813 -17.811  1.00 53.09           H  
ATOM    455 HG23 VAL A  28       9.635  -4.503 -17.474  1.00 53.09           H  
ATOM    456  N   VAL A  29       8.982  -4.650 -22.549  1.00 53.93           N  
ATOM    457  H   VAL A  29       9.906  -5.059 -22.548  1.00 53.93           H  
ATOM    458  CA  VAL A  29       8.421  -4.202 -23.831  1.00 53.93           C  
ATOM    459  HA  VAL A  29       8.053  -3.181 -23.727  1.00 53.93           H  
ATOM    460  C   VAL A  29       7.235  -5.070 -24.217  1.00 53.93           C  
ATOM    461  CB  VAL A  29       9.480  -4.238 -24.950  1.00 53.93           C  
ATOM    462  HB  VAL A  29       9.960  -5.217 -24.945  1.00 53.93           H  
ATOM    463  O   VAL A  29       6.181  -4.532 -24.546  1.00 53.93           O  
ATOM    464  CG1 VAL A  29       8.850  -4.017 -26.329  1.00 53.93           C  
ATOM    465 HG11 VAL A  29       8.244  -4.883 -26.598  1.00 53.93           H  
ATOM    466 HG12 VAL A  29       8.232  -3.119 -26.312  1.00 53.93           H  
ATOM    467 HG13 VAL A  29       9.625  -3.919 -27.089  1.00 53.93           H  
ATOM    468  CG2 VAL A  29      10.554  -3.158 -24.766  1.00 53.93           C  
ATOM    469 HG21 VAL A  29      10.875  -3.110 -23.726  1.00 53.93           H  
ATOM    470 HG22 VAL A  29      11.432  -3.405 -25.362  1.00 53.93           H  
ATOM    471 HG23 VAL A  29      10.186  -2.188 -25.099  1.00 53.93           H  
ATOM    472  N   VAL A  30       7.399  -6.394 -24.156  1.00 54.14           N  
ATOM    473  H   VAL A  30       8.288  -6.758 -23.845  1.00 54.14           H  
ATOM    474  CA  VAL A  30       6.331  -7.354 -24.427  1.00 54.14           C  
ATOM    475  HA  VAL A  30       5.942  -7.174 -25.430  1.00 54.14           H  
ATOM    476  C   VAL A  30       5.185  -7.080 -23.461  1.00 54.14           C  
ATOM    477  CB  VAL A  30       6.871  -8.798 -24.380  1.00 54.14           C  
ATOM    478  HB  VAL A  30       7.443  -8.944 -23.463  1.00 54.14           H  
ATOM    479  O   VAL A  30       4.108  -6.726 -23.918  1.00 54.14           O  
ATOM    480  CG1 VAL A  30       5.780  -9.862 -24.413  1.00 54.14           C  
ATOM    481 HG11 VAL A  30       5.133  -9.697 -25.275  1.00 54.14           H  
ATOM    482 HG12 VAL A  30       5.212  -9.829 -23.483  1.00 54.14           H  
ATOM    483 HG13 VAL A  30       6.228 -10.853 -24.486  1.00 54.14           H  
ATOM    484  CG2 VAL A  30       7.762  -9.066 -25.604  1.00 54.14           C  
ATOM    485 HG21 VAL A  30       8.533  -8.302 -25.698  1.00 54.14           H  
ATOM    486 HG22 VAL A  30       8.248 -10.035 -25.491  1.00 54.14           H  
ATOM    487 HG23 VAL A  30       7.161  -9.068 -26.514  1.00 54.14           H  
ATOM    488  N   GLN A  31       5.415  -7.055 -22.147  1.00 52.22           N  
ATOM    489  H   GLN A  31       6.337  -7.280 -21.802  1.00 52.22           H  
ATOM    490  CA  GLN A  31       4.376  -6.707 -21.175  1.00 52.22           C  
ATOM    491  HA  GLN A  31       3.613  -7.485 -21.197  1.00 52.22           H  
ATOM    492  C   GLN A  31       3.667  -5.390 -21.532  1.00 52.22           C  
ATOM    493  CB  GLN A  31       4.962  -6.651 -19.758  1.00 52.22           C  
ATOM    494  HB2 GLN A  31       5.871  -6.050 -19.768  1.00 52.22           H  
ATOM    495  HB3 GLN A  31       4.241  -6.162 -19.103  1.00 52.22           H  
ATOM    496  O   GLN A  31       2.447  -5.383 -21.626  1.00 52.22           O  
ATOM    497  CG  GLN A  31       5.257  -8.046 -19.174  1.00 52.22           C  
ATOM    498  HG2 GLN A  31       5.922  -8.611 -19.828  1.00 52.22           H  
ATOM    499  HG3 GLN A  31       4.329  -8.613 -19.102  1.00 52.22           H  
ATOM    500  CD  GLN A  31       5.883  -7.973 -17.785  1.00 52.22           C  
ATOM    501  NE2 GLN A  31       5.927  -9.069 -17.060  1.00 52.22           N  
ATOM    502 HE21 GLN A  31       6.326  -8.983 -16.136  1.00 52.22           H  
ATOM    503 HE22 GLN A  31       5.579  -9.951 -17.408  1.00 52.22           H  
ATOM    504  OE1 GLN A  31       6.302  -6.929 -17.311  1.00 52.22           O  
ATOM    505  N   ARG A  32       4.367  -4.287 -21.829  1.00 51.35           N  
ATOM    506  H   ARG A  32       5.374  -4.331 -21.775  1.00 51.35           H  
ATOM    507  CA  ARG A  32       3.706  -3.011 -22.181  1.00 51.35           C  
ATOM    508  HA  ARG A  32       2.952  -2.798 -21.423  1.00 51.35           H  
ATOM    509  C   ARG A  32       2.922  -3.042 -23.493  1.00 51.35           C  
ATOM    510  CB  ARG A  32       4.711  -1.861 -22.208  1.00 51.35           C  
ATOM    511  HB2 ARG A  32       4.326  -1.081 -22.865  1.00 51.35           H  
ATOM    512  HB3 ARG A  32       5.663  -2.205 -22.612  1.00 51.35           H  
ATOM    513  O   ARG A  32       1.794  -2.557 -23.503  1.00 51.35           O  
ATOM    514  CG  ARG A  32       4.907  -1.251 -20.817  1.00 51.35           C  
ATOM    515  HG2 ARG A  32       5.376  -1.976 -20.152  1.00 51.35           H  
ATOM    516  HG3 ARG A  32       3.944  -0.943 -20.409  1.00 51.35           H  
ATOM    517  CD  ARG A  32       5.803  -0.028 -20.984  1.00 51.35           C  
ATOM    518  HD2 ARG A  32       6.777  -0.369 -21.336  1.00 51.35           H  
ATOM    519  HD3 ARG A  32       5.382   0.623 -21.750  1.00 51.35           H  
ATOM    520  NE  ARG A  32       6.000   0.711 -19.730  1.00 51.35           N  
ATOM    521  HE  ARG A  32       6.648   0.296 -19.074  1.00 51.35           H  
ATOM    522  NH1 ARG A  32       4.671   2.536 -20.196  1.00 51.35           N  
ATOM    523 HH11 ARG A  32       4.110   1.977 -20.823  1.00 51.35           H  
ATOM    524 HH12 ARG A  32       4.357   3.471 -19.980  1.00 51.35           H  
ATOM    525  NH2 ARG A  32       6.245   2.647 -18.600  1.00 51.35           N  
ATOM    526 HH21 ARG A  32       6.086   3.642 -18.528  1.00 51.35           H  
ATOM    527 HH22 ARG A  32       7.024   2.225 -18.116  1.00 51.35           H  
ATOM    528  CZ  ARG A  32       5.620   1.953 -19.508  1.00 51.35           C  
ATOM    529  N   ILE A  33       3.477  -3.601 -24.572  1.00 53.81           N  
ATOM    530  H   ILE A  33       4.390  -4.020 -24.471  1.00 53.81           H  
ATOM    531  CA  ILE A  33       2.775  -3.741 -25.864  1.00 53.81           C  
ATOM    532  HA  ILE A  33       2.524  -2.755 -26.253  1.00 53.81           H  
ATOM    533  C   ILE A  33       1.461  -4.503 -25.665  1.00 53.81           C  
ATOM    534  CB  ILE A  33       3.667  -4.484 -26.888  1.00 53.81           C  
ATOM    535  HB  ILE A  33       4.067  -5.371 -26.397  1.00 53.81           H  
ATOM    536  O   ILE A  33       0.417  -4.103 -26.179  1.00 53.81           O  
ATOM    537  CG1 ILE A  33       4.846  -3.622 -27.371  1.00 53.81           C  
ATOM    538 HG12 ILE A  33       4.479  -2.796 -27.981  1.00 53.81           H  
ATOM    539 HG13 ILE A  33       5.372  -3.201 -26.514  1.00 53.81           H  
ATOM    540  CG2 ILE A  33       2.850  -4.956 -28.103  1.00 53.81           C  
ATOM    541 HG21 ILE A  33       3.479  -5.380 -28.886  1.00 53.81           H  
ATOM    542 HG22 ILE A  33       2.268  -4.131 -28.513  1.00 53.81           H  
ATOM    543 HG23 ILE A  33       2.183  -5.758 -27.786  1.00 53.81           H  
ATOM    544  CD1 ILE A  33       5.834  -4.469 -28.187  1.00 53.81           C  
ATOM    545 HD11 ILE A  33       6.821  -4.005 -28.188  1.00 53.81           H  
ATOM    546 HD12 ILE A  33       5.493  -4.562 -29.218  1.00 53.81           H  
ATOM    547 HD13 ILE A  33       5.942  -5.459 -27.745  1.00 53.81           H  
ATOM    548  N   LEU A  34       1.519  -5.589 -24.893  1.00 50.65           N  
ATOM    549  H   LEU A  34       2.412  -5.852 -24.503  1.00 50.65           H  
ATOM    550  CA  LEU A  34       0.384  -6.472 -24.643  1.00 50.65           C  
ATOM    551  HA  LEU A  34      -0.110  -6.709 -25.585  1.00 50.65           H  
ATOM    552  C   LEU A  34      -0.675  -5.838 -23.732  1.00 50.65           C  
ATOM    553  CB  LEU A  34       0.928  -7.756 -24.009  1.00 50.65           C  
ATOM    554  HB2 LEU A  34       0.082  -8.405 -23.782  1.00 50.65           H  
ATOM    555  HB3 LEU A  34       1.414  -7.494 -23.069  1.00 50.65           H  
ATOM    556  O   LEU A  34      -1.854  -6.178 -23.816  1.00 50.65           O  
ATOM    557  CG  LEU A  34       1.926  -8.546 -24.875  1.00 50.65           C  
ATOM    558  HG  LEU A  34       2.759  -7.927 -25.208  1.00 50.65           H  
ATOM    559  CD1 LEU A  34       2.481  -9.687 -24.039  1.00 50.65           C  
ATOM    560 HD11 LEU A  34       3.054  -9.277 -23.208  1.00 50.65           H  
ATOM    561 HD12 LEU A  34       3.121 -10.331 -24.644  1.00 50.65           H  
ATOM    562 HD13 LEU A  34       1.664 -10.284 -23.634  1.00 50.65           H  
ATOM    563  CD2 LEU A  34       1.335  -8.981 -26.191  1.00 50.65           C  
ATOM    564 HD21 LEU A  34       1.995  -9.685 -26.698  1.00 50.65           H  
ATOM    565 HD22 LEU A  34       1.250  -8.086 -26.806  1.00 50.65           H  
ATOM    566 HD23 LEU A  34       0.347  -9.410 -26.026  1.00 50.65           H  
ATOM    567  N   ILE A  35      -0.266  -4.914 -22.861  1.00 50.12           N  
ATOM    568  H   ILE A  35       0.726  -4.735 -22.801  1.00 50.12           H  
ATOM    569  CA  ILE A  35      -1.172  -4.166 -21.981  1.00 50.12           C  
ATOM    570  HA  ILE A  35      -1.951  -4.841 -21.626  1.00 50.12           H  
ATOM    571  C   ILE A  35      -1.880  -3.045 -22.739  1.00 50.12           C  
ATOM    572  CB  ILE A  35      -0.400  -3.617 -20.760  1.00 50.12           C  
ATOM    573  HB  ILE A  35       0.473  -3.070 -21.115  1.00 50.12           H  
ATOM    574  O   ILE A  35      -3.053  -2.796 -22.481  1.00 50.12           O  
ATOM    575  CG1 ILE A  35       0.070  -4.793 -19.888  1.00 50.12           C  
ATOM    576 HG12 ILE A  35       0.476  -5.578 -20.526  1.00 50.12           H  
ATOM    577 HG13 ILE A  35      -0.792  -5.288 -19.441  1.00 50.12           H  
ATOM    578  CG2 ILE A  35      -1.266  -2.660 -19.916  1.00 50.12           C  
ATOM    579 HG21 ILE A  35      -1.440  -1.744 -20.480  1.00 50.12           H  
ATOM    580 HG22 ILE A  35      -0.756  -2.371 -18.997  1.00 50.12           H  
ATOM    581 HG23 ILE A  35      -2.235  -3.111 -19.701  1.00 50.12           H  
ATOM    582  CD1 ILE A  35       1.125  -4.426 -18.832  1.00 50.12           C  
ATOM    583 HD11 ILE A  35       1.488  -5.336 -18.353  1.00 50.12           H  
ATOM    584 HD12 ILE A  35       0.703  -3.771 -18.070  1.00 50.12           H  
ATOM    585 HD13 ILE A  35       1.969  -3.927 -19.308  1.00 50.12           H  
ATOM    586  N   GLU A  36      -1.173  -2.349 -23.631  1.00 52.18           N  
ATOM    587  H   GLU A  36      -0.201  -2.586 -23.771  1.00 52.18           H  
ATOM    588  CA  GLU A  36      -1.695  -1.158 -24.313  1.00 52.18           C  
ATOM    589  HA  GLU A  36      -2.364  -0.631 -23.633  1.00 52.18           H  
ATOM    590  C   GLU A  36      -2.562  -1.502 -25.544  1.00 52.18           C  
ATOM    591  CB  GLU A  36      -0.530  -0.189 -24.652  1.00 52.18           C  
ATOM    592  HB2 GLU A  36       0.246  -0.738 -25.186  1.00 52.18           H  
ATOM    593  HB3 GLU A  36      -0.908   0.591 -25.313  1.00 52.18           H  
ATOM    594  O   GLU A  36      -3.368  -0.673 -25.960  1.00 52.18           O  
ATOM    595  CG  GLU A  36       0.085   0.499 -23.407  1.00 52.18           C  
ATOM    596  HG2 GLU A  36      -0.702   1.071 -22.916  1.00 52.18           H  
ATOM    597  HG3 GLU A  36       0.403  -0.272 -22.706  1.00 52.18           H  
ATOM    598  CD  GLU A  36       1.293   1.448 -23.664  1.00 52.18           C  
ATOM    599  OE1 GLU A  36       1.937   1.878 -22.670  1.00 52.18           O  
ATOM    600  OE2 GLU A  36       1.648   1.777 -24.826  1.00 52.18           O  
ATOM    601  N   SER A  37      -2.445  -2.705 -26.127  1.00 55.94           N  
ATOM    602  H   SER A  37      -1.779  -3.360 -25.743  1.00 55.94           H  
ATOM    603  CA  SER A  37      -3.140  -3.061 -27.374  1.00 55.94           C  
ATOM    604  HA  SER A  37      -3.563  -2.158 -27.813  1.00 55.94           H  
ATOM    605  C   SER A  37      -4.286  -4.060 -27.186  1.00 55.94           C  
ATOM    606  CB  SER A  37      -2.136  -3.603 -28.387  1.00 55.94           C  
ATOM    607  HB2 SER A  37      -1.730  -4.543 -28.012  1.00 55.94           H  
ATOM    608  HB3 SER A  37      -1.320  -2.893 -28.518  1.00 55.94           H  
ATOM    609  O   SER A  37      -4.066  -5.259 -27.013  1.00 55.94           O  
ATOM    610  OG  SER A  37      -2.787  -3.819 -29.629  1.00 55.94           O  
ATOM    611  HG  SER A  37      -2.845  -2.977 -30.085  1.00 55.94           H  
ATOM    612  N   THR A  38      -5.524  -3.587 -27.340  1.00 51.96           N  
ATOM    613  H   THR A  38      -5.652  -2.596 -27.492  1.00 51.96           H  
ATOM    614  CA  THR A  38      -6.733  -4.431 -27.396  1.00 51.96           C  
ATOM    615  HA  THR A  38      -6.822  -4.993 -26.467  1.00 51.96           H  
ATOM    616  C   THR A  38      -6.686  -5.448 -28.538  1.00 51.96           C  
ATOM    617  CB  THR A  38      -7.990  -3.566 -27.571  1.00 51.96           C  
ATOM    618  HB  THR A  38      -8.832  -4.201 -27.847  1.00 51.96           H  
ATOM    619  O   THR A  38      -7.056  -6.603 -28.339  1.00 51.96           O  
ATOM    620  CG2 THR A  38      -8.345  -2.810 -26.293  1.00 51.96           C  
ATOM    621 HG21 THR A  38      -8.512  -3.521 -25.483  1.00 51.96           H  
ATOM    622 HG22 THR A  38      -7.536  -2.135 -26.014  1.00 51.96           H  
ATOM    623 HG23 THR A  38      -9.258  -2.236 -26.446  1.00 51.96           H  
ATOM    624  OG1 THR A  38      -7.772  -2.601 -28.579  1.00 51.96           O  
ATOM    625  HG1 THR A  38      -8.604  -2.146 -28.730  1.00 51.96           H  
ATOM    626  N   SER A  39      -6.173  -5.064 -29.712  1.00 51.39           N  
ATOM    627  H   SER A  39      -5.992  -4.080 -29.856  1.00 51.39           H  
ATOM    628  CA  SER A  39      -6.006  -5.969 -30.859  1.00 51.39           C  
ATOM    629  HA  SER A  39      -6.980  -6.371 -31.137  1.00 51.39           H  
ATOM    630  C   SER A  39      -5.087  -7.140 -30.535  1.00 51.39           C  
ATOM    631  CB  SER A  39      -5.421  -5.230 -32.067  1.00 51.39           C  
ATOM    632  HB2 SER A  39      -5.422  -5.900 -32.926  1.00 51.39           H  
ATOM    633  HB3 SER A  39      -4.396  -4.928 -31.854  1.00 51.39           H  
ATOM    634  O   SER A  39      -5.372  -8.269 -30.930  1.00 51.39           O  
ATOM    635  OG  SER A  39      -6.191  -4.083 -32.361  1.00 51.39           O  
ATOM    636  HG  SER A  39      -6.050  -3.833 -33.277  1.00 51.39           H  
ATOM    637  N   ILE A  40      -4.004  -6.893 -29.788  1.00 52.27           N  
ATOM    638  H   ILE A  40      -3.829  -5.954 -29.459  1.00 52.27           H  
ATOM    639  CA  ILE A  40      -3.110  -7.972 -29.378  1.00 52.27           C  
ATOM    640  HA  ILE A  40      -2.942  -8.603 -30.250  1.00 52.27           H  
ATOM    641  C   ILE A  40      -3.785  -8.866 -28.333  1.00 52.27           C  
ATOM    642  CB  ILE A  40      -1.725  -7.459 -28.943  1.00 52.27           C  
ATOM    643  HB  ILE A  40      -1.828  -6.798 -28.082  1.00 52.27           H  
ATOM    644  O   ILE A  40      -3.663 -10.080 -28.443  1.00 52.27           O  
ATOM    645  CG1 ILE A  40      -1.036  -6.710 -30.107  1.00 52.27           C  
ATOM    646 HG12 ILE A  40      -0.833  -7.408 -30.919  1.00 52.27           H  
ATOM    647 HG13 ILE A  40      -1.707  -5.947 -30.502  1.00 52.27           H  
ATOM    648  CG2 ILE A  40      -0.888  -8.684 -28.554  1.00 52.27           C  
ATOM    649 HG21 ILE A  40      -1.033  -9.489 -29.275  1.00 52.27           H  
ATOM    650 HG22 ILE A  40       0.177  -8.448 -28.556  1.00 52.27           H  
ATOM    651 HG23 ILE A  40      -1.193  -9.038 -27.570  1.00 52.27           H  
ATOM    652  CD1 ILE A  40       0.267  -6.010 -29.717  1.00 52.27           C  
ATOM    653 HD11 ILE A  40       1.065  -6.741 -29.592  1.00 52.27           H  
ATOM    654 HD12 ILE A  40       0.125  -5.446 -28.795  1.00 52.27           H  
ATOM    655 HD13 ILE A  40       0.557  -5.324 -30.513  1.00 52.27           H  
ATOM    656  N   GLN A  41      -4.569  -8.320 -27.395  1.00 51.21           N  
ATOM    657  H   GLN A  41      -4.639  -7.314 -27.336  1.00 51.21           H  
ATOM    658  CA  GLN A  41      -5.364  -9.147 -26.470  1.00 51.21           C  
ATOM    659  HA  GLN A  41      -4.692  -9.798 -25.911  1.00 51.21           H  
ATOM    660  C   GLN A  41      -6.344 -10.079 -27.197  1.00 51.21           C  
ATOM    661  CB  GLN A  41      -6.114  -8.281 -25.449  1.00 51.21           C  
ATOM    662  HB2 GLN A  41      -6.816  -7.610 -25.945  1.00 51.21           H  
ATOM    663  HB3 GLN A  41      -6.684  -8.960 -24.815  1.00 51.21           H  
ATOM    664  O   GLN A  41      -6.494 -11.242 -26.823  1.00 51.21           O  
ATOM    665  CG  GLN A  41      -5.148  -7.471 -24.574  1.00 51.21           C  
ATOM    666  HG2 GLN A  41      -4.203  -8.007 -24.490  1.00 51.21           H  
ATOM    667  HG3 GLN A  41      -4.947  -6.506 -25.041  1.00 51.21           H  
ATOM    668  CD  GLN A  41      -5.659  -7.223 -23.162  1.00 51.21           C  
ATOM    669  NE2 GLN A  41      -4.772  -6.860 -22.264  1.00 51.21           N  
ATOM    670 HE21 GLN A  41      -5.119  -6.751 -21.322  1.00 51.21           H  
ATOM    671 HE22 GLN A  41      -3.816  -6.712 -22.555  1.00 51.21           H  
ATOM    672  OE1 GLN A  41      -6.824  -7.350 -22.829  1.00 51.21           O  
ATOM    673  N   LEU A  42      -6.955  -9.602 -28.282  1.00 52.89           N  
ATOM    674  H   LEU A  42      -6.825  -8.626 -28.504  1.00 52.89           H  
ATOM    675  CA  LEU A  42      -7.844 -10.397 -29.132  1.00 52.89           C  
ATOM    676  HA  LEU A  42      -8.563 -10.898 -28.484  1.00 52.89           H  
ATOM    677  C   LEU A  42      -7.087 -11.506 -29.884  1.00 52.89           C  
ATOM    678  CB  LEU A  42      -8.582  -9.428 -30.081  1.00 52.89           C  
ATOM    679  HB2 LEU A  42      -8.268  -9.596 -31.111  1.00 52.89           H  
ATOM    680  HB3 LEU A  42      -8.292  -8.405 -29.842  1.00 52.89           H  
ATOM    681  O   LEU A  42      -7.519 -12.659 -29.885  1.00 52.89           O  
ATOM    682  CG  LEU A  42     -10.114  -9.533 -29.973  1.00 52.89           C  
ATOM    683  HG  LEU A  42     -10.398  -9.915 -28.992  1.00 52.89           H  
ATOM    684  CD1 LEU A  42     -10.753  -8.154 -30.126  1.00 52.89           C  
ATOM    685 HD11 LEU A  42     -10.491  -7.723 -31.093  1.00 52.89           H  
ATOM    686 HD12 LEU A  42     -10.403  -7.497 -29.330  1.00 52.89           H  
ATOM    687 HD13 LEU A  42     -11.837  -8.241 -30.052  1.00 52.89           H  
ATOM    688  CD2 LEU A  42     -10.673 -10.463 -31.050  1.00 52.89           C  
ATOM    689 HD21 LEU A  42     -10.220 -11.448 -30.948  1.00 52.89           H  
ATOM    690 HD22 LEU A  42     -10.454 -10.065 -32.041  1.00 52.89           H  
ATOM    691 HD23 LEU A  42     -11.753 -10.554 -30.929  1.00 52.89           H  
ATOM    692  N   LEU A  43      -5.928 -11.172 -30.461  1.00 51.81           N  
ATOM    693  H   LEU A  43      -5.658 -10.200 -30.434  1.00 51.81           H  
ATOM    694  CA  LEU A  43      -5.017 -12.124 -31.110  1.00 51.81           C  
ATOM    695  HA  LEU A  43      -5.555 -12.641 -31.904  1.00 51.81           H  
ATOM    696  C   LEU A  43      -4.526 -13.204 -30.139  1.00 51.81           C  
ATOM    697  CB  LEU A  43      -3.828 -11.340 -31.705  1.00 51.81           C  
ATOM    698  HB2 LEU A  43      -3.825 -10.331 -31.293  1.00 51.81           H  
ATOM    699  HB3 LEU A  43      -2.887 -11.795 -31.394  1.00 51.81           H  
ATOM    700  O   LEU A  43      -4.467 -14.374 -30.504  1.00 51.81           O  
ATOM    701  CG  LEU A  43      -3.869 -11.262 -33.241  1.00 51.81           C  
ATOM    702  HG  LEU A  43      -4.896 -11.361 -33.594  1.00 51.81           H  
ATOM    703  CD1 LEU A  43      -3.339  -9.913 -33.727  1.00 51.81           C  
ATOM    704 HD11 LEU A  43      -3.970  -9.116 -33.335  1.00 51.81           H  
ATOM    705 HD12 LEU A  43      -2.314  -9.769 -33.387  1.00 51.81           H  
ATOM    706 HD13 LEU A  43      -3.371  -9.881 -34.816  1.00 51.81           H  
ATOM    707  CD2 LEU A  43      -3.013 -12.372 -33.854  1.00 51.81           C  
ATOM    708 HD21 LEU A  43      -3.377 -13.340 -33.508  1.00 51.81           H  
ATOM    709 HD22 LEU A  43      -1.969 -12.255 -33.563  1.00 51.81           H  
ATOM    710 HD23 LEU A  43      -3.094 -12.340 -34.940  1.00 51.81           H  
ATOM    711  N   ILE A  44      -4.231 -12.835 -28.891  1.00 52.03           N  
ATOM    712  H   ILE A  44      -4.262 -11.850 -28.671  1.00 52.03           H  
ATOM    713  CA  ILE A  44      -3.874 -13.774 -27.823  1.00 52.03           C  
ATOM    714  HA  ILE A  44      -3.011 -14.364 -28.133  1.00 52.03           H  
ATOM    715  C   ILE A  44      -5.021 -14.746 -27.556  1.00 52.03           C  
ATOM    716  CB  ILE A  44      -3.515 -13.008 -26.539  1.00 52.03           C  
ATOM    717  HB  ILE A  44      -4.294 -12.270 -26.346  1.00 52.03           H  
ATOM    718  O   ILE A  44      -4.786 -15.950 -27.513  1.00 52.03           O  
ATOM    719  CG1 ILE A  44      -2.173 -12.273 -26.692  1.00 52.03           C  
ATOM    720 HG12 ILE A  44      -1.364 -12.990 -26.553  1.00 52.03           H  
ATOM    721 HG13 ILE A  44      -2.062 -11.856 -27.693  1.00 52.03           H  
ATOM    722  CG2 ILE A  44      -3.447 -13.948 -25.321  1.00 52.03           C  
ATOM    723 HG21 ILE A  44      -4.405 -14.435 -25.137  1.00 52.03           H  
ATOM    724 HG22 ILE A  44      -3.239 -13.366 -24.424  1.00 52.03           H  
ATOM    725 HG23 ILE A  44      -2.680 -14.709 -25.466  1.00 52.03           H  
ATOM    726  CD1 ILE A  44      -2.039 -11.136 -25.674  1.00 52.03           C  
ATOM    727 HD11 ILE A  44      -2.635 -10.276 -25.981  1.00 52.03           H  
ATOM    728 HD12 ILE A  44      -0.992 -10.834 -25.629  1.00 52.03           H  
ATOM    729 HD13 ILE A  44      -2.338 -11.443 -24.672  1.00 52.03           H  
ATOM    730  N   GLY A  45      -6.252 -14.244 -27.402  1.00 52.29           N  
ATOM    731  H   GLY A  45      -6.370 -13.241 -27.416  1.00 52.29           H  
ATOM    732  CA  GLY A  45      -7.431 -15.086 -27.170  1.00 52.29           C  
ATOM    733  HA2 GLY A  45      -8.303 -14.442 -27.058  1.00 52.29           H  
ATOM    734  HA3 GLY A  45      -7.294 -15.654 -26.249  1.00 52.29           H  
ATOM    735  C   GLY A  45      -7.706 -16.070 -28.314  1.00 52.29           C  
ATOM    736  O   GLY A  45      -8.215 -17.169 -28.094  1.00 52.29           O  
ATOM    737  N   GLN A  46      -7.343 -15.702 -29.544  1.00 56.12           N  
ATOM    738  H   GLN A  46      -6.977 -14.770 -29.674  1.00 56.12           H  
ATOM    739  CA  GLN A  46      -7.373 -16.611 -30.691  1.00 56.12           C  
ATOM    740  HA  GLN A  46      -8.298 -17.187 -30.671  1.00 56.12           H  
ATOM    741  C   GLN A  46      -6.220 -17.621 -30.642  1.00 56.12           C  
ATOM    742  CB  GLN A  46      -7.332 -15.802 -31.992  1.00 56.12           C  
ATOM    743  HB2 GLN A  46      -6.494 -15.106 -31.960  1.00 56.12           H  
ATOM    744  HB3 GLN A  46      -7.177 -16.484 -32.828  1.00 56.12           H  
ATOM    745  O   GLN A  46      -6.444 -18.811 -30.854  1.00 56.12           O  
ATOM    746  CG  GLN A  46      -8.636 -15.028 -32.236  1.00 56.12           C  
ATOM    747  HG2 GLN A  46      -9.454 -15.739 -32.352  1.00 56.12           H  
ATOM    748  HG3 GLN A  46      -8.857 -14.388 -31.382  1.00 56.12           H  
ATOM    749  CD  GLN A  46      -8.570 -14.147 -33.479  1.00 56.12           C  
ATOM    750  NE2 GLN A  46      -9.684 -13.608 -33.923  1.00 56.12           N  
ATOM    751 HE21 GLN A  46     -10.563 -13.754 -33.448  1.00 56.12           H  
ATOM    752 HE22 GLN A  46      -9.587 -13.033 -34.748  1.00 56.12           H  
ATOM    753  OE1 GLN A  46      -7.534 -13.915 -34.078  1.00 56.12           O  
ATOM    754  N   PHE A  47      -5.005 -17.172 -30.319  1.00 52.85           N  
ATOM    755  H   PHE A  47      -4.883 -16.181 -30.163  1.00 52.85           H  
ATOM    756  CA  PHE A  47      -3.823 -18.027 -30.233  1.00 52.85           C  
ATOM    757  HA  PHE A  47      -3.690 -18.528 -31.192  1.00 52.85           H  
ATOM    758  C   PHE A  47      -3.985 -19.119 -29.170  1.00 52.85           C  
ATOM    759  CB  PHE A  47      -2.588 -17.156 -29.965  1.00 52.85           C  
ATOM    760  HB2 PHE A  47      -2.590 -16.318 -30.663  1.00 52.85           H  
ATOM    761  HB3 PHE A  47      -2.643 -16.742 -28.958  1.00 52.85           H  
ATOM    762  O   PHE A  47      -3.690 -20.281 -29.436  1.00 52.85           O  
ATOM    763  CG  PHE A  47      -1.278 -17.896 -30.135  1.00 52.85           C  
ATOM    764  CD1 PHE A  47      -0.599 -18.416 -29.018  1.00 52.85           C  
ATOM    765  HD1 PHE A  47      -1.009 -18.294 -28.026  1.00 52.85           H  
ATOM    766  CD2 PHE A  47      -0.741 -18.076 -31.424  1.00 52.85           C  
ATOM    767  HD2 PHE A  47      -1.262 -17.683 -32.285  1.00 52.85           H  
ATOM    768  CE1 PHE A  47       0.611 -19.109 -29.193  1.00 52.85           C  
ATOM    769  HE1 PHE A  47       1.127 -19.516 -28.335  1.00 52.85           H  
ATOM    770  CE2 PHE A  47       0.463 -18.781 -31.598  1.00 52.85           C  
ATOM    771  HE2 PHE A  47       0.865 -18.933 -32.589  1.00 52.85           H  
ATOM    772  CZ  PHE A  47       1.138 -19.302 -30.481  1.00 52.85           C  
ATOM    773  HZ  PHE A  47       2.056 -19.857 -30.609  1.00 52.85           H  
ATOM    774  N   THR A  48      -4.537 -18.790 -28.001  1.00 50.95           N  
ATOM    775  H   THR A  48      -4.787 -17.826 -27.833  1.00 50.95           H  
ATOM    776  CA  THR A  48      -4.804 -19.758 -26.927  1.00 50.95           C  
ATOM    777  HA  THR A  48      -3.879 -20.287 -26.697  1.00 50.95           H  
ATOM    778  C   THR A  48      -5.825 -20.814 -27.333  1.00 50.95           C  
ATOM    779  CB  THR A  48      -5.276 -19.052 -25.654  1.00 50.95           C  
ATOM    780  HB  THR A  48      -5.651 -19.782 -24.936  1.00 50.95           H  
ATOM    781  O   THR A  48      -5.597 -21.996 -27.077  1.00 50.95           O  
ATOM    782  CG2 THR A  48      -4.132 -18.281 -25.025  1.00 50.95           C  
ATOM    783 HG21 THR A  48      -3.400 -18.984 -24.627  1.00 50.95           H  
ATOM    784 HG22 THR A  48      -3.643 -17.646 -25.763  1.00 50.95           H  
ATOM    785 HG23 THR A  48      -4.535 -17.636 -24.245  1.00 50.95           H  
ATOM    786  OG1 THR A  48      -6.277 -18.108 -25.931  1.00 50.95           O  
ATOM    787  HG1 THR A  48      -6.475 -17.657 -25.107  1.00 50.95           H  
ATOM    788  N   LYS A  49      -6.899 -20.438 -28.045  1.00 56.66           N  
ATOM    789  H   LYS A  49      -7.035 -19.449 -28.200  1.00 56.66           H  
ATOM    790  CA  LYS A  49      -7.836 -21.407 -28.645  1.00 56.66           C  
ATOM    791  HA  LYS A  49      -8.248 -22.036 -27.856  1.00 56.66           H  
ATOM    792  C   LYS A  49      -7.129 -22.366 -29.604  1.00 56.66           C  
ATOM    793  CB  LYS A  49      -8.979 -20.685 -29.375  1.00 56.66           C  
ATOM    794  HB2 LYS A  49      -9.386 -21.358 -30.130  1.00 56.66           H  
ATOM    795  HB3 LYS A  49      -8.600 -19.798 -29.883  1.00 56.66           H  
ATOM    796  O   LYS A  49      -7.359 -23.573 -29.535  1.00 56.66           O  
ATOM    797  CG  LYS A  49     -10.117 -20.296 -28.427  1.00 56.66           C  
ATOM    798  HG2 LYS A  49      -9.748 -19.592 -27.681  1.00 56.66           H  
ATOM    799  HG3 LYS A  49     -10.483 -21.190 -27.923  1.00 56.66           H  
ATOM    800  CD  LYS A  49     -11.264 -19.656 -29.220  1.00 56.66           C  
ATOM    801  HD2 LYS A  49     -10.911 -18.723 -29.659  1.00 56.66           H  
ATOM    802  HD3 LYS A  49     -11.572 -20.334 -30.016  1.00 56.66           H  
ATOM    803  CE  LYS A  49     -12.448 -19.383 -28.289  1.00 56.66           C  
ATOM    804  HE2 LYS A  49     -12.112 -18.721 -27.491  1.00 56.66           H  
ATOM    805  HE3 LYS A  49     -12.753 -20.324 -27.831  1.00 56.66           H  
ATOM    806  NZ  LYS A  49     -13.589 -18.774 -29.017  1.00 56.66           N  
ATOM    807  HZ1 LYS A  49     -14.355 -18.600 -28.382  1.00 56.66           H  
ATOM    808  HZ2 LYS A  49     -13.911 -19.391 -29.748  1.00 56.66           H  
ATOM    809  HZ3 LYS A  49     -13.310 -17.894 -29.429  1.00 56.66           H  
ATOM    810  N   THR A  50      -6.245 -21.849 -30.457  1.00 56.10           N  
ATOM    811  H   THR A  50      -6.151 -20.845 -30.513  1.00 56.10           H  
ATOM    812  CA  THR A  50      -5.457 -22.672 -31.385  1.00 56.10           C  
ATOM    813  HA  THR A  50      -6.143 -23.285 -31.970  1.00 56.10           H  
ATOM    814  C   THR A  50      -4.518 -23.618 -30.634  1.00 56.10           C  
ATOM    815  CB  THR A  50      -4.668 -21.795 -32.367  1.00 56.10           C  
ATOM    816  HB  THR A  50      -3.893 -21.244 -31.833  1.00 56.10           H  
ATOM    817  O   THR A  50      -4.511 -24.814 -30.919  1.00 56.10           O  
ATOM    818  CG2 THR A  50      -4.031 -22.610 -33.490  1.00 56.10           C  
ATOM    819 HG21 THR A  50      -3.290 -23.297 -33.081  1.00 56.10           H  
ATOM    820 HG22 THR A  50      -4.796 -23.182 -34.016  1.00 56.10           H  
ATOM    821 HG23 THR A  50      -3.532 -21.944 -34.193  1.00 56.10           H  
ATOM    822  OG1 THR A  50      -5.541 -20.879 -32.985  1.00 56.10           O  
ATOM    823  HG1 THR A  50      -5.009 -20.265 -33.496  1.00 56.10           H  
ATOM    824  N   CYS A  51      -3.793 -23.135 -29.620  1.00 50.97           N  
ATOM    825  H   CYS A  51      -3.813 -22.141 -29.443  1.00 50.97           H  
ATOM    826  CA  CYS A  51      -2.896 -23.958 -28.802  1.00 50.97           C  
ATOM    827  HA  CYS A  51      -2.120 -24.384 -29.439  1.00 50.97           H  
ATOM    828  C   CYS A  51      -3.630 -25.118 -28.112  1.00 50.97           C  
ATOM    829  CB  CYS A  51      -2.233 -23.077 -27.740  1.00 50.97           C  
ATOM    830  HB2 CYS A  51      -1.685 -23.721 -27.051  1.00 50.97           H  
ATOM    831  HB3 CYS A  51      -3.018 -22.583 -27.168  1.00 50.97           H  
ATOM    832  O   CYS A  51      -3.140 -26.245 -28.121  1.00 50.97           O  
ATOM    833  SG  CYS A  51      -1.097 -21.801 -28.345  1.00 50.97           S  
ATOM    834  N   VAL A  52      -4.824 -24.872 -27.558  1.00 57.23           N  
ATOM    835  H   VAL A  52      -5.169 -23.923 -27.554  1.00 57.23           H  
ATOM    836  CA  VAL A  52      -5.639 -25.922 -26.922  1.00 57.23           C  
ATOM    837  HA  VAL A  52      -5.017 -26.441 -26.192  1.00 57.23           H  
ATOM    838  C   VAL A  52      -6.076 -26.977 -27.939  1.00 57.23           C  
ATOM    839  CB  VAL A  52      -6.844 -25.309 -26.180  1.00 57.23           C  
ATOM    840  HB  VAL A  52      -7.382 -24.647 -26.858  1.00 57.23           H  
ATOM    841  O   VAL A  52      -6.024 -28.167 -27.638  1.00 57.23           O  
ATOM    842  CG1 VAL A  52      -7.825 -26.367 -25.657  1.00 57.23           C  
ATOM    843 HG11 VAL A  52      -8.611 -25.889 -25.073  1.00 57.23           H  
ATOM    844 HG12 VAL A  52      -7.301 -27.089 -25.030  1.00 57.23           H  
ATOM    845 HG13 VAL A  52      -8.296 -26.893 -26.488  1.00 57.23           H  
ATOM    846  CG2 VAL A  52      -6.373 -24.497 -24.966  1.00 57.23           C  
ATOM    847 HG21 VAL A  52      -5.906 -25.154 -24.232  1.00 57.23           H  
ATOM    848 HG22 VAL A  52      -5.647 -23.740 -25.263  1.00 57.23           H  
ATOM    849 HG23 VAL A  52      -7.223 -23.995 -24.505  1.00 57.23           H  
ATOM    850  N   SER A  53      -6.432 -26.570 -29.163  1.00 59.56           N  
ATOM    851  H   SER A  53      -6.469 -25.579 -29.353  1.00 59.56           H  
ATOM    852  CA  SER A  53      -6.811 -27.513 -30.227  1.00 59.56           C  
ATOM    853  HA  SER A  53      -7.603 -28.153 -29.837  1.00 59.56           H  
ATOM    854  C   SER A  53      -5.669 -28.443 -30.662  1.00 59.56           C  
ATOM    855  CB  SER A  53      -7.384 -26.758 -31.432  1.00 59.56           C  
ATOM    856  HB2 SER A  53      -7.934 -27.464 -32.053  1.00 59.56           H  
ATOM    857  HB3 SER A  53      -8.081 -25.996 -31.083  1.00 59.56           H  
ATOM    858  O   SER A  53      -5.921 -29.547 -31.140  1.00 59.56           O  
ATOM    859  OG  SER A  53      -6.386 -26.153 -32.232  1.00 59.56           O  
ATOM    860  HG  SER A  53      -5.742 -25.701 -31.681  1.00 59.56           H  
ATOM    861  N   MET A  54      -4.414 -28.026 -30.459  1.00 57.51           N  
ATOM    862  H   MET A  54      -4.273 -27.114 -30.047  1.00 57.51           H  
ATOM    863  CA  MET A  54      -3.228 -28.809 -30.809  1.00 57.51           C  
ATOM    864  HA  MET A  54      -3.419 -29.334 -31.745  1.00 57.51           H  
ATOM    865  C   MET A  54      -2.860 -29.887 -29.780  1.00 57.51           C  
ATOM    866  CB  MET A  54      -2.033 -27.878 -31.021  1.00 57.51           C  
ATOM    867  HB2 MET A  54      -1.140 -28.502 -31.037  1.00 57.51           H  
ATOM    868  HB3 MET A  54      -1.943 -27.181 -30.188  1.00 57.51           H  
ATOM    869  O   MET A  54      -2.086 -30.782 -30.113  1.00 57.51           O  
ATOM    870  CG  MET A  54      -2.108 -27.100 -32.339  1.00 57.51           C  
ATOM    871  HG2 MET A  54      -3.021 -26.505 -32.356  1.00 57.51           H  
ATOM    872  HG3 MET A  54      -2.161 -27.820 -33.156  1.00 57.51           H  
ATOM    873  SD  MET A  54      -0.697 -25.998 -32.652  1.00 57.51           S  
ATOM    874  CE  MET A  54       0.683 -27.042 -32.107  1.00 57.51           C  
ATOM    875  HE1 MET A  54       0.549 -28.053 -32.492  1.00 57.51           H  
ATOM    876  HE2 MET A  54       0.734 -27.063 -31.019  1.00 57.51           H  
ATOM    877  HE3 MET A  54       1.616 -26.652 -32.513  1.00 57.51           H  
ATOM    878  N   MET A  55      -3.418 -29.862 -28.563  1.00 55.21           N  
ATOM    879  H   MET A  55      -4.088 -29.134 -28.360  1.00 55.21           H  
ATOM    880  CA  MET A  55      -3.138 -30.852 -27.505  1.00 55.21           C  
ATOM    881  HA  MET A  55      -2.065 -31.043 -27.512  1.00 55.21           H  
ATOM    882  C   MET A  55      -3.794 -32.232 -27.754  1.00 55.21           C  
ATOM    883  CB  MET A  55      -3.483 -30.281 -26.117  1.00 55.21           C  
ATOM    884  HB2 MET A  55      -4.542 -30.025 -26.079  1.00 55.21           H  
ATOM    885  HB3 MET A  55      -3.288 -31.048 -25.367  1.00 55.21           H  
ATOM    886  O   MET A  55      -4.141 -32.950 -26.818  1.00 55.21           O  
ATOM    887  CG  MET A  55      -2.639 -29.055 -25.743  1.00 55.21           C  
ATOM    888  HG2 MET A  55      -2.991 -28.191 -26.306  1.00 55.21           H  
ATOM    889  HG3 MET A  55      -1.605 -29.247 -26.030  1.00 55.21           H  
ATOM    890  SD  MET A  55      -2.646 -28.658 -23.970  1.00 55.21           S  
ATOM    891  CE  MET A  55      -4.371 -28.161 -23.721  1.00 55.21           C  
ATOM    892  HE1 MET A  55      -4.581 -27.262 -24.301  1.00 55.21           H  
ATOM    893  HE2 MET A  55      -5.041 -28.965 -24.029  1.00 55.21           H  
ATOM    894  HE3 MET A  55      -4.533 -27.948 -22.664  1.00 55.21           H  
ATOM    895  N   GLY A  56      -3.975 -32.620 -29.020  1.00 56.84           N  
ATOM    896  H   GLY A  56      -3.582 -32.025 -29.735  1.00 56.84           H  
ATOM    897  CA  GLY A  56      -4.497 -33.927 -29.415  1.00 56.84           C  
ATOM    898  HA2 GLY A  56      -4.724 -33.915 -30.481  1.00 56.84           H  
ATOM    899  HA3 GLY A  56      -5.423 -34.104 -28.869  1.00 56.84           H  
ATOM    900  C   GLY A  56      -3.524 -35.088 -29.130  1.00 56.84           C  
ATOM    901  O   GLY A  56      -2.337 -34.873 -28.894  1.00 56.84           O  
ATOM    902  N   PRO A  57      -3.991 -36.349 -29.199  1.00 57.67           N  
ATOM    903  CA  PRO A  57      -3.275 -37.516 -28.663  1.00 57.67           C  
ATOM    904  HA  PRO A  57      -2.987 -37.300 -27.634  1.00 57.67           H  
ATOM    905  C   PRO A  57      -1.984 -37.925 -29.401  1.00 57.67           C  
ATOM    906  CB  PRO A  57      -4.315 -38.648 -28.645  1.00 57.67           C  
ATOM    907  HB2 PRO A  57      -4.795 -38.675 -27.667  1.00 57.67           H  
ATOM    908  HB3 PRO A  57      -3.880 -39.621 -28.871  1.00 57.67           H  
ATOM    909  O   PRO A  57      -1.289 -38.828 -28.945  1.00 57.67           O  
ATOM    910  CG  PRO A  57      -5.344 -38.235 -29.697  1.00 57.67           C  
ATOM    911  HG2 PRO A  57      -5.003 -38.548 -30.684  1.00 57.67           H  
ATOM    912  HG3 PRO A  57      -6.330 -38.646 -29.483  1.00 57.67           H  
ATOM    913  CD  PRO A  57      -5.335 -36.713 -29.613  1.00 57.67           C  
ATOM    914  HD2 PRO A  57      -5.587 -36.280 -30.581  1.00 57.67           H  
ATOM    915  HD3 PRO A  57      -6.049 -36.387 -28.856  1.00 57.67           H  
ATOM    916  N   ARG A  58      -1.633 -37.303 -30.534  1.00 61.22           N  
ATOM    917  H   ARG A  58      -2.164 -36.483 -30.791  1.00 61.22           H  
ATOM    918  CA  ARG A  58      -0.413 -37.622 -31.303  1.00 61.22           C  
ATOM    919  HA  ARG A  58       0.108 -38.458 -30.837  1.00 61.22           H  
ATOM    920  C   ARG A  58       0.570 -36.454 -31.265  1.00 61.22           C  
ATOM    921  CB  ARG A  58      -0.764 -38.040 -32.741  1.00 61.22           C  
ATOM    922  HB2 ARG A  58       0.164 -38.125 -33.307  1.00 61.22           H  
ATOM    923  HB3 ARG A  58      -1.377 -37.267 -33.206  1.00 61.22           H  
ATOM    924  O   ARG A  58       0.634 -35.668 -32.204  1.00 61.22           O  
ATOM    925  CG  ARG A  58      -1.495 -39.389 -32.816  1.00 61.22           C  
ATOM    926  HG2 ARG A  58      -2.474 -39.301 -32.345  1.00 61.22           H  
ATOM    927  HG3 ARG A  58      -0.913 -40.147 -32.292  1.00 61.22           H  
ATOM    928  CD  ARG A  58      -1.662 -39.800 -34.284  1.00 61.22           C  
ATOM    929  HD2 ARG A  58      -0.673 -39.901 -34.731  1.00 61.22           H  
ATOM    930  HD3 ARG A  58      -2.204 -39.012 -34.807  1.00 61.22           H  
ATOM    931  NE  ARG A  58      -2.397 -41.072 -34.421  1.00 61.22           N  
ATOM    932  HE  ARG A  58      -2.726 -41.500 -33.568  1.00 61.22           H  
ATOM    933  NH1 ARG A  58      -2.258 -41.252 -36.708  1.00 61.22           N  
ATOM    934 HH11 ARG A  58      -1.735 -40.388 -36.739  1.00 61.22           H  
ATOM    935 HH12 ARG A  58      -2.465 -41.753 -37.560  1.00 61.22           H  
ATOM    936  NH2 ARG A  58      -3.339 -42.817 -35.545  1.00 61.22           N  
ATOM    937 HH21 ARG A  58      -3.531 -43.303 -36.409  1.00 61.22           H  
ATOM    938 HH22 ARG A  58      -3.669 -43.208 -34.674  1.00 61.22           H  
ATOM    939  CZ  ARG A  58      -2.660 -41.705 -35.552  1.00 61.22           C  
ATOM    940  N   ILE A  59       1.336 -36.339 -30.184  1.00 57.71           N  
ATOM    941  H   ILE A  59       1.217 -37.010 -29.439  1.00 57.71           H  
ATOM    942  CA  ILE A  59       2.342 -35.281 -30.010  1.00 57.71           C  
ATOM    943  HA  ILE A  59       2.070 -34.426 -30.630  1.00 57.71           H  
ATOM    944  C   ILE A  59       3.702 -35.796 -30.501  1.00 57.71           C  
ATOM    945  CB  ILE A  59       2.369 -34.787 -28.542  1.00 57.71           C  
ATOM    946  HB  ILE A  59       2.679 -35.615 -27.905  1.00 57.71           H  
ATOM    947  O   ILE A  59       4.233 -36.755 -29.949  1.00 57.71           O  
ATOM    948  CG1 ILE A  59       0.963 -34.321 -28.083  1.00 57.71           C  
ATOM    949 HG12 ILE A  59       0.654 -33.455 -28.669  1.00 57.71           H  
ATOM    950 HG13 ILE A  59       0.241 -35.119 -28.258  1.00 57.71           H  
ATOM    951  CG2 ILE A  59       3.390 -33.644 -28.386  1.00 57.71           C  
ATOM    952 HG21 ILE A  59       4.387 -33.980 -28.674  1.00 57.71           H  
ATOM    953 HG22 ILE A  59       3.102 -32.790 -28.999  1.00 57.71           H  
ATOM    954 HG23 ILE A  59       3.449 -33.328 -27.345  1.00 57.71           H  
ATOM    955  CD1 ILE A  59       0.860 -33.976 -26.592  1.00 57.71           C  
ATOM    956 HD11 ILE A  59      -0.183 -33.777 -26.344  1.00 57.71           H  
ATOM    957 HD12 ILE A  59       1.214 -34.813 -25.991  1.00 57.71           H  
ATOM    958 HD13 ILE A  59       1.444 -33.085 -26.361  1.00 57.71           H  
ATOM    959  N   ASN A  60       4.276 -35.173 -31.538  1.00 65.43           N  
ATOM    960  H   ASN A  60       3.796 -34.379 -31.937  1.00 65.43           H  
ATOM    961  CA  ASN A  60       5.690 -35.365 -31.892  1.00 65.43           C  
ATOM    962  HA  ASN A  60       6.009 -36.327 -31.491  1.00 65.43           H  
ATOM    963  C   ASN A  60       6.575 -34.306 -31.198  1.00 65.43           C  
ATOM    964  CB  ASN A  60       5.864 -35.455 -33.427  1.00 65.43           C  
ATOM    965  HB2 ASN A  60       5.082 -36.097 -33.833  1.00 65.43           H  
ATOM    966  HB3 ASN A  60       6.819 -35.934 -33.638  1.00 65.43           H  
ATOM    967  O   ASN A  60       6.068 -33.337 -30.638  1.00 65.43           O  
ATOM    968  CG  ASN A  60       5.847 -34.134 -34.182  1.00 65.43           C  
ATOM    969  ND2 ASN A  60       5.919 -34.167 -35.490  1.00 65.43           N  
ATOM    970 HD21 ASN A  60       5.946 -35.048 -35.983  1.00 65.43           H  
ATOM    971 HD22 ASN A  60       5.848 -33.281 -35.969  1.00 65.43           H  
ATOM    972  OD1 ASN A  60       5.807 -33.054 -33.633  1.00 65.43           O  
ATOM    973  N   VAL A  61       7.903 -34.461 -31.253  1.00 62.00           N  
ATOM    974  H   VAL A  61       8.276 -35.291 -31.689  1.00 62.00           H  
ATOM    975  CA  VAL A  61       8.852 -33.555 -30.567  1.00 62.00           C  
ATOM    976  HA  VAL A  61       8.621 -33.561 -29.501  1.00 62.00           H  
ATOM    977  C   VAL A  61       8.720 -32.097 -31.039  1.00 62.00           C  
ATOM    978  CB  VAL A  61      10.305 -34.048 -30.739  1.00 62.00           C  
ATOM    979  HB  VAL A  61      10.570 -34.002 -31.796  1.00 62.00           H  
ATOM    980  O   VAL A  61       8.775 -31.179 -30.223  1.00 62.00           O  
ATOM    981  CG1 VAL A  61      11.299 -33.190 -29.947  1.00 62.00           C  
ATOM    982 HG11 VAL A  61      11.311 -32.168 -30.326  1.00 62.00           H  
ATOM    983 HG12 VAL A  61      12.305 -33.596 -30.048  1.00 62.00           H  
ATOM    984 HG13 VAL A  61      11.025 -33.174 -28.892  1.00 62.00           H  
ATOM    985  CG2 VAL A  61      10.471 -35.499 -30.263  1.00 62.00           C  
ATOM    986 HG21 VAL A  61       9.843 -36.178 -30.839  1.00 62.00           H  
ATOM    987 HG22 VAL A  61      11.507 -35.812 -30.394  1.00 62.00           H  
ATOM    988 HG23 VAL A  61      10.212 -35.578 -29.207  1.00 62.00           H  
ATOM    989  N   ASN A  62       8.464 -31.867 -32.332  1.00 59.61           N  
ATOM    990  H   ASN A  62       8.385 -32.654 -32.960  1.00 59.61           H  
ATOM    991  CA  ASN A  62       8.244 -30.515 -32.859  1.00 59.61           C  
ATOM    992  HA  ASN A  62       9.054 -29.870 -32.517  1.00 59.61           H  
ATOM    993  C   ASN A  62       6.944 -29.897 -32.319  1.00 59.61           C  
ATOM    994  CB  ASN A  62       8.264 -30.548 -34.399  1.00 59.61           C  
ATOM    995  HB2 ASN A  62       7.926 -29.581 -34.775  1.00 59.61           H  
ATOM    996  HB3 ASN A  62       7.576 -31.312 -34.761  1.00 59.61           H  
ATOM    997  O   ASN A  62       6.928 -28.722 -31.961  1.00 59.61           O  
ATOM    998  CG  ASN A  62       9.647 -30.794 -34.979  1.00 59.61           C  
ATOM    999  ND2 ASN A  62       9.735 -31.168 -36.233  1.00 59.61           N  
ATOM   1000 HD21 ASN A  62       8.917 -31.231 -36.822  1.00 59.61           H  
ATOM   1001 HD22 ASN A  62      10.675 -31.297 -36.581  1.00 59.61           H  
ATOM   1002  OD1 ASN A  62      10.666 -30.659 -34.329  1.00 59.61           O  
ATOM   1003  N   MET A  63       5.871 -30.685 -32.192  1.00 62.83           N  
ATOM   1004  H   MET A  63       5.943 -31.645 -32.497  1.00 62.83           H  
ATOM   1005  CA  MET A  63       4.635 -30.268 -31.526  1.00 62.83           C  
ATOM   1006  HA  MET A  63       4.293 -29.329 -31.961  1.00 62.83           H  
ATOM   1007  C   MET A  63       4.866 -29.995 -30.045  1.00 62.83           C  
ATOM   1008  CB  MET A  63       3.526 -31.322 -31.676  1.00 62.83           C  
ATOM   1009  HB2 MET A  63       3.947 -32.328 -31.664  1.00 62.83           H  
ATOM   1010  HB3 MET A  63       2.856 -31.240 -30.820  1.00 62.83           H  
ATOM   1011  O   MET A  63       4.292 -29.045 -29.531  1.00 62.83           O  
ATOM   1012  CG  MET A  63       2.687 -31.131 -32.942  1.00 62.83           C  
ATOM   1013  HG2 MET A  63       3.056 -30.268 -33.496  1.00 62.83           H  
ATOM   1014  HG3 MET A  63       2.805 -32.006 -33.581  1.00 62.83           H  
ATOM   1015  SD  MET A  63       0.918 -30.875 -32.620  1.00 62.83           S  
ATOM   1016  CE  MET A  63       0.418 -32.526 -32.072  1.00 62.83           C  
ATOM   1017  HE1 MET A  63       0.891 -32.751 -31.116  1.00 62.83           H  
ATOM   1018  HE2 MET A  63      -0.663 -32.546 -31.935  1.00 62.83           H  
ATOM   1019  HE3 MET A  63       0.703 -33.262 -32.823  1.00 62.83           H  
ATOM   1020  N   LEU A  64       5.726 -30.763 -29.370  1.00 60.33           N  
ATOM   1021  H   LEU A  64       6.136 -31.559 -29.837  1.00 60.33           H  
ATOM   1022  CA  LEU A  64       6.052 -30.524 -27.966  1.00 60.33           C  
ATOM   1023  HA  LEU A  64       5.119 -30.542 -27.401  1.00 60.33           H  
ATOM   1024  C   LEU A  64       6.678 -29.139 -27.773  1.00 60.33           C  
ATOM   1025  CB  LEU A  64       6.981 -31.636 -27.449  1.00 60.33           C  
ATOM   1026  HB2 LEU A  64       6.661 -32.599 -27.847  1.00 60.33           H  
ATOM   1027  HB3 LEU A  64       7.992 -31.443 -27.809  1.00 60.33           H  
ATOM   1028  O   LEU A  64       6.276 -28.422 -26.864  1.00 60.33           O  
ATOM   1029  CG  LEU A  64       7.007 -31.719 -25.912  1.00 60.33           C  
ATOM   1030  HG  LEU A  64       7.090 -30.720 -25.485  1.00 60.33           H  
ATOM   1031  CD1 LEU A  64       5.743 -32.397 -25.377  1.00 60.33           C  
ATOM   1032 HD11 LEU A  64       4.862 -31.805 -25.624  1.00 60.33           H  
ATOM   1033 HD12 LEU A  64       5.640 -33.397 -25.799  1.00 60.33           H  
ATOM   1034 HD13 LEU A  64       5.804 -32.474 -24.291  1.00 60.33           H  
ATOM   1035  CD2 LEU A  64       8.217 -32.533 -25.457  1.00 60.33           C  
ATOM   1036 HD21 LEU A  64       9.134 -32.044 -25.786  1.00 60.33           H  
ATOM   1037 HD22 LEU A  64       8.173 -33.539 -25.873  1.00 60.33           H  
ATOM   1038 HD23 LEU A  64       8.230 -32.594 -24.368  1.00 60.33           H  
ATOM   1039  N   LEU A  65       7.592 -28.728 -28.660  1.00 61.52           N  
ATOM   1040  H   LEU A  65       7.896 -29.379 -29.371  1.00 61.52           H  
ATOM   1041  CA  LEU A  65       8.184 -27.388 -28.623  1.00 61.52           C  
ATOM   1042  HA  LEU A  65       8.603 -27.241 -27.628  1.00 61.52           H  
ATOM   1043  C   LEU A  65       7.123 -26.299 -28.840  1.00 61.52           C  
ATOM   1044  CB  LEU A  65       9.312 -27.297 -29.668  1.00 61.52           C  
ATOM   1045  HB2 LEU A  65       8.865 -27.319 -30.662  1.00 61.52           H  
ATOM   1046  HB3 LEU A  65       9.959 -28.169 -29.576  1.00 61.52           H  
ATOM   1047  O   LEU A  65       7.097 -25.317 -28.099  1.00 61.52           O  
ATOM   1048  CG  LEU A  65      10.172 -26.025 -29.531  1.00 61.52           C  
ATOM   1049  HG  LEU A  65       9.529 -25.147 -29.477  1.00 61.52           H  
ATOM   1050  CD1 LEU A  65      11.062 -26.074 -28.286  1.00 61.52           C  
ATOM   1051 HD11 LEU A  65      10.449 -26.072 -27.384  1.00 61.52           H  
ATOM   1052 HD12 LEU A  65      11.706 -25.196 -28.259  1.00 61.52           H  
ATOM   1053 HD13 LEU A  65      11.681 -26.971 -28.299  1.00 61.52           H  
ATOM   1054  CD2 LEU A  65      11.077 -25.868 -30.753  1.00 61.52           C  
ATOM   1055 HD21 LEU A  65      11.781 -26.698 -30.807  1.00 61.52           H  
ATOM   1056 HD22 LEU A  65      11.628 -24.930 -30.683  1.00 61.52           H  
ATOM   1057 HD23 LEU A  65      10.472 -25.851 -31.660  1.00 61.52           H  
ATOM   1058  N   VAL A  66       6.214 -26.486 -29.805  1.00 62.22           N  
ATOM   1059  H   VAL A  66       6.286 -27.311 -30.382  1.00 62.22           H  
ATOM   1060  CA  VAL A  66       5.122 -25.528 -30.047  1.00 62.22           C  
ATOM   1061  HA  VAL A  66       5.569 -24.541 -30.166  1.00 62.22           H  
ATOM   1062  C   VAL A  66       4.184 -25.456 -28.844  1.00 62.22           C  
ATOM   1063  CB  VAL A  66       4.339 -25.823 -31.338  1.00 62.22           C  
ATOM   1064  HB  VAL A  66       3.888 -26.814 -31.283  1.00 62.22           H  
ATOM   1065  O   VAL A  66       3.881 -24.356 -28.393  1.00 62.22           O  
ATOM   1066  CG1 VAL A  66       3.237 -24.773 -31.546  1.00 62.22           C  
ATOM   1067 HG11 VAL A  66       2.439 -24.908 -30.816  1.00 62.22           H  
ATOM   1068 HG12 VAL A  66       3.650 -23.770 -31.431  1.00 62.22           H  
ATOM   1069 HG13 VAL A  66       2.811 -24.854 -32.546  1.00 62.22           H  
ATOM   1070  CG2 VAL A  66       5.251 -25.756 -32.569  1.00 62.22           C  
ATOM   1071 HG21 VAL A  66       5.654 -24.749 -32.679  1.00 62.22           H  
ATOM   1072 HG22 VAL A  66       4.684 -26.017 -33.463  1.00 62.22           H  
ATOM   1073 HG23 VAL A  66       6.082 -26.454 -32.473  1.00 62.22           H  
ATOM   1074  N   ILE A  67       3.794 -26.592 -28.263  1.00 62.30           N  
ATOM   1075  H   ILE A  67       4.097 -27.465 -28.670  1.00 62.30           H  
ATOM   1076  CA  ILE A  67       2.967 -26.651 -27.051  1.00 62.30           C  
ATOM   1077  HA  ILE A  67       2.042 -26.103 -27.234  1.00 62.30           H  
ATOM   1078  C   ILE A  67       3.681 -25.954 -25.889  1.00 62.30           C  
ATOM   1079  CB  ILE A  67       2.583 -28.110 -26.712  1.00 62.30           C  
ATOM   1080  HB  ILE A  67       3.492 -28.712 -26.691  1.00 62.30           H  
ATOM   1081  O   ILE A  67       3.063 -25.135 -25.218  1.00 62.30           O  
ATOM   1082  CG1 ILE A  67       1.623 -28.679 -27.786  1.00 62.30           C  
ATOM   1083 HG12 ILE A  67       1.973 -28.413 -28.783  1.00 62.30           H  
ATOM   1084 HG13 ILE A  67       0.636 -28.233 -27.665  1.00 62.30           H  
ATOM   1085  CG2 ILE A  67       1.906 -28.201 -25.329  1.00 62.30           C  
ATOM   1086 HG21 ILE A  67       1.605 -29.226 -25.114  1.00 62.30           H  
ATOM   1087 HG22 ILE A  67       2.595 -27.899 -24.541  1.00 62.30           H  
ATOM   1088 HG23 ILE A  67       1.025 -27.561 -25.296  1.00 62.30           H  
ATOM   1089  CD1 ILE A  67       1.487 -30.207 -27.738  1.00 62.30           C  
ATOM   1090 HD11 ILE A  67       2.473 -30.669 -27.788  1.00 62.30           H  
ATOM   1091 HD12 ILE A  67       0.896 -30.542 -28.590  1.00 62.30           H  
ATOM   1092 HD13 ILE A  67       0.982 -30.522 -26.824  1.00 62.30           H  
ATOM   1093  N   LEU A  68       4.982 -26.189 -25.689  1.00 62.61           N  
ATOM   1094  H   LEU A  68       5.440 -26.887 -26.257  1.00 62.61           H  
ATOM   1095  CA  LEU A  68       5.755 -25.540 -24.628  1.00 62.61           C  
ATOM   1096  HA  LEU A  68       5.265 -25.754 -23.679  1.00 62.61           H  
ATOM   1097  C   LEU A  68       5.780 -24.017 -24.812  1.00 62.61           C  
ATOM   1098  CB  LEU A  68       7.187 -26.109 -24.598  1.00 62.61           C  
ATOM   1099  HB2 LEU A  68       7.810 -25.545 -25.292  1.00 62.61           H  
ATOM   1100  HB3 LEU A  68       7.191 -27.146 -24.936  1.00 62.61           H  
ATOM   1101  O   LEU A  68       5.509 -23.275 -23.872  1.00 62.61           O  
ATOM   1102  CG  LEU A  68       7.789 -26.064 -23.182  1.00 62.61           C  
ATOM   1103  HG  LEU A  68       7.334 -25.255 -22.610  1.00 62.61           H  
ATOM   1104  CD1 LEU A  68       7.543 -27.394 -22.465  1.00 62.61           C  
ATOM   1105 HD11 LEU A  68       7.874 -27.314 -21.430  1.00 62.61           H  
ATOM   1106 HD12 LEU A  68       6.478 -27.625 -22.472  1.00 62.61           H  
ATOM   1107 HD13 LEU A  68       8.089 -28.199 -22.956  1.00 62.61           H  
ATOM   1108  CD2 LEU A  68       9.294 -25.813 -23.237  1.00 62.61           C  
ATOM   1109 HD21 LEU A  68       9.784 -26.596 -23.816  1.00 62.61           H  
ATOM   1110 HD22 LEU A  68       9.699 -25.804 -22.225  1.00 62.61           H  
ATOM   1111 HD23 LEU A  68       9.487 -24.844 -23.699  1.00 62.61           H  
ATOM   1112  N   THR A  69       6.038 -23.541 -26.037  1.00 60.86           N  
ATOM   1113  H   THR A  69       6.297 -24.197 -26.760  1.00 60.86           H  
ATOM   1114  CA  THR A  69       5.990 -22.103 -26.348  1.00 60.86           C  
ATOM   1115  HA  THR A  69       6.616 -21.580 -25.624  1.00 60.86           H  
ATOM   1116  C   THR A  69       4.585 -21.526 -26.195  1.00 60.86           C  
ATOM   1117  CB  THR A  69       6.531 -21.767 -27.745  1.00 60.86           C  
ATOM   1118  HB  THR A  69       6.406 -20.696 -27.903  1.00 60.86           H  
ATOM   1119  O   THR A  69       4.448 -20.416 -25.697  1.00 60.86           O  
ATOM   1120  CG2 THR A  69       8.022 -22.069 -27.881  1.00 60.86           C  
ATOM   1121 HG21 THR A  69       8.346 -21.850 -28.898  1.00 60.86           H  
ATOM   1122 HG22 THR A  69       8.229 -23.116 -27.658  1.00 60.86           H  
ATOM   1123 HG23 THR A  69       8.584 -21.444 -27.186  1.00 60.86           H  
ATOM   1124  OG1 THR A  69       5.849 -22.429 -28.782  1.00 60.86           O  
ATOM   1125  HG1 THR A  69       5.385 -23.194 -28.433  1.00 60.86           H  
ATOM   1126  N   CYS A  70       3.543 -22.281 -26.553  1.00 57.92           N  
ATOM   1127  H   CYS A  70       3.731 -23.177 -26.977  1.00 57.92           H  
ATOM   1128  CA  CYS A  70       2.140 -21.927 -26.359  1.00 57.92           C  
ATOM   1129  HA  CYS A  70       1.931 -20.973 -26.841  1.00 57.92           H  
ATOM   1130  C   CYS A  70       1.782 -21.790 -24.878  1.00 57.92           C  
ATOM   1131  CB  CYS A  70       1.259 -23.016 -26.986  1.00 57.92           C  
ATOM   1132  HB2 CYS A  70       1.800 -23.962 -26.973  1.00 57.92           H  
ATOM   1133  HB3 CYS A  70       0.380 -23.158 -26.358  1.00 57.92           H  
ATOM   1134  O   CYS A  70       1.124 -20.823 -24.511  1.00 57.92           O  
ATOM   1135  SG  CYS A  70       0.675 -22.737 -28.673  1.00 57.92           S  
ATOM   1136  N   VAL A  71       2.209 -22.734 -24.034  1.00 57.66           N  
ATOM   1137  H   VAL A  71       2.715 -23.520 -24.415  1.00 57.66           H  
ATOM   1138  CA  VAL A  71       1.973 -22.712 -22.585  1.00 57.66           C  
ATOM   1139  HA  VAL A  71       0.913 -22.541 -22.400  1.00 57.66           H  
ATOM   1140  C   VAL A  71       2.724 -21.546 -21.952  1.00 57.66           C  
ATOM   1141  CB  VAL A  71       2.355 -24.059 -21.938  1.00 57.66           C  
ATOM   1142  HB  VAL A  71       3.364 -24.333 -22.245  1.00 57.66           H  
ATOM   1143  O   VAL A  71       2.106 -20.765 -21.240  1.00 57.66           O  
ATOM   1144  CG1 VAL A  71       2.306 -24.007 -20.406  1.00 57.66           C  
ATOM   1145 HG11 VAL A  71       1.330 -23.664 -20.062  1.00 57.66           H  
ATOM   1146 HG12 VAL A  71       2.501 -24.996 -19.990  1.00 57.66           H  
ATOM   1147 HG13 VAL A  71       3.068 -23.332 -20.016  1.00 57.66           H  
ATOM   1148  CG2 VAL A  71       1.382 -25.163 -22.379  1.00 57.66           C  
ATOM   1149 HG21 VAL A  71       1.726 -26.125 -22.000  1.00 57.66           H  
ATOM   1150 HG22 VAL A  71       0.386 -24.961 -21.984  1.00 57.66           H  
ATOM   1151 HG23 VAL A  71       1.319 -25.220 -23.466  1.00 57.66           H  
ATOM   1152  N   LEU A  72       4.001 -21.346 -22.294  1.00 57.82           N  
ATOM   1153  H   LEU A  72       4.456 -22.040 -22.870  1.00 57.82           H  
ATOM   1154  CA  LEU A  72       4.789 -20.194 -21.839  1.00 57.82           C  
ATOM   1155  HA  LEU A  72       4.848 -20.207 -20.751  1.00 57.82           H  
ATOM   1156  C   LEU A  72       4.137 -18.868 -22.238  1.00 57.82           C  
ATOM   1157  CB  LEU A  72       6.201 -20.279 -22.448  1.00 57.82           C  
ATOM   1158  HB2 LEU A  72       6.659 -19.290 -22.436  1.00 57.82           H  
ATOM   1159  HB3 LEU A  72       6.112 -20.582 -23.491  1.00 57.82           H  
ATOM   1160  O   LEU A  72       3.986 -17.970 -21.415  1.00 57.82           O  
ATOM   1161  CG  LEU A  72       7.128 -21.252 -21.705  1.00 57.82           C  
ATOM   1162  HG  LEU A  72       6.585 -22.160 -21.441  1.00 57.82           H  
ATOM   1163  CD1 LEU A  72       8.307 -21.637 -22.601  1.00 57.82           C  
ATOM   1164 HD11 LEU A  72       8.869 -20.747 -22.885  1.00 57.82           H  
ATOM   1165 HD12 LEU A  72       7.939 -22.142 -23.494  1.00 57.82           H  
ATOM   1166 HD13 LEU A  72       8.961 -22.323 -22.061  1.00 57.82           H  
ATOM   1167  CD2 LEU A  72       7.687 -20.605 -20.436  1.00 57.82           C  
ATOM   1168 HD21 LEU A  72       8.251 -19.705 -20.678  1.00 57.82           H  
ATOM   1169 HD22 LEU A  72       6.872 -20.348 -19.760  1.00 57.82           H  
ATOM   1170 HD23 LEU A  72       8.337 -21.313 -19.920  1.00 57.82           H  
ATOM   1171  N   LEU A  73       3.719 -18.749 -23.499  1.00 59.60           N  
ATOM   1172  H   LEU A  73       3.888 -19.515 -24.136  1.00 59.60           H  
ATOM   1173  CA  LEU A  73       3.001 -17.579 -23.987  1.00 59.60           C  
ATOM   1174  HA  LEU A  73       3.596 -16.690 -23.780  1.00 59.60           H  
ATOM   1175  C   LEU A  73       1.688 -17.400 -23.225  1.00 59.60           C  
ATOM   1176  CB  LEU A  73       2.778 -17.718 -25.502  1.00 59.60           C  
ATOM   1177  HB2 LEU A  73       2.488 -18.746 -25.721  1.00 59.60           H  
ATOM   1178  HB3 LEU A  73       1.929 -17.100 -25.794  1.00 59.60           H  
ATOM   1179  O   LEU A  73       1.434 -16.310 -22.729  1.00 59.60           O  
ATOM   1180  CG  LEU A  73       3.997 -17.332 -26.362  1.00 59.60           C  
ATOM   1181  HG  LEU A  73       4.881 -17.862 -26.008  1.00 59.60           H  
ATOM   1182  CD1 LEU A  73       3.739 -17.726 -27.818  1.00 59.60           C  
ATOM   1183 HD11 LEU A  73       3.586 -18.804 -27.876  1.00 59.60           H  
ATOM   1184 HD12 LEU A  73       4.603 -17.469 -28.430  1.00 59.60           H  
ATOM   1185 HD13 LEU A  73       2.854 -17.217 -28.199  1.00 59.60           H  
ATOM   1186  CD2 LEU A  73       4.297 -15.829 -26.339  1.00 59.60           C  
ATOM   1187 HD21 LEU A  73       5.168 -15.624 -26.963  1.00 59.60           H  
ATOM   1188 HD22 LEU A  73       4.519 -15.503 -25.323  1.00 59.60           H  
ATOM   1189 HD23 LEU A  73       3.441 -15.272 -26.719  1.00 59.60           H  
ATOM   1190  N   HIS A  74       0.880 -18.450 -23.076  1.00 55.82           N  
ATOM   1191  H   HIS A  74       1.163 -19.339 -23.463  1.00 55.82           H  
ATOM   1192  CA  HIS A  74      -0.374 -18.395 -22.333  1.00 55.82           C  
ATOM   1193  HA  HIS A  74      -1.007 -17.636 -22.792  1.00 55.82           H  
ATOM   1194  C   HIS A  74      -0.170 -17.994 -20.875  1.00 55.82           C  
ATOM   1195  CB  HIS A  74      -1.108 -19.736 -22.400  1.00 55.82           C  
ATOM   1196  HB2 HIS A  74      -0.489 -20.512 -21.950  1.00 55.82           H  
ATOM   1197  HB3 HIS A  74      -1.275 -20.000 -23.445  1.00 55.82           H  
ATOM   1198  O   HIS A  74      -0.930 -17.167 -20.401  1.00 55.82           O  
ATOM   1199  CG  HIS A  74      -2.445 -19.704 -21.697  1.00 55.82           C  
ATOM   1200  CD2 HIS A  74      -3.466 -18.831 -21.937  1.00 55.82           C  
ATOM   1201  HD2 HIS A  74      -3.405 -17.980 -22.598  1.00 55.82           H  
ATOM   1202  ND1 HIS A  74      -2.831 -20.460 -20.616  1.00 55.82           N  
ATOM   1203  HD1 HIS A  74      -2.257 -21.134 -20.129  1.00 55.82           H  
ATOM   1204  CE1 HIS A  74      -4.078 -20.092 -20.270  1.00 55.82           C  
ATOM   1205  HE1 HIS A  74      -4.643 -20.515 -19.452  1.00 55.82           H  
ATOM   1206  NE2 HIS A  74      -4.523 -19.117 -21.074  1.00 55.82           N  
ATOM   1207  N   GLU A  75       0.841 -18.505 -20.176  1.00 52.26           N  
ATOM   1208  H   GLU A  75       1.420 -19.217 -20.597  1.00 52.26           H  
ATOM   1209  CA  GLU A  75       1.147 -18.107 -18.797  1.00 52.26           C  
ATOM   1210  HA  GLU A  75       0.257 -18.220 -18.178  1.00 52.26           H  
ATOM   1211  C   GLU A  75       1.562 -16.634 -18.717  1.00 52.26           C  
ATOM   1212  CB  GLU A  75       2.255 -18.996 -18.220  1.00 52.26           C  
ATOM   1213  HB2 GLU A  75       2.628 -18.520 -17.313  1.00 52.26           H  
ATOM   1214  HB3 GLU A  75       3.075 -19.074 -18.934  1.00 52.26           H  
ATOM   1215  O   GLU A  75       1.018 -15.875 -17.908  1.00 52.26           O  
ATOM   1216  CG  GLU A  75       1.737 -20.394 -17.853  1.00 52.26           C  
ATOM   1217  HG2 GLU A  75       1.378 -20.898 -18.750  1.00 52.26           H  
ATOM   1218  HG3 GLU A  75       0.889 -20.278 -17.179  1.00 52.26           H  
ATOM   1219  CD  GLU A  75       2.800 -21.264 -17.164  1.00 52.26           C  
ATOM   1220  OE1 GLU A  75       2.461 -22.431 -16.867  1.00 52.26           O  
ATOM   1221  OE2 GLU A  75       3.927 -20.768 -16.933  1.00 52.26           O  
ATOM   1222  N   ILE A  76       2.447 -16.193 -19.621  1.00 53.12           N  
ATOM   1223  H   ILE A  76       2.862 -16.867 -20.249  1.00 53.12           H  
ATOM   1224  CA  ILE A  76       2.815 -14.779 -19.756  1.00 53.12           C  
ATOM   1225  HA  ILE A  76       3.240 -14.444 -18.810  1.00 53.12           H  
ATOM   1226  C   ILE A  76       1.555 -13.936 -20.008  1.00 53.12           C  
ATOM   1227  CB  ILE A  76       3.882 -14.592 -20.865  1.00 53.12           C  
ATOM   1228  HB  ILE A  76       3.536 -15.092 -21.769  1.00 53.12           H  
ATOM   1229  O   ILE A  76       1.375 -12.895 -19.381  1.00 53.12           O  
ATOM   1230  CG1 ILE A  76       5.233 -15.215 -20.440  1.00 53.12           C  
ATOM   1231 HG12 ILE A  76       5.066 -16.195 -19.993  1.00 53.12           H  
ATOM   1232 HG13 ILE A  76       5.695 -14.592 -19.673  1.00 53.12           H  
ATOM   1233  CG2 ILE A  76       4.088 -13.097 -21.193  1.00 53.12           C  
ATOM   1234 HG21 ILE A  76       4.885 -12.972 -21.926  1.00 53.12           H  
ATOM   1235 HG22 ILE A  76       3.180 -12.679 -21.628  1.00 53.12           H  
ATOM   1236 HG23 ILE A  76       4.340 -12.550 -20.285  1.00 53.12           H  
ATOM   1237  CD1 ILE A  76       6.224 -15.396 -21.600  1.00 53.12           C  
ATOM   1238 HD11 ILE A  76       5.754 -15.955 -22.408  1.00 53.12           H  
ATOM   1239 HD12 ILE A  76       7.091 -15.954 -21.245  1.00 53.12           H  
ATOM   1240 HD13 ILE A  76       6.565 -14.430 -21.973  1.00 53.12           H  
ATOM   1241  N   PHE A  77       0.646 -14.382 -20.874  1.00 53.25           N  
ATOM   1242  H   PHE A  77       0.848 -15.243 -21.363  1.00 53.25           H  
ATOM   1243  CA  PHE A  77      -0.568 -13.653 -21.232  1.00 53.25           C  
ATOM   1244  HA  PHE A  77      -0.324 -12.598 -21.356  1.00 53.25           H  
ATOM   1245  C   PHE A  77      -1.671 -13.699 -20.171  1.00 53.25           C  
ATOM   1246  CB  PHE A  77      -1.102 -14.171 -22.566  1.00 53.25           C  
ATOM   1247  HB2 PHE A  77      -1.297 -15.239 -22.474  1.00 53.25           H  
ATOM   1248  HB3 PHE A  77      -2.062 -13.680 -22.728  1.00 53.25           H  
ATOM   1249  O   PHE A  77      -2.315 -12.682 -19.929  1.00 53.25           O  
ATOM   1250  CG  PHE A  77      -0.229 -13.918 -23.786  1.00 53.25           C  
ATOM   1251  CD1 PHE A  77       0.284 -12.639 -24.057  1.00 53.25           C  
ATOM   1252  HD1 PHE A  77       0.060 -11.817 -23.394  1.00 53.25           H  
ATOM   1253  CD2 PHE A  77       0.007 -14.950 -24.712  1.00 53.25           C  
ATOM   1254  HD2 PHE A  77      -0.427 -15.925 -24.548  1.00 53.25           H  
ATOM   1255  CE1 PHE A  77       1.057 -12.427 -25.214  1.00 53.25           C  
ATOM   1256  HE1 PHE A  77       1.420 -11.443 -25.470  1.00 53.25           H  
ATOM   1257  CE2 PHE A  77       0.783 -14.726 -25.861  1.00 53.25           C  
ATOM   1258  HE2 PHE A  77       0.902 -15.504 -26.600  1.00 53.25           H  
ATOM   1259  CZ  PHE A  77       1.332 -13.465 -26.104  1.00 53.25           C  
ATOM   1260  HZ  PHE A  77       1.904 -13.282 -27.001  1.00 53.25           H  
ATOM   1261  N   ALA A  78      -1.884 -14.827 -19.503  1.00 50.94           N  
ATOM   1262  H   ALA A  78      -1.330 -15.637 -19.742  1.00 50.94           H  
ATOM   1263  CA  ALA A  78      -2.840 -14.976 -18.413  1.00 50.94           C  
ATOM   1264  HA  ALA A  78      -3.830 -14.678 -18.758  1.00 50.94           H  
ATOM   1265  C   ALA A  78      -2.458 -14.062 -17.244  1.00 50.94           C  
ATOM   1266  CB  ALA A  78      -2.890 -16.450 -17.996  1.00 50.94           C  
ATOM   1267  HB1 ALA A  78      -3.224 -17.061 -18.834  1.00 50.94           H  
ATOM   1268  HB2 ALA A  78      -1.903 -16.786 -17.679  1.00 50.94           H  
ATOM   1269  HB3 ALA A  78      -3.591 -16.573 -17.170  1.00 50.94           H  
ATOM   1270  O   ALA A  78      -3.331 -13.460 -16.629  1.00 50.94           O  
ATOM   1271  N   SER A  79      -1.155 -13.849 -17.015  1.00 53.76           N  
ATOM   1272  H   SER A  79      -0.480 -14.428 -17.494  1.00 53.76           H  
ATOM   1273  CA  SER A  79      -0.675 -12.840 -16.059  1.00 53.76           C  
ATOM   1274  HA  SER A  79      -1.197 -13.008 -15.117  1.00 53.76           H  
ATOM   1275  C   SER A  79      -0.977 -11.387 -16.480  1.00 53.76           C  
ATOM   1276  CB  SER A  79       0.822 -13.044 -15.794  1.00 53.76           C  
ATOM   1277  HB2 SER A  79       1.043 -14.109 -15.722  1.00 53.76           H  
ATOM   1278  HB3 SER A  79       1.065 -12.583 -14.836  1.00 53.76           H  
ATOM   1279  O   SER A  79      -0.944 -10.474 -15.652  1.00 53.76           O  
ATOM   1280  OG  SER A  79       1.641 -12.448 -16.782  1.00 53.76           O  
ATOM   1281  HG  SER A  79       1.466 -12.835 -17.643  1.00 53.76           H  
ATOM   1282  N   LEU A  80      -1.285 -11.149 -17.763  1.00 53.66           N  
ATOM   1283  H   LEU A  80      -1.338 -11.947 -18.380  1.00 53.66           H  
ATOM   1284  CA  LEU A  80      -1.561  -9.826 -18.334  1.00 53.66           C  
ATOM   1285  HA  LEU A  80      -1.129  -9.070 -17.678  1.00 53.66           H  
ATOM   1286  C   LEU A  80      -3.054  -9.503 -18.437  1.00 53.66           C  
ATOM   1287  CB  LEU A  80      -0.897  -9.722 -19.719  1.00 53.66           C  
ATOM   1288  HB2 LEU A  80      -1.197 -10.572 -20.332  1.00 53.66           H  
ATOM   1289  HB3 LEU A  80      -1.257  -8.826 -20.227  1.00 53.66           H  
ATOM   1290  O   LEU A  80      -3.412  -8.315 -18.383  1.00 53.66           O  
ATOM   1291  CG  LEU A  80       0.635  -9.668 -19.644  1.00 53.66           C  
ATOM   1292  HG  LEU A  80       1.017 -10.354 -18.888  1.00 53.66           H  
ATOM   1293  CD1 LEU A  80       1.242 -10.011 -20.996  1.00 53.66           C  
ATOM   1294 HD11 LEU A  80       1.069 -11.063 -21.223  1.00 53.66           H  
ATOM   1295 HD12 LEU A  80       2.320  -9.852 -20.966  1.00 53.66           H  
ATOM   1296 HD13 LEU A  80       0.781  -9.388 -21.763  1.00 53.66           H  
ATOM   1297  CD2 LEU A  80       1.091  -8.250 -19.312  1.00 53.66           C  
ATOM   1298 HD21 LEU A  80       0.873  -7.599 -20.159  1.00 53.66           H  
ATOM   1299 HD22 LEU A  80       2.166  -8.255 -19.129  1.00 53.66           H  
ATOM   1300 HD23 LEU A  80       0.594  -7.895 -18.409  1.00 53.66           H  
ATOM   1301  N   VAL A  81      -3.901 -10.525 -18.593  1.00 59.18           N  
ATOM   1302  H   VAL A  81      -3.517 -11.459 -18.614  1.00 59.18           H  
ATOM   1303  CA  VAL A  81      -5.357 -10.382 -18.661  1.00 59.18           C  
ATOM   1304  HA  VAL A  81      -5.582  -9.472 -19.217  1.00 59.18           H  
ATOM   1305  C   VAL A  81      -5.911 -10.223 -17.247  1.00 59.18           C  
ATOM   1306  CB  VAL A  81      -6.028 -11.543 -19.422  1.00 59.18           C  
ATOM   1307  HB  VAL A  81      -5.806 -12.487 -18.924  1.00 59.18           H  
ATOM   1308  O   VAL A  81      -5.687 -11.036 -16.359  1.00 59.18           O  
ATOM   1309  CG1 VAL A  81      -7.550 -11.355 -19.495  1.00 59.18           C  
ATOM   1310 HG11 VAL A  81      -7.986 -11.400 -18.497  1.00 59.18           H  
ATOM   1311 HG12 VAL A  81      -7.993 -12.158 -20.082  1.00 59.18           H  
ATOM   1312 HG13 VAL A  81      -7.799 -10.399 -19.957  1.00 59.18           H  
ATOM   1313  CG2 VAL A  81      -5.525 -11.612 -20.873  1.00 59.18           C  
ATOM   1314 HG21 VAL A  81      -5.765 -10.688 -21.399  1.00 59.18           H  
ATOM   1315 HG22 VAL A  81      -4.447 -11.769 -20.898  1.00 59.18           H  
ATOM   1316 HG23 VAL A  81      -6.001 -12.449 -21.384  1.00 59.18           H  
ATOM   1317  N   CYS A  82      -6.637  -9.130 -17.037  1.00 66.18           N  
ATOM   1318  H   CYS A  82      -6.871  -8.562 -17.839  1.00 66.18           H  
ATOM   1319  CA  CYS A  82      -7.364  -8.887 -15.800  1.00 66.18           C  
ATOM   1320  HA  CYS A  82      -6.724  -9.133 -14.953  1.00 66.18           H  
ATOM   1321  C   CYS A  82      -8.622  -9.764 -15.806  1.00 66.18           C  
ATOM   1322  CB  CYS A  82      -7.701  -7.392 -15.770  1.00 66.18           C  
ATOM   1323  HB2 CYS A  82      -8.366  -7.178 -16.606  1.00 66.18           H  
ATOM   1324  HB3 CYS A  82      -6.774  -6.843 -15.933  1.00 66.18           H  
ATOM   1325  O   CYS A  82      -9.387  -9.647 -16.767  1.00 66.18           O  
ATOM   1326  SG  CYS A  82      -8.466  -6.711 -14.280  1.00 66.18           S  
ATOM   1327  N   PRO A  83      -8.866 -10.611 -14.789  1.00 63.23           N  
ATOM   1328  CA  PRO A  83     -10.120 -11.345 -14.704  1.00 63.23           C  
ATOM   1329  HA  PRO A  83     -10.173 -12.049 -15.534  1.00 63.23           H  
ATOM   1330  C   PRO A  83     -11.305 -10.373 -14.769  1.00 63.23           C  
ATOM   1331  CB  PRO A  83     -10.070 -12.118 -13.380  1.00 63.23           C  
ATOM   1332  HB2 PRO A  83     -10.548 -13.094 -13.465  1.00 63.23           H  
ATOM   1333  HB3 PRO A  83     -10.538 -11.536 -12.587  1.00 63.23           H  
ATOM   1334  O   PRO A  83     -11.281  -9.301 -14.146  1.00 63.23           O  
ATOM   1335  CG  PRO A  83      -8.573 -12.243 -13.096  1.00 63.23           C  
ATOM   1336  HG2 PRO A  83      -8.368 -12.337 -12.029  1.00 63.23           H  
ATOM   1337  HG3 PRO A  83      -8.169 -13.097 -13.639  1.00 63.23           H  
ATOM   1338  CD  PRO A  83      -7.998 -10.953 -13.675  1.00 63.23           C  
ATOM   1339  HD2 PRO A  83      -8.044 -10.165 -12.923  1.00 63.23           H  
ATOM   1340  HD3 PRO A  83      -6.970 -11.117 -13.998  1.00 63.23           H  
ATOM   1341  N   GLU A  84     -12.344 -10.730 -15.526  1.00 62.70           N  
ATOM   1342  H   GLU A  84     -12.318 -11.603 -16.034  1.00 62.70           H  
ATOM   1343  CA  GLU A  84     -13.606  -9.992 -15.474  1.00 62.70           C  
ATOM   1344  HA  GLU A  84     -13.410  -8.959 -15.761  1.00 62.70           H  
ATOM   1345  C   GLU A  84     -14.132  -9.973 -14.030  1.00 62.70           C  
ATOM   1346  CB  GLU A  84     -14.640 -10.565 -16.455  1.00 62.70           C  
ATOM   1347  HB2 GLU A  84     -14.699 -11.647 -16.331  1.00 62.70           H  
ATOM   1348  HB3 GLU A  84     -15.612 -10.130 -16.221  1.00 62.70           H  
ATOM   1349  O   GLU A  84     -13.860 -10.877 -13.237  1.00 62.70           O  
ATOM   1350  CG  GLU A  84     -14.289 -10.212 -17.912  1.00 62.70           C  
ATOM   1351  HG2 GLU A  84     -14.163  -9.132 -17.981  1.00 62.70           H  
ATOM   1352  HG3 GLU A  84     -13.336 -10.677 -18.166  1.00 62.70           H  
ATOM   1353  CD  GLU A  84     -15.353 -10.658 -18.930  1.00 62.70           C  
ATOM   1354  OE1 GLU A  84     -15.241 -10.214 -20.094  1.00 62.70           O  
ATOM   1355  OE2 GLU A  84     -16.262 -11.426 -18.544  1.00 62.70           O  
ATOM   1356  N   ALA A  85     -14.839  -8.906 -13.648  1.00 64.61           N  
ATOM   1357  H   ALA A  85     -15.112  -8.222 -14.339  1.00 64.61           H  
ATOM   1358  CA  ALA A  85     -15.387  -8.800 -12.300  1.00 64.61           C  
ATOM   1359  HA  ALA A  85     -14.588  -8.968 -11.579  1.00 64.61           H  
ATOM   1360  C   ALA A  85     -16.460  -9.877 -12.097  1.00 64.61           C  
ATOM   1361  CB  ALA A  85     -15.953  -7.394 -12.071  1.00 64.61           C  
ATOM   1362  HB1 ALA A  85     -15.178  -6.643 -12.222  1.00 64.61           H  
ATOM   1363  HB2 ALA A  85     -16.324  -7.318 -11.049  1.00 64.61           H  
ATOM   1364  HB3 ALA A  85     -16.773  -7.206 -12.764  1.00 64.61           H  
ATOM   1365  O   ALA A  85     -17.523  -9.811 -12.709  1.00 64.61           O  
ATOM   1366  N   MET A  86     -16.191 -10.849 -11.224  1.00 71.73           N  
ATOM   1367  H   MET A  86     -15.262 -10.878 -10.830  1.00 71.73           H  
ATOM   1368  CA  MET A  86     -17.074 -12.007 -11.024  1.00 71.73           C  
ATOM   1369  HA  MET A  86     -17.793 -12.063 -11.842  1.00 71.73           H  
ATOM   1370  C   MET A  86     -17.909 -11.929  -9.746  1.00 71.73           C  
ATOM   1371  CB  MET A  86     -16.244 -13.298 -11.058  1.00 71.73           C  
ATOM   1372  HB2 MET A  86     -15.384 -13.212 -10.393  1.00 71.73           H  
ATOM   1373  HB3 MET A  86     -16.860 -14.132 -10.722  1.00 71.73           H  
ATOM   1374  O   MET A  86     -18.859 -12.692  -9.584  1.00 71.73           O  
ATOM   1375  CG  MET A  86     -15.775 -13.605 -12.481  1.00 71.73           C  
ATOM   1376  HG2 MET A  86     -15.119 -12.809 -12.832  1.00 71.73           H  
ATOM   1377  HG3 MET A  86     -16.649 -13.635 -13.131  1.00 71.73           H  
ATOM   1378  SD  MET A  86     -14.896 -15.174 -12.646  1.00 71.73           S  
ATOM   1379  CE  MET A  86     -14.882 -15.286 -14.454  1.00 71.73           C  
ATOM   1380  HE1 MET A  86     -14.380 -16.205 -14.756  1.00 71.73           H  
ATOM   1381  HE2 MET A  86     -14.347 -14.431 -14.868  1.00 71.73           H  
ATOM   1382  HE3 MET A  86     -15.904 -15.290 -14.832  1.00 71.73           H  
ATOM   1383  N   VAL A  87     -17.570 -11.029  -8.818  1.00 86.42           N  
ATOM   1384  H   VAL A  87     -16.803 -10.401  -9.015  1.00 86.42           H  
ATOM   1385  CA  VAL A  87     -18.210 -10.970  -7.497  1.00 86.42           C  
ATOM   1386  HA  VAL A  87     -19.199 -11.419  -7.577  1.00 86.42           H  
ATOM   1387  C   VAL A  87     -18.430  -9.533  -7.026  1.00 86.42           C  
ATOM   1388  CB  VAL A  87     -17.427 -11.797  -6.455  1.00 86.42           C  
ATOM   1389  HB  VAL A  87     -17.993 -11.784  -5.524  1.00 86.42           H  
ATOM   1390  O   VAL A  87     -17.733  -8.605  -7.439  1.00 86.42           O  
ATOM   1391  CG1 VAL A  87     -17.265 -13.263  -6.872  1.00 86.42           C  
ATOM   1392 HG11 VAL A  87     -16.829 -13.834  -6.052  1.00 86.42           H  
ATOM   1393 HG12 VAL A  87     -18.237 -13.690  -7.118  1.00 86.42           H  
ATOM   1394 HG13 VAL A  87     -16.608 -13.351  -7.737  1.00 86.42           H  
ATOM   1395  CG2 VAL A  87     -16.042 -11.221  -6.167  1.00 86.42           C  
ATOM   1396 HG21 VAL A  87     -16.160 -10.227  -5.736  1.00 86.42           H  
ATOM   1397 HG22 VAL A  87     -15.451 -11.164  -7.081  1.00 86.42           H  
ATOM   1398 HG23 VAL A  87     -15.523 -11.849  -5.443  1.00 86.42           H  
ATOM   1399  N   THR A  88     -19.400  -9.344  -6.131  1.00 90.70           N  
ATOM   1400  H   THR A  88     -19.993 -10.124  -5.886  1.00 90.70           H  
ATOM   1401  CA  THR A  88     -19.813  -8.023  -5.621  1.00 90.70           C  
ATOM   1402  HA  THR A  88     -19.332  -7.252  -6.224  1.00 90.70           H  
ATOM   1403  C   THR A  88     -19.396  -7.752  -4.176  1.00 90.70           C  
ATOM   1404  CB  THR A  88     -21.327  -7.843  -5.762  1.00 90.70           C  
ATOM   1405  HB  THR A  88     -21.630  -6.913  -5.281  1.00 90.70           H  
ATOM   1406  O   THR A  88     -19.536  -6.632  -3.678  1.00 90.70           O  
ATOM   1407  CG2 THR A  88     -21.770  -7.808  -7.224  1.00 90.70           C  
ATOM   1408 HG21 THR A  88     -21.542  -8.753  -7.717  1.00 90.70           H  
ATOM   1409 HG22 THR A  88     -21.250  -7.003  -7.742  1.00 90.70           H  
ATOM   1410 HG23 THR A  88     -22.843  -7.625  -7.281  1.00 90.70           H  
ATOM   1411  OG1 THR A  88     -21.979  -8.927  -5.142  1.00 90.70           O  
ATOM   1412  HG1 THR A  88     -22.919  -8.855  -5.324  1.00 90.70           H  
ATOM   1413  N   GLU A  89     -18.841  -8.748  -3.488  1.00 90.84           N  
ATOM   1414  H   GLU A  89     -18.728  -9.644  -3.941  1.00 90.84           H  
ATOM   1415  CA  GLU A  89     -18.386  -8.629  -2.106  1.00 90.84           C  
ATOM   1416  HA  GLU A  89     -18.223  -7.576  -1.874  1.00 90.84           H  
ATOM   1417  C   GLU A  89     -17.058  -9.354  -1.887  1.00 90.84           C  
ATOM   1418  CB  GLU A  89     -19.440  -9.167  -1.126  1.00 90.84           C  
ATOM   1419  HB2 GLU A  89     -19.668 -10.207  -1.363  1.00 90.84           H  
ATOM   1420  HB3 GLU A  89     -19.000  -9.128  -0.130  1.00 90.84           H  
ATOM   1421  O   GLU A  89     -16.823 -10.426  -2.436  1.00 90.84           O  
ATOM   1422  CG  GLU A  89     -20.738  -8.342  -1.123  1.00 90.84           C  
ATOM   1423  HG2 GLU A  89     -21.265  -8.500  -2.064  1.00 90.84           H  
ATOM   1424  HG3 GLU A  89     -20.472  -7.287  -1.053  1.00 90.84           H  
ATOM   1425  CD  GLU A  89     -21.676  -8.680   0.048  1.00 90.84           C  
ATOM   1426  OE1 GLU A  89     -22.762  -8.064   0.096  1.00 90.84           O  
ATOM   1427  OE2 GLU A  89     -21.266  -9.440   0.962  1.00 90.84           O  
ATOM   1428  N   CYS A  90     -16.207  -8.783  -1.032  1.00 93.20           N  
ATOM   1429  H   CYS A  90     -16.482  -7.915  -0.595  1.00 93.20           H  
ATOM   1430  CA  CYS A  90     -14.990  -9.418  -0.534  1.00 93.20           C  
ATOM   1431  HA  CYS A  90     -14.826 -10.369  -1.042  1.00 93.20           H  
ATOM   1432  C   CYS A  90     -15.151  -9.678   0.962  1.00 93.20           C  
ATOM   1433  CB  CYS A  90     -13.799  -8.514  -0.831  1.00 93.20           C  
ATOM   1434  HB2 CYS A  90     -13.962  -7.545  -0.360  1.00 93.20           H  
ATOM   1435  HB3 CYS A  90     -13.763  -8.381  -1.913  1.00 93.20           H  
ATOM   1436  O   CYS A  90     -15.124  -8.754   1.775  1.00 93.20           O  
ATOM   1437  SG  CYS A  90     -12.186  -9.137  -0.298  1.00 93.20           S  
ATOM   1438  N   GLY A  91     -15.367 -10.937   1.326  1.00 89.16           N  
ATOM   1439  H   GLY A  91     -15.366 -11.653   0.614  1.00 89.16           H  
ATOM   1440  CA  GLY A  91     -15.536 -11.358   2.712  1.00 89.16           C  
ATOM   1441  HA2 GLY A  91     -16.596 -11.353   2.965  1.00 89.16           H  
ATOM   1442  HA3 GLY A  91     -15.009 -10.671   3.374  1.00 89.16           H  
ATOM   1443  C   GLY A  91     -14.981 -12.759   2.929  1.00 89.16           C  
ATOM   1444  O   GLY A  91     -14.752 -13.489   1.974  1.00 89.16           O  
ATOM   1445  N   LYS A  92     -14.789 -13.158   4.191  1.00 86.05           N  
ATOM   1446  H   LYS A  92     -14.959 -12.494   4.932  1.00 86.05           H  
ATOM   1447  CA  LYS A  92     -14.221 -14.477   4.546  1.00 86.05           C  
ATOM   1448  HA  LYS A  92     -13.241 -14.584   4.081  1.00 86.05           H  
ATOM   1449  C   LYS A  92     -15.045 -15.673   4.038  1.00 86.05           C  
ATOM   1450  CB  LYS A  92     -14.057 -14.587   6.071  1.00 86.05           C  
ATOM   1451  HB2 LYS A  92     -13.705 -15.594   6.297  1.00 86.05           H  
ATOM   1452  HB3 LYS A  92     -15.023 -14.450   6.558  1.00 86.05           H  
ATOM   1453  O   LYS A  92     -14.523 -16.778   3.912  1.00 86.05           O  
ATOM   1454  CG  LYS A  92     -13.044 -13.589   6.649  1.00 86.05           C  
ATOM   1455  HG2 LYS A  92     -13.440 -12.576   6.578  1.00 86.05           H  
ATOM   1456  HG3 LYS A  92     -12.125 -13.651   6.067  1.00 86.05           H  
ATOM   1457  CD  LYS A  92     -12.718 -13.916   8.117  1.00 86.05           C  
ATOM   1458  HD2 LYS A  92     -13.616 -13.843   8.731  1.00 86.05           H  
ATOM   1459  HD3 LYS A  92     -12.327 -14.932   8.165  1.00 86.05           H  
ATOM   1460  CE  LYS A  92     -11.652 -12.937   8.617  1.00 86.05           C  
ATOM   1461  HE2 LYS A  92     -10.935 -12.823   7.804  1.00 86.05           H  
ATOM   1462  HE3 LYS A  92     -12.104 -11.961   8.794  1.00 86.05           H  
ATOM   1463  NZ  LYS A  92     -10.920 -13.406   9.822  1.00 86.05           N  
ATOM   1464  HZ1 LYS A  92     -11.521 -13.502  10.628  1.00 86.05           H  
ATOM   1465  HZ2 LYS A  92     -10.171 -12.766  10.042  1.00 86.05           H  
ATOM   1466  HZ3 LYS A  92     -10.466 -14.289   9.635  1.00 86.05           H  
ATOM   1467  N   SER A  93     -16.337 -15.466   3.777  1.00 86.14           N  
ATOM   1468  H   SER A  93     -16.714 -14.535   3.882  1.00 86.14           H  
ATOM   1469  CA  SER A  93     -17.228 -16.478   3.201  1.00 86.14           C  
ATOM   1470  HA  SER A  93     -17.024 -17.442   3.667  1.00 86.14           H  
ATOM   1471  C   SER A  93     -17.041 -16.659   1.696  1.00 86.14           C  
ATOM   1472  CB  SER A  93     -18.687 -16.114   3.488  1.00 86.14           C  
ATOM   1473  HB2 SER A  93     -19.351 -16.838   3.017  1.00 86.14           H  
ATOM   1474  HB3 SER A  93     -18.854 -16.139   4.565  1.00 86.14           H  
ATOM   1475  O   SER A  93     -17.503 -17.661   1.160  1.00 86.14           O  
ATOM   1476  OG  SER A  93     -18.972 -14.811   3.007  1.00 86.14           O  
ATOM   1477  HG  SER A  93     -19.523 -14.892   2.225  1.00 86.14           H  
ATOM   1478  N   LEU A  94     -16.378 -15.721   1.011  1.00 85.44           N  
ATOM   1479  H   LEU A  94     -15.941 -14.955   1.503  1.00 85.44           H  
ATOM   1480  CA  LEU A  94     -16.098 -15.845  -0.411  1.00 85.44           C  
ATOM   1481  HA  LEU A  94     -17.030 -16.098  -0.917  1.00 85.44           H  
ATOM   1482  C   LEU A  94     -15.097 -16.983  -0.625  1.00 85.44           C  
ATOM   1483  CB  LEU A  94     -15.588 -14.503  -0.965  1.00 85.44           C  
ATOM   1484  HB2 LEU A  94     -14.686 -14.222  -0.421  1.00 85.44           H  
ATOM   1485  HB3 LEU A  94     -16.345 -13.736  -0.806  1.00 85.44           H  
ATOM   1486  O   LEU A  94     -13.918 -16.868  -0.289  1.00 85.44           O  
ATOM   1487  CG  LEU A  94     -15.226 -14.558  -2.458  1.00 85.44           C  
ATOM   1488  HG  LEU A  94     -14.463 -15.319  -2.621  1.00 85.44           H  
ATOM   1489  CD1 LEU A  94     -16.429 -14.877  -3.344  1.00 85.44           C  
ATOM   1490 HD11 LEU A  94     -16.083 -14.969  -4.373  1.00 85.44           H  
ATOM   1491 HD12 LEU A  94     -16.878 -15.832  -3.073  1.00 85.44           H  
ATOM   1492 HD13 LEU A  94     -17.175 -14.085  -3.277  1.00 85.44           H  
ATOM   1493  CD2 LEU A  94     -14.647 -13.215  -2.884  1.00 85.44           C  
ATOM   1494 HD21 LEU A  94     -14.363 -13.270  -3.934  1.00 85.44           H  
ATOM   1495 HD22 LEU A  94     -13.765 -12.980  -2.288  1.00 85.44           H  
ATOM   1496 HD23 LEU A  94     -15.393 -12.429  -2.763  1.00 85.44           H  
ATOM   1497  N   LYS A  95     -15.578 -18.088  -1.191  1.00 82.75           N  
ATOM   1498  H   LYS A  95     -16.566 -18.126  -1.395  1.00 82.75           H  
ATOM   1499  CA  LYS A  95     -14.745 -19.198  -1.649  1.00 82.75           C  
ATOM   1500  HA  LYS A  95     -13.736 -19.093  -1.251  1.00 82.75           H  
ATOM   1501  C   LYS A  95     -14.633 -19.109  -3.161  1.00 82.75           C  
ATOM   1502  CB  LYS A  95     -15.330 -20.542  -1.179  1.00 82.75           C  
ATOM   1503  HB2 LYS A  95     -14.722 -21.349  -1.586  1.00 82.75           H  
ATOM   1504  HB3 LYS A  95     -16.337 -20.654  -1.581  1.00 82.75           H  
ATOM   1505  O   LYS A  95     -15.623 -19.270  -3.862  1.00 82.75           O  
ATOM   1506  CG  LYS A  95     -15.398 -20.704   0.351  1.00 82.75           C  
ATOM   1507  HG2 LYS A  95     -16.095 -19.974   0.763  1.00 82.75           H  
ATOM   1508  HG3 LYS A  95     -15.785 -21.699   0.571  1.00 82.75           H  
ATOM   1509  CD  LYS A  95     -14.033 -20.537   1.032  1.00 82.75           C  
ATOM   1510  HD2 LYS A  95     -13.686 -19.514   0.887  1.00 82.75           H  
ATOM   1511  HD3 LYS A  95     -13.317 -21.228   0.586  1.00 82.75           H  
ATOM   1512  CE  LYS A  95     -14.145 -20.802   2.534  1.00 82.75           C  
ATOM   1513  HE2 LYS A  95     -14.378 -21.855   2.692  1.00 82.75           H  
ATOM   1514  HE3 LYS A  95     -14.972 -20.209   2.924  1.00 82.75           H  
ATOM   1515  NZ  LYS A  95     -12.889 -20.428   3.231  1.00 82.75           N  
ATOM   1516  HZ1 LYS A  95     -12.102 -20.943   2.862  1.00 82.75           H  
ATOM   1517  HZ2 LYS A  95     -12.710 -19.442   3.105  1.00 82.75           H  
ATOM   1518  HZ3 LYS A  95     -12.962 -20.604   4.223  1.00 82.75           H  
ATOM   1519  N   HIS A  96     -13.427 -18.839  -3.640  1.00 83.56           N  
ATOM   1520  H   HIS A  96     -12.663 -18.687  -2.996  1.00 83.56           H  
ATOM   1521  CA  HIS A  96     -13.109 -18.809  -5.060  1.00 83.56           C  
ATOM   1522  HA  HIS A  96     -13.959 -19.187  -5.628  1.00 83.56           H  
ATOM   1523  C   HIS A  96     -11.920 -19.727  -5.350  1.00 83.56           C  
ATOM   1524  CB  HIS A  96     -12.857 -17.364  -5.500  1.00 83.56           C  
ATOM   1525  HB2 HIS A  96     -11.840 -17.068  -5.240  1.00 83.56           H  
ATOM   1526  HB3 HIS A  96     -13.550 -16.699  -4.985  1.00 83.56           H  
ATOM   1527  O   HIS A  96     -11.135 -20.033  -4.443  1.00 83.56           O  
ATOM   1528  CG  HIS A  96     -13.071 -17.199  -6.977  1.00 83.56           C  
ATOM   1529  CD2 HIS A  96     -14.258 -16.895  -7.583  1.00 83.56           C  
ATOM   1530  HD2 HIS A  96     -15.208 -16.743  -7.091  1.00 83.56           H  
ATOM   1531  ND1 HIS A  96     -12.119 -17.297  -7.969  1.00 83.56           N  
ATOM   1532  HD1 HIS A  96     -11.116 -17.316  -7.850  1.00 83.56           H  
ATOM   1533  CE1 HIS A  96     -12.725 -17.058  -9.146  1.00 83.56           C  
ATOM   1534  HE1 HIS A  96     -12.243 -17.010 -10.112  1.00 83.56           H  
ATOM   1535  NE2 HIS A  96     -14.028 -16.813  -8.951  1.00 83.56           N  
ATOM   1536  N   PHE A  97     -11.801 -20.197  -6.592  1.00 80.40           N  
ATOM   1537  H   PHE A  97     -12.457 -19.892  -7.296  1.00 80.40           H  
ATOM   1538  CA  PHE A  97     -10.639 -20.974  -7.020  1.00 80.40           C  
ATOM   1539  HA  PHE A  97     -10.467 -21.788  -6.317  1.00 80.40           H  
ATOM   1540  C   PHE A  97      -9.387 -20.089  -7.005  1.00 80.40           C  
ATOM   1541  CB  PHE A  97     -10.907 -21.594  -8.395  1.00 80.40           C  
ATOM   1542  HB2 PHE A  97     -11.150 -20.807  -9.108  1.00 80.40           H  
ATOM   1543  HB3 PHE A  97     -11.770 -22.255  -8.326  1.00 80.40           H  
ATOM   1544  O   PHE A  97      -8.438 -20.392  -6.281  1.00 80.40           O  
ATOM   1545  CG  PHE A  97      -9.727 -22.388  -8.915  1.00 80.40           C  
ATOM   1546  CD1 PHE A  97      -8.855 -21.813  -9.859  1.00 80.40           C  
ATOM   1547  HD1 PHE A  97      -9.027 -20.816 -10.235  1.00 80.40           H  
ATOM   1548  CD2 PHE A  97      -9.476 -23.686  -8.428  1.00 80.40           C  
ATOM   1549  HD2 PHE A  97     -10.143 -24.135  -7.708  1.00 80.40           H  
ATOM   1550  CE1 PHE A  97      -7.741 -22.535 -10.317  1.00 80.40           C  
ATOM   1551  HE1 PHE A  97      -7.076 -22.086 -11.040  1.00 80.40           H  
ATOM   1552  CE2 PHE A  97      -8.358 -24.407  -8.887  1.00 80.40           C  
ATOM   1553  HE2 PHE A  97      -8.166 -25.405  -8.523  1.00 80.40           H  
ATOM   1554  CZ  PHE A  97      -7.492 -23.831  -9.833  1.00 80.40           C  
ATOM   1555  HZ  PHE A  97      -6.634 -24.381 -10.190  1.00 80.40           H  
ATOM   1556  N   ASP A  98      -9.458 -18.950  -7.697  1.00 83.45           N  
ATOM   1557  H   ASP A  98     -10.184 -18.879  -8.396  1.00 83.45           H  
ATOM   1558  CA  ASP A  98      -8.369 -17.977  -7.770  1.00 83.45           C  
ATOM   1559  HA  ASP A  98      -7.481 -18.502  -8.122  1.00 83.45           H  
ATOM   1560  C   ASP A  98      -8.044 -17.330  -6.425  1.00 83.45           C  
ATOM   1561  CB  ASP A  98      -8.682 -16.870  -8.782  1.00 83.45           C  
ATOM   1562  HB2 ASP A  98      -9.528 -16.285  -8.422  1.00 83.45           H  
ATOM   1563  HB3 ASP A  98      -7.821 -16.206  -8.863  1.00 83.45           H  
ATOM   1564  O   ASP A  98      -8.929 -16.965  -5.645  1.00 83.45           O  
ATOM   1565  CG  ASP A  98      -8.993 -17.440 -10.159  1.00 83.45           C  
ATOM   1566  OD1 ASP A  98      -8.250 -18.347 -10.582  1.00 83.45           O  
ATOM   1567  OD2 ASP A  98     -10.034 -17.031 -10.706  1.00 83.45           O  
ATOM   1568  N   GLU A  99      -6.748 -17.122  -6.194  1.00 87.00           N  
ATOM   1569  H   GLU A  99      -6.083 -17.476  -6.867  1.00 87.00           H  
ATOM   1570  CA  GLU A  99      -6.230 -16.452  -5.003  1.00 87.00           C  
ATOM   1571  HA  GLU A  99      -6.625 -16.953  -4.119  1.00 87.00           H  
ATOM   1572  C   GLU A  99      -6.657 -14.983  -4.933  1.00 87.00           C  
ATOM   1573  CB  GLU A  99      -4.701 -16.573  -5.012  1.00 87.00           C  
ATOM   1574  HB2 GLU A  99      -4.306 -15.903  -5.775  1.00 87.00           H  
ATOM   1575  HB3 GLU A  99      -4.432 -17.596  -5.275  1.00 87.00           H  
ATOM   1576  O   GLU A  99      -6.957 -14.468  -3.857  1.00 87.00           O  
ATOM   1577  CG  GLU A  99      -4.064 -16.245  -3.653  1.00 87.00           C  
ATOM   1578  HG2 GLU A  99      -4.440 -15.285  -3.300  1.00 87.00           H  
ATOM   1579  HG3 GLU A  99      -4.353 -17.017  -2.939  1.00 87.00           H  
ATOM   1580  CD  GLU A  99      -2.536 -16.184  -3.729  1.00 87.00           C  
ATOM   1581  OE1 GLU A  99      -1.926 -15.545  -2.844  1.00 87.00           O  
ATOM   1582  OE2 GLU A  99      -1.970 -16.565  -4.773  1.00 87.00           O  
ATOM   1583  N   ARG A 100      -6.720 -14.319  -6.091  1.00 88.88           N  
ATOM   1584  H   ARG A 100      -6.554 -14.847  -6.936  1.00 88.88           H  
ATOM   1585  CA  ARG A 100      -7.060 -12.904  -6.230  1.00 88.88           C  
ATOM   1586  HA  ARG A 100      -7.411 -12.528  -5.269  1.00 88.88           H  
ATOM   1587  C   ARG A 100      -8.184 -12.755  -7.245  1.00 88.88           C  
ATOM   1588  CB  ARG A 100      -5.806 -12.112  -6.633  1.00 88.88           C  
ATOM   1589  HB2 ARG A 100      -6.081 -11.082  -6.861  1.00 88.88           H  
ATOM   1590  HB3 ARG A 100      -5.378 -12.563  -7.528  1.00 88.88           H  
ATOM   1591  O   ARG A 100      -8.034 -13.180  -8.384  1.00 88.88           O  
ATOM   1592  CG  ARG A 100      -4.751 -12.070  -5.517  1.00 88.88           C  
ATOM   1593  HG2 ARG A 100      -4.616 -13.061  -5.085  1.00 88.88           H  
ATOM   1594  HG3 ARG A 100      -5.084 -11.393  -4.730  1.00 88.88           H  
ATOM   1595  CD  ARG A 100      -3.399 -11.605  -6.071  1.00 88.88           C  
ATOM   1596  HD2 ARG A 100      -3.059 -12.305  -6.835  1.00 88.88           H  
ATOM   1597  HD3 ARG A 100      -3.531 -10.627  -6.535  1.00 88.88           H  
ATOM   1598  NE  ARG A 100      -2.387 -11.488  -5.007  1.00 88.88           N  
ATOM   1599  HE  ARG A 100      -2.191 -10.573  -4.628  1.00 88.88           H  
ATOM   1600  NH1 ARG A 100      -1.706 -13.679  -4.877  1.00 88.88           N  
ATOM   1601 HH11 ARG A 100      -2.194 -13.956  -5.717  1.00 88.88           H  
ATOM   1602 HH12 ARG A 100      -1.395 -14.433  -4.281  1.00 88.88           H  
ATOM   1603  NH2 ARG A 100      -1.098 -12.233  -3.308  1.00 88.88           N  
ATOM   1604 HH21 ARG A 100      -1.139 -11.310  -2.901  1.00 88.88           H  
ATOM   1605 HH22 ARG A 100      -0.747 -13.026  -2.791  1.00 88.88           H  
ATOM   1606  CZ  ARG A 100      -1.736 -12.469  -4.411  1.00 88.88           C  
ATOM   1607  N   VAL A 101      -9.280 -12.114  -6.848  1.00 89.47           N  
ATOM   1608  H   VAL A 101      -9.322 -11.804  -5.888  1.00 89.47           H  
ATOM   1609  CA  VAL A 101     -10.460 -11.913  -7.705  1.00 89.47           C  
ATOM   1610  HA  VAL A 101     -10.225 -12.254  -8.713  1.00 89.47           H  
ATOM   1611  C   VAL A 101     -10.840 -10.447  -7.815  1.00 89.47           C  
ATOM   1612  CB  VAL A 101     -11.669 -12.736  -7.240  1.00 89.47           C  
ATOM   1613  HB  VAL A 101     -12.493 -12.552  -7.930  1.00 89.47           H  
ATOM   1614  O   VAL A 101     -10.737  -9.692  -6.847  1.00 89.47           O  
ATOM   1615  CG1 VAL A 101     -11.356 -14.226  -7.285  1.00 89.47           C  
ATOM   1616 HG11 VAL A 101     -12.269 -14.765  -7.033  1.00 89.47           H  
ATOM   1617 HG12 VAL A 101     -11.052 -14.505  -8.294  1.00 89.47           H  
ATOM   1618 HG13 VAL A 101     -10.571 -14.491  -6.577  1.00 89.47           H  
ATOM   1619  CG2 VAL A 101     -12.149 -12.384  -5.830  1.00 89.47           C  
ATOM   1620 HG21 VAL A 101     -12.947 -13.072  -5.553  1.00 89.47           H  
ATOM   1621 HG22 VAL A 101     -12.548 -11.370  -5.819  1.00 89.47           H  
ATOM   1622 HG23 VAL A 101     -11.329 -12.469  -5.117  1.00 89.47           H  
ATOM   1623  N   HIS A 102     -11.304 -10.049  -8.995  1.00 89.88           N  
ATOM   1624  H   HIS A 102     -11.385 -10.721  -9.744  1.00 89.88           H  
ATOM   1625  CA  HIS A 102     -11.830  -8.713  -9.229  1.00 89.88           C  
ATOM   1626  HA  HIS A 102     -11.190  -7.988  -8.727  1.00 89.88           H  
ATOM   1627  C   HIS A 102     -13.243  -8.604  -8.646  1.00 89.88           C  
ATOM   1628  CB  HIS A 102     -11.766  -8.430 -10.732  1.00 89.88           C  
ATOM   1629  HB2 HIS A 102     -12.338  -9.195 -11.258  1.00 89.88           H  
ATOM   1630  HB3 HIS A 102     -10.730  -8.528 -11.054  1.00 89.88           H  
ATOM   1631  O   HIS A 102     -14.137  -9.389  -8.969  1.00 89.88           O  
ATOM   1632  CG  HIS A 102     -12.256  -7.080 -11.192  1.00 89.88           C  
ATOM   1633  CD2 HIS A 102     -12.663  -5.992 -10.460  1.00 89.88           C  
ATOM   1634  HD2 HIS A 102     -12.672  -5.895  -9.384  1.00 89.88           H  
ATOM   1635  ND1 HIS A 102     -12.349  -6.730 -12.515  1.00 89.88           N  
ATOM   1636  HD1 HIS A 102     -12.097  -7.334 -13.284  1.00 89.88           H  
ATOM   1637  CE1 HIS A 102     -12.824  -5.476 -12.584  1.00 89.88           C  
ATOM   1638  HE1 HIS A 102     -13.016  -4.940 -13.502  1.00 89.88           H  
ATOM   1639  NE2 HIS A 102     -13.041  -4.985 -11.353  1.00 89.88           N  
ATOM   1640  N   VAL A 103     -13.432  -7.615  -7.774  1.00 93.09           N  
ATOM   1641  H   VAL A 103     -12.641  -7.037  -7.527  1.00 93.09           H  
ATOM   1642  CA  VAL A 103     -14.701  -7.312  -7.117  1.00 93.09           C  
ATOM   1643  HA  VAL A 103     -15.422  -8.091  -7.364  1.00 93.09           H  
ATOM   1644  C   VAL A 103     -15.231  -5.974  -7.604  1.00 93.09           C  
ATOM   1645  CB  VAL A 103     -14.532  -7.287  -5.589  1.00 93.09           C  
ATOM   1646  HB  VAL A 103     -13.905  -6.439  -5.313  1.00 93.09           H  
ATOM   1647  O   VAL A 103     -14.546  -4.964  -7.459  1.00 93.09           O  
ATOM   1648  CG1 VAL A 103     -15.874  -7.130  -4.861  1.00 93.09           C  
ATOM   1649 HG11 VAL A 103     -16.352  -6.193  -5.147  1.00 93.09           H  
ATOM   1650 HG12 VAL A 103     -15.712  -7.121  -3.784  1.00 93.09           H  
ATOM   1651 HG13 VAL A 103     -16.531  -7.962  -5.118  1.00 93.09           H  
ATOM   1652  CG2 VAL A 103     -13.833  -8.561  -5.104  1.00 93.09           C  
ATOM   1653 HG21 VAL A 103     -14.146  -9.421  -5.695  1.00 93.09           H  
ATOM   1654 HG22 VAL A 103     -14.054  -8.750  -4.053  1.00 93.09           H  
ATOM   1655 HG23 VAL A 103     -12.759  -8.443  -5.245  1.00 93.09           H  
ATOM   1656  N   ASN A 104     -16.470  -5.958  -8.095  1.00 92.91           N  
ATOM   1657  H   ASN A 104     -16.966  -6.836  -8.153  1.00 92.91           H  
ATOM   1658  CA  ASN A 104     -17.234  -4.730  -8.309  1.00 92.91           C  
ATOM   1659  HA  ASN A 104     -16.555  -3.878  -8.336  1.00 92.91           H  
ATOM   1660  C   ASN A 104     -18.169  -4.522  -7.118  1.00 92.91           C  
ATOM   1661  CB  ASN A 104     -17.955  -4.793  -9.662  1.00 92.91           C  
ATOM   1662  HB2 ASN A 104     -17.211  -4.935 -10.446  1.00 92.91           H  
ATOM   1663  HB3 ASN A 104     -18.645  -5.637  -9.676  1.00 92.91           H  
ATOM   1664  O   ASN A 104     -19.267  -5.078  -7.053  1.00 92.91           O  
ATOM   1665  CG  ASN A 104     -18.737  -3.524  -9.975  1.00 92.91           C  
ATOM   1666  ND2 ASN A 104     -19.208  -3.398 -11.193  1.00 92.91           N  
ATOM   1667 HD21 ASN A 104     -19.031  -4.118 -11.880  1.00 92.91           H  
ATOM   1668 HD22 ASN A 104     -19.740  -2.562 -11.387  1.00 92.91           H  
ATOM   1669  OD1 ASN A 104     -18.965  -2.647  -9.154  1.00 92.91           O  
ATOM   1670  N   SER A 105     -17.693  -3.785  -6.114  1.00 93.59           N  
ATOM   1671  H   SER A 105     -16.829  -3.278  -6.247  1.00 93.59           H  
ATOM   1672  CA  SER A 105     -18.379  -3.719  -4.832  1.00 93.59           C  
ATOM   1673  HA  SER A 105     -18.679  -4.737  -4.584  1.00 93.59           H  
ATOM   1674  C   SER A 105     -19.629  -2.857  -4.893  1.00 93.59           C  
ATOM   1675  CB  SER A 105     -17.448  -3.238  -3.725  1.00 93.59           C  
ATOM   1676  HB2 SER A 105     -16.577  -3.892  -3.694  1.00 93.59           H  
ATOM   1677  HB3 SER A 105     -17.125  -2.217  -3.929  1.00 93.59           H  
ATOM   1678  O   SER A 105     -19.542  -1.646  -5.073  1.00 93.59           O  
ATOM   1679  OG  SER A 105     -18.130  -3.294  -2.480  1.00 93.59           O  
ATOM   1680  HG  SER A 105     -18.415  -4.204  -2.371  1.00 93.59           H  
ATOM   1681  N   THR A 106     -20.789  -3.443  -4.600  1.00 90.15           N  
ATOM   1682  H   THR A 106     -20.816  -4.446  -4.492  1.00 90.15           H  
ATOM   1683  CA  THR A 106     -22.047  -2.692  -4.441  1.00 90.15           C  
ATOM   1684  HA  THR A 106     -22.166  -2.014  -5.286  1.00 90.15           H  
ATOM   1685  C   THR A 106     -22.037  -1.845  -3.166  1.00 90.15           C  
ATOM   1686  CB  THR A 106     -23.247  -3.646  -4.421  1.00 90.15           C  
ATOM   1687  HB  THR A 106     -24.153  -3.087  -4.188  1.00 90.15           H  
ATOM   1688  O   THR A 106     -22.425  -0.676  -3.196  1.00 90.15           O  
ATOM   1689  CG2 THR A 106     -23.434  -4.353  -5.763  1.00 90.15           C  
ATOM   1690 HG21 THR A 106     -22.547  -4.929  -6.024  1.00 90.15           H  
ATOM   1691 HG22 THR A 106     -23.611  -3.612  -6.543  1.00 90.15           H  
ATOM   1692 HG23 THR A 106     -24.295  -5.020  -5.714  1.00 90.15           H  
ATOM   1693  OG1 THR A 106     -23.031  -4.623  -3.428  1.00 90.15           O  
ATOM   1694  HG1 THR A 106     -23.704  -5.303  -3.512  1.00 90.15           H  
ATOM   1695  N   ARG A 107     -21.512  -2.393  -2.056  1.00 91.43           N  
ATOM   1696  H   ARG A 107     -21.301  -3.379  -2.116  1.00 91.43           H  
ATOM   1697  CA  ARG A 107     -21.382  -1.708  -0.753  1.00 91.43           C  
ATOM   1698  HA  ARG A 107     -22.376  -1.408  -0.419  1.00 91.43           H  
ATOM   1699  C   ARG A 107     -20.555  -0.431  -0.856  1.00 91.43           C  
ATOM   1700  CB  ARG A 107     -20.769  -2.673   0.284  1.00 91.43           C  
ATOM   1701  HB2 ARG A 107     -19.793  -3.006  -0.072  1.00 91.43           H  
ATOM   1702  HB3 ARG A 107     -21.414  -3.547   0.370  1.00 91.43           H  
ATOM   1703  O   ARG A 107     -20.912   0.587  -0.266  1.00 91.43           O  
ATOM   1704  CG  ARG A 107     -20.597  -2.043   1.683  1.00 91.43           C  
ATOM   1705  HG2 ARG A 107     -19.931  -1.182   1.619  1.00 91.43           H  
ATOM   1706  HG3 ARG A 107     -21.569  -1.710   2.048  1.00 91.43           H  
ATOM   1707  CD  ARG A 107     -19.994  -3.044   2.682  1.00 91.43           C  
ATOM   1708  HD2 ARG A 107     -20.671  -3.893   2.773  1.00 91.43           H  
ATOM   1709  HD3 ARG A 107     -19.045  -3.399   2.280  1.00 91.43           H  
ATOM   1710  NE  ARG A 107     -19.765  -2.448   4.023  1.00 91.43           N  
ATOM   1711  HE  ARG A 107     -20.061  -1.491   4.150  1.00 91.43           H  
ATOM   1712  NH1 ARG A 107     -18.757  -4.270   4.996  1.00 91.43           N  
ATOM   1713 HH11 ARG A 107     -18.811  -4.781   4.127  1.00 91.43           H  
ATOM   1714 HH12 ARG A 107     -18.269  -4.655   5.792  1.00 91.43           H  
ATOM   1715  NH2 ARG A 107     -19.003  -2.436   6.197  1.00 91.43           N  
ATOM   1716 HH21 ARG A 107     -19.249  -1.465   6.324  1.00 91.43           H  
ATOM   1717 HH22 ARG A 107     -18.528  -2.923   6.944  1.00 91.43           H  
ATOM   1718  CZ  ARG A 107     -19.187  -3.046   5.059  1.00 91.43           C  
ATOM   1719  N   PHE A 108     -19.438  -0.490  -1.577  1.00 93.09           N  
ATOM   1720  H   PHE A 108     -19.193  -1.374  -2.000  1.00 93.09           H  
ATOM   1721  CA  PHE A 108     -18.505   0.626  -1.686  1.00 93.09           C  
ATOM   1722  HA  PHE A 108     -18.785   1.387  -0.957  1.00 93.09           H  
ATOM   1723  C   PHE A 108     -18.561   1.333  -3.047  1.00 93.09           C  
ATOM   1724  CB  PHE A 108     -17.095   0.147  -1.309  1.00 93.09           C  
ATOM   1725  HB2 PHE A 108     -16.407   0.992  -1.331  1.00 93.09           H  
ATOM   1726  HB3 PHE A 108     -16.762  -0.567  -2.062  1.00 93.09           H  
ATOM   1727  O   PHE A 108     -17.868   2.328  -3.215  1.00 93.09           O  
ATOM   1728  CG  PHE A 108     -16.981  -0.489   0.065  1.00 93.09           C  
ATOM   1729  CD1 PHE A 108     -17.299   0.244   1.225  1.00 93.09           C  
ATOM   1730  HD1 PHE A 108     -17.635   1.267   1.147  1.00 93.09           H  
ATOM   1731  CD2 PHE A 108     -16.524  -1.815   0.185  1.00 93.09           C  
ATOM   1732  HD2 PHE A 108     -16.273  -2.386  -0.696  1.00 93.09           H  
ATOM   1733  CE1 PHE A 108     -17.157  -0.345   2.495  1.00 93.09           C  
ATOM   1734  HE1 PHE A 108     -17.373   0.229   3.384  1.00 93.09           H  
ATOM   1735  CE2 PHE A 108     -16.381  -2.403   1.453  1.00 93.09           C  
ATOM   1736  HE2 PHE A 108     -16.009  -3.414   1.537  1.00 93.09           H  
ATOM   1737  CZ  PHE A 108     -16.698  -1.669   2.608  1.00 93.09           C  
ATOM   1738  HZ  PHE A 108     -16.568  -2.114   3.583  1.00 93.09           H  
ATOM   1739  N   LYS A 109     -19.361   0.876  -4.012  1.00 93.67           N  
ATOM   1740  H   LYS A 109     -19.863   0.013  -3.860  1.00 93.67           H  
ATOM   1741  CA  LYS A 109     -19.454   1.464  -5.362  1.00 93.67           C  
ATOM   1742  HA  LYS A 109     -19.958   0.740  -6.003  1.00 93.67           H  
ATOM   1743  C   LYS A 109     -18.082   1.688  -6.025  1.00 93.67           C  
ATOM   1744  CB  LYS A 109     -20.311   2.741  -5.333  1.00 93.67           C  
ATOM   1745  HB2 LYS A 109     -20.416   3.105  -6.355  1.00 93.67           H  
ATOM   1746  HB3 LYS A 109     -19.798   3.507  -4.752  1.00 93.67           H  
ATOM   1747  O   LYS A 109     -17.843   2.735  -6.618  1.00 93.67           O  
ATOM   1748  CG  LYS A 109     -21.714   2.521  -4.749  1.00 93.67           C  
ATOM   1749  HG2 LYS A 109     -22.215   1.726  -5.302  1.00 93.67           H  
ATOM   1750  HG3 LYS A 109     -21.642   2.237  -3.699  1.00 93.67           H  
ATOM   1751  CD  LYS A 109     -22.527   3.815  -4.864  1.00 93.67           C  
ATOM   1752  HD2 LYS A 109     -22.588   4.103  -5.914  1.00 93.67           H  
ATOM   1753  HD3 LYS A 109     -22.027   4.606  -4.306  1.00 93.67           H  
ATOM   1754  CE  LYS A 109     -23.938   3.599  -4.310  1.00 93.67           C  
ATOM   1755  HE2 LYS A 109     -23.863   3.330  -3.256  1.00 93.67           H  
ATOM   1756  HE3 LYS A 109     -24.385   2.754  -4.834  1.00 93.67           H  
ATOM   1757  NZ  LYS A 109     -24.780   4.809  -4.482  1.00 93.67           N  
ATOM   1758  HZ1 LYS A 109     -25.711   4.647  -4.126  1.00 93.67           H  
ATOM   1759  HZ2 LYS A 109     -24.861   5.041  -5.462  1.00 93.67           H  
ATOM   1760  HZ3 LYS A 109     -24.380   5.601  -3.999  1.00 93.67           H  
ATOM   1761  N   ILE A 110     -17.159   0.741  -5.850  1.00 93.88           N  
ATOM   1762  H   ILE A 110     -17.468  -0.134  -5.449  1.00 93.88           H  
ATOM   1763  CA  ILE A 110     -15.794   0.781  -6.398  1.00 93.88           C  
ATOM   1764  HA  ILE A 110     -15.808   1.363  -7.320  1.00 93.88           H  
ATOM   1765  C   ILE A 110     -15.320  -0.619  -6.765  1.00 93.88           C  
ATOM   1766  CB  ILE A 110     -14.761   1.414  -5.436  1.00 93.88           C  
ATOM   1767  HB  ILE A 110     -13.769   1.244  -5.856  1.00 93.88           H  
ATOM   1768  O   ILE A 110     -15.754  -1.606  -6.167  1.00 93.88           O  
ATOM   1769  CG1 ILE A 110     -14.793   0.757  -4.041  1.00 93.88           C  
ATOM   1770 HG12 ILE A 110     -14.797  -0.328  -4.147  1.00 93.88           H  
ATOM   1771 HG13 ILE A 110     -15.715   1.046  -3.537  1.00 93.88           H  
ATOM   1772  CG2 ILE A 110     -14.953   2.933  -5.379  1.00 93.88           C  
ATOM   1773 HG21 ILE A 110     -14.116   3.394  -4.855  1.00 93.88           H  
ATOM   1774 HG22 ILE A 110     -14.957   3.334  -6.392  1.00 93.88           H  
ATOM   1775 HG23 ILE A 110     -15.908   3.186  -4.920  1.00 93.88           H  
ATOM   1776  CD1 ILE A 110     -13.616   1.115  -3.138  1.00 93.88           C  
ATOM   1777 HD11 ILE A 110     -12.676   0.882  -3.640  1.00 93.88           H  
ATOM   1778 HD12 ILE A 110     -13.698   0.513  -2.233  1.00 93.88           H  
ATOM   1779 HD13 ILE A 110     -13.637   2.172  -2.871  1.00 93.88           H  
ATOM   1780  N   ASN A 111     -14.368  -0.667  -7.693  1.00 93.46           N  
ATOM   1781  H   ASN A 111     -14.037   0.197  -8.098  1.00 93.46           H  
ATOM   1782  CA  ASN A 111     -13.683  -1.889  -8.081  1.00 93.46           C  
ATOM   1783  HA  ASN A 111     -14.329  -2.733  -7.839  1.00 93.46           H  
ATOM   1784  C   ASN A 111     -12.370  -2.042  -7.311  1.00 93.46           C  
ATOM   1785  CB  ASN A 111     -13.461  -1.894  -9.597  1.00 93.46           C  
ATOM   1786  HB2 ASN A 111     -12.949  -2.815  -9.878  1.00 93.46           H  
ATOM   1787  HB3 ASN A 111     -12.827  -1.052  -9.874  1.00 93.46           H  
ATOM   1788  O   ASN A 111     -11.625  -1.074  -7.150  1.00 93.46           O  
ATOM   1789  CG  ASN A 111     -14.762  -1.835 -10.376  1.00 93.46           C  
ATOM   1790  ND2 ASN A 111     -14.793  -1.125 -11.477  1.00 93.46           N  
ATOM   1791 HD21 ASN A 111     -13.946  -0.725 -11.857  1.00 93.46           H  
ATOM   1792 HD22 ASN A 111     -15.671  -1.141 -11.976  1.00 93.46           H  
ATOM   1793  OD1 ASN A 111     -15.782  -2.376  -9.997  1.00 93.46           O  
ATOM   1794  N   PHE A 112     -12.074  -3.256  -6.860  1.00 94.64           N  
ATOM   1795  H   PHE A 112     -12.735  -4.002  -7.018  1.00 94.64           H  
ATOM   1796  CA  PHE A 112     -10.799  -3.602  -6.229  1.00 94.64           C  
ATOM   1797  HA  PHE A 112      -9.996  -3.058  -6.725  1.00 94.64           H  
ATOM   1798  C   PHE A 112     -10.503  -5.094  -6.391  1.00 94.64           C  
ATOM   1799  CB  PHE A 112     -10.812  -3.189  -4.746  1.00 94.64           C  
ATOM   1800  HB2 PHE A 112     -10.787  -2.100  -4.700  1.00 94.64           H  
ATOM   1801  HB3 PHE A 112      -9.899  -3.538  -4.263  1.00 94.64           H  
ATOM   1802  O   PHE A 112     -11.378  -5.877  -6.765  1.00 94.64           O  
ATOM   1803  CG  PHE A 112     -12.004  -3.676  -3.945  1.00 94.64           C  
ATOM   1804  CD1 PHE A 112     -13.010  -2.771  -3.565  1.00 94.64           C  
ATOM   1805  HD1 PHE A 112     -12.935  -1.736  -3.865  1.00 94.64           H  
ATOM   1806  CD2 PHE A 112     -12.105  -5.025  -3.566  1.00 94.64           C  
ATOM   1807  HD2 PHE A 112     -11.339  -5.731  -3.848  1.00 94.64           H  
ATOM   1808  CE1 PHE A 112     -14.106  -3.206  -2.801  1.00 94.64           C  
ATOM   1809  HE1 PHE A 112     -14.871  -2.499  -2.517  1.00 94.64           H  
ATOM   1810  CE2 PHE A 112     -13.206  -5.461  -2.816  1.00 94.64           C  
ATOM   1811  HE2 PHE A 112     -13.274  -6.505  -2.549  1.00 94.64           H  
ATOM   1812  CZ  PHE A 112     -14.207  -4.557  -2.426  1.00 94.64           C  
ATOM   1813  HZ  PHE A 112     -15.053  -4.901  -1.848  1.00 94.64           H  
ATOM   1814  N   MET A 113      -9.274  -5.499  -6.071  1.00 93.59           N  
ATOM   1815  H   MET A 113      -8.613  -4.819  -5.724  1.00 93.59           H  
ATOM   1816  CA  MET A 113      -8.936  -6.917  -5.949  1.00 93.59           C  
ATOM   1817  HA  MET A 113      -9.576  -7.492  -6.618  1.00 93.59           H  
ATOM   1818  C   MET A 113      -9.198  -7.417  -4.530  1.00 93.59           C  
ATOM   1819  CB  MET A 113      -7.487  -7.185  -6.362  1.00 93.59           C  
ATOM   1820  HB2 MET A 113      -6.819  -6.524  -5.809  1.00 93.59           H  
ATOM   1821  HB3 MET A 113      -7.231  -8.215  -6.114  1.00 93.59           H  
ATOM   1822  O   MET A 113      -8.869  -6.747  -3.551  1.00 93.59           O  
ATOM   1823  CG  MET A 113      -7.266  -6.977  -7.859  1.00 93.59           C  
ATOM   1824  HG2 MET A 113      -6.212  -7.155  -8.068  1.00 93.59           H  
ATOM   1825  HG3 MET A 113      -7.491  -5.937  -8.094  1.00 93.59           H  
ATOM   1826  SD  MET A 113      -8.234  -8.018  -8.982  1.00 93.59           S  
ATOM   1827  CE  MET A 113      -7.534  -9.643  -8.614  1.00 93.59           C  
ATOM   1828  HE1 MET A 113      -6.452  -9.619  -8.743  1.00 93.59           H  
ATOM   1829  HE2 MET A 113      -7.787  -9.912  -7.588  1.00 93.59           H  
ATOM   1830  HE3 MET A 113      -7.959 -10.382  -9.292  1.00 93.59           H  
ATOM   1831  N   CYS A 114      -9.767  -8.612  -4.430  1.00 95.04           N  
ATOM   1832  H   CYS A 114     -10.029  -9.086  -5.282  1.00 95.04           H  
ATOM   1833  CA  CYS A 114      -9.941  -9.344  -3.186  1.00 95.04           C  
ATOM   1834  HA  CYS A 114      -9.743  -8.686  -2.340  1.00 95.04           H  
ATOM   1835  C   CYS A 114      -8.983 -10.527  -3.148  1.00 95.04           C  
ATOM   1836  CB  CYS A 114     -11.385  -9.825  -3.087  1.00 95.04           C  
ATOM   1837  HB2 CYS A 114     -11.584 -10.491  -3.926  1.00 95.04           H  
ATOM   1838  HB3 CYS A 114     -12.030  -8.951  -3.182  1.00 95.04           H  
ATOM   1839  O   CYS A 114      -8.989 -11.343  -4.066  1.00 95.04           O  
ATOM   1840  SG  CYS A 114     -11.831 -10.685  -1.558  1.00 95.04           S  
ATOM   1841  N   ASP A 115      -8.206 -10.643  -2.079  1.00 95.12           N  
ATOM   1842  H   ASP A 115      -8.277  -9.939  -1.358  1.00 95.12           H  
ATOM   1843  CA  ASP A 115      -7.491 -11.872  -1.754  1.00 95.12           C  
ATOM   1844  HA  ASP A 115      -7.224 -12.378  -2.682  1.00 95.12           H  
ATOM   1845  C   ASP A 115      -8.421 -12.809  -0.967  1.00 95.12           C  
ATOM   1846  CB  ASP A 115      -6.166 -11.523  -1.081  1.00 95.12           C  
ATOM   1847  HB2 ASP A 115      -6.320 -10.743  -0.336  1.00 95.12           H  
ATOM   1848  HB3 ASP A 115      -5.513 -11.095  -1.841  1.00 95.12           H  
ATOM   1849  O   ASP A 115      -8.947 -12.475   0.106  1.00 95.12           O  
ATOM   1850  CG  ASP A 115      -5.424 -12.690  -0.432  1.00 95.12           C  
ATOM   1851  OD1 ASP A 115      -5.940 -13.822  -0.307  1.00 95.12           O  
ATOM   1852  OD2 ASP A 115      -4.303 -12.408   0.028  1.00 95.12           O  
ATOM   1853  N   THR A 116      -8.656 -13.982  -1.554  1.00 93.24           N  
ATOM   1854  H   THR A 116      -8.137 -14.190  -2.395  1.00 93.24           H  
ATOM   1855  CA  THR A 116      -9.629 -14.984  -1.102  1.00 93.24           C  
ATOM   1856  HA  THR A 116     -10.354 -14.498  -0.449  1.00 93.24           H  
ATOM   1857  C   THR A 116      -8.997 -16.121  -0.295  1.00 93.24           C  
ATOM   1858  CB  THR A 116     -10.413 -15.571  -2.289  1.00 93.24           C  
ATOM   1859  HB  THR A 116     -11.247 -16.149  -1.890  1.00 93.24           H  
ATOM   1860  O   THR A 116      -9.726 -16.975   0.216  1.00 93.24           O  
ATOM   1861  CG2 THR A 116     -10.982 -14.505  -3.222  1.00 93.24           C  
ATOM   1862 HG21 THR A 116     -11.663 -14.970  -3.935  1.00 93.24           H  
ATOM   1863 HG22 THR A 116     -11.525 -13.759  -2.641  1.00 93.24           H  
ATOM   1864 HG23 THR A 116     -10.173 -14.019  -3.767  1.00 93.24           H  
ATOM   1865  OG1 THR A 116      -9.587 -16.444  -3.022  1.00 93.24           O  
ATOM   1866  HG1 THR A 116      -9.568 -16.217  -3.955  1.00 93.24           H  
ATOM   1867  N   LYS A 117      -7.664 -16.150  -0.146  1.00 93.36           N  
ATOM   1868  H   LYS A 117      -7.130 -15.374  -0.510  1.00 93.36           H  
ATOM   1869  CA  LYS A 117      -6.937 -17.294   0.431  1.00 93.36           C  
ATOM   1870  HA  LYS A 117      -7.644 -18.056   0.760  1.00 93.36           H  
ATOM   1871  C   LYS A 117      -6.133 -16.926   1.666  1.00 93.36           C  
ATOM   1872  CB  LYS A 117      -6.004 -17.920  -0.617  1.00 93.36           C  
ATOM   1873  HB2 LYS A 117      -5.453 -18.744  -0.164  1.00 93.36           H  
ATOM   1874  HB3 LYS A 117      -5.278 -17.165  -0.917  1.00 93.36           H  
ATOM   1875  O   LYS A 117      -6.226 -17.640   2.666  1.00 93.36           O  
ATOM   1876  CG  LYS A 117      -6.714 -18.436  -1.873  1.00 93.36           C  
ATOM   1877  HG2 LYS A 117      -5.953 -18.692  -2.610  1.00 93.36           H  
ATOM   1878  HG3 LYS A 117      -7.327 -17.632  -2.281  1.00 93.36           H  
ATOM   1879  CD  LYS A 117      -7.598 -19.668  -1.662  1.00 93.36           C  
ATOM   1880  HD2 LYS A 117      -6.981 -20.511  -1.350  1.00 93.36           H  
ATOM   1881  HD3 LYS A 117      -8.363 -19.457  -0.915  1.00 93.36           H  
ATOM   1882  CE  LYS A 117      -8.258 -19.945  -3.015  1.00 93.36           C  
ATOM   1883  HE2 LYS A 117      -8.911 -19.105  -3.250  1.00 93.36           H  
ATOM   1884  HE3 LYS A 117      -7.500 -19.970  -3.797  1.00 93.36           H  
ATOM   1885  NZ  LYS A 117      -9.037 -21.199  -3.043  1.00 93.36           N  
ATOM   1886  HZ1 LYS A 117      -9.475 -21.382  -2.151  1.00 93.36           H  
ATOM   1887  HZ2 LYS A 117      -9.754 -21.069  -3.742  1.00 93.36           H  
ATOM   1888  HZ3 LYS A 117      -8.450 -21.964  -3.341  1.00 93.36           H  
ATOM   1889  N   THR A 118      -5.375 -15.832   1.624  1.00 94.98           N  
ATOM   1890  H   THR A 118      -5.393 -15.252   0.797  1.00 94.98           H  
ATOM   1891  CA  THR A 118      -4.429 -15.484   2.690  1.00 94.98           C  
ATOM   1892  HA  THR A 118      -3.699 -16.289   2.778  1.00 94.98           H  
ATOM   1893  C   THR A 118      -5.159 -15.324   4.012  1.00 94.98           C  
ATOM   1894  CB  THR A 118      -3.667 -14.196   2.377  1.00 94.98           C  
ATOM   1895  HB  THR A 118      -4.371 -13.367   2.298  1.00 94.98           H  
ATOM   1896  O   THR A 118      -6.112 -14.550   4.115  1.00 94.98           O  
ATOM   1897  CG2 THR A 118      -2.624 -13.858   3.439  1.00 94.98           C  
ATOM   1898 HG21 THR A 118      -2.025 -13.013   3.098  1.00 94.98           H  
ATOM   1899 HG22 THR A 118      -1.961 -14.710   3.592  1.00 94.98           H  
ATOM   1900 HG23 THR A 118      -3.109 -13.588   4.377  1.00 94.98           H  
ATOM   1901  OG1 THR A 118      -2.968 -14.351   1.175  1.00 94.98           O  
ATOM   1902  HG1 THR A 118      -3.427 -13.814   0.526  1.00 94.98           H  
ATOM   1903  N   ASP A 119      -4.726 -16.061   5.037  1.00 93.39           N  
ATOM   1904  H   ASP A 119      -3.940 -16.677   4.888  1.00 93.39           H  
ATOM   1905  CA  ASP A 119      -5.328 -16.024   6.376  1.00 93.39           C  
ATOM   1906  HA  ASP A 119      -4.943 -16.881   6.929  1.00 93.39           H  
ATOM   1907  C   ASP A 119      -6.869 -16.200   6.351  1.00 93.39           C  
ATOM   1908  CB  ASP A 119      -4.820 -14.768   7.106  1.00 93.39           C  
ATOM   1909  HB2 ASP A 119      -5.159 -13.879   6.575  1.00 93.39           H  
ATOM   1910  HB3 ASP A 119      -3.730 -14.768   7.106  1.00 93.39           H  
ATOM   1911  O   ASP A 119      -7.626 -15.498   7.023  1.00 93.39           O  
ATOM   1912  CG  ASP A 119      -5.307 -14.710   8.551  1.00 93.39           C  
ATOM   1913  OD1 ASP A 119      -5.290 -15.762   9.218  1.00 93.39           O  
ATOM   1914  OD2 ASP A 119      -5.770 -13.615   8.947  1.00 93.39           O  
ATOM   1915  N   GLY A 120      -7.370 -17.091   5.488  1.00 92.26           N  
ATOM   1916  H   GLY A 120      -6.726 -17.561   4.868  1.00 92.26           H  
ATOM   1917  CA  GLY A 120      -8.806 -17.349   5.321  1.00 92.26           C  
ATOM   1918  HA2 GLY A 120      -8.925 -18.343   4.890  1.00 92.26           H  
ATOM   1919  HA3 GLY A 120      -9.288 -17.339   6.299  1.00 92.26           H  
ATOM   1920  C   GLY A 120      -9.548 -16.359   4.412  1.00 92.26           C  
ATOM   1921  O   GLY A 120     -10.774 -16.437   4.316  1.00 92.26           O  
ATOM   1922  N   GLY A 121      -8.830 -15.454   3.745  1.00 94.73           N  
ATOM   1923  H   GLY A 121      -7.837 -15.412   3.923  1.00 94.73           H  
ATOM   1924  CA  GLY A 121      -9.357 -14.561   2.716  1.00 94.73           C  
ATOM   1925  HA2 GLY A 121      -9.997 -15.141   2.051  1.00 94.73           H  
ATOM   1926  HA3 GLY A 121      -8.529 -14.169   2.127  1.00 94.73           H  
ATOM   1927  C   GLY A 121     -10.177 -13.384   3.243  1.00 94.73           C  
ATOM   1928  O   GLY A 121     -10.169 -13.049   4.435  1.00 94.73           O  
ATOM   1929  N   GLY A 122     -10.894 -12.740   2.320  1.00 95.20           N  
ATOM   1930  H   GLY A 122     -10.744 -13.001   1.356  1.00 95.20           H  
ATOM   1931  CA  GLY A 122     -11.715 -11.560   2.588  1.00 95.20           C  
ATOM   1932  HA2 GLY A 122     -12.418 -11.434   1.766  1.00 95.20           H  
ATOM   1933  HA3 GLY A 122     -12.272 -11.706   3.514  1.00 95.20           H  
ATOM   1934  C   GLY A 122     -10.905 -10.271   2.714  1.00 95.20           C  
ATOM   1935  O   GLY A 122     -11.356  -9.338   3.375  1.00 95.20           O  
ATOM   1936  N   TRP A 123      -9.708 -10.231   2.129  1.00 97.66           N  
ATOM   1937  H   TRP A 123      -9.414 -11.015   1.564  1.00 97.66           H  
ATOM   1938  CA  TRP A 123      -8.833  -9.068   2.172  1.00 97.66           C  
ATOM   1939  HA  TRP A 123      -9.047  -8.473   3.060  1.00 97.66           H  
ATOM   1940  C   TRP A 123      -9.036  -8.190   0.941  1.00 97.66           C  
ATOM   1941  CB  TRP A 123      -7.386  -9.533   2.256  1.00 97.66           C  
ATOM   1942  HB2 TRP A 123      -7.196 -10.214   1.426  1.00 97.66           H  
ATOM   1943  HB3 TRP A 123      -6.745  -8.659   2.143  1.00 97.66           H  
ATOM   1944  O   TRP A 123      -8.766  -8.612  -0.179  1.00 97.66           O  
ATOM   1945  CG  TRP A 123      -6.992 -10.226   3.512  1.00 97.66           C  
ATOM   1946  CD1 TRP A 123      -6.842 -11.558   3.661  1.00 97.66           C  
ATOM   1947  HD1 TRP A 123      -6.982 -12.293   2.882  1.00 97.66           H  
ATOM   1948  CD2 TRP A 123      -6.641  -9.632   4.792  1.00 97.66           C  
ATOM   1949  CE2 TRP A 123      -6.313 -10.681   5.700  1.00 97.66           C  
ATOM   1950  CE3 TRP A 123      -6.542  -8.307   5.262  1.00 97.66           C  
ATOM   1951  HE3 TRP A 123      -6.748  -7.494   4.582  1.00 97.66           H  
ATOM   1952  NE1 TRP A 123      -6.447 -11.832   4.953  1.00 97.66           N  
ATOM   1953  HE1 TRP A 123      -6.226 -12.771   5.252  1.00 97.66           H  
ATOM   1954  CH2 TRP A 123      -5.879  -9.095   7.474  1.00 97.66           C  
ATOM   1955  HH2 TRP A 123      -5.579  -8.885   8.490  1.00 97.66           H  
ATOM   1956  CZ2 TRP A 123      -5.930 -10.425   7.023  1.00 97.66           C  
ATOM   1957  HZ2 TRP A 123      -5.667 -11.238   7.683  1.00 97.66           H  
ATOM   1958  CZ3 TRP A 123      -6.176  -8.038   6.593  1.00 97.66           C  
ATOM   1959  HZ3 TRP A 123      -6.100  -7.017   6.935  1.00 97.66           H  
ATOM   1960  N   ILE A 124      -9.462  -6.949   1.149  1.00 97.61           N  
ATOM   1961  H   ILE A 124      -9.608  -6.653   2.104  1.00 97.61           H  
ATOM   1962  CA  ILE A 124      -9.509  -5.926   0.104  1.00 97.61           C  
ATOM   1963  HA  ILE A 124      -9.843  -6.375  -0.832  1.00 97.61           H  
ATOM   1964  C   ILE A 124      -8.093  -5.394  -0.086  1.00 97.61           C  
ATOM   1965  CB  ILE A 124     -10.489  -4.796   0.485  1.00 97.61           C  
ATOM   1966  HB  ILE A 124     -10.174  -4.374   1.439  1.00 97.61           H  
ATOM   1967  O   ILE A 124      -7.535  -4.788   0.828  1.00 97.61           O  
ATOM   1968  CG1 ILE A 124     -11.916  -5.362   0.665  1.00 97.61           C  
ATOM   1969 HG12 ILE A 124     -11.899  -6.153   1.414  1.00 97.61           H  
ATOM   1970 HG13 ILE A 124     -12.250  -5.801  -0.276  1.00 97.61           H  
ATOM   1971  CG2 ILE A 124     -10.440  -3.673  -0.569  1.00 97.61           C  
ATOM   1972 HG21 ILE A 124     -10.669  -4.079  -1.554  1.00 97.61           H  
ATOM   1973 HG22 ILE A 124     -11.148  -2.879  -0.330  1.00 97.61           H  
ATOM   1974 HG23 ILE A 124      -9.449  -3.222  -0.605  1.00 97.61           H  
ATOM   1975  CD1 ILE A 124     -12.951  -4.331   1.131  1.00 97.61           C  
ATOM   1976 HD11 ILE A 124     -13.161  -3.613   0.338  1.00 97.61           H  
ATOM   1977 HD12 ILE A 124     -13.878  -4.846   1.383  1.00 97.61           H  
ATOM   1978 HD13 ILE A 124     -12.584  -3.806   2.013  1.00 97.61           H  
ATOM   1979  N   ILE A 125      -7.511  -5.599  -1.262  1.00 98.29           N  
ATOM   1980  H   ILE A 125      -8.029  -6.077  -1.986  1.00 98.29           H  
ATOM   1981  CA  ILE A 125      -6.203  -5.043  -1.605  1.00 98.29           C  
ATOM   1982  HA  ILE A 125      -5.542  -5.140  -0.744  1.00 98.29           H  
ATOM   1983  C   ILE A 125      -6.386  -3.542  -1.875  1.00 98.29           C  
ATOM   1984  CB  ILE A 125      -5.566  -5.841  -2.765  1.00 98.29           C  
ATOM   1985  HB  ILE A 125      -6.229  -5.779  -3.628  1.00 98.29           H  
ATOM   1986  O   ILE A 125      -7.265  -3.138  -2.632  1.00 98.29           O  
ATOM   1987  CG1 ILE A 125      -5.406  -7.337  -2.387  1.00 98.29           C  
ATOM   1988 HG12 ILE A 125      -6.363  -7.738  -2.053  1.00 98.29           H  
ATOM   1989 HG13 ILE A 125      -4.701  -7.426  -1.560  1.00 98.29           H  
ATOM   1990  CG2 ILE A 125      -4.202  -5.234  -3.142  1.00 98.29           C  
ATOM   1991 HG21 ILE A 125      -4.306  -4.186  -3.423  1.00 98.29           H  
ATOM   1992 HG22 ILE A 125      -3.771  -5.762  -3.992  1.00 98.29           H  
ATOM   1993 HG23 ILE A 125      -3.513  -5.307  -2.301  1.00 98.29           H  
ATOM   1994  CD1 ILE A 125      -4.928  -8.239  -3.533  1.00 98.29           C  
ATOM   1995 HD11 ILE A 125      -3.915  -7.976  -3.837  1.00 98.29           H  
ATOM   1996 HD12 ILE A 125      -4.921  -9.275  -3.194  1.00 98.29           H  
ATOM   1997 HD13 ILE A 125      -5.603  -8.152  -4.384  1.00 98.29           H  
ATOM   1998  N   ILE A 126      -5.592  -2.701  -1.210  1.00 98.69           N  
ATOM   1999  H   ILE A 126      -4.902  -3.100  -0.589  1.00 98.69           H  
ATOM   2000  CA  ILE A 126      -5.640  -1.235  -1.349  1.00 98.69           C  
ATOM   2001  HA  ILE A 126      -6.475  -0.985  -2.004  1.00 98.69           H  
ATOM   2002  C   ILE A 126      -4.396  -0.667  -2.033  1.00 98.69           C  
ATOM   2003  CB  ILE A 126      -5.911  -0.532  -0.003  1.00 98.69           C  
ATOM   2004  HB  ILE A 126      -6.012   0.531  -0.224  1.00 98.69           H  
ATOM   2005  O   ILE A 126      -4.429   0.444  -2.563  1.00 98.69           O  
ATOM   2006  CG1 ILE A 126      -4.770  -0.699   1.025  1.00 98.69           C  
ATOM   2007 HG12 ILE A 126      -3.817  -0.455   0.557  1.00 98.69           H  
ATOM   2008 HG13 ILE A 126      -4.736  -1.735   1.364  1.00 98.69           H  
ATOM   2009  CG2 ILE A 126      -7.243  -1.023   0.588  1.00 98.69           C  
ATOM   2010 HG21 ILE A 126      -7.121  -2.039   0.962  1.00 98.69           H  
ATOM   2011 HG22 ILE A 126      -8.016  -1.038  -0.180  1.00 98.69           H  
ATOM   2012 HG23 ILE A 126      -7.568  -0.369   1.397  1.00 98.69           H  
ATOM   2013  CD1 ILE A 126      -4.921   0.206   2.254  1.00 98.69           C  
ATOM   2014 HD11 ILE A 126      -4.054   0.089   2.905  1.00 98.69           H  
ATOM   2015 HD12 ILE A 126      -5.815  -0.057   2.820  1.00 98.69           H  
ATOM   2016 HD13 ILE A 126      -4.983   1.248   1.941  1.00 98.69           H  
ATOM   2017  N   GLN A 127      -3.307  -1.431  -2.031  1.00 98.41           N  
ATOM   2018  H   GLN A 127      -3.340  -2.319  -1.551  1.00 98.41           H  
ATOM   2019  CA  GLN A 127      -2.093  -1.147  -2.776  1.00 98.41           C  
ATOM   2020  HA  GLN A 127      -2.356  -0.559  -3.656  1.00 98.41           H  
ATOM   2021  C   GLN A 127      -1.467  -2.458  -3.225  1.00 98.41           C  
ATOM   2022  CB  GLN A 127      -1.133  -0.334  -1.904  1.00 98.41           C  
ATOM   2023  HB2 GLN A 127      -1.671   0.552  -1.566  1.00 98.41           H  
ATOM   2024  HB3 GLN A 127      -0.867  -0.918  -1.023  1.00 98.41           H  
ATOM   2025  O   GLN A 127      -1.493  -3.444  -2.486  1.00 98.41           O  
ATOM   2026  CG  GLN A 127       0.165   0.106  -2.599  1.00 98.41           C  
ATOM   2027  HG2 GLN A 127       0.456   1.073  -2.191  1.00 98.41           H  
ATOM   2028  HG3 GLN A 127       0.011   0.228  -3.671  1.00 98.41           H  
ATOM   2029  CD  GLN A 127       1.351  -0.811  -2.348  1.00 98.41           C  
ATOM   2030  NE2 GLN A 127       2.540  -0.260  -2.381  1.00 98.41           N  
ATOM   2031 HE21 GLN A 127       3.327  -0.851  -2.153  1.00 98.41           H  
ATOM   2032 HE22 GLN A 127       2.642   0.742  -2.459  1.00 98.41           H  
ATOM   2033  OE1 GLN A 127       1.242  -1.995  -2.097  1.00 98.41           O  
ATOM   2034  N   ARG A 128      -0.903  -2.453  -4.430  1.00 95.98           N  
ATOM   2035  H   ARG A 128      -0.966  -1.611  -4.984  1.00 95.98           H  
ATOM   2036  CA  ARG A 128      -0.164  -3.587  -4.980  1.00 95.98           C  
ATOM   2037  HA  ARG A 128       0.229  -4.187  -4.159  1.00 95.98           H  
ATOM   2038  C   ARG A 128       1.021  -3.085  -5.794  1.00 95.98           C  
ATOM   2039  CB  ARG A 128      -1.152  -4.437  -5.792  1.00 95.98           C  
ATOM   2040  HB2 ARG A 128      -1.523  -3.860  -6.639  1.00 95.98           H  
ATOM   2041  HB3 ARG A 128      -1.997  -4.677  -5.147  1.00 95.98           H  
ATOM   2042  O   ARG A 128       0.861  -2.139  -6.568  1.00 95.98           O  
ATOM   2043  CG  ARG A 128      -0.546  -5.745  -6.302  1.00 95.98           C  
ATOM   2044  HG2 ARG A 128       0.150  -5.509  -7.107  1.00 95.98           H  
ATOM   2045  HG3 ARG A 128      -0.004  -6.242  -5.498  1.00 95.98           H  
ATOM   2046  CD  ARG A 128      -1.645  -6.671  -6.837  1.00 95.98           C  
ATOM   2047  HD2 ARG A 128      -1.998  -6.280  -7.791  1.00 95.98           H  
ATOM   2048  HD3 ARG A 128      -2.477  -6.677  -6.133  1.00 95.98           H  
ATOM   2049  NE  ARG A 128      -1.160  -8.053  -6.967  1.00 95.98           N  
ATOM   2050  HE  ARG A 128      -0.738  -8.433  -6.131  1.00 95.98           H  
ATOM   2051  NH1 ARG A 128      -2.360  -8.691  -8.809  1.00 95.98           N  
ATOM   2052 HH11 ARG A 128      -2.742  -7.758  -8.861  1.00 95.98           H  
ATOM   2053 HH12 ARG A 128      -2.482  -9.322  -9.589  1.00 95.98           H  
ATOM   2054  NH2 ARG A 128      -0.906 -10.112  -7.883  1.00 95.98           N  
ATOM   2055 HH21 ARG A 128      -0.227 -10.312  -7.162  1.00 95.98           H  
ATOM   2056 HH22 ARG A 128      -1.061 -10.771  -8.632  1.00 95.98           H  
ATOM   2057  CZ  ARG A 128      -1.474  -8.942  -7.886  1.00 95.98           C  
ATOM   2058  N   ARG A 129       2.194  -3.696  -5.609  1.00 93.79           N  
ATOM   2059  H   ARG A 129       2.242  -4.370  -4.859  1.00 93.79           H  
ATOM   2060  CA  ARG A 129       3.436  -3.434  -6.356  1.00 93.79           C  
ATOM   2061  HA  ARG A 129       3.208  -2.943  -7.301  1.00 93.79           H  
ATOM   2062  C   ARG A 129       4.146  -4.748  -6.657  1.00 93.79           C  
ATOM   2063  CB  ARG A 129       4.394  -2.546  -5.547  1.00 93.79           C  
ATOM   2064  HB2 ARG A 129       5.304  -2.382  -6.125  1.00 93.79           H  
ATOM   2065  HB3 ARG A 129       4.676  -3.089  -4.645  1.00 93.79           H  
ATOM   2066  O   ARG A 129       4.656  -5.381  -5.741  1.00 93.79           O  
ATOM   2067  CG  ARG A 129       3.823  -1.201  -5.108  1.00 93.79           C  
ATOM   2068  HG2 ARG A 129       4.521  -0.743  -4.408  1.00 93.79           H  
ATOM   2069  HG3 ARG A 129       2.885  -1.388  -4.586  1.00 93.79           H  
ATOM   2070  CD  ARG A 129       3.535  -0.227  -6.247  1.00 93.79           C  
ATOM   2071  HD2 ARG A 129       2.793  -0.660  -6.917  1.00 93.79           H  
ATOM   2072  HD3 ARG A 129       3.110   0.670  -5.797  1.00 93.79           H  
ATOM   2073  NE  ARG A 129       4.731   0.141  -7.022  1.00 93.79           N  
ATOM   2074  HE  ARG A 129       4.816  -0.297  -7.928  1.00 93.79           H  
ATOM   2075  NH1 ARG A 129       5.639   1.611  -5.487  1.00 93.79           N  
ATOM   2076 HH11 ARG A 129       5.006   1.276  -4.775  1.00 93.79           H  
ATOM   2077 HH12 ARG A 129       6.396   2.237  -5.252  1.00 93.79           H  
ATOM   2078  NH2 ARG A 129       6.617   1.370  -7.427  1.00 93.79           N  
ATOM   2079 HH21 ARG A 129       7.322   1.967  -7.018  1.00 93.79           H  
ATOM   2080 HH22 ARG A 129       6.704   0.947  -8.340  1.00 93.79           H  
ATOM   2081  CZ  ARG A 129       5.638   1.028  -6.649  1.00 93.79           C  
ATOM   2082  N   PHE A 130       4.208  -5.135  -7.923  1.00 87.52           N  
ATOM   2083  H   PHE A 130       3.691  -4.592  -8.599  1.00 87.52           H  
ATOM   2084  CA  PHE A 130       4.963  -6.300  -8.400  1.00 87.52           C  
ATOM   2085  HA  PHE A 130       5.857  -6.421  -7.787  1.00 87.52           H  
ATOM   2086  C   PHE A 130       5.443  -6.147  -9.853  1.00 87.52           C  
ATOM   2087  CB  PHE A 130       4.112  -7.571  -8.245  1.00 87.52           C  
ATOM   2088  HB2 PHE A 130       3.727  -7.624  -7.227  1.00 87.52           H  
ATOM   2089  HB3 PHE A 130       4.772  -8.429  -8.370  1.00 87.52           H  
ATOM   2090  O   PHE A 130       6.452  -6.732 -10.227  1.00 87.52           O  
ATOM   2091  CG  PHE A 130       2.950  -7.713  -9.214  1.00 87.52           C  
ATOM   2092  CD1 PHE A 130       1.784  -6.953  -9.033  1.00 87.52           C  
ATOM   2093  HD1 PHE A 130       1.746  -6.236  -8.226  1.00 87.52           H  
ATOM   2094  CD2 PHE A 130       3.017  -8.627 -10.281  1.00 87.52           C  
ATOM   2095  HD2 PHE A 130       3.912  -9.211 -10.438  1.00 87.52           H  
ATOM   2096  CE1 PHE A 130       0.682  -7.121  -9.886  1.00 87.52           C  
ATOM   2097  HE1 PHE A 130      -0.223  -6.563  -9.697  1.00 87.52           H  
ATOM   2098  CE2 PHE A 130       1.917  -8.790 -11.145  1.00 87.52           C  
ATOM   2099  HE2 PHE A 130       1.978  -9.496 -11.960  1.00 87.52           H  
ATOM   2100  CZ  PHE A 130       0.748  -8.035 -10.952  1.00 87.52           C  
ATOM   2101  HZ  PHE A 130      -0.097  -8.172 -11.610  1.00 87.52           H  
ATOM   2102  N   MET A 131       4.768  -5.328 -10.670  1.00 79.03           N  
ATOM   2103  H   MET A 131       3.928  -4.890 -10.321  1.00 79.03           H  
ATOM   2104  CA  MET A 131       5.103  -5.123 -12.090  1.00 79.03           C  
ATOM   2105  HA  MET A 131       5.635  -6.000 -12.459  1.00 79.03           H  
ATOM   2106  C   MET A 131       6.022  -3.925 -12.342  1.00 79.03           C  
ATOM   2107  CB  MET A 131       3.815  -4.965 -12.912  1.00 79.03           C  
ATOM   2108  HB2 MET A 131       4.062  -4.715 -13.944  1.00 79.03           H  
ATOM   2109  HB3 MET A 131       3.223  -4.150 -12.497  1.00 79.03           H  
ATOM   2110  O   MET A 131       6.417  -3.680 -13.482  1.00 79.03           O  
ATOM   2111  CG  MET A 131       2.976  -6.240 -12.911  1.00 79.03           C  
ATOM   2112  HG2 MET A 131       2.023  -6.035 -13.397  1.00 79.03           H  
ATOM   2113  HG3 MET A 131       2.763  -6.488 -11.871  1.00 79.03           H  
ATOM   2114  SD  MET A 131       3.734  -7.678 -13.720  1.00 79.03           S  
ATOM   2115  CE  MET A 131       3.602  -7.169 -15.447  1.00 79.03           C  
ATOM   2116  HE1 MET A 131       4.348  -6.405 -15.665  1.00 79.03           H  
ATOM   2117  HE2 MET A 131       3.762  -8.038 -16.084  1.00 79.03           H  
ATOM   2118  HE3 MET A 131       2.602  -6.778 -15.639  1.00 79.03           H  
ATOM   2119  N   LYS A 132       6.343  -3.137 -11.306  1.00 78.74           N  
ATOM   2120  H   LYS A 132       5.903  -3.358 -10.425  1.00 78.74           H  
ATOM   2121  CA  LYS A 132       7.164  -1.911 -11.393  1.00 78.74           C  
ATOM   2122  HA  LYS A 132       7.236  -1.523 -10.377  1.00 78.74           H  
ATOM   2123  C   LYS A 132       6.517  -0.781 -12.228  1.00 78.74           C  
ATOM   2124  CB  LYS A 132       8.611  -2.239 -11.858  1.00 78.74           C  
ATOM   2125  HB2 LYS A 132       9.260  -1.419 -11.551  1.00 78.74           H  
ATOM   2126  HB3 LYS A 132       8.628  -2.270 -12.947  1.00 78.74           H  
ATOM   2127  O   LYS A 132       7.153   0.248 -12.463  1.00 78.74           O  
ATOM   2128  CG  LYS A 132       9.211  -3.569 -11.345  1.00 78.74           C  
ATOM   2129  HG2 LYS A 132       9.049  -3.648 -10.270  1.00 78.74           H  
ATOM   2130  HG3 LYS A 132       8.680  -4.399 -11.812  1.00 78.74           H  
ATOM   2131  CD  LYS A 132      10.710  -3.731 -11.684  1.00 78.74           C  
ATOM   2132  HD2 LYS A 132      10.825  -3.675 -12.766  1.00 78.74           H  
ATOM   2133  HD3 LYS A 132      11.275  -2.918 -11.229  1.00 78.74           H  
ATOM   2134  CE  LYS A 132      11.263  -5.085 -11.189  1.00 78.74           C  
ATOM   2135  HE2 LYS A 132      10.602  -5.874 -11.548  1.00 78.74           H  
ATOM   2136  HE3 LYS A 132      11.213  -5.106 -10.101  1.00 78.74           H  
ATOM   2137  NZ  LYS A 132      12.662  -5.375 -11.639  1.00 78.74           N  
ATOM   2138  HZ1 LYS A 132      12.751  -5.472 -12.641  1.00 78.74           H  
ATOM   2139  HZ2 LYS A 132      13.322  -4.673 -11.337  1.00 78.74           H  
ATOM   2140  HZ3 LYS A 132      12.982  -6.258 -11.267  1.00 78.74           H  
ATOM   2141  N   TYR A 133       5.259  -0.933 -12.660  1.00 76.01           N  
ATOM   2142  H   TYR A 133       4.780  -1.776 -12.379  1.00 76.01           H  
ATOM   2143  CA  TYR A 133       4.507   0.038 -13.467  1.00 76.01           C  
ATOM   2144  HA  TYR A 133       4.920   1.025 -13.257  1.00 76.01           H  
ATOM   2145  C   TYR A 133       3.002   0.026 -13.119  1.00 76.01           C  
ATOM   2146  CB  TYR A 133       4.705  -0.246 -14.969  1.00 76.01           C  
ATOM   2147  HB2 TYR A 133       5.768  -0.183 -15.202  1.00 76.01           H  
ATOM   2148  HB3 TYR A 133       4.386  -1.266 -15.180  1.00 76.01           H  
ATOM   2149  O   TYR A 133       2.421  -1.056 -13.032  1.00 76.01           O  
ATOM   2150  CG  TYR A 133       3.943   0.710 -15.878  1.00 76.01           C  
ATOM   2151  CD1 TYR A 133       2.647   0.382 -16.322  1.00 76.01           C  
ATOM   2152  HD1 TYR A 133       2.225  -0.581 -16.075  1.00 76.01           H  
ATOM   2153  CD2 TYR A 133       4.488   1.972 -16.192  1.00 76.01           C  
ATOM   2154  HD2 TYR A 133       5.473   2.224 -15.828  1.00 76.01           H  
ATOM   2155  CE1 TYR A 133       1.894   1.311 -17.066  1.00 76.01           C  
ATOM   2156  HE1 TYR A 133       0.903   1.061 -17.415  1.00 76.01           H  
ATOM   2157  CE2 TYR A 133       3.717   2.924 -16.894  1.00 76.01           C  
ATOM   2158  HE2 TYR A 133       4.113   3.910 -17.087  1.00 76.01           H  
ATOM   2159  OH  TYR A 133       1.676   3.487 -18.038  1.00 76.01           O  
ATOM   2160  HH  TYR A 133       2.112   4.326 -18.202  1.00 76.01           H  
ATOM   2161  CZ  TYR A 133       2.423   2.586 -17.348  1.00 76.01           C  
ATOM   2162  N   PRO A 134       2.333   1.197 -13.015  1.00 84.43           N  
ATOM   2163  CA  PRO A 134       2.848   2.539 -13.286  1.00 84.43           C  
ATOM   2164  HA  PRO A 134       3.393   2.566 -14.229  1.00 84.43           H  
ATOM   2165  C   PRO A 134       3.786   3.079 -12.210  1.00 84.43           C  
ATOM   2166  CB  PRO A 134       1.613   3.415 -13.454  1.00 84.43           C  
ATOM   2167  HB2 PRO A 134       1.219   3.314 -14.465  1.00 84.43           H  
ATOM   2168  HB3 PRO A 134       1.819   4.459 -13.215  1.00 84.43           H  
ATOM   2169  O   PRO A 134       3.948   2.499 -11.144  1.00 84.43           O  
ATOM   2170  CG  PRO A 134       0.654   2.788 -12.458  1.00 84.43           C  
ATOM   2171  HG2 PRO A 134      -0.374   3.064 -12.694  1.00 84.43           H  
ATOM   2172  HG3 PRO A 134       0.910   3.094 -11.444  1.00 84.43           H  
ATOM   2173  CD  PRO A 134       0.930   1.294 -12.633  1.00 84.43           C  
ATOM   2174  HD2 PRO A 134       0.305   0.883 -13.427  1.00 84.43           H  
ATOM   2175  HD3 PRO A 134       0.744   0.768 -11.697  1.00 84.43           H  
ATOM   2176  N   THR A 135       4.399   4.231 -12.493  1.00 88.89           N  
ATOM   2177  H   THR A 135       4.252   4.657 -13.397  1.00 88.89           H  
ATOM   2178  CA  THR A 135       5.126   4.980 -11.465  1.00 88.89           C  
ATOM   2179  HA  THR A 135       5.846   4.298 -11.011  1.00 88.89           H  
ATOM   2180  C   THR A 135       4.181   5.460 -10.362  1.00 88.89           C  
ATOM   2181  CB  THR A 135       5.926   6.147 -12.057  1.00 88.89           C  
ATOM   2182  HB  THR A 135       6.605   5.751 -12.812  1.00 88.89           H  
ATOM   2183  O   THR A 135       3.061   5.908 -10.638  1.00 88.89           O  
ATOM   2184  CG2 THR A 135       5.073   7.252 -12.687  1.00 88.89           C  
ATOM   2185 HG21 THR A 135       5.723   7.972 -13.184  1.00 88.89           H  
ATOM   2186 HG22 THR A 135       4.389   6.831 -13.425  1.00 88.89           H  
ATOM   2187 HG23 THR A 135       4.501   7.775 -11.921  1.00 88.89           H  
ATOM   2188  OG1 THR A 135       6.683   6.732 -11.027  1.00 88.89           O  
ATOM   2189  HG1 THR A 135       7.446   7.157 -11.428  1.00 88.89           H  
ATOM   2190  N   PHE A 136       4.669   5.394  -9.124  1.00 96.05           N  
ATOM   2191  H   PHE A 136       5.583   4.981  -9.002  1.00 96.05           H  
ATOM   2192  CA  PHE A 136       4.028   5.933  -7.921  1.00 96.05           C  
ATOM   2193  HA  PHE A 136       2.960   6.047  -8.105  1.00 96.05           H  
ATOM   2194  C   PHE A 136       4.539   7.349  -7.589  1.00 96.05           C  
ATOM   2195  CB  PHE A 136       4.178   4.923  -6.771  1.00 96.05           C  
ATOM   2196  HB2 PHE A 136       4.091   5.460  -5.826  1.00 96.05           H  
ATOM   2197  HB3 PHE A 136       5.174   4.482  -6.795  1.00 96.05           H  
ATOM   2198  O   PHE A 136       4.094   7.971  -6.628  1.00 96.05           O  
ATOM   2199  CG  PHE A 136       3.137   3.813  -6.784  1.00 96.05           C  
ATOM   2200  CD1 PHE A 136       2.317   3.604  -5.659  1.00 96.05           C  
ATOM   2201  HD1 PHE A 136       2.444   4.211  -4.774  1.00 96.05           H  
ATOM   2202  CD2 PHE A 136       2.958   2.999  -7.920  1.00 96.05           C  
ATOM   2203  HD2 PHE A 136       3.599   3.108  -8.782  1.00 96.05           H  
ATOM   2204  CE1 PHE A 136       1.323   2.611  -5.676  1.00 96.05           C  
ATOM   2205  HE1 PHE A 136       0.707   2.446  -4.804  1.00 96.05           H  
ATOM   2206  CE2 PHE A 136       1.946   2.027  -7.953  1.00 96.05           C  
ATOM   2207  HE2 PHE A 136       1.814   1.415  -8.833  1.00 96.05           H  
ATOM   2208  CZ  PHE A 136       1.130   1.830  -6.828  1.00 96.05           C  
ATOM   2209  HZ  PHE A 136       0.389   1.045  -6.835  1.00 96.05           H  
ATOM   2210  N   LYS A 137       5.394   7.926  -8.447  1.00 96.17           N  
ATOM   2211  H   LYS A 137       5.757   7.365  -9.205  1.00 96.17           H  
ATOM   2212  CA  LYS A 137       5.686   9.364  -8.464  1.00 96.17           C  
ATOM   2213  HA  LYS A 137       5.862   9.697  -7.441  1.00 96.17           H  
ATOM   2214  C   LYS A 137       4.472  10.124  -8.998  1.00 96.17           C  
ATOM   2215  CB  LYS A 137       6.964   9.619  -9.276  1.00 96.17           C  
ATOM   2216  HB2 LYS A 137       6.803   9.298 -10.305  1.00 96.17           H  
ATOM   2217  HB3 LYS A 137       7.780   9.032  -8.855  1.00 96.17           H  
ATOM   2218  O   LYS A 137       4.374  10.409 -10.192  1.00 96.17           O  
ATOM   2219  CG  LYS A 137       7.358  11.103  -9.270  1.00 96.17           C  
ATOM   2220  HG2 LYS A 137       6.547  11.703  -9.682  1.00 96.17           H  
ATOM   2221  HG3 LYS A 137       7.550  11.430  -8.248  1.00 96.17           H  
ATOM   2222  CD  LYS A 137       8.609  11.328 -10.125  1.00 96.17           C  
ATOM   2223  HD2 LYS A 137       9.471  10.917  -9.601  1.00 96.17           H  
ATOM   2224  HD3 LYS A 137       8.505  10.817 -11.082  1.00 96.17           H  
ATOM   2225  CE  LYS A 137       8.794  12.827 -10.382  1.00 96.17           C  
ATOM   2226  HE2 LYS A 137       8.160  13.124 -11.218  1.00 96.17           H  
ATOM   2227  HE3 LYS A 137       8.465  13.367  -9.495  1.00 96.17           H  
ATOM   2228  NZ  LYS A 137      10.215  13.159 -10.643  1.00 96.17           N  
ATOM   2229  HZ1 LYS A 137      10.322  14.126 -10.915  1.00 96.17           H  
ATOM   2230  HZ2 LYS A 137      10.703  13.042  -9.767  1.00 96.17           H  
ATOM   2231  HZ3 LYS A 137      10.626  12.553 -11.338  1.00 96.17           H  
ATOM   2232  N   ARG A 138       3.517  10.395  -8.112  1.00 98.24           N  
ATOM   2233  H   ARG A 138       3.667  10.060  -7.171  1.00 98.24           H  
ATOM   2234  CA  ARG A 138       2.193  10.940  -8.435  1.00 98.24           C  
ATOM   2235  HA  ARG A 138       2.179  11.314  -9.458  1.00 98.24           H  
ATOM   2236  C   ARG A 138       1.837  12.127  -7.554  1.00 98.24           C  
ATOM   2237  CB  ARG A 138       1.150   9.824  -8.294  1.00 98.24           C  
ATOM   2238  HB2 ARG A 138       0.162  10.254  -8.461  1.00 98.24           H  
ATOM   2239  HB3 ARG A 138       1.175   9.426  -7.280  1.00 98.24           H  
ATOM   2240  O   ARG A 138       2.376  12.266  -6.459  1.00 98.24           O  
ATOM   2241  CG  ARG A 138       1.314   8.660  -9.271  1.00 98.24           C  
ATOM   2242  HG2 ARG A 138       2.287   8.187  -9.135  1.00 98.24           H  
ATOM   2243  HG3 ARG A 138       0.540   7.923  -9.055  1.00 98.24           H  
ATOM   2244  CD  ARG A 138       1.156   9.115 -10.718  1.00 98.24           C  
ATOM   2245  HD2 ARG A 138       1.943   9.825 -10.971  1.00 98.24           H  
ATOM   2246  HD3 ARG A 138       0.188   9.605 -10.818  1.00 98.24           H  
ATOM   2247  NE  ARG A 138       1.240   7.965 -11.624  1.00 98.24           N  
ATOM   2248  HE  ARG A 138       1.682   7.136 -11.253  1.00 98.24           H  
ATOM   2249  NH1 ARG A 138       0.289   9.002 -13.435  1.00 98.24           N  
ATOM   2250 HH11 ARG A 138      -0.122   8.964 -14.357  1.00 98.24           H  
ATOM   2251 HH12 ARG A 138       0.145   9.822 -12.864  1.00 98.24           H  
ATOM   2252  NH2 ARG A 138       0.854   6.844 -13.549  1.00 98.24           N  
ATOM   2253 HH21 ARG A 138       0.451   6.808 -14.475  1.00 98.24           H  
ATOM   2254 HH22 ARG A 138       1.164   6.013 -13.066  1.00 98.24           H  
ATOM   2255  CZ  ARG A 138       0.799   7.946 -12.864  1.00 98.24           C  
ATOM   2256  N   LYS A 139       0.950  12.988  -8.052  1.00 98.63           N  
ATOM   2257  H   LYS A 139       0.447  12.714  -8.884  1.00 98.63           H  
ATOM   2258  CA  LYS A 139       0.505  14.197  -7.346  1.00 98.63           C  
ATOM   2259  HA  LYS A 139       1.332  14.613  -6.771  1.00 98.63           H  
ATOM   2260  C   LYS A 139      -0.591  13.877  -6.332  1.00 98.63           C  
ATOM   2261  CB  LYS A 139       0.047  15.240  -8.375  1.00 98.63           C  
ATOM   2262  HB2 LYS A 139      -0.495  16.039  -7.871  1.00 98.63           H  
ATOM   2263  HB3 LYS A 139      -0.639  14.773  -9.081  1.00 98.63           H  
ATOM   2264  O   LYS A 139      -1.148  12.778  -6.331  1.00 98.63           O  
ATOM   2265  CG  LYS A 139       1.236  15.849  -9.132  1.00 98.63           C  
ATOM   2266  HG2 LYS A 139       1.960  16.245  -8.420  1.00 98.63           H  
ATOM   2267  HG3 LYS A 139       1.715  15.081  -9.740  1.00 98.63           H  
ATOM   2268  CD  LYS A 139       0.746  16.985 -10.036  1.00 98.63           C  
ATOM   2269  HD2 LYS A 139      -0.024  16.599 -10.704  1.00 98.63           H  
ATOM   2270  HD3 LYS A 139       0.314  17.766  -9.410  1.00 98.63           H  
ATOM   2271  CE  LYS A 139       1.899  17.563 -10.861  1.00 98.63           C  
ATOM   2272  HE2 LYS A 139       2.326  16.766 -11.470  1.00 98.63           H  
ATOM   2273  HE3 LYS A 139       2.668  17.918 -10.175  1.00 98.63           H  
ATOM   2274  NZ  LYS A 139       1.429  18.676 -11.724  1.00 98.63           N  
ATOM   2275  HZ1 LYS A 139       0.712  18.354 -12.359  1.00 98.63           H  
ATOM   2276  HZ2 LYS A 139       1.031  19.410 -11.156  1.00 98.63           H  
ATOM   2277  HZ3 LYS A 139       2.188  19.067 -12.264  1.00 98.63           H  
ATOM   2278  N   TRP A 140      -0.940  14.851  -5.496  1.00 98.85           N  
ATOM   2279  H   TRP A 140      -0.411  15.711  -5.523  1.00 98.85           H  
ATOM   2280  CA  TRP A 140      -1.995  14.712  -4.492  1.00 98.85           C  
ATOM   2281  HA  TRP A 140      -1.684  13.995  -3.732  1.00 98.85           H  
ATOM   2282  C   TRP A 140      -3.316  14.210  -5.082  1.00 98.85           C  
ATOM   2283  CB  TRP A 140      -2.220  16.060  -3.811  1.00 98.85           C  
ATOM   2284  HB2 TRP A 140      -2.553  16.794  -4.545  1.00 98.85           H  
ATOM   2285  HB3 TRP A 140      -1.276  16.416  -3.398  1.00 98.85           H  
ATOM   2286  O   TRP A 140      -3.919  13.278  -4.552  1.00 98.85           O  
ATOM   2287  CG  TRP A 140      -3.218  15.979  -2.704  1.00 98.85           C  
ATOM   2288  CD1 TRP A 140      -4.536  16.258  -2.788  1.00 98.85           C  
ATOM   2289  HD1 TRP A 140      -5.049  16.597  -3.676  1.00 98.85           H  
ATOM   2290  CD2 TRP A 140      -2.988  15.549  -1.336  1.00 98.85           C  
ATOM   2291  CE2 TRP A 140      -4.209  15.657  -0.611  1.00 98.85           C  
ATOM   2292  CE3 TRP A 140      -1.846  15.133  -0.627  1.00 98.85           C  
ATOM   2293  HE3 TRP A 140      -0.903  15.044  -1.147  1.00 98.85           H  
ATOM   2294  NE1 TRP A 140      -5.127  16.054  -1.559  1.00 98.85           N  
ATOM   2295  HE1 TRP A 140      -6.098  16.275  -1.389  1.00 98.85           H  
ATOM   2296  CH2 TRP A 140      -3.120  15.006   1.451  1.00 98.85           C  
ATOM   2297  HH2 TRP A 140      -3.149  14.791   2.509  1.00 98.85           H  
ATOM   2298  CZ2 TRP A 140      -4.275  15.427   0.772  1.00 98.85           C  
ATOM   2299  HZ2 TRP A 140      -5.202  15.548   1.312  1.00 98.85           H  
ATOM   2300  CZ3 TRP A 140      -1.918  14.851   0.744  1.00 98.85           C  
ATOM   2301  HZ3 TRP A 140      -1.024  14.518   1.251  1.00 98.85           H  
ATOM   2302  N   ALA A 141      -3.741  14.793  -6.207  1.00 98.83           N  
ATOM   2303  H   ALA A 141      -3.190  15.551  -6.585  1.00 98.83           H  
ATOM   2304  CA  ALA A 141      -4.995  14.443  -6.872  1.00 98.83           C  
ATOM   2305  HA  ALA A 141      -5.816  14.591  -6.170  1.00 98.83           H  
ATOM   2306  C   ALA A 141      -5.041  12.972  -7.326  1.00 98.83           C  
ATOM   2307  CB  ALA A 141      -5.191  15.400  -8.053  1.00 98.83           C  
ATOM   2308  HB1 ALA A 141      -6.142  15.183  -8.541  1.00 98.83           H  
ATOM   2309  HB2 ALA A 141      -4.387  15.274  -8.778  1.00 98.83           H  
ATOM   2310  HB3 ALA A 141      -5.206  16.432  -7.701  1.00 98.83           H  
ATOM   2311  O   ALA A 141      -6.073  12.317  -7.183  1.00 98.83           O  
ATOM   2312  N   ASP A 142      -3.919  12.430  -7.805  1.00 98.83           N  
ATOM   2313  H   ASP A 142      -3.085  12.997  -7.860  1.00 98.83           H  
ATOM   2314  CA  ASP A 142      -3.820  11.021  -8.197  1.00 98.83           C  
ATOM   2315  HA  ASP A 142      -4.604  10.777  -8.914  1.00 98.83           H  
ATOM   2316  C   ASP A 142      -3.968  10.111  -6.968  1.00 98.83           C  
ATOM   2317  CB  ASP A 142      -2.454  10.748  -8.835  1.00 98.83           C  
ATOM   2318  HB2 ASP A 142      -1.711  10.979  -8.072  1.00 98.83           H  
ATOM   2319  HB3 ASP A 142      -2.381   9.686  -9.071  1.00 98.83           H  
ATOM   2320  O   ASP A 142      -4.754   9.170  -6.974  1.00 98.83           O  
ATOM   2321  CG  ASP A 142      -2.118  11.543 -10.098  1.00 98.83           C  
ATOM   2322  OD1 ASP A 142      -2.999  11.681 -10.969  1.00 98.83           O  
ATOM   2323  OD2 ASP A 142      -0.935  11.961 -10.206  1.00 98.83           O  
ATOM   2324  N   TYR A 143      -3.244  10.403  -5.880  1.00 98.87           N  
ATOM   2325  H   TYR A 143      -2.622  11.198  -5.919  1.00 98.87           H  
ATOM   2326  CA  TYR A 143      -3.324   9.619  -4.643  1.00 98.87           C  
ATOM   2327  HA  TYR A 143      -3.178   8.567  -4.887  1.00 98.87           H  
ATOM   2328  C   TYR A 143      -4.688   9.718  -3.960  1.00 98.87           C  
ATOM   2329  CB  TYR A 143      -2.221  10.052  -3.674  1.00 98.87           C  
ATOM   2330  HB2 TYR A 143      -2.551   9.862  -2.652  1.00 98.87           H  
ATOM   2331  HB3 TYR A 143      -2.047  11.125  -3.759  1.00 98.87           H  
ATOM   2332  O   TYR A 143      -5.129   8.746  -3.349  1.00 98.87           O  
ATOM   2333  CG  TYR A 143      -0.932   9.293  -3.876  1.00 98.87           C  
ATOM   2334  CD1 TYR A 143      -0.843   7.969  -3.409  1.00 98.87           C  
ATOM   2335  HD1 TYR A 143      -1.689   7.513  -2.916  1.00 98.87           H  
ATOM   2336  CD2 TYR A 143       0.167   9.893  -4.519  1.00 98.87           C  
ATOM   2337  HD2 TYR A 143       0.094  10.902  -4.895  1.00 98.87           H  
ATOM   2338  CE1 TYR A 143       0.345   7.240  -3.571  1.00 98.87           C  
ATOM   2339  HE1 TYR A 143       0.400   6.221  -3.217  1.00 98.87           H  
ATOM   2340  CE2 TYR A 143       1.369   9.174  -4.659  1.00 98.87           C  
ATOM   2341  HE2 TYR A 143       2.230   9.630  -5.125  1.00 98.87           H  
ATOM   2342  OH  TYR A 143       2.625   7.172  -4.259  1.00 98.87           O  
ATOM   2343  HH  TYR A 143       2.546   6.311  -3.842  1.00 98.87           H  
ATOM   2344  CZ  TYR A 143       1.458   7.851  -4.179  1.00 98.87           C  
ATOM   2345  N   LYS A 144      -5.369  10.863  -4.073  1.00 98.86           N  
ATOM   2346  H   LYS A 144      -4.907  11.633  -4.535  1.00 98.86           H  
ATOM   2347  CA  LYS A 144      -6.748  11.061  -3.613  1.00 98.86           C  
ATOM   2348  HA  LYS A 144      -6.821  10.826  -2.551  1.00 98.86           H  
ATOM   2349  C   LYS A 144      -7.710  10.112  -4.330  1.00 98.86           C  
ATOM   2350  CB  LYS A 144      -7.125  12.541  -3.802  1.00 98.86           C  
ATOM   2351  HB2 LYS A 144      -6.866  12.858  -4.813  1.00 98.86           H  
ATOM   2352  HB3 LYS A 144      -6.545  13.140  -3.101  1.00 98.86           H  
ATOM   2353  O   LYS A 144      -8.406   9.346  -3.665  1.00 98.86           O  
ATOM   2354  CG  LYS A 144      -8.621  12.812  -3.589  1.00 98.86           C  
ATOM   2355  HG2 LYS A 144      -8.933  12.410  -2.626  1.00 98.86           H  
ATOM   2356  HG3 LYS A 144      -9.197  12.308  -4.365  1.00 98.86           H  
ATOM   2357  CD  LYS A 144      -8.925  14.313  -3.668  1.00 98.86           C  
ATOM   2358  HD2 LYS A 144      -8.618  14.678  -4.648  1.00 98.86           H  
ATOM   2359  HD3 LYS A 144      -8.368  14.856  -2.905  1.00 98.86           H  
ATOM   2360  CE  LYS A 144     -10.423  14.582  -3.503  1.00 98.86           C  
ATOM   2361  HE2 LYS A 144     -10.630  15.605  -3.818  1.00 98.86           H  
ATOM   2362  HE3 LYS A 144     -10.976  13.897  -4.146  1.00 98.86           H  
ATOM   2363  NZ  LYS A 144     -10.868  14.410  -2.105  1.00 98.86           N  
ATOM   2364  HZ1 LYS A 144     -11.863  14.564  -2.019  1.00 98.86           H  
ATOM   2365  HZ2 LYS A 144     -10.388  15.038  -1.476  1.00 98.86           H  
ATOM   2366  HZ3 LYS A 144     -10.743  13.452  -1.809  1.00 98.86           H  
ATOM   2367  N   ASN A 145      -7.700  10.135  -5.662  1.00 98.59           N  
ATOM   2368  H   ASN A 145      -7.075  10.784  -6.120  1.00 98.59           H  
ATOM   2369  CA  ASN A 145      -8.671   9.417  -6.493  1.00 98.59           C  
ATOM   2370  HA  ASN A 145      -9.646   9.441  -6.005  1.00 98.59           H  
ATOM   2371  C   ASN A 145      -8.324   7.935  -6.705  1.00 98.59           C  
ATOM   2372  CB  ASN A 145      -8.779  10.161  -7.832  1.00 98.59           C  
ATOM   2373  HB2 ASN A 145      -7.793  10.216  -8.295  1.00 98.59           H  
ATOM   2374  HB3 ASN A 145      -9.435   9.603  -8.501  1.00 98.59           H  
ATOM   2375  O   ASN A 145      -9.215   7.117  -6.921  1.00 98.59           O  
ATOM   2376  CG  ASN A 145      -9.356  11.558  -7.685  1.00 98.59           C  
ATOM   2377  ND2 ASN A 145      -8.933  12.489  -8.506  1.00 98.59           N  
ATOM   2378 HD21 ASN A 145      -9.351  13.402  -8.400  1.00 98.59           H  
ATOM   2379 HD22 ASN A 145      -8.187  12.284  -9.155  1.00 98.59           H  
ATOM   2380  OD1 ASN A 145     -10.190  11.842  -6.844  1.00 98.59           O  
ATOM   2381  N   GLY A 146      -7.041   7.589  -6.613  1.00 98.45           N  
ATOM   2382  H   GLY A 146      -6.368   8.337  -6.527  1.00 98.45           H  
ATOM   2383  CA  GLY A 146      -6.510   6.287  -6.996  1.00 98.45           C  
ATOM   2384  HA2 GLY A 146      -7.278   5.517  -6.928  1.00 98.45           H  
ATOM   2385  HA3 GLY A 146      -5.702   6.026  -6.312  1.00 98.45           H  
ATOM   2386  C   GLY A 146      -5.954   6.300  -8.417  1.00 98.45           C  
ATOM   2387  O   GLY A 146      -6.326   7.118  -9.257  1.00 98.45           O  
ATOM   2388  N   PHE A 147      -5.016   5.397  -8.682  1.00 97.24           N  
ATOM   2389  H   PHE A 147      -4.802   4.706  -7.977  1.00 97.24           H  
ATOM   2390  CA  PHE A 147      -4.365   5.274  -9.984  1.00 97.24           C  
ATOM   2391  HA  PHE A 147      -5.107   5.458 -10.761  1.00 97.24           H  
ATOM   2392  C   PHE A 147      -3.807   3.869 -10.193  1.00 97.24           C  
ATOM   2393  CB  PHE A 147      -3.244   6.322 -10.124  1.00 97.24           C  
ATOM   2394  HB2 PHE A 147      -2.816   6.256 -11.125  1.00 97.24           H  
ATOM   2395  HB3 PHE A 147      -3.682   7.316 -10.039  1.00 97.24           H  
ATOM   2396  O   PHE A 147      -3.609   3.107  -9.248  1.00 97.24           O  
ATOM   2397  CG  PHE A 147      -2.123   6.193  -9.109  1.00 97.24           C  
ATOM   2398  CD1 PHE A 147      -2.172   6.945  -7.923  1.00 97.24           C  
ATOM   2399  HD1 PHE A 147      -3.009   7.602  -7.742  1.00 97.24           H  
ATOM   2400  CD2 PHE A 147      -1.043   5.317  -9.332  1.00 97.24           C  
ATOM   2401  HD2 PHE A 147      -1.006   4.715 -10.228  1.00 97.24           H  
ATOM   2402  CE1 PHE A 147      -1.150   6.833  -6.967  1.00 97.24           C  
ATOM   2403  HE1 PHE A 147      -1.196   7.415  -6.058  1.00 97.24           H  
ATOM   2404  CE2 PHE A 147      -0.025   5.195  -8.370  1.00 97.24           C  
ATOM   2405  HE2 PHE A 147       0.791   4.506  -8.532  1.00 97.24           H  
ATOM   2406  CZ  PHE A 147      -0.077   5.953  -7.187  1.00 97.24           C  
ATOM   2407  HZ  PHE A 147       0.701   5.856  -6.445  1.00 97.24           H  
ATOM   2408  N   GLY A 148      -3.480   3.563 -11.447  1.00 92.94           N  
ATOM   2409  H   GLY A 148      -3.768   4.203 -12.174  1.00 92.94           H  
ATOM   2410  CA  GLY A 148      -2.954   2.267 -11.860  1.00 92.94           C  
ATOM   2411  HA2 GLY A 148      -2.417   1.792 -11.039  1.00 92.94           H  
ATOM   2412  HA3 GLY A 148      -2.271   2.402 -12.699  1.00 92.94           H  
ATOM   2413  C   GLY A 148      -4.037   1.333 -12.365  1.00 92.94           C  
ATOM   2414  O   GLY A 148      -5.082   1.777 -12.833  1.00 92.94           O  
ATOM   2415  N   ASN A 149      -3.746   0.039 -12.340  1.00 88.25           N  
ATOM   2416  H   ASN A 149      -2.901  -0.260 -11.874  1.00 88.25           H  
ATOM   2417  CA  ASN A 149      -4.663  -0.995 -12.795  1.00 88.25           C  
ATOM   2418  HA  ASN A 149      -5.644  -0.565 -12.998  1.00 88.25           H  
ATOM   2419  C   ASN A 149      -4.821  -2.006 -11.664  1.00 88.25           C  
ATOM   2420  CB  ASN A 149      -4.117  -1.591 -14.105  1.00 88.25           C  
ATOM   2421  HB2 ASN A 149      -3.130  -2.018 -13.929  1.00 88.25           H  
ATOM   2422  HB3 ASN A 149      -4.016  -0.787 -14.834  1.00 88.25           H  
ATOM   2423  O   ASN A 149      -3.828  -2.569 -11.216  1.00 88.25           O  
ATOM   2424  CG  ASN A 149      -5.005  -2.678 -14.687  1.00 88.25           C  
ATOM   2425  ND2 ASN A 149      -5.234  -2.675 -15.980  1.00 88.25           N  
ATOM   2426 HD21 ASN A 149      -5.943  -3.327 -16.285  1.00 88.25           H  
ATOM   2427 HD22 ASN A 149      -4.979  -1.875 -16.541  1.00 88.25           H  
ATOM   2428  OD1 ASN A 149      -5.497  -3.553 -14.002  1.00 88.25           O  
ATOM   2429  N   ILE A 150      -6.055  -2.236 -11.218  1.00 87.90           N  
ATOM   2430  H   ILE A 150      -6.825  -1.738 -11.642  1.00 87.90           H  
ATOM   2431  CA  ILE A 150      -6.366  -3.113 -10.081  1.00 87.90           C  
ATOM   2432  HA  ILE A 150      -5.905  -2.686  -9.190  1.00 87.90           H  
ATOM   2433  C   ILE A 150      -5.784  -4.528 -10.229  1.00 87.90           C  
ATOM   2434  CB  ILE A 150      -7.886  -3.153  -9.832  1.00 87.90           C  
ATOM   2435  HB  ILE A 150      -8.074  -3.860  -9.024  1.00 87.90           H  
ATOM   2436  O   ILE A 150      -5.413  -5.146  -9.239  1.00 87.90           O  
ATOM   2437  CG1 ILE A 150      -8.641  -3.639 -11.088  1.00 87.90           C  
ATOM   2438 HG12 ILE A 150      -8.273  -4.625 -11.372  1.00 87.90           H  
ATOM   2439 HG13 ILE A 150      -8.476  -2.957 -11.921  1.00 87.90           H  
ATOM   2440  CG2 ILE A 150      -8.371  -1.771  -9.354  1.00 87.90           C  
ATOM   2441 HG21 ILE A 150      -8.306  -1.035 -10.156  1.00 87.90           H  
ATOM   2442 HG22 ILE A 150      -9.404  -1.831  -9.011  1.00 87.90           H  
ATOM   2443 HG23 ILE A 150      -7.763  -1.438  -8.513  1.00 87.90           H  
ATOM   2444  CD1 ILE A 150     -10.143  -3.772 -10.879  1.00 87.90           C  
ATOM   2445 HD11 ILE A 150     -10.600  -2.793 -10.739  1.00 87.90           H  
ATOM   2446 HD12 ILE A 150     -10.347  -4.407 -10.017  1.00 87.90           H  
ATOM   2447 HD13 ILE A 150     -10.559  -4.226 -11.779  1.00 87.90           H  
ATOM   2448  N   CYS A 151      -5.625  -5.019 -11.458  1.00 82.44           N  
ATOM   2449  H   CYS A 151      -5.918  -4.458 -12.245  1.00 82.44           H  
ATOM   2450  CA  CYS A 151      -5.033  -6.325 -11.739  1.00 82.44           C  
ATOM   2451  HA  CYS A 151      -5.317  -7.017 -10.946  1.00 82.44           H  
ATOM   2452  C   CYS A 151      -3.495  -6.319 -11.772  1.00 82.44           C  
ATOM   2453  CB  CYS A 151      -5.652  -6.840 -13.038  1.00 82.44           C  
ATOM   2454  HB2 CYS A 151      -5.646  -6.057 -13.796  1.00 82.44           H  
ATOM   2455  HB3 CYS A 151      -5.068  -7.684 -13.405  1.00 82.44           H  
ATOM   2456  O   CYS A 151      -2.877  -7.379 -11.831  1.00 82.44           O  
ATOM   2457  SG  CYS A 151      -7.343  -7.421 -12.762  1.00 82.44           S  
ATOM   2458  N   LYS A 152      -2.869  -5.141 -11.713  1.00 85.31           N  
ATOM   2459  H   LYS A 152      -3.444  -4.329 -11.536  1.00 85.31           H  
ATOM   2460  CA  LYS A 152      -1.416  -4.922 -11.730  1.00 85.31           C  
ATOM   2461  HA  LYS A 152      -0.902  -5.879 -11.649  1.00 85.31           H  
ATOM   2462  C   LYS A 152      -1.006  -4.102 -10.504  1.00 85.31           C  
ATOM   2463  CB  LYS A 152      -0.995  -4.283 -13.063  1.00 85.31           C  
ATOM   2464  HB2 LYS A 152      -1.453  -3.299 -13.162  1.00 85.31           H  
ATOM   2465  HB3 LYS A 152       0.089  -4.168 -13.071  1.00 85.31           H  
ATOM   2466  O   LYS A 152      -1.502  -4.356  -9.407  1.00 85.31           O  
ATOM   2467  CG  LYS A 152      -1.382  -5.158 -14.254  1.00 85.31           C  
ATOM   2468  HG2 LYS A 152      -2.467  -5.210 -14.344  1.00 85.31           H  
ATOM   2469  HG3 LYS A 152      -0.990  -6.162 -14.092  1.00 85.31           H  
ATOM   2470  CD  LYS A 152      -0.797  -4.599 -15.550  1.00 85.31           C  
ATOM   2471  HD2 LYS A 152       0.289  -4.553 -15.460  1.00 85.31           H  
ATOM   2472  HD3 LYS A 152      -1.185  -3.599 -15.744  1.00 85.31           H  
ATOM   2473  CE  LYS A 152      -1.164  -5.578 -16.666  1.00 85.31           C  
ATOM   2474  HE2 LYS A 152      -1.495  -6.514 -16.216  1.00 85.31           H  
ATOM   2475  HE3 LYS A 152      -0.271  -5.816 -17.243  1.00 85.31           H  
ATOM   2476  NZ  LYS A 152      -2.223  -5.054 -17.551  1.00 85.31           N  
ATOM   2477  HZ1 LYS A 152      -3.027  -4.764 -17.012  1.00 85.31           H  
ATOM   2478  HZ2 LYS A 152      -1.883  -4.290 -18.118  1.00 85.31           H  
ATOM   2479  HZ3 LYS A 152      -2.534  -5.796 -18.160  1.00 85.31           H  
ATOM   2480  N   ASP A 153      -0.118  -3.126 -10.685  1.00 90.62           N  
ATOM   2481  H   ASP A 153       0.318  -3.011 -11.588  1.00 90.62           H  
ATOM   2482  CA  ASP A 153       0.216  -2.176  -9.638  1.00 90.62           C  
ATOM   2483  HA  ASP A 153       0.188  -2.717  -8.692  1.00 90.62           H  
ATOM   2484  C   ASP A 153      -0.826  -1.056  -9.599  1.00 90.62           C  
ATOM   2485  CB  ASP A 153       1.625  -1.585  -9.799  1.00 90.62           C  
ATOM   2486  HB2 ASP A 153       1.775  -0.869  -8.991  1.00 90.62           H  
ATOM   2487  HB3 ASP A 153       1.670  -1.025 -10.733  1.00 90.62           H  
ATOM   2488  O   ASP A 153      -1.174  -0.456 -10.626  1.00 90.62           O  
ATOM   2489  CG  ASP A 153       2.781  -2.585  -9.747  1.00 90.62           C  
ATOM   2490  OD1 ASP A 153       2.546  -3.810  -9.703  1.00 90.62           O  
ATOM   2491  OD2 ASP A 153       3.948  -2.129  -9.682  1.00 90.62           O  
ATOM   2492  N   TYR A 154      -1.310  -0.749  -8.400  1.00 95.87           N  
ATOM   2493  H   TYR A 154      -0.970  -1.251  -7.592  1.00 95.87           H  
ATOM   2494  CA  TYR A 154      -2.272   0.326  -8.197  1.00 95.87           C  
ATOM   2495  HA  TYR A 154      -1.989   1.158  -8.842  1.00 95.87           H  
ATOM   2496  C   TYR A 154      -2.273   0.842  -6.765  1.00 95.87           C  
ATOM   2497  CB  TYR A 154      -3.686  -0.126  -8.595  1.00 95.87           C  
ATOM   2498  HB2 TYR A 154      -4.320   0.753  -8.709  1.00 95.87           H  
ATOM   2499  HB3 TYR A 154      -3.647  -0.603  -9.575  1.00 95.87           H  
ATOM   2500  O   TYR A 154      -1.798   0.188  -5.833  1.00 95.87           O  
ATOM   2501  CG  TYR A 154      -4.361  -1.066  -7.623  1.00 95.87           C  
ATOM   2502  CD1 TYR A 154      -3.986  -2.421  -7.589  1.00 95.87           C  
ATOM   2503  HD1 TYR A 154      -3.212  -2.787  -8.247  1.00 95.87           H  
ATOM   2504  CD2 TYR A 154      -5.395  -0.593  -6.790  1.00 95.87           C  
ATOM   2505  HD2 TYR A 154      -5.687   0.446  -6.821  1.00 95.87           H  
ATOM   2506  CE1 TYR A 154      -4.673  -3.319  -6.757  1.00 95.87           C  
ATOM   2507  HE1 TYR A 154      -4.422  -4.369  -6.781  1.00 95.87           H  
ATOM   2508  CE2 TYR A 154      -6.084  -1.490  -5.954  1.00 95.87           C  
ATOM   2509  HE2 TYR A 154      -6.902  -1.159  -5.331  1.00 95.87           H  
ATOM   2510  OH  TYR A 154      -6.475  -3.749  -5.264  1.00 95.87           O  
ATOM   2511  HH  TYR A 154      -6.080  -4.623  -5.296  1.00 95.87           H  
ATOM   2512  CZ  TYR A 154      -5.740  -2.856  -5.963  1.00 95.87           C  
ATOM   2513  N   TRP A 155      -2.846   2.030  -6.620  1.00 98.53           N  
ATOM   2514  H   TRP A 155      -3.188   2.480  -7.457  1.00 98.53           H  
ATOM   2515  CA  TRP A 155      -3.265   2.610  -5.357  1.00 98.53           C  
ATOM   2516  HA  TRP A 155      -3.039   1.934  -4.533  1.00 98.53           H  
ATOM   2517  C   TRP A 155      -4.773   2.829  -5.420  1.00 98.53           C  
ATOM   2518  CB  TRP A 155      -2.528   3.933  -5.141  1.00 98.53           C  
ATOM   2519  HB2 TRP A 155      -1.455   3.755  -5.213  1.00 98.53           H  
ATOM   2520  HB3 TRP A 155      -2.800   4.634  -5.931  1.00 98.53           H  
ATOM   2521  O   TRP A 155      -5.255   3.481  -6.348  1.00 98.53           O  
ATOM   2522  CG  TRP A 155      -2.808   4.557  -3.813  1.00 98.53           C  
ATOM   2523  CD1 TRP A 155      -3.622   5.608  -3.565  1.00 98.53           C  
ATOM   2524  HD1 TRP A 155      -4.166   6.161  -4.315  1.00 98.53           H  
ATOM   2525  CD2 TRP A 155      -2.273   4.155  -2.522  1.00 98.53           C  
ATOM   2526  CE2 TRP A 155      -2.826   4.990  -1.513  1.00 98.53           C  
ATOM   2527  CE3 TRP A 155      -1.347   3.182  -2.114  1.00 98.53           C  
ATOM   2528  HE3 TRP A 155      -0.908   2.557  -2.878  1.00 98.53           H  
ATOM   2529  NE1 TRP A 155      -3.645   5.855  -2.203  1.00 98.53           N  
ATOM   2530  HE1 TRP A 155      -4.148   6.610  -1.759  1.00 98.53           H  
ATOM   2531  CH2 TRP A 155      -1.568   3.861   0.218  1.00 98.53           C  
ATOM   2532  HH2 TRP A 155      -1.282   3.742   1.253  1.00 98.53           H  
ATOM   2533  CZ2 TRP A 155      -2.488   4.854  -0.159  1.00 98.53           C  
ATOM   2534  HZ2 TRP A 155      -2.922   5.513   0.578  1.00 98.53           H  
ATOM   2535  CZ3 TRP A 155      -0.994   3.033  -0.758  1.00 98.53           C  
ATOM   2536  HZ3 TRP A 155      -0.276   2.284  -0.459  1.00 98.53           H  
ATOM   2537  N   LEU A 156      -5.525   2.305  -4.450  1.00 98.49           N  
ATOM   2538  H   LEU A 156      -5.074   1.744  -3.741  1.00 98.49           H  
ATOM   2539  CA  LEU A 156      -6.992   2.349  -4.468  1.00 98.49           C  
ATOM   2540  HA  LEU A 156      -7.323   1.927  -5.417  1.00 98.49           H  
ATOM   2541  C   LEU A 156      -7.556   3.776  -4.391  1.00 98.49           C  
ATOM   2542  CB  LEU A 156      -7.510   1.468  -3.317  1.00 98.49           C  
ATOM   2543  HB2 LEU A 156      -7.179   1.896  -2.371  1.00 98.49           H  
ATOM   2544  HB3 LEU A 156      -7.058   0.483  -3.425  1.00 98.49           H  
ATOM   2545  O   LEU A 156      -8.689   4.013  -4.803  1.00 98.49           O  
ATOM   2546  CG  LEU A 156      -9.039   1.283  -3.277  1.00 98.49           C  
ATOM   2547  HG  LEU A 156      -9.534   2.251  -3.195  1.00 98.49           H  
ATOM   2548  CD1 LEU A 156      -9.549   0.555  -4.520  1.00 98.49           C  
ATOM   2549 HD11 LEU A 156     -10.619   0.363  -4.435  1.00 98.49           H  
ATOM   2550 HD12 LEU A 156      -9.394   1.166  -5.409  1.00 98.49           H  
ATOM   2551 HD13 LEU A 156      -9.032  -0.397  -4.639  1.00 98.49           H  
ATOM   2552  CD2 LEU A 156      -9.441   0.465  -2.054  1.00 98.49           C  
ATOM   2553 HD21 LEU A 156     -10.527   0.374  -2.018  1.00 98.49           H  
ATOM   2554 HD22 LEU A 156      -9.011  -0.533  -2.130  1.00 98.49           H  
ATOM   2555 HD23 LEU A 156      -9.092   0.957  -1.145  1.00 98.49           H  
ATOM   2556  N   GLY A 157      -6.773   4.723  -3.879  1.00 98.79           N  
ATOM   2557  H   GLY A 157      -5.852   4.446  -3.569  1.00 98.79           H  
ATOM   2558  CA  GLY A 157      -7.186   6.107  -3.674  1.00 98.79           C  
ATOM   2559  HA2 GLY A 157      -8.065   6.344  -4.274  1.00 98.79           H  
ATOM   2560  HA3 GLY A 157      -6.381   6.768  -3.994  1.00 98.79           H  
ATOM   2561  C   GLY A 157      -7.524   6.379  -2.217  1.00 98.79           C  
ATOM   2562  O   GLY A 157      -8.246   5.616  -1.576  1.00 98.79           O  
ATOM   2563  N   ASN A 158      -7.000   7.475  -1.680  1.00 98.92           N  
ATOM   2564  H   ASN A 158      -6.437   8.071  -2.269  1.00 98.92           H  
ATOM   2565  CA  ASN A 158      -7.163   7.826  -0.275  1.00 98.92           C  
ATOM   2566  HA  ASN A 158      -6.859   6.975   0.334  1.00 98.92           H  
ATOM   2567  C   ASN A 158      -8.627   8.118   0.079  1.00 98.92           C  
ATOM   2568  CB  ASN A 158      -6.250   9.010   0.066  1.00 98.92           C  
ATOM   2569  HB2 ASN A 158      -6.480   9.856  -0.581  1.00 98.92           H  
ATOM   2570  HB3 ASN A 158      -6.454   9.300   1.097  1.00 98.92           H  
ATOM   2571  O   ASN A 158      -9.071   7.712   1.148  1.00 98.92           O  
ATOM   2572  CG  ASN A 158      -4.771   8.690  -0.012  1.00 98.92           C  
ATOM   2573  ND2 ASN A 158      -3.925   9.691  -0.039  1.00 98.92           N  
ATOM   2574 HD21 ASN A 158      -4.270  10.637   0.035  1.00 98.92           H  
ATOM   2575 HD22 ASN A 158      -2.942   9.460  -0.010  1.00 98.92           H  
ATOM   2576  OD1 ASN A 158      -4.354   7.546  -0.030  1.00 98.92           O  
ATOM   2577  N   ASP A 159      -9.414   8.715  -0.820  1.00 98.76           N  
ATOM   2578  H   ASP A 159      -9.029   9.031  -1.698  1.00 98.76           H  
ATOM   2579  CA  ASP A 159     -10.854   8.890  -0.577  1.00 98.76           C  
ATOM   2580  HA  ASP A 159     -11.003   9.427   0.359  1.00 98.76           H  
ATOM   2581  C   ASP A 159     -11.568   7.537  -0.448  1.00 98.76           C  
ATOM   2582  CB  ASP A 159     -11.496   9.693  -1.717  1.00 98.76           C  
ATOM   2583  HB2 ASP A 159     -12.570   9.503  -1.708  1.00 98.76           H  
ATOM   2584  HB3 ASP A 159     -11.109   9.343  -2.674  1.00 98.76           H  
ATOM   2585  O   ASP A 159     -12.431   7.350   0.413  1.00 98.76           O  
ATOM   2586  CG  ASP A 159     -11.310  11.206  -1.607  1.00 98.76           C  
ATOM   2587  OD1 ASP A 159     -10.800  11.716  -0.588  1.00 98.76           O  
ATOM   2588  OD2 ASP A 159     -11.716  11.907  -2.553  1.00 98.76           O  
ATOM   2589  N   ASN A 160     -11.174   6.558  -1.265  1.00 98.63           N  
ATOM   2590  H   ASN A 160     -10.426   6.758  -1.915  1.00 98.63           H  
ATOM   2591  CA  ASN A 160     -11.737   5.211  -1.233  1.00 98.63           C  
ATOM   2592  HA  ASN A 160     -12.824   5.290  -1.197  1.00 98.63           H  
ATOM   2593  C   ASN A 160     -11.317   4.459   0.035  1.00 98.63           C  
ATOM   2594  CB  ASN A 160     -11.337   4.473  -2.521  1.00 98.63           C  
ATOM   2595  HB2 ASN A 160     -10.253   4.482  -2.632  1.00 98.63           H  
ATOM   2596  HB3 ASN A 160     -11.658   3.433  -2.464  1.00 98.63           H  
ATOM   2597  O   ASN A 160     -12.169   3.896   0.722  1.00 98.63           O  
ATOM   2598  CG  ASN A 160     -11.969   5.091  -3.755  1.00 98.63           C  
ATOM   2599  ND2 ASN A 160     -11.300   5.063  -4.879  1.00 98.63           N  
ATOM   2600 HD21 ASN A 160     -11.666   5.570  -5.672  1.00 98.63           H  
ATOM   2601 HD22 ASN A 160     -10.362   4.690  -4.915  1.00 98.63           H  
ATOM   2602  OD1 ASN A 160     -13.090   5.581  -3.711  1.00 98.63           O  
ATOM   2603  N   ILE A 161     -10.031   4.500   0.392  1.00 98.80           N  
ATOM   2604  H   ILE A 161      -9.386   4.980  -0.220  1.00 98.80           H  
ATOM   2605  CA  ILE A 161      -9.509   3.872   1.613  1.00 98.80           C  
ATOM   2606  HA  ILE A 161      -9.779   2.816   1.605  1.00 98.80           H  
ATOM   2607  C   ILE A 161     -10.160   4.501   2.850  1.00 98.80           C  
ATOM   2608  CB  ILE A 161      -7.968   3.976   1.667  1.00 98.80           C  
ATOM   2609  HB  ILE A 161      -7.695   5.028   1.591  1.00 98.80           H  
ATOM   2610  O   ILE A 161     -10.601   3.772   3.742  1.00 98.80           O  
ATOM   2611  CG1 ILE A 161      -7.307   3.216   0.496  1.00 98.80           C  
ATOM   2612 HG12 ILE A 161      -7.863   3.380  -0.427  1.00 98.80           H  
ATOM   2613 HG13 ILE A 161      -7.338   2.146   0.700  1.00 98.80           H  
ATOM   2614  CG2 ILE A 161      -7.426   3.407   2.996  1.00 98.80           C  
ATOM   2615 HG21 ILE A 161      -7.821   3.955   3.851  1.00 98.80           H  
ATOM   2616 HG22 ILE A 161      -7.701   2.356   3.093  1.00 98.80           H  
ATOM   2617 HG23 ILE A 161      -6.340   3.492   3.032  1.00 98.80           H  
ATOM   2618  CD1 ILE A 161      -5.856   3.648   0.237  1.00 98.80           C  
ATOM   2619 HD11 ILE A 161      -5.820   4.714   0.016  1.00 98.80           H  
ATOM   2620 HD12 ILE A 161      -5.465   3.101  -0.622  1.00 98.80           H  
ATOM   2621 HD13 ILE A 161      -5.223   3.439   1.099  1.00 98.80           H  
ATOM   2622  N   HIS A 162     -10.284   5.831   2.896  1.00 98.18           N  
ATOM   2623  H   HIS A 162      -9.895   6.384   2.145  1.00 98.18           H  
ATOM   2624  CA  HIS A 162     -10.992   6.536   3.960  1.00 98.18           C  
ATOM   2625  HA  HIS A 162     -10.513   6.321   4.915  1.00 98.18           H  
ATOM   2626  C   HIS A 162     -12.438   6.055   4.049  1.00 98.18           C  
ATOM   2627  CB  HIS A 162     -10.956   8.052   3.727  1.00 98.18           C  
ATOM   2628  HB2 HIS A 162     -11.326   8.280   2.727  1.00 98.18           H  
ATOM   2629  HB3 HIS A 162      -9.930   8.413   3.792  1.00 98.18           H  
ATOM   2630  O   HIS A 162     -12.870   5.593   5.096  1.00 98.18           O  
ATOM   2631  CG  HIS A 162     -11.801   8.787   4.734  1.00 98.18           C  
ATOM   2632  CD2 HIS A 162     -13.021   9.368   4.514  1.00 98.18           C  
ATOM   2633  HD2 HIS A 162     -13.540   9.417   3.568  1.00 98.18           H  
ATOM   2634  ND1 HIS A 162     -11.522   8.921   6.071  1.00 98.18           N  
ATOM   2635  HD1 HIS A 162     -10.671   8.616   6.523  1.00 98.18           H  
ATOM   2636  CE1 HIS A 162     -12.530   9.604   6.636  1.00 98.18           C  
ATOM   2637  HE1 HIS A 162     -12.568   9.928   7.666  1.00 98.18           H  
ATOM   2638  NE2 HIS A 162     -13.486   9.863   5.735  1.00 98.18           N  
ATOM   2639  N   ARG A 163     -13.184   6.084   2.946  1.00 96.38           N  
ATOM   2640  H   ARG A 163     -12.777   6.461   2.103  1.00 96.38           H  
ATOM   2641  CA  ARG A 163     -14.599   5.701   2.930  1.00 96.38           C  
ATOM   2642  HA  ARG A 163     -15.141   6.346   3.622  1.00 96.38           H  
ATOM   2643  C   ARG A 163     -14.843   4.261   3.392  1.00 96.38           C  
ATOM   2644  CB  ARG A 163     -15.093   5.958   1.513  1.00 96.38           C  
ATOM   2645  HB2 ARG A 163     -14.898   7.005   1.277  1.00 96.38           H  
ATOM   2646  HB3 ARG A 163     -14.514   5.337   0.830  1.00 96.38           H  
ATOM   2647  O   ARG A 163     -15.833   4.015   4.076  1.00 96.38           O  
ATOM   2648  CG  ARG A 163     -16.586   5.694   1.308  1.00 96.38           C  
ATOM   2649  HG2 ARG A 163     -17.161   6.198   2.085  1.00 96.38           H  
ATOM   2650  HG3 ARG A 163     -16.783   4.623   1.361  1.00 96.38           H  
ATOM   2651  CD  ARG A 163     -17.006   6.248  -0.061  1.00 96.38           C  
ATOM   2652  HD2 ARG A 163     -18.035   5.959  -0.275  1.00 96.38           H  
ATOM   2653  HD3 ARG A 163     -16.976   7.337  -0.013  1.00 96.38           H  
ATOM   2654  NE  ARG A 163     -16.109   5.808  -1.149  1.00 96.38           N  
ATOM   2655  HE  ARG A 163     -15.470   6.487  -1.537  1.00 96.38           H  
ATOM   2656  NH1 ARG A 163     -16.844   3.675  -1.219  1.00 96.38           N  
ATOM   2657 HH11 ARG A 163     -17.512   3.918  -0.501  1.00 96.38           H  
ATOM   2658 HH12 ARG A 163     -17.011   2.901  -1.846  1.00 96.38           H  
ATOM   2659  NH2 ARG A 163     -15.268   4.305  -2.637  1.00 96.38           N  
ATOM   2660 HH21 ARG A 163     -15.348   3.411  -3.099  1.00 96.38           H  
ATOM   2661 HH22 ARG A 163     -14.631   4.985  -3.026  1.00 96.38           H  
ATOM   2662  CZ  ARG A 163     -16.066   4.604  -1.666  1.00 96.38           C  
ATOM   2663  N   ILE A 164     -13.947   3.328   3.062  1.00 96.37           N  
ATOM   2664  H   ILE A 164     -13.188   3.601   2.453  1.00 96.37           H  
ATOM   2665  CA  ILE A 164     -14.024   1.930   3.518  1.00 96.37           C  
ATOM   2666  HA  ILE A 164     -15.044   1.569   3.386  1.00 96.37           H  
ATOM   2667  C   ILE A 164     -13.699   1.827   5.013  1.00 96.37           C  
ATOM   2668  CB  ILE A 164     -13.086   1.033   2.678  1.00 96.37           C  
ATOM   2669  HB  ILE A 164     -12.080   1.447   2.734  1.00 96.37           H  
ATOM   2670  O   ILE A 164     -14.469   1.257   5.782  1.00 96.37           O  
ATOM   2671  CG1 ILE A 164     -13.526   0.986   1.199  1.00 96.37           C  
ATOM   2672 HG12 ILE A 164     -14.426   0.379   1.101  1.00 96.37           H  
ATOM   2673 HG13 ILE A 164     -13.777   1.987   0.846  1.00 96.37           H  
ATOM   2674  CG2 ILE A 164     -13.055  -0.407   3.223  1.00 96.37           C  
ATOM   2675 HG21 ILE A 164     -12.606  -0.439   4.216  1.00 96.37           H  
ATOM   2676 HG22 ILE A 164     -12.469  -1.055   2.572  1.00 96.37           H  
ATOM   2677 HG23 ILE A 164     -14.069  -0.803   3.281  1.00 96.37           H  
ATOM   2678  CD1 ILE A 164     -12.434   0.420   0.281  1.00 96.37           C  
ATOM   2679 HD11 ILE A 164     -12.347   1.053  -0.602  1.00 96.37           H  
ATOM   2680 HD12 ILE A 164     -12.687  -0.598  -0.016  1.00 96.37           H  
ATOM   2681 HD13 ILE A 164     -11.464   0.417   0.777  1.00 96.37           H  
ATOM   2682  N   THR A 165     -12.568   2.396   5.434  1.00 96.34           N  
ATOM   2683  H   THR A 165     -12.007   2.888   4.753  1.00 96.34           H  
ATOM   2684  CA  THR A 165     -12.000   2.179   6.777  1.00 96.34           C  
ATOM   2685  HA  THR A 165     -12.286   1.180   7.109  1.00 96.34           H  
ATOM   2686  C   THR A 165     -12.518   3.153   7.832  1.00 96.34           C  
ATOM   2687  CB  THR A 165     -10.471   2.216   6.748  1.00 96.34           C  
ATOM   2688  HB  THR A 165     -10.108   2.007   7.755  1.00 96.34           H  
ATOM   2689  O   THR A 165     -12.326   2.960   9.040  1.00 96.34           O  
ATOM   2690  CG2 THR A 165      -9.894   1.165   5.809  1.00 96.34           C  
ATOM   2691 HG21 THR A 165     -10.208   0.177   6.146  1.00 96.34           H  
ATOM   2692 HG22 THR A 165     -10.227   1.325   4.783  1.00 96.34           H  
ATOM   2693 HG23 THR A 165      -8.806   1.218   5.840  1.00 96.34           H  
ATOM   2694  OG1 THR A 165     -10.001   3.486   6.347  1.00 96.34           O  
ATOM   2695  HG1 THR A 165     -10.173   3.566   5.406  1.00 96.34           H  
ATOM   2696  N   TYR A 166     -13.191   4.233   7.419  1.00 93.85           N  
ATOM   2697  H   TYR A 166     -13.256   4.422   6.429  1.00 93.85           H  
ATOM   2698  CA  TYR A 166     -13.643   5.247   8.356  1.00 93.85           C  
ATOM   2699  HA  TYR A 166     -12.742   5.470   8.927  1.00 93.85           H  
ATOM   2700  C   TYR A 166     -14.788   4.741   9.246  1.00 93.85           C  
ATOM   2701  CB  TYR A 166     -13.973   6.604   7.750  1.00 93.85           C  
ATOM   2702  HB2 TYR A 166     -13.137   6.929   7.130  1.00 93.85           H  
ATOM   2703  HB3 TYR A 166     -14.863   6.531   7.126  1.00 93.85           H  
ATOM   2704  O   TYR A 166     -14.938   5.180  10.385  1.00 93.85           O  
ATOM   2705  CG  TYR A 166     -14.165   7.639   8.847  1.00 93.85           C  
ATOM   2706  CD1 TYR A 166     -15.464   8.028   9.223  1.00 93.85           C  
ATOM   2707  HD1 TYR A 166     -16.318   7.628   8.697  1.00 93.85           H  
ATOM   2708  CD2 TYR A 166     -13.047   8.173   9.526  1.00 93.85           C  
ATOM   2709  HD2 TYR A 166     -12.050   7.907   9.207  1.00 93.85           H  
ATOM   2710  CE1 TYR A 166     -15.651   8.957  10.262  1.00 93.85           C  
ATOM   2711  HE1 TYR A 166     -16.642   9.287  10.536  1.00 93.85           H  
ATOM   2712  CE2 TYR A 166     -13.229   9.124  10.549  1.00 93.85           C  
ATOM   2713  HE2 TYR A 166     -12.374   9.578  11.028  1.00 93.85           H  
ATOM   2714  OH  TYR A 166     -14.731  10.445  11.889  1.00 93.85           O  
ATOM   2715  HH  TYR A 166     -13.930  10.933  12.095  1.00 93.85           H  
ATOM   2716  CZ  TYR A 166     -14.536   9.520  10.914  1.00 93.85           C  
ATOM   2717  N   GLN A 167     -15.571   3.783   8.766  1.00 89.12           N  
ATOM   2718  H   GLN A 167     -15.363   3.404   7.853  1.00 89.12           H  
ATOM   2719  CA  GLN A 167     -16.622   3.143   9.545  1.00 89.12           C  
ATOM   2720  HA  GLN A 167     -16.720   3.636  10.512  1.00 89.12           H  
ATOM   2721  C   GLN A 167     -16.273   1.683   9.820  1.00 89.12           C  
ATOM   2722  CB  GLN A 167     -17.965   3.281   8.826  1.00 89.12           C  
ATOM   2723  HB2 GLN A 167     -17.899   2.815   7.842  1.00 89.12           H  
ATOM   2724  HB3 GLN A 167     -18.720   2.753   9.407  1.00 89.12           H  
ATOM   2725  O   GLN A 167     -15.637   1.021   9.008  1.00 89.12           O  
ATOM   2726  CG  GLN A 167     -18.397   4.750   8.669  1.00 89.12           C  
ATOM   2727  HG2 GLN A 167     -18.385   5.237   9.644  1.00 89.12           H  
ATOM   2728  HG3 GLN A 167     -17.702   5.274   8.013  1.00 89.12           H  
ATOM   2729  CD  GLN A 167     -19.797   4.876   8.080  1.00 89.12           C  
ATOM   2730  NE2 GLN A 167     -20.356   6.064   8.031  1.00 89.12           N  
ATOM   2731 HE21 GLN A 167     -21.255   6.106   7.573  1.00 89.12           H  
ATOM   2732 HE22 GLN A 167     -19.836   6.899   8.261  1.00 89.12           H  
ATOM   2733  OE1 GLN A 167     -20.434   3.911   7.695  1.00 89.12           O  
ATOM   2734  N   GLY A 168     -16.718   1.176  10.969  1.00 88.46           N  
ATOM   2735  H   GLY A 168     -17.187   1.792  11.617  1.00 88.46           H  
ATOM   2736  CA  GLY A 168     -16.393  -0.180  11.407  1.00 88.46           C  
ATOM   2737  HA2 GLY A 168     -17.108  -0.507  12.162  1.00 88.46           H  
ATOM   2738  HA3 GLY A 168     -16.467  -0.861  10.559  1.00 88.46           H  
ATOM   2739  C   GLY A 168     -14.987  -0.292  11.995  1.00 88.46           C  
ATOM   2740  O   GLY A 168     -14.360   0.704  12.361  1.00 88.46           O  
ATOM   2741  N   SER A 169     -14.530  -1.530  12.127  1.00 93.65           N  
ATOM   2742  H   SER A 169     -15.065  -2.289  11.729  1.00 93.65           H  
ATOM   2743  CA  SER A 169     -13.219  -1.880  12.665  1.00 93.65           C  
ATOM   2744  HA  SER A 169     -12.647  -0.985  12.913  1.00 93.65           H  
ATOM   2745  C   SER A 169     -12.488  -2.662  11.587  1.00 93.65           C  
ATOM   2746  CB  SER A 169     -13.386  -2.728  13.931  1.00 93.65           C  
ATOM   2747  HB2 SER A 169     -13.939  -3.636  13.688  1.00 93.65           H  
ATOM   2748  HB3 SER A 169     -12.402  -3.010  14.306  1.00 93.65           H  
ATOM   2749  O   SER A 169     -13.039  -3.635  11.093  1.00 93.65           O  
ATOM   2750  OG  SER A 169     -14.089  -2.015  14.937  1.00 93.65           O  
ATOM   2751  HG  SER A 169     -14.959  -2.413  15.025  1.00 93.65           H  
ATOM   2752  N   TRP A 170     -11.282  -2.252  11.208  1.00 96.32           N  
ATOM   2753  H   TRP A 170     -10.874  -1.424  11.619  1.00 96.32           H  
ATOM   2754  CA  TRP A 170     -10.530  -2.892  10.127  1.00 96.32           C  
ATOM   2755  HA  TRP A 170     -11.035  -3.806   9.813  1.00 96.32           H  
ATOM   2756  C   TRP A 170      -9.146  -3.292  10.608  1.00 96.32           C  
ATOM   2757  CB  TRP A 170     -10.467  -1.968   8.907  1.00 96.32           C  
ATOM   2758  HB2 TRP A 170      -9.826  -2.430   8.156  1.00 96.32           H  
ATOM   2759  HB3 TRP A 170     -10.007  -1.022   9.193  1.00 96.32           H  
ATOM   2760  O   TRP A 170      -8.547  -2.599  11.426  1.00 96.32           O  
ATOM   2761  CG  TRP A 170     -11.797  -1.690   8.280  1.00 96.32           C  
ATOM   2762  CD1 TRP A 170     -12.704  -0.785   8.710  1.00 96.32           C  
ATOM   2763  HD1 TRP A 170     -12.567  -0.116   9.547  1.00 96.32           H  
ATOM   2764  CD2 TRP A 170     -12.396  -2.333   7.116  1.00 96.32           C  
ATOM   2765  CE2 TRP A 170     -13.700  -1.792   6.922  1.00 96.32           C  
ATOM   2766  CE3 TRP A 170     -11.960  -3.309   6.196  1.00 96.32           C  
ATOM   2767  HE3 TRP A 170     -10.964  -3.714   6.297  1.00 96.32           H  
ATOM   2768  NE1 TRP A 170     -13.826  -0.842   7.910  1.00 96.32           N  
ATOM   2769  HE1 TRP A 170     -14.602  -0.202   8.003  1.00 96.32           H  
ATOM   2770  CH2 TRP A 170     -14.087  -3.211   5.001  1.00 96.32           C  
ATOM   2771  HH2 TRP A 170     -14.716  -3.553   4.192  1.00 96.32           H  
ATOM   2772  CZ2 TRP A 170     -14.545  -2.222   5.890  1.00 96.32           C  
ATOM   2773  HZ2 TRP A 170     -15.524  -1.779   5.781  1.00 96.32           H  
ATOM   2774  CZ3 TRP A 170     -12.795  -3.747   5.151  1.00 96.32           C  
ATOM   2775  HZ3 TRP A 170     -12.437  -4.490   4.454  1.00 96.32           H  
ATOM   2776  N   GLU A 171      -8.641  -4.412  10.123  1.00 97.11           N  
ATOM   2777  H   GLU A 171      -9.195  -4.948   9.469  1.00 97.11           H  
ATOM   2778  CA  GLU A 171      -7.234  -4.781  10.231  1.00 97.11           C  
ATOM   2779  HA  GLU A 171      -6.759  -4.159  10.990  1.00 97.11           H  
ATOM   2780  C   GLU A 171      -6.523  -4.471   8.919  1.00 97.11           C  
ATOM   2781  CB  GLU A 171      -7.047  -6.237  10.687  1.00 97.11           C  
ATOM   2782  HB2 GLU A 171      -7.344  -6.311  11.733  1.00 97.11           H  
ATOM   2783  HB3 GLU A 171      -5.988  -6.489  10.623  1.00 97.11           H  
ATOM   2784  O   GLU A 171      -7.129  -4.523   7.848  1.00 97.11           O  
ATOM   2785  CG  GLU A 171      -7.855  -7.257   9.874  1.00 97.11           C  
ATOM   2786  HG2 GLU A 171      -8.912  -7.002   9.943  1.00 97.11           H  
ATOM   2787  HG3 GLU A 171      -7.555  -7.195   8.828  1.00 97.11           H  
ATOM   2788  CD  GLU A 171      -7.713  -8.697  10.379  1.00 97.11           C  
ATOM   2789  OE1 GLU A 171      -8.423  -9.573   9.825  1.00 97.11           O  
ATOM   2790  OE2 GLU A 171      -6.961  -8.942  11.343  1.00 97.11           O  
ATOM   2791  N   LEU A 172      -5.246  -4.121   9.031  1.00 98.76           N  
ATOM   2792  H   LEU A 172      -4.832  -4.177   9.950  1.00 98.76           H  
ATOM   2793  CA  LEU A 172      -4.320  -3.925   7.927  1.00 98.76           C  
ATOM   2794  HA  LEU A 172      -4.858  -3.893   6.980  1.00 98.76           H  
ATOM   2795  C   LEU A 172      -3.344  -5.090   7.926  1.00 98.76           C  
ATOM   2796  CB  LEU A 172      -3.557  -2.612   8.140  1.00 98.76           C  
ATOM   2797  HB2 LEU A 172      -2.981  -2.702   9.061  1.00 98.76           H  
ATOM   2798  HB3 LEU A 172      -4.277  -1.805   8.277  1.00 98.76           H  
ATOM   2799  O   LEU A 172      -2.765  -5.396   8.965  1.00 98.76           O  
ATOM   2800  CG  LEU A 172      -2.600  -2.236   6.995  1.00 98.76           C  
ATOM   2801  HG  LEU A 172      -2.028  -3.104   6.668  1.00 98.76           H  
ATOM   2802  CD1 LEU A 172      -3.390  -1.677   5.815  1.00 98.76           C  
ATOM   2803 HD11 LEU A 172      -2.735  -1.070   5.189  1.00 98.76           H  
ATOM   2804 HD12 LEU A 172      -3.807  -2.496   5.229  1.00 98.76           H  
ATOM   2805 HD13 LEU A 172      -4.195  -1.029   6.163  1.00 98.76           H  
ATOM   2806  CD2 LEU A 172      -1.602  -1.186   7.475  1.00 98.76           C  
ATOM   2807 HD21 LEU A 172      -1.021  -1.586   8.306  1.00 98.76           H  
ATOM   2808 HD22 LEU A 172      -0.914  -0.939   6.666  1.00 98.76           H  
ATOM   2809 HD23 LEU A 172      -2.120  -0.283   7.797  1.00 98.76           H  
ATOM   2810  N   ARG A 173      -3.115  -5.675   6.759  1.00 98.76           N  
ATOM   2811  H   ARG A 173      -3.638  -5.355   5.957  1.00 98.76           H  
ATOM   2812  CA  ARG A 173      -2.052  -6.637   6.510  1.00 98.76           C  
ATOM   2813  HA  ARG A 173      -1.430  -6.732   7.400  1.00 98.76           H  
ATOM   2814  C   ARG A 173      -1.172  -6.116   5.384  1.00 98.76           C  
ATOM   2815  CB  ARG A 173      -2.681  -8.003   6.221  1.00 98.76           C  
ATOM   2816  HB2 ARG A 173      -3.391  -7.911   5.399  1.00 98.76           H  
ATOM   2817  HB3 ARG A 173      -3.220  -8.324   7.112  1.00 98.76           H  
ATOM   2818  O   ARG A 173      -1.682  -5.624   4.378  1.00 98.76           O  
ATOM   2819  CG  ARG A 173      -1.640  -9.064   5.863  1.00 98.76           C  
ATOM   2820  HG2 ARG A 173      -1.189  -8.822   4.901  1.00 98.76           H  
ATOM   2821  HG3 ARG A 173      -0.856  -9.089   6.621  1.00 98.76           H  
ATOM   2822  CD  ARG A 173      -2.301 -10.439   5.773  1.00 98.76           C  
ATOM   2823  HD2 ARG A 173      -3.124 -10.400   5.060  1.00 98.76           H  
ATOM   2824  HD3 ARG A 173      -2.707 -10.714   6.747  1.00 98.76           H  
ATOM   2825  NE  ARG A 173      -1.313 -11.417   5.315  1.00 98.76           N  
ATOM   2826  HE  ARG A 173      -0.852 -11.216   4.439  1.00 98.76           H  
ATOM   2827  NH1 ARG A 173      -0.906 -12.573   7.271  1.00 98.76           N  
ATOM   2828 HH11 ARG A 173      -1.711 -12.156   7.715  1.00 98.76           H  
ATOM   2829 HH12 ARG A 173      -0.293 -13.186   7.790  1.00 98.76           H  
ATOM   2830  NH2 ARG A 173       0.382 -12.867   5.468  1.00 98.76           N  
ATOM   2831 HH21 ARG A 173       1.020 -13.430   6.012  1.00 98.76           H  
ATOM   2832 HH22 ARG A 173       0.710 -12.410   4.628  1.00 98.76           H  
ATOM   2833  CZ  ARG A 173      -0.633 -12.289   6.027  1.00 98.76           C  
ATOM   2834  N   ILE A 174       0.135  -6.223   5.566  1.00 98.90           N  
ATOM   2835  H   ILE A 174       0.471  -6.643   6.421  1.00 98.90           H  
ATOM   2836  CA  ILE A 174       1.121  -5.927   4.529  1.00 98.90           C  
ATOM   2837  HA  ILE A 174       0.614  -5.612   3.617  1.00 98.90           H  
ATOM   2838  C   ILE A 174       1.859  -7.225   4.251  1.00 98.90           C  
ATOM   2839  CB  ILE A 174       2.077  -4.793   4.950  1.00 98.90           C  
ATOM   2840  HB  ILE A 174       2.636  -5.121   5.827  1.00 98.90           H  
ATOM   2841  O   ILE A 174       2.457  -7.767   5.175  1.00 98.90           O  
ATOM   2842  CG1 ILE A 174       1.284  -3.518   5.315  1.00 98.90           C  
ATOM   2843 HG12 ILE A 174       0.522  -3.754   6.058  1.00 98.90           H  
ATOM   2844 HG13 ILE A 174       0.780  -3.148   4.422  1.00 98.90           H  
ATOM   2845  CG2 ILE A 174       3.082  -4.508   3.822  1.00 98.90           C  
ATOM   2846 HG21 ILE A 174       3.585  -5.426   3.517  1.00 98.90           H  
ATOM   2847 HG22 ILE A 174       2.572  -4.089   2.954  1.00 98.90           H  
ATOM   2848 HG23 ILE A 174       3.858  -3.825   4.168  1.00 98.90           H  
ATOM   2849  CD1 ILE A 174       2.134  -2.393   5.909  1.00 98.90           C  
ATOM   2850 HD11 ILE A 174       2.625  -2.737   6.819  1.00 98.90           H  
ATOM   2851 HD12 ILE A 174       2.886  -2.057   5.194  1.00 98.90           H  
ATOM   2852 HD13 ILE A 174       1.487  -1.548   6.142  1.00 98.90           H  
ATOM   2853  N   ASP A 175       1.801  -7.695   3.010  1.00 98.74           N  
ATOM   2854  H   ASP A 175       1.351  -7.125   2.308  1.00 98.74           H  
ATOM   2855  CA  ASP A 175       2.564  -8.848   2.534  1.00 98.74           C  
ATOM   2856  HA  ASP A 175       3.012  -9.372   3.379  1.00 98.74           H  
ATOM   2857  C   ASP A 175       3.690  -8.361   1.636  1.00 98.74           C  
ATOM   2858  CB  ASP A 175       1.664  -9.838   1.784  1.00 98.74           C  
ATOM   2859  HB2 ASP A 175       1.069  -9.301   1.044  1.00 98.74           H  
ATOM   2860  HB3 ASP A 175       2.295 -10.555   1.258  1.00 98.74           H  
ATOM   2861  O   ASP A 175       3.477  -7.497   0.788  1.00 98.74           O  
ATOM   2862  CG  ASP A 175       0.740 -10.621   2.711  1.00 98.74           C  
ATOM   2863  OD1 ASP A 175       0.878 -10.580   3.947  1.00 98.74           O  
ATOM   2864  OD2 ASP A 175      -0.187 -11.299   2.232  1.00 98.74           O  
ATOM   2865  N   MET A 176       4.886  -8.899   1.834  1.00 98.57           N  
ATOM   2866  H   MET A 176       4.977  -9.631   2.523  1.00 98.57           H  
ATOM   2867  CA  MET A 176       6.106  -8.480   1.156  1.00 98.57           C  
ATOM   2868  HA  MET A 176       5.856  -7.873   0.287  1.00 98.57           H  
ATOM   2869  C   MET A 176       6.873  -9.706   0.675  1.00 98.57           C  
ATOM   2870  CB  MET A 176       6.978  -7.643   2.105  1.00 98.57           C  
ATOM   2871  HB2 MET A 176       7.208  -8.241   2.987  1.00 98.57           H  
ATOM   2872  HB3 MET A 176       7.914  -7.389   1.608  1.00 98.57           H  
ATOM   2873  O   MET A 176       6.908 -10.733   1.354  1.00 98.57           O  
ATOM   2874  CG  MET A 176       6.287  -6.351   2.551  1.00 98.57           C  
ATOM   2875  HG2 MET A 176       5.295  -6.595   2.932  1.00 98.57           H  
ATOM   2876  HG3 MET A 176       6.162  -5.708   1.680  1.00 98.57           H  
ATOM   2877  SD  MET A 176       7.151  -5.420   3.843  1.00 98.57           S  
ATOM   2878  CE  MET A 176       6.700  -6.403   5.299  1.00 98.57           C  
ATOM   2879  HE1 MET A 176       7.077  -7.420   5.191  1.00 98.57           H  
ATOM   2880  HE2 MET A 176       7.140  -5.949   6.187  1.00 98.57           H  
ATOM   2881  HE3 MET A 176       5.615  -6.425   5.406  1.00 98.57           H  
ATOM   2882  N   VAL A 177       7.530  -9.570  -0.471  1.00 97.30           N  
ATOM   2883  H   VAL A 177       7.447  -8.696  -0.971  1.00 97.30           H  
ATOM   2884  CA  VAL A 177       8.546 -10.519  -0.932  1.00 97.30           C  
ATOM   2885  HA  VAL A 177       8.666 -11.304  -0.185  1.00 97.30           H  
ATOM   2886  C   VAL A 177       9.863  -9.778  -1.047  1.00 97.30           C  
ATOM   2887  CB  VAL A 177       8.164 -11.205  -2.252  1.00 97.30           C  
ATOM   2888  HB  VAL A 177       8.084 -10.455  -3.039  1.00 97.30           H  
ATOM   2889  O   VAL A 177       9.903  -8.666  -1.580  1.00 97.30           O  
ATOM   2890  CG1 VAL A 177       9.211 -12.241  -2.680  1.00 97.30           C  
ATOM   2891 HG11 VAL A 177       9.336 -12.993  -1.901  1.00 97.30           H  
ATOM   2892 HG12 VAL A 177      10.171 -11.762  -2.870  1.00 97.30           H  
ATOM   2893 HG13 VAL A 177       8.893 -12.733  -3.600  1.00 97.30           H  
ATOM   2894  CG2 VAL A 177       6.820 -11.932  -2.113  1.00 97.30           C  
ATOM   2895 HG21 VAL A 177       6.583 -12.460  -3.037  1.00 97.30           H  
ATOM   2896 HG22 VAL A 177       6.883 -12.647  -1.293  1.00 97.30           H  
ATOM   2897 HG23 VAL A 177       6.021 -11.221  -1.907  1.00 97.30           H  
ATOM   2898  N   PHE A 178      10.923 -10.377  -0.521  1.00 95.65           N  
ATOM   2899  H   PHE A 178      10.813 -11.281  -0.083  1.00 95.65           H  
ATOM   2900  CA  PHE A 178      12.267  -9.827  -0.593  1.00 95.65           C  
ATOM   2901  HA  PHE A 178      12.392  -9.278  -1.526  1.00 95.65           H  
ATOM   2902  C   PHE A 178      13.307 -10.936  -0.551  1.00 95.65           C  
ATOM   2903  CB  PHE A 178      12.466  -8.870   0.579  1.00 95.65           C  
ATOM   2904  HB2 PHE A 178      12.248  -9.388   1.513  1.00 95.65           H  
ATOM   2905  HB3 PHE A 178      11.752  -8.053   0.478  1.00 95.65           H  
ATOM   2906  O   PHE A 178      13.223 -11.813   0.311  1.00 95.65           O  
ATOM   2907  CG  PHE A 178      13.858  -8.294   0.638  1.00 95.65           C  
ATOM   2908  CD1 PHE A 178      14.739  -8.715   1.648  1.00 95.65           C  
ATOM   2909  HD1 PHE A 178      14.425  -9.442   2.382  1.00 95.65           H  
ATOM   2910  CD2 PHE A 178      14.290  -7.391  -0.352  1.00 95.65           C  
ATOM   2911  HD2 PHE A 178      13.637  -7.116  -1.167  1.00 95.65           H  
ATOM   2912  CE1 PHE A 178      16.041  -8.204   1.690  1.00 95.65           C  
ATOM   2913  HE1 PHE A 178      16.723  -8.524   2.464  1.00 95.65           H  
ATOM   2914  CE2 PHE A 178      15.594  -6.878  -0.308  1.00 95.65           C  
ATOM   2915  HE2 PHE A 178      15.931  -6.206  -1.084  1.00 95.65           H  
ATOM   2916  CZ  PHE A 178      16.459  -7.279   0.726  1.00 95.65           C  
ATOM   2917  HZ  PHE A 178      17.469  -6.903   0.794  1.00 95.65           H  
ATOM   2918  N   ASP A 179      14.266 -10.893  -1.478  1.00 92.08           N  
ATOM   2919  H   ASP A 179      14.172 -10.221  -2.225  1.00 92.08           H  
ATOM   2920  CA  ASP A 179      15.334 -11.886  -1.616  1.00 92.08           C  
ATOM   2921  HA  ASP A 179      15.732 -11.786  -2.625  1.00 92.08           H  
ATOM   2922  C   ASP A 179      14.738 -13.314  -1.557  1.00 92.08           C  
ATOM   2923  CB  ASP A 179      16.508 -11.583  -0.641  1.00 92.08           C  
ATOM   2924  HB2 ASP A 179      16.113 -11.401   0.358  1.00 92.08           H  
ATOM   2925  HB3 ASP A 179      17.145 -12.465  -0.587  1.00 92.08           H  
ATOM   2926  O   ASP A 179      15.175 -14.181  -0.802  1.00 92.08           O  
ATOM   2927  CG  ASP A 179      17.422 -10.400  -1.058  1.00 92.08           C  
ATOM   2928  OD1 ASP A 179      17.391  -9.997  -2.240  1.00 92.08           O  
ATOM   2929  OD2 ASP A 179      18.244  -9.907  -0.237  1.00 92.08           O  
ATOM   2930  N   THR A 180      13.671 -13.541  -2.343  1.00 87.80           N  
ATOM   2931  H   THR A 180      13.371 -12.748  -2.892  1.00 87.80           H  
ATOM   2932  CA  THR A 180      12.886 -14.796  -2.468  1.00 87.80           C  
ATOM   2933  HA  THR A 180      12.130 -14.603  -3.229  1.00 87.80           H  
ATOM   2934  C   THR A 180      12.083 -15.244  -1.237  1.00 87.80           C  
ATOM   2935  CB  THR A 180      13.732 -15.968  -3.003  1.00 87.80           C  
ATOM   2936  HB  THR A 180      13.063 -16.789  -3.259  1.00 87.80           H  
ATOM   2937  O   THR A 180      11.335 -16.219  -1.314  1.00 87.80           O  
ATOM   2938  CG2 THR A 180      14.528 -15.605  -4.257  1.00 87.80           C  
ATOM   2939 HG21 THR A 180      15.295 -14.866  -4.025  1.00 87.80           H  
ATOM   2940 HG22 THR A 180      13.857 -15.207  -5.019  1.00 87.80           H  
ATOM   2941 HG23 THR A 180      15.013 -16.501  -4.644  1.00 87.80           H  
ATOM   2942  OG1 THR A 180      14.647 -16.430  -2.038  1.00 87.80           O  
ATOM   2943  HG1 THR A 180      14.973 -15.662  -1.563  1.00 87.80           H  
ATOM   2944  N   SER A 181      12.180 -14.526  -0.118  1.00 95.72           N  
ATOM   2945  H   SER A 181      12.780 -13.713  -0.120  1.00 95.72           H  
ATOM   2946  CA  SER A 181      11.483 -14.849   1.130  1.00 95.72           C  
ATOM   2947  HA  SER A 181      11.227 -15.908   1.126  1.00 95.72           H  
ATOM   2948  C   SER A 181      10.183 -14.060   1.290  1.00 95.72           C  
ATOM   2949  CB  SER A 181      12.415 -14.618   2.318  1.00 95.72           C  
ATOM   2950  HB2 SER A 181      11.867 -14.760   3.249  1.00 95.72           H  
ATOM   2951  HB3 SER A 181      12.812 -13.603   2.285  1.00 95.72           H  
ATOM   2952  O   SER A 181      10.068 -12.918   0.842  1.00 95.72           O  
ATOM   2953  OG  SER A 181      13.480 -15.543   2.262  1.00 95.72           O  
ATOM   2954  HG  SER A 181      14.034 -15.307   1.514  1.00 95.72           H  
ATOM   2955  N   PHE A 182       9.198 -14.670   1.957  1.00 97.83           N  
ATOM   2956  H   PHE A 182       9.375 -15.596   2.319  1.00 97.83           H  
ATOM   2957  CA  PHE A 182       7.879 -14.082   2.202  1.00 97.83           C  
ATOM   2958  HA  PHE A 182       7.716 -13.271   1.492  1.00 97.83           H  
ATOM   2959  C   PHE A 182       7.778 -13.504   3.614  1.00 97.83           C  
ATOM   2960  CB  PHE A 182       6.774 -15.121   1.975  1.00 97.83           C  
ATOM   2961  HB2 PHE A 182       5.816 -14.669   2.235  1.00 97.83           H  
ATOM   2962  HB3 PHE A 182       6.929 -15.962   2.651  1.00 97.83           H  
ATOM   2963  O   PHE A 182       7.983 -14.202   4.612  1.00 97.83           O  
ATOM   2964  CG  PHE A 182       6.686 -15.639   0.555  1.00 97.83           C  
ATOM   2965  CD1 PHE A 182       5.856 -14.997  -0.383  1.00 97.83           C  
ATOM   2966  HD1 PHE A 182       5.276 -14.133  -0.092  1.00 97.83           H  
ATOM   2967  CD2 PHE A 182       7.442 -16.760   0.167  1.00 97.83           C  
ATOM   2968  HD2 PHE A 182       8.090 -17.255   0.876  1.00 97.83           H  
ATOM   2969  CE1 PHE A 182       5.793 -15.467  -1.707  1.00 97.83           C  
ATOM   2970  HE1 PHE A 182       5.165 -14.966  -2.429  1.00 97.83           H  
ATOM   2971  CE2 PHE A 182       7.380 -17.229  -1.156  1.00 97.83           C  
ATOM   2972  HE2 PHE A 182       7.982 -18.073  -1.458  1.00 97.83           H  
ATOM   2973  CZ  PHE A 182       6.556 -16.582  -2.093  1.00 97.83           C  
ATOM   2974  HZ  PHE A 182       6.520 -16.937  -3.112  1.00 97.83           H  
ATOM   2975  N   TYR A 183       7.363 -12.245   3.703  1.00 98.70           N  
ATOM   2976  H   TYR A 183       7.183 -11.739   2.847  1.00 98.70           H  
ATOM   2977  CA  TYR A 183       7.187 -11.524   4.956  1.00 98.70           C  
ATOM   2978  HA  TYR A 183       7.319 -12.222   5.783  1.00 98.70           H  
ATOM   2979  C   TYR A 183       5.791 -10.928   5.056  1.00 98.70           C  
ATOM   2980  CB  TYR A 183       8.256 -10.444   5.112  1.00 98.70           C  
ATOM   2981  HB2 TYR A 183       8.113  -9.690   4.339  1.00 98.70           H  
ATOM   2982  HB3 TYR A 183       8.133  -9.958   6.080  1.00 98.70           H  
ATOM   2983  O   TYR A 183       5.161 -10.606   4.051  1.00 98.70           O  
ATOM   2984  CG  TYR A 183       9.666 -10.977   5.014  1.00 98.70           C  
ATOM   2985  CD1 TYR A 183      10.297 -11.526   6.146  1.00 98.70           C  
ATOM   2986  HD1 TYR A 183       9.777 -11.581   7.091  1.00 98.70           H  
ATOM   2987  CD2 TYR A 183      10.330 -10.948   3.773  1.00 98.70           C  
ATOM   2988  HD2 TYR A 183       9.839 -10.554   2.896  1.00 98.70           H  
ATOM   2989  CE1 TYR A 183      11.612 -12.020   6.045  1.00 98.70           C  
ATOM   2990  HE1 TYR A 183      12.102 -12.435   6.913  1.00 98.70           H  
ATOM   2991  CE2 TYR A 183      11.639 -11.446   3.669  1.00 98.70           C  
ATOM   2992  HE2 TYR A 183      12.161 -11.429   2.724  1.00 98.70           H  
ATOM   2993  OH  TYR A 183      13.552 -12.442   4.690  1.00 98.70           O  
ATOM   2994  HH  TYR A 183      13.902 -12.789   5.514  1.00 98.70           H  
ATOM   2995  CZ  TYR A 183      12.284 -11.974   4.804  1.00 98.70           C  
ATOM   2996  N   HIS A 184       5.304 -10.758   6.277  1.00 98.80           N  
ATOM   2997  H   HIS A 184       5.845 -11.075   7.070  1.00 98.80           H  
ATOM   2998  CA  HIS A 184       4.070 -10.051   6.535  1.00 98.80           C  
ATOM   2999  HA  HIS A 184       4.033  -9.237   5.811  1.00 98.80           H  
ATOM   3000  C   HIS A 184       4.013  -9.440   7.929  1.00 98.80           C  
ATOM   3001  CB  HIS A 184       2.870 -10.972   6.315  1.00 98.80           C  
ATOM   3002  HB2 HIS A 184       2.955 -11.451   5.340  1.00 98.80           H  
ATOM   3003  HB3 HIS A 184       1.969 -10.358   6.301  1.00 98.80           H  
ATOM   3004  O   HIS A 184       4.633  -9.927   8.876  1.00 98.80           O  
ATOM   3005  CG  HIS A 184       2.705 -12.031   7.372  1.00 98.80           C  
ATOM   3006  CD2 HIS A 184       1.858 -11.975   8.442  1.00 98.80           C  
ATOM   3007  HD2 HIS A 184       1.212 -11.146   8.692  1.00 98.80           H  
ATOM   3008  ND1 HIS A 184       3.351 -13.243   7.423  1.00 98.80           N  
ATOM   3009  HD1 HIS A 184       4.135 -13.515   6.848  1.00 98.80           H  
ATOM   3010  CE1 HIS A 184       2.885 -13.913   8.490  1.00 98.80           C  
ATOM   3011  HE1 HIS A 184       3.227 -14.887   8.808  1.00 98.80           H  
ATOM   3012  NE2 HIS A 184       1.937 -13.195   9.117  1.00 98.80           N  
ATOM   3013  N   VAL A 185       3.188  -8.405   8.050  1.00 98.88           N  
ATOM   3014  H   VAL A 185       2.739  -8.076   7.207  1.00 98.88           H  
ATOM   3015  CA  VAL A 185       2.835  -7.746   9.311  1.00 98.88           C  
ATOM   3016  HA  VAL A 185       3.034  -8.426  10.138  1.00 98.88           H  
ATOM   3017  C   VAL A 185       1.345  -7.428   9.340  1.00 98.88           C  
ATOM   3018  CB  VAL A 185       3.661  -6.467   9.540  1.00 98.88           C  
ATOM   3019  HB  VAL A 185       3.269  -5.960  10.421  1.00 98.88           H  
ATOM   3020  O   VAL A 185       0.739  -7.161   8.299  1.00 98.88           O  
ATOM   3021  CG1 VAL A 185       5.136  -6.793   9.779  1.00 98.88           C  
ATOM   3022 HG11 VAL A 185       5.245  -7.584  10.521  1.00 98.88           H  
ATOM   3023 HG12 VAL A 185       5.662  -5.907  10.134  1.00 98.88           H  
ATOM   3024 HG13 VAL A 185       5.589  -7.125   8.845  1.00 98.88           H  
ATOM   3025  CG2 VAL A 185       3.591  -5.490   8.364  1.00 98.88           C  
ATOM   3026 HG21 VAL A 185       4.095  -4.564   8.639  1.00 98.88           H  
ATOM   3027 HG22 VAL A 185       2.553  -5.273   8.116  1.00 98.88           H  
ATOM   3028 HG23 VAL A 185       4.089  -5.910   7.490  1.00 98.88           H  
ATOM   3029  N   VAL A 186       0.748  -7.455  10.531  1.00 98.80           N  
ATOM   3030  H   VAL A 186       1.289  -7.750  11.331  1.00 98.80           H  
ATOM   3031  CA  VAL A 186      -0.679  -7.194  10.744  1.00 98.80           C  
ATOM   3032  HA  VAL A 186      -1.078  -6.755   9.830  1.00 98.80           H  
ATOM   3033  C   VAL A 186      -0.880  -6.179  11.865  1.00 98.80           C  
ATOM   3034  CB  VAL A 186      -1.466  -8.497  10.999  1.00 98.80           C  
ATOM   3035  HB  VAL A 186      -1.095  -8.977  11.904  1.00 98.80           H  
ATOM   3036  O   VAL A 186      -0.265  -6.268  12.926  1.00 98.80           O  
ATOM   3037  CG1 VAL A 186      -2.971  -8.235  11.164  1.00 98.80           C  
ATOM   3038 HG11 VAL A 186      -3.498  -9.179  11.299  1.00 98.80           H  
ATOM   3039 HG12 VAL A 186      -3.365  -7.734  10.281  1.00 98.80           H  
ATOM   3040 HG13 VAL A 186      -3.157  -7.620  12.045  1.00 98.80           H  
ATOM   3041  CG2 VAL A 186      -1.303  -9.462   9.816  1.00 98.80           C  
ATOM   3042 HG21 VAL A 186      -0.274  -9.821   9.779  1.00 98.80           H  
ATOM   3043 HG22 VAL A 186      -1.962 -10.322   9.934  1.00 98.80           H  
ATOM   3044 HG23 VAL A 186      -1.547  -8.949   8.886  1.00 98.80           H  
ATOM   3045  N   TYR A 187      -1.791  -5.233  11.643  1.00 98.50           N  
ATOM   3046  H   TYR A 187      -2.262  -5.255  10.750  1.00 98.50           H  
ATOM   3047  CA  TYR A 187      -2.179  -4.180  12.582  1.00 98.50           C  
ATOM   3048  HA  TYR A 187      -1.729  -4.375  13.555  1.00 98.50           H  
ATOM   3049  C   TYR A 187      -3.697  -4.161  12.735  1.00 98.50           C  
ATOM   3050  CB  TYR A 187      -1.703  -2.805  12.090  1.00 98.50           C  
ATOM   3051  HB2 TYR A 187      -1.952  -2.061  12.846  1.00 98.50           H  
ATOM   3052  HB3 TYR A 187      -2.255  -2.540  11.188  1.00 98.50           H  
ATOM   3053  O   TYR A 187      -4.424  -4.381  11.766  1.00 98.50           O  
ATOM   3054  CG  TYR A 187      -0.225  -2.714  11.783  1.00 98.50           C  
ATOM   3055  CD1 TYR A 187       0.658  -2.151  12.720  1.00 98.50           C  
ATOM   3056  HD1 TYR A 187       0.284  -1.769  13.658  1.00 98.50           H  
ATOM   3057  CD2 TYR A 187       0.266  -3.196  10.554  1.00 98.50           C  
ATOM   3058  HD2 TYR A 187      -0.407  -3.622   9.825  1.00 98.50           H  
ATOM   3059  CE1 TYR A 187       2.037  -2.094  12.449  1.00 98.50           C  
ATOM   3060  HE1 TYR A 187       2.720  -1.663  13.166  1.00 98.50           H  
ATOM   3061  CE2 TYR A 187       1.643  -3.146  10.285  1.00 98.50           C  
ATOM   3062  HE2 TYR A 187       2.031  -3.507   9.344  1.00 98.50           H  
ATOM   3063  OH  TYR A 187       3.861  -2.606  10.965  1.00 98.50           O  
ATOM   3064  HH  TYR A 187       4.354  -2.149  11.650  1.00 98.50           H  
ATOM   3065  CZ  TYR A 187       2.534  -2.618  11.237  1.00 98.50           C  
ATOM   3066  N   ASN A 188      -4.206  -3.836  13.923  1.00 95.74           N  
ATOM   3067  H   ASN A 188      -3.572  -3.585  14.669  1.00 95.74           H  
ATOM   3068  CA  ASN A 188      -5.650  -3.722  14.146  1.00 95.74           C  
ATOM   3069  HA  ASN A 188      -6.163  -4.159  13.289  1.00 95.74           H  
ATOM   3070  C   ASN A 188      -6.146  -2.276  14.229  1.00 95.74           C  
ATOM   3071  CB  ASN A 188      -6.090  -4.566  15.349  1.00 95.74           C  
ATOM   3072  HB2 ASN A 188      -7.178  -4.556  15.418  1.00 95.74           H  
ATOM   3073  HB3 ASN A 188      -5.786  -5.596  15.161  1.00 95.74           H  
ATOM   3074  O   ASN A 188      -5.418  -1.332  14.547  1.00 95.74           O  
ATOM   3075  CG  ASN A 188      -5.530  -4.113  16.682  1.00 95.74           C  
ATOM   3076  ND2 ASN A 188      -5.884  -4.774  17.757  1.00 95.74           N  
ATOM   3077 HD21 ASN A 188      -6.339  -5.668  17.636  1.00 95.74           H  
ATOM   3078 HD22 ASN A 188      -5.328  -4.577  18.577  1.00 95.74           H  
ATOM   3079  OD1 ASN A 188      -4.816  -3.139  16.807  1.00 95.74           O  
ATOM   3080  N   TYR A 189      -7.448  -2.130  13.983  1.00 95.72           N  
ATOM   3081  H   TYR A 189      -7.945  -2.930  13.618  1.00 95.72           H  
ATOM   3082  CA  TYR A 189      -8.174  -0.860  13.998  1.00 95.72           C  
ATOM   3083  HA  TYR A 189      -9.162  -1.065  13.586  1.00 95.72           H  
ATOM   3084  C   TYR A 189      -7.564   0.197  13.071  1.00 95.72           C  
ATOM   3085  CB  TYR A 189      -8.377  -0.383  15.440  1.00 95.72           C  
ATOM   3086  HB2 TYR A 189      -9.016   0.500  15.424  1.00 95.72           H  
ATOM   3087  HB3 TYR A 189      -7.414  -0.091  15.860  1.00 95.72           H  
ATOM   3088  O   TYR A 189      -7.491   1.373  13.426  1.00 95.72           O  
ATOM   3089  CG  TYR A 189      -9.034  -1.415  16.324  1.00 95.72           C  
ATOM   3090  CD1 TYR A 189     -10.409  -1.661  16.182  1.00 95.72           C  
ATOM   3091  HD1 TYR A 189     -10.993  -1.099  15.469  1.00 95.72           H  
ATOM   3092  CD2 TYR A 189      -8.269  -2.176  17.228  1.00 95.72           C  
ATOM   3093  HD2 TYR A 189      -7.202  -2.019  17.283  1.00 95.72           H  
ATOM   3094  CE1 TYR A 189     -11.017  -2.674  16.941  1.00 95.72           C  
ATOM   3095  HE1 TYR A 189     -12.067  -2.892  16.813  1.00 95.72           H  
ATOM   3096  CE2 TYR A 189      -8.884  -3.159  18.026  1.00 95.72           C  
ATOM   3097  HE2 TYR A 189      -8.290  -3.755  18.703  1.00 95.72           H  
ATOM   3098  OH  TYR A 189     -10.883  -4.318  18.679  1.00 95.72           O  
ATOM   3099  HH  TYR A 189     -10.257  -4.853  19.173  1.00 95.72           H  
ATOM   3100  CZ  TYR A 189     -10.268  -3.395  17.894  1.00 95.72           C  
ATOM   3101  N   PHE A 190      -7.124  -0.241  11.894  1.00 97.92           N  
ATOM   3102  H   PHE A 190      -7.299  -1.209  11.665  1.00 97.92           H  
ATOM   3103  CA  PHE A 190      -6.593   0.601  10.835  1.00 97.92           C  
ATOM   3104  HA  PHE A 190      -5.826   1.248  11.260  1.00 97.92           H  
ATOM   3105  C   PHE A 190      -7.681   1.476  10.218  1.00 97.92           C  
ATOM   3106  CB  PHE A 190      -5.934  -0.272   9.766  1.00 97.92           C  
ATOM   3107  HB2 PHE A 190      -6.624  -1.065   9.478  1.00 97.92           H  
ATOM   3108  HB3 PHE A 190      -5.053  -0.743  10.201  1.00 97.92           H  
ATOM   3109  O   PHE A 190      -8.782   1.014   9.919  1.00 97.92           O  
ATOM   3110  CG  PHE A 190      -5.530   0.493   8.517  1.00 97.92           C  
ATOM   3111  CD1 PHE A 190      -6.380   0.510   7.394  1.00 97.92           C  
ATOM   3112  HD1 PHE A 190      -7.323  -0.015   7.426  1.00 97.92           H  
ATOM   3113  CD2 PHE A 190      -4.299   1.171   8.464  1.00 97.92           C  
ATOM   3114  HD2 PHE A 190      -3.630   1.154   9.311  1.00 97.92           H  
ATOM   3115  CE1 PHE A 190      -6.001   1.198   6.225  1.00 97.92           C  
ATOM   3116  HE1 PHE A 190      -6.639   1.199   5.354  1.00 97.92           H  
ATOM   3117  CE2 PHE A 190      -3.911   1.826   7.280  1.00 97.92           C  
ATOM   3118  HE2 PHE A 190      -2.934   2.277   7.195  1.00 97.92           H  
ATOM   3119  CZ  PHE A 190      -4.763   1.853   6.168  1.00 97.92           C  
ATOM   3120  HZ  PHE A 190      -4.452   2.351   5.261  1.00 97.92           H  
ATOM   3121  N   PHE A 191      -7.351   2.742  10.000  1.00 98.12           N  
ATOM   3122  H   PHE A 191      -6.438   3.054  10.301  1.00 98.12           H  
ATOM   3123  CA  PHE A 191      -8.086   3.650   9.140  1.00 98.12           C  
ATOM   3124  HA  PHE A 191      -8.329   3.121   8.218  1.00 98.12           H  
ATOM   3125  C   PHE A 191      -7.217   4.842   8.763  1.00 98.12           C  
ATOM   3126  CB  PHE A 191      -9.383   4.121   9.819  1.00 98.12           C  
ATOM   3127  HB2 PHE A 191      -9.961   4.695   9.095  1.00 98.12           H  
ATOM   3128  HB3 PHE A 191      -9.982   3.247  10.075  1.00 98.12           H  
ATOM   3129  O   PHE A 191      -6.185   5.111   9.375  1.00 98.12           O  
ATOM   3130  CG  PHE A 191      -9.204   4.950  11.076  1.00 98.12           C  
ATOM   3131  CD1 PHE A 191      -8.900   4.319  12.295  1.00 98.12           C  
ATOM   3132  HD1 PHE A 191      -8.740   3.252  12.323  1.00 98.12           H  
ATOM   3133  CD2 PHE A 191      -9.386   6.345  11.043  1.00 98.12           C  
ATOM   3134  HD2 PHE A 191      -9.587   6.848  10.109  1.00 98.12           H  
ATOM   3135  CE1 PHE A 191      -8.764   5.075  13.469  1.00 98.12           C  
ATOM   3136  HE1 PHE A 191      -8.460   4.590  14.385  1.00 98.12           H  
ATOM   3137  CE2 PHE A 191      -9.294   7.088  12.232  1.00 98.12           C  
ATOM   3138  HE2 PHE A 191      -9.444   8.157  12.215  1.00 98.12           H  
ATOM   3139  CZ  PHE A 191      -8.976   6.460  13.446  1.00 98.12           C  
ATOM   3140  HZ  PHE A 191      -8.865   7.040  14.350  1.00 98.12           H  
ATOM   3141  N   ILE A 192      -7.682   5.609   7.788  1.00 98.59           N  
ATOM   3142  H   ILE A 192      -8.517   5.327   7.294  1.00 98.59           H  
ATOM   3143  CA  ILE A 192      -7.120   6.927   7.505  1.00 98.59           C  
ATOM   3144  HA  ILE A 192      -6.335   7.144   8.230  1.00 98.59           H  
ATOM   3145  C   ILE A 192      -8.184   7.992   7.717  1.00 98.59           C  
ATOM   3146  CB  ILE A 192      -6.438   6.969   6.128  1.00 98.59           C  
ATOM   3147  HB  ILE A 192      -5.946   7.937   6.027  1.00 98.59           H  
ATOM   3148  O   ILE A 192      -9.386   7.739   7.569  1.00 98.59           O  
ATOM   3149  CG1 ILE A 192      -7.454   6.827   4.982  1.00 98.59           C  
ATOM   3150 HG12 ILE A 192      -7.964   5.867   5.057  1.00 98.59           H  
ATOM   3151 HG13 ILE A 192      -8.201   7.616   5.072  1.00 98.59           H  
ATOM   3152  CG2 ILE A 192      -5.357   5.873   6.084  1.00 98.59           C  
ATOM   3153 HG21 ILE A 192      -4.758   5.970   5.178  1.00 98.59           H  
ATOM   3154 HG22 ILE A 192      -5.806   4.879   6.086  1.00 98.59           H  
ATOM   3155 HG23 ILE A 192      -4.690   5.967   6.941  1.00 98.59           H  
ATOM   3156  CD1 ILE A 192      -6.819   6.955   3.598  1.00 98.59           C  
ATOM   3157 HD11 ILE A 192      -7.609   6.884   2.850  1.00 98.59           H  
ATOM   3158 HD12 ILE A 192      -6.327   7.923   3.495  1.00 98.59           H  
ATOM   3159 HD13 ILE A 192      -6.103   6.154   3.415  1.00 98.59           H  
ATOM   3160  N   MET A 193      -7.751   9.182   8.116  1.00 98.63           N  
ATOM   3161  H   MET A 193      -6.760   9.309   8.265  1.00 98.63           H  
ATOM   3162  CA  MET A 193      -8.644  10.336   8.175  1.00 98.63           C  
ATOM   3163  HA  MET A 193      -9.572  10.040   8.664  1.00 98.63           H  
ATOM   3164  C   MET A 193      -9.026  10.801   6.763  1.00 98.63           C  
ATOM   3165  CB  MET A 193      -8.020  11.455   9.008  1.00 98.63           C  
ATOM   3166  HB2 MET A 193      -8.742  12.270   9.049  1.00 98.63           H  
ATOM   3167  HB3 MET A 193      -7.108  11.805   8.524  1.00 98.63           H  
ATOM   3168  O   MET A 193      -8.553  10.257   5.768  1.00 98.63           O  
ATOM   3169  CG  MET A 193      -7.710  11.050  10.453  1.00 98.63           C  
ATOM   3170  HG2 MET A 193      -7.017  10.208  10.445  1.00 98.63           H  
ATOM   3171  HG3 MET A 193      -7.209  11.887  10.939  1.00 98.63           H  
ATOM   3172  SD  MET A 193      -9.152  10.602  11.459  1.00 98.63           S  
ATOM   3173  CE  MET A 193     -10.001  12.196  11.606  1.00 98.63           C  
ATOM   3174  HE1 MET A 193     -10.871  12.089  12.254  1.00 98.63           H  
ATOM   3175  HE2 MET A 193      -9.326  12.936  12.036  1.00 98.63           H  
ATOM   3176  HE3 MET A 193     -10.334  12.538  10.626  1.00 98.63           H  
ATOM   3177  N   ASP A 194      -9.923  11.770   6.677  1.00 98.33           N  
ATOM   3178  H   ASP A 194     -10.190  12.291   7.500  1.00 98.33           H  
ATOM   3179  CA  ASP A 194     -10.329  12.393   5.424  1.00 98.33           C  
ATOM   3180  HA  ASP A 194     -10.442  11.626   4.658  1.00 98.33           H  
ATOM   3181  C   ASP A 194      -9.280  13.408   4.935  1.00 98.33           C  
ATOM   3182  CB  ASP A 194     -11.702  13.055   5.638  1.00 98.33           C  
ATOM   3183  HB2 ASP A 194     -12.092  13.381   4.674  1.00 98.33           H  
ATOM   3184  HB3 ASP A 194     -12.401  12.324   6.045  1.00 98.33           H  
ATOM   3185  O   ASP A 194      -8.238  13.646   5.563  1.00 98.33           O  
ATOM   3186  CG  ASP A 194     -11.643  14.250   6.593  1.00 98.33           C  
ATOM   3187  OD1 ASP A 194     -10.794  14.249   7.512  1.00 98.33           O  
ATOM   3188  OD2 ASP A 194     -12.413  15.207   6.387  1.00 98.33           O  
ATOM   3189  N   GLU A 195      -9.563  14.039   3.797  1.00 98.70           N  
ATOM   3190  H   GLU A 195     -10.409  13.798   3.300  1.00 98.70           H  
ATOM   3191  CA  GLU A 195      -8.678  15.038   3.203  1.00 98.70           C  
ATOM   3192  HA  GLU A 195      -7.704  14.574   3.042  1.00 98.70           H  
ATOM   3193  C   GLU A 195      -8.470  16.264   4.106  1.00 98.70           C  
ATOM   3194  CB  GLU A 195      -9.245  15.465   1.846  1.00 98.70           C  
ATOM   3195  HB2 GLU A 195     -10.142  16.067   1.991  1.00 98.70           H  
ATOM   3196  HB3 GLU A 195      -9.511  14.576   1.273  1.00 98.70           H  
ATOM   3197  O   GLU A 195      -7.359  16.796   4.163  1.00 98.70           O  
ATOM   3198  CG  GLU A 195      -8.188  16.270   1.082  1.00 98.70           C  
ATOM   3199  HG2 GLU A 195      -7.274  15.676   1.059  1.00 98.70           H  
ATOM   3200  HG3 GLU A 195      -7.982  17.203   1.606  1.00 98.70           H  
ATOM   3201  CD  GLU A 195      -8.566  16.598  -0.358  1.00 98.70           C  
ATOM   3202  OE1 GLU A 195      -7.638  16.995  -1.099  1.00 98.70           O  
ATOM   3203  OE2 GLU A 195      -9.734  16.400  -0.745  1.00 98.70           O  
ATOM   3204  N   SER A 196      -9.493  16.675   4.870  1.00 98.47           N  
ATOM   3205  H   SER A 196     -10.363  16.163   4.832  1.00 98.47           H  
ATOM   3206  CA  SER A 196      -9.409  17.809   5.807  1.00 98.47           C  
ATOM   3207  HA  SER A 196      -9.055  18.679   5.253  1.00 98.47           H  
ATOM   3208  C   SER A 196      -8.426  17.573   6.958  1.00 98.47           C  
ATOM   3209  CB  SER A 196     -10.789  18.148   6.382  1.00 98.47           C  
ATOM   3210  HB2 SER A 196     -10.760  19.168   6.766  1.00 98.47           H  
ATOM   3211  HB3 SER A 196     -11.546  18.097   5.599  1.00 98.47           H  
ATOM   3212  O   SER A 196      -8.047  18.509   7.661  1.00 98.47           O  
ATOM   3213  OG  SER A 196     -11.135  17.286   7.448  1.00 98.47           O  
ATOM   3214  HG  SER A 196     -11.607  16.522   7.108  1.00 98.47           H  
ATOM   3215  N   GLN A 197      -7.981  16.328   7.138  1.00 98.50           N  
ATOM   3216  H   GLN A 197      -8.431  15.607   6.593  1.00 98.50           H  
ATOM   3217  CA  GLN A 197      -6.950  15.898   8.079  1.00 98.50           C  
ATOM   3218  HA  GLN A 197      -6.580  16.761   8.633  1.00 98.50           H  
ATOM   3219  C   GLN A 197      -5.735  15.288   7.359  1.00 98.50           C  
ATOM   3220  CB  GLN A 197      -7.590  14.913   9.058  1.00 98.50           C  
ATOM   3221  HB2 GLN A 197      -6.830  14.477   9.706  1.00 98.50           H  
ATOM   3222  HB3 GLN A 197      -8.037  14.127   8.450  1.00 98.50           H  
ATOM   3223  O   GLN A 197      -4.953  14.549   7.965  1.00 98.50           O  
ATOM   3224  CG  GLN A 197      -8.685  15.532   9.935  1.00 98.50           C  
ATOM   3225  HG2 GLN A 197      -9.479  15.943   9.312  1.00 98.50           H  
ATOM   3226  HG3 GLN A 197      -9.130  14.752  10.552  1.00 98.50           H  
ATOM   3227  CD  GLN A 197      -8.132  16.612  10.852  1.00 98.50           C  
ATOM   3228  NE2 GLN A 197      -8.408  17.867  10.577  1.00 98.50           N  
ATOM   3229 HE21 GLN A 197      -8.897  18.095   9.724  1.00 98.50           H  
ATOM   3230 HE22 GLN A 197      -8.057  18.588  11.192  1.00 98.50           H  
ATOM   3231  OE1 GLN A 197      -7.402  16.334  11.799  1.00 98.50           O  
ATOM   3232  N   MET A 198      -5.580  15.593   6.067  1.00 98.75           N  
ATOM   3233  H   MET A 198      -6.295  16.161   5.636  1.00 98.75           H  
ATOM   3234  CA  MET A 198      -4.483  15.162   5.200  1.00 98.75           C  
ATOM   3235  HA  MET A 198      -4.768  15.433   4.184  1.00 98.75           H  
ATOM   3236  C   MET A 198      -4.296  13.640   5.199  1.00 98.75           C  
ATOM   3237  CB  MET A 198      -3.175  15.910   5.523  1.00 98.75           C  
ATOM   3238  HB2 MET A 198      -2.796  15.556   6.482  1.00 98.75           H  
ATOM   3239  HB3 MET A 198      -2.443  15.654   4.758  1.00 98.75           H  
ATOM   3240  O   MET A 198      -3.168  13.150   5.226  1.00 98.75           O  
ATOM   3241  CG  MET A 198      -3.273  17.437   5.578  1.00 98.75           C  
ATOM   3242  HG2 MET A 198      -4.004  17.785   4.850  1.00 98.75           H  
ATOM   3243  HG3 MET A 198      -2.303  17.842   5.287  1.00 98.75           H  
ATOM   3244  SD  MET A 198      -3.650  18.101   7.228  1.00 98.75           S  
ATOM   3245  CE  MET A 198      -5.255  18.835   6.873  1.00 98.75           C  
ATOM   3246  HE1 MET A 198      -5.122  19.694   6.216  1.00 98.75           H  
ATOM   3247  HE2 MET A 198      -5.900  18.118   6.365  1.00 98.75           H  
ATOM   3248  HE3 MET A 198      -5.714  19.172   7.802  1.00 98.75           H  
ATOM   3249  N   TYR A 199      -5.398  12.885   5.232  1.00 98.81           N  
ATOM   3250  H   TYR A 199      -6.299  13.343   5.226  1.00 98.81           H  
ATOM   3251  CA  TYR A 199      -5.397  11.421   5.246  1.00 98.81           C  
ATOM   3252  HA  TYR A 199      -6.421  11.119   5.467  1.00 98.81           H  
ATOM   3253  C   TYR A 199      -4.535  10.795   6.349  1.00 98.81           C  
ATOM   3254  CB  TYR A 199      -5.060  10.865   3.857  1.00 98.81           C  
ATOM   3255  HB2 TYR A 199      -4.006  11.050   3.653  1.00 98.81           H  
ATOM   3256  HB3 TYR A 199      -5.200   9.784   3.865  1.00 98.81           H  
ATOM   3257  O   TYR A 199      -3.932   9.744   6.141  1.00 98.81           O  
ATOM   3258  CG  TYR A 199      -5.888  11.437   2.732  1.00 98.81           C  
ATOM   3259  CD1 TYR A 199      -7.277  11.207   2.682  1.00 98.81           C  
ATOM   3260  HD1 TYR A 199      -7.764  10.617   3.445  1.00 98.81           H  
ATOM   3261  CD2 TYR A 199      -5.253  12.180   1.720  1.00 98.81           C  
ATOM   3262  HD2 TYR A 199      -4.187  12.352   1.761  1.00 98.81           H  
ATOM   3263  CE1 TYR A 199      -8.036  11.737   1.621  1.00 98.81           C  
ATOM   3264  HE1 TYR A 199      -9.102  11.576   1.555  1.00 98.81           H  
ATOM   3265  CE2 TYR A 199      -6.008  12.698   0.656  1.00 98.81           C  
ATOM   3266  HE2 TYR A 199      -5.528  13.261  -0.131  1.00 98.81           H  
ATOM   3267  OH  TYR A 199      -8.114  13.067  -0.374  1.00 98.81           O  
ATOM   3268  HH  TYR A 199      -7.576  13.598  -0.964  1.00 98.81           H  
ATOM   3269  CZ  TYR A 199      -7.400  12.498   0.621  1.00 98.81           C  
ATOM   3270  N   LYS A 200      -4.447  11.437   7.522  1.00 98.74           N  
ATOM   3271  H   LYS A 200      -4.887  12.343   7.583  1.00 98.74           H  
ATOM   3272  CA  LYS A 200      -3.620  10.979   8.650  1.00 98.74           C  
ATOM   3273  HA  LYS A 200      -2.578  11.139   8.375  1.00 98.74           H  
ATOM   3274  C   LYS A 200      -3.792   9.481   8.939  1.00 98.74           C  
ATOM   3275  CB  LYS A 200      -3.946  11.836   9.878  1.00 98.74           C  
ATOM   3276  HB2 LYS A 200      -5.000  11.712  10.128  1.00 98.74           H  
ATOM   3277  HB3 LYS A 200      -3.773  12.878   9.611  1.00 98.74           H  
ATOM   3278  O   LYS A 200      -4.923   9.020   9.115  1.00 98.74           O  
ATOM   3279  CG  LYS A 200      -3.092  11.482  11.106  1.00 98.74           C  
ATOM   3280  HG2 LYS A 200      -3.233  10.431  11.361  1.00 98.74           H  
ATOM   3281  HG3 LYS A 200      -2.043  11.644  10.862  1.00 98.74           H  
ATOM   3282  CD  LYS A 200      -3.473  12.319  12.334  1.00 98.74           C  
ATOM   3283  HD2 LYS A 200      -2.922  11.938  13.194  1.00 98.74           H  
ATOM   3284  HD3 LYS A 200      -4.541  12.204  12.519  1.00 98.74           H  
ATOM   3285  CE  LYS A 200      -3.128  13.801  12.134  1.00 98.74           C  
ATOM   3286  HE2 LYS A 200      -2.043  13.888  12.091  1.00 98.74           H  
ATOM   3287  HE3 LYS A 200      -3.528  14.132  11.176  1.00 98.74           H  
ATOM   3288  NZ  LYS A 200      -3.679  14.651  13.221  1.00 98.74           N  
ATOM   3289  HZ1 LYS A 200      -3.330  14.350  14.120  1.00 98.74           H  
ATOM   3290  HZ2 LYS A 200      -3.410  15.614  13.086  1.00 98.74           H  
ATOM   3291  HZ3 LYS A 200      -4.689  14.622  13.219  1.00 98.74           H  
ATOM   3292  N   LEU A 201      -2.673   8.759   9.032  1.00 98.76           N  
ATOM   3293  H   LEU A 201      -1.791   9.232   8.896  1.00 98.76           H  
ATOM   3294  CA  LEU A 201      -2.635   7.318   9.278  1.00 98.76           C  
ATOM   3295  HA  LEU A 201      -3.377   6.847   8.634  1.00 98.76           H  
ATOM   3296  C   LEU A 201      -2.976   6.992  10.731  1.00 98.76           C  
ATOM   3297  CB  LEU A 201      -1.248   6.769   8.896  1.00 98.76           C  
ATOM   3298  HB2 LEU A 201      -1.105   6.929   7.827  1.00 98.76           H  
ATOM   3299  HB3 LEU A 201      -0.483   7.333   9.429  1.00 98.76           H  
ATOM   3300  O   LEU A 201      -2.355   7.509  11.663  1.00 98.76           O  
ATOM   3301  CG  LEU A 201      -1.028   5.271   9.167  1.00 98.76           C  
ATOM   3302  HG  LEU A 201      -1.114   5.077  10.236  1.00 98.76           H  
ATOM   3303  CD1 LEU A 201      -2.029   4.394   8.424  1.00 98.76           C  
ATOM   3304 HD11 LEU A 201      -1.787   3.354   8.642  1.00 98.76           H  
ATOM   3305 HD12 LEU A 201      -3.049   4.584   8.758  1.00 98.76           H  
ATOM   3306 HD13 LEU A 201      -1.956   4.571   7.351  1.00 98.76           H  
ATOM   3307  CD2 LEU A 201       0.363   4.839   8.710  1.00 98.76           C  
ATOM   3308 HD21 LEU A 201       0.519   3.780   8.912  1.00 98.76           H  
ATOM   3309 HD22 LEU A 201       1.121   5.409   9.248  1.00 98.76           H  
ATOM   3310 HD23 LEU A 201       0.484   5.019   7.642  1.00 98.76           H  
ATOM   3311  N   LYS A 202      -3.940   6.092  10.928  1.00 98.47           N  
ATOM   3312  H   LYS A 202      -4.440   5.728  10.130  1.00 98.47           H  
ATOM   3313  CA  LYS A 202      -4.363   5.614  12.240  1.00 98.47           C  
ATOM   3314  HA  LYS A 202      -3.628   5.911  12.989  1.00 98.47           H  
ATOM   3315  C   LYS A 202      -4.430   4.094  12.264  1.00 98.47           C  
ATOM   3316  CB  LYS A 202      -5.728   6.232  12.584  1.00 98.47           C  
ATOM   3317  HB2 LYS A 202      -6.129   5.712  13.454  1.00 98.47           H  
ATOM   3318  HB3 LYS A 202      -6.414   6.058  11.755  1.00 98.47           H  
ATOM   3319  O   LYS A 202      -4.980   3.457  11.378  1.00 98.47           O  
ATOM   3320  CG  LYS A 202      -5.698   7.742  12.883  1.00 98.47           C  
ATOM   3321  HG2 LYS A 202      -5.216   8.290  12.073  1.00 98.47           H  
ATOM   3322  HG3 LYS A 202      -6.723   8.100  12.978  1.00 98.47           H  
ATOM   3323  CD  LYS A 202      -4.964   7.988  14.203  1.00 98.47           C  
ATOM   3324  HD2 LYS A 202      -3.900   7.808  14.049  1.00 98.47           H  
ATOM   3325  HD3 LYS A 202      -5.327   7.269  14.938  1.00 98.47           H  
ATOM   3326  CE  LYS A 202      -5.164   9.392  14.775  1.00 98.47           C  
ATOM   3327  HE2 LYS A 202      -4.594  10.098  14.171  1.00 98.47           H  
ATOM   3328  HE3 LYS A 202      -6.223   9.646  14.729  1.00 98.47           H  
ATOM   3329  NZ  LYS A 202      -4.695   9.407  16.187  1.00 98.47           N  
ATOM   3330  HZ1 LYS A 202      -3.722   9.137  16.228  1.00 98.47           H  
ATOM   3331  HZ2 LYS A 202      -5.154   8.704  16.748  1.00 98.47           H  
ATOM   3332  HZ3 LYS A 202      -4.785  10.302  16.647  1.00 98.47           H  
ATOM   3333  N   PHE A 203      -3.904   3.515  13.328  1.00 97.33           N  
ATOM   3334  H   PHE A 203      -3.398   4.088  13.988  1.00 97.33           H  
ATOM   3335  CA  PHE A 203      -4.144   2.138  13.740  1.00 97.33           C  
ATOM   3336  HA  PHE A 203      -5.194   1.892  13.583  1.00 97.33           H  
ATOM   3337  C   PHE A 203      -3.856   2.050  15.235  1.00 97.33           C  
ATOM   3338  CB  PHE A 203      -3.295   1.153  12.929  1.00 97.33           C  
ATOM   3339  HB2 PHE A 203      -3.483   0.141  13.287  1.00 97.33           H  
ATOM   3340  HB3 PHE A 203      -3.616   1.179  11.888  1.00 97.33           H  
ATOM   3341  O   PHE A 203      -3.197   2.930  15.796  1.00 97.33           O  
ATOM   3342  CG  PHE A 203      -1.809   1.420  12.976  1.00 97.33           C  
ATOM   3343  CD1 PHE A 203      -1.222   2.261  12.012  1.00 97.33           C  
ATOM   3344  HD1 PHE A 203      -1.829   2.727  11.249  1.00 97.33           H  
ATOM   3345  CD2 PHE A 203      -1.015   0.805  13.961  1.00 97.33           C  
ATOM   3346  HD2 PHE A 203      -1.461   0.146  14.691  1.00 97.33           H  
ATOM   3347  CE1 PHE A 203       0.168   2.448  12.004  1.00 97.33           C  
ATOM   3348  HE1 PHE A 203       0.642   3.050  11.242  1.00 97.33           H  
ATOM   3349  CE2 PHE A 203       0.376   0.995  13.953  1.00 97.33           C  
ATOM   3350  HE2 PHE A 203       1.012   0.490  14.665  1.00 97.33           H  
ATOM   3351  CZ  PHE A 203       0.960   1.785  12.952  1.00 97.33           C  
ATOM   3352  HZ  PHE A 203       2.036   1.844  12.880  1.00 97.33           H  
ATOM   3353  N   ARG A 204      -4.370   1.027  15.915  1.00 95.57           N  
ATOM   3354  H   ARG A 204      -4.837   0.287  15.411  1.00 95.57           H  
ATOM   3355  CA  ARG A 204      -4.182   0.924  17.365  1.00 95.57           C  
ATOM   3356  HA  ARG A 204      -4.239   1.922  17.799  1.00 95.57           H  
ATOM   3357  C   ARG A 204      -2.785   0.415  17.690  1.00 95.57           C  
ATOM   3358  CB  ARG A 204      -5.306   0.087  17.965  1.00 95.57           C  
ATOM   3359  HB2 ARG A 204      -6.256   0.540  17.684  1.00 95.57           H  
ATOM   3360  HB3 ARG A 204      -5.260  -0.921  17.551  1.00 95.57           H  
ATOM   3361  O   ARG A 204      -2.038   1.125  18.359  1.00 95.57           O  
ATOM   3362  CG  ARG A 204      -5.239   0.016  19.491  1.00 95.57           C  
ATOM   3363  HG2 ARG A 204      -5.318   1.027  19.888  1.00 95.57           H  
ATOM   3364  HG3 ARG A 204      -4.299  -0.429  19.819  1.00 95.57           H  
ATOM   3365  CD  ARG A 204      -6.405  -0.835  19.997  1.00 95.57           C  
ATOM   3366  HD2 ARG A 204      -7.291  -0.611  19.404  1.00 95.57           H  
ATOM   3367  HD3 ARG A 204      -6.147  -1.887  19.874  1.00 95.57           H  
ATOM   3368  NE  ARG A 204      -6.699  -0.537  21.406  1.00 95.57           N  
ATOM   3369  HE  ARG A 204      -6.078   0.114  21.866  1.00 95.57           H  
ATOM   3370  NH1 ARG A 204      -8.427  -2.018  21.658  1.00 95.57           N  
ATOM   3371 HH11 ARG A 204      -9.086  -2.496  22.255  1.00 95.57           H  
ATOM   3372 HH12 ARG A 204      -8.268  -2.317  20.706  1.00 95.57           H  
ATOM   3373  NH2 ARG A 204      -7.817  -0.722  23.374  1.00 95.57           N  
ATOM   3374 HH21 ARG A 204      -7.169  -0.066  23.786  1.00 95.57           H  
ATOM   3375 HH22 ARG A 204      -8.451  -1.229  23.975  1.00 95.57           H  
ATOM   3376  CZ  ARG A 204      -7.644  -1.091  22.137  1.00 95.57           C  
ATOM   3377  N   GLN A 205      -2.442  -0.767  17.193  1.00 95.55           N  
ATOM   3378  H   GLN A 205      -3.110  -1.281  16.635  1.00 95.55           H  
ATOM   3379  CA  GLN A 205      -1.170  -1.429  17.471  1.00 95.55           C  
ATOM   3380  HA  GLN A 205      -0.381  -0.680  17.540  1.00 95.55           H  
ATOM   3381  C   GLN A 205      -0.788  -2.403  16.355  1.00 95.55           C  
ATOM   3382  CB  GLN A 205      -1.256  -2.166  18.824  1.00 95.55           C  
ATOM   3383  HB2 GLN A 205      -1.419  -1.435  19.615  1.00 95.55           H  
ATOM   3384  HB3 GLN A 205      -0.308  -2.666  19.023  1.00 95.55           H  
ATOM   3385  O   GLN A 205      -1.653  -2.884  15.615  1.00 95.55           O  
ATOM   3386  CG  GLN A 205      -2.389  -3.203  18.867  1.00 95.55           C  
ATOM   3387  HG2 GLN A 205      -3.338  -2.695  18.700  1.00 95.55           H  
ATOM   3388  HG3 GLN A 205      -2.245  -3.952  18.088  1.00 95.55           H  
ATOM   3389  CD  GLN A 205      -2.502  -3.892  20.212  1.00 95.55           C  
ATOM   3390  NE2 GLN A 205      -1.860  -5.023  20.392  1.00 95.55           N  
ATOM   3391 HE21 GLN A 205      -1.197  -5.336  19.698  1.00 95.55           H  
ATOM   3392 HE22 GLN A 205      -1.879  -5.434  21.314  1.00 95.55           H  
ATOM   3393  OE1 GLN A 205      -3.213  -3.428  21.092  1.00 95.55           O  
ATOM   3394  N   PHE A 206       0.502  -2.722  16.293  1.00 98.18           N  
ATOM   3395  H   PHE A 206       1.153  -2.250  16.903  1.00 98.18           H  
ATOM   3396  CA  PHE A 206       0.992  -3.955  15.690  1.00 98.18           C  
ATOM   3397  HA  PHE A 206       0.667  -4.022  14.652  1.00 98.18           H  
ATOM   3398  C   PHE A 206       0.428  -5.160  16.457  1.00 98.18           C  
ATOM   3399  CB  PHE A 206       2.521  -3.919  15.722  1.00 98.18           C  
ATOM   3400  HB2 PHE A 206       2.856  -3.736  16.743  1.00 98.18           H  
ATOM   3401  HB3 PHE A 206       2.855  -3.077  15.115  1.00 98.18           H  
ATOM   3402  O   PHE A 206       0.339  -5.140  17.689  1.00 98.18           O  
ATOM   3403  CG  PHE A 206       3.193  -5.171  15.209  1.00 98.18           C  
ATOM   3404  CD1 PHE A 206       3.690  -6.127  16.115  1.00 98.18           C  
ATOM   3405  HD1 PHE A 206       3.577  -5.977  17.179  1.00 98.18           H  
ATOM   3406  CD2 PHE A 206       3.343  -5.376  13.826  1.00 98.18           C  
ATOM   3407  HD2 PHE A 206       2.969  -4.648  13.120  1.00 98.18           H  
ATOM   3408  CE1 PHE A 206       4.357  -7.270  15.643  1.00 98.18           C  
ATOM   3409  HE1 PHE A 206       4.757  -7.990  16.340  1.00 98.18           H  
ATOM   3410  CE2 PHE A 206       4.016  -6.516  13.360  1.00 98.18           C  
ATOM   3411  HE2 PHE A 206       4.167  -6.664  12.301  1.00 98.18           H  
ATOM   3412  CZ  PHE A 206       4.533  -7.457  14.263  1.00 98.18           C  
ATOM   3413  HZ  PHE A 206       5.082  -8.312  13.896  1.00 98.18           H  
ATOM   3414  N   LEU A 207      -0.018  -6.179  15.726  1.00 96.93           N  
ATOM   3415  H   LEU A 207       0.095  -6.133  14.723  1.00 96.93           H  
ATOM   3416  CA  LEU A 207      -0.535  -7.419  16.295  1.00 96.93           C  
ATOM   3417  HA  LEU A 207      -0.739  -7.287  17.357  1.00 96.93           H  
ATOM   3418  C   LEU A 207       0.502  -8.536  16.226  1.00 96.93           C  
ATOM   3419  CB  LEU A 207      -1.828  -7.846  15.579  1.00 96.93           C  
ATOM   3420  HB2 LEU A 207      -1.682  -7.808  14.500  1.00 96.93           H  
ATOM   3421  HB3 LEU A 207      -1.995  -8.889  15.847  1.00 96.93           H  
ATOM   3422  O   LEU A 207       0.885  -9.076  17.259  1.00 96.93           O  
ATOM   3423  CG  LEU A 207      -3.110  -7.088  15.941  1.00 96.93           C  
ATOM   3424  HG  LEU A 207      -3.054  -6.049  15.615  1.00 96.93           H  
ATOM   3425  CD1 LEU A 207      -4.274  -7.788  15.227  1.00 96.93           C  
ATOM   3426 HD11 LEU A 207      -5.234  -7.542  15.680  1.00 96.93           H  
ATOM   3427 HD12 LEU A 207      -4.165  -8.870  15.293  1.00 96.93           H  
ATOM   3428 HD13 LEU A 207      -4.278  -7.510  14.173  1.00 96.93           H  
ATOM   3429  CD2 LEU A 207      -3.365  -7.130  17.450  1.00 96.93           C  
ATOM   3430 HD21 LEU A 207      -4.387  -6.831  17.682  1.00 96.93           H  
ATOM   3431 HD22 LEU A 207      -3.215  -8.145  17.819  1.00 96.93           H  
ATOM   3432 HD23 LEU A 207      -2.672  -6.460  17.959  1.00 96.93           H  
ATOM   3433  N   TYR A 208       0.905  -8.902  15.012  1.00 98.25           N  
ATOM   3434  H   TYR A 208       0.583  -8.377  14.211  1.00 98.25           H  
ATOM   3435  CA  TYR A 208       1.836  -9.991  14.742  1.00 98.25           C  
ATOM   3436  HA  TYR A 208       2.659  -9.935  15.455  1.00 98.25           H  
ATOM   3437  C   TYR A 208       2.418  -9.850  13.332  1.00 98.25           C  
ATOM   3438  CB  TYR A 208       1.132 -11.353  14.909  1.00 98.25           C  
ATOM   3439  HB2 TYR A 208       1.872 -12.144  14.788  1.00 98.25           H  
ATOM   3440  HB3 TYR A 208       0.758 -11.437  15.929  1.00 98.25           H  
ATOM   3441  O   TYR A 208       1.909  -9.103  12.495  1.00 98.25           O  
ATOM   3442  CG  TYR A 208      -0.011 -11.613  13.943  1.00 98.25           C  
ATOM   3443  CD1 TYR A 208      -1.336 -11.308  14.313  1.00 98.25           C  
ATOM   3444  HD1 TYR A 208      -1.532 -10.929  15.305  1.00 98.25           H  
ATOM   3445  CD2 TYR A 208       0.249 -12.173  12.677  1.00 98.25           C  
ATOM   3446  HD2 TYR A 208       1.257 -12.428  12.388  1.00 98.25           H  
ATOM   3447  CE1 TYR A 208      -2.398 -11.525  13.411  1.00 98.25           C  
ATOM   3448  HE1 TYR A 208      -3.413 -11.286  13.691  1.00 98.25           H  
ATOM   3449  CE2 TYR A 208      -0.808 -12.406  11.780  1.00 98.25           C  
ATOM   3450  HE2 TYR A 208      -0.611 -12.842  10.811  1.00 98.25           H  
ATOM   3451  OH  TYR A 208      -3.130 -12.300  11.246  1.00 98.25           O  
ATOM   3452  HH  TYR A 208      -4.009 -12.132  11.595  1.00 98.25           H  
ATOM   3453  CZ  TYR A 208      -2.130 -12.079  12.139  1.00 98.25           C  
ATOM   3454  N   GLY A 209       3.480 -10.597  13.067  1.00 98.14           N  
ATOM   3455  H   GLY A 209       3.887 -11.151  13.807  1.00 98.14           H  
ATOM   3456  CA  GLY A 209       4.161 -10.660  11.783  1.00 98.14           C  
ATOM   3457  HA2 GLY A 209       4.434  -9.656  11.457  1.00 98.14           H  
ATOM   3458  HA3 GLY A 209       3.510 -11.114  11.037  1.00 98.14           H  
ATOM   3459  C   GLY A 209       5.433 -11.487  11.914  1.00 98.14           C  
ATOM   3460  O   GLY A 209       5.877 -11.764  13.027  1.00 98.14           O  
ATOM   3461  N   ASN A 210       6.021 -11.879  10.789  1.00 98.42           N  
ATOM   3462  H   ASN A 210       5.629 -11.575   9.909  1.00 98.42           H  
ATOM   3463  CA  ASN A 210       7.317 -12.570  10.751  1.00 98.42           C  
ATOM   3464  HA  ASN A 210       7.541 -12.941  11.751  1.00 98.42           H  
ATOM   3465  C   ASN A 210       8.481 -11.616  10.412  1.00 98.42           C  
ATOM   3466  CB  ASN A 210       7.232 -13.806   9.836  1.00 98.42           C  
ATOM   3467  HB2 ASN A 210       8.156 -14.376   9.941  1.00 98.42           H  
ATOM   3468  HB3 ASN A 210       6.403 -14.441  10.148  1.00 98.42           H  
ATOM   3469  O   ASN A 210       9.541 -12.060   9.982  1.00 98.42           O  
ATOM   3470  CG  ASN A 210       7.054 -13.457   8.372  1.00 98.42           C  
ATOM   3471  ND2 ASN A 210       7.312 -14.384   7.479  1.00 98.42           N  
ATOM   3472 HD21 ASN A 210       7.390 -14.119   6.507  1.00 98.42           H  
ATOM   3473 HD22 ASN A 210       7.730 -15.255   7.772  1.00 98.42           H  
ATOM   3474  OD1 ASN A 210       6.640 -12.366   8.027  1.00 98.42           O  
ATOM   3475  N   VAL A 211       8.279 -10.308  10.594  1.00 98.42           N  
ATOM   3476  H   VAL A 211       7.383 -10.013  10.955  1.00 98.42           H  
ATOM   3477  CA  VAL A 211       9.284  -9.250  10.427  1.00 98.42           C  
ATOM   3478  HA  VAL A 211      10.257  -9.660  10.701  1.00 98.42           H  
ATOM   3479  C   VAL A 211       8.980  -8.084  11.377  1.00 98.42           C  
ATOM   3480  CB  VAL A 211       9.357  -8.813   8.950  1.00 98.42           C  
ATOM   3481  HB  VAL A 211       9.503  -9.707   8.345  1.00 98.42           H  
ATOM   3482  O   VAL A 211       7.848  -7.936  11.840  1.00 98.42           O  
ATOM   3483  CG1 VAL A 211       8.089  -8.117   8.451  1.00 98.42           C  
ATOM   3484 HG11 VAL A 211       7.926  -7.190   9.001  1.00 98.42           H  
ATOM   3485 HG12 VAL A 211       7.234  -8.781   8.578  1.00 98.42           H  
ATOM   3486 HG13 VAL A 211       8.196  -7.884   7.392  1.00 98.42           H  
ATOM   3487  CG2 VAL A 211      10.541  -7.891   8.672  1.00 98.42           C  
ATOM   3488 HG21 VAL A 211      10.389  -6.917   9.138  1.00 98.42           H  
ATOM   3489 HG22 VAL A 211      10.611  -7.740   7.595  1.00 98.42           H  
ATOM   3490 HG23 VAL A 211      11.468  -8.346   9.021  1.00 98.42           H  
ATOM   3491  N   GLY A 212       9.992  -7.269  11.687  1.00 97.85           N  
ATOM   3492  H   GLY A 212      10.891  -7.443  11.261  1.00 97.85           H  
ATOM   3493  CA  GLY A 212       9.864  -6.111  12.575  1.00 97.85           C  
ATOM   3494  HA2 GLY A 212      10.844  -5.660  12.730  1.00 97.85           H  
ATOM   3495  HA3 GLY A 212       9.493  -6.455  13.540  1.00 97.85           H  
ATOM   3496  C   GLY A 212       8.917  -5.026  12.047  1.00 97.85           C  
ATOM   3497  O   GLY A 212       8.806  -4.814  10.839  1.00 97.85           O  
ATOM   3498  N   ASP A 213       8.257  -4.325  12.972  1.00 98.42           N  
ATOM   3499  H   ASP A 213       8.424  -4.543  13.943  1.00 98.42           H  
ATOM   3500  CA  ASP A 213       7.299  -3.249  12.698  1.00 98.42           C  
ATOM   3501  HA  ASP A 213       6.644  -3.556  11.883  1.00 98.42           H  
ATOM   3502  C   ASP A 213       7.994  -1.940  12.294  1.00 98.42           C  
ATOM   3503  CB  ASP A 213       6.425  -3.032  13.945  1.00 98.42           C  
ATOM   3504  HB2 ASP A 213       5.857  -3.943  14.137  1.00 98.42           H  
ATOM   3505  HB3 ASP A 213       7.068  -2.852  14.807  1.00 98.42           H  
ATOM   3506  O   ASP A 213       8.537  -1.234  13.140  1.00 98.42           O  
ATOM   3507  CG  ASP A 213       5.443  -1.861  13.816  1.00 98.42           C  
ATOM   3508  OD1 ASP A 213       5.227  -1.330  12.698  1.00 98.42           O  
ATOM   3509  OD2 ASP A 213       4.816  -1.503  14.834  1.00 98.42           O  
ATOM   3510  N   MET A 214       7.913  -1.590  11.009  1.00 98.24           N  
ATOM   3511  H   MET A 214       7.540  -2.261  10.354  1.00 98.24           H  
ATOM   3512  CA  MET A 214       8.399  -0.310  10.478  1.00 98.24           C  
ATOM   3513  HA  MET A 214       9.072   0.153  11.200  1.00 98.24           H  
ATOM   3514  C   MET A 214       7.263   0.696  10.223  1.00 98.24           C  
ATOM   3515  CB  MET A 214       9.202  -0.562   9.192  1.00 98.24           C  
ATOM   3516  HB2 MET A 214       9.588   0.388   8.822  1.00 98.24           H  
ATOM   3517  HB3 MET A 214       8.535  -0.972   8.434  1.00 98.24           H  
ATOM   3518  O   MET A 214       7.518   1.873   9.970  1.00 98.24           O  
ATOM   3519  CG  MET A 214      10.383  -1.521   9.382  1.00 98.24           C  
ATOM   3520  HG2 MET A 214      10.022  -2.479   9.756  1.00 98.24           H  
ATOM   3521  HG3 MET A 214      10.829  -1.699   8.404  1.00 98.24           H  
ATOM   3522  SD  MET A 214      11.689  -0.908  10.478  1.00 98.24           S  
ATOM   3523  CE  MET A 214      11.672  -2.151  11.795  1.00 98.24           C  
ATOM   3524  HE1 MET A 214      12.527  -1.987  12.451  1.00 98.24           H  
ATOM   3525  HE2 MET A 214      10.755  -2.056  12.377  1.00 98.24           H  
ATOM   3526  HE3 MET A 214      11.726  -3.151  11.365  1.00 98.24           H  
ATOM   3527  N   LEU A 215       5.992   0.272  10.290  1.00 98.64           N  
ATOM   3528  H   LEU A 215       5.822  -0.656  10.649  1.00 98.64           H  
ATOM   3529  CA  LEU A 215       4.848   1.153  10.020  1.00 98.64           C  
ATOM   3530  HA  LEU A 215       5.127   1.800   9.189  1.00 98.64           H  
ATOM   3531  C   LEU A 215       4.519   2.053  11.217  1.00 98.64           C  
ATOM   3532  CB  LEU A 215       3.621   0.333   9.596  1.00 98.64           C  
ATOM   3533  HB2 LEU A 215       3.927  -0.444   8.895  1.00 98.64           H  
ATOM   3534  HB3 LEU A 215       3.221  -0.141  10.492  1.00 98.64           H  
ATOM   3535  O   LEU A 215       3.974   3.140  11.026  1.00 98.64           O  
ATOM   3536  CG  LEU A 215       2.494   1.158   8.948  1.00 98.64           C  
ATOM   3537  HG  LEU A 215       2.217   1.992   9.593  1.00 98.64           H  
ATOM   3538  CD1 LEU A 215       2.886   1.710   7.573  1.00 98.64           C  
ATOM   3539 HD11 LEU A 215       2.036   2.224   7.125  1.00 98.64           H  
ATOM   3540 HD12 LEU A 215       3.701   2.427   7.675  1.00 98.64           H  
ATOM   3541 HD13 LEU A 215       3.201   0.894   6.923  1.00 98.64           H  
ATOM   3542  CD2 LEU A 215       1.255   0.280   8.783  1.00 98.64           C  
ATOM   3543 HD21 LEU A 215       0.906  -0.039   9.765  1.00 98.64           H  
ATOM   3544 HD22 LEU A 215       0.462   0.842   8.290  1.00 98.64           H  
ATOM   3545 HD23 LEU A 215       1.504  -0.606   8.199  1.00 98.64           H  
ATOM   3546  N   SER A 216       4.859   1.649  12.445  1.00 98.22           N  
ATOM   3547  H   SER A 216       5.214   0.710  12.561  1.00 98.22           H  
ATOM   3548  CA  SER A 216       4.641   2.474  13.644  1.00 98.22           C  
ATOM   3549  HA  SER A 216       3.584   2.726  13.722  1.00 98.22           H  
ATOM   3550  C   SER A 216       5.340   3.830  13.604  1.00 98.22           C  
ATOM   3551  CB  SER A 216       4.991   1.699  14.911  1.00 98.22           C  
ATOM   3552  HB2 SER A 216       5.109   2.394  15.742  1.00 98.22           H  
ATOM   3553  HB3 SER A 216       5.916   1.139  14.775  1.00 98.22           H  
ATOM   3554  O   SER A 216       4.774   4.794  14.118  1.00 98.22           O  
ATOM   3555  OG  SER A 216       3.915   0.828  15.199  1.00 98.22           O  
ATOM   3556  HG  SER A 216       4.246  -0.065  15.078  1.00 98.22           H  
ATOM   3557  N   HIS A 217       6.469   3.964  12.899  1.00 98.09           N  
ATOM   3558  H   HIS A 217       6.898   3.141  12.501  1.00 98.09           H  
ATOM   3559  CA  HIS A 217       7.092   5.266  12.622  1.00 98.09           C  
ATOM   3560  HA  HIS A 217       7.409   5.723  13.559  1.00 98.09           H  
ATOM   3561  C   HIS A 217       6.150   6.246  11.904  1.00 98.09           C  
ATOM   3562  CB  HIS A 217       8.322   5.023  11.745  1.00 98.09           C  
ATOM   3563  HB2 HIS A 217       8.021   4.600  10.787  1.00 98.09           H  
ATOM   3564  HB3 HIS A 217       8.955   4.293  12.250  1.00 98.09           H  
ATOM   3565  O   HIS A 217       6.225   7.460  12.078  1.00 98.09           O  
ATOM   3566  CG  HIS A 217       9.123   6.276  11.501  1.00 98.09           C  
ATOM   3567  CD2 HIS A 217       8.943   7.189  10.496  1.00 98.09           C  
ATOM   3568  HD2 HIS A 217       8.189   7.136   9.725  1.00 98.09           H  
ATOM   3569  ND1 HIS A 217      10.164   6.724  12.275  1.00 98.09           N  
ATOM   3570  HD1 HIS A 217      10.609   6.200  13.015  1.00 98.09           H  
ATOM   3571  CE1 HIS A 217      10.604   7.879  11.747  1.00 98.09           C  
ATOM   3572  HE1 HIS A 217      11.455   8.436  12.110  1.00 98.09           H  
ATOM   3573  NE2 HIS A 217       9.876   8.219  10.668  1.00 98.09           N  
ATOM   3574  N   HIS A 218       5.242   5.710  11.091  1.00 98.64           N  
ATOM   3575  H   HIS A 218       5.210   4.703  11.024  1.00 98.64           H  
ATOM   3576  CA  HIS A 218       4.304   6.462  10.266  1.00 98.64           C  
ATOM   3577  HA  HIS A 218       4.723   7.445  10.049  1.00 98.64           H  
ATOM   3578  C   HIS A 218       2.954   6.684  10.955  1.00 98.64           C  
ATOM   3579  CB  HIS A 218       4.146   5.707   8.944  1.00 98.64           C  
ATOM   3580  HB2 HIS A 218       3.467   6.268   8.301  1.00 98.64           H  
ATOM   3581  HB3 HIS A 218       3.705   4.725   9.113  1.00 98.64           H  
ATOM   3582  O   HIS A 218       2.099   7.419  10.447  1.00 98.64           O  
ATOM   3583  CG  HIS A 218       5.459   5.552   8.230  1.00 98.64           C  
ATOM   3584  CD2 HIS A 218       6.335   4.501   8.266  1.00 98.64           C  
ATOM   3585  HD2 HIS A 218       6.205   3.580   8.816  1.00 98.64           H  
ATOM   3586  ND1 HIS A 218       6.042   6.532   7.484  1.00 98.64           N  
ATOM   3587  HD1 HIS A 218       5.646   7.447   7.319  1.00 98.64           H  
ATOM   3588  CE1 HIS A 218       7.217   6.088   7.046  1.00 98.64           C  
ATOM   3589  HE1 HIS A 218       7.858   6.660   6.391  1.00 98.64           H  
ATOM   3590  NE2 HIS A 218       7.458   4.854   7.508  1.00 98.64           N  
ATOM   3591  N   LYS A 219       2.722   6.054  12.113  1.00 98.41           N  
ATOM   3592  H   LYS A 219       3.479   5.528  12.524  1.00 98.41           H  
ATOM   3593  CA  LYS A 219       1.482   6.219  12.870  1.00 98.41           C  
ATOM   3594  HA  LYS A 219       0.657   5.903  12.231  1.00 98.41           H  
ATOM   3595  C   LYS A 219       1.289   7.696  13.219  1.00 98.41           C  
ATOM   3596  CB  LYS A 219       1.518   5.324  14.118  1.00 98.41           C  
ATOM   3597  HB2 LYS A 219       2.319   5.657  14.778  1.00 98.41           H  
ATOM   3598  HB3 LYS A 219       1.727   4.297  13.815  1.00 98.41           H  
ATOM   3599  O   LYS A 219       2.217   8.379  13.633  1.00 98.41           O  
ATOM   3600  CG  LYS A 219       0.186   5.363  14.877  1.00 98.41           C  
ATOM   3601  HG2 LYS A 219      -0.625   5.085  14.205  1.00 98.41           H  
ATOM   3602  HG3 LYS A 219       0.016   6.380  15.230  1.00 98.41           H  
ATOM   3603  CD  LYS A 219       0.177   4.422  16.088  1.00 98.41           C  
ATOM   3604  HD2 LYS A 219       0.134   3.387  15.748  1.00 98.41           H  
ATOM   3605  HD3 LYS A 219       1.079   4.575  16.681  1.00 98.41           H  
ATOM   3606  CE  LYS A 219      -1.058   4.768  16.924  1.00 98.41           C  
ATOM   3607  HE2 LYS A 219      -0.980   5.808  17.240  1.00 98.41           H  
ATOM   3608  HE3 LYS A 219      -1.948   4.694  16.298  1.00 98.41           H  
ATOM   3609  NZ  LYS A 219      -1.224   3.923  18.125  1.00 98.41           N  
ATOM   3610  HZ1 LYS A 219      -1.518   2.984  17.896  1.00 98.41           H  
ATOM   3611  HZ2 LYS A 219      -1.934   4.365  18.692  1.00 98.41           H  
ATOM   3612  HZ3 LYS A 219      -0.375   3.889  18.671  1.00 98.41           H  
ATOM   3613  N   ASN A 220       0.060   8.190  13.075  1.00 98.23           N  
ATOM   3614  H   ASN A 220      -0.644   7.589  12.670  1.00 98.23           H  
ATOM   3615  CA  ASN A 220      -0.324   9.585  13.310  1.00 98.23           C  
ATOM   3616  HA  ASN A 220      -1.394   9.634  13.109  1.00 98.23           H  
ATOM   3617  C   ASN A 220       0.275  10.617  12.340  1.00 98.23           C  
ATOM   3618  CB  ASN A 220      -0.119   9.952  14.800  1.00 98.23           C  
ATOM   3619  HB2 ASN A 220      -0.356  11.005  14.950  1.00 98.23           H  
ATOM   3620  HB3 ASN A 220       0.920   9.814  15.100  1.00 98.23           H  
ATOM   3621  O   ASN A 220      -0.051  11.803  12.470  1.00 98.23           O  
ATOM   3622  CG  ASN A 220      -1.027   9.155  15.707  1.00 98.23           C  
ATOM   3623  ND2 ASN A 220      -0.610   8.745  16.879  1.00 98.23           N  
ATOM   3624 HD21 ASN A 220      -1.300   8.342  17.497  1.00 98.23           H  
ATOM   3625 HD22 ASN A 220       0.340   8.909  17.179  1.00 98.23           H  
ATOM   3626  OD1 ASN A 220      -2.180   8.948  15.380  1.00 98.23           O  
ATOM   3627  N   MET A 221       1.070  10.198  11.353  1.00 98.54           N  
ATOM   3628  H   MET A 221       1.321   9.222  11.288  1.00 98.54           H  
ATOM   3629  CA  MET A 221       1.605  11.094  10.331  1.00 98.54           C  
ATOM   3630  HA  MET A 221       1.852  12.042  10.809  1.00 98.54           H  
ATOM   3631  C   MET A 221       0.558  11.403   9.264  1.00 98.54           C  
ATOM   3632  CB  MET A 221       2.902  10.543   9.723  1.00 98.54           C  
ATOM   3633  HB2 MET A 221       3.251  11.226   8.949  1.00 98.54           H  
ATOM   3634  HB3 MET A 221       2.713   9.576   9.256  1.00 98.54           H  
ATOM   3635  O   MET A 221      -0.345  10.609   8.982  1.00 98.54           O  
ATOM   3636  CG  MET A 221       4.015  10.391  10.766  1.00 98.54           C  
ATOM   3637  HG2 MET A 221       4.904  10.026  10.251  1.00 98.54           H  
ATOM   3638  HG3 MET A 221       3.733   9.633  11.497  1.00 98.54           H  
ATOM   3639  SD  MET A 221       4.451  11.932  11.629  1.00 98.54           S  
ATOM   3640  CE  MET A 221       3.697  11.642  13.249  1.00 98.54           C  
ATOM   3641  HE1 MET A 221       3.995  12.438  13.931  1.00 98.54           H  
ATOM   3642  HE2 MET A 221       4.039  10.686  13.644  1.00 98.54           H  
ATOM   3643  HE3 MET A 221       2.610  11.632  13.161  1.00 98.54           H  
ATOM   3644  N   LYS A 222       0.662  12.602   8.692  1.00 98.77           N  
ATOM   3645  H   LYS A 222       1.494  13.137   8.896  1.00 98.77           H  
ATOM   3646  CA  LYS A 222      -0.154  13.047   7.559  1.00 98.77           C  
ATOM   3647  HA  LYS A 222      -1.178  12.686   7.656  1.00 98.77           H  
ATOM   3648  C   LYS A 222       0.423  12.477   6.266  1.00 98.77           C  
ATOM   3649  CB  LYS A 222      -0.159  14.572   7.510  1.00 98.77           C  
ATOM   3650  HB2 LYS A 222       0.880  14.899   7.464  1.00 98.77           H  
ATOM   3651  HB3 LYS A 222      -0.648  14.897   6.591  1.00 98.77           H  
ATOM   3652  O   LYS A 222       1.609  12.175   6.192  1.00 98.77           O  
ATOM   3653  CG  LYS A 222      -0.842  15.232   8.718  1.00 98.77           C  
ATOM   3654  HG2 LYS A 222      -1.911  15.021   8.699  1.00 98.77           H  
ATOM   3655  HG3 LYS A 222      -0.415  14.855   9.647  1.00 98.77           H  
ATOM   3656  CD  LYS A 222      -0.597  16.742   8.636  1.00 98.77           C  
ATOM   3657  HD2 LYS A 222      -0.995  17.113   7.692  1.00 98.77           H  
ATOM   3658  HD3 LYS A 222       0.478  16.921   8.642  1.00 98.77           H  
ATOM   3659  CE  LYS A 222      -1.236  17.502   9.799  1.00 98.77           C  
ATOM   3660  HE2 LYS A 222      -0.800  17.143  10.731  1.00 98.77           H  
ATOM   3661  HE3 LYS A 222      -2.307  17.300   9.798  1.00 98.77           H  
ATOM   3662  NZ  LYS A 222      -0.990  18.956   9.638  1.00 98.77           N  
ATOM   3663  HZ1 LYS A 222      -1.402  19.276   8.774  1.00 98.77           H  
ATOM   3664  HZ2 LYS A 222      -1.377  19.496  10.399  1.00 98.77           H  
ATOM   3665  HZ3 LYS A 222       0.001  19.138   9.574  1.00 98.77           H  
ATOM   3666  N   PHE A 223      -0.419  12.320   5.253  1.00 98.88           N  
ATOM   3667  H   PHE A 223      -1.377  12.624   5.351  1.00 98.88           H  
ATOM   3668  CA  PHE A 223       0.036  11.916   3.929  1.00 98.88           C  
ATOM   3669  HA  PHE A 223       0.785  11.131   4.037  1.00 98.88           H  
ATOM   3670  C   PHE A 223       0.678  13.110   3.219  1.00 98.88           C  
ATOM   3671  CB  PHE A 223      -1.150  11.345   3.146  1.00 98.88           C  
ATOM   3672  HB2 PHE A 223      -1.769  12.159   2.770  1.00 98.88           H  
ATOM   3673  HB3 PHE A 223      -1.761  10.757   3.831  1.00 98.88           H  
ATOM   3674  O   PHE A 223       0.124  14.209   3.260  1.00 98.88           O  
ATOM   3675  CG  PHE A 223      -0.752  10.428   2.009  1.00 98.88           C  
ATOM   3676  CD1 PHE A 223      -0.711  10.882   0.679  1.00 98.88           C  
ATOM   3677  HD1 PHE A 223      -0.934  11.913   0.448  1.00 98.88           H  
ATOM   3678  CD2 PHE A 223      -0.424   9.094   2.295  1.00 98.88           C  
ATOM   3679  HD2 PHE A 223      -0.403   8.760   3.322  1.00 98.88           H  
ATOM   3680  CE1 PHE A 223      -0.364   9.988  -0.351  1.00 98.88           C  
ATOM   3681  HE1 PHE A 223      -0.314  10.338  -1.372  1.00 98.88           H  
ATOM   3682  CE2 PHE A 223      -0.110   8.192   1.270  1.00 98.88           C  
ATOM   3683  HE2 PHE A 223       0.117   7.162   1.505  1.00 98.88           H  
ATOM   3684  CZ  PHE A 223      -0.079   8.642  -0.058  1.00 98.88           C  
ATOM   3685  HZ  PHE A 223       0.183   7.956  -0.850  1.00 98.88           H  
ATOM   3686  N   SER A 224       1.797  12.896   2.535  1.00 98.86           N  
ATOM   3687  H   SER A 224       2.219  11.980   2.580  1.00 98.86           H  
ATOM   3688  CA  SER A 224       2.475  13.907   1.712  1.00 98.86           C  
ATOM   3689  HA  SER A 224       1.855  14.801   1.634  1.00 98.86           H  
ATOM   3690  C   SER A 224       2.701  13.368   0.305  1.00 98.86           C  
ATOM   3691  CB  SER A 224       3.816  14.331   2.321  1.00 98.86           C  
ATOM   3692  HB2 SER A 224       4.240  15.149   1.738  1.00 98.86           H  
ATOM   3693  HB3 SER A 224       4.506  13.488   2.294  1.00 98.86           H  
ATOM   3694  O   SER A 224       2.878  12.166   0.122  1.00 98.86           O  
ATOM   3695  OG  SER A 224       3.644  14.750   3.654  1.00 98.86           O  
ATOM   3696  HG  SER A 224       4.496  14.900   4.069  1.00 98.86           H  
ATOM   3697  N   THR A 225       2.728  14.255  -0.686  1.00 98.80           N  
ATOM   3698  H   THR A 225       2.615  15.231  -0.450  1.00 98.80           H  
ATOM   3699  CA  THR A 225       3.041  13.962  -2.098  1.00 98.80           C  
ATOM   3700  HA  THR A 225       3.498  12.974  -2.161  1.00 98.80           H  
ATOM   3701  C   THR A 225       4.058  14.984  -2.621  1.00 98.80           C  
ATOM   3702  CB  THR A 225       1.772  13.957  -2.972  1.00 98.80           C  
ATOM   3703  HB  THR A 225       2.045  13.813  -4.018  1.00 98.80           H  
ATOM   3704  O   THR A 225       4.248  16.014  -1.982  1.00 98.80           O  
ATOM   3705  CG2 THR A 225       0.829  12.822  -2.576  1.00 98.80           C  
ATOM   3706 HG21 THR A 225       1.377  11.880  -2.569  1.00 98.80           H  
ATOM   3707 HG22 THR A 225       0.022  12.748  -3.304  1.00 98.80           H  
ATOM   3708 HG23 THR A 225       0.411  13.002  -1.585  1.00 98.80           H  
ATOM   3709  OG1 THR A 225       1.065  15.167  -2.855  1.00 98.80           O  
ATOM   3710  HG1 THR A 225       1.177  15.663  -3.669  1.00 98.80           H  
ATOM   3711  N   PRO A 226       4.740  14.766  -3.762  1.00 98.29           N  
ATOM   3712  CA  PRO A 226       5.769  15.692  -4.269  1.00 98.29           C  
ATOM   3713  HA  PRO A 226       6.601  15.695  -3.564  1.00 98.29           H  
ATOM   3714  C   PRO A 226       5.314  17.154  -4.485  1.00 98.29           C  
ATOM   3715  CB  PRO A 226       6.222  15.072  -5.596  1.00 98.29           C  
ATOM   3716  HB2 PRO A 226       7.277  15.267  -5.789  1.00 98.29           H  
ATOM   3717  HB3 PRO A 226       5.612  15.455  -6.414  1.00 98.29           H  
ATOM   3718  O   PRO A 226       6.144  18.070  -4.567  1.00 98.29           O  
ATOM   3719  CG  PRO A 226       5.947  13.578  -5.429  1.00 98.29           C  
ATOM   3720  HG2 PRO A 226       6.763  13.106  -4.882  1.00 98.29           H  
ATOM   3721  HG3 PRO A 226       5.794  13.082  -6.388  1.00 98.29           H  
ATOM   3722  CD  PRO A 226       4.682  13.567  -4.582  1.00 98.29           C  
ATOM   3723  HD2 PRO A 226       4.634  12.654  -3.988  1.00 98.29           H  
ATOM   3724  HD3 PRO A 226       3.816  13.652  -5.239  1.00 98.29           H  
ATOM   3725  N   ASP A 227       4.005  17.365  -4.629  1.00 98.49           N  
ATOM   3726  H   ASP A 227       3.388  16.566  -4.590  1.00 98.49           H  
ATOM   3727  CA  ASP A 227       3.325  18.652  -4.794  1.00 98.49           C  
ATOM   3728  HA  ASP A 227       4.060  19.408  -5.067  1.00 98.49           H  
ATOM   3729  C   ASP A 227       2.632  19.164  -3.517  1.00 98.49           C  
ATOM   3730  CB  ASP A 227       2.323  18.535  -5.958  1.00 98.49           C  
ATOM   3731  HB2 ASP A 227       1.908  19.522  -6.164  1.00 98.49           H  
ATOM   3732  HB3 ASP A 227       2.860  18.215  -6.851  1.00 98.49           H  
ATOM   3733  O   ASP A 227       2.107  20.276  -3.528  1.00 98.49           O  
ATOM   3734  CG  ASP A 227       1.173  17.550  -5.699  1.00 98.49           C  
ATOM   3735  OD1 ASP A 227       1.415  16.478  -5.093  1.00 98.49           O  
ATOM   3736  OD2 ASP A 227       0.058  17.786  -6.204  1.00 98.49           O  
ATOM   3737  N   ARG A 228       2.629  18.390  -2.422  1.00 98.36           N  
ATOM   3738  H   ARG A 228       3.137  17.518  -2.446  1.00 98.36           H  
ATOM   3739  CA  ARG A 228       1.994  18.772  -1.155  1.00 98.36           C  
ATOM   3740  HA  ARG A 228       2.001  19.860  -1.085  1.00 98.36           H  
ATOM   3741  C   ARG A 228       2.764  18.229   0.047  1.00 98.36           C  
ATOM   3742  CB  ARG A 228       0.529  18.310  -1.168  1.00 98.36           C  
ATOM   3743  HB2 ARG A 228       0.046  18.700  -2.064  1.00 98.36           H  
ATOM   3744  HB3 ARG A 228       0.484  17.221  -1.194  1.00 98.36           H  
ATOM   3745  O   ARG A 228       2.727  17.031   0.338  1.00 98.36           O  
ATOM   3746  CG  ARG A 228      -0.226  18.822   0.065  1.00 98.36           C  
ATOM   3747  HG2 ARG A 228       0.177  18.334   0.952  1.00 98.36           H  
ATOM   3748  HG3 ARG A 228      -0.067  19.896   0.171  1.00 98.36           H  
ATOM   3749  CD  ARG A 228      -1.728  18.519  -0.040  1.00 98.36           C  
ATOM   3750  HD2 ARG A 228      -1.904  17.891  -0.913  1.00 98.36           H  
ATOM   3751  HD3 ARG A 228      -2.040  17.967   0.847  1.00 98.36           H  
ATOM   3752  NE  ARG A 228      -2.534  19.748  -0.164  1.00 98.36           N  
ATOM   3753  HE  ARG A 228      -2.026  20.621  -0.165  1.00 98.36           H  
ATOM   3754  NH1 ARG A 228      -4.606  18.755  -0.290  1.00 98.36           N  
ATOM   3755 HH11 ARG A 228      -4.169  17.845  -0.291  1.00 98.36           H  
ATOM   3756 HH12 ARG A 228      -5.603  18.804  -0.442  1.00 98.36           H  
ATOM   3757  NH2 ARG A 228      -4.444  20.971  -0.383  1.00 98.36           N  
ATOM   3758 HH21 ARG A 228      -3.906  21.825  -0.391  1.00 98.36           H  
ATOM   3759 HH22 ARG A 228      -5.450  21.004  -0.469  1.00 98.36           H  
ATOM   3760  CZ  ARG A 228      -3.850  19.816  -0.277  1.00 98.36           C  
ATOM   3761  N   ASP A 229       3.411  19.143   0.761  1.00 98.56           N  
ATOM   3762  H   ASP A 229       3.385  20.109   0.467  1.00 98.56           H  
ATOM   3763  CA  ASP A 229       4.221  18.837   1.933  1.00 98.56           C  
ATOM   3764  HA  ASP A 229       4.604  17.823   1.814  1.00 98.56           H  
ATOM   3765  C   ASP A 229       3.405  18.886   3.227  1.00 98.56           C  
ATOM   3766  CB  ASP A 229       5.420  19.793   2.007  1.00 98.56           C  
ATOM   3767  HB2 ASP A 229       5.834  19.935   1.008  1.00 98.56           H  
ATOM   3768  HB3 ASP A 229       5.097  20.770   2.368  1.00 98.56           H  
ATOM   3769  O   ASP A 229       2.912  19.940   3.625  1.00 98.56           O  
ATOM   3770  CG  ASP A 229       6.519  19.243   2.914  1.00 98.56           C  
ATOM   3771  OD1 ASP A 229       6.334  18.093   3.380  1.00 98.56           O  
ATOM   3772  OD2 ASP A 229       7.551  19.938   3.016  1.00 98.56           O  
ATOM   3773  N   ASN A 230       3.246  17.735   3.872  1.00 98.35           N  
ATOM   3774  H   ASN A 230       3.702  16.916   3.496  1.00 98.35           H  
ATOM   3775  CA  ASN A 230       2.603  17.597   5.176  1.00 98.35           C  
ATOM   3776  HA  ASN A 230       2.495  18.581   5.632  1.00 98.35           H  
ATOM   3777  C   ASN A 230       3.451  16.744   6.133  1.00 98.35           C  
ATOM   3778  CB  ASN A 230       1.218  16.956   5.001  1.00 98.35           C  
ATOM   3779  HB2 ASN A 230       0.731  16.899   5.974  1.00 98.35           H  
ATOM   3780  HB3 ASN A 230       1.360  15.938   4.638  1.00 98.35           H  
ATOM   3781  O   ASN A 230       2.901  16.215   7.104  1.00 98.35           O  
ATOM   3782  CG  ASN A 230       0.268  17.694   4.088  1.00 98.35           C  
ATOM   3783  ND2 ASN A 230      -0.322  16.993   3.152  1.00 98.35           N  
ATOM   3784 HD21 ASN A 230      -0.969  17.477   2.547  1.00 98.35           H  
ATOM   3785 HD22 ASN A 230      -0.077  16.018   3.051  1.00 98.35           H  
ATOM   3786  OD1 ASN A 230      -0.068  18.850   4.272  1.00 98.35           O  
ATOM   3787  N   ASP A 231       4.730  16.519   5.816  1.00 97.98           N  
ATOM   3788  H   ASP A 231       5.196  17.106   5.139  1.00 97.98           H  
ATOM   3789  CA  ASP A 231       5.534  15.550   6.551  1.00 97.98           C  
ATOM   3790  HA  ASP A 231       4.894  14.688   6.737  1.00 97.98           H  
ATOM   3791  C   ASP A 231       5.922  16.044   7.958  1.00 97.98           C  
ATOM   3792  CB  ASP A 231       6.671  15.006   5.670  1.00 97.98           C  
ATOM   3793  HB2 ASP A 231       6.225  14.618   4.754  1.00 97.98           H  
ATOM   3794  HB3 ASP A 231       7.134  14.170   6.192  1.00 97.98           H  
ATOM   3795  O   ASP A 231       5.623  17.170   8.369  1.00 97.98           O  
ATOM   3796  CG  ASP A 231       7.780  15.980   5.292  1.00 97.98           C  
ATOM   3797  OD1 ASP A 231       8.259  16.643   6.228  1.00 97.98           O  
ATOM   3798  OD2 ASP A 231       8.222  15.880   4.117  1.00 97.98           O  
ATOM   3799  N   GLY A 232       6.464  15.135   8.768  1.00 96.14           N  
ATOM   3800  H   GLY A 232       6.691  14.227   8.387  1.00 96.14           H  
ATOM   3801  CA  GLY A 232       6.772  15.393  10.174  1.00 96.14           C  
ATOM   3802  HA2 GLY A 232       5.942  15.935  10.628  1.00 96.14           H  
ATOM   3803  HA3 GLY A 232       6.886  14.439  10.687  1.00 96.14           H  
ATOM   3804  C   GLY A 232       8.048  16.205  10.403  1.00 96.14           C  
ATOM   3805  O   GLY A 232       8.347  16.528  11.554  1.00 96.14           O  
ATOM   3806  N   THR A 233       8.812  16.527   9.355  1.00 96.28           N  
ATOM   3807  H   THR A 233       8.453  16.381   8.422  1.00 96.28           H  
ATOM   3808  CA  THR A 233      10.092  17.229   9.463  1.00 96.28           C  
ATOM   3809  HA  THR A 233      10.293  17.422  10.517  1.00 96.28           H  
ATOM   3810  C   THR A 233      10.039  18.590   8.780  1.00 96.28           C  
ATOM   3811  CB  THR A 233      11.251  16.348   8.973  1.00 96.28           C  
ATOM   3812  HB  THR A 233      11.242  15.441   9.578  1.00 96.28           H  
ATOM   3813  O   THR A 233       9.266  18.842   7.871  1.00 96.28           O  
ATOM   3814  CG2 THR A 233      11.180  15.937   7.507  1.00 96.28           C  
ATOM   3815 HG21 THR A 233      12.064  15.360   7.236  1.00 96.28           H  
ATOM   3816 HG22 THR A 233      11.103  16.817   6.869  1.00 96.28           H  
ATOM   3817 HG23 THR A 233      10.297  15.320   7.345  1.00 96.28           H  
ATOM   3818  OG1 THR A 233      12.497  16.981   9.187  1.00 96.28           O  
ATOM   3819  HG1 THR A 233      13.112  16.255   9.312  1.00 96.28           H  
ATOM   3820  N   LYS A 234      10.870  19.525   9.243  1.00 93.11           N  
ATOM   3821  H   LYS A 234      11.488  19.259   9.996  1.00 93.11           H  
ATOM   3822  CA  LYS A 234      11.054  20.827   8.577  1.00 93.11           C  
ATOM   3823  HA  LYS A 234      10.249  20.989   7.860  1.00 93.11           H  
ATOM   3824  C   LYS A 234      12.330  20.877   7.741  1.00 93.11           C  
ATOM   3825  CB  LYS A 234      11.007  21.963   9.604  1.00 93.11           C  
ATOM   3826  HB2 LYS A 234      11.237  22.899   9.095  1.00 93.11           H  
ATOM   3827  HB3 LYS A 234      11.765  21.795  10.369  1.00 93.11           H  
ATOM   3828  O   LYS A 234      12.590  21.874   7.079  1.00 93.11           O  
ATOM   3829  CG  LYS A 234       9.625  22.094  10.259  1.00 93.11           C  
ATOM   3830  HG2 LYS A 234       9.408  21.205  10.850  1.00 93.11           H  
ATOM   3831  HG3 LYS A 234       8.867  22.202   9.484  1.00 93.11           H  
ATOM   3832  CD  LYS A 234       9.604  23.328  11.166  1.00 93.11           C  
ATOM   3833  HD2 LYS A 234       9.842  24.210  10.570  1.00 93.11           H  
ATOM   3834  HD3 LYS A 234      10.357  23.210  11.945  1.00 93.11           H  
ATOM   3835  CE  LYS A 234       8.223  23.497  11.802  1.00 93.11           C  
ATOM   3836  HE2 LYS A 234       7.484  23.575  11.004  1.00 93.11           H  
ATOM   3837  HE3 LYS A 234       7.996  22.603  12.381  1.00 93.11           H  
ATOM   3838  NZ  LYS A 234       8.181  24.703  12.666  1.00 93.11           N  
ATOM   3839  HZ1 LYS A 234       8.389  25.530  12.123  1.00 93.11           H  
ATOM   3840  HZ2 LYS A 234       8.866  24.630  13.404  1.00 93.11           H  
ATOM   3841  HZ3 LYS A 234       7.268  24.813  13.083  1.00 93.11           H  
ATOM   3842  N   MET A 235      13.157  19.832   7.811  1.00 92.44           N  
ATOM   3843  H   MET A 235      12.855  19.015   8.323  1.00 92.44           H  
ATOM   3844  CA  MET A 235      14.493  19.838   7.213  1.00 92.44           C  
ATOM   3845  HA  MET A 235      14.957  20.811   7.377  1.00 92.44           H  
ATOM   3846  C   MET A 235      14.470  19.605   5.703  1.00 92.44           C  
ATOM   3847  CB  MET A 235      15.364  18.764   7.873  1.00 92.44           C  
ATOM   3848  HB2 MET A 235      16.324  18.741   7.358  1.00 92.44           H  
ATOM   3849  HB3 MET A 235      14.893  17.787   7.760  1.00 92.44           H  
ATOM   3850  O   MET A 235      15.397  20.008   5.005  1.00 92.44           O  
ATOM   3851  CG  MET A 235      15.614  19.035   9.359  1.00 92.44           C  
ATOM   3852  HG2 MET A 235      16.018  20.040   9.480  1.00 92.44           H  
ATOM   3853  HG3 MET A 235      14.664  18.980   9.892  1.00 92.44           H  
ATOM   3854  SD  MET A 235      16.753  17.853  10.126  1.00 92.44           S  
ATOM   3855  CE  MET A 235      18.329  18.372   9.391  1.00 92.44           C  
ATOM   3856  HE1 MET A 235      19.138  17.785   9.827  1.00 92.44           H  
ATOM   3857  HE2 MET A 235      18.315  18.214   8.312  1.00 92.44           H  
ATOM   3858  HE3 MET A 235      18.503  19.427   9.603  1.00 92.44           H  
ATOM   3859  N   ARG A 236      13.452  18.906   5.194  1.00 95.28           N  
ATOM   3860  H   ARG A 236      12.699  18.629   5.807  1.00 95.28           H  
ATOM   3861  CA  ARG A 236      13.290  18.598   3.773  1.00 95.28           C  
ATOM   3862  HA  ARG A 236      13.525  19.493   3.197  1.00 95.28           H  
ATOM   3863  C   ARG A 236      11.847  18.210   3.491  1.00 95.28           C  
ATOM   3864  CB  ARG A 236      14.242  17.455   3.362  1.00 95.28           C  
ATOM   3865  HB2 ARG A 236      14.217  17.358   2.277  1.00 95.28           H  
ATOM   3866  HB3 ARG A 236      15.261  17.723   3.641  1.00 95.28           H  
ATOM   3867  O   ARG A 236      11.173  17.725   4.381  1.00 95.28           O  
ATOM   3868  CG  ARG A 236      13.886  16.088   3.979  1.00 95.28           C  
ATOM   3869  HG2 ARG A 236      13.834  16.160   5.065  1.00 95.28           H  
ATOM   3870  HG3 ARG A 236      12.910  15.770   3.612  1.00 95.28           H  
ATOM   3871  CD  ARG A 236      14.901  15.011   3.582  1.00 95.28           C  
ATOM   3872  HD2 ARG A 236      15.093  15.069   2.511  1.00 95.28           H  
ATOM   3873  HD3 ARG A 236      14.462  14.035   3.793  1.00 95.28           H  
ATOM   3874  NE  ARG A 236      16.164  15.131   4.331  1.00 95.28           N  
ATOM   3875  HE  ARG A 236      16.259  15.928   4.944  1.00 95.28           H  
ATOM   3876  NH1 ARG A 236      17.132  13.183   3.576  1.00 95.28           N  
ATOM   3877 HH11 ARG A 236      17.880  12.505   3.613  1.00 95.28           H  
ATOM   3878 HH12 ARG A 236      16.313  12.966   3.027  1.00 95.28           H  
ATOM   3879  NH2 ARG A 236      18.206  14.442   5.068  1.00 95.28           N  
ATOM   3880 HH21 ARG A 236      18.265  15.243   5.681  1.00 95.28           H  
ATOM   3881 HH22 ARG A 236      18.942  13.750   5.076  1.00 95.28           H  
ATOM   3882  CZ  ARG A 236      17.156  14.255   4.319  1.00 95.28           C  
ATOM   3883  N   HIS A 237      11.458  18.297   2.227  1.00 97.36           N  
ATOM   3884  H   HIS A 237      12.083  18.723   1.558  1.00 97.36           H  
ATOM   3885  CA  HIS A 237      10.201  17.740   1.747  1.00 97.36           C  
ATOM   3886  HA  HIS A 237       9.466  17.759   2.552  1.00 97.36           H  
ATOM   3887  C   HIS A 237      10.420  16.279   1.311  1.00 97.36           C  
ATOM   3888  CB  HIS A 237       9.699  18.655   0.628  1.00 97.36           C  
ATOM   3889  HB2 HIS A 237      10.427  18.675  -0.183  1.00 97.36           H  
ATOM   3890  HB3 HIS A 237       9.606  19.664   1.029  1.00 97.36           H  
ATOM   3891  O   HIS A 237      10.888  16.011   0.196  1.00 97.36           O  
ATOM   3892  CG  HIS A 237       8.362  18.268   0.068  1.00 97.36           C  
ATOM   3893  CD2 HIS A 237       7.700  18.946  -0.909  1.00 97.36           C  
ATOM   3894  HD2 HIS A 237       8.061  19.836  -1.403  1.00 97.36           H  
ATOM   3895  ND1 HIS A 237       7.524  17.276   0.524  1.00 97.36           N  
ATOM   3896  HD1 HIS A 237       7.520  16.961   1.483  1.00 97.36           H  
ATOM   3897  CE1 HIS A 237       6.409  17.327  -0.226  1.00 97.36           C  
ATOM   3898  HE1 HIS A 237       5.512  16.759  -0.026  1.00 97.36           H  
ATOM   3899  NE2 HIS A 237       6.477  18.317  -1.130  1.00 97.36           N  
ATOM   3900  N   CYS A 238      10.115  15.323   2.190  1.00 98.35           N  
ATOM   3901  H   CYS A 238       9.682  15.606   3.057  1.00 98.35           H  
ATOM   3902  CA  CYS A 238      10.433  13.902   2.014  1.00 98.35           C  
ATOM   3903  HA  CYS A 238      11.512  13.793   1.904  1.00 98.35           H  
ATOM   3904  C   CYS A 238       9.770  13.314   0.761  1.00 98.35           C  
ATOM   3905  CB  CYS A 238       9.997  13.123   3.261  1.00 98.35           C  
ATOM   3906  HB2 CYS A 238      10.168  12.058   3.104  1.00 98.35           H  
ATOM   3907  HB3 CYS A 238       8.926  13.274   3.394  1.00 98.35           H  
ATOM   3908  O   CYS A 238      10.436  12.652  -0.032  1.00 98.35           O  
ATOM   3909  SG  CYS A 238      10.794  13.611   4.816  1.00 98.35           S  
ATOM   3910  N   ALA A 239       8.491  13.615   0.518  1.00 98.43           N  
ATOM   3911  H   ALA A 239       7.993  14.161   1.207  1.00 98.43           H  
ATOM   3912  CA  ALA A 239       7.772  13.097  -0.649  1.00 98.43           C  
ATOM   3913  HA  ALA A 239       7.837  12.009  -0.644  1.00 98.43           H  
ATOM   3914  C   ALA A 239       8.368  13.584  -1.981  1.00 98.43           C  
ATOM   3915  CB  ALA A 239       6.301  13.497  -0.534  1.00 98.43           C  
ATOM   3916  HB1 ALA A 239       5.896  13.166   0.422  1.00 98.43           H  
ATOM   3917  HB2 ALA A 239       6.197  14.580  -0.612  1.00 98.43           H  
ATOM   3918  HB3 ALA A 239       5.740  13.018  -1.337  1.00 98.43           H  
ATOM   3919  O   ALA A 239       8.394  12.842  -2.963  1.00 98.43           O  
ATOM   3920  N   ARG A 240       8.887  14.820  -2.022  1.00 98.25           N  
ATOM   3921  H   ARG A 240       8.858  15.376  -1.179  1.00 98.25           H  
ATOM   3922  CA  ARG A 240       9.604  15.338  -3.192  1.00 98.25           C  
ATOM   3923  HA  ARG A 240       9.059  15.043  -4.089  1.00 98.25           H  
ATOM   3924  C   ARG A 240      10.991  14.722  -3.321  1.00 98.25           C  
ATOM   3925  CB  ARG A 240       9.661  16.868  -3.132  1.00 98.25           C  
ATOM   3926  HB2 ARG A 240      10.245  17.179  -2.265  1.00 98.25           H  
ATOM   3927  HB3 ARG A 240       8.643  17.240  -3.016  1.00 98.25           H  
ATOM   3928  O   ARG A 240      11.410  14.471  -4.442  1.00 98.25           O  
ATOM   3929  CG  ARG A 240      10.280  17.469  -4.407  1.00 98.25           C  
ATOM   3930  HG2 ARG A 240       9.734  17.114  -5.282  1.00 98.25           H  
ATOM   3931  HG3 ARG A 240      11.319  17.153  -4.492  1.00 98.25           H  
ATOM   3932  CD  ARG A 240      10.254  18.999  -4.381  1.00 98.25           C  
ATOM   3933  HD2 ARG A 240      10.764  19.337  -3.479  1.00 98.25           H  
ATOM   3934  HD3 ARG A 240      10.797  19.375  -5.248  1.00 98.25           H  
ATOM   3935  NE  ARG A 240       8.871  19.505  -4.414  1.00 98.25           N  
ATOM   3936  HE  ARG A 240       8.149  18.868  -4.719  1.00 98.25           H  
ATOM   3937  NH1 ARG A 240       9.205  21.529  -3.371  1.00 98.25           N  
ATOM   3938 HH11 ARG A 240      10.200  21.360  -3.338  1.00 98.25           H  
ATOM   3939 HH12 ARG A 240       8.822  22.381  -2.985  1.00 98.25           H  
ATOM   3940  NH2 ARG A 240       7.145  20.865  -3.951  1.00 98.25           N  
ATOM   3941 HH21 ARG A 240       6.752  21.684  -3.510  1.00 98.25           H  
ATOM   3942 HH22 ARG A 240       6.540  20.088  -4.175  1.00 98.25           H  
ATOM   3943  CZ  ARG A 240       8.424  20.641  -3.921  1.00 98.25           C  
ATOM   3944  N   HIS A 241      11.687  14.470  -2.215  1.00 98.00           N  
ATOM   3945  H   HIS A 241      11.292  14.726  -1.322  1.00 98.00           H  
ATOM   3946  CA  HIS A 241      12.997  13.825  -2.243  1.00 98.00           C  
ATOM   3947  HA  HIS A 241      13.623  14.348  -2.966  1.00 98.00           H  
ATOM   3948  C   HIS A 241      12.889  12.371  -2.725  1.00 98.00           C  
ATOM   3949  CB  HIS A 241      13.667  13.957  -0.871  1.00 98.00           C  
ATOM   3950  HB2 HIS A 241      13.122  13.366  -0.135  1.00 98.00           H  
ATOM   3951  HB3 HIS A 241      13.633  15.000  -0.555  1.00 98.00           H  
ATOM   3952  O   HIS A 241      13.442  12.046  -3.765  1.00 98.00           O  
ATOM   3953  CG  HIS A 241      15.108  13.518  -0.889  1.00 98.00           C  
ATOM   3954  CD2 HIS A 241      15.596  12.307  -0.481  1.00 98.00           C  
ATOM   3955  HD2 HIS A 241      15.013  11.484  -0.095  1.00 98.00           H  
ATOM   3956  ND1 HIS A 241      16.178  14.251  -1.353  1.00 98.00           N  
ATOM   3957  HD1 HIS A 241      16.146  15.179  -1.751  1.00 98.00           H  
ATOM   3958  CE1 HIS A 241      17.287  13.507  -1.211  1.00 98.00           C  
ATOM   3959  HE1 HIS A 241      18.286  13.813  -1.486  1.00 98.00           H  
ATOM   3960  NE2 HIS A 241      16.980  12.316  -0.682  1.00 98.00           N  
ATOM   3961  N   TYR A 242      12.079  11.538  -2.065  1.00 97.44           N  
ATOM   3962  H   TYR A 242      11.621  11.877  -1.231  1.00 97.44           H  
ATOM   3963  CA  TYR A 242      11.914  10.110  -2.380  1.00 97.44           C  
ATOM   3964  HA  TYR A 242      12.876   9.727  -2.721  1.00 97.44           H  
ATOM   3965  C   TYR A 242      10.921   9.820  -3.517  1.00 97.44           C  
ATOM   3966  CB  TYR A 242      11.550   9.352  -1.100  1.00 97.44           C  
ATOM   3967  HB2 TYR A 242      11.454   8.291  -1.332  1.00 97.44           H  
ATOM   3968  HB3 TYR A 242      10.586   9.703  -0.733  1.00 97.44           H  
ATOM   3969  O   TYR A 242      10.731   8.669  -3.903  1.00 97.44           O  
ATOM   3970  CG  TYR A 242      12.596   9.498  -0.015  1.00 97.44           C  
ATOM   3971  CD1 TYR A 242      13.848   8.872  -0.165  1.00 97.44           C  
ATOM   3972  HD1 TYR A 242      14.050   8.266  -1.036  1.00 97.44           H  
ATOM   3973  CD2 TYR A 242      12.339  10.288   1.119  1.00 97.44           C  
ATOM   3974  HD2 TYR A 242      11.373  10.754   1.246  1.00 97.44           H  
ATOM   3975  CE1 TYR A 242      14.831   8.998   0.834  1.00 97.44           C  
ATOM   3976  HE1 TYR A 242      15.785   8.505   0.717  1.00 97.44           H  
ATOM   3977  CE2 TYR A 242      13.338  10.450   2.094  1.00 97.44           C  
ATOM   3978  HE2 TYR A 242      13.168  11.068   2.963  1.00 97.44           H  
ATOM   3979  OH  TYR A 242      15.515   9.935   2.938  1.00 97.44           O  
ATOM   3980  HH  TYR A 242      16.204   9.275   2.832  1.00 97.44           H  
ATOM   3981  CZ  TYR A 242      14.571   9.781   1.975  1.00 97.44           C  
ATOM   3982  N   GLN A 243      10.318  10.865  -4.096  1.00 96.86           N  
ATOM   3983  H   GLN A 243      10.482  11.772  -3.685  1.00 96.86           H  
ATOM   3984  CA  GLN A 243       9.492  10.802  -5.308  1.00 96.86           C  
ATOM   3985  HA  GLN A 243       9.084  11.801  -5.461  1.00 96.86           H  
ATOM   3986  C   GLN A 243       8.271   9.868  -5.201  1.00 96.86           C  
ATOM   3987  CB  GLN A 243      10.365  10.462  -6.530  1.00 96.86           C  
ATOM   3988  HB2 GLN A 243       9.745  10.450  -7.426  1.00 96.86           H  
ATOM   3989  HB3 GLN A 243      10.746   9.450  -6.394  1.00 96.86           H  
ATOM   3990  O   GLN A 243       7.883   9.242  -6.187  1.00 96.86           O  
ATOM   3991  CG  GLN A 243      11.556  11.400  -6.770  1.00 96.86           C  
ATOM   3992  HG2 GLN A 243      12.195  10.959  -7.536  1.00 96.86           H  
ATOM   3993  HG3 GLN A 243      12.155  11.480  -5.863  1.00 96.86           H  
ATOM   3994  CD  GLN A 243      11.152  12.787  -7.244  1.00 96.86           C  
ATOM   3995  NE2 GLN A 243      11.979  13.780  -7.054  1.00 96.86           N  
ATOM   3996 HE21 GLN A 243      12.715  13.627  -6.379  1.00 96.86           H  
ATOM   3997 HE22 GLN A 243      11.609  14.714  -7.151  1.00 96.86           H  
ATOM   3998  OE1 GLN A 243      10.140  13.002  -7.893  1.00 96.86           O  
ATOM   3999  N   SER A 244       7.632   9.792  -4.036  1.00 97.68           N  
ATOM   4000  H   SER A 244       8.002  10.300  -3.246  1.00 97.68           H  
ATOM   4001  CA  SER A 244       6.421   8.989  -3.824  1.00 97.68           C  
ATOM   4002  HA  SER A 244       5.856   8.946  -4.756  1.00 97.68           H  
ATOM   4003  C   SER A 244       5.511   9.604  -2.766  1.00 97.68           C  
ATOM   4004  CB  SER A 244       6.776   7.549  -3.436  1.00 97.68           C  
ATOM   4005  HB2 SER A 244       7.364   7.094  -4.233  1.00 97.68           H  
ATOM   4006  HB3 SER A 244       5.850   6.988  -3.308  1.00 97.68           H  
ATOM   4007  O   SER A 244       5.963  10.363  -1.906  1.00 97.68           O  
ATOM   4008  OG  SER A 244       7.507   7.512  -2.233  1.00 97.68           O  
ATOM   4009  HG  SER A 244       7.432   6.658  -1.802  1.00 97.68           H  
ATOM   4010  N   GLY A 245       4.219   9.277  -2.828  1.00 98.69           N  
ATOM   4011  H   GLY A 245       3.912   8.629  -3.539  1.00 98.69           H  
ATOM   4012  CA  GLY A 245       3.259   9.647  -1.793  1.00 98.69           C  
ATOM   4013  HA2 GLY A 245       2.251   9.703  -2.204  1.00 98.69           H  
ATOM   4014  HA3 GLY A 245       3.531  10.636  -1.423  1.00 98.69           H  
ATOM   4015  C   GLY A 245       3.250   8.651  -0.635  1.00 98.69           C  
ATOM   4016  O   GLY A 245       3.106   7.445  -0.863  1.00 98.69           O  
ATOM   4017  N   TRP A 246       3.390   9.144   0.597  1.00 98.77           N  
ATOM   4018  H   TRP A 246       3.435  10.146   0.713  1.00 98.77           H  
ATOM   4019  CA  TRP A 246       3.418   8.318   1.808  1.00 98.77           C  
ATOM   4020  HA  TRP A 246       2.639   7.559   1.728  1.00 98.77           H  
ATOM   4021  C   TRP A 246       3.136   9.134   3.080  1.00 98.77           C  
ATOM   4022  CB  TRP A 246       4.780   7.613   1.914  1.00 98.77           C  
ATOM   4023  HB2 TRP A 246       5.516   8.325   2.287  1.00 98.77           H  
ATOM   4024  HB3 TRP A 246       5.108   7.276   0.931  1.00 98.77           H  
ATOM   4025  O   TRP A 246       3.093  10.365   3.048  1.00 98.77           O  
ATOM   4026  CG  TRP A 246       4.790   6.425   2.814  1.00 98.77           C  
ATOM   4027  CD1 TRP A 246       5.562   6.281   3.910  1.00 98.77           C  
ATOM   4028  HD1 TRP A 246       6.295   6.996   4.252  1.00 98.77           H  
ATOM   4029  CD2 TRP A 246       4.018   5.194   2.702  1.00 98.77           C  
ATOM   4030  CE2 TRP A 246       4.372   4.340   3.786  1.00 98.77           C  
ATOM   4031  CE3 TRP A 246       3.066   4.710   1.781  1.00 98.77           C  
ATOM   4032  HE3 TRP A 246       2.786   5.336   0.946  1.00 98.77           H  
ATOM   4033  NE1 TRP A 246       5.301   5.062   4.499  1.00 98.77           N  
ATOM   4034  HE1 TRP A 246       5.897   4.686   5.222  1.00 98.77           H  
ATOM   4035  CH2 TRP A 246       2.860   2.618   3.021  1.00 98.77           C  
ATOM   4036  HH2 TRP A 246       2.408   1.645   3.144  1.00 98.77           H  
ATOM   4037  CZ2 TRP A 246       3.817   3.065   3.947  1.00 98.77           C  
ATOM   4038  HZ2 TRP A 246       4.116   2.445   4.779  1.00 98.77           H  
ATOM   4039  CZ3 TRP A 246       2.491   3.435   1.937  1.00 98.77           C  
ATOM   4040  HZ3 TRP A 246       1.765   3.080   1.220  1.00 98.77           H  
ATOM   4041  N   TRP A 247       2.963   8.452   4.215  1.00 98.82           N  
ATOM   4042  H   TRP A 247       3.061   7.448   4.176  1.00 98.82           H  
ATOM   4043  CA  TRP A 247       2.789   9.060   5.541  1.00 98.82           C  
ATOM   4044  HA  TRP A 247       2.247  10.000   5.431  1.00 98.82           H  
ATOM   4045  C   TRP A 247       4.130   9.397   6.196  1.00 98.82           C  
ATOM   4046  CB  TRP A 247       1.947   8.136   6.424  1.00 98.82           C  
ATOM   4047  HB2 TRP A 247       2.429   7.159   6.479  1.00 98.82           H  
ATOM   4048  HB3 TRP A 247       1.903   8.545   7.433  1.00 98.82           H  
ATOM   4049  O   TRP A 247       4.526   8.769   7.173  1.00 98.82           O  
ATOM   4050  CG  TRP A 247       0.549   7.948   5.958  1.00 98.82           C  
ATOM   4051  CD1 TRP A 247      -0.458   8.827   6.143  1.00 98.82           C  
ATOM   4052  HD1 TRP A 247      -0.364   9.768   6.664  1.00 98.82           H  
ATOM   4053  CD2 TRP A 247      -0.013   6.829   5.215  1.00 98.82           C  
ATOM   4054  CE2 TRP A 247      -1.388   7.113   4.967  1.00 98.82           C  
ATOM   4055  CE3 TRP A 247       0.504   5.621   4.698  1.00 98.82           C  
ATOM   4056  HE3 TRP A 247       1.539   5.367   4.869  1.00 98.82           H  
ATOM   4057  NE1 TRP A 247      -1.612   8.326   5.579  1.00 98.82           N  
ATOM   4058  HE1 TRP A 247      -2.501   8.803   5.620  1.00 98.82           H  
ATOM   4059  CH2 TRP A 247      -1.664   5.065   3.717  1.00 98.82           C  
ATOM   4060  HH2 TRP A 247      -2.288   4.396   3.143  1.00 98.82           H  
ATOM   4061  CZ2 TRP A 247      -2.194   6.273   4.194  1.00 98.82           C  
ATOM   4062  HZ2 TRP A 247      -3.200   6.573   3.937  1.00 98.82           H  
ATOM   4063  CZ3 TRP A 247      -0.319   4.740   3.971  1.00 98.82           C  
ATOM   4064  HZ3 TRP A 247       0.093   3.815   3.596  1.00 98.82           H  
ATOM   4065  N   TYR A 248       4.878  10.340   5.633  1.00 98.68           N  
ATOM   4066  H   TYR A 248       4.507  10.849   4.845  1.00 98.68           H  
ATOM   4067  CA  TYR A 248       6.239  10.629   6.089  1.00 98.68           C  
ATOM   4068  HA  TYR A 248       6.773   9.681   6.159  1.00 98.68           H  
ATOM   4069  C   TYR A 248       6.278  11.288   7.481  1.00 98.68           C  
ATOM   4070  CB  TYR A 248       6.955  11.481   5.044  1.00 98.68           C  
ATOM   4071  HB2 TYR A 248       6.364  12.382   4.878  1.00 98.68           H  
ATOM   4072  HB3 TYR A 248       7.923  11.789   5.438  1.00 98.68           H  
ATOM   4073  O   TYR A 248       5.623  12.304   7.714  1.00 98.68           O  
ATOM   4074  CG  TYR A 248       7.168  10.792   3.712  1.00 98.68           C  
ATOM   4075  CD1 TYR A 248       8.179   9.825   3.558  1.00 98.68           C  
ATOM   4076  HD1 TYR A 248       8.791   9.538   4.400  1.00 98.68           H  
ATOM   4077  CD2 TYR A 248       6.344  11.117   2.622  1.00 98.68           C  
ATOM   4078  HD2 TYR A 248       5.527  11.810   2.761  1.00 98.68           H  
ATOM   4079  CE1 TYR A 248       8.385   9.222   2.306  1.00 98.68           C  
ATOM   4080  HE1 TYR A 248       9.126   8.451   2.151  1.00 98.68           H  
ATOM   4081  CE2 TYR A 248       6.566  10.536   1.362  1.00 98.68           C  
ATOM   4082  HE2 TYR A 248       5.932  10.788   0.526  1.00 98.68           H  
ATOM   4083  OH  TYR A 248       7.872   9.052   0.003  1.00 98.68           O  
ATOM   4084  HH  TYR A 248       7.265   9.325  -0.689  1.00 98.68           H  
ATOM   4085  CZ  TYR A 248       7.608   9.604   1.204  1.00 98.68           C  
ATOM   4086  N   GLY A 249       7.070  10.710   8.389  1.00 96.90           N  
ATOM   4087  H   GLY A 249       7.606   9.908   8.089  1.00 96.90           H  
ATOM   4088  CA  GLY A 249       7.424  11.292   9.686  1.00 96.90           C  
ATOM   4089  HA2 GLY A 249       7.602  10.496  10.410  1.00 96.90           H  
ATOM   4090  HA3 GLY A 249       6.614  11.927  10.047  1.00 96.90           H  
ATOM   4091  C   GLY A 249       8.668  12.161   9.547  1.00 96.90           C  
ATOM   4092  O   GLY A 249       8.669  13.113   8.769  1.00 96.90           O  
ATOM   4093  N   ASN A 250       9.767  11.787  10.208  1.00 96.20           N  
ATOM   4094  H   ASN A 250       9.728  10.947  10.768  1.00 96.20           H  
ATOM   4095  CA  ASN A 250      11.089  12.263   9.789  1.00 96.20           C  
ATOM   4096  HA  ASN A 250      10.996  13.298   9.461  1.00 96.20           H  
ATOM   4097  C   ASN A 250      11.547  11.451   8.569  1.00 96.20           C  
ATOM   4098  CB  ASN A 250      12.082  12.240  10.957  1.00 96.20           C  
ATOM   4099  HB2 ASN A 250      12.291  11.207  11.236  1.00 96.20           H  
ATOM   4100  HB3 ASN A 250      11.656  12.758  11.816  1.00 96.20           H  
ATOM   4101  O   ASN A 250      12.458  10.631   8.636  1.00 96.20           O  
ATOM   4102  CG  ASN A 250      13.381  12.941  10.585  1.00 96.20           C  
ATOM   4103  ND2 ASN A 250      14.483  12.537  11.170  1.00 96.20           N  
ATOM   4104 HD21 ASN A 250      14.475  11.720  11.763  1.00 96.20           H  
ATOM   4105 HD22 ASN A 250      15.340  12.996  10.898  1.00 96.20           H  
ATOM   4106  OD1 ASN A 250      13.419  13.882   9.801  1.00 96.20           O  
ATOM   4107  N   CYS A 251      10.821  11.636   7.470  1.00 96.60           N  
ATOM   4108  H   CYS A 251      10.111  12.353   7.515  1.00 96.60           H  
ATOM   4109  CA  CYS A 251      10.804  10.758   6.313  1.00 96.60           C  
ATOM   4110  HA  CYS A 251      10.041  11.162   5.647  1.00 96.60           H  
ATOM   4111  C   CYS A 251      10.280   9.352   6.630  1.00 96.60           C  
ATOM   4112  CB  CYS A 251      12.109  10.860   5.522  1.00 96.60           C  
ATOM   4113  HB2 CYS A 251      12.012  10.235   4.634  1.00 96.60           H  
ATOM   4114  HB3 CYS A 251      12.930  10.460   6.117  1.00 96.60           H  
ATOM   4115  O   CYS A 251       9.068   9.223   6.835  1.00 96.60           O  
ATOM   4116  SG  CYS A 251      12.543  12.554   5.002  1.00 96.60           S  
ATOM   4117  N   HIS A 252      11.089   8.293   6.569  1.00 97.70           N  
ATOM   4118  H   HIS A 252      12.090   8.394   6.485  1.00 97.70           H  
ATOM   4119  CA  HIS A 252      10.529   6.946   6.612  1.00 97.70           C  
ATOM   4120  HA  HIS A 252       9.685   6.960   7.302  1.00 97.70           H  
ATOM   4121  C   HIS A 252      11.448   5.847   7.133  1.00 97.70           C  
ATOM   4122  CB  HIS A 252      10.034   6.571   5.206  1.00 97.70           C  
ATOM   4123  HB2 HIS A 252       9.566   5.590   5.280  1.00 97.70           H  
ATOM   4124  HB3 HIS A 252       9.276   7.280   4.874  1.00 97.70           H  
ATOM   4125  O   HIS A 252      12.636   5.847   6.845  1.00 97.70           O  
ATOM   4126  CG  HIS A 252      11.091   6.472   4.140  1.00 97.70           C  
ATOM   4127  CD2 HIS A 252      11.360   7.394   3.169  1.00 97.70           C  
ATOM   4128  HD2 HIS A 252      10.921   8.376   3.079  1.00 97.70           H  
ATOM   4129  ND1 HIS A 252      11.955   5.417   3.948  1.00 97.70           N  
ATOM   4130  HD1 HIS A 252      12.197   4.719   4.636  1.00 97.70           H  
ATOM   4131  CE1 HIS A 252      12.707   5.694   2.872  1.00 97.70           C  
ATOM   4132  HE1 HIS A 252      13.534   5.093   2.524  1.00 97.70           H  
ATOM   4133  NE2 HIS A 252      12.351   6.875   2.345  1.00 97.70           N  
ATOM   4134  N   GLN A 253      10.825   4.851   7.769  1.00 98.11           N  
ATOM   4135  H   GLN A 253       9.857   4.981   8.024  1.00 98.11           H  
ATOM   4136  CA  GLN A 253      11.375   3.499   7.952  1.00 98.11           C  
ATOM   4137  HA  GLN A 253      12.448   3.498   7.761  1.00 98.11           H  
ATOM   4138  C   GLN A 253      10.729   2.497   6.978  1.00 98.11           C  
ATOM   4139  CB  GLN A 253      11.157   3.051   9.400  1.00 98.11           C  
ATOM   4140  HB2 GLN A 253      11.576   2.052   9.516  1.00 98.11           H  
ATOM   4141  HB3 GLN A 253      10.091   3.006   9.624  1.00 98.11           H  
ATOM   4142  O   GLN A 253      11.312   1.485   6.604  1.00 98.11           O  
ATOM   4143  CG  GLN A 253      11.846   4.000  10.385  1.00 98.11           C  
ATOM   4144  HG2 GLN A 253      11.274   4.923  10.475  1.00 98.11           H  
ATOM   4145  HG3 GLN A 253      12.834   4.262  10.007  1.00 98.11           H  
ATOM   4146  CD  GLN A 253      11.992   3.366  11.757  1.00 98.11           C  
ATOM   4147  NE2 GLN A 253      13.196   3.065  12.164  1.00 98.11           N  
ATOM   4148 HE21 GLN A 253      13.266   2.499  12.998  1.00 98.11           H  
ATOM   4149 HE22 GLN A 253      13.877   2.951  11.427  1.00 98.11           H  
ATOM   4150  OE1 GLN A 253      11.034   3.151  12.485  1.00 98.11           O  
ATOM   4151  N   ALA A 254       9.525   2.800   6.488  1.00 98.43           N  
ATOM   4152  H   ALA A 254       9.029   3.595   6.865  1.00 98.43           H  
ATOM   4153  CA  ALA A 254       8.891   2.089   5.387  1.00 98.43           C  
ATOM   4154  HA  ALA A 254       9.600   1.387   4.949  1.00 98.43           H  
ATOM   4155  C   ALA A 254       8.467   3.080   4.297  1.00 98.43           C  
ATOM   4156  CB  ALA A 254       7.705   1.289   5.935  1.00 98.43           C  
ATOM   4157  HB1 ALA A 254       8.061   0.572   6.674  1.00 98.43           H  
ATOM   4158  HB2 ALA A 254       7.221   0.749   5.121  1.00 98.43           H  
ATOM   4159  HB3 ALA A 254       6.986   1.960   6.405  1.00 98.43           H  
ATOM   4160  O   ALA A 254       7.845   4.093   4.594  1.00 98.43           O  
ATOM   4161  N   ASN A 255       8.746   2.786   3.029  1.00 97.91           N  
ATOM   4162  H   ASN A 255       9.226   1.915   2.853  1.00 97.91           H  
ATOM   4163  CA  ASN A 255       8.257   3.559   1.882  1.00 97.91           C  
ATOM   4164  HA  ASN A 255       7.402   4.158   2.195  1.00 97.91           H  
ATOM   4165  C   ASN A 255       7.756   2.601   0.800  1.00 97.91           C  
ATOM   4166  CB  ASN A 255       9.334   4.532   1.372  1.00 97.91           C  
ATOM   4167  HB2 ASN A 255      10.196   3.974   1.005  1.00 97.91           H  
ATOM   4168  HB3 ASN A 255       9.662   5.164   2.198  1.00 97.91           H  
ATOM   4169  O   ASN A 255       8.391   2.395  -0.232  1.00 97.91           O  
ATOM   4170  CG  ASN A 255       8.839   5.448   0.258  1.00 97.91           C  
ATOM   4171  ND2 ASN A 255       9.723   6.243  -0.296  1.00 97.91           N  
ATOM   4172 HD21 ASN A 255      10.682   6.223   0.019  1.00 97.91           H  
ATOM   4173 HD22 ASN A 255       9.397   6.943  -0.947  1.00 97.91           H  
ATOM   4174  OD1 ASN A 255       7.670   5.473  -0.122  1.00 97.91           O  
ATOM   4175  N   LEU A 256       6.591   1.998   1.035  1.00 98.41           N  
ATOM   4176  H   LEU A 256       6.130   2.180   1.915  1.00 98.41           H  
ATOM   4177  CA  LEU A 256       6.034   0.963   0.153  1.00 98.41           C  
ATOM   4178  HA  LEU A 256       6.828   0.250  -0.067  1.00 98.41           H  
ATOM   4179  C   LEU A 256       5.552   1.514  -1.202  1.00 98.41           C  
ATOM   4180  CB  LEU A 256       4.916   0.221   0.899  1.00 98.41           C  
ATOM   4181  HB2 LEU A 256       4.524  -0.563   0.250  1.00 98.41           H  
ATOM   4182  HB3 LEU A 256       4.105   0.920   1.105  1.00 98.41           H  
ATOM   4183  O   LEU A 256       5.285   0.769  -2.146  1.00 98.41           O  
ATOM   4184  CG  LEU A 256       5.378  -0.419   2.222  1.00 98.41           C  
ATOM   4185  HG  LEU A 256       5.697   0.360   2.913  1.00 98.41           H  
ATOM   4186  CD1 LEU A 256       4.207  -1.146   2.872  1.00 98.41           C  
ATOM   4187 HD11 LEU A 256       3.788  -1.891   2.195  1.00 98.41           H  
ATOM   4188 HD12 LEU A 256       4.566  -1.640   3.775  1.00 98.41           H  
ATOM   4189 HD13 LEU A 256       3.430  -0.433   3.147  1.00 98.41           H  
ATOM   4190  CD2 LEU A 256       6.544  -1.387   2.018  1.00 98.41           C  
ATOM   4191 HD21 LEU A 256       7.462  -0.833   1.826  1.00 98.41           H  
ATOM   4192 HD22 LEU A 256       6.357  -2.050   1.173  1.00 98.41           H  
ATOM   4193 HD23 LEU A 256       6.701  -1.996   2.909  1.00 98.41           H  
ATOM   4194  N   ASN A 257       5.471   2.838  -1.317  1.00 98.34           N  
ATOM   4195  H   ASN A 257       5.732   3.390  -0.513  1.00 98.34           H  
ATOM   4196  CA  ASN A 257       5.164   3.538  -2.556  1.00 98.34           C  
ATOM   4197  HA  ASN A 257       4.705   2.842  -3.258  1.00 98.34           H  
ATOM   4198  C   ASN A 257       6.411   4.066  -3.275  1.00 98.34           C  
ATOM   4199  CB  ASN A 257       4.132   4.625  -2.248  1.00 98.34           C  
ATOM   4200  HB2 ASN A 257       4.456   5.198  -1.378  1.00 98.34           H  
ATOM   4201  HB3 ASN A 257       4.068   5.310  -3.093  1.00 98.34           H  
ATOM   4202  O   ASN A 257       6.260   4.722  -4.303  1.00 98.34           O  
ATOM   4203  CG  ASN A 257       2.744   4.063  -2.001  1.00 98.34           C  
ATOM   4204  ND2 ASN A 257       1.863   4.885  -1.489  1.00 98.34           N  
ATOM   4205 HD21 ASN A 257       2.164   5.801  -1.188  1.00 98.34           H  
ATOM   4206 HD22 ASN A 257       0.945   4.517  -1.285  1.00 98.34           H  
ATOM   4207  OD1 ASN A 257       2.415   2.929  -2.322  1.00 98.34           O  
ATOM   4208  N   GLY A 258       7.614   3.760  -2.783  1.00 97.09           N  
ATOM   4209  H   GLY A 258       7.678   3.242  -1.919  1.00 97.09           H  
ATOM   4210  CA  GLY A 258       8.876   4.169  -3.390  1.00 97.09           C  
ATOM   4211  HA2 GLY A 258       9.699   3.778  -2.792  1.00 97.09           H  
ATOM   4212  HA3 GLY A 258       8.951   5.256  -3.368  1.00 97.09           H  
ATOM   4213  C   GLY A 258       9.065   3.700  -4.837  1.00 97.09           C  
ATOM   4214  O   GLY A 258       8.225   3.015  -5.451  1.00 97.09           O  
ATOM   4215  N   ILE A 259      10.193   4.101  -5.410  1.00 95.01           N  
ATOM   4216  H   ILE A 259      10.897   4.529  -4.826  1.00 95.01           H  
ATOM   4217  CA  ILE A 259      10.565   3.764  -6.779  1.00 95.01           C  
ATOM   4218  HA  ILE A 259       9.672   3.828  -7.401  1.00 95.01           H  
ATOM   4219  C   ILE A 259      11.069   2.325  -6.792  1.00 95.01           C  
ATOM   4220  CB  ILE A 259      11.601   4.747  -7.354  1.00 95.01           C  
ATOM   4221  HB  ILE A 259      12.530   4.647  -6.793  1.00 95.01           H  
ATOM   4222  O   ILE A 259      12.104   1.998  -6.221  1.00 95.01           O  
ATOM   4223  CG1 ILE A 259      11.115   6.209  -7.227  1.00 95.01           C  
ATOM   4224 HG12 ILE A 259      10.911   6.436  -6.181  1.00 95.01           H  
ATOM   4225 HG13 ILE A 259      10.185   6.336  -7.782  1.00 95.01           H  
ATOM   4226  CG2 ILE A 259      11.859   4.385  -8.832  1.00 95.01           C  
ATOM   4227 HG21 ILE A 259      10.936   4.456  -9.407  1.00 95.01           H  
ATOM   4228 HG22 ILE A 259      12.601   5.051  -9.272  1.00 95.01           H  
ATOM   4229 HG23 ILE A 259      12.249   3.370  -8.914  1.00 95.01           H  
ATOM   4230  CD1 ILE A 259      12.139   7.240  -7.720  1.00 95.01           C  
ATOM   4231 HD11 ILE A 259      12.240   8.034  -6.980  1.00 95.01           H  
ATOM   4232 HD12 ILE A 259      13.123   6.788  -7.851  1.00 95.01           H  
ATOM   4233 HD13 ILE A 259      11.807   7.672  -8.664  1.00 95.01           H  
ATOM   4234  N   PHE A 260      10.322   1.458  -7.465  1.00 89.47           N  
ATOM   4235  H   PHE A 260       9.522   1.799  -7.979  1.00 89.47           H  
ATOM   4236  CA  PHE A 260      10.612   0.033  -7.491  1.00 89.47           C  
ATOM   4237  HA  PHE A 260      10.590  -0.350  -6.471  1.00 89.47           H  
ATOM   4238  C   PHE A 260      12.004  -0.242  -8.069  1.00 89.47           C  
ATOM   4239  CB  PHE A 260       9.525  -0.670  -8.302  1.00 89.47           C  
ATOM   4240  HB2 PHE A 260       8.564  -0.192  -8.112  1.00 89.47           H  
ATOM   4241  HB3 PHE A 260       9.736  -0.573  -9.367  1.00 89.47           H  
ATOM   4242  O   PHE A 260      12.324   0.242  -9.153  1.00 89.47           O  
ATOM   4243  CG  PHE A 260       9.402  -2.123  -7.942  1.00 89.47           C  
ATOM   4244  CD1 PHE A 260      10.445  -3.011  -8.265  1.00 89.47           C  
ATOM   4245  HD1 PHE A 260      11.321  -2.676  -8.802  1.00 89.47           H  
ATOM   4246  CD2 PHE A 260       8.270  -2.572  -7.237  1.00 89.47           C  
ATOM   4247  HD2 PHE A 260       7.480  -1.889  -6.962  1.00 89.47           H  
ATOM   4248  CE1 PHE A 260      10.355  -4.352  -7.886  1.00 89.47           C  
ATOM   4249  HE1 PHE A 260      11.163  -5.046  -8.064  1.00 89.47           H  
ATOM   4250  CE2 PHE A 260       8.169  -3.923  -6.880  1.00 89.47           C  
ATOM   4251  HE2 PHE A 260       7.316  -4.296  -6.332  1.00 89.47           H  
ATOM   4252  CZ  PHE A 260       9.211  -4.794  -7.220  1.00 89.47           C  
ATOM   4253  HZ  PHE A 260       9.166  -5.834  -6.935  1.00 89.47           H  
ATOM   4254  N   GLY A 261      12.804  -1.043  -7.363  1.00 86.89           N  
ATOM   4255  H   GLY A 261      12.484  -1.379  -6.466  1.00 86.89           H  
ATOM   4256  CA  GLY A 261      14.134  -1.460  -7.810  1.00 86.89           C  
ATOM   4257  HA2 GLY A 261      14.478  -2.285  -7.186  1.00 86.89           H  
ATOM   4258  HA3 GLY A 261      14.074  -1.816  -8.839  1.00 86.89           H  
ATOM   4259  C   GLY A 261      15.197  -0.360  -7.759  1.00 86.89           C  
ATOM   4260  O   GLY A 261      16.306  -0.575  -8.236  1.00 86.89           O  
ATOM   4261  N   ASN A 262      14.890   0.819  -7.207  1.00 91.36           N  
ATOM   4262  H   ASN A 262      13.976   0.956  -6.800  1.00 91.36           H  
ATOM   4263  CA  ASN A 262      15.879   1.879  -7.060  1.00 91.36           C  
ATOM   4264  HA  ASN A 262      16.525   1.870  -7.938  1.00 91.36           H  
ATOM   4265  C   ASN A 262      16.760   1.623  -5.827  1.00 91.36           C  
ATOM   4266  CB  ASN A 262      15.165   3.238  -7.026  1.00 91.36           C  
ATOM   4267  HB2 ASN A 262      14.642   3.360  -6.077  1.00 91.36           H  
ATOM   4268  HB3 ASN A 262      14.434   3.263  -7.834  1.00 91.36           H  
ATOM   4269  O   ASN A 262      16.258   1.602  -4.708  1.00 91.36           O  
ATOM   4270  CG  ASN A 262      16.124   4.399  -7.212  1.00 91.36           C  
ATOM   4271  ND2 ASN A 262      15.674   5.484  -7.792  1.00 91.36           N  
ATOM   4272 HD21 ASN A 262      16.332   6.245  -7.879  1.00 91.36           H  
ATOM   4273 HD22 ASN A 262      14.701   5.550  -8.056  1.00 91.36           H  
ATOM   4274  OD1 ASN A 262      17.294   4.359  -6.874  1.00 91.36           O  
ATOM   4275  N   ALA A 263      18.065   1.460  -6.049  1.00 92.81           N  
ATOM   4276  H   ALA A 263      18.380   1.417  -7.008  1.00 92.81           H  
ATOM   4277  CA  ALA A 263      19.074   1.217  -5.013  1.00 92.81           C  
ATOM   4278  HA  ALA A 263      18.602   0.698  -4.179  1.00 92.81           H  
ATOM   4279  C   ALA A 263      19.704   2.506  -4.430  1.00 92.81           C  
ATOM   4280  CB  ALA A 263      20.124   0.278  -5.618  1.00 92.81           C  
ATOM   4281  HB1 ALA A 263      20.614   0.753  -6.468  1.00 92.81           H  
ATOM   4282  HB2 ALA A 263      19.651  -0.650  -5.939  1.00 92.81           H  
ATOM   4283  HB3 ALA A 263      20.878   0.038  -4.868  1.00 92.81           H  
ATOM   4284  O   ALA A 263      20.605   2.454  -3.588  1.00 92.81           O  
ATOM   4285  N   SER A 264      19.259   3.684  -4.882  1.00 95.84           N  
ATOM   4286  H   SER A 264      18.495   3.683  -5.543  1.00 95.84           H  
ATOM   4287  CA  SER A 264      19.666   4.963  -4.287  1.00 95.84           C  
ATOM   4288  HA  SER A 264      20.754   5.007  -4.261  1.00 95.84           H  
ATOM   4289  C   SER A 264      19.128   5.066  -2.860  1.00 95.84           C  
ATOM   4290  CB  SER A 264      19.156   6.164  -5.091  1.00 95.84           C  
ATOM   4291  HB2 SER A 264      19.598   7.077  -4.692  1.00 95.84           H  
ATOM   4292  HB3 SER A 264      18.073   6.234  -4.993  1.00 95.84           H  
ATOM   4293  O   SER A 264      17.993   4.664  -2.608  1.00 95.84           O  
ATOM   4294  OG  SER A 264      19.482   6.045  -6.460  1.00 95.84           O  
ATOM   4295  HG  SER A 264      18.924   5.346  -6.810  1.00 95.84           H  
ATOM   4296  N   PHE A 265      19.913   5.664  -1.961  1.00 96.39           N  
ATOM   4297  H   PHE A 265      20.820   5.986  -2.267  1.00 96.39           H  
ATOM   4298  CA  PHE A 265      19.628   5.758  -0.523  1.00 96.39           C  
ATOM   4299  HA  PHE A 265      19.800   4.781  -0.072  1.00 96.39           H  
ATOM   4300  C   PHE A 265      18.173   6.184  -0.217  1.00 96.39           C  
ATOM   4301  CB  PHE A 265      20.640   6.728   0.106  1.00 96.39           C  
ATOM   4302  HB2 PHE A 265      20.462   7.734  -0.274  1.00 96.39           H  
ATOM   4303  HB3 PHE A 265      21.647   6.440  -0.195  1.00 96.39           H  
ATOM   4304  O   PHE A 265      17.802   7.344  -0.404  1.00 96.39           O  
ATOM   4305  CG  PHE A 265      20.585   6.754   1.620  1.00 96.39           C  
ATOM   4306  CD1 PHE A 265      19.660   7.584   2.282  1.00 96.39           C  
ATOM   4307  HD1 PHE A 265      19.005   8.226   1.712  1.00 96.39           H  
ATOM   4308  CD2 PHE A 265      21.421   5.909   2.373  1.00 96.39           C  
ATOM   4309  HD2 PHE A 265      22.126   5.253   1.884  1.00 96.39           H  
ATOM   4310  CE1 PHE A 265      19.549   7.539   3.683  1.00 96.39           C  
ATOM   4311  HE1 PHE A 265      18.801   8.127   4.195  1.00 96.39           H  
ATOM   4312  CE2 PHE A 265      21.313   5.868   3.771  1.00 96.39           C  
ATOM   4313  HE2 PHE A 265      21.908   5.171   4.343  1.00 96.39           H  
ATOM   4314  CZ  PHE A 265      20.369   6.673   4.425  1.00 96.39           C  
ATOM   4315  HZ  PHE A 265      20.244   6.582   5.494  1.00 96.39           H  
ATOM   4316  N   GLY A 266      17.342   5.241   0.230  1.00 94.59           N  
ATOM   4317  H   GLY A 266      17.729   4.313   0.325  1.00 94.59           H  
ATOM   4318  CA  GLY A 266      15.944   5.420   0.628  1.00 94.59           C  
ATOM   4319  HA2 GLY A 266      15.664   4.567   1.246  1.00 94.59           H  
ATOM   4320  HA3 GLY A 266      15.866   6.310   1.253  1.00 94.59           H  
ATOM   4321  C   GLY A 266      14.915   5.538  -0.510  1.00 94.59           C  
ATOM   4322  O   GLY A 266      13.723   5.646  -0.233  1.00 94.59           O  
ATOM   4323  N   TYR A 267      15.314   5.488  -1.787  1.00 96.38           N  
ATOM   4324  H   TYR A 267      16.293   5.326  -1.972  1.00 96.38           H  
ATOM   4325  CA  TYR A 267      14.391   5.675  -2.926  1.00 96.38           C  
ATOM   4326  HA  TYR A 267      13.671   6.453  -2.670  1.00 96.38           H  
ATOM   4327  C   TYR A 267      13.565   4.430  -3.273  1.00 96.38           C  
ATOM   4328  CB  TYR A 267      15.161   6.137  -4.170  1.00 96.38           C  
ATOM   4329  HB2 TYR A 267      14.547   5.949  -5.051  1.00 96.38           H  
ATOM   4330  HB3 TYR A 267      16.063   5.534  -4.280  1.00 96.38           H  
ATOM   4331  O   TYR A 267      12.527   4.560  -3.928  1.00 96.38           O  
ATOM   4332  CG  TYR A 267      15.523   7.609  -4.165  1.00 96.38           C  
ATOM   4333  CD1 TYR A 267      14.827   8.516  -4.987  1.00 96.38           C  
ATOM   4334  HD1 TYR A 267      14.031   8.160  -5.624  1.00 96.38           H  
ATOM   4335  CD2 TYR A 267      16.539   8.078  -3.317  1.00 96.38           C  
ATOM   4336  HD2 TYR A 267      17.078   7.381  -2.692  1.00 96.38           H  
ATOM   4337  CE1 TYR A 267      15.158   9.885  -4.964  1.00 96.38           C  
ATOM   4338  HE1 TYR A 267      14.626  10.596  -5.579  1.00 96.38           H  
ATOM   4339  CE2 TYR A 267      16.841   9.448  -3.252  1.00 96.38           C  
ATOM   4340  HE2 TYR A 267      17.595   9.797  -2.562  1.00 96.38           H  
ATOM   4341  OH  TYR A 267      16.446  11.680  -4.008  1.00 96.38           O  
ATOM   4342  HH  TYR A 267      17.003  11.840  -3.242  1.00 96.38           H  
ATOM   4343  CZ  TYR A 267      16.153  10.356  -4.081  1.00 96.38           C  
ATOM   4344  N   GLY A 268      14.038   3.246  -2.879  1.00 95.34           N  
ATOM   4345  H   GLY A 268      14.935   3.232  -2.416  1.00 95.34           H  
ATOM   4346  CA  GLY A 268      13.405   1.953  -3.131  1.00 95.34           C  
ATOM   4347  HA2 GLY A 268      13.362   1.778  -4.206  1.00 95.34           H  
ATOM   4348  HA3 GLY A 268      14.036   1.174  -2.703  1.00 95.34           H  
ATOM   4349  C   GLY A 268      12.004   1.794  -2.530  1.00 95.34           C  
ATOM   4350  O   GLY A 268      11.550   2.587  -1.702  1.00 95.34           O  
ATOM   4351  N   VAL A 269      11.307   0.724  -2.926  1.00 96.97           N  
ATOM   4352  H   VAL A 269      11.749   0.080  -3.565  1.00 96.97           H  
ATOM   4353  CA  VAL A 269      10.147   0.233  -2.167  1.00 96.97           C  
ATOM   4354  HA  VAL A 269       9.510   1.074  -1.895  1.00 96.97           H  
ATOM   4355  C   VAL A 269      10.696  -0.404  -0.895  1.00 96.97           C  
ATOM   4356  CB  VAL A 269       9.306  -0.760  -2.990  1.00 96.97           C  
ATOM   4357  HB  VAL A 269       9.935  -1.577  -3.342  1.00 96.97           H  
ATOM   4358  O   VAL A 269      11.203  -1.519  -0.944  1.00 96.97           O  
ATOM   4359  CG1 VAL A 269       8.149  -1.358  -2.190  1.00 96.97           C  
ATOM   4360 HG11 VAL A 269       7.425  -0.583  -1.937  1.00 96.97           H  
ATOM   4361 HG12 VAL A 269       8.522  -1.819  -1.275  1.00 96.97           H  
ATOM   4362 HG13 VAL A 269       7.663  -2.130  -2.786  1.00 96.97           H  
ATOM   4363  CG2 VAL A 269       8.679  -0.055  -4.199  1.00 96.97           C  
ATOM   4364 HG21 VAL A 269       9.457   0.423  -4.794  1.00 96.97           H  
ATOM   4365 HG22 VAL A 269       8.154  -0.787  -4.813  1.00 96.97           H  
ATOM   4366 HG23 VAL A 269       7.980   0.709  -3.858  1.00 96.97           H  
ATOM   4367  N   ASN A 270      10.648   0.328   0.216  1.00 96.66           N  
ATOM   4368  H   ASN A 270      10.237   1.248   0.145  1.00 96.66           H  
ATOM   4369  CA  ASN A 270      11.469   0.027   1.388  1.00 96.66           C  
ATOM   4370  HA  ASN A 270      12.170  -0.768   1.134  1.00 96.66           H  
ATOM   4371  C   ASN A 270      10.670  -0.485   2.581  1.00 96.66           C  
ATOM   4372  CB  ASN A 270      12.299   1.270   1.753  1.00 96.66           C  
ATOM   4373  HB2 ASN A 270      11.672   2.162   1.754  1.00 96.66           H  
ATOM   4374  HB3 ASN A 270      12.728   1.145   2.747  1.00 96.66           H  
ATOM   4375  O   ASN A 270       9.611   0.053   2.914  1.00 96.66           O  
ATOM   4376  CG  ASN A 270      13.461   1.449   0.800  1.00 96.66           C  
ATOM   4377  ND2 ASN A 270      13.793   2.643   0.383  1.00 96.66           N  
ATOM   4378 HD21 ASN A 270      13.237   3.466   0.563  1.00 96.66           H  
ATOM   4379 HD22 ASN A 270      14.615   2.644  -0.205  1.00 96.66           H  
ATOM   4380  OD1 ASN A 270      14.091   0.500   0.394  1.00 96.66           O  
ATOM   4381  N   TRP A 271      11.261  -1.458   3.266  1.00 98.43           N  
ATOM   4382  H   TRP A 271      12.146  -1.795   2.914  1.00 98.43           H  
ATOM   4383  CA  TRP A 271      10.939  -1.852   4.630  1.00 98.43           C  
ATOM   4384  HA  TRP A 271      10.369  -1.069   5.129  1.00 98.43           H  
ATOM   4385  C   TRP A 271      12.280  -2.020   5.341  1.00 98.43           C  
ATOM   4386  CB  TRP A 271      10.110  -3.144   4.613  1.00 98.43           C  
ATOM   4387  HB2 TRP A 271       9.286  -3.009   3.913  1.00 98.43           H  
ATOM   4388  HB3 TRP A 271      10.714  -3.972   4.244  1.00 98.43           H  
ATOM   4389  O   TRP A 271      12.945  -3.028   5.131  1.00 98.43           O  
ATOM   4390  CG  TRP A 271       9.512  -3.512   5.933  1.00 98.43           C  
ATOM   4391  CD1 TRP A 271      10.052  -4.326   6.866  1.00 98.43           C  
ATOM   4392  HD1 TRP A 271      11.011  -4.814   6.763  1.00 98.43           H  
ATOM   4393  CD2 TRP A 271       8.242  -3.066   6.486  1.00 98.43           C  
ATOM   4394  CE2 TRP A 271       8.065  -3.668   7.764  1.00 98.43           C  
ATOM   4395  CE3 TRP A 271       7.223  -2.203   6.032  1.00 98.43           C  
ATOM   4396  HE3 TRP A 271       7.340  -1.731   5.067  1.00 98.43           H  
ATOM   4397  NE1 TRP A 271       9.203  -4.415   7.955  1.00 98.43           N  
ATOM   4398  HE1 TRP A 271       9.409  -4.913   8.809  1.00 98.43           H  
ATOM   4399  CH2 TRP A 271       5.934  -2.570   8.071  1.00 98.43           C  
ATOM   4400  HH2 TRP A 271       5.048  -2.392   8.662  1.00 98.43           H  
ATOM   4401  CZ2 TRP A 271       6.928  -3.439   8.548  1.00 98.43           C  
ATOM   4402  HZ2 TRP A 271       6.817  -3.941   9.498  1.00 98.43           H  
ATOM   4403  CZ3 TRP A 271       6.081  -1.952   6.816  1.00 98.43           C  
ATOM   4404  HZ3 TRP A 271       5.311  -1.289   6.450  1.00 98.43           H  
ATOM   4405  N   GLU A 272      12.710  -1.008   6.099  1.00 97.86           N  
ATOM   4406  H   GLU A 272      12.098  -0.216   6.238  1.00 97.86           H  
ATOM   4407  CA  GLU A 272      14.109  -0.788   6.514  1.00 97.86           C  
ATOM   4408  HA  GLU A 272      14.690  -0.459   5.653  1.00 97.86           H  
ATOM   4409  C   GLU A 272      14.803  -2.043   7.063  1.00 97.86           C  
ATOM   4410  CB  GLU A 272      14.113   0.354   7.546  1.00 97.86           C  
ATOM   4411  HB2 GLU A 272      13.438   0.081   8.358  1.00 97.86           H  
ATOM   4412  HB3 GLU A 272      13.729   1.251   7.059  1.00 97.86           H  
ATOM   4413  O   GLU A 272      15.897  -2.375   6.620  1.00 97.86           O  
ATOM   4414  CG  GLU A 272      15.481   0.721   8.138  1.00 97.86           C  
ATOM   4415  HG2 GLU A 272      16.136   1.035   7.325  1.00 97.86           H  
ATOM   4416  HG3 GLU A 272      15.915  -0.164   8.605  1.00 97.86           H  
ATOM   4417  CD  GLU A 272      15.389   1.838   9.199  1.00 97.86           C  
ATOM   4418  OE1 GLU A 272      16.452   2.331   9.627  1.00 97.86           O  
ATOM   4419  OE2 GLU A 272      14.266   2.177   9.648  1.00 97.86           O  
ATOM   4420  N   VAL A 273      14.146  -2.805   7.944  1.00 97.76           N  
ATOM   4421  H   VAL A 273      13.262  -2.462   8.293  1.00 97.76           H  
ATOM   4422  CA  VAL A 273      14.724  -4.037   8.519  1.00 97.76           C  
ATOM   4423  HA  VAL A 273      15.697  -3.770   8.931  1.00 97.76           H  
ATOM   4424  C   VAL A 273      14.999  -5.150   7.489  1.00 97.76           C  
ATOM   4425  CB  VAL A 273      13.853  -4.534   9.687  1.00 97.76           C  
ATOM   4426  HB  VAL A 273      13.711  -3.689  10.362  1.00 97.76           H  
ATOM   4427  O   VAL A 273      15.801  -6.038   7.758  1.00 97.76           O  
ATOM   4428  CG1 VAL A 273      12.469  -5.006   9.235  1.00 97.76           C  
ATOM   4429 HG11 VAL A 273      11.951  -4.174   8.759  1.00 97.76           H  
ATOM   4430 HG12 VAL A 273      11.889  -5.318  10.104  1.00 97.76           H  
ATOM   4431 HG13 VAL A 273      12.564  -5.840   8.539  1.00 97.76           H  
ATOM   4432  CG2 VAL A 273      14.503  -5.646  10.515  1.00 97.76           C  
ATOM   4433 HG21 VAL A 273      15.512  -5.347  10.796  1.00 97.76           H  
ATOM   4434 HG22 VAL A 273      13.923  -5.821  11.421  1.00 97.76           H  
ATOM   4435 HG23 VAL A 273      14.557  -6.571   9.941  1.00 97.76           H  
ATOM   4436  N   LEU A 274      14.353  -5.118   6.320  1.00 98.09           N  
ATOM   4437  H   LEU A 274      13.784  -4.305   6.133  1.00 98.09           H  
ATOM   4438  CA  LEU A 274      14.605  -6.038   5.204  1.00 98.09           C  
ATOM   4439  HA  LEU A 274      15.095  -6.941   5.568  1.00 98.09           H  
ATOM   4440  C   LEU A 274      15.556  -5.420   4.177  1.00 98.09           C  
ATOM   4441  CB  LEU A 274      13.278  -6.425   4.518  1.00 98.09           C  
ATOM   4442  HB2 LEU A 274      13.510  -7.024   3.638  1.00 98.09           H  
ATOM   4443  HB3 LEU A 274      12.781  -5.518   4.173  1.00 98.09           H  
ATOM   4444  O   LEU A 274      16.554  -6.025   3.796  1.00 98.09           O  
ATOM   4445  CG  LEU A 274      12.296  -7.215   5.392  1.00 98.09           C  
ATOM   4446  HG  LEU A 274      12.061  -6.628   6.280  1.00 98.09           H  
ATOM   4447  CD1 LEU A 274      10.998  -7.462   4.620  1.00 98.09           C  
ATOM   4448 HD11 LEU A 274      10.545  -6.511   4.340  1.00 98.09           H  
ATOM   4449 HD12 LEU A 274      10.294  -8.019   5.239  1.00 98.09           H  
ATOM   4450 HD13 LEU A 274      11.210  -8.040   3.720  1.00 98.09           H  
ATOM   4451  CD2 LEU A 274      12.871  -8.558   5.840  1.00 98.09           C  
ATOM   4452 HD21 LEU A 274      13.713  -8.400   6.514  1.00 98.09           H  
ATOM   4453 HD22 LEU A 274      12.111  -9.138   6.365  1.00 98.09           H  
ATOM   4454 HD23 LEU A 274      13.207  -9.124   4.972  1.00 98.09           H  
ATOM   4455  N   THR A 275      15.235  -4.215   3.707  1.00 97.36           N  
ATOM   4456  H   THR A 275      14.433  -3.740   4.096  1.00 97.36           H  
ATOM   4457  CA  THR A 275      15.885  -3.619   2.533  1.00 97.36           C  
ATOM   4458  HA  THR A 275      16.235  -4.421   1.884  1.00 97.36           H  
ATOM   4459  C   THR A 275      17.110  -2.774   2.876  1.00 97.36           C  
ATOM   4460  CB  THR A 275      14.877  -2.778   1.727  1.00 97.36           C  
ATOM   4461  HB  THR A 275      15.393  -2.303   0.893  1.00 97.36           H  
ATOM   4462  O   THR A 275      17.915  -2.480   1.990  1.00 97.36           O  
ATOM   4463  CG2 THR A 275      13.747  -3.644   1.165  1.00 97.36           C  
ATOM   4464 HG21 THR A 275      13.107  -3.026   0.536  1.00 97.36           H  
ATOM   4465 HG22 THR A 275      13.154  -4.068   1.976  1.00 97.36           H  
ATOM   4466 HG23 THR A 275      14.165  -4.450   0.562  1.00 97.36           H  
ATOM   4467  OG1 THR A 275      14.273  -1.778   2.524  1.00 97.36           O  
ATOM   4468  HG1 THR A 275      14.911  -1.064   2.596  1.00 97.36           H  
ATOM   4469  N   GLY A 276      17.246  -2.334   4.129  1.00 96.02           N  
ATOM   4470  H   GLY A 276      16.592  -2.642   4.834  1.00 96.02           H  
ATOM   4471  CA  GLY A 276      18.073  -1.176   4.463  1.00 96.02           C  
ATOM   4472  HA2 GLY A 276      19.122  -1.422   4.301  1.00 96.02           H  
ATOM   4473  HA3 GLY A 276      17.933  -0.910   5.511  1.00 96.02           H  
ATOM   4474  C   GLY A 276      17.691   0.032   3.599  1.00 96.02           C  
ATOM   4475  O   GLY A 276      16.543   0.159   3.160  1.00 96.02           O  
ATOM   4476  N   ASP A 277      18.676   0.876   3.294  1.00 94.07           N  
ATOM   4477  H   ASP A 277      19.537   0.806   3.817  1.00 94.07           H  
ATOM   4478  CA  ASP A 277      18.488   2.076   2.469  1.00 94.07           C  
ATOM   4479  HA  ASP A 277      17.445   2.387   2.522  1.00 94.07           H  
ATOM   4480  C   ASP A 277      18.828   1.879   0.984  1.00 94.07           C  
ATOM   4481  CB  ASP A 277      19.333   3.211   3.050  1.00 94.07           C  
ATOM   4482  HB2 ASP A 277      19.226   4.090   2.414  1.00 94.07           H  
ATOM   4483  HB3 ASP A 277      20.383   2.918   3.054  1.00 94.07           H  
ATOM   4484  O   ASP A 277      18.551   2.756   0.168  1.00 94.07           O  
ATOM   4485  CG  ASP A 277      18.876   3.578   4.457  1.00 94.07           C  
ATOM   4486  OD1 ASP A 277      17.726   4.064   4.559  1.00 94.07           O  
ATOM   4487  OD2 ASP A 277      19.683   3.363   5.386  1.00 94.07           O  
ATOM   4488  N   HIS A 278      19.438   0.754   0.607  1.00 95.92           N  
ATOM   4489  H   HIS A 278      19.598   0.055   1.318  1.00 95.92           H  
ATOM   4490  CA  HIS A 278      20.034   0.564  -0.725  1.00 95.92           C  
ATOM   4491  HA  HIS A 278      19.846   1.452  -1.328  1.00 95.92           H  
ATOM   4492  C   HIS A 278      19.430  -0.585  -1.537  1.00 95.92           C  
ATOM   4493  CB  HIS A 278      21.553   0.432  -0.581  1.00 95.92           C  
ATOM   4494  HB2 HIS A 278      21.988   0.149  -1.540  1.00 95.92           H  
ATOM   4495  HB3 HIS A 278      21.788  -0.351   0.140  1.00 95.92           H  
ATOM   4496  O   HIS A 278      19.953  -0.937  -2.594  1.00 95.92           O  
ATOM   4497  CG  HIS A 278      22.199   1.722  -0.166  1.00 95.92           C  
ATOM   4498  CD2 HIS A 278      22.876   1.974   0.995  1.00 95.92           C  
ATOM   4499  HD2 HIS A 278      23.030   1.281   1.809  1.00 95.92           H  
ATOM   4500  ND1 HIS A 278      22.245   2.860  -0.933  1.00 95.92           N  
ATOM   4501  HD1 HIS A 278      21.835   2.949  -1.852  1.00 95.92           H  
ATOM   4502  CE1 HIS A 278      22.959   3.774  -0.258  1.00 95.92           C  
ATOM   4503  HE1 HIS A 278      23.202   4.764  -0.618  1.00 95.92           H  
ATOM   4504  NE2 HIS A 278      23.367   3.280   0.920  1.00 95.92           N  
ATOM   4505  N   LYS A 279      18.331  -1.179  -1.071  1.00 95.99           N  
ATOM   4506  H   LYS A 279      17.926  -0.830  -0.214  1.00 95.99           H  
ATOM   4507  CA  LYS A 279      17.587  -2.202  -1.816  1.00 95.99           C  
ATOM   4508  HA  LYS A 279      17.974  -2.262  -2.833  1.00 95.99           H  
ATOM   4509  C   LYS A 279      16.119  -1.807  -1.953  1.00 95.99           C  
ATOM   4510  CB  LYS A 279      17.778  -3.580  -1.165  1.00 95.99           C  
ATOM   4511  HB2 LYS A 279      17.187  -4.300  -1.731  1.00 95.99           H  
ATOM   4512  HB3 LYS A 279      17.381  -3.563  -0.151  1.00 95.99           H  
ATOM   4513  O   LYS A 279      15.697  -0.758  -1.492  1.00 95.99           O  
ATOM   4514  CG  LYS A 279      19.235  -4.088  -1.150  1.00 95.99           C  
ATOM   4515  HG2 LYS A 279      19.870  -3.428  -0.559  1.00 95.99           H  
ATOM   4516  HG3 LYS A 279      19.611  -4.141  -2.172  1.00 95.99           H  
ATOM   4517  CD  LYS A 279      19.226  -5.491  -0.527  1.00 95.99           C  
ATOM   4518  HD2 LYS A 279      19.002  -5.382   0.534  1.00 95.99           H  
ATOM   4519  HD3 LYS A 279      18.426  -6.054  -1.008  1.00 95.99           H  
ATOM   4520  CE  LYS A 279      20.496  -6.332  -0.679  1.00 95.99           C  
ATOM   4521  HE2 LYS A 279      20.785  -6.333  -1.730  1.00 95.99           H  
ATOM   4522  HE3 LYS A 279      21.300  -5.879  -0.097  1.00 95.99           H  
ATOM   4523  NZ  LYS A 279      20.236  -7.736  -0.229  1.00 95.99           N  
ATOM   4524  HZ1 LYS A 279      19.456  -8.173  -0.698  1.00 95.99           H  
ATOM   4525  HZ2 LYS A 279      19.973  -7.790   0.745  1.00 95.99           H  
ATOM   4526  HZ3 LYS A 279      21.019  -8.354  -0.386  1.00 95.99           H  
ATOM   4527  N   SER A 280      15.342  -2.638  -2.633  1.00 95.42           N  
ATOM   4528  H   SER A 280      15.741  -3.510  -2.950  1.00 95.42           H  
ATOM   4529  CA  SER A 280      13.898  -2.490  -2.800  1.00 95.42           C  
ATOM   4530  HA  SER A 280      13.496  -1.835  -2.026  1.00 95.42           H  
ATOM   4531  C   SER A 280      13.269  -3.871  -2.670  1.00 95.42           C  
ATOM   4532  CB  SER A 280      13.615  -1.887  -4.180  1.00 95.42           C  
ATOM   4533  HB2 SER A 280      14.059  -0.892  -4.226  1.00 95.42           H  
ATOM   4534  HB3 SER A 280      14.095  -2.511  -4.934  1.00 95.42           H  
ATOM   4535  O   SER A 280      13.867  -4.846  -3.112  1.00 95.42           O  
ATOM   4536  OG  SER A 280      12.230  -1.794  -4.485  1.00 95.42           O  
ATOM   4537  HG  SER A 280      11.857  -2.676  -4.424  1.00 95.42           H  
ATOM   4538  N   LEU A 281      12.062  -3.947  -2.112  1.00 96.55           N  
ATOM   4539  H   LEU A 281      11.667  -3.109  -1.711  1.00 96.55           H  
ATOM   4540  CA  LEU A 281      11.259  -5.171  -2.093  1.00 96.55           C  
ATOM   4541  HA  LEU A 281      11.816  -5.954  -1.578  1.00 96.55           H  
ATOM   4542  C   LEU A 281      10.976  -5.669  -3.523  1.00 96.55           C  
ATOM   4543  CB  LEU A 281       9.940  -4.916  -1.338  1.00 96.55           C  
ATOM   4544  HB2 LEU A 281       9.400  -4.125  -1.859  1.00 96.55           H  
ATOM   4545  HB3 LEU A 281       9.334  -5.820  -1.398  1.00 96.55           H  
ATOM   4546  O   LEU A 281      10.819  -4.855  -4.440  1.00 96.55           O  
ATOM   4547  CG  LEU A 281      10.077  -4.527   0.148  1.00 96.55           C  
ATOM   4548  HG  LEU A 281      10.696  -3.637   0.254  1.00 96.55           H  
ATOM   4549  CD1 LEU A 281       8.695  -4.217   0.717  1.00 96.55           C  
ATOM   4550 HD11 LEU A 281       8.782  -3.936   1.766  1.00 96.55           H  
ATOM   4551 HD12 LEU A 281       8.062  -5.100   0.627  1.00 96.55           H  
ATOM   4552 HD13 LEU A 281       8.234  -3.394   0.170  1.00 96.55           H  
ATOM   4553  CD2 LEU A 281      10.684  -5.637   0.999  1.00 96.55           C  
ATOM   4554 HD21 LEU A 281      10.689  -5.341   2.048  1.00 96.55           H  
ATOM   4555 HD22 LEU A 281      10.106  -6.553   0.884  1.00 96.55           H  
ATOM   4556 HD23 LEU A 281      11.716  -5.807   0.692  1.00 96.55           H  
ATOM   4557  N   ASP A 282      10.846  -6.991  -3.674  1.00 93.60           N  
ATOM   4558  H   ASP A 282      10.969  -7.574  -2.859  1.00 93.60           H  
ATOM   4559  CA  ASP A 282      10.495  -7.688  -4.923  1.00 93.60           C  
ATOM   4560  HA  ASP A 282      10.991  -7.205  -5.764  1.00 93.60           H  
ATOM   4561  C   ASP A 282       8.986  -7.704  -5.184  1.00 93.60           C  
ATOM   4562  CB  ASP A 282      10.943  -9.153  -4.862  1.00 93.60           C  
ATOM   4563  HB2 ASP A 282      10.440  -9.647  -4.030  1.00 93.60           H  
ATOM   4564  HB3 ASP A 282      10.633  -9.655  -5.778  1.00 93.60           H  
ATOM   4565  O   ASP A 282       8.533  -7.858  -6.317  1.00 93.60           O  
ATOM   4566  CG  ASP A 282      12.449  -9.317  -4.723  1.00 93.60           C  
ATOM   4567  OD1 ASP A 282      13.166  -8.656  -5.504  1.00 93.60           O  
ATOM   4568  OD2 ASP A 282      12.846 -10.115  -3.844  1.00 93.60           O  
ATOM   4569  N   SER A 283       8.180  -7.555  -4.137  1.00 95.06           N  
ATOM   4570  H   SER A 283       8.603  -7.531  -3.221  1.00 95.06           H  
ATOM   4571  CA  SER A 283       6.779  -7.162  -4.257  1.00 95.06           C  
ATOM   4572  HA  SER A 283       6.735  -6.313  -4.938  1.00 95.06           H  
ATOM   4573  C   SER A 283       6.227  -6.720  -2.909  1.00 95.06           C  
ATOM   4574  CB  SER A 283       5.904  -8.285  -4.835  1.00 95.06           C  
ATOM   4575  HB2 SER A 283       4.880  -7.926  -4.935  1.00 95.06           H  
ATOM   4576  HB3 SER A 283       6.256  -8.570  -5.826  1.00 95.06           H  
ATOM   4577  O   SER A 283       6.776  -7.046  -1.854  1.00 95.06           O  
ATOM   4578  OG  SER A 283       5.906  -9.415  -3.997  1.00 95.06           O  
ATOM   4579  HG  SER A 283       6.806  -9.746  -3.966  1.00 95.06           H  
ATOM   4580  N   VAL A 284       5.126  -5.972  -2.945  1.00 98.11           N  
ATOM   4581  H   VAL A 284       4.736  -5.742  -3.848  1.00 98.11           H  
ATOM   4582  CA  VAL A 284       4.342  -5.653  -1.755  1.00 98.11           C  
ATOM   4583  HA  VAL A 284       4.450  -6.499  -1.077  1.00 98.11           H  
ATOM   4584  C   VAL A 284       2.856  -5.532  -2.082  1.00 98.11           C  
ATOM   4585  CB  VAL A 284       4.899  -4.418  -1.017  1.00 98.11           C  
ATOM   4586  HB  VAL A 284       5.925  -4.642  -0.723  1.00 98.11           H  
ATOM   4587  O   VAL A 284       2.470  -5.003  -3.127  1.00 98.11           O  
ATOM   4588  CG1 VAL A 284       4.934  -3.147  -1.871  1.00 98.11           C  
ATOM   4589 HG11 VAL A 284       5.302  -2.313  -1.274  1.00 98.11           H  
ATOM   4590 HG12 VAL A 284       3.937  -2.920  -2.249  1.00 98.11           H  
ATOM   4591 HG13 VAL A 284       5.625  -3.304  -2.699  1.00 98.11           H  
ATOM   4592  CG2 VAL A 284       4.123  -4.115   0.267  1.00 98.11           C  
ATOM   4593 HG21 VAL A 284       4.691  -3.409   0.872  1.00 98.11           H  
ATOM   4594 HG22 VAL A 284       4.002  -5.027   0.852  1.00 98.11           H  
ATOM   4595 HG23 VAL A 284       3.142  -3.699   0.039  1.00 98.11           H  
ATOM   4596  N   GLU A 285       2.021  -6.005  -1.165  1.00 98.33           N  
ATOM   4597  H   GLU A 285       2.425  -6.476  -0.369  1.00 98.33           H  
ATOM   4598  CA  GLU A 285       0.584  -5.757  -1.127  1.00 98.33           C  
ATOM   4599  HA  GLU A 285       0.321  -5.025  -1.891  1.00 98.33           H  
ATOM   4600  C   GLU A 285       0.203  -5.172   0.229  1.00 98.33           C  
ATOM   4601  CB  GLU A 285      -0.215  -7.047  -1.387  1.00 98.33           C  
ATOM   4602  HB2 GLU A 285       0.196  -7.857  -0.785  1.00 98.33           H  
ATOM   4603  HB3 GLU A 285      -1.251  -6.886  -1.087  1.00 98.33           H  
ATOM   4604  O   GLU A 285       0.551  -5.717   1.275  1.00 98.33           O  
ATOM   4605  CG  GLU A 285      -0.207  -7.439  -2.869  1.00 98.33           C  
ATOM   4606  HG2 GLU A 285       0.822  -7.557  -3.208  1.00 98.33           H  
ATOM   4607  HG3 GLU A 285      -0.657  -6.615  -3.422  1.00 98.33           H  
ATOM   4608  CD  GLU A 285      -0.988  -8.727  -3.195  1.00 98.33           C  
ATOM   4609  OE1 GLU A 285      -1.184  -8.994  -4.406  1.00 98.33           O  
ATOM   4610  OE2 GLU A 285      -1.416  -9.480  -2.288  1.00 98.33           O  
ATOM   4611  N   ILE A 286      -0.577  -4.093   0.215  1.00 98.88           N  
ATOM   4612  H   ILE A 286      -0.833  -3.716  -0.686  1.00 98.88           H  
ATOM   4613  CA  ILE A 286      -1.266  -3.585   1.401  1.00 98.88           C  
ATOM   4614  HA  ILE A 286      -0.879  -4.084   2.289  1.00 98.88           H  
ATOM   4615  C   ILE A 286      -2.738  -3.939   1.248  1.00 98.88           C  
ATOM   4616  CB  ILE A 286      -1.065  -2.070   1.587  1.00 98.88           C  
ATOM   4617  HB  ILE A 286      -1.623  -1.555   0.805  1.00 98.88           H  
ATOM   4618  O   ILE A 286      -3.363  -3.593   0.241  1.00 98.88           O  
ATOM   4619  CG1 ILE A 286       0.423  -1.657   1.503  1.00 98.88           C  
ATOM   4620 HG12 ILE A 286       0.988  -2.147   2.296  1.00 98.88           H  
ATOM   4621 HG13 ILE A 286       0.838  -1.987   0.551  1.00 98.88           H  
ATOM   4622  CG2 ILE A 286      -1.676  -1.640   2.924  1.00 98.88           C  
ATOM   4623 HG21 ILE A 286      -1.622  -0.557   3.037  1.00 98.88           H  
ATOM   4624 HG22 ILE A 286      -2.727  -1.927   2.968  1.00 98.88           H  
ATOM   4625 HG23 ILE A 286      -1.143  -2.118   3.746  1.00 98.88           H  
ATOM   4626  CD1 ILE A 286       0.652  -0.143   1.587  1.00 98.88           C  
ATOM   4627 HD11 ILE A 286       1.684   0.078   1.315  1.00 98.88           H  
ATOM   4628 HD12 ILE A 286      -0.014   0.374   0.896  1.00 98.88           H  
ATOM   4629 HD13 ILE A 286       0.474   0.212   2.602  1.00 98.88           H  
ATOM   4630  N   LYS A 287      -3.311  -4.603   2.248  1.00 98.84           N  
ATOM   4631  H   LYS A 287      -2.738  -4.876   3.034  1.00 98.84           H  
ATOM   4632  CA  LYS A 287      -4.702  -5.056   2.217  1.00 98.84           C  
ATOM   4633  HA  LYS A 287      -5.251  -4.398   1.544  1.00 98.84           H  
ATOM   4634  C   LYS A 287      -5.388  -4.923   3.565  1.00 98.84           C  
ATOM   4635  CB  LYS A 287      -4.769  -6.469   1.620  1.00 98.84           C  
ATOM   4636  HB2 LYS A 287      -4.351  -6.403   0.615  1.00 98.84           H  
ATOM   4637  HB3 LYS A 287      -5.813  -6.765   1.517  1.00 98.84           H  
ATOM   4638  O   LYS A 287      -4.747  -4.914   4.610  1.00 98.84           O  
ATOM   4639  CG  LYS A 287      -3.999  -7.559   2.387  1.00 98.84           C  
ATOM   4640  HG2 LYS A 287      -4.545  -7.846   3.285  1.00 98.84           H  
ATOM   4641  HG3 LYS A 287      -3.013  -7.190   2.670  1.00 98.84           H  
ATOM   4642  CD  LYS A 287      -3.807  -8.775   1.470  1.00 98.84           C  
ATOM   4643  HD2 LYS A 287      -3.372  -8.431   0.532  1.00 98.84           H  
ATOM   4644  HD3 LYS A 287      -4.763  -9.248   1.246  1.00 98.84           H  
ATOM   4645  CE  LYS A 287      -2.856  -9.805   2.068  1.00 98.84           C  
ATOM   4646  HE2 LYS A 287      -3.338 -10.320   2.899  1.00 98.84           H  
ATOM   4647  HE3 LYS A 287      -1.967  -9.296   2.440  1.00 98.84           H  
ATOM   4648  NZ  LYS A 287      -2.443 -10.781   1.035  1.00 98.84           N  
ATOM   4649  HZ1 LYS A 287      -2.095 -10.335   0.199  1.00 98.84           H  
ATOM   4650  HZ2 LYS A 287      -3.180 -11.414   0.758  1.00 98.84           H  
ATOM   4651  HZ3 LYS A 287      -1.673 -11.337   1.379  1.00 98.84           H  
ATOM   4652  N   ILE A 288      -6.707  -4.782   3.531  1.00 98.64           N  
ATOM   4653  H   ILE A 288      -7.157  -4.813   2.628  1.00 98.64           H  
ATOM   4654  CA  ILE A 288      -7.538  -4.538   4.709  1.00 98.64           C  
ATOM   4655  HA  ILE A 288      -6.911  -4.697   5.587  1.00 98.64           H  
ATOM   4656  C   ILE A 288      -8.679  -5.539   4.803  1.00 98.64           C  
ATOM   4657  CB  ILE A 288      -8.067  -3.089   4.761  1.00 98.64           C  
ATOM   4658  HB  ILE A 288      -8.699  -2.995   5.645  1.00 98.64           H  
ATOM   4659  O   ILE A 288      -9.197  -6.006   3.790  1.00 98.64           O  
ATOM   4660  CG1 ILE A 288      -8.932  -2.765   3.522  1.00 98.64           C  
ATOM   4661 HG12 ILE A 288      -8.334  -2.882   2.618  1.00 98.64           H  
ATOM   4662 HG13 ILE A 288      -9.757  -3.475   3.476  1.00 98.64           H  
ATOM   4663  CG2 ILE A 288      -6.896  -2.113   4.942  1.00 98.64           C  
ATOM   4664 HG21 ILE A 288      -6.255  -2.116   4.061  1.00 98.64           H  
ATOM   4665 HG22 ILE A 288      -7.270  -1.104   5.113  1.00 98.64           H  
ATOM   4666 HG23 ILE A 288      -6.310  -2.409   5.812  1.00 98.64           H  
ATOM   4667  CD1 ILE A 288      -9.559  -1.371   3.507  1.00 98.64           C  
ATOM   4668 HD11 ILE A 288     -10.237  -1.274   4.355  1.00 98.64           H  
ATOM   4669 HD12 ILE A 288      -8.792  -0.597   3.545  1.00 98.64           H  
ATOM   4670 HD13 ILE A 288     -10.124  -1.248   2.583  1.00 98.64           H  
ATOM   4671  N   ARG A 289      -9.105  -5.842   6.027  1.00 96.76           N  
ATOM   4672  H   ARG A 289      -8.596  -5.465   6.813  1.00 96.76           H  
ATOM   4673  CA  ARG A 289     -10.244  -6.729   6.281  1.00 96.76           C  
ATOM   4674  HA  ARG A 289     -10.899  -6.719   5.410  1.00 96.76           H  
ATOM   4675  C   ARG A 289     -11.053  -6.249   7.474  1.00 96.76           C  
ATOM   4676  CB  ARG A 289      -9.706  -8.151   6.444  1.00 96.76           C  
ATOM   4677  HB2 ARG A 289      -9.157  -8.397   5.535  1.00 96.76           H  
ATOM   4678  HB3 ARG A 289      -9.020  -8.190   7.290  1.00 96.76           H  
ATOM   4679  O   ARG A 289     -10.502  -5.746   8.448  1.00 96.76           O  
ATOM   4680  CG  ARG A 289     -10.798  -9.207   6.622  1.00 96.76           C  
ATOM   4681  HG2 ARG A 289     -11.567  -9.069   5.861  1.00 96.76           H  
ATOM   4682  HG3 ARG A 289     -11.260  -9.114   7.605  1.00 96.76           H  
ATOM   4683  CD  ARG A 289     -10.174 -10.595   6.470  1.00 96.76           C  
ATOM   4684  HD2 ARG A 289     -10.974 -11.329   6.372  1.00 96.76           H  
ATOM   4685  HD3 ARG A 289      -9.578 -10.629   5.558  1.00 96.76           H  
ATOM   4686  NE  ARG A 289      -9.330 -10.916   7.632  1.00 96.76           N  
ATOM   4687  HE  ARG A 289      -9.137 -10.186   8.303  1.00 96.76           H  
ATOM   4688  NH1 ARG A 289      -8.663 -13.003   7.005  1.00 96.76           N  
ATOM   4689 HH11 ARG A 289      -8.093 -13.817   7.185  1.00 96.76           H  
ATOM   4690 HH12 ARG A 289      -9.046 -12.882   6.078  1.00 96.76           H  
ATOM   4691  NH2 ARG A 289      -8.025 -12.140   8.976  1.00 96.76           N  
ATOM   4692 HH21 ARG A 289      -7.259 -12.796   9.028  1.00 96.76           H  
ATOM   4693 HH22 ARG A 289      -7.912 -11.288   9.505  1.00 96.76           H  
ATOM   4694  CZ  ARG A 289      -8.645 -12.013   7.845  1.00 96.76           C  
ATOM   4695  N   GLU A 290     -12.374  -6.359   7.389  1.00 94.17           N  
ATOM   4696  H   GLU A 290     -12.776  -6.763   6.555  1.00 94.17           H  
ATOM   4697  CA  GLU A 290     -13.271  -5.903   8.452  1.00 94.17           C  
ATOM   4698  HA  GLU A 290     -12.927  -4.924   8.786  1.00 94.17           H  
ATOM   4699  C   GLU A 290     -13.213  -6.873   9.647  1.00 94.17           C  
ATOM   4700  CB  GLU A 290     -14.692  -5.714   7.887  1.00 94.17           C  
ATOM   4701  HB2 GLU A 290     -15.132  -6.690   7.686  1.00 94.17           H  
ATOM   4702  HB3 GLU A 290     -14.612  -5.182   6.939  1.00 94.17           H  
ATOM   4703  O   GLU A 290     -13.453  -8.075   9.517  1.00 94.17           O  
ATOM   4704  CG  GLU A 290     -15.633  -4.904   8.799  1.00 94.17           C  
ATOM   4705  HG2 GLU A 290     -15.128  -3.983   9.092  1.00 94.17           H  
ATOM   4706  HG3 GLU A 290     -15.837  -5.481   9.702  1.00 94.17           H  
ATOM   4707  CD  GLU A 290     -16.968  -4.546   8.107  1.00 94.17           C  
ATOM   4708  OE1 GLU A 290     -17.612  -3.535   8.477  1.00 94.17           O  
ATOM   4709  OE2 GLU A 290     -17.410  -5.261   7.176  1.00 94.17           O  
ATOM   4710  N   ILE A 291     -12.907  -6.339  10.827  1.00 88.79           N  
ATOM   4711  H   ILE A 291     -12.759  -5.340  10.845  1.00 88.79           H  
ATOM   4712  CA  ILE A 291     -12.930  -7.023  12.118  1.00 88.79           C  
ATOM   4713  HA  ILE A 291     -12.608  -8.055  11.980  1.00 88.79           H  
ATOM   4714  C   ILE A 291     -14.372  -6.993  12.634  1.00 88.79           C  
ATOM   4715  CB  ILE A 291     -11.977  -6.333  13.131  1.00 88.79           C  
ATOM   4716  HB  ILE A 291     -12.356  -5.327  13.311  1.00 88.79           H  
ATOM   4717  O   ILE A 291     -14.899  -5.919  12.918  1.00 88.79           O  
ATOM   4718  CG1 ILE A 291     -10.528  -6.189  12.612  1.00 88.79           C  
ATOM   4719 HG12 ILE A 291     -10.060  -7.170  12.538  1.00 88.79           H  
ATOM   4720 HG13 ILE A 291     -10.544  -5.752  11.614  1.00 88.79           H  
ATOM   4721  CG2 ILE A 291     -11.994  -7.092  14.474  1.00 88.79           C  
ATOM   4722 HG21 ILE A 291     -13.007  -7.139  14.872  1.00 88.79           H  
ATOM   4723 HG22 ILE A 291     -11.377  -6.579  15.211  1.00 88.79           H  
ATOM   4724 HG23 ILE A 291     -11.611  -8.103  14.332  1.00 88.79           H  
ATOM   4725  CD1 ILE A 291      -9.662  -5.272  13.494  1.00 88.79           C  
ATOM   4726 HD11 ILE A 291      -9.458  -5.743  14.455  1.00 88.79           H  
ATOM   4727 HD12 ILE A 291     -10.167  -4.319  13.650  1.00 88.79           H  
ATOM   4728 HD13 ILE A 291      -8.709  -5.081  13.002  1.00 88.79           H  
ATOM   4729  N   ASN A 292     -14.981  -8.167  12.829  1.00 71.73           N  
ATOM   4730  H   ASN A 292     -14.478  -8.997  12.548  1.00 71.73           H  
ATOM   4731  CA  ASN A 292     -16.277  -8.351  13.496  1.00 71.73           C  
ATOM   4732  HA  ASN A 292     -16.613  -9.370  13.301  1.00 71.73           H  
ATOM   4733  C   ASN A 292     -17.392  -7.413  12.988  1.00 71.73           C  
ATOM   4734  CB  ASN A 292     -16.077  -8.215  15.021  1.00 71.73           C  
ATOM   4735  HB2 ASN A 292     -17.043  -8.308  15.517  1.00 71.73           H  
ATOM   4736  HB3 ASN A 292     -15.675  -7.227  15.243  1.00 71.73           H  
ATOM   4737  O   ASN A 292     -17.664  -6.378  13.608  1.00 71.73           O  
ATOM   4738  CG  ASN A 292     -15.167  -9.278  15.598  1.00 71.73           C  
ATOM   4739  ND2 ASN A 292     -14.400  -8.960  16.615  1.00 71.73           N  
ATOM   4740 HD21 ASN A 292     -13.773  -9.693  16.915  1.00 71.73           H  
ATOM   4741 HD22 ASN A 292     -14.310  -7.998  16.911  1.00 71.73           H  
ATOM   4742  OD1 ASN A 292     -15.135 -10.407  15.153  1.00 71.73           O  
ATOM   4743  N   LYS A 293     -18.097  -7.815  11.916  1.00 61.58           N  
ATOM   4744  H   LYS A 293     -17.810  -8.667  11.455  1.00 61.58           H  
ATOM   4745  CA  LYS A 293     -19.330  -7.153  11.445  1.00 61.58           C  
ATOM   4746  HA  LYS A 293     -19.080  -6.177  11.029  1.00 61.58           H  
ATOM   4747  C   LYS A 293     -20.284  -6.944  12.640  1.00 61.58           C  
ATOM   4748  CB  LYS A 293     -20.021  -8.004  10.347  1.00 61.58           C  
ATOM   4749  HB2 LYS A 293     -21.006  -7.572  10.169  1.00 61.58           H  
ATOM   4750  HB3 LYS A 293     -20.172  -9.017  10.721  1.00 61.58           H  
ATOM   4751  O   LYS A 293     -20.900  -7.895  13.101  1.00 61.58           O  
ATOM   4752  CG  LYS A 293     -19.287  -8.074   8.991  1.00 61.58           C  
ATOM   4753  HG2 LYS A 293     -18.336  -8.590   9.117  1.00 61.58           H  
ATOM   4754  HG3 LYS A 293     -19.090  -7.059   8.644  1.00 61.58           H  
ATOM   4755  CD  LYS A 293     -20.135  -8.810   7.927  1.00 61.58           C  
ATOM   4756  HD2 LYS A 293     -21.095  -8.302   7.838  1.00 61.58           H  
ATOM   4757  HD3 LYS A 293     -20.315  -9.832   8.262  1.00 61.58           H  
ATOM   4758  CE  LYS A 293     -19.454  -8.836   6.545  1.00 61.58           C  
ATOM   4759  HE2 LYS A 293     -19.205  -7.811   6.270  1.00 61.58           H  
ATOM   4760  HE3 LYS A 293     -18.515  -9.384   6.630  1.00 61.58           H  
ATOM   4761  NZ  LYS A 293     -20.313  -9.450   5.486  1.00 61.58           N  
ATOM   4762  HZ1 LYS A 293     -20.543 -10.411   5.695  1.00 61.58           H  
ATOM   4763  HZ2 LYS A 293     -19.864  -9.435   4.582  1.00 61.58           H  
ATOM   4764  HZ3 LYS A 293     -21.181  -8.945   5.374  1.00 61.58           H  
ATOM   4765  N   GLY A 294     -20.360  -5.729  13.193  1.00 54.00           N  
ATOM   4766  H   GLY A 294     -19.739  -5.020  12.829  1.00 54.00           H  
ATOM   4767  CA  GLY A 294     -21.282  -5.387  14.290  1.00 54.00           C  
ATOM   4768  HA2 GLY A 294     -21.744  -6.295  14.678  1.00 54.00           H  
ATOM   4769  HA3 GLY A 294     -22.086  -4.772  13.884  1.00 54.00           H  
ATOM   4770  C   GLY A 294     -20.691  -4.648  15.498  1.00 54.00           C  
ATOM   4771  O   GLY A 294     -21.432  -3.933  16.169  1.00 54.00           O  
ATOM   4772  N   LYS A 295     -19.377  -4.714  15.771  1.00 56.27           N  
ATOM   4773  H   LYS A 295     -18.788  -5.275  15.173  1.00 56.27           H  
ATOM   4774  CA  LYS A 295     -18.767  -3.942  16.881  1.00 56.27           C  
ATOM   4775  HA  LYS A 295     -19.553  -3.630  17.567  1.00 56.27           H  
ATOM   4776  C   LYS A 295     -18.130  -2.645  16.367  1.00 56.27           C  
ATOM   4777  CB  LYS A 295     -17.808  -4.814  17.717  1.00 56.27           C  
ATOM   4778  HB2 LYS A 295     -17.234  -4.162  18.376  1.00 56.27           H  
ATOM   4779  HB3 LYS A 295     -17.112  -5.332  17.056  1.00 56.27           H  
ATOM   4780  O   LYS A 295     -16.988  -2.629  15.909  1.00 56.27           O  
ATOM   4781  CG  LYS A 295     -18.569  -5.835  18.586  1.00 56.27           C  
ATOM   4782  HG2 LYS A 295     -19.310  -5.308  19.188  1.00 56.27           H  
ATOM   4783  HG3 LYS A 295     -19.090  -6.538  17.936  1.00 56.27           H  
ATOM   4784  CD  LYS A 295     -17.638  -6.618  19.529  1.00 56.27           C  
ATOM   4785  HD2 LYS A 295     -16.895  -7.146  18.932  1.00 56.27           H  
ATOM   4786  HD3 LYS A 295     -17.131  -5.921  20.196  1.00 56.27           H  
ATOM   4787  CE  LYS A 295     -18.447  -7.632  20.357  1.00 56.27           C  
ATOM   4788  HE2 LYS A 295     -19.004  -8.271  19.670  1.00 56.27           H  
ATOM   4789  HE3 LYS A 295     -19.178  -7.089  20.956  1.00 56.27           H  
ATOM   4790  NZ  LYS A 295     -17.593  -8.474  21.239  1.00 56.27           N  
ATOM   4791  HZ1 LYS A 295     -18.165  -9.127  21.755  1.00 56.27           H  
ATOM   4792  HZ2 LYS A 295     -16.936  -9.017  20.697  1.00 56.27           H  
ATOM   4793  HZ3 LYS A 295     -17.088  -7.913  21.909  1.00 56.27           H  
ATOM   4794  N   LYS A 296     -18.872  -1.533  16.456  1.00 57.14           N  
ATOM   4795  H   LYS A 296     -19.811  -1.632  16.816  1.00 57.14           H  
ATOM   4796  CA  LYS A 296     -18.348  -0.180  16.189  1.00 57.14           C  
ATOM   4797  HA  LYS A 296     -17.705  -0.217  15.309  1.00 57.14           H  
ATOM   4798  C   LYS A 296     -17.491   0.287  17.371  1.00 57.14           C  
ATOM   4799  CB  LYS A 296     -19.491   0.821  15.923  1.00 57.14           C  
ATOM   4800  HB2 LYS A 296     -20.186   0.803  16.763  1.00 57.14           H  
ATOM   4801  HB3 LYS A 296     -19.061   1.821  15.864  1.00 57.14           H  
ATOM   4802  O   LYS A 296     -17.989   0.380  18.489  1.00 57.14           O  
ATOM   4803  CG  LYS A 296     -20.262   0.550  14.619  1.00 57.14           C  
ATOM   4804  HG2 LYS A 296     -20.741  -0.428  14.680  1.00 57.14           H  
ATOM   4805  HG3 LYS A 296     -19.561   0.544  13.785  1.00 57.14           H  
ATOM   4806  CD  LYS A 296     -21.337   1.623  14.368  1.00 57.14           C  
ATOM   4807  HD2 LYS A 296     -22.028   1.635  15.210  1.00 57.14           H  
ATOM   4808  HD3 LYS A 296     -20.858   2.599  14.289  1.00 57.14           H  
ATOM   4809  CE  LYS A 296     -22.114   1.325  13.075  1.00 57.14           C  
ATOM   4810  HE2 LYS A 296     -21.412   1.303  12.241  1.00 57.14           H  
ATOM   4811  HE3 LYS A 296     -22.553   0.331  13.158  1.00 57.14           H  
ATOM   4812  NZ  LYS A 296     -23.186   2.324  12.809  1.00 57.14           N  
ATOM   4813  HZ1 LYS A 296     -23.678   2.095  11.957  1.00 57.14           H  
ATOM   4814  HZ2 LYS A 296     -23.866   2.332  13.555  1.00 57.14           H  
ATOM   4815  HZ3 LYS A 296     -22.807   3.254  12.704  1.00 57.14           H  
ATOM   4816  N   ILE A 297     -16.227   0.632  17.130  1.00 59.72           N  
ATOM   4817  H   ILE A 297     -15.853   0.505  16.200  1.00 59.72           H  
ATOM   4818  CA  ILE A 297     -15.378   1.289  18.133  1.00 59.72           C  
ATOM   4819  HA  ILE A 297     -15.797   1.102  19.122  1.00 59.72           H  
ATOM   4820  C   ILE A 297     -15.409   2.803  17.922  1.00 59.72           C  
ATOM   4821  CB  ILE A 297     -13.952   0.694  18.149  1.00 59.72           C  
ATOM   4822  HB  ILE A 297     -13.508   0.801  17.159  1.00 59.72           H  
ATOM   4823  O   ILE A 297     -15.253   3.288  16.802  1.00 59.72           O  
ATOM   4824  CG1 ILE A 297     -14.073  -0.816  18.473  1.00 59.72           C  
ATOM   4825 HG12 ILE A 297     -14.302  -1.348  17.550  1.00 59.72           H  
ATOM   4826 HG13 ILE A 297     -14.900  -0.983  19.163  1.00 59.72           H  
ATOM   4827  CG2 ILE A 297     -13.056   1.458  19.149  1.00 59.72           C  
ATOM   4828 HG21 ILE A 297     -13.450   1.369  20.161  1.00 59.72           H  
ATOM   4829 HG22 ILE A 297     -12.037   1.071  19.123  1.00 59.72           H  
ATOM   4830 HG23 ILE A 297     -12.978   2.509  18.871  1.00 59.72           H  
ATOM   4831  CD1 ILE A 297     -12.837  -1.454  19.101  1.00 59.72           C  
ATOM   4832 HD11 ILE A 297     -12.919  -2.539  19.038  1.00 59.72           H  
ATOM   4833 HD12 ILE A 297     -12.779  -1.177  20.153  1.00 59.72           H  
ATOM   4834 HD13 ILE A 297     -11.934  -1.097  18.606  1.00 59.72           H  
ATOM   4835  N   LYS A 298     -15.589   3.568  19.009  1.00 63.15           N  
ATOM   4836  H   LYS A 298     -15.715   3.105  19.897  1.00 63.15           H  
ATOM   4837  CA  LYS A 298     -15.440   5.031  18.979  1.00 63.15           C  
ATOM   4838  HA  LYS A 298     -16.080   5.430  18.193  1.00 63.15           H  
ATOM   4839  C   LYS A 298     -13.993   5.388  18.627  1.00 63.15           C  
ATOM   4840  CB  LYS A 298     -15.844   5.679  20.317  1.00 63.15           C  
ATOM   4841  HB2 LYS A 298     -15.347   5.165  21.141  1.00 63.15           H  
ATOM   4842  HB3 LYS A 298     -15.493   6.711  20.308  1.00 63.15           H  
ATOM   4843  O   LYS A 298     -13.077   5.115  19.401  1.00 63.15           O  
ATOM   4844  CG  LYS A 298     -17.364   5.695  20.554  1.00 63.15           C  
ATOM   4845  HG2 LYS A 298     -17.856   6.111  19.674  1.00 63.15           H  
ATOM   4846  HG3 LYS A 298     -17.719   4.676  20.705  1.00 63.15           H  
ATOM   4847  CD  LYS A 298     -17.731   6.556  21.778  1.00 63.15           C  
ATOM   4848  HD2 LYS A 298     -17.353   7.567  21.625  1.00 63.15           H  
ATOM   4849  HD3 LYS A 298     -17.263   6.135  22.668  1.00 63.15           H  
ATOM   4850  CE  LYS A 298     -19.256   6.613  21.975  1.00 63.15           C  
ATOM   4851  HE2 LYS A 298     -19.709   6.968  21.049  1.00 63.15           H  
ATOM   4852  HE3 LYS A 298     -19.626   5.604  22.152  1.00 63.15           H  
ATOM   4853  NZ  LYS A 298     -19.663   7.507  23.096  1.00 63.15           N  
ATOM   4854  HZ1 LYS A 298     -19.362   8.458  22.939  1.00 63.15           H  
ATOM   4855  HZ2 LYS A 298     -20.669   7.531  23.183  1.00 63.15           H  
ATOM   4856  HZ3 LYS A 298     -19.295   7.194  23.983  1.00 63.15           H  
ATOM   4857  N   LYS A 299     -13.804   6.037  17.478  1.00 68.72           N  
ATOM   4858  H   LYS A 299     -14.609   6.157  16.879  1.00 68.72           H  
ATOM   4859  CA  LYS A 299     -12.484   6.363  16.913  1.00 68.72           C  
ATOM   4860  HA  LYS A 299     -11.899   5.446  16.841  1.00 68.72           H  
ATOM   4861  C   LYS A 299     -11.635   7.301  17.760  1.00 68.72           C  
ATOM   4862  CB  LYS A 299     -12.662   6.942  15.509  1.00 68.72           C  
ATOM   4863  HB2 LYS A 299     -11.682   7.248  15.141  1.00 68.72           H  
ATOM   4864  HB3 LYS A 299     -13.321   7.810  15.522  1.00 68.72           H  
ATOM   4865  O   LYS A 299     -10.415   7.256  17.665  1.00 68.72           O  
ATOM   4866  CG  LYS A 299     -13.229   5.853  14.601  1.00 68.72           C  
ATOM   4867  HG2 LYS A 299     -14.284   5.684  14.814  1.00 68.72           H  
ATOM   4868  HG3 LYS A 299     -12.685   4.932  14.810  1.00 68.72           H  
ATOM   4869  CD  LYS A 299     -13.058   6.224  13.135  1.00 68.72           C  
ATOM   4870  HD2 LYS A 299     -13.907   6.806  12.776  1.00 68.72           H  
ATOM   4871  HD3 LYS A 299     -12.138   6.791  12.994  1.00 68.72           H  
ATOM   4872  CE  LYS A 299     -12.953   4.900  12.398  1.00 68.72           C  
ATOM   4873  HE2 LYS A 299     -12.335   4.206  12.968  1.00 68.72           H  
ATOM   4874  HE3 LYS A 299     -13.943   4.459  12.283  1.00 68.72           H  
ATOM   4875  NZ  LYS A 299     -12.324   5.124  11.103  1.00 68.72           N  
ATOM   4876  HZ1 LYS A 299     -11.389   5.492  11.205  1.00 68.72           H  
ATOM   4877  HZ2 LYS A 299     -12.907   5.765  10.584  1.00 68.72           H  
ATOM   4878  HZ3 LYS A 299     -12.269   4.262  10.580  1.00 68.72           H  
ATOM   4879  N   THR A 300     -12.260   8.074  18.645  1.00 59.74           N  
ATOM   4880  H   THR A 300     -13.268   8.050  18.688  1.00 59.74           H  
ATOM   4881  CA  THR A 300     -11.569   8.925  19.624  1.00 59.74           C  
ATOM   4882  HA  THR A 300     -10.916   9.618  19.094  1.00 59.74           H  
ATOM   4883  C   THR A 300     -10.674   8.144  20.592  1.00 59.74           C  
ATOM   4884  CB  THR A 300     -12.585   9.746  20.431  1.00 59.74           C  
ATOM   4885  HB  THR A 300     -12.069  10.267  21.237  1.00 59.74           H  
ATOM   4886  O   THR A 300      -9.789   8.739  21.189  1.00 59.74           O  
ATOM   4887  CG2 THR A 300     -13.304  10.777  19.561  1.00 59.74           C  
ATOM   4888 HG21 THR A 300     -13.887  10.290  18.780  1.00 59.74           H  
ATOM   4889 HG22 THR A 300     -12.570  11.439  19.100  1.00 59.74           H  
ATOM   4890 HG23 THR A 300     -13.966  11.383  20.180  1.00 59.74           H  
ATOM   4891  OG1 THR A 300     -13.590   8.911  20.976  1.00 59.74           O  
ATOM   4892  HG1 THR A 300     -14.034   9.457  21.630  1.00 59.74           H  
ATOM   4893  N   LYS A 301     -10.853   6.820  20.734  1.00 57.26           N  
ATOM   4894  H   LYS A 301     -11.606   6.385  20.221  1.00 57.26           H  
ATOM   4895  CA  LYS A 301     -10.011   5.963  21.591  1.00 57.26           C  
ATOM   4896  HA  LYS A 301      -9.598   6.576  22.392  1.00 57.26           H  
ATOM   4897  C   LYS A 301      -8.776   5.379  20.889  1.00 57.26           C  
ATOM   4898  CB  LYS A 301     -10.863   4.855  22.232  1.00 57.26           C  
ATOM   4899  HB2 LYS A 301     -10.201   4.200  22.799  1.00 57.26           H  
ATOM   4900  HB3 LYS A 301     -11.343   4.262  21.454  1.00 57.26           H  
ATOM   4901  O   LYS A 301      -8.027   4.635  21.516  1.00 57.26           O  
ATOM   4902  CG  LYS A 301     -11.925   5.408  23.196  1.00 57.26           C  
ATOM   4903  HG2 LYS A 301     -12.706   5.917  22.631  1.00 57.26           H  
ATOM   4904  HG3 LYS A 301     -11.454   6.121  23.872  1.00 57.26           H  
ATOM   4905  CD  LYS A 301     -12.545   4.273  24.026  1.00 57.26           C  
ATOM   4906  HD2 LYS A 301     -11.744   3.747  24.546  1.00 57.26           H  
ATOM   4907  HD3 LYS A 301     -13.057   3.576  23.364  1.00 57.26           H  
ATOM   4908  CE  LYS A 301     -13.527   4.840  25.059  1.00 57.26           C  
ATOM   4909  HE2 LYS A 301     -14.377   5.278  24.536  1.00 57.26           H  
ATOM   4910  HE3 LYS A 301     -13.024   5.642  25.599  1.00 57.26           H  
ATOM   4911  NZ  LYS A 301     -13.982   3.805  26.027  1.00 57.26           N  
ATOM   4912  HZ1 LYS A 301     -13.191   3.431  26.532  1.00 57.26           H  
ATOM   4913  HZ2 LYS A 301     -14.598   4.207  26.719  1.00 57.26           H  
ATOM   4914  HZ3 LYS A 301     -14.458   3.041  25.569  1.00 57.26           H  
ATOM   4915  N   ILE A 302      -8.573   5.662  19.600  1.00 58.86           N  
ATOM   4916  H   ILE A 302      -9.190   6.321  19.149  1.00 58.86           H  
ATOM   4917  CA  ILE A 302      -7.424   5.172  18.826  1.00 58.86           C  
ATOM   4918  HA  ILE A 302      -6.963   4.340  19.359  1.00 58.86           H  
ATOM   4919  C   ILE A 302      -6.379   6.301  18.792  1.00 58.86           C  
ATOM   4920  CB  ILE A 302      -7.867   4.617  17.447  1.00 58.86           C  
ATOM   4921  HB  ILE A 302      -8.260   5.438  16.847  1.00 58.86           H  
ATOM   4922  O   ILE A 302      -6.311   7.095  17.846  1.00 58.86           O  
ATOM   4923  CG1 ILE A 302      -8.976   3.540  17.608  1.00 58.86           C  
ATOM   4924 HG12 ILE A 302      -8.543   2.643  18.049  1.00 58.86           H  
ATOM   4925 HG13 ILE A 302      -9.754   3.898  18.282  1.00 58.86           H  
ATOM   4926  CG2 ILE A 302      -6.645   4.004  16.733  1.00 58.86           C  
ATOM   4927 HG21 ILE A 302      -5.905   4.776  16.523  1.00 58.86           H  
ATOM   4928 HG22 ILE A 302      -6.925   3.546  15.785  1.00 58.86           H  
ATOM   4929 HG23 ILE A 302      -6.184   3.244  17.364  1.00 58.86           H  
ATOM   4930  CD1 ILE A 302      -9.694   3.161  16.308  1.00 58.86           C  
ATOM   4931 HD11 ILE A 302     -10.173   4.042  15.881  1.00 58.86           H  
ATOM   4932 HD12 ILE A 302      -8.993   2.740  15.588  1.00 58.86           H  
ATOM   4933 HD13 ILE A 302     -10.461   2.418  16.525  1.00 58.86           H  
ATOM   4934  N   GLY A 303      -5.647   6.418  19.906  1.00 49.75           N  
ATOM   4935  H   GLY A 303      -5.798   5.739  20.638  1.00 49.75           H  
ATOM   4936  CA  GLY A 303      -4.519   7.341  20.090  1.00 49.75           C  
ATOM   4937  HA2 GLY A 303      -4.158   7.292  21.118  1.00 49.75           H  
ATOM   4938  HA3 GLY A 303      -4.827   8.364  19.874  1.00 49.75           H
[truncated: 333 more chars]
