# Supplementary material for: Nuclear genome of Bulinus truncatus, an intermediate host of the carcinogenic human blood fluke Schistosoma haematobium
Source: Nat Commun. 2022 Feb 21;13:977. doi: 10.1038/s41467-022-28634-9 (PMC8861042; doi:10.1038/s41467-022-28634-9)
Supplement: Supplementary file 6 — Supplementary Data 3 [file 41467_2022_28634_MOESM6_ESM.zip › Supplementary_Data_3/bglb025627-pa.mature.pep.pdb]

ATOM      1  N   MET A   1      -4.850  13.462   4.130  1.00 65.20           N  
ATOM      2  H   MET A   1      -5.295  13.986   3.390  1.00 65.20           H  
ATOM      3  H2  MET A   1      -4.235  14.067   4.655  1.00 65.20           H  
ATOM      4  H3  MET A   1      -4.288  12.727   3.726  1.00 65.20           H  
ATOM      5  CA  MET A   1      -5.862  12.849   5.024  1.00 65.20           C  
ATOM      6  HA  MET A   1      -6.416  13.630   5.544  1.00 65.20           H  
ATOM      7  C   MET A   1      -5.124  11.984   6.038  1.00 65.20           C  
ATOM      8  CB  MET A   1      -6.844  11.994   4.206  1.00 65.20           C  
ATOM      9  HB2 MET A   1      -6.365  11.055   3.928  1.00 65.20           H  
ATOM     10  HB3 MET A   1      -7.107  12.518   3.287  1.00 65.20           H  
ATOM     11  O   MET A   1      -4.198  11.304   5.621  1.00 65.20           O  
ATOM     12  CG  MET A   1      -8.139  11.688   4.960  1.00 65.20           C  
ATOM     13  HG2 MET A   1      -7.910  11.332   5.965  1.00 65.20           H  
ATOM     14  HG3 MET A   1      -8.655  10.884   4.435  1.00 65.20           H  
ATOM     15  SD  MET A   1      -9.250  13.115   5.063  1.00 65.20           S  
ATOM     16  CE  MET A   1     -10.710  12.431   4.222  1.00 65.20           C  
ATOM     17  HE1 MET A   1     -11.507  13.175   4.217  1.00 65.20           H  
ATOM     18  HE2 MET A   1     -10.457  12.171   3.195  1.00 65.20           H  
ATOM     19  HE3 MET A   1     -11.056  11.540   4.746  1.00 65.20           H  
ATOM     20  N   GLY A   2      -5.460  12.031   7.330  1.00 90.48           N  
ATOM     21  H   GLY A   2      -6.261  12.571   7.624  1.00 90.48           H  
ATOM     22  CA  GLY A   2      -4.813  11.188   8.353  1.00 90.48           C  
ATOM     23  HA2 GLY A   2      -4.821  11.707   9.312  1.00 90.48           H  
ATOM     24  HA3 GLY A   2      -3.772  11.010   8.082  1.00 90.48           H  
ATOM     25  C   GLY A   2      -5.509   9.834   8.537  1.00 90.48           C  
ATOM     26  O   GLY A   2      -6.700   9.720   8.246  1.00 90.48           O  
ATOM     27  N   ASN A   3      -4.790   8.829   9.052  1.00 94.74           N  
ATOM     28  H   ASN A   3      -3.806   8.974   9.230  1.00 94.74           H  
ATOM     29  CA  ASN A   3      -5.313   7.463   9.215  1.00 94.74           C  
ATOM     30  HA  ASN A   3      -5.651   7.105   8.242  1.00 94.74           H  
ATOM     31  C   ASN A   3      -6.536   7.378  10.140  1.00 94.74           C  
ATOM     32  CB  ASN A   3      -4.199   6.523   9.709  1.00 94.74           C  
ATOM     33  HB2 ASN A   3      -3.699   6.949  10.579  1.00 94.74           H  
ATOM     34  HB3 ASN A   3      -4.656   5.581  10.013  1.00 94.74           H  
ATOM     35  O   ASN A   3      -7.430   6.587   9.863  1.00 94.74           O  
ATOM     36  CG  ASN A   3      -3.179   6.168   8.643  1.00 94.74           C  
ATOM     37  ND2 ASN A   3      -2.047   5.642   9.041  1.00 94.74           N  
ATOM     38 HD21 ASN A   3      -1.379   5.383   8.328  1.00 94.74           H  
ATOM     39 HD22 ASN A   3      -1.886   5.437  10.017  1.00 94.74           H  
ATOM     40  OD1 ASN A   3      -3.387   6.360   7.459  1.00 94.74           O  
ATOM     41  N   GLU A   4      -6.635   8.222  11.171  1.00 96.74           N  
ATOM     42  H   GLU A   4      -5.834   8.780  11.427  1.00 96.74           H  
ATOM     43  CA  GLU A   4      -7.808   8.252  12.059  1.00 96.74           C  
ATOM     44  HA  GLU A   4      -7.965   7.251  12.460  1.00 96.74           H  
ATOM     45  C   GLU A   4      -9.095   8.640  11.312  1.00 96.74           C  
ATOM     46  CB  GLU A   4      -7.515   9.208  13.228  1.00 96.74           C  
ATOM     47  HB2 GLU A   4      -6.618   8.865  13.744  1.00 96.74           H  
ATOM     48  HB3 GLU A   4      -7.306  10.200  12.829  1.00 96.74           H  
ATOM     49  O   GLU A   4     -10.141   8.022  11.489  1.00 96.74           O  
ATOM     50  CG  GLU A   4      -8.655   9.331  14.253  1.00 96.74           C  
ATOM     51  HG2 GLU A   4      -9.482   9.859  13.779  1.00 96.74           H  
ATOM     52  HG3 GLU A   4      -8.308   9.953  15.078  1.00 96.74           H  
ATOM     53  CD  GLU A   4      -9.155   7.986  14.808  1.00 96.74           C  
ATOM     54  OE1 GLU A   4     -10.362   7.937  15.150  1.00 96.74           O  
ATOM     55  OE2 GLU A   4      -8.370   7.012  14.833  1.00 96.74           O  
ATOM     56  N   ILE A   5      -9.022   9.602  10.386  1.00 95.81           N  
ATOM     57  H   ILE A   5      -8.123  10.024  10.203  1.00 95.81           H  
ATOM     58  CA  ILE A   5     -10.182   9.983   9.565  1.00 95.81           C  
ATOM     59  HA  ILE A   5     -11.030  10.162  10.225  1.00 95.81           H  
ATOM     60  C   ILE A   5     -10.570   8.828   8.634  1.00 95.81           C  
ATOM     61  CB  ILE A   5      -9.900  11.280   8.774  1.00 95.81           C  
ATOM     62  HB  ILE A   5      -9.021  11.122   8.148  1.00 95.81           H  
ATOM     63  O   ILE A   5     -11.750   8.511   8.483  1.00 95.81           O  
ATOM     64  CG1 ILE A   5      -9.615  12.458   9.736  1.00 95.81           C  
ATOM     65 HG12 ILE A   5     -10.517  12.693  10.300  1.00 95.81           H  
ATOM     66 HG13 ILE A   5      -8.843  12.167  10.449  1.00 95.81           H  
ATOM     67  CG2 ILE A   5     -11.094  11.607   7.856  1.00 95.81           C  
ATOM     68 HG21 ILE A   5     -12.008  11.669   8.447  1.00 95.81           H  
ATOM     69 HG22 ILE A   5     -10.946  12.556   7.342  1.00 95.81           H  
ATOM     70 HG23 ILE A   5     -11.218  10.836   7.095  1.00 95.81           H  
ATOM     71  CD1 ILE A   5      -9.114  13.728   9.036  1.00 95.81           C  
ATOM     72 HD11 ILE A   5      -8.258  13.492   8.403  1.00 95.81           H  
ATOM     73 HD12 ILE A   5      -8.807  14.454   9.790  1.00 95.81           H  
ATOM     74 HD13 ILE A   5      -9.904  14.175   8.433  1.00 95.81           H  
ATOM     75  N   VAL A   6      -9.580   8.166   8.026  1.00 96.44           N  
ATOM     76  H   VAL A   6      -8.628   8.436   8.228  1.00 96.44           H  
ATOM     77  CA  VAL A   6      -9.822   7.004   7.157  1.00 96.44           C  
ATOM     78  HA  VAL A   6     -10.542   7.290   6.391  1.00 96.44           H  
ATOM     79  C   VAL A   6     -10.446   5.852   7.951  1.00 96.44           C  
ATOM     80  CB  VAL A   6      -8.529   6.554   6.452  1.00 96.44           C  
ATOM     81  HB  VAL A   6      -7.792   6.242   7.193  1.00 96.44           H  
ATOM     82  O   VAL A   6     -11.397   5.227   7.479  1.00 96.44           O  
ATOM     83  CG1 VAL A   6      -8.808   5.383   5.507  1.00 96.44           C  
ATOM     84 HG11 VAL A   6      -7.897   5.118   4.969  1.00 96.44           H  
ATOM     85 HG12 VAL A   6      -9.583   5.659   4.793  1.00 96.44           H  
ATOM     86 HG13 VAL A   6      -9.137   4.506   6.065  1.00 96.44           H  
ATOM     87  CG2 VAL A   6      -7.930   7.683   5.601  1.00 96.44           C  
ATOM     88 HG21 VAL A   6      -7.019   7.332   5.117  1.00 96.44           H  
ATOM     89 HG22 VAL A   6      -7.671   8.538   6.227  1.00 96.44           H  
ATOM     90 HG23 VAL A   6      -8.644   7.998   4.840  1.00 96.44           H  
ATOM     91  N   HIS A   7      -9.979   5.611   9.176  1.00 97.77           N  
ATOM     92  H   HIS A   7      -9.182   6.135   9.507  1.00 97.77           H  
ATOM     93  CA  HIS A   7     -10.565   4.635  10.087  1.00 97.77           C  
ATOM     94  HA  HIS A   7     -10.543   3.654   9.612  1.00 97.77           H  
ATOM     95  C   HIS A   7     -12.034   4.957  10.399  1.00 97.77           C  
ATOM     96  CB  HIS A   7      -9.730   4.574  11.375  1.00 97.77           C  
ATOM     97  HB2 HIS A   7      -9.580   5.577  11.775  1.00 97.77           H  
ATOM     98  HB3 HIS A   7      -8.753   4.145  11.153  1.00 97.77           H  
ATOM     99  O   HIS A   7     -12.911   4.103  10.251  1.00 97.77           O  
ATOM    100  CG  HIS A   7     -10.411   3.742  12.423  1.00 97.77           C  
ATOM    101  CD2 HIS A   7     -10.846   4.145  13.657  1.00 97.77           C  
ATOM    102  HD2 HIS A   7     -10.708   5.124  14.093  1.00 97.77           H  
ATOM    103  ND1 HIS A   7     -10.815   2.444  12.241  1.00 97.77           N  
ATOM    104  HD1 HIS A   7     -10.599   1.893  11.422  1.00 97.77           H  
ATOM    105  CE1 HIS A   7     -11.470   2.057  13.345  1.00 97.77           C  
ATOM    106  HE1 HIS A   7     -11.886   1.074  13.507  1.00 97.77           H  
ATOM    107  NE2 HIS A   7     -11.520   3.058  14.237  1.00 97.77           N  
ATOM    108  N   GLN A   8     -12.342   6.200  10.768  1.00 96.56           N  
ATOM    109  H   GLN A   8     -11.589   6.857  10.921  1.00 96.56           H  
ATOM    110  CA  GLN A   8     -13.711   6.615  11.084  1.00 96.56           C  
ATOM    111  HA  GLN A   8     -14.094   5.986  11.888  1.00 96.56           H  
ATOM    112  C   GLN A   8     -14.671   6.472   9.896  1.00 96.56           C  
ATOM    113  CB  GLN A   8     -13.705   8.066  11.564  1.00 96.56           C  
ATOM    114  HB2 GLN A   8     -14.731   8.432  11.603  1.00 96.56           H  
ATOM    115  HB3 GLN A   8     -13.144   8.681  10.860  1.00 96.56           H  
ATOM    116  O   GLN A   8     -15.833   6.118  10.091  1.00 96.56           O  
ATOM    117  CG  GLN A   8     -13.095   8.190  12.964  1.00 96.56           C  
ATOM    118  HG2 GLN A   8     -13.713   7.645  13.678  1.00 96.56           H  
ATOM    119  HG3 GLN A   8     -12.100   7.745  12.988  1.00 96.56           H  
ATOM    120  CD  GLN A   8     -12.990   9.635  13.425  1.00 96.56           C  
ATOM    121  NE2 GLN A   8     -12.341   9.865  14.539  1.00 96.56           N  
ATOM    122 HE21 GLN A   8     -11.753   9.131  14.908  1.00 96.56           H  
ATOM    123 HE22 GLN A   8     -12.202  10.826  14.817  1.00 96.56           H  
ATOM    124  OE1 GLN A   8     -13.518  10.561  12.822  1.00 96.56           O  
ATOM    125  N   LEU A   9     -14.203   6.718   8.670  1.00 95.32           N  
ATOM    126  H   LEU A   9     -13.257   7.058   8.580  1.00 95.32           H  
ATOM    127  CA  LEU A   9     -15.008   6.524   7.462  1.00 95.32           C  
ATOM    128  HA  LEU A   9     -15.999   6.950   7.623  1.00 95.32           H  
ATOM    129  C   LEU A   9     -15.230   5.033   7.176  1.00 95.32           C  
ATOM    130  CB  LEU A   9     -14.337   7.245   6.278  1.00 95.32           C  
ATOM    131  HB2 LEU A   9     -13.300   6.915   6.214  1.00 95.32           H  
ATOM    132  HB3 LEU A   9     -14.836   6.947   5.356  1.00 95.32           H  
ATOM    133  O   LEU A   9     -16.372   4.582   7.084  1.00 95.32           O  
ATOM    134  CG  LEU A   9     -14.365   8.783   6.377  1.00 95.32           C  
ATOM    135  HG  LEU A   9     -13.962   9.106   7.337  1.00 95.32           H  
ATOM    136  CD1 LEU A   9     -13.506   9.386   5.265  1.00 95.32           C  
ATOM    137 HD11 LEU A   9     -13.501  10.472   5.353  1.00 95.32           H  
ATOM    138 HD12 LEU A   9     -12.483   9.022   5.362  1.00 95.32           H  
ATOM    139 HD13 LEU A   9     -13.902   9.101   4.290  1.00 95.32           H  
ATOM    140  CD2 LEU A   9     -15.784   9.344   6.242  1.00 95.32           C  
ATOM    141 HD21 LEU A   9     -16.396   9.024   7.085  1.00 95.32           H  
ATOM    142 HD22 LEU A   9     -15.747  10.433   6.243  1.00 95.32           H  
ATOM    143 HD23 LEU A   9     -16.234   9.000   5.310  1.00 95.32           H  
ATOM    144  N   THR A  10     -14.145   4.261   7.101  1.00 96.62           N  
ATOM    145  H   THR A  10     -13.246   4.696   7.251  1.00 96.62           H  
ATOM    146  CA  THR A  10     -14.169   2.844   6.691  1.00 96.62           C  
ATOM    147  HA  THR A  10     -14.880   2.738   5.872  1.00 96.62           H  
ATOM    148  C   THR A  10     -14.652   1.878   7.783  1.00 96.62           C  
ATOM    149  CB  THR A  10     -12.802   2.396   6.155  1.00 96.62           C  
ATOM    150  HB  THR A  10     -12.894   1.356   5.841  1.00 96.62           H  
ATOM    151  O   THR A  10     -14.890   0.701   7.523  1.00 96.62           O  
ATOM    152  CG2 THR A  10     -12.324   3.217   4.956  1.00 96.62           C  
ATOM    153 HG21 THR A  10     -13.058   3.143   4.154  1.00 96.62           H  
ATOM    154 HG22 THR A  10     -11.378   2.811   4.598  1.00 96.62           H  
ATOM    155 HG23 THR A  10     -12.191   4.267   5.219  1.00 96.62           H  
ATOM    156  OG1 THR A  10     -11.798   2.494   7.146  1.00 96.62           O  
ATOM    157  HG1 THR A  10     -11.633   3.428   7.290  1.00 96.62           H  
ATOM    158  N   SER A  11     -14.837   2.346   9.021  1.00 94.77           N  
ATOM    159  H   SER A  11     -14.508   3.278   9.228  1.00 94.77           H  
ATOM    160  CA  SER A  11     -15.453   1.563  10.106  1.00 94.77           C  
ATOM    161  HA  SER A  11     -15.138   0.524  10.009  1.00 94.77           H  
ATOM    162  C   SER A  11     -16.982   1.560  10.067  1.00 94.77           C  
ATOM    163  CB  SER A  11     -14.983   2.059  11.476  1.00 94.77           C  
ATOM    164  HB2 SER A  11     -13.910   1.889  11.574  1.00 94.77           H  
ATOM    165  HB3 SER A  11     -15.496   1.500  12.259  1.00 94.77           H  
ATOM    166  O   SER A  11     -17.596   0.648  10.617  1.00 94.77           O  
ATOM    167  OG  SER A  11     -15.248   3.435  11.632  1.00 94.77           O  
ATOM    168  HG  SER A  11     -14.476   3.888  11.283  1.00 94.77           H  
ATOM    169  N   ARG A  12     -17.601   2.560   9.428  1.00 92.20           N  
ATOM    170  H   ARG A  12     -17.018   3.258   8.989  1.00 92.20           H  
ATOM    171  CA  ARG A  12     -19.061   2.766   9.436  1.00 92.20           C  
ATOM    172  HA  ARG A  12     -19.492   2.286  10.315  1.00 92.20           H  
ATOM    173  C   ARG A  12     -19.774   2.155   8.237  1.00 92.20           C  
ATOM    174  CB  ARG A  12     -19.350   4.270   9.487  1.00 92.20           C  
ATOM    175  HB2 ARG A  12     -20.423   4.433   9.382  1.00 92.20           H  
ATOM    176  HB3 ARG A  12     -18.846   4.756   8.652  1.00 92.20           H  
ATOM    177  O   ARG A  12     -20.998   2.046   8.236  1.00 92.20           O  
ATOM    178  CG  ARG A  12     -18.892   4.906  10.803  1.00 92.20           C  
ATOM    179  HG2 ARG A  12     -19.463   4.485  11.631  1.00 92.20           H  
ATOM    180  HG3 ARG A  12     -17.833   4.706  10.968  1.00 92.20           H  
ATOM    181  CD  ARG A  12     -19.115   6.417  10.735  1.00 92.20           C  
ATOM    182  HD2 ARG A  12     -20.182   6.615  10.634  1.00 92.20           H  
ATOM    183  HD3 ARG A  12     -18.590   6.803   9.861  1.00 92.20           H  
ATOM    184  NE  ARG A  12     -18.592   7.083  11.937  1.00 92.20           N  
ATOM    185  HE  ARG A  12     -18.070   6.500  12.576  1.00 92.20           H  
ATOM    186  NH1 ARG A  12     -19.161   9.228  11.355  1.00 92.20           N  
ATOM    187 HH11 ARG A  12     -19.563   8.871  10.500  1.00 92.20           H  
ATOM    188 HH12 ARG A  12     -19.134  10.220  11.545  1.00 92.20           H  
ATOM    189  NH2 ARG A  12     -18.045   8.857  13.252  1.00 92.20           N  
ATOM    190 HH21 ARG A  12     -17.562   8.234  13.883  1.00 92.20           H  
ATOM    191 HH22 ARG A  12     -17.990   9.853  13.405  1.00 92.20           H  
ATOM    192  CZ  ARG A  12     -18.604   8.381  12.176  1.00 92.20           C  
ATOM    193  N   SER A  13     -19.052   1.861   7.168  1.00 93.77           N  
ATOM    194  H   SER A  13     -18.048   1.958   7.220  1.00 93.77           H  
ATOM    195  CA  SER A  13     -19.588   1.317   5.921  1.00 93.77           C  
ATOM    196  HA  SER A  13     -20.338   0.555   6.133  1.00 93.77           H  
ATOM    197  C   SER A  13     -18.454   0.668   5.142  1.00 93.77           C  
ATOM    198  CB  SER A  13     -20.208   2.430   5.064  1.00 93.77           C  
ATOM    199  HB2 SER A  13     -19.445   3.170   4.823  1.00 93.77           H  
ATOM    200  HB3 SER A  13     -20.578   1.999   4.134  1.00 93.77           H  
ATOM    201  O   SER A  13     -17.291   0.992   5.377  1.00 93.77           O  
ATOM    202  OG  SER A  13     -21.284   3.064   5.748  1.00 93.77           O  
ATOM    203  HG  SER A  13     -21.323   2.653   6.615  1.00 93.77           H  
ATOM    204  N   ASP A  14     -18.794  -0.194   4.192  1.00 95.36           N  
ATOM    205  H   ASP A  14     -19.755  -0.480   4.068  1.00 95.36           H  
ATOM    206  CA  ASP A  14     -17.803  -0.743   3.275  1.00 95.36           C  
ATOM    207  HA  ASP A  14     -16.914  -1.015   3.845  1.00 95.36           H  
ATOM    208  C   ASP A  14     -17.402   0.317   2.243  1.00 95.36           C  
ATOM    209  CB  ASP A  14     -18.331  -2.019   2.613  1.00 95.36           C  
ATOM    210  HB2 ASP A  14     -17.583  -2.367   1.902  1.00 95.36           H  
ATOM    211  HB3 ASP A  14     -19.246  -1.787   2.068  1.00 95.36           H  
ATOM    212  O   ASP A  14     -18.248   1.051   1.720  1.00 95.36           O  
ATOM    213  CG  ASP A  14     -18.599  -3.153   3.607  1.00 95.36           C  
ATOM    214  OD1 ASP A  14     -17.950  -3.176   4.678  1.00 95.36           O  
ATOM    215  OD2 ASP A  14     -19.443  -4.007   3.265  1.00 95.36           O  
ATOM    216  N   PHE A  15     -16.105   0.407   1.959  1.00 97.94           N  
ATOM    217  H   PHE A  15     -15.463  -0.233   2.405  1.00 97.94           H  
ATOM    218  CA  PHE A  15     -15.545   1.333   0.979  1.00 97.94           C  
ATOM    219  HA  PHE A  15     -16.360   1.841   0.464  1.00 97.94           H  
ATOM    220  C   PHE A  15     -14.752   0.586  -0.085  1.00 97.94           C  
ATOM    221  CB  PHE A  15     -14.676   2.405   1.656  1.00 97.94           C  
ATOM    222  HB2 PHE A  15     -13.962   2.787   0.926  1.00 97.94           H  
ATOM    223  HB3 PHE A  15     -14.094   1.941   2.453  1.00 97.94           H  
ATOM    224  O   PHE A  15     -14.122  -0.434   0.183  1.00 97.94           O  
ATOM    225  CG  PHE A  15     -15.451   3.586   2.213  1.00 97.94           C  
ATOM    226  CD1 PHE A  15     -15.433   4.828   1.553  1.00 97.94           C  
ATOM    227  HD1 PHE A  15     -14.875   4.936   0.634  1.00 97.94           H  
ATOM    228  CD2 PHE A  15     -16.192   3.449   3.395  1.00 97.94           C  
ATOM    229  HD2 PHE A  15     -16.197   2.497   3.905  1.00 97.94           H  
ATOM    230  CE1 PHE A  15     -16.141   5.925   2.074  1.00 97.94           C  
ATOM    231  HE1 PHE A  15     -16.112   6.876   1.564  1.00 97.94           H  
ATOM    232  CE2 PHE A  15     -16.916   4.536   3.913  1.00 97.94           C  
ATOM    233  HE2 PHE A  15     -17.480   4.414   4.827  1.00 97.94           H  
ATOM    234  CZ  PHE A  15     -16.885   5.778   3.258  1.00 97.94           C  
ATOM    235  HZ  PHE A  15     -17.429   6.618   3.665  1.00 97.94           H  
ATOM    236  N   GLU A  16     -14.762   1.146  -1.285  1.00 97.68           N  
ATOM    237  H   GLU A  16     -15.327   1.974  -1.411  1.00 97.68           H  
ATOM    238  CA  GLU A  16     -13.876   0.793  -2.386  1.00 97.68           C  
ATOM    239  HA  GLU A  16     -13.445  -0.193  -2.209  1.00 97.68           H  
ATOM    240  C   GLU A  16     -12.751   1.822  -2.445  1.00 97.68           C  
ATOM    241  CB  GLU A  16     -14.643   0.762  -3.718  1.00 97.68           C  
ATOM    242  HB2 GLU A  16     -15.042   1.758  -3.910  1.00 97.68           H  
ATOM    243  HB3 GLU A  16     -13.961   0.493  -4.525  1.00 97.68           H  
ATOM    244  O   GLU A  16     -12.982   3.014  -2.209  1.00 97.68           O  
ATOM    245  CG  GLU A  16     -15.792  -0.251  -3.671  1.00 97.68           C  
ATOM    246  HG2 GLU A  16     -15.389  -1.255  -3.538  1.00 97.68           H  
ATOM    247  HG3 GLU A  16     -16.393  -0.028  -2.789  1.00 97.68           H  
ATOM    248  CD  GLU A  16     -16.738  -0.218  -4.876  1.00 97.68           C  
ATOM    249  OE1 GLU A  16     -17.482  -1.212  -5.033  1.00 97.68           O  
ATOM    250  OE2 GLU A  16     -16.844   0.837  -5.555  1.00 97.68           O  
ATOM    251  N   LEU A  17     -11.548   1.371  -2.781  1.00 98.33           N  
ATOM    252  H   LEU A  17     -11.462   0.390  -3.006  1.00 98.33           H  
ATOM    253  CA  LEU A  17     -10.397   2.228  -3.050  1.00 98.33           C  
ATOM    254  HA  LEU A  17     -10.622   3.250  -2.744  1.00 98.33           H  
ATOM    255  C   LEU A  17     -10.116   2.234  -4.552  1.00 98.33           C  
ATOM    256  CB  LEU A  17      -9.201   1.733  -2.220  1.00 98.33           C  
ATOM    257  HB2 LEU A  17      -9.435   1.884  -1.166  1.00 98.33           H  
ATOM    258  HB3 LEU A  17      -9.089   0.664  -2.397  1.00 98.33           H  
ATOM    259  O   LEU A  17     -10.086   1.180  -5.178  1.00 98.33           O  
ATOM    260  CG  LEU A  17      -7.850   2.407  -2.516  1.00 98.33           C  
ATOM    261  HG  LEU A  17      -7.640   2.364  -3.585  1.00 98.33           H  
ATOM    262  CD1 LEU A  17      -7.808   3.862  -2.053  1.00 98.33           C  
ATOM    263 HD11 LEU A  17      -6.835   4.287  -2.299  1.00 98.33           H  
ATOM    264 HD12 LEU A  17      -8.571   4.439  -2.574  1.00 98.33           H  
ATOM    265 HD13 LEU A  17      -7.975   3.920  -0.977  1.00 98.33           H  
ATOM    266  CD2 LEU A  17      -6.736   1.663  -1.787  1.00 98.33           C  
ATOM    267 HD21 LEU A  17      -6.705   0.625  -2.118  1.00 98.33           H  
ATOM    268 HD22 LEU A  17      -5.775   2.128  -2.008  1.00 98.33           H  
ATOM    269 HD23 LEU A  17      -6.906   1.698  -0.711  1.00 98.33           H  
ATOM    270  N   ARG A  18      -9.847   3.417  -5.105  1.00 98.32           N  
ATOM    271  H   ARG A  18      -9.938   4.230  -4.513  1.00 98.32           H  
ATOM    272  CA  ARG A  18      -9.242   3.624  -6.421  1.00 98.32           C  
ATOM    273  HA  ARG A  18      -9.013   2.657  -6.868  1.00 98.32           H  
ATOM    274  C   ARG A  18      -7.931   4.376  -6.250  1.00 98.32           C  
ATOM    275  CB  ARG A  18     -10.218   4.372  -7.341  1.00 98.32           C  
ATOM    276  HB2 ARG A  18     -10.487   5.324  -6.885  1.00 98.32           H  
ATOM    277  HB3 ARG A  18     -11.122   3.774  -7.455  1.00 98.32           H  
ATOM    278  O   ARG A  18      -7.889   5.400  -5.572  1.00 98.32           O  
ATOM    279  CG  ARG A  18      -9.604   4.631  -8.726  1.00 98.32           C  
ATOM    280  HG2 ARG A  18      -8.740   5.288  -8.631  1.00 98.32           H  
ATOM    281  HG3 ARG A  18      -9.277   3.687  -9.162  1.00 98.32           H  
ATOM    282  CD  ARG A  18     -10.612   5.296  -9.664  1.00 98.32           C  
ATOM    283  HD2 ARG A  18     -11.483   4.650  -9.777  1.00 98.32           H  
ATOM    284  HD3 ARG A  18     -10.936   6.239  -9.222  1.00 98.32           H  
ATOM    285  NE  ARG A  18      -9.980   5.574 -10.961  1.00 98.32           N  
ATOM    286  HE  ARG A  18      -9.199   6.214 -10.951  1.00 98.32           H  
ATOM    287  NH1 ARG A  18     -11.013   3.974 -12.266  1.00 98.32           N  
ATOM    288 HH11 ARG A  18     -10.996   3.427 -13.115  1.00 98.32           H  
ATOM    289 HH12 ARG A  18     -11.548   3.657 -11.470  1.00 98.32           H  
ATOM    290  NH2 ARG A  18      -9.351   5.215 -13.090  1.00 98.32           N  
ATOM    291 HH21 ARG A  18      -8.533   5.749 -12.832  1.00 98.32           H  
ATOM    292 HH22 ARG A  18      -9.310   4.635 -13.916  1.00 98.32           H  
ATOM    293  CZ  ARG A  18     -10.133   4.925 -12.098  1.00 98.32           C  
ATOM    294  N   ILE A  19      -6.889   3.881  -6.893  1.00 98.68           N  
ATOM    295  H   ILE A  19      -7.010   3.022  -7.410  1.00 98.68           H  
ATOM    296  CA  ILE A  19      -5.573   4.500  -6.957  1.00 98.68           C  
ATOM    297  HA  ILE A  19      -5.567   5.419  -6.371  1.00 98.68           H  
ATOM    298  C   ILE A  19      -5.323   4.834  -8.421  1.00 98.68           C  
ATOM    299  CB  ILE A  19      -4.488   3.561  -6.390  1.00 98.68           C  
ATOM    300  HB  ILE A  19      -4.358   2.727  -7.080  1.00 98.68           H  
ATOM    301  O   ILE A  19      -5.296   3.927  -9.245  1.00 98.68           O  
ATOM    302  CG1 ILE A  19      -4.894   2.977  -5.014  1.00 98.68           C  
ATOM    303 HG12 ILE A  19      -5.075   3.784  -4.305  1.00 98.68           H  
ATOM    304 HG13 ILE A  19      -5.817   2.409  -5.129  1.00 98.68           H  
ATOM    305  CG2 ILE A  19      -3.158   4.328  -6.307  1.00 98.68           C  
ATOM    306 HG21 ILE A  19      -2.342   3.635  -6.098  1.00 98.68           H  
ATOM    307 HG22 ILE A  19      -3.208   5.090  -5.530  1.00 98.68           H  
ATOM    308 HG23 ILE A  19      -2.936   4.814  -7.257  1.00 98.68           H  
ATOM    309  CD1 ILE A  19      -3.868   2.004  -4.426  1.00 98.68           C  
ATOM    310 HD11 ILE A  19      -4.315   1.444  -3.604  1.00 98.68           H  
ATOM    311 HD12 ILE A  19      -3.009   2.553  -4.042  1.00 98.68           H  
ATOM    312 HD13 ILE A  19      -3.545   1.297  -5.190  1.00 98.68           H  
ATOM    313  N   ASP A  20      -5.162   6.113  -8.742  1.00 98.68           N  
ATOM    314  H   ASP A  20      -5.182   6.796  -7.999  1.00 98.68           H  
ATOM    315  CA  ASP A  20      -4.746   6.570 -10.069  1.00 98.68           C  
ATOM    316  HA  ASP A  20      -4.828   5.754 -10.787  1.00 98.68           H  
ATOM    317  C   ASP A  20      -3.275   6.991 -10.010  1.00 98.68           C  
ATOM    318  CB  ASP A  20      -5.655   7.704 -10.560  1.00 98.68           C  
ATOM    319  HB2 ASP A  20      -5.234   8.120 -11.475  1.00 98.68           H  
ATOM    320  HB3 ASP A  20      -5.684   8.496  -9.811  1.00 98.68           H  
ATOM    321  O   ASP A  20      -2.850   7.666  -9.072  1.00 98.68           O  
ATOM    322  CG  ASP A  20      -7.078   7.222 -10.862  1.00 98.68           C  
ATOM    323  OD1 ASP A  20      -7.282   6.350 -11.731  1.00 98.68           O  
ATOM    324  OD2 ASP A  20      -8.052   7.734 -10.267  1.00 98.68           O  
ATOM    325  N   MET A  21      -2.482   6.569 -10.992  1.00 98.55           N  
ATOM    326  H   MET A  21      -2.895   6.033 -11.741  1.00 98.55           H  
ATOM    327  CA  MET A  21      -1.028   6.725 -11.017  1.00 98.55           C  
ATOM    328  HA  MET A  21      -0.727   7.480 -10.291  1.00 98.55           H  
ATOM    329  C   MET A  21      -0.561   7.173 -12.402  1.00 98.55           C  
ATOM    330  CB  MET A  21      -0.353   5.395 -10.643  1.00 98.55           C  
ATOM    331  HB2 MET A  21       0.727   5.494 -10.745  1.00 98.55           H  
ATOM    332  HB3 MET A  21      -0.696   4.628 -11.337  1.00 98.55           H  
ATOM    333  O   MET A  21      -1.118   6.760 -13.417  1.00 98.55           O  
ATOM    334  CG  MET A  21      -0.674   4.934  -9.219  1.00 98.55           C  
ATOM    335  HG2 MET A  21      -1.757   4.885  -9.098  1.00 98.55           H  
ATOM    336  HG3 MET A  21      -0.286   5.674  -8.519  1.00 98.55           H  
ATOM    337  SD  MET A  21       0.003   3.312  -8.781  1.00 98.55           S  
ATOM    338  CE  MET A  21      -1.101   2.223  -9.729  1.00 98.55           C  
ATOM    339  HE1 MET A  21      -0.968   2.390 -10.798  1.00 98.55           H  
ATOM    340  HE2 MET A  21      -0.864   1.183  -9.504  1.00 98.55           H  
ATOM    341  HE3 MET A  21      -2.138   2.417  -9.455  1.00 98.55           H  
ATOM    342  N   THR A  22       0.506   7.968 -12.454  1.00 98.24           N  
ATOM    343  H   THR A  22       0.916   8.282 -11.586  1.00 98.24           H  
ATOM    344  CA  THR A  22       1.194   8.300 -13.711  1.00 98.24           C  
ATOM    345  HA  THR A  22       0.797   7.673 -14.510  1.00 98.24           H  
ATOM    346  C   THR A  22       2.678   8.005 -13.578  1.00 98.24           C  
ATOM    347  CB  THR A  22       0.983   9.759 -14.142  1.00 98.24           C  
ATOM    348  HB  THR A  22       1.462  10.418 -13.417  1.00 98.24           H  
ATOM    349  O   THR A  22       3.312   8.391 -12.593  1.00 98.24           O  
ATOM    350  CG2 THR A  22       1.549  10.071 -15.527  1.00 98.24           C  
ATOM    351 HG21 THR A  22       1.091   9.418 -16.270  1.00 98.24           H  
ATOM    352 HG22 THR A  22       1.326  11.107 -15.782  1.00 98.24           H  
ATOM    353 HG23 THR A  22       2.631   9.934 -15.538  1.00 98.24           H  
ATOM    354  OG1 THR A  22      -0.390  10.064 -14.209  1.00 98.24           O  
ATOM    355  HG1 THR A  22      -0.572  10.619 -13.448  1.00 98.24           H  
ATOM    356  N   PHE A  23       3.241   7.347 -14.589  1.00 97.24           N  
ATOM    357  H   PHE A  23       2.653   7.052 -15.356  1.00 97.24           H  
ATOM    358  CA  PHE A  23       4.674   7.102 -14.702  1.00 97.24           C  
ATOM    359  HA  PHE A  23       5.211   7.838 -14.105  1.00 97.24           H  
ATOM    360  C   PHE A  23       5.118   7.248 -16.157  1.00 97.24           C  
ATOM    361  CB  PHE A  23       5.004   5.708 -14.163  1.00 97.24           C  
ATOM    362  HB2 PHE A  23       4.500   4.955 -14.769  1.00 97.24           H  
ATOM    363  HB3 PHE A  23       4.615   5.618 -13.148  1.00 97.24           H  
ATOM    364  O   PHE A  23       4.512   6.657 -17.049  1.00 97.24           O  
ATOM    365  CG  PHE A  23       6.490   5.425 -14.141  1.00 97.24           C  
ATOM    366  CD1 PHE A  23       7.045   4.491 -15.033  1.00 97.24           C  
ATOM    367  HD1 PHE A  23       6.408   3.930 -15.701  1.00 97.24           H  
ATOM    368  CD2 PHE A  23       7.327   6.126 -13.254  1.00 97.24           C  
ATOM    369  HD2 PHE A  23       6.909   6.853 -12.573  1.00 97.24           H  
ATOM    370  CE1 PHE A  23       8.429   4.251 -15.028  1.00 97.24           C  
ATOM    371  HE1 PHE A  23       8.840   3.501 -15.688  1.00 97.24           H  
ATOM    372  CE2 PHE A  23       8.712   5.894 -13.257  1.00 97.24           C  
ATOM    373  HE2 PHE A  23       9.346   6.453 -12.585  1.00 97.24           H  
ATOM    374  CZ  PHE A  23       9.265   4.952 -14.142  1.00 97.24           C  
ATOM    375  HZ  PHE A  23      10.329   4.769 -14.143  1.00 97.24           H  
ATOM    376  N   ASN A  24       6.163   8.046 -16.405  1.00 95.50           N  
ATOM    377  H   ASN A  24       6.670   8.427 -15.619  1.00 95.50           H  
ATOM    378  CA  ASN A  24       6.717   8.302 -17.743  1.00 95.50           C  
ATOM    379  HA  ASN A  24       7.323   9.205 -17.675  1.00 95.50           H  
ATOM    380  C   ASN A  24       5.651   8.626 -18.812  1.00 95.50           C  
ATOM    381  CB  ASN A  24       7.664   7.150 -18.128  1.00 95.50           C  
ATOM    382  HB2 ASN A  24       7.970   7.263 -19.168  1.00 95.50           H  
ATOM    383  HB3 ASN A  24       7.144   6.197 -18.031  1.00 95.50           H  
ATOM    384  O   ASN A  24       5.682   8.102 -19.923  1.00 95.50           O  
ATOM    385  CG  ASN A  24       8.932   7.121 -17.298  1.00 95.50           C  
ATOM    386  ND2 ASN A  24       9.709   6.072 -17.414  1.00 95.50           N  
ATOM    387 HD21 ASN A  24       9.428   5.294 -17.993  1.00 95.50           H  
ATOM    388 HD22 ASN A  24      10.532   6.070 -16.829  1.00 95.50           H  
ATOM    389  OD1 ASN A  24       9.263   8.038 -16.567  1.00 95.50           O  
ATOM    390  N   GLY A  25       4.673   9.466 -18.458  1.00 96.30           N  
ATOM    391  H   GLY A  25       4.681   9.833 -17.517  1.00 96.30           H  
ATOM    392  CA  GLY A  25       3.590   9.888 -19.356  1.00 96.30           C  
ATOM    393  HA2 GLY A  25       4.014  10.143 -20.327  1.00 96.30           H  
ATOM    394  HA3 GLY A  25       3.118  10.781 -18.947  1.00 96.30           H  
ATOM    395  C   GLY A  25       2.488   8.848 -19.593  1.00 96.30           C  
ATOM    396  O   GLY A  25       1.504   9.165 -20.252  1.00 96.30           O  
ATOM    397  N   SER A  26       2.616   7.638 -19.044  1.00 98.18           N  
ATOM    398  H   SER A  26       3.431   7.444 -18.480  1.00 98.18           H  
ATOM    399  CA  SER A  26       1.582   6.600 -19.098  1.00 98.18           C  
ATOM    400  HA  SER A  26       0.926   6.786 -19.948  1.00 98.18           H  
ATOM    401  C   SER A  26       0.731   6.613 -17.829  1.00 98.18           C  
ATOM    402  CB  SER A  26       2.216   5.225 -19.305  1.00 98.18           C  
ATOM    403  HB2 SER A  26       1.440   4.460 -19.335  1.00 98.18           H  
ATOM    404  HB3 SER A  26       2.899   5.009 -18.483  1.00 98.18           H  
ATOM    405  O   SER A  26       1.256   6.798 -16.727  1.00 98.18           O  
ATOM    406  OG  SER A  26       2.932   5.218 -20.524  1.00 98.18           O  
ATOM    407  HG  SER A  26       3.559   5.945 -20.507  1.00 98.18           H  
ATOM    408  N   SER A  27      -0.577   6.406 -17.987  1.00 98.28           N  
ATOM    409  H   SER A  27      -0.934   6.260 -18.920  1.00 98.28           H  
ATOM    410  CA  SER A  27      -1.544   6.377 -16.886  1.00 98.28           C  
ATOM    411  HA  SER A  27      -1.106   6.870 -16.018  1.00 98.28           H  
ATOM    412  C   SER A  27      -1.900   4.951 -16.483  1.00 98.28           C  
ATOM    413  CB  SER A  27      -2.819   7.143 -17.243  1.00 98.28           C  
ATOM    414  HB2 SER A  27      -3.291   6.681 -18.110  1.00 98.28           H  
ATOM    415  HB3 SER A  27      -3.510   7.103 -16.402  1.00 98.28           H  
ATOM    416  O   SER A  27      -2.180   4.093 -17.322  1.00 98.28           O  
ATOM    417  OG  SER A  27      -2.520   8.493 -17.534  1.00 98.28           O  
ATOM    418  HG  SER A  27      -2.074   8.881 -16.777  1.00 98.28           H  
ATOM    419  N   TYR A  28      -1.957   4.734 -15.176  1.00 98.68           N  
ATOM    420  H   TYR A  28      -1.762   5.504 -14.553  1.00 98.68           H  
ATOM    421  CA  TYR A  28      -2.244   3.458 -14.544  1.00 98.68           C  
ATOM    422  HA  TYR A  28      -2.626   2.759 -15.288  1.00 98.68           H  
ATOM    423  C   TYR A  28      -3.301   3.632 -13.456  1.00 98.68           C  
ATOM    424  CB  TYR A  28      -0.954   2.876 -13.967  1.00 98.68           C  
ATOM    425  HB2 TYR A  28      -1.188   1.927 -13.484  1.00 98.68           H  
ATOM    426  HB3 TYR A  28      -0.576   3.547 -13.195  1.00 98.68           H  
ATOM    427  O   TYR A  28      -3.449   4.716 -12.889  1.00 98.68           O  
ATOM    428  CG  TYR A  28       0.144   2.661 -14.986  1.00 98.68           C  
ATOM    429  CD1 TYR A  28       0.200   1.471 -15.734  1.00 98.68           C  
ATOM    430  HD1 TYR A  28      -0.548   0.703 -15.598  1.00 98.68           H  
ATOM    431  CD2 TYR A  28       1.105   3.671 -15.190  1.00 98.68           C  
ATOM    432  HD2 TYR A  28       1.044   4.593 -14.632  1.00 98.68           H  
ATOM    433  CE1 TYR A  28       1.241   1.274 -16.660  1.00 98.68           C  
ATOM    434  HE1 TYR A  28       1.304   0.354 -17.222  1.00 98.68           H  
ATOM    435  CE2 TYR A  28       2.142   3.481 -16.120  1.00 98.68           C  
ATOM    436  HE2 TYR A  28       2.876   4.258 -16.276  1.00 98.68           H  
ATOM    437  OH  TYR A  28       3.219   2.086 -17.746  1.00 98.68           O  
ATOM    438  HH  TYR A  28       3.827   2.828 -17.774  1.00 98.68           H  
ATOM    439  CZ  TYR A  28       2.216   2.274 -16.850  1.00 98.68           C  
ATOM    440  N   TYR A  29      -4.029   2.568 -13.148  1.00 98.65           N  
ATOM    441  H   TYR A  29      -3.873   1.702 -13.645  1.00 98.65           H  
ATOM    442  CA  TYR A  29      -4.973   2.538 -12.050  1.00 98.65           C  
ATOM    443  HA  TYR A  29      -4.580   3.213 -11.290  1.00 98.65           H  
ATOM    444  C   TYR A  29      -5.076   1.147 -11.423  1.00 98.65           C  
ATOM    445  CB  TYR A  29      -6.350   3.060 -12.492  1.00 98.65           C  
ATOM    446  HB2 TYR A  29      -6.222   3.988 -13.049  1.00 98.65           H  
ATOM    447  HB3 TYR A  29      -6.920   3.310 -11.597  1.00 98.65           H  
ATOM    448  O   TYR A  29      -4.914   0.123 -12.089  1.00 98.65           O  
ATOM    449  CG  TYR A  29      -7.161   2.084 -13.323  1.00 98.65           C  
ATOM    450  CD1 TYR A  29      -6.930   1.965 -14.708  1.00 98.65           C  
ATOM    451  HD1 TYR A  29      -6.168   2.570 -15.177  1.00 98.65           H  
ATOM    452  CD2 TYR A  29      -8.117   1.259 -12.698  1.00 98.65           C  
ATOM    453  HD2 TYR A  29      -8.259   1.308 -11.629  1.00 98.65           H  
ATOM    454  CE1 TYR A  29      -7.648   1.021 -15.466  1.00 98.65           C  
ATOM    455  HE1 TYR A  29      -7.453   0.914 -16.523  1.00 98.65           H  
ATOM    456  CE2 TYR A  29      -8.848   0.324 -13.455  1.00 98.65           C  
ATOM    457  HE2 TYR A  29      -9.555  -0.342 -12.982  1.00 98.65           H  
ATOM    458  OH  TYR A  29      -9.305  -0.717 -15.555  1.00 98.65           O  
ATOM    459  HH  TYR A  29      -8.961  -0.853 -16.441  1.00 98.65           H  
ATOM    460  CZ  TYR A  29      -8.607   0.197 -14.837  1.00 98.65           C  
ATOM    461  N   ALA A  30      -5.404   1.143 -10.137  1.00 98.77           N  
ATOM    462  H   ALA A  30      -5.494   2.038  -9.678  1.00 98.77           H  
ATOM    463  CA  ALA A  30      -5.724  -0.039  -9.352  1.00 98.77           C  
ATOM    464  HA  ALA A  30      -5.916  -0.886 -10.010  1.00 98.77           H  
ATOM    465  C   ALA A  30      -6.986   0.229  -8.525  1.00 98.77           C  
ATOM    466  CB  ALA A  30      -4.522  -0.374  -8.461  1.00 98.77           C  
ATOM    467  HB1 ALA A  30      -4.775  -1.205  -7.803  1.00 98.77           H  
ATOM    468  HB2 ALA A  30      -4.255   0.488  -7.850  1.00 98.77           H  
ATOM    469  HB3 ALA A  30      -3.671  -0.651  -9.083  1.00 98.77           H  
ATOM    470  O   ALA A  30      -7.144   1.312  -7.955  1.00 98.77           O  
ATOM    471  N   THR A  31      -7.884  -0.744  -8.438  1.00 98.59           N  
ATOM    472  H   THR A  31      -7.722  -1.596  -8.955  1.00 98.59           H  
ATOM    473  CA  THR A  31      -9.088  -0.688  -7.607  1.00 98.59           C  
ATOM    474  HA  THR A  31      -9.015   0.194  -6.971  1.00 98.59           H  
ATOM    475  C   THR A  31      -9.188  -1.889  -6.684  1.00 98.59           C  
ATOM    476  CB  THR A  31     -10.382  -0.555  -8.418  1.00 98.59           C  
ATOM    477  HB  THR A  31     -11.233  -0.624  -7.740  1.00 98.59           H  
ATOM    478  O   THR A  31      -8.789  -2.992  -7.042  1.00 98.59           O  
ATOM    479  CG2 THR A  31     -10.462   0.785  -9.148  1.00 98.59           C  
ATOM    480 HG21 THR A  31     -11.381   0.824  -9.733  1.00 98.59           H  
ATOM    481 HG22 THR A  31     -10.471   1.587  -8.410  1.00 98.59           H  
ATOM    482 HG23 THR A  31      -9.604   0.902  -9.810  1.00 98.59           H  
ATOM    483  OG1 THR A  31     -10.500  -1.549  -9.395  1.00 98.59           O  
ATOM    484  HG1 THR A  31     -10.210  -2.393  -9.041  1.00 98.59           H  
ATOM    485  N   TYR A  32      -9.758  -1.662  -5.503  1.00 98.52           N  
ATOM    486  H   TYR A  32     -10.063  -0.721  -5.301  1.00 98.52           H  
ATOM    487  CA  TYR A  32      -9.975  -2.673  -4.474  1.00 98.52           C  
ATOM    488  HA  TYR A  32      -9.822  -3.667  -4.895  1.00 98.52           H  
ATOM    489  C   TYR A  32     -11.412  -2.568  -3.972  1.00 98.52           C  
ATOM    490  CB  TYR A  32      -8.966  -2.481  -3.331  1.00 98.52           C  
ATOM    491  HB2 TYR A  32      -9.112  -1.499  -2.882  1.00 98.52           H  
ATOM    492  HB3 TYR A  32      -9.166  -3.224  -2.559  1.00 98.52           H  
ATOM    493  O   TYR A  32     -11.815  -1.511  -3.476  1.00 98.52           O  
ATOM    494  CG  TYR A  32      -7.523  -2.612  -3.776  1.00 98.52           C  
ATOM    495  CD1 TYR A  32      -6.911  -3.878  -3.763  1.00 98.52           C  
ATOM    496  HD1 TYR A  32      -7.450  -4.739  -3.398  1.00 98.52           H  
ATOM    497  CD2 TYR A  32      -6.828  -1.497  -4.291  1.00 98.52           C  
ATOM    498  HD2 TYR A  32      -7.307  -0.530  -4.326  1.00 98.52           H  
ATOM    499  CE1 TYR A  32      -5.625  -4.039  -4.305  1.00 98.52           C  
ATOM    500  HE1 TYR A  32      -5.174  -5.018  -4.360  1.00 98.52           H  
ATOM    501  CE2 TYR A  32      -5.539  -1.661  -4.839  1.00 98.52           C  
ATOM    502  HE2 TYR A  32      -5.017  -0.828  -5.286  1.00 98.52           H  
ATOM    503  OH  TYR A  32      -3.758  -3.141  -5.496  1.00 98.52           O  
ATOM    504  HH  TYR A  32      -3.496  -4.064  -5.483  1.00 98.52           H  
ATOM    505  CZ  TYR A  32      -4.950  -2.943  -4.873  1.00 98.52           C  
ATOM    506  N   ASN A  33     -12.185  -3.653  -4.079  1.00 97.11           N  
ATOM    507  H   ASN A  33     -11.784  -4.476  -4.504  1.00 97.11           H  
ATOM    508  CA  ASN A  33     -13.614  -3.632  -3.729  1.00 97.11           C  
ATOM    509  HA  ASN A  33     -14.020  -2.697  -4.115  1.00 97.11           H  
ATOM    510  C   ASN A  33     -13.890  -3.632  -2.217  1.00 97.11           C  
ATOM    511  CB  ASN A  33     -14.375  -4.778  -4.413  1.00 97.11           C  
ATOM    512  HB2 ASN A  33     -13.918  -5.735  -4.162  1.00 97.11           H  
ATOM    513  HB3 ASN A  33     -15.400  -4.795  -4.043  1.00 97.11           H  
ATOM    514  O   ASN A  33     -15.047  -3.510  -1.806  1.00 97.11           O  
ATOM    515  CG  ASN A  33     -14.482  -4.619  -5.915  1.00 97.11           C  
ATOM    516  ND2 ASN A  33     -14.841  -5.664  -6.620  1.00 97.11           N  
ATOM    517 HD21 ASN A  33     -14.934  -6.578  -6.200  1.00 97.11           H  
ATOM    518 HD22 ASN A  33     -14.840  -5.513  -7.619  1.00 97.11           H  
ATOM    519  OD1 ASN A  33     -14.303  -3.556  -6.472  1.00 97.11           O  
ATOM    520  N   ASN A  34     -12.861  -3.799  -1.393  1.00 97.09           N  
ATOM    521  H   ASN A  34     -11.958  -3.987  -1.804  1.00 97.09           H  
ATOM    522  CA  ASN A  34     -12.897  -3.542   0.039  1.00 97.09           C  
ATOM    523  HA  ASN A  34     -13.760  -2.923   0.285  1.00 97.09           H  
ATOM    524  C   ASN A  34     -11.624  -2.799   0.414  1.00 97.09           C  
ATOM    525  CB  ASN A  34     -12.992  -4.865   0.805  1.00 97.09           C  
ATOM    526  HB2 ASN A  34     -12.038  -5.377   0.686  1.00 97.09           H  
ATOM    527  HB3 ASN A  34     -13.803  -5.462   0.386  1.00 97.09           H  
ATOM    528  O   ASN A  34     -10.525  -3.234   0.068  1.00 97.09           O  
ATOM    529  CG  ASN A  34     -13.206  -4.751   2.297  1.00 97.09           C  
ATOM    530  ND2 ASN A  34     -13.385  -5.873   2.953  1.00 97.09           N  
ATOM    531 HD21 ASN A  34     -13.361  -6.752   2.457  1.00 97.09           H  
ATOM    532 HD22 ASN A  34     -13.609  -5.775   3.933  1.00 97.09           H  
ATOM    533  OD1 ASN A  34     -13.201  -3.695   2.901  1.00 97.09           O  
ATOM    534  N   PHE A  35     -11.786  -1.709   1.142  1.00 98.04           N  
ATOM    535  H   PHE A  35     -12.728  -1.382   1.301  1.00 98.04           H  
ATOM    536  CA  PHE A  35     -10.711  -0.953   1.741  1.00 98.04           C  
ATOM    537  HA  PHE A  35      -9.822  -1.578   1.819  1.00 98.04           H  
ATOM    538  C   PHE A  35     -11.124  -0.513   3.138  1.00 98.04           C  
ATOM    539  CB  PHE A  35     -10.380   0.240   0.850  1.00 98.04           C  
ATOM    540  HB2 PHE A  35      -9.960  -0.137  -0.083  1.00 98.04           H  
ATOM    541  HB3 PHE A  35     -11.298   0.777   0.609  1.00 98.04           H  
ATOM    542  O   PHE A  35     -12.113   0.202   3.323  1.00 98.04           O  
ATOM    543  CG  PHE A  35      -9.396   1.197   1.488  1.00 98.04           C  
ATOM    544  CD1 PHE A  35      -9.846   2.420   2.014  1.00 98.04           C  
ATOM    545  HD1 PHE A  35     -10.894   2.673   1.964  1.00 98.04           H  
ATOM    546  CD2 PHE A  35      -8.035   0.860   1.578  1.00 98.04           C  
ATOM    547  HD2 PHE A  35      -7.682  -0.077   1.173  1.00 98.04           H  
ATOM    548  CE1 PHE A  35      -8.931   3.308   2.604  1.00 98.04           C  
ATOM    549  HE1 PHE A  35      -9.280   4.253   2.994  1.00 98.04           H  
ATOM    550  CE2 PHE A  35      -7.120   1.749   2.165  1.00 98.04           C  
ATOM    551  HE2 PHE A  35      -6.071   1.499   2.214  1.00 98.04           H  
ATOM    552  CZ  PHE A  35      -7.568   2.976   2.677  1.00 98.04           C  
ATOM    553  HZ  PHE A  35      -6.863   3.661   3.125  1.00 98.04           H  
ATOM    554  N   LYS A  36     -10.330  -0.920   4.126  1.00 98.07           N  
ATOM    555  H   LYS A  36      -9.570  -1.544   3.896  1.00 98.07           H  
ATOM    556  CA  LYS A  36     -10.532  -0.551   5.520  1.00 98.07           C  
ATOM    557  HA  LYS A  36     -11.084   0.388   5.543  1.00 98.07           H  
ATOM    558  C   LYS A  36      -9.210  -0.304   6.221  1.00 98.07           C  
ATOM    559  CB  LYS A  36     -11.385  -1.631   6.195  1.00 98.07           C  
ATOM    560  HB2 LYS A  36     -10.835  -2.571   6.210  1.00 98.07           H  
ATOM    561  HB3 LYS A  36     -12.287  -1.774   5.600  1.00 98.07           H  
ATOM    562  O   LYS A  36      -8.237  -1.030   6.022  1.00 98.07           O  
ATOM    563  CG  LYS A  36     -11.796  -1.271   7.626  1.00 98.07           C  
ATOM    564  HG2 LYS A  36     -12.311  -0.310   7.623  1.00 98.07           H  
ATOM    565  HG3 LYS A  36     -10.915  -1.206   8.265  1.00 98.07           H  
ATOM    566  CD  LYS A  36     -12.733  -2.352   8.166  1.00 98.07           C  
ATOM    567  HD2 LYS A  36     -13.578  -2.455   7.486  1.00 98.07           H  
ATOM    568  HD3 LYS A  36     -12.198  -3.300   8.225  1.00 98.07           H  
ATOM    569  CE  LYS A  36     -13.242  -1.945   9.547  1.00 98.07           C  
ATOM    570  HE2 LYS A  36     -13.683  -0.952   9.457  1.00 98.07           H  
ATOM    571  HE3 LYS A  36     -12.398  -1.884  10.234  1.00 98.07           H  
ATOM    572  NZ  LYS A  36     -14.257  -2.909  10.031  1.00 98.07           N  
ATOM    573  HZ1 LYS A  36     -13.860  -3.835  10.103  1.00 98.07           H  
ATOM    574  HZ2 LYS A  36     -15.023  -2.940   9.373  1.00 98.07           H  
ATOM    575  HZ3 LYS A  36     -14.625  -2.625  10.927  1.00 98.07           H  
ATOM    576  N   VAL A  37      -9.216   0.705   7.082  1.00 98.25           N  
ATOM    577  H   VAL A  37     -10.068   1.238   7.181  1.00 98.25           H  
ATOM    578  CA  VAL A  37      -8.131   0.994   8.018  1.00 98.25           C  
ATOM    579  HA  VAL A  37      -7.322   0.278   7.875  1.00 98.25           H  
ATOM    580  C   VAL A  37      -8.676   0.803   9.429  1.00 98.25           C  
ATOM    581  CB  VAL A  37      -7.552   2.396   7.763  1.00 98.25           C  
ATOM    582  HB  VAL A  37      -8.343   3.139   7.865  1.00 98.25           H  
ATOM    583  O   VAL A  37      -9.724   1.342   9.791  1.00 98.25           O  
ATOM    584  CG1 VAL A  37      -6.433   2.740   8.745  1.00 98.25           C  
ATOM    585 HG11 VAL A  37      -5.637   1.998   8.673  1.00 98.25           H  
ATOM    586 HG12 VAL A  37      -6.823   2.762   9.762  1.00 98.25           H  
ATOM    587 HG13 VAL A  37      -6.029   3.727   8.517  1.00 98.25           H  
ATOM    588  CG2 VAL A  37      -6.961   2.482   6.346  1.00 98.25           C  
ATOM    589 HG21 VAL A  37      -6.206   1.708   6.207  1.00 98.25           H  
ATOM    590 HG22 VAL A  37      -6.501   3.459   6.193  1.00 98.25           H  
ATOM    591 HG23 VAL A  37      -7.743   2.349   5.599  1.00 98.25           H  
ATOM    592  N   ASP A  38      -8.010  -0.036  10.216  1.00 98.15           N  
ATOM    593  H   ASP A  38      -7.205  -0.514   9.838  1.00 98.15           H  
ATOM    594  CA  ASP A  38      -8.402  -0.320  11.597  1.00 98.15           C  
ATOM    595  HA  ASP A  38      -9.484  -0.453  11.622  1.00 98.15           H  
ATOM    596  C   ASP A  38      -8.066   0.861  12.534  1.00 98.15           C  
ATOM    597  CB  ASP A  38      -7.764  -1.652  12.028  1.00 98.15           C  
ATOM    598  HB2 ASP A  38      -6.771  -1.464  12.438  1.00 98.15           H  
ATOM    599  HB3 ASP A  38      -7.641  -2.282  11.147  1.00 98.15           H  
ATOM    600  O   ASP A  38      -7.478   1.858  12.125  1.00 98.15           O  
ATOM    601  CG  ASP A  38      -8.596  -2.451  13.039  1.00 98.15           C  
ATOM    602  OD1 ASP A  38      -9.239  -1.845  13.930  1.00 98.15           O  
ATOM    603  OD2 ASP A  38      -8.531  -3.698  12.983  1.00 98.15           O  
ATOM    604  N   SER A  39      -8.463   0.763  13.795  1.00 97.77           N  
ATOM    605  H   SER A  39      -8.930  -0.092  14.061  1.00 97.77           H  
ATOM    606  CA  SER A  39      -8.221   1.783  14.818  1.00 97.77           C  
ATOM    607  HA  SER A  39      -8.572   2.743  14.442  1.00 97.77           H  
ATOM    608  C   SER A  39      -6.737   1.934  15.166  1.00 97.77           C  
ATOM    609  CB  SER A  39      -9.023   1.438  16.078  1.00 97.77           C  
ATOM    610  HB2 SER A  39     -10.083   1.379  15.832  1.00 97.77           H  
ATOM    611  HB3 SER A  39      -8.888   2.226  16.820  1.00 97.77           H  
ATOM    612  O   SER A  39      -5.924   1.031  14.935  1.00 97.77           O  
ATOM    613  OG  SER A  39      -8.596   0.196  16.620  1.00 97.77           O  
ATOM    614  HG  SER A  39      -8.811  -0.488  15.981  1.00 97.77           H  
ATOM    615  N   GLU A  40      -6.387   3.035  15.834  1.00 97.32           N  
ATOM    616  H   GLU A  40      -7.044   3.799  15.902  1.00 97.32           H  
ATOM    617  CA  GLU A  40      -5.047   3.242  16.397  1.00 97.32           C  
ATOM    618  HA  GLU A  40      -4.327   3.293  15.580  1.00 97.32           H  
ATOM    619  C   GLU A  40      -4.618   2.110  17.347  1.00 97.32           C  
ATOM    620  CB  GLU A  40      -5.027   4.576  17.150  1.00 97.32           C  
ATOM    621  HB2 GLU A  40      -5.678   4.508  18.021  1.00 97.32           H  
ATOM    622  HB3 GLU A  40      -5.399   5.364  16.495  1.00 97.32           H  
ATOM    623  O   GLU A  40      -3.463   1.679  17.324  1.00 97.32           O  
ATOM    624  CG  GLU A  40      -3.596   4.912  17.594  1.00 97.32           C  
ATOM    625  HG2 GLU A  40      -2.948   4.890  16.718  1.00 97.32           H  
ATOM    626  HG3 GLU A  40      -3.244   4.151  18.290  1.00 97.32           H  
ATOM    627  CD  GLU A  40      -3.463   6.270  18.282  1.00 97.32           C  
ATOM    628  OE1 GLU A  40      -2.293   6.693  18.415  1.00 97.32           O  
ATOM    629  OE2 GLU A  40      -4.496   6.843  18.687  1.00 97.32           O  
ATOM    630  N   LYS A  41      -5.555   1.558  18.136  1.00 97.60           N  
ATOM    631  H   LYS A  41      -6.483   1.952  18.089  1.00 97.60           H  
ATOM    632  CA  LYS A  41      -5.307   0.403  19.020  1.00 97.60           C  
ATOM    633  HA  LYS A  41      -4.538   0.675  19.743  1.00 97.60           H  
ATOM    634  C   LYS A  41      -4.772  -0.806  18.246  1.00 97.60           C  
ATOM    635  CB  LYS A  41      -6.606   0.051  19.764  1.00 97.60           C  
ATOM    636  HB2 LYS A  41      -6.917   0.913  20.354  1.00 97.60           H  
ATOM    637  HB3 LYS A  41      -7.388  -0.169  19.037  1.00 97.60           H  
ATOM    638  O   LYS A  41      -3.937  -1.545  18.760  1.00 97.60           O  
ATOM    639  CG  LYS A  41      -6.436  -1.161  20.695  1.00 97.60           C  
ATOM    640  HG2 LYS A  41      -6.161  -2.038  20.109  1.00 97.60           H  
ATOM    641  HG3 LYS A  41      -5.645  -0.955  21.417  1.00 97.60           H  
ATOM    642  CD  LYS A  41      -7.733  -1.485  21.439  1.00 97.60           C  
ATOM    643  HD2 LYS A  41      -7.994  -0.649  22.088  1.00 97.60           H  
ATOM    644  HD3 LYS A  41      -8.531  -1.641  20.713  1.00 97.60           H  
ATOM    645  CE  LYS A  41      -7.528  -2.758  22.268  1.00 97.60           C  
ATOM    646  HE2 LYS A  41      -7.222  -3.559  21.595  1.00 97.60           H  
ATOM    647  HE3 LYS A  41      -6.713  -2.587  22.971  1.00 97.60           H  
ATOM    648  NZ  LYS A  41      -8.764  -3.141  22.992  1.00 97.60           N  
ATOM    649  HZ1 LYS A  41      -8.617  -3.991  23.517  1.00 97.60           H  
ATOM    650  HZ2 LYS A  41      -9.034  -2.409  23.634  1.00 97.60           H  
ATOM    651  HZ3 LYS A  41      -9.520  -3.291  22.339  1.00 97.60           H  
ATOM    652  N   ASN A  42      -5.234  -0.980  17.011  1.00 98.00           N  
ATOM    653  H   ASN A  42      -5.870  -0.284  16.649  1.00 98.00           H  
ATOM    654  CA  ASN A  42      -4.792  -2.024  16.090  1.00 98.00           C  
ATOM    655  HA  ASN A  42      -4.317  -2.821  16.662  1.00 98.00           H  
ATOM    656  C   ASN A  42      -3.722  -1.518  15.109  1.00 98.00           C  
ATOM    657  CB  ASN A  42      -6.030  -2.612  15.397  1.00 98.00           C  
ATOM    658  HB2 ASN A  42      -6.582  -1.802  14.920  1.00 98.00           H  
ATOM    659  HB3 ASN A  42      -5.731  -3.321  14.626  1.00 98.00           H  
ATOM    660  O   ASN A  42      -3.506  -2.133  14.064  1.00 98.00           O  
ATOM    661  CG  ASN A  42      -6.942  -3.349  16.361  1.00 98.00           C  
ATOM    662  ND2 ASN A  42      -8.237  -3.252  16.184  1.00 98.00           N  
ATOM    663 HD21 ASN A  42      -8.600  -2.837  15.338  1.00 98.00           H  
ATOM    664 HD22 ASN A  42      -8.828  -3.818  16.776  1.00 98.00           H  
ATOM    665  OD1 ASN A  42      -6.512  -4.033  17.277  1.00 98.00           O  
ATOM    666  N   GLN A  43      -3.053  -0.406  15.439  1.00 98.04           N  
ATOM    667  H   GLN A  43      -3.322   0.078  16.284  1.00 98.04           H  
ATOM    668  CA  GLN A  43      -1.956   0.188  14.671  1.00 98.04           C  
ATOM    669  HA  GLN A  43      -1.744   1.162  15.111  1.00 98.04           H  
ATOM    670  C   GLN A  43      -2.353   0.474  13.214  1.00 98.04           C  
ATOM    671  CB  GLN A  43      -0.689  -0.677  14.826  1.00 98.04           C  
ATOM    672  HB2 GLN A  43       0.109  -0.280  14.197  1.00 98.04           H  
ATOM    673  HB3 GLN A  43      -0.913  -1.687  14.483  1.00 98.04           H  
ATOM    674  O   GLN A  43      -1.566   0.256  12.292  1.00 98.04           O  
ATOM    675  CG  GLN A  43      -0.175  -0.723  16.276  1.00 98.04           C  
ATOM    676  HG2 GLN A  43       0.461   0.146  16.445  1.00 98.04           H  
ATOM    677  HG3 GLN A  43      -1.004  -0.664  16.980  1.00 98.04           H  
ATOM    678  CD  GLN A  43       0.591  -2.002  16.609  1.00 98.04           C  
ATOM    679  NE2 GLN A  43       1.799  -1.921  17.112  1.00 98.04           N  
ATOM    680 HE21 GLN A  43       2.385  -1.142  16.847  1.00 98.04           H  
ATOM    681 HE22 GLN A  43       2.277  -2.786  17.321  1.00 98.04           H  
ATOM    682  OE1 GLN A  43       0.111  -3.118  16.469  1.00 98.04           O  
ATOM    683  N   TYR A  44      -3.595   0.928  13.006  1.00 98.35           N  
ATOM    684  H   TYR A  44      -4.200   1.061  13.803  1.00 98.35           H  
ATOM    685  CA  TYR A  44      -4.145   1.267  11.692  1.00 98.35           C  
ATOM    686  HA  TYR A  44      -5.220   1.390  11.823  1.00 98.35           H  
ATOM    687  C   TYR A  44      -3.987   0.153  10.649  1.00 98.35           C  
ATOM    688  CB  TYR A  44      -3.596   2.621  11.219  1.00 98.35           C  
ATOM    689  HB2 TYR A  44      -4.039   2.873  10.256  1.00 98.35           H  
ATOM    690  HB3 TYR A  44      -2.520   2.531  11.063  1.00 98.35           H  
ATOM    691  O   TYR A  44      -3.687   0.424   9.489  1.00 98.35           O  
ATOM    692  CG  TYR A  44      -3.870   3.771  12.161  1.00 98.35           C  
ATOM    693  CD1 TYR A  44      -5.181   4.270  12.293  1.00 98.35           C  
ATOM    694  HD1 TYR A  44      -5.997   3.818  11.750  1.00 98.35           H  
ATOM    695  CD2 TYR A  44      -2.816   4.353  12.891  1.00 98.35           C  
ATOM    696  HD2 TYR A  44      -1.814   3.960  12.804  1.00 98.35           H  
ATOM    697  CE1 TYR A  44      -5.433   5.372  13.129  1.00 98.35           C  
ATOM    698  HE1 TYR A  44      -6.434   5.757  13.255  1.00 98.35           H  
ATOM    699  CE2 TYR A  44      -3.069   5.451  13.737  1.00 98.35           C  
ATOM    700  HE2 TYR A  44      -2.267   5.904  14.300  1.00 98.35           H  
ATOM    701  OH  TYR A  44      -4.626   7.057  14.615  1.00 98.35           O  
ATOM    702  HH  TYR A  44      -3.923   7.277  15.230  1.00 98.35           H  
ATOM    703  CZ  TYR A  44      -4.377   5.972  13.842  1.00 98.35           C  
ATOM    704  N   LYS A  45      -4.150  -1.113  11.055  1.00 98.57           N  
ATOM    705  H   LYS A  45      -4.310  -1.271  12.039  1.00 98.57           H  
ATOM    706  CA  LYS A  45      -4.011  -2.276  10.168  1.00 98.57           C  
ATOM    707  HA  LYS A  45      -2.966  -2.344   9.868  1.00 98.57           H  
ATOM    708  C   LYS A  45      -4.845  -2.128   8.887  1.00 98.57           C  
ATOM    709  CB  LYS A  45      -4.386  -3.543  10.946  1.00 98.57           C  
ATOM    710  HB2 LYS A  45      -5.442  -3.486  11.208  1.00 98.57           H  
ATOM    711  HB3 LYS A  45      -3.801  -3.581  11.865  1.00 98.57           H  
ATOM    712  O   LYS A  45      -6.032  -1.807   8.957  1.00 98.57           O  
ATOM    713  CG  LYS A  45      -4.104  -4.822  10.141  1.00 98.57           C  
ATOM    714  HG2 LYS A  45      -3.033  -4.882   9.950  1.00 98.57           H  
ATOM    715  HG3 LYS A  45      -4.624  -4.787   9.184  1.00 98.57           H  
ATOM    716  CD  LYS A  45      -4.542  -6.092  10.878  1.00 98.57           C  
ATOM    717  HD2 LYS A  45      -4.041  -6.143  11.844  1.00 98.57           H  
ATOM    718  HD3 LYS A  45      -4.240  -6.949  10.277  1.00 98.57           H  
ATOM    719  CE  LYS A  45      -6.066  -6.105  11.065  1.00 98.57           C  
ATOM    720  HE2 LYS A  45      -6.354  -5.295  11.735  1.00 98.57           H  
ATOM    721  HE3 LYS A  45      -6.532  -5.911  10.100  1.00 98.57           H  
ATOM    722  NZ  LYS A  45      -6.543  -7.399  11.601  1.00 98.57           N  
ATOM    723  HZ1 LYS A  45      -6.346  -8.134  10.936  1.00 98.57           H  
ATOM    724  HZ2 LYS A  45      -7.542  -7.349  11.740  1.00 98.57           H  
ATOM    725  HZ3 LYS A  45      -6.098  -7.603  12.484  1.00 98.57           H  
ATOM    726  N   LEU A  46      -4.229  -2.401   7.738  1.00 98.63           N  
ATOM    727  H   LEU A  46      -3.257  -2.674   7.772  1.00 98.63           H  
ATOM    728  CA  LEU A  46      -4.882  -2.377   6.431  1.00 98.63           C  
ATOM    729  HA  LEU A  46      -5.550  -1.517   6.397  1.00 98.63           H  
ATOM    730  C   LEU A  46      -5.703  -3.647   6.207  1.00 98.63           C  
ATOM    731  CB  LEU A  46      -3.813  -2.220   5.334  1.00 98.63           C  
ATOM    732  HB2 LEU A  46      -3.226  -1.327   5.549  1.00 98.63           H  
ATOM    733  HB3 LEU A  46      -3.143  -3.079   5.374  1.00 98.63           H  
ATOM    734  O   LEU A  46      -5.255  -4.755   6.498  1.00 98.63           O  
ATOM    735  CG  LEU A  46      -4.343  -2.073   3.898  1.00 98.63           C  
ATOM    736  HG  LEU A  46      -4.958  -2.936   3.642  1.00 98.63           H  
ATOM    737  CD1 LEU A  46      -5.166  -0.795   3.729  1.00 98.63           C  
ATOM    738 HD11 LEU A  46      -6.098  -0.861   4.291  1.00 98.63           H  
ATOM    739 HD12 LEU A  46      -5.407  -0.658   2.675  1.00 98.63           H  
ATOM    740 HD13 LEU A  46      -4.593   0.066   4.072  1.00 98.63           H  
ATOM    741  CD2 LEU A  46      -3.175  -2.012   2.917  1.00 98.63           C  
ATOM    742 HD21 LEU A  46      -2.567  -2.912   3.010  1.00 98.63           H  
ATOM    743 HD22 LEU A  46      -2.553  -1.140   3.120  1.00 98.63           H  
ATOM    744 HD23 LEU A  46      -3.547  -1.960   1.894  1.00 98.63           H  
ATOM    745  N   THR A  47      -6.890  -3.499   5.633  1.00 98.56           N  
ATOM    746  H   THR A  47      -7.246  -2.563   5.507  1.00 98.56           H  
ATOM    747  CA  THR A  47      -7.624  -4.590   4.989  1.00 98.56           C  
ATOM    748  HA  THR A  47      -6.992  -5.476   4.936  1.00 98.56           H  
ATOM    749  C   THR A  47      -7.980  -4.165   3.575  1.00 98.56           C  
ATOM    750  CB  THR A  47      -8.876  -4.974   5.777  1.00 98.56           C  
ATOM    751  HB  THR A  47      -9.545  -4.116   5.826  1.00 98.56           H  
ATOM    752  O   THR A  47      -8.677  -3.169   3.388  1.00 98.56           O  
ATOM    753  CG2 THR A  47      -9.625  -6.158   5.166  1.00 98.56           C  
ATOM    754 HG21 THR A  47      -8.950  -7.008   5.061  1.00 98.56           H  
ATOM    755 HG22 THR A  47     -10.455  -6.434   5.816  1.00 98.56           H  
ATOM    756 HG23 THR A  47     -10.022  -5.885   4.189  1.00 98.56           H  
ATOM    757  OG1 THR A  47      -8.496  -5.335   7.086  1.00 98.56           O  
ATOM    758  HG1 THR A  47      -7.601  -5.003   7.188  1.00 98.56           H  
ATOM    759  N   VAL A  48      -7.505  -4.927   2.595  1.00 98.14           N  
ATOM    760  H   VAL A  48      -6.928  -5.719   2.838  1.00 98.14           H  
ATOM    761  CA  VAL A  48      -7.850  -4.772   1.180  1.00 98.14           C  
ATOM    762  HA  VAL A  48      -8.764  -4.179   1.128  1.00 98.14           H  
ATOM    763  C   VAL A  48      -8.166  -6.117   0.553  1.00 98.14           C  
ATOM    764  CB  VAL A  48      -6.776  -4.040   0.357  1.00 98.14           C  
ATOM    765  HB  VAL A  48      -7.047  -4.110  -0.696  1.00 98.14           H  
ATOM    766  O   VAL A  48      -7.595  -7.139   0.936  1.00 98.14           O  
ATOM    767  CG1 VAL A  48      -6.772  -2.563   0.722  1.00 98.14           C  
ATOM    768 HG11 VAL A  48      -6.046  -2.051   0.090  1.00 98.14           H  
ATOM    769 HG12 VAL A  48      -6.515  -2.432   1.773  1.00 98.14           H  
ATOM    770 HG13 VAL A  48      -7.764  -2.158   0.526  1.00 98.14           H  
ATOM    771  CG2 VAL A  48      -5.366  -4.616   0.521  1.00 98.14           C  
ATOM    772 HG21 VAL A  48      -4.672  -4.066  -0.114  1.00 98.14           H  
ATOM    773 HG22 VAL A  48      -5.034  -4.539   1.557  1.00 98.14           H  
ATOM    774 HG23 VAL A  48      -5.364  -5.659   0.205  1.00 98.14           H  
ATOM    775  N   ASN A  49      -9.098  -6.135  -0.396  1.00 96.74           N  
ATOM    776  H   ASN A  49      -9.536  -5.270  -0.677  1.00 96.74           H  
ATOM    777  CA  ASN A  49      -9.397  -7.331  -1.174  1.00 96.74           C  
ATOM    778  HA  ASN A  49      -8.468  -7.890  -1.291  1.00 96.74           H  
ATOM    779  C   ASN A  49      -9.867  -6.987  -2.592  1.00 96.74           C  
ATOM    780  CB  ASN A  49     -10.392  -8.226  -0.400  1.00 96.74           C  
ATOM    781  HB2 ASN A  49     -10.033  -8.350   0.622  1.00 96.74           H  
ATOM    782  HB3 ASN A  49     -10.406  -9.214  -0.862  1.00 96.74           H  
ATOM    783  O   ASN A  49     -10.187  -5.836  -2.889  1.00 96.74           O  
ATOM    784  CG  ASN A  49     -11.831  -7.737  -0.355  1.00 96.74           C  
ATOM    785  ND2 ASN A  49     -12.625  -8.246   0.561  1.00 96.74           N  
ATOM    786 HD21 ASN A  49     -13.604  -8.040   0.418  1.00 96.74           H  
ATOM    787 HD22 ASN A  49     -12.294  -8.997   1.149  1.00 96.74           H  
ATOM    788  OD1 ASN A  49     -12.299  -6.935  -1.136  1.00 96.74           O  
ATOM    789  N   THR A  50      -9.927  -8.029  -3.427  1.00 96.81           N  
ATOM    790  H   THR A  50      -9.647  -8.931  -3.070  1.00 96.81           H  
ATOM    791  CA  THR A  50     -10.519  -7.998  -4.770  1.00 96.81           C  
ATOM    792  HA  THR A  50     -10.271  -8.934  -5.271  1.00 96.81           H  
ATOM    793  C   THR A  50      -9.937  -6.878  -5.625  1.00 96.81           C  
ATOM    794  CB  THR A  50     -12.046  -7.928  -4.675  1.00 96.81           C  
ATOM    795  HB  THR A  50     -12.323  -6.967  -4.241  1.00 96.81           H  
ATOM    796  O   THR A  50     -10.560  -5.837  -5.827  1.00 96.81           O  
ATOM    797  CG2 THR A  50     -12.734  -8.129  -6.025  1.00 96.81           C  
ATOM    798 HG21 THR A  50     -12.368  -9.036  -6.505  1.00 96.81           H  
ATOM    799 HG22 THR A  50     -12.524  -7.284  -6.681  1.00 96.81           H  
ATOM    800 HG23 THR A  50     -13.812  -8.207  -5.883  1.00 96.81           H  
ATOM    801  OG1 THR A  50     -12.539  -8.959  -3.845  1.00 96.81           O  
ATOM    802  HG1 THR A  50     -12.635  -9.738  -4.398  1.00 96.81           H  
ATOM    803  N   PHE A  51      -8.716  -7.125  -6.090  1.00 98.36           N  
ATOM    804  H   PHE A  51      -8.270  -8.004  -5.871  1.00 98.36           H  
ATOM    805  CA  PHE A  51      -8.011  -6.264  -7.024  1.00 98.36           C  
ATOM    806  HA  PHE A  51      -8.052  -5.238  -6.660  1.00 98.36           H  
ATOM    807  C   PHE A  51      -8.629  -6.310  -8.425  1.00 98.36           C  
ATOM    808  CB  PHE A  51      -6.545  -6.696  -7.065  1.00 98.36           C  
ATOM    809  HB2 PHE A  51      -6.490  -7.776  -7.202  1.00 98.36           H  
ATOM    810  HB3 PHE A  51      -6.099  -6.458  -6.099  1.00 98.36           H  
ATOM    811  O   PHE A  51      -9.014  -7.376  -8.907  1.00 98.36           O  
ATOM    812  CG  PHE A  51      -5.735  -6.031  -8.157  1.00 98.36           C  
ATOM    813  CD1 PHE A  51      -5.443  -6.720  -9.350  1.00 98.36           C  
ATOM    814  HD1 PHE A  51      -5.802  -7.728  -9.497  1.00 98.36           H  
ATOM    815  CD2 PHE A  51      -5.304  -4.705  -7.995  1.00 98.36           C  
ATOM    816  HD2 PHE A  51      -5.577  -4.156  -7.106  1.00 98.36           H  
ATOM    817  CE1 PHE A  51      -4.694  -6.090 -10.360  1.00 98.36           C  
ATOM    818  HE1 PHE A  51      -4.475  -6.604 -11.285  1.00 98.36           H  
ATOM    819  CE2 PHE A  51      -4.540  -4.085  -8.994  1.00 98.36           C  
ATOM    820  HE2 PHE A  51      -4.192  -3.070  -8.871  1.00 98.36           H  
ATOM    821  CZ  PHE A  51      -4.241  -4.774 -10.177  1.00 98.36           C  
ATOM    822  HZ  PHE A  51      -3.681  -4.272 -10.952  1.00 98.36           H  
ATOM    823  N   ASP A  52      -8.647  -5.152  -9.069  1.00 98.38           N  
ATOM    824  H   ASP A  52      -8.335  -4.336  -8.562  1.00 98.38           H  
ATOM    825  CA  ASP A  52      -8.795  -4.966 -10.510  1.00 98.38           C  
ATOM    826  HA  ASP A  52      -8.419  -5.848 -11.029  1.00 98.38           H  
ATOM    827  C   ASP A  52      -7.938  -3.760 -10.932  1.00 98.38           C  
ATOM    828  CB  ASP A  52     -10.283  -4.791 -10.856  1.00 98.38           C  
ATOM    829  HB2 ASP A  52     -10.835  -5.654 -10.483  1.00 98.38           H  
ATOM    830  HB3 ASP A  52     -10.671  -3.907 -10.351  1.00 98.38           H  
ATOM    831  O   ASP A  52      -7.592  -2.922 -10.095  1.00 98.38           O  
ATOM    832  CG  ASP A  52     -10.537  -4.677 -12.361  1.00 98.38           C  
ATOM    833  OD1 ASP A  52      -9.782  -5.321 -13.124  1.00 98.38           O  
ATOM    834  OD2 ASP A  52     -11.484  -3.952 -12.736  1.00 98.38           O  
ATOM    835  N   GLY A  53      -7.558  -3.653 -12.201  1.00 98.13           N  
ATOM    836  H   GLY A  53      -7.919  -4.315 -12.872  1.00 98.13           H  
ATOM    837  CA  GLY A  53      -6.672  -2.582 -12.657  1.00 98.13           C  
ATOM    838  HA2 GLY A  53      -7.257  -1.676 -12.818  1.00 98.13           H  
ATOM    839  HA3 GLY A  53      -5.933  -2.371 -11.884  1.00 98.13           H  
ATOM    840  C   GLY A  53      -5.911  -2.904 -13.934  1.00 98.13           C  
ATOM    841  O   GLY A  53      -6.053  -3.976 -14.518  1.00 98.13           O  
ATOM    842  N   ASN A  54      -5.074  -1.963 -14.369  1.00 98.14           N  
ATOM    843  H   ASN A  54      -4.968  -1.127 -13.813  1.00 98.14           H  
ATOM    844  CA  ASN A  54      -4.197  -2.125 -15.537  1.00 98.14           C  
ATOM    845  HA  ASN A  54      -4.427  -3.085 -16.000  1.00 98.14           H  
ATOM    846  C   ASN A  54      -2.703  -2.230 -15.162  1.00 98.14           C  
ATOM    847  CB  ASN A  54      -4.514  -1.048 -16.592  1.00 98.14           C  
ATOM    848  HB2 ASN A  54      -4.016  -1.328 -17.520  1.00 98.14           H  
ATOM    849  HB3 ASN A  54      -5.588  -1.018 -16.772  1.00 98.14           H  
ATOM    850  O   ASN A  54      -1.839  -1.860 -15.955  1.00 98.14           O  
ATOM    851  CG  ASN A  54      -4.039   0.338 -16.201  1.00 98.14           C  
ATOM    852  ND2 ASN A  54      -3.954   1.248 -17.146  1.00 98.14           N  
ATOM    853 HD21 ASN A  54      -4.091   0.971 -18.107  1.00 98.14           H  
ATOM    854 HD22 ASN A  54      -3.477   2.110 -16.923  1.00 98.14           H  
ATOM    855  OD1 ASN A  54      -3.754   0.632 -15.057  1.00 98.14           O  
ATOM    856  N   THR A  55      -2.417  -2.730 -13.958  1.00 97.05           N  
ATOM    857  H   THR A  55      -3.190  -3.016 -13.375  1.00 97.05           H  
ATOM    858  CA  THR A  55      -1.079  -3.040 -13.423  1.00 97.05           C  
ATOM    859  HA  THR A  55      -0.341  -3.062 -14.225  1.00 97.05           H  
ATOM    860  C   THR A  55      -1.091  -4.418 -12.759  1.00 97.05           C  
ATOM    861  CB  THR A  55      -0.630  -1.997 -12.381  1.00 97.05           C  
ATOM    862  HB  THR A  55       0.361  -2.265 -12.012  1.00 97.05           H  
ATOM    863  O   THR A  55      -2.148  -5.040 -12.630  1.00 97.05           O  
ATOM    864  CG2 THR A  55      -0.556  -0.593 -12.956  1.00 97.05           C  
ATOM    865 HG21 THR A  55       0.129  -0.600 -13.804  1.00 97.05           H  
ATOM    866 HG22 THR A  55      -0.178   0.091 -12.196  1.00 97.05           H  
ATOM    867 HG23 THR A  55      -1.547  -0.275 -13.280  1.00 97.05           H  
ATOM    868  OG1 THR A  55      -1.512  -1.935 -11.281  1.00 97.05           O  
ATOM    869  HG1 THR A  55      -0.982  -1.934 -10.481  1.00 97.05           H  
ATOM    870  N   TYR A  56       0.056  -4.901 -12.280  1.00 97.91           N  
ATOM    871  H   TYR A  56       0.920  -4.436 -12.518  1.00 97.91           H  
ATOM    872  CA  TYR A  56       0.045  -5.952 -11.259  1.00 97.91           C  
ATOM    873  HA  TYR A  56      -0.709  -6.686 -11.546  1.00 97.91           H  
ATOM    874  C   TYR A  56      -0.372  -5.408  -9.890  1.00 97.91           C  
ATOM    875  CB  TYR A  56       1.382  -6.694 -11.160  1.00 97.91           C  
ATOM    876  HB2 TYR A  56       2.159  -5.977 -10.893  1.00 97.91           H  
ATOM    877  HB3 TYR A  56       1.322  -7.418 -10.347  1.00 97.91           H  
ATOM    878  O   TYR A  56      -0.137  -4.243  -9.549  1.00 97.91           O  
ATOM    879  CG  TYR A  56       1.778  -7.451 -12.410  1.00 97.91           C  
ATOM    880  CD1 TYR A  56       0.919  -8.410 -12.980  1.00 97.91           C  
ATOM    881  HD1 TYR A  56      -0.035  -8.626 -12.522  1.00 97.91           H  
ATOM    882  CD2 TYR A  56       3.022  -7.200 -13.003  1.00 97.91           C  
ATOM    883  HD2 TYR A  56       3.715  -6.525 -12.523  1.00 97.91           H  
ATOM    884  CE1 TYR A  56       1.287  -9.063 -14.173  1.00 97.91           C  
ATOM    885  HE1 TYR A  56       0.626  -9.782 -14.633  1.00 97.91           H  
ATOM    886  CE2 TYR A  56       3.370  -7.794 -14.227  1.00 97.91           C  
ATOM    887  HE2 TYR A  56       4.301  -7.517 -14.699  1.00 97.91           H  
ATOM    888  OH  TYR A  56       2.839  -9.324 -15.987  1.00 97.91           O  
ATOM    889  HH  TYR A  56       3.636  -8.918 -16.335  1.00 97.91           H  
ATOM    890  CZ  TYR A  56       2.498  -8.730 -14.815  1.00 97.91           C  
ATOM    891  N   ASP A  57      -0.959  -6.293  -9.085  1.00 98.20           N  
ATOM    892  H   ASP A  57      -1.144  -7.218  -9.444  1.00 98.20           H  
ATOM    893  CA  ASP A  57      -1.403  -6.002  -7.726  1.00 98.20           C  
ATOM    894  HA  ASP A  57      -1.908  -5.036  -7.729  1.00 98.20           H  
ATOM    895  C   ASP A  57      -0.228  -5.930  -6.740  1.00 98.20           C  
ATOM    896  CB  ASP A  57      -2.424  -7.055  -7.290  1.00 98.20           C  
ATOM    897  HB2 ASP A  57      -3.192  -7.145  -8.058  1.00 98.20           H  
ATOM    898  HB3 ASP A  57      -1.938  -8.027  -7.204  1.00 98.20           H  
ATOM    899  O   ASP A  57       0.162  -6.921  -6.116  1.00 98.20           O  
ATOM    900  CG  ASP A  57      -3.090  -6.703  -5.959  1.00 98.20           C  
ATOM    901  OD1 ASP A  57      -2.830  -5.617  -5.375  1.00 98.20           O  
ATOM    902  OD2 ASP A  57      -3.891  -7.536  -5.484  1.00 98.20           O  
ATOM    903  N   GLU A  58       0.336  -4.735  -6.584  1.00 97.60           N  
ATOM    904  H   GLU A  58       0.069  -4.003  -7.227  1.00 97.60           H  
ATOM    905  CA  GLU A  58       1.417  -4.482  -5.627  1.00 97.60           C  
ATOM    906  HA  GLU A  58       1.948  -5.416  -5.437  1.00 97.60           H  
ATOM    907  C   GLU A  58       0.908  -4.000  -4.258  1.00 97.60           C  
ATOM    908  CB  GLU A  58       2.426  -3.489  -6.223  1.00 97.60           C  
ATOM    909  HB2 GLU A  58       3.199  -3.278  -5.483  1.00 97.60           H  
ATOM    910  HB3 GLU A  58       1.912  -2.548  -6.420  1.00 97.60           H  
ATOM    911  O   GLU A  58       1.667  -4.004  -3.287  1.00 97.60           O  
ATOM    912  CG  GLU A  58       3.109  -3.964  -7.520  1.00 97.60           C  
ATOM    913  HG2 GLU A  58       2.350  -4.191  -8.269  1.00 97.60           H  
ATOM    914  HG3 GLU A  58       3.694  -3.129  -7.905  1.00 97.60           H  
ATOM    915  CD  GLU A  58       4.051  -5.178  -7.367  1.00 97.60           C  
ATOM    916  OE1 GLU A  58       4.694  -5.553  -8.369  1.00 97.60           O  
ATOM    917  OE2 GLU A  58       4.224  -5.735  -6.254  1.00 97.60           O  
ATOM    918  N   PHE A  59      -0.362  -3.589  -4.134  1.00 98.28           N  
ATOM    919  H   PHE A  59      -0.968  -3.652  -4.939  1.00 98.28           H  
ATOM    920  CA  PHE A  59      -0.908  -3.090  -2.865  1.00 98.28           C  
ATOM    921  HA  PHE A  59      -0.095  -2.624  -2.308  1.00 98.28           H  
ATOM    922  C   PHE A  59      -1.469  -4.211  -1.984  1.00 98.28           C  
ATOM    923  CB  PHE A  59      -1.950  -1.997  -3.106  1.00 98.28           C  
ATOM    924  HB2 PHE A  59      -1.596  -1.322  -3.886  1.00 98.28           H  
ATOM    925  HB3 PHE A  59      -2.856  -2.501  -3.441  1.00 98.28           H  
ATOM    926  O   PHE A  59      -1.285  -4.154  -0.769  1.00 98.28           O  
ATOM    927  CG  PHE A  59      -2.350  -1.162  -1.908  1.00 98.28           C  
ATOM    928  CD1 PHE A  59      -3.710  -1.036  -1.562  1.00 98.28           C  
ATOM    929  HD1 PHE A  59      -4.467  -1.545  -2.140  1.00 98.28           H  
ATOM    930  CD2 PHE A  59      -1.377  -0.476  -1.158  1.00 98.28           C  
ATOM    931  HD2 PHE A  59      -0.332  -0.557  -1.421  1.00 98.28           H  
ATOM    932  CE1 PHE A  59      -4.090  -0.227  -0.477  1.00 98.28           C  
ATOM    933  HE1 PHE A  59      -5.134  -0.105  -0.227  1.00 98.28           H  
ATOM    934  CE2 PHE A  59      -1.760   0.301  -0.051  1.00 98.28           C  
ATOM    935  HE2 PHE A  59      -1.013   0.791   0.556  1.00 98.28           H  
ATOM    936  CZ  PHE A  59      -3.115   0.433   0.286  1.00 98.28           C  
ATOM    937  HZ  PHE A  59      -3.403   1.036   1.135  1.00 98.28           H  
ATOM    938  N   SER A  60      -2.065  -5.275  -2.545  1.00 98.14           N  
ATOM    939  H   SER A  60      -2.239  -5.293  -3.539  1.00 98.14           H  
ATOM    940  CA  SER A  60      -2.566  -6.400  -1.730  1.00 98.14           C  
ATOM    941  HA  SER A  60      -3.273  -6.014  -0.996  1.00 98.14           H  
ATOM    942  C   SER A  60      -1.470  -7.137  -0.972  1.00 98.14           C  
ATOM    943  CB  SER A  60      -3.278  -7.456  -2.563  1.00 98.14           C  
ATOM    944  HB2 SER A  60      -3.495  -8.323  -1.940  1.00 98.14           H  
ATOM    945  HB3 SER A  60      -2.626  -7.773  -3.377  1.00 98.14           H  
ATOM    946  O   SER A  60      -1.759  -7.771   0.042  1.00 98.14           O  
ATOM    947  OG  SER A  60      -4.494  -6.967  -3.063  1.00 98.14           O  
ATOM    948  HG  SER A  60      -4.413  -7.101  -4.011  1.00 98.14           H  
ATOM    949  N   ALA A  61      -0.208  -7.034  -1.399  1.00 97.46           N  
ATOM    950  H   ALA A  61      -0.025  -6.523  -2.251  1.00 97.46           H  
ATOM    951  CA  ALA A  61       0.918  -7.537  -0.616  1.00 97.46           C  
ATOM    952  HA  ALA A  61       0.815  -8.617  -0.505  1.00 97.46           H  
ATOM    953  C   ALA A  61       0.955  -6.924   0.796  1.00 97.46           C  
ATOM    954  CB  ALA A  61       2.207  -7.236  -1.382  1.00 97.46           C  
ATOM    955  HB1 ALA A  61       3.060  -7.631  -0.830  1.00 97.46           H  
ATOM    956  HB2 ALA A  61       2.168  -7.704  -2.366  1.00 97.46           H  
ATOM    957  HB3 ALA A  61       2.324  -6.159  -1.502  1.00 97.46           H  
ATOM    958  O   ALA A  61       1.378  -7.583   1.738  1.00 97.46           O  
ATOM    959  N   HIS A  62       0.462  -5.693   0.949  1.00 98.14           N  
ATOM    960  H   HIS A  62       0.070  -5.234   0.140  1.00 98.14           H  
ATOM    961  CA  HIS A  62       0.386  -4.957   2.209  1.00 98.14           C  
ATOM    962  HA  HIS A  62       1.228  -5.248   2.836  1.00 98.14           H  
ATOM    963  C   HIS A  62      -0.891  -5.261   3.017  1.00 98.14           C  
ATOM    964  CB  HIS A  62       0.529  -3.462   1.891  1.00 98.14           C  
ATOM    965  HB2 HIS A  62       0.495  -2.907   2.828  1.00 98.14           H  
ATOM    966  HB3 HIS A  62      -0.316  -3.124   1.291  1.00 98.14           H  
ATOM    967  O   HIS A  62      -1.092  -4.708   4.101  1.00 98.14           O  
ATOM    968  CG  HIS A  62       1.820  -3.119   1.182  1.00 98.14           C  
ATOM    969  CD2 HIS A  62       2.080  -3.095  -0.161  1.00 98.14           C  
ATOM    970  HD2 HIS A  62       1.375  -3.349  -0.938  1.00 98.14           H  
ATOM    971  ND1 HIS A  62       2.977  -2.749   1.804  1.00 98.14           N  
ATOM    972  HD1 HIS A  62       3.066  -2.635   2.803  1.00 98.14           H  
ATOM    973  CE1 HIS A  62       3.897  -2.456   0.886  1.00 98.14           C  
ATOM    974  HE1 HIS A  62       4.866  -2.036   1.111  1.00 98.14           H  
ATOM    975  NE2 HIS A  62       3.413  -2.680  -0.343  1.00 98.14           N  
ATOM    976  N   ASN A  63      -1.773  -6.136   2.525  1.00 98.40           N  
ATOM    977  H   ASN A  63      -1.560  -6.606   1.657  1.00 98.40           H  
ATOM    978  CA  ASN A  63      -2.981  -6.532   3.243  1.00 98.40           C  
ATOM    979  HA  ASN A  63      -3.576  -5.636   3.418  1.00 98.40           H  
ATOM    980  C   ASN A  63      -2.639  -7.161   4.605  1.00 98.40           C  
ATOM    981  CB  ASN A  63      -3.788  -7.504   2.373  1.00 98.40           C  
ATOM    982  HB2 ASN A  63      -3.942  -7.075   1.383  1.00 98.40           H  
ATOM    983  HB3 ASN A  63      -3.225  -8.430   2.258  1.00 98.40           H  
ATOM    984  O   ASN A  63      -1.691  -7.934   4.728  1.00 98.40           O  
ATOM    985  CG  ASN A  63      -5.150  -7.811   2.959  1.00 98.40           C  
ATOM    986  ND2 ASN A  63      -5.680  -8.981   2.703  1.00 98.40           N  
ATOM    987 HD21 ASN A  63      -5.230  -9.572   2.018  1.00 98.40           H  
ATOM    988 HD22 ASN A  63      -6.666  -9.055   2.911  1.00 98.40           H  
ATOM    989  OD1 ASN A  63      -5.758  -7.007   3.645  1.00 98.40           O  
ATOM    990  N   ASN A  64      -3.436  -6.856   5.630  1.00 98.10           N  
ATOM    991  H   ASN A  64      -4.219  -6.244   5.451  1.00 98.10           H  
ATOM    992  CA  ASN A  64      -3.219  -7.234   7.031  1.00 98.10           C  
ATOM    993  HA  ASN A  64      -4.039  -6.785   7.591  1.00 98.10           H  
ATOM    994  C   ASN A  64      -1.952  -6.669   7.690  1.00 98.10           C  
ATOM    995  CB  ASN A  64      -3.336  -8.759   7.212  1.00 98.10           C  
ATOM    996  HB2 ASN A  64      -2.576  -9.271   6.621  1.00 98.10           H  
ATOM    997  HB3 ASN A  64      -3.160  -9.015   8.256  1.00 98.10           H  
ATOM    998  O   ASN A  64      -1.703  -6.985   8.857  1.00 98.10           O  
ATOM    999  CG  ASN A  64      -4.710  -9.272   6.859  1.00 98.10           C  
ATOM   1000  ND2 ASN A  64      -4.798 -10.258   5.999  1.00 98.10           N  
ATOM   1001 HD21 ASN A  64      -3.969 -10.569   5.513  1.00 98.10           H  
ATOM   1002 HD22 ASN A  64      -5.730 -10.538   5.728  1.00 98.10           H  
ATOM   1003  OD1 ASN A  64      -5.712  -8.820   7.390  1.00 98.10           O  
ATOM   1004  N   MET A  65      -1.173  -5.827   7.007  1.00 98.27           N  
ATOM   1005  H   MET A  65      -1.395  -5.600   6.048  1.00 98.27           H  
ATOM   1006  CA  MET A  65      -0.030  -5.159   7.623  1.00 98.27           C  
ATOM   1007  HA  MET A  65       0.454  -5.858   8.305  1.00 98.27           H  
ATOM   1008  C   MET A  65      -0.481  -3.966   8.459  1.00 98.27           C  
ATOM   1009  CB  MET A  65       1.016  -4.752   6.584  1.00 98.27           C  
ATOM   1010  HB2 MET A  65       0.575  -4.052   5.874  1.00 98.27           H  
ATOM   1011  HB3 MET A  65       1.836  -4.242   7.090  1.00 98.27           H  
ATOM   1012  O   MET A  65      -1.526  -3.355   8.214  1.00 98.27           O  
ATOM   1013  CG  MET A  65       1.594  -5.942   5.815  1.00 98.27           C  
ATOM   1014  HG2 MET A  65       0.814  -6.405   5.210  1.00 98.27           H  
ATOM   1015  HG3 MET A  65       2.337  -5.530   5.132  1.00 98.27           H  
ATOM   1016  SD  MET A  65       2.415  -7.221   6.818  1.00 98.27           S  
ATOM   1017  CE  MET A  65       1.096  -8.454   6.974  1.00 98.27           C  
ATOM   1018  HE1 MET A  65       1.514  -9.375   7.381  1.00 98.27           H  
ATOM   1019  HE2 MET A  65       0.663  -8.656   5.994  1.00 98.27           H  
ATOM   1020  HE3 MET A  65       0.323  -8.090   7.650  1.00 98.27           H  
ATOM   1021  N   LYS A  66       0.314  -3.643   9.476  1.00 98.26           N  
ATOM   1022  H   LYS A  66       1.200  -4.123   9.543  1.00 98.26           H  
ATOM   1023  CA  LYS A  66       0.118  -2.484  10.350  1.00 98.26           C  
ATOM   1024  HA  LYS A  66      -0.939  -2.223  10.412  1.00 98.26           H  
ATOM   1025  C   LYS A  66       0.850  -1.281   9.770  1.00 98.26           C  
ATOM   1026  CB  LYS A  66       0.619  -2.826  11.750  1.00 98.26           C  
ATOM   1027  HB2 LYS A  66       0.588  -1.934  12.375  1.00 98.26           H  
ATOM   1028  HB3 LYS A  66       1.657  -3.148  11.665  1.00 98.26           H  
ATOM   1029  O   LYS A  66       1.813  -1.440   9.027  1.00 98.26           O  
ATOM   1030  CG  LYS A  66      -0.218  -3.933  12.408  1.00 98.26           C  
ATOM   1031  HG2 LYS A  66      -0.401  -4.754  11.715  1.00 98.26           H  
ATOM   1032  HG3 LYS A  66      -1.174  -3.519  12.731  1.00 98.26           H  
ATOM   1033  CD  LYS A  66       0.561  -4.471  13.603  1.00 98.26           C  
ATOM   1034  HD2 LYS A  66       0.859  -3.627  14.225  1.00 98.26           H  
ATOM   1035  HD3 LYS A  66       1.469  -4.959  13.246  1.00 98.26           H  
ATOM   1036  CE  LYS A  66      -0.275  -5.470  14.402  1.00 98.26           C  
ATOM   1037  HE2 LYS A  66      -1.251  -5.024  14.595  1.00 98.26           H  
ATOM   1038  HE3 LYS A  66      -0.408  -6.373  13.806  1.00 98.26           H  
ATOM   1039  NZ  LYS A  66       0.399  -5.771  15.683  1.00 98.26           N  
ATOM   1040  HZ1 LYS A  66       0.440  -4.909  16.209  1.00 98.26           H  
ATOM   1041  HZ2 LYS A  66      -0.108  -6.456  16.224  1.00 98.26           H  
ATOM   1042  HZ3 LYS A  66       1.346  -6.083  15.520  1.00 98.26           H  
ATOM   1043  N   PHE A  67       0.378  -0.081  10.081  1.00 98.25           N  
ATOM   1044  H   PHE A  67      -0.372   0.002  10.752  1.00 98.25           H  
ATOM   1045  CA  PHE A  67       1.017   1.136   9.593  1.00 98.25           C  
ATOM   1046  HA  PHE A  67       1.328   0.988   8.559  1.00 98.25           H  
ATOM   1047  C   PHE A  67       2.255   1.443  10.438  1.00 98.25           C  
ATOM   1048  CB  PHE A  67       0.005   2.281   9.625  1.00 98.25           C  
ATOM   1049  HB2 PHE A  67      -0.167   2.587  10.657  1.00 98.25           H  
ATOM   1050  HB3 PHE A  67      -0.945   1.922   9.230  1.00 98.25           H  
ATOM   1051  O   PHE A  67       2.128   1.583  11.654  1.00 98.25           O  
ATOM   1052  CG  PHE A  67       0.427   3.480   8.805  1.00 98.25           C  
ATOM   1053  CD1 PHE A  67       1.118   4.554   9.395  1.00 98.25           C  
ATOM   1054  HD1 PHE A  67       1.393   4.514  10.438  1.00 98.25           H  
ATOM   1055  CD2 PHE A  67       0.107   3.527   7.438  1.00 98.25           C  
ATOM   1056  HD2 PHE A  67      -0.390   2.687   6.975  1.00 98.25           H  
ATOM   1057  CE1 PHE A  67       1.448   5.682   8.622  1.00 98.25           C  
ATOM   1058  HE1 PHE A  67       1.970   6.510   9.077  1.00 98.25           H  
ATOM   1059  CE2 PHE A  67       0.427   4.654   6.666  1.00 98.25           C  
ATOM   1060  HE2 PHE A  67       0.161   4.683   5.620  1.00 98.25           H  
ATOM   1061  CZ  PHE A  67       1.092   5.738   7.262  1.00 98.25           C  
ATOM   1062  HZ  PHE A  67       1.339   6.608   6.672  1.00 98.25           H  
ATOM   1063  N   SER A  68       3.425   1.580   9.821  1.00 97.68           N  
ATOM   1064  H   SER A  68       3.470   1.425   8.824  1.00 97.68           H  
ATOM   1065  CA  SER A  68       4.665   1.975  10.505  1.00 97.68           C  
ATOM   1066  HA  SER A  68       4.499   1.983  11.582  1.00 97.68           H  
ATOM   1067  C   SER A  68       5.083   3.378  10.090  1.00 97.68           C  
ATOM   1068  CB  SER A  68       5.826   1.004  10.251  1.00 97.68           C  
ATOM   1069  HB2 SER A  68       6.630   1.220  10.955  1.00 97.68           H  
ATOM   1070  HB3 SER A  68       6.218   1.155   9.245  1.00 97.68           H  
ATOM   1071  O   SER A  68       4.888   3.782   8.943  1.00 97.68           O  
ATOM   1072  OG  SER A  68       5.418  -0.336  10.407  1.00 97.68           O  
ATOM   1073  HG  SER A  68       6.164  -0.917  10.241  1.00 97.68           H  
ATOM   1074  N   THR A  69       5.710   4.101  11.010  1.00 96.13           N  
ATOM   1075  H   THR A  69       5.859   3.687  11.919  1.00 96.13           H  
ATOM   1076  CA  THR A  69       6.341   5.412  10.794  1.00 96.13           C  
ATOM   1077  HA  THR A  69       6.330   5.644   9.729  1.00 96.13           H  
ATOM   1078  C   THR A  69       7.803   5.351  11.249  1.00 96.13           C  
ATOM   1079  CB  THR A  69       5.584   6.527  11.536  1.00 96.13           C  
ATOM   1080  HB  THR A  69       6.122   7.467  11.421  1.00 96.13           H  
ATOM   1081  O   THR A  69       8.184   4.389  11.919  1.00 96.13           O  
ATOM   1082  CG2 THR A  69       4.170   6.720  10.989  1.00 96.13           C  
ATOM   1083 HG21 THR A  69       3.702   7.558  11.505  1.00 96.13           H  
ATOM   1084 HG22 THR A  69       3.576   5.822  11.156  1.00 96.13           H  
ATOM   1085 HG23 THR A  69       4.218   6.937   9.922  1.00 96.13           H  
ATOM   1086  OG1 THR A  69       5.474   6.230  12.902  1.00 96.13           O  
ATOM   1087  HG1 THR A  69       5.919   6.940  13.370  1.00 96.13           H  
ATOM   1088  N   PRO A  70       8.675   6.307  10.873  1.00 94.73           N  
ATOM   1089  CA  PRO A  70      10.088   6.262  11.271  1.00 94.73           C  
ATOM   1090  HA  PRO A  70      10.547   5.383  10.819  1.00 94.73           H  
ATOM   1091  C   PRO A  70      10.327   6.206  12.792  1.00 94.73           C  
ATOM   1092  CB  PRO A  70      10.708   7.522  10.659  1.00 94.73           C  
ATOM   1093  HB2 PRO A  70      11.754   7.366  10.393  1.00 94.73           H  
ATOM   1094  HB3 PRO A  70      10.612   8.360  11.349  1.00 94.73           H  
ATOM   1095  O   PRO A  70      11.333   5.659  13.239  1.00 94.73           O  
ATOM   1096  CG  PRO A  70       9.843   7.781   9.427  1.00 94.73           C  
ATOM   1097  HG2 PRO A  70      10.157   7.131   8.610  1.00 94.73           H  
ATOM   1098  HG3 PRO A  70       9.876   8.826   9.121  1.00 94.73           H  
ATOM   1099  CD  PRO A  70       8.451   7.372   9.903  1.00 94.73           C  
ATOM   1100  HD2 PRO A  70       7.855   7.036   9.055  1.00 94.73           H  
ATOM   1101  HD3 PRO A  70       7.971   8.218  10.395  1.00 94.73           H  
ATOM   1102  N   ASP A  71       9.401   6.754  13.576  1.00 94.58           N  
ATOM   1103  H   ASP A  71       8.610   7.217  13.151  1.00 94.58           H  
ATOM   1104  CA  ASP A  71       9.393   6.767  15.042  1.00 94.58           C  
ATOM   1105  HA  ASP A  71      10.421   6.744  15.403  1.00 94.58           H  
ATOM   1106  C   ASP A  71       8.669   5.562  15.671  1.00 94.58           C  
ATOM   1107  CB  ASP A  71       8.755   8.089  15.505  1.00 94.58           C  
ATOM   1108  HB2 ASP A  71       8.825   8.150  16.591  1.00 94.58           H  
ATOM   1109  HB3 ASP A  71       9.324   8.921  15.091  1.00 94.58           H  
ATOM   1110  O   ASP A  71       8.829   5.308  16.865  1.00 94.58           O  
ATOM   1111  CG  ASP A  71       7.287   8.227  15.076  1.00 94.58           C  
ATOM   1112  OD1 ASP A  71       7.018   8.089  13.855  1.00 94.58           O  
ATOM   1113  OD2 ASP A  71       6.429   8.446  15.952  1.00 94.58           O  
ATOM   1114  N   ARG A  72       7.893   4.801  14.888  1.00 95.07           N  
ATOM   1115  H   ARG A  72       7.833   5.037  13.907  1.00 95.07           H  
ATOM   1116  CA  ARG A  72       7.129   3.647  15.369  1.00 95.07           C  
ATOM   1117  HA  ARG A  72       7.607   3.273  16.274  1.00 95.07           H  
ATOM   1118  C   ARG A  72       7.127   2.517  14.348  1.00 95.07           C  
ATOM   1119  CB  ARG A  72       5.712   4.103  15.736  1.00 95.07           C  
ATOM   1120  HB2 ARG A  72       5.169   4.398  14.837  1.00 95.07           H  
ATOM   1121  HB3 ARG A  72       5.781   4.968  16.396  1.00 95.07           H  
ATOM   1122  O   ARG A  72       6.343   2.517  13.395  1.00 95.07           O  
ATOM   1123  CG  ARG A  72       4.951   2.986  16.458  1.00 95.07           C  
ATOM   1124  HG2 ARG A  72       5.509   2.684  17.344  1.00 95.07           H  
ATOM   1125  HG3 ARG A  72       4.840   2.125  15.798  1.00 95.07           H  
ATOM   1126  CD  ARG A  72       3.574   3.497  16.878  1.00 95.07           C  
ATOM   1127  HD2 ARG A  72       3.717   4.358  17.532  1.00 95.07           H  
ATOM   1128  HD3 ARG A  72       3.029   3.820  15.991  1.00 95.07           H  
ATOM   1129  NE  ARG A  72       2.809   2.452  17.582  1.00 95.07           N  
ATOM   1130  HE  ARG A  72       3.171   1.511  17.512  1.00 95.07           H  
ATOM   1131  NH1 ARG A  72       1.222   3.847  18.490  1.00 95.07           N  
ATOM   1132 HH11 ARG A  72       0.362   4.005  18.996  1.00 95.07           H  
ATOM   1133 HH12 ARG A  72       1.671   4.638  18.050  1.00 95.07           H  
ATOM   1134  NH2 ARG A  72       1.131   1.655  18.900  1.00 95.07           N  
ATOM   1135 HH21 ARG A  72       0.295   1.829  19.439  1.00 95.07           H  
ATOM   1136 HH22 ARG A  72       1.521   0.726  18.831  1.00 95.07           H  
ATOM   1137  CZ  ARG A  72       1.730   2.656  18.320  1.00 95.07           C  
ATOM   1138  N   ASP A  73       7.972   1.528  14.600  1.00 94.91           N  
ATOM   1139  H   ASP A  73       8.585   1.586  15.400  1.00 94.91           H  
ATOM   1140  CA  ASP A  73       8.023   0.317  13.796  1.00 94.91           C  
ATOM   1141  HA  ASP A  73       7.857   0.601  12.757  1.00 94.91           H  
ATOM   1142  C   ASP A  73       6.918  -0.671  14.203  1.00 94.91           C  
ATOM   1143  CB  ASP A  73       9.420  -0.307  13.860  1.00 94.91           C  
ATOM   1144  HB2 ASP A  73      10.161   0.442  13.580  1.00 94.91           H  
ATOM   1145  HB3 ASP A  73       9.626  -0.640  14.877  1.00 94.91           H  
ATOM   1146  O   ASP A  73       6.810  -1.077  15.360  1.00 94.91           O  
ATOM   1147  CG  ASP A  73       9.524  -1.486  12.894  1.00 94.91           C  
ATOM   1148  OD1 ASP A  73       8.662  -1.545  11.981  1.00 94.91           O  
ATOM   1149  OD2 ASP A  73      10.450  -2.290  13.099  1.00 94.91           O  
ATOM   1150  N   ASN A  74       6.063  -1.015  13.245  1.00 96.19           N  
ATOM   1151  H   ASN A  74       6.262  -0.679  12.313  1.00 96.19           H  
ATOM   1152  CA  ASN A  74       5.015  -2.022  13.373  1.00 96.19           C  
ATOM   1153  HA  ASN A  74       5.165  -2.570  14.303  1.00 96.19           H  
ATOM   1154  C   ASN A  74       5.093  -3.062  12.236  1.00 96.19           C  
ATOM   1155  CB  ASN A  74       3.639  -1.324  13.406  1.00 96.19           C  
ATOM   1156  HB2 ASN A  74       2.866  -2.079  13.548  1.00 96.19           H  
ATOM   1157  HB3 ASN A  74       3.473  -0.852  12.438  1.00 96.19           H  
ATOM   1158  O   ASN A  74       4.113  -3.787  12.026  1.00 96.19           O  
ATOM   1159  CG  ASN A  74       3.464  -0.288  14.503  1.00 96.19           C  
ATOM   1160  ND2 ASN A  74       2.947   0.868  14.179  1.00 96.19           N  
ATOM   1161 HD21 ASN A  74       2.990   1.614  14.860  1.00 96.19           H  
ATOM   1162 HD22 ASN A  74       2.772   1.073  13.206  1.00 96.19           H  
ATOM   1163  OD1 ASN A  74       3.646  -0.505  15.692  1.00 96.19           O  
ATOM   1164  N   ASP A  75       6.193  -3.090  11.474  1.00 95.22           N  
ATOM   1165  H   ASP A  75       7.024  -2.602  11.777  1.00 95.22           H  
ATOM   1166  CA  ASP A  75       6.347  -3.990  10.336  1.00 95.22           C  
ATOM   1167  HA  ASP A  75       5.358  -4.115   9.897  1.00 95.22           H  
ATOM   1168  C   ASP A  75       6.762  -5.407  10.777  1.00 95.22           C  
ATOM   1169  CB  ASP A  75       7.172  -3.312   9.227  1.00 95.22           C  
ATOM   1170  HB2 ASP A  75       6.828  -2.281   9.146  1.00 95.22           H  
ATOM   1171  HB3 ASP A  75       6.924  -3.805   8.287  1.00 95.22           H  
ATOM   1172  O   ASP A  75       6.917  -5.687  11.967  1.00 95.22           O  
ATOM   1173  CG  ASP A  75       8.697  -3.303   9.348  1.00 95.22           C  
ATOM   1174  OD1 ASP A  75       9.231  -4.426   9.454  1.00 95.22           O  
ATOM   1175  OD2 ASP A  75       9.290  -2.232   9.051  1.00 95.22           O  
ATOM   1176  N   ILE A  76       6.794  -6.355   9.835  1.00 95.24           N  
ATOM   1177  H   ILE A  76       6.757  -6.055   8.872  1.00 95.24           H  
ATOM   1178  CA  ILE A  76       7.054  -7.776  10.138  1.00 95.24           C  
ATOM   1179  HA  ILE A  76       6.870  -7.937  11.201  1.00 95.24           H  
ATOM   1180  C   ILE A  76       8.526  -8.173   9.937  1.00 95.24           C  
ATOM   1181  CB  ILE A  76       6.083  -8.710   9.381  1.00 95.24           C  
ATOM   1182  HB  ILE A  76       6.320  -9.735   9.665  1.00 95.24           H  
ATOM   1183  O   ILE A  76       8.857  -9.360  10.011  1.00 95.24           O  
ATOM   1184  CG1 ILE A  76       6.256  -8.577   7.853  1.00 95.24           C  
ATOM   1185 HG12 ILE A  76       7.317  -8.558   7.606  1.00 95.24           H  
ATOM   1186 HG13 ILE A  76       5.813  -7.634   7.532  1.00 95.24           H  
ATOM   1187  CG2 ILE A  76       4.624  -8.446   9.802  1.00 95.24           C  
ATOM   1188 HG21 ILE A  76       4.550  -8.488  10.889  1.00 95.24           H  
ATOM   1189 HG22 ILE A  76       4.311  -7.457   9.469  1.00 95.24           H  
ATOM   1190 HG23 ILE A  76       3.961  -9.197   9.373  1.00 95.24           H  
ATOM   1191  CD1 ILE A  76       5.616  -9.716   7.053  1.00 95.24           C  
ATOM   1192 HD11 ILE A  76       5.826  -9.571   5.993  1.00 95.24           H  
ATOM   1193 HD12 ILE A  76       4.535  -9.720   7.196  1.00 95.24           H  
ATOM   1194 HD13 ILE A  76       6.030 -10.672   7.372  1.00 95.24           H  
ATOM   1195  N   ASP A  77       9.410  -7.226   9.612  1.00 93.64           N  
ATOM   1196  H   ASP A  77       9.133  -6.255   9.638  1.00 93.64           H  
ATOM   1197  CA  ASP A  77      10.847  -7.458   9.510  1.00 93.64           C  
ATOM   1198  HA  ASP A  77      11.013  -8.497   9.225  1.00 93.64           H  
ATOM   1199  C   ASP A  77      11.536  -7.234  10.858  1.00 93.64           C  
ATOM   1200  CB  ASP A  77      11.473  -6.593   8.409  1.00 93.64           C  
ATOM   1201  HB2 ASP A  77      10.829  -6.631   7.531  1.00 93.64           H  
ATOM   1202  HB3 ASP A  77      11.537  -5.551   8.723  1.00 93.64           H  
ATOM   1203  O   ASP A  77      11.932  -6.138  11.229  1.00 93.64           O  
ATOM   1204  CG  ASP A  77      12.860  -7.090   7.996  1.00 93.64           C  
ATOM   1205  OD1 ASP A  77      13.641  -7.601   8.831  1.00 93.64           O  
ATOM   1206  OD2 ASP A  77      13.161  -7.048   6.777  1.00 93.64           O  
ATOM   1207  N   GLU A  78      11.786  -8.325  11.573  1.00 89.52           N  
ATOM   1208  H   GLU A  78      11.338  -9.185  11.293  1.00 89.52           H  
ATOM   1209  CA  GLU A  78      12.450  -8.283  12.882  1.00 89.52           C  
ATOM   1210  HA  GLU A  78      11.891  -7.617  13.540  1.00 89.52           H  
ATOM   1211  C   GLU A  78      13.902  -7.762  12.841  1.00 89.52           C  
ATOM   1212  CB  GLU A  78      12.441  -9.698  13.472  1.00 89.52           C  
ATOM   1213  HB2 GLU A  78      12.949  -9.684  14.437  1.00 89.52           H  
ATOM   1214  HB3 GLU A  78      13.000 -10.348  12.799  1.00 89.52           H  
ATOM   1215  O   GLU A  78      14.511  -7.552  13.890  1.00 89.52           O  
ATOM   1216  CG  GLU A  78      11.028 -10.271  13.676  1.00 89.52           C  
ATOM   1217  HG2 GLU A  78      10.485 -10.247  12.731  1.00 89.52           H  
ATOM   1218  HG3 GLU A  78      10.496  -9.642  14.391  1.00 89.52           H  
ATOM   1219  CD  GLU A  78      11.042 -11.723  14.178  1.00 89.52           C  
ATOM   1220  OE1 GLU A  78       9.939 -12.242  14.462  1.00 89.52           O  
ATOM   1221  OE2 GLU A  78      12.135 -12.339  14.218  1.00 89.52           O  
ATOM   1222  N   LYS A  79      14.502  -7.599  11.652  1.00 90.32           N  
ATOM   1223  H   LYS A  79      13.931  -7.694  10.825  1.00 90.32           H  
ATOM   1224  CA  LYS A  79      15.915  -7.218  11.495  1.00 90.32           C  
ATOM   1225  HA  LYS A  79      16.412  -7.263  12.464  1.00 90.32           H  
ATOM   1226  C   LYS A  79      16.110  -5.790  11.003  1.00 90.32           C  
ATOM   1227  CB  LYS A  79      16.610  -8.191  10.534  1.00 90.32           C  
ATOM   1228  HB2 LYS A  79      17.646  -7.875  10.411  1.00 90.32           H  
ATOM   1229  HB3 LYS A  79      16.120  -8.149   9.561  1.00 90.32           H  
ATOM   1230  O   LYS A  79      17.234  -5.290  11.067  1.00 90.32           O  
ATOM   1231  CG  LYS A  79      16.594  -9.632  11.053  1.00 90.32           C  
ATOM   1232  HG2 LYS A  79      17.039  -9.661  12.047  1.00 90.32           H  
ATOM   1233  HG3 LYS A  79      15.567  -9.993  11.111  1.00 90.32           H  
ATOM   1234  CD  LYS A  79      17.392 -10.535  10.110  1.00 90.32           C  
ATOM   1235  HD2 LYS A  79      16.947 -10.495   9.116  1.00 90.32           H  
ATOM   1236  HD3 LYS A  79      18.422 -10.183  10.066  1.00 90.32           H  
ATOM   1237  CE  LYS A  79      17.345 -11.963  10.652  1.00 90.32           C  
ATOM   1238  HE2 LYS A  79      17.713 -11.953  11.678  1.00 90.32           H  
ATOM   1239  HE3 LYS A  79      16.304 -12.284  10.686  1.00 90.32           H  
ATOM   1240  NZ  LYS A  79      18.154 -12.885   9.821  1.00 90.32           N  
ATOM   1241  HZ1 LYS A  79      19.119 -12.589   9.822  1.00 90.32           H  
ATOM   1242  HZ2 LYS A  79      17.807 -12.891   8.873  1.00 90.32           H  
ATOM   1243  HZ3 LYS A  79      18.101 -13.819  10.200  1.00 90.32           H  
ATOM   1244  N   ARG A  80      15.083  -5.161  10.431  1.00 91.78           N  
ATOM   1245  H   ARG A  80      14.172  -5.594  10.474  1.00 91.78           H  
ATOM   1246  CA  ARG A  80      15.195  -3.873   9.736  1.00 91.78           C  
ATOM   1247  HA  ARG A  80      16.046  -3.310  10.122  1.00 91.78           H  
ATOM   1248  C   ARG A  80      13.936  -3.060   9.957  1.00 91.78           C  
ATOM   1249  CB  ARG A  80      15.337  -4.096   8.224  1.00 91.78           C  
ATOM   1250  HB2 ARG A  80      15.337  -3.123   7.732  1.00 91.78           H  
ATOM   1251  HB3 ARG A  80      14.458  -4.640   7.877  1.00 91.78           H  
ATOM   1252  O   ARG A  80      12.856  -3.579   9.764  1.00 91.78           O  
ATOM   1253  CG  ARG A  80      16.601  -4.860   7.809  1.00 91.78           C  
ATOM   1254  HG2 ARG A  80      16.605  -5.851   8.265  1.00 91.78           H  
ATOM   1255  HG3 ARG A  80      17.480  -4.313   8.151  1.00 91.78           H  
ATOM   1256  CD  ARG A  80      16.666  -5.024   6.287  1.00 91.78           C  
ATOM   1257  HD2 ARG A  80      17.606  -5.515   6.032  1.00 91.78           H  
ATOM   1258  HD3 ARG A  80      16.652  -4.033   5.834  1.00 91.78           H  
ATOM   1259  NE  ARG A  80      15.540  -5.831   5.777  1.00 91.78           N  
ATOM   1260  HE  ARG A  80      14.934  -6.272   6.454  1.00 91.78           H  
ATOM   1261  NH1 ARG A  80      15.682  -5.275   3.553  1.00 91.78           N  
ATOM   1262 HH11 ARG A  80      16.509  -4.732   3.754  1.00 91.78           H  
ATOM   1263 HH12 ARG A  80      15.280  -5.327   2.627  1.00 91.78           H  
ATOM   1264  NH2 ARG A  80      13.991  -6.529   4.296  1.00 91.78           N  
ATOM   1265 HH21 ARG A  80      13.396  -6.290   3.515  1.00 91.78           H  
ATOM   1266 HH22 ARG A  80      13.517  -6.849   5.128  1.00 91.78           H  
ATOM   1267  CZ  ARG A  80      15.083  -5.877   4.543  1.00 91.78           C  
ATOM   1268  N   PHE A  81      14.083  -1.767  10.215  1.00 92.89           N  
ATOM   1269  H   PHE A  81      15.000  -1.397  10.420  1.00 92.89           H  
ATOM   1270  CA  PHE A  81      12.929  -0.877  10.337  1.00 92.89           C  
ATOM   1271  HA  PHE A  81      12.045  -1.441  10.634  1.00 92.89           H  
ATOM   1272  C   PHE A  81      12.651  -0.263   8.967  1.00 92.89           C  
ATOM   1273  CB  PHE A  81      13.202   0.160  11.434  1.00 92.89           C  
ATOM   1274  HB2 PHE A  81      12.335   0.817  11.500  1.00 92.89           H  
ATOM   1275  HB3 PHE A  81      14.059   0.766  11.140  1.00 92.89           H  
ATOM   1276  O   PHE A  81      13.326   0.687   8.547  1.00 92.89           O  
ATOM   1277  CG  PHE A  81      13.477  -0.390  12.829  1.00 92.89           C  
ATOM   1278  CD1 PHE A  81      13.372  -1.762  13.146  1.00 92.89           C  
ATOM   1279  HD1 PHE A  81      12.993  -2.482  12.435  1.00 92.89           H  
ATOM   1280  CD2 PHE A  81      13.814   0.510  13.853  1.00 92.89           C  
ATOM   1281  HD2 PHE A  81      13.873   1.567  13.637  1.00 92.89           H  
ATOM   1282  CE1 PHE A  81      13.642  -2.221  14.442  1.00 92.89           C  
ATOM   1283  HE1 PHE A  81      13.513  -3.269  14.669  1.00 92.89           H  
ATOM   1284  CE2 PHE A  81      14.058   0.059  15.161  1.00 92.89           C  
ATOM   1285  HE2 PHE A  81      14.301   0.765  15.941  1.00 92.89           H  
ATOM   1286  CZ  PHE A  81      13.984  -1.312  15.453  1.00 92.89           C  
ATOM   1287  HZ  PHE A  81      14.154  -1.666  16.460  1.00 92.89           H  
ATOM   1288  N   CYS A  82      11.702  -0.824   8.217  1.00 95.62           N  
ATOM   1289  H   CYS A  82      11.127  -1.556   8.608  1.00 95.62           H  
ATOM   1290  CA  CYS A  82      11.487  -0.415   6.832  1.00 95.62           C  
ATOM   1291  HA  CYS A  82      12.430  -0.510   6.295  1.00 95.62           H  
ATOM   1292  C   CYS A  82      11.061   1.054   6.747  1.00 95.62           C  
ATOM   1293  CB  CYS A  82      10.479  -1.351   6.172  1.00 95.62           C  
ATOM   1294  HB2 CYS A  82      10.210  -0.960   5.191  1.00 95.62           H  
ATOM   1295  HB3 CYS A  82       9.578  -1.382   6.785  1.00 95.62           H  
ATOM   1296  O   CYS A  82      11.575   1.791   5.907  1.00 95.62           O  
ATOM   1297  SG  CYS A  82      11.109  -3.043   5.988  1.00 95.62           S  
ATOM   1298  N   SER A  83      10.226   1.532   7.670  1.00 94.39           N  
ATOM   1299  H   SER A  83       9.887   0.905   8.386  1.00 94.39           H  
ATOM   1300  CA  SER A  83       9.840   2.948   7.734  1.00 94.39           C  
ATOM   1301  HA  SER A  83       9.321   3.209   6.812  1.00 94.39           H  
ATOM   1302  C   SER A  83      11.037   3.902   7.863  1.00 94.39           C  
ATOM   1303  CB  SER A  83       8.876   3.168   8.897  1.00 94.39           C  
ATOM   1304  HB2 SER A  83       7.995   2.538   8.770  1.00 94.39           H  
ATOM   1305  HB3 SER A  83       8.567   4.213   8.907  1.00 94.39           H  
ATOM   1306  O   SER A  83      11.013   4.988   7.284  1.00 94.39           O  
ATOM   1307  OG  SER A  83       9.524   2.839  10.110  1.00 94.39           O  
ATOM   1308  HG  SER A  83       8.999   3.130  10.859  1.00 94.39           H  
ATOM   1309  N   GLN A  84      12.120   3.496   8.534  1.00 94.16           N  
ATOM   1310  H   GLN A  84      12.082   2.594   8.987  1.00 94.16           H  
ATOM   1311  CA  GLN A  84      13.365   4.269   8.614  1.00 94.16           C  
ATOM   1312  HA  GLN A  84      13.119   5.324   8.731  1.00 94.16           H  
ATOM   1313  C   GLN A  84      14.220   4.135   7.349  1.00 94.16           C  
ATOM   1314  CB  GLN A  84      14.185   3.831   9.831  1.00 94.16           C  
ATOM   1315  HB2 GLN A  84      14.408   2.766   9.764  1.00 94.16           H  
ATOM   1316  HB3 GLN A  84      15.128   4.378   9.823  1.00 94.16           H  
ATOM   1317  O   GLN A  84      14.879   5.091   6.939  1.00 94.16           O  
ATOM   1318  CG  GLN A  84      13.467   4.127  11.152  1.00 94.16           C  
ATOM   1319  HG2 GLN A  84      13.199   5.183  11.184  1.00 94.16           H  
ATOM   1320  HG3 GLN A  84      12.552   3.538  11.221  1.00 94.16           H  
ATOM   1321  CD  GLN A  84      14.327   3.815  12.369  1.00 94.16           C  
ATOM   1322  NE2 GLN A  84      13.855   4.161  13.544  1.00 94.16           N  
ATOM   1323 HE21 GLN A  84      14.414   3.935  14.355  1.00 94.16           H  
ATOM   1324 HE22 GLN A  84      12.954   4.611  13.610  1.00 94.16           H  
ATOM   1325  OE1 GLN A  84      15.419   3.274  12.287  1.00 94.16           O  
ATOM   1326  N   ILE A  85      14.196   2.980   6.682  1.00 93.96           N  
ATOM   1327  H   ILE A  85      13.665   2.214   7.071  1.00 93.96           H  
ATOM   1328  CA  ILE A  85      14.882   2.800   5.397  1.00 93.96           C  
ATOM   1329  HA  ILE A  85      15.914   3.133   5.510  1.00 93.96           H  
ATOM   1330  C   ILE A  85      14.245   3.684   4.322  1.00 93.96           C  
ATOM   1331  CB  ILE A  85      14.911   1.313   4.984  1.00 93.96           C  
ATOM   1332  HB  ILE A  85      13.899   0.911   5.034  1.00 93.96           H  
ATOM   1333  O   ILE A  85      14.979   4.365   3.604  1.00 93.96           O  
ATOM   1334  CG1 ILE A  85      15.811   0.532   5.969  1.00 93.96           C  
ATOM   1335 HG12 ILE A  85      16.843   0.862   5.855  1.00 93.96           H  
ATOM   1336 HG13 ILE A  85      15.507   0.747   6.993  1.00 93.96           H  
ATOM   1337  CG2 ILE A  85      15.422   1.147   3.538  1.00 93.96           C  
ATOM   1338 HG21 ILE A  85      15.449   0.094   3.260  1.00 93.96           H  
ATOM   1339 HG22 ILE A  85      14.746   1.631   2.833  1.00 93.96           H  
ATOM   1340 HG23 ILE A  85      16.420   1.574   3.436  1.00 93.96           H  
ATOM   1341  CD1 ILE A  85      15.757  -0.990   5.798  1.00 93.96           C  
ATOM   1342 HD11 ILE A  85      16.156  -1.289   4.829  1.00 93.96           H  
ATOM   1343 HD12 ILE A  85      16.372  -1.448   6.573  1.00 93.96           H  
ATOM   1344 HD13 ILE A  85      14.731  -1.342   5.899  1.00 93.96           H  
ATOM   1345  N   PHE A  86      12.913   3.713   4.235  1.00 94.65           N  
ATOM   1346  H   PHE A  86      12.387   3.102   4.843  1.00 94.65           H  
ATOM   1347  CA  PHE A  86      12.172   4.473   3.220  1.00 94.65           C  
ATOM   1348  HA  PHE A  86      12.803   4.556   2.334  1.00 94.65           H  
ATOM   1349  C   PHE A  86      11.844   5.910   3.631  1.00 94.65           C  
ATOM   1350  CB  PHE A  86      10.917   3.704   2.790  1.00 94.65           C  
ATOM   1351  HB2 PHE A  86      10.291   3.529   3.666  1.00 94.65           H  
ATOM   1352  HB3 PHE A  86      10.349   4.308   2.083  1.00 94.65           H  
ATOM   1353  O   PHE A  86      11.507   6.708   2.763  1.00 94.65           O  
ATOM   1354  CG  PHE A  86      11.259   2.388   2.132  1.00 94.65           C  
ATOM   1355  CD1 PHE A  86      11.759   2.352   0.821  1.00 94.65           C  
ATOM   1356  HD1 PHE A  86      11.802   3.259   0.237  1.00 94.65           H  
ATOM   1357  CD2 PHE A  86      11.202   1.206   2.875  1.00 94.65           C  
ATOM   1358  HD2 PHE A  86      10.766   1.207   3.863  1.00 94.65           H  
ATOM   1359  CE1 PHE A  86      12.221   1.142   0.274  1.00 94.65           C  
ATOM   1360  HE1 PHE A  86      12.602   1.124  -0.736  1.00 94.65           H  
ATOM   1361  CE2 PHE A  86      11.755   0.030   2.368  1.00 94.65           C  
ATOM   1362  HE2 PHE A  86      11.840  -0.816   3.034  1.00 94.65           H  
ATOM   1363  CZ  PHE A  86      12.244  -0.023   1.055  1.00 94.65           C  
ATOM   1364  HZ  PHE A  86      12.661  -0.936   0.656  1.00 94.65           H  
ATOM   1365  N   GLN A  87      11.995   6.255   4.917  1.00 94.60           N  
ATOM   1366  H   GLN A  87      12.198   5.521   5.580  1.00 94.60           H  
ATOM   1367  CA  GLN A  87      11.708   7.587   5.472  1.00 94.60           C  
ATOM   1368  HA  GLN A  87      11.780   7.504   6.557  1.00 94.60           H  
ATOM   1369  C   GLN A  87      10.262   8.046   5.205  1.00 94.60           C  
ATOM   1370  CB  GLN A  87      12.779   8.598   5.017  1.00 94.60           C  
ATOM   1371  HB2 GLN A  87      12.499   9.600   5.343  1.00 94.60           H  
ATOM   1372  HB3 GLN A  87      12.823   8.607   3.928  1.00 94.60           H  
ATOM   1373  O   GLN A  87      10.010   9.212   4.913  1.00 94.60           O  
ATOM   1374  CG  GLN A  87      14.182   8.288   5.556  1.00 94.60           C  
ATOM   1375  HG2 GLN A  87      14.897   8.923   5.033  1.00 94.60           H  
ATOM   1376  HG3 GLN A  87      14.442   7.250   5.353  1.00 94.60           H  
ATOM   1377  CD  GLN A  87      14.316   8.588   7.046  1.00 94.60           C  
ATOM   1378  NE2 GLN A  87      14.820   7.682   7.848  1.00 94.60           N  
ATOM   1379 HE21 GLN A  87      14.875   7.940   8.823  1.00 94.60           H  
ATOM   1380 HE22 GLN A  87      15.010   6.748   7.515  1.00 94.60           H  
ATOM   1381  OE1 GLN A  87      14.004   9.662   7.521  1.00 94.60           O  
ATOM   1382  N   ALA A  88       9.307   7.118   5.297  1.00 95.17           N  
ATOM   1383  H   ALA A  88       9.574   6.190   5.594  1.00 95.17           H  
ATOM   1384  CA  ALA A  88       7.895   7.362   5.012  1.00 95.17           C  
ATOM   1385  HA  ALA A  88       7.664   8.410   5.205  1.00 95.17           H  
ATOM   1386  C   ALA A  88       6.982   6.507   5.901  1.00 95.17           C  
ATOM   1387  CB  ALA A  88       7.639   7.083   3.526  1.00 95.17           C  
ATOM   1388  HB1 ALA A  88       6.577   7.188   3.304  1.00 95.17           H  
ATOM   1389  HB2 ALA A  88       7.958   6.071   3.276  1.00 95.17           H  
ATOM   1390  HB3 ALA A  88       8.197   7.793   2.916  1.00 95.17           H  
ATOM   1391  O   ALA A  88       7.373   5.432   6.362  1.00 95.17           O  
ATOM   1392  N   GLY A  89       5.749   6.968   6.113  1.00 95.90           N  
ATOM   1393  H   GLY A  89       5.476   7.827   5.658  1.00 95.90           H  
ATOM   1394  CA  GLY A  89       4.705   6.177   6.765  1.00 95.90           C  
ATOM   1395  HA2 GLY A  89       3.971   6.839   7.224  1.00 95.90           H  
ATOM   1396  HA3 GLY A  89       5.160   5.577   7.553  1.00 95.90           H  
ATOM   1397  C   GLY A  89       3.982   5.272   5.767  1.00 95.90           C  
ATOM   1398  O   GLY A  89       3.463   5.774   4.768  1.00 95.90           O  
ATOM   1399  N   TRP A  90       3.919   3.963   6.023  1.00 97.53           N  
ATOM   1400  H   TRP A  90       4.291   3.619   6.897  1.00 97.53           H  
ATOM   1401  CA  TRP A  90       3.250   3.001   5.135  1.00 97.53           C  
ATOM   1402  HA  TRP A  90       2.316   3.445   4.791  1.00 97.53           H  
ATOM   1403  C   TRP A  90       2.897   1.690   5.850  1.00 97.53           C  
ATOM   1404  CB  TRP A  90       4.139   2.718   3.909  1.00 97.53           C  
ATOM   1405  HB2 TRP A  90       4.906   1.995   4.188  1.00 97.53           H  
ATOM   1406  HB3 TRP A  90       4.643   3.633   3.598  1.00 97.53           H  
ATOM   1407  O   TRP A  90       3.358   1.425   6.959  1.00 97.53           O  
ATOM   1408  CG  TRP A  90       3.413   2.193   2.711  1.00 97.53           C  
ATOM   1409  CD1 TRP A  90       3.664   1.025   2.082  1.00 97.53           C  
ATOM   1410  HD1 TRP A  90       4.437   0.325   2.363  1.00 97.53           H  
ATOM   1411  CD2 TRP A  90       2.332   2.822   1.963  1.00 97.53           C  
ATOM   1412  CE2 TRP A  90       1.977   1.972   0.876  1.00 97.53           C  
ATOM   1413  CE3 TRP A  90       1.629   4.036   2.086  1.00 97.53           C  
ATOM   1414  HE3 TRP A  90       1.897   4.708   2.888  1.00 97.53           H  
ATOM   1415  NE1 TRP A  90       2.810   0.885   1.006  1.00 97.53           N  
ATOM   1416  HE1 TRP A  90       2.900   0.139   0.330  1.00 97.53           H  
ATOM   1417  CH2 TRP A  90       0.268   3.511   0.132  1.00 97.53           C  
ATOM   1418  HH2 TRP A  90      -0.535   3.769  -0.543  1.00 97.53           H  
ATOM   1419  CZ2 TRP A  90       0.986   2.318  -0.051  1.00 97.53           C  
ATOM   1420  HZ2 TRP A  90       0.757   1.655  -0.872  1.00 97.53           H  
ATOM   1421  CZ3 TRP A  90       0.600   4.377   1.188  1.00 97.53           C  
ATOM   1422  HZ3 TRP A  90       0.068   5.310   1.303  1.00 97.53           H  
ATOM   1423  N   TRP A  91       2.099   0.841   5.203  1.00 98.13           N  
ATOM   1424  H   TRP A  91       1.777   1.105   4.282  1.00 98.13           H  
ATOM   1425  CA  TRP A  91       1.767  -0.510   5.672  1.00 98.13           C  
ATOM   1426  HA  TRP A  91       1.716  -0.514   6.760  1.00 98.13           H  
ATOM   1427  C   TRP A  91       2.843  -1.524   5.277  1.00 98.13           C  
ATOM   1428  CB  TRP A  91       0.389  -0.905   5.133  1.00 98.13           C  
ATOM   1429  HB2 TRP A  91       0.195  -1.950   5.373  1.00 98.13           H  
ATOM   1430  HB3 TRP A  91       0.383  -0.809   4.047  1.00 98.13           H  
ATOM   1431  O   TRP A  91       2.616  -2.364   4.416  1.00 98.13           O  
ATOM   1432  CG  TRP A  91      -0.734  -0.109   5.693  1.00 98.13           C  
ATOM   1433  CD1 TRP A  91      -1.304  -0.316   6.897  1.00 98.13           C  
ATOM   1434  HD1 TRP A  91      -1.016  -1.094   7.589  1.00 98.13           H  
ATOM   1435  CD2 TRP A  91      -1.410   1.044   5.115  1.00 98.13           C  
ATOM   1436  CE2 TRP A  91      -2.425   1.464   6.026  1.00 98.13           C  
ATOM   1437  CE3 TRP A  91      -1.241   1.802   3.937  1.00 98.13           C  
ATOM   1438  HE3 TRP A  91      -0.484   1.515   3.222  1.00 98.13           H  
ATOM   1439  NE1 TRP A  91      -2.320   0.593   7.086  1.00 98.13           N  
ATOM   1440  HE1 TRP A  91      -2.891   0.618   7.919  1.00 98.13           H  
ATOM   1441  CH2 TRP A  91      -3.032   3.324   4.610  1.00 98.13           C  
ATOM   1442  HH2 TRP A  91      -3.631   4.201   4.418  1.00 98.13           H  
ATOM   1443  CZ2 TRP A  91      -3.230   2.584   5.788  1.00 98.13           C  
ATOM   1444  HZ2 TRP A  91      -3.967   2.890   6.516  1.00 98.13           H  
ATOM   1445  CZ3 TRP A  91      -2.042   2.933   3.689  1.00 98.13           C  
ATOM   1446  HZ3 TRP A  91      -1.892   3.505   2.786  1.00 98.13           H  
ATOM   1447  N   TYR A  92       4.049  -1.427   5.826  1.00 97.02           N  
ATOM   1448  H   TYR A  92       4.193  -0.749   6.560  1.00 97.02           H  
ATOM   1449  CA  TYR A  92       5.184  -2.245   5.382  1.00 97.02           C  
ATOM   1450  HA  TYR A  92       5.282  -2.118   4.303  1.00 97.02           H  
ATOM   1451  C   TYR A  92       4.997  -3.755   5.647  1.00 97.02           C  
ATOM   1452  CB  TYR A  92       6.470  -1.715   6.019  1.00 97.02           C  
ATOM   1453  HB2 TYR A  92       7.299  -2.372   5.756  1.00 97.02           H  
ATOM   1454  HB3 TYR A  92       6.354  -1.748   7.102  1.00 97.02           H  
ATOM   1455  O   TYR A  92       4.463  -4.160   6.676  1.00 97.02           O  
ATOM   1456  CG  TYR A  92       6.824  -0.296   5.618  1.00 97.02           C  
ATOM   1457  CD1 TYR A  92       7.507  -0.053   4.415  1.00 97.02           C  
ATOM   1458  HD1 TYR A  92       7.773  -0.887   3.782  1.00 97.02           H  
ATOM   1459  CD2 TYR A  92       6.462   0.782   6.443  1.00 97.02           C  
ATOM   1460  HD2 TYR A  92       5.894   0.587   7.340  1.00 97.02           H  
ATOM   1461  CE1 TYR A  92       7.834   1.264   4.040  1.00 97.02           C  
ATOM   1462  HE1 TYR A  92       8.351   1.471   3.115  1.00 97.02           H  
ATOM   1463  CE2 TYR A  92       6.808   2.100   6.090  1.00 97.02           C  
ATOM   1464  HE2 TYR A  92       6.526   2.923   6.729  1.00 97.02           H  
ATOM   1465  OH  TYR A  92       7.817   3.601   4.510  1.00 97.02           O  
ATOM   1466  HH  TYR A  92       7.586   4.228   5.200  1.00 97.02           H  
ATOM   1467  CZ  TYR A  92       7.492   2.340   4.880  1.00 97.02           C  
ATOM   1468  N   ILE A  93       5.469  -4.582   4.704  1.00 94.96           N  
ATOM   1469  H   ILE A  93       5.880  -4.149   3.889  1.00 94.96           H  
ATOM   1470  CA  ILE A  93       5.658  -6.037   4.869  1.00 94.96           C  
ATOM   1471  HA  ILE A  93       4.942  -6.400   5.607  1.00 94.96           H  
ATOM   1472  C   ILE A  93       7.050  -6.300   5.470  1.00 94.96           C  
ATOM   1473  CB  ILE A  93       5.392  -6.801   3.547  1.00 94.96           C  
ATOM   1474  HB  ILE A  93       5.692  -7.839   3.690  1.00 94.96           H  
ATOM   1475  O   ILE A  93       7.404  -5.697   6.471  1.00 94.96           O  
ATOM   1476  CG1 ILE A  93       6.156  -6.226   2.329  1.00 94.96           C  
ATOM   1477 HG12 ILE A  93       7.187  -6.004   2.603  1.00 94.96           H  
ATOM   1478 HG13 ILE A  93       5.687  -5.293   2.016  1.00 94.96           H  
ATOM   1479  CG2 ILE A  93       3.899  -6.829   3.243  1.00 94.96           C  
ATOM   1480 HG21 ILE A  93       3.516  -5.823   3.075  1.00 94.96           H  
ATOM   1481 HG22 ILE A  93       3.720  -7.437   2.356  1.00 94.96           H  
ATOM   1482 HG23 ILE A  93       3.357  -7.294   4.068  1.00 94.96           H  
ATOM   1483  CD1 ILE A  93       6.200  -7.167   1.121  1.00 94.96           C  
ATOM   1484 HD11 ILE A  93       6.847  -6.734   0.357  1.00 94.96           H  
ATOM   1485 HD12 ILE A  93       5.204  -7.296   0.696  1.00 94.96           H  
ATOM   1486 HD13 ILE A  93       6.602  -8.136   1.417  1.00 94.96           H  
ATOM   1487  N   ARG A  94       7.910  -7.098   4.817  1.00 93.62           N  
ATOM   1488  H   ARG A  94       7.556  -7.602   4.016  1.00 93.62           H  
ATOM   1489  CA  ARG A  94       9.374  -7.007   4.986  1.00 93.62           C  
ATOM   1490  HA  ARG A  94       9.562  -6.780   6.035  1.00 93.62           H  
ATOM   1491  C   ARG A  94       9.985  -5.836   4.209  1.00 93.62           C  
ATOM   1492  CB  ARG A  94      10.069  -8.326   4.637  1.00 93.62           C  
ATOM   1493  HB2 ARG A  94      11.147  -8.171   4.675  1.00 93.62           H  
ATOM   1494  HB3 ARG A  94       9.796  -8.626   3.625  1.00 93.62           H  
ATOM   1495  O   ARG A  94      11.040  -5.992   3.590  1.00 93.62           O  
ATOM   1496  CG  ARG A  94       9.752  -9.449   5.618  1.00 93.62           C  
ATOM   1497  HG2 ARG A  94       8.695  -9.713   5.568  1.00 93.62           H  
ATOM   1498  HG3 ARG A  94      10.004  -9.132   6.630  1.00 93.62           H  
ATOM   1499  CD  ARG A  94      10.615 -10.646   5.218  1.00 93.62           C  
ATOM   1500  HD2 ARG A  94      11.657 -10.329   5.181  1.00 93.62           H  
ATOM   1501  HD3 ARG A  94      10.306 -10.986   4.229  1.00 93.62           H  
ATOM   1502  NE  ARG A  94      10.488 -11.739   6.187  1.00 93.62           N  
ATOM   1503  HE  ARG A  94       9.982 -11.530   7.036  1.00 93.62           H  
ATOM   1504  NH1 ARG A  94      11.774 -13.266   5.053  1.00 93.62           N  
ATOM   1505 HH11 ARG A  94      12.168 -14.192   4.983  1.00 93.62           H  
ATOM   1506 HH12 ARG A  94      11.914 -12.578   4.327  1.00 93.62           H  
ATOM   1507  NH2 ARG A  94      10.870 -13.810   7.027  1.00 93.62           N  
ATOM   1508 HH21 ARG A  94      11.281 -14.730   6.969  1.00 93.62           H  
ATOM   1509 HH22 ARG A  94      10.338 -13.554   7.847  1.00 93.62           H  
ATOM   1510  CZ  ARG A  94      11.043 -12.930   6.084  1.00 93.62           C  
ATOM   1511  N   CYS A  95       9.259  -4.717   4.184  1.00 91.58           N  
ATOM   1512  H   CYS A  95       8.525  -4.686   4.876  1.00 91.58           H  
ATOM   1513  CA  CYS A  95       9.417  -3.509   3.370  1.00 91.58           C  
ATOM   1514  HA  CYS A  95       9.228  -2.684   4.058  1.00 91.58           H  
ATOM   1515  C   CYS A  95       8.307  -3.320   2.328  1.00 91.58           C  
ATOM   1516  CB  CYS A  95      10.853  -3.278   2.882  1.00 91.58           C  
ATOM   1517  HB2 CYS A  95      11.147  -4.083   2.208  1.00 91.58           H  
ATOM   1518  HB3 CYS A  95      10.848  -2.376   2.271  1.00 91.58           H  
ATOM   1519  O   CYS A  95       7.147  -3.226   2.729  1.00 91.58           O  
ATOM   1520  SG  CYS A  95      12.118  -3.114   4.197  1.00 91.58           S  
ATOM   1521  N   ILE A  96       8.618  -3.169   1.034  1.00 94.04           N  
ATOM   1522  H   ILE A  96       9.568  -3.303   0.718  1.00 94.04           H  
ATOM   1523  CA  ILE A  96       7.650  -2.626   0.071  1.00 94.04           C  
ATOM   1524  HA  ILE A  96       6.664  -2.655   0.536  1.00 94.04           H  
ATOM   1525  C   ILE A  96       7.496  -3.459  -1.198  1.00 94.04           C  
ATOM   1526  CB  ILE A  96       7.916  -1.134  -0.245  1.00 94.04           C  
ATOM   1527  HB  ILE A  96       7.105  -0.793  -0.887  1.00 94.04           H  
ATOM   1528  O   ILE A  96       8.464  -3.991  -1.735  1.00 94.04           O  
ATOM   1529  CG1 ILE A  96       9.235  -0.884  -1.005  1.00 94.04           C  
ATOM   1530 HG12 ILE A  96      10.083  -1.126  -0.364  1.00 94.04           H  
ATOM   1531 HG13 ILE A  96       9.276  -1.532  -1.881  1.00 94.04           H  
ATOM   1532  CG2 ILE A  96       7.863  -0.313   1.053  1.00 94.04           C  
ATOM   1533 HG21 ILE A  96       8.722  -0.544   1.683  1.00 94.04           H  
ATOM   1534 HG22 ILE A  96       6.934  -0.521   1.583  1.00 94.04           H  
ATOM   1535 HG23 ILE A  96       7.888   0.755   0.834  1.00 94.04           H  
ATOM   1536  CD1 ILE A  96       9.378   0.558  -1.513  1.00 94.04           C  
ATOM   1537 HD11 ILE A  96      10.278   0.639  -2.121  1.00 94.04           H  
ATOM   1538 HD12 ILE A  96       8.516   0.824  -2.126  1.00 94.04           H  
ATOM   1539 HD13 ILE A  96       9.460   1.258  -0.681  1.00 94.04           H  
ATOM   1540  N   ARG A  97       6.254  -3.512  -1.680  1.00 96.21           N  
ATOM   1541  H   ARG A  97       5.517  -3.158  -1.087  1.00 96.21           H  
ATOM   1542  CA  ARG A  97       5.874  -3.773  -3.076  1.00 96.21           C  
ATOM   1543  HA  ARG A  97       6.733  -4.075  -3.674  1.00 96.21           H  
ATOM   1544  C   ARG A  97       5.330  -2.498  -3.727  1.00 96.21           C  
ATOM   1545  CB  ARG A  97       4.804  -4.869  -3.083  1.00 96.21           C  
ATOM   1546  HB2 ARG A  97       4.287  -4.850  -4.043  1.00 96.21           H  
ATOM   1547  HB3 ARG A  97       4.055  -4.641  -2.325  1.00 96.21           H  
ATOM   1548  O   ARG A  97       5.583  -2.211  -4.891  1.00 96.21           O  
ATOM   1549  CG  ARG A  97       5.322  -6.289  -2.838  1.00 96.21           C  
ATOM   1550  HG2 ARG A  97       4.467  -6.959  -2.921  1.00 96.21           H  
ATOM   1551  HG3 ARG A  97       5.728  -6.368  -1.829  1.00 96.21           H  
ATOM   1552  CD  ARG A  97       6.381  -6.732  -3.852  1.00 96.21           C  
ATOM   1553  HD2 ARG A  97       6.180  -6.259  -4.814  1.00 96.21           H  
ATOM   1554  HD3 ARG A  97       7.359  -6.382  -3.521  1.00 96.21           H  
ATOM   1555  NE  ARG A  97       6.390  -8.201  -3.991  1.00 96.21           N  
ATOM   1556  HE  ARG A  97       6.850  -8.727  -3.262  1.00 96.21           H  
ATOM   1557  NH1 ARG A  97       5.244  -8.309  -5.997  1.00 96.21           N  
ATOM   1558 HH11 ARG A  97       5.061  -7.316  -6.006  1.00 96.21           H  
ATOM   1559 HH12 ARG A  97       4.822  -8.813  -6.764  1.00 96.21           H  
ATOM   1560  NH2 ARG A  97       5.894 -10.185  -4.984  1.00 96.21           N  
ATOM   1561 HH21 ARG A  97       6.328 -10.683  -4.220  1.00 96.21           H  
ATOM   1562 HH22 ARG A  97       5.452 -10.674  -5.749  1.00 96.21           H  
ATOM   1563  CZ  ARG A  97       5.845  -8.880  -4.989  1.00 96.21           C  
ATOM   1564  N   SER A  98       4.671  -1.665  -2.932  1.00 97.06           N  
ATOM   1565  H   SER A  98       4.405  -1.984  -2.012  1.00 97.06           H  
ATOM   1566  CA  SER A  98       4.339  -0.281  -3.253  1.00 97.06           C  
ATOM   1567  HA  SER A  98       4.948   0.051  -4.094  1.00 97.06           H  
ATOM   1568  C   SER A  98       4.658   0.622  -2.060  1.00 97.06           C  
ATOM   1569  CB  SER A  98       2.867  -0.180  -3.666  1.00 97.06           C  
ATOM   1570  HB2 SER A  98       2.707  -0.739  -4.588  1.00 97.06           H  
ATOM   1571  HB3 SER A  98       2.610   0.864  -3.845  1.00 97.06           H  
ATOM   1572  O   SER A  98       4.744   0.158  -0.922  1.00 97.06           O  
ATOM   1573  OG  SER A  98       2.032  -0.706  -2.651  1.00 97.06           O  
ATOM   1574  HG  SER A  98       2.102  -1.663  -2.686  1.00 97.06           H  
ATOM   1575  N   ASN A  99       4.863   1.911  -2.316  1.00 97.00           N  
ATOM   1576  H   ASN A  99       4.813   2.206  -3.281  1.00 97.00           H  
ATOM   1577  CA  ASN A  99       4.933   2.954  -1.297  1.00 97.00           C  
ATOM   1578  HA  ASN A  99       4.259   2.701  -0.479  1.00 97.00           H  
ATOM   1579  C   ASN A  99       4.470   4.278  -1.904  1.00 97.00           C  
ATOM   1580  CB  ASN A  99       6.355   3.060  -0.724  1.00 97.00           C  
ATOM   1581  HB2 ASN A  99       6.662   2.078  -0.367  1.00 97.00           H  
ATOM   1582  HB3 ASN A  99       7.052   3.383  -1.498  1.00 97.00           H  
ATOM   1583  O   ASN A  99       5.256   4.999  -2.521  1.00 97.00           O  
ATOM   1584  CG  ASN A  99       6.425   4.033   0.444  1.00 97.00           C  
ATOM   1585  ND2 ASN A  99       7.595   4.224   1.001  1.00 97.00           N  
ATOM   1586 HD21 ASN A  99       7.615   4.847   1.796  1.00 97.00           H  
ATOM   1587 HD22 ASN A  99       8.422   3.787   0.621  1.00 97.00           H  
ATOM   1588  OD1 ASN A  99       5.441   4.616   0.876  1.00 97.00           O  
ATOM   1589  N   LEU A 100       3.181   4.583  -1.752  1.00 97.15           N  
ATOM   1590  H   LEU A 100       2.587   3.959  -1.225  1.00 97.15           H  
ATOM   1591  CA  LEU A 100       2.580   5.778  -2.354  1.00 97.15           C  
ATOM   1592  HA  LEU A 100       3.064   5.954  -3.314  1.00 97.15           H  
ATOM   1593  C   LEU A 100       2.810   7.045  -1.519  1.00 97.15           C  
ATOM   1594  CB  LEU A 100       1.091   5.539  -2.633  1.00 97.15           C  
ATOM   1595  HB2 LEU A 100       0.556   5.489  -1.685  1.00 97.15           H  
ATOM   1596  HB3 LEU A 100       0.705   6.404  -3.174  1.00 97.15           H  
ATOM   1597  O   LEU A 100       2.601   8.148  -2.010  1.00 97.15           O  
ATOM   1598  CG  LEU A 100       0.801   4.269  -3.455  1.00 97.15           C  
ATOM   1599  HG  LEU A 100       1.103   3.390  -2.886  1.00 97.15           H  
ATOM   1600  CD1 LEU A 100      -0.696   4.151  -3.707  1.00 97.15           C  
ATOM   1601 HD11 LEU A 100      -1.235   4.104  -2.760  1.00 97.15           H  
ATOM   1602 HD12 LEU A 100      -1.055   5.005  -4.282  1.00 97.15           H  
ATOM   1603 HD13 LEU A 100      -0.884   3.234  -4.265  1.00 97.15           H  
ATOM   1604  CD2 LEU A 100       1.552   4.254  -4.790  1.00 97.15           C  
ATOM   1605 HD21 LEU A 100       1.474   5.219  -5.292  1.00 97.15           H  
ATOM   1606 HD22 LEU A 100       1.136   3.491  -5.448  1.00 97.15           H  
ATOM   1607 HD23 LEU A 100       2.605   4.030  -4.624  1.00 97.15           H  
ATOM   1608  N   ASN A 101       3.297   6.881  -0.286  1.00 95.57           N  
ATOM   1609  H   ASN A 101       3.457   5.936   0.033  1.00 95.57           H  
ATOM   1610  CA  ASN A 101       3.772   7.960   0.578  1.00 95.57           C  
ATOM   1611  HA  ASN A 101       3.332   8.904   0.255  1.00 95.57           H  
ATOM   1612  C   ASN A 101       5.299   8.141   0.492  1.00 95.57           C  
ATOM   1613  CB  ASN A 101       3.318   7.673   2.016  1.00 95.57           C  
ATOM   1614  HB2 ASN A 101       3.648   6.671   2.294  1.00 95.57           H  
ATOM   1615  HB3 ASN A 101       3.792   8.380   2.697  1.00 95.57           H  
ATOM   1616  O   ASN A 101       5.889   8.783   1.363  1.00 95.57           O  
ATOM   1617  CG  ASN A 101       1.825   7.795   2.241  1.00 95.57           C  
ATOM   1618  ND2 ASN A 101       1.342   7.181   3.294  1.00 95.57           N  
ATOM   1619 HD21 ASN A 101       0.347   7.255   3.449  1.00 95.57           H  
ATOM   1620 HD22 ASN A 101       1.978   6.658   3.880  1.00 95.57           H  
ATOM   1621  OD1 ASN A 101       1.083   8.457   1.538  1.00 95.57           O  
ATOM   1622  N   GLY A 102       5.952   7.541  -0.511  1.00 95.74           N  
ATOM   1623  H   GLY A 102       5.417   7.008  -1.182  1.00 95.74           H  
ATOM   1624  CA  GLY A 102       7.380   7.719  -0.755  1.00 95.74           C  
ATOM   1625  HA2 GLY A 102       7.937   7.358   0.110  1.00 95.74           H  
ATOM   1626  HA3 GLY A 102       7.680   7.133  -1.624  1.00 95.74           H  
ATOM   1627  C   GLY A 102       7.754   9.184  -1.000  1.00 95.74           C  
ATOM   1628  O   GLY A 102       6.911  10.037  -1.277  1.00 95.74           O  
ATOM   1629  N   ILE A 103       9.044   9.484  -0.910  1.00 95.12           N  
ATOM   1630  H   ILE A 103       9.707   8.726  -0.826  1.00 95.12           H  
ATOM   1631  CA  ILE A 103       9.565  10.828  -1.153  1.00 95.12           C  
ATOM   1632  HA  ILE A 103       8.906  11.553  -0.674  1.00 95.12           H  
ATOM   1633  C   ILE A 103       9.544  11.075  -2.662  1.00 95.12           C  
ATOM   1634  CB  ILE A 103      10.974  10.986  -0.543  1.00 95.12           C  
ATOM   1635  HB  ILE A 103      11.621  10.221  -0.970  1.00 95.12           H  
ATOM   1636  O   ILE A 103      10.260  10.412  -3.413  1.00 95.12           O  
ATOM   1637  CG1 ILE A 103      10.932  10.772   0.989  1.00 95.12           C  
ATOM   1638 HG12 ILE A 103      10.428   9.833   1.218  1.00 95.12           H  
ATOM   1639 HG13 ILE A 103      10.363  11.577   1.453  1.00 95.12           H  
ATOM   1640  CG2 ILE A 103      11.551  12.375  -0.886  1.00 95.12           C  
ATOM   1641 HG21 ILE A 103      10.913  13.158  -0.477  1.00 95.12           H  
ATOM   1642 HG22 ILE A 103      11.619  12.508  -1.966  1.00 95.12           H  
ATOM   1643 HG23 ILE A 103      12.558  12.489  -0.485  1.00 95.12           H  
ATOM   1644  CD1 ILE A 103      12.317  10.697   1.643  1.00 95.12           C  
ATOM   1645 HD11 ILE A 103      12.842  11.648   1.550  1.00 95.12           H  
ATOM   1646 HD12 ILE A 103      12.191  10.482   2.704  1.00 95.12           H  
ATOM   1647 HD13 ILE A 103      12.904   9.902   1.183  1.00 95.12           H  
ATOM   1648  N   PHE A 104       8.728  12.031  -3.105  1.00 93.36           N  
ATOM   1649  H   PHE A 104       8.126  12.498  -2.442  1.00 93.36           H  
ATOM   1650  CA  PHE A 104       8.649  12.417  -4.511  1.00 93.36           C  
ATOM   1651  HA  PHE A 104       8.262  11.573  -5.083  1.00 93.36           H  
ATOM   1652  C   PHE A 104      10.032  12.773  -5.070  1.00 93.36           C  
ATOM   1653  CB  PHE A 104       7.677  13.589  -4.665  1.00 93.36           C  
ATOM   1654  HB2 PHE A 104       8.046  14.440  -4.093  1.00 93.36           H  
ATOM   1655  HB3 PHE A 104       6.710  13.303  -4.252  1.00 93.36           H  
ATOM   1656  O   PHE A 104      10.764  13.547  -4.454  1.00 93.36           O  
ATOM   1657  CG  PHE A 104       7.485  14.003  -6.108  1.00 93.36           C  
ATOM   1658  CD1 PHE A 104       8.227  15.070  -6.649  1.00 93.36           C  
ATOM   1659  HD1 PHE A 104       8.946  15.597  -6.039  1.00 93.36           H  
ATOM   1660  CD2 PHE A 104       6.590  13.288  -6.923  1.00 93.36           C  
ATOM   1661  HD2 PHE A 104       6.025  12.461  -6.521  1.00 93.36           H  
ATOM   1662  CE1 PHE A 104       8.063  15.429  -7.999  1.00 93.36           C  
ATOM   1663  HE1 PHE A 104       8.651  16.232  -8.418  1.00 93.36           H  
ATOM   1664  CE2 PHE A 104       6.420  13.656  -8.267  1.00 93.36           C  
ATOM   1665  HE2 PHE A 104       5.711  13.117  -8.878  1.00 93.36           H  
ATOM   1666  CZ  PHE A 104       7.157  14.723  -8.808  1.00 93.36           C  
ATOM   1667  HZ  PHE A 104       7.031  14.996  -9.846  1.00 93.36           H  
ATOM   1668  N   ASP A 105      10.369  12.185  -6.220  1.00 88.33           N  
ATOM   1669  H   ASP A 105       9.688  11.585  -6.663  1.00 88.33           H  
ATOM   1670  CA  ASP A 105      11.640  12.395  -6.930  1.00 88.33           C  
ATOM   1671  HA  ASP A 105      11.703  11.600  -7.672  1.00 88.33           H  
ATOM   1672  C   ASP A 105      12.889  12.218  -6.040  1.00 88.33           C  
ATOM   1673  CB  ASP A 105      11.586  13.722  -7.708  1.00 88.33           C  
ATOM   1674  HB2 ASP A 105      11.723  14.554  -7.017  1.00 88.33           H  
ATOM   1675  HB3 ASP A 105      10.601  13.821  -8.164  1.00 88.33           H  
ATOM   1676  O   ASP A 105      13.872  12.955  -6.120  1.00 88.33           O  
ATOM   1677  CG  ASP A 105      12.622  13.800  -8.835  1.00 88.33           C  
ATOM   1678  OD1 ASP A 105      12.948  12.728  -9.400  1.00 88.33           O  
ATOM   1679  OD2 ASP A 105      13.013  14.937  -9.180  1.00 88.33           O  
ATOM   1680  N   SER A 106      12.849  11.240  -5.124  1.00 92.71           N  
ATOM   1681  H   SER A 106      11.985  10.731  -5.003  1.00 92.71           H  
ATOM   1682  CA  SER A 106      13.991  10.964  -4.253  1.00 92.71           C  
ATOM   1683  HA  SER A 106      14.181  11.882  -3.697  1.00 92.71           H  
ATOM   1684  C   SER A 106      15.230  10.564  -5.068  1.00 92.71           C  
ATOM   1685  CB  SER A 106      13.687   9.847  -3.257  1.00 92.71           C  
ATOM   1686  HB2 SER A 106      13.696   8.882  -3.765  1.00 92.71           H  
ATOM   1687  HB3 SER A 106      12.700  10.004  -2.822  1.00 92.71           H  
ATOM   1688  O   SER A 106      15.163   9.608  -5.844  1.00 92.71           O  
ATOM   1689  OG  SER A 106      14.667   9.869  -2.230  1.00 92.71           O  
ATOM   1690  HG  SER A 106      14.420  10.592  -1.650  1.00 92.71           H  
ATOM   1691  N   PRO A 107      16.407  11.178  -4.830  1.00 91.65           N  
ATOM   1692  CA  PRO A 107      17.648  10.756  -5.481  1.00 91.65           C  
ATOM   1693  HA  PRO A 107      17.493  10.656  -6.555  1.00 91.65           H  
ATOM   1694  C   PRO A 107      18.169   9.417  -4.934  1.00 91.65           C  
ATOM   1695  CB  PRO A 107      18.631  11.898  -5.205  1.00 91.65           C  
ATOM   1696  HB2 PRO A 107      19.666  11.558  -5.172  1.00 91.65           H  
ATOM   1697  HB3 PRO A 107      18.512  12.666  -5.969  1.00 91.65           H  
ATOM   1698  O   PRO A 107      19.067   8.801  -5.516  1.00 91.65           O  
ATOM   1699  CG  PRO A 107      18.167  12.449  -3.857  1.00 91.65           C  
ATOM   1700  HG2 PRO A 107      18.558  11.828  -3.050  1.00 91.65           H  
ATOM   1701  HG3 PRO A 107      18.464  13.489  -3.721  1.00 91.65           H  
ATOM   1702  CD  PRO A 107      16.649  12.302  -3.934  1.00 91.65           C  
ATOM   1703  HD2 PRO A 107      16.240  12.122  -2.940  1.00 91.65           H  
ATOM   1704  HD3 PRO A 107      16.211  13.202  -4.366  1.00 91.65           H  
ATOM   1705  N   ILE A 108      17.638   8.973  -3.789  1.00 93.53           N  
ATOM   1706  H   ILE A 108      16.829   9.460  -3.430  1.00 93.53           H  
ATOM   1707  CA  ILE A 108      18.017   7.720  -3.143  1.00 93.53           C  
ATOM   1708  HA  ILE A 108      19.077   7.551  -3.329  1.00 93.53           H  
ATOM   1709  C   ILE A 108      17.181   6.596  -3.762  1.00 93.53           C  
ATOM   1710  CB  ILE A 108      17.838   7.803  -1.614  1.00 93.53           C  
ATOM   1711  HB  ILE A 108      16.795   8.041  -1.406  1.00 93.53           H  
ATOM   1712  O   ILE A 108      15.949   6.650  -3.684  1.00 93.53           O  
ATOM   1713  CG1 ILE A 108      18.734   8.927  -1.044  1.00 93.53           C  
ATOM   1714 HG12 ILE A 108      18.507   9.865  -1.551  1.00 93.53           H  
ATOM   1715 HG13 ILE A 108      19.780   8.688  -1.238  1.00 93.53           H  
ATOM   1716  CG2 ILE A 108      18.187   6.449  -0.961  1.00 93.53           C  
ATOM   1717 HG21 ILE A 108      17.539   5.660  -1.343  1.00 93.53           H  
ATOM   1718 HG22 ILE A 108      18.032   6.489   0.117  1.00 93.53           H  
ATOM   1719 HG23 ILE A 108      19.225   6.187  -1.164  1.00 93.53           H  
ATOM   1720  CD1 ILE A 108      18.560   9.187   0.454  1.00 93.53           C  
ATOM   1721 HD11 ILE A 108      18.887   8.326   1.037  1.00 93.53           H  
ATOM   1722 HD12 ILE A 108      19.168  10.045   0.739  1.00 93.53           H  
ATOM   1723 HD13 ILE A 108      17.515   9.416   0.661  1.00 93.53           H  
ATOM   1724  N   PRO A 109      17.816   5.547  -4.323  1.00 91.21           N  
ATOM   1725  CA  PRO A 109      17.086   4.421  -4.882  1.00 91.21           C  
ATOM   1726  HA  PRO A 109      16.572   4.770  -5.778  1.00 91.21           H  
ATOM   1727  C   PRO A 109      16.064   3.854  -3.890  1.00 91.21           C  
ATOM   1728  CB  PRO A 109      18.144   3.384  -5.270  1.00 91.21           C  
ATOM   1729  HB2 PRO A 109      17.849   2.824  -6.157  1.00 91.21           H  
ATOM   1730  HB3 PRO A 109      18.333   2.708  -4.436  1.00 91.21           H  
ATOM   1731  O   PRO A 109      16.353   3.713  -2.703  1.00 91.21           O  
ATOM   1732  CG  PRO A 109      19.390   4.232  -5.521  1.00 91.21           C  
ATOM   1733  HG2 PRO A 109      19.356   4.642  -6.530  1.00 91.21           H  
ATOM   1734  HG3 PRO A 109      20.307   3.663  -5.366  1.00 91.21           H  
ATOM   1735  CD  PRO A 109      19.249   5.363  -4.505  1.00 91.21           C  
ATOM   1736  HD2 PRO A 109      19.699   5.070  -3.557  1.00 91.21           H  
ATOM   1737  HD3 PRO A 109      19.725   6.264  -4.893  1.00 91.21           H  
ATOM   1738  N   THR A 110      14.886   3.495  -4.393  1.00 88.89           N  
ATOM   1739  H   THR A 110      14.763   3.665  -5.381  1.00 88.89           H  
ATOM   1740  CA  THR A 110      13.744   2.862  -3.712  1.00 88.89           C  
ATOM   1741  HA  THR A 110      13.017   2.638  -4.492  1.00 88.89           H  
ATOM   1742  C   THR A 110      12.972   3.742  -2.728  1.00 88.89           C  
ATOM   1743  CB  THR A 110      14.118   1.504  -3.091  1.00 88.89           C  
ATOM   1744  HB  THR A 110      13.199   0.993  -2.804  1.00 88.89           H  
ATOM   1745  O   THR A 110      11.944   3.304  -2.222  1.00 88.89           O  
ATOM   1746  CG2 THR A 110      14.871   0.585  -4.057  1.00 88.89           C  
ATOM   1747 HG21 THR A 110      15.854   0.991  -4.295  1.00 88.89           H  
ATOM   1748 HG22 THR A 110      14.288   0.467  -4.970  1.00 88.89           H  
ATOM   1749 HG23 THR A 110      14.995  -0.392  -3.591  1.00 88.89           H  
ATOM   1750  OG1 THR A 110      14.930   1.659  -1.949  1.00 88.89           O  
ATOM   1751  HG1 THR A 110      15.530   2.388  -2.121  1.00 88.89           H  
ATOM   1752  N   ARG A 111      13.403   4.989  -2.483  1.00 95.02           N  
ATOM   1753  H   ARG A 111      14.259   5.297  -2.923  1.00 95.02           H  
ATOM   1754  CA  ARG A 111      12.671   5.948  -1.631  1.00 95.02           C  
ATOM   1755  HA  ARG A 111      12.112   5.399  -0.873  1.00 95.02           H  
ATOM   1756  C   ARG A 111      11.600   6.755  -2.367  1.00 95.02           C  
ATOM   1757  CB  ARG A 111      13.651   6.888  -0.919  1.00 95.02           C  
ATOM   1758  HB2 ARG A 111      13.081   7.677  -0.428  1.00 95.02           H  
ATOM   1759  HB3 ARG A 111      14.317   7.346  -1.649  1.00 95.02           H  
ATOM   1760  O   ARG A 111      10.870   7.496  -1.716  1.00 95.02           O  
ATOM   1761  CG  ARG A 111      14.477   6.161   0.142  1.00 95.02           C  
ATOM   1762  HG2 ARG A 111      13.822   5.515   0.725  1.00 95.02           H  
ATOM   1763  HG3 ARG A 111      15.242   5.551  -0.339  1.00 95.02           H  
ATOM   1764  CD  ARG A 111      15.126   7.185   1.077  1.00 95.02           C  
ATOM   1765  HD2 ARG A 111      15.792   7.827   0.501  1.00 95.02           H  
ATOM   1766  HD3 ARG A 111      14.342   7.799   1.520  1.00 95.02           H  
ATOM   1767  NE  ARG A 111      15.864   6.511   2.150  1.00 95.02           N  
ATOM   1768  HE  ARG A 111      15.620   5.545   2.317  1.00 95.02           H  
ATOM   1769  NH1 ARG A 111      16.909   8.324   3.094  1.00 95.02           N  
ATOM   1770 HH11 ARG A 111      16.502   8.912   2.381  1.00 95.02           H  
ATOM   1771 HH12 ARG A 111      17.465   8.720   3.838  1.00 95.02           H  
ATOM   1772  NH2 ARG A 111      17.084   6.302   4.031  1.00 95.02           N  
ATOM   1773 HH21 ARG A 111      17.610   6.690   4.801  1.00 95.02           H  
ATOM   1774 HH22 ARG A 111      16.684   5.377   4.104  1.00 95.02           H  
ATOM   1775  CZ  ARG A 111      16.625   7.053   3.076  1.00 95.02           C  
ATOM   1776  N   GLY A 112      11.523   6.621  -3.690  1.00 95.76           N  
ATOM   1777  H   GLY A 112      12.156   5.970  -4.133  1.00 95.76           H  
ATOM   1778  CA  GLY A 112      10.521   7.271  -4.533  1.00 95.76           C  
ATOM   1779  HA2 GLY A 112      10.720   7.027  -5.576  1.00 95.76           H  
ATOM   1780  HA3 GLY A 112      10.603   8.353  -4.430  1.00 95.76           H  
ATOM   1781  C   GLY A 112       9.089   6.838  -4.218  1.00 95.76           C  
ATOM   1782  O   GLY A 112       8.856   5.827  -3.546  1.00 95.76           O  
ATOM   1783  N   VAL A 113       8.114   7.564  -4.767  1.00 97.73           N  
ATOM   1784  H   VAL A 113       8.364   8.356  -5.341  1.00 97.73           H  
ATOM   1785  CA  VAL A 113       6.722   7.094  -4.817  1.00 97.73           C  
ATOM   1786  HA  VAL A 113       6.411   6.797  -3.816  1.00 97.73           H  
ATOM   1787  C   VAL A 113       6.688   5.879  -5.745  1.00 97.73           C  
ATOM   1788  CB  VAL A 113       5.766   8.193  -5.313  1.00 97.73           C  
ATOM   1789  HB  VAL A 113       5.984   8.423  -6.356  1.00 97.73           H  
ATOM   1790  O   VAL A 113       6.906   6.016  -6.947  1.00 97.73           O  
ATOM   1791  CG1 VAL A 113       4.313   7.729  -5.198  1.00 97.73           C  
ATOM   1792 HG11 VAL A 113       4.019   7.714  -4.149  1.00 97.73           H  
ATOM   1793 HG12 VAL A 113       3.667   8.424  -5.734  1.00 97.73           H  
ATOM   1794 HG13 VAL A 113       4.193   6.729  -5.616  1.00 97.73           H  
ATOM   1795  CG2 VAL A 113       5.889   9.482  -4.496  1.00 97.73           C  
ATOM   1796 HG21 VAL A 113       5.654   9.287  -3.449  1.00 97.73           H  
ATOM   1797 HG22 VAL A 113       6.901   9.882  -4.562  1.00 97.73           H  
ATOM   1798 HG23 VAL A 113       5.196  10.230  -4.880  1.00 97.73           H  
ATOM   1799  N   THR A 114       6.483   4.688  -5.187  1.00 96.74           N  
ATOM   1800  H   THR A 114       6.248   4.668  -4.205  1.00 96.74           H  
ATOM   1801  CA  THR A 114       6.832   3.421  -5.852  1.00 96.74           C  
ATOM   1802  HA  THR A 114       7.261   3.627  -6.833  1.00 96.74           H  
ATOM   1803  C   THR A 114       5.607   2.534  -6.058  1.00 96.74           C  
ATOM   1804  CB  THR A 114       7.915   2.678  -5.048  1.00 96.74           C  
ATOM   1805  HB  THR A 114       7.536   2.484  -4.044  1.00 96.74           H  
ATOM   1806  O   THR A 114       4.815   2.334  -5.135  1.00 96.74           O  
ATOM   1807  CG2 THR A 114       8.368   1.351  -5.660  1.00 96.74           C  
ATOM   1808 HG21 THR A 114       8.832   1.527  -6.630  1.00 96.74           H  
ATOM   1809 HG22 THR A 114       9.108   0.892  -5.004  1.00 96.74           H  
ATOM   1810 HG23 THR A 114       7.529   0.662  -5.763  1.00 96.74           H  
ATOM   1811  OG1 THR A 114       9.083   3.463  -4.949  1.00 96.74           O  
ATOM   1812  HG1 THR A 114       8.892   4.238  -4.417  1.00 96.74           H  
ATOM   1813  N   TRP A 115       5.514   1.928  -7.241  1.00 97.70           N  
ATOM   1814  H   TRP A 115       6.223   2.136  -7.930  1.00 97.70           H  
ATOM   1815  CA  TRP A 115       4.646   0.792  -7.551  1.00 97.70           C  
ATOM   1816  HA  TRP A 115       4.328   0.296  -6.634  1.00 97.70           H  
ATOM   1817  C   TRP A 115       5.464  -0.195  -8.387  1.00 97.70           C  
ATOM   1818  CB  TRP A 115       3.397   1.271  -8.297  1.00 97.70           C  
ATOM   1819  HB2 TRP A 115       3.679   1.702  -9.258  1.00 97.70           H  
ATOM   1820  HB3 TRP A 115       2.934   2.067  -7.716  1.00 97.70           H  
ATOM   1821  O   TRP A 115       5.740   0.074  -9.555  1.00 97.70           O  
ATOM   1822  CG  TRP A 115       2.369   0.202  -8.507  1.00 97.70           C  
ATOM   1823  CD1 TRP A 115       2.374  -0.760  -9.458  1.00 97.70           C  
ATOM   1824  HD1 TRP A 115       3.138  -0.876 -10.212  1.00 97.70           H  
ATOM   1825  CD2 TRP A 115       1.169  -0.035  -7.719  1.00 97.70           C  
ATOM   1826  CE2 TRP A 115       0.469  -1.149  -8.269  1.00 97.70           C  
ATOM   1827  CE3 TRP A 115       0.607   0.591  -6.588  1.00 97.70           C  
ATOM   1828  HE3 TRP A 115       1.123   1.432  -6.149  1.00 97.70           H  
ATOM   1829  NE1 TRP A 115       1.271  -1.582  -9.302  1.00 97.70           N  
ATOM   1830  HE1 TRP A 115       1.121  -2.432  -9.826  1.00 97.70           H  
ATOM   1831  CH2 TRP A 115      -1.300  -0.926  -6.637  1.00 97.70           C  
ATOM   1832  HH2 TRP A 115      -2.253  -1.241  -6.239  1.00 97.70           H  
ATOM   1833  CZ2 TRP A 115      -0.750  -1.596  -7.742  1.00 97.70           C  
ATOM   1834  HZ2 TRP A 115      -1.273  -2.427  -8.191  1.00 97.70           H  
ATOM   1835  CZ3 TRP A 115      -0.619   0.157  -6.055  1.00 97.70           C  
ATOM   1836  HZ3 TRP A 115      -1.046   0.665  -5.203  1.00 97.70           H  
ATOM   1837  N   HIS A 116       5.920  -1.288  -7.772  1.00 95.67           N  
ATOM   1838  H   HIS A 116       5.606  -1.488  -6.833  1.00 95.67           H  
ATOM   1839  CA  HIS A 116       7.056  -2.081  -8.259  1.00 95.67           C  
ATOM   1840  HA  HIS A 116       7.937  -1.439  -8.270  1.00 95.67           H  
ATOM   1841  C   HIS A 116       6.916  -2.624  -9.693  1.00 95.67           C  
ATOM   1842  CB  HIS A 116       7.302  -3.197  -7.238  1.00 95.67           C  
ATOM   1843  HB2 HIS A 116       7.516  -2.735  -6.275  1.00 95.67           H  
ATOM   1844  HB3 HIS A 116       6.404  -3.806  -7.139  1.00 95.67           H  
ATOM   1845  O   HIS A 116       7.917  -2.715 -10.395  1.00 95.67           O  
ATOM   1846  CG  HIS A 116       8.462  -4.093  -7.546  1.00 95.67           C  
ATOM   1847  CD2 HIS A 116       9.766  -3.887  -7.192  1.00 95.67           C  
ATOM   1848  HD2 HIS A 116      10.146  -3.033  -6.651  1.00 95.67           H  
ATOM   1849  ND1 HIS A 116       8.396  -5.290  -8.210  1.00 95.67           N  
ATOM   1850  HD1 HIS A 116       7.565  -5.658  -8.653  1.00 95.67           H  
ATOM   1851  CE1 HIS A 116       9.642  -5.789  -8.271  1.00 95.67           C  
ATOM   1852  HE1 HIS A 116       9.912  -6.704  -8.776  1.00 95.67           H  
ATOM   1853  NE2 HIS A 116      10.514  -4.981  -7.640  1.00 95.67           N  
ATOM   1854  N   ASP A 117       5.698  -2.914 -10.147  1.00 95.59           N  
ATOM   1855  H   ASP A 117       4.934  -2.951  -9.488  1.00 95.59           H  
ATOM   1856  CA  ASP A 117       5.418  -3.304 -11.535  1.00 95.59           C  
ATOM   1857  HA  ASP A 117       5.958  -4.219 -11.776  1.00 95.59           H  
ATOM   1858  C   ASP A 117       5.837  -2.239 -12.569  1.00 95.59           C  
ATOM   1859  CB  ASP A 117       3.915  -3.593 -11.616  1.00 95.59           C  
ATOM   1860  HB2 ASP A 117       3.695  -4.438 -10.964  1.00 95.59           H  
ATOM   1861  HB3 ASP A 117       3.365  -2.732 -11.238  1.00 95.59           H  
ATOM   1862  O   ASP A 117       6.456  -2.554 -13.582  1.00 95.59           O  
ATOM   1863  CG  ASP A 117       3.418  -3.898 -13.028  1.00 95.59           C  
ATOM   1864  OD1 ASP A 117       4.126  -4.614 -13.763  1.00 95.59           O  
ATOM   1865  OD2 ASP A 117       2.288  -3.446 -13.323  1.00 95.59           O  
ATOM   1866  N   ILE A 118       5.550  -0.961 -12.298  1.00 96.14           N  
ATOM   1867  H   ILE A 118       5.160  -0.747 -11.391  1.00 96.14           H  
ATOM   1868  CA  ILE A 118       5.699   0.119 -13.289  1.00 96.14           C  
ATOM   1869  HA  ILE A 118       5.915  -0.332 -14.258  1.00 96.14           H  
ATOM   1870  C   ILE A 118       6.883   1.044 -13.005  1.00 96.14           C  
ATOM   1871  CB  ILE A 118       4.376   0.899 -13.467  1.00 96.14           C  
ATOM   1872  HB  ILE A 118       4.529   1.633 -14.257  1.00 96.14           H  
ATOM   1873  O   ILE A 118       7.419   1.655 -13.926  1.00 96.14           O  
ATOM   1874  CG1 ILE A 118       3.960   1.653 -12.185  1.00 96.14           C  
ATOM   1875 HG12 ILE A 118       4.772   2.311 -11.877  1.00 96.14           H  
ATOM   1876 HG13 ILE A 118       3.783   0.927 -11.392  1.00 96.14           H  
ATOM   1877  CG2 ILE A 118       3.273  -0.068 -13.934  1.00 96.14           C  
ATOM   1878 HG21 ILE A 118       2.973  -0.740 -13.130  1.00 96.14           H  
ATOM   1879 HG22 ILE A 118       3.631  -0.672 -14.768  1.00 96.14           H  
ATOM   1880 HG23 ILE A 118       2.398   0.486 -14.273  1.00 96.14           H  
ATOM   1881  CD1 ILE A 118       2.704   2.519 -12.333  1.00 96.14           C  
ATOM   1882 HD11 ILE A 118       2.455   2.970 -11.373  1.00 96.14           H  
ATOM   1883 HD12 ILE A 118       1.851   1.913 -12.639  1.00 96.14           H  
ATOM   1884 HD13 ILE A 118       2.884   3.306 -13.065  1.00 96.14           H  
ATOM   1885  N   THR A 119       7.316   1.162 -11.748  1.00 95.90           N  
ATOM   1886  H   THR A 119       6.858   0.612 -11.035  1.00 95.90           H  
ATOM   1887  CA  THR A 119       8.440   2.025 -11.360  1.00 95.90           C  
ATOM   1888  HA  THR A 119       8.571   2.794 -12.121  1.00 95.90           H  
ATOM   1889  C   THR A 119       9.739   1.236 -11.258  1.00 95.90           C  
ATOM   1890  CB  THR A 119       8.195   2.749 -10.029  1.00 95.90           C  
ATOM   1891  HB  THR A 119       9.072   3.353  -9.796  1.00 95.90           H  
ATOM   1892  O   THR A 119       9.778   0.170 -10.650  1.00 95.90           O  
ATOM   1893  CG2 THR A 119       6.975   3.661 -10.074  1.00 95.90           C  
ATOM   1894 HG21 THR A 119       6.954   4.276  -9.174  1.00 95.90           H  
ATOM   1895 HG22 THR A 119       6.063   3.066 -10.124  1.00 95.90           H  
ATOM   1896 HG23 THR A 119       7.035   4.313 -10.946  1.00 95.90           H  
ATOM   1897  OG1 THR A 119       7.988   1.824  -8.990  1.00 95.90           O  
ATOM   1898  HG1 THR A 119       8.422   1.012  -9.260  1.00 95.90           H  
ATOM   1899  N   THR A 120      10.843   1.801 -11.747  1.00 91.49           N  
ATOM   1900  H   THR A 120      10.767   2.699 -12.204  1.00 91.49           H  
ATOM   1901  CA  THR A 120      12.185   1.260 -11.475  1.00 91.49           C  
ATOM   1902  HA  THR A 120      12.127   0.172 -11.504  1.00 91.49           H  
ATOM   1903  C   THR A 120      12.666   1.662 -10.079  1.00 91.49           C  
ATOM   1904  CB  THR A 120      13.206   1.698 -12.536  1.00 91.49           C  
ATOM   1905  HB  THR A 120      14.132   1.147 -12.372  1.00 91.49           H  
ATOM   1906  O   THR A 120      12.128   2.580  -9.468  1.00 91.49           O  
ATOM   1907  CG2 THR A 120      12.742   1.431 -13.966  1.00 91.49           C  
ATOM   1908 HG21 THR A 120      13.552   1.640 -14.664  1.00 91.49           H  
ATOM   1909 HG22 THR A 120      12.459   0.383 -14.065  1.00 91.49           H  
ATOM   1910 HG23 THR A 120      11.880   2.050 -14.216  1.00 91.49           H  
ATOM   1911  OG1 THR A 120      13.488   3.073 -12.429  1.00 91.49           O  
ATOM   1912  HG1 THR A 120      13.582   3.414 -13.321  1.00 91.49           H  
ATOM   1913  N   SER A 121      13.750   1.054  -9.584  1.00 89.99           N  
ATOM   1914  H   SER A 121      14.176   0.302 -10.107  1.00 89.99           H  
ATOM   1915  CA  SER A 121      14.334   1.417  -8.282  1.00 89.99           C  
ATOM   1916  HA  SER A 121      13.568   1.280  -7.519  1.00 89.99           H  
ATOM   1917  C   SER A 121      14.805   2.873  -8.184  1.00 89.99           C  
ATOM   1918  CB  SER A 121      15.511   0.496  -7.952  1.00 89.99           C  
ATOM   1919  HB2 SER A 121      15.166  -0.538  -7.962  1.00 89.99           H  
ATOM   1920  HB3 SER A 121      15.886   0.729  -6.955  1.00 89.99           H  
ATOM   1921  O   SER A 121      15.004   3.362  -7.081  1.00 89.99           O  
ATOM   1922  OG  SER A 121      16.555   0.658  -8.898  1.00 89.99           O  
ATOM   1923  HG  SER A 121      17.152  -0.088  -8.810  1.00 89.99           H  
ATOM   1924  N   ARG A 122      15.007   3.577  -9.301  1.00 92.12           N  
ATOM   1925  H   ARG A 122      14.801   3.120 -10.178  1.00 92.12           H  
ATOM   1926  CA  ARG A 122      15.322   5.019  -9.325  1.00 92.12           C  
ATOM   1927  HA  ARG A 122      15.480   5.389  -8.312  1.00 92.12           H  
ATOM   1928  C   ARG A 122      14.168   5.869  -9.855  1.00 92.12           C  
ATOM   1929  CB  ARG A 122      16.599   5.260 -10.140  1.00 92.12           C  
ATOM   1930  HB2 ARG A 122      16.740   6.334 -10.265  1.00 92.12           H  
ATOM   1931  HB3 ARG A 122      16.485   4.815 -11.128  1.00 92.12           H  
ATOM   1932  O   ARG A 122      14.296   7.083  -9.908  1.00 92.12           O  
ATOM   1933  CG  ARG A 122      17.847   4.694  -9.453  1.00 92.12           C  
ATOM   1934  HG2 ARG A 122      17.956   5.160  -8.473  1.00 92.12           H  
ATOM   1935  HG3 ARG A 122      17.753   3.615  -9.331  1.00 92.12           H  
ATOM   1936  CD  ARG A 122      19.075   5.008 -10.314  1.00 92.12           C  
ATOM   1937  HD2 ARG A 122      18.957   4.510 -11.277  1.00 92.12           H  
ATOM   1938  HD3 ARG A 122      19.118   6.080 -10.506  1.00 92.12           H  
ATOM   1939  NE  ARG A 122      20.325   4.540  -9.685  1.00 92.12           N  
ATOM   1940  HE  ARG A 122      20.578   3.578  -9.862  1.00 92.12           H  
ATOM   1941  NH1 ARG A 122      20.935   6.511  -8.666  1.00 92.12           N  
ATOM   1942 HH11 ARG A 122      20.068   6.935  -8.965  1.00 92.12           H  
ATOM   1943 HH12 ARG A 122      21.561   7.049  -8.083  1.00 92.12           H  
ATOM   1944  NH2 ARG A 122      22.267   4.726  -8.517  1.00 92.12           N  
ATOM   1945 HH21 ARG A 122      22.500   3.771  -8.750  1.00 92.12           H  
ATOM   1946 HH22 ARG A 122      22.916   5.291  -7.987  1.00 92.12           H  
ATOM   1947  CZ  ARG A 122      21.165   5.262  -8.963  1.00 92.12           C  
ATOM   1948  N   GLY A 123      13.080   5.238 -10.286  1.00 92.14           N  
ATOM   1949  H   GLY A 123      12.987   4.252 -10.089  1.00 92.14           H  
ATOM   1950  CA  GLY A 123      11.888   5.923 -10.750  1.00 92.14           C  
ATOM   1951  HA2 GLY A 123      11.319   5.263 -11.405  1.00 92.14           H  
ATOM   1952  HA3 GLY A 123      12.167   6.815 -11.310  1.00 92.14           H  
ATOM   1953  C   GLY A 123      10.997   6.323  -9.579  1.00 92.14           C  
ATOM   1954  O   GLY A 123      10.964   5.659  -8.547  1.00 92.14           O  
ATOM   1955  N   SER A 124      10.241   7.395  -9.772  1.00 96.53           N  
ATOM   1956  H   SER A 124      10.339   7.916 -10.631  1.00 96.53           H  
ATOM   1957  CA  SER A 124       9.136   7.785  -8.903  1.00 96.53           C  
ATOM   1958  HA  SER A 124       8.912   6.983  -8.199  1.00 96.53           H  
ATOM   1959  C   SER A 124       7.915   8.023  -9.780  1.00 96.53           C  
ATOM   1960  CB  SER A 124       9.508   9.041  -8.106  1.00 96.53           C  
ATOM   1961  HB2 SER A 124       9.701   9.867  -8.792  1.00 96.53           H  
ATOM   1962  HB3 SER A 124      10.418   8.842  -7.540  1.00 96.53           H  
ATOM   1963  O   SER A 124       8.045   8.554 -10.885  1.00 96.53           O  
ATOM   1964  OG  SER A 124       8.479   9.409  -7.202  1.00 96.53           O  
ATOM   1965  HG  SER A 124       7.754   9.786  -7.706  1.00 96.53           H  
ATOM   1966  N   LEU A 125       6.729   7.655  -9.297  1.00 97.44           N  
ATOM   1967  H   LEU A 125       6.696   7.178  -8.407  1.00 97.44           H  
ATOM   1968  CA  LEU A 125       5.481   8.103  -9.909  1.00 97.44           C  
ATOM   1969  HA  LEU A 125       5.431   7.730 -10.932  1.00 97.44           H  
ATOM   1970  C   LEU A 125       5.479   9.635  -9.970  1.00 97.44           C  
ATOM   1971  CB  LEU A 125       4.264   7.582  -9.123  1.00 97.44           C  
ATOM   1972  HB2 LEU A 125       4.313   7.976  -8.108  1.00 97.44           H  
ATOM   1973  HB3 LEU A 125       3.363   7.984  -9.587  1.00 97.44           H  
ATOM   1974  O   LEU A 125       5.842  10.297  -8.993  1.00 97.44           O  
ATOM   1975  CG  LEU A 125       4.128   6.051  -9.052  1.00 97.44           C  
ATOM   1976  HG  LEU A 125       4.996   5.622  -8.550  1.00 97.44           H  
ATOM   1977  CD1 LEU A 125       2.883   5.671  -8.256  1.00 97.44           C  
ATOM   1978 HD11 LEU A 125       2.799   4.586  -8.192  1.00 97.44           H  
ATOM   1979 HD12 LEU A 125       2.935   6.078  -7.247  1.00 97.44           H  
ATOM   1980 HD13 LEU A 125       1.997   6.072  -8.747  1.00 97.44           H  
ATOM   1981  CD2 LEU A 125       4.007   5.422 -10.434  1.00 97.44           C  
ATOM   1982 HD21 LEU A 125       4.939   5.572 -10.979  1.00 97.44           H  
ATOM   1983 HD22 LEU A 125       3.855   4.348 -10.323  1.00 97.44           H  
ATOM   1984 HD23 LEU A 125       3.175   5.860 -10.985  1.00 97.44           H  
ATOM   1985  N   SER A 126       5.071  10.188 -11.113  1.00 96.63           N  
ATOM   1986  H   SER A 126       4.744   9.587 -11.856  1.00 96.63           H  
ATOM   1987  CA  SER A 126       4.952  11.637 -11.305  1.00 96.63           C  
ATOM   1988  HA  SER A 126       5.773  12.125 -10.779  1.00 96.63           H  
ATOM   1989  C   SER A 126       3.643  12.184 -10.733  1.00 96.63           C  
ATOM   1990  CB  SER A 126       5.094  12.001 -12.783  1.00 96.63           C  
ATOM   1991  HB2 SER A 126       6.079  11.689 -13.130  1.00 96.63           H  
ATOM   1992  HB3 SER A 126       5.015  13.082 -12.896  1.00 96.63           H  
ATOM   1993  O   SER A 126       3.550  13.367 -10.420  1.00 96.63           O  
ATOM   1994  OG  SER A 126       4.104  11.368 -13.575  1.00 96.63           O  
ATOM   1995  HG  SER A 126       3.538  12.050 -13.943  1.00 96.63           H  
ATOM   1996  N   SER A 127       2.635  11.326 -10.570  1.00 97.18           N  
ATOM   1997  H   SER A 127       2.767  10.377 -10.892  1.00 97.18           H  
ATOM   1998  CA  SER A 127       1.408  11.631  -9.839  1.00 97.18           C  
ATOM   1999  HA  SER A 127       1.642  12.333  -9.039  1.00 97.18           H  
ATOM   2000  C   SER A 127       0.829  10.366  -9.218  1.00 97.18           C  
ATOM   2001  CB  SER A 127       0.362  12.281 -10.756  1.00 97.18           C  
ATOM   2002  HB2 SER A 127       0.809  13.125 -11.281  1.00 97.18           H  
ATOM   2003  HB3 SER A 127      -0.460  12.653 -10.144  1.00 97.18           H  
ATOM   2004  O   SER A 127       0.858   9.303  -9.843  1.00 97.18           O  
ATOM   2005  OG  SER A 127      -0.157  11.355 -11.697  1.00 97.18           O  
ATOM   2006  HG  SER A 127      -0.390  10.552 -11.224  1.00 97.18           H  
ATOM   2007  N   VAL A 128       0.226  10.499  -8.040  1.00 97.64           N  
ATOM   2008  H   VAL A 128       0.234  11.396  -7.577  1.00 97.64           H  
ATOM   2009  CA  VAL A 128      -0.617   9.469  -7.434  1.00 97.64           C  
ATOM   2010  HA  VAL A 128      -1.003   8.837  -8.233  1.00 97.64           H  
ATOM   2011  C   VAL A 128      -1.809  10.123  -6.743  1.00 97.64           C  
ATOM   2012  CB  VAL A 128       0.183   8.556  -6.487  1.00 97.64           C  
ATOM   2013  HB  VAL A 128       0.982   8.094  -7.066  1.00 97.64           H  
ATOM   2014  O   VAL A 128      -1.662  11.146  -6.077  1.00 97.64           O  
ATOM   2015  CG1 VAL A 128       0.830   9.292  -5.305  1.00 97.64           C  
ATOM   2016 HG11 VAL A 128       1.401   8.589  -4.700  1.00 97.64           H  
ATOM   2017 HG12 VAL A 128       1.507  10.065  -5.668  1.00 97.64           H  
ATOM   2018 HG13 VAL A 128       0.069   9.750  -4.673  1.00 97.64           H  
ATOM   2019  CG2 VAL A 128      -0.701   7.430  -5.944  1.00 97.64           C  
ATOM   2020 HG21 VAL A 128      -1.456   7.824  -5.264  1.00 97.64           H  
ATOM   2021 HG22 VAL A 128      -1.190   6.908  -6.767  1.00 97.64           H  
ATOM   2022 HG23 VAL A 128      -0.077   6.723  -5.398  1.00 97.64           H  
ATOM   2023  N   GLU A 129      -2.989   9.531  -6.890  1.00 97.91           N  
ATOM   2024  H   GLU A 129      -3.055   8.741  -7.517  1.00 97.91           H  
ATOM   2025  CA  GLU A 129      -4.198   9.939  -6.183  1.00 97.91           C  
ATOM   2026  HA  GLU A 129      -3.924  10.591  -5.354  1.00 97.91           H  
ATOM   2027  C   GLU A 129      -4.903   8.703  -5.618  1.00 97.91           C  
ATOM   2028  CB  GLU A 129      -5.114  10.735  -7.126  1.00 97.91           C  
ATOM   2029  HB2 GLU A 129      -4.526  11.480  -7.662  1.00 97.91           H  
ATOM   2030  HB3 GLU A 129      -5.558  10.051  -7.850  1.00 97.91           H  
ATOM   2031  O   GLU A 129      -5.244   7.780  -6.356  1.00 97.91           O  
ATOM   2032  CG  GLU A 129      -6.213  11.460  -6.335  1.00 97.91           C  
ATOM   2033  HG2 GLU A 129      -5.741  12.207  -5.697  1.00 97.91           H  
ATOM   2034  HG3 GLU A 129      -6.711  10.742  -5.683  1.00 97.91           H  
ATOM   2035  CD  GLU A 129      -7.273  12.135  -7.218  1.00 97.91           C  
ATOM   2036  OE1 GLU A 129      -8.041  12.949  -6.665  1.00 97.91           O  
ATOM   2037  OE2 GLU A 129      -7.431  11.747  -8.402  1.00 97.91           O  
ATOM   2038  N   MET A 130      -5.141   8.687  -4.305  1.00 97.70           N  
ATOM   2039  H   MET A 130      -4.863   9.490  -3.759  1.00 97.70           H  
ATOM   2040  CA  MET A 130      -5.952   7.665  -3.641  1.00 97.70           C  
ATOM   2041  HA  MET A 130      -6.066   6.802  -4.297  1.00 97.70           H  
ATOM   2042  C   MET A 130      -7.341   8.232  -3.350  1.00 97.70           C  
ATOM   2043  CB  MET A 130      -5.284   7.181  -2.348  1.00 97.70           C  
ATOM   2044  HB2 MET A 130      -5.961   6.491  -1.844  1.00 97.70           H  
ATOM   2045  HB3 MET A 130      -5.113   8.032  -1.688  1.00 97.70           H  
ATOM   2046  O   MET A 130      -7.476   9.240  -2.655  1.00 97.70           O  
ATOM   2047  CG  MET A 130      -3.950   6.470  -2.594  1.00 97.70           C  
ATOM   2048  HG2 MET A 130      -4.105   5.631  -3.273  1.00 97.70           H  
ATOM   2049  HG3 MET A 130      -3.266   7.169  -3.075  1.00 97.70           H  
ATOM   2050  SD  MET A 130      -3.153   5.865  -1.079  1.00 97.70           S  
ATOM   2051  CE  MET A 130      -4.136   4.378  -0.743  1.00 97.70           C  
ATOM   2052  HE1 MET A 130      -5.175   4.648  -0.558  1.00 97.70           H  
ATOM   2053  HE2 MET A 130      -4.077   3.705  -1.598  1.00 97.70           H  
ATOM   2054  HE3 MET A 130      -3.735   3.871   0.135  1.00 97.70           H  
ATOM   2055  N   LYS A 131      -8.377   7.565  -3.852  1.00 97.22           N  
ATOM   2056  H   LYS A 131      -8.177   6.751  -4.417  1.00 97.22           H  
ATOM   2057  CA  LYS A 131      -9.781   7.962  -3.719  1.00 97.22           C  
ATOM   2058  HA  LYS A 131      -9.861   8.813  -3.043  1.00 97.22           H  
ATOM   2059  C   LYS A 131     -10.588   6.820  -3.143  1.00 97.22           C  
ATOM   2060  CB  LYS A 131     -10.337   8.363  -5.090  1.00 97.22           C  
ATOM   2061  HB2 LYS A 131     -11.418   8.483  -5.023  1.00 97.22           H  
ATOM   2062  HB3 LYS A 131     -10.118   7.573  -5.808  1.00 97.22           H  
ATOM   2063  O   LYS A 131     -10.429   5.679  -3.559  1.00 97.22           O  
ATOM   2064  CG  LYS A 131      -9.726   9.687  -5.558  1.00 97.22           C  
ATOM   2065  HG2 LYS A 131      -8.638   9.625  -5.533  1.00 97.22           H  
ATOM   2066  HG3 LYS A 131     -10.038  10.479  -4.876  1.00 97.22           H  
ATOM   2067  CD  LYS A 131     -10.158  10.061  -6.976  1.00 97.22           C  
ATOM   2068  HD2 LYS A 131     -11.242  10.003  -7.075  1.00 97.22           H  
ATOM   2069  HD3 LYS A 131      -9.856  11.094  -7.146  1.00 97.22           H  
ATOM   2070  CE  LYS A 131      -9.478   9.151  -8.000  1.00 97.22           C  
ATOM   2071  HE2 LYS A 131     -10.079   8.258  -8.176  1.00 97.22           H  
ATOM   2072  HE3 LYS A 131      -8.515   8.832  -7.602  1.00 97.22           H  
ATOM   2073  NZ  LYS A 131      -9.225   9.875  -9.259  1.00 97.22           N  
ATOM   2074  HZ1 LYS A 131      -8.582  10.631  -9.075  1.00 97.22           H  
ATOM   2075  HZ2 LYS A 131     -10.059  10.247  -9.691  1.00 97.22           H  
ATOM   2076  HZ3 LYS A 131      -8.739   9.251  -9.886  1.00 97.22           H  
ATOM   2077  N   ILE A 132     -11.488   7.134  -2.221  1.00 96.53           N  
ATOM   2078  H   ILE A 132     -11.618   8.104  -1.972  1.00 96.53           H  
ATOM   2079  CA  ILE A 132     -12.373   6.140  -1.617  1.00 96.53           C  
ATOM   2080  HA  ILE A 132     -12.193   5.186  -2.111  1.00 96.53           H  
ATOM   2081  C   ILE A 132     -13.834   6.478  -1.892  1.00 96.53           C  
ATOM   2082  CB  ILE A 132     -12.059   5.915  -0.125  1.00 96.53           C  
ATOM   2083  HB  ILE A 132     -12.739   5.145   0.241  1.00 96.53           H  
ATOM   2084  O   ILE A 132     -14.223   7.647  -1.892  1.00 96.53           O  
ATOM   2085  CG1 ILE A 132     -12.267   7.192   0.720  1.00 96.53           C  
ATOM   2086 HG12 ILE A 132     -13.274   7.574   0.550  1.00 96.53           H  
ATOM   2087 HG13 ILE A 132     -11.556   7.958   0.411  1.00 96.53           H  
ATOM   2088  CG2 ILE A 132     -10.636   5.350   0.021  1.00 96.53           C  
ATOM   2089 HG21 ILE A 132      -9.890   6.092  -0.264  1.00 96.53           H  
ATOM   2090 HG22 ILE A 132     -10.525   4.469  -0.611  1.00 96.53           H  
ATOM   2091 HG23 ILE A 132     -10.460   5.045   1.052  1.00 96.53           H  
ATOM   2092  CD1 ILE A 132     -12.120   6.968   2.230  1.00 96.53           C  
ATOM   2093 HD11 ILE A 132     -11.093   6.700   2.480  1.00 96.53           H  
ATOM   2094 HD12 ILE A 132     -12.794   6.176   2.558  1.00 96.53           H  
ATOM   2095 HD13 ILE A 132     -12.372   7.889   2.755  1.00 96.53           H  
ATOM   2096  N   ARG A 133     -14.646   5.445  -2.113  1.00 96.21           N  
ATOM   2097  H   ARG A 133     -14.228   4.525  -2.123  1.00 96.21           H  
ATOM   2098  CA  ARG A 133     -16.090   5.540  -2.356  1.00 96.21           C  
ATOM   2099  HA  ARG A 133     -16.435   6.549  -2.133  1.00 96.21           H  
ATOM   2100  C   ARG A 133     -16.824   4.567  -1.444  1.00 96.21           C  
ATOM   2101  CB  ARG A 133     -16.359   5.241  -3.843  1.00 96.21           C  
ATOM   2102  HB2 ARG A 133     -15.826   4.334  -4.131  1.00 96.21           H  
ATOM   2103  HB3 ARG A 133     -15.977   6.068  -4.441  1.00 96.21           H  
ATOM   2104  O   ARG A 133     -16.441   3.407  -1.368  1.00 96.21           O  
ATOM   2105  CG  ARG A 133     -17.851   5.034  -4.141  1.00 96.21           C  
ATOM   2106  HG2 ARG A 133     -18.211   4.139  -3.634  1.00 96.21           H  
ATOM   2107  HG3 ARG A 133     -18.401   5.896  -3.765  1.00 96.21           H  
ATOM   2108  CD  ARG A 133     -18.152   4.887  -5.633  1.00 96.21           C  
ATOM   2109  HD2 ARG A 133     -17.468   5.511  -6.209  1.00 96.21           H  
ATOM   2110  HD3 ARG A 133     -19.167   5.250  -5.793  1.00 96.21           H  
ATOM   2111  NE  ARG A 133     -18.082   3.489  -6.101  1.00 96.21           N  
ATOM   2112  HE  ARG A 133     -17.644   2.787  -5.521  1.00 96.21           H  
ATOM   2113  NH1 ARG A 133     -19.048   3.819  -8.158  1.00 96.21           N  
ATOM   2114 HH11 ARG A 133     -19.397   3.421  -9.018  1.00 96.21           H  
ATOM   2115 HH12 ARG A 133     -19.058   4.814  -7.985  1.00 96.21           H  
ATOM   2116  NH2 ARG A 133     -18.526   1.756  -7.477  1.00 96.21           N  
ATOM   2117 HH21 ARG A 133     -18.021   1.187  -6.811  1.00 96.21           H  
ATOM   2118 HH22 ARG A 133     -18.828   1.337  -8.345  1.00 96.21           H  
ATOM   2119  CZ  ARG A 133     -18.555   3.029  -7.241  1.00 96.21           C  
ATOM   2120  N   LYS A 134     -17.893   5.015  -0.785  1.00 96.97           N  
ATOM   2121  H   LYS A 134     -18.177   5.974  -0.928  1.00 96.97           H  
ATOM   2122  CA  LYS A 134     -18.783   4.128  -0.023  1.00 96.97           C  
ATOM   2123  HA  LYS A 134     -18.181   3.509   0.642  1.00 96.97           H  
ATOM   2124  C   LYS A 134     -19.533   3.184  -0.974  1.00 96.97           C  
ATOM   2125  CB  LYS A 134     -19.735   4.977   0.833  1.00 96.97           C  
ATOM   2126  HB2 LYS A 134     -19.148   5.528   1.569  1.00 96.97           H  
ATOM   2127  HB3 LYS A 134     -20.262   5.689   0.199  1.00 96.97           H  
ATOM   2128  O   LYS A 134     -20.031   3.638  -2.002  1.00 96.97           O  
ATOM   2129  CG  LYS A 134     -20.763   4.103   1.557  1.00 96.97           C  
ATOM   2130  HG2 LYS A 134     -21.457   3.709   0.814  1.00 96.97           H  
ATOM   2131  HG3 LYS A 134     -20.257   3.272   2.047  1.00 96.97           H  
ATOM   2132  CD  LYS A 134     -21.569   4.880   2.597  1.00 96.97           C  
ATOM   2133  HD2 LYS A 134     -20.919   5.122   3.438  1.00 96.97           H  
ATOM   2134  HD3 LYS A 134     -21.969   5.793   2.157  1.00 96.97           H  
ATOM   2135  CE  LYS A 134     -22.718   3.972   3.043  1.00 96.97           C  
ATOM   2136  HE2 LYS A 134     -22.331   2.963   3.184  1.00 96.97           H  
ATOM   2137  HE3 LYS A 134     -23.449   3.917   2.236  1.00 96.97           H  
ATOM   2138  NZ  LYS A 134     -23.345   4.441   4.295  1.00 96.97           N  
ATOM   2139  HZ1 LYS A 134     -23.612   5.413   4.231  1.00 96.97           H  
ATOM   2140  HZ2 LYS A 134     -22.684   4.291   5.044  1.00 96.97           H  
ATOM   2141  HZ3 LYS A 134     -24.157   3.873   4.492  1.00 96.97           H  
ATOM   2142  N   LYS A 135     -19.639   1.905  -0.615  1.00 92.86           N  
ATOM   2143  H   LYS A 135     -19.204   1.616   0.250  1.00 92.86           H  
ATOM   2144  CA  LYS A 135     -20.454   0.913  -1.329  1.00 92.86           C  
ATOM   2145  HA  LYS A 135     -20.343   1.073  -2.401  1.00 92.86           H  
ATOM   2146  C   LYS A 135     -21.929   1.102  -0.986  1.00 92.86           C  
ATOM   2147  CB  LYS A 135     -19.983  -0.509  -1.001  1.00 92.86           C  
ATOM   2148  HB2 LYS A 135     -20.045  -0.678   0.074  1.00 92.86           H  
ATOM   2149  HB3 LYS A 135     -20.628  -1.226  -1.508  1.00 92.86           H  
ATOM   2150  O   LYS A 135     -22.261   1.334   0.179  1.00 92.86           O  
ATOM   2151  CG  LYS A 135     -18.542  -0.687  -1.478  1.00 92.86           C  
ATOM   2152  HG2 LYS A 135     -17.899   0.014  -0.946  1.00 92.86           H  
ATOM   2153  HG3 LYS A 135     -18.505  -0.461  -2.544  1.00 92.86           H  
ATOM   2154  CD  LYS A 135     -17.994  -2.087  -1.233  1.00 92.86           C  
ATOM   2155  HD2 LYS A 135     -16.907  -2.008  -1.225  1.00 92.86           H  
ATOM   2156  HD3 LYS A 135     -18.324  -2.449  -0.259  1.00 92.86           H  
ATOM   2157  CE  LYS A 135     -18.430  -3.054  -2.330  1.00 92.86           C  
ATOM   2158  HE2 LYS A 135     -19.514  -3.166  -2.309  1.00 92.86           H  
ATOM   2159  HE3 LYS A 135     -18.148  -2.626  -3.292  1.00 92.86           H  
ATOM   2160  NZ  LYS A 135     -17.751  -4.350  -2.135  1.00 92.86           N  
ATOM   2161  HZ1 LYS A 135     -17.932  -4.963  -2.917  1.00 92.86           H  
ATOM   2162  HZ2 LYS A 135     -16.759  -4.170  -2.074  1.00 92.86           H  
ATOM   2163  HZ3 LYS A 135     -18.048  -4.774  -1.268  1.00 92.86           H  
ATOM   2164  N   ASN A 136     -22.771   1.056  -2.016  1.00 78.75           N  
ATOM   2165  H   ASN A 136     -22.403   0.767  -2.911  1.00 78.75           H  
ATOM   2166  CA  ASN A 136     -24.227   1.132  -1.886  1.00 78.75           C  
ATOM   2167  HA  ASN A 136     -24.488   1.892  -1.150  1.00 78.75           H  
ATOM   2168  C   ASN A 136     -24.802  -0.174  -1.344  1.00 78.75           C  
ATOM   2169  CB  ASN A 136     -24.861   1.506  -3.238  1.00 78.75           C  
ATOM   2170  HB2 ASN A 136     -24.540   0.782  -3.987  1.00 78.75           H  
ATOM   2171  HB3 ASN A 136     -25.943   1.423  -3.140  1.00 78.75           H  
ATOM   2172  O   ASN A 136     -24.270  -1.239  -1.731  1.00 78.75           O  
ATOM   2173  CG  ASN A 136     -24.557   2.915  -3.715  1.00 78.75           C  
ATOM   2174  ND2 ASN A 136     -24.620   3.134  -5.007  1.00 78.75           N  
ATOM   2175 HD21 ASN A 136     -24.881   2.382  -5.629  1.00 78.75           H  
ATOM   2176 HD22 ASN A 136     -24.454   4.086  -5.300  1.00 78.75           H  
ATOM   2177  OD1 ASN A 136     -24.286   3.842  -2.969  1.00 78.75           O  
ATOM   2178  OXT ASN A 136     -25.784  -0.042  -0.588  1.00 78.75           O  
TER    2179      ASN A 136                                                       
END   
