# Supplementary material for: Nuclear genome of Bulinus truncatus, an intermediate host of the carcinogenic human blood fluke Schistosoma haematobium
Source: Nat Commun. 2022 Feb 21;13:977. doi: 10.1038/s41467-022-28634-9 (PMC8861042; doi:10.1038/s41467-022-28634-9)
Supplement: Supplementary file 6 — Supplementary Data 3 [file 41467_2022_28634_MOESM6_ESM.zip › Supplementary_Data_3/bglb005196-pb.mature.pep.pdb]

ATOM      1  N   ARG A   1      21.059  37.662 -19.549  1.00 36.72           N  
ATOM      2  H   ARG A   1      21.023  37.483 -18.555  1.00 36.72           H  
ATOM      3  H2  ARG A   1      22.020  37.852 -19.793  1.00 36.72           H  
ATOM      4  H3  ARG A   1      20.502  38.479 -19.757  1.00 36.72           H  
ATOM      5  CA  ARG A   1      20.583  36.485 -20.315  1.00 36.72           C  
ATOM      6  HA  ARG A   1      19.565  36.245 -20.011  1.00 36.72           H  
ATOM      7  C   ARG A   1      21.491  35.331 -19.910  1.00 36.72           C  
ATOM      8  CB  ARG A   1      20.595  36.791 -21.836  1.00 36.72           C  
ATOM      9  HB2 ARG A   1      21.572  36.564 -22.263  1.00 36.72           H  
ATOM     10  HB3 ARG A   1      20.431  37.860 -21.968  1.00 36.72           H  
ATOM     11  O   ARG A   1      22.608  35.261 -20.394  1.00 36.72           O  
ATOM     12  CG  ARG A   1      19.503  36.072 -22.650  1.00 36.72           C  
ATOM     13  HG2 ARG A   1      18.531  36.371 -22.257  1.00 36.72           H  
ATOM     14  HG3 ARG A   1      19.606  34.991 -22.546  1.00 36.72           H  
ATOM     15  CD  ARG A   1      19.597  36.456 -24.142  1.00 36.72           C  
ATOM     16  HD2 ARG A   1      20.063  37.437 -24.232  1.00 36.72           H  
ATOM     17  HD3 ARG A   1      20.234  35.731 -24.650  1.00 36.72           H  
ATOM     18  NE  ARG A   1      18.276  36.522 -24.803  1.00 36.72           N  
ATOM     19  HE  ARG A   1      17.459  36.387 -24.225  1.00 36.72           H  
ATOM     20  NH1 ARG A   1      19.018  36.883 -26.951  1.00 36.72           N  
ATOM     21 HH11 ARG A   1      18.819  37.067 -27.924  1.00 36.72           H  
ATOM     22 HH12 ARG A   1      19.973  36.746 -26.653  1.00 36.72           H  
ATOM     23  NH2 ARG A   1      16.834  36.917 -26.523  1.00 36.72           N  
ATOM     24 HH21 ARG A   1      16.670  37.102 -27.502  1.00 36.72           H  
ATOM     25 HH22 ARG A   1      16.042  36.833 -25.902  1.00 36.72           H  
ATOM     26  CZ  ARG A   1      18.051  36.772 -26.084  1.00 36.72           C  
ATOM     27  N   VAL A   2      21.089  34.574 -18.890  1.00 34.43           N  
ATOM     28  H   VAL A   2      20.140  34.638 -18.550  1.00 34.43           H  
ATOM     29  CA  VAL A   2      21.889  33.481 -18.320  1.00 34.43           C  
ATOM     30  HA  VAL A   2      22.937  33.773 -18.253  1.00 34.43           H  
ATOM     31  C   VAL A   2      21.775  32.295 -19.274  1.00 34.43           C  
ATOM     32  CB  VAL A   2      21.391  33.131 -16.898  1.00 34.43           C  
ATOM     33  HB  VAL A   2      20.339  32.848 -16.949  1.00 34.43           H  
ATOM     34  O   VAL A   2      20.673  31.805 -19.506  1.00 34.43           O  
ATOM     35  CG1 VAL A   2      22.174  31.974 -16.272  1.00 34.43           C  
ATOM     36 HG11 VAL A   2      22.046  31.065 -16.861  1.00 34.43           H  
ATOM     37 HG12 VAL A   2      21.806  31.774 -15.266  1.00 34.43           H  
ATOM     38 HG13 VAL A   2      23.236  32.214 -16.221  1.00 34.43           H  
ATOM     39  CG2 VAL A   2      21.514  34.347 -15.966  1.00 34.43           C  
ATOM     40 HG21 VAL A   2      20.875  35.164 -16.303  1.00 34.43           H  
ATOM     41 HG22 VAL A   2      22.551  34.680 -15.921  1.00 34.43           H  
ATOM     42 HG23 VAL A   2      21.197  34.067 -14.962  1.00 34.43           H  
ATOM     43  N   THR A   3      22.879  31.899 -19.897  1.00 39.64           N  
ATOM     44  H   THR A   3      23.755  32.369 -19.721  1.00 39.64           H  
ATOM     45  CA  THR A   3      22.984  30.643 -20.646  1.00 39.64           C  
ATOM     46  HA  THR A   3      22.073  30.497 -21.226  1.00 39.64           H  
ATOM     47  C   THR A   3      23.142  29.490 -19.652  1.00 39.64           C  
ATOM     48  CB  THR A   3      24.185  30.667 -21.611  1.00 39.64           C  
ATOM     49  HB  THR A   3      24.563  29.654 -21.754  1.00 39.64           H  
ATOM     50  O   THR A   3      23.957  29.611 -18.735  1.00 39.64           O  
ATOM     51  CG2 THR A   3      23.782  31.232 -22.971  1.00 39.64           C  
ATOM     52 HG21 THR A   3      23.013  30.602 -23.417  1.00 39.64           H  
ATOM     53 HG22 THR A   3      24.651  31.244 -23.629  1.00 39.64           H  
ATOM     54 HG23 THR A   3      23.404  32.248 -22.853  1.00 39.64           H  
ATOM     55  OG1 THR A   3      25.222  31.498 -21.127  1.00 39.64           O  
ATOM     56  HG1 THR A   3      26.018  30.965 -21.071  1.00 39.64           H  
ATOM     57  N   PRO A   4      22.395  28.381 -19.788  1.00 39.49           N  
ATOM     58  CA  PRO A   4      22.583  27.234 -18.917  1.00 39.49           C  
ATOM     59  HA  PRO A   4      22.689  27.553 -17.880  1.00 39.49           H  
ATOM     60  C   PRO A   4      23.853  26.495 -19.350  1.00 39.49           C  
ATOM     61  CB  PRO A   4      21.303  26.407 -19.050  1.00 39.49           C  
ATOM     62  HB2 PRO A   4      20.570  26.764 -18.327  1.00 39.49           H  
ATOM     63  HB3 PRO A   4      21.487  25.342 -18.906  1.00 39.49           H  
ATOM     64  O   PRO A   4      23.990  26.109 -20.510  1.00 39.49           O  
ATOM     65  CG  PRO A   4      20.810  26.713 -20.465  1.00 39.49           C  
ATOM     66  HG2 PRO A   4      19.721  26.715 -20.511  1.00 39.49           H  
ATOM     67  HG3 PRO A   4      21.214  25.975 -21.158  1.00 39.49           H  
ATOM     68  CD  PRO A   4      21.386  28.093 -20.799  1.00 39.49           C  
ATOM     69  HD2 PRO A   4      20.593  28.839 -20.750  1.00 39.49           H  
ATOM     70  HD3 PRO A   4      21.832  28.078 -21.793  1.00 39.49           H  
ATOM     71  N   GLN A   5      24.799  26.338 -18.424  1.00 42.64           N  
ATOM     72  H   GLN A   5      24.623  26.685 -17.492  1.00 42.64           H  
ATOM     73  CA  GLN A   5      25.925  25.425 -18.592  1.00 42.64           C  
ATOM     74  HA  GLN A   5      26.379  25.573 -19.571  1.00 42.64           H  
ATOM     75  C   GLN A   5      25.390  23.991 -18.517  1.00 42.64           C  
ATOM     76  CB  GLN A   5      26.985  25.680 -17.505  1.00 42.64           C  
ATOM     77  HB2 GLN A   5      26.500  25.717 -16.530  1.00 42.64           H  
ATOM     78  HB3 GLN A   5      27.688  24.847 -17.503  1.00 42.64           H  
ATOM     79  O   GLN A   5      24.759  23.616 -17.531  1.00 42.64           O  
ATOM     80  CG  GLN A   5      27.779  26.976 -17.743  1.00 42.64           C  
ATOM     81  HG2 GLN A   5      28.292  26.903 -18.702  1.00 42.64           H  
ATOM     82  HG3 GLN A   5      27.093  27.822 -17.786  1.00 42.64           H  
ATOM     83  CD  GLN A   5      28.815  27.256 -16.654  1.00 42.64           C  
ATOM     84  NE2 GLN A   5      29.724  28.183 -16.871  1.00 42.64           N  
ATOM     85 HE21 GLN A   5      29.777  28.668 -17.755  1.00 42.64           H  
ATOM     86 HE22 GLN A   5      30.392  28.303 -16.123  1.00 42.64           H  
ATOM     87  OE1 GLN A   5      28.829  26.680 -15.583  1.00 42.64           O  
ATOM     88  N   SER A   6      25.615  23.209 -19.571  1.00 48.43           N  
ATOM     89  H   SER A   6      26.039  23.597 -20.401  1.00 48.43           H  
ATOM     90  CA  SER A   6      25.344  21.771 -19.591  1.00 48.43           C  
ATOM     91  HA  SER A   6      24.281  21.617 -19.406  1.00 48.43           H  
ATOM     92  C   SER A   6      26.193  21.067 -18.521  1.00 48.43           C  
ATOM     93  CB  SER A   6      25.702  21.177 -20.960  1.00 48.43           C  
ATOM     94  HB2 SER A   6      26.769  20.957 -20.990  1.00 48.43           H  
ATOM     95  HB3 SER A   6      25.155  20.244 -21.096  1.00 48.43           H  
ATOM     96  O   SER A   6      27.377  21.406 -18.397  1.00 48.43           O  
ATOM     97  OG  SER A   6      25.408  22.074 -22.021  1.00 48.43           O  
ATOM     98  HG  SER A   6      25.487  21.584 -22.843  1.00 48.43           H  
ATOM     99  N   PRO A   7      25.668  20.078 -17.778  1.00 45.57           N  
ATOM    100  CA  PRO A   7      26.483  19.308 -16.849  1.00 45.57           C  
ATOM    101  HA  PRO A   7      26.953  19.987 -16.138  1.00 45.57           H  
ATOM    102  C   PRO A   7      27.549  18.552 -17.644  1.00 45.57           C  
ATOM    103  CB  PRO A   7      25.532  18.366 -16.099  1.00 45.57           C  
ATOM    104  HB2 PRO A   7      25.629  17.348 -16.476  1.00 45.57           H  
ATOM    105  HB3 PRO A   7      25.716  18.384 -15.024  1.00 45.57           H  
ATOM    106  O   PRO A   7      27.254  17.839 -18.600  1.00 45.57           O  
ATOM    107  CG  PRO A   7      24.139  18.895 -16.433  1.00 45.57           C  
ATOM    108  HG2 PRO A   7      23.861  19.658 -15.705  1.00 45.57           H  
ATOM    109  HG3 PRO A   7      23.389  18.104 -16.449  1.00 45.57           H  
ATOM    110  CD  PRO A   7      24.316  19.550 -17.799  1.00 45.57           C  
ATOM    111  HD2 PRO A   7      23.566  20.330 -17.927  1.00 45.57           H  
ATOM    112  HD3 PRO A   7      24.228  18.798 -18.584  1.00 45.57           H  
ATOM    113  N   THR A   8      28.816  18.753 -17.296  1.00 50.66           N  
ATOM    114  H   THR A   8      29.019  19.360 -16.515  1.00 50.66           H  
ATOM    115  CA  THR A   8      29.932  18.015 -17.894  1.00 50.66           C  
ATOM    116  HA  THR A   8      29.555  17.355 -18.676  1.00 50.66           H  
ATOM    117  C   THR A   8      30.539  17.138 -16.814  1.00 50.66           C  
ATOM    118  CB  THR A   8      30.991  18.936 -18.525  1.00 50.66           C  
ATOM    119  HB  THR A   8      31.843  19.039 -17.853  1.00 50.66           H  
ATOM    120  O   THR A   8      30.909  17.639 -15.754  1.00 50.66           O  
ATOM    121  CG2 THR A   8      31.468  18.354 -19.849  1.00 50.66           C  
ATOM    122 HG21 THR A   8      32.200  19.030 -20.292  1.00 50.66           H  
ATOM    123 HG22 THR A   8      30.629  18.256 -20.538  1.00 50.66           H  
ATOM    124 HG23 THR A   8      31.909  17.371 -19.684  1.00 50.66           H  
ATOM    125  OG1 THR A   8      30.500  20.227 -18.814  1.00 50.66           O  
ATOM    126  HG1 THR A   8      29.547  20.216 -18.694  1.00 50.66           H  
ATOM    127  N   VAL A   9      30.631  15.833 -17.064  1.00 51.91           N  
ATOM    128  H   VAL A   9      30.319  15.483 -17.959  1.00 51.91           H  
ATOM    129  CA  VAL A   9      31.304  14.898 -16.157  1.00 51.91           C  
ATOM    130  HA  VAL A   9      31.335  15.327 -15.156  1.00 51.91           H  
ATOM    131  C   VAL A   9      32.736  14.735 -16.653  1.00 51.91           C  
ATOM    132  CB  VAL A   9      30.551  13.557 -16.049  1.00 51.91           C  
ATOM    133  HB  VAL A   9      30.533  13.072 -17.025  1.00 51.91           H  
ATOM    134  O   VAL A   9      32.964  14.304 -17.785  1.00 51.91           O  
ATOM    135  CG1 VAL A   9      31.234  12.621 -15.042  1.00 51.91           C  
ATOM    136 HG11 VAL A   9      30.687  11.680 -14.988  1.00 51.91           H  
ATOM    137 HG12 VAL A   9      31.255  13.082 -14.054  1.00 51.91           H  
ATOM    138 HG13 VAL A   9      32.254  12.405 -15.360  1.00 51.91           H  
ATOM    139  CG2 VAL A   9      29.103  13.766 -15.581  1.00 51.91           C  
ATOM    140 HG21 VAL A   9      29.088  14.289 -14.625  1.00 51.91           H  
ATOM    141 HG22 VAL A   9      28.547  14.350 -16.314  1.00 51.91           H  
ATOM    142 HG23 VAL A   9      28.604  12.803 -15.470  1.00 51.91           H  
ATOM    143  N   SER A  10      33.706  15.111 -15.821  1.00 51.71           N  
ATOM    144  H   SER A  10      33.465  15.495 -14.919  1.00 51.71           H  
ATOM    145  CA  SER A  10      35.131  14.924 -16.089  1.00 51.71           C  
ATOM    146  HA  SER A  10      35.259  14.561 -17.108  1.00 51.71           H  
ATOM    147  C   SER A  10      35.713  13.866 -15.155  1.00 51.71           C  
ATOM    148  CB  SER A  10      35.891  16.254 -16.002  1.00 51.71           C  
ATOM    149  HB2 SER A  10      35.545  16.908 -16.802  1.00 51.71           H  
ATOM    150  HB3 SER A  10      36.957  16.068 -16.139  1.00 51.71           H  
ATOM    151  O   SER A  10      35.413  13.825 -13.963  1.00 51.71           O  
ATOM    152  OG  SER A  10      35.679  16.896 -14.759  1.00 51.71           O  
ATOM    153  HG  SER A  10      36.154  17.730 -14.742  1.00 51.71           H  
ATOM    154  N   ALA A  11      36.555  13.000 -15.713  1.00 46.30           N  
ATOM    155  H   ALA A  11      36.737  13.072 -16.704  1.00 46.30           H  
ATOM    156  CA  ALA A  11      37.373  12.065 -14.953  1.00 46.30           C  
ATOM    157  HA  ALA A  11      37.270  12.275 -13.889  1.00 46.30           H  
ATOM    158  C   ALA A  11      38.841  12.275 -15.334  1.00 46.30           C  
ATOM    159  CB  ALA A  11      36.888  10.631 -15.195  1.00 46.30           C  
ATOM    160  HB1 ALA A  11      36.985  10.379 -16.251  1.00 46.30           H  
ATOM    161  HB2 ALA A  11      35.844  10.542 -14.898  1.00 46.30           H  
ATOM    162  HB3 ALA A  11      37.487   9.937 -14.605  1.00 46.30           H  
ATOM    163  O   ALA A  11      39.181  12.349 -16.520  1.00 46.30           O  
ATOM    164  N   THR A  12      39.698  12.376 -14.320  1.00 46.36           N  
ATOM    165  H   THR A  12      39.344  12.325 -13.376  1.00 46.36           H  
ATOM    166  CA  THR A  12      41.133  12.626 -14.483  1.00 46.36           C  
ATOM    167  HA  THR A  12      41.363  12.748 -15.541  1.00 46.36           H  
ATOM    168  C   THR A  12      41.904  11.428 -13.953  1.00 46.36           C  
ATOM    169  CB  THR A  12      41.579  13.910 -13.764  1.00 46.36           C  
ATOM    170  HB  THR A  12      41.651  13.724 -12.692  1.00 46.36           H  
ATOM    171  O   THR A  12      41.720  11.029 -12.803  1.00 46.36           O  
ATOM    172  CG2 THR A  12      42.925  14.407 -14.288  1.00 46.36           C  
ATOM    173 HG21 THR A  12      43.220  15.310 -13.753  1.00 46.36           H  
ATOM    174 HG22 THR A  12      43.691  13.648 -14.126  1.00 46.36           H  
ATOM    175 HG23 THR A  12      42.857  14.624 -15.354  1.00 46.36           H  
ATOM    176  OG1 THR A  12      40.654  14.955 -13.975  1.00 46.36           O  
ATOM    177  HG1 THR A  12      40.975  15.715 -13.484  1.00 46.36           H  
ATOM    178  N   ALA A  13      42.766  10.852 -14.787  1.00 44.61           N  
ATOM    179  H   ALA A  13      42.890  11.257 -15.704  1.00 44.61           H  
ATOM    180  CA  ALA A  13      43.680   9.787 -14.390  1.00 44.61           C  
ATOM    181  HA  ALA A  13      43.465   9.488 -13.364  1.00 44.61           H  
ATOM    182  C   ALA A  13      45.120  10.311 -14.433  1.00 44.61           C  
ATOM    183  CB  ALA A  13      43.459   8.557 -15.277  1.00 44.61           C  
ATOM    184  HB1 ALA A  13      42.427   8.218 -15.185  1.00 44.61           H  
ATOM    185  HB2 ALA A  13      44.128   7.755 -14.965  1.00 44.61           H  
ATOM    186  HB3 ALA A  13      43.663   8.809 -16.317  1.00 44.61           H  
ATOM    187  O   ALA A  13      45.541  10.924 -15.418  1.00 44.61           O  
ATOM    188  N   HIS A  14      45.869  10.058 -13.359  1.00 43.74           N  
ATOM    189  H   HIS A  14      45.468   9.527 -12.599  1.00 43.74           H  
ATOM    190  CA  HIS A  14      47.261  10.476 -13.223  1.00 43.74           C  
ATOM    191  HA  HIS A  14      47.526  11.140 -14.046  1.00 43.74           H  
ATOM    192  C   HIS A  14      48.196   9.271 -13.291  1.00 43.74           C  
ATOM    193  CB  HIS A  14      47.452  11.262 -11.918  1.00 43.74           C  
ATOM    194  HB2 HIS A  14      48.516  11.440 -11.767  1.00 43.74           H  
ATOM    195  HB3 HIS A  14      47.089  10.669 -11.078  1.00 43.74           H  
ATOM    196  O   HIS A  14      48.016   8.291 -12.568  1.00 43.74           O  
ATOM    197  CG  HIS A  14      46.755  12.597 -11.932  1.00 43.74           C  
ATOM    198  CD2 HIS A  14      45.663  12.971 -11.194  1.00 43.74           C  
ATOM    199  HD2 HIS A  14      45.141  12.358 -10.475  1.00 43.74           H  
ATOM    200  ND1 HIS A  14      47.087  13.666 -12.733  1.00 43.74           N  
ATOM    201  HD1 HIS A  14      47.842  13.699 -13.403  1.00 43.74           H  
ATOM    202  CE1 HIS A  14      46.212  14.656 -12.492  1.00 43.74           C  
ATOM    203  HE1 HIS A  14      46.206  15.613 -12.992  1.00 43.74           H  
ATOM    204  NE2 HIS A  14      45.327  14.279 -11.557  1.00 43.74           N  
ATOM    205  N   THR A  15      49.231   9.376 -14.119  1.00 49.86           N  
ATOM    206  H   THR A  15      49.305  10.194 -14.707  1.00 49.86           H  
ATOM    207  CA  THR A  15      50.446   8.561 -14.004  1.00 49.86           C  
ATOM    208  HA  THR A  15      50.343   7.877 -13.162  1.00 49.86           H  
ATOM    209  C   THR A  15      51.628   9.479 -13.691  1.00 49.86           C  
ATOM    210  CB  THR A  15      50.692   7.707 -15.257  1.00 49.86           C  
ATOM    211  HB  THR A  15      51.563   7.076 -15.081  1.00 49.86           H  
ATOM    212  O   THR A  15      51.528  10.697 -13.836  1.00 49.86           O  
ATOM    213  CG2 THR A  15      49.506   6.800 -15.591  1.00 49.86           C  
ATOM    214 HG21 THR A  15      49.775   6.128 -16.407  1.00 49.86           H  
ATOM    215 HG22 THR A  15      48.642   7.395 -15.883  1.00 49.86           H  
ATOM    216 HG23 THR A  15      49.245   6.204 -14.717  1.00 49.86           H  
ATOM    217  OG1 THR A  15      50.952   8.520 -16.376  1.00 49.86           O  
ATOM    218  HG1 THR A  15      50.558   8.092 -17.140  1.00 49.86           H  
ATOM    219  N   SER A  16      52.761   8.922 -13.252  1.00 60.92           N  
ATOM    220  H   SER A  16      52.834   7.916 -13.201  1.00 60.92           H  
ATOM    221  CA  SER A  16      53.952   9.687 -12.833  1.00 60.92           C  
ATOM    222  HA  SER A  16      53.659  10.369 -12.035  1.00 60.92           H  
ATOM    223  C   SER A  16      54.588  10.552 -13.930  1.00 60.92           C  
ATOM    224  CB  SER A  16      55.009   8.727 -12.272  1.00 60.92           C  
ATOM    225  HB2 SER A  16      55.930   9.273 -12.068  1.00 60.92           H  
ATOM    226  HB3 SER A  16      54.646   8.300 -11.337  1.00 60.92           H  
ATOM    227  O   SER A  16      55.509  11.311 -13.640  1.00 60.92           O  
ATOM    228  OG  SER A  16      55.262   7.678 -13.192  1.00 60.92           O  
ATOM    229  HG  SER A  16      56.102   7.272 -12.964  1.00 60.92           H  
ATOM    230  N   LEU A  17      54.117  10.449 -15.177  1.00 54.16           N  
ATOM    231  H   LEU A  17      53.337   9.825 -15.326  1.00 54.16           H  
ATOM    232  CA  LEU A  17      54.695  11.126 -16.335  1.00 54.16           C  
ATOM    233  HA  LEU A  17      55.447  11.841 -16.000  1.00 54.16           H  
ATOM    234  C   LEU A  17      53.685  11.965 -17.136  1.00 54.16           C  
ATOM    235  CB  LEU A  17      55.406  10.058 -17.191  1.00 54.16           C  
ATOM    236  HB2 LEU A  17      55.559  10.440 -18.200  1.00 54.16           H  
ATOM    237  HB3 LEU A  17      54.758   9.186 -17.268  1.00 54.16           H  
ATOM    238  O   LEU A  17      54.127  12.848 -17.864  1.00 54.16           O  
ATOM    239  CG  LEU A  17      56.774   9.649 -16.596  1.00 54.16           C  
ATOM    240  HG  LEU A  17      56.753   9.726 -15.509  1.00 54.16           H  
ATOM    241  CD1 LEU A  17      57.112   8.199 -16.936  1.00 54.16           C  
ATOM    242 HD11 LEU A  17      58.085   7.941 -16.517  1.00 54.16           H  
ATOM    243 HD12 LEU A  17      56.359   7.538 -16.506  1.00 54.16           H  
ATOM    244 HD13 LEU A  17      57.138   8.065 -18.018  1.00 54.16           H  
ATOM    245  CD2 LEU A  17      57.892  10.546 -17.130  1.00 54.16           C  
ATOM    246 HD21 LEU A  17      57.977  10.444 -18.212  1.00 54.16           H  
ATOM    247 HD22 LEU A  17      57.676  11.585 -16.884  1.00 54.16           H  
ATOM    248 HD23 LEU A  17      58.839  10.269 -16.666  1.00 54.16           H  
ATOM    249  N   CYS A  18      52.364  11.755 -17.011  1.00 46.53           N  
ATOM    250  H   CYS A  18      52.036  11.074 -16.341  1.00 46.53           H  
ATOM    251  CA  CYS A  18      51.342  12.520 -17.745  1.00 46.53           C  
ATOM    252  HA  CYS A  18      51.684  13.549 -17.853  1.00 46.53           H  
ATOM    253  C   CYS A  18      49.978  12.569 -17.020  1.00 46.53           C  
ATOM    254  CB  CYS A  18      51.163  11.921 -19.154  1.00 46.53           C  
ATOM    255  HB2 CYS A  18      50.184  12.189 -19.551  1.00 46.53           H  
ATOM    256  HB3 CYS A  18      51.211  10.834 -19.095  1.00 46.53           H  
ATOM    257  O   CYS A  18      49.596  11.650 -16.294  1.00 46.53           O  
ATOM    258  SG  CYS A  18      52.420  12.528 -20.320  1.00 46.53           S  
ATOM    259  HG  CYS A  18      53.463  12.510 -19.484  1.00 46.53           H  
ATOM    260  N   SER A  19      49.220  13.641 -17.279  1.00 54.86           N  
ATOM    261  H   SER A  19      49.581  14.313 -17.941  1.00 54.86           H  
ATOM    262  CA  SER A  19      47.835  13.857 -16.833  1.00 54.86           C  
ATOM    263  HA  SER A  19      47.524  13.064 -16.153  1.00 54.86           H  
ATOM    264  C   SER A  19      46.907  13.862 -18.045  1.00 54.86           C  
ATOM    265  CB  SER A  19      47.751  15.200 -16.094  1.00 54.86           C  
ATOM    266  HB2 SER A  19      48.227  15.100 -15.119  1.00 54.86           H  
ATOM    267  HB3 SER A  19      48.292  15.957 -16.663  1.00 54.86           H  
ATOM    268  O   SER A  19      47.094  14.684 -18.942  1.00 54.86           O  
ATOM    269  OG  SER A  19      46.421  15.644 -15.925  1.00 54.86           O  
ATOM    270  HG  SER A  19      46.088  15.966 -16.765  1.00 54.86           H  
ATOM    271  N   TYR A  20      45.889  12.999 -18.051  1.00 48.79           N  
ATOM    272  H   TYR A  20      45.767  12.380 -17.262  1.00 48.79           H  
ATOM    273  CA  TYR A  20      44.855  12.985 -19.088  1.00 48.79           C  
ATOM    274  HA  TYR A  20      45.077  13.752 -19.831  1.00 48.79           H  
ATOM    275  C   TYR A  20      43.490  13.307 -18.478  1.00 48.79           C  
ATOM    276  CB  TYR A  20      44.833  11.640 -19.827  1.00 48.79           C  
ATOM    277  HB2 TYR A  20      44.555  10.856 -19.122  1.00 48.79           H  
ATOM    278  HB3 TYR A  20      44.057  11.675 -20.592  1.00 48.79           H  
ATOM    279  O   TYR A  20      43.068  12.668 -17.512  1.00 48.79           O  
ATOM    280  CG  TYR A  20      46.146  11.265 -20.488  1.00 48.79           C  
ATOM    281  CD1 TYR A  20      46.476  11.773 -21.761  1.00 48.79           C  
ATOM    282  HD1 TYR A  20      45.792  12.434 -22.271  1.00 48.79           H  
ATOM    283  CD2 TYR A  20      47.043  10.412 -19.818  1.00 48.79           C  
ATOM    284  HD2 TYR A  20      46.796  10.031 -18.838  1.00 48.79           H  
ATOM    285  CE1 TYR A  20      47.702  11.427 -22.364  1.00 48.79           C  
ATOM    286  HE1 TYR A  20      47.957  11.822 -23.337  1.00 48.79           H  
ATOM    287  CE2 TYR A  20      48.265  10.060 -20.419  1.00 48.79           C  
ATOM    288  HE2 TYR A  20      48.960   9.405 -19.914  1.00 48.79           H  
ATOM    289  OH  TYR A  20      49.786  10.228 -22.254  1.00 48.79           O  
ATOM    290  HH  TYR A  20      49.933  10.673 -23.092  1.00 48.79           H  
ATOM    291  CZ  TYR A  20      48.597  10.567 -21.692  1.00 48.79           C  
ATOM    292  N   THR A  21      42.793  14.270 -19.082  1.00 49.81           N  
ATOM    293  H   THR A  21      43.214  14.761 -19.858  1.00 49.81           H  
ATOM    294  CA  THR A  21      41.416  14.631 -18.732  1.00 49.81           C  
ATOM    295  HA  THR A  21      41.098  14.068 -17.854  1.00 49.81           H  
ATOM    296  C   THR A  21      40.512  14.270 -19.899  1.00 49.81           C  
ATOM    297  CB  THR A  21      41.278  16.125 -18.400  1.00 49.81           C  
ATOM    298  HB  THR A  21      41.411  16.718 -19.305  1.00 49.81           H  
ATOM    299  O   THR A  21      40.676  14.806 -20.996  1.00 49.81           O  
ATOM    300  CG2 THR A  21      39.915  16.443 -17.783  1.00 49.81           C  
ATOM    301 HG21 THR A  21      39.768  15.844 -16.885  1.00 49.81           H  
ATOM    302 HG22 THR A  21      39.121  16.220 -18.495  1.00 49.81           H  
ATOM    303 HG23 THR A  21      39.863  17.501 -17.524  1.00 49.81           H  
ATOM    304  OG1 THR A  21      42.258  16.513 -17.466  1.00 49.81           O  
ATOM    305  HG1 THR A  21      42.050  17.404 -17.173  1.00 49.81           H  
ATOM    306  N   VAL A  22      39.552  13.376 -19.669  1.00 51.13           N  
ATOM    307  H   VAL A  22      39.463  12.983 -18.743  1.00 51.13           H  
ATOM    308  CA  VAL A  22      38.502  13.073 -20.648  1.00 51.13           C  
ATOM    309  HA  VAL A  22      38.808  13.445 -21.626  1.00 51.13           H  
ATOM    310  C   VAL A  22      37.245  13.822 -20.232  1.00 51.13           C  
ATOM    311  CB  VAL A  22      38.265  11.561 -20.808  1.00 51.13           C  
ATOM    312  HB  VAL A  22      37.926  11.142 -19.860  1.00 51.13           H  
ATOM    313  O   VAL A  22      36.740  13.646 -19.122  1.00 51.13           O  
ATOM    314  CG1 VAL A  22      37.206  11.284 -21.884  1.00 51.13           C  
ATOM    315 HG11 VAL A  22      37.517  11.705 -22.840  1.00 51.13           H  
ATOM    316 HG12 VAL A  22      36.250  11.719 -21.593  1.00 51.13           H  
ATOM    317 HG13 VAL A  22      37.068  10.209 -21.995  1.00 51.13           H  
ATOM    318  CG2 VAL A  22      39.557  10.847 -21.231  1.00 51.13           C  
ATOM    319 HG21 VAL A  22      39.940  11.278 -22.156  1.00 51.13           H  
ATOM    320 HG22 VAL A  22      39.360   9.786 -21.382  1.00 51.13           H  
ATOM    321 HG23 VAL A  22      40.311  10.944 -20.451  1.00 51.13           H  
ATOM    322  N   VAL A  23      36.760  14.679 -21.127  1.00 58.78           N  
ATOM    323  H   VAL A  23      37.233  14.763 -22.016  1.00 58.78           H  
ATOM    324  CA  VAL A  23      35.523  15.441 -20.956  1.00 58.78           C  
ATOM    325  HA  VAL A  23      35.178  15.364 -19.924  1.00 58.78           H  
ATOM    326  C   VAL A  23      34.472  14.817 -21.863  1.00 58.78           C  
ATOM    327  CB  VAL A  23      35.748  16.933 -21.271  1.00 58.78           C  
ATOM    328  HB  VAL A  23      36.037  17.049 -22.316  1.00 58.78           H  
ATOM    329  O   VAL A  23      34.627  14.831 -23.085  1.00 58.78           O  
ATOM    330  CG1 VAL A  23      34.478  17.740 -21.016  1.00 58.78           C  
ATOM    331 HG11 VAL A  23      33.664  17.380 -21.645  1.00 58.78           H  
ATOM    332 HG12 VAL A  23      34.649  18.790 -21.255  1.00 58.78           H  
ATOM    333 HG13 VAL A  23      34.199  17.653 -19.965  1.00 58.78           H  
ATOM    334  CG2 VAL A  23      36.853  17.536 -20.391  1.00 58.78           C  
ATOM    335 HG21 VAL A  23      36.944  18.604 -20.592  1.00 58.78           H  
ATOM    336 HG22 VAL A  23      37.810  17.066 -20.614  1.00 58.78           H  
ATOM    337 HG23 VAL A  23      36.615  17.388 -19.338  1.00 58.78           H  
ATOM    338  N   VAL A  24      33.419  14.249 -21.274  1.00 57.36           N  
ATOM    339  H   VAL A  24      33.350  14.267 -20.266  1.00 57.36           H  
ATOM    340  CA  VAL A  24      32.276  13.721 -22.025  1.00 57.36           C  
ATOM    341  HA  VAL A  24      32.521  13.704 -23.087  1.00 57.36           H  
ATOM    342  C   VAL A  24      31.103  14.672 -21.828  1.00 57.36           C  
ATOM    343  CB  VAL A  24      31.925  12.272 -21.628  1.00 57.36           C  
ATOM    344  HB  VAL A  24      31.547  12.254 -20.606  1.00 57.36           H  
ATOM    345  O   VAL A  24      30.654  14.893 -20.704  1.00 57.36           O  
ATOM    346  CG1 VAL A  24      30.854  11.698 -22.567  1.00 57.36           C  
ATOM    347 HG11 VAL A  24      29.935  12.277 -22.483  1.00 57.36           H  
ATOM    348 HG12 VAL A  24      31.202  11.719 -23.600  1.00 57.36           H  
ATOM    349 HG13 VAL A  24      30.629  10.670 -22.284  1.00 57.36           H  
ATOM    350  CG2 VAL A  24      33.150  11.350 -21.708  1.00 57.36           C  
ATOM    351 HG21 VAL A  24      33.884  11.647 -20.959  1.00 57.36           H  
ATOM    352 HG22 VAL A  24      33.600  11.406 -22.700  1.00 57.36           H  
ATOM    353 HG23 VAL A  24      32.855  10.322 -21.501  1.00 57.36           H  
ATOM    354  N   ASN A  25      30.615  15.247 -22.927  1.00 58.58           N  
ATOM    355  H   ASN A  25      31.037  15.030 -23.818  1.00 58.58           H  
ATOM    356  CA  ASN A  25      29.381  16.024 -22.907  1.00 58.58           C  
ATOM    357  HA  ASN A  25      29.418  16.731 -22.077  1.00 58.58           H  
ATOM    358  C   ASN A  25      28.203  15.078 -22.665  1.00 58.58           C  
ATOM    359  CB  ASN A  25      29.226  16.808 -24.221  1.00 58.58           C  
ATOM    360  HB2 ASN A  25      28.221  17.229 -24.261  1.00 58.58           H  
ATOM    361  HB3 ASN A  25      29.340  16.126 -25.063  1.00 58.58           H  
ATOM    362  O   ASN A  25      28.096  14.041 -23.323  1.00 58.58           O  
ATOM    363  CG  ASN A  25      30.209  17.957 -24.352  1.00 58.58           C  
ATOM    364  ND2 ASN A  25      30.435  18.438 -25.552  1.00 58.58           N  
ATOM    365 HD21 ASN A  25      31.106  19.192 -25.594  1.00 58.58           H  
ATOM    366 HD22 ASN A  25      29.982  18.039 -26.362  1.00 58.58           H  
ATOM    367  OD1 ASN A  25      30.781  18.452 -23.400  1.00 58.58           O  
ATOM    368  N   GLU A  26      27.325  15.438 -21.732  1.00 52.08           N  
ATOM    369  H   GLU A  26      27.478  16.279 -21.193  1.00 52.08           H  
ATOM    370  CA  GLU A  26      26.113  14.677 -21.452  1.00 52.08           C  
ATOM    371  HA  GLU A  26      26.414  13.675 -21.149  1.00 52.08           H  
ATOM    372  C   GLU A  26      25.257  14.569 -22.726  1.00 52.08           C  
ATOM    373  CB  GLU A  26      25.389  15.331 -20.266  1.00 52.08           C  
ATOM    374  HB2 GLU A  26      24.895  16.243 -20.598  1.00 52.08           H  
ATOM    375  HB3 GLU A  26      26.140  15.593 -19.521  1.00 52.08           H  
ATOM    376  O   GLU A  26      25.013  15.555 -23.429  1.00 52.08           O  
ATOM    377  CG  GLU A  26      24.381  14.397 -19.586  1.00 52.08           C  
ATOM    378  HG2 GLU A  26      24.871  13.444 -19.387  1.00 52.08           H  
ATOM    379  HG3 GLU A  26      23.552  14.212 -20.269  1.00 52.08           H  
ATOM    380  CD  GLU A  26      23.849  14.982 -18.266  1.00 52.08           C  
ATOM    381  OE1 GLU A  26      23.433  14.175 -17.405  1.00 52.08           O  
ATOM    382  OE2 GLU A  26      23.849  16.225 -18.124  1.00 52.08           O  
ATOM    383  N   PHE A  27      24.879  13.339 -23.078  1.00 52.85           N  
ATOM    384  H   PHE A  27      25.085  12.574 -22.452  1.00 52.85           H  
ATOM    385  CA  PHE A  27      24.160  13.044 -24.314  1.00 52.85           C  
ATOM    386  HA  PHE A  27      24.675  13.545 -25.133  1.00 52.85           H  
ATOM    387  C   PHE A  27      22.733  13.598 -24.239  1.00 52.85           C  
ATOM    388  CB  PHE A  27      24.170  11.527 -24.591  1.00 52.85           C  
ATOM    389  HB2 PHE A  27      23.147  11.186 -24.752  1.00 52.85           H  
ATOM    390  HB3 PHE A  27      24.532  10.990 -23.714  1.00 52.85           H  
ATOM    391  O   PHE A  27      21.945  13.208 -23.379  1.00 52.85           O  
ATOM    392  CG  PHE A  27      24.995  11.108 -25.794  1.00 52.85           C  
ATOM    393  CD1 PHE A  27      24.376  10.935 -27.047  1.00 52.85           C  
ATOM    394  HD1 PHE A  27      23.317  11.115 -27.154  1.00 52.85           H  
ATOM    395  CD2 PHE A  27      26.377  10.872 -25.662  1.00 52.85           C  
ATOM    396  HD2 PHE A  27      26.859  11.019 -24.707  1.00 52.85           H  
ATOM    397  CE1 PHE A  27      25.131  10.517 -28.158  1.00 52.85           C  
ATOM    398  HE1 PHE A  27      24.650  10.381 -29.116  1.00 52.85           H  
ATOM    399  CE2 PHE A  27      27.131  10.450 -26.772  1.00 52.85           C  
ATOM    400  HE2 PHE A  27      28.191  10.270 -26.664  1.00 52.85           H  
ATOM    401  CZ  PHE A  27      26.508  10.271 -28.020  1.00 52.85           C  
ATOM    402  HZ  PHE A  27      27.089   9.948 -28.871  1.00 52.85           H  
ATOM    403  N   ASP A  28      22.377  14.468 -25.184  1.00 55.02           N  
ATOM    404  H   ASP A  28      23.087  14.807 -25.817  1.00 55.02           H  
ATOM    405  CA  ASP A  28      21.006  14.945 -25.354  1.00 55.02           C  
ATOM    406  HA  ASP A  28      20.599  15.206 -24.377  1.00 55.02           H  
ATOM    407  C   ASP A  28      20.133  13.830 -25.955  1.00 55.02           C  
ATOM    408  CB  ASP A  28      21.019  16.224 -26.200  1.00 55.02           C  
ATOM    409  HB2 ASP A  28      21.455  16.005 -27.174  1.00 55.02           H  
ATOM    410  HB3 ASP A  28      21.654  16.961 -25.708  1.00 55.02           H  
ATOM    411  O   ASP A  28      20.105  13.610 -27.169  1.00 55.02           O  
ATOM    412  CG  ASP A  28      19.635  16.839 -26.402  1.00 55.02           C  
ATOM    413  OD1 ASP A  28      18.642  16.310 -25.844  1.00 55.02           O  
ATOM    414  OD2 ASP A  28      19.586  17.827 -27.170  1.00 55.02           O  
ATOM    415  N   VAL A  29      19.424  13.113 -25.079  1.00 61.31           N  
ATOM    416  H   VAL A  29      19.603  13.301 -24.103  1.00 61.31           H  
ATOM    417  CA  VAL A  29      18.546  11.976 -25.411  1.00 61.31           C  
ATOM    418  HA  VAL A  29      19.154  11.222 -25.911  1.00 61.31           H  
ATOM    419  C   VAL A  29      17.425  12.376 -26.385  1.00 61.31           C  
ATOM    420  CB  VAL A  29      17.953  11.350 -24.124  1.00 61.31           C  
ATOM    421  HB  VAL A  29      17.136  11.978 -23.770  1.00 61.31           H  
ATOM    422  O   VAL A  29      16.892  11.522 -27.091  1.00 61.31           O  
ATOM    423  CG1 VAL A  29      17.409   9.936 -24.374  1.00 61.31           C  
ATOM    424 HG11 VAL A  29      18.205   9.292 -24.750  1.00 61.31           H  
ATOM    425 HG12 VAL A  29      17.015   9.518 -23.448  1.00 61.31           H  
ATOM    426 HG13 VAL A  29      16.600   9.966 -25.103  1.00 61.31           H  
ATOM    427  CG2 VAL A  29      18.980  11.232 -22.985  1.00 61.31           C  
ATOM    428 HG21 VAL A  29      19.865  10.698 -23.331  1.00 61.31           H  
ATOM    429 HG22 VAL A  29      18.547  10.697 -22.140  1.00 61.31           H  
ATOM    430 HG23 VAL A  29      19.278  12.217 -22.627  1.00 61.31           H  
ATOM    431  N   SER A  30      17.095  13.671 -26.494  1.00 58.32           N  
ATOM    432  H   SER A  30      17.627  14.352 -25.972  1.00 58.32           H  
ATOM    433  CA  SER A  30      16.083  14.172 -27.436  1.00 58.32           C  
ATOM    434  HA  SER A  30      15.210  13.524 -27.363  1.00 58.32           H  
ATOM    435  C   SER A  30      16.528  14.137 -28.904  1.00 58.32           C  
ATOM    436  CB  SER A  30      15.636  15.582 -27.039  1.00 58.32           C  
ATOM    437  HB2 SER A  30      15.434  15.619 -25.968  1.00 58.32           H  
ATOM    438  HB3 SER A  30      14.713  15.812 -27.572  1.00 58.32           H  
ATOM    439  O   SER A  30      15.694  14.237 -29.802  1.00 58.32           O  
ATOM    440  OG  SER A  30      16.589  16.564 -27.380  1.00 58.32           O  
ATOM    441  HG  SER A  30      17.334  16.525 -26.776  1.00 58.32           H  
ATOM    442  N   LYS A  31      17.829  13.947 -29.165  1.00 57.31           N  
ATOM    443  H   LYS A  31      18.459  13.903 -28.377  1.00 57.31           H  
ATOM    444  CA  LYS A  31      18.397  13.816 -30.517  1.00 57.31           C  
ATOM    445  HA  LYS A  31      17.723  14.298 -31.225  1.00 57.31           H  
ATOM    446  C   LYS A  31      18.514  12.371 -30.999  1.00 57.31           C  
ATOM    447  CB  LYS A  31      19.751  14.530 -30.582  1.00 57.31           C  
ATOM    448  HB2 LYS A  31      20.414  14.126 -29.818  1.00 57.31           H  
ATOM    449  HB3 LYS A  31      20.201  14.357 -31.560  1.00 57.31           H  
ATOM    450  O   LYS A  31      18.937  12.146 -32.132  1.00 57.31           O  
ATOM    451  CG  LYS A  31      19.584  16.039 -30.386  1.00 57.31           C  
ATOM    452  HG2 LYS A  31      19.160  16.237 -29.402  1.00 57.31           H  
ATOM    453  HG3 LYS A  31      18.912  16.433 -31.148  1.00 57.31           H  
ATOM    454  CD  LYS A  31      20.940  16.732 -30.494  1.00 57.31           C  
ATOM    455  HD2 LYS A  31      21.608  16.320 -29.738  1.00 57.31           H  
ATOM    456  HD3 LYS A  31      21.360  16.573 -31.487  1.00 57.31           H  
ATOM    457  CE  LYS A  31      20.727  18.222 -30.239  1.00 57.31           C  
ATOM    458  HE2 LYS A  31      20.086  18.629 -31.021  1.00 57.31           H  
ATOM    459  HE3 LYS A  31      20.198  18.328 -29.292  1.00 57.31           H  
ATOM    460  NZ  LYS A  31      22.017  18.941 -30.177  1.00 57.31           N  
ATOM    461  HZ1 LYS A  31      22.530  18.839 -31.041  1.00 57.31           H  
ATOM    462  HZ2 LYS A  31      22.555  18.563 -29.410  1.00 57.31           H  
ATOM    463  HZ3 LYS A  31      21.847  19.917 -29.980  1.00 57.31           H  
ATOM    464  N   CYS A  32      18.154  11.388 -30.176  1.00 38.33           N  
ATOM    465  H   CYS A  32      17.789  11.621 -29.263  1.00 38.33           H  
ATOM    466  CA  CYS A  32      18.056  10.008 -30.635  1.00 38.33           C  
ATOM    467  HA  CYS A  32      18.953   9.770 -31.206  1.00 38.33           H  
ATOM    468  C   CYS A  32      16.816   9.864 -31.537  1.00 38.33           C  
ATOM    469  CB  CYS A  32      18.009   9.061 -29.431  1.00 38.33           C  
ATOM    470  HB2 CYS A  32      17.252   9.402 -28.725  1.00 38.33           H  
ATOM    471  HB3 CYS A  32      17.745   8.058 -29.766  1.00 38.33           H  
ATOM    472  O   CYS A  32      15.716  10.201 -31.094  1.00 38.33           O  
ATOM    473  SG  CYS A  32      19.637   9.017 -28.623  1.00 38.33           S  
ATOM    474  HG  CYS A  32      20.351   8.622 -29.680  1.00 38.33           H  
ATOM    475  N   PRO A  33      16.948   9.357 -32.780  1.00 42.18           N  
ATOM    476  CA  PRO A  33      15.795   9.109 -33.635  1.00 42.18           C  
ATOM    477  HA  PRO A  33      15.309  10.058 -33.859  1.00 42.18           H  
ATOM    478  C   PRO A  33      14.816   8.170 -32.926  1.00 42.18           C  
ATOM    479  CB  PRO A  33      16.342   8.492 -34.930  1.00 42.18           C  
ATOM    480  HB2 PRO A  33      15.815   8.869 -35.807  1.00 42.18           H  
ATOM    481  HB3 PRO A  33      16.276   7.405 -34.893  1.00 42.18           H  
ATOM    482  O   PRO A  33      15.200   7.082 -32.487  1.00 42.18           O  
ATOM    483  CG  PRO A  33      17.814   8.900 -34.940  1.00 42.18           C  
ATOM    484  HG2 PRO A  33      18.433   8.173 -35.466  1.00 42.18           H  
ATOM    485  HG3 PRO A  33      17.913   9.886 -35.394  1.00 42.18           H  
ATOM    486  CD  PRO A  33      18.176   8.987 -33.461  1.00 42.18           C  
ATOM    487  HD2 PRO A  33      18.957   9.736 -33.325  1.00 42.18           H  
ATOM    488  HD3 PRO A  33      18.512   8.014 -33.102  1.00 42.18           H  
ATOM    489  N   THR A  34      13.552   8.575 -32.812  1.00 44.99           N  
ATOM    490  H   THR A  34      13.277   9.474 -33.179  1.00 44.99           H  
ATOM    491  CA  THR A  34      12.484   7.665 -32.404  1.00 44.99           C  
ATOM    492  HA  THR A  34      12.761   7.206 -31.455  1.00 44.99           H  
ATOM    493  C   THR A  34      12.383   6.568 -33.459  1.00 44.99           C  
ATOM    494  CB  THR A  34      11.146   8.398 -32.209  1.00 44.99           C  
ATOM    495  HB  THR A  34      10.337   7.669 -32.163  1.00 44.99           H  
ATOM    496  O   THR A  34      12.167   6.833 -34.641  1.00 44.99           O  
ATOM    497  CG2 THR A  34      11.154   9.212 -30.915  1.00 44.99           C  
ATOM    498 HG21 THR A  34      11.310   8.547 -30.065  1.00 44.99           H  
ATOM    499 HG22 THR A  34      11.957   9.949 -30.939  1.00 44.99           H  
ATOM    500 HG23 THR A  34      10.200   9.723 -30.791  1.00 44.99           H  
ATOM    501  OG1 THR A  34      10.899   9.310 -33.254  1.00 44.99           O  
ATOM    502  HG1 THR A  34      10.008   9.653 -33.149  1.00 44.99           H  
ATOM    503  N   PHE A  35      12.618   5.324 -33.044  1.00 42.66           N  
ATOM    504  H   PHE A  35      12.876   5.170 -32.080  1.00 42.66           H  
ATOM    505  CA  PHE A  35      12.588   4.175 -33.943  1.00 42.66           C  
ATOM    506  HA  PHE A  35      13.140   4.434 -34.847  1.00 42.66           H  
ATOM    507  C   PHE A  35      11.133   3.910 -34.346  1.00 42.66           C  
ATOM    508  CB  PHE A  35      13.295   2.968 -33.294  1.00 42.66           C  
ATOM    509  HB2 PHE A  35      12.572   2.189 -33.051  1.00 42.66           H  
ATOM    510  HB3 PHE A  35      13.746   3.272 -32.349  1.00 42.66           H  
ATOM    511  O   PHE A  35      10.386   3.250 -33.628  1.00 42.66           O  
ATOM    512  CG  PHE A  35      14.388   2.363 -34.154  1.00 42.66           C  
ATOM    513  CD1 PHE A  35      14.100   1.301 -35.033  1.00 42.66           C  
ATOM    514  HD1 PHE A  35      13.092   0.923 -35.112  1.00 42.66           H  
ATOM    515  CD2 PHE A  35      15.700   2.868 -34.077  1.00 42.66           C  
ATOM    516  HD2 PHE A  35      15.920   3.696 -33.420  1.00 42.66           H  
ATOM    517  CE1 PHE A  35      15.123   0.738 -35.818  1.00 42.66           C  
ATOM    518  HE1 PHE A  35      14.894  -0.067 -36.500  1.00 42.66           H  
ATOM    519  CE2 PHE A  35      16.722   2.307 -34.864  1.00 42.66           C  
ATOM    520  HE2 PHE A  35      17.724   2.705 -34.809  1.00 42.66           H  
ATOM    521  CZ  PHE A  35      16.433   1.242 -35.735  1.00 42.66           C  
ATOM    522  HZ  PHE A  35      17.212   0.822 -36.355  1.00 42.66           H  
ATOM    523  N   ASN A  36      10.722   4.492 -35.470  1.00 40.98           N  
ATOM    524  H   ASN A  36      11.357   5.132 -35.925  1.00 40.98           H  
ATOM    525  CA  ASN A  36       9.502   4.118 -36.170  1.00 40.98           C  
ATOM    526  HA  ASN A  36       8.748   3.868 -35.424  1.00 40.98           H  
ATOM    527  C   ASN A  36       9.807   2.847 -36.981  1.00 40.98           C  
ATOM    528  CB  ASN A  36       9.025   5.314 -37.032  1.00 40.98           C  
ATOM    529  HB2 ASN A  36       9.209   5.100 -38.085  1.00 40.98           H  
ATOM    530  HB3 ASN A  36       9.595   6.207 -36.774  1.00 40.98           H  
ATOM    531  O   ASN A  36      10.877   2.755 -37.588  1.00 40.98           O  
ATOM    532  CG  ASN A  36       7.557   5.668 -36.852  1.00 40.98           C  
ATOM    533  ND2 ASN A  36       7.044   6.575 -37.651  1.00 40.98           N  
ATOM    534 HD21 ASN A  36       7.609   7.016 -38.363  1.00 40.98           H  
ATOM    535 HD22 ASN A  36       6.064   6.777 -37.515  1.00 40.98           H  
ATOM    536  OD1 ASN A  36       6.850   5.166 -35.999  1.00 40.98           O  
ATOM    537  N   ASP A  37       8.877   1.890 -37.011  1.00 42.69           N  
ATOM    538  H   ASP A  37       8.038   2.041 -36.468  1.00 42.69           H  
ATOM    539  CA  ASP A  37       9.034   0.531 -37.574  1.00 42.69           C  
ATOM    540  HA  ASP A  37       9.839   0.034 -37.033  1.00 42.69           H  
ATOM    541  C   ASP A  37       9.446   0.463 -39.069  1.00 42.69           C  
ATOM    542  CB  ASP A  37       7.733  -0.265 -37.315  1.00 42.69           C  
ATOM    543  HB2 ASP A  37       6.874   0.363 -37.552  1.00 42.69           H  
ATOM    544  HB3 ASP A  37       7.701  -1.122 -37.988  1.00 42.69           H  
ATOM    545  O   ASP A  37       9.673  -0.617 -39.609  1.00 42.69           O  
ATOM    546  CG  ASP A  37       7.603  -0.819 -35.887  1.00 42.69           C  
ATOM    547  OD1 ASP A  37       8.634  -1.248 -35.318  1.00 42.69           O  
ATOM    548  OD2 ASP A  37       6.463  -0.838 -35.372  1.00 42.69           O  
ATOM    549  N   HIS A  38       9.629   1.602 -39.744  1.00 41.82           N  
ATOM    550  H   HIS A  38       9.505   2.460 -39.226  1.00 41.82           H  
ATOM    551  CA  HIS A  38      10.143   1.693 -41.114  1.00 41.82           C  
ATOM    552  HA  HIS A  38       9.836   0.796 -41.652  1.00 41.82           H  
ATOM    553  C   HIS A  38      11.678   1.722 -41.236  1.00 41.82           C  
ATOM    554  CB  HIS A  38       9.481   2.889 -41.810  1.00 41.82           C  
ATOM    555  HB2 HIS A  38      10.053   3.142 -42.703  1.00 41.82           H  
ATOM    556  HB3 HIS A  38       9.481   3.758 -41.153  1.00 41.82           H  
ATOM    557  O   HIS A  38      12.197   1.475 -42.318  1.00 41.82           O  
ATOM    558  CG  HIS A  38       8.078   2.559 -42.247  1.00 41.82           C  
ATOM    559  CD2 HIS A  38       6.903   3.022 -41.719  1.00 41.82           C  
ATOM    560  HD2 HIS A  38       6.804   3.719 -40.900  1.00 41.82           H  
ATOM    561  ND1 HIS A  38       7.753   1.678 -43.251  1.00 41.82           N  
ATOM    562  HD1 HIS A  38       8.410   1.186 -43.841  1.00 41.82           H  
ATOM    563  CE1 HIS A  38       6.415   1.610 -43.329  1.00 41.82           C  
ATOM    564  HE1 HIS A  38       5.864   1.004 -44.032  1.00 41.82           H  
ATOM    565  NE2 HIS A  38       5.852   2.418 -42.416  1.00 41.82           N  
ATOM    566  N   ALA A  39      12.441   1.928 -40.156  1.00 43.57           N  
ATOM    567  H   ALA A  39      11.991   2.124 -39.273  1.00 43.57           H  
ATOM    568  CA  ALA A  39      13.912   1.984 -40.237  1.00 43.57           C  
ATOM    569  HA  ALA A  39      14.177   2.608 -41.091  1.00 43.57           H  
ATOM    570  C   ALA A  39      14.587   0.613 -40.477  1.00 43.57           C  
ATOM    571  CB  ALA A  39      14.438   2.677 -38.976  1.00 43.57           C  
ATOM    572  HB1 ALA A  39      14.175   2.092 -38.095  1.00 43.57           H  
ATOM    573  HB2 ALA A  39      13.997   3.670 -38.891  1.00 43.57           H  
ATOM    574  HB3 ALA A  39      15.522   2.776 -39.035  1.00 43.57           H  
ATOM    575  O   ALA A  39      15.802   0.535 -40.666  1.00 43.57           O  
ATOM    576  N   GLN A  40      13.820  -0.481 -40.469  1.00 45.88           N  
ATOM    577  H   GLN A  40      12.828  -0.363 -40.327  1.00 45.88           H  
ATOM    578  CA  GLN A  40      14.341  -1.830 -40.682  1.00 45.88           C  
ATOM    579  HA  GLN A  40      15.341  -1.859 -40.250  1.00 45.88           H  
ATOM    580  C   GLN A  40      14.513  -2.183 -42.174  1.00 45.88           C  
ATOM    581  CB  GLN A  40      13.468  -2.813 -39.883  1.00 45.88           C  
ATOM    582  HB2 GLN A  40      12.544  -3.022 -40.422  1.00 45.88           H  
ATOM    583  HB3 GLN A  40      13.206  -2.326 -38.943  1.00 45.88           H  
ATOM    584  O   GLN A  40      15.305  -3.075 -42.473  1.00 45.88           O  
ATOM    585  CG  GLN A  40      14.195  -4.128 -39.549  1.00 45.88           C  
ATOM    586  HG2 GLN A  40      15.236  -3.913 -39.309  1.00 45.88           H  
ATOM    587  HG3 GLN A  40      14.178  -4.773 -40.428  1.00 45.88           H  
ATOM    588  CD  GLN A  40      13.598  -4.878 -38.357  1.00 45.88           C  
ATOM    589  NE2 GLN A  40      14.020  -6.100 -38.117  1.00 45.88           N  
ATOM    590 HE21 GLN A  40      13.524  -6.575 -37.377  1.00 45.88           H  
ATOM    591 HE22 GLN A  40      14.634  -6.556 -38.777  1.00 45.88           H  
ATOM    592  OE1 GLN A  40      12.782  -4.407 -37.588  1.00 45.88           O  
ATOM    593  N   SER A  41      13.858  -1.473 -43.108  1.00 42.01           N  
ATOM    594  H   SER A  41      13.246  -0.718 -42.831  1.00 42.01           H  
ATOM    595  CA  SER A  41      14.084  -1.653 -44.555  1.00 42.01           C  
ATOM    596  HA  SER A  41      14.227  -2.714 -44.756  1.00 42.01           H  
ATOM    597  C   SER A  41      15.347  -0.941 -45.041  1.00 42.01           C  
ATOM    598  CB  SER A  41      12.871  -1.202 -45.382  1.00 42.01           C  
ATOM    599  HB2 SER A  41      13.083  -1.344 -46.442  1.00 42.01           H  
ATOM    600  HB3 SER A  41      12.018  -1.826 -45.116  1.00 42.01           H  
ATOM    601  O   SER A  41      16.148  -1.535 -45.760  1.00 42.01           O  
ATOM    602  OG  SER A  41      12.527   0.150 -45.151  1.00 42.01           O  
ATOM    603  HG  SER A  41      13.100   0.750 -45.634  1.00 42.01           H  
ATOM    604  N   ASP A  42      15.588   0.284 -44.573  1.00 40.57           N  
ATOM    605  H   ASP A  42      14.836   0.758 -44.093  1.00 40.57           H  
ATOM    606  CA  ASP A  42      16.690   1.120 -45.072  1.00 40.57           C  
ATOM    607  HA  ASP A  42      16.676   1.107 -46.162  1.00 40.57           H  
ATOM    608  C   ASP A  42      18.067   0.598 -44.628  1.00 40.57           C  
ATOM    609  CB  ASP A  42      16.473   2.573 -44.617  1.00 40.57           C  
ATOM    610  HB2 ASP A  42      16.377   2.594 -43.531  1.00 40.57           H  
ATOM    611  HB3 ASP A  42      17.355   3.154 -44.887  1.00 40.57           H  
ATOM    612  O   ASP A  42      19.059   0.704 -45.352  1.00 40.57           O  
ATOM    613  CG  ASP A  42      15.246   3.245 -45.249  1.00 40.57           C  
ATOM    614  OD1 ASP A  42      14.544   2.577 -46.043  1.00 40.57           O  
ATOM    615  OD2 ASP A  42      14.997   4.411 -44.874  1.00 40.57           O  
ATOM    616  N   TRP A  43      18.133  -0.055 -43.462  1.00 42.43           N  
ATOM    617  H   TRP A  43      17.295  -0.096 -42.901  1.00 42.43           H  
ATOM    618  CA  TRP A  43      19.357  -0.707 -42.981  1.00 42.43           C  
ATOM    619  HA  TRP A  43      20.188  -0.015 -43.115  1.00 42.43           H  
ATOM    620  C   TRP A  43      19.733  -1.968 -43.772  1.00 42.43           C  
ATOM    621  CB  TRP A  43      19.224  -1.000 -41.481  1.00 42.43           C  
ATOM    622  HB2 TRP A  43      19.789  -1.902 -41.248  1.00 42.43           H  
ATOM    623  HB3 TRP A  43      18.183  -1.199 -41.227  1.00 42.43           H  
ATOM    624  O   TRP A  43      20.920  -2.286 -43.882  1.00 42.43           O  
ATOM    625  CG  TRP A  43      19.758   0.092 -40.610  1.00 42.43           C  
ATOM    626  CD1 TRP A  43      19.074   1.169 -40.166  1.00 42.43           C  
ATOM    627  HD1 TRP A  43      18.037   1.373 -40.391  1.00 42.43           H  
ATOM    628  CD2 TRP A  43      21.125   0.263 -40.128  1.00 42.43           C  
ATOM    629  CE2 TRP A  43      21.190   1.469 -39.369  1.00 42.43           C  
ATOM    630  CE3 TRP A  43      22.321  -0.473 -40.279  1.00 42.43           C  
ATOM    631  HE3 TRP A  43      22.307  -1.371 -40.878  1.00 42.43           H  
ATOM    632  NE1 TRP A  43      19.910   1.981 -39.425  1.00 42.43           N  
ATOM    633  HE1 TRP A  43      19.617   2.869 -39.044  1.00 42.43           H  
ATOM    634  CH2 TRP A  43      23.549   1.156 -38.933  1.00 42.43           C  
ATOM    635  HH2 TRP A  43      24.474   1.496 -38.491  1.00 42.43           H  
ATOM    636  CZ2 TRP A  43      22.378   1.916 -38.773  1.00 42.43           C  
ATOM    637  HZ2 TRP A  43      22.391   2.841 -38.215  1.00 42.43           H  
ATOM    638  CZ3 TRP A  43      23.520  -0.033 -39.685  1.00 42.43           C  
ATOM    639  HZ3 TRP A  43      24.427  -0.602 -39.825  1.00 42.43           H  
ATOM    640  N   VAL A  44      18.756  -2.674 -44.350  1.00 50.19           N  
ATOM    641  H   VAL A  44      17.811  -2.321 -44.290  1.00 50.19           H  
ATOM    642  CA  VAL A  44      19.002  -3.849 -45.206  1.00 50.19           C  
ATOM    643  HA  VAL A  44      19.829  -4.422 -44.786  1.00 50.19           H  
ATOM    644  C   VAL A  44      19.449  -3.412 -46.608  1.00 50.19           C  
ATOM    645  CB  VAL A  44      17.764  -4.769 -45.228  1.00 50.19           C  
ATOM    646  HB  VAL A  44      16.893  -4.197 -45.548  1.00 50.19           H  
ATOM    647  O   VAL A  44      20.327  -4.044 -47.205  1.00 50.19           O  
ATOM    648  CG1 VAL A  44      17.935  -5.965 -46.173  1.00 50.19           C  
ATOM    649 HG11 VAL A  44      17.065  -6.619 -46.108  1.00 50.19           H  
ATOM    650 HG12 VAL A  44      18.016  -5.619 -47.204  1.00 50.19           H  
ATOM    651 HG13 VAL A  44      18.833  -6.526 -45.915  1.00 50.19           H  
ATOM    652  CG2 VAL A  44      17.496  -5.341 -43.826  1.00 50.19           C  
ATOM    653 HG21 VAL A  44      18.341  -5.948 -43.502  1.00 50.19           H  
ATOM    654 HG22 VAL A  44      16.593  -5.952 -43.847  1.00 50.19           H  
ATOM    655 HG23 VAL A  44      17.342  -4.532 -43.113  1.00 50.19           H  
ATOM    656  N   GLU A  45      18.946  -2.280 -47.109  1.00 43.18           N  
ATOM    657  H   GLU A  45      18.194  -1.815 -46.622  1.00 43.18           H  
ATOM    658  CA  GLU A  45      19.386  -1.721 -48.393  1.00 43.18           C  
ATOM    659  HA  GLU A  45      19.396  -2.532 -49.121  1.00 43.18           H  
ATOM    660  C   GLU A  45      20.825  -1.165 -48.324  1.00 43.18           C  
ATOM    661  CB  GLU A  45      18.365  -0.679 -48.883  1.00 43.18           C  
ATOM    662  HB2 GLU A  45      17.360  -1.047 -48.674  1.00 43.18           H  
ATOM    663  HB3 GLU A  45      18.515   0.265 -48.359  1.00 43.18           H  
ATOM    664  O   GLU A  45      21.620  -1.366 -49.246  1.00 43.18           O  
ATOM    665  CG  GLU A  45      18.511  -0.480 -50.400  1.00 43.18           C  
ATOM    666  HG2 GLU A  45      18.392  -1.445 -50.893  1.00 43.18           H  
ATOM    667  HG3 GLU A  45      19.522  -0.129 -50.606  1.00 43.18           H  
ATOM    668  CD  GLU A  45      17.513   0.510 -51.016  1.00 43.18           C  
ATOM    669  OE1 GLU A  45      17.885   1.070 -52.082  1.00 43.18           O  
ATOM    670  OE2 GLU A  45      16.430   0.715 -50.432  1.00 43.18           O  
ATOM    671  N   HIS A  46      21.228  -0.567 -47.194  1.00 45.19           N  
ATOM    672  H   HIS A  46      20.531  -0.356 -46.494  1.00 45.19           H  
ATOM    673  CA  HIS A  46      22.596  -0.062 -47.017  1.00 45.19           C  
ATOM    674  HA  HIS A  46      22.841   0.496 -47.921  1.00 45.19           H  
ATOM    675  C   HIS A  46      23.661  -1.169 -46.896  1.00 45.19           C  
ATOM    676  CB  HIS A  46      22.657   0.916 -45.831  1.00 45.19           C  
ATOM    677  HB2 HIS A  46      21.677   1.008 -45.363  1.00 45.19           H  
ATOM    678  HB3 HIS A  46      23.342   0.538 -45.071  1.00 45.19           H  
ATOM    679  O   HIS A  46      24.793  -0.975 -47.349  1.00 45.19           O  
ATOM    680  CG  HIS A  46      23.117   2.287 -46.252  1.00 45.19           C  
ATOM    681  CD2 HIS A  46      22.404   3.453 -46.167  1.00 45.19           C  
ATOM    682  HD2 HIS A  46      21.406   3.560 -45.769  1.00 45.19           H  
ATOM    683  ND1 HIS A  46      24.319   2.586 -46.855  1.00 45.19           N  
ATOM    684  HD1 HIS A  46      25.045   1.922 -47.080  1.00 45.19           H  
ATOM    685  CE1 HIS A  46      24.334   3.904 -47.116  1.00 45.19           C  
ATOM    686  HE1 HIS A  46      25.146   4.437 -47.588  1.00 45.19           H  
ATOM    687  NE2 HIS A  46      23.190   4.475 -46.714  1.00 45.19           N  
ATOM    688  N   GLN A  47      23.315  -2.338 -46.338  1.00 48.13           N  
ATOM    689  H   GLN A  47      22.382  -2.438 -45.965  1.00 48.13           H  
ATOM    690  CA  GLN A  47      24.212  -3.504 -46.331  1.00 48.13           C  
ATOM    691  HA  GLN A  47      25.210  -3.172 -46.046  1.00 48.13           H  
ATOM    692  C   GLN A  47      24.365  -4.131 -47.722  1.00 48.13           C  
ATOM    693  CB  GLN A  47      23.746  -4.556 -45.312  1.00 48.13           C  
ATOM    694  HB2 GLN A  47      22.667  -4.697 -45.377  1.00 48.13           H  
ATOM    695  HB3 GLN A  47      24.230  -5.503 -45.550  1.00 48.13           H  
ATOM    696  O   GLN A  47      25.467  -4.552 -48.072  1.00 48.13           O  
ATOM    697  CG  GLN A  47      24.150  -4.166 -43.883  1.00 48.13           C  
ATOM    698  HG2 GLN A  47      23.555  -3.311 -43.559  1.00 48.13           H  
ATOM    699  HG3 GLN A  47      25.199  -3.869 -43.885  1.00 48.13           H  
ATOM    700  CD  GLN A  47      23.980  -5.298 -42.873  1.00 48.13           C  
ATOM    701  NE2 GLN A  47      24.686  -5.245 -41.763  1.00 48.13           N  
ATOM    702 HE21 GLN A  47      25.337  -4.486 -41.618  1.00 48.13           H  
ATOM    703 HE22 GLN A  47      24.595  -6.047 -41.156  1.00 48.13           H  
ATOM    704  OE1 GLN A  47      23.243  -6.254 -43.033  1.00 48.13           O  
ATOM    705  N   SER A  48      23.305  -4.111 -48.535  1.00 44.02           N  
ATOM    706  H   SER A  48      22.429  -3.756 -48.178  1.00 44.02           H  
ATOM    707  CA  SER A  48      23.334  -4.625 -49.912  1.00 44.02           C  
ATOM    708  HA  SER A  48      23.775  -5.622 -49.901  1.00 44.02           H  
ATOM    709  C   SER A  48      24.200  -3.752 -50.835  1.00 44.02           C  
ATOM    710  CB  SER A  48      21.904  -4.766 -50.447  1.00 44.02           C  
ATOM    711  HB2 SER A  48      21.938  -5.242 -51.427  1.00 44.02           H  
ATOM    712  HB3 SER A  48      21.449  -3.781 -50.551  1.00 44.02           H  
ATOM    713  O   SER A  48      24.953  -4.268 -51.658  1.00 44.02           O  
ATOM    714  OG  SER A  48      21.121  -5.561 -49.568  1.00 44.02           O  
ATOM    715  HG  SER A  48      20.846  -5.037 -48.812  1.00 44.02           H  
ATOM    716  N   ARG A  49      24.218  -2.425 -50.628  1.00 38.92           N  
ATOM    717  H   ARG A  49      23.534  -2.038 -49.994  1.00 38.92           H  
ATOM    718  CA  ARG A  49      25.125  -1.516 -51.361  1.00 38.92           C  
ATOM    719  HA  ARG A  49      25.107  -1.800 -52.413  1.00 38.92           H  
ATOM    720  C   ARG A  49      26.601  -1.647 -50.953  1.00 38.92           C  
ATOM    721  CB  ARG A  49      24.632  -0.063 -51.253  1.00 38.92           C  
ATOM    722  HB2 ARG A  49      24.500   0.201 -50.204  1.00 38.92           H  
ATOM    723  HB3 ARG A  49      25.392   0.592 -51.680  1.00 38.92           H  
ATOM    724  O   ARG A  49      27.479  -1.386 -51.770  1.00 38.92           O  
ATOM    725  CG  ARG A  49      23.316   0.163 -52.017  1.00 38.92           C  
ATOM    726  HG2 ARG A  49      22.527  -0.436 -51.564  1.00 38.92           H  
ATOM    727  HG3 ARG A  49      23.439  -0.149 -53.054  1.00 38.92           H  
ATOM    728  CD  ARG A  49      22.906   1.641 -51.986  1.00 38.92           C  
ATOM    729  HD2 ARG A  49      22.907   1.982 -50.950  1.00 38.92           H  
ATOM    730  HD3 ARG A  49      23.637   2.218 -52.552  1.00 38.92           H  
ATOM    731  NE  ARG A  49      21.557   1.841 -52.550  1.00 38.92           N  
ATOM    732  HE  ARG A  49      20.977   1.022 -52.667  1.00 38.92           H  
ATOM    733  NH1 ARG A  49      21.561   4.135 -52.641  1.00 38.92           N  
ATOM    734 HH11 ARG A  49      21.048   4.994 -52.782  1.00 38.92           H  
ATOM    735 HH12 ARG A  49      22.524   4.133 -52.337  1.00 38.92           H  
ATOM    736  NH2 ARG A  49      19.700   3.001 -53.144  1.00 38.92           N  
ATOM    737 HH21 ARG A  49      19.191   3.864 -53.274  1.00 38.92           H  
ATOM    738 HH22 ARG A  49      19.124   2.193 -52.952  1.00 38.92           H  
ATOM    739  CZ  ARG A  49      20.950   2.989 -52.785  1.00 38.92           C  
ATOM    740  N   GLN A  50      26.910  -2.080 -49.726  1.00 44.04           N  
ATOM    741  H   GLN A  50      26.157  -2.287 -49.086  1.00 44.04           H  
ATOM    742  CA  GLN A  50      28.300  -2.342 -49.308  1.00 44.04           C  
ATOM    743  HA  GLN A  50      28.942  -1.572 -49.736  1.00 44.04           H  
ATOM    744  C   GLN A  50      28.854  -3.672 -49.836  1.00 44.04           C  
ATOM    745  CB  GLN A  50      28.437  -2.282 -47.780  1.00 44.04           C  
ATOM    746  HB2 GLN A  50      29.335  -2.828 -47.490  1.00 44.04           H  
ATOM    747  HB3 GLN A  50      27.581  -2.760 -47.305  1.00 44.04           H  
ATOM    748  O   GLN A  50      30.071  -3.798 -49.999  1.00 44.04           O  
ATOM    749  CG  GLN A  50      28.587  -0.840 -47.274  1.00 44.04           C  
ATOM    750  HG2 GLN A  50      27.648  -0.305 -47.419  1.00 44.04           H  
ATOM    751  HG3 GLN A  50      29.362  -0.338 -47.853  1.00 44.04           H  
ATOM    752  CD  GLN A  50      28.975  -0.769 -45.799  1.00 44.04           C  
ATOM    753  NE2 GLN A  50      29.440   0.370 -45.334  1.00 44.04           N  
ATOM    754 HE21 GLN A  50      29.549   1.169 -45.941  1.00 44.04           H  
ATOM    755 HE22 GLN A  50      29.749   0.365 -44.372  1.00 44.04           H  
ATOM    756  OE1 GLN A  50      28.891  -1.719 -45.037  1.00 44.04           O  
ATOM    757  N   THR A  51      27.997  -4.651 -50.134  1.00 41.10           N  
ATOM    758  H   THR A  51      27.012  -4.543 -49.935  1.00 41.10           H  
ATOM    759  CA  THR A  51      28.427  -5.890 -50.796  1.00 41.10           C  
ATOM    760  HA  THR A  51      29.354  -6.214 -50.324  1.00 41.10           H  
ATOM    761  C   THR A  51      28.794  -5.675 -52.265  1.00 41.10           C  
ATOM    762  CB  THR A  51      27.416  -7.031 -50.606  1.00 41.10           C  
ATOM    763  HB  THR A  51      27.598  -7.813 -51.343  1.00 41.10           H  
ATOM    764  O   THR A  51      29.735  -6.318 -52.726  1.00 41.10           O  
ATOM    765  CG2 THR A  51      27.560  -7.626 -49.202  1.00 41.10           C  
ATOM    766 HG21 THR A  51      28.559  -8.041 -49.076  1.00 41.10           H  
ATOM    767 HG22 THR A  51      26.828  -8.424 -49.077  1.00 41.10           H  
ATOM    768 HG23 THR A  51      27.378  -6.858 -48.450  1.00 41.10           H  
ATOM    769  OG1 THR A  51      26.081  -6.603 -50.685  1.00 41.10           O  
ATOM    770  HG1 THR A  51      25.911  -6.174 -51.527  1.00 41.10           H  
ATOM    771  N   ASP A  52      28.201  -4.695 -52.956  1.00 38.38           N  
ATOM    772  H   ASP A  52      27.387  -4.238 -52.570  1.00 38.38           H  
ATOM    773  CA  ASP A  52      28.566  -4.376 -54.347  1.00 38.38           C  
ATOM    774  HA  ASP A  52      28.715  -5.311 -54.887  1.00 38.38           H  
ATOM    775  C   ASP A  52      29.904  -3.619 -54.471  1.00 38.38           C  
ATOM    776  CB  ASP A  52      27.412  -3.626 -55.033  1.00 38.38           C  
ATOM    777  HB2 ASP A  52      27.791  -3.170 -55.948  1.00 38.38           H  
ATOM    778  HB3 ASP A  52      27.062  -2.826 -54.381  1.00 38.38           H  
ATOM    779  O   ASP A  52      30.656  -3.837 -55.421  1.00 38.38           O  
ATOM    780  CG  ASP A  52      26.244  -4.544 -55.420  1.00 38.38           C  
ATOM    781  OD1 ASP A  52      26.482  -5.761 -55.591  1.00 38.38           O  
ATOM    782  OD2 ASP A  52      25.123  -4.006 -55.546  1.00 38.38           O  
ATOM    783  N   SER A  53      30.305  -2.819 -53.473  1.00 36.21           N  
ATOM    784  H   SER A  53      29.644  -2.606 -52.740  1.00 36.21           H  
ATOM    785  CA  SER A  53      31.643  -2.191 -53.461  1.00 36.21           C  
ATOM    786  HA  SER A  53      31.858  -1.842 -54.471  1.00 36.21           H  
ATOM    787  C   SER A  53      32.792  -3.144 -53.107  1.00 36.21           C  
ATOM    788  CB  SER A  53      31.688  -0.971 -52.539  1.00 36.21           C  
ATOM    789  HB2 SER A  53      32.725  -0.675 -52.385  1.00 36.21           H  
ATOM    790  HB3 SER A  53      31.249  -1.218 -51.572  1.00 36.21           H  
ATOM    791  O   SER A  53      33.956  -2.772 -53.265  1.00 36.21           O  
ATOM    792  OG  SER A  53      31.007   0.122 -53.116  1.00 36.21           O  
ATOM    793  HG  SER A  53      31.063   0.063 -54.072  1.00 36.21           H  
ATOM    794  N   ARG A  54      32.517  -4.380 -52.663  1.00 40.95           N  
ATOM    795  H   ARG A  54      31.549  -4.655 -52.586  1.00 40.95           H  
ATOM    796  CA  ARG A  54      33.572  -5.393 -52.461  1.00 40.95           C  
ATOM    797  HA  ARG A  54      34.467  -4.888 -52.098  1.00 40.95           H  
ATOM    798  C   ARG A  54      34.044  -6.042 -53.766  1.00 40.95           C  
ATOM    799  CB  ARG A  54      33.158  -6.423 -51.399  1.00 40.95           C  
ATOM    800  HB2 ARG A  54      32.128  -6.739 -51.566  1.00 40.95           H  
ATOM    801  HB3 ARG A  54      33.803  -7.297 -51.483  1.00 40.95           H  
ATOM    802  O   ARG A  54      35.147  -6.574 -53.774  1.00 40.95           O  
ATOM    803  CG  ARG A  54      33.318  -5.836 -49.989  1.00 40.95           C  
ATOM    804  HG2 ARG A  54      32.661  -4.973 -49.881  1.00 40.95           H  
ATOM    805  HG3 ARG A  54      34.350  -5.516 -49.848  1.00 40.95           H  
ATOM    806  CD  ARG A  54      32.966  -6.872 -48.917  1.00 40.95           C  
ATOM    807  HD2 ARG A  54      33.605  -7.746 -49.049  1.00 40.95           H  
ATOM    808  HD3 ARG A  54      31.927  -7.168 -49.061  1.00 40.95           H  
ATOM    809  NE  ARG A  54      33.149  -6.322 -47.558  1.00 40.95           N  
ATOM    810  HE  ARG A  54      33.557  -5.400 -47.499  1.00 40.95           H  
ATOM    811  NH1 ARG A  54      32.150  -8.034 -46.406  1.00 40.95           N  
ATOM    812 HH11 ARG A  54      31.964  -8.492 -47.287  1.00 40.95           H  
ATOM    813 HH12 ARG A  54      31.808  -8.426 -45.540  1.00 40.95           H  
ATOM    814  NH2 ARG A  54      32.944  -6.268 -45.289  1.00 40.95           N  
ATOM    815 HH21 ARG A  54      33.359  -5.348 -45.269  1.00 40.95           H  
ATOM    816 HH22 ARG A  54      32.596  -6.664 -44.427  1.00 40.95           H  
ATOM    817  CZ  ARG A  54      32.750  -6.875 -46.427  1.00 40.95           C  
ATOM    818  N   ASN A  55      33.304  -5.891 -54.868  1.00 37.52           N  
ATOM    819  H   ASN A  55      32.408  -5.433 -54.791  1.00 37.52           H  
ATOM    820  CA  ASN A  55      33.691  -6.405 -56.189  1.00 37.52           C  
ATOM    821  HA  ASN A  55      34.381  -7.236 -56.045  1.00 37.52           H  
ATOM    822  C   ASN A  55      34.498  -5.413 -57.053  1.00 37.52           C  
ATOM    823  CB  ASN A  55      32.442  -6.965 -56.897  1.00 37.52           C  
ATOM    824  HB2 ASN A  55      32.618  -7.000 -57.972  1.00 37.52           H  
ATOM    825  HB3 ASN A  55      31.585  -6.314 -56.723  1.00 37.52           H  
ATOM    826  O   ASN A  55      34.809  -5.721 -58.199  1.00 37.52           O  
ATOM    827  CG  ASN A  55      32.097  -8.382 -56.467  1.00 37.52           C  
ATOM    828  ND2 ASN A  55      30.986  -8.901 -56.929  1.00 37.52           N  
ATOM    829 HD21 ASN A  55      30.754  -9.828 -56.602  1.00 37.52           H  
ATOM    830 HD22 ASN A  55      30.367  -8.348 -57.505  1.00 37.52           H  
ATOM    831  OD1 ASN A  55      32.802  -9.044 -55.723  1.00 37.52           O  
ATOM    832  N   HIS A  56      34.897  -4.252 -56.514  1.00 37.59           N  
ATOM    833  H   HIS A  56      34.572  -4.019 -55.587  1.00 37.59           H  
ATOM    834  CA  HIS A  56      35.723  -3.268 -57.236  1.00 37.59           C  
ATOM    835  HA  HIS A  56      35.970  -3.697 -58.207  1.00 37.59           H  
ATOM    836  C   HIS A  56      37.120  -3.014 -56.638  1.00 37.59           C  
ATOM    837  CB  HIS A  56      34.909  -1.985 -57.512  1.00 37.59           C  
ATOM    838  HB2 HIS A  56      34.103  -1.894 -56.783  1.00 37.59           H  
ATOM    839  HB3 HIS A  56      35.543  -1.106 -57.398  1.00 37.59           H  
ATOM    840  O   HIS A  56      37.811  -2.095 -57.068  1.00 37.59           O  
ATOM    841  CG  HIS A  56      34.331  -1.937 -58.907  1.00 37.59           C  
ATOM    842  CD2 HIS A  56      33.111  -1.436 -59.274  1.00 37.59           C  
ATOM    843  HD2 HIS A  56      32.368  -1.021 -58.609  1.00 37.59           H  
ATOM    844  ND1 HIS A  56      34.957  -2.348 -60.065  1.00 37.59           N  
ATOM    845  HD1 HIS A  56      35.874  -2.766 -60.133  1.00 37.59           H  
ATOM    846  CE1 HIS A  56      34.129  -2.118 -61.095  1.00 37.59           C  
ATOM    847  HE1 HIS A  56      34.341  -2.347 -62.129  1.00 37.59           H  
ATOM    848  NE2 HIS A  56      32.993  -1.553 -60.663  1.00 37.59           N  
ATOM    849  N   LYS A  57      37.593  -3.852 -55.703  1.00 36.41           N  
ATOM    850  H   LYS A  57      37.011  -4.630 -55.426  1.00 36.41           H  
ATOM    851  CA  LYS A  57      38.952  -3.745 -55.126  1.00 36.41           C  
ATOM    852  HA  LYS A  57      39.292  -2.723 -55.291  1.00 36.41           H  
ATOM    853  C   LYS A  57      40.047  -4.549 -55.856  1.00 36.41           C  
ATOM    854  CB  LYS A  57      38.919  -3.951 -53.593  1.00 36.41           C  
ATOM    855  HB2 LYS A  57      38.084  -4.597 -53.320  1.00 36.41           H  
ATOM    856  HB3 LYS A  57      39.834  -4.442 -53.263  1.00 36.41           H  
ATOM    857  O   LYS A  57      41.140  -4.675 -55.319  1.00 36.41           O  
ATOM    858  CG  LYS A  57      38.810  -2.605 -52.850  1.00 36.41           C  
ATOM    859  HG2 LYS A  57      39.600  -1.942 -53.202  1.00 36.41           H  
ATOM    860  HG3 LYS A  57      37.845  -2.149 -53.074  1.00 36.41           H  
ATOM    861  CD  LYS A  57      38.960  -2.771 -51.328  1.00 36.41           C  
ATOM    862  HD2 LYS A  57      38.150  -3.397 -50.955  1.00 36.41           H  
ATOM    863  HD3 LYS A  57      39.914  -3.257 -51.121  1.00 36.41           H  
ATOM    864  CE  LYS A  57      38.925  -1.398 -50.634  1.00 36.41           C  
ATOM    865  HE2 LYS A  57      37.959  -0.934 -50.831  1.00 36.41           H  
ATOM    866  HE3 LYS A  57      39.688  -0.768 -51.091  1.00 36.41           H  
ATOM    867  NZ  LYS A  57      39.165  -1.484 -49.164  1.00 36.41           N  
ATOM    868  HZ1 LYS A  57      40.073  -1.878 -48.966  1.00 36.41           H  
ATOM    869  HZ2 LYS A  57      38.460  -2.040 -48.700  1.00 36.41           H  
ATOM    870  HZ3 LYS A  57      39.152  -0.566 -48.744  1.00 36.41           H  
ATOM    871  N   ASP A  58      39.794  -4.998 -57.089  1.00 37.07           N  
ATOM    872  H   ASP A  58      38.857  -4.892 -57.452  1.00 37.07           H  
ATOM    873  CA  ASP A  58      40.778  -5.706 -57.938  1.00 37.07           C  
ATOM    874  HA  ASP A  58      41.600  -6.027 -57.298  1.00 37.07           H  
ATOM    875  C   ASP A  58      41.490  -4.823 -58.986  1.00 37.07           C  
ATOM    876  CB  ASP A  58      40.143  -6.974 -58.552  1.00 37.07           C  
ATOM    877  HB2 ASP A  58      39.072  -6.818 -58.676  1.00 37.07           H  
ATOM    878  HB3 ASP A  58      40.553  -7.148 -59.547  1.00 37.07           H  
ATOM    879  O   ASP A  58      42.245  -5.315 -59.825  1.00 37.07           O  
ATOM    880  CG  ASP A  58      40.388  -8.255 -57.738  1.00 37.07           C  
ATOM    881  OD1 ASP A  58      41.285  -8.260 -56.866  1.00 37.07           O  
ATOM    882  OD2 ASP A  58      39.663  -9.236 -58.007  1.00 37.07           O  
ATOM    883  N   GLN A  59      41.342  -3.496 -58.925  1.00 34.46           N  
ATOM    884  H   GLN A  59      40.731  -3.111 -58.218  1.00 34.46           H  
ATOM    885  CA  GLN A  59      42.171  -2.573 -59.712  1.00 34.46           C  
ATOM    886  HA  GLN A  59      42.592  -3.105 -60.565  1.00 34.46           H  
ATOM    887  C   GLN A  59      43.381  -2.092 -58.902  1.00 34.46           C  
ATOM    888  CB  GLN A  59      41.334  -1.433 -60.305  1.00 34.46           C  
ATOM    889  HB2 GLN A  59      40.748  -0.955 -59.521  1.00 34.46           H  
ATOM    890  HB3 GLN A  59      42.009  -0.694 -60.737  1.00 34.46           H  
ATOM    891  O   GLN A  59      43.489  -0.929 -58.530  1.00 34.46           O  
ATOM    892  CG  GLN A  59      40.407  -1.943 -61.420  1.00 34.46           C  
ATOM    893  HG2 GLN A  59      39.689  -2.647 -61.001  1.00 34.46           H  
ATOM    894  HG3 GLN A  59      41.000  -2.463 -62.172  1.00 34.46           H  
ATOM    895  CD  GLN A  59      39.641  -0.820 -62.111  1.00 34.46           C  
ATOM    896  NE2 GLN A  59      38.759  -1.143 -63.031  1.00 34.46           N  
ATOM    897 HE21 GLN A  59      38.627  -2.105 -63.311  1.00 34.46           H  
ATOM    898 HE22 GLN A  59      38.310  -0.360 -63.483  1.00 34.46           H  
ATOM    899  OE1 GLN A  59      39.800   0.358 -61.851  1.00 34.46           O  
ATOM    900  N   SER A  60      44.309  -3.004 -58.616  1.00 33.05           N  
ATOM    901  H   SER A  60      44.109  -3.967 -58.846  1.00 33.05           H  
ATOM    902  CA  SER A  60      45.692  -2.623 -58.306  1.00 33.05           C  
ATOM    903  HA  SER A  60      45.901  -1.684 -58.819  1.00 33.05           H  
ATOM    904  C   SER A  60      46.706  -3.646 -58.839  1.00 33.05           C  
ATOM    905  CB  SER A  60      45.870  -2.346 -56.808  1.00 33.05           C  
ATOM    906  HB2 SER A  60      45.858  -3.281 -56.247  1.00 33.05           H  
ATOM    907  HB3 SER A  60      45.053  -1.715 -56.459  1.00 33.05           H  
ATOM    908  O   SER A  60      47.284  -4.419 -58.077  1.00 33.05           O  
ATOM    909  OG  SER A  60      47.094  -1.659 -56.597  1.00 33.05           O  
ATOM    910  HG  SER A  60      47.153  -1.436 -55.666  1.00 33.05           H  
ATOM    911  N   PRO A  61      46.957  -3.658 -60.163  1.00 36.47           N  
ATOM    912  CA  PRO A  61      48.256  -4.067 -60.695  1.00 36.47           C  
ATOM    913  HA  PRO A  61      48.905  -4.408 -59.888  1.00 36.47           H  
ATOM    914  C   PRO A  61      49.005  -2.925 -61.408  1.00 36.47           C  
ATOM    915  CB  PRO A  61      47.959  -5.260 -61.607  1.00 36.47           C  
ATOM    916  HB2 PRO A  61      48.601  -5.273 -62.487  1.00 36.47           H  
ATOM    917  HB3 PRO A  61      48.088  -6.184 -61.042  1.00 36.47           H  
ATOM    918  O   PRO A  61      50.090  -3.152 -61.945  1.00 36.47           O  
ATOM    919  CG  PRO A  61      46.484  -5.114 -61.998  1.00 36.47           C  
ATOM    920  HG2 PRO A  61      45.941  -6.023 -61.742  1.00 36.47           H  
ATOM    921  HG3 PRO A  61      46.384  -4.906 -63.063  1.00 36.47           H  
ATOM    922  CD  PRO A  61      45.949  -3.934 -61.180  1.00 36.47           C  
ATOM    923  HD2 PRO A  61      45.826  -3.061 -61.821  1.00 36.47           H  
ATOM    924  HD3 PRO A  61      44.989  -4.211 -60.744  1.00 36.47           H  
ATOM    925  N   GLU A  62      48.476  -1.697 -61.424  1.00 38.04           N  
ATOM    926  H   GLU A  62      47.566  -1.555 -61.009  1.00 38.04           H  
ATOM    927  CA  GLU A  62      49.022  -0.617 -62.264  1.00 38.04           C  
ATOM    928  HA  GLU A  62      49.563  -1.090 -63.083  1.00 38.04           H  
ATOM    929  C   GLU A  62      50.075   0.267 -61.568  1.00 38.04           C  
ATOM    930  CB  GLU A  62      47.864   0.164 -62.911  1.00 38.04           C  
ATOM    931  HB2 GLU A  62      46.983  -0.478 -62.931  1.00 38.04           H  
ATOM    932  HB3 GLU A  62      47.635   1.050 -62.319  1.00 38.04           H  
ATOM    933  O   GLU A  62      50.880   0.901 -62.242  1.00 38.04           O  
ATOM    934  CG  GLU A  62      48.199   0.553 -64.362  1.00 38.04           C  
ATOM    935  HG2 GLU A  62      48.611  -0.321 -64.868  1.00 38.04           H  
ATOM    936  HG3 GLU A  62      48.967   1.326 -64.353  1.00 38.04           H  
ATOM    937  CD  GLU A  62      46.983   1.037 -65.165  1.00 38.04           C  
ATOM    938  OE1 GLU A  62      47.120   1.090 -66.408  1.00 38.04           O  
ATOM    939  OE2 GLU A  62      45.929   1.302 -64.546  1.00 38.04           O  
ATOM    940  N   PHE A  63      50.190   0.218 -60.234  1.00 36.34           N  
ATOM    941  H   PHE A  63      49.491  -0.294 -59.714  1.00 36.34           H  
ATOM    942  CA  PHE A  63      51.191   1.007 -59.493  1.00 36.34           C  
ATOM    943  HA  PHE A  63      51.492   1.841 -60.127  1.00 36.34           H  
ATOM    944  C   PHE A  63      52.510   0.274 -59.188  1.00 36.34           C  
ATOM    945  CB  PHE A  63      50.549   1.638 -58.247  1.00 36.34           C  
ATOM    946  HB2 PHE A  63      51.175   1.446 -57.376  1.00 36.34           H  
ATOM    947  HB3 PHE A  63      49.579   1.183 -58.045  1.00 36.34           H  
ATOM    948  O   PHE A  63      53.505   0.914 -58.855  1.00 36.34           O  
ATOM    949  CG  PHE A  63      50.376   3.136 -58.398  1.00 36.34           C  
ATOM    950  CD1 PHE A  63      51.384   4.008 -57.944  1.00 36.34           C  
ATOM    951  HD1 PHE A  63      52.268   3.611 -57.467  1.00 36.34           H  
ATOM    952  CD2 PHE A  63      49.240   3.660 -59.044  1.00 36.34           C  
ATOM    953  HD2 PHE A  63      48.472   2.997 -59.416  1.00 36.34           H  
ATOM    954  CE1 PHE A  63      51.249   5.396 -58.119  1.00 36.34           C  
ATOM    955  HE1 PHE A  63      52.023   6.063 -57.768  1.00 36.34           H  
ATOM    956  CE2 PHE A  63      49.107   5.049 -59.221  1.00 36.34           C  
ATOM    957  HE2 PHE A  63      48.236   5.447 -59.720  1.00 36.34           H  
ATOM    958  CZ  PHE A  63      50.110   5.917 -58.756  1.00 36.34           C  
ATOM    959  HZ  PHE A  63      50.007   6.983 -58.894  1.00 36.34           H  
ATOM    960  N   GLN A  64      52.577  -1.053 -59.362  1.00 40.73           N  
ATOM    961  H   GLN A  64      51.734  -1.541 -59.631  1.00 40.73           H  
ATOM    962  CA  GLN A  64      53.830  -1.818 -59.209  1.00 40.73           C  
ATOM    963  HA  GLN A  64      54.515  -1.242 -58.587  1.00 40.73           H  
ATOM    964  C   GLN A  64      54.598  -2.027 -60.525  1.00 40.73           C  
ATOM    965  CB  GLN A  64      53.571  -3.137 -58.463  1.00 40.73           C  
ATOM    966  HB2 GLN A  64      54.410  -3.813 -58.628  1.00 40.73           H  
ATOM    967  HB3 GLN A  64      52.668  -3.612 -58.848  1.00 40.73           H  
ATOM    968  O   GLN A  64      55.756  -2.441 -60.495  1.00 40.73           O  
ATOM    969  CG  GLN A  64      53.446  -2.898 -56.948  1.00 40.73           C  
ATOM    970  HG2 GLN A  64      54.355  -2.418 -56.585  1.00 40.73           H  
ATOM    971  HG3 GLN A  64      52.607  -2.230 -56.757  1.00 40.73           H  
ATOM    972  CD  GLN A  64      53.231  -4.179 -56.147  1.00 40.73           C  
ATOM    973  NE2 GLN A  64      53.159  -4.091 -54.837  1.00 40.73           N  
ATOM    974 HE21 GLN A  64      52.960  -4.955 -54.354  1.00 40.73           H  
ATOM    975 HE22 GLN A  64      53.177  -3.193 -54.375  1.00 40.73           H  
ATOM    976  OE1 GLN A  64      53.126  -5.276 -56.666  1.00 40.73           O  
ATOM    977  N   LYS A  65      54.016  -1.682 -61.683  1.00 40.07           N  
ATOM    978  H   LYS A  65      53.070  -1.328 -61.654  1.00 40.07           H  
ATOM    979  CA  LYS A  65      54.692  -1.781 -62.991  1.00 40.07           C  
ATOM    980  HA  LYS A  65      55.405  -2.604 -62.942  1.00 40.07           H  
ATOM    981  C   LYS A  65      55.571  -0.578 -63.357  1.00 40.07           C  
ATOM    982  CB  LYS A  65      53.672  -2.117 -64.092  1.00 40.07           C  
ATOM    983  HB2 LYS A  65      52.707  -1.666 -63.862  1.00 40.07           H  
ATOM    984  HB3 LYS A  65      54.016  -1.711 -65.043  1.00 40.07           H  
ATOM    985  O   LYS A  65      56.362  -0.695 -64.285  1.00 40.07           O  
ATOM    986  CG  LYS A  65      53.528  -3.639 -64.249  1.00 40.07           C  
ATOM    987  HG2 LYS A  65      54.493  -4.062 -64.526  1.00 40.07           H  
ATOM    988  HG3 LYS A  65      53.207  -4.074 -63.302  1.00 40.07           H  
ATOM    989  CD  LYS A  65      52.501  -3.977 -65.334  1.00 40.07           C  
ATOM    990  HD2 LYS A  65      52.781  -3.479 -66.262  1.00 40.07           H  
ATOM    991  HD3 LYS A  65      51.525  -3.611 -65.016  1.00 40.07           H  
ATOM    992  CE  LYS A  65      52.442  -5.491 -65.559  1.00 40.07           C  
ATOM    993  HE2 LYS A  65      53.419  -5.832 -65.903  1.00 40.07           H  
ATOM    994  HE3 LYS A  65      52.233  -5.973 -64.604  1.00 40.07           H  
ATOM    995  NZ  LYS A  65      51.391  -5.839 -66.547  1.00 40.07           N  
ATOM    996  HZ1 LYS A  65      51.573  -5.385 -67.431  1.00 40.07           H  
ATOM    997  HZ2 LYS A  65      51.346  -6.838 -66.691  1.00 40.07           H  
ATOM    998  HZ3 LYS A  65      50.491  -5.521 -66.217  1.00 40.07           H  
ATOM    999  N   ALA A  66      55.509   0.529 -62.614  1.00 38.00           N  
ATOM   1000  H   ALA A  66      54.812   0.585 -61.884  1.00 38.00           H  
ATOM   1001  CA  ALA A  66      56.296   1.732 -62.911  1.00 38.00           C  
ATOM   1002  HA  ALA A  66      56.464   1.778 -63.987  1.00 38.00           H  
ATOM   1003  C   ALA A  66      57.699   1.768 -62.263  1.00 38.00           C  
ATOM   1004  CB  ALA A  66      55.449   2.956 -62.548  1.00 38.00           C  
ATOM   1005  HB1 ALA A  66      54.501   2.930 -63.085  1.00 38.00           H  
ATOM   1006  HB2 ALA A  66      55.258   2.976 -61.475  1.00 38.00           H  
ATOM   1007  HB3 ALA A  66      55.984   3.864 -62.827  1.00 38.00           H  
ATOM   1008  O   ALA A  66      58.515   2.594 -62.649  1.00 38.00           O  
ATOM   1009  N   ASN A  67      58.021   0.860 -61.330  1.00 38.55           N  
ATOM   1010  H   ASN A  67      57.316   0.191 -61.055  1.00 38.55           H  
ATOM   1011  CA  ASN A  67      59.282   0.903 -60.564  1.00 38.55           C  
ATOM   1012  HA  ASN A  67      59.828   1.800 -60.856  1.00 38.55           H  
ATOM   1013  C   ASN A  67      60.293  -0.213 -60.901  1.00 38.55           C  
ATOM   1014  CB  ASN A  67      58.957   1.028 -59.055  1.00 38.55           C  
ATOM   1015  HB2 ASN A  67      57.956   0.646 -58.849  1.00 38.55           H  
ATOM   1016  HB3 ASN A  67      59.659   0.430 -58.474  1.00 38.55           H  
ATOM   1017  O   ASN A  67      61.275  -0.391 -60.184  1.00 38.55           O  
ATOM   1018  CG  ASN A  67      59.059   2.452 -58.526  1.00 38.55           C  
ATOM   1019  ND2 ASN A  67      58.766   2.659 -57.264  1.00 38.55           N  
ATOM   1020 HD21 ASN A  67      58.818   3.626 -56.976  1.00 38.55           H  
ATOM   1021 HD22 ASN A  67      58.408   1.916 -56.681  1.00 38.55           H  
ATOM   1022  OD1 ASN A  67      59.405   3.397 -59.204  1.00 38.55           O  
ATOM   1023  N   ALA A  68      60.080  -0.957 -61.993  1.00 36.01           N  
ATOM   1024  H   ALA A  68      59.257  -0.759 -62.544  1.00 36.01           H  
ATOM   1025  CA  ALA A  68      60.962  -2.050 -62.430  1.00 36.01           C  
ATOM   1026  HA  ALA A  68      61.735  -2.197 -61.675  1.00 36.01           H  
ATOM   1027  C   ALA A  68      61.733  -1.767 -63.740  1.00 36.01           C  
ATOM   1028  CB  ALA A  68      60.149  -3.350 -62.475  1.00 36.01           C  
ATOM   1029  HB1 ALA A  68      60.806  -4.188 -62.706  1.00 36.01           H  
ATOM   1030  HB2 ALA A  68      59.679  -3.527 -61.508  1.00 36.01           H  
ATOM   1031  HB3 ALA A  68      59.379  -3.278 -63.243  1.00 36.01           H  
ATOM   1032  O   ALA A  68      62.375  -2.665 -64.278  1.00 36.01           O  
ATOM   1033  N   GLN A  69      61.709  -0.533 -64.252  1.00 34.65           N  
ATOM   1034  H   GLN A  69      61.178   0.179 -63.771  1.00 34.65           H  
ATOM   1035  CA  GLN A  69      62.461  -0.124 -65.445  1.00 34.65           C  
ATOM   1036  HA  GLN A  69      63.081  -0.952 -65.788  1.00 34.65           H  
ATOM   1037  C   GLN A  69      63.446   1.000 -65.113  1.00 34.65           C  
ATOM   1038  CB  GLN A  69      61.507   0.227 -66.599  1.00 34.65           C  
ATOM   1039  HB2 GLN A  69      62.041   0.817 -67.345  1.00 34.65           H  
ATOM   1040  HB3 GLN A  69      60.678   0.822 -66.218  1.00 34.65           H  
ATOM   1041  O   GLN A  69      63.306   2.134 -65.550  1.00 34.65           O  
ATOM   1042  CG  GLN A  69      60.983  -1.032 -67.304  1.00 34.65           C  
ATOM   1043  HG2 GLN A  69      61.824  -1.576 -67.734  1.00 34.65           H  
ATOM   1044  HG3 GLN A  69      60.493  -1.680 -66.577  1.00 34.65           H  
ATOM   1045  CD  GLN A  69      59.981  -0.718 -68.410  1.00 34.65           C  
ATOM   1046  NE2 GLN A  69      59.680  -1.666 -69.271  1.00 34.65           N  
ATOM   1047 HE21 GLN A  69      60.115  -2.576 -69.216  1.00 34.65           H  
ATOM   1048 HE22 GLN A  69      59.023  -1.395 -69.988  1.00 34.65           H  
ATOM   1049  OE1 GLN A  69      59.434   0.361 -68.528  1.00 34.65           O  
ATOM   1050  N   PHE A  70      64.482   0.663 -64.349  1.00 34.06           N  
ATOM   1051  H   PHE A  70      64.497  -0.258 -63.935  1.00 34.06           H  
ATOM   1052  CA  PHE A  70      65.745   1.395 -64.405  1.00 34.06           C  
ATOM   1053  HA  PHE A  70      65.744   2.017 -65.300  1.00 34.06           H  
ATOM   1054  C   PHE A  70      66.868   0.375 -64.586  1.00 34.06           C  
ATOM   1055  CB  PHE A  70      65.907   2.355 -63.217  1.00 34.06           C  
ATOM   1056  HB2 PHE A  70      64.929   2.754 -62.951  1.00 34.06           H  
ATOM   1057  HB3 PHE A  70      66.286   1.821 -62.345  1.00 34.06           H  
ATOM   1058  O   PHE A  70      67.546  -0.037 -63.649  1.00 34.06           O  
ATOM   1059  CG  PHE A  70      66.810   3.532 -63.547  1.00 34.06           C  
ATOM   1060  CD1 PHE A  70      68.184   3.494 -63.243  1.00 34.06           C  
ATOM   1061  HD1 PHE A  70      68.606   2.625 -62.762  1.00 34.06           H  
ATOM   1062  CD2 PHE A  70      66.270   4.666 -64.186  1.00 34.06           C  
ATOM   1063  HD2 PHE A  70      65.218   4.696 -64.430  1.00 34.06           H  
ATOM   1064  CE1 PHE A  70      69.007   4.592 -63.559  1.00 34.06           C  
ATOM   1065  HE1 PHE A  70      70.059   4.566 -63.315  1.00 34.06           H  
ATOM   1066  CE2 PHE A  70      67.092   5.761 -64.503  1.00 34.06           C  
ATOM   1067  HE2 PHE A  70      66.672   6.632 -64.983  1.00 34.06           H  
ATOM   1068  CZ  PHE A  70      68.461   5.726 -64.185  1.00 34.06           C  
ATOM   1069  HZ  PHE A  70      69.093   6.569 -64.420  1.00 34.06           H  
ATOM   1070  N   VAL A  71      66.984  -0.117 -65.819  1.00 38.66           N  
ATOM   1071  H   VAL A  71      66.378   0.271 -66.528  1.00 38.66           H  
ATOM   1072  CA  VAL A  71      68.201  -0.777 -66.293  1.00 38.66           C  
ATOM   1073  HA  VAL A  71      68.594  -1.429 -65.514  1.00 38.66           H  
ATOM   1074  C   VAL A  71      69.179   0.361 -66.594  1.00 38.66           C  
ATOM   1075  CB  VAL A  71      67.922  -1.613 -67.561  1.00 38.66           C  
ATOM   1076  HB  VAL A  71      67.567  -0.957 -68.355  1.00 38.66           H  
ATOM   1077  O   VAL A  71      68.795   1.255 -67.352  1.00 38.66           O  
ATOM   1078  CG1 VAL A  71      69.183  -2.333 -68.055  1.00 38.66           C  
ATOM   1079 HG11 VAL A  71      68.952  -2.921 -68.943  1.00 38.66           H  
ATOM   1080 HG12 VAL A  71      69.571  -2.993 -67.279  1.00 38.66           H  
ATOM   1081 HG13 VAL A  71      69.952  -1.608 -68.322  1.00 38.66           H  
ATOM   1082  CG2 VAL A  71      66.842  -2.675 -67.305  1.00 38.66           C  
ATOM   1083 HG21 VAL A  71      66.690  -3.271 -68.205  1.00 38.66           H  
ATOM   1084 HG22 VAL A  71      65.896  -2.199 -67.047  1.00 38.66           H  
ATOM   1085 HG23 VAL A  71      67.148  -3.329 -66.489  1.00 38.66           H  
ATOM   1086  N   PRO A  72      70.402   0.389 -66.033  1.00 35.63           N  
ATOM   1087  CA  PRO A  72      71.398   1.347 -66.481  1.00 35.63           C  
ATOM   1088  HA  PRO A  72      71.007   2.364 -66.432  1.00 35.63           H  
ATOM   1089  C   PRO A  72      71.726   0.990 -67.932  1.00 35.63           C  
ATOM   1090  CB  PRO A  72      72.576   1.210 -65.513  1.00 35.63           C  
ATOM   1091  HB2 PRO A  72      72.426   1.881 -64.667  1.00 35.63           H  
ATOM   1092  HB3 PRO A  72      73.532   1.417 -65.994  1.00 35.63           H  
ATOM   1093  O   PRO A  72      72.394  -0.001 -68.214  1.00 35.63           O  
ATOM   1094  CG  PRO A  72      72.479  -0.238 -65.032  1.00 35.63           C  
ATOM   1095  HG2 PRO A  72      73.018  -0.886 -65.722  1.00 35.63           H  
ATOM   1096  HG3 PRO A  72      72.874  -0.353 -64.022  1.00 35.63           H  
ATOM   1097  CD  PRO A  72      70.984  -0.559 -65.096  1.00 35.63           C  
ATOM   1098  HD2 PRO A  72      70.840  -1.587 -65.428  1.00 35.63           H  
ATOM   1099  HD3 PRO A  72      70.534  -0.413 -64.114  1.00 35.63           H  
ATOM   1100  N   GLY A  73      71.157   1.741 -68.871  1.00 32.39           N  
ATOM   1101  H   GLY A  73      70.511   2.463 -68.582  1.00 32.39           H  
ATOM   1102  CA  GLY A  73      71.512   1.628 -70.272  1.00 32.39           C  
ATOM   1103  HA2 GLY A  73      71.427   0.591 -70.596  1.00 32.39           H  
ATOM   1104  HA3 GLY A  73      70.854   2.251 -70.878  1.00 32.39           H  
ATOM   1105  C   GLY A  73      72.943   2.113 -70.442  1.00 32.39           C  
ATOM   1106  O   GLY A  73      73.233   3.273 -70.142  1.00 32.39           O  
ATOM   1107  N   ASP A  74      73.813   1.233 -70.937  1.00 30.81           N  
ATOM   1108  H   ASP A  74      73.535   0.263 -70.974  1.00 30.81           H  
ATOM   1109  CA  ASP A  74      75.138   1.562 -71.459  1.00 30.81           C  
ATOM   1110  HA  ASP A  74      75.747   1.986 -70.660  1.00 30.81           H  
ATOM   1111  C   ASP A  74      75.009   2.608 -72.577  1.00 30.81           C  
ATOM   1112  CB  ASP A  74      75.832   0.293 -71.989  1.00 30.81           C  
ATOM   1113  HB2 ASP A  74      75.135  -0.274 -72.605  1.00 30.81           H  
ATOM   1114  HB3 ASP A  74      76.664   0.595 -72.626  1.00 30.81           H  
ATOM   1115  O   ASP A  74      74.970   2.309 -73.773  1.00 30.81           O  
ATOM   1116  CG  ASP A  74      76.419  -0.609 -70.903  1.00 30.81           C  
ATOM   1117  OD1 ASP A  74      76.943  -0.056 -69.913  1.00 30.81           O  
ATOM   1118  OD2 ASP A  74      76.414  -1.839 -71.132  1.00 30.81           O  
ATOM   1119  N   SER A  75      74.940   3.878 -72.192  1.00 34.97           N  
ATOM   1120  H   SER A  75      74.863   4.056 -71.200  1.00 34.97           H  
ATOM   1121  CA  SER A  75      75.135   4.991 -73.102  1.00 34.97           C  
ATOM   1122  HA  SER A  75      74.712   4.728 -74.072  1.00 34.97           H  
ATOM   1123  C   SER A  75      76.640   5.166 -73.287  1.00 34.97           C  
ATOM   1124  CB  SER A  75      74.382   6.250 -72.650  1.00 34.97           C  
ATOM   1125  HB2 SER A  75      73.313   6.084 -72.783  1.00 34.97           H  
ATOM   1126  HB3 SER A  75      74.679   7.087 -73.281  1.00 34.97           H  
ATOM   1127  O   SER A  75      77.332   5.814 -72.505  1.00 34.97           O  
ATOM   1128  OG  SER A  75      74.613   6.588 -71.300  1.00 34.97           O  
ATOM   1129  HG  SER A  75      74.192   5.942 -70.729  1.00 34.97           H  
ATOM   1130  N   LYS A  76      77.175   4.557 -74.353  1.00 33.12           N  
ATOM   1131  H   LYS A  76      76.577   3.919 -74.859  1.00 33.12           H  
ATOM   1132  CA  LYS A  76      78.483   4.922 -74.912  1.00 33.12           C  
ATOM   1133  HA  LYS A  76      79.242   4.813 -74.138  1.00 33.12           H  
ATOM   1134  C   LYS A  76      78.446   6.401 -75.307  1.00 33.12           C  
ATOM   1135  CB  LYS A  76      78.839   4.027 -76.116  1.00 33.12           C  
ATOM   1136  HB2 LYS A  76      79.439   4.604 -76.820  1.00 33.12           H  
ATOM   1137  HB3 LYS A  76      77.929   3.715 -76.629  1.00 33.12           H  
ATOM   1138  O   LYS A  76      78.101   6.748 -76.435  1.00 33.12           O  
ATOM   1139  CG  LYS A  76      79.672   2.802 -75.721  1.00 33.12           C  
ATOM   1140  HG2 LYS A  76      80.601   3.135 -75.259  1.00 33.12           H  
ATOM   1141  HG3 LYS A  76      79.116   2.197 -75.005  1.00 33.12           H  
ATOM   1142  CD  LYS A  76      79.993   1.963 -76.966  1.00 33.12           C  
ATOM   1143  HD2 LYS A  76      80.477   2.591 -77.714  1.00 33.12           H  
ATOM   1144  HD3 LYS A  76      79.060   1.573 -77.372  1.00 33.12           H  
ATOM   1145  CE  LYS A  76      80.920   0.801 -76.594  1.00 33.12           C  
ATOM   1146  HE2 LYS A  76      80.466   0.252 -75.769  1.00 33.12           H  
ATOM   1147  HE3 LYS A  76      81.865   1.209 -76.235  1.00 33.12           H  
ATOM   1148  NZ  LYS A  76      81.147  -0.107 -77.746  1.00 33.12           N  
ATOM   1149  HZ1 LYS A  76      81.756  -0.865 -77.473  1.00 33.12           H  
ATOM   1150  HZ2 LYS A  76      81.561   0.390 -78.521  1.00 33.12           H  
ATOM   1151  HZ3 LYS A  76      80.268  -0.507 -78.041  1.00 33.12           H  
ATOM   1152  N   PHE A  77      78.816   7.275 -74.378  1.00 34.59           N  
ATOM   1153  H   PHE A  77      78.899   6.943 -73.427  1.00 34.59           H  
ATOM   1154  CA  PHE A  77      79.064   8.684 -74.648  1.00 34.59           C  
ATOM   1155  HA  PHE A  77      78.283   9.041 -75.319  1.00 34.59           H  
ATOM   1156  C   PHE A  77      80.410   8.800 -75.373  1.00 34.59           C  
ATOM   1157  CB  PHE A  77      78.963   9.509 -73.352  1.00 34.59           C  
ATOM   1158  HB2 PHE A  77      79.955   9.795 -73.001  1.00 34.59           H  
ATOM   1159  HB3 PHE A  77      78.520   8.901 -72.564  1.00 34.59           H  
ATOM   1160  O   PHE A  77      81.483   8.796 -74.772  1.00 34.59           O  
ATOM   1161  CG  PHE A  77      78.108  10.752 -73.508  1.00 34.59           C  
ATOM   1162  CD1 PHE A  77      78.689  11.985 -73.864  1.00 34.59           C  
ATOM   1163  HD1 PHE A  77      79.756  12.057 -74.016  1.00 34.59           H  
ATOM   1164  CD2 PHE A  77      76.719  10.670 -73.297  1.00 34.59           C  
ATOM   1165  HD2 PHE A  77      76.270   9.731 -73.007  1.00 34.59           H  
ATOM   1166  CE1 PHE A  77      77.882  13.130 -74.000  1.00 34.59           C  
ATOM   1167  HE1 PHE A  77      78.328  14.080 -74.254  1.00 34.59           H  
ATOM   1168  CE2 PHE A  77      75.913  11.813 -73.435  1.00 34.59           C  
ATOM   1169  HE2 PHE A  77      74.851  11.749 -73.252  1.00 34.59           H  
ATOM   1170  CZ  PHE A  77      76.495  13.044 -73.784  1.00 34.59           C  
ATOM   1171  HZ  PHE A  77      75.877  13.926 -73.873  1.00 34.59           H  
ATOM   1172  N   GLY A  78      80.360   8.837 -76.704  1.00 30.28           N  
ATOM   1173  H   GLY A  78      79.456   8.732 -77.143  1.00 30.28           H  
ATOM   1174  CA  GLY A  78      81.516   9.147 -77.536  1.00 30.28           C  
ATOM   1175  HA2 GLY A  78      82.365   8.533 -77.237  1.00 30.28           H  
ATOM   1176  HA3 GLY A  78      81.280   8.942 -78.580  1.00 30.28           H  
ATOM   1177  C   GLY A  78      81.880  10.621 -77.396  1.00 30.28           C  
ATOM   1178  O   GLY A  78      81.400  11.450 -78.166  1.00 30.28           O  
ATOM   1179  N   ILE A  79      82.742  10.956 -76.434  1.00 40.36           N  
ATOM   1180  H   ILE A  79      83.004  10.253 -75.759  1.00 40.36           H  
ATOM   1181  CA  ILE A  79      83.381  12.273 -76.378  1.00 40.36           C  
ATOM   1182  HA  ILE A  79      82.618  13.037 -76.529  1.00 40.36           H  
ATOM   1183  C   ILE A  79      84.372  12.346 -77.544  1.00 40.36           C  
ATOM   1184  CB  ILE A  79      84.036  12.545 -75.001  1.00 40.36           C  
ATOM   1185  HB  ILE A  79      84.786  11.777 -74.811  1.00 40.36           H  
ATOM   1186  O   ILE A  79      85.467  11.784 -77.497  1.00 40.36           O  
ATOM   1187  CG1 ILE A  79      82.970  12.482 -73.880  1.00 40.36           C  
ATOM   1188 HG12 ILE A  79      82.482  11.508 -73.903  1.00 40.36           H  
ATOM   1189 HG13 ILE A  79      82.209  13.242 -74.060  1.00 40.36           H  
ATOM   1190  CG2 ILE A  79      84.736  13.921 -75.008  1.00 40.36           C  
ATOM   1191 HG21 ILE A  79      85.494  13.968 -75.791  1.00 40.36           H  
ATOM   1192 HG22 ILE A  79      84.007  14.715 -75.166  1.00 40.36           H  
ATOM   1193 HG23 ILE A  79      85.246  14.091 -74.060  1.00 40.36           H  
ATOM   1194  CD1 ILE A  79      83.525  12.670 -72.462  1.00 40.36           C  
ATOM   1195 HD11 ILE A  79      82.734  12.467 -71.739  1.00 40.36           H  
ATOM   1196 HD12 ILE A  79      84.347  11.976 -72.288  1.00 40.36           H  
ATOM   1197 HD13 ILE A  79      83.869  13.693 -72.315  1.00 40.36           H  
ATOM   1198  N   LYS A  80      83.988  13.040 -78.621  1.00 36.59           N  
ATOM   1199  H   LYS A  80      83.050  13.414 -78.623  1.00 36.59           H  
ATOM   1200  CA  LYS A  80      84.952  13.513 -79.617  1.00 36.59           C  
ATOM   1201  HA  LYS A  80      85.590  12.682 -79.918  1.00 36.59           H  
ATOM   1202  C   LYS A  80      85.832  14.558 -78.935  1.00 36.59           C  
ATOM   1203  CB  LYS A  80      84.253  14.080 -80.864  1.00 36.59           C  
ATOM   1204  HB2 LYS A  80      84.977  14.674 -81.423  1.00 36.59           H  
ATOM   1205  HB3 LYS A  80      83.438  14.737 -80.562  1.00 36.59           H  
ATOM   1206  O   LYS A  80      85.364  15.631 -78.574  1.00 36.59           O  
ATOM   1207  CG  LYS A  80      83.723  12.971 -81.787  1.00 36.59           C  
ATOM   1208  HG2 LYS A  80      82.973  12.385 -81.255  1.00 36.59           H  
ATOM   1209  HG3 LYS A  80      84.547  12.316 -82.069  1.00 36.59           H  
ATOM   1210  CD  LYS A  80      83.098  13.567 -83.057  1.00 36.59           C  
ATOM   1211  HD2 LYS A  80      82.257  14.199 -82.770  1.00 36.59           H  
ATOM   1212  HD3 LYS A  80      83.841  14.176 -83.571  1.00 36.59           H  
ATOM   1213  CE  LYS A  80      82.611  12.452 -83.991  1.00 36.59           C  
ATOM   1214  HE2 LYS A  80      83.465  11.837 -84.274  1.00 36.59           H  
ATOM   1215  HE3 LYS A  80      81.915  11.820 -83.439  1.00 36.59           H  
ATOM   1216  NZ  LYS A  80      81.947  13.001 -85.202  1.00 36.59           N  
ATOM   1217  HZ1 LYS A  80      82.583  13.586 -85.725  1.00 36.59           H  
ATOM   1218  HZ2 LYS A  80      81.145  13.557 -84.940  1.00 36.59           H  
ATOM   1219  HZ3 LYS A  80      81.629  12.254 -85.803  1.00 36.59           H  
ATOM   1220  N   SER A  81      87.106  14.218 -78.764  1.00 36.81           N  
ATOM   1221  H   SER A  81      87.357  13.263 -78.977  1.00 36.81           H  
ATOM   1222  CA  SER A  81      88.172  15.139 -78.377  1.00 36.81           C  
ATOM   1223  HA  SER A  81      87.959  15.557 -77.393  1.00 36.81           H  
ATOM   1224  C   SER A  81      88.259  16.284 -79.394  1.00 36.81           C  
ATOM   1225  CB  SER A  81      89.482  14.344 -78.298  1.00 36.81           C  
ATOM   1226  HB2 SER A  81      89.577  13.727 -79.192  1.00 36.81           H  
ATOM   1227  HB3 SER A  81      89.448  13.689 -77.427  1.00 36.81           H  
ATOM   1228  O   SER A  81      88.836  16.141 -80.472  1.00 36.81           O  
ATOM   1229  OG  SER A  81      90.620  15.175 -78.218  1.00 36.81           O  
ATOM   1230  HG  SER A  81      91.389  14.616 -78.083  1.00 36.81           H  
ATOM   1231  N   SER A  82      87.652  17.422 -79.064  1.00 38.80           N  
ATOM   1232  H   SER A  82      87.025  17.422 -78.272  1.00 38.80           H  
ATOM   1233  CA  SER A  82      87.971  18.716 -79.658  1.00 38.80           C  
ATOM   1234  HA  SER A  82      88.463  18.553 -80.617  1.00 38.80           H  
ATOM   1235  C   SER A  82      88.944  19.434 -78.732  1.00 38.80           C  
ATOM   1236  CB  SER A  82      86.720  19.543 -79.956  1.00 38.80           C  
ATOM   1237  HB2 SER A  82      86.192  19.094 -80.797  1.00 38.80           H  
ATOM   1238  HB3 SER A  82      87.006  20.560 -80.226  1.00 38.80           H  
ATOM   1239  O   SER A  82      88.650  19.746 -77.582  1.00 38.80           O  
ATOM   1240  OG  SER A  82      85.849  19.570 -78.849  1.00 38.80           O  
ATOM   1241  HG  SER A  82      86.306  19.947 -78.094  1.00 38.80           H  
ATOM   1242  N   ARG A  83      90.143  19.646 -79.262  1.00 34.04           N  
ATOM   1243  H   ARG A  83      90.260  19.325 -80.213  1.00 34.04           H  
ATOM   1244  CA  ARG A  83      91.308  20.252 -78.625  1.00 34.04           C  
ATOM   1245  HA  ARG A  83      91.530  19.711 -77.705  1.00 34.04           H  
ATOM   1246  C   ARG A  83      91.021  21.720 -78.276  1.00 34.04           C  
ATOM   1247  CB  ARG A  83      92.443  20.053 -79.653  1.00 34.04           C  
ATOM   1248  HB2 ARG A  83      92.293  20.733 -80.491  1.00 34.04           H  
ATOM   1249  HB3 ARG A  83      92.349  19.042 -80.049  1.00 34.04           H  
ATOM   1250  O   ARG A  83      91.226  22.591 -79.113  1.00 34.04           O  
ATOM   1251  CG  ARG A  83      93.887  20.182 -79.155  1.00 34.04           C  
ATOM   1252  HG2 ARG A  83      94.053  19.468 -78.349  1.00 34.04           H  
ATOM   1253  HG3 ARG A  83      94.075  21.195 -78.798  1.00 34.04           H  
ATOM   1254  CD  ARG A  83      94.809  19.855 -80.345  1.00 34.04           C  
ATOM   1255  HD2 ARG A  83      94.738  20.663 -81.073  1.00 34.04           H  
ATOM   1256  HD3 ARG A  83      94.454  18.938 -80.815  1.00 34.04           H  
ATOM   1257  NE  ARG A  83      96.219  19.659 -79.953  1.00 34.04           N  
ATOM   1258  HE  ARG A  83      96.453  19.835 -78.986  1.00 34.04           H  
ATOM   1259  NH1 ARG A  83      96.974  18.930 -82.003  1.00 34.04           N  
ATOM   1260 HH11 ARG A  83      97.717  18.582 -82.592  1.00 34.04           H  
ATOM   1261 HH12 ARG A  83      96.051  19.066 -82.389  1.00 34.04           H  
ATOM   1262  NH2 ARG A  83      98.388  19.027 -80.285  1.00 34.04           N  
ATOM   1263 HH21 ARG A  83      99.105  18.662 -80.895  1.00 34.04           H  
ATOM   1264 HH22 ARG A  83      98.589  19.161 -79.304  1.00 34.04           H  
ATOM   1265  CZ  ARG A  83      97.182  19.211 -80.746  1.00 34.04           C  
ATOM   1266  N   SER A  84      90.608  22.002 -77.042  1.00 41.84           N  
ATOM   1267  H   SER A  84      90.239  21.254 -76.472  1.00 41.84           H  
ATOM   1268  CA  SER A  84      90.645  23.348 -76.452  1.00 41.84           C  
ATOM   1269  HA  SER A  84      91.089  24.039 -77.168  1.00 41.84           H  
ATOM   1270  C   SER A  84      91.532  23.340 -75.207  1.00 41.84           C  
ATOM   1271  CB  SER A  84      89.240  23.894 -76.165  1.00 41.84           C  
ATOM   1272  HB2 SER A  84      88.700  23.995 -77.107  1.00 41.84           H  
ATOM   1273  HB3 SER A  84      89.318  24.878 -75.703  1.00 41.84           H  
ATOM   1274  O   SER A  84      91.219  22.719 -74.195  1.00 41.84           O  
ATOM   1275  OG  SER A  84      88.513  23.035 -75.318  1.00 41.84           O  
ATOM   1276  HG  SER A  84      88.936  22.992 -74.457  1.00 41.84           H  
ATOM   1277  N   ARG A  85      92.683  24.014 -75.305  1.00 38.06           N  
ATOM   1278  H   ARG A  85      92.834  24.527 -76.162  1.00 38.06           H  
ATOM   1279  CA  ARG A  85      93.557  24.339 -74.172  1.00 38.06           C  
ATOM   1280  HA  ARG A  85      93.701  23.465 -73.537  1.00 38.06           H  
ATOM   1281  C   ARG A  85      92.861  25.415 -73.334  1.00 38.06           C  
ATOM   1282  CB  ARG A  85      94.917  24.855 -74.692  1.00 38.06           C  
ATOM   1283  HB2 ARG A  85      95.316  25.567 -73.970  1.00 38.06           H  
ATOM   1284  HB3 ARG A  85      94.769  25.394 -75.627  1.00 38.06           H  
ATOM   1285  O   ARG A  85      92.867  26.575 -73.726  1.00 38.06           O  
ATOM   1286  CG  ARG A  85      95.982  23.767 -74.877  1.00 38.06           C  
ATOM   1287  HG2 ARG A  85      95.596  22.973 -75.516  1.00 38.06           H  
ATOM   1288  HG3 ARG A  85      96.231  23.352 -73.901  1.00 38.06           H  
ATOM   1289  CD  ARG A  85      97.238  24.379 -75.520  1.00 38.06           C  
ATOM   1290  HD2 ARG A  85      97.466  25.317 -75.014  1.00 38.06           H  
ATOM   1291  HD3 ARG A  85      97.014  24.599 -76.564  1.00 38.06           H  
ATOM   1292  NE  ARG A  85      98.416  23.492 -75.405  1.00 38.06           N  
ATOM   1293  HE  ARG A  85      98.466  22.931 -74.567  1.00 38.06           H  
ATOM   1294  NH1 ARG A  85      99.534  24.169 -77.300  1.00 38.06           N  
ATOM   1295 HH11 ARG A  85     100.384  24.200 -77.846  1.00 38.06           H  
ATOM   1296 HH12 ARG A  85      98.787  24.818 -77.503  1.00 38.06           H  
ATOM   1297  NH2 ARG A  85     100.505  22.730 -75.901  1.00 38.06           N  
ATOM   1298 HH21 ARG A  85     100.536  22.240 -75.019  1.00 38.06           H  
ATOM   1299 HH22 ARG A  85     101.339  22.766 -76.469  1.00 38.06           H  
ATOM   1300  CZ  ARG A  85      99.472  23.467 -76.202  1.00 38.06           C  
ATOM   1301  N   GLY A  86      92.268  25.021 -72.211  1.00 41.20           N  
ATOM   1302  H   GLY A  86      92.136  24.030 -72.062  1.00 41.20           H  
ATOM   1303  CA  GLY A  86      91.689  25.930 -71.222  1.00 41.20           C  
ATOM   1304  HA2 GLY A  86      92.483  26.488 -70.726  1.00 41.20           H  
ATOM   1305  HA3 GLY A  86      91.032  26.644 -71.720  1.00 41.20           H  
ATOM   1306  C   GLY A  86      90.859  25.171 -70.185  1.00 41.20           C  
ATOM   1307  O   GLY A  86      89.852  24.581 -70.542  1.00 41.20           O  
ATOM   1308  N   SER A  87      91.307  25.209 -68.929  1.00 43.26           N  
ATOM   1309  H   SER A  87      92.128  25.776 -68.770  1.00 43.26           H  
ATOM   1310  CA  SER A  87      90.707  24.642 -67.707  1.00 43.26           C  
ATOM   1311  HA  SER A  87      91.352  24.998 -66.904  1.00 43.26           H  
ATOM   1312  C   SER A  87      90.681  23.112 -67.541  1.00 43.26           C  
ATOM   1313  CB  SER A  87      89.354  25.274 -67.392  1.00 43.26           C  
ATOM   1314  HB2 SER A  87      89.384  26.349 -67.575  1.00 43.26           H  
ATOM   1315  HB3 SER A  87      88.558  24.815 -67.977  1.00 43.26           H  
ATOM   1316  O   SER A  87      89.711  22.421 -67.839  1.00 43.26           O  
ATOM   1317  OG  SER A  87      89.171  25.038 -66.019  1.00 43.26           O  
ATOM   1318  HG  SER A  87      88.436  25.578 -65.717  1.00 43.26           H  
ATOM   1319  N   SER A  88      91.777  22.578 -66.989  1.00 53.24           N  
ATOM   1320  H   SER A  88      92.523  23.211 -66.738  1.00 53.24           H  
ATOM   1321  CA  SER A  88      91.869  21.198 -66.486  1.00 53.24           C  
ATOM   1322  HA  SER A  88      91.314  20.536 -67.151  1.00 53.24           H  
ATOM   1323  C   SER A  88      91.285  21.033 -65.073  1.00 53.24           C  
ATOM   1324  CB  SER A  88      93.340  20.766 -66.491  1.00 53.24           C  
ATOM   1325  HB2 SER A  88      93.740  20.848 -67.502  1.00 53.24           H  
ATOM   1326  HB3 SER A  88      93.908  21.427 -65.836  1.00 53.24           H  
ATOM   1327  O   SER A  88      91.074  19.900 -64.651  1.00 53.24           O  
ATOM   1328  OG  SER A  88      93.502  19.439 -66.042  1.00 53.24           O  
ATOM   1329  HG  SER A  88      92.886  19.289 -65.321  1.00 53.24           H  
ATOM   1330  N   GLU A  89      91.037  22.121 -64.336  1.00 53.76           N  
ATOM   1331  H   GLU A  89      91.203  23.039 -64.722  1.00 53.76           H  
ATOM   1332  CA  GLU A  89      90.464  22.064 -62.982  1.00 53.76           C  
ATOM   1333  HA  GLU A  89      90.752  21.127 -62.505  1.00 53.76           H  
ATOM   1334  C   GLU A  89      88.930  22.049 -63.005  1.00 53.76           C  
ATOM   1335  CB  GLU A  89      91.019  23.206 -62.111  1.00 53.76           C  
ATOM   1336  HB2 GLU A  89      90.308  23.428 -61.315  1.00 53.76           H  
ATOM   1337  HB3 GLU A  89      91.146  24.099 -62.722  1.00 53.76           H  
ATOM   1338  O   GLU A  89      88.330  21.237 -62.302  1.00 53.76           O  
ATOM   1339  CG  GLU A  89      92.350  22.793 -61.459  1.00 53.76           C  
ATOM   1340  HG2 GLU A  89      93.044  22.493 -62.245  1.00 53.76           H  
ATOM   1341  HG3 GLU A  89      92.169  21.923 -60.828  1.00 53.76           H  
ATOM   1342  CD  GLU A  89      93.001  23.910 -60.628  1.00 53.76           C  
ATOM   1343  OE1 GLU A  89      93.638  23.568 -59.607  1.00 53.76           O  
ATOM   1344  OE2 GLU A  89      92.920  25.080 -61.061  1.00 53.76           O  
ATOM   1345  N   ASP A  90      88.275  22.823 -63.881  1.00 53.61           N  
ATOM   1346  H   ASP A  90      88.787  23.515 -64.409  1.00 53.61           H  
ATOM   1347  CA  ASP A  90      86.803  22.869 -63.933  1.00 53.61           C  
ATOM   1348  HA  ASP A  90      86.427  23.034 -62.923  1.00 53.61           H  
ATOM   1349  C   ASP A  90      86.188  21.554 -64.441  1.00 53.61           C  
ATOM   1350  CB  ASP A  90      86.320  24.037 -64.806  1.00 53.61           C  
ATOM   1351  HB2 ASP A  90      86.706  23.910 -65.817  1.00 53.61           H  
ATOM   1352  HB3 ASP A  90      85.232  24.000 -64.862  1.00 53.61           H  
ATOM   1353  O   ASP A  90      85.136  21.126 -63.965  1.00 53.61           O  
ATOM   1354  CG  ASP A  90      86.715  25.411 -64.256  1.00 53.61           C  
ATOM   1355  OD1 ASP A  90      86.651  25.588 -63.024  1.00 53.61           O  
ATOM   1356  OD2 ASP A  90      87.114  26.256 -65.093  1.00 53.61           O  
ATOM   1357  N   ALA A  91      86.856  20.855 -65.366  1.00 56.96           N  
ATOM   1358  H   ALA A  91      87.704  21.259 -65.738  1.00 56.96           H  
ATOM   1359  CA  ALA A  91      86.408  19.550 -65.865  1.00 56.96           C  
ATOM   1360  HA  ALA A  91      85.356  19.623 -66.142  1.00 56.96           H  
ATOM   1361  C   ALA A  91      86.533  18.429 -64.809  1.00 56.96           C  
ATOM   1362  CB  ALA A  91      87.200  19.221 -67.135  1.00 56.96           C  
ATOM   1363  HB1 ALA A  91      86.847  18.276 -67.548  1.00 56.96           H  
ATOM   1364  HB2 ALA A  91      88.261  19.139 -66.902  1.00 56.96           H  
ATOM   1365  HB3 ALA A  91      87.054  20.009 -67.874  1.00 56.96           H  
ATOM   1366  O   ALA A  91      85.716  17.508 -64.768  1.00 56.96           O  
ATOM   1367  N   VAL A  92      87.535  18.509 -63.925  1.00 62.52           N  
ATOM   1368  H   VAL A  92      88.148  19.311 -63.966  1.00 62.52           H  
ATOM   1369  CA  VAL A  92      87.708  17.555 -62.816  1.00 62.52           C  
ATOM   1370  HA  VAL A  92      87.471  16.553 -63.173  1.00 62.52           H  
ATOM   1371  C   VAL A  92      86.720  17.860 -61.687  1.00 62.52           C  
ATOM   1372  CB  VAL A  92      89.173  17.540 -62.331  1.00 62.52           C  
ATOM   1373  HB  VAL A  92      89.480  18.555 -62.077  1.00 62.52           H  
ATOM   1374  O   VAL A  92      86.139  16.932 -61.125  1.00 62.52           O  
ATOM   1375  CG1 VAL A  92      89.378  16.642 -61.103  1.00 62.52           C  
ATOM   1376 HG11 VAL A  92      88.837  17.049 -60.249  1.00 62.52           H  
ATOM   1377 HG12 VAL A  92      89.020  15.634 -61.309  1.00 62.52           H  
ATOM   1378 HG13 VAL A  92      90.436  16.607 -60.844  1.00 62.52           H  
ATOM   1379  CG2 VAL A  92      90.095  17.002 -63.436  1.00 62.52           C  
ATOM   1380 HG21 VAL A  92      91.133  17.067 -63.110  1.00 62.52           H  
ATOM   1381 HG22 VAL A  92      89.848  15.965 -63.661  1.00 62.52           H  
ATOM   1382 HG23 VAL A  92      89.986  17.596 -64.344  1.00 62.52           H  
ATOM   1383  N   ASN A  93      86.459  19.142 -61.410  1.00 69.15           N  
ATOM   1384  H   ASN A  93      86.998  19.856 -61.877  1.00 69.15           H  
ATOM   1385  CA  ASN A  93      85.520  19.576 -60.374  1.00 69.15           C  
ATOM   1386  HA  ASN A  93      85.714  18.981 -59.481  1.00 69.15           H  
ATOM   1387  C   ASN A  93      84.045  19.340 -60.761  1.00 69.15           C  
ATOM   1388  CB  ASN A  93      85.822  21.055 -60.065  1.00 69.15           C  
ATOM   1389  HB2 ASN A  93      85.320  21.692 -60.794  1.00 69.15           H  
ATOM   1390  HB3 ASN A  93      86.894  21.236 -60.139  1.00 69.15           H  
ATOM   1391  O   ASN A  93      83.220  18.980 -59.929  1.00 69.15           O  
ATOM   1392  CG  ASN A  93      85.429  21.465 -58.659  1.00 69.15           C  
ATOM   1393  ND2 ASN A  93      85.219  22.741 -58.435  1.00 69.15           N  
ATOM   1394 HD21 ASN A  93      85.345  23.416 -59.176  1.00 69.15           H  
ATOM   1395 HD22 ASN A  93      84.999  22.996 -57.483  1.00 69.15           H  
ATOM   1396  OD1 ASN A  93      85.364  20.671 -57.737  1.00 69.15           O  
ATOM   1397  N   THR A  94      83.701  19.466 -62.046  1.00 72.66           N  
ATOM   1398  H   THR A  94      84.383  19.830 -62.696  1.00 72.66           H  
ATOM   1399  CA  THR A  94      82.368  19.079 -62.549  1.00 72.66           C  
ATOM   1400  HA  THR A  94      81.611  19.506 -61.891  1.00 72.66           H  
ATOM   1401  C   THR A  94      82.164  17.564 -62.510  1.00 72.66           C  
ATOM   1402  CB  THR A  94      82.104  19.603 -63.967  1.00 72.66           C  
ATOM   1403  HB  THR A  94      81.232  19.095 -64.378  1.00 72.66           H  
ATOM   1404  O   THR A  94      81.092  17.106 -62.127  1.00 72.66           O  
ATOM   1405  CG2 THR A  94      81.837  21.107 -63.983  1.00 72.66           C  
ATOM   1406 HG21 THR A  94      80.913  21.315 -63.443  1.00 72.66           H  
ATOM   1407 HG22 THR A  94      82.652  21.651 -63.505  1.00 72.66           H  
ATOM   1408 HG23 THR A  94      81.726  21.449 -65.012  1.00 72.66           H  
ATOM   1409  OG1 THR A  94      83.204  19.373 -64.808  1.00 72.66           O  
ATOM   1410  HG1 THR A  94      83.847  20.053 -64.597  1.00 72.66           H  
ATOM   1411  N   SER A  95      83.193  16.771 -62.827  1.00 75.56           N  
ATOM   1412  H   SER A  95      84.031  17.207 -63.185  1.00 75.56           H  
ATOM   1413  CA  SER A  95      83.143  15.304 -62.729  1.00 75.56           C  
ATOM   1414  HA  SER A  95      82.280  14.947 -63.292  1.00 75.56           H  
ATOM   1415  C   SER A  95      82.987  14.810 -61.285  1.00 75.56           C  
ATOM   1416  CB  SER A  95      84.408  14.723 -63.367  1.00 75.56           C  
ATOM   1417  HB2 SER A  95      84.491  15.105 -64.384  1.00 75.56           H  
ATOM   1418  HB3 SER A  95      85.282  15.050 -62.804  1.00 75.56           H  
ATOM   1419  O   SER A  95      82.211  13.886 -61.032  1.00 75.56           O  
ATOM   1420  OG  SER A  95      84.383  13.306 -63.413  1.00 75.56           O  
ATOM   1421  HG  SER A  95      84.527  13.053 -64.327  1.00 75.56           H  
ATOM   1422  N   SER A  96      83.671  15.433 -60.316  1.00 80.35           N  
ATOM   1423  H   SER A  96      84.292  16.194 -60.551  1.00 80.35           H  
ATOM   1424  CA  SER A  96      83.500  15.095 -58.896  1.00 80.35           C  
ATOM   1425  HA  SER A  96      83.600  14.014 -58.789  1.00 80.35           H  
ATOM   1426  C   SER A  96      82.105  15.463 -58.382  1.00 80.35           C  
ATOM   1427  CB  SER A  96      84.587  15.744 -58.030  1.00 80.35           C  
ATOM   1428  HB2 SER A  96      85.570  15.488 -58.424  1.00 80.35           H  
ATOM   1429  HB3 SER A  96      84.501  15.364 -57.012  1.00 80.35           H  
ATOM   1430  O   SER A  96      81.491  14.656 -57.688  1.00 80.35           O  
ATOM   1431  OG  SER A  96      84.433  17.144 -58.012  1.00 80.35           O  
ATOM   1432  HG  SER A  96      85.031  17.554 -57.383  1.00 80.35           H  
ATOM   1433  N   LEU A  97      81.569  16.623 -58.781  1.00 81.29           N  
ATOM   1434  H   LEU A  97      82.170  17.278 -59.261  1.00 81.29           H  
ATOM   1435  CA  LEU A  97      80.221  17.059 -58.415  1.00 81.29           C  
ATOM   1436  HA  LEU A  97      80.141  17.024 -57.328  1.00 81.29           H  
ATOM   1437  C   LEU A  97      79.140  16.132 -58.988  1.00 81.29           C  
ATOM   1438  CB  LEU A  97      80.023  18.508 -58.894  1.00 81.29           C  
ATOM   1439  HB2 LEU A  97      80.899  19.100 -58.631  1.00 81.29           H  
ATOM   1440  HB3 LEU A  97      79.942  18.501 -59.981  1.00 81.29           H  
ATOM   1441  O   LEU A  97      78.200  15.786 -58.278  1.00 81.29           O  
ATOM   1442  CG  LEU A  97      78.777  19.186 -58.294  1.00 81.29           C  
ATOM   1443  HG  LEU A  97      77.925  18.507 -58.329  1.00 81.29           H  
ATOM   1444  CD1 LEU A  97      79.022  19.615 -56.844  1.00 81.29           C  
ATOM   1445 HD11 LEU A  97      79.215  18.738 -56.226  1.00 81.29           H  
ATOM   1446 HD12 LEU A  97      78.135  20.117 -56.457  1.00 81.29           H  
ATOM   1447 HD13 LEU A  97      79.876  20.289 -56.789  1.00 81.29           H  
ATOM   1448  CD2 LEU A  97      78.420  20.430 -59.106  1.00 81.29           C  
ATOM   1449 HD21 LEU A  97      78.194  20.141 -60.132  1.00 81.29           H  
ATOM   1450 HD22 LEU A  97      77.539  20.908 -58.677  1.00 81.29           H  
ATOM   1451 HD23 LEU A  97      79.255  21.131 -59.101  1.00 81.29           H  
ATOM   1452  N   ILE A  98      79.285  15.685 -60.241  1.00 81.73           N  
ATOM   1453  H   ILE A  98      80.055  16.041 -60.790  1.00 81.73           H  
ATOM   1454  CA  ILE A  98      78.361  14.720 -60.860  1.00 81.73           C  
ATOM   1455  HA  ILE A  98      77.349  15.118 -60.797  1.00 81.73           H  
ATOM   1456  C   ILE A  98      78.360  13.406 -60.076  1.00 81.73           C  
ATOM   1457  CB  ILE A  98      78.700  14.509 -62.355  1.00 81.73           C  
ATOM   1458  HB  ILE A  98      79.772  14.331 -62.444  1.00 81.73           H  
ATOM   1459  O   ILE A  98      77.289  12.910 -59.740  1.00 81.73           O  
ATOM   1460  CG1 ILE A  98      78.327  15.776 -63.158  1.00 81.73           C  
ATOM   1461 HG12 ILE A  98      77.243  15.840 -63.249  1.00 81.73           H  
ATOM   1462 HG13 ILE A  98      78.655  16.666 -62.623  1.00 81.73           H  
ATOM   1463  CG2 ILE A  98      77.957  13.292 -62.942  1.00 81.73           C  
ATOM   1464 HG21 ILE A  98      78.277  12.367 -62.462  1.00 81.73           H  
ATOM   1465 HG22 ILE A  98      76.881  13.396 -62.800  1.00 81.73           H  
ATOM   1466 HG23 ILE A  98      78.165  13.179 -64.006  1.00 81.73           H  
ATOM   1467  CD1 ILE A  98      78.947  15.821 -64.561  1.00 81.73           C  
ATOM   1468 HD11 ILE A  98      80.029  15.707 -64.492  1.00 81.73           H  
ATOM   1469 HD12 ILE A  98      78.724  16.784 -65.020  1.00 81.73           H  
ATOM   1470 HD13 ILE A  98      78.536  15.033 -65.192  1.00 81.73           H  
ATOM   1471  N   LYS A  99      79.534  12.879 -59.707  1.00 83.69           N  
ATOM   1472  H   LYS A  99      80.382  13.343 -60.001  1.00 83.69           H  
ATOM   1473  CA  LYS A  99      79.626  11.653 -58.897  1.00 83.69           C  
ATOM   1474  HA  LYS A  99      79.057  10.864 -59.389  1.00 83.69           H  
ATOM   1475  C   LYS A  99      79.005  11.808 -57.507  1.00 83.69           C  
ATOM   1476  CB  LYS A  99      81.085  11.213 -58.773  1.00 83.69           C  
ATOM   1477  HB2 LYS A  99      81.152  10.453 -57.994  1.00 83.69           H  
ATOM   1478  HB3 LYS A  99      81.702  12.063 -58.479  1.00 83.69           H  
ATOM   1479  O   LYS A  99      78.366  10.879 -57.023  1.00 83.69           O  
ATOM   1480  CG  LYS A  99      81.603  10.612 -60.081  1.00 83.69           C  
ATOM   1481  HG2 LYS A  99      80.986   9.755 -60.352  1.00 83.69           H  
ATOM   1482  HG3 LYS A  99      81.552  11.350 -60.882  1.00 83.69           H  
ATOM   1483  CD  LYS A  99      83.049  10.159 -59.889  1.00 83.69           C  
ATOM   1484  HD2 LYS A  99      83.090   9.431 -59.078  1.00 83.69           H  
ATOM   1485  HD3 LYS A  99      83.661  11.024 -59.635  1.00 83.69           H  
ATOM   1486  CE  LYS A  99      83.550   9.527 -61.184  1.00 83.69           C  
ATOM   1487  HE2 LYS A  99      82.874   8.715 -61.453  1.00 83.69           H  
ATOM   1488  HE3 LYS A  99      83.497  10.279 -61.973  1.00 83.69           H  
ATOM   1489  NZ  LYS A  99      84.934   9.028 -61.022  1.00 83.69           N  
ATOM   1490  HZ1 LYS A  99      85.248   8.597 -61.880  1.00 83.69           H  
ATOM   1491  HZ2 LYS A  99      85.544   9.800 -60.791  1.00 83.69           H  
ATOM   1492  HZ3 LYS A  99      84.963   8.349 -60.275  1.00 83.69           H  
ATOM   1493  N   ASP A 100      79.171  12.967 -56.868  1.00 86.23           N  
ATOM   1494  H   ASP A 100      79.753  13.676 -57.291  1.00 86.23           H  
ATOM   1495  CA  ASP A 100      78.543  13.257 -55.571  1.00 86.23           C  
ATOM   1496  HA  ASP A 100      78.764  12.442 -54.881  1.00 86.23           H  
ATOM   1497  C   ASP A 100      77.011  13.354 -55.691  1.00 86.23           C  
ATOM   1498  CB  ASP A 100      79.144  14.548 -54.989  1.00 86.23           C  
ATOM   1499  HB2 ASP A 100      78.863  15.395 -55.614  1.00 86.23           H  
ATOM   1500  HB3 ASP A 100      80.231  14.469 -54.995  1.00 86.23           H  
ATOM   1501  O   ASP A 100      76.273  12.811 -54.867  1.00 86.23           O  
ATOM   1502  CG  ASP A 100      78.686  14.793 -53.546  1.00 86.23           C  
ATOM   1503  OD1 ASP A 100      78.877  13.891 -52.706  1.00 86.23           O  
ATOM   1504  OD2 ASP A 100      78.126  15.883 -53.264  1.00 86.23           O  
ATOM   1505  N   MET A 101      76.514  13.980 -56.762  1.00 85.82           N  
ATOM   1506  H   MET A 101      77.160  14.415 -57.405  1.00 85.82           H  
ATOM   1507  CA  MET A 101      75.083  14.014 -57.073  1.00 85.82           C  
ATOM   1508  HA  MET A 101      74.544  14.391 -56.204  1.00 85.82           H  
ATOM   1509  C   MET A 101      74.521  12.617 -57.368  1.00 85.82           C  
ATOM   1510  CB  MET A 101      74.815  14.949 -58.259  1.00 85.82           C  
ATOM   1511  HB2 MET A 101      73.795  14.773 -58.603  1.00 85.82           H  
ATOM   1512  HB3 MET A 101      75.495  14.718 -59.079  1.00 85.82           H  
ATOM   1513  O   MET A 101      73.437  12.292 -56.888  1.00 85.82           O  
ATOM   1514  CG  MET A 101      74.952  16.428 -57.882  1.00 85.82           C  
ATOM   1515  HG2 MET A 101      75.962  16.608 -57.514  1.00 85.82           H  
ATOM   1516  HG3 MET A 101      74.258  16.647 -57.070  1.00 85.82           H  
ATOM   1517  SD  MET A 101      74.629  17.590 -59.242  1.00 85.82           S  
ATOM   1518  CE  MET A 101      72.888  17.220 -59.598  1.00 85.82           C  
ATOM   1519  HE1 MET A 101      72.302  17.293 -58.682  1.00 85.82           H  
ATOM   1520  HE2 MET A 101      72.511  17.937 -60.327  1.00 85.82           H  
ATOM   1521  HE3 MET A 101      72.799  16.216 -60.012  1.00 85.82           H  
ATOM   1522  N   GLU A 102      75.248  11.780 -58.112  1.00 86.79           N  
ATOM   1523  H   GLU A 102      76.103  12.123 -58.525  1.00 86.79           H  
ATOM   1524  CA  GLU A 102      74.871  10.387 -58.386  1.00 86.79           C  
ATOM   1525  HA  GLU A 102      73.883  10.362 -58.844  1.00 86.79           H  
ATOM   1526  C   GLU A 102      74.789   9.558 -57.097  1.00 86.79           C  
ATOM   1527  CB  GLU A 102      75.878   9.743 -59.356  1.00 86.79           C  
ATOM   1528  HB2 GLU A 102      75.752   8.661 -59.321  1.00 86.79           H  
ATOM   1529  HB3 GLU A 102      76.888   9.978 -59.021  1.00 86.79           H  
ATOM   1530  O   GLU A 102      73.822   8.818 -56.907  1.00 86.79           O  
ATOM   1531  CG  GLU A 102      75.692  10.193 -60.814  1.00 86.79           C  
ATOM   1532  HG2 GLU A 102      74.715   9.845 -61.152  1.00 86.79           H  
ATOM   1533  HG3 GLU A 102      75.681  11.281 -60.865  1.00 86.79           H  
ATOM   1534  CD  GLU A 102      76.778   9.653 -61.766  1.00 86.79           C  
ATOM   1535  OE1 GLU A 102      76.609   9.849 -62.991  1.00 86.79           O  
ATOM   1536  OE2 GLU A 102      77.774   9.055 -61.290  1.00 86.79           O  
ATOM   1537  N   ALA A 103      75.750   9.718 -56.181  1.00 88.36           N  
ATOM   1538  H   ALA A 103      76.533  10.316 -56.403  1.00 88.36           H  
ATOM   1539  CA  ALA A 103      75.744   9.036 -54.887  1.00 88.36           C  
ATOM   1540  HA  ALA A 103      75.657   7.963 -55.063  1.00 88.36           H  
ATOM   1541  C   ALA A 103      74.544   9.455 -54.020  1.00 88.36           C  
ATOM   1542  CB  ALA A 103      77.082   9.300 -54.186  1.00 88.36           C  
ATOM   1543  HB1 ALA A 103      77.206  10.367 -54.001  1.00 88.36           H  
ATOM   1544  HB2 ALA A 103      77.903   8.950 -54.812  1.00 88.36           H  
ATOM   1545  HB3 ALA A 103      77.107   8.770 -53.234  1.00 88.36           H  
ATOM   1546  O   ALA A 103      73.830   8.593 -53.504  1.00 88.36           O  
ATOM   1547  N   LYS A 104      74.261  10.762 -53.931  1.00 92.01           N  
ATOM   1548  H   LYS A 104      74.905  11.411 -54.361  1.00 92.01           H  
ATOM   1549  CA  LYS A 104      73.088  11.295 -53.213  1.00 92.01           C  
ATOM   1550  HA  LYS A 104      73.102  10.936 -52.183  1.00 92.01           H  
ATOM   1551  C   LYS A 104      71.769  10.816 -53.811  1.00 92.01           C  
ATOM   1552  CB  LYS A 104      73.131  12.828 -53.222  1.00 92.01           C  
ATOM   1553  HB2 LYS A 104      73.378  13.177 -54.225  1.00 92.01           H  
ATOM   1554  HB3 LYS A 104      72.150  13.219 -52.951  1.00 92.01           H  
ATOM   1555  O   LYS A 104      70.840  10.493 -53.075  1.00 92.01           O  
ATOM   1556  CG  LYS A 104      74.153  13.355 -52.212  1.00 92.01           C  
ATOM   1557  HG2 LYS A 104      75.106  12.844 -52.349  1.00 92.01           H  
ATOM   1558  HG3 LYS A 104      73.792  13.156 -51.203  1.00 92.01           H  
ATOM   1559  CD  LYS A 104      74.371  14.857 -52.399  1.00 92.01           C  
ATOM   1560  HD2 LYS A 104      74.805  15.017 -53.386  1.00 92.01           H  
ATOM   1561  HD3 LYS A 104      73.425  15.393 -52.319  1.00 92.01           H  
ATOM   1562  CE  LYS A 104      75.343  15.332 -51.320  1.00 92.01           C  
ATOM   1563  HE2 LYS A 104      74.805  15.447 -50.379  1.00 92.01           H  
ATOM   1564  HE3 LYS A 104      76.100  14.560 -51.186  1.00 92.01           H  
ATOM   1565  NZ  LYS A 104      76.022  16.584 -51.712  1.00 92.01           N  
ATOM   1566  HZ1 LYS A 104      75.385  17.292 -52.049  1.00 92.01           H  
ATOM   1567  HZ2 LYS A 104      76.678  16.358 -52.446  1.00 92.01           H  
ATOM   1568  HZ3 LYS A 104      76.617  16.922 -50.969  1.00 92.01           H  
ATOM   1569  N   LEU A 105      71.682  10.744 -55.140  1.00 90.72           N  
ATOM   1570  H   LEU A 105      72.466  11.060 -55.693  1.00 90.72           H  
ATOM   1571  CA  LEU A 105      70.495  10.232 -55.821  1.00 90.72           C  
ATOM   1572  HA  LEU A 105      69.632  10.785 -55.450  1.00 90.72           H  
ATOM   1573  C   LEU A 105      70.266   8.750 -55.496  1.00 90.72           C  
ATOM   1574  CB  LEU A 105      70.641  10.473 -57.333  1.00 90.72           C  
ATOM   1575  HB2 LEU A 105      70.822  11.534 -57.506  1.00 90.72           H  
ATOM   1576  HB3 LEU A 105      71.510   9.923 -57.692  1.00 90.72           H  
ATOM   1577  O   LEU A 105      69.137   8.352 -55.216  1.00 90.72           O  
ATOM   1578  CG  LEU A 105      69.410  10.039 -58.150  1.00 90.72           C  
ATOM   1579  HG  LEU A 105      69.199   8.985 -57.970  1.00 90.72           H  
ATOM   1580  CD1 LEU A 105      68.168  10.864 -57.803  1.00 90.72           C  
ATOM   1581 HD11 LEU A 105      67.346  10.581 -58.460  1.00 90.72           H  
ATOM   1582 HD12 LEU A 105      67.863  10.662 -56.776  1.00 90.72           H  
ATOM   1583 HD13 LEU A 105      68.378  11.927 -57.920  1.00 90.72           H  
ATOM   1584  CD2 LEU A 105      69.700  10.209 -59.641  1.00 90.72           C  
ATOM   1585 HD21 LEU A 105      68.843   9.873 -60.224  1.00 90.72           H  
ATOM   1586 HD22 LEU A 105      70.567   9.608 -59.915  1.00 90.72           H  
ATOM   1587 HD23 LEU A 105      69.907  11.256 -59.865  1.00 90.72           H  
ATOM   1588  N   LEU A 106      71.326   7.938 -55.496  1.00 89.84           N  
ATOM   1589  H   LEU A 106      72.223   8.327 -55.747  1.00 89.84           H  
ATOM   1590  CA  LEU A 106      71.269   6.530 -55.093  1.00 89.84           C  
ATOM   1591  HA  LEU A 106      70.525   6.021 -55.705  1.00 89.84           H  
ATOM   1592  C   LEU A 106      70.805   6.360 -53.643  1.00 89.84           C  
ATOM   1593  CB  LEU A 106      72.652   5.890 -55.328  1.00 89.84           C  
ATOM   1594  HB2 LEU A 106      72.927   5.271 -54.474  1.00 89.84           H  
ATOM   1595  HB3 LEU A 106      73.407   6.673 -55.396  1.00 89.84           H  
ATOM   1596  O   LEU A 106      69.970   5.497 -53.370  1.00 89.84           O  
ATOM   1597  CG  LEU A 106      72.681   5.032 -56.602  1.00 89.84           C  
ATOM   1598  HG  LEU A 106      72.018   5.463 -57.352  1.00 89.84           H  
ATOM   1599  CD1 LEU A 106      74.085   4.979 -57.197  1.00 89.84           C  
ATOM   1600 HD11 LEU A 106      74.787   4.574 -56.468  1.00 89.84           H  
ATOM   1601 HD12 LEU A 106      74.087   4.361 -58.094  1.00 89.84           H  
ATOM   1602 HD13 LEU A 106      74.398   5.988 -57.468  1.00 89.84           H  
ATOM   1603  CD2 LEU A 106      72.227   3.602 -56.290  1.00 89.84           C  
ATOM   1604 HD21 LEU A 106      72.918   3.136 -55.588  1.00 89.84           H  
ATOM   1605 HD22 LEU A 106      71.230   3.623 -55.849  1.00 89.84           H  
ATOM   1606 HD23 LEU A 106      72.198   3.020 -57.212  1.00 89.84           H  
ATOM   1607  N   GLU A 107      71.297   7.196 -52.732  1.00 90.14           N  
ATOM   1608  H   GLU A 107      72.013   7.851 -53.011  1.00 90.14           H  
ATOM   1609  CA  GLU A 107      70.895   7.177 -51.325  1.00 90.14           C  
ATOM   1610  HA  GLU A 107      71.030   6.165 -50.944  1.00 90.14           H  
ATOM   1611  C   GLU A 107      69.408   7.529 -51.147  1.00 90.14           C  
ATOM   1612  CB  GLU A 107      71.835   8.102 -50.541  1.00 90.14           C  
ATOM   1613  HB2 GLU A 107      71.657   9.141 -50.819  1.00 90.14           H  
ATOM   1614  HB3 GLU A 107      72.858   7.838 -50.810  1.00 90.14           H  
ATOM   1615  O   GLU A 107      68.676   6.803 -50.470  1.00 90.14           O  
ATOM   1616  CG  GLU A 107      71.676   7.936 -49.023  1.00 90.14           C  
ATOM   1617  HG2 GLU A 107      70.736   8.392 -48.713  1.00 90.14           H  
ATOM   1618  HG3 GLU A 107      71.623   6.871 -48.797  1.00 90.14           H  
ATOM   1619  CD  GLU A 107      72.838   8.551 -48.224  1.00 90.14           C  
ATOM   1620  OE1 GLU A 107      72.937   8.211 -47.023  1.00 90.14           O  
ATOM   1621  OE2 GLU A 107      73.616   9.347 -48.798  1.00 90.14           O  
ATOM   1622  N   GLU A 108      68.914   8.556 -51.841  1.00 89.40           N  
ATOM   1623  H   GLU A 108      69.556   9.143 -52.355  1.00 89.40           H  
ATOM   1624  CA  GLU A 108      67.487   8.907 -51.832  1.00 89.40           C  
ATOM   1625  HA  GLU A 108      67.153   8.967 -50.796  1.00 89.40           H  
ATOM   1626  C   GLU A 108      66.600   7.835 -52.486  1.00 89.40           C  
ATOM   1627  CB  GLU A 108      67.277  10.279 -52.498  1.00 89.40           C  
ATOM   1628  HB2 GLU A 108      67.948  10.382 -53.351  1.00 89.40           H  
ATOM   1629  HB3 GLU A 108      66.258  10.344 -52.880  1.00 89.40           H  
ATOM   1630  O   GLU A 108      65.491   7.564 -52.015  1.00 89.40           O  
ATOM   1631  CG  GLU A 108      67.505  11.445 -51.516  1.00 89.40           C  
ATOM   1632  HG2 GLU A 108      67.374  12.382 -52.057  1.00 89.40           H  
ATOM   1633  HG3 GLU A 108      68.535  11.408 -51.160  1.00 89.40           H  
ATOM   1634  CD  GLU A 108      66.535  11.418 -50.314  1.00 89.40           C  
ATOM   1635  OE1 GLU A 108      66.927  11.840 -49.198  1.00 89.40           O  
ATOM   1636  OE2 GLU A 108      65.390  10.944 -50.490  1.00 89.40           O  
ATOM   1637  N   MET A 109      67.076   7.151 -53.532  1.00 87.95           N  
ATOM   1638  H   MET A 109      67.972   7.420 -53.912  1.00 87.95           H  
ATOM   1639  CA  MET A 109      66.355   6.009 -54.108  1.00 87.95           C  
ATOM   1640  HA  MET A 109      65.340   6.323 -54.354  1.00 87.95           H  
ATOM   1641  C   MET A 109      66.233   4.846 -53.114  1.00 87.95           C  
ATOM   1642  CB  MET A 109      67.035   5.520 -55.393  1.00 87.95           C  
ATOM   1643  HB2 MET A 109      66.631   4.538 -55.641  1.00 87.95           H  
ATOM   1644  HB3 MET A 109      68.107   5.414 -55.225  1.00 87.95           H  
ATOM   1645  O   MET A 109      65.167   4.230 -53.012  1.00 87.95           O  
ATOM   1646  CG  MET A 109      66.783   6.437 -56.593  1.00 87.95           C  
ATOM   1647  HG2 MET A 109      67.319   7.377 -56.462  1.00 87.95           H  
ATOM   1648  HG3 MET A 109      65.718   6.666 -56.635  1.00 87.95           H  
ATOM   1649  SD  MET A 109      67.249   5.703 -58.187  1.00 87.95           S  
ATOM   1650  CE  MET A 109      69.027   5.446 -57.947  1.00 87.95           C  
ATOM   1651  HE1 MET A 109      69.496   6.395 -57.688  1.00 87.95           H  
ATOM   1652  HE2 MET A 109      69.466   5.073 -58.872  1.00 87.95           H  
ATOM   1653  HE3 MET A 109      69.197   4.720 -57.152  1.00 87.95           H  
ATOM   1654  N   LEU A 110      67.295   4.546 -52.360  1.00 90.74           N  
ATOM   1655  H   LEU A 110      68.137   5.091 -52.481  1.00 90.74           H  
ATOM   1656  CA  LEU A 110      67.270   3.512 -51.321  1.00 90.74           C  
ATOM   1657  HA  LEU A 110      66.881   2.589 -51.751  1.00 90.74           H  
ATOM   1658  C   LEU A 110      66.316   3.889 -50.183  1.00 90.74           C  
ATOM   1659  CB  LEU A 110      68.695   3.269 -50.794  1.00 90.74           C  
ATOM   1660  HB2 LEU A 110      69.146   4.231 -50.548  1.00 90.74           H  
ATOM   1661  HB3 LEU A 110      68.636   2.693 -49.870  1.00 90.74           H  
ATOM   1662  O   LEU A 110      65.489   3.066 -49.781  1.00 90.74           O  
ATOM   1663  CG  LEU A 110      69.616   2.522 -51.775  1.00 90.74           C  
ATOM   1664  HG  LEU A 110      69.601   3.011 -52.750  1.00 90.74           H  
ATOM   1665  CD1 LEU A 110      71.048   2.534 -51.244  1.00 90.74           C  
ATOM   1666 HD11 LEU A 110      71.388   3.565 -51.149  1.00 90.74           H  
ATOM   1667 HD12 LEU A 110      71.710   2.020 -51.942  1.00 90.74           H  
ATOM   1668 HD13 LEU A 110      71.096   2.053 -50.267  1.00 90.74           H  
ATOM   1669  CD2 LEU A 110      69.188   1.062 -51.962  1.00 90.74           C  
ATOM   1670 HD21 LEU A 110      68.210   1.017 -52.439  1.00 90.74           H  
ATOM   1671 HD22 LEU A 110      69.153   0.561 -50.995  1.00 90.74           H  
ATOM   1672 HD23 LEU A 110      69.910   0.556 -52.604  1.00 90.74           H  
ATOM   1673  N   ARG A 111      66.358   5.145 -49.730  1.00 91.98           N  
ATOM   1674  H   ARG A 111      67.080   5.752 -50.092  1.00 91.98           H  
ATOM   1675  CA  ARG A 111      65.475   5.661 -48.679  1.00 91.98           C  
ATOM   1676  HA  ARG A 111      65.584   5.024 -47.801  1.00 91.98           H  
ATOM   1677  C   ARG A 111      64.003   5.619 -49.086  1.00 91.98           C  
ATOM   1678  CB  ARG A 111      65.934   7.080 -48.333  1.00 91.98           C  
ATOM   1679  HB2 ARG A 111      67.023   7.097 -48.289  1.00 91.98           H  
ATOM   1680  HB3 ARG A 111      65.612   7.779 -49.105  1.00 91.98           H  
ATOM   1681  O   ARG A 111      63.162   5.178 -48.306  1.00 91.98           O  
ATOM   1682  CG  ARG A 111      65.399   7.516 -46.970  1.00 91.98           C  
ATOM   1683  HG2 ARG A 111      64.310   7.555 -46.984  1.00 91.98           H  
ATOM   1684  HG3 ARG A 111      65.730   6.808 -46.211  1.00 91.98           H  
ATOM   1685  CD  ARG A 111      65.960   8.900 -46.654  1.00 91.98           C  
ATOM   1686  HD2 ARG A 111      65.527   9.617 -47.352  1.00 91.98           H  
ATOM   1687  HD3 ARG A 111      67.040   8.891 -46.802  1.00 91.98           H  
ATOM   1688  NE  ARG A 111      65.670   9.284 -45.263  1.00 91.98           N  
ATOM   1689  HE  ARG A 111      65.394   8.542 -44.635  1.00 91.98           H  
ATOM   1690  NH1 ARG A 111      66.216  11.493 -45.528  1.00 91.98           N  
ATOM   1691 HH11 ARG A 111      66.373  12.425 -45.171  1.00 91.98           H  
ATOM   1692 HH12 ARG A 111      66.384  11.329 -46.511  1.00 91.98           H  
ATOM   1693  NH2 ARG A 111      65.611  10.722 -43.509  1.00 91.98           N  
ATOM   1694 HH21 ARG A 111      65.353   9.954 -42.906  1.00 91.98           H  
ATOM   1695 HH22 ARG A 111      65.768  11.649 -43.141  1.00 91.98           H  
ATOM   1696  CZ  ARG A 111      65.833  10.497 -44.776  1.00 91.98           C  
ATOM   1697  N   ASN A 112      63.688   5.981 -50.330  1.00 86.99           N  
ATOM   1698  H   ASN A 112      64.409   6.401 -50.899  1.00 86.99           H  
ATOM   1699  CA  ASN A 112      62.333   5.855 -50.873  1.00 86.99           C  
ATOM   1700  HA  ASN A 112      61.640   6.368 -50.206  1.00 86.99           H  
ATOM   1701  C   ASN A 112      61.857   4.400 -50.943  1.00 86.99           C  
ATOM   1702  CB  ASN A 112      62.275   6.511 -52.262  1.00 86.99           C  
ATOM   1703  HB2 ASN A 112      61.490   6.043 -52.856  1.00 86.99           H  
ATOM   1704  HB3 ASN A 112      63.219   6.382 -52.790  1.00 86.99           H  
ATOM   1705  O   ASN A 112      60.685   4.112 -50.693  1.00 86.99           O  
ATOM   1706  CG  ASN A 112      61.911   7.977 -52.163  1.00 86.99           C  
ATOM   1707  ND2 ASN A 112      62.638   8.842 -52.823  1.00 86.99           N  
ATOM   1708 HD21 ASN A 112      63.560   8.560 -53.122  1.00 86.99           H  
ATOM   1709 HD22 ASN A 112      62.457   9.812 -52.606  1.00 86.99           H  
ATOM   1710  OD1 ASN A 112      60.961   8.350 -51.498  1.00 86.99           O  
ATOM   1711  N   ARG A 113      62.751   3.454 -51.246  1.00 89.37           N  
ATOM   1712  H   ARG A 113      63.695   3.741 -51.464  1.00 89.37           H  
ATOM   1713  CA  ARG A 113      62.410   2.027 -51.256  1.00 89.37           C  
ATOM   1714  HA  ARG A 113      61.507   1.900 -51.853  1.00 89.37           H  
ATOM   1715  C   ARG A 113      62.079   1.513 -49.855  1.00 89.37           C  
ATOM   1716  CB  ARG A 113      63.556   1.253 -51.912  1.00 89.37           C  
ATOM   1717  HB2 ARG A 113      64.440   1.285 -51.274  1.00 89.37           H  
ATOM   1718  HB3 ARG A 113      63.800   1.725 -52.864  1.00 89.37           H  
ATOM   1719  O   ARG A 113      61.113   0.765 -49.697  1.00 89.37           O  
ATOM   1720  CG  ARG A 113      63.169  -0.205 -52.168  1.00 89.37           C  
ATOM   1721  HG2 ARG A 113      62.972  -0.706 -51.219  1.00 89.37           H  
ATOM   1722  HG3 ARG A 113      62.274  -0.241 -52.788  1.00 89.37           H  
ATOM   1723  CD  ARG A 113      64.316  -0.919 -52.883  1.00 89.37           C  
ATOM   1724  HD2 ARG A 113      64.503  -0.403 -53.824  1.00 89.37           H  
ATOM   1725  HD3 ARG A 113      65.212  -0.855 -52.265  1.00 89.37           H  
ATOM   1726  NE  ARG A 113      63.986  -2.336 -53.125  1.00 89.37           N  
ATOM   1727  HE  ARG A 113      63.334  -2.760 -52.480  1.00 89.37           H  
ATOM   1728  NH1 ARG A 113      65.357  -2.656 -54.939  1.00 89.37           N  
ATOM   1729 HH11 ARG A 113      65.663  -1.696 -54.867  1.00 89.37           H  
ATOM   1730 HH12 ARG A 113      65.719  -3.242 -55.677  1.00 89.37           H  
ATOM   1731  NH2 ARG A 113      64.105  -4.343 -54.186  1.00 89.37           N  
ATOM   1732 HH21 ARG A 113      63.411  -4.718 -53.555  1.00 89.37           H  
ATOM   1733 HH22 ARG A 113      64.505  -4.928 -54.906  1.00 89.37           H  
ATOM   1734  CZ  ARG A 113      64.483  -3.101 -54.079  1.00 89.37           C  
ATOM   1735  N   GLU A 114      62.847   1.920 -48.851  1.00 89.53           N  
ATOM   1736  H   GLU A 114      63.643   2.507 -49.058  1.00 89.53           H  
ATOM   1737  CA  GLU A 114      62.595   1.567 -47.452  1.00 89.53           C  
ATOM   1738  HA  GLU A 114      62.476   0.486 -47.380  1.00 89.53           H  
ATOM   1739  C   GLU A 114      61.301   2.204 -46.925  1.00 89.53           C  
ATOM   1740  CB  GLU A 114      63.814   1.964 -46.614  1.00 89.53           C  
ATOM   1741  HB2 GLU A 114      63.910   3.050 -46.593  1.00 89.53           H  
ATOM   1742  HB3 GLU A 114      64.703   1.540 -47.081  1.00 89.53           H  
ATOM   1743  O   GLU A 114      60.488   1.529 -46.282  1.00 89.53           O  
ATOM   1744  CG  GLU A 114      63.704   1.420 -45.184  1.00 89.53           C  
ATOM   1745  HG2 GLU A 114      63.452   0.361 -45.237  1.00 89.53           H  
ATOM   1746  HG3 GLU A 114      62.892   1.933 -44.668  1.00 89.53           H  
ATOM   1747  CD  GLU A 114      65.000   1.589 -44.381  1.00 89.53           C  
ATOM   1748  OE1 GLU A 114      65.150   0.825 -43.401  1.00 89.53           O  
ATOM   1749  OE2 GLU A 114      65.816   2.462 -44.749  1.00 89.53           O  
ATOM   1750  N   LEU A 115      61.049   3.469 -47.276  1.00 92.09           N  
ATOM   1751  H   LEU A 115      61.773   3.989 -47.752  1.00 92.09           H  
ATOM   1752  CA  LEU A 115      59.809   4.161 -46.936  1.00 92.09           C  
ATOM   1753  HA  LEU A 115      59.701   4.119 -45.852  1.00 92.09           H  
ATOM   1754  C   LEU A 115      58.591   3.461 -47.553  1.00 92.09           C  
ATOM   1755  CB  LEU A 115      59.915   5.632 -47.370  1.00 92.09           C  
ATOM   1756  HB2 LEU A 115      59.992   5.675 -48.456  1.00 92.09           H  
ATOM   1757  HB3 LEU A 115      60.828   6.059 -46.953  1.00 92.09           H  
ATOM   1758  O   LEU A 115      57.631   3.178 -46.839  1.00 92.09           O  
ATOM   1759  CG  LEU A 115      58.721   6.495 -46.922  1.00 92.09           C  
ATOM   1760  HG  LEU A 115      57.796   6.076 -47.318  1.00 92.09           H  
ATOM   1761  CD1 LEU A 115      58.613   6.583 -45.396  1.00 92.09           C  
ATOM   1762 HD11 LEU A 115      59.557   6.931 -44.975  1.00 92.09           H  
ATOM   1763 HD12 LEU A 115      58.361   5.609 -44.978  1.00 92.09           H  
ATOM   1764 HD13 LEU A 115      57.821   7.282 -45.126  1.00 92.09           H  
ATOM   1765  CD2 LEU A 115      58.877   7.910 -47.474  1.00 92.09           C  
ATOM   1766 HD21 LEU A 115      58.939   7.875 -48.561  1.00 92.09           H  
ATOM   1767 HD22 LEU A 115      59.786   8.370 -47.085  1.00 92.09           H  
ATOM   1768 HD23 LEU A 115      58.015   8.516 -47.196  1.00 92.09           H  
ATOM   1769  N   ASN A 116      58.657   3.087 -48.834  1.00 90.26           N  
ATOM   1770  H   ASN A 116      59.449   3.394 -49.381  1.00 90.26           H  
ATOM   1771  CA  ASN A 116      57.592   2.331 -49.498  1.00 90.26           C  
ATOM   1772  HA  ASN A 116      56.660   2.888 -49.407  1.00 90.26           H  
ATOM   1773  C   ASN A 116      57.344   0.974 -48.827  1.00 90.26           C  
ATOM   1774  CB  ASN A 116      57.934   2.162 -50.989  1.00 90.26           C  
ATOM   1775  HB2 ASN A 116      57.334   1.351 -51.402  1.00 90.26           H  
ATOM   1776  HB3 ASN A 116      58.987   1.904 -51.101  1.00 90.26           H  
ATOM   1777  O   ASN A 116      56.195   0.615 -48.588  1.00 90.26           O  
ATOM   1778  CG  ASN A 116      57.617   3.400 -51.808  1.00 90.26           C  
ATOM   1779  ND2 ASN A 116      58.197   3.535 -52.976  1.00 90.26           N  
ATOM   1780 HD21 ASN A 116      57.999   4.412 -53.436  1.00 90.26           H  
ATOM   1781 HD22 ASN A 116      58.962   2.929 -53.239  1.00 90.26           H  
ATOM   1782  OD1 ASN A 116      56.820   4.241 -51.441  1.00 90.26           O  
ATOM   1783  N   ALA A 117      58.398   0.243 -48.451  1.00 91.29           N  
ATOM   1784  H   ALA A 117      59.326   0.580 -48.664  1.00 91.29           H  
ATOM   1785  CA  ALA A 117      58.247  -1.025 -47.737  1.00 91.29           C  
ATOM   1786  HA  ALA A 117      57.588  -1.672 -48.316  1.00 91.29           H  
ATOM   1787  C   ALA A 117      57.611  -0.846 -46.346  1.00 91.29           C  
ATOM   1788  CB  ALA A 117      59.626  -1.688 -47.633  1.00 91.29           C  
ATOM   1789  HB1 ALA A 117      60.053  -1.802 -48.630  1.00 91.29           H  
ATOM   1790  HB2 ALA A 117      60.293  -1.071 -47.031  1.00 91.29           H  
ATOM   1791  HB3 ALA A 117      59.525  -2.672 -47.176  1.00 91.29           H  
ATOM   1792  O   ALA A 117      56.895  -1.726 -45.863  1.00 91.29           O  
ATOM   1793  N   THR A 118      57.874   0.279 -45.683  1.00 92.80           N  
ATOM   1794  H   THR A 118      58.498   0.949 -46.109  1.00 92.80           H  
ATOM   1795  CA  THR A 118      57.258   0.623 -44.394  1.00 92.80           C  
ATOM   1796  HA  THR A 118      57.298  -0.245 -43.737  1.00 92.80           H  
ATOM   1797  C   THR A 118      55.787   0.988 -44.576  1.00 92.80           C  
ATOM   1798  CB  THR A 118      58.026   1.758 -43.705  1.00 92.80           C  
ATOM   1799  HB  THR A 118      57.908   2.690 -44.259  1.00 92.80           H  
ATOM   1800  O   THR A 118      54.938   0.497 -43.832  1.00 92.80           O  
ATOM   1801  CG2 THR A 118      57.560   1.954 -42.262  1.00 92.80           C  
ATOM   1802 HG21 THR A 118      58.167   2.726 -41.790  1.00 92.80           H  
ATOM   1803 HG22 THR A 118      57.669   1.025 -41.701  1.00 92.80           H  
ATOM   1804 HG23 THR A 118      56.517   2.269 -42.239  1.00 92.80           H  
ATOM   1805  OG1 THR A 118      59.392   1.415 -43.647  1.00 92.80           O  
ATOM   1806  HG1 THR A 118      59.798   1.590 -44.499  1.00 92.80           H  
ATOM   1807  N   LEU A 119      55.468   1.756 -45.621  1.00 93.05           N  
ATOM   1808  H   LEU A 119      56.214   2.131 -46.190  1.00 93.05           H  
ATOM   1809  CA  LEU A 119      54.101   2.117 -45.980  1.00 93.05           C  
ATOM   1810  HA  LEU A 119      53.659   2.630 -45.126  1.00 93.05           H  
ATOM   1811  C   LEU A 119      53.246   0.872 -46.253  1.00 93.05           C  
ATOM   1812  CB  LEU A 119      54.143   3.087 -47.175  1.00 93.05           C  
ATOM   1813  HB2 LEU A 119      54.569   2.570 -48.036  1.00 93.05           H  
ATOM   1814  HB3 LEU A 119      54.800   3.921 -46.929  1.00 93.05           H  
ATOM   1815  O   LEU A 119      52.188   0.726 -45.644  1.00 93.05           O  
ATOM   1816  CG  LEU A 119      52.767   3.646 -47.579  1.00 93.05           C  
ATOM   1817  HG  LEU A 119      52.096   2.822 -47.823  1.00 93.05           H  
ATOM   1818  CD1 LEU A 119      52.144   4.488 -46.462  1.00 93.05           C  
ATOM   1819 HD11 LEU A 119      51.214   4.926 -46.825  1.00 93.05           H  
ATOM   1820 HD12 LEU A 119      52.826   5.284 -46.162  1.00 93.05           H  
ATOM   1821 HD13 LEU A 119      51.900   3.857 -45.608  1.00 93.05           H  
ATOM   1822  CD2 LEU A 119      52.924   4.527 -48.817  1.00 93.05           C  
ATOM   1823 HD21 LEU A 119      53.355   3.944 -49.631  1.00 93.05           H  
ATOM   1824 HD22 LEU A 119      51.943   4.880 -49.135  1.00 93.05           H  
ATOM   1825 HD23 LEU A 119      53.567   5.380 -48.602  1.00 93.05           H  
ATOM   1826  N   THR A 120      53.741  -0.088 -47.046  1.00 92.18           N  
ATOM   1827  H   THR A 120      54.596   0.091 -47.552  1.00 92.18           H  
ATOM   1828  CA  THR A 120      53.010  -1.342 -47.315  1.00 92.18           C  
ATOM   1829  HA  THR A 120      52.046  -1.091 -47.757  1.00 92.18           H  
ATOM   1830  C   THR A 120      52.743  -2.142 -46.034  1.00 92.18           C  
ATOM   1831  CB  THR A 120      53.775  -2.255 -48.289  1.00 92.18           C  
ATOM   1832  HB  THR A 120      54.539  -2.806 -47.740  1.00 92.18           H  
ATOM   1833  O   THR A 120      51.675  -2.734 -45.873  1.00 92.18           O  
ATOM   1834  CG2 THR A 120      52.854  -3.253 -48.987  1.00 92.18           C  
ATOM   1835 HG21 THR A 120      53.445  -3.922 -49.612  1.00 92.18           H  
ATOM   1836 HG22 THR A 120      52.312  -3.847 -48.251  1.00 92.18           H  
ATOM   1837 HG23 THR A 120      52.133  -2.720 -49.608  1.00 92.18           H  
ATOM   1838  OG1 THR A 120      54.410  -1.536 -49.316  1.00 92.18           O  
ATOM   1839  HG1 THR A 120      53.791  -0.873 -49.631  1.00 92.18           H  
ATOM   1840  N   ARG A 121      53.692  -2.159 -45.083  1.00 92.55           N  
ATOM   1841  H   ARG A 121      54.534  -1.625 -45.243  1.00 92.55           H  
ATOM   1842  CA  ARG A 121      53.493  -2.837 -43.788  1.00 92.55           C  
ATOM   1843  HA  ARG A 121      53.131  -3.848 -43.970  1.00 92.55           H  
ATOM   1844  C   ARG A 121      52.404  -2.163 -42.958  1.00 92.55           C  
ATOM   1845  CB  ARG A 121      54.798  -2.905 -42.985  1.00 92.55           C  
ATOM   1846  HB2 ARG A 121      54.557  -3.176 -41.958  1.00 92.55           H  
ATOM   1847  HB3 ARG A 121      55.275  -1.925 -42.971  1.00 92.55           H  
ATOM   1848  O   ARG A 121      51.569  -2.859 -42.384  1.00 92.55           O  
ATOM   1849  CG  ARG A 121      55.776  -3.949 -43.534  1.00 92.55           C  
ATOM   1850  HG2 ARG A 121      55.299  -4.929 -43.546  1.00 92.55           H  
ATOM   1851  HG3 ARG A 121      56.064  -3.688 -44.553  1.00 92.55           H  
ATOM   1852  CD  ARG A 121      57.013  -3.996 -42.632  1.00 92.55           C  
ATOM   1853  HD2 ARG A 121      56.721  -4.397 -41.661  1.00 92.55           H  
ATOM   1854  HD3 ARG A 121      57.377  -2.982 -42.468  1.00 92.55           H  
ATOM   1855  NE  ARG A 121      58.083  -4.838 -43.202  1.00 92.55           N  
ATOM   1856  HE  ARG A 121      58.053  -5.822 -42.978  1.00 92.55           H  
ATOM   1857  NH1 ARG A 121      59.255  -3.159 -44.255  1.00 92.55           N  
ATOM   1858 HH11 ARG A 121      58.468  -2.536 -44.149  1.00 92.55           H  
ATOM   1859 HH12 ARG A 121      60.109  -2.806 -44.664  1.00 92.55           H  
ATOM   1860  NH2 ARG A 121      60.093  -5.224 -44.199  1.00 92.55           N  
ATOM   1861 HH21 ARG A 121      60.061  -6.189 -43.902  1.00 92.55           H  
ATOM   1862 HH22 ARG A 121      60.907  -4.867 -44.677  1.00 92.55           H  
ATOM   1863  CZ  ARG A 121      59.131  -4.403 -43.882  1.00 92.55           C  
ATOM   1864  N   HIS A 122      52.394  -0.833 -42.903  1.00 93.41           N  
ATOM   1865  H   HIS A 122      53.102  -0.317 -43.405  1.00 93.41           H  
ATOM   1866  CA  HIS A 122      51.366  -0.087 -42.177  1.00 93.41           C  
ATOM   1867  HA  HIS A 122      51.281  -0.490 -41.168  1.00 93.41           H  
ATOM   1868  C   HIS A 122      49.980  -0.247 -42.810  1.00 93.41           C  
ATOM   1869  CB  HIS A 122      51.769   1.387 -42.068  1.00 93.41           C  
ATOM   1870  HB2 HIS A 122      52.070   1.756 -43.049  1.00 93.41           H  
ATOM   1871  HB3 HIS A 122      50.895   1.958 -41.754  1.00 93.41           H  
ATOM   1872  O   HIS A 122      49.014  -0.453 -42.080  1.00 93.41           O  
ATOM   1873  CG  HIS A 122      52.870   1.670 -41.073  1.00 93.41           C  
ATOM   1874  CD2 HIS A 122      53.545   0.775 -40.282  1.00 93.41           C  
ATOM   1875  HD2 HIS A 122      53.408  -0.296 -40.265  1.00 93.41           H  
ATOM   1876  ND1 HIS A 122      53.347   2.920 -40.756  1.00 93.41           N  
ATOM   1877  HD1 HIS A 122      53.057   3.791 -41.176  1.00 93.41           H  
ATOM   1878  CE1 HIS A 122      54.282   2.782 -39.801  1.00 93.41           C  
ATOM   1879  HE1 HIS A 122      54.840   3.592 -39.355  1.00 93.41           H  
ATOM   1880  NE2 HIS A 122      54.435   1.490 -39.477  1.00 93.41           N  
ATOM   1881  N   GLU A 123      49.869  -0.251 -44.139  1.00 93.81           N  
ATOM   1882  H   GLU A 123      50.676  -0.021 -44.702  1.00 93.81           H  
ATOM   1883  CA  GLU A 123      48.602  -0.525 -44.832  1.00 93.81           C  
ATOM   1884  HA  GLU A 123      47.854   0.209 -44.534  1.00 93.81           H  
ATOM   1885  C   GLU A 123      48.046  -1.913 -44.489  1.00 93.81           C  
ATOM   1886  CB  GLU A 123      48.806  -0.433 -46.347  1.00 93.81           C  
ATOM   1887  HB2 GLU A 123      49.691  -1.008 -46.618  1.00 93.81           H  
ATOM   1888  HB3 GLU A 123      47.941  -0.873 -46.843  1.00 93.81           H  
ATOM   1889  O   GLU A 123      46.846  -2.071 -44.255  1.00 93.81           O  
ATOM   1890  CG  GLU A 123      48.947   1.015 -46.834  1.00 93.81           C  
ATOM   1891  HG2 GLU A 123      48.031   1.551 -46.585  1.00 93.81           H  
ATOM   1892  HG3 GLU A 123      49.769   1.499 -46.307  1.00 93.81           H  
ATOM   1893  CD  GLU A 123      49.199   1.100 -48.347  1.00 93.81           C  
ATOM   1894  OE1 GLU A 123      49.045   2.218 -48.882  1.00 93.81           O  
ATOM   1895  OE2 GLU A 123      49.548   0.059 -48.953  1.00 93.81           O  
ATOM   1896  N   LEU A 124      48.907  -2.932 -44.403  1.00 93.99           N  
ATOM   1897  H   LEU A 124      49.871  -2.766 -44.654  1.00 93.99           H  
ATOM   1898  CA  LEU A 124      48.485  -4.282 -44.032  1.00 93.99           C  
ATOM   1899  HA  LEU A 124      47.636  -4.547 -44.662  1.00 93.99           H  
ATOM   1900  C   LEU A 124      48.003  -4.357 -42.575  1.00 93.99           C  
ATOM   1901  CB  LEU A 124      49.629  -5.258 -44.343  1.00 93.99           C  
ATOM   1902  HB2 LEU A 124      50.473  -5.065 -43.681  1.00 93.99           H  
ATOM   1903  HB3 LEU A 124      49.964  -5.056 -45.360  1.00 93.99           H  
ATOM   1904  O   LEU A 124      46.978  -4.985 -42.298  1.00 93.99           O  
ATOM   1905  CG  LEU A 124      49.185  -6.732 -44.240  1.00 93.99           C  
ATOM   1906  HG  LEU A 124      48.097  -6.795 -44.229  1.00 93.99           H  
ATOM   1907  CD1 LEU A 124      49.679  -7.526 -45.448  1.00 93.99           C  
ATOM   1908 HD11 LEU A 124      49.263  -7.101 -46.361  1.00 93.99           H  
ATOM   1909 HD12 LEU A 124      50.767  -7.489 -45.501  1.00 93.99           H  
ATOM   1910 HD13 LEU A 124      49.356  -8.564 -45.367  1.00 93.99           H  
ATOM   1911  CD2 LEU A 124      49.726  -7.396 -42.972  1.00 93.99           C  
ATOM   1912 HD21 LEU A 124      49.377  -8.427 -42.918  1.00 93.99           H  
ATOM   1913 HD22 LEU A 124      49.366  -6.859 -42.095  1.00 93.99           H  
ATOM   1914 HD23 LEU A 124      50.816  -7.384 -42.978  1.00 93.99           H  
ATOM   1915  N   LEU A 125      48.696  -3.682 -41.653  1.00 95.35           N  
ATOM   1916  H   LEU A 125      49.523  -3.184 -41.948  1.00 95.35           H  
ATOM   1917  CA  LEU A 125      48.270  -3.582 -40.254  1.00 95.35           C  
ATOM   1918  HA  LEU A 125      48.091  -4.586 -39.869  1.00 95.35           H  
ATOM   1919  C   LEU A 125      46.942  -2.830 -40.112  1.00 95.35           C  
ATOM   1920  CB  LEU A 125      49.368  -2.904 -39.417  1.00 95.35           C  
ATOM   1921  HB2 LEU A 125      49.670  -1.984 -39.917  1.00 95.35           H  
ATOM   1922  HB3 LEU A 125      48.948  -2.628 -38.450  1.00 95.35           H  
ATOM   1923  O   LEU A 125      46.073  -3.286 -39.369  1.00 95.35           O  
ATOM   1924  CG  LEU A 125      50.612  -3.775 -39.167  1.00 95.35           C  
ATOM   1925  HG  LEU A 125      51.021  -4.121 -40.116  1.00 95.35           H  
ATOM   1926  CD1 LEU A 125      51.675  -2.939 -38.454  1.00 95.35           C  
ATOM   1927 HD11 LEU A 125      51.940  -2.081 -39.072  1.00 95.35           H  
ATOM   1928 HD12 LEU A 125      51.297  -2.585 -37.495  1.00 95.35           H  
ATOM   1929 HD13 LEU A 125      52.570  -3.538 -38.290  1.00 95.35           H  
ATOM   1930  CD2 LEU A 125      50.301  -4.995 -38.294  1.00 95.35           C  
ATOM   1931 HD21 LEU A 125      49.833  -4.679 -37.361  1.00 95.35           H  
ATOM   1932 HD22 LEU A 125      49.638  -5.679 -38.823  1.00 95.35           H  
ATOM   1933 HD23 LEU A 125      51.225  -5.526 -38.067  1.00 95.35           H  
ATOM   1934  N   LEU A 126      46.750  -1.736 -40.854  1.00 94.66           N  
ATOM   1935  H   LEU A 126      47.512  -1.405 -41.428  1.00 94.66           H  
ATOM   1936  CA  LEU A 126      45.494  -0.982 -40.869  1.00 94.66           C  
ATOM   1937  HA  LEU A 126      45.233  -0.715 -39.845  1.00 94.66           H  
ATOM   1938  C   LEU A 126      44.334  -1.834 -41.391  1.00 94.66           C  
ATOM   1939  CB  LEU A 126      45.661   0.299 -41.705  1.00 94.66           C  
ATOM   1940  HB2 LEU A 126      46.162   0.047 -42.639  1.00 94.66           H  
ATOM   1941  HB3 LEU A 126      44.674   0.684 -41.959  1.00 94.66           H  
ATOM   1942  O   LEU A 126      43.299  -1.913 -40.736  1.00 94.66           O  
ATOM   1943  CG  LEU A 126      46.442   1.418 -40.992  1.00 94.66           C  
ATOM   1944  HG  LEU A 126      47.393   1.032 -40.623  1.00 94.66           H  
ATOM   1945  CD1 LEU A 126      46.726   2.551 -41.979  1.00 94.66           C  
ATOM   1946 HD11 LEU A 126      47.319   2.170 -42.811  1.00 94.66           H  
ATOM   1947 HD12 LEU A 126      47.291   3.341 -41.485  1.00 94.66           H  
ATOM   1948 HD13 LEU A 126      45.791   2.959 -42.364  1.00 94.66           H  
ATOM   1949  CD2 LEU A 126      45.660   2.003 -39.811  1.00 94.66           C  
ATOM   1950 HD21 LEU A 126      46.212   2.843 -39.389  1.00 94.66           H  
ATOM   1951 HD22 LEU A 126      45.533   1.254 -39.030  1.00 94.66           H  
ATOM   1952 HD23 LEU A 126      44.683   2.350 -40.146  1.00 94.66           H  
ATOM   1953  N   ASN A 127      44.530  -2.561 -42.493  1.00 94.01           N  
ATOM   1954  H   ASN A 127      45.387  -2.423 -43.010  1.00 94.01           H  
ATOM   1955  CA  ASN A 127      43.522  -3.486 -43.019  1.00 94.01           C  
ATOM   1956  HA  ASN A 127      42.596  -2.939 -43.199  1.00 94.01           H  
ATOM   1957  C   ASN A 127      43.195  -4.619 -42.028  1.00 94.01           C  
ATOM   1958  CB  ASN A 127      44.039  -4.067 -44.345  1.00 94.01           C  
ATOM   1959  HB2 ASN A 127      43.455  -4.951 -44.599  1.00 94.01           H  
ATOM   1960  HB3 ASN A 127      45.081  -4.369 -44.232  1.00 94.01           H  
ATOM   1961  O   ASN A 127      42.048  -5.062 -41.936  1.00 94.01           O  
ATOM   1962  CG  ASN A 127      43.902  -3.109 -45.515  1.00 94.01           C  
ATOM   1963  ND2 ASN A 127      44.873  -3.058 -46.391  1.00 94.01           N  
ATOM   1964 HD21 ASN A 127      44.777  -2.337 -47.092  1.00 94.01           H  
ATOM   1965 HD22 ASN A 127      45.789  -3.386 -46.121  1.00 94.01           H  
ATOM   1966  OD1 ASN A 127      42.895  -2.459 -45.709  1.00 94.01           O  
ATOM   1967  N   SER A 128      44.189  -5.107 -41.279  1.00 93.67           N  
ATOM   1968  H   SER A 128      45.121  -4.745 -41.424  1.00 93.67           H  
ATOM   1969  CA  SER A 128      43.967  -6.101 -40.225  1.00 93.67           C  
ATOM   1970  HA  SER A 128      43.390  -6.927 -40.641  1.00 93.67           H  
ATOM   1971  C   SER A 128      43.168  -5.519 -39.054  1.00 93.67           C  
ATOM   1972  CB  SER A 128      45.303  -6.663 -39.732  1.00 93.67           C  
ATOM   1973  HB2 SER A 128      45.881  -5.879 -39.243  1.00 93.67           H  
ATOM   1974  HB3 SER A 128      45.871  -7.041 -40.581  1.00 93.67           H  
ATOM   1975  O   SER A 128      42.252  -6.176 -38.562  1.00 93.67           O  
ATOM   1976  OG  SER A 128      45.069  -7.722 -38.823  1.00 93.67           O  
ATOM   1977  HG  SER A 128      44.589  -7.383 -38.064  1.00 93.67           H  
ATOM   1978  N   ALA A 129      43.488  -4.300 -38.617  1.00 94.46           N  
ATOM   1979  H   ALA A 129      44.252  -3.810 -39.060  1.00 94.46           H  
ATOM   1980  CA  ALA A 129      42.787  -3.611 -37.535  1.00 94.46           C  
ATOM   1981  HA  ALA A 129      42.739  -4.274 -36.672  1.00 94.46           H  
ATOM   1982  C   ALA A 129      41.342  -3.238 -37.915  1.00 94.46           C  
ATOM   1983  CB  ALA A 129      43.605  -2.376 -37.143  1.00 94.46           C  
ATOM   1984  HB1 ALA A 129      44.620  -2.669 -36.872  1.00 94.46           H  
ATOM   1985  HB2 ALA A 129      43.647  -1.675 -37.977  1.00 94.46           H  
ATOM   1986  HB3 ALA A 129      43.137  -1.884 -36.290  1.00 94.46           H  
ATOM   1987  O   ALA A 129      40.432  -3.359 -37.099  1.00 94.46           O  
ATOM   1988  N   GLU A 130      41.097  -2.845 -39.166  1.00 95.10           N  
ATOM   1989  H   GLU A 130      41.878  -2.662 -39.780  1.00 95.10           H  
ATOM   1990  CA  GLU A 130      39.747  -2.574 -39.672  1.00 95.10           C  
ATOM   1991  HA  GLU A 130      39.270  -1.831 -39.033  1.00 95.10           H  
ATOM   1992  C   GLU A 130      38.880  -3.844 -39.641  1.00 95.10           C  
ATOM   1993  CB  GLU A 130      39.858  -1.997 -41.092  1.00 95.10           C  
ATOM   1994  HB2 GLU A 130      40.224  -2.775 -41.762  1.00 95.10           H  
ATOM   1995  HB3 GLU A 130      40.576  -1.178 -41.082  1.00 95.10           H  
ATOM   1996  O   GLU A 130      37.741  -3.823 -39.170  1.00 95.10           O  
ATOM   1997  CG  GLU A 130      38.515  -1.457 -41.610  1.00 95.10           C  
ATOM   1998  HG2 GLU A 130      38.192  -0.644 -40.960  1.00 95.10           H  
ATOM   1999  HG3 GLU A 130      37.771  -2.252 -41.550  1.00 95.10           H  
ATOM   2000  CD  GLU A 130      38.577  -0.958 -43.065  1.00 95.10           C  
ATOM   2001  OE1 GLU A 130      37.495  -0.649 -43.614  1.00 95.10           O  
ATOM   2002  OE2 GLU A 130      39.678  -0.946 -43.657  1.00 95.10           O  
ATOM   2003  N   LYS A 131      39.440  -4.991 -40.053  1.00 95.47           N  
ATOM   2004  H   LYS A 131      40.375  -4.946 -40.431  1.00 95.47           H  
ATOM   2005  CA  LYS A 131      38.742  -6.286 -39.987  1.00 95.47           C  
ATOM   2006  HA  LYS A 131      37.785  -6.191 -40.500  1.00 95.47           H  
ATOM   2007  C   LYS A 131      38.404  -6.699 -38.556  1.00 95.47           C  
ATOM   2008  CB  LYS A 131      39.578  -7.380 -40.662  1.00 95.47           C  
ATOM   2009  HB2 LYS A 131      39.191  -8.353 -40.361  1.00 95.47           H  
ATOM   2010  HB3 LYS A 131      40.613  -7.307 -40.327  1.00 95.47           H  
ATOM   2011  O   LYS A 131      37.306  -7.205 -38.321  1.00 95.47           O  
ATOM   2012  CG  LYS A 131      39.517  -7.296 -42.191  1.00 95.47           C  
ATOM   2013  HG2 LYS A 131      38.487  -7.434 -42.519  1.00 95.47           H  
ATOM   2014  HG3 LYS A 131      39.861  -6.317 -42.525  1.00 95.47           H  
ATOM   2015  CD  LYS A 131      40.398  -8.389 -42.805  1.00 95.47           C  
ATOM   2016  HD2 LYS A 131      40.033  -9.366 -42.489  1.00 95.47           H  
ATOM   2017  HD3 LYS A 131      41.421  -8.255 -42.452  1.00 95.47           H  
ATOM   2018  CE  LYS A 131      40.369  -8.289 -44.333  1.00 95.47           C  
ATOM   2019  HE2 LYS A 131      40.726  -7.298 -44.614  1.00 95.47           H  
ATOM   2020  HE3 LYS A 131      39.336  -8.378 -44.669  1.00 95.47           H  
ATOM   2021  NZ  LYS A 131      41.212  -9.336 -44.963  1.00 95.47           N  
ATOM   2022  HZ1 LYS A 131      40.885 -10.259 -44.716  1.00 95.47           H  
ATOM   2023  HZ2 LYS A 131      42.169  -9.240 -44.655  1.00 95.47           H  
ATOM   2024  HZ3 LYS A 131      41.198  -9.244 -45.969  1.00 95.47           H  
ATOM   2025  N   THR A 132      39.316  -6.505 -37.601  1.00 94.56           N  
ATOM   2026  H   THR A 132      40.197  -6.069 -37.834  1.00 94.56           H  
ATOM   2027  CA  THR A 132      39.031  -6.824 -36.193  1.00 94.56           C  
ATOM   2028  HA  THR A 132      38.607  -7.827 -36.147  1.00 94.56           H  
ATOM   2029  C   THR A 132      37.978  -5.885 -35.614  1.00 94.56           C  
ATOM   2030  CB  THR A 132      40.285  -6.820 -35.307  1.00 94.56           C  
ATOM   2031  HB  THR A 132      39.980  -6.968 -34.271  1.00 94.56           H  
ATOM   2032  O   THR A 132      37.094  -6.349 -34.894  1.00 94.56           O  
ATOM   2033  CG2 THR A 132      41.266  -7.928 -35.679  1.00 94.56           C  
ATOM   2034 HG21 THR A 132      41.599  -7.813 -36.710  1.00 94.56           H  
ATOM   2035 HG22 THR A 132      40.778  -8.897 -35.572  1.00 94.56           H  
ATOM   2036 HG23 THR A 132      42.131  -7.896 -35.016  1.00 94.56           H  
ATOM   2037  OG1 THR A 132      40.976  -5.607 -35.401  1.00 94.56           O  
ATOM   2038  HG1 THR A 132      41.769  -5.663 -34.863  1.00 94.56           H  
ATOM   2039  N   LEU A 133      38.000  -4.599 -35.973  1.00 95.72           N  
ATOM   2040  H   LEU A 133      38.780  -4.266 -36.522  1.00 95.72           H  
ATOM   2041  CA  LEU A 133      36.987  -3.632 -35.554  1.00 95.72           C  
ATOM   2042  HA  LEU A 133      36.946  -3.647 -34.465  1.00 95.72           H  
ATOM   2043  C   LEU A 133      35.588  -3.998 -36.074  1.00 95.72           C  
ATOM   2044  CB  LEU A 133      37.422  -2.232 -36.017  1.00 95.72           C  
ATOM   2045  HB2 LEU A 133      37.429  -2.210 -37.107  1.00 95.72           H  
ATOM   2046  HB3 LEU A 133      38.438  -2.042 -35.673  1.00 95.72           H  
ATOM   2047  O   LEU A 133      34.624  -3.977 -35.308  1.00 95.72           O  
ATOM   2048  CG  LEU A 133      36.510  -1.101 -35.509  1.00 95.72           C  
ATOM   2049  HG  LEU A 133      35.478  -1.295 -35.802  1.00 95.72           H  
ATOM   2050  CD1 LEU A 133      36.576  -0.954 -33.985  1.00 95.72           C  
ATOM   2051 HD11 LEU A 133      35.992  -0.086 -33.677  1.00 95.72           H  
ATOM   2052 HD12 LEU A 133      37.610  -0.821 -33.668  1.00 95.72           H  
ATOM   2053 HD13 LEU A 133      36.154  -1.836 -33.504  1.00 95.72           H  
ATOM   2054  CD2 LEU A 133      36.937   0.223 -36.140  1.00 95.72           C  
ATOM   2055 HD21 LEU A 133      36.868   0.149 -37.225  1.00 95.72           H  
ATOM   2056 HD22 LEU A 133      36.280   1.025 -35.803  1.00 95.72           H  
ATOM   2057 HD23 LEU A 133      37.966   0.456 -35.864  1.00 95.72           H  
ATOM   2058  N   GLU A 134      35.468  -4.403 -37.340  1.00 93.27           N  
ATOM   2059  H   GLU A 134      36.271  -4.331 -37.948  1.00 93.27           H  
ATOM   2060  CA  GLU A 134      34.191  -4.865 -37.900  1.00 93.27           C  
ATOM   2061  HA  GLU A 134      33.429  -4.114 -37.693  1.00 93.27           H  
ATOM   2062  C   GLU A 134      33.695  -6.159 -37.227  1.00 93.27           C  
ATOM   2063  CB  GLU A 134      34.307  -5.016 -39.427  1.00 93.27           C  
ATOM   2064  HB2 GLU A 134      33.494  -5.646 -39.788  1.00 93.27           H  
ATOM   2065  HB3 GLU A 134      35.243  -5.518 -39.671  1.00 93.27           H  
ATOM   2066  O   GLU A 134      32.498  -6.297 -36.957  1.00 93.27           O  
ATOM   2067  CG  GLU A 134      34.244  -3.661 -40.167  1.00 93.27           C  
ATOM   2068  HG2 GLU A 134      35.060  -3.028 -39.817  1.00 93.27           H  
ATOM   2069  HG3 GLU A 134      34.399  -3.849 -41.229  1.00 93.27           H  
ATOM   2070  CD  GLU A 134      32.897  -2.918 -39.987  1.00 93.27           C  
ATOM   2071  OE1 GLU A 134      32.848  -1.667 -39.947  1.00 93.27           O  
ATOM   2072  OE2 GLU A 134      31.841  -3.575 -39.846  1.00 93.27           O  
ATOM   2073  N   ALA A 135      34.596  -7.073 -36.847  1.00 93.52           N  
ATOM   2074  H   ALA A 135      35.565  -6.931 -37.095  1.00 93.52           H  
ATOM   2075  CA  ALA A 135      34.229  -8.248 -36.053  1.00 93.52           C  
ATOM   2076  HA  ALA A 135      33.422  -8.769 -36.568  1.00 93.52           H  
ATOM   2077  C   ALA A 135      33.703  -7.859 -34.657  1.00 93.52           C  
ATOM   2078  CB  ALA A 135      35.431  -9.197 -35.972  1.00 93.52           C  
ATOM   2079  HB1 ALA A 135      35.773  -9.445 -36.976  1.00 93.52           H  
ATOM   2080  HB2 ALA A 135      35.137 -10.113 -35.460  1.00 93.52           H  
ATOM   2081  HB3 ALA A 135      36.248  -8.730 -35.422  1.00 93.52           H  
ATOM   2082  O   ALA A 135      32.667  -8.368 -34.216  1.00 93.52           O  
ATOM   2083  N   TYR A 136      34.356  -6.912 -33.975  1.00 94.84           N  
ATOM   2084  H   TYR A 136      35.208  -6.537 -34.367  1.00 94.84           H  
ATOM   2085  CA  TYR A 136      33.881  -6.391 -32.689  1.00 94.84           C  
ATOM   2086  HA  TYR A 136      33.754  -7.230 -32.005  1.00 94.84           H  
ATOM   2087  C   TYR A 136      32.515  -5.713 -32.803  1.00 94.84           C  
ATOM   2088  CB  TYR A 136      34.905  -5.421 -32.085  1.00 94.84           C  
ATOM   2089  HB2 TYR A 136      34.397  -4.774 -31.371  1.00 94.84           H  
ATOM   2090  HB3 TYR A 136      35.313  -4.779 -32.866  1.00 94.84           H  
ATOM   2091  O   TYR A 136      31.645  -5.943 -31.965  1.00 94.84           O  
ATOM   2092  CG  TYR A 136      36.026  -6.111 -31.337  1.00 94.84           C  
ATOM   2093  CD1 TYR A 136      35.727  -6.876 -30.192  1.00 94.84           C  
ATOM   2094  HD1 TYR A 136      34.707  -6.960 -29.847  1.00 94.84           H  
ATOM   2095  CD2 TYR A 136      37.360  -5.969 -31.760  1.00 94.84           C  
ATOM   2096  HD2 TYR A 136      37.591  -5.364 -32.625  1.00 94.84           H  
ATOM   2097  CE1 TYR A 136      36.760  -7.516 -29.484  1.00 94.84           C  
ATOM   2098  HE1 TYR A 136      36.549  -8.099 -28.600  1.00 94.84           H  
ATOM   2099  CE2 TYR A 136      38.398  -6.604 -31.053  1.00 94.84           C  
ATOM   2100  HE2 TYR A 136      39.421  -6.490 -31.379  1.00 94.84           H  
ATOM   2101  OH  TYR A 136      39.087  -7.996 -29.220  1.00 94.84           O  
ATOM   2102  HH  TYR A 136      39.955  -7.808 -29.583  1.00 94.84           H  
ATOM   2103  CZ  TYR A 136      38.096  -7.381 -29.914  1.00 94.84           C  
ATOM   2104  N   LYS A 137      32.286  -4.930 -33.858  1.00 94.16           N  
ATOM   2105  H   LYS A 137      33.058  -4.758 -34.487  1.00 94.16           H  
ATOM   2106  CA  LYS A 137      31.001  -4.274 -34.131  1.00 94.16           C  
ATOM   2107  HA  LYS A 137      30.726  -3.653 -33.278  1.00 94.16           H  
ATOM   2108  C   LYS A 137      29.870  -5.280 -34.356  1.00 94.16           C  
ATOM   2109  CB  LYS A 137      31.224  -3.382 -35.350  1.00 94.16           C  
ATOM   2110  HB2 LYS A 137      32.031  -2.686 -35.124  1.00 94.16           H  
ATOM   2111  HB3 LYS A 137      31.554  -4.016 -36.173  1.00 94.16           H  
ATOM   2112  O   LYS A 137      28.768  -5.096 -33.825  1.00 94.16           O  
ATOM   2113  CG  LYS A 137      29.997  -2.579 -35.804  1.00 94.16           C  
ATOM   2114  HG2 LYS A 137      29.700  -1.862 -35.038  1.00 94.16           H  
ATOM   2115  HG3 LYS A 137      29.168  -3.247 -36.040  1.00 94.16           H  
ATOM   2116  CD  LYS A 137      30.449  -1.856 -37.071  1.00 94.16           C  
ATOM   2117  HD2 LYS A 137      30.884  -2.604 -37.735  1.00 94.16           H  
ATOM   2118  HD3 LYS A 137      31.237  -1.146 -36.820  1.00 94.16           H  
ATOM   2119  CE  LYS A 137      29.362  -1.139 -37.858  1.00 94.16           C  
ATOM   2120  HE2 LYS A 137      28.516  -1.812 -37.992  1.00 94.16           H  
ATOM   2121  HE3 LYS A 137      29.040  -0.248 -37.319  1.00 94.16           H  
ATOM   2122  NZ  LYS A 137      29.956  -0.793 -39.176  1.00 94.16           N  
ATOM   2123  HZ1 LYS A 137      30.378  -1.610 -39.592  1.00 94.16           H  
ATOM   2124  HZ2 LYS A 137      29.300  -0.385 -39.827  1.00 94.16           H  
ATOM   2125  HZ3 LYS A 137      30.765  -0.196 -39.074  1.00 94.16           H  
ATOM   2126  N   ALA A 138      30.132  -6.360 -35.092  1.00 92.49           N  
ATOM   2127  H   ALA A 138      31.035  -6.429 -35.540  1.00 92.49           H  
ATOM   2128  CA  ALA A 138      29.172  -7.446 -35.285  1.00 92.49           C  
ATOM   2129  HA  ALA A 138      28.243  -7.026 -35.670  1.00 92.49           H  
ATOM   2130  C   ALA A 138      28.850  -8.156 -33.958  1.00 92.49           C  
ATOM   2131  CB  ALA A 138      29.731  -8.413 -36.334  1.00 92.49           C  
ATOM   2132  HB1 ALA A 138      29.922  -7.879 -37.265  1.00 92.49           H  
ATOM   2133  HB2 ALA A 138      29.013  -9.211 -36.521  1.00 92.49           H  
ATOM   2134  HB3 ALA A 138      30.665  -8.852 -35.984  1.00 92.49           H  
ATOM   2135  O   ALA A 138      27.677  -8.363 -33.632  1.00 92.49           O  
ATOM   2136  N   ASN A 139      29.874  -8.446 -33.150  1.00 93.76           N  
ATOM   2137  H   ASN A 139      30.812  -8.297 -33.495  1.00 93.76           H  
ATOM   2138  CA  ASN A 139      29.709  -9.049 -31.827  1.00 93.76           C  
ATOM   2139  HA  ASN A 139      29.143  -9.974 -31.932  1.00 93.76           H  
ATOM   2140  C   ASN A 139      28.906  -8.146 -30.884  1.00 93.76           C  
ATOM   2141  CB  ASN A 139      31.093  -9.382 -31.245  1.00 93.76           C  
ATOM   2142  HB2 ASN A 139      30.985  -9.639 -30.191  1.00 93.76           H  
ATOM   2143  HB3 ASN A 139      31.746  -8.513 -31.320  1.00 93.76           H  
ATOM   2144  O   ASN A 139      27.965  -8.613 -30.245  1.00 93.76           O  
ATOM   2145  CG  ASN A 139      31.756 -10.563 -31.929  1.00 93.76           C  
ATOM   2146  ND2 ASN A 139      33.027 -10.776 -31.684  1.00 93.76           N  
ATOM   2147 HD21 ASN A 139      33.443 -11.558 -32.168  1.00 93.76           H  
ATOM   2148 HD22 ASN A 139      33.563 -10.133 -31.120  1.00 93.76           H  
ATOM   2149  OD1 ASN A 139      31.142 -11.329 -32.651  1.00 93.76           O  
ATOM   2150  N   PHE A 140      29.209  -6.847 -30.842  1.00 95.43           N  
ATOM   2151  H   PHE A 140      30.012  -6.520 -31.360  1.00 95.43           H  
ATOM   2152  CA  PHE A 140      28.476  -5.886 -30.019  1.00 95.43           C  
ATOM   2153  HA  PHE A 140      28.504  -6.224 -28.983  1.00 95.43           H  
ATOM   2154  C   PHE A 140      27.006  -5.791 -30.436  1.00 95.43           C  
ATOM   2155  CB  PHE A 140      29.160  -4.518 -30.097  1.00 95.43           C  
ATOM   2156  HB2 PHE A 140      29.047  -4.106 -31.100  1.00 95.43           H  
ATOM   2157  HB3 PHE A 140      30.226  -4.642 -29.910  1.00 95.43           H  
ATOM   2158  O   PHE A 140      26.116  -5.819 -29.591  1.00 95.43           O  
ATOM   2159  CG  PHE A 140      28.609  -3.543 -29.078  1.00 95.43           C  
ATOM   2160  CD1 PHE A 140      27.581  -2.645 -29.424  1.00 95.43           C  
ATOM   2161  HD1 PHE A 140      27.187  -2.629 -30.429  1.00 95.43           H  
ATOM   2162  CD2 PHE A 140      29.107  -3.564 -27.762  1.00 95.43           C  
ATOM   2163  HD2 PHE A 140      29.893  -4.253 -27.490  1.00 95.43           H  
ATOM   2164  CE1 PHE A 140      27.062  -1.765 -28.457  1.00 95.43           C  
ATOM   2165  HE1 PHE A 140      26.277  -1.072 -28.722  1.00 95.43           H  
ATOM   2166  CE2 PHE A 140      28.590  -2.683 -26.798  1.00 95.43           C  
ATOM   2167  HE2 PHE A 140      28.980  -2.693 -25.791  1.00 95.43           H  
ATOM   2168  CZ  PHE A 140      27.569  -1.782 -27.145  1.00 95.43           C  
ATOM   2169  HZ  PHE A 140      27.176  -1.100 -26.406  1.00 95.43           H  
ATOM   2170  N   SER A 141      26.734  -5.775 -31.744  1.00 93.06           N  
ATOM   2171  H   SER A 141      27.510  -5.747 -32.391  1.00 93.06           H  
ATOM   2172  CA  SER A 141      25.365  -5.793 -32.271  1.00 93.06           C  
ATOM   2173  HA  SER A 141      24.822  -4.934 -31.877  1.00 93.06           H  
ATOM   2174  C   SER A 141      24.607  -7.059 -31.858  1.00 93.06           C  
ATOM   2175  CB  SER A 141      25.383  -5.692 -33.798  1.00 93.06           C  
ATOM   2176  HB2 SER A 141      24.358  -5.721 -34.167  1.00 93.06           H  
ATOM   2177  HB3 SER A 141      25.932  -6.532 -34.222  1.00 93.06           H  
ATOM   2178  O   SER A 141      23.423  -6.992 -31.526  1.00 93.06           O  
ATOM   2179  OG  SER A 141      25.980  -4.482 -34.212  1.00 93.06           O  
ATOM   2180  HG  SER A 141      26.924  -4.537 -34.046  1.00 93.06           H  
ATOM   2181  N   SER A 142      25.281  -8.213 -31.840  1.00 92.76           N  
ATOM   2182  H   SER A 142      26.246  -8.206 -32.139  1.00 92.76           H  
ATOM   2183  CA  SER A 142      24.713  -9.474 -31.350  1.00 92.76           C  
ATOM   2184  HA  SER A 142      23.785  -9.674 -31.886  1.00 92.76           H  
ATOM   2185  C   SER A 142      24.375  -9.402 -29.856  1.00 92.76           C  
ATOM   2186  CB  SER A 142      25.679 -10.628 -31.639  1.00 92.76           C  
ATOM   2187  HB2 SER A 142      25.912 -10.650 -32.703  1.00 92.76           H  
ATOM   2188  HB3 SER A 142      26.604 -10.494 -31.078  1.00 92.76           H  
ATOM   2189  O   SER A 142      23.236  -9.673 -29.471  1.00 92.76           O  
ATOM   2190  OG  SER A 142      25.087 -11.854 -31.266  1.00 92.76           O  
ATOM   2191  HG  SER A 142      25.740 -12.550 -31.375  1.00 92.76           H  
ATOM   2192  N   VAL A 143      25.318  -8.946 -29.023  1.00 95.99           N  
ATOM   2193  H   VAL A 143      26.223  -8.720 -29.410  1.00 95.99           H  
ATOM   2194  CA  VAL A 143      25.128  -8.778 -27.570  1.00 95.99           C  
ATOM   2195  HA  VAL A 143      24.828  -9.734 -27.141  1.00 95.99           H  
ATOM   2196  C   VAL A 143      24.009  -7.780 -27.259  1.00 95.99           C  
ATOM   2197  CB  VAL A 143      26.447  -8.346 -26.898  1.00 95.99           C  
ATOM   2198  HB  VAL A 143      26.840  -7.466 -27.407  1.00 95.99           H  
ATOM   2199  O   VAL A 143      23.172  -8.023 -26.393  1.00 95.99           O  
ATOM   2200  CG1 VAL A 143      26.267  -8.008 -25.412  1.00 95.99           C  
ATOM   2201 HG11 VAL A 143      27.236  -7.800 -24.958  1.00 95.99           H  
ATOM   2202 HG12 VAL A 143      25.797  -8.841 -24.889  1.00 95.99           H  
ATOM   2203 HG13 VAL A 143      25.649  -7.117 -25.295  1.00 95.99           H  
ATOM   2204  CG2 VAL A 143      27.491  -9.468 -26.979  1.00 95.99           C  
ATOM   2205 HG21 VAL A 143      27.150 -10.338 -26.418  1.00 95.99           H  
ATOM   2206 HG22 VAL A 143      28.436  -9.122 -26.560  1.00 95.99           H  
ATOM   2207 HG23 VAL A 143      27.665  -9.764 -28.014  1.00 95.99           H  
ATOM   2208  N   PHE A 144      23.931  -6.673 -27.993  1.00 94.80           N  
ATOM   2209  H   PHE A 144      24.667  -6.472 -28.655  1.00 94.80           H  
ATOM   2210  CA  PHE A 144      22.873  -5.686 -27.800  1.00 94.80           C  
ATOM   2211  HA  PHE A 144      22.873  -5.378 -26.754  1.00 94.80           H  
ATOM   2212  C   PHE A 144      21.485  -6.272 -28.106  1.00 94.80           C  
ATOM   2213  CB  PHE A 144      23.181  -4.458 -28.659  1.00 94.80           C  
ATOM   2214  HB2 PHE A 144      24.196  -4.122 -28.449  1.00 94.80           H  
ATOM   2215  HB3 PHE A 144      23.134  -4.728 -29.714  1.00 94.80           H  
ATOM   2216  O   PHE A 144      20.542  -6.090 -27.335  1.00 94.80           O  
ATOM   2217  CG  PHE A 144      22.234  -3.313 -28.384  1.00 94.80           C  
ATOM   2218  CD1 PHE A 144      21.106  -3.110 -29.201  1.00 94.80           C  
ATOM   2219  HD1 PHE A 144      20.926  -3.755 -30.048  1.00 94.80           H  
ATOM   2220  CD2 PHE A 144      22.462  -2.472 -27.280  1.00 94.80           C  
ATOM   2221  HD2 PHE A 144      23.326  -2.625 -26.649  1.00 94.80           H  
ATOM   2222  CE1 PHE A 144      20.211  -2.065 -28.915  1.00 94.80           C  
ATOM   2223  HE1 PHE A 144      19.347  -1.900 -29.541  1.00 94.80           H  
ATOM   2224  CE2 PHE A 144      21.565  -1.429 -26.993  1.00 94.80           C  
ATOM   2225  HE2 PHE A 144      21.738  -0.783 -26.145  1.00 94.80           H  
ATOM   2226  CZ  PHE A 144      20.440  -1.227 -27.810  1.00 94.80           C  
ATOM   2227  HZ  PHE A 144      19.751  -0.425 -27.585  1.00 94.80           H  
ATOM   2228  N   ARG A 145      21.350  -7.050 -29.190  1.00 92.23           N  
ATOM   2229  H   ARG A 145      22.163  -7.193 -29.773  1.00 92.23           H  
ATOM   2230  CA  ARG A 145      20.089  -7.737 -29.523  1.00 92.23           C  
ATOM   2231  HA  ARG A 145      19.286  -7.002 -29.569  1.00 92.23           H  
ATOM   2232  C   ARG A 145      19.681  -8.745 -28.449  1.00 92.23           C  
ATOM   2233  CB  ARG A 145      20.205  -8.451 -30.875  1.00 92.23           C  
ATOM   2234  HB2 ARG A 145      19.354  -9.122 -30.993  1.00 92.23           H  
ATOM   2235  HB3 ARG A 145      21.112  -9.056 -30.876  1.00 92.23           H  
ATOM   2236  O   ARG A 145      18.501  -8.806 -28.097  1.00 92.23           O  
ATOM   2237  CG  ARG A 145      20.223  -7.494 -32.073  1.00 92.23           C  
ATOM   2238  HG2 ARG A 145      20.990  -6.732 -31.936  1.00 92.23           H  
ATOM   2239  HG3 ARG A 145      19.255  -7.002 -32.170  1.00 92.23           H  
ATOM   2240  CD  ARG A 145      20.519  -8.310 -33.335  1.00 92.23           C  
ATOM   2241  HD2 ARG A 145      19.664  -8.949 -33.557  1.00 92.23           H  
ATOM   2242  HD3 ARG A 145      21.386  -8.940 -33.132  1.00 92.23           H  
ATOM   2243  NE  ARG A 145      20.823  -7.456 -34.497  1.00 92.23           N  
ATOM   2244  HE  ARG A 145      20.649  -6.466 -34.398  1.00 92.23           H  
ATOM   2245  NH1 ARG A 145      21.676  -9.118 -35.836  1.00 92.23           N  
ATOM   2246 HH11 ARG A 145      21.458  -9.800 -35.123  1.00 92.23           H  
ATOM   2247 HH12 ARG A 145      22.110  -9.404 -36.702  1.00 92.23           H  
ATOM   2248  NH2 ARG A 145      21.668  -7.012 -36.567  1.00 92.23           N  
ATOM   2249 HH21 ARG A 145      22.069  -7.328 -37.438  1.00 92.23           H  
ATOM   2250 HH22 ARG A 145      21.442  -6.033 -36.461  1.00 92.23           H  
ATOM   2251  CZ  ARG A 145      21.385  -7.863 -35.622  1.00 92.23           C  
ATOM   2252  N   THR A 146      20.622  -9.531 -27.922  1.00 94.56           N  
ATOM   2253  H   THR A 146      21.580  -9.433 -28.226  1.00 94.56           H  
ATOM   2254  CA  THR A 146      20.317 -10.498 -26.855  1.00 94.56           C  
ATOM   2255  HA  THR A 146      19.448 -11.079 -27.163  1.00 94.56           H  
ATOM   2256  C   THR A 146      19.926  -9.796 -25.557  1.00 94.56           C  
ATOM   2257  CB  THR A 146      21.457 -11.493 -26.602  1.00 94.56           C  
ATOM   2258  HB  THR A 146      21.180 -12.137 -25.767  1.00 94.56           H  
ATOM   2259  O   THR A 146      18.956 -10.217 -24.926  1.00 94.56           O  
ATOM   2260  CG2 THR A 146      21.738 -12.380 -27.813  1.00 94.56           C  
ATOM   2261 HG21 THR A 146      20.837 -12.931 -28.081  1.00 94.56           H  
ATOM   2262 HG22 THR A 146      22.526 -13.094 -27.572  1.00 94.56           H  
ATOM   2263 HG23 THR A 146      22.054 -11.778 -28.665  1.00 94.56           H  
ATOM   2264  OG1 THR A 146      22.645 -10.832 -26.281  1.00 94.56           O  
ATOM   2265  HG1 THR A 146      23.369 -11.460 -26.340  1.00 94.56           H  
ATOM   2266  N   MET A 147      20.582  -8.686 -25.208  1.00 93.64           N  
ATOM   2267  H   MET A 147      21.413  -8.444 -25.728  1.00 93.64           H  
ATOM   2268  CA  MET A 147      20.223  -7.850 -24.059  1.00 93.64           C  
ATOM   2269  HA  MET A 147      20.249  -8.472 -23.164  1.00 93.64           H  
ATOM   2270  C   MET A 147      18.802  -7.284 -24.183  1.00 93.64           C  
ATOM   2271  CB  MET A 147      21.270  -6.739 -23.894  1.00 93.64           C  
ATOM   2272  HB2 MET A 147      22.252  -7.201 -23.796  1.00 93.64           H  
ATOM   2273  HB3 MET A 147      21.277  -6.092 -24.771  1.00 93.64           H  
ATOM   2274  O   MET A 147      18.000  -7.441 -23.266  1.00 93.64           O  
ATOM   2275  CG  MET A 147      21.005  -5.895 -22.643  1.00 93.64           C  
ATOM   2276  HG2 MET A 147      20.776  -6.568 -21.817  1.00 93.64           H  
ATOM   2277  HG3 MET A 147      20.138  -5.255 -22.808  1.00 93.64           H  
ATOM   2278  SD  MET A 147      22.409  -4.871 -22.128  1.00 93.64           S  
ATOM   2279  CE  MET A 147      22.385  -3.586 -23.406  1.00 93.64           C  
ATOM   2280  HE1 MET A 147      23.175  -2.862 -23.205  1.00 93.64           H  
ATOM   2281  HE2 MET A 147      22.549  -4.035 -24.386  1.00 93.64           H  
ATOM   2282  HE3 MET A 147      21.422  -3.077 -23.395  1.00 93.64           H  
ATOM   2283  N   MET A 148      18.439  -6.735 -25.345  1.00 91.05           N  
ATOM   2284  H   MET A 148      19.152  -6.591 -26.045  1.00 91.05           H  
ATOM   2285  CA  MET A 148      17.087  -6.220 -25.602  1.00 91.05           C  
ATOM   2286  HA  MET A 148      16.845  -5.471 -24.848  1.00 91.05           H  
ATOM   2287  C   MET A 148      16.016  -7.320 -25.513  1.00 91.05           C  
ATOM   2288  CB  MET A 148      17.056  -5.557 -26.988  1.00 91.05           C  
ATOM   2289  HB2 MET A 148      16.023  -5.352 -27.270  1.00 91.05           H  
ATOM   2290  HB3 MET A 148      17.480  -6.240 -27.725  1.00 91.05           H  
ATOM   2291  O   MET A 148      14.936  -7.113 -24.953  1.00 91.05           O  
ATOM   2292  CG  MET A 148      17.839  -4.239 -27.021  1.00 91.05           C  
ATOM   2293  HG2 MET A 148      18.825  -4.396 -26.583  1.00 91.05           H  
ATOM   2294  HG3 MET A 148      17.987  -3.938 -28.058  1.00 91.05           H  
ATOM   2295  SD  MET A 148      17.046  -2.876 -26.131  1.00 91.05           S  
ATOM   2296  CE  MET A 148      15.889  -2.272 -27.385  1.00 91.05           C  
ATOM   2297  HE1 MET A 148      15.195  -3.065 -27.662  1.00 91.05           H  
ATOM   2298  HE2 MET A 148      15.333  -1.428 -26.977  1.00 91.05           H  
ATOM   2299  HE3 MET A 148      16.443  -1.941 -28.263  1.00 91.05           H  
ATOM   2300  N   MET A 149      16.300  -8.524 -26.027  1.00 91.73           N  
ATOM   2301  H   MET A 149      17.186  -8.650 -26.495  1.00 91.73           H  
ATOM   2302  CA  MET A 149      15.400  -9.674 -25.861  1.00 91.73           C  
ATOM   2303  HA  MET A 149      14.403  -9.390 -26.196  1.00 91.73           H  
ATOM   2304  C   MET A 149      15.267 -10.096 -24.396  1.00 91.73           C  
ATOM   2305  CB  MET A 149      15.877 -10.872 -26.694  1.00 91.73           C  
ATOM   2306  HB2 MET A 149      15.362 -11.763 -26.335  1.00 91.73           H  
ATOM   2307  HB3 MET A 149      16.949 -11.023 -26.567  1.00 91.73           H  
ATOM   2308  O   MET A 149      14.167 -10.434 -23.951  1.00 91.73           O  
ATOM   2309  CG  MET A 149      15.542 -10.714 -28.177  1.00 91.73           C  
ATOM   2310  HG2 MET A 149      14.519 -10.348 -28.261  1.00 91.73           H  
ATOM   2311  HG3 MET A 149      16.203  -9.974 -28.629  1.00 91.73           H  
ATOM   2312  SD  MET A 149      15.634 -12.268 -29.107  1.00 91.73           S  
ATOM   2313  CE  MET A 149      17.424 -12.399 -29.359  1.00 91.73           C  
ATOM   2314  HE1 MET A 149      17.929 -12.471 -28.396  1.00 91.73           H  
ATOM   2315  HE2 MET A 149      17.785 -11.519 -29.892  1.00 91.73           H  
ATOM   2316  HE3 MET A 149      17.644 -13.290 -29.947  1.00 91.73           H  
ATOM   2317  N   MET A 150      16.364 -10.077 -23.640  1.00 93.89           N  
ATOM   2318  H   MET A 150      17.238  -9.795 -24.059  1.00 93.89           H  
ATOM   2319  CA  MET A 150      16.365 -10.411 -22.220  1.00 93.89           C  
ATOM   2320  HA  MET A 150      15.891 -11.385 -22.096  1.00 93.89           H  
ATOM   2321  C   MET A 150      15.559  -9.396 -21.406  1.00 93.89           C  
ATOM   2322  CB  MET A 150      17.811 -10.515 -21.725  1.00 93.89           C  
ATOM   2323  HB2 MET A 150      18.275  -9.529 -21.705  1.00 93.89           H  
ATOM   2324  HB3 MET A 150      18.370 -11.151 -22.411  1.00 93.89           H  
ATOM   2325  O   MET A 150      14.760  -9.798 -20.564  1.00 93.89           O  
ATOM   2326  CG  MET A 150      17.873 -11.130 -20.325  1.00 93.89           C  
ATOM   2327  HG2 MET A 150      17.304 -10.502 -19.639  1.00 93.89           H  
ATOM   2328  HG3 MET A 150      17.408 -12.116 -20.347  1.00 93.89           H  
ATOM   2329  SD  MET A 150      19.545 -11.298 -19.652  1.00 93.89           S  
ATOM   2330  CE  MET A 150      20.283 -12.489 -20.803  1.00 93.89           C  
ATOM   2331  HE1 MET A 150      21.281 -12.753 -20.452  1.00 93.89           H  
ATOM   2332  HE2 MET A 150      20.369 -12.045 -21.795  1.00 93.89           H  
ATOM   2333  HE3 MET A 150      19.671 -13.389 -20.849  1.00 93.89           H  
ATOM   2334  N   GLU A 151      15.682  -8.103 -21.701  1.00 88.85           N  
ATOM   2335  H   GLU A 151      16.396  -7.817 -22.355  1.00 88.85           H  
ATOM   2336  CA  GLU A 151      14.904  -7.057 -21.040  1.00 88.85           C  
ATOM   2337  HA  GLU A 151      15.070  -7.133 -19.965  1.00 88.85           H  
ATOM   2338  C   GLU A 151      13.401  -7.225 -21.298  1.00 88.85           C  
ATOM   2339  CB  GLU A 151      15.400  -5.684 -21.502  1.00 88.85           C  
ATOM   2340  HB2 GLU A 151      16.487  -5.656 -21.429  1.00 88.85           H  
ATOM   2341  HB3 GLU A 151      15.104  -5.514 -22.537  1.00 88.85           H  
ATOM   2342  O   GLU A 151      12.601  -7.216 -20.359  1.00 88.85           O  
ATOM   2343  CG  GLU A 151      14.811  -4.599 -20.595  1.00 88.85           C  
ATOM   2344  HG2 GLU A 151      13.723  -4.664 -20.624  1.00 88.85           H  
ATOM   2345  HG3 GLU A 151      15.125  -4.790 -19.569  1.00 88.85           H  
ATOM   2346  CD  GLU A 151      15.219  -3.179 -20.989  1.00 88.85           C  
ATOM   2347  OE1 GLU A 151      14.591  -2.273 -20.396  1.00 88.85           O  
ATOM   2348  OE2 GLU A 151      16.085  -3.030 -21.875  1.00 88.85           O  
ATOM   2349  N   ARG A 152      13.005  -7.499 -22.549  1.00 92.69           N  
ATOM   2350  H   ARG A 152      13.706  -7.462 -23.275  1.00 92.69           H  
ATOM   2351  CA  ARG A 152      11.609  -7.817 -22.897  1.00 92.69           C  
ATOM   2352  HA  ARG A 152      10.975  -6.980 -22.606  1.00 92.69           H  
ATOM   2353  C   ARG A 152      11.094  -9.036 -22.130  1.00 92.69           C  
ATOM   2354  CB  ARG A 152      11.478  -8.047 -24.409  1.00 92.69           C  
ATOM   2355  HB2 ARG A 152      12.248  -8.747 -24.734  1.00 92.69           H  
ATOM   2356  HB3 ARG A 152      10.506  -8.495 -24.614  1.00 92.69           H  
ATOM   2357  O   ARG A 152       9.990  -8.992 -21.584  1.00 92.69           O  
ATOM   2358  CG  ARG A 152      11.588  -6.751 -25.222  1.00 92.69           C  
ATOM   2359  HG2 ARG A 152      10.756  -6.094 -24.969  1.00 92.69           H  
ATOM   2360  HG3 ARG A 152      12.521  -6.239 -24.987  1.00 92.69           H  
ATOM   2361  CD  ARG A 152      11.548  -7.081 -26.719  1.00 92.69           C  
ATOM   2362  HD2 ARG A 152      12.369  -7.762 -26.943  1.00 92.69           H  
ATOM   2363  HD3 ARG A 152      10.602  -7.575 -26.945  1.00 92.69           H  
ATOM   2364  NE  ARG A 152      11.685  -5.872 -27.552  1.00 92.69           N  
ATOM   2365  HE  ARG A 152      11.850  -5.002 -27.067  1.00 92.69           H  
ATOM   2366  NH1 ARG A 152      11.526  -6.890 -29.609  1.00 92.69           N  
ATOM   2367 HH11 ARG A 152      11.397  -7.788 -29.164  1.00 92.69           H  
ATOM   2368 HH12 ARG A 152      11.489  -6.805 -30.615  1.00 92.69           H  
ATOM   2369  NH2 ARG A 152      11.800  -4.682 -29.495  1.00 92.69           N  
ATOM   2370 HH21 ARG A 152      11.757  -4.636 -30.503  1.00 92.69           H  
ATOM   2371 HH22 ARG A 152      11.859  -3.816 -28.980  1.00 92.69           H  
ATOM   2372  CZ  ARG A 152      11.671  -5.821 -28.875  1.00 92.69           C  
ATOM   2373  N   LYS A 153      11.890 -10.109 -22.043  1.00 92.19           N  
ATOM   2374  H   LYS A 153      12.783 -10.068 -22.514  1.00 92.19           H  
ATOM   2375  CA  LYS A 153      11.545 -11.305 -21.255  1.00 92.19           C  
ATOM   2376  HA  LYS A 153      10.568 -11.670 -21.571  1.00 92.19           H  
ATOM   2377  C   LYS A 153      11.407 -10.981 -19.769  1.00 92.19           C  
ATOM   2378  CB  LYS A 153      12.580 -12.421 -21.463  1.00 92.19           C  
ATOM   2379  HB2 LYS A 153      13.588 -12.012 -21.391  1.00 92.19           H  
ATOM   2380  HB3 LYS A 153      12.457 -13.155 -20.667  1.00 92.19           H  
ATOM   2381  O   LYS A 153      10.436 -11.411 -19.153  1.00 92.19           O  
ATOM   2382  CG  LYS A 153      12.407 -13.146 -22.806  1.00 92.19           C  
ATOM   2383  HG2 LYS A 153      12.574 -12.452 -23.630  1.00 92.19           H  
ATOM   2384  HG3 LYS A 153      11.390 -13.532 -22.874  1.00 92.19           H  
ATOM   2385  CD  LYS A 153      13.394 -14.317 -22.908  1.00 92.19           C  
ATOM   2386  HD2 LYS A 153      14.412 -13.933 -22.851  1.00 92.19           H  
ATOM   2387  HD3 LYS A 153      13.223 -14.997 -22.073  1.00 92.19           H  
ATOM   2388  CE  LYS A 153      13.200 -15.072 -24.228  1.00 92.19           C  
ATOM   2389  HE2 LYS A 153      13.433 -14.397 -25.052  1.00 92.19           H  
ATOM   2390  HE3 LYS A 153      12.151 -15.354 -24.317  1.00 92.19           H  
ATOM   2391  NZ  LYS A 153      14.055 -16.286 -24.300  1.00 92.19           N  
ATOM   2392  HZ1 LYS A 153      15.032 -16.042 -24.226  1.00 92.19           H  
ATOM   2393  HZ2 LYS A 153      13.919 -16.766 -25.179  1.00 92.19           H  
ATOM   2394  HZ3 LYS A 153      13.829 -16.929 -23.555  1.00 92.19           H  
ATOM   2395  N   LEU A 154      12.310 -10.183 -19.201  1.00 92.08           N  
ATOM   2396  H   LEU A 154      13.096  -9.878 -19.757  1.00 92.08           H  
ATOM   2397  CA  LEU A 154      12.250  -9.765 -17.800  1.00 92.08           C  
ATOM   2398  HA  LEU A 154      12.200 -10.663 -17.184  1.00 92.08           H  
ATOM   2399  C   LEU A 154      10.994  -8.930 -17.518  1.00 92.08           C  
ATOM   2400  CB  LEU A 154      13.534  -8.987 -17.459  1.00 92.08           C  
ATOM   2401  HB2 LEU A 154      13.562  -8.078 -18.059  1.00 92.08           H  
ATOM   2402  HB3 LEU A 154      14.400  -9.589 -17.733  1.00 92.08           H  
ATOM   2403  O   LEU A 154      10.303  -9.162 -16.526  1.00 92.08           O  
ATOM   2404  CG  LEU A 154      13.649  -8.603 -15.973  1.00 92.08           C  
ATOM   2405  HG  LEU A 154      12.749  -8.076 -15.656  1.00 92.08           H  
ATOM   2406  CD1 LEU A 154      13.842  -9.830 -15.081  1.00 92.08           C  
ATOM   2407 HD11 LEU A 154      14.003  -9.520 -14.049  1.00 92.08           H  
ATOM   2408 HD12 LEU A 154      14.712 -10.397 -15.414  1.00 92.08           H  
ATOM   2409 HD13 LEU A 154      12.960 -10.470 -15.116  1.00 92.08           H  
ATOM   2410  CD2 LEU A 154      14.830  -7.658 -15.768  1.00 92.08           C  
ATOM   2411 HD21 LEU A 154      14.912  -7.375 -14.719  1.00 92.08           H  
ATOM   2412 HD22 LEU A 154      15.755  -8.149 -16.073  1.00 92.08           H  
ATOM   2413 HD23 LEU A 154      14.699  -6.760 -16.371  1.00 92.08           H  
ATOM   2414  N   GLN A 155      10.651  -7.991 -18.401  1.00 88.96           N  
ATOM   2415  H   GLN A 155      11.274  -7.812 -19.175  1.00 88.96           H  
ATOM   2416  CA  GLN A 155       9.418  -7.210 -18.298  1.00 88.96           C  
ATOM   2417  HA  GLN A 155       9.391  -6.712 -17.329  1.00 88.96           H  
ATOM   2418  C   GLN A 155       8.172  -8.102 -18.394  1.00 88.96           C  
ATOM   2419  CB  GLN A 155       9.375  -6.145 -19.398  1.00 88.96           C  
ATOM   2420  HB2 GLN A 155       9.557  -6.616 -20.364  1.00 88.96           H  
ATOM   2421  HB3 GLN A 155       8.372  -5.720 -19.414  1.00 88.96           H  
ATOM   2422  O   GLN A 155       7.227  -7.922 -17.623  1.00 88.96           O  
ATOM   2423  CG  GLN A 155      10.376  -4.991 -19.200  1.00 88.96           C  
ATOM   2424  HG2 GLN A 155      10.182  -4.503 -18.245  1.00 88.96           H  
ATOM   2425  HG3 GLN A 155      11.398  -5.370 -19.185  1.00 88.96           H  
ATOM   2426  CD  GLN A 155      10.255  -3.945 -20.308  1.00 88.96           C  
ATOM   2427  NE2 GLN A 155      11.111  -2.949 -20.346  1.00 88.96           N  
ATOM   2428 HE21 GLN A 155      11.036  -2.308 -21.123  1.00 88.96           H  
ATOM   2429 HE22 GLN A 155      11.972  -2.940 -19.817  1.00 88.96           H  
ATOM   2430  OE1 GLN A 155       9.357  -3.998 -21.138  1.00 88.96           O  
ATOM   2431  N   HIS A 156       8.168  -9.086 -19.297  1.00 88.05           N  
ATOM   2432  H   HIS A 156       8.950  -9.167 -19.931  1.00 88.05           H  
ATOM   2433  CA  HIS A 156       7.081 -10.058 -19.406  1.00 88.05           C  
ATOM   2434  HA  HIS A 156       6.145  -9.514 -19.538  1.00 88.05           H  
ATOM   2435  C   HIS A 156       6.943 -10.898 -18.128  1.00 88.05           C  
ATOM   2436  CB  HIS A 156       7.299 -10.935 -20.644  1.00 88.05           C  
ATOM   2437  HB2 HIS A 156       7.474 -10.297 -21.510  1.00 88.05           H  
ATOM   2438  HB3 HIS A 156       8.178 -11.564 -20.504  1.00 88.05           H  
ATOM   2439  O   HIS A 156       5.849 -10.997 -17.572  1.00 88.05           O  
ATOM   2440  CG  HIS A 156       6.108 -11.808 -20.933  1.00 88.05           C  
ATOM   2441  CD2 HIS A 156       5.991 -13.147 -20.677  1.00 88.05           C  
ATOM   2442  HD2 HIS A 156       6.739 -13.783 -20.227  1.00 88.05           H  
ATOM   2443  ND1 HIS A 156       4.925 -11.396 -21.506  1.00 88.05           N  
ATOM   2444  HD1 HIS A 156       4.737 -10.489 -21.910  1.00 88.05           H  
ATOM   2445  CE1 HIS A 156       4.115 -12.463 -21.598  1.00 88.05           C  
ATOM   2446  HE1 HIS A 156       3.132 -12.470 -22.046  1.00 88.05           H  
ATOM   2447  NE2 HIS A 156       4.724 -13.548 -21.109  1.00 88.05           N  
ATOM   2448  N   GLN A 157       8.058 -11.397 -17.589  1.00 87.83           N  
ATOM   2449  H   GLN A 157       8.923 -11.312 -18.103  1.00 87.83           H  
ATOM   2450  CA  GLN A 157       8.082 -12.139 -16.330  1.00 87.83           C  
ATOM   2451  HA  GLN A 157       7.424 -13.002 -16.440  1.00 87.83           H  
ATOM   2452  C   GLN A 157       7.561 -11.290 -15.162  1.00 87.83           C  
ATOM   2453  CB  GLN A 157       9.515 -12.630 -16.057  1.00 87.83           C  
ATOM   2454  HB2 GLN A 157      10.128 -11.794 -15.719  1.00 87.83           H  
ATOM   2455  HB3 GLN A 157       9.955 -13.016 -16.977  1.00 87.83           H  
ATOM   2456  O   GLN A 157       6.764 -11.762 -14.352  1.00 87.83           O  
ATOM   2457  CG  GLN A 157       9.547 -13.740 -14.993  1.00 87.83           C  
ATOM   2458  HG2 GLN A 157       9.052 -13.397 -14.085  1.00 87.83           H  
ATOM   2459  HG3 GLN A 157      10.585 -13.961 -14.744  1.00 87.83           H  
ATOM   2460  CD  GLN A 157       8.893 -15.037 -15.467  1.00 87.83           C  
ATOM   2461  NE2 GLN A 157       8.432 -15.878 -14.569  1.00 87.83           N  
ATOM   2462 HE21 GLN A 157       8.029 -16.731 -14.931  1.00 87.83           H  
ATOM   2463 HE22 GLN A 157       8.498 -15.692 -13.579  1.00 87.83           H  
ATOM   2464  OE1 GLN A 157       8.771 -15.309 -16.648  1.00 87.83           O  
ATOM   2465  N   ARG A 158       7.937 -10.004 -15.099  1.00 86.04           N  
ATOM   2466  H   ARG A 158       8.628  -9.690 -15.765  1.00 86.04           H  
ATOM   2467  CA  ARG A 158       7.413  -9.050 -14.106  1.00 86.04           C  
ATOM   2468  HA  ARG A 158       7.587  -9.449 -13.106  1.00 86.04           H  
ATOM   2469  C   ARG A 158       5.898  -8.875 -14.225  1.00 86.04           C  
ATOM   2470  CB  ARG A 158       8.128  -7.695 -14.234  1.00 86.04           C  
ATOM   2471  HB2 ARG A 158       8.185  -7.409 -15.285  1.00 86.04           H  
ATOM   2472  HB3 ARG A 158       7.542  -6.939 -13.712  1.00 86.04           H  
ATOM   2473  O   ARG A 158       5.219  -8.842 -13.200  1.00 86.04           O  
ATOM   2474  CG  ARG A 158       9.539  -7.699 -13.625  1.00 86.04           C  
ATOM   2475  HG2 ARG A 158      10.136  -8.502 -14.055  1.00 86.04           H  
ATOM   2476  HG3 ARG A 158       9.459  -7.860 -12.550  1.00 86.04           H  
ATOM   2477  CD  ARG A 158      10.229  -6.353 -13.888  1.00 86.04           C  
ATOM   2478  HD2 ARG A 158       9.584  -5.548 -13.534  1.00 86.04           H  
ATOM   2479  HD3 ARG A 158      10.370  -6.244 -14.963  1.00 86.04           H  
ATOM   2480  NE  ARG A 158      11.535  -6.257 -13.207  1.00 86.04           N  
ATOM   2481  HE  ARG A 158      11.773  -6.995 -12.559  1.00 86.04           H  
ATOM   2482  NH1 ARG A 158      12.262  -4.304 -14.189  1.00 86.04           N  
ATOM   2483 HH11 ARG A 158      12.982  -3.605 -14.301  1.00 86.04           H  
ATOM   2484 HH12 ARG A 158      11.421  -4.249 -14.744  1.00 86.04           H  
ATOM   2485  NH2 ARG A 158      13.552  -5.326 -12.690  1.00 86.04           N  
ATOM   2486 HH21 ARG A 158      13.750  -6.063 -12.028  1.00 86.04           H  
ATOM   2487 HH22 ARG A 158      14.238  -4.597 -12.819  1.00 86.04           H  
ATOM   2488  CZ  ARG A 158      12.437  -5.301 -13.365  1.00 86.04           C  
ATOM   2489  N   LYS A 159       5.349  -8.800 -15.444  1.00 85.58           N  
ATOM   2490  H   LYS A 159       5.970  -8.835 -16.240  1.00 85.58           H  
ATOM   2491  CA  LYS A 159       3.893  -8.726 -15.671  1.00 85.58           C  
ATOM   2492  HA  LYS A 159       3.482  -7.910 -15.077  1.00 85.58           H  
ATOM   2493  C   LYS A 159       3.181  -9.991 -15.188  1.00 85.58           C  
ATOM   2494  CB  LYS A 159       3.574  -8.462 -17.153  1.00 85.58           C  
ATOM   2495  HB2 LYS A 159       4.120  -9.167 -17.779  1.00 85.58           H  
ATOM   2496  HB3 LYS A 159       2.509  -8.633 -17.313  1.00 85.58           H  
ATOM   2497  O   LYS A 159       2.183  -9.870 -14.476  1.00 85.58           O  
ATOM   2498  CG  LYS A 159       3.894  -7.026 -17.597  1.00 85.58           C  
ATOM   2499  HG2 LYS A 159       3.278  -6.331 -17.027  1.00 85.58           H  
ATOM   2500  HG3 LYS A 159       4.943  -6.802 -17.401  1.00 85.58           H  
ATOM   2501  CD  LYS A 159       3.608  -6.846 -19.097  1.00 85.58           C  
ATOM   2502  HD2 LYS A 159       4.215  -7.555 -19.660  1.00 85.58           H  
ATOM   2503  HD3 LYS A 159       2.555  -7.049 -19.288  1.00 85.58           H  
ATOM   2504  CE  LYS A 159       3.949  -5.417 -19.547  1.00 85.58           C  
ATOM   2505  HE2 LYS A 159       3.356  -4.716 -18.960  1.00 85.58           H  
ATOM   2506  HE3 LYS A 159       4.999  -5.226 -19.328  1.00 85.58           H  
ATOM   2507  NZ  LYS A 159       3.692  -5.201 -20.998  1.00 85.58           N  
ATOM   2508  HZ1 LYS A 159       4.262  -5.814 -21.562  1.00 85.58           H  
ATOM   2509  HZ2 LYS A 159       3.925  -4.254 -21.260  1.00 85.58           H  
ATOM   2510  HZ3 LYS A 159       2.721  -5.354 -21.228  1.00 85.58           H  
ATOM   2511  N   ILE A 160       3.709 -11.176 -15.509  1.00 85.28           N  
ATOM   2512  H   ILE A 160       4.516 -11.193 -16.116  1.00 85.28           H  
ATOM   2513  CA  ILE A 160       3.169 -12.459 -15.027  1.00 85.28           C  
ATOM   2514  HA  ILE A 160       2.128 -12.539 -15.338  1.00 85.28           H  
ATOM   2515  C   ILE A 160       3.181 -12.493 -13.498  1.00 85.28           C  
ATOM   2516  CB  ILE A 160       3.937 -13.662 -15.624  1.00 85.28           C  
ATOM   2517  HB  ILE A 160       5.004 -13.520 -15.454  1.00 85.28           H  
ATOM   2518  O   ILE A 160       2.138 -12.722 -12.891  1.00 85.28           O  
ATOM   2519  CG1 ILE A 160       3.682 -13.755 -17.145  1.00 85.28           C  
ATOM   2520 HG12 ILE A 160       3.865 -12.788 -17.613  1.00 85.28           H  
ATOM   2521 HG13 ILE A 160       2.639 -14.018 -17.321  1.00 85.28           H  
ATOM   2522  CG2 ILE A 160       3.506 -14.975 -14.933  1.00 85.28           C  
ATOM   2523 HG21 ILE A 160       2.436 -15.141 -15.062  1.00 85.28           H  
ATOM   2524 HG22 ILE A 160       4.049 -15.826 -15.344  1.00 85.28           H  
ATOM   2525 HG23 ILE A 160       3.744 -14.958 -13.870  1.00 85.28           H  
ATOM   2526  CD1 ILE A 160       4.577 -14.781 -17.851  1.00 85.28           C  
ATOM   2527 HD11 ILE A 160       4.316 -14.814 -18.909  1.00 85.28           H  
ATOM   2528 HD12 ILE A 160       4.424 -15.785 -17.455  1.00 85.28           H  
ATOM   2529 HD13 ILE A 160       5.625 -14.501 -17.743  1.00 85.28           H  
ATOM   2530  N   ASN A 161       4.318 -12.185 -12.868  1.00 76.15           N  
ATOM   2531  H   ASN A 161       5.155 -12.057 -13.419  1.00 76.15           H  
ATOM   2532  CA  ASN A 161       4.436 -12.169 -11.408  1.00 76.15           C  
ATOM   2533  HA  ASN A 161       4.151 -13.148 -11.023  1.00 76.15           H  
ATOM   2534  C   ASN A 161       3.473 -11.166 -10.763  1.00 76.15           C  
ATOM   2535  CB  ASN A 161       5.895 -11.878 -11.011  1.00 76.15           C  
ATOM   2536  HB2 ASN A 161       6.315 -11.106 -11.655  1.00 76.15           H  
ATOM   2537  HB3 ASN A 161       5.917 -11.517  -9.983  1.00 76.15           H  
ATOM   2538  O   ASN A 161       2.833 -11.488  -9.765  1.00 76.15           O  
ATOM   2539  CG  ASN A 161       6.779 -13.113 -11.054  1.00 76.15           C  
ATOM   2540  ND2 ASN A 161       8.073 -12.951 -10.915  1.00 76.15           N  
ATOM   2541 HD21 ASN A 161       8.473 -12.040 -10.740  1.00 76.15           H  
ATOM   2542 HD22 ASN A 161       8.612 -13.802 -10.842  1.00 76.15           H  
ATOM   2543  OD1 ASN A 161       6.329 -14.236 -11.176  1.00 76.15           O  
ATOM   2544  N   LYS A 162       3.295  -9.976 -11.350  1.00 77.99           N  
ATOM   2545  H   LYS A 162       3.874  -9.746 -12.145  1.00 77.99           H  
ATOM   2546  CA  LYS A 162       2.309  -8.995 -10.875  1.00 77.99           C  
ATOM   2547  HA  LYS A 162       2.498  -8.810  -9.818  1.00 77.99           H  
ATOM   2548  C   LYS A 162       0.881  -9.540 -10.975  1.00 77.99           C  
ATOM   2549  CB  LYS A 162       2.486  -7.675 -11.644  1.00 77.99           C  
ATOM   2550  HB2 LYS A 162       2.194  -7.814 -12.685  1.00 77.99           H  
ATOM   2551  HB3 LYS A 162       3.538  -7.390 -11.615  1.00 77.99           H  
ATOM   2552  O   LYS A 162       0.112  -9.399 -10.026  1.00 77.99           O  
ATOM   2553  CG  LYS A 162       1.659  -6.541 -11.020  1.00 77.99           C  
ATOM   2554  HG2 LYS A 162       0.601  -6.805 -11.044  1.00 77.99           H  
ATOM   2555  HG3 LYS A 162       1.963  -6.411  -9.982  1.00 77.99           H  
ATOM   2556  CD  LYS A 162       1.852  -5.217 -11.771  1.00 77.99           C  
ATOM   2557  HD2 LYS A 162       1.507  -5.336 -12.798  1.00 77.99           H  
ATOM   2558  HD3 LYS A 162       2.909  -4.951 -11.772  1.00 77.99           H  
ATOM   2559  CE  LYS A 162       1.040  -4.117 -11.072  1.00 77.99           C  
ATOM   2560  HE2 LYS A 162       1.413  -4.005 -10.053  1.00 77.99           H  
ATOM   2561  HE3 LYS A 162       0.002  -4.441 -11.003  1.00 77.99           H  
ATOM   2562  NZ  LYS A 162       1.111  -2.814 -11.783  1.00 77.99           N  
ATOM   2563  HZ1 LYS A 162       0.725  -2.890 -12.713  1.00 77.99           H  
ATOM   2564  HZ2 LYS A 162       0.564  -2.125 -11.287  1.00 77.99           H  
ATOM   2565  HZ3 LYS A 162       2.063  -2.482 -11.839  1.00 77.99           H  
ATOM   2566  N   SER A 163       0.533 -10.194 -12.086  1.00 80.05           N  
ATOM   2567  H   SER A 163       1.214 -10.281 -12.826  1.00 80.05           H  
ATOM   2568  CA  SER A 163      -0.780 -10.828 -12.253  1.00 80.05           C  
ATOM   2569  HA  SER A 163      -1.550 -10.078 -12.075  1.00 80.05           H  
ATOM   2570  C   SER A 163      -0.997 -11.968 -11.260  1.00 80.05           C  
ATOM   2571  CB  SER A 163      -0.962 -11.369 -13.674  1.00 80.05           C  
ATOM   2572  HB2 SER A 163      -0.205 -12.126 -13.884  1.00 80.05           H  
ATOM   2573  HB3 SER A 163      -0.861 -10.557 -14.394  1.00 80.05           H  
ATOM   2574  O   SER A 163      -2.091 -12.077 -10.709  1.00 80.05           O  
ATOM   2575  OG  SER A 163      -2.252 -11.949 -13.787  1.00 80.05           O  
ATOM   2576  HG  SER A 163      -2.651 -11.969 -12.914  1.00 80.05           H  
ATOM   2577  N   LEU A 164       0.015 -12.805 -11.027  1.00 79.84           N  
ATOM   2578  H   LEU A 164       0.869 -12.691 -11.555  1.00 79.84           H  
ATOM   2579  CA  LEU A 164      -0.061 -13.920 -10.089  1.00 79.84           C  
ATOM   2580  HA  LEU A 164      -0.959 -14.493 -10.319  1.00 79.84           H  
ATOM   2581  C   LEU A 164      -0.191 -13.413  -8.651  1.00 79.84           C  
ATOM   2582  CB  LEU A 164       1.178 -14.813 -10.277  1.00 79.84           C  
ATOM   2583  HB2 LEU A 164       2.041 -14.311  -9.840  1.00 79.84           H  
ATOM   2584  HB3 LEU A 164       1.376 -14.943 -11.341  1.00 79.84           H  
ATOM   2585  O   LEU A 164      -1.030 -13.904  -7.903  1.00 79.84           O  
ATOM   2586  CG  LEU A 164       1.026 -16.208  -9.642  1.00 79.84           C  
ATOM   2587  HG  LEU A 164       0.688 -16.108  -8.611  1.00 79.84           H  
ATOM   2588  CD1 LEU A 164       0.030 -17.072 -10.422  1.00 79.84           C  
ATOM   2589 HD11 LEU A 164      -0.976 -16.657 -10.351  1.00 79.84           H  
ATOM   2590 HD12 LEU A 164       0.009 -18.073  -9.990  1.00 79.84           H  
ATOM   2591 HD13 LEU A 164       0.333 -17.148 -11.466  1.00 79.84           H  
ATOM   2592  CD2 LEU A 164       2.377 -16.919  -9.639  1.00 79.84           C  
ATOM   2593 HD21 LEU A 164       2.278 -17.901  -9.176  1.00 79.84           H  
ATOM   2594 HD22 LEU A 164       3.102 -16.342  -9.066  1.00 79.84           H  
ATOM   2595 HD23 LEU A 164       2.745 -17.042 -10.658  1.00 79.84           H  
ATOM   2596  N   ASN A 165       0.557 -12.368  -8.287  1.00 72.87           N  
ATOM   2597  H   ASN A 165       1.275 -12.047  -8.921  1.00 72.87           H  
ATOM   2598  CA  ASN A 165       0.433 -11.711  -6.989  1.00 72.87           C  
ATOM   2599  HA  ASN A 165       0.541 -12.468  -6.212  1.00 72.87           H  
ATOM   2600  C   ASN A 165      -0.957 -11.104  -6.784  1.00 72.87           C  
ATOM   2601  CB  ASN A 165       1.548 -10.662  -6.817  1.00 72.87           C  
ATOM   2602  HB2 ASN A 165       1.647 -10.071  -7.727  1.00 72.87           H  
ATOM   2603  HB3 ASN A 165       1.279  -9.989  -6.003  1.00 72.87           H  
ATOM   2604  O   ASN A 165      -1.520 -11.285  -5.709  1.00 72.87           O  
ATOM   2605  CG  ASN A 165       2.892 -11.274  -6.459  1.00 72.87           C  
ATOM   2606  ND2 ASN A 165       3.947 -10.496  -6.464  1.00 72.87           N  
ATOM   2607 HD21 ASN A 165       4.813 -10.925  -6.169  1.00 72.87           H  
ATOM   2608 HD22 ASN A 165       3.868  -9.509  -6.660  1.00 72.87           H  
ATOM   2609  OD1 ASN A 165       3.009 -12.440  -6.124  1.00 72.87           O  
ATOM   2610  N   LYS A 166      -1.544 -10.462  -7.807  1.00 74.89           N  
ATOM   2611  H   LYS A 166      -1.003 -10.308  -8.645  1.00 74.89           H  
ATOM   2612  CA  LYS A 166      -2.925  -9.949  -7.745  1.00 74.89           C  
ATOM   2613  HA  LYS A 166      -3.004  -9.297  -6.875  1.00 74.89           H  
ATOM   2614  C   LYS A 166      -3.930 -11.082  -7.518  1.00 74.89           C  
ATOM   2615  CB  LYS A 166      -3.247  -9.117  -9.006  1.00 74.89           C  
ATOM   2616  HB2 LYS A 166      -3.277  -9.764  -9.882  1.00 74.89           H  
ATOM   2617  HB3 LYS A 166      -2.454  -8.383  -9.147  1.00 74.89           H  
ATOM   2618  O   LYS A 166      -4.762 -10.977  -6.623  1.00 74.89           O  
ATOM   2619  CG  LYS A 166      -4.588  -8.365  -8.879  1.00 74.89           C  
ATOM   2620  HG2 LYS A 166      -4.573  -7.808  -7.943  1.00 74.89           H  
ATOM   2621  HG3 LYS A 166      -5.405  -9.085  -8.836  1.00 74.89           H  
ATOM   2622  CD  LYS A 166      -4.860  -7.364 -10.024  1.00 74.89           C  
ATOM   2623  HD2 LYS A 166      -4.034  -6.656 -10.076  1.00 74.89           H  
ATOM   2624  HD3 LYS A 166      -4.937  -7.900 -10.970  1.00 74.89           H  
ATOM   2625  CE  LYS A 166      -6.172  -6.593  -9.755  1.00 74.89           C  
ATOM   2626  HE2 LYS A 166      -7.009  -7.286  -9.842  1.00 74.89           H  
ATOM   2627  HE3 LYS A 166      -6.162  -6.246  -8.722  1.00 74.89           H  
ATOM   2628  NZ  LYS A 166      -6.399  -5.412 -10.646  1.00 74.89           N  
ATOM   2629  HZ1 LYS A 166      -7.305  -5.004 -10.464  1.00 74.89           H  
ATOM   2630  HZ2 LYS A 166      -5.811  -4.620 -10.431  1.00 74.89           H  
ATOM   2631  HZ3 LYS A 166      -6.331  -5.611 -11.634  1.00 74.89           H  
ATOM   2632  N   LYS A 167      -3.809 -12.183  -8.274  1.00 80.62           N  
ATOM   2633  H   LYS A 167      -3.086 -12.193  -8.979  1.00 80.62           H  
ATOM   2634  CA  LYS A 167      -4.656 -13.377  -8.107  1.00 80.62           C  
ATOM   2635  HA  LYS A 167      -5.704 -13.089  -8.194  1.00 80.62           H  
ATOM   2636  C   LYS A 167      -4.518 -13.984  -6.712  1.00 80.62           C  
ATOM   2637  CB  LYS A 167      -4.341 -14.436  -9.176  1.00 80.62           C  
ATOM   2638  HB2 LYS A 167      -4.807 -15.375  -8.877  1.00 80.62           H  
ATOM   2639  HB3 LYS A 167      -3.264 -14.596  -9.225  1.00 80.62           H  
ATOM   2640  O   LYS A 167      -5.536 -14.265  -6.093  1.00 80.62           O  
ATOM   2641  CG  LYS A 167      -4.874 -14.063 -10.567  1.00 80.62           C  
ATOM   2642  HG2 LYS A 167      -4.428 -13.126 -10.901  1.00 80.62           H  
ATOM   2643  HG3 LYS A 167      -5.955 -13.934 -10.511  1.00 80.62           H  
ATOM   2644  CD  LYS A 167      -4.551 -15.175 -11.574  1.00 80.62           C  
ATOM   2645  HD2 LYS A 167      -3.470 -15.314 -11.621  1.00 80.62           H  
ATOM   2646  HD3 LYS A 167      -5.012 -16.102 -11.234  1.00 80.62           H  
ATOM   2647  CE  LYS A 167      -5.084 -14.820 -12.968  1.00 80.62           C  
ATOM   2648  HE2 LYS A 167      -6.146 -14.593 -12.882  1.00 80.62           H  
ATOM   2649  HE3 LYS A 167      -4.577 -13.921 -13.320  1.00 80.62           H  
ATOM   2650  NZ  LYS A 167      -4.884 -15.933 -13.932  1.00 80.62           N  
ATOM   2651  HZ1 LYS A 167      -5.252 -15.689 -14.841  1.00 80.62           H  
ATOM   2652  HZ2 LYS A 167      -5.366 -16.764 -13.618  1.00 80.62           H  
ATOM   2653  HZ3 LYS A 167      -3.904 -16.154 -14.034  1.00 80.62           H  
ATOM   2654  N   LEU A 168      -3.292 -14.142  -6.203  1.00 77.51           N  
ATOM   2655  H   LEU A 168      -2.487 -13.932  -6.777  1.00 77.51           H  
ATOM   2656  CA  LEU A 168      -3.094 -14.696  -4.864  1.00 77.51           C  
ATOM   2657  HA  LEU A 168      -3.693 -15.606  -4.817  1.00 77.51           H  
ATOM   2658  C   LEU A 168      -3.639 -13.763  -3.779  1.00 77.51           C  
ATOM   2659  CB  LEU A 168      -1.618 -15.056  -4.602  1.00 77.51           C  
ATOM   2660  HB2 LEU A 168      -1.040 -14.136  -4.507  1.00 77.51           H  
ATOM   2661  HB3 LEU A 168      -1.232 -15.629  -5.444  1.00 77.51           H  
ATOM   2662  O   LEU A 168      -4.253 -14.247  -2.838  1.00 77.51           O  
ATOM   2663  CG  LEU A 168      -1.462 -15.898  -3.308  1.00 77.51           C  
ATOM   2664  HG  LEU A 168      -1.886 -15.361  -2.460  1.00 77.51           H  
ATOM   2665  CD1 LEU A 168      -2.152 -17.257  -3.414  1.00 77.51           C  
ATOM   2666 HD11 LEU A 168      -3.233 -17.134  -3.480  1.00 77.51           H  
ATOM   2667 HD12 LEU A 168      -1.787 -17.807  -4.281  1.00 77.51           H  
ATOM   2668 HD13 LEU A 168      -1.972 -17.844  -2.514  1.00 77.51           H  
ATOM   2669  CD2 LEU A 168      -0.007 -16.193  -2.967  1.00 77.51           C  
ATOM   2670 HD21 LEU A 168       0.575 -16.397  -3.865  1.00 77.51           H  
ATOM   2671 HD22 LEU A 168       0.068 -17.064  -2.316  1.00 77.51           H  
ATOM   2672 HD23 LEU A 168       0.373 -15.362  -2.372  1.00 77.51           H  
ATOM   2673  N   SER A 169      -3.465 -12.446  -3.931  1.00 73.55           N  
ATOM   2674  H   SER A 169      -2.929 -12.111  -4.718  1.00 73.55           H  
ATOM   2675  CA  SER A 169      -4.066 -11.456  -3.029  1.00 73.55           C  
ATOM   2676  HA  SER A 169      -3.669 -11.606  -2.025  1.00 73.55           H  
ATOM   2677  C   SER A 169      -5.581 -11.636  -2.967  1.00 73.55           C  
ATOM   2678  CB  SER A 169      -3.718 -10.034  -3.481  1.00 73.55           C  
ATOM   2679  HB2 SER A 169      -4.364  -9.725  -4.304  1.00 73.55           H  
ATOM   2680  HB3 SER A 169      -2.685 -10.020  -3.828  1.00 73.55           H  
ATOM   2681  O   SER A 169      -6.126 -11.744  -1.882  1.00 73.55           O  
ATOM   2682  OG  SER A 169      -3.810  -9.111  -2.419  1.00 73.55           O  
ATOM   2683  HG  SER A 169      -4.677  -8.705  -2.360  1.00 73.55           H  
ATOM   2684  N   ASN A 170      -6.252 -11.777  -4.115  1.00 75.36           N  
ATOM   2685  H   ASN A 170      -5.755 -11.677  -4.989  1.00 75.36           H  
ATOM   2686  CA  ASN A 170      -7.702 -11.987  -4.157  1.00 75.36           C  
ATOM   2687  HA  ASN A 170      -8.193 -11.172  -3.625  1.00 75.36           H  
ATOM   2688  C   ASN A 170      -8.135 -13.268  -3.444  1.00 75.36           C  
ATOM   2689  CB  ASN A 170      -8.189 -11.986  -5.614  1.00 75.36           C  
ATOM   2690  HB2 ASN A 170      -9.226 -12.324  -5.628  1.00 75.36           H  
ATOM   2691  HB3 ASN A 170      -7.594 -12.676  -6.213  1.00 75.36           H  
ATOM   2692  O   ASN A 170      -9.029 -13.213  -2.613  1.00 75.36           O  
ATOM   2693  CG  ASN A 170      -8.154 -10.611  -6.237  1.00 75.36           C  
ATOM   2694  ND2 ASN A 170      -8.488 -10.486  -7.497  1.00 75.36           N  
ATOM   2695 HD21 ASN A 170      -8.922 -11.274  -7.956  1.00 75.36           H  
ATOM   2696 HD22 ASN A 170      -8.679  -9.529  -7.756  1.00 75.36           H  
ATOM   2697  OD1 ASN A 170      -7.841  -9.617  -5.617  1.00 75.36           O  
ATOM   2698  N   VAL A 171      -7.467 -14.395  -3.713  1.00 80.73           N  
ATOM   2699  H   VAL A 171      -6.729 -14.370  -4.402  1.00 80.73           H  
ATOM   2700  CA  VAL A 171      -7.766 -15.667  -3.029  1.00 80.73           C  
ATOM   2701  HA  VAL A 171      -8.805 -15.938  -3.217  1.00 80.73           H  
ATOM   2702  C   VAL A 171      -7.608 -15.519  -1.518  1.00 80.73           C  
ATOM   2703  CB  VAL A 171      -6.847 -16.790  -3.547  1.00 80.73           C  
ATOM   2704  HB  VAL A 171      -5.809 -16.464  -3.483  1.00 80.73           H  
ATOM   2705  O   VAL A 171      -8.420 -16.022  -0.749  1.00 80.73           O  
ATOM   2706  CG1 VAL A 171      -6.988 -18.096  -2.752  1.00 80.73           C  
ATOM   2707 HG11 VAL A 171      -8.033 -18.404  -2.725  1.00 80.73           H  
ATOM   2708 HG12 VAL A 171      -6.634 -17.961  -1.731  1.00 80.73           H  
ATOM   2709 HG13 VAL A 171      -6.392 -18.884  -3.213  1.00 80.73           H  
ATOM   2710  CG2 VAL A 171      -7.161 -17.113  -5.014  1.00 80.73           C  
ATOM   2711 HG21 VAL A 171      -8.180 -17.491  -5.094  1.00 80.73           H  
ATOM   2712 HG22 VAL A 171      -7.072 -16.219  -5.632  1.00 80.73           H  
ATOM   2713 HG23 VAL A 171      -6.467 -17.868  -5.383  1.00 80.73           H  
ATOM   2714  N   LEU A 172      -6.572 -14.809  -1.085  1.00 77.77           N  
ATOM   2715  H   LEU A 172      -5.938 -14.409  -1.762  1.00 77.77           H  
ATOM   2716  CA  LEU A 172      -6.293 -14.600   0.323  1.00 77.77           C  
ATOM   2717  HA  LEU A 172      -6.346 -15.565   0.828  1.00 77.77           H  
ATOM   2718  C   LEU A 172      -7.341 -13.691   0.989  1.00 77.77           C  
ATOM   2719  CB  LEU A 172      -4.851 -14.096   0.397  1.00 77.77           C  
ATOM   2720  HB2 LEU A 172      -4.775 -13.122  -0.086  1.00 77.77           H  
ATOM   2721  HB3 LEU A 172      -4.234 -14.778  -0.188  1.00 77.77           H  
ATOM   2722  O   LEU A 172      -7.793 -14.003   2.086  1.00 77.77           O  
ATOM   2723  CG  LEU A 172      -4.329 -14.053   1.838  1.00 77.77           C  
ATOM   2724  HG  LEU A 172      -5.061 -14.498   2.513  1.00 77.77           H  
ATOM   2725  CD1 LEU A 172      -3.042 -14.883   1.922  1.00 77.77           C  
ATOM   2726 HD11 LEU A 172      -2.711 -14.934   2.959  1.00 77.77           H  
ATOM   2727 HD12 LEU A 172      -2.260 -14.434   1.309  1.00 77.77           H  
ATOM   2728 HD13 LEU A 172      -3.239 -15.901   1.588  1.00 77.77           H  
ATOM   2729  CD2 LEU A 172      -4.130 -12.588   2.229  1.00 77.77           C  
ATOM   2730 HD21 LEU A 172      -4.878 -11.955   1.752  1.00 77.77           H  
ATOM   2731 HD22 LEU A 172      -4.299 -12.469   3.299  1.00 77.77           H  
ATOM   2732 HD23 LEU A 172      -3.132 -12.243   1.956  1.00 77.77           H  
ATOM   2733  N   LEU A 173      -7.793 -12.636   0.304  1.00 77.92           N  
ATOM   2734  H   LEU A 173      -7.384 -12.446  -0.600  1.00 77.92           H  
ATOM   2735  CA  LEU A 173      -8.911 -11.795   0.746  1.00 77.92           C  
ATOM   2736  HA  LEU A 173      -8.694 -11.423   1.748  1.00 77.92           H  
ATOM   2737  C   LEU A 173     -10.220 -12.603   0.846  1.00 77.92           C  
ATOM   2738  CB  LEU A 173      -9.082 -10.599  -0.214  1.00 77.92           C  
ATOM   2739  HB2 LEU A 173      -9.258 -10.991  -1.215  1.00 77.92           H  
ATOM   2740  HB3 LEU A 173      -9.975 -10.047   0.079  1.00 77.92           H  
ATOM   2741  O   LEU A 173     -10.928 -12.483   1.844  1.00 77.92           O  
ATOM   2742  CG  LEU A 173      -7.898  -9.612  -0.273  1.00 77.92           C  
ATOM   2743  HG  LEU A 173      -6.955 -10.149  -0.370  1.00 77.92           H  
ATOM   2744  CD1 LEU A 173      -8.057  -8.665  -1.462  1.00 77.92           C  
ATOM   2745 HD11 LEU A 173      -7.205  -7.987  -1.510  1.00 77.92           H  
ATOM   2746 HD12 LEU A 173      -8.102  -9.235  -2.390  1.00 77.92           H  
ATOM   2747 HD13 LEU A 173      -8.969  -8.076  -1.361  1.00 77.92           H  
ATOM   2748  CD2 LEU A 173      -7.773  -8.749   0.966  1.00 77.92           C  
ATOM   2749 HD21 LEU A 173      -6.854  -8.164   0.919  1.00 77.92           H  
ATOM   2750 HD22 LEU A 173      -8.621  -8.065   0.999  1.00 77.92           H  
ATOM   2751 HD23 LEU A 173      -7.747  -9.384   1.851  1.00 77.92           H  
ATOM   2752  N   ASP A 174     -10.498 -13.474  -0.130  1.00 80.75           N  
ATOM   2753  H   ASP A 174      -9.907 -13.478  -0.949  1.00 80.75           H  
ATOM   2754  CA  ASP A 174     -11.680 -14.348  -0.129  1.00 80.75           C  
ATOM   2755  HA  ASP A 174     -12.578 -13.734  -0.070  1.00 80.75           H  
ATOM   2756  C   ASP A 174     -11.671 -15.305   1.074  1.00 80.75           C  
ATOM   2757  CB  ASP A 174     -11.735 -15.190  -1.416  1.00 80.75           C  
ATOM   2758  HB2 ASP A 174     -10.852 -15.826  -1.470  1.00 80.75           H  
ATOM   2759  HB3 ASP A 174     -12.601 -15.849  -1.352  1.00 80.75           H  
ATOM   2760  O   ASP A 174     -12.698 -15.527   1.714  1.00 80.75           O  
ATOM   2761  CG  ASP A 174     -11.853 -14.406  -2.725  1.00 80.75           C  
ATOM   2762  OD1 ASP A 174     -12.442 -13.306  -2.762  1.00 80.75           O  
ATOM   2763  OD2 ASP A 174     -11.488 -14.970  -3.786  1.00 80.75           O  
ATOM   2764  N   VAL A 175     -10.500 -15.853   1.416  1.00 80.73           N  
ATOM   2765  H   VAL A 175      -9.701 -15.659   0.830  1.00 80.73           H  
ATOM   2766  CA  VAL A 175     -10.326 -16.699   2.604  1.00 80.73           C  
ATOM   2767  HA  VAL A 175     -11.025 -17.533   2.546  1.00 80.73           H  
ATOM   2768  C   VAL A 175     -10.669 -15.927   3.876  1.00 80.73           C  
ATOM   2769  CB  VAL A 175      -8.896 -17.267   2.666  1.00 80.73           C  
ATOM   2770  HB  VAL A 175      -8.184 -16.468   2.462  1.00 80.73           H  
ATOM   2771  O   VAL A 175     -11.387 -16.466   4.716  1.00 80.73           O  
ATOM   2772  CG1 VAL A 175      -8.534 -17.874   4.026  1.00 80.73           C  
ATOM   2773 HG11 VAL A 175      -7.491 -18.187   3.992  1.00 80.73           H  
ATOM   2774 HG12 VAL A 175      -9.182 -18.720   4.256  1.00 80.73           H  
ATOM   2775 HG13 VAL A 175      -8.612 -17.129   4.819  1.00 80.73           H  
ATOM   2776  CG2 VAL A 175      -8.702 -18.367   1.614  1.00 80.73           C  
ATOM   2777 HG21 VAL A 175      -8.995 -18.007   0.628  1.00 80.73           H  
ATOM   2778 HG22 VAL A 175      -7.655 -18.666   1.582  1.00 80.73           H  
ATOM   2779 HG23 VAL A 175      -9.319 -19.231   1.861  1.00 80.73           H  
ATOM   2780  N   VAL A 176     -10.203 -14.680   4.025  1.00 80.47           N  
ATOM   2781  H   VAL A 176      -9.636 -14.287   3.287  1.00 80.47           H  
ATOM   2782  CA  VAL A 176     -10.538 -13.840   5.192  1.00 80.47           C  
ATOM   2783  HA  VAL A 176     -10.199 -14.342   6.098  1.00 80.47           H  
ATOM   2784  C   VAL A 176     -12.046 -13.650   5.308  1.00 80.47           C  
ATOM   2785  CB  VAL A 176      -9.870 -12.452   5.116  1.00 80.47           C  
ATOM   2786  HB  VAL A 176     -10.228 -11.929   4.230  1.00 80.47           H  
ATOM   2787  O   VAL A 176     -12.616 -13.797   6.390  1.00 80.47           O  
ATOM   2788  CG1 VAL A 176     -10.217 -11.580   6.329  1.00 80.47           C  
ATOM   2789 HG11 VAL A 176     -11.286 -11.366   6.344  1.00 80.47           H  
ATOM   2790 HG12 VAL A 176      -9.691 -10.627   6.261  1.00 80.47           H  
ATOM   2791 HG13 VAL A 176      -9.938 -12.088   7.252  1.00 80.47           H  
ATOM   2792  CG2 VAL A 176      -8.348 -12.566   5.020  1.00 80.47           C  
ATOM   2793 HG21 VAL A 176      -8.056 -12.580   3.970  1.00 80.47           H  
ATOM   2794 HG22 VAL A 176      -8.015 -13.487   5.498  1.00 80.47           H  
ATOM   2795 HG23 VAL A 176      -7.859 -11.707   5.480  1.00 80.47           H  
ATOM   2796  N   GLU A 177     -12.698 -13.346   4.190  1.00 81.16           N  
ATOM   2797  H   GLU A 177     -12.171 -13.246   3.334  1.00 81.16           H  
ATOM   2798  CA  GLU A 177     -14.135 -13.103   4.139  1.00 81.16           C  
ATOM   2799  HA  GLU A 177     -14.376 -12.318   4.856  1.00 81.16           H  
ATOM   2800  C   GLU A 177     -14.932 -14.353   4.538  1.00 81.16           C  
ATOM   2801  CB  GLU A 177     -14.465 -12.584   2.735  1.00 81.16           C  
ATOM   2802  HB2 GLU A 177     -14.378 -13.390   2.006  1.00 81.16           H  
ATOM   2803  HB3 GLU A 177     -13.730 -11.819   2.484  1.00 81.16           H  
ATOM   2804  O   GLU A 177     -15.797 -14.285   5.416  1.00 81.16           O  
ATOM   2805  CG  GLU A 177     -15.852 -11.947   2.637  1.00 81.16           C  
ATOM   2806  HG2 GLU A 177     -16.606 -12.730   2.549  1.00 81.16           H  
ATOM   2807  HG3 GLU A 177     -16.050 -11.386   3.550  1.00 81.16           H  
ATOM   2808  CD  GLU A 177     -15.911 -11.004   1.427  1.00 81.16           C  
ATOM   2809  OE1 GLU A 177     -16.253  -9.823   1.650  1.00 81.16           O  
ATOM   2810  OE2 GLU A 177     -15.541 -11.442   0.312  1.00 81.16           O  
ATOM   2811  N   VAL A 178     -14.570 -15.522   4.000  1.00 82.64           N  
ATOM   2812  H   VAL A 178     -13.847 -15.512   3.294  1.00 82.64           H  
ATOM   2813  CA  VAL A 178     -15.169 -16.811   4.382  1.00 82.64           C  
ATOM   2814  HA  VAL A 178     -16.248 -16.742   4.244  1.00 82.64           H  
ATOM   2815  C   VAL A 178     -14.932 -17.121   5.863  1.00 82.64           C  
ATOM   2816  CB  VAL A 178     -14.642 -17.947   3.482  1.00 82.64           C  
ATOM   2817  HB  VAL A 178     -13.552 -17.931   3.480  1.00 82.64           H  
ATOM   2818  O   VAL A 178     -15.867 -17.534   6.551  1.00 82.64           O  
ATOM   2819  CG1 VAL A 178     -15.105 -19.335   3.950  1.00 82.64           C  
ATOM   2820 HG11 VAL A 178     -14.785 -20.092   3.234  1.00 82.64           H  
ATOM   2821 HG12 VAL A 178     -14.658 -19.578   4.914  1.00 82.64           H  
ATOM   2822 HG13 VAL A 178     -16.191 -19.359   4.040  1.00 82.64           H  
ATOM   2823  CG2 VAL A 178     -15.145 -17.776   2.042  1.00 82.64           C  
ATOM   2824 HG21 VAL A 178     -14.869 -16.795   1.655  1.00 82.64           H  
ATOM   2825 HG22 VAL A 178     -16.231 -17.868   2.009  1.00 82.64           H  
ATOM   2826 HG23 VAL A 178     -14.695 -18.534   1.401  1.00 82.64           H  
ATOM   2827  N   ASN A 179     -13.723 -16.889   6.384  1.00 78.47           N  
ATOM   2828  H   ASN A 179     -12.995 -16.541   5.777  1.00 78.47           H  
ATOM   2829  CA  ASN A 179     -13.391 -17.169   7.786  1.00 78.47           C  
ATOM   2830  HA  ASN A 179     -13.664 -18.205   7.987  1.00 78.47           H  
ATOM   2831  C   ASN A 179     -14.204 -16.288   8.753  1.00 78.47           C  
ATOM   2832  CB  ASN A 179     -11.872 -16.983   7.992  1.00 78.47           C  
ATOM   2833  HB2 ASN A 179     -11.350 -17.101   7.042  1.00 78.47           H  
ATOM   2834  HB3 ASN A 179     -11.666 -15.977   8.358  1.00 78.47           H  
ATOM   2835  O   ASN A 179     -14.641 -16.745   9.814  1.00 78.47           O  
ATOM   2836  CG  ASN A 179     -11.239 -18.009   8.914  1.00 78.47           C  
ATOM   2837  ND2 ASN A 179     -10.048 -17.739   9.393  1.00 78.47           N  
ATOM   2838 HD21 ASN A 179      -9.611 -16.849   9.200  1.00 78.47           H  
ATOM   2839 HD22 ASN A 179      -9.548 -18.500   9.829  1.00 78.47           H  
ATOM   2840  OD1 ASN A 179     -11.750 -19.087   9.165  1.00 78.47           O  
ATOM   2841  N   ASN A 180     -14.466 -15.039   8.361  1.00 75.68           N  
ATOM   2842  H   ASN A 180     -14.040 -14.710   7.506  1.00 75.68           H  
ATOM   2843  CA  ASN A 180     -15.315 -14.120   9.114  1.00 75.68           C  
ATOM   2844  HA  ASN A 180     -15.014 -14.143  10.161  1.00 75.68           H  
ATOM   2845  C   ASN A 180     -16.788 -14.547   9.103  1.00 75.68           C  
ATOM   2846  CB  ASN A 180     -15.105 -12.696   8.567  1.00 75.68           C  
ATOM   2847  HB2 ASN A 180     -15.935 -12.065   8.883  1.00 75.68           H  
ATOM   2848  HB3 ASN A 180     -15.072 -12.710   7.478  1.00 75.68           H  
ATOM   2849  O   ASN A 180     -17.440 -14.513  10.148  1.00 75.68           O  
ATOM   2850  CG  ASN A 180     -13.831 -12.071   9.107  1.00 75.68           C  
ATOM   2851  ND2 ASN A 180     -13.397 -10.957   8.582  1.00 75.68           N  
ATOM   2852 HD21 ASN A 180     -12.541 -10.631   9.006  1.00 75.68           H  
ATOM   2853 HD22 ASN A 180     -13.735 -10.594   7.702  1.00 75.68           H  
ATOM   2854  OD1 ASN A 180     -13.225 -12.534  10.055  1.00 75.68           O  
ATOM   2855  N   VAL A 181     -17.313 -15.014   7.965  1.00 80.21           N  
ATOM   2856  H   VAL A 181     -16.746 -14.998   7.129  1.00 80.21           H  
ATOM   2857  CA  VAL A 181     -18.671 -15.587   7.901  1.00 80.21           C  
ATOM   2858  HA  VAL A 181     -19.375 -14.856   8.298  1.00 80.21           H  
ATOM   2859  C   VAL A 181     -18.778 -16.832   8.781  1.00 80.21           C  
ATOM   2860  CB  VAL A 181     -19.079 -15.912   6.450  1.00 80.21           C  
ATOM   2861  HB  VAL A 181     -18.317 -16.540   5.989  1.00 80.21           H  
ATOM   2862  O   VAL A 181     -19.765 -16.986   9.503  1.00 80.21           O  
ATOM   2863  CG1 VAL A 181     -20.427 -16.649   6.371  1.00 80.21           C  
ATOM   2864 HG11 VAL A 181     -21.193 -16.080   6.898  1.00 80.21           H  
ATOM   2865 HG12 VAL A 181     -20.715 -16.767   5.326  1.00 80.21           H  
ATOM   2866 HG13 VAL A 181     -20.338 -17.642   6.811  1.00 80.21           H  
ATOM   2867  CG2 VAL A 181     -19.221 -14.625   5.630  1.00 80.21           C  
ATOM   2868 HG21 VAL A 181     -19.447 -14.869   4.592  1.00 80.21           H  
ATOM   2869 HG22 VAL A 181     -18.290 -14.059   5.643  1.00 80.21           H  
ATOM   2870 HG23 VAL A 181     -20.015 -14.000   6.037  1.00 80.21           H  
ATOM   2871  N   LEU A 182     -17.766 -17.704   8.753  1.00 77.96           N  
ATOM   2872  H   LEU A 182     -16.997 -17.526   8.122  1.00 77.96           H  
ATOM   2873  CA  LEU A 182     -17.752 -18.937   9.536  1.00 77.96           C  
ATOM   2874  HA  LEU A 182     -18.675 -19.475   9.319  1.00 77.96           H  
ATOM   2875  C   LEU A 182     -17.749 -18.638  11.040  1.00 77.96           C  
ATOM   2876  CB  LEU A 182     -16.543 -19.796   9.111  1.00 77.96           C  
ATOM   2877  HB2 LEU A 182     -16.278 -19.585   8.075  1.00 77.96           H  
ATOM   2878  HB3 LEU A 182     -15.684 -19.527   9.725  1.00 77.96           H  
ATOM   2879  O   LEU A 182     -18.561 -19.195  11.776  1.00 77.96           O  
ATOM   2880  CG  LEU A 182     -16.813 -21.305   9.229  1.00 77.96           C  
ATOM   2881  HG  LEU A 182     -17.299 -21.518  10.182  1.00 77.96           H  
ATOM   2882  CD1 LEU A 182     -17.705 -21.792   8.081  1.00 77.96           C  
ATOM   2883 HD11 LEU A 182     -17.864 -22.866   8.175  1.00 77.96           H  
ATOM   2884 HD12 LEU A 182     -18.675 -21.295   8.114  1.00 77.96           H  
ATOM   2885 HD13 LEU A 182     -17.226 -21.585   7.124  1.00 77.96           H  
ATOM   2886  CD2 LEU A 182     -15.501 -22.085   9.167  1.00 77.96           C  
ATOM   2887 HD21 LEU A 182     -15.700 -23.154   9.248  1.00 77.96           H  
ATOM   2888 HD22 LEU A 182     -14.857 -21.788   9.994  1.00 77.96           H  
ATOM   2889 HD23 LEU A 182     -14.986 -21.883   8.227  1.00 77.96           H  
ATOM   2890  N   SER A 183     -16.910 -17.692  11.474  1.00 74.12           N  
ATOM   2891  H   SER A 183     -16.277 -17.280  10.804  1.00 74.12           H  
ATOM   2892  CA  SER A 183     -16.806 -17.270  12.878  1.00 74.12           C  
ATOM   2893  HA  SER A 183     -16.525 -18.131  13.485  1.00 74.12           H  
ATOM   2894  C   SER A 183     -18.128 -16.732  13.433  1.00 74.12           C  
ATOM   2895  CB  SER A 183     -15.720 -16.201  13.033  1.00 74.12           C  
ATOM   2896  HB2 SER A 183     -15.683 -15.881  14.074  1.00 74.12           H  
ATOM   2897  HB3 SER A 183     -15.954 -15.339  12.408  1.00 74.12           H  
ATOM   2898  O   SER A 183     -18.457 -16.994  14.585  1.00 74.12           O  
ATOM   2899  OG  SER A 183     -14.456 -16.726  12.671  1.00 74.12           O  
ATOM   2900  HG  SER A 183     -14.413 -16.772  11.713  1.00 74.12           H  
ATOM   2901  N   ASN A 184     -18.921 -16.043  12.606  1.00 70.99           N  
ATOM   2902  H   ASN A 184     -18.572 -15.826  11.683  1.00 70.99           H  
ATOM   2903  CA  ASN A 184     -20.226 -15.507  13.003  1.00 70.99           C  
ATOM   2904  HA  ASN A 184     -20.159 -15.126  14.022  1.00 70.99           H  
ATOM   2905  C   ASN A 184     -21.354 -16.555  13.008  1.00 70.99           C  
ATOM   2906  CB  ASN A 184     -20.571 -14.340  12.063  1.00 70.99           C  
ATOM   2907  HB2 ASN A 184     -21.600 -14.029  12.246  1.00 70.99           H  
ATOM   2908  HB3 ASN A 184     -20.492 -14.675  11.029  1.00 70.99           H  
ATOM   2909  O   ASN A 184     -22.399 -16.313  13.609  1.00 70.99           O  
ATOM   2910  CG  ASN A 184     -19.691 -13.120  12.263  1.00 70.99           C  
ATOM   2911  ND2 ASN A 184     -19.692 -12.208  11.320  1.00 70.99           N  
ATOM   2912 HD21 ASN A 184     -19.073 -11.427  11.484  1.00 70.99           H  
ATOM   2913 HD22 ASN A 184     -20.210 -12.352  10.465  1.00 70.99           H  
ATOM   2914  OD1 ASN A 184     -19.018 -12.938  13.261  1.00 70.99           O  
ATOM   2915  N   LYS A 185     -21.186 -17.693  12.318  1.00 73.02           N  
ATOM   2916  H   LYS A 185     -20.304 -17.827  11.845  1.00 73.02           H  
ATOM   2917  CA  LYS A 185     -22.203 -18.758  12.227  1.00 73.02           C  
ATOM   2918  HA  LYS A 185     -23.173 -18.342  12.497  1.00 73.02           H  
ATOM   2919  C   LYS A 185     -22.008 -19.903  13.219  1.00 73.02           C  
ATOM   2920  CB  LYS A 185     -22.291 -19.300  10.792  1.00 73.02           C  
ATOM   2921  HB2 LYS A 185     -21.292 -19.500  10.403  1.00 73.02           H  
ATOM   2922  HB3 LYS A 185     -22.835 -20.244  10.821  1.00 73.02           H  
ATOM   2923  O   LYS A 185     -22.935 -20.692  13.397  1.00 73.02           O  
ATOM   2924  CG  LYS A 185     -23.040 -18.340   9.858  1.00 73.02           C  
ATOM   2925  HG2 LYS A 185     -23.894 -17.916  10.386  1.00 73.02           H  
ATOM   2926  HG3 LYS A 185     -22.379 -17.529   9.550  1.00 73.02           H  
ATOM   2927  CD  LYS A 185     -23.560 -19.097   8.631  1.00 73.02           C  
ATOM   2928  HD2 LYS A 185     -22.720 -19.512   8.073  1.00 73.02           H  
ATOM   2929  HD3 LYS A 185     -24.200 -19.911   8.972  1.00 73.02           H  
ATOM   2930  CE  LYS A 185     -24.369 -18.154   7.737  1.00 73.02           C  
ATOM   2931  HE2 LYS A 185     -23.681 -17.470   7.240  1.00 73.02           H  
ATOM   2932  HE3 LYS A 185     -25.026 -17.560   8.373  1.00 73.02           H  
ATOM   2933  NZ  LYS A 185     -25.177 -18.907   6.746  1.00 73.02           N  
ATOM   2934  HZ1 LYS A 185     -24.577 -19.469   6.159  1.00 73.02           H  
ATOM   2935  HZ2 LYS A 185     -25.701 -18.272   6.161  1.00 73.02           H  
ATOM   2936  HZ3 LYS A 185     -25.828 -19.518   7.219  1.00 73.02           H  
ATOM   2937  N   LEU A 186     -20.841 -20.020  13.850  1.00 60.25           N  
ATOM   2938  H   LEU A 186     -20.117 -19.340  13.665  1.00 60.25           H  
ATOM   2939  CA  LEU A 186     -20.627 -21.007  14.907  1.00 60.25           C  
ATOM   2940  HA  LEU A 186     -21.014 -21.959  14.545  1.00 60.25           H  
ATOM   2941  C   LEU A 186     -21.419 -20.601  16.167  1.00 60.25           C  
ATOM   2942  CB  LEU A 186     -19.120 -21.190  15.164  1.00 60.25           C  
ATOM   2943  HB2 LEU A 186     -18.964 -21.387  16.225  1.00 60.25           H  
ATOM   2944  HB3 LEU A 186     -18.599 -20.261  14.938  1.00 60.25           H  
ATOM   2945  O   LEU A 186     -21.243 -19.482  16.653  1.00 60.25           O  
ATOM   2946  CG  LEU A 186     -18.534 -22.358  14.336  1.00 60.25           C  
ATOM   2947  HG  LEU A 186     -19.257 -22.699  13.595  1.00 60.25           H  
ATOM   2948  CD1 LEU A 186     -17.271 -21.951  13.584  1.00 60.25           C  
ATOM   2949 HD11 LEU A 186     -17.511 -21.160  12.874  1.00 60.25           H  
ATOM   2950 HD12 LEU A 186     -16.876 -22.804  13.033  1.00 60.25           H  
ATOM   2951 HD13 LEU A 186     -16.518 -21.588  14.283  1.00 60.25           H  
ATOM   2952  CD2 LEU A 186     -18.183 -23.540  15.242  1.00 60.25           C  
ATOM   2953 HD21 LEU A 186     -19.063 -23.846  15.808  1.00 60.25           H  
ATOM   2954 HD22 LEU A 186     -17.844 -24.381  14.637  1.00 60.25           H  
ATOM   2955 HD23 LEU A 186     -17.393 -23.257  15.937  1.00 60.25           H  
ATOM   2956  N   PRO A 187     -22.294 -21.475  16.705  1.00 53.77           N  
ATOM   2957  CA  PRO A 187     -23.075 -21.167  17.896  1.00 53.77           C  
ATOM   2958  HA  PRO A 187     -23.716 -20.313  17.683  1.00 53.77           H  
ATOM   2959  C   PRO A 187     -22.152 -20.851  19.072  1.00 53.77           C  
ATOM   2960  CB  PRO A 187     -23.943 -22.402  18.181  1.00 53.77           C  
ATOM   2961  HB2 PRO A 187     -24.947 -22.121  18.499  1.00 53.77           H  
ATOM   2962  HB3 PRO A 187     -23.473 -23.031  18.937  1.00 53.77           H  
ATOM   2963  O   PRO A 187     -21.241 -21.619  19.384  1.00 53.77           O  
ATOM   2964  CG  PRO A 187     -23.964 -23.155  16.856  1.00 53.77           C  
ATOM   2965  HG2 PRO A 187     -24.073 -24.230  17.001  1.00 53.77           H  
ATOM   2966  HG3 PRO A 187     -24.771 -22.769  16.233  1.00 53.77           H  
ATOM   2967  CD  PRO A 187     -22.626 -22.804  16.220  1.00 53.77           C  
ATOM   2968  HD2 PRO A 187     -22.738 -22.832  15.136  1.00 53.77           H  
ATOM   2969  HD3 PRO A 187     -21.862 -23.509  16.546  1.00 53.77           H  
ATOM   2970  N   THR A 188     -22.416 -19.741  19.757  1.00 48.74           N  
ATOM   2971  H   THR A 188     -23.136 -19.120  19.417  1.00 48.74           H  
ATOM   2972  CA  THR A 188     -21.837 -19.419  21.064  1.00 48.74           C  
ATOM   2973  HA  THR A 188     -20.757 -19.561  21.022  1.00 48.74           H  
ATOM   2974  C   THR A 188     -22.398 -20.379  22.118  1.00 48.74           C  
ATOM   2975  CB  THR A 188     -22.126 -17.955  21.441  1.00 48.74           C  
ATOM   2976  HB  THR A 188     -21.841 -17.789  22.480  1.00 48.74           H  
ATOM   2977  O   THR A 188     -23.245 -20.002  22.919  1.00 48.74           O  
ATOM   2978  CG2 THR A 188     -21.355 -16.963  20.572  1.00 48.74           C  
ATOM   2979 HG21 THR A 188     -21.645 -17.076  19.527  1.00 48.74           H  
ATOM   2980 HG22 THR A 188     -20.284 -17.141  20.666  1.00 48.74           H  
ATOM   2981 HG23 THR A 188     -21.582 -15.947  20.893  1.00 48.74           H  
ATOM   2982  OG1 THR A 188     -23.498 -17.680  21.286  1.00 48.74           O  
ATOM   2983  HG1 THR A 188     -23.953 -18.237  21.922  1.00 48.74           H  
ATOM   2984  N   GLY A 189     -21.974 -21.640  22.077  1.00 39.40           N  
ATOM   2985  H   GLY A 189     -21.382 -21.909  21.304  1.00 39.40           H  
ATOM   2986  CA  GLY A 189     -22.257 -22.661  23.079  1.00 39.40           C  
ATOM   2987  HA2 GLY A 189     -22.739 -22.229  23.956  1.00 39.40           H  
ATOM   2988  HA3 GLY A 189     -22.916 -23.422  22.659  1.00 39.40           H  
ATOM   2989  C   GLY A 189     -20.948 -23.322  23.486  1.00 39.40           C  
ATOM   2990  O   GLY A 189     -20.324 -23.975  22.659  1.00 39.40           O  
ATOM   2991  N   ASP A 190     -20.508 -23.054  24.717  1.00 38.82           N  
ATOM   2992  H   ASP A 190     -21.113 -22.459  25.264  1.00 38.82           H  
ATOM   2993  CA  ASP A 190     -19.549 -23.772  25.582  1.00 38.82           C  
ATOM   2994  HA  ASP A 190     -19.160 -23.004  26.249  1.00 38.82           H  
ATOM   2995  C   ASP A 190     -18.243 -24.371  25.012  1.00 38.82           C  
ATOM   2996  CB  ASP A 190     -20.338 -24.720  26.500  1.00 38.82           C  
ATOM   2997  HB2 ASP A 190     -20.836 -25.476  25.893  1.00 38.82           H  
ATOM   2998  HB3 ASP A 190     -19.654 -25.221  27.185  1.00 38.82           H  
ATOM   2999  O   ASP A 190     -17.474 -24.999  25.737  1.00 38.82           O  
ATOM   3000  CG  ASP A 190     -21.371 -23.945  27.333  1.00 38.82           C  
ATOM   3001  OD1 ASP A 190     -21.103 -22.752  27.620  1.00 38.82           O  
ATOM   3002  OD2 ASP A 190     -22.435 -24.526  27.621  1.00 38.82           O  
ATOM   3003  N   ALA A 191     -17.883 -24.072  23.766  1.00 41.31           N  
ATOM   3004  H   ALA A 191     -18.610 -23.691  23.177  1.00 41.31           H  
ATOM   3005  CA  ALA A 191     -16.625 -24.449  23.130  1.00 41.31           C  
ATOM   3006  HA  ALA A 191     -16.067 -25.089  23.812  1.00 41.31           H  
ATOM   3007  C   ALA A 191     -15.732 -23.223  22.868  1.00 41.31           C  
ATOM   3008  CB  ALA A 191     -16.924 -25.296  21.889  1.00 41.31           C  
ATOM   3009  HB1 ALA A 191     -17.471 -24.702  21.157  1.00 41.31           H  
ATOM   3010  HB2 ALA A 191     -15.992 -25.645  21.444  1.00 41.31           H  
ATOM   3011  HB3 ALA A 191     -17.528 -26.158  22.170  1.00 41.31           H  
ATOM   3012  O   ALA A 191     -15.110 -23.087  21.818  1.00 41.31           O  
ATOM   3013  N   LYS A 192     -15.600 -22.321  23.852  1.00 40.40           N  
ATOM   3014  H   LYS A 192     -16.156 -22.470  24.682  1.00 40.40           H  
ATOM   3015  CA  LYS A 192     -14.587 -21.241  23.842  1.00 40.40           C  
ATOM   3016  HA  LYS A 192     -14.509 -20.895  22.811  1.00 40.40           H  
ATOM   3017  C   LYS A 192     -13.158 -21.726  24.156  1.00 40.40           C  
ATOM   3018  CB  LYS A 192     -15.043 -20.037  24.695  1.00 40.40           C  
ATOM   3019  HB2 LYS A 192     -14.203 -19.625  25.255  1.00 40.40           H  
ATOM   3020  HB3 LYS A 192     -15.789 -20.356  25.422  1.00 40.40           H  
ATOM   3021  O   LYS A 192     -12.298 -20.937  24.535  1.00 40.40           O  
ATOM   3022  CG  LYS A 192     -15.622 -18.915  23.818  1.00 40.40           C  
ATOM   3023  HG2 LYS A 192     -16.546 -19.260  23.355  1.00 40.40           H  
ATOM   3024  HG3 LYS A 192     -14.907 -18.658  23.036  1.00 40.40           H  
ATOM   3025  CD  LYS A 192     -15.901 -17.663  24.661  1.00 40.40           C  
ATOM   3026  HD2 LYS A 192     -14.967 -17.318  25.106  1.00 40.40           H  
ATOM   3027  HD3 LYS A 192     -16.600 -17.919  25.456  1.00 40.40           H  
ATOM   3028  CE  LYS A 192     -16.497 -16.550  23.792  1.00 40.40           C  
ATOM   3029  HE2 LYS A 192     -15.801 -16.326  22.984  1.00 40.40           H  
ATOM   3030  HE3 LYS A 192     -17.420 -16.918  23.343  1.00 40.40           H  
ATOM   3031  NZ  LYS A 192     -16.770 -15.325  24.587  1.00 40.40           N  
ATOM   3032  HZ1 LYS A 192     -17.171 -14.606  24.003  1.00 40.40           H  
ATOM   3033  HZ2 LYS A 192     -17.422 -15.526  25.333  1.00 40.40           H  
ATOM   3034  HZ3 LYS A 192     -15.918 -14.967  24.994  1.00 40.40           H  
ATOM   3035  N   LYS A 193     -12.867 -23.013  23.946  1.00 39.42           N  
ATOM   3036  H   LYS A 193     -13.610 -23.588  23.576  1.00 39.42           H  
ATOM   3037  CA  LYS A 193     -11.501 -23.535  23.842  1.00 39.42           C  
ATOM   3038  HA  LYS A 193     -10.784 -22.755  24.097  1.00 39.42           H  
ATOM   3039  C   LYS A 193     -11.250 -23.907  22.388  1.00 39.42           C  
ATOM   3040  CB  LYS A 193     -11.270 -24.709  24.811  1.00 39.42           C  
ATOM   3041  HB2 LYS A 193     -12.172 -25.316  24.885  1.00 39.42           H  
ATOM   3042  HB3 LYS A 193     -10.470 -25.335  24.416  1.00 39.42           H  
ATOM   3043  O   LYS A 193     -11.711 -24.936  21.908  1.00 39.42           O  
ATOM   3044  CG  LYS A 193     -10.840 -24.213  26.202  1.00 39.42           C  
ATOM   3045  HG2 LYS A 193     -11.615 -23.566  26.611  1.00 39.42           H  
ATOM   3046  HG3 LYS A 193      -9.918 -23.640  26.106  1.00 39.42           H  
ATOM   3047  CD  LYS A 193     -10.602 -25.389  27.160  1.00 39.42           C  
ATOM   3048  HD2 LYS A 193     -11.543 -25.921  27.303  1.00 39.42           H  
ATOM   3049  HD3 LYS A 193      -9.873 -26.069  26.721  1.00 39.42           H  
ATOM   3050  CE  LYS A 193     -10.080 -24.884  28.512  1.00 39.42           C  
ATOM   3051  HE2 LYS A 193     -10.784 -24.148  28.901  1.00 39.42           H  
ATOM   3052  HE3 LYS A 193      -9.128 -24.378  28.352  1.00 39.42           H  
ATOM   3053  NZ  LYS A 193      -9.916 -25.992  29.488  1.00 39.42           N  
ATOM   3054  HZ1 LYS A 193     -10.801 -26.448  29.658  1.00 39.42           H  
ATOM   3055  HZ2 LYS A 193      -9.571 -25.640  30.370  1.00 39.42           H  
ATOM   3056  HZ3 LYS A 193      -9.262 -26.680  29.143  1.00 39.42           H  
ATOM   3057  N   THR A 194     -10.447 -23.087  21.719  1.00 37.55           N  
ATOM   3058  H   THR A 194     -10.104 -22.280  22.219  1.00 37.55           H  
ATOM   3059  CA  THR A 194      -9.891 -23.348  20.384  1.00 37.55           C  
ATOM   3060  HA  THR A 194      -9.191 -22.528  20.225  1.00 37.55           H  
ATOM   3061  C   THR A 194     -10.870 -23.208  19.210  1.00 37.55           C  
ATOM   3062  CB  THR A 194      -9.033 -24.649  20.312  1.00 37.55           C  
ATOM   3063  HB  THR A 194      -9.407 -25.325  19.542  1.00 37.55           H  
ATOM   3064  O   THR A 194     -10.986 -24.100  18.376  1.00 37.55           O  
ATOM   3065  CG2 THR A 194      -7.583 -24.316  19.982  1.00 37.55           C  
ATOM   3066 HG21 THR A 194      -7.039 -25.236  19.766  1.00 37.55           H  
ATOM   3067 HG22 THR A 194      -7.542 -23.651  19.119  1.00 37.55           H  
ATOM   3068 HG23 THR A 194      -7.117 -23.816  20.831  1.00 37.55           H  
ATOM   3069  OG1 THR A 194      -8.982 -25.383  21.514  1.00 37.55           O  
ATOM   3070  HG1 THR A 194      -9.861 -25.754  21.628  1.00 37.55           H  
ATOM   3071  N   VAL A 195     -11.432 -22.009  18.999  1.00 43.33           N  
ATOM   3072  H   VAL A 195     -11.383 -21.308  19.725  1.00 43.33           H  
ATOM   3073  CA  VAL A 195     -11.467 -21.531  17.605  1.00 43.33           C  
ATOM   3074  HA  VAL A 195     -11.855 -22.318  16.958  1.00 43.33           H  
ATOM   3075  C   VAL A 195     -10.003 -21.295  17.259  1.00 43.33           C  
ATOM   3076  CB  VAL A 195     -12.342 -20.281  17.366  1.00 43.33           C  
ATOM   3077  HB  VAL A 195     -11.968 -19.449  17.963  1.00 43.33           H  
ATOM   3078  O   VAL A 195      -9.456 -20.223  17.515  1.00 43.33           O  
ATOM   3079  CG1 VAL A 195     -12.344 -19.880  15.881  1.00 43.33           C  
ATOM   3080 HG11 VAL A 195     -11.341 -19.594  15.562  1.00 43.33           H  
ATOM   3081 HG12 VAL A 195     -12.694 -20.707  15.263  1.00 43.33           H  
ATOM   3082 HG13 VAL A 195     -13.002 -19.024  15.729  1.00 43.33           H  
ATOM   3083  CG2 VAL A 195     -13.795 -20.553  17.771  1.00 43.33           C  
ATOM   3084 HG21 VAL A 195     -13.857 -20.782  18.834  1.00 43.33           H  
ATOM   3085 HG22 VAL A 195     -14.405 -19.672  17.571  1.00 43.33           H  
ATOM   3086 HG23 VAL A 195     -14.192 -21.394  17.202  1.00 43.33           H  
ATOM   3087  N   LYS A 196      -9.320 -22.341  16.771  1.00 43.76           N  
ATOM   3088  H   LYS A 196      -9.819 -23.214  16.672  1.00 43.76           H  
ATOM   3089  CA  LYS A 196      -8.109 -22.132  15.989  1.00 43.76           C  
ATOM   3090  HA  LYS A 196      -7.351 -21.611  16.574  1.00 43.76           H  
ATOM   3091  C   LYS A 196      -8.590 -21.217  14.877  1.00 43.76           C  
ATOM   3092  CB  LYS A 196      -7.529 -23.446  15.419  1.00 43.76           C  
ATOM   3093  HB2 LYS A 196      -8.319 -24.012  14.924  1.00 43.76           H  
ATOM   3094  HB3 LYS A 196      -6.787 -23.182  14.665  1.00 43.76           H  
ATOM   3095  O   LYS A 196      -9.290 -21.679  13.982  1.00 43.76           O  
ATOM   3096  CG  LYS A 196      -6.850 -24.335  16.472  1.00 43.76           C  
ATOM   3097  HG2 LYS A 196      -7.616 -24.725  17.141  1.00 43.76           H  
ATOM   3098  HG3 LYS A 196      -6.138 -23.737  17.041  1.00 43.76           H  
ATOM   3099  CD  LYS A 196      -6.111 -25.520  15.831  1.00 43.76           C  
ATOM   3100  HD2 LYS A 196      -6.829 -26.128  15.280  1.00 43.76           H  
ATOM   3101  HD3 LYS A 196      -5.365 -25.138  15.134  1.00 43.76           H  
ATOM   3102  CE  LYS A 196      -5.418 -26.376  16.903  1.00 43.76           C  
ATOM   3103  HE2 LYS A 196      -4.718 -25.744  17.449  1.00 43.76           H  
ATOM   3104  HE3 LYS A 196      -6.172 -26.726  17.608  1.00 43.76           H  
ATOM   3105  NZ  LYS A 196      -4.700 -27.533  16.306  1.00 43.76           N  
ATOM   3106  HZ1 LYS A 196      -4.243 -28.081  17.021  1.00 43.76           H  
ATOM   3107  HZ2 LYS A 196      -5.338 -28.130  15.799  1.00 43.76           H  
ATOM   3108  HZ3 LYS A 196      -3.991 -27.213  15.661  1.00 43.76           H  
ATOM   3109  N   LYS A 197      -8.288 -19.915  14.974  1.00 44.81           N  
ATOM   3110  H   LYS A 197      -7.880 -19.598  15.841  1.00 44.81           H  
ATOM   3111  CA  LYS A 197      -8.178 -19.062  13.791  1.00 44.81           C  
ATOM   3112  HA  LYS A 197      -9.162 -18.840  13.378  1.00 44.81           H  
ATOM   3113  C   LYS A 197      -7.407 -19.955  12.841  1.00 44.81           C  
ATOM   3114  CB  LYS A 197      -7.396 -17.769  14.127  1.00 44.81           C  
ATOM   3115  HB2 LYS A 197      -7.049 -17.809  15.159  1.00 44.81           H  
ATOM   3116  HB3 LYS A 197      -6.512 -17.695  13.493  1.00 44.81           H  
ATOM   3117  O   LYS A 197      -6.279 -20.322  13.176  1.00 44.81           O  
ATOM   3118  CG  LYS A 197      -8.227 -16.492  13.928  1.00 44.81           C  
ATOM   3119  HG2 LYS A 197      -8.392 -16.338  12.862  1.00 44.81           H  
ATOM   3120  HG3 LYS A 197      -9.192 -16.606  14.423  1.00 44.81           H  
ATOM   3121  CD  LYS A 197      -7.506 -15.270  14.524  1.00 44.81           C  
ATOM   3122  HD2 LYS A 197      -6.486 -15.219  14.142  1.00 44.81           H  
ATOM   3123  HD3 LYS A 197      -7.454 -15.392  15.606  1.00 44.81           H  
ATOM   3124  CE  LYS A 197      -8.246 -13.964  14.200  1.00 44.81           C  
ATOM   3125  HE2 LYS A 197      -9.280 -14.053  14.533  1.00 44.81           H  
ATOM   3126  HE3 LYS A 197      -8.260 -13.825  13.119  1.00 44.81           H  
ATOM   3127  NZ  LYS A 197      -7.615 -12.785  14.852  1.00 44.81           N  
ATOM   3128  HZ1 LYS A 197      -7.641 -12.845  15.860  1.00 44.81           H  
ATOM   3129  HZ2 LYS A 197      -6.662 -12.643  14.550  1.00 44.81           H  
ATOM   3130  HZ3 LYS A 197      -8.116 -11.941  14.613  1.00 44.81           H  
ATOM   3131  N   TYR A 198      -8.066 -20.458  11.799  1.00 42.55           N  
ATOM   3132  H   TYR A 198      -9.061 -20.308  11.714  1.00 42.55           H  
ATOM   3133  CA  TYR A 198      -7.378 -21.218  10.779  1.00 42.55           C  
ATOM   3134  HA  TYR A 198      -6.809 -22.029  11.232  1.00 42.55           H  
ATOM   3135  C   TYR A 198      -6.415 -20.194  10.199  1.00 42.55           C  
ATOM   3136  CB  TYR A 198      -8.352 -21.820   9.748  1.00 42.55           C  
ATOM   3137  HB2 TYR A 198      -8.982 -21.028   9.343  1.00 42.55           H  
ATOM   3138  HB3 TYR A 198      -7.765 -22.215   8.919  1.00 42.55           H  
ATOM   3139  O   TYR A 198      -6.768 -19.409   9.320  1.00 42.55           O  
ATOM   3140  CG  TYR A 198      -9.240 -22.938  10.276  1.00 42.55           C  
ATOM   3141  CD1 TYR A 198      -8.796 -24.278  10.253  1.00 42.55           C  
ATOM   3142  HD1 TYR A 198      -7.815 -24.510   9.866  1.00 42.55           H  
ATOM   3143  CD2 TYR A 198     -10.530 -22.641  10.758  1.00 42.55           C  
ATOM   3144  HD2 TYR A 198     -10.891 -21.623  10.753  1.00 42.55           H  
ATOM   3145  CE1 TYR A 198      -9.636 -25.314  10.711  1.00 42.55           C  
ATOM   3146  HE1 TYR A 198      -9.297 -26.339  10.675  1.00 42.55           H  
ATOM   3147  CE2 TYR A 198     -11.367 -23.672  11.227  1.00 42.55           C  
ATOM   3148  HE2 TYR A 198     -12.358 -23.449  11.594  1.00 42.55           H  
ATOM   3149  OH  TYR A 198     -11.748 -25.999  11.640  1.00 42.55           O  
ATOM   3150  HH  TYR A 198     -11.363 -26.870  11.519  1.00 42.55           H  
ATOM   3151  CZ  TYR A 198     -10.926 -25.010  11.202  1.00 42.55           C  
ATOM   3152  N   ALA A 199      -5.219 -20.129  10.787  1.00 42.43           N  
ATOM   3153  H   ALA A 199      -5.094 -20.647  11.645  1.00 42.43           H  
ATOM   3154  CA  ALA A 199      -4.032 -19.769  10.081  1.00 42.43           C  
ATOM   3155  HA  ALA A 199      -4.117 -18.769   9.656  1.00 42.43           H  
ATOM   3156  C   ALA A 199      -4.041 -20.809   8.977  1.00 42.43           C  
ATOM   3157  CB  ALA A 199      -2.817 -19.841  11.019  1.00 42.43           C  
ATOM   3158  HB1 ALA A 199      -2.738 -20.833  11.463  1.00 42.43           H  
ATOM   3159  HB2 ALA A 199      -2.914 -19.096  11.809  1.00 42.43           H  
ATOM   3160  HB3 ALA A 199      -1.911 -19.641  10.448  1.00 42.43           H  
ATOM   3161  O   ALA A 199      -3.603 -21.943   9.152  1.00 42.43           O  
ATOM   3162  N   VAL A 200      -4.665 -20.445   7.853  1.00 42.85           N  
ATOM   3163  H   VAL A 200      -5.181 -19.577   7.869  1.00 42.85           H  
ATOM   3164  CA  VAL A 200      -4.135 -20.887   6.584  1.00 42.85           C  
ATOM   3165  HA  VAL A 200      -4.296 -21.957   6.451  1.00 42.85           H  
ATOM   3166  C   VAL A 200      -2.667 -20.601   6.776  1.00 42.85           C  
ATOM   3167  CB  VAL A 200      -4.745 -20.100   5.411  1.00 42.85           C  
ATOM   3168  HB  VAL A 200      -4.600 -19.029   5.557  1.00 42.85           H  
ATOM   3169  O   VAL A 200      -2.309 -19.441   7.014  1.00 42.85           O  
ATOM   3170  CG1 VAL A 200      -4.116 -20.500   4.072  1.00 42.85           C  
ATOM   3171 HG11 VAL A 200      -3.050 -20.274   4.076  1.00 42.85           H  
ATOM   3172 HG12 VAL A 200      -4.251 -21.567   3.899  1.00 42.85           H  
ATOM   3173 HG13 VAL A 200      -4.582 -19.940   3.261  1.00 42.85           H  
ATOM   3174  CG2 VAL A 200      -6.250 -20.390   5.352  1.00 42.85           C  
ATOM   3175 HG21 VAL A 200      -6.428 -21.458   5.480  1.00 42.85           H  
ATOM   3176 HG22 VAL A 200      -6.652 -20.103   4.380  1.00 42.85           H  
ATOM   3177 HG23 VAL A 200      -6.770 -19.845   6.140  1.00 42.85           H  
ATOM   3178  N   GLU A 201      -1.870 -21.664   6.868  1.00 40.44           N  
ATOM   3179  H   GLU A 201      -2.280 -22.587   6.894  1.00 40.44           H  
ATOM   3180  CA  GLU A 201      -0.440 -21.589   6.667  1.00 40.44           C  
ATOM   3181  HA  GLU A 201       0.021 -20.925   7.398  1.00 40.44           H  
ATOM   3182  C   GLU A 201      -0.327 -20.960   5.284  1.00 40.44           C  
ATOM   3183  CB  GLU A 201       0.212 -22.977   6.779  1.00 40.44           C  
ATOM   3184  HB2 GLU A 201       1.202 -22.937   6.325  1.00 40.44           H  
ATOM   3185  HB3 GLU A 201      -0.396 -23.698   6.231  1.00 40.44           H  
ATOM   3186  O   GLU A 201      -0.302 -21.607   4.240  1.00 40.44           O  
ATOM   3187  CG  GLU A 201       0.368 -23.415   8.247  1.00 40.44           C  
ATOM   3188  HG2 GLU A 201       1.039 -22.716   8.746  1.00 40.44           H  
ATOM   3189  HG3 GLU A 201      -0.605 -23.348   8.735  1.00 40.44           H  
ATOM   3190  CD  GLU A 201       0.900 -24.850   8.412  1.00 40.44           C  
ATOM   3191  OE1 GLU A 201       1.221 -25.206   9.569  1.00 40.44           O  
ATOM   3192  OE2 GLU A 201       0.921 -25.597   7.407  1.00 40.44           O  
ATOM   3193  N   SER A 202      -0.423 -19.627   5.288  1.00 41.17           N  
ATOM   3194  H   SER A 202      -0.674 -19.209   6.173  1.00 41.17           H  
ATOM   3195  CA  SER A 202       0.022 -18.755   4.243  1.00 41.17           C  
ATOM   3196  HA  SER A 202      -0.649 -18.805   3.385  1.00 41.17           H  
ATOM   3197  C   SER A 202       1.365 -19.343   3.929  1.00 41.17           C  
ATOM   3198  CB  SER A 202       0.122 -17.326   4.780  1.00 41.17           C  
ATOM   3199  HB2 SER A 202       0.721 -17.321   5.691  1.00 41.17           H  
ATOM   3200  HB3 SER A 202      -0.880 -16.978   5.029  1.00 41.17           H  
ATOM   3201  O   SER A 202       2.120 -19.648   4.849  1.00 41.17           O  
ATOM   3202  OG  SER A 202       0.698 -16.441   3.837  1.00 41.17           O  
ATOM   3203  HG  SER A 202       0.526 -15.553   4.158  1.00 41.17           H  
ATOM   3204  N   SER A 203       1.582 -19.615   2.658  1.00 41.10           N  
ATOM   3205  H   SER A 203       0.837 -19.414   2.007  1.00 41.10           H  
ATOM   3206  CA  SER A 203       2.806 -20.135   2.082  1.00 41.10           C  
ATOM   3207  HA  SER A 203       3.025 -21.108   2.519  1.00 41.10           H  
ATOM   3208  C   SER A 203       3.978 -19.185   2.384  1.00 41.10           C  
ATOM   3209  CB  SER A 203       2.515 -20.307   0.589  1.00 41.10           C  
ATOM   3210  HB2 SER A 203       1.811 -21.129   0.458  1.00 41.10           H  
ATOM   3211  HB3 SER A 203       3.433 -20.553   0.055  1.00 41.10           H  
ATOM   3212  O   SER A 203       4.555 -18.574   1.486  1.00 41.10           O  
ATOM   3213  OG  SER A 203       1.932 -19.120   0.068  1.00 41.10           O  
ATOM   3214  HG  SER A 203       2.546 -18.417   0.289  1.00 41.10           H  
ATOM   3215  N   THR A 204       4.280 -19.004   3.667  1.00 42.12           N  
ATOM   3216  H   THR A 204       3.745 -19.537   4.337  1.00 42.12           H  
ATOM   3217  CA  THR A 204       5.264 -18.119   4.273  1.00 42.12           C  
ATOM   3218  HA  THR A 204       5.204 -17.137   3.806  1.00 42.12           H  
ATOM   3219  C   THR A 204       6.650 -18.654   4.005  1.00 42.12           C  
ATOM   3220  CB  THR A 204       5.025 -17.966   5.789  1.00 42.12           C  
ATOM   3221  HB  THR A 204       5.917 -17.545   6.253  1.00 42.12           H  
ATOM   3222  O   THR A 204       7.580 -17.864   3.941  1.00 42.12           O  
ATOM   3223  CG2 THR A 204       3.855 -17.017   6.062  1.00 42.12           C  
ATOM   3224 HG21 THR A 204       4.144 -15.999   5.802  1.00 42.12           H  
ATOM   3225 HG22 THR A 204       3.573 -17.094   7.112  1.00 42.12           H  
ATOM   3226 HG23 THR A 204       2.999 -17.303   5.450  1.00 42.12           H  
ATOM   3227  OG1 THR A 204       4.707 -19.174   6.438  1.00 42.12           O  
ATOM   3228  HG1 THR A 204       5.481 -19.741   6.476  1.00 42.12           H  
ATOM   3229  N   ASP A 205       6.747 -19.946   3.693  1.00 43.37           N  
ATOM   3230  H   ASP A 205       5.969 -20.553   3.906  1.00 43.37           H  
ATOM   3231  CA  ASP A 205       7.971 -20.572   3.209  1.00 43.37           C  
ATOM   3232  HA  ASP A 205       8.828 -20.048   3.633  1.00 43.37           H  
ATOM   3233  C   ASP A 205       8.125 -20.475   1.681  1.00 43.37           C  
ATOM   3234  CB  ASP A 205       8.022 -22.014   3.732  1.00 43.37           C  
ATOM   3235  HB2 ASP A 205       8.889 -22.515   3.301  1.00 43.37           H  
ATOM   3236  HB3 ASP A 205       7.127 -22.544   3.407  1.00 43.37           H  
ATOM   3237  O   ASP A 205       9.187 -20.781   1.150  1.00 43.37           O  
ATOM   3238  CG  ASP A 205       8.139 -22.082   5.262  1.00 43.37           C  
ATOM   3239  OD1 ASP A 205       8.405 -21.029   5.890  1.00 43.37           O  
ATOM   3240  OD2 ASP A 205       7.910 -23.187   5.790  1.00 43.37           O  
ATOM   3241  N   MET A 206       7.112 -19.991   0.944  1.00 41.67           N  
ATOM   3242  H   MET A 206       6.275 -19.700   1.429  1.00 41.67           H  
ATOM   3243  CA  MET A 206       7.166 -19.865  -0.525  1.00 41.67           C  
ATOM   3244  HA  MET A 206       8.011 -20.449  -0.890  1.00 41.67           H  
ATOM   3245  C   MET A 206       7.389 -18.421  -1.008  1.00 41.67           C  
ATOM   3246  CB  MET A 206       5.900 -20.474  -1.146  1.00 41.67           C  
ATOM   3247  HB2 MET A 206       5.108 -19.726  -1.097  1.00 41.67           H  
ATOM   3248  HB3 MET A 206       5.590 -21.344  -0.567  1.00 41.67           H  
ATOM   3249  O   MET A 206       7.532 -18.175  -2.207  1.00 41.67           O  
ATOM   3250  CG  MET A 206       6.075 -20.900  -2.613  1.00 41.67           C  
ATOM   3251  HG2 MET A 206       5.101 -20.843  -3.100  1.00 41.67           H  
ATOM   3252  HG3 MET A 206       6.732 -20.202  -3.132  1.00 41.67           H  
ATOM   3253  SD  MET A 206       6.721 -22.570  -2.881  1.00 41.67           S  
ATOM   3254  CE  MET A 206       5.210 -23.531  -2.596  1.00 41.67           C  
ATOM   3255  HE1 MET A 206       4.440 -23.232  -3.308  1.00 41.67           H  
ATOM   3256  HE2 MET A 206       5.428 -24.591  -2.728  1.00 41.67           H  
ATOM   3257  HE3 MET A 206       4.853 -23.369  -1.579  1.00 41.67           H  
ATOM   3258  N   ARG A 207       7.414 -17.427  -0.112  1.00 52.11           N  
ATOM   3259  H   ARG A 207       7.330 -17.667   0.865  1.00 52.11           H  
ATOM   3260  CA  ARG A 207       7.650 -16.027  -0.490  1.00 52.11           C  
ATOM   3261  HA  ARG A 207       7.966 -15.977  -1.532  1.00 52.11           H  
ATOM   3262  C   ARG A 207       8.807 -15.443   0.301  1.00 52.11           C  
ATOM   3263  CB  ARG A 207       6.356 -15.205  -0.376  1.00 52.11           C  
ATOM   3264  HB2 ARG A 207       6.611 -14.146  -0.388  1.00 52.11           H  
ATOM   3265  HB3 ARG A 207       5.855 -15.430   0.566  1.00 52.11           H  
ATOM   3266  O   ARG A 207       8.630 -14.941   1.404  1.00 52.11           O  
ATOM   3267  CG  ARG A 207       5.424 -15.499  -1.560  1.00 52.11           C  
ATOM   3268  HG2 ARG A 207       5.131 -16.549  -1.553  1.00 52.11           H  
ATOM   3269  HG3 ARG A 207       5.954 -15.286  -2.488  1.00 52.11           H  
ATOM   3270  CD  ARG A 207       4.171 -14.626  -1.485  1.00 52.11           C  
ATOM   3271  HD2 ARG A 207       4.480 -13.592  -1.329  1.00 52.11           H  
ATOM   3272  HD3 ARG A 207       3.573 -14.948  -0.633  1.00 52.11           H  
ATOM   3273  NE  ARG A 207       3.381 -14.718  -2.726  1.00 52.11           N  
ATOM   3274  HE  ARG A 207       3.679 -15.406  -3.402  1.00 52.11           H  
ATOM   3275  NH1 ARG A 207       1.815 -13.132  -2.180  1.00 52.11           N  
ATOM   3276 HH11 ARG A 207       2.229 -13.071  -1.261  1.00 52.11           H  
ATOM   3277 HH12 ARG A 207       0.979 -12.609  -2.400  1.00 52.11           H  
ATOM   3278  NH2 ARG A 207       1.771 -14.076  -4.194  1.00 52.11           N  
ATOM   3279 HH21 ARG A 207       2.278 -14.528  -4.942  1.00 52.11           H  
ATOM   3280 HH22 ARG A 207       0.983 -13.486  -4.419  1.00 52.11           H  
ATOM   3281  CZ  ARG A 207       2.334 -13.977  -3.028  1.00 52.11           C  
ATOM   3282  N   SER A 208       9.983 -15.440  -0.326  1.00 54.72           N  
ATOM   3283  H   SER A 208      10.057 -15.940  -1.200  1.00 54.72           H  
ATOM   3284  CA  SER A 208      11.050 -14.506   0.032  1.00 54.72           C  
ATOM   3285  HA  SER A 208      11.322 -14.650   1.078  1.00 54.72           H  
ATOM   3286  C   SER A 208      10.508 -13.087  -0.160  1.00 54.72           C  
ATOM   3287  CB  SER A 208      12.289 -14.762  -0.835  1.00 54.72           C  
ATOM   3288  HB2 SER A 208      12.651 -15.776  -0.666  1.00 54.72           H  
ATOM   3289  HB3 SER A 208      12.021 -14.654  -1.886  1.00 54.72           H  
ATOM   3290  O   SER A 208      10.316 -12.629  -1.288  1.00 54.72           O  
ATOM   3291  OG  SER A 208      13.314 -13.839  -0.531  1.00 54.72           O  
ATOM   3292  HG  SER A 208      13.754 -14.102   0.281  1.00 54.72           H  
ATOM   3293  N   CYS A 209      10.158 -12.428   0.945  1.00 62.41           N  
ATOM   3294  H   CYS A 209      10.233 -12.903   1.833  1.00 62.41           H  
ATOM   3295  CA  CYS A 209       9.772 -11.025   0.948  1.00 62.41           C  
ATOM   3296  HA  CYS A 209       9.077 -10.846   0.128  1.00 62.41           H  
ATOM   3297  C   CYS A 209      11.060 -10.203   0.772  1.00 62.41           C  
ATOM   3298  CB  CYS A 209       9.028 -10.697   2.248  1.00 62.41           C  
ATOM   3299  HB2 CYS A 209       8.742  -9.645   2.246  1.00 62.41           H  
ATOM   3300  HB3 CYS A 209       9.716 -10.849   3.080  1.00 62.41           H  
ATOM   3301  O   CYS A 209      11.939 -10.280   1.634  1.00 62.41           O  
ATOM   3302  SG  CYS A 209       7.551 -11.718   2.537  1.00 62.41           S  
ATOM   3303  N   PRO A 210      11.227  -9.455  -0.334  1.00 58.25           N  
ATOM   3304  CA  PRO A 210      12.462  -8.721  -0.581  1.00 58.25           C  
ATOM   3305  HA  PRO A 210      13.292  -9.427  -0.609  1.00 58.25           H  
ATOM   3306  C   PRO A 210      12.693  -7.683   0.523  1.00 58.25           C  
ATOM   3307  CB  PRO A 210      12.300  -8.065  -1.959  1.00 58.25           C  
ATOM   3308  HB2 PRO A 210      13.219  -8.129  -2.542  1.00 58.25           H  
ATOM   3309  HB3 PRO A 210      11.998  -7.023  -1.851  1.00 58.25           H  
ATOM   3310  O   PRO A 210      11.806  -6.880   0.795  1.00 58.25           O  
ATOM   3311  CG  PRO A 210      11.163  -8.844  -2.617  1.00 58.25           C  
ATOM   3312  HG2 PRO A 210      10.604  -8.230  -3.322  1.00 58.25           H  
ATOM   3313  HG3 PRO A 210      11.568  -9.727  -3.112  1.00 58.25           H  
ATOM   3314  CD  PRO A 210      10.301  -9.279  -1.439  1.00 58.25           C  
ATOM   3315  HD2 PRO A 210       9.778 -10.199  -1.700  1.00 58.25           H  
ATOM   3316  HD3 PRO A 210       9.589  -8.493  -1.189  1.00 58.25           H  
ATOM   3317  N   GLY A 211      13.880  -7.691   1.134  1.00 56.57           N  
ATOM   3318  H   GLY A 211      14.542  -8.417   0.900  1.00 56.57           H  
ATOM   3319  CA  GLY A 211      14.300  -6.663   2.095  1.00 56.57           C  
ATOM   3320  HA2 GLY A 211      15.380  -6.535   2.018  1.00 56.57           H  
ATOM   3321  HA3 GLY A 211      13.837  -5.711   1.832  1.00 56.57           H  
ATOM   3322  C   GLY A 211      13.981  -6.931   3.568  1.00 56.57           C  
ATOM   3323  O   GLY A 211      14.288  -6.081   4.393  1.00 56.57           O  
ATOM   3324  N   ILE A 212      13.417  -8.092   3.923  1.00 57.38           N  
ATOM   3325  H   ILE A 212      13.162  -8.755   3.205  1.00 57.38           H  
ATOM   3326  CA  ILE A 212      13.182  -8.464   5.327  1.00 57.38           C  
ATOM   3327  HA  ILE A 212      13.545  -7.672   5.982  1.00 57.38           H  
ATOM   3328  C   ILE A 212      14.012  -9.706   5.646  1.00 57.38           C  
ATOM   3329  CB  ILE A 212      11.673  -8.606   5.624  1.00 57.38           C  
ATOM   3330  HB  ILE A 212      11.254  -9.371   4.969  1.00 57.38           H  
ATOM   3331  O   ILE A 212      13.616 -10.831   5.348  1.00 57.38           O  
ATOM   3332  CG1 ILE A 212      10.971  -7.257   5.329  1.00 57.38           C  
ATOM   3333 HG12 ILE A 212      11.433  -6.469   5.924  1.00 57.38           H  
ATOM   3334 HG13 ILE A 212      11.103  -7.003   4.277  1.00 57.38           H  
ATOM   3335  CG2 ILE A 212      11.452  -9.038   7.087  1.00 57.38           C  
ATOM   3336 HG21 ILE A 212      10.392  -9.195   7.289  1.00 57.38           H  
ATOM   3337 HG22 ILE A 212      11.966  -9.975   7.301  1.00 57.38           H  
ATOM   3338 HG23 ILE A 212      11.830  -8.274   7.767  1.00 57.38           H  
ATOM   3339  CD1 ILE A 212       9.468  -7.249   5.599  1.00 57.38           C  
ATOM   3340 HD11 ILE A 212       8.998  -8.092   5.093  1.00 57.38           H  
ATOM   3341 HD12 ILE A 212       9.038  -6.322   5.218  1.00 57.38           H  
ATOM   3342 HD13 ILE A 212       9.293  -7.299   6.673  1.00 57.38           H  
ATOM   3343  N   THR A 213      15.203  -9.481   6.201  1.00 53.90           N  
ATOM   3344  H   THR A 213      15.500  -8.527   6.350  1.00 53.90           H  
ATOM   3345  CA  THR A 213      16.155 -10.533   6.594  1.00 53.90           C  
ATOM   3346  HA  THR A 213      16.030 -11.396   5.939  1.00 53.90           H  
ATOM   3347  C   THR A 213      15.938 -11.038   8.012  1.00 53.90           C  
ATOM   3348  CB  THR A 213      17.602 -10.039   6.459  1.00 53.90           C  
ATOM   3349  HB  THR A 213      18.284 -10.749   6.927  1.00 53.90           H  
ATOM   3350  O   THR A 213      16.418 -12.119   8.335  1.00 53.90           O  
ATOM   3351  CG2 THR A 213      17.992  -9.887   4.989  1.00 53.90           C  
ATOM   3352 HG21 THR A 213      19.031  -9.564   4.926  1.00 53.90           H  
ATOM   3353 HG22 THR A 213      17.886 -10.845   4.479  1.00 53.90           H  
ATOM   3354 HG23 THR A 213      17.359  -9.143   4.506  1.00 53.90           H  
ATOM   3355  OG1 THR A 213      17.749  -8.771   7.060  1.00 53.90           O  
ATOM   3356  HG1 THR A 213      17.937  -8.896   7.993  1.00 53.90           H  
ATOM   3357  N   ASP A 214      15.207 -10.296   8.846  1.00 54.84           N  
ATOM   3358  H   ASP A 214      14.813  -9.422   8.527  1.00 54.84           H  
ATOM   3359  CA  ASP A 214      14.954 -10.687  10.225  1.00 54.84           C  
ATOM   3360  HA  ASP A 214      15.482 -11.622  10.412  1.00 54.84           H  
ATOM   3361  C   ASP A 214      13.465 -10.964  10.454  1.00 54.84           C  
ATOM   3362  CB  ASP A 214      15.561  -9.676  11.200  1.00 54.84           C  
ATOM   3363  HB2 ASP A 214      16.540  -9.371  10.831  1.00 54.84           H  
ATOM   3364  HB3 ASP A 214      14.923  -8.795  11.261  1.00 54.84           H  
ATOM   3365  O   ASP A 214      12.580 -10.168  10.136  1.00 54.84           O  
ATOM   3366  CG  ASP A 214      15.745 -10.288  12.591  1.00 54.84           C  
ATOM   3367  OD1 ASP A 214      15.257 -11.425  12.819  1.00 54.84           O  
ATOM   3368  OD2 ASP A 214      16.359  -9.620  13.439  1.00 54.84           O  
ATOM   3369  N   SER A 215      13.197 -12.170  10.938  1.00 54.56           N  
ATOM   3370  H   SER A 215      13.986 -12.639  11.359  1.00 54.56           H  
ATOM   3371  CA  SER A 215      11.865 -12.743  11.120  1.00 54.56           C  
ATOM   3372  HA  SER A 215      11.156 -12.153  10.539  1.00 54.56           H  
ATOM   3373  C   SER A 215      11.392 -12.681  12.573  1.00 54.56           C  
ATOM   3374  CB  SER A 215      11.849 -14.177  10.577  1.00 54.56           C  
ATOM   3375  HB2 SER A 215      10.844 -14.587  10.672  1.00 54.56           H  
ATOM   3376  HB3 SER A 215      12.118 -14.160   9.521  1.00 54.56           H  
ATOM   3377  O   SER A 215      10.316 -13.200  12.871  1.00 54.56           O  
ATOM   3378  OG  SER A 215      12.749 -15.019  11.265  1.00 54.56           O  
ATOM   3379  HG  SER A 215      13.647 -14.692  11.169  1.00 54.56           H  
ATOM   3380  N   SER A 216      12.180 -12.067  13.457  1.00 51.41           N  
ATOM   3381  H   SER A 216      13.024 -11.618  13.131  1.00 51.41           H  
ATOM   3382  CA  SER A 216      12.134 -12.339  14.892  1.00 51.41           C  
ATOM   3383  HA  SER A 216      11.894 -13.395  15.010  1.00 51.41           H  
ATOM   3384  C   SER A 216      11.055 -11.605  15.696  1.00 51.41           C  
ATOM   3385  CB  SER A 216      13.532 -12.165  15.493  1.00 51.41           C  
ATOM   3386  HB2 SER A 216      14.203 -12.915  15.073  1.00 51.41           H  
ATOM   3387  HB3 SER A 216      13.486 -12.302  16.573  1.00 51.41           H  
ATOM   3388  O   SER A 216      10.798 -12.017  16.821  1.00 51.41           O  
ATOM   3389  OG  SER A 216      14.041 -10.884  15.206  1.00 51.41           O  
ATOM   3390  HG  SER A 216      14.718 -10.949  14.528  1.00 51.41           H  
ATOM   3391  N   GLN A 217      10.320 -10.637  15.140  1.00 61.15           N  
ATOM   3392  H   GLN A 217      10.615 -10.255  14.252  1.00 61.15           H  
ATOM   3393  CA  GLN A 217       9.149 -10.053  15.815  1.00 61.15           C  
ATOM   3394  HA  GLN A 217       8.644 -10.838  16.379  1.00 61.15           H  
ATOM   3395  C   GLN A 217       8.138  -9.528  14.795  1.00 61.15           C  
ATOM   3396  CB  GLN A 217       9.611  -8.971  16.811  1.00 61.15           C  
ATOM   3397  HB2 GLN A 217       9.043  -8.051  16.671  1.00 61.15           H  
ATOM   3398  HB3 GLN A 217      10.659  -8.740  16.624  1.00 61.15           H  
ATOM   3399  O   GLN A 217       8.297  -8.461  14.211  1.00 61.15           O  
ATOM   3400  CG  GLN A 217       9.427  -9.429  18.272  1.00 61.15           C  
ATOM   3401  HG2 GLN A 217       8.389  -9.271  18.564  1.00 61.15           H  
ATOM   3402  HG3 GLN A 217       9.641 -10.493  18.369  1.00 61.15           H  
ATOM   3403  CD  GLN A 217      10.336  -8.703  19.257  1.00 61.15           C  
ATOM   3404  NE2 GLN A 217      10.283  -9.050  20.523  1.00 61.15           N  
ATOM   3405 HE21 GLN A 217       9.613  -9.732  20.847  1.00 61.15           H  
ATOM   3406 HE22 GLN A 217      10.853  -8.486  21.138  1.00 61.15           H  
ATOM   3407  OE1 GLN A 217      11.117  -7.830  18.929  1.00 61.15           O  
ATOM   3408  N   LYS A 218       7.104 -10.328  14.520  1.00 77.23           N  
ATOM   3409  H   LYS A 218       7.007 -11.173  15.065  1.00 77.23           H  
ATOM   3410  CA  LYS A 218       6.064 -10.001  13.537  1.00 77.23           C  
ATOM   3411  HA  LYS A 218       6.368  -9.127  12.962  1.00 77.23           H  
ATOM   3412  C   LYS A 218       4.788  -9.587  14.258  1.00 77.23           C  
ATOM   3413  CB  LYS A 218       5.864 -11.162  12.553  1.00 77.23           C  
ATOM   3414  HB2 LYS A 218       5.633 -12.074  13.103  1.00 77.23           H  
ATOM   3415  HB3 LYS A 218       5.021 -10.922  11.904  1.00 77.23           H  
ATOM   3416  O   LYS A 218       3.853 -10.376  14.343  1.00 77.23           O  
ATOM   3417  CG  LYS A 218       7.112 -11.376  11.687  1.00 77.23           C  
ATOM   3418  HG2 LYS A 218       7.388 -10.435  11.211  1.00 77.23           H  
ATOM   3419  HG3 LYS A 218       7.937 -11.702  12.320  1.00 77.23           H  
ATOM   3420  CD  LYS A 218       6.862 -12.428  10.606  1.00 77.23           C  
ATOM   3421  HD2 LYS A 218       6.519 -13.351  11.073  1.00 77.23           H  
ATOM   3422  HD3 LYS A 218       6.109 -12.033   9.923  1.00 77.23           H  
ATOM   3423  CE  LYS A 218       8.167 -12.672   9.846  1.00 77.23           C  
ATOM   3424  HE2 LYS A 218       8.494 -11.733   9.401  1.00 77.23           H  
ATOM   3425  HE3 LYS A 218       8.923 -12.954  10.580  1.00 77.23           H  
ATOM   3426  NZ  LYS A 218       8.052 -13.732   8.812  1.00 77.23           N  
ATOM   3427  HZ1 LYS A 218       7.395 -13.476   8.089  1.00 77.23           H  
ATOM   3428  HZ2 LYS A 218       7.809 -14.612   9.245  1.00 77.23           H  
ATOM   3429  HZ3 LYS A 218       8.955 -13.866   8.379  1.00 77.23           H  
ATOM   3430  N   PHE A 219       4.788  -8.357  14.760  1.00 91.07           N  
ATOM   3431  H   PHE A 219       5.636  -7.812  14.696  1.00 91.07           H  
ATOM   3432  CA  PHE A 219       3.623  -7.715  15.365  1.00 91.07           C  
ATOM   3433  HA  PHE A 219       3.328  -8.269  16.256  1.00 91.07           H  
ATOM   3434  C   PHE A 219       2.444  -7.689  14.385  1.00 91.07           C  
ATOM   3435  CB  PHE A 219       4.019  -6.287  15.762  1.00 91.07           C  
ATOM   3436  HB2 PHE A 219       3.179  -5.817  16.272  1.00 91.07           H  
ATOM   3437  HB3 PHE A 219       4.214  -5.711  14.857  1.00 91.07           H  
ATOM   3438  O   PHE A 219       2.635  -7.405  13.198  1.00 91.07           O  
ATOM   3439  CG  PHE A 219       5.236  -6.212  16.665  1.00 91.07           C  
ATOM   3440  CD1 PHE A 219       5.171  -6.746  17.962  1.00 91.07           C  
ATOM   3441  HD1 PHE A 219       4.262  -7.210  18.314  1.00 91.07           H  
ATOM   3442  CD2 PHE A 219       6.441  -5.642  16.208  1.00 91.07           C  
ATOM   3443  HD2 PHE A 219       6.511  -5.246  15.206  1.00 91.07           H  
ATOM   3444  CE1 PHE A 219       6.291  -6.692  18.805  1.00 91.07           C  
ATOM   3445  HE1 PHE A 219       6.236  -7.123  19.793  1.00 91.07           H  
ATOM   3446  CE2 PHE A 219       7.550  -5.552  17.068  1.00 91.07           C  
ATOM   3447  HE2 PHE A 219       8.465  -5.087  16.735  1.00 91.07           H  
ATOM   3448  CZ  PHE A 219       7.474  -6.073  18.370  1.00 91.07           C  
ATOM   3449  HZ  PHE A 219       8.328  -6.004  19.029  1.00 91.07           H  
ATOM   3450  N   LYS A 220       1.224  -7.970  14.847  1.00 91.88           N  
ATOM   3451  H   LYS A 220       1.125  -8.250  15.812  1.00 91.88           H  
ATOM   3452  CA  LYS A 220       0.020  -7.961  13.999  1.00 91.88           C  
ATOM   3453  HA  LYS A 220       0.248  -8.521  13.093  1.00 91.88           H  
ATOM   3454  C   LYS A 220      -0.370  -6.546  13.557  1.00 91.88           C  
ATOM   3455  CB  LYS A 220      -1.132  -8.691  14.727  1.00 91.88           C  
ATOM   3456  HB2 LYS A 220      -0.742  -9.585  15.212  1.00 91.88           H  
ATOM   3457  HB3 LYS A 220      -1.865  -9.003  13.983  1.00 91.88           H  
ATOM   3458  O   LYS A 220      -0.928  -6.379  12.471  1.00 91.88           O  
ATOM   3459  CG  LYS A 220      -1.850  -7.812  15.767  1.00 91.88           C  
ATOM   3460  HG2 LYS A 220      -1.120  -7.377  16.449  1.00 91.88           H  
ATOM   3461  HG3 LYS A 220      -2.344  -7.006  15.224  1.00 91.88           H  
ATOM   3462  CD  LYS A 220      -2.937  -8.527  16.579  1.00 91.88           C  
ATOM   3463  HD2 LYS A 220      -2.495  -9.361  17.124  1.00 91.88           H  
ATOM   3464  HD3 LYS A 220      -3.715  -8.883  15.903  1.00 91.88           H  
ATOM   3465  CE  LYS A 220      -3.522  -7.504  17.568  1.00 91.88           C  
ATOM   3466  HE2 LYS A 220      -3.744  -6.588  17.021  1.00 91.88           H  
ATOM   3467  HE3 LYS A 220      -2.748  -7.243  18.289  1.00 91.88           H  
ATOM   3468  NZ  LYS A 220      -4.758  -7.950  18.267  1.00 91.88           N  
ATOM   3469  HZ1 LYS A 220      -5.540  -8.094  17.643  1.00 91.88           H  
ATOM   3470  HZ2 LYS A 220      -4.598  -8.776  18.824  1.00 91.88           H  
ATOM   3471  HZ3 LYS A 220      -5.061  -7.205  18.879  1.00 91.88           H  
ATOM   3472  N   ASP A 221      -0.101  -5.557  14.406  1.00 94.55           N  
ATOM   3473  H   ASP A 221       0.342  -5.805  15.279  1.00 94.55           H  
ATOM   3474  CA  ASP A 221      -0.412  -4.136  14.250  1.00 94.55           C  
ATOM   3475  HA  ASP A 221      -0.171  -3.831  13.232  1.00 94.55           H  
ATOM   3476  C   ASP A 221       0.439  -3.277  15.208  1.00 94.55           C  
ATOM   3477  CB  ASP A 221      -1.917  -3.893  14.476  1.00 94.55           C  
ATOM   3478  HB2 ASP A 221      -2.464  -4.403  13.683  1.00 94.55           H  
ATOM   3479  HB3 ASP A 221      -2.136  -2.831  14.370  1.00 94.55           H  
ATOM   3480  O   ASP A 221       1.272  -3.791  15.954  1.00 94.55           O  
ATOM   3481  CG  ASP A 221      -2.444  -4.375  15.830  1.00 94.55           C  
ATOM   3482  OD1 ASP A 221      -1.713  -4.280  16.839  1.00 94.55           O  
ATOM   3483  OD2 ASP A 221      -3.591  -4.876  15.818  1.00 94.55           O  
ATOM   3484  N   CYS A 222       0.236  -1.957  15.175  1.00 95.97           N  
ATOM   3485  H   CYS A 222      -0.477  -1.588  14.561  1.00 95.97           H  
ATOM   3486  CA  CYS A 222       0.959  -1.004  16.017  1.00 95.97           C  
ATOM   3487  HA  CYS A 222       2.027  -1.208  15.939  1.00 95.97           H  
ATOM   3488  C   CYS A 222       0.590  -1.083  17.508  1.00 95.97           C  
ATOM   3489  CB  CYS A 222       0.703   0.409  15.488  1.00 95.97           C  
ATOM   3490  HB2 CYS A 222      -0.373   0.579  15.444  1.00 95.97           H  
ATOM   3491  HB3 CYS A 222       1.116   1.129  16.194  1.00 95.97           H  
ATOM   3492  O   CYS A 222       1.362  -0.604  18.335  1.00 95.97           O  
ATOM   3493  SG  CYS A 222       1.412   0.752  13.860  1.00 95.97           S  
ATOM   3494  N   THR A 223      -0.544  -1.690  17.872  1.00 95.75           N  
ATOM   3495  H   THR A 223      -1.078  -2.205  17.186  1.00 95.75           H  
ATOM   3496  CA  THR A 223      -0.886  -1.898  19.287  1.00 95.75           C  
ATOM   3497  HA  THR A 223      -0.700  -0.982  19.846  1.00 95.75           H  
ATOM   3498  C   THR A 223       0.014  -2.972  19.881  1.00 95.75           C  
ATOM   3499  CB  THR A 223      -2.366  -2.254  19.458  1.00 95.75           C  
ATOM   3500  HB  THR A 223      -2.607  -3.148  18.882  1.00 95.75           H  
ATOM   3501  O   THR A 223       0.587  -2.763  20.941  1.00 95.75           O  
ATOM   3502  CG2 THR A 223      -2.762  -2.475  20.917  1.00 95.75           C  
ATOM   3503 HG21 THR A 223      -2.245  -3.342  21.327  1.00 95.75           H  
ATOM   3504 HG22 THR A 223      -3.837  -2.644  20.978  1.00 95.75           H  
ATOM   3505 HG23 THR A 223      -2.501  -1.597  21.508  1.00 95.75           H  
ATOM   3506  OG1 THR A 223      -3.146  -1.175  18.997  1.00 95.75           O  
ATOM   3507  HG1 THR A 223      -2.690  -0.754  18.264  1.00 95.75           H  
ATOM   3508  N   GLU A 224       0.251  -4.070  19.159  1.00 94.77           N  
ATOM   3509  H   GLU A 224      -0.257  -4.205  18.297  1.00 94.77           H  
ATOM   3510  CA  GLU A 224       1.192  -5.101  19.614  1.00 94.77           C  
ATOM   3511  HA  GLU A 224       0.921  -5.381  20.632  1.00 94.77           H  
ATOM   3512  C   GLU A 224       2.645  -4.590  19.656  1.00 94.77           C  
ATOM   3513  CB  GLU A 224       1.048  -6.333  18.713  1.00 94.77           C  
ATOM   3514  HB2 GLU A 224       1.554  -6.152  17.765  1.00 94.77           H  
ATOM   3515  HB3 GLU A 224      -0.011  -6.490  18.508  1.00 94.77           H  
ATOM   3516  O   GLU A 224       3.410  -4.976  20.536  1.00 94.77           O  
ATOM   3517  CG  GLU A 224       1.595  -7.612  19.368  1.00 94.77           C  
ATOM   3518  HG2 GLU A 224       2.621  -7.448  19.697  1.00 94.77           H  
ATOM   3519  HG3 GLU A 224       0.997  -7.828  20.253  1.00 94.77           H  
ATOM   3520  CD  GLU A 224       1.541  -8.825  18.427  1.00 94.77           C  
ATOM   3521  OE1 GLU A 224       2.286  -9.799  18.664  1.00 94.77           O  
ATOM   3522  OE2 GLU A 224       0.762  -8.794  17.445  1.00 94.77           O  
ATOM   3523  N   VAL A 225       3.013  -3.676  18.747  1.00 94.90           N  
ATOM   3524  H   VAL A 225       2.342  -3.430  18.034  1.00 94.90           H  
ATOM   3525  CA  VAL A 225       4.296  -2.951  18.807  1.00 94.90           C  
ATOM   3526  HA  VAL A 225       5.113  -3.673  18.809  1.00 94.90           H  
ATOM   3527  C   VAL A 225       4.393  -2.140  20.107  1.00 94.90           C  
ATOM   3528  CB  VAL A 225       4.461  -2.016  17.589  1.00 94.90           C  
ATOM   3529  HB  VAL A 225       3.614  -1.331  17.557  1.00 94.90           H  
ATOM   3530  O   VAL A 225       5.396  -2.226  20.815  1.00 94.90           O  
ATOM   3531  CG1 VAL A 225       5.733  -1.175  17.648  1.00 94.90           C  
ATOM   3532 HG11 VAL A 225       6.611  -1.814  17.738  1.00 94.90           H  
ATOM   3533 HG12 VAL A 225       5.682  -0.493  18.496  1.00 94.90           H  
ATOM   3534 HG13 VAL A 225       5.809  -0.562  16.750  1.00 94.90           H  
ATOM   3535  CG2 VAL A 225       4.514  -2.752  16.248  1.00 94.90           C  
ATOM   3536 HG21 VAL A 225       4.417  -2.033  15.434  1.00 94.90           H  
ATOM   3537 HG22 VAL A 225       3.702  -3.476  16.176  1.00 94.90           H  
ATOM   3538 HG23 VAL A 225       5.471  -3.264  16.151  1.00 94.90           H  
ATOM   3539  N   TYR A 226       3.349  -1.373  20.434  1.00 95.70           N  
ATOM   3540  H   TYR A 226       2.543  -1.358  19.825  1.00 95.70           H  
ATOM   3541  CA  TYR A 226       3.299  -0.555  21.646  1.00 95.70           C  
ATOM   3542  HA  TYR A 226       4.169   0.102  21.657  1.00 95.70           H  
ATOM   3543  C   TYR A 226       3.359  -1.416  22.915  1.00 95.70           C  
ATOM   3544  CB  TYR A 226       2.039   0.318  21.607  1.00 95.70           C  
ATOM   3545  HB2 TYR A 226       2.000   0.825  20.643  1.00 95.70           H  
ATOM   3546  HB3 TYR A 226       1.152  -0.311  21.682  1.00 95.70           H  
ATOM   3547  O   TYR A 226       4.192  -1.168  23.783  1.00 95.70           O  
ATOM   3548  CG  TYR A 226       1.989   1.371  22.694  1.00 95.70           C  
ATOM   3549  CD1 TYR A 226       1.370   1.093  23.928  1.00 95.70           C  
ATOM   3550  HD1 TYR A 226       0.936   0.120  24.106  1.00 95.70           H  
ATOM   3551  CD2 TYR A 226       2.578   2.629  22.470  1.00 95.70           C  
ATOM   3552  HD2 TYR A 226       3.088   2.821  21.537  1.00 95.70           H  
ATOM   3553  CE1 TYR A 226       1.334   2.080  24.933  1.00 95.70           C  
ATOM   3554  HE1 TYR A 226       0.868   1.869  25.884  1.00 95.70           H  
ATOM   3555  CE2 TYR A 226       2.534   3.623  23.464  1.00 95.70           C  
ATOM   3556  HE2 TYR A 226       2.982   4.589  23.282  1.00 95.70           H  
ATOM   3557  OH  TYR A 226       1.870   4.312  25.657  1.00 95.70           O  
ATOM   3558  HH  TYR A 226       2.322   5.098  25.341  1.00 95.70           H  
ATOM   3559  CZ  TYR A 226       1.911   3.346  24.700  1.00 95.70           C  
ATOM   3560  N   ASP A 227       2.561  -2.484  22.984  1.00 94.88           N  
ATOM   3561  H   ASP A 227       1.877  -2.611  22.252  1.00 94.88           H  
ATOM   3562  CA  ASP A 227       2.522  -3.423  24.113  1.00 94.88           C  
ATOM   3563  HA  ASP A 227       2.313  -2.868  25.028  1.00 94.88           H  
ATOM   3564  C   ASP A 227       3.856  -4.164  24.318  1.00 94.88           C  
ATOM   3565  CB  ASP A 227       1.395  -4.448  23.892  1.00 94.88           C  
ATOM   3566  HB2 ASP A 227       1.522  -4.910  22.913  1.00 94.88           H  
ATOM   3567  HB3 ASP A 227       1.497  -5.235  24.640  1.00 94.88           H  
ATOM   3568  O   ASP A 227       4.195  -4.546  25.440  1.00 94.88           O  
ATOM   3569  CG  ASP A 227      -0.030  -3.888  24.011  1.00 94.88           C  
ATOM   3570  OD1 ASP A 227      -0.209  -2.804  24.613  1.00 94.88           O  
ATOM   3571  OD2 ASP A 227      -0.957  -4.606  23.566  1.00 94.88           O  
ATOM   3572  N   ALA A 228       4.648  -4.336  23.255  1.00 94.28           N  
ATOM   3573  H   ALA A 228       4.295  -4.059  22.351  1.00 94.28           H  
ATOM   3574  CA  ALA A 228       6.004  -4.880  23.325  1.00 94.28           C  
ATOM   3575  HA  ALA A 228       5.991  -5.717  24.024  1.00 94.28           H  
ATOM   3576  C   ALA A 228       7.051  -3.884  23.867  1.00 94.28           C  
ATOM   3577  CB  ALA A 228       6.369  -5.433  21.948  1.00 94.28           C  
ATOM   3578  HB1 ALA A 228       5.627  -6.181  21.670  1.00 94.28           H  
ATOM   3579  HB2 ALA A 228       7.357  -5.893  21.980  1.00 94.28           H  
ATOM   3580  HB3 ALA A 228       6.368  -4.632  21.209  1.00 94.28           H  
ATOM   3581  O   ALA A 228       8.230  -4.224  23.969  1.00 94.28           O  
ATOM   3582  N   GLY A 229       6.636  -2.670  24.243  1.00 94.94           N  
ATOM   3583  H   GLY A 229       5.656  -2.450  24.130  1.00 94.94           H  
ATOM   3584  CA  GLY A 229       7.480  -1.640  24.850  1.00 94.94           C  
ATOM   3585  HA2 GLY A 229       8.286  -2.110  25.414  1.00 94.94           H  
ATOM   3586  HA3 GLY A 229       6.864  -1.062  25.539  1.00 94.94           H  
ATOM   3587  C   GLY A 229       8.096  -0.661  23.852  1.00 94.94           C  
ATOM   3588  O   GLY A 229       8.954   0.143  24.227  1.00 94.94           O  
ATOM   3589  N   HIS A 230       7.682  -0.696  22.584  1.00 94.52           N  
ATOM   3590  H   HIS A 230       6.955  -1.349  22.329  1.00 94.52           H  
ATOM   3591  CA  HIS A 230       8.129   0.266  21.582  1.00 94.52           C  
ATOM   3592  HA  HIS A 230       9.144   0.588  21.816  1.00 94.52           H  
ATOM   3593  C   HIS A 230       7.221   1.503  21.595  1.00 94.52           C  
ATOM   3594  CB  HIS A 230       8.168  -0.402  20.209  1.00 94.52           C  
ATOM   3595  HB2 HIS A 230       8.466   0.338  19.466  1.00 94.52           H  
ATOM   3596  HB3 HIS A 230       7.157  -0.731  19.969  1.00 94.52           H  
ATOM   3597  O   HIS A 230       6.185   1.542  20.941  1.00 94.52           O  
ATOM   3598  CG  HIS A 230       9.082  -1.590  20.100  1.00 94.52           C  
ATOM   3599  CD2 HIS A 230       8.697  -2.889  19.905  1.00 94.52           C  
ATOM   3600  HD2 HIS A 230       7.680  -3.242  19.818  1.00 94.52           H  
ATOM   3601  ND1 HIS A 230      10.457  -1.572  20.141  1.00 94.52           N  
ATOM   3602  HD1 HIS A 230      11.040  -0.768  20.326  1.00 94.52           H  
ATOM   3603  CE1 HIS A 230      10.889  -2.833  19.975  1.00 94.52           C  
ATOM   3604  HE1 HIS A 230      11.923  -3.145  19.976  1.00 94.52           H  
ATOM   3605  NE2 HIS A 230       9.854  -3.669  19.815  1.00 94.52           N  
ATOM   3606  N   HIS A 231       7.614   2.535  22.344  1.00 96.02           N  
ATOM   3607  H   HIS A 231       8.417   2.400  22.941  1.00 96.02           H  
ATOM   3608  CA  HIS A 231       6.814   3.758  22.522  1.00 96.02           C  
ATOM   3609  HA  HIS A 231       5.793   3.560  22.197  1.00 96.02           H  
ATOM   3610  C   HIS A 231       7.293   4.953  21.678  1.00 96.02           C  
ATOM   3611  CB  HIS A 231       6.745   4.119  24.010  1.00 96.02           C  
ATOM   3612  HB2 HIS A 231       7.742   4.406  24.344  1.00 96.02           H  
ATOM   3613  HB3 HIS A 231       6.092   4.984  24.130  1.00 96.02           H  
ATOM   3614  O   HIS A 231       6.937   6.091  21.970  1.00 96.02           O  
ATOM   3615  CG  HIS A 231       6.226   3.040  24.925  1.00 96.02           C  
ATOM   3616  CD2 HIS A 231       5.410   1.980  24.618  1.00 96.02           C  
ATOM   3617  HD2 HIS A 231       5.009   1.728  23.648  1.00 96.02           H  
ATOM   3618  ND1 HIS A 231       6.475   2.982  26.276  1.00 96.02           N  
ATOM   3619  HD1 HIS A 231       7.050   3.625  26.801  1.00 96.02           H  
ATOM   3620  CE1 HIS A 231       5.834   1.914  26.772  1.00 96.02           C  
ATOM   3621  HE1 HIS A 231       5.845   1.599  27.805  1.00 96.02           H  
ATOM   3622  NE2 HIS A 231       5.178   1.274  25.802  1.00 96.02           N  
ATOM   3623  N   THR A 232       8.124   4.727  20.660  1.00 96.84           N  
ATOM   3624  H   THR A 232       8.333   3.772  20.409  1.00 96.84           H  
ATOM   3625  CA  THR A 232       8.594   5.785  19.753  1.00 96.84           C  
ATOM   3626  HA  THR A 232       8.430   6.760  20.211  1.00 96.84           H  
ATOM   3627  C   THR A 232       7.792   5.742  18.461  1.00 96.84           C  
ATOM   3628  CB  THR A 232      10.098   5.650  19.472  1.00 96.84           C  
ATOM   3629  HB  THR A 232      10.293   4.713  18.950  1.00 96.84           H  
ATOM   3630  O   THR A 232       7.645   4.677  17.869  1.00 96.84           O  
ATOM   3631  CG2 THR A 232      10.649   6.813  18.647  1.00 96.84           C  
ATOM   3632 HG21 THR A 232      10.226   6.787  17.642  1.00 96.84           H  
ATOM   3633 HG22 THR A 232      11.731   6.713  18.558  1.00 96.84           H  
ATOM   3634 HG23 THR A 232      10.407   7.766  19.117  1.00 96.84           H  
ATOM   3635  OG1 THR A 232      10.805   5.652  20.696  1.00 96.84           O  
ATOM   3636  HG1 THR A 232      10.507   6.418  21.191  1.00 96.84           H  
ATOM   3637  N   SER A 233       7.276   6.889  18.016  1.00 96.61           N  
ATOM   3638  H   SER A 233       7.341   7.728  18.574  1.00 96.61           H  
ATOM   3639  CA  SER A 233       6.628   6.985  16.707  1.00 96.61           C  
ATOM   3640  HA  SER A 233       5.897   6.180  16.632  1.00 96.61           H  
ATOM   3641  C   SER A 233       7.656   6.827  15.588  1.00 96.61           C  
ATOM   3642  CB  SER A 233       5.902   8.321  16.546  1.00 96.61           C  
ATOM   3643  HB2 SER A 233       5.477   8.380  15.544  1.00 96.61           H  
ATOM   3644  HB3 SER A 233       6.609   9.139  16.679  1.00 96.61           H  
ATOM   3645  O   SER A 233       8.546   7.665  15.446  1.00 96.61           O  
ATOM   3646  OG  SER A 233       4.860   8.442  17.491  1.00 96.61           O  
ATOM   3647  HG  SER A 233       4.920   9.323  17.868  1.00 96.61           H  
ATOM   3648  N   ASP A 234       7.535   5.764  14.798  1.00 95.82           N  
ATOM   3649  H   ASP A 234       6.758   5.137  14.950  1.00 95.82           H  
ATOM   3650  CA  ASP A 234       8.433   5.461  13.679  1.00 95.82           C  
ATOM   3651  HA  ASP A 234       8.647   6.389  13.149  1.00 95.82           H  
ATOM   3652  C   ASP A 234       7.754   4.495  12.689  1.00 95.82           C  
ATOM   3653  CB  ASP A 234       9.771   4.885  14.211  1.00 95.82           C  
ATOM   3654  HB2 ASP A 234      10.008   5.354  15.166  1.00 95.82           H  
ATOM   3655  HB3 ASP A 234       9.656   3.817  14.395  1.00 95.82           H  
ATOM   3656  O   ASP A 234       6.590   4.100  12.846  1.00 95.82           O  
ATOM   3657  CG  ASP A 234      10.975   5.119  13.277  1.00 95.82           C  
ATOM   3658  OD1 ASP A 234      10.765   5.503  12.099  1.00 95.82           O  
ATOM   3659  OD2 ASP A 234      12.117   4.908  13.739  1.00 95.82           O  
ATOM   3660  N   ILE A 235       8.485   4.112  11.647  1.00 95.02           N  
ATOM   3661  H   ILE A 235       9.421   4.487  11.588  1.00 95.02           H  
ATOM   3662  CA  ILE A 235       8.110   3.057  10.722  1.00 95.02           C  
ATOM   3663  HA  ILE A 235       7.040   3.153  10.540  1.00 95.02           H  
ATOM   3664  C   ILE A 235       8.389   1.699  11.364  1.00 95.02           C  
ATOM   3665  CB  ILE A 235       8.829   3.206   9.367  1.00 95.02           C  
ATOM   3666  HB  ILE A 235       9.905   3.165   9.537  1.00 95.02           H  
ATOM   3667  O   ILE A 235       9.531   1.346  11.650  1.00 95.02           O  
ATOM   3668  CG1 ILE A 235       8.476   4.565   8.724  1.00 95.02           C  
ATOM   3669 HG12 ILE A 235       8.638   5.370   9.440  1.00 95.02           H  
ATOM   3670 HG13 ILE A 235       7.422   4.572   8.445  1.00 95.02           H  
ATOM   3671  CG2 ILE A 235       8.424   2.045   8.430  1.00 95.02           C  
ATOM   3672 HG21 ILE A 235       7.344   2.050   8.279  1.00 95.02           H  
ATOM   3673 HG22 ILE A 235       8.931   2.129   7.469  1.00 95.02           H  
ATOM   3674 HG23 ILE A 235       8.720   1.089   8.861  1.00 95.02           H  
ATOM   3675  CD1 ILE A 235       9.332   4.890   7.498  1.00 95.02           C  
ATOM   3676 HD11 ILE A 235      10.383   4.939   7.783  1.00 95.02           H  
ATOM   3677 HD12 ILE A 235       9.018   5.858   7.108  1.00 95.02           H  
ATOM   3678 HD13 ILE A 235       9.202   4.148   6.710  1.00 95.02           H  
ATOM   3679  N   TYR A 236       7.343   0.889  11.480  1.00 93.57           N  
ATOM   3680  H   TYR A 236       6.442   1.243  11.192  1.00 93.57           H  
ATOM   3681  CA  TYR A 236       7.432  -0.503  11.908  1.00 93.57           C  
ATOM   3682  HA  TYR A 236       8.472  -0.747  12.127  1.00 93.57           H  
ATOM   3683  C   TYR A 236       6.971  -1.437  10.795  1.00 93.57           C  
ATOM   3684  CB  TYR A 236       6.638  -0.715  13.201  1.00 93.57           C  
ATOM   3685  HB2 TYR A 236       6.581  -1.782  13.413  1.00 93.57           H  
ATOM   3686  HB3 TYR A 236       5.619  -0.358  13.054  1.00 93.57           H  
ATOM   3687  O   TYR A 236       6.144  -1.083   9.953  1.00 93.57           O  
ATOM   3688  CG  TYR A 236       7.256  -0.021  14.398  1.00 93.57           C  
ATOM   3689  CD1 TYR A 236       8.131  -0.725  15.248  1.00 93.57           C  
ATOM   3690  HD1 TYR A 236       8.343  -1.768  15.068  1.00 93.57           H  
ATOM   3691  CD2 TYR A 236       6.984   1.338  14.643  1.00 93.57           C  
ATOM   3692  HD2 TYR A 236       6.333   1.886  13.978  1.00 93.57           H  
ATOM   3693  CE1 TYR A 236       8.736  -0.069  16.337  1.00 93.57           C  
ATOM   3694  HE1 TYR A 236       9.407  -0.612  16.987  1.00 93.57           H  
ATOM   3695  CE2 TYR A 236       7.584   1.997  15.732  1.00 93.57           C  
ATOM   3696  HE2 TYR A 236       7.401   3.045  15.917  1.00 93.57           H  
ATOM   3697  OH  TYR A 236       9.087   1.935  17.601  1.00 93.57           O  
ATOM   3698  HH  TYR A 236       9.743   1.371  18.016  1.00 93.57           H  
ATOM   3699  CZ  TYR A 236       8.469   1.297  16.575  1.00 93.57           C  
ATOM   3700  N   PHE A 237       7.490  -2.664  10.803  1.00 92.45           N  
ATOM   3701  H   PHE A 237       8.141  -2.906  11.536  1.00 92.45           H  
ATOM   3702  CA  PHE A 237       7.002  -3.731   9.938  1.00 92.45           C  
ATOM   3703  HA  PHE A 237       6.476  -3.300   9.086  1.00 92.45           H  
ATOM   3704  C   PHE A 237       6.017  -4.595  10.708  1.00 92.45           C  
ATOM   3705  CB  PHE A 237       8.162  -4.554   9.378  1.00 92.45           C  
ATOM   3706  HB2 PHE A 237       8.831  -4.843  10.189  1.00 92.45           H  
ATOM   3707  HB3 PHE A 237       7.763  -5.470   8.943  1.00 92.45           H  
ATOM   3708  O   PHE A 237       6.398  -5.332  11.615  1.00 92.45           O  
ATOM   3709  CG  PHE A 237       8.939  -3.819   8.311  1.00 92.45           C  
ATOM   3710  CD1 PHE A 237       8.562  -3.934   6.959  1.00 92.45           C  
ATOM   3711  HD1 PHE A 237       7.717  -4.547   6.684  1.00 92.45           H  
ATOM   3712  CD2 PHE A 237      10.023  -2.998   8.670  1.00 92.45           C  
ATOM   3713  HD2 PHE A 237      10.305  -2.891   9.707  1.00 92.45           H  
ATOM   3714  CE1 PHE A 237       9.287  -3.251   5.967  1.00 92.45           C  
ATOM   3715  HE1 PHE A 237       9.005  -3.344   4.929  1.00 92.45           H  
ATOM   3716  CE2 PHE A 237      10.739  -2.306   7.680  1.00 92.45           C  
ATOM   3717  HE2 PHE A 237      11.566  -1.671   7.961  1.00 92.45           H  
ATOM   3718  CZ  PHE A 237      10.375  -2.437   6.329  1.00 92.45           C  
ATOM   3719  HZ  PHE A 237      10.931  -1.904   5.572  1.00 92.45           H  
ATOM   3720  N   ILE A 238       4.754  -4.538  10.307  1.00 92.23           N  
ATOM   3721  H   ILE A 238       4.517  -3.916   9.548  1.00 92.23           H  
ATOM   3722  CA  ILE A 238       3.702  -5.374  10.882  1.00 92.23           C  
ATOM   3723  HA  ILE A 238       4.071  -5.840  11.795  1.00 92.23           H  
ATOM   3724  C   ILE A 238       3.338  -6.498   9.917  1.00 92.23           C  
ATOM   3725  CB  ILE A 238       2.478  -4.537  11.279  1.00 92.23           C  
ATOM   3726  HB  ILE A 238       1.742  -5.222  11.698  1.00 92.23           H  
ATOM   3727  O   ILE A 238       3.462  -6.354   8.700  1.00 92.23           O  
ATOM   3728  CG1 ILE A 238       1.865  -3.841  10.049  1.00 92.23           C  
ATOM   3729 HG12 ILE A 238       1.920  -4.479   9.166  1.00 92.23           H  
ATOM   3730 HG13 ILE A 238       2.405  -2.920   9.830  1.00 92.23           H  
ATOM   3731  CG2 ILE A 238       2.851  -3.522  12.377  1.00 92.23           C  
ATOM   3732 HG21 ILE A 238       3.236  -4.048  13.251  1.00 92.23           H  
ATOM   3733 HG22 ILE A 238       1.978  -2.947  12.686  1.00 92.23           H  
ATOM   3734 HG23 ILE A 238       3.612  -2.825  12.024  1.00 92.23           H  
ATOM   3735  CD1 ILE A 238       0.395  -3.550  10.274  1.00 92.23           C  
ATOM   3736 HD11 ILE A 238      -0.128  -4.489  10.452  1.00 92.23           H  
ATOM   3737 HD12 ILE A 238      -0.018  -3.070   9.386  1.00 92.23           H  
ATOM   3738 HD13 ILE A 238       0.286  -2.907  11.148  1.00 92.23           H  
ATOM   3739  N   LYS A 239       2.846  -7.619  10.432  1.00 90.56           N  
ATOM   3740  H   LYS A 239       2.751  -7.665  11.436  1.00 90.56           H  
ATOM   3741  CA  LYS A 239       2.318  -8.720   9.627  1.00 90.56           C  
ATOM   3742  HA  LYS A 239       2.275  -8.422   8.580  1.00 90.56           H  
ATOM   3743  C   LYS A 239       0.887  -9.036  10.069  1.00 90.56           C  
ATOM   3744  CB  LYS A 239       3.265  -9.922   9.718  1.00 90.56           C  
ATOM   3745  HB2 LYS A 239       3.228 -10.329  10.728  1.00 90.56           H  
ATOM   3746  HB3 LYS A 239       4.283  -9.601   9.499  1.00 90.56           H  
ATOM   3747  O   LYS A 239       0.705  -9.875  10.952  1.00 90.56           O  
ATOM   3748  CG  LYS A 239       2.841 -10.994   8.704  1.00 90.56           C  
ATOM   3749  HG2 LYS A 239       2.942 -10.596   7.695  1.00 90.56           H  
ATOM   3750  HG3 LYS A 239       1.798 -11.259   8.876  1.00 90.56           H  
ATOM   3751  CD  LYS A 239       3.689 -12.258   8.816  1.00 90.56           C  
ATOM   3752  HD2 LYS A 239       3.768 -12.537   9.867  1.00 90.56           H  
ATOM   3753  HD3 LYS A 239       4.668 -12.061   8.380  1.00 90.56           H  
ATOM   3754  CE  LYS A 239       3.006 -13.378   8.034  1.00 90.56           C  
ATOM   3755  HE2 LYS A 239       3.054 -13.161   6.967  1.00 90.56           H  
ATOM   3756  HE3 LYS A 239       1.949 -13.374   8.301  1.00 90.56           H  
ATOM   3757  NZ  LYS A 239       3.587 -14.706   8.344  1.00 90.56           N  
ATOM   3758  HZ1 LYS A 239       4.534 -14.794   8.005  1.00 90.56           H  
ATOM   3759  HZ2 LYS A 239       3.028 -15.418   7.895  1.00 90.56           H  
ATOM   3760  HZ3 LYS A 239       3.538 -14.882   9.338  1.00 90.56           H  
ATOM   3761  N   PRO A 240      -0.125  -8.410   9.438  1.00 88.14           N  
ATOM   3762  CA  PRO A 240      -1.513  -8.809   9.630  1.00 88.14           C  
ATOM   3763  HA  PRO A 240      -1.812  -8.535  10.642  1.00 88.14           H  
ATOM   3764  C   PRO A 240      -1.682 -10.319   9.427  1.00 88.14           C  
ATOM   3765  CB  PRO A 240      -2.327  -8.001   8.614  1.00 88.14           C  
ATOM   3766  HB2 PRO A 240      -3.306  -7.731   9.009  1.00 88.14           H  
ATOM   3767  HB3 PRO A 240      -2.432  -8.560   7.685  1.00 88.14           H  
ATOM   3768  O   PRO A 240      -0.997 -10.914   8.596  1.00 88.14           O  
ATOM   3769  CG  PRO A 240      -1.459  -6.767   8.368  1.00 88.14           C  
ATOM   3770  HG2 PRO A 240      -1.650  -6.032   9.151  1.00 88.14           H  
ATOM   3771  HG3 PRO A 240      -1.634  -6.333   7.383  1.00 88.14           H  
ATOM   3772  CD  PRO A 240      -0.033  -7.282   8.521  1.00 88.14           C  
ATOM   3773  HD2 PRO A 240       0.603  -6.495   8.928  1.00 88.14           H  
ATOM   3774  HD3 PRO A 240       0.349  -7.605   7.552  1.00 88.14           H  
ATOM   3775  N   LEU A 241      -2.619 -10.941  10.143  1.00 81.55           N  
ATOM   3776  H   LEU A 241      -3.122 -10.373  10.809  1.00 81.55           H  
ATOM   3777  CA  LEU A 241      -2.752 -12.401  10.259  1.00 81.55           C  
ATOM   3778  HA  LEU A 241      -1.918 -12.767  10.858  1.00 81.55           H  
ATOM   3779  C   LEU A 241      -2.737 -13.141   8.911  1.00 81.55           C  
ATOM   3780  CB  LEU A 241      -4.078 -12.692  10.983  1.00 81.55           C  
ATOM   3781  HB2 LEU A 241      -4.890 -12.642  10.256  1.00 81.55           H  
ATOM   3782  HB3 LEU A 241      -4.272 -11.922  11.729  1.00 81.55           H  
ATOM   3783  O   LEU A 241      -2.185 -14.232   8.787  1.00 81.55           O  
ATOM   3784  CG  LEU A 241      -4.069 -14.067  11.673  1.00 81.55           C  
ATOM   3785  HG  LEU A 241      -3.363 -14.736  11.183  1.00 81.55           H  
ATOM   3786  CD1 LEU A 241      -3.669 -13.914  13.142  1.00 81.55           C  
ATOM   3787 HD11 LEU A 241      -4.377 -13.275  13.671  1.00 81.55           H  
ATOM   3788 HD12 LEU A 241      -3.625 -14.894  13.617  1.00 81.55           H  
ATOM   3789 HD13 LEU A 241      -2.679 -13.462  13.200  1.00 81.55           H  
ATOM   3790  CD2 LEU A 241      -5.451 -14.712  11.599  1.00 81.55           C  
ATOM   3791 HD21 LEU A 241      -6.201 -14.048  12.030  1.00 81.55           H  
ATOM   3792 HD22 LEU A 241      -5.695 -14.893  10.552  1.00 81.55           H  
ATOM   3793 HD23 LEU A 241      -5.434 -15.674  12.111  1.00 81.55           H  
ATOM   3794  N   TYR A 242      -3.349 -12.531   7.902  1.00 75.46           N  
ATOM   3795  H   TYR A 242      -3.770 -11.633   8.091  1.00 75.46           H  
ATOM   3796  CA  TYR A 242      -3.477 -13.104   6.571  1.00 75.46           C  
ATOM   3797  HA  TYR A 242      -3.279 -14.175   6.621  1.00 75.46           H  
ATOM   3798  C   TYR A 242      -2.460 -12.525   5.576  1.00 75.46           C  
ATOM   3799  CB  TYR A 242      -4.933 -12.933   6.133  1.00 75.46           C  
ATOM   3800  HB2 TYR A 242      -5.133 -11.867   6.030  1.00 75.46           H  
ATOM   3801  HB3 TYR A 242      -5.080 -13.415   5.166  1.00 75.46           H  
ATOM   3802  O   TYR A 242      -2.342 -13.030   4.467  1.00 75.46           O  
ATOM   3803  CG  TYR A 242      -5.950 -13.499   7.103  1.00 75.46           C  
ATOM   3804  CD1 TYR A 242      -6.132 -14.892   7.192  1.00 75.46           C  
ATOM   3805  HD1 TYR A 242      -5.523 -15.555   6.595  1.00 75.46           H  
ATOM   3806  CD2 TYR A 242      -6.743 -12.631   7.884  1.00 75.46           C  
ATOM   3807  HD2 TYR A 242      -6.612 -11.562   7.812  1.00 75.46           H  
ATOM   3808  CE1 TYR A 242      -7.119 -15.421   8.046  1.00 75.46           C  
ATOM   3809  HE1 TYR A 242      -7.267 -16.488   8.114  1.00 75.46           H  
ATOM   3810  CE2 TYR A 242      -7.741 -13.154   8.725  1.00 75.46           C  
ATOM   3811  HE2 TYR A 242      -8.367 -12.484   9.295  1.00 75.46           H  
ATOM   3812  OH  TYR A 242      -8.914 -15.049   9.595  1.00 75.46           O  
ATOM   3813  HH  TYR A 242      -9.460 -14.343   9.948  1.00 75.46           H  
ATOM   3814  CZ  TYR A 242      -7.933 -14.550   8.801  1.00 75.46           C  
ATOM   3815  N   SER A 243      -1.678 -11.500   5.925  1.00 79.56           N  
ATOM   3816  H   SER A 243      -1.616 -11.229   6.896  1.00 79.56           H  
ATOM   3817  CA  SER A 243      -0.711 -10.937   4.983  1.00 79.56           C  
ATOM   3818  HA  SER A 243      -1.256 -10.755   4.057  1.00 79.56           H  
ATOM   3819  C   SER A 243       0.411 -11.939   4.667  1.00 79.56           C  
ATOM   3820  CB  SER A 243      -0.182  -9.567   5.431  1.00 79.56           C  
ATOM   3821  HB2 SER A 243      -0.982  -8.998   5.906  1.00 79.56           H  
ATOM   3822  HB3 SER A 243       0.147  -9.018   4.549  1.00 79.56           H  
ATOM   3823  O   SER A 243       0.964 -12.624   5.533  1.00 79.56           O  
ATOM   3824  OG  SER A 243       0.913  -9.678   6.310  1.00 79.56           O  
ATOM   3825  HG  SER A 243       1.630  -9.139   5.970  1.00 79.56           H  
ATOM   3826  N   GLY A 244       0.760 -12.046   3.381  1.00 75.72           N  
ATOM   3827  H   GLY A 244       0.215 -11.540   2.697  1.00 75.72           H  
ATOM   3828  CA  GLY A 244       1.855 -12.918   2.943  1.00 75.72           C  
ATOM   3829  HA2 GLY A 244       1.843 -12.989   1.855  1.00 75.72           H  
ATOM   3830  HA3 GLY A 244       1.718 -13.917   3.357  1.00 75.72           H  
ATOM   3831  C   GLY A 244       3.230 -12.402   3.377  1.00 75.72           C  
ATOM   3832  O   GLY A 244       4.098 -13.190   3.741  1.00 75.72           O  
ATOM   3833  N   CYS A 245       3.405 -11.081   3.378  1.00 81.14           N  
ATOM   3834  H   CYS A 245       2.603 -10.493   3.199  1.00 81.14           H  
ATOM   3835  CA  CYS A 245       4.624 -10.396   3.795  1.00 81.14           C  
ATOM   3836  HA  CYS A 245       5.314 -11.125   4.220  1.00 81.14           H  
ATOM   3837  C   CYS A 245       4.300  -9.344   4.861  1.00 81.14           C  
ATOM   3838  CB  CYS A 245       5.299  -9.744   2.579  1.00 81.14           C  
ATOM   3839  HB2 CYS A 245       4.568  -9.131   2.053  1.00 81.14           H  
ATOM   3840  HB3 CYS A 245       6.084  -9.075   2.934  1.00 81.14           H  
ATOM   3841  O   CYS A 245       3.182  -8.813   4.860  1.00 81.14           O  
ATOM   3842  SG  CYS A 245       6.049 -10.915   1.418  1.00 81.14           S  
ATOM   3843  N   PRO A 246       5.257  -9.021   5.748  1.00 87.54           N  
ATOM   3844  CA  PRO A 246       5.152  -7.824   6.563  1.00 87.54           C  
ATOM   3845  HA  PRO A 246       4.248  -7.918   7.165  1.00 87.54           H  
ATOM   3846  C   PRO A 246       5.070  -6.570   5.684  1.00 87.54           C  
ATOM   3847  CB  PRO A 246       6.378  -7.802   7.479  1.00 87.54           C  
ATOM   3848  HB2 PRO A 246       6.110  -7.517   8.496  1.00 87.54           H  
ATOM   3849  HB3 PRO A 246       7.121  -7.108   7.086  1.00 87.54           H  
ATOM   3850  O   PRO A 246       5.665  -6.523   4.604  1.00 87.54           O  
ATOM   3851  CG  PRO A 246       6.910  -9.235   7.423  1.00 87.54           C  
ATOM   3852  HG2 PRO A 246       6.410  -9.835   8.183  1.00 87.54           H  
ATOM   3853  HG3 PRO A 246       7.991  -9.272   7.562  1.00 87.54           H  
ATOM   3854  CD  PRO A 246       6.497  -9.723   6.035  1.00 87.54           C  
ATOM   3855  HD2 PRO A 246       7.250  -9.447   5.297  1.00 87.54           H  
ATOM   3856  HD3 PRO A 246       6.356 -10.804   6.052  1.00 87.54           H  
ATOM   3857  N   ILE A 247       4.330  -5.570   6.148  1.00 90.59           N  
ATOM   3858  H   ILE A 247       3.929  -5.668   7.069  1.00 90.59           H  
ATOM   3859  CA  ILE A 247       4.139  -4.284   5.479  1.00 90.59           C  
ATOM   3860  HA  ILE A 247       4.711  -4.301   4.551  1.00 90.59           H  
ATOM   3861  C   ILE A 247       4.704  -3.163   6.361  1.00 90.59           C  
ATOM   3862  CB  ILE A 247       2.658  -4.052   5.094  1.00 90.59           C  
ATOM   3863  HB  ILE A 247       2.585  -3.055   4.659  1.00 90.59           H  
ATOM   3864  O   ILE A 247       4.502  -3.204   7.578  1.00 90.59           O  
ATOM   3865  CG1 ILE A 247       1.697  -4.114   6.305  1.00 90.59           C  
ATOM   3866 HG12 ILE A 247       2.018  -3.382   7.046  1.00 90.59           H  
ATOM   3867 HG13 ILE A 247       1.740  -5.103   6.761  1.00 90.59           H  
ATOM   3868  CG2 ILE A 247       2.253  -5.065   4.005  1.00 90.59           C  
ATOM   3869 HG21 ILE A 247       2.987  -5.054   3.199  1.00 90.59           H  
ATOM   3870 HG22 ILE A 247       1.282  -4.799   3.587  1.00 90.59           H  
ATOM   3871 HG23 ILE A 247       2.201  -6.068   4.427  1.00 90.59           H  
ATOM   3872  CD1 ILE A 247       0.233  -3.801   5.975  1.00 90.59           C  
ATOM   3873 HD11 ILE A 247       0.165  -2.841   5.463  1.00 90.59           H  
ATOM   3874 HD12 ILE A 247      -0.341  -3.748   6.901  1.00 90.59           H  
ATOM   3875 HD13 ILE A 247      -0.195  -4.583   5.348  1.00 90.59           H  
ATOM   3876  N   PRO A 248       5.420  -2.183   5.782  1.00 92.85           N  
ATOM   3877  CA  PRO A 248       5.858  -1.010   6.524  1.00 92.85           C  
ATOM   3878  HA  PRO A 248       6.332  -1.305   7.460  1.00 92.85           H  
ATOM   3879  C   PRO A 248       4.653  -0.112   6.815  1.00 92.85           C  
ATOM   3880  CB  PRO A 248       6.891  -0.326   5.629  1.00 92.85           C  
ATOM   3881  HB2 PRO A 248       7.872  -0.766   5.807  1.00 92.85           H  
ATOM   3882  HB3 PRO A 248       6.930   0.751   5.793  1.00 92.85           H  
ATOM   3883  O   PRO A 248       3.843   0.152   5.923  1.00 92.85           O  
ATOM   3884  CG  PRO A 248       6.418  -0.674   4.218  1.00 92.85           C  
ATOM   3885  HG2 PRO A 248       5.648   0.031   3.905  1.00 92.85           H  
ATOM   3886  HG3 PRO A 248       7.244  -0.676   3.506  1.00 92.85           H  
ATOM   3887  CD  PRO A 248       5.807  -2.067   4.380  1.00 92.85           C  
ATOM   3888  HD2 PRO A 248       6.557  -2.825   4.151  1.00 92.85           H  
ATOM   3889  HD3 PRO A 248       4.945  -2.173   3.722  1.00 92.85           H  
ATOM   3890  N   VAL A 249       4.540   0.362   8.051  1.00 95.35           N  
ATOM   3891  H   VAL A 249       5.209   0.061   8.745  1.00 95.35           H  
ATOM   3892  CA  VAL A 249       3.485   1.275   8.506  1.00 95.35           C  
ATOM   3893  HA  VAL A 249       3.066   1.795   7.645  1.00 95.35           H  
ATOM   3894  C   VAL A 249       4.073   2.323   9.432  1.00 95.35           C  
ATOM   3895  CB  VAL A 249       2.336   0.540   9.225  1.00 95.35           C  
ATOM   3896  HB  VAL A 249       1.589   1.284   9.505  1.00 95.35           H  
ATOM   3897  O   VAL A 249       5.055   2.059  10.118  1.00 95.35           O  
ATOM   3898  CG1 VAL A 249       1.654  -0.455   8.285  1.00 95.35           C  
ATOM   3899 HG11 VAL A 249       0.747  -0.840   8.752  1.00 95.35           H  
ATOM   3900 HG12 VAL A 249       1.393   0.054   7.358  1.00 95.35           H  
ATOM   3901 HG13 VAL A 249       2.329  -1.282   8.062  1.00 95.35           H  
ATOM   3902  CG2 VAL A 249       2.767  -0.196  10.499  1.00 95.35           C  
ATOM   3903 HG21 VAL A 249       1.908  -0.695  10.949  1.00 95.35           H  
ATOM   3904 HG22 VAL A 249       3.165   0.511  11.227  1.00 95.35           H  
ATOM   3905 HG23 VAL A 249       3.537  -0.933  10.271  1.00 95.35           H  
ATOM   3906  N   TRP A 250       3.454   3.498   9.481  1.00 95.99           N  
ATOM   3907  H   TRP A 250       2.622   3.645   8.928  1.00 95.99           H  
ATOM   3908  CA  TRP A 250       3.761   4.478  10.514  1.00 95.99           C  
ATOM   3909  HA  TRP A 250       4.816   4.420  10.784  1.00 95.99           H  
ATOM   3910  C   TRP A 250       2.932   4.180  11.759  1.00 95.99           C  
ATOM   3911  CB  TRP A 250       3.497   5.880   9.976  1.00 95.99           C  
ATOM   3912  HB2 TRP A 250       2.447   5.982   9.702  1.00 95.99           H  
ATOM   3913  HB3 TRP A 250       4.086   5.992   9.066  1.00 95.99           H  
ATOM   3914  O   TRP A 250       1.698   4.231  11.701  1.00 95.99           O  
ATOM   3915  CG  TRP A 250       3.875   6.978  10.913  1.00 95.99           C  
ATOM   3916  CD1 TRP A 250       3.143   7.425  11.958  1.00 95.99           C  
ATOM   3917  HD1 TRP A 250       2.188   7.021  12.260  1.00 95.99           H  
ATOM   3918  CD2 TRP A 250       5.146   7.682  10.988  1.00 95.99           C  
ATOM   3919  CE2 TRP A 250       5.101   8.576  12.100  1.00 95.99           C  
ATOM   3920  CE3 TRP A 250       6.345   7.620  10.250  1.00 95.99           C  
ATOM   3921  HE3 TRP A 250       6.430   6.913   9.438  1.00 95.99           H  
ATOM   3922  NE1 TRP A 250       3.853   8.384  12.651  1.00 95.99           N  
ATOM   3923  HE1 TRP A 250       3.574   8.715  13.564  1.00 95.99           H  
ATOM   3924  CH2 TRP A 250       7.374   9.291  11.703  1.00 95.99           C  
ATOM   3925  HH2 TRP A 250       8.246   9.855  12.001  1.00 95.99           H  
ATOM   3926  CZ2 TRP A 250       6.189   9.382  12.453  1.00 95.99           C  
ATOM   3927  HZ2 TRP A 250       6.144  10.011  13.330  1.00 95.99           H  
ATOM   3928  CZ3 TRP A 250       7.451   8.413  10.608  1.00 95.99           C  
ATOM   3929  HZ3 TRP A 250       8.384   8.312  10.073  1.00 95.99           H  
ATOM   3930  N   CYS A 251       3.606   3.889  12.869  1.00 96.60           N  
ATOM   3931  H   CYS A 251       4.616   3.903  12.852  1.00 96.60           H  
ATOM   3932  CA  CYS A 251       2.959   3.779  14.166  1.00 96.60           C  
ATOM   3933  HA  CYS A 251       1.901   3.559  14.025  1.00 96.60           H  
ATOM   3934  C   CYS A 251       3.077   5.116  14.901  1.00 96.60           C  
ATOM   3935  CB  CYS A 251       3.553   2.624  14.971  1.00 96.60           C  
ATOM   3936  HB2 CYS A 251       3.041   2.611  15.934  1.00 96.60           H  
ATOM   3937  HB3 CYS A 251       4.606   2.833  15.160  1.00 96.60           H  
ATOM   3938  O   CYS A 251       4.178   5.578  15.179  1.00 96.60           O  
ATOM   3939  SG  CYS A 251       3.396   0.970  14.237  1.00 96.60           S  
ATOM   3940  N   ASP A 252       1.944   5.744  15.195  1.00 96.47           N  
ATOM   3941  H   ASP A 252       1.078   5.272  14.979  1.00 96.47           H  
ATOM   3942  CA  ASP A 252       1.858   6.899  16.082  1.00 96.47           C  
ATOM   3943  HA  ASP A 252       2.790   7.462  16.036  1.00 96.47           H  
ATOM   3944  C   ASP A 252       1.687   6.405  17.525  1.00 96.47           C  
ATOM   3945  CB  ASP A 252       0.747   7.839  15.592  1.00 96.47           C  
ATOM   3946  HB2 ASP A 252       1.029   8.214  14.609  1.00 96.47           H  
ATOM   3947  HB3 ASP A 252      -0.180   7.279  15.468  1.00 96.47           H  
ATOM   3948  O   ASP A 252       0.642   5.872  17.919  1.00 96.47           O  
ATOM   3949  CG  ASP A 252       0.483   9.042  16.508  1.00 96.47           C  
ATOM   3950  OD1 ASP A 252       1.119   9.175  17.575  1.00 96.47           O  
ATOM   3951  OD2 ASP A 252      -0.388   9.858  16.137  1.00 96.47           O  
ATOM   3952  N   MET A 253       2.757   6.570  18.298  1.00 95.91           N  
ATOM   3953  H   MET A 253       3.558   7.041  17.902  1.00 95.91           H  
ATOM   3954  CA  MET A 253       2.826   6.209  19.712  1.00 95.91           C  
ATOM   3955  HA  MET A 253       2.042   5.485  19.934  1.00 95.91           H  
ATOM   3956  C   MET A 253       2.580   7.410  20.635  1.00 95.91           C  
ATOM   3957  CB  MET A 253       4.183   5.551  20.010  1.00 95.91           C  
ATOM   3958  HB2 MET A 253       4.176   5.199  21.041  1.00 95.91           H  
ATOM   3959  HB3 MET A 253       4.973   6.295  19.912  1.00 95.91           H  
ATOM   3960  O   MET A 253       2.379   7.220  21.835  1.00 95.91           O  
ATOM   3961  CG  MET A 253       4.513   4.362  19.095  1.00 95.91           C  
ATOM   3962  HG2 MET A 253       4.806   4.742  18.116  1.00 95.91           H  
ATOM   3963  HG3 MET A 253       5.373   3.841  19.515  1.00 95.91           H  
ATOM   3964  SD  MET A 253       3.169   3.166  18.853  1.00 95.91           S  
ATOM   3965  CE  MET A 253       4.124   1.773  18.221  1.00 95.91           C  
ATOM   3966  HE1 MET A 253       4.820   2.109  17.452  1.00 95.91           H  
ATOM   3967  HE2 MET A 253       4.687   1.337  19.046  1.00 95.91           H  
ATOM   3968  HE3 MET A 253       3.449   1.021  17.813  1.00 95.91           H  
ATOM   3969  N   ASP A 254       2.564   8.626  20.084  1.00 94.68           N  
ATOM   3970  H   ASP A 254       2.592   8.689  19.077  1.00 94.68           H  
ATOM   3971  CA  ASP A 254       2.450   9.883  20.828  1.00 94.68           C  
ATOM   3972  HA  ASP A 254       2.966   9.785  21.783  1.00 94.68           H  
ATOM   3973  C   ASP A 254       0.986  10.247  21.105  1.00 94.68           C  
ATOM   3974  CB  ASP A 254       3.117  11.013  20.027  1.00 94.68           C  
ATOM   3975  HB2 ASP A 254       2.592  11.139  19.080  1.00 94.68           H  
ATOM   3976  HB3 ASP A 254       3.021  11.943  20.587  1.00 94.68           H  
ATOM   3977  O   ASP A 254       0.648  10.808  22.154  1.00 94.68           O  
ATOM   3978  CG  ASP A 254       4.603  10.766  19.758  1.00 94.68           C  
ATOM   3979  OD1 ASP A 254       5.344  10.525  20.732  1.00 94.68           O  
ATOM   3980  OD2 ASP A 254       5.001  10.837  18.570  1.00 94.68           O  
ATOM   3981  N   THR A 255       0.090   9.929  20.169  1.00 91.87           N  
ATOM   3982  H   THR A 255       0.432   9.539  19.303  1.00 91.87           H  
ATOM   3983  CA  THR A 255      -1.341  10.193  20.320  1.00 91.87           C  
ATOM   3984  HA  THR A 255      -1.442  11.247  20.579  1.00 91.87           H  
ATOM   3985  C   THR A 255      -1.933   9.314  21.430  1.00 91.87           C  
ATOM   3986  CB  THR A 255      -2.085   9.999  18.996  1.00 91.87           C  
ATOM   3987  HB  THR A 255      -1.870   9.020  18.567  1.00 91.87           H  
ATOM   3988  O   THR A 255      -1.822   8.090  21.360  1.00 91.87           O  
ATOM   3989  CG2 THR A 255      -3.592  10.181  19.160  1.00 91.87           C  
ATOM   3990 HG21 THR A 255      -3.795  11.148  19.620  1.00 91.87           H  
ATOM   3991 HG22 THR A 255      -4.054  10.143  18.174  1.00 91.87           H  
ATOM   3992 HG23 THR A 255      -4.004   9.373  19.765  1.00 91.87           H  
ATOM   3993  OG1 THR A 255      -1.706  11.022  18.111  1.00 91.87           O  
ATOM   3994  HG1 THR A 255      -1.165  10.618  17.429  1.00 91.87           H  
ATOM   3995  N   PRO A 256      -2.630   9.886  22.439  1.00 88.94           N  
ATOM   3996  CA  PRO A 256      -3.077   9.139  23.607  1.00 88.94           C  
ATOM   3997  HA  PRO A 256      -2.169   8.895  24.159  1.00 88.94           H  
ATOM   3998  C   PRO A 256      -3.829   7.832  23.343  1.00 88.94           C  
ATOM   3999  CB  PRO A 256      -3.886  10.113  24.458  1.00 88.94           C  
ATOM   4000  HB2 PRO A 256      -3.871   9.844  25.514  1.00 88.94           H  
ATOM   4001  HB3 PRO A 256      -4.907  10.182  24.084  1.00 88.94           H  
ATOM   4002  O   PRO A 256      -4.622   7.690  22.405  1.00 88.94           O  
ATOM   4003  CG  PRO A 256      -3.148  11.422  24.196  1.00 88.94           C  
ATOM   4004  HG2 PRO A 256      -3.781  12.290  24.380  1.00 88.94           H  
ATOM   4005  HG3 PRO A 256      -2.249  11.466  24.810  1.00 88.94           H  
ATOM   4006  CD  PRO A 256      -2.754  11.311  22.721  1.00 88.94           C  
ATOM   4007  HD2 PRO A 256      -1.810  11.834  22.563  1.00 88.94           H  
ATOM   4008  HD3 PRO A 256      -3.534  11.740  22.091  1.00 88.94           H  
ATOM   4009  N   LYS A 257      -3.554   6.935  24.298  1.00 85.44           N  
ATOM   4010  H   LYS A 257      -2.993   7.333  25.038  1.00 85.44           H  
ATOM   4011  CA  LYS A 257      -3.456   5.467  24.281  1.00 85.44           C  
ATOM   4012  HA  LYS A 257      -3.227   5.173  25.306  1.00 85.44           H  
ATOM   4013  C   LYS A 257      -2.254   4.866  23.540  1.00 85.44           C  
ATOM   4014  CB  LYS A 257      -4.775   4.763  23.944  1.00 85.44           C  
ATOM   4015  HB2 LYS A 257      -4.572   3.695  23.870  1.00 85.44           H  
ATOM   4016  HB3 LYS A 257      -5.148   5.100  22.977  1.00 85.44           H  
ATOM   4017  O   LYS A 257      -1.853   3.784  23.943  1.00 85.44           O  
ATOM   4018  CG  LYS A 257      -5.828   4.993  25.038  1.00 85.44           C  
ATOM   4019  HG2 LYS A 257      -6.241   5.997  24.944  1.00 85.44           H  
ATOM   4020  HG3 LYS A 257      -5.366   4.887  26.019  1.00 85.44           H  
ATOM   4021  CD  LYS A 257      -6.944   3.953  24.913  1.00 85.44           C  
ATOM   4022  HD2 LYS A 257      -7.417   4.048  23.936  1.00 85.44           H  
ATOM   4023  HD3 LYS A 257      -6.503   2.959  24.995  1.00 85.44           H  
ATOM   4024  CE  LYS A 257      -7.981   4.144  26.021  1.00 85.44           C  
ATOM   4025  HE2 LYS A 257      -8.471   5.108  25.881  1.00 85.44           H  
ATOM   4026  HE3 LYS A 257      -7.461   4.161  26.979  1.00 85.44           H  
ATOM   4027  NZ  LYS A 257      -8.971   3.041  25.996  1.00 85.44           N  
ATOM   4028  HZ1 LYS A 257      -8.494   2.159  26.123  1.00 85.44           H  
ATOM   4029  HZ2 LYS A 257      -9.436   3.010  25.101  1.00 85.44           H  
ATOM   4030  HZ3 LYS A 257      -9.655   3.151  26.731  1.00 85.44           H  
ATOM   4031  N   GLY A 258      -1.644   5.562  22.581  1.00 93.23           N  
ATOM   4032  H   GLY A 258      -2.004   6.462  22.299  1.00 93.23           H  
ATOM   4033  CA  GLY A 258      -0.553   5.019  21.768  1.00 93.23           C  
ATOM   4034  HA2 GLY A 258      -0.134   5.812  21.149  1.00 93.23           H  
ATOM   4035  HA3 GLY A 258       0.236   4.643  22.420  1.00 93.23           H  
ATOM   4036  C   GLY A 258      -1.010   3.875  20.855  1.00 93.23           C  
ATOM   4037  O   GLY A 258      -2.188   3.515  20.834  1.00 93.23           O  
ATOM   4038  N   GLY A 259      -0.077   3.321  20.079  1.00 95.84           N  
ATOM   4039  H   GLY A 259       0.869   3.672  20.125  1.00 95.84           H  
ATOM   4040  CA  GLY A 259      -0.320   2.139  19.247  1.00 95.84           C  
ATOM   4041  HA2 GLY A 259      -0.826   1.381  19.844  1.00 95.84           H  
ATOM   4042  HA3 GLY A 259       0.643   1.739  18.932  1.00 95.84           H  
ATOM   4043  C   GLY A 259      -1.150   2.383  17.985  1.00 95.84           C  
ATOM   4044  O   GLY A 259      -1.674   1.425  17.413  1.00 95.84           O  
ATOM   4045  N   TRP A 260      -1.275   3.634  17.527  1.00 96.94           N  
ATOM   4046  H   TRP A 260      -0.745   4.369  17.972  1.00 96.94           H  
ATOM   4047  CA  TRP A 260      -2.084   3.978  16.360  1.00 96.94           C  
ATOM   4048  HA  TRP A 260      -2.978   3.355  16.368  1.00 96.94           H  
ATOM   4049  C   TRP A 260      -1.376   3.647  15.055  1.00 96.94           C  
ATOM   4050  CB  TRP A 260      -2.518   5.449  16.405  1.00 96.94           C  
ATOM   4051  HB2 TRP A 260      -3.001   5.697  15.459  1.00 96.94           H  
ATOM   4052  HB3 TRP A 260      -1.627   6.071  16.492  1.00 96.94           H  
ATOM   4053  O   TRP A 260      -0.305   4.164  14.760  1.00 96.94           O  
ATOM   4054  CG  TRP A 260      -3.454   5.829  17.510  1.00 96.94           C  
ATOM   4055  CD1 TRP A 260      -3.087   6.317  18.716  1.00 96.94           C  
ATOM   4056  HD1 TRP A 260      -2.065   6.485  19.021  1.00 96.94           H  
ATOM   4057  CD2 TRP A 260      -4.909   5.743  17.540  1.00 96.94           C  
ATOM   4058  CE2 TRP A 260      -5.360   6.178  18.823  1.00 96.94           C  
ATOM   4059  CE3 TRP A 260      -5.890   5.295  16.627  1.00 96.94           C  
ATOM   4060  HE3 TRP A 260      -5.569   4.921  15.666  1.00 96.94           H  
ATOM   4061  NE1 TRP A 260      -4.208   6.525  19.498  1.00 96.94           N  
ATOM   4062  HE1 TRP A 260      -4.146   6.828  20.460  1.00 96.94           H  
ATOM   4063  CH2 TRP A 260      -7.666   5.741  18.233  1.00 96.94           C  
ATOM   4064  HH2 TRP A 260      -8.718   5.752  18.477  1.00 96.94           H  
ATOM   4065  CZ2 TRP A 260      -6.718   6.188  19.171  1.00 96.94           C  
ATOM   4066  HZ2 TRP A 260      -7.018   6.523  20.154  1.00 96.94           H  
ATOM   4067  CZ3 TRP A 260      -7.251   5.269  16.976  1.00 96.94           C  
ATOM   4068  HZ3 TRP A 260      -7.975   4.897  16.266  1.00 96.94           H  
ATOM   4069  N   LEU A 261      -2.012   2.832  14.220  1.00 97.19           N  
ATOM   4070  H   LEU A 261      -2.891   2.430  14.515  1.00 97.19           H  
ATOM   4071  CA  LEU A 261      -1.550   2.560  12.867  1.00 97.19           C  
ATOM   4072  HA  LEU A 261      -0.462   2.629  12.838  1.00 97.19           H  
ATOM   4073  C   LEU A 261      -2.120   3.602  11.912  1.00 97.19           C  
ATOM   4074  CB  LEU A 261      -1.949   1.126  12.514  1.00 97.19           C  
ATOM   4075  HB2 LEU A 261      -3.035   1.039  12.496  1.00 97.19           H  
ATOM   4076  HB3 LEU A 261      -1.585   0.484  13.316  1.00 97.19           H  
ATOM   4077  O   LEU A 261      -3.331   3.648  11.686  1.00 97.19           O  
ATOM   4078  CG  LEU A 261      -1.367   0.625  11.186  1.00 97.19           C  
ATOM   4079  HG  LEU A 261      -0.317   0.905  11.102  1.00 97.19           H  
ATOM   4080  CD1 LEU A 261      -1.474  -0.891  11.189  1.00 97.19           C  
ATOM   4081 HD11 LEU A 261      -1.108  -1.283  10.240  1.00 97.19           H  
ATOM   4082 HD12 LEU A 261      -2.511  -1.195  11.333  1.00 97.19           H  
ATOM   4083 HD13 LEU A 261      -0.874  -1.284  12.010  1.00 97.19           H  
ATOM   4084  CD2 LEU A 261      -2.125   1.086   9.946  1.00 97.19           C  
ATOM   4085 HD21 LEU A 261      -3.186   0.866  10.059  1.00 97.19           H  
ATOM   4086 HD22 LEU A 261      -1.981   2.154   9.782  1.00 97.19           H  
ATOM   4087 HD23 LEU A 261      -1.724   0.562   9.079  1.00 97.19           H  
ATOM   4088  N   VAL A 262      -1.258   4.415  11.310  1.00 96.70           N  
ATOM   4089  H   VAL A 262      -0.275   4.332  11.527  1.00 96.70           H  
ATOM   4090  CA  VAL A 262      -1.685   5.430  10.341  1.00 96.70           C  
ATOM   4091  HA  VAL A 262      -2.600   5.892  10.710  1.00 96.70           H  
ATOM   4092  C   VAL A 262      -1.995   4.768   8.998  1.00 96.70           C  
ATOM   4093  CB  VAL A 262      -0.641   6.549  10.219  1.00 96.70           C  
ATOM   4094  HB  VAL A 262       0.305   6.122   9.887  1.00 96.70           H  
ATOM   4095  O   VAL A 262      -1.117   4.203   8.351  1.00 96.70           O  
ATOM   4096  CG1 VAL A 262      -1.070   7.625   9.216  1.00 96.70           C  
ATOM   4097 HG11 VAL A 262      -2.036   8.041   9.503  1.00 96.70           H  
ATOM   4098 HG12 VAL A 262      -1.140   7.198   8.215  1.00 96.70           H  
ATOM   4099 HG13 VAL A 262      -0.324   8.420   9.198  1.00 96.70           H  
ATOM   4100  CG2 VAL A 262      -0.435   7.241  11.575  1.00 96.70           C  
ATOM   4101 HG21 VAL A 262      -0.051   6.533  12.309  1.00 96.70           H  
ATOM   4102 HG22 VAL A 262      -1.381   7.640  11.942  1.00 96.70           H  
ATOM   4103 HG23 VAL A 262       0.277   8.060  11.475  1.00 96.70           H  
ATOM   4104  N   ILE A 263      -3.261   4.829   8.575  1.00 96.69           N  
ATOM   4105  H   ILE A 263      -3.924   5.305   9.170  1.00 96.69           H  
ATOM   4106  CA  ILE A 263      -3.721   4.280   7.287  1.00 96.69           C  
ATOM   4107  HA  ILE A 263      -3.016   3.507   6.982  1.00 96.69           H  
ATOM   4108  C   ILE A 263      -3.718   5.327   6.169  1.00 96.69           C  
ATOM   4109  CB  ILE A 263      -5.107   3.605   7.404  1.00 96.69           C  
ATOM   4110  HB  ILE A 263      -5.335   3.177   6.428  1.00 96.69           H  
ATOM   4111  O   ILE A 263      -3.710   4.979   4.985  1.00 96.69           O  
ATOM   4112  CG1 ILE A 263      -6.238   4.593   7.761  1.00 96.69           C  
ATOM   4113 HG12 ILE A 263      -6.084   4.974   8.771  1.00 96.69           H  
ATOM   4114 HG13 ILE A 263      -6.211   5.430   7.063  1.00 96.69           H  
ATOM   4115  CG2 ILE A 263      -5.047   2.449   8.410  1.00 96.69           C  
ATOM   4116 HG21 ILE A 263      -4.908   2.841   9.418  1.00 96.69           H  
ATOM   4117 HG22 ILE A 263      -5.964   1.860   8.374  1.00 96.69           H  
ATOM   4118 HG23 ILE A 263      -4.211   1.794   8.168  1.00 96.69           H  
ATOM   4119  CD1 ILE A 263      -7.647   3.994   7.678  1.00 96.69           C  
ATOM   4120 HD11 ILE A 263      -8.382   4.778   7.857  1.00 96.69           H  
ATOM   4121 HD12 ILE A 263      -7.781   3.217   8.430  1.00 96.69           H  
ATOM   4122 HD13 ILE A 263      -7.815   3.574   6.686  1.00 96.69           H  
ATOM   4123  N   GLN A 264      -3.765   6.608   6.536  1.00 95.56           N  
ATOM   4124  H   GLN A 264      -3.763   6.816   7.524  1.00 95.56           H  
ATOM   4125  CA  GLN A 264      -3.726   7.740   5.619  1.00 95.56           C  
ATOM   4126  HA  GLN A 264      -3.072   7.478   4.787  1.00 95.56           H  
ATOM   4127  C   GLN A 264      -3.139   8.952   6.343  1.00 95.56           C  
ATOM   4128  CB  GLN A 264      -5.147   8.001   5.083  1.00 95.56           C  
ATOM   4129  HB2 GLN A 264      -5.505   7.064   4.655  1.00 95.56           H  
ATOM   4130  HB3 GLN A 264      -5.810   8.240   5.915  1.00 95.56           H  
ATOM   4131  O   GLN A 264      -3.491   9.208   7.498  1.00 95.56           O  
ATOM   4132  CG  GLN A 264      -5.291   9.079   3.994  1.00 95.56           C  
ATOM   4133  HG2 GLN A 264      -4.427   9.056   3.331  1.00 95.56           H  
ATOM   4134  HG3 GLN A 264      -6.176   8.835   3.407  1.00 95.56           H  
ATOM   4135  CD  GLN A 264      -5.500  10.502   4.492  1.00 95.56           C  
ATOM   4136  NE2 GLN A 264      -6.506  11.198   4.028  1.00 95.56           N  
ATOM   4137 HE21 GLN A 264      -7.294  10.763   3.569  1.00 95.56           H  
ATOM   4138 HE22 GLN A 264      -6.571  12.105   4.467  1.00 95.56           H  
ATOM   4139  OE1 GLN A 264      -4.770  11.041   5.294  1.00 95.56           O  
ATOM   4140  N   ARG A 265      -2.283   9.712   5.649  1.00 94.25           N  
ATOM   4141  H   ARG A 265      -2.047   9.423   4.711  1.00 94.25           H  
ATOM   4142  CA  ARG A 265      -1.825  11.030   6.113  1.00 94.25           C  
ATOM   4143  HA  ARG A 265      -2.553  11.405   6.832  1.00 94.25           H  
ATOM   4144  C   ARG A 265      -1.766  12.049   4.977  1.00 94.25           C  
ATOM   4145  CB  ARG A 265      -0.485  10.855   6.837  1.00 94.25           C  
ATOM   4146  HB2 ARG A 265      -0.639  10.146   7.651  1.00 94.25           H  
ATOM   4147  HB3 ARG A 265       0.246  10.431   6.148  1.00 94.25           H  
ATOM   4148  O   ARG A 265      -1.230  11.745   3.910  1.00 94.25           O  
ATOM   4149  CG  ARG A 265       0.068  12.163   7.428  1.00 94.25           C  
ATOM   4150  HG2 ARG A 265      -0.737  12.721   7.906  1.00 94.25           H  
ATOM   4151  HG3 ARG A 265       0.481  12.780   6.631  1.00 94.25           H  
ATOM   4152  CD  ARG A 265       1.153  11.881   8.476  1.00 94.25           C  
ATOM   4153  HD2 ARG A 265       0.722  11.271   9.269  1.00 94.25           H  
ATOM   4154  HD3 ARG A 265       1.481  12.828   8.905  1.00 94.25           H  
ATOM   4155  NE  ARG A 265       2.305  11.189   7.883  1.00 94.25           N  
ATOM   4156  HE  ARG A 265       2.344  11.131   6.875  1.00 94.25           H  
ATOM   4157  NH1 ARG A 265       3.342  10.394   9.793  1.00 94.25           N  
ATOM   4158 HH11 ARG A 265       2.679  10.853  10.400  1.00 94.25           H  
ATOM   4159 HH12 ARG A 265       4.058   9.802  10.189  1.00 94.25           H  
ATOM   4160  NH2 ARG A 265       4.050   9.811   7.773  1.00 94.25           N  
ATOM   4161 HH21 ARG A 265       3.975   9.855   6.766  1.00 94.25           H  
ATOM   4162 HH22 ARG A 265       4.658   9.110   8.172  1.00 94.25           H  
ATOM   4163  CZ  ARG A 265       3.230  10.482   8.499  1.00 94.25           C  
ATOM   4164  N   ARG A 266      -2.247  13.268   5.242  1.00 91.62           N  
ATOM   4165  H   ARG A 266      -2.669  13.385   6.152  1.00 91.62           H  
ATOM   4166  CA  ARG A 266      -2.053  14.496   4.452  1.00 91.62           C  
ATOM   4167  HA  ARG A 266      -1.405  14.278   3.603  1.00 91.62           H  
ATOM   4168  C   ARG A 266      -1.355  15.541   5.325  1.00 91.62           C  
ATOM   4169  CB  ARG A 266      -3.384  15.059   3.918  1.00 91.62           C  
ATOM   4170  HB2 ARG A 266      -3.921  15.548   4.732  1.00 91.62           H  
ATOM   4171  HB3 ARG A 266      -3.160  15.842   3.193  1.00 91.62           H  
ATOM   4172  O   ARG A 266      -1.654  15.649   6.509  1.00 91.62           O  
ATOM   4173  CG  ARG A 266      -4.332  14.033   3.280  1.00 91.62           C  
ATOM   4174  HG2 ARG A 266      -5.239  14.547   2.962  1.00 91.62           H  
ATOM   4175  HG3 ARG A 266      -4.611  13.293   4.029  1.00 91.62           H  
ATOM   4176  CD  ARG A 266      -3.728  13.292   2.087  1.00 91.62           C  
ATOM   4177  HD2 ARG A 266      -4.488  12.646   1.648  1.00 91.62           H  
ATOM   4178  HD3 ARG A 266      -2.918  12.652   2.438  1.00 91.62           H  
ATOM   4179  NE  ARG A 266      -3.192  14.214   1.072  1.00 91.62           N  
ATOM   4180  HE  ARG A 266      -2.193  14.363   1.074  1.00 91.62           H  
ATOM   4181  NH1 ARG A 266      -5.178  14.775   0.049  1.00 91.62           N  
ATOM   4182 HH11 ARG A 266      -5.678  14.158   0.673  1.00 91.62           H  
ATOM   4183 HH12 ARG A 266      -5.693  15.346  -0.606  1.00 91.62           H  
ATOM   4184  NH2 ARG A 266      -3.235  15.637  -0.661  1.00 91.62           N  
ATOM   4185 HH21 ARG A 266      -3.707  16.201  -1.353  1.00 91.62           H  
ATOM   4186 HH22 ARG A 266      -2.227  15.648  -0.591  1.00 91.62           H  
ATOM   4187  CZ  ARG A 266      -3.880  14.866   0.163  1.00 91.62           C  
ATOM   4188  N   ARG A 267      -0.431  16.314   4.763  1.00 88.78           N  
ATOM   4189  H   ARG A 267      -0.280  16.202   3.771  1.00 88.78           H  
ATOM   4190  CA  ARG A 267       0.322  17.353   5.479  1.00 88.78           C  
ATOM   4191  HA  ARG A 267      -0.330  17.822   6.217  1.00 88.78           H  
ATOM   4192  C   ARG A 267       0.819  18.473   4.570  1.00 88.78           C  
ATOM   4193  CB  ARG A 267       1.504  16.689   6.209  1.00 88.78           C  
ATOM   4194  HB2 ARG A 267       1.124  15.927   6.890  1.00 88.78           H  
ATOM   4195  HB3 ARG A 267       2.150  16.205   5.476  1.00 88.78           H  
ATOM   4196  O   ARG A 267       0.735  19.631   4.962  1.00 88.78           O  
ATOM   4197  CG  ARG A 267       2.326  17.705   7.014  1.00 88.78           C  
ATOM   4198  HG2 ARG A 267       1.694  18.170   7.770  1.00 88.78           H  
ATOM   4199  HG3 ARG A 267       2.712  18.478   6.349  1.00 88.78           H  
ATOM   4200  CD  ARG A 267       3.521  17.032   7.687  1.00 88.78           C  
ATOM   4201  HD2 ARG A 267       3.159  16.331   8.439  1.00 88.78           H  
ATOM   4202  HD3 ARG A 267       4.082  16.485   6.929  1.00 88.78           H  
ATOM   4203  NE  ARG A 267       4.401  18.037   8.311  1.00 88.78           N  
ATOM   4204  HE  ARG A 267       4.109  19.001   8.227  1.00 88.78           H  
ATOM   4205  NH1 ARG A 267       6.039  16.594   9.021  1.00 88.78           N  
ATOM   4206 HH11 ARG A 267       5.535  15.825   8.604  1.00 88.78           H  
ATOM   4207 HH12 ARG A 267       6.936  16.424   9.452  1.00 88.78           H  
ATOM   4208  NH2 ARG A 267       6.264  18.785   9.381  1.00 88.78           N  
ATOM   4209 HH21 ARG A 267       5.943  19.737   9.274  1.00 88.78           H  
ATOM   4210 HH22 ARG A 267       7.156  18.594   9.813  1.00 88.78           H  
ATOM   4211  CZ  ARG A 267       5.559  17.800   8.899  1.00 88.78           C  
ATOM   4212  N   ASP A 268       1.375  18.140   3.411  1.00 90.12           N  
ATOM   4213  H   ASP A 268       1.384  17.170   3.131  1.00 90.12           H  
ATOM   4214  CA  ASP A 268       2.166  19.069   2.592  1.00 90.12           C  
ATOM   4215  HA  ASP A 268       1.970  20.090   2.919  1.00 90.12           H  
ATOM   4216  C   ASP A 268       1.808  19.047   1.097  1.00 90.12           C  
ATOM   4217  CB  ASP A 268       3.663  18.799   2.828  1.00 90.12           C  
ATOM   4218  HB2 ASP A 268       3.877  18.960   3.885  1.00 90.12           H  
ATOM   4219  HB3 ASP A 268       4.248  19.524   2.262  1.00 90.12           H  
ATOM   4220  O   ASP A 268       2.330  19.853   0.329  1.00 90.12           O  
ATOM   4221  CG  ASP A 268       4.124  17.388   2.446  1.00 90.12           C  
ATOM   4222  OD1 ASP A 268       3.347  16.644   1.799  1.00 90.12           O  
ATOM   4223  OD2 ASP A 268       5.251  17.031   2.838  1.00 90.12           O  
ATOM   4224  N   GLY A 269       0.900  18.164   0.672  1.00 88.73           N  
ATOM   4225  H   GLY A 269       0.549  17.481   1.329  1.00 88.73           H  
ATOM   4226  CA  GLY A 269       0.502  18.019  -0.726  1.00 88.73           C  
ATOM   4227  HA2 GLY A 269       0.267  19.001  -1.136  1.00 88.73           H  
ATOM   4228  HA3 GLY A 269      -0.389  17.392  -0.765  1.00 88.73           H  
ATOM   4229  C   GLY A 269       1.561  17.370  -1.619  1.00 88.73           C  
ATOM   4230  O   GLY A 269       1.419  17.420  -2.842  1.00 88.73           O  
ATOM   4231  N   SER A 270       2.604  16.761  -1.045  1.00 92.78           N  
ATOM   4232  H   SER A 270       2.660  16.757  -0.036  1.00 92.78           H  
ATOM   4233  CA  SER A 270       3.673  16.075  -1.783  1.00 92.78           C  
ATOM   4234  HA  SER A 270       4.120  16.782  -2.483  1.00 92.78           H  
ATOM   4235  C   SER A 270       3.180  14.877  -2.597  1.00 92.78           C  
ATOM   4236  CB  SER A 270       4.766  15.607  -0.815  1.00 92.78           C  
ATOM   4237  HB2 SER A 270       5.233  16.473  -0.348  1.00 92.78           H  
ATOM   4238  HB3 SER A 270       5.527  15.056  -1.368  1.00 92.78           H  
ATOM   4239  O   SER A 270       3.812  14.498  -3.587  1.00 92.78           O  
ATOM   4240  OG  SER A 270       4.229  14.771   0.191  1.00 92.78           O  
ATOM   4241  HG  SER A 270       3.944  15.360   0.893  1.00 92.78           H  
ATOM   4242  N   VAL A 271       2.039  14.287  -2.227  1.00 93.72           N  
ATOM   4243  H   VAL A 271       1.577  14.625  -1.395  1.00 93.72           H  
ATOM   4244  CA  VAL A 271       1.484  13.111  -2.897  1.00 93.72           C  
ATOM   4245  HA  VAL A 271       2.172  12.807  -3.686  1.00 93.72           H  
ATOM   4246  C   VAL A 271       0.160  13.442  -3.577  1.00 93.72           C  
ATOM   4247  CB  VAL A 271       1.406  11.927  -1.918  1.00 93.72           C  
ATOM   4248  HB  VAL A 271       0.842  12.218  -1.032  1.00 93.72           H  
ATOM   4249  O   VAL A 271      -0.764  14.012  -2.999  1.00 93.72           O  
ATOM   4250  CG1 VAL A 271       0.738  10.692  -2.537  1.00 93.72           C  
ATOM   4251 HG11 VAL A 271       0.750   9.884  -1.806  1.00 93.72           H  
ATOM   4252 HG12 VAL A 271       1.273  10.381  -3.434  1.00 93.72           H  
ATOM   4253 HG13 VAL A 271      -0.302  10.910  -2.777  1.00 93.72           H  
ATOM   4254  CG2 VAL A 271       2.829  11.518  -1.512  1.00 93.72           C  
ATOM   4255 HG21 VAL A 271       3.302  12.315  -0.939  1.00 93.72           H  
ATOM   4256 HG22 VAL A 271       3.437  11.318  -2.394  1.00 93.72           H  
ATOM   4257 HG23 VAL A 271       2.803  10.623  -0.891  1.00 93.72           H  
ATOM   4258  N   ASN A 272       0.036  13.030  -4.842  1.00 91.49           N  
ATOM   4259  H   ASN A 272       0.836  12.596  -5.280  1.00 91.49           H  
ATOM   4260  CA  ASN A 272      -1.219  13.131  -5.578  1.00 91.49           C  
ATOM   4261  HA  ASN A 272      -1.669  14.099  -5.357  1.00 91.49           H  
ATOM   4262  C   ASN A 272      -2.194  12.032  -5.125  1.00 91.49           C  
ATOM   4263  CB  ASN A 272      -0.940  13.075  -7.091  1.00 91.49           C  
ATOM   4264  HB2 ASN A 272      -0.282  13.899  -7.367  1.00 91.49           H  
ATOM   4265  HB3 ASN A 272      -0.442  12.136  -7.332  1.00 91.49           H  
ATOM   4266  O   ASN A 272      -1.911  10.848  -5.304  1.00 91.49           O  
ATOM   4267  CG  ASN A 272      -2.210  13.183  -7.923  1.00 91.49           C  
ATOM   4268  ND2 ASN A 272      -2.152  12.828  -9.183  1.00 91.49           N  
ATOM   4269 HD21 ASN A 272      -3.021  12.814  -9.696  1.00 91.49           H  
ATOM   4270 HD22 ASN A 272      -1.279  12.531  -9.596  1.00 91.49           H  
ATOM   4271  OD1 ASN A 272      -3.272  13.563  -7.454  1.00 91.49           O  
ATOM   4272  N   PHE A 273      -3.364  12.426  -4.618  1.00 91.52           N  
ATOM   4273  H   PHE A 273      -3.491  13.414  -4.457  1.00 91.52           H  
ATOM   4274  CA  PHE A 273      -4.454  11.517  -4.235  1.00 91.52           C  
ATOM   4275  HA  PHE A 273      -4.038  10.524  -4.065  1.00 91.52           H  
ATOM   4276  C   PHE A 273      -5.508  11.325  -5.340  1.00 91.52           C  
ATOM   4277  CB  PHE A 273      -5.069  11.973  -2.902  1.00 91.52           C  
ATOM   4278  HB2 PHE A 273      -5.165  13.059  -2.889  1.00 91.52           H  
ATOM   4279  HB3 PHE A 273      -6.074  11.560  -2.824  1.00 91.52           H  
ATOM   4280  O   PHE A 273      -6.422  10.523  -5.194  1.00 91.52           O  
ATOM   4281  CG  PHE A 273      -4.280  11.520  -1.686  1.00 91.52           C  
ATOM   4282  CD1 PHE A 273      -4.805  10.543  -0.818  1.00 91.52           C  
ATOM   4283  HD1 PHE A 273      -5.782  10.121  -0.999  1.00 91.52           H  
ATOM   4284  CD2 PHE A 273      -3.002  12.048  -1.433  1.00 91.52           C  
ATOM   4285  HD2 PHE A 273      -2.596  12.819  -2.072  1.00 91.52           H  
ATOM   4286  CE1 PHE A 273      -4.054  10.101   0.286  1.00 91.52           C  
ATOM   4287  HE1 PHE A 273      -4.454   9.352   0.954  1.00 91.52           H  
ATOM   4288  CE2 PHE A 273      -2.244  11.595  -0.342  1.00 91.52           C  
ATOM   4289  HE2 PHE A 273      -1.269  12.019  -0.150  1.00 91.52           H  
ATOM   4290  CZ  PHE A 273      -2.772  10.625   0.522  1.00 91.52           C  
ATOM   4291  HZ  PHE A 273      -2.198  10.301   1.378  1.00 91.52           H  
ATOM   4292  N   THR A 274      -5.388  11.990  -6.490  1.00 89.32           N  
ATOM   4293  H   THR A 274      -4.601  12.612  -6.611  1.00 89.32           H  
ATOM   4294  CA  THR A 274      -6.215  11.688  -7.671  1.00 89.32           C  
ATOM   4295  HA  THR A 274      -7.225  11.448  -7.339  1.00 89.32           H  
ATOM   4296  C   THR A 274      -5.647  10.454  -8.371  1.00 89.32           C  
ATOM   4297  CB  THR A 274      -6.331  12.886  -8.625  1.00 89.32           C  
ATOM   4298  HB  THR A 274      -5.382  13.061  -9.132  1.00 89.32           H  
ATOM   4299  O   THR A 274      -4.906  10.560  -9.347  1.00 89.32           O  
ATOM   4300  CG2 THR A 274      -7.433  12.665  -9.661  1.00 89.32           C  
ATOM   4301 HG21 THR A 274      -8.385  12.480  -9.164  1.00 89.32           H  
ATOM   4302 HG22 THR A 274      -7.520  13.552 -10.289  1.00 89.32           H  
ATOM   4303 HG23 THR A 274      -7.183  11.815 -10.296  1.00 89.32           H  
ATOM   4304  OG1 THR A 274      -6.677  14.045  -7.902  1.00 89.32           O  
ATOM   4305  HG1 THR A 274      -5.860  14.385  -7.530  1.00 89.32           H  
ATOM   4306  N   GLN A 275      -5.932   9.283  -7.802  1.00 91.63           N  
ATOM   4307  H   GLN A 275      -6.496   9.300  -6.964  1.00 91.63           H  
ATOM   4308  CA  GLN A 275      -5.350   8.000  -8.195  1.00 91.63           C  
ATOM   4309  HA  GLN A 275      -4.653   8.160  -9.017  1.00 91.63           H  
ATOM   4310  C   GLN A 275      -6.405   7.010  -8.705  1.00 91.63           C  
ATOM   4311  CB  GLN A 275      -4.560   7.414  -7.012  1.00 91.63           C  
ATOM   4312  HB2 GLN A 275      -4.217   6.412  -7.270  1.00 91.63           H  
ATOM   4313  HB3 GLN A 275      -5.221   7.328  -6.150  1.00 91.63           H  
ATOM   4314  O   GLN A 275      -7.598   7.126  -8.410  1.00 91.63           O  
ATOM   4315  CG  GLN A 275      -3.337   8.248  -6.605  1.00 91.63           C  
ATOM   4316  HG2 GLN A 275      -2.923   7.833  -5.687  1.00 91.63           H  
ATOM   4317  HG3 GLN A 275      -3.655   9.268  -6.388  1.00 91.63           H  
ATOM   4318  CD  GLN A 275      -2.215   8.283  -7.639  1.00 91.63           C  
ATOM   4319  NE2 GLN A 275      -1.274   9.183  -7.479  1.00 91.63           N  
ATOM   4320 HE21 GLN A 275      -0.539   9.236  -8.169  1.00 91.63           H  
ATOM   4321 HE22 GLN A 275      -1.342   9.799  -6.681  1.00 91.63           H  
ATOM   4322  OE1 GLN A 275      -2.127   7.491  -8.569  1.00 91.63           O  
ATOM   4323  N   SER A 276      -5.940   6.014  -9.464  1.00 90.52           N  
ATOM   4324  H   SER A 276      -4.946   5.965  -9.635  1.00 90.52           H  
ATOM   4325  CA  SER A 276      -6.764   4.924  -9.995  1.00 90.52           C  
ATOM   4326  HA  SER A 276      -7.675   5.352 -10.413  1.00 90.52           H  
ATOM   4327  C   SER A 276      -7.181   3.911  -8.922  1.00 90.52           C  
ATOM   4328  CB  SER A 276      -6.017   4.219 -11.134  1.00 90.52           C  
ATOM   4329  HB2 SER A 276      -6.655   3.449 -11.568  1.00 90.52           H  
ATOM   4330  HB3 SER A 276      -5.785   4.946 -11.912  1.00 90.52           H  
ATOM   4331  O   SER A 276      -6.587   3.843  -7.840  1.00 90.52           O  
ATOM   4332  OG  SER A 276      -4.819   3.599 -10.694  1.00 90.52           O  
ATOM   4333  HG  SER A 276      -4.514   3.062 -11.429  1.00 90.52           H  
ATOM   4334  N   TRP A 277      -8.162   3.065  -9.240  1.00 89.56           N  
ATOM   4335  H   TRP A 277      -8.637   3.204 -10.120  1.00 89.56           H  
ATOM   4336  CA  TRP A 277      -8.622   1.968  -8.387  1.00 89.56           C  
ATOM   4337  HA  TRP A 277      -9.082   2.367  -7.483  1.00 89.56           H  
ATOM   4338  C   TRP A 277      -7.466   1.068  -7.969  1.00 89.56           C  
ATOM   4339  CB  TRP A 277      -9.659   1.124  -9.134  1.00 89.56           C  
ATOM   4340  HB2 TRP A 277     -10.503   1.757  -9.407  1.00 89.56           H  
ATOM   4341  HB3 TRP A 277      -9.226   0.748 -10.061  1.00 89.56           H  
ATOM   4342  O   TRP A 277      -7.286   0.790  -6.788  1.00 89.56           O  
ATOM   4343  CG  TRP A 277     -10.174  -0.031  -8.331  1.00 89.56           C  
ATOM   4344  CD1 TRP A 277      -9.724  -1.308  -8.366  1.00 89.56           C  
ATOM   4345  HD1 TRP A 277      -8.916  -1.659  -8.991  1.00 89.56           H  
ATOM   4346  CD2 TRP A 277     -11.212  -0.006  -7.313  1.00 89.56           C  
ATOM   4347  CE2 TRP A 277     -11.399  -1.333  -6.819  1.00 89.56           C  
ATOM   4348  CE3 TRP A 277     -12.038   1.009  -6.787  1.00 89.56           C  
ATOM   4349  HE3 TRP A 277     -11.915   2.022  -7.139  1.00 89.56           H  
ATOM   4350  NE1 TRP A 277     -10.441  -2.084  -7.470  1.00 89.56           N  
ATOM   4351  HE1 TRP A 277     -10.235  -3.057  -7.294  1.00 89.56           H  
ATOM   4352  CH2 TRP A 277     -13.228  -0.613  -5.403  1.00 89.56           C  
ATOM   4353  HH2 TRP A 277     -13.991  -0.820  -4.667  1.00 89.56           H  
ATOM   4354  CZ2 TRP A 277     -12.404  -1.643  -5.887  1.00 89.56           C  
ATOM   4355  HZ2 TRP A 277     -12.517  -2.649  -5.511  1.00 89.56           H  
ATOM   4356  CZ3 TRP A 277     -13.036   0.706  -5.844  1.00 89.56           C  
ATOM   4357  HZ3 TRP A 277     -13.658   1.500  -5.459  1.00 89.56           H  
ATOM   4358  N   ASP A 278      -6.638   0.662  -8.934  1.00 91.95           N  
ATOM   4359  H   ASP A 278      -6.854   0.939  -9.881  1.00 91.95           H  
ATOM   4360  CA  ASP A 278      -5.496  -0.219  -8.681  1.00 91.95           C  
ATOM   4361  HA  ASP A 278      -5.856  -1.129  -8.202  1.00 91.95           H  
ATOM   4362  C   ASP A 278      -4.477   0.413  -7.714  1.00 91.95           C  
ATOM   4363  CB  ASP A 278      -4.819  -0.592 -10.014  1.00 91.95           C  
ATOM   4364  HB2 ASP A 278      -4.874   0.253 -10.699  1.00 91.95           H  
ATOM   4365  HB3 ASP A 278      -3.762  -0.774  -9.819  1.00 91.95           H  
ATOM   4366  O   ASP A 278      -3.856  -0.308  -6.934  1.00 91.95           O  
ATOM   4367  CG  ASP A 278      -5.360  -1.857 -10.708  1.00 91.95           C  
ATOM   4368  OD1 ASP A 278      -6.021  -2.716 -10.072  1.00 91.95           O  
ATOM   4369  OD2 ASP A 278      -4.968  -2.075 -11.873  1.00 91.95           O  
ATOM   4370  N   LYS A 279      -4.319   1.745  -7.726  1.00 93.79           N  
ATOM   4371  H   LYS A 279      -4.924   2.285  -8.329  1.00 93.79           H  
ATOM   4372  CA  LYS A 279      -3.435   2.471  -6.802  1.00 93.79           C  
ATOM   4373  HA  LYS A 279      -2.501   1.921  -6.689  1.00 93.79           H  
ATOM   4374  C   LYS A 279      -4.020   2.546  -5.397  1.00 93.79           C  
ATOM   4375  CB  LYS A 279      -3.164   3.878  -7.350  1.00 93.79           C  
ATOM   4376  HB2 LYS A 279      -2.783   4.517  -6.554  1.00 93.79           H  
ATOM   4377  HB3 LYS A 279      -4.108   4.299  -7.695  1.00 93.79           H  
ATOM   4378  O   LYS A 279      -3.319   2.234  -4.441  1.00 93.79           O  
ATOM   4379  CG  LYS A 279      -2.178   3.903  -8.523  1.00 93.79           C  
ATOM   4380  HG2 LYS A 279      -2.463   3.162  -9.269  1.00 93.79           H  
ATOM   4381  HG3 LYS A 279      -2.220   4.889  -8.985  1.00 93.79           H  
ATOM   4382  CD  LYS A 279      -0.748   3.635  -8.047  1.00 93.79           C  
ATOM   4383  HD2 LYS A 279      -0.662   2.613  -7.679  1.00 93.79           H  
ATOM   4384  HD3 LYS A 279      -0.515   4.325  -7.237  1.00 93.79           H  
ATOM   4385  CE  LYS A 279       0.232   3.857  -9.198  1.00 93.79           C  
ATOM   4386  HE2 LYS A 279       0.029   3.127  -9.982  1.00 93.79           H  
ATOM   4387  HE3 LYS A 279       0.054   4.852  -9.606  1.00 93.79           H  
ATOM   4388  NZ  LYS A 279       1.629   3.748  -8.713  1.00 93.79           N  
ATOM   4389  HZ1 LYS A 279       1.790   4.453  -8.007  1.00 93.79           H  
ATOM   4390  HZ2 LYS A 279       2.290   3.908  -9.460  1.00 93.79           H  
ATOM   4391  HZ3 LYS A 279       1.793   2.851  -8.280  1.00 93.79           H  
ATOM   4392  N   TYR A 280      -5.298   2.891  -5.260  1.00 93.52           N  
ATOM   4393  H   TYR A 280      -5.825   3.145  -6.083  1.00 93.52           H  
ATOM   4394  CA  TYR A 280      -5.981   2.855  -3.961  1.00 93.52           C  
ATOM   4395  HA  TYR A 280      -5.418   3.457  -3.248  1.00 93.52           H  
ATOM   4396  C   TYR A 280      -6.052   1.443  -3.377  1.00 93.52           C  
ATOM   4397  CB  TYR A 280      -7.382   3.449  -4.100  1.00 93.52           C  
ATOM   4398  HB2 TYR A 280      -8.028   3.017  -3.336  1.00 93.52           H  
ATOM   4399  HB3 TYR A 280      -7.810   3.189  -5.068  1.00 93.52           H  
ATOM   4400  O   TYR A 280      -5.927   1.274  -2.168  1.00 93.52           O  
ATOM   4401  CG  TYR A 280      -7.394   4.946  -3.904  1.00 93.52           C  
ATOM   4402  CD1 TYR A 280      -7.268   5.454  -2.598  1.00 93.52           C  
ATOM   4403  HD1 TYR A 280      -7.159   4.778  -1.763  1.00 93.52           H  
ATOM   4404  CD2 TYR A 280      -7.540   5.824  -4.994  1.00 93.52           C  
ATOM   4405  HD2 TYR A 280      -7.610   5.442  -6.002  1.00 93.52           H  
ATOM   4406  CE1 TYR A 280      -7.319   6.837  -2.366  1.00 93.52           C  
ATOM   4407  HE1 TYR A 280      -7.239   7.214  -1.357  1.00 93.52           H  
ATOM   4408  CE2 TYR A 280      -7.620   7.211  -4.764  1.00 93.52           C  
ATOM   4409  HE2 TYR A 280      -7.767   7.899  -5.583  1.00 93.52           H  
ATOM   4410  OH  TYR A 280      -7.677   9.034  -3.204  1.00 93.52           O  
ATOM   4411  HH  TYR A 280      -7.630   9.233  -2.266  1.00 93.52           H  
ATOM   4412  CZ  TYR A 280      -7.522   7.713  -3.449  1.00 93.52           C  
ATOM   4413  N   ARG A 281      -6.178   0.423  -4.228  1.00 91.82           N  
ATOM   4414  H   ARG A 281      -6.370   0.647  -5.194  1.00 91.82           H  
ATOM   4415  CA  ARG A 281      -6.113  -0.992  -3.856  1.00 91.82           C  
ATOM   4416  HA  ARG A 281      -6.852  -1.197  -3.081  1.00 91.82           H  
ATOM   4417  C   ARG A 281      -4.756  -1.364  -3.258  1.00 91.82           C  
ATOM   4418  CB  ARG A 281      -6.482  -1.819  -5.094  1.00 91.82           C  
ATOM   4419  HB2 ARG A 281      -5.861  -1.507  -5.934  1.00 91.82           H  
ATOM   4420  HB3 ARG A 281      -7.522  -1.607  -5.344  1.00 91.82           H  
ATOM   4421  O   ARG A 281      -4.724  -1.937  -2.174  1.00 91.82           O  
ATOM   4422  CG  ARG A 281      -6.316  -3.328  -4.915  1.00 91.82           C  
ATOM   4423  HG2 ARG A 281      -6.875  -3.663  -4.042  1.00 91.82           H  
ATOM   4424  HG3 ARG A 281      -5.263  -3.562  -4.760  1.00 91.82           H  
ATOM   4425  CD  ARG A 281      -6.830  -4.030  -6.181  1.00 91.82           C  
ATOM   4426  HD2 ARG A 281      -7.842  -3.676  -6.377  1.00 91.82           H  
ATOM   4427  HD3 ARG A 281      -6.210  -3.755  -7.034  1.00 91.82           H  
ATOM   4428  NE  ARG A 281      -6.888  -5.494  -6.048  1.00 91.82           N  
ATOM   4429  HE  ARG A 281      -7.813  -5.889  -5.960  1.00 91.82           H  
ATOM   4430  NH1 ARG A 281      -4.668  -5.940  -5.836  1.00 91.82           N  
ATOM   4431 HH11 ARG A 281      -4.599  -4.933  -5.873  1.00 91.82           H  
ATOM   4432 HH12 ARG A 281      -4.183  -6.345  -5.048  1.00 91.82           H  
ATOM   4433  NH2 ARG A 281      -6.116  -7.585  -5.631  1.00 91.82           N  
ATOM   4434 HH21 ARG A 281      -7.071  -7.896  -5.529  1.00 91.82           H  
ATOM   4435 HH22 ARG A 281      -5.396  -8.172  -5.234  1.00 91.82           H  
ATOM   4436  CZ  ARG A 281      -5.904  -6.330  -5.836  1.00 91.82           C  
ATOM   4437  N   SER A 282      -3.653  -1.028  -3.936  1.00 91.27           N  
ATOM   4438  H   SER A 282      -3.755  -0.549  -4.820  1.00 91.27           H  
ATOM   4439  CA  SER A 282      -2.297  -1.403  -3.503  1.00 91.27           C  
ATOM   4440  HA  SER A 282      -2.340  -2.401  -3.068  1.00 91.27           H  
ATOM   4441  C   SER A 282      -1.675  -0.497  -2.440  1.00 91.27           C  
ATOM   4442  CB  SER A 282      -1.346  -1.460  -4.705  1.00 91.27           C  
ATOM   4443  HB2 SER A 282      -1.750  -2.151  -5.444  1.00 91.27           H  
ATOM   4444  HB3 SER A 282      -0.381  -1.842  -4.370  1.00 91.27           H  
ATOM   4445  O   SER A 282      -0.728  -0.917  -1.787  1.00 91.27           O  
ATOM   4446  OG  SER A 282      -1.149  -0.194  -5.318  1.00 91.27           O  
ATOM   4447  HG  SER A 282      -0.882   0.441  -4.650  1.00 91.27           H  
ATOM   4448  N   GLY A 283      -2.150   0.742  -2.319  1.00 93.59           N  
ATOM   4449  H   GLY A 283      -2.881   1.033  -2.952  1.00 93.59           H  
ATOM   4450  CA  GLY A 283      -1.476   1.798  -1.566  1.00 93.59           C  
ATOM   4451  HA2 GLY A 283      -2.232   2.475  -1.167  1.00 93.59           H  
ATOM   4452  HA3 GLY A 283      -0.927   1.380  -0.722  1.00 93.59           H  
ATOM   4453  C   GLY A 283      -0.507   2.613  -2.427  1.00 93.59           C  
ATOM   4454  O   GLY A 283      -0.082   2.181  -3.509  1.00 93.59           O  
ATOM   4455  N   PHE A 284      -0.206   3.827  -1.968  1.00 95.59           N  
ATOM   4456  H   PHE A 284      -0.560   4.085  -1.058  1.00 95.59           H  
ATOM   4457  CA  PHE A 284       0.710   4.776  -2.607  1.00 95.59           C  
ATOM   4458  HA  PHE A 284       1.586   4.229  -2.955  1.00 95.59           H  
ATOM   4459  C   PHE A 284       1.196   5.843  -1.616  1.00 95.59           C  
ATOM   4460  CB  PHE A 284       0.024   5.445  -3.815  1.00 95.59           C  
ATOM   4461  HB2 PHE A 284      -0.216   4.676  -4.550  1.00 95.59           H  
ATOM   4462  HB3 PHE A 284       0.733   6.121  -4.292  1.00 95.59           H  
ATOM   4463  O   PHE A 284       0.579   6.057  -0.576  1.00 95.59           O  
ATOM   4464  CG  PHE A 284      -1.242   6.221  -3.497  1.00 95.59           C  
ATOM   4465  CD1 PHE A 284      -2.497   5.595  -3.609  1.00 95.59           C  
ATOM   4466  HD1 PHE A 284      -2.553   4.556  -3.898  1.00 95.59           H  
ATOM   4467  CD2 PHE A 284      -1.173   7.566  -3.088  1.00 95.59           C  
ATOM   4468  HD2 PHE A 284      -0.215   8.054  -2.983  1.00 95.59           H  
ATOM   4469  CE1 PHE A 284      -3.674   6.308  -3.325  1.00 95.59           C  
ATOM   4470  HE1 PHE A 284      -4.637   5.825  -3.407  1.00 95.59           H  
ATOM   4471  CE2 PHE A 284      -2.349   8.277  -2.789  1.00 95.59           C  
ATOM   4472  HE2 PHE A 284      -2.289   9.302  -2.453  1.00 95.59           H  
ATOM   4473  CZ  PHE A 284      -3.601   7.649  -2.912  1.00 95.59           C  
ATOM   4474  HZ  PHE A 284      -4.503   8.194  -2.678  1.00 95.59           H  
ATOM   4475  N   GLY A 285       2.266   6.551  -1.982  1.00 95.22           N  
ATOM   4476  H   GLY A 285       2.775   6.265  -2.806  1.00 95.22           H  
ATOM   4477  CA  GLY A 285       2.921   7.546  -1.130  1.00 95.22           C  
ATOM   4478  HA2 GLY A 285       3.343   8.341  -1.745  1.00 95.22           H  
ATOM   4479  HA3 GLY A 285       2.196   8.001  -0.454  1.00 95.22           H  
ATOM   4480  C   GLY A 285       4.051   6.943  -0.298  1.00 95.22           C  
ATOM   4481  O   GLY A 285       4.526   5.848  -0.602  1.00 95.22           O  
ATOM   4482  N   ASP A 286       4.477   7.676   0.725  1.00 94.51           N  
ATOM   4483  H   ASP A 286       3.985   8.529   0.948  1.00 94.51           H  
ATOM   4484  CA  ASP A 286       5.546   7.290   1.646  1.00 94.51           C  
ATOM   4485  HA  ASP A 286       5.904   6.291   1.396  1.00 94.51           H  
ATOM   4486  C   ASP A 286       5.002   7.262   3.079  1.00 94.51           C  
ATOM   4487  CB  ASP A 286       6.727   8.259   1.490  1.00 94.51           C  
ATOM   4488  HB2 ASP A 286       6.437   9.245   1.853  1.00 94.51           H  
ATOM   4489  HB3 ASP A 286       6.965   8.346   0.430  1.00 94.51           H  
ATOM   4490  O   ASP A 286       4.417   8.237   3.557  1.00 94.51           O  
ATOM   4491  CG  ASP A 286       7.985   7.800   2.233  1.00 94.51           C  
ATOM   4492  OD1 ASP A 286       7.857   7.126   3.282  1.00 94.51           O  
ATOM   4493  OD2 ASP A 286       9.086   8.144   1.769  1.00 94.51           O  
ATOM   4494  N   VAL A 287       5.194   6.145   3.782  1.00 94.22           N  
ATOM   4495  H   VAL A 287       5.803   5.439   3.393  1.00 94.22           H  
ATOM   4496  CA  VAL A 287       4.738   5.987   5.170  1.00 94.22           C  
ATOM   4497  HA  VAL A 287       3.679   6.244   5.204  1.00 94.22           H  
ATOM   4498  C   VAL A 287       5.432   6.955   6.136  1.00 94.22           C  
ATOM   4499  CB  VAL A 287       4.849   4.533   5.656  1.00 94.22           C  
ATOM   4500  HB  VAL A 287       4.559   4.498   6.706  1.00 94.22           H  
ATOM   4501  O   VAL A 287       4.860   7.271   7.173  1.00 94.22           O  
ATOM   4502  CG1 VAL A 287       3.889   3.627   4.876  1.00 94.22           C  
ATOM   4503 HG11 VAL A 287       2.869   3.990   4.996  1.00 94.22           H  
ATOM   4504 HG12 VAL A 287       3.944   2.613   5.272  1.00 94.22           H  
ATOM   4505 HG13 VAL A 287       4.147   3.612   3.817  1.00 94.22           H  
ATOM   4506  CG2 VAL A 287       6.270   3.977   5.532  1.00 94.22           C  
ATOM   4507 HG21 VAL A 287       6.320   3.006   6.026  1.00 94.22           H  
ATOM   4508 HG22 VAL A 287       6.558   3.866   4.487  1.00 94.22           H  
ATOM   4509 HG23 VAL A 287       6.973   4.650   6.024  1.00 94.22           H  
ATOM   4510  N   SER A 288       6.599   7.512   5.791  1.00 94.12           N  
ATOM   4511  H   SER A 288       7.023   7.229   4.919  1.00 94.12           H  
ATOM   4512  CA  SER A 288       7.244   8.617   6.525  1.00 94.12           C  
ATOM   4513  HA  SER A 288       7.165   8.421   7.594  1.00 94.12           H  
ATOM   4514  C   SER A 288       6.607   9.992   6.259  1.00 94.12           C  
ATOM   4515  CB  SER A 288       8.735   8.697   6.185  1.00 94.12           C  
ATOM   4516  HB2 SER A 288       9.226   7.738   6.349  1.00 94.12           H  
ATOM   4517  HB3 SER A 288       9.202   9.437   6.835  1.00 94.12           H  
ATOM   4518  O   SER A 288       6.768  10.915   7.056  1.00 94.12           O  
ATOM   4519  OG  SER A 288       8.927   9.094   4.846  1.00 94.12           O  
ATOM   4520  HG  SER A 288       8.786   8.346   4.261  1.00 94.12           H  
ATOM   4521  N   GLY A 289       5.815  10.123   5.188  1.00 93.70           N  
ATOM   4522  H   GLY A 289       5.699   9.311   4.599  1.00 93.70           H  
ATOM   4523  CA  GLY A 289       5.170  11.360   4.741  1.00 93.70           C  
ATOM   4524  HA2 GLY A 289       5.676  11.699   3.837  1.00 93.70           H  
ATOM   4525  HA3 GLY A 289       5.274  12.142   5.493  1.00 93.70           H  
ATOM   4526  C   GLY A 289       3.681  11.176   4.436  1.00 93.70           C  
ATOM   4527  O   GLY A 289       2.953  10.538   5.208  1.00 93.70           O  
ATOM   4528  N   GLU A 290       3.205  11.770   3.338  1.00 94.86           N  
ATOM   4529  H   GLU A 290       3.841  12.273   2.736  1.00 94.86           H  
ATOM   4530  CA  GLU A 290       1.840  11.553   2.852  1.00 94.86           C  
ATOM   4531  HA  GLU A 290       1.163  11.594   3.706  1.00 94.86           H  
ATOM   4532  C   GLU A 290       1.692  10.178   2.198  1.00 94.86           C  
ATOM   4533  CB  GLU A 290       1.400  12.622   1.845  1.00 94.86           C  
ATOM   4534  HB2 GLU A 290       0.415  12.334   1.477  1.00 94.86           H  
ATOM   4535  HB3 GLU A 290       2.095  12.638   1.006  1.00 94.86           H  
ATOM   4536  O   GLU A 290       2.502   9.779   1.359  1.00 94.86           O  
ATOM   4537  CG  GLU A 290       1.297  14.033   2.426  1.00 94.86           C  
ATOM   4538  HG2 GLU A 290       0.823  13.968   3.405  1.00 94.86           H  
ATOM   4539  HG3 GLU A 290       2.301  14.432   2.574  1.00 94.86           H  
ATOM   4540  CD  GLU A 290       0.467  14.971   1.529  1.00 94.86           C  
ATOM   4541  OE1 GLU A 290      -0.142  15.911   2.089  1.00 94.86           O  
ATOM   4542  OE2 GLU A 290       0.274  14.723   0.317  1.00 94.86           O  
ATOM   4543  N   HIS A 291       0.628   9.457   2.541  1.00 95.55           N  
ATOM   4544  H   HIS A 291      -0.036   9.834   3.203  1.00 95.55           H  
ATOM   4545  CA  HIS A 291       0.357   8.150   1.949  1.00 95.55           C  
ATOM   4546  HA  HIS A 291       0.549   8.218   0.878  1.00 95.55           H  
ATOM   4547  C   HIS A 291      -1.095   7.710   2.111  1.00 95.55           C  
ATOM   4548  CB  HIS A 291       1.299   7.086   2.540  1.00 95.55           C  
ATOM   4549  HB2 HIS A 291       2.333   7.387   2.370  1.00 95.55           H  
ATOM   4550  HB3 HIS A 291       1.160   6.141   2.014  1.00 95.55           H  
ATOM   4551  O   HIS A 291      -1.863   8.251   2.909  1.00 95.55           O  
ATOM   4552  CG  HIS A 291       1.104   6.845   4.009  1.00 95.55           C  
ATOM   4553  CD2 HIS A 291       0.460   5.782   4.579  1.00 95.55           C  
ATOM   4554  HD2 HIS A 291      -0.006   4.959   4.057  1.00 95.55           H  
ATOM   4555  ND1 HIS A 291       1.561   7.647   5.029  1.00 95.55           N  
ATOM   4556  HD1 HIS A 291       2.171   8.444   4.918  1.00 95.55           H  
ATOM   4557  CE1 HIS A 291       1.205   7.074   6.191  1.00 95.55           C  
ATOM   4558  HE1 HIS A 291       1.468   7.439   7.173  1.00 95.55           H  
ATOM   4559  NE2 HIS A 291       0.523   5.941   5.962  1.00 95.55           N  
ATOM   4560  N   TRP A 292      -1.434   6.679   1.345  1.00 96.00           N  
ATOM   4561  H   TRP A 292      -0.727   6.348   0.704  1.00 96.00           H  
ATOM   4562  CA  TRP A 292      -2.583   5.809   1.526  1.00 96.00           C  
ATOM   4563  HA  TRP A 292      -3.126   6.081   2.432  1.00 96.00           H  
ATOM   4564  C   TRP A 292      -2.072   4.376   1.659  1.00 96.00           C  
ATOM   4565  CB  TRP A 292      -3.511   5.935   0.315  1.00 96.00           C  
ATOM   4566  HB2 TRP A 292      -3.834   6.972   0.225  1.00 96.00           H  
ATOM   4567  HB3 TRP A 292      -2.956   5.682  -0.589  1.00 96.00           H  
ATOM   4568  O   TRP A 292      -1.421   3.870   0.742  1.00 96.00           O  
ATOM   4569  CG  TRP A 292      -4.725   5.066   0.401  1.00 96.00           C  
ATOM   4570  CD1 TRP A 292      -4.920   3.879  -0.215  1.00 96.00           C  
ATOM   4571  HD1 TRP A 292      -4.215   3.409  -0.885  1.00 96.00           H  
ATOM   4572  CD2 TRP A 292      -5.925   5.305   1.186  1.00 96.00           C  
ATOM   4573  CE2 TRP A 292      -6.809   4.203   1.029  1.00 96.00           C  
ATOM   4574  CE3 TRP A 292      -6.349   6.359   2.011  1.00 96.00           C  
ATOM   4575  HE3 TRP A 292      -5.676   7.194   2.138  1.00 96.00           H  
ATOM   4576  NE1 TRP A 292      -6.147   3.361   0.164  1.00 96.00           N  
ATOM   4577  HE1 TRP A 292      -6.554   2.510  -0.198  1.00 96.00           H  
ATOM   4578  CH2 TRP A 292      -8.445   5.214   2.501  1.00 96.00           C  
ATOM   4579  HH2 TRP A 292      -9.389   5.175   3.025  1.00 96.00           H  
ATOM   4580  CZ2 TRP A 292      -8.054   4.150   1.674  1.00 96.00           C  
ATOM   4581  HZ2 TRP A 292      -8.701   3.293   1.560  1.00 96.00           H  
ATOM   4582  CZ3 TRP A 292      -7.595   6.320   2.667  1.00 96.00           C  
ATOM   4583  HZ3 TRP A 292      -7.891   7.129   3.319  1.00 96.00           H  
ATOM   4584  N   LEU A 293      -2.382   3.707   2.769  1.00 95.35           N  
ATOM   4585  H   LEU A 293      -2.891   4.187   3.498  1.00 95.35           H  
ATOM   4586  CA  LEU A 293      -1.855   2.374   3.076  1.00 95.35           C  
ATOM   4587  HA  LEU A 293      -0.767   2.429   3.050  1.00 95.35           H  
ATOM   4588  C   LEU A 293      -2.286   1.298   2.065  1.00 95.35           C  
ATOM   4589  CB  LEU A 293      -2.305   2.017   4.500  1.00 95.35           C  
ATOM   4590  HB2 LEU A 293      -3.394   1.999   4.530  1.00 95.35           H  
ATOM   4591  HB3 LEU A 293      -1.956   2.801   5.172  1.00 95.35           H  
ATOM   4592  O   LEU A 293      -1.580   0.310   1.868  1.00 95.35           O  
ATOM   4593  CG  LEU A 293      -1.772   0.671   5.017  1.00 95.35           C  
ATOM   4594  HG  LEU A 293      -2.072  -0.136   4.347  1.00 95.35           H  
ATOM   4595  CD1 LEU A 293      -0.251   0.670   5.148  1.00 95.35           C  
ATOM   4596 HD11 LEU A 293       0.221   0.807   4.175  1.00 95.35           H  
ATOM   4597 HD12 LEU A 293       0.069   1.466   5.820  1.00 95.35           H  
ATOM   4598 HD13 LEU A 293       0.078  -0.291   5.544  1.00 95.35           H  
ATOM   4599  CD2 LEU A 293      -2.388   0.385   6.377  1.00 95.35           C  
ATOM   4600 HD21 LEU A 293      -2.165   1.218   7.043  1.00 95.35           H  
ATOM   4601 HD22 LEU A 293      -3.468   0.273   6.285  1.00 95.35           H  
ATOM   4602 HD23 LEU A 293      -1.966  -0.532   6.790  1.00 95.35           H  
ATOM   4603  N   GLY A 294      -3.429   1.493   1.407  1.00 94.59           N  
ATOM   4604  H   GLY A 294      -3.950   2.329   1.629  1.00 94.59           H  
ATOM   4605  CA  GLY A 294      -3.990   0.558   0.436  1.00 94.59           C  
ATOM   4606  HA2 GLY A 294      -3.246  -0.182   0.141  1.00 94.59           H  
ATOM   4607  HA3 GLY A 294      -4.273   1.115  -0.456  1.00 94.59           H  
ATOM   4608  C   GLY A 294      -5.200  -0.192   0.978  1.00 94.59           C  
ATOM   4609  O   GLY A 294      -5.181  -0.703   2.096  1.00 94.59           O  
ATOM   4610  N   ASN A 295      -6.258  -0.285   0.175  1.00 93.75           N  
ATOM   4611  H   ASN A 295      -6.212   0.163  -0.729  1.00 93.75           H  
ATOM   4612  CA  ASN A 295      -7.521  -0.891   0.593  1.00 93.75           C  
ATOM   4613  HA  ASN A 295      -7.854  -0.404   1.510  1.00 93.75           H  
ATOM   4614  C   ASN A 295      -7.367  -2.383   0.909  1.00 93.75           C  
ATOM   4615  CB  ASN A 295      -8.597  -0.687  -0.484  1.00 93.75           C  
ATOM   4616  HB2 ASN A 295      -8.294  -1.177  -1.409  1.00 93.75           H  
ATOM   4617  HB3 ASN A 295      -9.509  -1.166  -0.129  1.00 93.75           H  
ATOM   4618  O   ASN A 295      -7.990  -2.857   1.852  1.00 93.75           O  
ATOM   4619  CG  ASN A 295      -8.950   0.756  -0.775  1.00 93.75           C  
ATOM   4620  ND2 ASN A 295      -9.822   0.994  -1.724  1.00 93.75           N  
ATOM   4621 HD21 ASN A 295     -10.104   1.957  -1.840  1.00 93.75           H  
ATOM   4622 HD22 ASN A 295     -10.283   0.218  -2.176  1.00 93.75           H  
ATOM   4623  OD1 ASN A 295      -8.455   1.686  -0.176  1.00 93.75           O  
ATOM   4624  N   ASP A 296      -6.508  -3.109   0.181  1.00 92.04           N  
ATOM   4625  H   ASP A 296      -6.015  -2.676  -0.586  1.00 92.04           H  
ATOM   4626  CA  ASP A 296      -6.221  -4.516   0.494  1.00 92.04           C  
ATOM   4627  HA  ASP A 296      -7.154  -5.080   0.501  1.00 92.04           H  
ATOM   4628  C   ASP A 296      -5.617  -4.640   1.904  1.00 92.04           C  
ATOM   4629  CB  ASP A 296      -5.280  -5.139  -0.565  1.00 92.04           C  
ATOM   4630  HB2 ASP A 296      -4.452  -4.457  -0.757  1.00 92.04           H  
ATOM   4631  HB3 ASP A 296      -4.862  -6.055  -0.148  1.00 92.04           H  
ATOM   4632  O   ASP A 296      -6.063  -5.460   2.701  1.00 92.04           O  
ATOM   4633  CG  ASP A 296      -5.952  -5.514  -1.897  1.00 92.04           C  
ATOM   4634  OD1 ASP A 296      -7.188  -5.359  -2.002  1.00 92.04           O  
ATOM   4635  OD2 ASP A 296      -5.237  -5.978  -2.827  1.00 92.04           O  
ATOM   4636  N   ASN A 297      -4.662  -3.773   2.256  1.00 92.81           N  
ATOM   4637  H   ASN A 297      -4.388  -3.064   1.591  1.00 92.81           H  
ATOM   4638  CA  ASN A 297      -4.023  -3.779   3.575  1.00 92.81           C  
ATOM   4639  HA  ASN A 297      -3.685  -4.790   3.800  1.00 92.81           H  
ATOM   4640  C   ASN A 297      -5.003  -3.381   4.689  1.00 92.81           C  
ATOM   4641  CB  ASN A 297      -2.802  -2.846   3.543  1.00 92.81           C  
ATOM   4642  HB2 ASN A 297      -2.395  -2.751   4.550  1.00 92.81           H  
ATOM   4643  HB3 ASN A 297      -3.111  -1.857   3.208  1.00 92.81           H  
ATOM   4644  O   ASN A 297      -5.070  -4.053   5.717  1.00 92.81           O  
ATOM   4645  CG  ASN A 297      -1.684  -3.349   2.647  1.00 92.81           C  
ATOM   4646  ND2 ASN A 297      -0.922  -2.458   2.061  1.00 92.81           N  
ATOM   4647 HD21 ASN A 297      -0.178  -2.795   1.467  1.00 92.81           H  
ATOM   4648 HD22 ASN A 297      -1.108  -1.470   2.159  1.00 92.81           H  
ATOM   4649  OD1 ASN A 297      -1.482  -4.537   2.452  1.00 92.81           O  
ATOM   4650  N   ILE A 298      -5.803  -2.331   4.472  1.00 94.55           N  
ATOM   4651  H   ILE A 298      -5.686  -1.817   3.611  1.00 94.55           H  
ATOM   4652  CA  ILE A 298      -6.821  -1.875   5.433  1.00 94.55           C  
ATOM   4653  HA  ILE A 298      -6.340  -1.710   6.398  1.00 94.55           H  
ATOM   4654  C   ILE A 298      -7.892  -2.953   5.641  1.00 94.55           C  
ATOM   4655  CB  ILE A 298      -7.446  -0.536   4.974  1.00 94.55           C  
ATOM   4656  HB  ILE A 298      -7.862  -0.678   3.976  1.00 94.55           H  
ATOM   4657  O   ILE A 298      -8.340  -3.162   6.768  1.00 94.55           O  
ATOM   4658  CG1 ILE A 298      -6.385   0.589   4.915  1.00 94.55           C  
ATOM   4659 HG12 ILE A 298      -6.134   0.904   5.929  1.00 94.55           H  
ATOM   4660 HG13 ILE A 298      -5.465   0.219   4.461  1.00 94.55           H  
ATOM   4661  CG2 ILE A 298      -8.581  -0.102   5.925  1.00 94.55           C  
ATOM   4662 HG21 ILE A 298      -9.388  -0.835   5.936  1.00 94.55           H  
ATOM   4663 HG22 ILE A 298      -8.194   0.008   6.938  1.00 94.55           H  
ATOM   4664 HG23 ILE A 298      -9.010   0.847   5.604  1.00 94.55           H  
ATOM   4665  CD1 ILE A 298      -6.831   1.812   4.102  1.00 94.55           C  
ATOM   4666 HD11 ILE A 298      -7.682   2.306   4.571  1.00 94.55           H  
ATOM   4667 HD12 ILE A 298      -6.008   2.524   4.042  1.00 94.55           H  
ATOM   4668 HD13 ILE A 298      -7.100   1.506   3.091  1.00 94.55           H  
ATOM   4669  N   PHE A 299      -8.285  -3.679   4.591  1.00 92.63           N  
ATOM   4670  H   PHE A 299      -7.923  -3.459   3.674  1.00 92.63           H  
ATOM   4671  CA  PHE A 299      -9.212  -4.800   4.716  1.00 92.63           C  
ATOM   4672  HA  PHE A 299     -10.121  -4.461   5.213  1.00 92.63           H  
ATOM   4673  C   PHE A 299      -8.610  -5.902   5.586  1.00 92.63           C  
ATOM   4674  CB  PHE A 299      -9.601  -5.336   3.334  1.00 92.63           C  
ATOM   4675  HB2 PHE A 299      -8.702  -5.476   2.733  1.00 92.63           H  
ATOM   4676  HB3 PHE A 299     -10.222  -4.600   2.823  1.00 92.63           H  
ATOM   4677  O   PHE A 299      -9.256  -6.322   6.542  1.00 92.63           O  
ATOM   4678  CG  PHE A 299     -10.342  -6.657   3.399  1.00 92.63           C  
ATOM   4679  CD1 PHE A 299      -9.630  -7.862   3.324  1.00 92.63           C  
ATOM   4680  HD1 PHE A 299      -8.552  -7.833   3.266  1.00 92.63           H  
ATOM   4681  CD2 PHE A 299     -11.730  -6.696   3.592  1.00 92.63           C  
ATOM   4682  HD2 PHE A 299     -12.276  -5.769   3.693  1.00 92.63           H  
ATOM   4683  CE1 PHE A 299     -10.304  -9.094   3.322  1.00 92.63           C  
ATOM   4684  HE1 PHE A 299      -9.750 -10.015   3.217  1.00 92.63           H  
ATOM   4685  CE2 PHE A 299     -12.407  -7.929   3.646  1.00 92.63           C  
ATOM   4686  HE2 PHE A 299     -13.477  -7.955   3.787  1.00 92.63           H  
ATOM   4687  CZ  PHE A 299     -11.698  -9.129   3.477  1.00 92.63           C  
ATOM   4688  HZ  PHE A 299     -12.220 -10.075   3.476  1.00 92.63           H  
ATOM   4689  N   LEU A 300      -7.373  -6.331   5.304  1.00 91.38           N  
ATOM   4690  H   LEU A 300      -6.894  -5.926   4.512  1.00 91.38           H  
ATOM   4691  CA  LEU A 300      -6.700  -7.384   6.073  1.00 91.38           C  
ATOM   4692  HA  LEU A 300      -7.308  -8.288   6.035  1.00 91.38           H  
ATOM   4693  C   LEU A 300      -6.570  -7.011   7.557  1.00 91.38           C  
ATOM   4694  CB  LEU A 300      -5.314  -7.671   5.466  1.00 91.38           C  
ATOM   4695  HB2 LEU A 300      -4.773  -8.337   6.138  1.00 91.38           H  
ATOM   4696  HB3 LEU A 300      -4.760  -6.733   5.420  1.00 91.38           H  
ATOM   4697  O   LEU A 300      -6.818  -7.856   8.414  1.00 91.38           O  
ATOM   4698  CG  LEU A 300      -5.327  -8.307   4.062  1.00 91.38           C  
ATOM   4699  HG  LEU A 300      -5.951  -7.724   3.384  1.00 91.38           H  
ATOM   4700  CD1 LEU A 300      -3.899  -8.361   3.515  1.00 91.38           C  
ATOM   4701 HD11 LEU A 300      -3.504  -7.348   3.440  1.00 91.38           H  
ATOM   4702 HD12 LEU A 300      -3.263  -8.952   4.174  1.00 91.38           H  
ATOM   4703 HD13 LEU A 300      -3.907  -8.800   2.517  1.00 91.38           H  
ATOM   4704  CD2 LEU A 300      -5.875  -9.727   4.056  1.00 91.38           C  
ATOM   4705 HD21 LEU A 300      -5.217 -10.359   4.654  1.00 91.38           H  
ATOM   4706 HD22 LEU A 300      -6.891  -9.748   4.449  1.00 91.38           H  
ATOM   4707 HD23 LEU A 300      -5.889 -10.108   3.035  1.00 91.38           H  
ATOM   4708  N   LEU A 301      -6.236  -5.750   7.847  1.00 92.82           N  
ATOM   4709  H   LEU A 301      -6.014  -5.135   7.077  1.00 92.82           H  
ATOM   4710  CA  LEU A 301      -6.160  -5.199   9.202  1.00 92.82           C  
ATOM   4711  HA  LEU A 301      -5.518  -5.830   9.815  1.00 92.82           H  
ATOM   4712  C   LEU A 301      -7.536  -5.179   9.874  1.00 92.82           C  
ATOM   4713  CB  LEU A 301      -5.563  -3.781   9.130  1.00 92.82           C  
ATOM   4714  HB2 LEU A 301      -5.786  -3.251  10.056  1.00 92.82           H  
ATOM   4715  HB3 LEU A 301      -6.047  -3.235   8.320  1.00 92.82           H  
ATOM   4716  O   LEU A 301      -7.752  -5.813  10.895  1.00 92.82           O  
ATOM   4717  CG  LEU A 301      -4.041  -3.773   8.912  1.00 92.82           C  
ATOM   4718  HG  LEU A 301      -3.768  -4.508   8.154  1.00 92.82           H  
ATOM   4719  CD1 LEU A 301      -3.563  -2.403   8.437  1.00 92.82           C  
ATOM   4720 HD11 LEU A 301      -3.782  -1.644   9.188  1.00 92.82           H  
ATOM   4721 HD12 LEU A 301      -4.058  -2.143   7.501  1.00 92.82           H  
ATOM   4722 HD13 LEU A 301      -2.487  -2.432   8.269  1.00 92.82           H  
ATOM   4723  CD2 LEU A 301      -3.321  -4.109  10.214  1.00 92.82           C  
ATOM   4724 HD21 LEU A 301      -3.497  -5.149  10.486  1.00 92.82           H  
ATOM   4725 HD22 LEU A 301      -3.664  -3.463  11.022  1.00 92.82           H  
ATOM   4726 HD23 LEU A 301      -2.248  -3.960  10.090  1.00 92.82           H  
ATOM   4727  N   THR A 302      -8.527  -4.533   9.275  1.00 93.13           N  
ATOM   4728  H   THR A 302      -8.337  -4.056   8.406  1.00 93.13           H  
ATOM   4729  CA  THR A 302      -9.837  -4.359   9.926  1.00 93.13           C  
ATOM   4730  HA  THR A 302      -9.661  -4.059  10.959  1.00 93.13           H  
ATOM   4731  C   THR A 302     -10.693  -5.629  10.000  1.00 93.13           C  
ATOM   4732  CB  THR A 302     -10.634  -3.239   9.275  1.00 93.13           C  
ATOM   4733  HB  THR A 302     -11.588  -3.183   9.798  1.00 93.13           H  
ATOM   4734  O   THR A 302     -11.756  -5.627  10.618  1.00 93.13           O  
ATOM   4735  CG2 THR A 302      -9.944  -1.885   9.389  1.00 93.13           C  
ATOM   4736 HG21 THR A 302      -9.881  -1.601  10.439  1.00 93.13           H  
ATOM   4737 HG22 THR A 302      -8.941  -1.906   8.964  1.00 93.13           H  
ATOM   4738 HG23 THR A 302     -10.549  -1.152   8.855  1.00 93.13           H  
ATOM   4739  OG1 THR A 302     -10.857  -3.485   7.901  1.00 93.13           O  
ATOM   4740  HG1 THR A 302     -10.004  -3.380   7.473  1.00 93.13           H  
ATOM   4741  N   ASN A 303     -10.249  -6.724   9.374  1.00 91.65           N  
ATOM   4742  H   ASN A 303      -9.405  -6.631   8.827  1.00 91.65           H  
ATOM   4743  CA  ASN A 303     -10.914  -8.027   9.397  1.00 91.65           C  
ATOM   4744  HA  ASN A 303     -11.890  -7.918   9.870  1.00 91.65           H  
ATOM   4745  C   ASN A 303     -10.184  -9.084  10.238  1.00 91.65           C  
ATOM   4746  CB  ASN A 303     -11.137  -8.507   7.955  1.00 91.65           C  
ATOM   4747  HB2 ASN A 303     -10.233  -8.373   7.361  1.00 91.65           H  
ATOM   4748  HB3 ASN A 303     -11.343  -9.578   7.952  1.00 91.65           H  
ATOM   4749  O   ASN A 303     -10.701 -10.196  10.356  1.00 91.65           O  
ATOM   4750  CG  ASN A 303     -12.312  -7.815   7.301  1.00 91.65           C  
ATOM   4751  ND2 ASN A 303     -12.102  -6.646   6.752  1.00 91.65           N  
ATOM   4752 HD21 ASN A 303     -11.156  -6.292   6.739  1.00 91.65           H  
ATOM   4753 HD22 ASN A 303     -12.834  -6.166   6.248  1.00 91.65           H  
ATOM   4754  OD1 ASN A 303     -13.429  -8.320   7.330  1.00 91.65           O  
ATOM   4755  N   GLN A 304      -9.015  -8.782  10.817  1.00 88.99           N  
ATOM   4756  H   GLN A 304      -8.613  -7.868  10.666  1.00 88.99           H  
ATOM   4757  CA  GLN A 304      -8.358  -9.691  11.767  1.00 88.99           C  
ATOM   4758  HA  GLN A 304      -8.637 -10.711  11.507  1.00 88.99           H  
ATOM   4759  C   GLN A 304      -8.823  -9.489  13.215  1.00 88.99           C  
ATOM   4760  CB  GLN A 304      -6.821  -9.630  11.664  1.00 88.99           C  
ATOM   4761  HB2 GLN A 304      -6.521  -9.981  10.676  1.00 88.99           H  
ATOM   4762  HB3 GLN A 304      -6.403 -10.314  12.402  1.00 88.99           H  
ATOM   4763  O   GLN A 304      -8.698 -10.426  14.007  1.00 88.99           O  
ATOM   4764  CG  GLN A 304      -6.230  -8.232  11.889  1.00 88.99           C  
ATOM   4765  HG2 GLN A 304      -6.460  -7.668  10.986  1.00 88.99           H  
ATOM   4766  HG3 GLN A 304      -6.662  -7.758  12.771  1.00 88.99           H  
ATOM   4767  CD  GLN A 304      -4.715  -8.177  11.989  1.00 88.99           C  
ATOM   4768  NE2 GLN A 304      -4.140  -7.015  12.193  1.00 88.99           N  
ATOM   4769 HE21 GLN A 304      -3.136  -6.982  12.302  1.00 88.99           H  
ATOM   4770 HE22 GLN A 304      -4.696  -6.247  12.541  1.00 88.99           H  
ATOM   4771  OE1 GLN A 304      -4.027  -9.174  11.842  1.00 88.99           O  
ATOM   4772  N   ASP A 305      -9.341  -8.311  13.566  1.00 90.50           N  
ATOM   4773  H   ASP A 305      -9.452  -7.594  12.863  1.00 90.50           H  
ATOM   4774  CA  ASP A 305      -9.800  -7.954  14.914  1.00 90.50           C  
ATOM   4775  HA  ASP A 305     -10.310  -8.813  15.348  1.00 90.50           H  
ATOM   4776  C   ASP A 305     -10.806  -6.786  14.856  1.00 90.50           C  
ATOM   4777  CB  ASP A 305      -8.584  -7.597  15.796  1.00 90.50           C  
ATOM   4778  HB2 ASP A 305      -7.689  -8.075  15.396  1.00 90.50           H  
ATOM   4779  HB3 ASP A 305      -8.414  -6.521  15.781  1.00 90.50           H  
ATOM   4780  O   ASP A 305     -11.137  -6.302  13.770  1.00 90.50           O  
ATOM   4781  CG  ASP A 305      -8.756  -8.063  17.245  1.00 90.50           C  
ATOM   4782  OD1 ASP A 305      -9.922  -8.090  17.710  1.00 90.50           O  
ATOM   4783  OD2 ASP A 305      -7.720  -8.461  17.836  1.00 90.50           O  
ATOM   4784  N   ARG A 306     -11.313  -6.330  16.007  1.00 93.07           N  
ATOM   4785  H   ARG A 306     -10.965  -6.751  16.857  1.00 93.07           H  
ATOM   4786  CA  ARG A 306     -12.175  -5.144  16.091  1.00 93.07           C  
ATOM   4787  HA  ARG A 306     -12.708  -5.049  15.145  1.00 93.07           H  
ATOM   4788  C   ARG A 306     -11.340  -3.877  16.278  1.00 93.07           C  
ATOM   4789  CB  ARG A 306     -13.210  -5.319  17.213  1.00 93.07           C  
ATOM   4790  HB2 ARG A 306     -13.659  -6.309  17.132  1.00 93.07           H  
ATOM   4791  HB3 ARG A 306     -12.725  -5.239  18.187  1.00 93.07           H  
ATOM   4792  O   ARG A 306     -10.872  -3.624  17.381  1.00 93.07           O  
ATOM   4793  CG  ARG A 306     -14.316  -4.263  17.075  1.00 93.07           C  
ATOM   4794  HG2 ARG A 306     -14.825  -4.430  16.126  1.00 93.07           H  
ATOM   4795  HG3 ARG A 306     -13.890  -3.260  17.058  1.00 93.07           H  
ATOM   4796  CD  ARG A 306     -15.354  -4.357  18.197  1.00 93.07           C  
ATOM   4797  HD2 ARG A 306     -15.493  -5.399  18.485  1.00 93.07           H  
ATOM   4798  HD3 ARG A 306     -16.294  -3.984  17.791  1.00 93.07           H  
ATOM   4799  NE  ARG A 306     -14.959  -3.551  19.369  1.00 93.07           N  
ATOM   4800  HE  ARG A 306     -13.966  -3.467  19.532  1.00 93.07           H  
ATOM   4801  NH1 ARG A 306     -17.059  -2.829  19.972  1.00 93.07           N  
ATOM   4802 HH11 ARG A 306     -17.448  -3.387  19.226  1.00 93.07           H  
ATOM   4803 HH12 ARG A 306     -17.642  -2.213  20.522  1.00 93.07           H  
ATOM   4804  NH2 ARG A 306     -15.270  -2.069  21.066  1.00 93.07           N  
ATOM   4805 HH21 ARG A 306     -14.267  -1.974  21.136  1.00 93.07           H  
ATOM   4806 HH22 ARG A 306     -15.869  -1.463  21.608  1.00 93.07           H  
ATOM   4807  CZ  ARG A 306     -15.761  -2.825  20.128  1.00 93.07           C  
ATOM   4808  N   TYR A 307     -11.268  -3.054  15.236  1.00 95.36           N  
ATOM   4809  H   TYR A 307     -11.651  -3.361  14.353  1.00 95.36           H  
ATOM   4810  CA  TYR A 307     -10.538  -1.784  15.248  1.00 95.36           C  
ATOM   4811  HA  TYR A 307      -9.821  -1.794  16.069  1.00 95.36           H  
ATOM   4812  C   TYR A 307     -11.465  -0.586  15.460  1.00 95.36           C  
ATOM   4813  CB  TYR A 307      -9.730  -1.636  13.951  1.00 95.36           C  
ATOM   4814  HB2 TYR A 307      -9.338  -0.620  13.900  1.00 95.36           H  
ATOM   4815  HB3 TYR A 307     -10.384  -1.781  13.091  1.00 95.36           H  
ATOM   4816  O   TYR A 307     -12.602  -0.569  14.976  1.00 95.36           O  
ATOM   4817  CG  TYR A 307      -8.567  -2.602  13.880  1.00 95.36           C  
ATOM   4818  CD1 TYR A 307      -7.289  -2.194  14.306  1.00 95.36           C  
ATOM   4819  HD1 TYR A 307      -7.131  -1.188  14.666  1.00 95.36           H  
ATOM   4820  CD2 TYR A 307      -8.782  -3.939  13.503  1.00 95.36           C  
ATOM   4821  HD2 TYR A 307      -9.766  -4.269  13.205  1.00 95.36           H  
ATOM   4822  CE1 TYR A 307      -6.231  -3.119  14.378  1.00 95.36           C  
ATOM   4823  HE1 TYR A 307      -5.278  -2.817  14.786  1.00 95.36           H  
ATOM   4824  CE2 TYR A 307      -7.729  -4.863  13.579  1.00 95.36           C  
ATOM   4825  HE2 TYR A 307      -7.900  -5.904  13.343  1.00 95.36           H  
ATOM   4826  OH  TYR A 307      -5.469  -5.387  14.114  1.00 95.36           O  
ATOM   4827  HH  TYR A 307      -4.790  -5.091  14.724  1.00 95.36           H  
ATOM   4828  CZ  TYR A 307      -6.454  -4.460  14.012  1.00 95.36           C  
ATOM   4829  N   GLN A 308     -10.962   0.437  16.143  1.00 95.77           N  
ATOM   4830  H   GLN A 308     -10.021   0.320  16.491  1.00 95.77           H  
ATOM   4831  CA  GLN A 308     -11.500   1.792  16.150  1.00 95.77           C  
ATOM   4832  HA  GLN A 308     -12.551   1.743  15.865  1.00 95.77           H  
ATOM   4833  C   GLN A 308     -10.781   2.651  15.105  1.00 95.77           C  
ATOM   4834  CB  GLN A 308     -11.440   2.410  17.562  1.00 95.77           C  
ATOM   4835  HB2 GLN A 308     -11.856   3.416  17.519  1.00 95.77           H  
ATOM   4836  HB3 GLN A 308     -12.067   1.815  18.226  1.00 95.77           H  
ATOM   4837  O   GLN A 308      -9.604   2.451  14.818  1.00 95.77           O  
ATOM   4838  CG  GLN A 308     -10.025   2.494  18.160  1.00 95.77           C  
ATOM   4839  HG2 GLN A 308      -9.652   1.482  18.320  1.00 95.77           H  
ATOM   4840  HG3 GLN A 308      -9.359   3.014  17.471  1.00 95.77           H  
ATOM   4841  CD  GLN A 308      -9.962   3.176  19.520  1.00 95.77           C  
ATOM   4842  NE2 GLN A 308      -8.793   3.582  19.956  1.00 95.77           N  
ATOM   4843 HE21 GLN A 308      -7.969   3.413  19.397  1.00 95.77           H  
ATOM   4844 HE22 GLN A 308      -8.749   4.022  20.864  1.00 95.77           H  
ATOM   4845  OE1 GLN A 308     -10.940   3.348  20.234  1.00 95.77           O  
ATOM   4846  N   LEU A 309     -11.486   3.633  14.547  1.00 95.62           N  
ATOM   4847  H   LEU A 309     -12.430   3.773  14.878  1.00 95.62           H  
ATOM   4848  CA  LEU A 309     -10.906   4.641  13.659  1.00 95.62           C  
ATOM   4849  HA  LEU A 309      -9.890   4.348  13.395  1.00 95.62           H  
ATOM   4850  C   LEU A 309     -10.826   5.975  14.385  1.00 95.62           C  
ATOM   4851  CB  LEU A 309     -11.735   4.741  12.365  1.00 95.62           C  
ATOM   4852  HB2 LEU A 309     -12.785   4.853  12.637  1.00 95.62           H  
ATOM   4853  HB3 LEU A 309     -11.605   3.810  11.815  1.00 95.62           H  
ATOM   4854  O   LEU A 309     -11.818   6.413  14.962  1.00 95.62           O  
ATOM   4855  CG  LEU A 309     -11.348   5.897  11.426  1.00 95.62           C  
ATOM   4856  HG  LEU A 309     -11.316   6.832  11.986  1.00 95.62           H  
ATOM   4857  CD1 LEU A 309      -9.984   5.656  10.776  1.00 95.62           C  
ATOM   4858 HD11 LEU A 309      -9.330   5.092  11.440  1.00 95.62           H  
ATOM   4859 HD12 LEU A 309     -10.084   5.093   9.848  1.00 95.62           H  
ATOM   4860 HD13 LEU A 309      -9.493   6.613  10.599  1.00 95.62           H  
ATOM   4861  CD2 LEU A 309     -12.403   6.065  10.329  1.00 95.62           C  
ATOM   4862 HD21 LEU A 309     -12.131   6.904   9.688  1.00 95.62           H  
ATOM   4863 HD22 LEU A 309     -12.463   5.156   9.731  1.00 95.62           H  
ATOM   4864 HD23 LEU A 309     -13.375   6.265  10.779  1.00 95.62           H  
ATOM   4865  N   ARG A 310      -9.692   6.658  14.272  1.00 95.26           N  
ATOM   4866  H   ARG A 310      -8.921   6.218  13.791  1.00 95.26           H  
ATOM   4867  CA  ARG A 310      -9.510   8.047  14.681  1.00 95.26           C  
ATOM   4868  HA  ARG A 310     -10.450   8.429  15.079  1.00 95.26           H  
ATOM   4869  C   ARG A 310      -9.134   8.901  13.479  1.00 95.26           C  
ATOM   4870  CB  ARG A 310      -8.473   8.098  15.802  1.00 95.26           C  
ATOM   4871  HB2 ARG A 310      -8.862   7.525  16.643  1.00 95.26           H  
ATOM   4872  HB3 ARG A 310      -7.542   7.649  15.456  1.00 95.26           H  
ATOM   4873  O   ARG A 310      -8.326   8.499  12.646  1.00 95.26           O  
ATOM   4874  CG  ARG A 310      -8.193   9.522  16.273  1.00 95.26           C  
ATOM   4875  HG2 ARG A 310      -7.727  10.084  15.464  1.00 95.26           H  
ATOM   4876  HG3 ARG A 310      -9.124  10.012  16.558  1.00 95.26           H  
ATOM   4877  CD  ARG A 310      -7.246   9.493  17.468  1.00 95.26           C  
ATOM   4878  HD2 ARG A 310      -7.734   8.985  18.300  1.00 95.26           H  
ATOM   4879  HD3 ARG A 310      -6.341   8.950  17.197  1.00 95.26           H  
ATOM   4880  NE  ARG A 310      -6.891  10.868  17.823  1.00 95.26           N  
ATOM   4881  HE  ARG A 310      -6.650  11.459  17.041  1.00 95.26           H  
ATOM   4882  NH1 ARG A 310      -6.657  10.638  20.089  1.00 95.26           N  
ATOM   4883 HH11 ARG A 310      -6.655   9.638  19.947  1.00 95.26           H  
ATOM   4884 HH12 ARG A 310      -6.376  11.038  20.973  1.00 95.26           H  
ATOM   4885  NH2 ARG A 310      -6.445  12.651  19.094  1.00 95.26           N  
ATOM   4886 HH21 ARG A 310      -6.415  13.142  18.212  1.00 95.26           H  
ATOM   4887 HH22 ARG A 310      -6.183  13.106  19.957  1.00 95.26           H  
ATOM   4888  CZ  ARG A 310      -6.672  11.376  19.010  1.00 95.26           C  
ATOM   4889  N   VAL A 311      -9.740  10.077  13.401  1.00 93.74           N  
ATOM   4890  H   VAL A 311     -10.404  10.308  14.126  1.00 93.74           H  
ATOM   4891  CA  VAL A 311      -9.489  11.084  12.373  1.00 93.74           C  
ATOM   4892  HA  VAL A 311      -8.678  10.739  11.733  1.00 93.74           H  
ATOM   4893  C   VAL A 311      -9.066  12.366  13.067  1.00 93.74           C  
ATOM   4894  CB  VAL A 311     -10.729  11.327  11.490  1.00 93.74           C  
ATOM   4895  HB  VAL A 311     -11.486  11.867  12.058  1.00 93.74           H  
ATOM   4896  O   VAL A 311      -9.876  12.948  13.785  1.00 93.74           O  
ATOM   4897  CG1 VAL A 311     -10.354  12.173  10.269  1.00 93.74           C  
ATOM   4898 HG11 VAL A 311     -11.239  12.378   9.667  1.00 93.74           H  
ATOM   4899 HG12 VAL A 311      -9.620  11.642   9.662  1.00 93.74           H  
ATOM   4900 HG13 VAL A 311      -9.920  13.120  10.592  1.00 93.74           H  
ATOM   4901  CG2 VAL A 311     -11.363  10.014  11.013  1.00 93.74           C  
ATOM   4902 HG21 VAL A 311     -10.583   9.364  10.615  1.00 93.74           H  
ATOM   4903 HG22 VAL A 311     -11.843   9.511  11.852  1.00 93.74           H  
ATOM   4904 HG23 VAL A 311     -12.113  10.212  10.248  1.00 93.74           H  
ATOM   4905  N   ASP A 312      -7.833  12.812  12.851  1.00 93.31           N  
ATOM   4906  H   ASP A 312      -7.237  12.290  12.225  1.00 93.31           H  
ATOM   4907  CA  ASP A 312      -7.319  14.075  13.389  1.00 93.31           C  
ATOM   4908  HA  ASP A 312      -8.005  14.444  14.152  1.00 93.31           H  
ATOM   4909  C   ASP A 312      -7.267  15.132  12.277  1.00 93.31           C  
ATOM   4910  CB  ASP A 312      -5.967  13.875  14.092  1.00 93.31           C  
ATOM   4911  HB2 ASP A 312      -5.278  13.361  13.422  1.00 93.31           H  
ATOM   4912  HB3 ASP A 312      -5.545  14.854  14.321  1.00 93.31           H  
ATOM   4913  O   ASP A 312      -6.757  14.892  11.179  1.00 93.31           O  
ATOM   4914  CG  ASP A 312      -6.106  13.088  15.404  1.00 93.31           C  
ATOM   4915  OD1 ASP A 312      -6.483  13.676  16.448  1.00 93.31           O  
ATOM   4916  OD2 ASP A 312      -5.867  11.867  15.403  1.00 93.31           O  
ATOM   4917  N   LEU A 313      -7.829  16.312  12.555  1.00 90.64           N  
ATOM   4918  H   LEU A 313      -8.214  16.443  13.480  1.00 90.64           H  
ATOM   4919  CA  LEU A 313      -8.041  17.404  11.603  1.00 90.64           C  
ATOM   4920  HA  LEU A 313      -7.538  17.174  10.664  1.00 90.64           H  
ATOM   4921  C   LEU A 313      -7.478  18.710  12.144  1.00 90.64           C  
ATOM   4922  CB  LEU A 313      -9.538  17.602  11.342  1.00 90.64           C  
ATOM   4923  HB2 LEU A 313      -9.663  18.408  10.618  1.00 90.64           H  
ATOM   4924  HB3 LEU A 313      -9.993  17.921  12.279  1.00 90.64           H  
ATOM   4925  O   LEU A 313      -7.722  19.070  13.294  1.00 90.64           O  
ATOM   4926  CG  LEU A 313     -10.286  16.363  10.852  1.00 90.64           C  
ATOM   4927  HG  LEU A 313     -10.225  15.565  11.592  1.00 90.64           H  
ATOM   4928  CD1 LEU A 313     -11.763  16.702  10.643  1.00 90.64           C  
ATOM   4929 HD11 LEU A 313     -12.299  15.812  10.314  1.00 90.64           H  
ATOM   4930 HD12 LEU A 313     -12.194  17.040  11.585  1.00 90.64           H  
ATOM   4931 HD13 LEU A 313     -11.865  17.489   9.895  1.00 90.64           H  
ATOM   4932  CD2 LEU A 313      -9.700  15.877   9.537  1.00 90.64           C  
ATOM   4933 HD21 LEU A 313      -9.599  16.710   8.841  1.00 90.64           H  
ATOM   4934 HD22 LEU A 313      -8.720  15.432   9.711  1.00 90.64           H  
ATOM   4935 HD23 LEU A 313     -10.357  15.095   9.158  1.00 90.64           H  
ATOM   4936  N   TRP A 314      -6.682  19.383  11.324  1.00 90.10           N  
ATOM   4937  H   TRP A 314      -6.552  19.049  10.380  1.00 90.10           H  
ATOM   4938  CA  TRP A 314      -5.956  20.593  11.680  1.00 90.10           C
[truncated: 94,212 more chars]
