# Supplementary material for: Nuclear genome of Bulinus truncatus, an intermediate host of the carcinogenic human blood fluke Schistosoma haematobium
Source: Nat Commun. 2022 Feb 21;13:977. doi: 10.1038/s41467-022-28634-9 (PMC8861042; doi:10.1038/s41467-022-28634-9)
Supplement: Supplementary file 6 — Supplementary Data 3 [file 41467_2022_28634_MOESM6_ESM.zip › Supplementary_Data_3/bglb031381-pa.mature.pep.pdb]

ATOM      1  N   ALA A   1     -14.467 -56.691  18.930  1.00 37.38           N  
ATOM      2  H   ALA A   1     -15.255 -56.277  19.408  1.00 37.38           H  
ATOM      3  H2  ALA A   1     -14.818 -57.296  18.201  1.00 37.38           H  
ATOM      4  H3  ALA A   1     -13.920 -57.236  19.581  1.00 37.38           H  
ATOM      5  CA  ALA A   1     -13.636 -55.643  18.311  1.00 37.38           C  
ATOM      6  HA  ALA A   1     -13.329 -54.927  19.073  1.00 37.38           H  
ATOM      7  C   ALA A   1     -14.482 -54.917  17.275  1.00 37.38           C  
ATOM      8  CB  ALA A   1     -12.375 -56.250  17.677  1.00 37.38           C  
ATOM      9  HB1 ALA A   1     -12.645 -56.981  16.915  1.00 37.38           H  
ATOM     10  HB2 ALA A   1     -11.784 -55.460  17.214  1.00 37.38           H  
ATOM     11  HB3 ALA A   1     -11.770 -56.736  18.442  1.00 37.38           H  
ATOM     12  O   ALA A   1     -14.959 -55.558  16.352  1.00 37.38           O  
ATOM     13  N   GLY A   2     -14.727 -53.626  17.469  1.00 35.86           N  
ATOM     14  H   GLY A   2     -14.360 -53.153  18.282  1.00 35.86           H  
ATOM     15  CA  GLY A   2     -15.381 -52.742  16.504  1.00 35.86           C  
ATOM     16  HA2 GLY A   2     -15.148 -53.061  15.488  1.00 35.86           H  
ATOM     17  HA3 GLY A   2     -16.463 -52.763  16.639  1.00 35.86           H  
ATOM     18  C   GLY A   2     -14.878 -51.323  16.782  1.00 35.86           C  
ATOM     19  O   GLY A   2     -14.866 -50.945  17.953  1.00 35.86           O  
ATOM     20  N   PRO A   3     -14.342 -50.602  15.785  1.00 42.24           N  
ATOM     21  CA  PRO A   3     -13.441 -49.480  16.018  1.00 42.24           C  
ATOM     22  HA  PRO A   3     -12.734 -49.743  16.805  1.00 42.24           H  
ATOM     23  C   PRO A   3     -14.180 -48.210  16.440  1.00 42.24           C  
ATOM     24  CB  PRO A   3     -12.664 -49.299  14.709  1.00 42.24           C  
ATOM     25  HB2 PRO A   3     -12.379 -48.261  14.539  1.00 42.24           H  
ATOM     26  HB3 PRO A   3     -11.781 -49.939  14.719  1.00 42.24           H  
ATOM     27  O   PRO A   3     -15.234 -47.867  15.907  1.00 42.24           O  
ATOM     28  CG  PRO A   3     -13.645 -49.798  13.649  1.00 42.24           C  
ATOM     29  HG2 PRO A   3     -13.128 -50.177  12.767  1.00 42.24           H  
ATOM     30  HG3 PRO A   3     -14.324 -48.991  13.372  1.00 42.24           H  
ATOM     31  CD  PRO A   3     -14.426 -50.898  14.364  1.00 42.24           C  
ATOM     32  HD2 PRO A   3     -13.950 -51.857  14.157  1.00 42.24           H  
ATOM     33  HD3 PRO A   3     -15.461 -50.908  14.024  1.00 42.24           H  
ATOM     34  N   SER A   4     -13.570 -47.483  17.374  1.00 41.83           N  
ATOM     35  H   SER A   4     -12.708 -47.831  17.770  1.00 41.83           H  
ATOM     36  CA  SER A   4     -13.905 -46.106  17.709  1.00 41.83           C  
ATOM     37  HA  SER A   4     -14.964 -46.032  17.957  1.00 41.83           H  
ATOM     38  C   SER A   4     -13.606 -45.209  16.507  1.00 41.83           C  
ATOM     39  CB  SER A   4     -13.078 -45.675  18.929  1.00 41.83           C  
ATOM     40  HB2 SER A   4     -13.411 -46.233  19.805  1.00 41.83           H  
ATOM     41  HB3 SER A   4     -13.222 -44.611  19.115  1.00 41.83           H  
ATOM     42  O   SER A   4     -12.455 -44.841  16.267  1.00 41.83           O  
ATOM     43  OG  SER A   4     -11.704 -45.943  18.705  1.00 41.83           O  
ATOM     44  HG  SER A   4     -11.451 -45.458  17.916  1.00 41.83           H  
ATOM     45  N   VAL A   5     -14.638 -44.852  15.746  1.00 40.16           N  
ATOM     46  H   VAL A   5     -15.539 -45.276  15.918  1.00 40.16           H  
ATOM     47  CA  VAL A   5     -14.552 -43.745  14.791  1.00 40.16           C  
ATOM     48  HA  VAL A   5     -13.586 -43.782  14.288  1.00 40.16           H  
ATOM     49  C   VAL A   5     -14.612 -42.463  15.615  1.00 40.16           C  
ATOM     50  CB  VAL A   5     -15.633 -43.824  13.696  1.00 40.16           C  
ATOM     51  HB  VAL A   5     -16.622 -43.714  14.142  1.00 40.16           H  
ATOM     52  O   VAL A   5     -15.682 -41.991  15.997  1.00 40.16           O  
ATOM     53  CG1 VAL A   5     -15.423 -42.717  12.654  1.00 40.16           C  
ATOM     54 HG11 VAL A   5     -16.186 -42.788  11.879  1.00 40.16           H  
ATOM     55 HG12 VAL A   5     -14.439 -42.808  12.195  1.00 40.16           H  
ATOM     56 HG13 VAL A   5     -15.511 -41.737  13.123  1.00 40.16           H  
ATOM     57  CG2 VAL A   5     -15.573 -45.177  12.970  1.00 40.16           C  
ATOM     58 HG21 VAL A   5     -15.801 -45.990  13.659  1.00 40.16           H  
ATOM     59 HG22 VAL A   5     -14.581 -45.332  12.547  1.00 40.16           H  
ATOM     60 HG23 VAL A   5     -16.311 -45.197  12.168  1.00 40.16           H  
ATOM     61  N   GLY A   6     -13.432 -41.957  15.971  1.00 42.75           N  
ATOM     62  H   GLY A   6     -12.602 -42.461  15.691  1.00 42.75           H  
ATOM     63  CA  GLY A   6     -13.258 -40.647  16.580  1.00 42.75           C  
ATOM     64  HA2 GLY A   6     -13.855 -40.571  17.489  1.00 42.75           H  
ATOM     65  HA3 GLY A   6     -12.208 -40.487  16.825  1.00 42.75           H  
ATOM     66  C   GLY A   6     -13.691 -39.583  15.584  1.00 42.75           C  
ATOM     67  O   GLY A   6     -12.936 -39.202  14.696  1.00 42.75           O  
ATOM     68  N   PHE A   7     -14.934 -39.141  15.705  1.00 40.38           N  
ATOM     69  H   PHE A   7     -15.542 -39.597  16.370  1.00 40.38           H  
ATOM     70  CA  PHE A   7     -15.456 -38.024  14.942  1.00 40.38           C  
ATOM     71  HA  PHE A   7     -15.135 -38.121  13.904  1.00 40.38           H  
ATOM     72  C   PHE A   7     -14.854 -36.727  15.495  1.00 40.38           C  
ATOM     73  CB  PHE A   7     -16.989 -38.084  14.975  1.00 40.38           C  
ATOM     74  HB2 PHE A   7     -17.395 -37.082  15.116  1.00 40.38           H  
ATOM     75  HB3 PHE A   7     -17.322 -38.652  15.844  1.00 40.38           H  
ATOM     76  O   PHE A   7     -15.241 -36.237  16.556  1.00 40.38           O  
ATOM     77  CG  PHE A   7     -17.589 -38.687  13.719  1.00 40.38           C  
ATOM     78  CD1 PHE A   7     -17.643 -37.936  12.530  1.00 40.38           C  
ATOM     79  HD1 PHE A   7     -17.201 -36.952  12.493  1.00 40.38           H  
ATOM     80  CD2 PHE A   7     -18.073 -40.008  13.724  1.00 40.38           C  
ATOM     81  HD2 PHE A   7     -18.006 -40.606  14.621  1.00 40.38           H  
ATOM     82  CE1 PHE A   7     -18.246 -38.468  11.376  1.00 40.38           C  
ATOM     83  HE1 PHE A   7     -18.294 -37.883  10.470  1.00 40.38           H  
ATOM     84  CE2 PHE A   7     -18.650 -40.552  12.562  1.00 40.38           C  
ATOM     85  HE2 PHE A   7     -19.026 -41.565  12.572  1.00 40.38           H  
ATOM     86  CZ  PHE A   7     -18.754 -39.777  11.394  1.00 40.38           C  
ATOM     87  HZ  PHE A   7     -19.206 -40.194  10.506  1.00 40.38           H  
ATOM     88  N   GLU A   8     -13.878 -36.178  14.774  1.00 41.89           N  
ATOM     89  H   GLU A   8     -13.528 -36.698  13.982  1.00 41.89           H  
ATOM     90  CA  GLU A   8     -13.231 -34.894  15.053  1.00 41.89           C  
ATOM     91  HA  GLU A   8     -13.003 -34.861  16.118  1.00 41.89           H  
ATOM     92  C   GLU A   8     -14.201 -33.730  14.744  1.00 41.89           C  
ATOM     93  CB  GLU A   8     -11.889 -34.837  14.289  1.00 41.89           C  
ATOM     94  HB2 GLU A   8     -11.411 -35.813  14.368  1.00 41.89           H  
ATOM     95  HB3 GLU A   8     -12.074 -34.636  13.234  1.00 41.89           H  
ATOM     96  O   GLU A   8     -14.042 -32.985  13.786  1.00 41.89           O  
ATOM     97  CG  GLU A   8     -10.917 -33.795  14.871  1.00 41.89           C  
ATOM     98  HG2 GLU A   8     -10.768 -34.018  15.927  1.00 41.89           H  
ATOM     99  HG3 GLU A   8     -11.380 -32.810  14.810  1.00 41.89           H  
ATOM    100  CD  GLU A   8      -9.543 -33.746  14.171  1.00 41.89           C  
ATOM    101  OE1 GLU A   8      -8.690 -32.962  14.663  1.00 41.89           O  
ATOM    102  OE2 GLU A   8      -9.359 -34.446  13.152  1.00 41.89           O  
ATOM    103  N   PHE A   9     -15.261 -33.584  15.548  1.00 41.04           N  
ATOM    104  H   PHE A   9     -15.418 -34.314  16.229  1.00 41.04           H  
ATOM    105  CA  PHE A   9     -16.307 -32.561  15.367  1.00 41.04           C  
ATOM    106  HA  PHE A   9     -16.285 -32.237  14.326  1.00 41.04           H  
ATOM    107  C   PHE A   9     -16.084 -31.271  16.185  1.00 41.04           C  
ATOM    108  CB  PHE A   9     -17.695 -33.185  15.606  1.00 41.04           C  
ATOM    109  HB2 PHE A   9     -17.594 -34.130  16.140  1.00 41.04           H  
ATOM    110  HB3 PHE A   9     -18.288 -32.534  16.248  1.00 41.04           H  
ATOM    111  O   PHE A   9     -16.898 -30.352  16.140  1.00 41.04           O  
ATOM    112  CG  PHE A   9     -18.478 -33.418  14.326  1.00 41.04           C  
ATOM    113  CD1 PHE A   9     -19.309 -32.410  13.806  1.00 41.04           C  
ATOM    114  HD1 PHE A   9     -19.395 -31.464  14.319  1.00 41.04           H  
ATOM    115  CD2 PHE A   9     -18.363 -34.636  13.638  1.00 41.04           C  
ATOM    116  HD2 PHE A   9     -17.683 -35.388  14.010  1.00 41.04           H  
ATOM    117  CE1 PHE A   9     -20.033 -32.631  12.620  1.00 41.04           C  
ATOM    118  HE1 PHE A   9     -20.673 -31.856  12.226  1.00 41.04           H  
ATOM    119  CE2 PHE A   9     -19.106 -34.869  12.466  1.00 41.04           C  
ATOM    120  HE2 PHE A   9     -19.044 -35.811  11.941  1.00 41.04           H  
ATOM    121  CZ  PHE A   9     -19.939 -33.864  11.954  1.00 41.04           C  
ATOM    122  HZ  PHE A   9     -20.505 -34.038  11.051  1.00 41.04           H  
ATOM    123  N   SER A  10     -14.988 -31.155  16.943  1.00 48.83           N  
ATOM    124  H   SER A  10     -14.329 -31.920  16.931  1.00 48.83           H  
ATOM    125  CA  SER A  10     -14.867 -30.102  17.968  1.00 48.83           C  
ATOM    126  HA  SER A  10     -15.863 -29.917  18.371  1.00 48.83           H  
ATOM    127  C   SER A  10     -14.359 -28.739  17.471  1.00 48.83           C  
ATOM    128  CB  SER A  10     -14.021 -30.622  19.132  1.00 48.83           C  
ATOM    129  HB2 SER A  10     -13.040 -30.921  18.761  1.00 48.83           H  
ATOM    130  HB3 SER A  10     -14.508 -31.493  19.571  1.00 48.83           H  
ATOM    131  O   SER A  10     -14.688 -27.721  18.082  1.00 48.83           O  
ATOM    132  OG  SER A  10     -13.848 -29.633  20.125  1.00 48.83           O  
ATOM    133  HG  SER A  10     -14.708 -29.262  20.338  1.00 48.83           H  
ATOM    134  N   LYS A  11     -13.589 -28.660  16.377  1.00 47.02           N  
ATOM    135  H   LYS A  11     -13.362 -29.505  15.874  1.00 47.02           H  
ATOM    136  CA  LYS A  11     -12.975 -27.376  15.980  1.00 47.02           C  
ATOM    137  HA  LYS A  11     -12.694 -26.837  16.884  1.00 47.02           H  
ATOM    138  C   LYS A  11     -13.950 -26.420  15.284  1.00 47.02           C  
ATOM    139  CB  LYS A  11     -11.682 -27.607  15.183  1.00 47.02           C  
ATOM    140  HB2 LYS A  11     -11.859 -28.335  14.391  1.00 47.02           H  
ATOM    141  HB3 LYS A  11     -11.378 -26.666  14.722  1.00 47.02           H  
ATOM    142  O   LYS A  11     -13.887 -25.222  15.537  1.00 47.02           O  
ATOM    143  CG  LYS A  11     -10.548 -28.086  16.108  1.00 47.02           C  
ATOM    144  HG2 LYS A  11     -10.364 -27.331  16.873  1.00 47.02           H  
ATOM    145  HG3 LYS A  11     -10.847 -29.013  16.597  1.00 47.02           H  
ATOM    146  CD  LYS A  11      -9.251 -28.335  15.328  1.00 47.02           C  
ATOM    147  HD2 LYS A  11      -8.936 -27.415  14.836  1.00 47.02           H  
ATOM    148  HD3 LYS A  11      -9.447 -29.091  14.567  1.00 47.02           H  
ATOM    149  CE  LYS A  11      -8.140 -28.835  16.263  1.00 47.02           C  
ATOM    150  HE2 LYS A  11      -8.544 -29.646  16.869  1.00 47.02           H  
ATOM    151  HE3 LYS A  11      -7.841 -28.028  16.930  1.00 47.02           H  
ATOM    152  NZ  LYS A  11      -6.973 -29.344  15.499  1.00 47.02           N  
ATOM    153  HZ1 LYS A  11      -6.251 -29.679  16.120  1.00 47.02           H  
ATOM    154  HZ2 LYS A  11      -6.580 -28.634  14.897  1.00 47.02           H  
ATOM    155  HZ3 LYS A  11      -7.252 -30.133  14.933  1.00 47.02           H  
ATOM    156  N   ASN A  12     -14.903 -26.937  14.506  1.00 42.38           N  
ATOM    157  H   ASN A  12     -14.898 -27.933  14.338  1.00 42.38           H  
ATOM    158  CA  ASN A  12     -15.823 -26.091  13.736  1.00 42.38           C  
ATOM    159  HA  ASN A  12     -15.297 -25.184  13.440  1.00 42.38           H  
ATOM    160  C   ASN A  12     -17.040 -25.600  14.540  1.00 42.38           C  
ATOM    161  CB  ASN A  12     -16.220 -26.829  12.444  1.00 42.38           C  
ATOM    162  HB2 ASN A  12     -17.016 -26.273  11.949  1.00 42.38           H  
ATOM    163  HB3 ASN A  12     -16.595 -27.825  12.680  1.00 42.38           H  
ATOM    164  O   ASN A  12     -17.590 -24.551  14.217  1.00 42.38           O  
ATOM    165  CG  ASN A  12     -15.068 -26.935  11.454  1.00 42.38           C  
ATOM    166  ND2 ASN A  12     -15.163 -27.812  10.484  1.00 42.38           N  
ATOM    167 HD21 ASN A  12     -15.998 -28.365  10.354  1.00 42.38           H  
ATOM    168 HD22 ASN A  12     -14.393 -27.830   9.831  1.00 42.38           H  
ATOM    169  OD1 ASN A  12     -14.062 -26.258  11.548  1.00 42.38           O  
ATOM    170  N   LEU A  13     -17.445 -26.293  15.615  1.00 40.06           N  
ATOM    171  H   LEU A  13     -16.980 -27.160  15.843  1.00 40.06           H  
ATOM    172  CA  LEU A  13     -18.618 -25.889  16.404  1.00 40.06           C  
ATOM    173  HA  LEU A  13     -19.438 -25.714  15.707  1.00 40.06           H  
ATOM    174  C   LEU A  13     -18.394 -24.569  17.169  1.00 40.06           C  
ATOM    175  CB  LEU A  13     -19.024 -27.026  17.365  1.00 40.06           C  
ATOM    176  HB2 LEU A  13     -18.719 -27.990  16.960  1.00 40.06           H  
ATOM    177  HB3 LEU A  13     -18.495 -26.887  18.308  1.00 40.06           H  
ATOM    178  O   LEU A  13     -19.334 -23.802  17.356  1.00 40.06           O  
ATOM    179  CG  LEU A  13     -20.547 -27.055  17.619  1.00 40.06           C  
ATOM    180  HG  LEU A  13     -20.945 -26.040  17.610  1.00 40.06           H  
ATOM    181  CD1 LEU A  13     -21.254 -27.883  16.542  1.00 40.06           C  
ATOM    182 HD11 LEU A  13     -20.903 -28.915  16.563  1.00 40.06           H  
ATOM    183 HD12 LEU A  13     -21.059 -27.455  15.559  1.00 40.06           H  
ATOM    184 HD13 LEU A  13     -22.329 -27.867  16.717  1.00 40.06           H  
ATOM    185  CD2 LEU A  13     -20.863 -27.671  18.981  1.00 40.06           C  
ATOM    186 HD21 LEU A  13     -20.475 -28.689  19.033  1.00 40.06           H  
ATOM    187 HD22 LEU A  13     -21.943 -27.689  19.132  1.00 40.06           H  
ATOM    188 HD23 LEU A  13     -20.415 -27.067  19.770  1.00 40.06           H  
ATOM    189  N   LYS A  14     -17.151 -24.263  17.573  1.00 40.34           N  
ATOM    190  H   LYS A  14     -16.406 -24.907  17.348  1.00 40.34           H  
ATOM    191  CA  LYS A  14     -16.833 -23.020  18.302  1.00 40.34           C  
ATOM    192  HA  LYS A  14     -17.506 -22.933  19.156  1.00 40.34           H  
ATOM    193  C   LYS A  14     -17.091 -21.755  17.473  1.00 40.34           C  
ATOM    194  CB  LYS A  14     -15.385 -23.043  18.816  1.00 40.34           C  
ATOM    195  HB2 LYS A  14     -14.707 -23.295  18.001  1.00 40.34           H  
ATOM    196  HB3 LYS A  14     -15.136 -22.041  19.167  1.00 40.34           H  
ATOM    197  O   LYS A  14     -17.488 -20.747  18.044  1.00 40.34           O  
ATOM    198  CG  LYS A  14     -15.190 -24.025  19.983  1.00 40.34           C  
ATOM    199  HG2 LYS A  14     -15.942 -23.825  20.747  1.00 40.34           H  
ATOM    200  HG3 LYS A  14     -15.309 -25.048  19.626  1.00 40.34           H  
ATOM    201  CD  LYS A  14     -13.795 -23.852  20.599  1.00 40.34           C  
ATOM    202  HD2 LYS A  14     -13.675 -22.813  20.906  1.00 40.34           H  
ATOM    203  HD3 LYS A  14     -13.042 -24.087  19.848  1.00 40.34           H  
ATOM    204  CE  LYS A  14     -13.620 -24.765  21.818  1.00 40.34           C  
ATOM    205  HE2 LYS A  14     -13.688 -25.802  21.488  1.00 40.34           H  
ATOM    206  HE3 LYS A  14     -14.442 -24.578  22.509  1.00 40.34           H  
ATOM    207  NZ  LYS A  14     -12.322 -24.516  22.494  1.00 40.34           N  
ATOM    208  HZ1 LYS A  14     -11.554 -24.682  21.859  1.00 40.34           H  
ATOM    209  HZ2 LYS A  14     -12.269 -23.556  22.804  1.00 40.34           H  
ATOM    210  HZ3 LYS A  14     -12.215 -25.116  23.299  1.00 40.34           H  
ATOM    211  N   ALA A  15     -16.926 -21.826  16.151  1.00 48.02           N  
ATOM    212  H   ALA A  15     -16.636 -22.703  15.742  1.00 48.02           H  
ATOM    213  CA  ALA A  15     -17.167 -20.705  15.241  1.00 48.02           C  
ATOM    214  HA  ALA A  15     -16.792 -19.789  15.698  1.00 48.02           H  
ATOM    215  C   ALA A  15     -18.658 -20.465  14.931  1.00 48.02           C  
ATOM    216  CB  ALA A  15     -16.366 -20.958  13.958  1.00 48.02           C  
ATOM    217  HB1 ALA A  15     -16.726 -21.859  13.461  1.00 48.02           H  
ATOM    218  HB2 ALA A  15     -15.308 -21.068  14.192  1.00 48.02           H  
ATOM    219  HB3 ALA A  15     -16.488 -20.110  13.284  1.00 48.02           H  
ATOM    220  O   ALA A  15     -19.004 -19.402  14.439  1.00 48.02           O  
ATOM    221  N   LEU A  16     -19.546 -21.430  15.203  1.00 45.75           N  
ATOM    222  H   LEU A  16     -19.213 -22.301  15.591  1.00 45.75           H  
ATOM    223  CA  LEU A  16     -20.995 -21.267  15.000  1.00 45.75           C  
ATOM    224  HA  LEU A  16     -21.165 -20.566  14.182  1.00 45.75           H  
ATOM    225  C   LEU A  16     -21.707 -20.655  16.217  1.00 45.75           C  
ATOM    226  CB  LEU A  16     -21.605 -22.629  14.618  1.00 45.75           C  
ATOM    227  HB2 LEU A  16     -22.668 -22.630  14.857  1.00 45.75           H  
ATOM    228  HB3 LEU A  16     -21.136 -23.404  15.225  1.00 45.75           H  
ATOM    229  O   LEU A  16     -22.799 -20.114  16.070  1.00 45.75           O  
ATOM    230  CG  LEU A  16     -21.444 -22.966  13.124  1.00 45.75           C  
ATOM    231  HG  LEU A  16     -20.450 -22.674  12.785  1.00 45.75           H  
ATOM    232  CD1 LEU A  16     -21.596 -24.473  12.907  1.00 45.75           C  
ATOM    233 HD11 LEU A  16     -20.815 -24.998  13.458  1.00 45.75           H  
ATOM    234 HD12 LEU A  16     -22.575 -24.803  13.254  1.00 45.75           H  
ATOM    235 HD13 LEU A  16     -21.490 -24.702  11.847  1.00 45.75           H  
ATOM    236  CD2 LEU A  16     -22.500 -22.254  12.272  1.00 45.75           C  
ATOM    237 HD21 LEU A  16     -22.352 -22.502  11.220  1.00 45.75           H  
ATOM    238 HD22 LEU A  16     -22.403 -21.175  12.388  1.00 45.75           H  
ATOM    239 HD23 LEU A  16     -23.501 -22.556  12.578  1.00 45.75           H  
ATOM    240  N   VAL A  17     -21.116 -20.749  17.414  1.00 53.44           N  
ATOM    241  H   VAL A  17     -20.223 -21.218  17.462  1.00 53.44           H  
ATOM    242  CA  VAL A  17     -21.711 -20.223  18.659  1.00 53.44           C  
ATOM    243  HA  VAL A  17     -22.796 -20.308  18.594  1.00 53.44           H  
ATOM    244  C   VAL A  17     -21.409 -18.733  18.852  1.00 53.44           C  
ATOM    245  CB  VAL A  17     -21.247 -21.051  19.874  1.00 53.44           C  
ATOM    246  HB  VAL A  17     -20.159 -21.021  19.932  1.00 53.44           H  
ATOM    247  O   VAL A  17     -22.242 -17.999  19.375  1.00 53.44           O  
ATOM    248  CG1 VAL A  17     -21.820 -20.532  21.200  1.00 53.44           C  
ATOM    249 HG11 VAL A  17     -22.907 -20.474  21.140  1.00 53.44           H  
ATOM    250 HG12 VAL A  17     -21.537 -21.195  22.017  1.00 53.44           H  
ATOM    251 HG13 VAL A  17     -21.423 -19.541  21.418  1.00 53.44           H  
ATOM    252  CG2 VAL A  17     -21.686 -22.517  19.739  1.00 53.44           C  
ATOM    253 HG21 VAL A  17     -21.339 -23.090  20.599  1.00 53.44           H  
ATOM    254 HG22 VAL A  17     -21.264 -22.961  18.838  1.00 53.44           H  
ATOM    255 HG23 VAL A  17     -22.774 -22.574  19.684  1.00 53.44           H  
ATOM    256  N   TYR A  18     -20.240 -18.276  18.406  1.00 60.43           N  
ATOM    257  H   TYR A  18     -19.632 -18.910  17.908  1.00 60.43           H  
ATOM    258  CA  TYR A  18     -19.885 -16.861  18.366  1.00 60.43           C  
ATOM    259  HA  TYR A  18     -20.512 -16.299  19.058  1.00 60.43           H  
ATOM    260  C   TYR A  18     -20.159 -16.354  16.952  1.00 60.43           C  
ATOM    261  CB  TYR A  18     -18.425 -16.689  18.806  1.00 60.43           C  
ATOM    262  HB2 TYR A  18     -18.109 -15.673  18.569  1.00 60.43           H  
ATOM    263  HB3 TYR A  18     -17.789 -17.367  18.236  1.00 60.43           H  
ATOM    264  O   TYR A  18     -19.722 -16.974  15.991  1.00 60.43           O  
ATOM    265  CG  TYR A  18     -18.224 -16.925  20.293  1.00 60.43           C  
ATOM    266  CD1 TYR A  18     -18.368 -15.851  21.192  1.00 60.43           C  
ATOM    267  HD1 TYR A  18     -18.589 -14.863  20.816  1.00 60.43           H  
ATOM    268  CD2 TYR A  18     -17.932 -18.214  20.783  1.00 60.43           C  
ATOM    269  HD2 TYR A  18     -17.829 -19.036  20.089  1.00 60.43           H  
ATOM    270  CE1 TYR A  18     -18.220 -16.057  22.577  1.00 60.43           C  
ATOM    271  HE1 TYR A  18     -18.326 -15.225  23.257  1.00 60.43           H  
ATOM    272  CE2 TYR A  18     -17.787 -18.427  22.168  1.00 60.43           C  
ATOM    273  HE2 TYR A  18     -17.569 -19.412  22.555  1.00 60.43           H  
ATOM    274  OH  TYR A  18     -17.784 -17.554  24.402  1.00 60.43           O  
ATOM    275  HH  TYR A  18     -17.898 -16.735  24.890  1.00 60.43           H  
ATOM    276  CZ  TYR A  18     -17.929 -17.348  23.066  1.00 60.43           C  
ATOM    277  N   GLY A  19     -20.931 -15.275  16.806  1.00 85.58           N  
ATOM    278  H   GLY A  19     -21.272 -14.812  17.637  1.00 85.58           H  
ATOM    279  CA  GLY A  19     -21.218 -14.679  15.499  1.00 85.58           C  
ATOM    280  HA2 GLY A  19     -21.744 -15.409  14.884  1.00 85.58           H  
ATOM    281  HA3 GLY A  19     -21.861 -13.810  15.636  1.00 85.58           H  
ATOM    282  C   GLY A  19     -19.957 -14.235  14.743  1.00 85.58           C  
ATOM    283  O   GLY A  19     -18.826 -14.457  15.174  1.00 85.58           O  
ATOM    284  N   ARG A  20     -20.148 -13.574  13.595  1.00 93.28           N  
ATOM    285  H   ARG A  20     -21.093 -13.350  13.319  1.00 93.28           H  
ATOM    286  CA  ARG A  20     -19.025 -13.022  12.819  1.00 93.28           C  
ATOM    287  HA  ARG A  20     -18.412 -13.857  12.480  1.00 93.28           H  
ATOM    288  C   ARG A  20     -18.151 -12.111  13.703  1.00 93.28           C  
ATOM    289  CB  ARG A  20     -19.529 -12.232  11.608  1.00 93.28           C  
ATOM    290  HB2 ARG A  20     -18.687 -11.693  11.176  1.00 93.28           H  
ATOM    291  HB3 ARG A  20     -20.269 -11.502  11.936  1.00 93.28           H  
ATOM    292  O   ARG A  20     -18.720 -11.297  14.429  1.00 93.28           O  
ATOM    293  CG  ARG A  20     -20.134 -13.139  10.533  1.00 93.28           C  
ATOM    294  HG2 ARG A  20     -21.009 -13.653  10.931  1.00 93.28           H  
ATOM    295  HG3 ARG A  20     -19.393 -13.874  10.219  1.00 93.28           H  
ATOM    296  CD  ARG A  20     -20.544 -12.289   9.330  1.00 93.28           C  
ATOM    297  HD2 ARG A  20     -19.652 -11.802   8.935  1.00 93.28           H  
ATOM    298  HD3 ARG A  20     -21.240 -11.521   9.666  1.00 93.28           H  
ATOM    299  NE  ARG A  20     -21.163 -13.106   8.271  1.00 93.28           N  
ATOM    300  HE  ARG A  20     -21.045 -14.107   8.342  1.00 93.28           H  
ATOM    301  NH1 ARG A  20     -21.924 -11.355   7.004  1.00 93.28           N  
ATOM    302 HH11 ARG A  20     -22.349 -10.996   6.161  1.00 93.28           H  
ATOM    303 HH12 ARG A  20     -21.497 -10.720   7.663  1.00 93.28           H  
ATOM    304  NH2 ARG A  20     -22.253 -13.450   6.301  1.00 93.28           N  
ATOM    305 HH21 ARG A  20     -22.110 -14.445   6.393  1.00 93.28           H  
ATOM    306 HH22 ARG A  20     -22.671 -13.076   5.461  1.00 93.28           H  
ATOM    307  CZ  ARG A  20     -21.778 -12.636   7.202  1.00 93.28           C  
ATOM    308  N   PRO A  21     -16.812 -12.224  13.637  1.00 95.34           N  
ATOM    309  CA  PRO A  21     -15.905 -11.404  14.438  1.00 95.34           C  
ATOM    310  HA  PRO A  21     -16.134 -11.514  15.498  1.00 95.34           H  
ATOM    311  C   PRO A  21     -16.019  -9.924  14.055  1.00 95.34           C  
ATOM    312  CB  PRO A  21     -14.505 -11.960  14.154  1.00 95.34           C  
ATOM    313  HB2 PRO A  21     -13.737 -11.189  14.207  1.00 95.34           H  
ATOM    314  HB3 PRO A  21     -14.282 -12.766  14.853  1.00 95.34           H  
ATOM    315  O   PRO A  21     -16.252  -9.600  12.890  1.00 95.34           O  
ATOM    316  CG  PRO A  21     -14.635 -12.528  12.740  1.00 95.34           C  
ATOM    317  HG2 PRO A  21     -14.548 -11.724  12.010  1.00 95.34           H  
ATOM    318  HG3 PRO A  21     -13.908 -13.314  12.537  1.00 95.34           H  
ATOM    319  CD  PRO A  21     -16.056 -13.076  12.728  1.00 95.34           C  
ATOM    320  HD2 PRO A  21     -16.456 -13.037  11.715  1.00 95.34           H  
ATOM    321  HD3 PRO A  21     -16.062 -14.099  13.103  1.00 95.34           H  
ATOM    322  N   ASP A  22     -15.812  -9.015  15.007  1.00 93.85           N  
ATOM    323  H   ASP A  22     -15.601  -9.309  15.950  1.00 93.85           H  
ATOM    324  CA  ASP A  22     -15.803  -7.576  14.717  1.00 93.85           C  
ATOM    325  HA  ASP A  22     -16.612  -7.339  14.026  1.00 93.85           H  
ATOM    326  C   ASP A  22     -14.505  -7.146  14.023  1.00 93.85           C  
ATOM    327  CB  ASP A  22     -16.014  -6.777  16.013  1.00 93.85           C  
ATOM    328  HB2 ASP A  22     -15.340  -7.149  16.784  1.00 93.85           H  
ATOM    329  HB3 ASP A  22     -15.756  -5.735  15.823  1.00 93.85           H  
ATOM    330  O   ASP A  22     -14.496  -6.214  13.215  1.00 93.85           O  
ATOM    331  CG  ASP A  22     -17.458  -6.805  16.523  1.00 93.85           C  
ATOM    332  OD1 ASP A  22     -18.382  -6.858  15.675  1.00 93.85           O  
ATOM    333  OD2 ASP A  22     -17.640  -6.671  17.752  1.00 93.85           O  
ATOM    334  N   SER A  23     -13.403  -7.839  14.316  1.00 95.46           N  
ATOM    335  H   SER A  23     -13.467  -8.550  15.030  1.00 95.46           H  
ATOM    336  CA  SER A  23     -12.092  -7.587  13.721  1.00 95.46           C  
ATOM    337  HA  SER A  23     -12.222  -7.246  12.694  1.00 95.46           H  
ATOM    338  C   SER A  23     -11.219  -8.845  13.707  1.00 95.46           C  
ATOM    339  CB  SER A  23     -11.407  -6.479  14.525  1.00 95.46           C  
ATOM    340  HB2 SER A  23     -12.086  -5.636  14.649  1.00 95.46           H  
ATOM    341  HB3 SER A  23     -10.522  -6.136  13.990  1.00 95.46           H  
ATOM    342  O   SER A  23     -11.526  -9.837  14.367  1.00 95.46           O  
ATOM    343  OG  SER A  23     -11.020  -6.974  15.789  1.00 95.46           O  
ATOM    344  HG  SER A  23     -11.788  -7.327  16.245  1.00 95.46           H  
ATOM    345  N   CYS A  24     -10.068  -8.793  13.026  1.00 96.80           N  
ATOM    346  H   CYS A  24      -9.854  -7.980  12.466  1.00 96.80           H  
ATOM    347  CA  CYS A  24      -9.078  -9.872  13.084  1.00 96.80           C  
ATOM    348  HA  CYS A  24      -9.570 -10.800  12.793  1.00 96.80           H  
ATOM    349  C   CYS A  24      -8.507 -10.116  14.494  1.00 96.80           C  
ATOM    350  CB  CYS A  24      -7.958  -9.596  12.075  1.00 96.80           C  
ATOM    351  HB2 CYS A  24      -7.137 -10.287  12.267  1.00 96.80           H  
ATOM    352  HB3 CYS A  24      -7.578  -8.585  12.217  1.00 96.80           H  
ATOM    353  O   CYS A  24      -7.951 -11.186  14.728  1.00 96.80           O  
ATOM    354  SG  CYS A  24      -8.451  -9.806  10.345  1.00 96.80           S  
ATOM    355  N   LYS A  25      -8.671  -9.179  15.443  1.00 95.49           N  
ATOM    356  H   LYS A  25      -9.193  -8.348  15.203  1.00 95.49           H  
ATOM    357  CA  LYS A  25      -8.295  -9.346  16.860  1.00 95.49           C  
ATOM    358  HA  LYS A  25      -7.243  -9.624  16.928  1.00 95.49           H  
ATOM    359  C   LYS A  25      -9.083 -10.465  17.548  1.00 95.49           C  
ATOM    360  CB  LYS A  25      -8.508  -8.003  17.578  1.00 95.49           C  
ATOM    361  HB2 LYS A  25      -8.040  -7.220  16.981  1.00 95.49           H  
ATOM    362  HB3 LYS A  25      -9.578  -7.803  17.635  1.00 95.49           H  
ATOM    363  O   LYS A  25      -8.556 -11.105  18.451  1.00 95.49           O  
ATOM    364  CG  LYS A  25      -7.952  -7.927  19.009  1.00 95.49           C  
ATOM    365  HG2 LYS A  25      -8.513  -8.595  19.663  1.00 95.49           H  
ATOM    366  HG3 LYS A  25      -6.901  -8.217  19.009  1.00 95.49           H  
ATOM    367  CD  LYS A  25      -8.084  -6.480  19.513  1.00 95.49           C  
ATOM    368  HD2 LYS A  25      -7.515  -5.838  18.840  1.00 95.49           H  
ATOM    369  HD3 LYS A  25      -9.130  -6.177  19.471  1.00 95.49           H  
ATOM    370  CE  LYS A  25      -7.559  -6.276  20.941  1.00 95.49           C  
ATOM    371  HE2 LYS A  25      -6.603  -6.792  21.034  1.00 95.49           H  
ATOM    372  HE3 LYS A  25      -8.264  -6.727  21.640  1.00 95.49           H  
ATOM    373  NZ  LYS A  25      -7.372  -4.824  21.234  1.00 95.49           N  
ATOM    374  HZ1 LYS A  25      -8.215  -4.290  21.077  1.00 95.49           H  
ATOM    375  HZ2 LYS A  25      -6.664  -4.418  20.639  1.00 95.49           H  
ATOM    376  HZ3 LYS A  25      -7.040  -4.647  22.171  1.00 95.49           H  
ATOM    377  N   ASP A  26     -10.309 -10.721  17.092  1.00 94.90           N  
ATOM    378  H   ASP A  26     -10.674 -10.139  16.352  1.00 94.90           H  
ATOM    379  CA  ASP A  26     -11.214 -11.732  17.655  1.00 94.90           C  
ATOM    380  HA  ASP A  26     -10.964 -11.879  18.705  1.00 94.90           H  
ATOM    381  C   ASP A  26     -11.082 -13.097  16.954  1.00 94.90           C  
ATOM    382  CB  ASP A  26     -12.657 -11.207  17.590  1.00 94.90           C  
ATOM    383  HB2 ASP A  26     -12.988 -11.216  16.552  1.00 94.90           H  
ATOM    384  HB3 ASP A  26     -13.307 -11.871  18.159  1.00 94.90           H  
ATOM    385  O   ASP A  26     -11.821 -14.041  17.246  1.00 94.90           O  
ATOM    386  CG  ASP A  26     -12.781  -9.787  18.147  1.00 94.90           C  
ATOM    387  OD1 ASP A  26     -12.420  -9.592  19.329  1.00 94.90           O  
ATOM    388  OD2 ASP A  26     -13.182  -8.898  17.355  1.00 94.90           O  
ATOM    389  N   VAL A  27     -10.160 -13.209  15.992  1.00 95.60           N  
ATOM    390  H   VAL A  27      -9.535 -12.430  15.841  1.00 95.60           H  
ATOM    391  CA  VAL A  27      -9.992 -14.392  15.149  1.00 95.60           C  
ATOM    392  HA  VAL A  27     -10.914 -14.973  15.180  1.00 95.60           H  
ATOM    393  C   VAL A  27      -8.866 -15.263  15.685  1.00 95.60           C  
ATOM    394  CB  VAL A  27      -9.757 -14.004  13.680  1.00 95.60           C  
ATOM    395  HB  VAL A  27      -8.859 -13.391  13.593  1.00 95.60           H  
ATOM    396  O   VAL A  27      -7.701 -14.873  15.697  1.00 95.60           O  
ATOM    397  CG1 VAL A  27      -9.595 -15.240  12.787  1.00 95.60           C  
ATOM    398 HG11 VAL A  27      -9.496 -14.922  11.749  1.00 95.60           H  
ATOM    399 HG12 VAL A  27     -10.463 -15.893  12.881  1.00 95.60           H  
ATOM    400 HG13 VAL A  27      -8.695 -15.788  13.064  1.00 95.60           H  
ATOM    401  CG2 VAL A  27     -10.953 -13.218  13.139  1.00 95.60           C  
ATOM    402 HG21 VAL A  27     -11.127 -12.323  13.737  1.00 95.60           H  
ATOM    403 HG22 VAL A  27     -10.751 -12.910  12.113  1.00 95.60           H  
ATOM    404 HG23 VAL A  27     -11.845 -13.844  13.171  1.00 95.60           H  
ATOM    405  N   PHE A  28      -9.212 -16.495  16.049  1.00 92.52           N  
ATOM    406  H   PHE A  28     -10.192 -16.738  16.026  1.00 92.52           H  
ATOM    407  CA  PHE A  28      -8.258 -17.526  16.449  1.00 92.52           C  
ATOM    408  HA  PHE A  28      -7.260 -17.093  16.512  1.00 92.52           H  
ATOM    409  C   PHE A  28      -8.233 -18.637  15.397  1.00 92.52           C  
ATOM    410  CB  PHE A  28      -8.621 -18.053  17.843  1.00 92.52           C  
ATOM    411  HB2 PHE A  28      -9.604 -18.522  17.801  1.00 92.52           H  
ATOM    412  HB3 PHE A  28      -7.902 -18.823  18.122  1.00 92.52           H  
ATOM    413  O   PHE A  28      -9.270 -19.214  15.072  1.00 92.52           O  
ATOM    414  CG  PHE A  28      -8.630 -16.982  18.918  1.00 92.52           C  
ATOM    415  CD1 PHE A  28      -7.432 -16.612  19.558  1.00 92.52           C  
ATOM    416  HD1 PHE A  28      -6.501 -17.089  19.287  1.00 92.52           H  
ATOM    417  CD2 PHE A  28      -9.829 -16.318  19.246  1.00 92.52           C  
ATOM    418  HD2 PHE A  28     -10.746 -16.557  18.729  1.00 92.52           H  
ATOM    419  CE1 PHE A  28      -7.433 -15.590  20.524  1.00 92.52           C  
ATOM    420  HE1 PHE A  28      -6.508 -15.284  20.989  1.00 92.52           H  
ATOM    421  CE2 PHE A  28      -9.829 -15.294  20.209  1.00 92.52           C  
ATOM    422  HE2 PHE A  28     -10.741 -14.756  20.422  1.00 92.52           H  
ATOM    423  CZ  PHE A  28      -8.632 -14.931  20.849  1.00 92.52           C  
ATOM    424  HZ  PHE A  28      -8.627 -14.118  21.560  1.00 92.52           H  
ATOM    425  N   SER A  29      -7.047 -18.959  14.877  1.00 93.10           N  
ATOM    426  H   SER A  29      -6.223 -18.476  15.206  1.00 93.10           H  
ATOM    427  CA  SER A  29      -6.844 -20.012  13.876  1.00 93.10           C  
ATOM    428  HA  SER A  29      -7.699 -20.688  13.889  1.00 93.10           H  
ATOM    429  C   SER A  29      -5.590 -20.831  14.183  1.00 93.10           C  
ATOM    430  CB  SER A  29      -6.745 -19.410  12.470  1.00 93.10           C  
ATOM    431  HB2 SER A  29      -5.848 -18.795  12.395  1.00 93.10           H  
ATOM    432  HB3 SER A  29      -7.623 -18.794  12.275  1.00 93.10           H  
ATOM    433  O   SER A  29      -4.661 -20.340  14.814  1.00 93.10           O  
ATOM    434  OG  SER A  29      -6.687 -20.465  11.525  1.00 93.10           O  
ATOM    435  HG  SER A  29      -6.274 -20.148  10.718  1.00 93.10           H  
ATOM    436  N   ASN A  30      -5.553 -22.079  13.701  1.00 92.63           N  
ATOM    437  H   ASN A  30      -6.325 -22.351  13.109  1.00 92.63           H  
ATOM    438  CA  ASN A  30      -4.343 -22.918  13.713  1.00 92.63           C  
ATOM    439  HA  ASN A  30      -3.748 -22.674  14.593  1.00 92.63           H  
ATOM    440  C   ASN A  30      -3.439 -22.673  12.490  1.00 92.63           C  
ATOM    441  CB  ASN A  30      -4.740 -24.403  13.783  1.00 92.63           C  
ATOM    442  HB2 ASN A  30      -5.346 -24.650  12.912  1.00 92.63           H  
ATOM    443  HB3 ASN A  30      -3.836 -25.011  13.747  1.00 92.63           H  
ATOM    444  O   ASN A  30      -2.395 -23.305  12.357  1.00 92.63           O  
ATOM    445  CG  ASN A  30      -5.474 -24.778  15.053  1.00 92.63           C  
ATOM    446  ND2 ASN A  30      -6.553 -25.519  14.943  1.00 92.63           N  
ATOM    447 HD21 ASN A  30      -7.102 -25.514  15.791  1.00 92.63           H  
ATOM    448 HD22 ASN A  30      -6.950 -25.636  14.022  1.00 92.63           H  
ATOM    449  OD1 ASN A  30      -5.124 -24.430  16.162  1.00 92.63           O  
ATOM    450  N   THR A  31      -3.867 -21.823  11.558  1.00 93.81           N  
ATOM    451  H   THR A  31      -4.721 -21.314  11.733  1.00 93.81           H  
ATOM    452  CA  THR A  31      -3.082 -21.393  10.396  1.00 93.81           C  
ATOM    453  HA  THR A  31      -2.231 -22.060  10.257  1.00 93.81           H  
ATOM    454  C   THR A  31      -2.543 -19.990  10.646  1.00 93.81           C  
ATOM    455  CB  THR A  31      -3.930 -21.415   9.112  1.00 93.81           C  
ATOM    456  HB  THR A  31      -3.308 -21.089   8.278  1.00 93.81           H  
ATOM    457  O   THR A  31      -3.175 -19.229  11.366  1.00 93.81           O  
ATOM    458  CG2 THR A  31      -4.459 -22.818   8.809  1.00 93.81           C  
ATOM    459 HG21 THR A  31      -5.166 -23.130   9.577  1.00 93.81           H  
ATOM    460 HG22 THR A  31      -4.967 -22.810   7.844  1.00 93.81           H  
ATOM    461 HG23 THR A  31      -3.631 -23.525   8.768  1.00 93.81           H  
ATOM    462  OG1 THR A  31      -5.046 -20.555   9.209  1.00 93.81           O  
ATOM    463  HG1 THR A  31      -5.071 -20.010   8.419  1.00 93.81           H  
ATOM    464  N   SER A  32      -1.419 -19.607  10.027  1.00 94.63           N  
ATOM    465  H   SER A  32      -0.815 -20.298   9.605  1.00 94.63           H  
ATOM    466  CA  SER A  32      -0.902 -18.231  10.158  1.00 94.63           C  
ATOM    467  HA  SER A  32      -0.910 -17.960  11.214  1.00 94.63           H  
ATOM    468  C   SER A  32      -1.760 -17.192   9.430  1.00 94.63           C  
ATOM    469  CB  SER A  32       0.538 -18.115   9.641  1.00 94.63           C  
ATOM    470  HB2 SER A  32       0.536 -18.253   8.560  1.00 94.63           H  
ATOM    471  HB3 SER A  32       0.922 -17.119   9.862  1.00 94.63           H  
ATOM    472  O   SER A  32      -1.654 -16.004   9.711  1.00 94.63           O  
ATOM    473  OG  SER A  32       1.396 -19.080  10.214  1.00 94.63           O  
ATOM    474  HG  SER A  32       1.881 -18.681  10.941  1.00 94.63           H  
ATOM    475  N   ARG A  33      -2.570 -17.621   8.452  1.00 95.39           N  
ATOM    476  H   ARG A  33      -2.652 -18.619   8.322  1.00 95.39           H  
ATOM    477  CA  ARG A  33      -3.496 -16.761   7.707  1.00 95.39           C  
ATOM    478  HA  ARG A  33      -3.667 -15.866   8.305  1.00 95.39           H  
ATOM    479  C   ARG A  33      -4.843 -17.446   7.534  1.00 95.39           C  
ATOM    480  CB  ARG A  33      -2.912 -16.336   6.351  1.00 95.39           C  
ATOM    481  HB2 ARG A  33      -2.638 -17.229   5.788  1.00 95.39           H  
ATOM    482  HB3 ARG A  33      -3.677 -15.798   5.791  1.00 95.39           H  
ATOM    483  O   ARG A  33      -4.886 -18.645   7.243  1.00 95.39           O  
ATOM    484  CG  ARG A  33      -1.688 -15.419   6.506  1.00 95.39           C  
ATOM    485  HG2 ARG A  33      -1.990 -14.484   6.978  1.00 95.39           H  
ATOM    486  HG3 ARG A  33      -0.946 -15.908   7.138  1.00 95.39           H  
ATOM    487  CD  ARG A  33      -1.072 -15.132   5.134  1.00 95.39           C  
ATOM    488  HD2 ARG A  33      -0.877 -16.072   4.618  1.00 95.39           H  
ATOM    489  HD3 ARG A  33      -1.812 -14.563   4.572  1.00 95.39           H  
ATOM    490  NE  ARG A  33       0.169 -14.339   5.192  1.00 95.39           N  
ATOM    491  HE  ARG A  33       0.150 -13.408   4.802  1.00 95.39           H  
ATOM    492  NH1 ARG A  33       1.539 -15.863   6.235  1.00 95.39           N  
ATOM    493 HH11 ARG A  33       2.380 -16.021   6.770  1.00 95.39           H  
ATOM    494 HH12 ARG A  33       0.743 -16.477   6.333  1.00 95.39           H  
ATOM    495  NH2 ARG A  33       2.328 -13.866   5.711  1.00 95.39           N  
ATOM    496 HH21 ARG A  33       3.183 -14.049   6.217  1.00 95.39           H  
ATOM    497 HH22 ARG A  33       2.183 -12.929   5.363  1.00 95.39           H  
ATOM    498  CZ  ARG A  33       1.331 -14.688   5.708  1.00 95.39           C  
ATOM    499  N   VAL A  34      -5.923 -16.690   7.690  1.00 96.36           N  
ATOM    500  H   VAL A  34      -5.793 -15.726   7.961  1.00 96.36           H  
ATOM    501  CA  VAL A  34      -7.301 -17.167   7.517  1.00 96.36           C  
ATOM    502  HA  VAL A  34      -7.296 -17.988   6.800  1.00 96.36           H  
ATOM    503  C   VAL A  34      -8.170 -16.056   6.934  1.00 96.36           C  
ATOM    504  CB  VAL A  34      -7.856 -17.716   8.849  1.00 96.36           C  
ATOM    505  HB  VAL A  34      -7.172 -18.492   9.194  1.00 96.36           H  
ATOM    506  O   VAL A  34      -8.010 -14.894   7.298  1.00 96.36           O  
ATOM    507  CG1 VAL A  34      -7.949 -16.661   9.956  1.00 96.36           C  
ATOM    508 HG11 VAL A  34      -8.313 -17.124  10.873  1.00 96.36           H  
ATOM    509 HG12 VAL A  34      -6.966 -16.231  10.151  1.00 96.36           H  
ATOM    510 HG13 VAL A  34      -8.639 -15.868   9.669  1.00 96.36           H  
ATOM    511  CG2 VAL A  34      -9.226 -18.376   8.671  1.00 96.36           C  
ATOM    512 HG21 VAL A  34      -9.180 -19.129   7.884  1.00 96.36           H  
ATOM    513 HG22 VAL A  34      -9.982 -17.633   8.420  1.00 96.36           H  
ATOM    514 HG23 VAL A  34      -9.517 -18.863   9.602  1.00 96.36           H  
ATOM    515  N   VAL A  35      -9.073 -16.406   6.019  1.00 96.90           N  
ATOM    516  H   VAL A  35      -9.192 -17.383   5.793  1.00 96.90           H  
ATOM    517  CA  VAL A  35     -10.067 -15.473   5.473  1.00 96.90           C  
ATOM    518  HA  VAL A  35      -9.690 -14.456   5.575  1.00 96.90           H  
ATOM    519  C   VAL A  35     -11.349 -15.588   6.286  1.00 96.90           C  
ATOM    520  CB  VAL A  35     -10.319 -15.710   3.974  1.00 96.90           C  
ATOM    521  HB  VAL A  35     -10.683 -16.726   3.824  1.00 96.90           H  
ATOM    522  O   VAL A  35     -11.820 -16.696   6.545  1.00 96.90           O  
ATOM    523  CG1 VAL A  35     -11.347 -14.726   3.408  1.00 96.90           C  
ATOM    524 HG11 VAL A  35     -11.018 -13.699   3.566  1.00 96.90           H  
ATOM    525 HG12 VAL A  35     -12.321 -14.870   3.877  1.00 96.90           H  
ATOM    526 HG13 VAL A  35     -11.478 -14.894   2.339  1.00 96.90           H  
ATOM    527  CG2 VAL A  35      -9.018 -15.532   3.182  1.00 96.90           C  
ATOM    528 HG21 VAL A  35      -9.223 -15.675   2.121  1.00 96.90           H  
ATOM    529 HG22 VAL A  35      -8.273 -16.266   3.489  1.00 96.90           H  
ATOM    530 HG23 VAL A  35      -8.625 -14.526   3.330  1.00 96.90           H  
ATOM    531  N   VAL A  36     -11.903 -14.452   6.704  1.00 96.30           N  
ATOM    532  H   VAL A  36     -11.473 -13.581   6.424  1.00 96.30           H  
ATOM    533  CA  VAL A  36     -13.156 -14.374   7.464  1.00 96.30           C  
ATOM    534  HA  VAL A  36     -13.710 -15.301   7.318  1.00 96.30           H  
ATOM    535  C   VAL A  36     -14.029 -13.240   6.940  1.00 96.30           C  
ATOM    536  CB  VAL A  36     -12.917 -14.202   8.981  1.00 96.30           C  
ATOM    537  HB  VAL A  36     -13.889 -14.226   9.475  1.00 96.30           H  
ATOM    538  O   VAL A  36     -13.531 -12.275   6.364  1.00 96.30           O  
ATOM    539  CG1 VAL A  36     -12.079 -15.342   9.575  1.00 96.30           C  
ATOM    540 HG11 VAL A  36     -12.522 -16.302   9.310  1.00 96.30           H  
ATOM    541 HG12 VAL A  36     -11.060 -15.300   9.190  1.00 96.30           H  
ATOM    542 HG13 VAL A  36     -12.051 -15.249  10.660  1.00 96.30           H  
ATOM    543  CG2 VAL A  36     -12.251 -12.867   9.329  1.00 96.30           C  
ATOM    544 HG21 VAL A  36     -11.270 -12.806   8.857  1.00 96.30           H  
ATOM    545 HG22 VAL A  36     -12.147 -12.778  10.410  1.00 96.30           H  
ATOM    546 HG23 VAL A  36     -12.861 -12.032   8.985  1.00 96.30           H  
ATOM    547  N   ILE A  37     -15.332 -13.323   7.201  1.00 96.91           N  
ATOM    548  H   ILE A  37     -15.672 -14.131   7.703  1.00 96.91           H  
ATOM    549  CA  ILE A  37     -16.264 -12.212   6.992  1.00 96.91           C  
ATOM    550  HA  ILE A  37     -15.803 -11.467   6.343  1.00 96.91           H  
ATOM    551  C   ILE A  37     -16.526 -11.561   8.348  1.00 96.91           C  
ATOM    552  CB  ILE A  37     -17.560 -12.682   6.299  1.00 96.91           C  
ATOM    553  HB  ILE A  37     -18.069 -13.392   6.951  1.00 96.91           H  
ATOM    554  O   ILE A  37     -17.017 -12.227   9.263  1.00 96.91           O  
ATOM    555  CG1 ILE A  37     -17.248 -13.381   4.955  1.00 96.91           C  
ATOM    556 HG12 ILE A  37     -16.549 -14.200   5.121  1.00 96.91           H  
ATOM    557 HG13 ILE A  37     -16.772 -12.673   4.276  1.00 96.91           H  
ATOM    558  CG2 ILE A  37     -18.482 -11.472   6.065  1.00 96.91           C  
ATOM    559 HG21 ILE A  37     -18.716 -10.973   7.005  1.00 96.91           H  
ATOM    560 HG22 ILE A  37     -19.417 -11.779   5.597  1.00 96.91           H  
ATOM    561 HG23 ILE A  37     -17.981 -10.762   5.407  1.00 96.91           H  
ATOM    562  CD1 ILE A  37     -18.478 -13.982   4.265  1.00 96.91           C  
ATOM    563 HD11 ILE A  37     -19.023 -14.620   4.962  1.00 96.91           H  
ATOM    564 HD12 ILE A  37     -18.151 -14.582   3.416  1.00 96.91           H  
ATOM    565 HD13 ILE A  37     -19.133 -13.195   3.892  1.00 96.91           H  
ATOM    566  N   LEU A  38     -16.214 -10.272   8.467  1.00 95.95           N  
ATOM    567  H   LEU A  38     -15.827  -9.800   7.662  1.00 95.95           H  
ATOM    568  CA  LEU A  38     -16.440  -9.493   9.682  1.00 95.95           C  
ATOM    569  HA  LEU A  38     -16.078 -10.076  10.529  1.00 95.95           H  
ATOM    570  C   LEU A  38     -17.937  -9.237   9.919  1.00 95.95           C  
ATOM    571  CB  LEU A  38     -15.647  -8.171   9.618  1.00 95.95           C  
ATOM    572  HB2 LEU A  38     -15.842  -7.608  10.531  1.00 95.95           H  
ATOM    573  HB3 LEU A  38     -16.022  -7.588   8.777  1.00 95.95           H  
ATOM    574  O   LEU A  38     -18.772  -9.397   9.023  1.00 95.95           O  
ATOM    575  CG  LEU A  38     -14.120  -8.313   9.463  1.00 95.95           C  
ATOM    576  HG  LEU A  38     -13.897  -8.772   8.499  1.00 95.95           H  
ATOM    577  CD1 LEU A  38     -13.469  -6.928   9.493  1.00 95.95           C  
ATOM    578 HD11 LEU A  38     -13.659  -6.451  10.455  1.00 95.95           H  
ATOM    579 HD12 LEU A  38     -13.883  -6.315   8.693  1.00 95.95           H  
ATOM    580 HD13 LEU A  38     -12.394  -7.025   9.340  1.00 95.95           H  
ATOM    581  CD2 LEU A  38     -13.493  -9.165  10.568  1.00 95.95           C  
ATOM    582 HD21 LEU A  38     -13.816  -8.804  11.545  1.00 95.95           H  
ATOM    583 HD22 LEU A  38     -13.806 -10.202  10.447  1.00 95.95           H  
ATOM    584 HD23 LEU A  38     -12.406  -9.130  10.502  1.00 95.95           H  
ATOM    585  N   SER A  39     -18.296  -8.786  11.120  1.00 95.28           N  
ATOM    586  H   SER A  39     -17.590  -8.730  11.841  1.00 95.28           H  
ATOM    587  CA  SER A  39     -19.663  -8.365  11.460  1.00 95.28           C  
ATOM    588  HA  SER A  39     -20.329  -9.218  11.334  1.00 95.28           H  
ATOM    589  C   SER A  39     -20.186  -7.243  10.550  1.00 95.28           C  
ATOM    590  CB  SER A  39     -19.720  -7.941  12.931  1.00 95.28           C  
ATOM    591  HB2 SER A  39     -19.355  -8.757  13.554  1.00 95.28           H  
ATOM    592  HB3 SER A  39     -20.751  -7.722  13.208  1.00 95.28           H  
ATOM    593  O   SER A  39     -21.384  -7.182  10.277  1.00 95.28           O  
ATOM    594  OG  SER A  39     -18.923  -6.798  13.151  1.00 95.28           O  
ATOM    595  HG  SER A  39     -18.745  -6.774  14.094  1.00 95.28           H  
ATOM    596  N   SER A  40     -19.289  -6.427   9.983  1.00 94.66           N  
ATOM    597  H   SER A  40     -18.326  -6.534  10.268  1.00 94.66           H  
ATOM    598  CA  SER A  40     -19.593  -5.423   8.952  1.00 94.66           C  
ATOM    599  HA  SER A  40     -20.434  -4.820   9.295  1.00 94.66           H  
ATOM    600  C   SER A  40     -19.981  -6.008   7.588  1.00 94.66           C  
ATOM    601  CB  SER A  40     -18.385  -4.502   8.756  1.00 94.66           C  
ATOM    602  HB2 SER A  40     -18.128  -4.038   9.708  1.00 94.66           H  
ATOM    603  HB3 SER A  40     -18.642  -3.721   8.041  1.00 94.66           H  
ATOM    604  O   SER A  40     -20.437  -5.270   6.720  1.00 94.66           O  
ATOM    605  OG  SER A  40     -17.274  -5.237   8.272  1.00 94.66           O  
ATOM    606  HG  SER A  40     -16.584  -4.622   8.013  1.00 94.66           H  
ATOM    607  N   GLY A  41     -19.780  -7.311   7.371  1.00 96.02           N  
ATOM    608  H   GLY A  41     -19.401  -7.860   8.128  1.00 96.02           H  
ATOM    609  CA  GLY A  41     -19.937  -7.965   6.071  1.00 96.02           C  
ATOM    610  HA2 GLY A  41     -20.766  -7.502   5.535  1.00 96.02           H  
ATOM    611  HA3 GLY A  41     -20.172  -9.017   6.230  1.00 96.02           H  
ATOM    612  C   GLY A  41     -18.698  -7.896   5.174  1.00 96.02           C  
ATOM    613  O   GLY A  41     -18.708  -8.512   4.113  1.00 96.02           O  
ATOM    614  N   LEU A  42     -17.635  -7.202   5.594  1.00 96.52           N  
ATOM    615  H   LEU A  42     -17.687  -6.731   6.486  1.00 96.52           H  
ATOM    616  CA  LEU A  42     -16.375  -7.136   4.854  1.00 96.52           C  
ATOM    617  HA  LEU A  42     -16.610  -6.964   3.804  1.00 96.52           H  
ATOM    618  C   LEU A  42     -15.607  -8.458   4.971  1.00 96.52           C  
ATOM    619  CB  LEU A  42     -15.548  -5.950   5.380  1.00 96.52           C  
ATOM    620  HB2 LEU A  42     -16.144  -5.041   5.302  1.00 96.52           H  
ATOM    621  HB3 LEU A  42     -15.333  -6.131   6.433  1.00 96.52           H  
ATOM    622  O   LEU A  42     -15.363  -8.940   6.078  1.00 96.52           O  
ATOM    623  CG  LEU A  42     -14.212  -5.733   4.643  1.00 96.52           C  
ATOM    624  HG  LEU A  42     -13.623  -6.649   4.671  1.00 96.52           H  
ATOM    625  CD1 LEU A  42     -14.407  -5.321   3.185  1.00 96.52           C  
ATOM    626 HD11 LEU A  42     -14.874  -6.129   2.623  1.00 96.52           H  
ATOM    627 HD12 LEU A  42     -13.438  -5.120   2.728  1.00 96.52           H  
ATOM    628 HD13 LEU A  42     -15.026  -4.426   3.121  1.00 96.52           H  
ATOM    629  CD2 LEU A  42     -13.422  -4.641   5.362  1.00 96.52           C  
ATOM    630 HD21 LEU A  42     -13.967  -3.697   5.327  1.00 96.52           H  
ATOM    631 HD22 LEU A  42     -13.261  -4.941   6.397  1.00 96.52           H  
ATOM    632 HD23 LEU A  42     -12.452  -4.522   4.879  1.00 96.52           H  
ATOM    633  N   GLU A  43     -15.196  -9.014   3.836  1.00 97.12           N  
ATOM    634  H   GLU A  43     -15.416  -8.567   2.957  1.00 97.12           H  
ATOM    635  CA  GLU A  43     -14.291 -10.160   3.786  1.00 97.12           C  
ATOM    636  HA  GLU A  43     -14.511 -10.813   4.631  1.00 97.12           H  
ATOM    637  C   GLU A  43     -12.835  -9.692   3.907  1.00 97.12           C  
ATOM    638  CB  GLU A  43     -14.545 -10.964   2.506  1.00 97.12           C  
ATOM    639  HB2 GLU A  43     -14.153 -10.417   1.648  1.00 97.12           H  
ATOM    640  HB3 GLU A  43     -15.620 -11.095   2.377  1.00 97.12           H  
ATOM    641  O   GLU A  43     -12.402  -8.780   3.200  1.00 97.12           O  
ATOM    642  CG  GLU A  43     -13.900 -12.350   2.596  1.00 97.12           C  
ATOM    643  HG2 GLU A  43     -12.825 -12.246   2.744  1.00 97.12           H  
ATOM    644  HG3 GLU A  43     -14.297 -12.859   3.474  1.00 97.12           H  
ATOM    645  CD  GLU A  43     -14.183 -13.185   1.342  1.00 97.12           C  
ATOM    646  OE1 GLU A  43     -14.769 -14.279   1.512  1.00 97.12           O  
ATOM    647  OE2 GLU A  43     -13.825 -12.721   0.238  1.00 97.12           O  
ATOM    648  N   VAL A  44     -12.079 -10.289   4.829  1.00 97.58           N  
ATOM    649  H   VAL A  44     -12.484 -11.041   5.367  1.00 97.58           H  
ATOM    650  CA  VAL A  44     -10.695  -9.901   5.126  1.00 97.58           C  
ATOM    651  HA  VAL A  44     -10.304  -9.339   4.278  1.00 97.58           H  
ATOM    652  C   VAL A  44      -9.803 -11.120   5.303  1.00 97.58           C  
ATOM    653  CB  VAL A  44     -10.589  -8.996   6.371  1.00 97.58           C  
ATOM    654  HB  VAL A  44      -9.537  -8.734   6.490  1.00 97.58           H  
ATOM    655  O   VAL A  44     -10.238 -12.162   5.794  1.00 97.58           O  
ATOM    656  CG1 VAL A  44     -11.371  -7.689   6.214  1.00 97.58           C  
ATOM    657 HG11 VAL A  44     -12.441  -7.896   6.226  1.00 97.58           H  
ATOM    658 HG12 VAL A  44     -11.107  -7.218   5.267  1.00 97.58           H  
ATOM    659 HG13 VAL A  44     -11.128  -7.011   7.032  1.00 97.58           H  
ATOM    660  CG2 VAL A  44     -11.052  -9.671   7.668  1.00 97.58           C  
ATOM    661 HG21 VAL A  44     -10.959  -8.974   8.501  1.00 97.58           H  
ATOM    662 HG22 VAL A  44     -10.432 -10.541   7.883  1.00 97.58           H  
ATOM    663 HG23 VAL A  44     -12.089  -9.992   7.574  1.00 97.58           H  
ATOM    664  N   MET A  45      -8.520 -10.964   4.973  1.00 97.97           N  
ATOM    665  H   MET A  45      -8.228 -10.081   4.579  1.00 97.97           H  
ATOM    666  CA  MET A  45      -7.485 -11.909   5.380  1.00 97.97           C  
ATOM    667  HA  MET A  45      -7.936 -12.890   5.523  1.00 97.97           H  
ATOM    668  C   MET A  45      -6.872 -11.462   6.711  1.00 97.97           C  
ATOM    669  CB  MET A  45      -6.432 -12.052   4.275  1.00 97.97           C  
ATOM    670  HB2 MET A  45      -6.924 -12.330   3.343  1.00 97.97           H  
ATOM    671  HB3 MET A  45      -5.918 -11.101   4.132  1.00 97.97           H  
ATOM    672  O   MET A  45      -6.274 -10.387   6.801  1.00 97.97           O  
ATOM    673  CG  MET A  45      -5.410 -13.133   4.646  1.00 97.97           C  
ATOM    674  HG2 MET A  45      -5.931 -14.085   4.747  1.00 97.97           H  
ATOM    675  HG3 MET A  45      -4.979 -12.892   5.618  1.00 97.97           H  
ATOM    676  SD  MET A  45      -4.037 -13.344   3.479  1.00 97.97           S  
ATOM    677  CE  MET A  45      -4.925 -14.033   2.070  1.00 97.97           C  
ATOM    678  HE1 MET A  45      -5.654 -14.768   2.412  1.00 97.97           H  
ATOM    679  HE2 MET A  45      -4.237 -14.511   1.373  1.00 97.97           H  
ATOM    680  HE3 MET A  45      -5.434 -13.218   1.555  1.00 97.97           H  
ATOM    681  N   CYS A  46      -6.982 -12.318   7.723  1.00 97.92           N  
ATOM    682  H   CYS A  46      -7.499 -13.174   7.579  1.00 97.92           H  
ATOM    683  CA  CYS A  46      -6.350 -12.130   9.019  1.00 97.92           C  
ATOM    684  HA  CYS A  46      -6.188 -11.062   9.162  1.00 97.92           H  
ATOM    685  C   CYS A  46      -5.001 -12.847   9.083  1.00 97.92           C  
ATOM    686  CB  CYS A  46      -7.279 -12.613  10.135  1.00 97.92           C  
ATOM    687  HB2 CYS A  46      -6.779 -12.459  11.092  1.00 97.92           H  
ATOM    688  HB3 CYS A  46      -7.446 -13.683  10.013  1.00 97.92           H  
ATOM    689  O   CYS A  46      -4.909 -14.014   8.700  1.00 97.92           O  
ATOM    690  SG  CYS A  46      -8.889 -11.788  10.202  1.00 97.92           S  
ATOM    691  N   ASP A  47      -3.981 -12.176   9.614  1.00 97.76           N  
ATOM    692  H   ASP A  47      -4.158 -11.226   9.909  1.00 97.76           H  
ATOM    693  CA  ASP A  47      -2.761 -12.811  10.114  1.00 97.76           C  
ATOM    694  HA  ASP A  47      -2.676 -13.802   9.666  1.00 97.76           H  
ATOM    695  C   ASP A  47      -2.881 -13.014  11.629  1.00 97.76           C  
ATOM    696  CB  ASP A  47      -1.519 -12.042   9.649  1.00 97.76           C  
ATOM    697  HB2 ASP A  47      -1.426 -12.216   8.577  1.00 97.76           H  
ATOM    698  HB3 ASP A  47      -1.660 -10.969   9.773  1.00 97.76           H  
ATOM    699  O   ASP A  47      -2.999 -12.066  12.413  1.00 97.76           O  
ATOM    700  CG  ASP A  47      -0.188 -12.453  10.286  1.00 97.76           C  
ATOM    701  OD1 ASP A  47      -0.117 -13.269  11.227  1.00 97.76           O  
ATOM    702  OD2 ASP A  47       0.836 -11.925   9.802  1.00 97.76           O  
ATOM    703  N   THR A  48      -2.896 -14.287  12.009  1.00 97.32           N  
ATOM    704  H   THR A  48      -2.754 -14.989  11.297  1.00 97.32           H  
ATOM    705  CA  THR A  48      -3.186 -14.792  13.356  1.00 97.32           C  
ATOM    706  HA  THR A  48      -3.614 -13.988  13.954  1.00 97.32           H  
ATOM    707  C   THR A  48      -1.934 -15.259  14.100  1.00 97.32           C  
ATOM    708  CB  THR A  48      -4.231 -15.920  13.277  1.00 97.32           C  
ATOM    709  HB  THR A  48      -4.313 -16.447  14.228  1.00 97.32           H  
ATOM    710  O   THR A  48      -2.056 -15.857  15.164  1.00 97.32           O  
ATOM    711  CG2 THR A  48      -5.610 -15.387  12.891  1.00 97.32           C  
ATOM    712 HG21 THR A  48      -5.939 -14.655  13.630  1.00 97.32           H  
ATOM    713 HG22 THR A  48      -6.323 -16.210  12.872  1.00 97.32           H  
ATOM    714 HG23 THR A  48      -5.576 -14.914  11.910  1.00 97.32           H  
ATOM    715  OG1 THR A  48      -3.909 -16.817  12.245  1.00 97.32           O  
ATOM    716  HG1 THR A  48      -3.418 -17.565  12.594  1.00 97.32           H  
ATOM    717  N   ASP A  49      -0.741 -15.005  13.558  1.00 97.04           N  
ATOM    718  H   ASP A  49      -0.712 -14.472  12.701  1.00 97.04           H  
ATOM    719  CA  ASP A  49       0.522 -15.576  14.046  1.00 97.04           C  
ATOM    720  HA  ASP A  49       0.368 -16.106  14.986  1.00 97.04           H  
ATOM    721  C   ASP A  49       1.579 -14.494  14.309  1.00 97.04           C  
ATOM    722  CB  ASP A  49       0.960 -16.602  12.991  1.00 97.04           C  
ATOM    723  HB2 ASP A  49       1.057 -16.097  12.031  1.00 97.04           H  
ATOM    724  HB3 ASP A  49       0.163 -17.341  12.907  1.00 97.04           H  
ATOM    725  O   ASP A  49       2.181 -14.438  15.384  1.00 97.04           O  
ATOM    726  CG  ASP A  49       2.247 -17.373  13.281  1.00 97.04           C  
ATOM    727  OD1 ASP A  49       2.514 -17.685  14.458  1.00 97.04           O  
ATOM    728  OD2 ASP A  49       2.902 -17.728  12.268  1.00 97.04           O  
ATOM    729  N   THR A  50       1.764 -13.559  13.372  1.00 97.32           N  
ATOM    730  H   THR A  50       1.183 -13.580  12.546  1.00 97.32           H  
ATOM    731  CA  THR A  50       2.810 -12.536  13.480  1.00 97.32           C  
ATOM    732  HA  THR A  50       3.768 -13.047  13.578  1.00 97.32           H  
ATOM    733  C   THR A  50       2.598 -11.655  14.709  1.00 97.32           C  
ATOM    734  CB  THR A  50       2.870 -11.650  12.231  1.00 97.32           C  
ATOM    735  HB  THR A  50       1.933 -11.103  12.120  1.00 97.32           H  
ATOM    736  O   THR A  50       1.581 -10.973  14.819  1.00 97.32           O  
ATOM    737  CG2 THR A  50       4.022 -10.647  12.286  1.00 97.32           C  
ATOM    738 HG21 THR A  50       4.949 -11.158  12.545  1.00 97.32           H  
ATOM    739 HG22 THR A  50       4.132 -10.182  11.306  1.00 97.32           H  
ATOM    740 HG23 THR A  50       3.808  -9.874  13.025  1.00 97.32           H  
ATOM    741  OG1 THR A  50       3.092 -12.415  11.072  1.00 97.32           O  
ATOM    742  HG1 THR A  50       2.222 -12.545  10.688  1.00 97.32           H  
ATOM    743  N   ASP A  51       3.583 -11.616  15.610  1.00 95.37           N  
ATOM    744  H   ASP A  51       4.344 -12.271  15.507  1.00 95.37           H  
ATOM    745  CA  ASP A  51       3.572 -10.755  16.804  1.00 95.37           C  
ATOM    746  HA  ASP A  51       4.399 -11.074  17.438  1.00 95.37           H  
ATOM    747  C   ASP A  51       2.301 -10.923  17.667  1.00 95.37           C  
ATOM    748  CB  ASP A  51       3.867  -9.305  16.378  1.00 95.37           C  
ATOM    749  HB2 ASP A  51       3.017  -8.910  15.821  1.00 95.37           H  
ATOM    750  HB3 ASP A  51       4.732  -9.299  15.715  1.00 95.37           H  
ATOM    751  O   ASP A  51       1.723  -9.955  18.154  1.00 95.37           O  
ATOM    752  CG  ASP A  51       4.173  -8.390  17.562  1.00 95.37           C  
ATOM    753  OD1 ASP A  51       4.906  -8.840  18.468  1.00 95.37           O  
ATOM    754  OD2 ASP A  51       3.708  -7.230  17.508  1.00 95.37           O  
ATOM    755  N   GLY A  52       1.809 -12.159  17.799  1.00 95.09           N  
ATOM    756  H   GLY A  52       2.258 -12.912  17.297  1.00 95.09           H  
ATOM    757  CA  GLY A  52       0.580 -12.469  18.543  1.00 95.09           C  
ATOM    758  HA2 GLY A  52       0.504 -11.814  19.411  1.00 95.09           H  
ATOM    759  HA3 GLY A  52       0.639 -13.498  18.896  1.00 95.09           H  
ATOM    760  C   GLY A  52      -0.715 -12.334  17.733  1.00 95.09           C  
ATOM    761  O   GLY A  52      -1.795 -12.503  18.293  1.00 95.09           O  
ATOM    762  N   GLY A  53      -0.626 -12.062  16.429  1.00 97.23           N  
ATOM    763  H   GLY A  53       0.287 -11.875  16.040  1.00 97.23           H  
ATOM    764  CA  GLY A  53      -1.770 -12.036  15.521  1.00 97.23           C  
ATOM    765  HA2 GLY A  53      -2.392 -12.907  15.727  1.00 97.23           H  
ATOM    766  HA3 GLY A  53      -1.414 -12.112  14.494  1.00 97.23           H  
ATOM    767  C   GLY A  53      -2.639 -10.781  15.645  1.00 97.23           C  
ATOM    768  O   GLY A  53      -2.185  -9.711  16.065  1.00 97.23           O  
ATOM    769  N   GLY A  54      -3.901 -10.907  15.234  1.00 97.53           N  
ATOM    770  H   GLY A  54      -4.205 -11.807  14.889  1.00 97.53           H  
ATOM    771  CA  GLY A  54      -4.880  -9.817  15.259  1.00 97.53           C  
ATOM    772  HA2 GLY A  54      -4.740  -9.226  16.164  1.00 97.53           H  
ATOM    773  HA3 GLY A  54      -5.875 -10.259  15.296  1.00 97.53           H  
ATOM    774  C   GLY A  54      -4.817  -8.871  14.059  1.00 97.53           C  
ATOM    775  O   GLY A  54      -5.507  -7.853  14.044  1.00 97.53           O  
ATOM    776  N   TRP A  55      -3.995  -9.180  13.058  1.00 98.47           N  
ATOM    777  H   TRP A  55      -3.513 -10.068  13.089  1.00 98.47           H  
ATOM    778  CA  TRP A  55      -3.713  -8.289  11.939  1.00 98.47           C  
ATOM    779  HA  TRP A  55      -3.761  -7.251  12.269  1.00 98.47           H  
ATOM    780  C   TRP A  55      -4.707  -8.456  10.801  1.00 98.47           C  
ATOM    781  CB  TRP A  55      -2.302  -8.562  11.434  1.00 98.47           C  
ATOM    782  HB2 TRP A  55      -2.140  -7.971  10.533  1.00 98.47           H  
ATOM    783  HB3 TRP A  55      -2.253  -9.619  11.173  1.00 98.47           H  
ATOM    784  O   TRP A  55      -4.880  -9.558  10.292  1.00 98.47           O  
ATOM    785  CG  TRP A  55      -1.190  -8.279  12.384  1.00 98.47           C  
ATOM    786  CD1 TRP A  55      -0.539  -9.200  13.124  1.00 98.47           C  
ATOM    787  HD1 TRP A  55      -0.746 -10.260  13.124  1.00 98.47           H  
ATOM    788  CD2 TRP A  55      -0.589  -6.996  12.720  1.00 98.47           C  
ATOM    789  CE2 TRP A  55       0.422  -7.214  13.701  1.00 98.47           C  
ATOM    790  CE3 TRP A  55      -0.804  -5.670  12.292  1.00 98.47           C  
ATOM    791  HE3 TRP A  55      -1.562  -5.483  11.545  1.00 98.47           H  
ATOM    792  NE1 TRP A  55       0.404  -8.575  13.911  1.00 98.47           N  
ATOM    793  HE1 TRP A  55       0.958  -9.087  14.583  1.00 98.47           H  
ATOM    794  CH2 TRP A  55       0.921  -4.851  13.812  1.00 98.47           C  
ATOM    795  HH2 TRP A  55       1.474  -4.031  14.246  1.00 98.47           H  
ATOM    796  CZ2 TRP A  55       1.172  -6.164  14.245  1.00 98.47           C  
ATOM    797  HZ2 TRP A  55       1.906  -6.358  15.013  1.00 98.47           H  
ATOM    798  CZ3 TRP A  55      -0.054  -4.606  12.827  1.00 98.47           C  
ATOM    799  HZ3 TRP A  55      -0.239  -3.593  12.503  1.00 98.47           H  
ATOM    800  N   THR A  56      -5.268  -7.350  10.325  1.00 98.32           N  
ATOM    801  H   THR A  56      -5.108  -6.478  10.809  1.00 98.32           H  
ATOM    802  CA  THR A  56      -5.989  -7.283   9.051  1.00 98.32           C  
ATOM    803  HA  THR A  56      -6.446  -8.248   8.832  1.00 98.32           H  
ATOM    804  C   THR A  56      -4.998  -6.939   7.946  1.00 98.32           C  
ATOM    805  CB  THR A  56      -7.103  -6.231   9.110  1.00 98.32           C  
ATOM    806  HB  THR A  56      -6.666  -5.245   9.269  1.00 98.32           H  
ATOM    807  O   THR A  56      -4.442  -5.838   7.928  1.00 98.32           O  
ATOM    808  CG2 THR A  56      -7.941  -6.209   7.833  1.00 98.32           C  
ATOM    809 HG21 THR A  56      -7.325  -5.920   6.982  1.00 98.32           H  
ATOM    810 HG22 THR A  56      -8.359  -7.200   7.655  1.00 98.32           H  
ATOM    811 HG23 THR A  56      -8.752  -5.487   7.932  1.00 98.32           H  
ATOM    812  OG1 THR A  56      -7.992  -6.508  10.168  1.00 98.32           O  
ATOM    813  HG1 THR A  56      -8.671  -5.830  10.148  1.00 98.32           H  
ATOM    814  N   ILE A  57      -4.762  -7.868   7.020  1.00 98.61           N  
ATOM    815  H   ILE A  57      -5.274  -8.738   7.062  1.00 98.61           H  
ATOM    816  CA  ILE A  57      -3.932  -7.617   5.838  1.00 98.61           C  
ATOM    817  HA  ILE A  57      -3.066  -7.024   6.130  1.00 98.61           H  
ATOM    818  C   ILE A  57      -4.747  -6.785   4.851  1.00 98.61           C  
ATOM    819  CB  ILE A  57      -3.417  -8.934   5.215  1.00 98.61           C  
ATOM    820  HB  ILE A  57      -4.277  -9.535   4.918  1.00 98.61           H  
ATOM    821  O   ILE A  57      -5.872  -7.153   4.517  1.00 98.61           O  
ATOM    822  CG1 ILE A  57      -2.590  -9.739   6.246  1.00 98.61           C  
ATOM    823 HG12 ILE A  57      -3.164  -9.874   7.162  1.00 98.61           H  
ATOM    824 HG13 ILE A  57      -1.683  -9.187   6.491  1.00 98.61           H  
ATOM    825  CG2 ILE A  57      -2.567  -8.627   3.964  1.00 98.61           C  
ATOM    826 HG21 ILE A  57      -2.270  -9.549   3.464  1.00 98.61           H  
ATOM    827 HG22 ILE A  57      -1.673  -8.067   4.240  1.00 98.61           H  
ATOM    828 HG23 ILE A  57      -3.133  -8.049   3.234  1.00 98.61           H  
ATOM    829  CD1 ILE A  57      -2.189 -11.136   5.765  1.00 98.61           C  
ATOM    830 HD11 ILE A  57      -1.554 -11.613   6.512  1.00 98.61           H  
ATOM    831 HD12 ILE A  57      -3.084 -11.741   5.621  1.00 98.61           H  
ATOM    832 HD13 ILE A  57      -1.624 -11.083   4.834  1.00 98.61           H  
ATOM    833  N   PHE A  58      -4.182  -5.674   4.376  1.00 98.66           N  
ATOM    834  H   PHE A  58      -3.254  -5.428   4.688  1.00 98.66           H  
ATOM    835  CA  PHE A  58      -4.843  -4.821   3.386  1.00 98.66           C  
ATOM    836  HA  PHE A  58      -5.828  -5.241   3.181  1.00 98.66           H  
ATOM    837  C   PHE A  58      -4.126  -4.747   2.049  1.00 98.66           C  
ATOM    838  CB  PHE A  58      -5.056  -3.421   3.940  1.00 98.66           C  
ATOM    839  HB2 PHE A  58      -5.767  -2.894   3.303  1.00 98.66           H  
ATOM    840  HB3 PHE A  58      -5.506  -3.503   4.930  1.00 98.66           H  
ATOM    841  O   PHE A  58      -4.712  -4.299   1.071  1.00 98.66           O  
ATOM    842  CG  PHE A  58      -3.798  -2.588   4.006  1.00 98.66           C  
ATOM    843  CD1 PHE A  58      -3.079  -2.540   5.205  1.00 98.66           C  
ATOM    844  HD1 PHE A  58      -3.388  -3.148   6.042  1.00 98.66           H  
ATOM    845  CD2 PHE A  58      -3.371  -1.833   2.894  1.00 98.66           C  
ATOM    846  HD2 PHE A  58      -3.921  -1.874   1.966  1.00 98.66           H  
ATOM    847  CE1 PHE A  58      -1.993  -1.668   5.327  1.00 98.66           C  
ATOM    848  HE1 PHE A  58      -1.481  -1.610   6.275  1.00 98.66           H  
ATOM    849  CE2 PHE A  58      -2.267  -0.973   3.010  1.00 98.66           C  
ATOM    850  HE2 PHE A  58      -1.960  -0.368   2.170  1.00 98.66           H  
ATOM    851  CZ  PHE A  58      -1.605  -0.861   4.243  1.00 98.66           C  
ATOM    852  HZ  PHE A  58      -0.800  -0.151   4.360  1.00 98.66           H  
ATOM    853  N   GLN A  59      -2.865  -5.152   1.997  1.00 98.71           N  
ATOM    854  H   GLN A  59      -2.414  -5.469   2.843  1.00 98.71           H  
ATOM    855  CA  GLN A  59      -2.122  -5.274   0.760  1.00 98.71           C  
ATOM    856  HA  GLN A  59      -2.825  -5.395  -0.065  1.00 98.71           H  
ATOM    857  C   GLN A  59      -1.267  -6.525   0.851  1.00 98.71           C  
ATOM    858  CB  GLN A  59      -1.313  -3.993   0.515  1.00 98.71           C  
ATOM    859  HB2 GLN A  59      -2.010  -3.155   0.504  1.00 98.71           H  
ATOM    860  HB3 GLN A  59      -0.610  -3.833   1.333  1.00 98.71           H  
ATOM    861  O   GLN A  59      -0.646  -6.778   1.889  1.00 98.71           O  
ATOM    862  CG  GLN A  59      -0.555  -3.991  -0.818  1.00 98.71           C  
ATOM    863  HG2 GLN A  59      -1.091  -4.592  -1.553  1.00 98.71           H  
ATOM    864  HG3 GLN A  59      -0.520  -2.963  -1.180  1.00 98.71           H  
ATOM    865  CD  GLN A  59       0.877  -4.502  -0.719  1.00 98.71           C  
ATOM    866  NE2 GLN A  59       1.759  -4.006  -1.551  1.00 98.71           N  
ATOM    867 HE21 GLN A  59       1.509  -3.267  -2.192  1.00 98.71           H  
ATOM    868 HE22 GLN A  59       2.718  -4.278  -1.386  1.00 98.71           H  
ATOM    869  OE1 GLN A  59       1.239  -5.337   0.089  1.00 98.71           O  
ATOM    870  N   ARG A  60      -1.241  -7.297  -0.236  1.00 98.59           N  
ATOM    871  H   ARG A  60      -1.856  -7.067  -1.003  1.00 98.59           H  
ATOM    872  CA  ARG A  60      -0.363  -8.455  -0.360  1.00 98.59           C  
ATOM    873  HA  ARG A  60       0.506  -8.286   0.276  1.00 98.59           H  
ATOM    874  C   ARG A  60       0.136  -8.624  -1.789  1.00 98.59           C  
ATOM    875  CB  ARG A  60      -1.111  -9.685   0.163  1.00 98.59           C  
ATOM    876  HB2 ARG A  60      -1.947  -9.922  -0.495  1.00 98.59           H  
ATOM    877  HB3 ARG A  60      -1.505  -9.457   1.153  1.00 98.59           H  
ATOM    878  O   ARG A  60      -0.657  -8.635  -2.728  1.00 98.59           O  
ATOM    879  CG  ARG A  60      -0.174 -10.887   0.275  1.00 98.59           C  
ATOM    880  HG2 ARG A  60       0.749 -10.595   0.776  1.00 98.59           H  
ATOM    881  HG3 ARG A  60       0.097 -11.242  -0.720  1.00 98.59           H  
ATOM    882  CD  ARG A  60      -0.853 -11.996   1.079  1.00 98.59           C  
ATOM    883  HD2 ARG A  60      -1.828 -12.222   0.647  1.00 98.59           H  
ATOM    884  HD3 ARG A  60      -1.015 -11.640   2.097  1.00 98.59           H  
ATOM    885  NE  ARG A  60      -0.010 -13.199   1.099  1.00 98.59           N  
ATOM    886  HE  ARG A  60       0.930 -13.085   0.747  1.00 98.59           H  
ATOM    887  NH1 ARG A  60      -1.537 -14.577   2.081  1.00 98.59           N  
ATOM    888 HH11 ARG A  60      -2.140 -13.775   2.194  1.00 98.59           H  
ATOM    889 HH12 ARG A  60      -1.879 -15.503   2.296  1.00 98.59           H  
ATOM    890  NH2 ARG A  60       0.449 -15.391   1.496  1.00 98.59           N  
ATOM    891 HH21 ARG A  60       0.129 -16.309   1.769  1.00 98.59           H  
ATOM    892 HH22 ARG A  60       1.350 -15.262   1.057  1.00 98.59           H  
ATOM    893  CZ  ARG A  60      -0.363 -14.375   1.565  1.00 98.59           C  
ATOM    894  N   ARG A  61       1.456  -8.763  -1.934  1.00 98.01           N  
ATOM    895  H   ARG A  61       2.008  -8.669  -1.094  1.00 98.01           H  
ATOM    896  CA  ARG A  61       2.183  -8.966  -3.196  1.00 98.01           C  
ATOM    897  HA  ARG A  61       1.482  -9.189  -4.000  1.00 98.01           H  
ATOM    898  C   ARG A  61       3.126 -10.153  -3.033  1.00 98.01           C  
ATOM    899  CB  ARG A  61       2.991  -7.711  -3.566  1.00 98.01           C  
ATOM    900  HB2 ARG A  61       3.359  -7.840  -4.583  1.00 98.01           H  
ATOM    901  HB3 ARG A  61       3.842  -7.621  -2.891  1.00 98.01           H  
ATOM    902  O   ARG A  61       4.043 -10.096  -2.212  1.00 98.01           O  
ATOM    903  CG  ARG A  61       2.242  -6.386  -3.528  1.00 98.01           C  
ATOM    904  HG2 ARG A  61       1.760  -6.296  -2.554  1.00 98.01           H  
ATOM    905  HG3 ARG A  61       2.957  -5.570  -3.637  1.00 98.01           H  
ATOM    906  CD  ARG A  61       1.174  -6.266  -4.607  1.00 98.01           C  
ATOM    907  HD2 ARG A  61       0.424  -7.037  -4.431  1.00 98.01           H  
ATOM    908  HD3 ARG A  61       0.697  -5.292  -4.497  1.00 98.01           H  
ATOM    909  NE  ARG A  61       1.690  -6.405  -5.983  1.00 98.01           N  
ATOM    910  HE  ARG A  61       1.453  -7.265  -6.457  1.00 98.01           H  
ATOM    911  NH1 ARG A  61       2.674  -4.319  -6.239  1.00 98.01           N  
ATOM    912 HH11 ARG A  61       3.107  -3.661  -6.871  1.00 98.01           H  
ATOM    913 HH12 ARG A  61       2.637  -4.118  -5.250  1.00 98.01           H  
ATOM    914  NH2 ARG A  61       2.487  -5.648  -7.978  1.00 98.01           N  
ATOM    915 HH21 ARG A  61       2.918  -4.893  -8.492  1.00 98.01           H  
ATOM    916 HH22 ARG A  61       2.099  -6.454  -8.447  1.00 98.01           H  
ATOM    917  CZ  ARG A  61       2.271  -5.465  -6.709  1.00 98.01           C  
ATOM    918  N   ILE A  62       2.890 -11.226  -3.777  1.00 96.76           N  
ATOM    919  H   ILE A  62       2.198 -11.131  -4.506  1.00 96.76           H  
ATOM    920  CA  ILE A  62       3.589 -12.513  -3.610  1.00 96.76           C  
ATOM    921  HA  ILE A  62       4.568 -12.331  -3.167  1.00 96.76           H  
ATOM    922  C   ILE A  62       3.874 -13.255  -4.921  1.00 96.76           C  
ATOM    923  CB  ILE A  62       2.814 -13.453  -2.655  1.00 96.76           C  
ATOM    924  HB  ILE A  62       3.255 -14.446  -2.747  1.00 96.76           H  
ATOM    925  O   ILE A  62       4.781 -14.083  -4.933  1.00 96.76           O  
ATOM    926  CG1 ILE A  62       1.317 -13.561  -3.003  1.00 96.76           C  
ATOM    927 HG12 ILE A  62       0.792 -12.675  -2.645  1.00 96.76           H  
ATOM    928 HG13 ILE A  62       1.200 -13.596  -4.086  1.00 96.76           H  
ATOM    929  CG2 ILE A  62       2.990 -13.026  -1.189  1.00 96.76           C  
ATOM    930 HG21 ILE A  62       2.527 -13.756  -0.525  1.00 96.76           H  
ATOM    931 HG22 ILE A  62       4.057 -12.995  -0.965  1.00 96.76           H  
ATOM    932 HG23 ILE A  62       2.554 -12.042  -1.017  1.00 96.76           H  
ATOM    933  CD1 ILE A  62       0.641 -14.804  -2.414  1.00 96.76           C  
ATOM    934 HD11 ILE A  62       1.170 -15.702  -2.733  1.00 96.76           H  
ATOM    935 HD12 ILE A  62       0.627 -14.752  -1.325  1.00 96.76           H  
ATOM    936 HD13 ILE A  62      -0.386 -14.856  -2.774  1.00 96.76           H  
ATOM    937  N   THR A  63       3.129 -12.999  -6.000  1.00 95.18           N  
ATOM    938  H   THR A  63       2.469 -12.235  -5.969  1.00 95.18           H  
ATOM    939  CA  THR A  63       3.284 -13.744  -7.264  1.00 95.18           C  
ATOM    940  HA  THR A  63       4.171 -14.374  -7.197  1.00 95.18           H  
ATOM    941  C   THR A  63       3.536 -12.853  -8.469  1.00 95.18           C  
ATOM    942  CB  THR A  63       2.110 -14.696  -7.557  1.00 95.18           C  
ATOM    943  HB  THR A  63       2.432 -15.336  -8.379  1.00 95.18           H  
ATOM    944  O   THR A  63       4.220 -13.280  -9.395  1.00 95.18           O  
ATOM    945  CG2 THR A  63       1.761 -15.624  -6.394  1.00 95.18           C  
ATOM    946 HG21 THR A  63       2.671 -16.037  -5.960  1.00 95.18           H  
ATOM    947 HG22 THR A  63       1.197 -15.082  -5.635  1.00 95.18           H  
ATOM    948 HG23 THR A  63       1.141 -16.440  -6.765  1.00 95.18           H  
ATOM    949  OG1 THR A  63       0.915 -14.069  -7.978  1.00 95.18           O  
ATOM    950  HG1 THR A  63       0.752 -13.221  -7.559  1.00 95.18           H  
ATOM    951  N   GLY A  64       3.021 -11.619  -8.457  1.00 95.34           N  
ATOM    952  H   GLY A  64       2.464 -11.323  -7.668  1.00 95.34           H  
ATOM    953  CA  GLY A  64       3.084 -10.724  -9.609  1.00 95.34           C  
ATOM    954  HA2 GLY A  64       4.043 -10.850 -10.111  1.00 95.34           H  
ATOM    955  HA3 GLY A  64       2.994  -9.695  -9.261  1.00 95.34           H  
ATOM    956  C   GLY A  64       2.006 -10.961 -10.663  1.00 95.34           C  
ATOM    957  O   GLY A  64       2.033 -10.305 -11.700  1.00 95.34           O  
ATOM    958  N   ASN A  65       1.048 -11.855 -10.405  1.00 95.97           N  
ATOM    959  H   ASN A  65       1.042 -12.307  -9.502  1.00 95.97           H  
ATOM    960  CA  ASN A  65      -0.045 -12.154 -11.332  1.00 95.97           C  
ATOM    961  HA  ASN A  65       0.347 -12.194 -12.348  1.00 95.97           H  
ATOM    962  C   ASN A  65      -1.135 -11.073 -11.320  1.00 95.97           C  
ATOM    963  CB  ASN A  65      -0.628 -13.527 -10.970  1.00 95.97           C  
ATOM    964  HB2 ASN A  65      -0.903 -13.539  -9.916  1.00 95.97           H  
ATOM    965  HB3 ASN A  65      -1.531 -13.698 -11.556  1.00 95.97           H  
ATOM    966  O   ASN A  65      -1.915 -10.969 -12.265  1.00 95.97           O  
ATOM    967  CG  ASN A  65       0.322 -14.673 -11.268  1.00 95.97           C  
ATOM    968  ND2 ASN A  65       0.209 -15.761 -10.548  1.00 95.97           N  
ATOM    969 HD21 ASN A  65      -0.365 -15.738  -9.717  1.00 95.97           H  
ATOM    970 HD22 ASN A  65       0.880 -16.490 -10.745  1.00 95.97           H  
ATOM    971  OD1 ASN A  65       1.152 -14.631 -12.159  1.00 95.97           O  
ATOM    972  N   LEU A  66      -1.194 -10.261 -10.261  1.00 97.46           N  
ATOM    973  H   LEU A  66      -0.578 -10.458  -9.484  1.00 97.46           H  
ATOM    974  CA  LEU A  66      -2.132  -9.152 -10.140  1.00 97.46           C  
ATOM    975  HA  LEU A  66      -2.905  -9.276 -10.899  1.00 97.46           H  
ATOM    976  C   LEU A  66      -1.437  -7.805 -10.382  1.00 97.46           C  
ATOM    977  CB  LEU A  66      -2.806  -9.245  -8.764  1.00 97.46           C  
ATOM    978  HB2 LEU A  66      -2.042  -9.107  -7.998  1.00 97.46           H  
ATOM    979  HB3 LEU A  66      -3.217 -10.247  -8.641  1.00 97.46           H  
ATOM    980  O   LEU A  66      -0.514  -7.424  -9.657  1.00 97.46           O  
ATOM    981  CG  LEU A  66      -3.930  -8.222  -8.539  1.00 97.46           C  
ATOM    982  HG  LEU A  66      -3.544  -7.210  -8.662  1.00 97.46           H  
ATOM    983  CD1 LEU A  66      -5.109  -8.437  -9.491  1.00 97.46           C  
ATOM    984 HD11 LEU A  66      -4.806  -8.257 -10.522  1.00 97.46           H  
ATOM    985 HD12 LEU A  66      -5.462  -9.465  -9.404  1.00 97.46           H  
ATOM    986 HD13 LEU A  66      -5.926  -7.770  -9.216  1.00 97.46           H  
ATOM    987  CD2 LEU A  66      -4.461  -8.373  -7.120  1.00 97.46           C  
ATOM    988 HD21 LEU A  66      -4.900  -9.363  -7.001  1.00 97.46           H  
ATOM    989 HD22 LEU A  66      -5.215  -7.615  -6.911  1.00 97.46           H  
ATOM    990 HD23 LEU A  66      -3.656  -8.264  -6.394  1.00 97.46           H  
ATOM    991  N   SER A  67      -1.929  -7.044 -11.366  1.00 97.71           N  
ATOM    992  H   SER A  67      -2.635  -7.437 -11.971  1.00 97.71           H  
ATOM    993  CA  SER A  67      -1.516  -5.648 -11.552  1.00 97.71           C  
ATOM    994  HA  SER A  67      -0.426  -5.611 -11.531  1.00 97.71           H  
ATOM    995  C   SER A  67      -2.057  -4.762 -10.428  1.00 97.71           C  
ATOM    996  CB  SER A  67      -1.963  -5.086 -12.904  1.00 97.71           C  
ATOM    997  HB2 SER A  67      -1.561  -5.699 -13.711  1.00 97.71           H  
ATOM    998  HB3 SER A  67      -3.052  -5.081 -12.958  1.00 97.71           H  
ATOM    999  O   SER A  67      -3.240  -4.841 -10.086  1.00 97.71           O  
ATOM   1000  OG  SER A  67      -1.474  -3.762 -13.020  1.00 97.71           O  
ATOM   1001  HG  SER A  67      -1.928  -3.316 -13.739  1.00 97.71           H  
ATOM   1002  N   PHE A  68      -1.185  -3.905  -9.892  1.00 98.54           N  
ATOM   1003  H   PHE A  68      -0.240  -3.923 -10.249  1.00 98.54           H  
ATOM   1004  CA  PHE A  68      -1.505  -2.848  -8.924  1.00 98.54           C  
ATOM   1005  HA  PHE A  68      -2.524  -2.982  -8.560  1.00 98.54           H  
ATOM   1006  C   PHE A  68      -1.481  -1.451  -9.563  1.00 98.54           C  
ATOM   1007  CB  PHE A  68      -0.560  -2.947  -7.714  1.00 98.54           C  
ATOM   1008  HB2 PHE A  68      -0.501  -1.968  -7.237  1.00 98.54           H  
ATOM   1009  HB3 PHE A  68       0.446  -3.198  -8.050  1.00 98.54           H  
ATOM   1010  O   PHE A  68      -1.820  -0.469  -8.916  1.00 98.54           O  
ATOM   1011  CG  PHE A  68      -1.008  -3.946  -6.665  1.00 98.54           C  
ATOM   1012  CD1 PHE A  68      -1.336  -3.511  -5.368  1.00 98.54           C  
ATOM   1013  HD1 PHE A  68      -1.256  -2.466  -5.108  1.00 98.54           H  
ATOM   1014  CD2 PHE A  68      -1.137  -5.309  -6.990  1.00 98.54           C  
ATOM   1015  HD2 PHE A  68      -0.875  -5.660  -7.977  1.00 98.54           H  
ATOM   1016  CE1 PHE A  68      -1.805  -4.431  -4.415  1.00 98.54           C  
ATOM   1017  HE1 PHE A  68      -2.088  -4.091  -3.430  1.00 98.54           H  
ATOM   1018  CE2 PHE A  68      -1.601  -6.228  -6.038  1.00 98.54           C  
ATOM   1019  HE2 PHE A  68      -1.676  -7.275  -6.291  1.00 98.54           H  
ATOM   1020  CZ  PHE A  68      -1.937  -5.789  -4.749  1.00 98.54           C  
ATOM   1021  HZ  PHE A  68      -2.278  -6.503  -4.014  1.00 98.54           H  
ATOM   1022  N   TYR A  69      -1.146  -1.332 -10.849  1.00 98.55           N  
ATOM   1023  H   TYR A  69      -0.945  -2.161 -11.390  1.00 98.55           H  
ATOM   1024  CA  TYR A  69      -1.291  -0.068 -11.566  1.00 98.55           C  
ATOM   1025  HA  TYR A  69      -1.008   0.750 -10.903  1.00 98.55           H  
ATOM   1026  C   TYR A  69      -2.765   0.124 -11.952  1.00 98.55           C  
ATOM   1027  CB  TYR A  69      -0.324  -0.047 -12.749  1.00 98.55           C  
ATOM   1028  HB2 TYR A  69       0.687  -0.216 -12.377  1.00 98.55           H  
ATOM   1029  HB3 TYR A  69      -0.567  -0.867 -13.425  1.00 98.55           H  
ATOM   1030  O   TYR A  69      -3.208  -0.343 -13.001  1.00 98.55           O  
ATOM   1031  CG  TYR A  69      -0.324   1.261 -13.510  1.00 98.55           C  
ATOM   1032  CD1 TYR A  69      -0.668   1.269 -14.872  1.00 98.55           C  
ATOM   1033  HD1 TYR A  69      -0.973   0.356 -15.362  1.00 98.55           H  
ATOM   1034  CD2 TYR A  69       0.028   2.467 -12.867  1.00 98.55           C  
ATOM   1035  HD2 TYR A  69       0.272   2.469 -11.815  1.00 98.55           H  
ATOM   1036  CE1 TYR A  69      -0.634   2.472 -15.596  1.00 98.55           C  
ATOM   1037  HE1 TYR A  69      -0.908   2.491 -16.640  1.00 98.55           H  
ATOM   1038  CE2 TYR A  69       0.089   3.671 -13.599  1.00 98.55           C  
ATOM   1039  HE2 TYR A  69       0.389   4.590 -13.117  1.00 98.55           H  
ATOM   1040  OH  TYR A  69      -0.177   4.776 -15.757  1.00 98.55           O  
ATOM   1041  HH  TYR A  69       0.246   5.567 -15.416  1.00 98.55           H  
ATOM   1042  CZ  TYR A  69      -0.243   3.671 -14.972  1.00 98.55           C  
ATOM   1043  N   ARG A  70      -3.535   0.715 -11.031  1.00 98.65           N  
ATOM   1044  H   ARG A  70      -3.075   1.032 -10.189  1.00 98.65           H  
ATOM   1045  CA  ARG A  70      -5.005   0.805 -11.056  1.00 98.65           C  
ATOM   1046  HA  ARG A  70      -5.368   0.592 -12.061  1.00 98.65           H  
ATOM   1047  C   ARG A  70      -5.517   2.201 -10.707  1.00 98.65           C  
ATOM   1048  CB  ARG A  70      -5.611  -0.240 -10.113  1.00 98.65           C  
ATOM   1049  HB2 ARG A  70      -6.671  -0.028  -9.973  1.00 98.65           H  
ATOM   1050  HB3 ARG A  70      -5.126  -0.195  -9.137  1.00 98.65           H  
ATOM   1051  O   ARG A  70      -4.785   3.011 -10.131  1.00 98.65           O  
ATOM   1052  CG  ARG A  70      -5.471  -1.646 -10.696  1.00 98.65           C  
ATOM   1053  HG2 ARG A  70      -5.875  -1.669 -11.708  1.00 98.65           H  
ATOM   1054  HG3 ARG A  70      -4.419  -1.930 -10.720  1.00 98.65           H  
ATOM   1055  CD  ARG A  70      -6.243  -2.632  -9.831  1.00 98.65           C  
ATOM   1056  HD2 ARG A  70      -7.310  -2.414  -9.873  1.00 98.65           H  
ATOM   1057  HD3 ARG A  70      -5.913  -2.497  -8.801  1.00 98.65           H  
ATOM   1058  NE  ARG A  70      -5.956  -4.012 -10.236  1.00 98.65           N  
ATOM   1059  HE  ARG A  70      -5.045  -4.360  -9.973  1.00 98.65           H  
ATOM   1060  NH1 ARG A  70      -7.877  -4.487 -11.434  1.00 98.65           N  
ATOM   1061 HH11 ARG A  70      -8.442  -5.104 -12.002  1.00 98.65           H  
ATOM   1062 HH12 ARG A  70      -8.227  -3.547 -11.319  1.00 98.65           H  
ATOM   1063  NH2 ARG A  70      -6.289  -6.008 -11.216  1.00 98.65           N  
ATOM   1064 HH21 ARG A  70      -5.399  -6.286 -10.827  1.00 98.65           H  
ATOM   1065 HH22 ARG A  70      -6.873  -6.641 -11.744  1.00 98.65           H  
ATOM   1066  CZ  ARG A  70      -6.717  -4.811 -10.955  1.00 98.65           C  
ATOM   1067  N   GLY A  71      -6.763   2.463 -11.099  1.00 98.74           N  
ATOM   1068  H   GLY A  71      -7.307   1.708 -11.491  1.00 98.74           H  
ATOM   1069  CA  GLY A  71      -7.405   3.770 -10.958  1.00 98.74           C  
ATOM   1070  HA2 GLY A  71      -6.684   4.553 -11.192  1.00 98.74           H  
ATOM   1071  HA3 GLY A  71      -8.220   3.852 -11.676  1.00 98.74           H  
ATOM   1072  C   GLY A  71      -7.969   4.035  -9.561  1.00 98.74           C  
ATOM   1073  O   GLY A  71      -7.953   3.173  -8.677  1.00 98.74           O  
ATOM   1074  N   TRP A  72      -8.502   5.242  -9.365  1.00 98.86           N  
ATOM   1075  H   TRP A  72      -8.469   5.890 -10.139  1.00 98.86           H  
ATOM   1076  CA  TRP A  72      -9.042   5.706  -8.083  1.00 98.86           C  
ATOM   1077  HA  TRP A  72      -8.252   5.713  -7.332  1.00 98.86           H  
ATOM   1078  C   TRP A  72     -10.153   4.810  -7.542  1.00 98.86           C  
ATOM   1079  CB  TRP A  72      -9.571   7.135  -8.231  1.00 98.86           C  
ATOM   1080  HB2 TRP A  72      -8.760   7.770  -8.589  1.00 98.86           H  
ATOM   1081  HB3 TRP A  72     -10.358   7.154  -8.984  1.00 98.86           H  
ATOM   1082  O   TRP A  72     -10.143   4.462  -6.363  1.00 98.86           O  
ATOM   1083  CG  TRP A  72     -10.099   7.717  -6.951  1.00 98.86           C  
ATOM   1084  CD1 TRP A  72     -11.393   7.770  -6.557  1.00 98.86           C  
ATOM   1085  HD1 TRP A  72     -12.221   7.375  -7.127  1.00 98.86           H  
ATOM   1086  CD2 TRP A  72      -9.329   8.280  -5.855  1.00 98.86           C  
ATOM   1087  CE2 TRP A  72     -10.233   8.720  -4.841  1.00 98.86           C  
ATOM   1088  CE3 TRP A  72      -7.951   8.495  -5.644  1.00 98.86           C  
ATOM   1089  HE3 TRP A  72      -7.245   8.163  -6.392  1.00 98.86           H  
ATOM   1090  NE1 TRP A  72     -11.485   8.361  -5.307  1.00 98.86           N  
ATOM   1091  HE1 TRP A  72     -12.355   8.436  -4.800  1.00 98.86           H  
ATOM   1092  CH2 TRP A  72      -8.405   9.605  -3.520  1.00 98.86           C  
ATOM   1093  HH2 TRP A  72      -8.027  10.087  -2.631  1.00 98.86           H  
ATOM   1094  CZ2 TRP A  72      -9.784   9.388  -3.690  1.00 98.86           C  
ATOM   1095  HZ2 TRP A  72     -10.481   9.698  -2.926  1.00 98.86           H  
ATOM   1096  CZ3 TRP A  72      -7.496   9.154  -4.490  1.00 98.86           C  
ATOM   1097  HZ3 TRP A  72      -6.436   9.304  -4.350  1.00 98.86           H  
ATOM   1098  N   GLU A  73     -11.110   4.440  -8.393  1.00 98.76           N  
ATOM   1099  H   GLU A  73     -11.033   4.730  -9.357  1.00 98.76           H  
ATOM   1100  CA  GLU A  73     -12.282   3.661  -7.986  1.00 98.76           C  
ATOM   1101  HA  GLU A  73     -12.772   4.170  -7.156  1.00 98.76           H  
ATOM   1102  C   GLU A  73     -11.894   2.260  -7.491  1.00 98.76           C  
ATOM   1103  CB  GLU A  73     -13.268   3.609  -9.160  1.00 98.76           C  
ATOM   1104  HB2 GLU A  73     -13.474   4.629  -9.483  1.00 98.76           H  
ATOM   1105  HB3 GLU A  73     -12.820   3.060  -9.989  1.00 98.76           H  
ATOM   1106  O   GLU A  73     -12.359   1.811  -6.443  1.00 98.76           O  
ATOM   1107  CG  GLU A  73     -14.588   2.948  -8.749  1.00 98.76           C  
ATOM   1108  HG2 GLU A  73     -14.418   1.888  -8.556  1.00 98.76           H  
ATOM   1109  HG3 GLU A  73     -14.921   3.415  -7.822  1.00 98.76           H  
ATOM   1110  CD  GLU A  73     -15.679   3.099  -9.815  1.00 98.76           C  
ATOM   1111  OE1 GLU A  73     -16.840   3.324  -9.403  1.00 98.76           O  
ATOM   1112  OE2 GLU A  73     -15.345   3.011 -11.017  1.00 98.76           O  
ATOM   1113  N   GLU A  74     -10.961   1.605  -8.179  1.00 98.83           N  
ATOM   1114  H   GLU A  74     -10.596   2.028  -9.021  1.00 98.83           H  
ATOM   1115  CA  GLU A  74     -10.448   0.293  -7.784  1.00 98.83           C  
ATOM   1116  HA  GLU A  74     -11.279  -0.397  -7.639  1.00 98.83           H  
ATOM   1117  C   GLU A  74      -9.675   0.377  -6.464  1.00 98.83           C  
ATOM   1118  CB  GLU A  74      -9.537  -0.253  -8.887  1.00 98.83           C  
ATOM   1119  HB2 GLU A  74      -8.700   0.433  -9.019  1.00 98.83           H  
ATOM   1120  HB3 GLU A  74      -9.144  -1.219  -8.572  1.00 98.83           H  
ATOM   1121  O   GLU A  74      -9.859  -0.449  -5.575  1.00 98.83           O  
ATOM   1122  CG  GLU A  74     -10.257  -0.426 -10.230  1.00 98.83           C  
ATOM   1123  HG2 GLU A  74     -10.657   0.531 -10.567  1.00 98.83           H  
ATOM   1124  HG3 GLU A  74     -11.084  -1.125 -10.108  1.00 98.83           H  
ATOM   1125  CD  GLU A  74      -9.266  -0.950 -11.268  1.00 98.83           C  
ATOM   1126  OE1 GLU A  74      -9.200  -2.190 -11.429  1.00 98.83           O  
ATOM   1127  OE2 GLU A  74      -8.487  -0.136 -11.814  1.00 98.83           O  
ATOM   1128  N   TYR A  75      -8.850   1.411  -6.278  1.00 98.86           N  
ATOM   1129  H   TYR A  75      -8.713   2.065  -7.035  1.00 98.86           H  
ATOM   1130  CA  TYR A  75      -8.155   1.631  -5.007  1.00 98.86           C  
ATOM   1131  HA  TYR A  75      -7.699   0.690  -4.700  1.00 98.86           H  
ATOM   1132  C   TYR A  75      -9.084   2.041  -3.865  1.00 98.86           C  
ATOM   1133  CB  TYR A  75      -7.048   2.668  -5.200  1.00 98.86           C  
ATOM   1134  HB2 TYR A  75      -6.920   3.237  -4.279  1.00 98.86           H  
ATOM   1135  HB3 TYR A  75      -7.317   3.377  -5.983  1.00 98.86           H  
ATOM   1136  O   TYR A  75      -8.779   1.776  -2.702  1.00 98.86           O  
ATOM   1137  CG  TYR A  75      -5.732   2.005  -5.514  1.00 98.86           C  
ATOM   1138  CD1 TYR A  75      -5.047   1.359  -4.472  1.00 98.86           C  
ATOM   1139  HD1 TYR A  75      -5.459   1.383  -3.474  1.00 98.86           H  
ATOM   1140  CD2 TYR A  75      -5.217   1.986  -6.823  1.00 98.86           C  
ATOM   1141  HD2 TYR A  75      -5.748   2.475  -7.627  1.00 98.86           H  
ATOM   1142  CE1 TYR A  75      -3.841   0.693  -4.723  1.00 98.86           C  
ATOM   1143  HE1 TYR A  75      -3.321   0.197  -3.917  1.00 98.86           H  
ATOM   1144  CE2 TYR A  75      -4.000   1.329  -7.079  1.00 98.86           C  
ATOM   1145  HE2 TYR A  75      -3.572   1.332  -8.071  1.00 98.86           H  
ATOM   1146  OH  TYR A  75      -2.101   0.125  -6.215  1.00 98.86           O  
ATOM   1147  HH  TYR A  75      -1.767  -0.237  -5.391  1.00 98.86           H  
ATOM   1148  CZ  TYR A  75      -3.312   0.691  -6.026  1.00 98.86           C  
ATOM   1149  N   LYS A  76     -10.218   2.672  -4.169  1.00 98.83           N  
ATOM   1150  H   LYS A  76     -10.372   2.916  -5.137  1.00 98.83           H  
ATOM   1151  CA  LYS A  76     -11.251   3.020  -3.194  1.00 98.83           C  
ATOM   1152  HA  LYS A  76     -10.789   3.516  -2.340  1.00 98.83           H  
ATOM   1153  C   LYS A  76     -11.935   1.771  -2.642  1.00 98.83           C  
ATOM   1154  CB  LYS A  76     -12.223   4.013  -3.846  1.00 98.83           C  
ATOM   1155  HB2 LYS A  76     -12.472   3.691  -4.858  1.00 98.83           H  
ATOM   1156  HB3 LYS A  76     -11.728   4.981  -3.914  1.00 98.83           H  
ATOM   1157  O   LYS A  76     -11.996   1.620  -1.421  1.00 98.83           O  
ATOM   1158  CG  LYS A  76     -13.530   4.154  -3.066  1.00 98.83           C  
ATOM   1159  HG2 LYS A  76     -14.118   3.242  -3.170  1.00 98.83           H  
ATOM   1160  HG3 LYS A  76     -13.308   4.295  -2.008  1.00 98.83           H  
ATOM   1161  CD  LYS A  76     -14.348   5.325  -3.600  1.00 98.83           C  
ATOM   1162  HD2 LYS A  76     -13.751   6.236  -3.571  1.00 98.83           H  
ATOM   1163  HD3 LYS A  76     -14.640   5.113  -4.629  1.00 98.83           H  
ATOM   1164  CE  LYS A  76     -15.585   5.502  -2.727  1.00 98.83           C  
ATOM   1165  HE2 LYS A  76     -15.269   5.834  -1.738  1.00 98.83           H  
ATOM   1166  HE3 LYS A  76     -16.084   4.539  -2.626  1.00 98.83           H  
ATOM   1167  NZ  LYS A  76     -16.499   6.494  -3.328  1.00 98.83           N  
ATOM   1168  HZ1 LYS A  76     -17.318   6.627  -2.752  1.00 98.83           H  
ATOM   1169  HZ2 LYS A  76     -16.038   7.393  -3.332  1.00 98.83           H  
ATOM   1170  HZ3 LYS A  76     -16.759   6.232  -4.268  1.00 98.83           H  
ATOM   1171  N   TYR A  77     -12.416   0.892  -3.519  1.00 98.61           N  
ATOM   1172  H   TYR A  77     -12.331   1.105  -4.502  1.00 98.61           H  
ATOM   1173  CA  TYR A  77     -13.231  -0.266  -3.131  1.00 98.61           C  
ATOM   1174  HA  TYR A  77     -13.701  -0.056  -2.170  1.00 98.61           H  
ATOM   1175  C   TYR A  77     -12.437  -1.557  -2.915  1.00 98.61           C  
ATOM   1176  CB  TYR A  77     -14.350  -0.449  -4.161  1.00 98.61           C  
ATOM   1177  HB2 TYR A  77     -14.907  -1.354  -3.919  1.00 98.61           H  
ATOM   1178  HB3 TYR A  77     -13.909  -0.588  -5.148  1.00 98.61           H  
ATOM   1179  O   TYR A  77     -12.926  -2.462  -2.243  1.00 98.61           O  
ATOM   1180  CG  TYR A  77     -15.328   0.711  -4.187  1.00 98.61           C  
ATOM   1181  CD1 TYR A  77     -16.088   1.003  -3.037  1.00 98.61           C  
ATOM   1182  HD1 TYR A  77     -15.979   0.392  -2.153  1.00 98.61           H  
ATOM   1183  CD2 TYR A  77     -15.482   1.494  -5.346  1.00 98.61           C  
ATOM   1184  HD2 TYR A  77     -14.912   1.263  -6.234  1.00 98.61           H  
ATOM   1185  CE1 TYR A  77     -17.004   2.071  -3.046  1.00 98.61           C  
ATOM   1186  HE1 TYR A  77     -17.589   2.279  -2.162  1.00 98.61           H  
ATOM   1187  CE2 TYR A  77     -16.394   2.567  -5.360  1.00 98.61           C  
ATOM   1188  HE2 TYR A  77     -16.543   3.144  -6.261  1.00 98.61           H  
ATOM   1189  OH  TYR A  77     -18.040   3.889  -4.205  1.00 98.61           O  
ATOM   1190  HH  TYR A  77     -18.670   3.784  -3.489  1.00 98.61           H  
ATOM   1191  CZ  TYR A  77     -17.158   2.853  -4.211  1.00 98.61           C  
ATOM   1192  N   GLY A  78     -11.204  -1.613  -3.412  1.00 98.54           N  
ATOM   1193  H   GLY A  78     -10.918  -0.885  -4.051  1.00 98.54           H  
ATOM   1194  CA  GLY A  78     -10.353  -2.792  -3.364  1.00 98.54           C  
ATOM   1195  HA2 GLY A  78      -9.323  -2.464  -3.222  1.00 98.54           H  
ATOM   1196  HA3 GLY A  78     -10.628  -3.434  -2.528  1.00 98.54           H  
ATOM   1197  C   GLY A  78     -10.417  -3.612  -4.649  1.00 98.54           C  
ATOM   1198  O   GLY A  78     -11.306  -3.458  -5.485  1.00 98.54           O  
ATOM   1199  N   PHE A  79      -9.425  -4.478  -4.818  1.00 98.44           N  
ATOM   1200  H   PHE A  79      -8.766  -4.594  -4.062  1.00 98.44           H  
ATOM   1201  CA  PHE A  79      -9.284  -5.353  -5.978  1.00 98.44           C  
ATOM   1202  HA  PHE A  79     -10.271  -5.715  -6.266  1.00 98.44           H  
ATOM   1203  C   PHE A  79      -8.413  -6.564  -5.642  1.00 98.44           C  
ATOM   1204  CB  PHE A  79      -8.680  -4.569  -7.157  1.00 98.44           C  
ATOM   1205  HB2 PHE A  79      -8.609  -5.223  -8.025  1.00 98.44           H  
ATOM   1206  HB3 PHE A  79      -9.365  -3.766  -7.429  1.00 98.44           H  
ATOM   1207  O   PHE A  79      -7.688  -6.581  -4.645  1.00 98.44           O  
ATOM   1208  CG  PHE A  79      -7.313  -3.971  -6.881  1.00 98.44           C  
ATOM   1209  CD1 PHE A  79      -7.207  -2.638  -6.451  1.00 98.44           C  
ATOM   1210  HD1 PHE A  79      -8.101  -2.049  -6.307  1.00 98.44           H  
ATOM   1211  CD2 PHE A  79      -6.147  -4.738  -7.062  1.00 98.44           C  
ATOM   1212  HD2 PHE A  79      -6.228  -5.760  -7.399  1.00 98.44           H  
ATOM   1213  CE1 PHE A  79      -5.945  -2.065  -6.219  1.00 98.44           C  
ATOM   1214  HE1 PHE A  79      -5.873  -1.034  -5.906  1.00 98.44           H  
ATOM   1215  CE2 PHE A  79      -4.881  -4.173  -6.819  1.00 98.44           C  
ATOM   1216  HE2 PHE A  79      -3.988  -4.763  -6.958  1.00 98.44           H  
ATOM   1217  CZ  PHE A  79      -4.781  -2.833  -6.404  1.00 98.44           C  
ATOM   1218  HZ  PHE A  79      -3.813  -2.387  -6.232  1.00 98.44           H  
ATOM   1219  N   GLY A  80      -8.432  -7.557  -6.530  1.00 97.57           N  
ATOM   1220  H   GLY A  80      -9.117  -7.510  -7.271  1.00 97.57           H  
ATOM   1221  CA  GLY A  80      -7.788  -8.844  -6.296  1.00 97.57           C  
ATOM   1222  HA2 GLY A  80      -7.545  -9.321  -7.246  1.00 97.57           H  
ATOM   1223  HA3 GLY A  80      -6.867  -8.708  -5.730  1.00 97.57           H  
ATOM   1224  C   GLY A  80      -8.695  -9.776  -5.510  1.00 97.57           C  
ATOM   1225  O   GLY A  80      -9.915  -9.629  -5.538  1.00 97.57           O  
ATOM   1226  N   ASP A  81      -8.093 -10.751  -4.844  1.00 95.39           N  
ATOM   1227  H   ASP A  81      -7.085 -10.808  -4.836  1.00 95.39           H  
ATOM   1228  CA  ASP A  81      -8.836 -11.807  -4.173  1.00 95.39           C  
ATOM   1229  HA  ASP A  81      -9.823 -11.439  -3.891  1.00 95.39           H  
ATOM   1230  C   ASP A  81      -8.113 -12.213  -2.883  1.00 95.39           C  
ATOM   1231  CB  ASP A  81      -9.060 -12.931  -5.190  1.00 95.39           C  
ATOM   1232  HB2 ASP A  81      -8.111 -13.159  -5.676  1.00 95.39           H  
ATOM   1233  HB3 ASP A  81      -9.726 -12.558  -5.968  1.00 95.39           H  
ATOM   1234  O   ASP A  81      -6.979 -12.708  -2.874  1.00 95.39           O  
ATOM   1235  CG  ASP A  81      -9.668 -14.211  -4.631  1.00 95.39           C  
ATOM   1236  OD1 ASP A  81      -9.966 -14.283  -3.420  1.00 95.39           O  
ATOM   1237  OD2 ASP A  81      -9.739 -15.174  -5.415  1.00 95.39           O  
ATOM   1238  N   VAL A  82      -8.800 -11.973  -1.766  1.00 95.16           N  
ATOM   1239  H   VAL A  82      -9.747 -11.635  -1.861  1.00 95.16           H  
ATOM   1240  CA  VAL A  82      -8.314 -12.264  -0.415  1.00 95.16           C  
ATOM   1241  HA  VAL A  82      -7.333 -11.802  -0.302  1.00 95.16           H  
ATOM   1242  C   VAL A  82      -8.116 -13.763  -0.171  1.00 95.16           C  
ATOM   1243  CB  VAL A  82      -9.243 -11.657   0.655  1.00 95.16           C  
ATOM   1244  HB  VAL A  82      -8.866 -11.935   1.639  1.00 95.16           H  
ATOM   1245  O   VAL A  82      -7.467 -14.126   0.802  1.00 95.16           O  
ATOM   1246  CG1 VAL A  82      -9.258 -10.126   0.588  1.00 95.16           C  
ATOM   1247 HG11 VAL A  82      -9.892  -9.728   1.380  1.00 95.16           H  
ATOM   1248 HG12 VAL A  82      -8.244  -9.750   0.726  1.00 95.16           H  
ATOM   1249 HG13 VAL A  82      -9.645  -9.786  -0.373  1.00 95.16           H  
ATOM   1250  CG2 VAL A  82     -10.681 -12.159   0.538  1.00 95.16           C  
ATOM   1251 HG21 VAL A  82     -10.727 -13.241   0.669  1.00 95.16           H  
ATOM   1252 HG22 VAL A  82     -11.289 -11.688   1.310  1.00 95.16           H  
ATOM   1253 HG23 VAL A  82     -11.119 -11.904  -0.427  1.00 95.16           H  
ATOM   1254  N   THR A  83      -8.611 -14.647  -1.039  1.00 90.95           N  
ATOM   1255  H   THR A  83      -9.161 -14.300  -1.812  1.00 90.95           H  
ATOM   1256  CA  THR A  83      -8.430 -16.103  -0.945  1.00 90.95           C  
ATOM   1257  HA  THR A  83      -8.277 -16.367   0.101  1.00 90.95           H  
ATOM   1258  C   THR A  83      -7.201 -16.604  -1.707  1.00 90.95           C  
ATOM   1259  CB  THR A  83      -9.684 -16.861  -1.411  1.00 90.95           C  
ATOM   1260  HB  THR A  83      -9.573 -17.897  -1.091  1.00 90.95           H  
ATOM   1261  O   THR A  83      -6.509 -17.502  -1.223  1.00 90.95           O  
ATOM   1262  CG2 THR A  83     -10.986 -16.326  -0.814  1.00 90.95           C  
ATOM   1263 HG21 THR A  83     -10.917 -16.304   0.274  1.00 90.95           H  
ATOM   1264 HG22 THR A  83     -11.811 -16.976  -1.104  1.00 90.95           H  
ATOM   1265 HG23 THR A  83     -11.196 -15.321  -1.181  1.00 90.95           H  
ATOM   1266  OG1 THR A  83      -9.810 -16.866  -2.809  1.00 90.95           O  
ATOM   1267  HG1 THR A  83     -10.019 -15.978  -3.108  1.00 90.95           H  
ATOM   1268  N   THR A  84      -6.880 -16.008  -2.863  1.00 82.47           N  
ATOM   1269  H   THR A  84      -7.506 -15.295  -3.210  1.00 82.47           H  
ATOM   1270  CA  THR A  84      -5.748 -16.419  -3.722  1.00 82.47           C  
ATOM   1271  HA  THR A  84      -5.583 -17.488  -3.584  1.00 82.47           H  
ATOM   1272  C   THR A  84      -4.435 -15.736  -3.345  1.00 82.47           C  
ATOM   1273  CB  THR A  84      -6.044 -16.203  -5.210  1.00 82.47           C  
ATOM   1274  HB  THR A  84      -5.147 -16.432  -5.786  1.00 82.47           H  
ATOM   1275  O   THR A  84      -3.357 -16.259  -3.628  1.00 82.47           O  
ATOM   1276  CG2 THR A  84      -7.176 -17.095  -5.710  1.00 82.47           C  
ATOM   1277 HG21 THR A  84      -7.441 -16.821  -6.731  1.00 82.47           H  
ATOM   1278 HG22 THR A  84      -8.056 -16.998  -5.074  1.00 82.47           H  
ATOM   1279 HG23 THR A  84      -6.853 -18.136  -5.693  1.00 82.47           H  
ATOM   1280  OG1 THR A  84      -6.405 -14.876  -5.456  1.00 82.47           O  
ATOM   1281  HG1 THR A  84      -7.355 -14.878  -5.589  1.00 82.47           H  
ATOM   1282  N   GLY A  85      -4.512 -14.626  -2.605  1.00 85.08           N  
ATOM   1283  H   GLY A  85      -5.423 -14.201  -2.505  1.00 85.08           H  
ATOM   1284  CA  GLY A  85      -3.398 -14.093  -1.827  1.00 85.08           C  
ATOM   1285  HA2 GLY A  85      -2.636 -14.863  -1.704  1.00 85.08           H  
ATOM   1286  HA3 GLY A  85      -3.778 -13.832  -0.839  1.00 85.08           H  
ATOM   1287  C   GLY A  85      -2.720 -12.850  -2.393  1.00 85.08           C  
ATOM   1288  O   GLY A  85      -1.839 -12.338  -1.718  1.00 85.08           O  
ATOM   1289  N   GLU A  86      -3.113 -12.318  -3.552  1.00 97.82           N  
ATOM   1290  H   GLU A  86      -3.872 -12.759  -4.051  1.00 97.82           H  
ATOM   1291  CA  GLU A  86      -2.749 -10.948  -3.952  1.00 97.82           C  
ATOM   1292  HA  GLU A  86      -2.100 -10.514  -3.193  1.00 97.82           H  
ATOM   1293  C   GLU A  86      -4.000 -10.082  -4.007  1.00 97.82           C  
ATOM   1294  CB  GLU A  86      -1.984 -10.879  -5.284  1.00 97.82           C  
ATOM   1295  HB2 GLU A  86      -2.560 -11.359  -6.075  1.00 97.82           H  
ATOM   1296  HB3 GLU A  86      -1.844  -9.829  -5.542  1.00 97.82           H  
ATOM   1297  O   GLU A  86      -4.972 -10.416  -4.682  1.00 97.82           O  
ATOM   1298  CG  GLU A  86      -0.605 -11.530  -5.176  1.00 97.82           C  
ATOM   1299  HG2 GLU A  86      -0.725 -12.611  -5.105  1.00 97.82           H  
ATOM   1300  HG3 GLU A  86      -0.127 -11.182  -4.261  1.00 97.82           H  
ATOM   1301  CD  GLU A  86       0.308 -11.201  -6.361  1.00 97.82           C  
ATOM   1302  OE1 GLU A  86       1.424 -10.693  -6.109  1.00 97.82           O  
ATOM   1303  OE2 GLU A  86       0.021 -11.585  -7.513  1.00 97.82           O  
ATOM   1304  N   PHE A  87      -3.980  -8.969  -3.281  1.00 98.56           N  
ATOM   1305  H   PHE A  87      -3.154  -8.732  -2.750  1.00 98.56           H  
ATOM   1306  CA  PHE A  87      -5.113  -8.055  -3.223  1.00 98.56           C  
ATOM   1307  HA  PHE A  87      -5.473  -7.879  -4.237  1.00 98.56           H  
ATOM   1308  C   PHE A  87      -4.718  -6.706  -2.628  1.00 98.56           C  
ATOM   1309  CB  PHE A  87      -6.260  -8.679  -2.404  1.00 98.56           C  
ATOM   1310  HB2 PHE A  87      -7.155  -8.070  -2.533  1.00 98.56           H  
ATOM   1311  HB3 PHE A  87      -6.508  -9.665  -2.797  1.00 98.56           H  
ATOM   1312  O   PHE A  87      -3.675  -6.563  -1.978  1.00 98.56           O  
ATOM   1313  CG  PHE A  87      -5.983  -8.811  -0.923  1.00 98.56           C  
ATOM   1314  CD1 PHE A  87      -5.281  -9.926  -0.428  1.00 98.56           C  
ATOM   1315  HD1 PHE A  87      -4.944 -10.693  -1.110  1.00 98.56           H  
ATOM   1316  CD2 PHE A  87      -6.449  -7.823  -0.038  1.00 98.56           C  
ATOM   1317  HD2 PHE A  87      -7.014  -6.982  -0.413  1.00 98.56           H  
ATOM   1318  CE1 PHE A  87      -5.047 -10.052   0.952  1.00 98.56           C  
ATOM   1319  HE1 PHE A  87      -4.521 -10.913   1.338  1.00 98.56           H  
ATOM   1320  CE2 PHE A  87      -6.218  -7.951   1.340  1.00 98.56           C  
ATOM   1321  HE2 PHE A  87      -6.605  -7.211   2.026  1.00 98.56           H  
ATOM   1322  CZ  PHE A  87      -5.522  -9.066   1.834  1.00 98.56           C  
ATOM   1323  HZ  PHE A  87      -5.370  -9.170   2.898  1.00 98.56           H  
ATOM   1324  N   TYR A  88      -5.604  -5.738  -2.826  1.00 98.78           N  
ATOM   1325  H   TYR A  88      -6.411  -5.955  -3.393  1.00 98.78           H  
ATOM   1326  CA  TYR A  88      -5.664  -4.498  -2.073  1.00 98.78           C  
ATOM   1327  HA  TYR A  88      -4.936  -4.538  -1.263  1.00 98.78           H  
ATOM   1328  C   TYR A  88      -7.072  -4.353  -1.492  1.00 98.78           C  
ATOM   1329  CB  TYR A  88      -5.305  -3.328  -2.985  1.00 98.78           C  
ATOM   1330  HB2 TYR A  88      -6.136  -3.133  -3.664  1.00 98.78           H  
ATOM   1331  HB3 TYR A  88      -4.443  -3.601  -3.595  1.00 98.78           H  
ATOM   1332  O   TYR A  88      -8.048  -4.438  -2.230  1.00 98.78           O  
ATOM   1333  CG  TYR A  88      -4.964  -2.069  -2.221  1.00 98.78           C  
ATOM   1334  CD1 TYR A  88      -5.948  -1.095  -1.971  1.00 98.78           C  
ATOM   1335  HD1 TYR A  88      -6.951  -1.228  -2.350  1.00 98.78           H  
ATOM   1336  CD2 TYR A  88      -3.649  -1.883  -1.757  1.00 98.78           C  
ATOM   1337  HD2 TYR A  88      -2.908  -2.650  -1.931  1.00 98.78           H  
ATOM   1338  CE1 TYR A  88      -5.604   0.079  -1.273  1.00 98.78           C  
ATOM   1339  HE1 TYR A  88      -6.336   0.855  -1.104  1.00 98.78           H  
ATOM   1340  CE2 TYR A  88      -3.294  -0.705  -1.081  1.00 98.78           C  
ATOM   1341  HE2 TYR A  88      -2.281  -0.564  -0.734  1.00 98.78           H  
ATOM   1342  OH  TYR A  88      -3.902   1.462  -0.291  1.00 98.78           O  
ATOM   1343  HH  TYR A  88      -2.967   1.514  -0.082  1.00 98.78           H  
ATOM   1344  CZ  TYR A  88      -4.270   0.289  -0.860  1.00 98.78           C  
ATOM   1345  N   LEU A  89      -7.198  -4.148  -0.181  1.00 98.54           N  
ATOM   1346  H   LEU A  89      -6.350  -4.104   0.366  1.00 98.54           H  
ATOM   1347  CA  LEU A  89      -8.486  -4.190   0.526  1.00 98.54           C  
ATOM   1348  HA  LEU A  89      -9.006  -5.103   0.236  1.00 98.54           H  
ATOM   1349  C   LEU A  89      -9.407  -3.019   0.177  1.00 98.54           C  
ATOM   1350  CB  LEU A  89      -8.199  -4.231   2.034  1.00 98.54           C  
ATOM   1351  HB2 LEU A  89      -7.662  -3.320   2.297  1.00 98.54           H  
ATOM   1352  HB3 LEU A  89      -7.561  -5.098   2.208  1.00 98.54           H  
ATOM   1353  O   LEU A  89     -10.615  -3.130   0.338  1.00 98.54           O  
ATOM   1354  CG  LEU A  89      -9.412  -4.366   2.972  1.00 98.54           C  
ATOM   1355  HG  LEU A  89     -10.119  -3.556   2.792  1.00 98.54           H  
ATOM   1356  CD1 LEU A  89     -10.115  -5.708   2.779  1.00 98.54           C  
ATOM   1357 HD11 LEU A  89     -10.963  -5.786   3.460  1.00 98.54           H  
ATOM   1358 HD12 LEU A  89      -9.430  -6.535   2.965  1.00 98.54           H  
ATOM   1359 HD13 LEU A  89     -10.508  -5.786   1.765  1.00 98.54           H  
ATOM   1360  CD2 LEU A  89      -8.949  -4.256   4.427  1.00 98.54           C  
ATOM   1361 HD21 LEU A  89      -8.240  -5.052   4.653  1.00 98.54           H  
ATOM   1362 HD22 LEU A  89      -8.476  -3.288   4.591  1.00 98.54           H  
ATOM   1363 HD23 LEU A  89      -9.810  -4.347   5.090  1.00 98.54           H  
ATOM   1364  N   GLY A  90      -8.849  -1.901  -0.280  1.00 98.72           N  
ATOM   1365  H   GLY A  90      -7.845  -1.891  -0.393  1.00 98.72           H  
ATOM   1366  CA  GLY A  90      -9.599  -0.690  -0.595  1.00 98.72           C  
ATOM   1367  HA2 GLY A  90     -10.656  -0.915  -0.737  1.00 98.72           H  
ATOM   1368  HA3 GLY A  90      -9.223  -0.291  -1.537  1.00 98.72           H  
ATOM   1369  C   GLY A  90      -9.489   0.372   0.495  1.00 98.72           C  
ATOM   1370  O   GLY A  90      -9.614   0.098   1.692  1.00 98.72           O  
ATOM   1371  N   ASN A  91      -9.248   1.610   0.075  1.00 98.89           N  
ATOM   1372  H   ASN A  91      -9.158   1.757  -0.920  1.00 98.89           H  
ATOM   1373  CA  ASN A  91      -9.039   2.746   0.964  1.00 98.89           C  
ATOM   1374  HA  ASN A  91      -8.250   2.501   1.674  1.00 98.89           H  
ATOM   1375  C   ASN A  91     -10.273   3.082   1.804  1.00 98.89           C  
ATOM   1376  CB  ASN A  91      -8.597   3.953   0.130  1.00 98.89           C  
ATOM   1377  HB2 ASN A  91      -9.314   4.141  -0.669  1.00 98.89           H  
ATOM   1378  HB3 ASN A  91      -8.573   4.817   0.794  1.00 98.89           H  
ATOM   1379  O   ASN A  91     -10.128   3.463   2.965  1.00 98.89           O  
ATOM   1380  CG  ASN A  91      -7.201   3.830  -0.440  1.00 98.89           C  
ATOM   1381  ND2 ASN A  91      -6.907   4.524  -1.513  1.00 98.89           N  
ATOM   1382 HD21 ASN A  91      -5.961   4.445  -1.857  1.00 98.89           H  
ATOM   1383 HD22 ASN A  91      -7.621   5.056  -1.990  1.00 98.89           H  
ATOM   1384  OD1 ASN A  91      -6.347   3.159   0.103  1.00 98.89           O  
ATOM   1385  N   GLU A  92     -11.474   2.893   1.255  1.00 98.73           N  
ATOM   1386  H   GLU A  92     -11.536   2.544   0.310  1.00 98.73           H  
ATOM   1387  CA  GLU A  92     -12.718   3.122   1.990  1.00 98.73           C  
ATOM   1388  HA  GLU A  92     -12.677   4.117   2.433  1.00 98.73           H  
ATOM   1389  C   GLU A  92     -12.879   2.117   3.137  1.00 98.73           C  
ATOM   1390  CB  GLU A  92     -13.892   3.057   1.002  1.00 98.73           C  
ATOM   1391  HB2 GLU A  92     -14.015   2.032   0.650  1.00 98.73           H  
ATOM   1392  HB3 GLU A  92     -13.664   3.679   0.136  1.00 98.73           H  
ATOM   1393  O   GLU A  92     -13.164   2.498   4.272  1.00 98.73           O  
ATOM   1394  CG  GLU A  92     -15.215   3.536   1.606  1.00 98.73           C  
ATOM   1395  HG2 GLU A  92     -15.981   3.507   0.832  1.00 98.73           H  
ATOM   1396  HG3 GLU A  92     -15.508   2.838   2.391  1.00 98.73           H  
ATOM   1397  CD  GLU A  92     -15.128   4.959   2.176  1.00 98.73           C  
ATOM   1398  OE1 GLU A  92     -15.784   5.187   3.218  1.00 98.73           O  
ATOM   1399  OE2 GLU A  92     -14.391   5.789   1.579  1.00 98.73           O  
ATOM   1400  N   ASN A  93     -12.581   0.843   2.874  1.00 98.31           N  
ATOM   1401  H   ASN A  93     -12.331   0.597   1.927  1.00 98.31           H  
ATOM   1402  CA  ASN A  93     -12.612  -0.214   3.883  1.00 98.31           C  
ATOM   1403  HA  ASN A  93     -13.600  -0.235   4.345  1.00 98.31           H  
ATOM   1404  C   ASN A  93     -11.593   0.059   5.002  1.00 98.31           C  
ATOM   1405  CB  ASN A  93     -12.365  -1.559   3.176  1.00 98.31           C  
ATOM   1406  HB2 ASN A  93     -11.429  -1.520   2.617  1.00 98.31           H  
ATOM   1407  HB3 ASN A  93     -12.284  -2.352   3.919  1.00 98.31           H  
ATOM   1408  O   ASN A  93     -11.916  -0.023   6.189  1.00 98.31           O  
ATOM   1409  CG  ASN A  93     -13.498  -1.927   2.231  1.00 98.31           C  
ATOM   1410  ND2 ASN A  93     -13.214  -2.553   1.117  1.00 98.31           N  
ATOM   1411 HD21 ASN A  93     -13.971  -2.757   0.480  1.00 98.31           H  
ATOM   1412 HD22 ASN A  93     -12.267  -2.791   0.859  1.00 98.31           H  
ATOM   1413  OD1 ASN A  93     -14.655  -1.642   2.480  1.00 98.31           O  
ATOM   1414  N   MET A  94     -10.373   0.468   4.641  1.00 98.46           N  
ATOM   1415  H   MET A  94     -10.160   0.516   3.655  1.00 98.46           H  
ATOM   1416  CA  MET A  94      -9.349   0.853   5.618  1.00 98.46           C  
ATOM   1417  HA  MET A  94      -9.200   0.030   6.317  1.00 98.46           H  
ATOM   1418  C   MET A  94      -9.742   2.085   6.438  1.00 98.46           C  
ATOM   1419  CB  MET A  94      -8.032   1.145   4.906  1.00 98.46           C  
ATOM   1420  HB2 MET A  94      -8.198   1.878   4.116  1.00 98.46           H  
ATOM   1421  HB3 MET A  94      -7.327   1.558   5.628  1.00 98.46           H  
ATOM   1422  O   MET A  94      -9.511   2.116   7.649  1.00 98.46           O  
ATOM   1423  CG  MET A  94      -7.417  -0.111   4.306  1.00 98.46           C  
ATOM   1424  HG2 MET A  94      -7.441  -0.902   5.055  1.00 98.46           H  
ATOM   1425  HG3 MET A  94      -8.000  -0.446   3.448  1.00 98.46           H  
ATOM   1426  SD  MET A  94      -5.709   0.160   3.803  1.00 98.46           S  
ATOM   1427  CE  MET A  94      -5.978   1.081   2.278  1.00 98.46           C  
ATOM   1428  HE1 MET A  94      -6.483   2.020   2.502  1.00 98.46           H  
ATOM   1429  HE2 MET A  94      -5.007   1.317   1.842  1.00 98.46           H  
ATOM   1430  HE3 MET A  94      -6.568   0.493   1.574  1.00 98.46           H  
ATOM   1431  N   HIS A  95     -10.339   3.100   5.812  1.00 98.46           N  
ATOM   1432  H   HIS A  95     -10.489   3.041   4.815  1.00 98.46           H  
ATOM   1433  CA  HIS A  95     -10.827   4.288   6.507  1.00 98.46           C  
ATOM   1434  HA  HIS A  95      -9.998   4.759   7.034  1.00 98.46           H  
ATOM   1435  C   HIS A  95     -11.886   3.919   7.557  1.00 98.46           C  
ATOM   1436  CB  HIS A  95     -11.372   5.289   5.478  1.00 98.46           C  
ATOM   1437  HB2 HIS A  95     -12.051   4.782   4.792  1.00 98.46           H  
ATOM   1438  HB3 HIS A  95     -10.546   5.697   4.896  1.00 98.46           H  
ATOM   1439  O   HIS A  95     -11.745   4.278   8.730  1.00 98.46           O  
ATOM   1440  CG  HIS A  95     -12.119   6.418   6.134  1.00 98.46           C  
ATOM   1441  CD2 HIS A  95     -13.437   6.745   5.953  1.00 98.46           C  
ATOM   1442  HD2 HIS A  95     -14.124   6.269   5.269  1.00 98.46           H  
ATOM   1443  ND1 HIS A  95     -11.623   7.237   7.121  1.00 98.46           N  
ATOM   1444  HD1 HIS A  95     -10.679   7.225   7.479  1.00 98.46           H  
ATOM   1445  CE1 HIS A  95     -12.616   8.040   7.529  1.00 98.46           C  
ATOM   1446  HE1 HIS A  95     -12.537   8.783   8.309  1.00 98.46           H  
ATOM   1447  NE2 HIS A  95     -13.736   7.788   6.840  1.00 98.46           N  
ATOM   1448  N   GLN A  96     -12.896   3.136   7.169  1.00 97.57           N  
ATOM   1449  H   GLN A  96     -12.947   2.868   6.197  1.00 97.57           H  
ATOM   1450  CA  GLN A  96     -13.994   2.732   8.051  1.00 97.57           C  
ATOM   1451  HA  GLN A  96     -14.492   3.626   8.427  1.00 97.57           H  
ATOM   1452  C   GLN A  96     -13.530   1.923   9.270  1.00 97.57           C  
ATOM   1453  CB  GLN A  96     -15.000   1.904   7.246  1.00 97.57           C  
ATOM   1454  HB2 GLN A  96     -14.473   1.115   6.709  1.00 97.57           H  
ATOM   1455  HB3 GLN A  96     -15.707   1.438   7.934  1.00 97.57           H  
ATOM   1456  O   GLN A  96     -14.136   2.025  10.342  1.00 97.57           O  
ATOM   1457  CG  GLN A  96     -15.792   2.766   6.255  1.00 97.57           C  
ATOM   1458  HG2 GLN A  96     -16.380   3.501   6.805  1.00 97.57           H  
ATOM   1459  HG3 GLN A  96     -15.116   3.312   5.597  1.00 97.57           H  
ATOM   1460  CD  GLN A  96     -16.743   1.943   5.398  1.00 97.57           C  
ATOM   1461  NE2 GLN A  96     -17.339   2.553   4.399  1.00 97.57           N  
ATOM   1462 HE21 GLN A  96     -17.904   1.972   3.797  1.00 97.57           H  
ATOM   1463 HE22 GLN A  96     -17.013   3.465   4.114  1.00 97.57           H  
ATOM   1464  OE1 GLN A  96     -16.998   0.772   5.637  1.00 97.57           O  
ATOM   1465  N   ILE A  97     -12.457   1.137   9.128  1.00 97.44           N  
ATOM   1466  H   ILE A  97     -12.064   1.031   8.204  1.00 97.44           H  
ATOM   1467  CA  ILE A  97     -11.872   0.383  10.242  1.00 97.44           C  
ATOM   1468  HA  ILE A  97     -12.679   0.020  10.878  1.00 97.44           H  
ATOM   1469  C   ILE A  97     -11.001   1.299  11.113  1.00 97.44           C  
ATOM   1470  CB  ILE A  97     -11.101  -0.855   9.728  1.00 97.44           C  
ATOM   1471  HB  ILE A  97     -10.310  -0.527   9.052  1.00 97.44           H  
ATOM   1472  O   ILE A  97     -11.202   1.397  12.325  1.00 97.44           O  
ATOM   1473  CG1 ILE A  97     -12.029  -1.835   8.972  1.00 97.44           C  
ATOM   1474 HG12 ILE A  97     -12.647  -2.378   9.687  1.00 97.44           H  
ATOM   1475 HG13 ILE A  97     -12.701  -1.288   8.311  1.00 97.44           H  
ATOM   1476  CG2 ILE A  97     -10.470  -1.571  10.936  1.00 97.44           C  
ATOM   1477 HG21 ILE A  97     -11.183  -1.631  11.758  1.00 97.44           H  
ATOM   1478 HG22 ILE A  97      -9.587  -1.031  11.278  1.00 97.44           H  
ATOM   1479 HG23 ILE A  97     -10.184  -2.593  10.688  1.00 97.44           H  
ATOM   1480  CD1 ILE A  97     -11.261  -2.841   8.102  1.00 97.44           C  
ATOM   1481 HD11 ILE A  97     -10.664  -2.310   7.361  1.00 97.44           H  
ATOM   1482 HD12 ILE A  97     -10.613  -3.474   8.709  1.00 97.44           H  
ATOM   1483 HD13 ILE A  97     -11.976  -3.479   7.582  1.00 97.44           H  
ATOM   1484  N   THR A  98     -10.063   2.022  10.500  1.00 97.84           N  
ATOM   1485  H   THR A  98      -9.985   1.952   9.496  1.00 97.84           H  
ATOM   1486  CA  THR A  98      -9.023   2.757  11.237  1.00 97.84           C  
ATOM   1487  HA  THR A  98      -8.698   2.116  12.057  1.00 97.84           H  
ATOM   1488  C   THR A  98      -9.498   4.055  11.886  1.00 97.84           C  
ATOM   1489  CB  THR A  98      -7.779   3.028  10.386  1.00 97.84           C  
ATOM   1490  HB  THR A  98      -7.056   3.558  11.007  1.00 97.84           H  
ATOM   1491  O   THR A  98      -8.828   4.563  12.781  1.00 97.84           O  
ATOM   1492  CG2 THR A  98      -7.114   1.743   9.895  1.00 97.84           C  
ATOM   1493 HG21 THR A  98      -7.805   1.133   9.313  1.00 97.84           H  
ATOM   1494 HG22 THR A  98      -6.258   2.004   9.273  1.00 97.84           H  
ATOM   1495 HG23 THR A  98      -6.766   1.161  10.748  1.00 97.84           H  
ATOM   1496  OG1 THR A  98      -8.081   3.829   9.263  1.00 97.84           O  
ATOM   1497  HG1 THR A  98      -8.582   3.271   8.664  1.00 97.84           H  
ATOM   1498  N   THR A  99     -10.656   4.596  11.490  1.00 94.53           N  
ATOM   1499  H   THR A  99     -11.118   4.198  10.685  1.00 94.53           H  
ATOM   1500  CA  THR A  99     -11.197   5.836  12.076  1.00 94.53           C  
ATOM   1501  HA  THR A  99     -10.372   6.541  12.175  1.00 94.53           H  
ATOM   1502  C   THR A  99     -11.773   5.643  13.484  1.00 94.53           C  
ATOM   1503  CB  THR A  99     -12.228   6.466  11.123  1.00 94.53           C  
ATOM   1504  HB  THR A  99     -11.850   6.388  10.104  1.00 94.53           H  
ATOM   1505  O   THR A  99     -11.794   6.576  14.283  1.00 94.53           O  
ATOM   1506  CG2 THR A  99     -13.619   5.829  11.179  1.00 94.53           C  
ATOM   1507 HG21 THR A  99     -13.541   4.756  11.003  1.00 94.53           H  
ATOM   1508 HG22 THR A  99     -14.235   6.263  10.392  1.00 94.53           H  
ATOM   1509 HG23 THR A  99     -14.093   6.020  12.142  1.00 94.53           H  
ATOM   1510  OG1 THR A  99     -12.368   7.837  11.407  1.00 94.53           O  
ATOM   1511  HG1 THR A  99     -11.533   8.265  11.205  1.00 94.53           H  
ATOM   1512  N   LYS A 100     -12.228   4.427  13.817  1.00 89.82           N  
ATOM   1513  H   LYS A 100     -12.137   3.690  13.133  1.00 89.82           H  
ATOM   1514  CA  LYS A 100     -12.981   4.161  15.055  1.00 89.82           C  
ATOM   1515  HA  LYS A 100     -13.661   4.991  15.244  1.00 89.82           H  
ATOM   1516  C   LYS A 100     -12.094   4.054  16.291  1.00 89.82           C  
ATOM   1517  CB  LYS A 100     -13.798   2.871  14.888  1.00 89.82           C  
ATOM   1518  HB2 LYS A 100     -14.279   2.633  15.837  1.00 89.82           H  
ATOM   1519  HB3 LYS A 100     -13.127   2.052  14.630  1.00 89.82           H  
ATOM   1520  O   LYS A 100     -12.530   4.379  17.393  1.00 89.82           O  
ATOM   1521  CG  LYS A 100     -14.883   3.005  13.812  1.00 89.82           C  
ATOM   1522  HG2 LYS A 100     -14.425   3.268  12.858  1.00 89.82           H  
ATOM   1523  HG3 LYS A 100     -15.583   3.791  14.097  1.00 89.82           H  
ATOM   1524  CD  LYS A 100     -15.638   1.683  13.645  1.00 89.82           C  
ATOM   1525  HD2 LYS A 100     -14.922   0.902  13.388  1.00 89.82           H  
ATOM   1526  HD3 LYS A 100     -16.134   1.423  14.580  1.00 89.82           H  
ATOM   1527  CE  LYS A 100     -16.668   1.815  12.521  1.00 89.82           C  
ATOM   1528  HE2 LYS A 100     -17.409   2.564  12.802  1.00 89.82           H  
ATOM   1529  HE3 LYS A 100     -16.152   2.173  11.630  1.00 89.82           H  
ATOM   1530  NZ  LYS A 100     -17.320   0.515  12.228  1.00 89.82           N  
ATOM   1531  HZ1 LYS A 100     -17.798   0.151  13.040  1.00 89.82           H  
ATOM   1532  HZ2 LYS A 100     -16.623  -0.156  11.939  1.00 89.82           H  
ATOM   1533  HZ3 LYS A 100     -17.980   0.613  11.470  1.00 89.82           H  
ATOM   1534  N   ARG A 101     -10.877   3.536  16.123  1.00 93.58           N  
ATOM   1535  H   ARG A 101     -10.574   3.372  15.173  1.00 93.58           H  
ATOM   1536  CA  ARG A 101      -9.943   3.203  17.207  1.00 93.58           C  
ATOM   1537  HA  ARG A 101     -10.114   3.878  18.046  1.00 93.58           H  
ATOM   1538  C   ARG A 101      -8.506   3.400  16.752  1.00 93.58           C  
ATOM   1539  CB  ARG A 101     -10.170   1.757  17.680  1.00 93.58           C  
ATOM   1540  HB2 ARG A 101     -10.077   1.075  16.834  1.00 93.58           H  
ATOM   1541  HB3 ARG A 101      -9.404   1.494  18.409  1.00 93.58           H  
ATOM   1542  O   ARG A 101      -8.229   3.510  15.559  1.00 93.58           O  
ATOM   1543  CG  ARG A 101     -11.545   1.574  18.342  1.00 93.58           C  
ATOM   1544  HG2 ARG A 101     -11.655   2.275  19.169  1.00 93.58           H  
ATOM   1545  HG3 ARG A 101     -12.339   1.732  17.613  1.00 93.58           H  
ATOM   1546  CD  ARG A 101     -11.662   0.151  18.861  1.00 93.58           C  
ATOM   1547  HD2 ARG A 101     -11.482  -0.495  18.002  1.00 93.58           H  
ATOM   1548  HD3 ARG A 101     -10.897  -0.017  19.619  1.00 93.58           H  
ATOM   1549  NE  ARG A 101     -12.986  -0.145  19.431  1.00 93.58           N  
ATOM   1550  HE  ARG A 101     -13.397   0.554  20.033  1.00 93.58           H  
ATOM   1551  NH1 ARG A 101     -13.163  -2.301  18.612  1.00 93.58           N  
ATOM   1552 HH11 ARG A 101     -13.627  -3.197  18.580  1.00 93.58           H  
ATOM   1553 HH12 ARG A 101     -12.190  -2.305  18.341  1.00 93.58           H  
ATOM   1554  NH2 ARG A 101     -14.804  -1.444  19.840  1.00 93.58           N  
ATOM   1555 HH21 ARG A 101     -15.265  -2.337  19.740  1.00 93.58           H  
ATOM   1556 HH22 ARG A 101     -15.199  -0.719  20.421  1.00 93.58           H  
ATOM   1557  CZ  ARG A 101     -13.631  -1.292  19.290  1.00 93.58           C  
ATOM   1558  N   ARG A 102      -7.572   3.442  17.701  1.00 97.27           N  
ATOM   1559  H   ARG A 102      -7.843   3.221  18.649  1.00 97.27           H  
ATOM   1560  CA  ARG A 102      -6.149   3.560  17.379  1.00 97.27           C  
ATOM   1561  HA  ARG A 102      -6.041   4.331  16.616  1.00 97.27           H  
ATOM   1562  C   ARG A 102      -5.646   2.244  16.790  1.00 97.27           C  
ATOM   1563  CB  ARG A 102      -5.359   3.976  18.625  1.00 97.27           C  
ATOM   1564  HB2 ARG A 102      -5.341   3.152  19.338  1.00 97.27           H  
ATOM   1565  HB3 ARG A 102      -5.851   4.831  19.089  1.00 97.27           H  
ATOM   1566  O   ARG A 102      -5.797   1.199  17.412  1.00 97.27           O  
ATOM   1567  CG  ARG A 102      -3.927   4.379  18.245  1.00 97.27           C  
ATOM   1568  HG2 ARG A 102      -3.972   5.179  17.506  1.00 97.27           H  
ATOM   1569  HG3 ARG A 102      -3.403   3.535  17.798  1.00 97.27           H  
ATOM   1570  CD  ARG A 102      -3.134   4.888  19.453  1.00 97.27           C  
ATOM   1571  HD2 ARG A 102      -2.199   5.304  19.078  1.00 97.27           H  
ATOM   1572  HD3 ARG A 102      -3.699   5.678  19.949  1.00 97.27           H  
ATOM   1573  NE  ARG A 102      -2.832   3.813  20.413  1.00 97.27           N  
ATOM   1574  HE  ARG A 102      -3.321   2.937  20.292  1.00 97.27           H  
ATOM   1575  NH1 ARG A 102      -1.215   4.912  21.618  1.00 97.27           N  
ATOM   1576 HH11 ARG A 102      -0.502   4.885  22.333  1.00 97.27           H  
ATOM   1577 HH12 ARG A 102      -1.374   5.737  21.058  1.00 97.27           H  
ATOM   1578  NH2 ARG A 102      -1.669   2.775  22.064  1.00 97.27           N  
ATOM   1579 HH21 ARG A 102      -0.953   2.760  22.776  1.00 97.27           H  
ATOM   1580 HH22 ARG A 102      -2.183   1.926  21.877  1.00 97.27           H  
ATOM   1581  CZ  ARG A 102      -1.909   3.838  21.356  1.00 97.27           C  
ATOM   1582  N   HIS A 103      -5.023   2.326  15.622  1.00 98.54           N  
ATOM   1583  H   HIS A 103      -4.953   3.216  15.150  1.00 98.54           H  
ATOM   1584  CA  HIS A 103      -4.405   1.183  14.964  1.00 98.54           C  
ATOM   1585  HA  HIS A 103      -4.544   0.296  15.582  1.00 98.54           H  
ATOM   1586  C   HIS A 103      -2.903   1.395  14.812  1.00 98.54           C  
ATOM   1587  CB  HIS A 103      -5.083   0.923  13.613  1.00 98.54           C  
ATOM   1588  HB2 HIS A 103      -5.056   1.827  13.005  1.00 98.54           H  
ATOM   1589  HB3 HIS A 103      -4.522   0.151  13.085  1.00 98.54           H  
ATOM   1590  O   HIS A 103      -2.439   2.530  14.653  1.00 98.54           O  
ATOM   1591  CG  HIS A 103      -6.511   0.462  13.744  1.00 98.54           C  
ATOM   1592  CD2 HIS A 103      -6.969  -0.810  13.543  1.00 98.54           C  
ATOM   1593  HD2 HIS A 103      -6.367  -1.664  13.269  1.00 98.54           H  
ATOM   1594  ND1 HIS A 103      -7.599   1.222  14.107  1.00 98.54           N  
ATOM   1595  HD1 HIS A 103      -7.604   2.200  14.358  1.00 98.54           H  
ATOM   1596  CE1 HIS A 103      -8.680   0.427  14.120  1.00 98.54           C  
ATOM   1597  HE1 HIS A 103      -9.686   0.741  14.358  1.00 98.54           H  
ATOM   1598  NE2 HIS A 103      -8.344  -0.820  13.772  1.00 98.54           N  
ATOM   1599  N   GLU A 104      -2.161   0.296  14.835  1.00 98.39           N  
ATOM   1600  H   GLU A 104      -2.628  -0.588  14.981  1.00 98.39           H  
ATOM   1601  CA  GLU A 104      -0.780   0.233  14.367  1.00 98.39           C  
ATOM   1602  HA  GLU A 104      -0.392   1.247  14.263  1.00 98.39           H  
ATOM   1603  C   GLU A 104      -0.708  -0.415  12.988  1.00 98.39           C  
ATOM   1604  CB  GLU A 104       0.140  -0.483  15.362  1.00 98.39           C  
ATOM   1605  HB2 GLU A 104       0.218   0.116  16.269  1.00 98.39           H  
ATOM   1606  HB3 GLU A 104       1.136  -0.527  14.921  1.00 98.39           H  
ATOM   1607  O   GLU A 104      -1.590  -1.181  12.600  1.00 98.39           O  
ATOM   1608  CG  GLU A 104      -0.286  -1.910  15.734  1.00 98.39           C  
ATOM   1609  HG2 GLU A 104      -1.283  -1.887  16.174  1.00 98.39           H  
ATOM   1610  HG3 GLU A 104      -0.330  -2.512  14.827  1.00 98.39           H  
ATOM   1611  CD  GLU A 104       0.693  -2.552  16.730  1.00 98.39           C  
ATOM   1612  OE1 GLU A 104       0.357  -3.635  17.258  1.00 98.39           O  
ATOM   1613  OE2 GLU A 104       1.782  -1.981  16.958  1.00 98.39           O  
ATOM   1614  N   LEU A 105       0.359  -0.102  12.257  1.00 98.71           N  
ATOM   1615  H   LEU A 105       1.058   0.484  12.691  1.00 98.71           H  
ATOM   1616  CA  LEU A 105       0.683  -0.679  10.958  1.00 98.71           C  
ATOM   1617  HA  LEU A 105      -0.130  -1.326  10.629  1.00 98.71           H  
ATOM   1618  C   LEU A 105       1.948  -1.521  11.078  1.00 98.71           C  
ATOM   1619  CB  LEU A 105       0.844   0.458   9.935  1.00 98.71           C  
ATOM   1620  HB2 LEU A 105      -0.135   0.916   9.795  1.00 98.71           H  
ATOM   1621  HB3 LEU A 105       1.515   1.205  10.360  1.00 98.71           H  
ATOM   1622  O   LEU A 105       2.940  -1.084  11.661  1.00 98.71           O  
ATOM   1623  CG  LEU A 105       1.378   0.068   8.547  1.00 98.71           C  
ATOM   1624  HG  LEU A 105       2.245  -0.586   8.635  1.00 98.71           H  
ATOM   1625  CD1 LEU A 105       0.304  -0.616   7.722  1.00 98.71           C  
ATOM   1626 HD11 LEU A 105       0.726  -0.936   6.769  1.00 98.71           H  
ATOM   1627 HD12 LEU A 105      -0.526   0.070   7.550  1.00 98.71           H  
ATOM   1628 HD13 LEU A 105      -0.066  -1.494   8.252  1.00 98.71           H  
ATOM   1629  CD2 LEU A 105       1.801   1.313   7.775  1.00 98.71           C  
ATOM   1630 HD21 LEU A 105       2.671   1.753   8.263  1.00 98.71           H  
ATOM   1631 HD22 LEU A 105       0.987   2.037   7.752  1.00 98.71           H  
ATOM   1632 HD23 LEU A 105       2.068   1.047   6.753  1.00 98.71           H  
ATOM   1633  N   ARG A 106       1.938  -2.681  10.434  1.00 98.71           N  
ATOM   1634  H   ARG A 106       1.070  -2.974  10.009  1.00 98.71           H  
ATOM   1635  CA  ARG A 106       3.111  -3.500  10.163  1.00 98.71           C  
ATOM   1636  HA  ARG A 106       4.004  -2.967  10.489  1.00 98.71           H  
ATOM   1637  C   ARG A 106       3.236  -3.736   8.664  1.00 98.71           C  
ATOM   1638  CB  ARG A 106       3.010  -4.802  10.964  1.00 98.71           C  
ATOM   1639  HB2 ARG A 106       2.992  -4.559  12.027  1.00 98.71           H  
ATOM   1640  HB3 ARG A 106       2.087  -5.322  10.710  1.00 98.71           H  
ATOM   1641  O   ARG A 106       2.259  -4.026   7.977  1.00 98.71           O  
ATOM   1642  CG  ARG A 106       4.202  -5.717  10.680  1.00 98.71           C  
ATOM   1643  HG2 ARG A 106       5.130  -5.167  10.837  1.00 98.71           H  
ATOM   1644  HG3 ARG A 106       4.164  -6.057   9.644  1.00 98.71           H  
ATOM   1645  CD  ARG A 106       4.190  -6.941  11.587  1.00 98.71           C  
ATOM   1646  HD2 ARG A 106       3.255  -7.487  11.455  1.00 98.71           H  
ATOM   1647  HD3 ARG A 106       4.243  -6.624  12.628  1.00 98.71           H  
ATOM   1648  NE  ARG A 106       5.319  -7.807  11.222  1.00 98.71           N  
ATOM   1649  HE  ARG A 106       5.288  -8.251  10.315  1.00 98.71           H  
ATOM   1650  NH1 ARG A 106       6.707  -7.329  12.992  1.00 98.71           N  
ATOM   1651 HH11 ARG A 106       7.584  -7.474  13.473  1.00 98.71           H  
ATOM   1652 HH12 ARG A 106       5.955  -6.835  13.450  1.00 98.71           H  
ATOM   1653  NH2 ARG A 106       7.420  -8.626  11.334  1.00 98.71           N  
ATOM   1654 HH21 ARG A 106       7.296  -8.818  10.350  1.00 98.71           H  
ATOM   1655 HH22 ARG A 106       8.351  -8.608  11.727  1.00 98.71           H  
ATOM   1656  CZ  ARG A 106       6.467  -7.923  11.858  1.00 98.71           C  
ATOM   1657  N   ILE A 107       4.462  -3.636   8.175  1.00 98.76           N  
ATOM   1658  H   ILE A 107       5.196  -3.330   8.798  1.00 98.76           H  
ATOM   1659  CA  ILE A 107       4.846  -3.960   6.810  1.00 98.76           C  
ATOM   1660  HA  ILE A 107       3.982  -4.364   6.281  1.00 98.76           H  
ATOM   1661  C   ILE A 107       5.922  -5.031   6.886  1.00 98.76           C  
ATOM   1662  CB  ILE A 107       5.327  -2.709   6.052  1.00 98.76           C  
ATOM   1663  HB  ILE A 107       6.206  -2.317   6.564  1.00 98.76           H  
ATOM   1664  O   ILE A 107       6.942  -4.824   7.543  1.00 98.76           O  
ATOM   1665  CG1 ILE A 107       4.229  -1.622   6.059  1.00 98.76           C  
ATOM   1666 HG12 ILE A 107       3.355  -1.975   5.512  1.00 98.76           H  
ATOM   1667 HG13 ILE A 107       3.922  -1.413   7.083  1.00 98.76           H  
ATOM   1668  CG2 ILE A 107       5.731  -3.084   4.614  1.00 98.76           C  
ATOM   1669 HG21 ILE A 107       6.500  -3.856   4.622  1.00 98.76           H  
ATOM   1670 HG22 ILE A 107       6.150  -2.220   4.099  1.00 98.76           H  
ATOM   1671 HG23 ILE A 107       4.867  -3.458   4.064  1.00 98.76           H  
ATOM   1672  CD1 ILE A 107       4.693  -0.290   5.474  1.00 98.76           C  
ATOM   1673 HD11 ILE A 107       5.569   0.059   6.021  1.00 98.76           H  
ATOM   1674 HD12 ILE A 107       3.891   0.440   5.585  1.00 98.76           H  
ATOM   1675 HD13 ILE A 107       4.926  -0.389   4.414  1.00 98.76           H  
ATOM   1676  N   ASP A 108       5.690  -6.150   6.213  1.00 98.56           N  
ATOM   1677  H   ASP A 108       4.845  -6.203   5.662  1.00 98.56           H  
ATOM   1678  CA  ASP A 108       6.647  -7.240   6.068  1.00 98.56           C  
ATOM   1679  HA  ASP A 108       7.509  -7.058   6.710  1.00 98.56           H  
ATOM   1680  C   ASP A 108       7.152  -7.291   4.629  1.00 98.56           C  
ATOM   1681  CB  ASP A 108       6.014  -8.568   6.504  1.00 98.56           C  
ATOM   1682  HB2 ASP A 108       6.660  -9.387   6.188  1.00 98.56           H  
ATOM   1683  HB3 ASP A 108       5.044  -8.692   6.022  1.00 98.56           H  
ATOM   1684  O   ASP A 108       6.372  -7.237   3.677  1.00 98.56           O  
ATOM   1685  CG  ASP A 108       5.862  -8.640   8.023  1.00 98.56           C  
ATOM   1686  OD1 ASP A 108       6.847  -8.371   8.740  1.00 98.56           O  
ATOM   1687  OD2 ASP A 108       4.782  -8.996   8.541  1.00 98.56           O  
ATOM   1688  N   LEU A 109       8.471  -7.383   4.477  1.00 98.66           N  
ATOM   1689  H   LEU A 109       9.044  -7.420   5.308  1.00 98.66           H  
ATOM   1690  CA  LEU A 109       9.159  -7.382   3.192  1.00 98.66           C  
ATOM   1691  HA  LEU A 109       8.426  -7.463   2.389  1.00 98.66           H  
ATOM   1692  C   LEU A 109      10.098  -8.583   3.104  1.00 98.66           C  
ATOM   1693  CB  LEU A 109       9.945  -6.070   3.011  1.00 98.66           C  
ATOM   1694  HB2 LEU A 109      10.729  -6.049   3.767  1.00 98.66           H  
ATOM   1695  HB3 LEU A 109      10.429  -6.091   2.035  1.00 98.66           H  
ATOM   1696  O   LEU A 109      10.744  -8.958   4.084  1.00 98.66           O  
ATOM   1697  CG  LEU A 109       9.133  -4.767   3.141  1.00 98.66           C  
ATOM   1698  HG  LEU A 109       8.664  -4.729   4.124  1.00 98.66           H  
ATOM   1699  CD1 LEU A 109      10.071  -3.565   3.025  1.00 98.66           C  
ATOM   1700 HD11 LEU A 109      10.857  -3.638   3.777  1.00 98.66           H  
ATOM   1701 HD12 LEU A 109       9.511  -2.646   3.196  1.00 98.66           H  
ATOM   1702 HD13 LEU A 109      10.527  -3.531   2.036  1.00 98.66           H  
ATOM   1703  CD2 LEU A 109       8.054  -4.625   2.067  1.00 98.66           C  
ATOM   1704 HD21 LEU A 109       8.506  -4.625   1.076  1.00 98.66           H  
ATOM   1705 HD22 LEU A 109       7.344  -5.450   2.141  1.00 98.66           H  
ATOM   1706 HD23 LEU A 109       7.515  -3.689   2.215  1.00 98.66           H  
ATOM   1707  N   THR A 110      10.224  -9.163   1.913  1.00 98.52           N  
ATOM   1708  H   THR A 110       9.647  -8.819   1.159  1.00 98.52           H  
ATOM   1709  CA  THR A 110      11.325 -10.085   1.594  1.00 98.52           C  
ATOM   1710  HA  THR A 110      11.976 -10.184   2.463  1.00 98.52           H  
ATOM   1711  C   THR A 110      12.154  -9.508   0.460  1.00 98.52           C  
ATOM   1712  CB  THR A 110      10.824 -11.491   1.254  1.00 98.52           C  
ATOM   1713  HB  THR A 110      10.200 -11.448   0.361  1.00 98.52           H  
ATOM   1714  O   THR A 110      11.618  -9.203  -0.601  1.00 98.52           O  
ATOM   1715  CG2 THR A 110      11.955 -12.492   1.024  1.00 98.52           C  
ATOM   1716 HG21 THR A 110      12.531 -12.213   0.141  1.00 98.52           H  
ATOM   1717 HG22 THR A 110      11.532 -13.484   0.865  1.00 98.52           H  
ATOM   1718 HG23 THR A 110      12.613 -12.518   1.893  1.00 98.52           H  
ATOM   1719  OG1 THR A 110      10.067 -11.965   2.344  1.00 98.52           O  
ATOM   1720  HG1 THR A 110       9.596 -11.200   2.683  1.00 98.52           H  
ATOM   1721  N   PHE A 111      13.458  -9.365   0.668  1.00 98.06           N  
ATOM   1722  H   PHE A 111      13.843  -9.656   1.555  1.00 98.06           H  
ATOM   1723  CA  PHE A 111      14.395  -8.859  -0.331  1.00 98.06           C  
ATOM   1724  HA  PHE A 111      13.967  -8.974  -1.327  1.00 98.06           H  
ATOM   1725  C   PHE A 111      15.690  -9.660  -0.273  1.00 98.06           C  
ATOM   1726  CB  PHE A 111      14.660  -7.374  -0.083  1.00 98.06           C  
ATOM   1727  HB2 PHE A 111      15.002  -7.238   0.943  1.00 98.06           H  
ATOM   1728  HB3 PHE A 111      13.724  -6.826  -0.193  1.00 98.06           H  
ATOM   1729  O   PHE A 111      16.230  -9.870   0.810  1.00 98.06           O  
ATOM   1730  CG  PHE A 111      15.680  -6.785  -1.033  1.00 98.06           C  
ATOM   1731  CD1 PHE A 111      16.882  -6.248  -0.536  1.00 98.06           C  
ATOM   1732  HD1 PHE A 111      17.078  -6.236   0.526  1.00 98.06           H  
ATOM   1733  CD2 PHE A 111      15.433  -6.788  -2.419  1.00 98.06           C  
ATOM   1734  HD2 PHE A 111      14.512  -7.188  -2.816  1.00 98.06           H  
ATOM   1735  CE1 PHE A 111      17.819  -5.690  -1.419  1.00 98.06           C  
ATOM   1736  HE1 PHE A 111      18.719  -5.234  -1.033  1.00 98.06           H  
ATOM   1737  CE2 PHE A 111      16.383  -6.250  -3.301  1.00 98.06           C  
ATOM   1738  HE2 PHE A 111      16.194  -6.261  -4.365  1.00 98.06           H  
ATOM   1739  CZ  PHE A 111      17.569  -5.690  -2.800  1.00 98.06           C  
ATOM   1740  HZ  PHE A 111      18.289  -5.246  -3.471  1.00 98.06           H  
ATOM   1741  N   ASN A 112      16.175 -10.136  -1.425  1.00 95.75           N  
ATOM   1742  H   ASN A 112      15.755  -9.831  -2.291  1.00 95.75           H  
ATOM   1743  CA  ASN A 112      17.348 -11.014  -1.513  1.00 95.75           C  
ATOM   1744  HA  ASN A 112      17.333 -11.492  -2.493  1.00 95.75           H  
ATOM   1745  C   ASN A 112      17.309 -12.168  -0.492  1.00 95.75           C  
ATOM   1746  CB  ASN A 112      18.632 -10.167  -1.436  1.00 95.75           C  
ATOM   1747  HB2 ASN A 112      19.501 -10.823  -1.397  1.00 95.75           H  
ATOM   1748  HB3 ASN A 112      18.621  -9.568  -0.526  1.00 95.75           H  
ATOM   1749  O   ASN A 112      18.292 -12.437   0.189  1.00 95.75           O  
ATOM   1750  CG  ASN A 112      18.817  -9.262  -2.636  1.00 95.75           C  
ATOM   1751  ND2 ASN A 112      19.640  -8.251  -2.508  1.00 95.75           N  
ATOM   1752 HD21 ASN A 112      20.074  -8.056  -1.617  1.00 95.75           H  
ATOM   1753 HD22 ASN A 112      19.671  -7.600  -3.280  1.00 95.75           H  
ATOM   1754  OD1 ASN A 112      18.245  -9.458  -3.695  1.00 95.75           O  
ATOM   1755  N   GLN A 113      16.148 -12.825  -0.360  1.00 95.70           N  
ATOM   1756  H   GLN A 113      15.379 -12.519  -0.940  1.00 95.70           H  
ATOM   1757  CA  GLN A 113      15.884 -13.920   0.593  1.00 95.70           C  
ATOM   1758  HA  GLN A 113      14.863 -14.255   0.409  1.00 95.70           H  
ATOM   1759  C   GLN A 113      15.918 -13.528   2.086  1.00 95.70           C  
ATOM   1760  CB  GLN A 113      16.802 -15.127   0.307  1.00 95.70           C  
ATOM   1761  HB2 GLN A 113      17.820 -14.881   0.609  1.00 95.70           H  
ATOM   1762  HB3 GLN A 113      16.477 -15.967   0.922  1.00 95.70           H  
ATOM   1763  O   GLN A 113      15.546 -14.338   2.934  1.00 95.70           O  
ATOM   1764  CG  GLN A 113      16.813 -15.582  -1.165  1.00 95.70           C  
ATOM   1765  HG2 GLN A 113      15.832 -15.979  -1.428  1.00 95.70           H  
ATOM   1766  HG3 GLN A 113      17.027 -14.737  -1.819  1.00 95.70           H  
ATOM   1767  CD  GLN A 113      17.870 -16.643  -1.451  1.00 95.70           C  
ATOM   1768  NE2 GLN A 113      18.079 -16.990  -2.702  1.00 95.70           N  
ATOM   1769 HE21 GLN A 113      17.566 -16.562  -3.460  1.00 95.70           H  
ATOM   1770 HE22 GLN A 113      18.796 -17.687  -2.843  1.00 95.70           H  
ATOM   1771  OE1 GLN A 113      18.530 -17.183  -0.582  1.00 95.70           O  
ATOM   1772  N   ALA A 114      16.287 -12.290   2.427  1.00 98.20           N  
ATOM   1773  H   ALA A 114      16.580 -11.653   1.700  1.00 98.20           H  
ATOM   1774  CA  ALA A 114      16.223 -11.757   3.781  1.00 98.20           C  
ATOM   1775  HA  ALA A 114      16.371 -12.577   4.484  1.00 98.20           H  
ATOM   1776  C   ALA A 114      14.849 -11.134   4.072  1.00 98.20           C  
ATOM   1777  CB  ALA A 114      17.376 -10.770   3.986  1.00 98.20           C  
ATOM   1778  HB1 ALA A 114      18.328 -11.285   3.856  1.00 98.20           H  
ATOM   1779  HB2 ALA A 114      17.333 -10.346   4.989  1.00 98.20           H  
ATOM   1780  HB3 ALA A 114      17.312  -9.963   3.255  1.00 98.20           H  
ATOM   1781  O   ALA A 114      14.203 -10.562   3.190  1.00 98.20           O  
ATOM   1782  N   LYS A 115      14.403 -11.247   5.327  1.00 98.28           N  
ATOM   1783  H   LYS A 115      15.023 -11.655   6.011  1.00 98.28           H  
ATOM   1784  CA  LYS A 115      13.134 -10.684   5.804  1.00 98.28           C  
ATOM   1785  HA  LYS A 115      12.497 -10.461   4.948  1.00 98.28           H  
ATOM   1786  C   LYS A 115      13.379  -9.372   6.542  1.00 98.28           C  
ATOM   1787  CB  LYS A 115      12.390 -11.683   6.701  1.00 98.28           C  
ATOM   1788  HB2 LYS A 115      11.504 -11.189   7.101  1.00 98.28           H  
ATOM   1789  HB3 LYS A 115      13.032 -11.963   7.536  1.00 98.28           H  
ATOM   1790  O   LYS A 115      14.234  -9.310   7.423  1.00 98.28           O  
ATOM   1791  CG  LYS A 115      11.947 -12.945   5.946  1.00 98.28           C  
ATOM   1792  HG2 LYS A 115      12.821 -13.475   5.568  1.00 98.28           H  
ATOM   1793  HG3 LYS A 115      11.314 -12.659   5.106  1.00 98.28           H  
ATOM   1794  CD  LYS A 115      11.161 -13.868   6.885  1.00 98.28           C  
ATOM   1795  HD2 LYS A 115      11.797 -14.146   7.725  1.00 98.28           H  
ATOM   1796  HD3 LYS A 115      10.289 -13.333   7.261  1.00 98.28           H  
ATOM   1797  CE  LYS A 115      10.710 -15.127   6.140  1.00 98.28           C  
ATOM   1798  HE2 LYS A 115      10.099 -14.825   5.289  1.00 98.28           H  
ATOM   1799  HE3 LYS A 115      11.592 -15.634   5.749  1.00 98.28           H  
ATOM   1800  NZ  LYS A 115       9.943 -16.037   7.029  1.00 98.28           N  
ATOM   1801  HZ1 LYS A 115      10.511 -16.328   7.812  1.00 98.28           H  
ATOM   1802  HZ2 LYS A 115       9.123 -15.570   7.390  1.00 98.28           H  
ATOM   1803  HZ3 LYS A 115       9.647 -16.861   6.526  1.00 98.28           H  
ATOM   1804  N   PHE A 116      12.580  -8.361   6.227  1.00 98.41           N  
ATOM   1805  H   PHE A 116      11.870  -8.517   5.526  1.00 98.41           H  
ATOM   1806  CA  PHE A 116      12.608  -7.048   6.864  1.00 98.41           C  
ATOM   1807  HA  PHE A 116      13.258  -7.080   7.738  1.00 98.41           H  
ATOM   1808  C   PHE A 116      11.207  -6.668   7.328  1.00 98.41           C  
ATOM   1809  CB  PHE A 116      13.162  -5.992   5.900  1.00 98.41           C  
ATOM   1810  HB2 PHE A 116      13.202  -5.037   6.425  1.00 98.41           H  
ATOM   1811  HB3 PHE A 116      12.481  -5.874   5.057  1.00 98.41           H  
ATOM   1812  O   PHE A 116      10.218  -7.106   6.740  1.00 98.41           O  
ATOM   1813  CG  PHE A 116      14.544  -6.291   5.364  1.00 98.41           C  
ATOM   1814  CD1 PHE A 116      15.676  -5.758   6.006  1.00 98.41           C  
ATOM   1815  HD1 PHE A 116      15.564  -5.119   6.869  1.00 98.41           H  
ATOM   1816  CD2 PHE A 116      14.699  -7.106   4.227  1.00 98.41           C  
ATOM   1817  HD2 PHE A 116      13.833  -7.516   3.728  1.00 98.41           H  
ATOM   1818  CE1 PHE A 116      16.961  -6.042   5.515  1.00 98.41           C  
ATOM   1819  HE1 PHE A 116      17.828  -5.620   6.001  1.00 98.41           H  
ATOM   1820  CE2 PHE A 116      15.985  -7.396   3.741  1.00 98.41           C  
ATOM   1821  HE2 PHE A 116      16.103  -8.024   2.870  1.00 98.41           H  
ATOM   1822  CZ  PHE A 116      17.115  -6.863   4.384  1.00 98.41           C  
ATOM   1823  HZ  PHE A 116      18.103  -7.078   4.004  1.00 98.41           H  
ATOM   1824  N   SER A 117      11.120  -5.830   8.357  1.00 98.20           N  
ATOM   1825  H   SER A 117      11.961  -5.523   8.826  1.00 98.20           H  
ATOM   1826  CA  SER A 117       9.840  -5.281   8.795  1.00 98.20           C  
ATOM   1827  HA  SER A 117       9.142  -5.370   7.962  1.00 98.20           H  
ATOM   1828  C   SER A 117       9.931  -3.801   9.134  1.00 98.20           C  
ATOM   1829  CB  SER A 117       9.254  -6.088   9.959  1.00 98.20           C  
ATOM   1830  HB2 SER A 117       9.156  -7.128   9.649  1.00 98.20           H  
ATOM   1831  HB3 SER A 117       8.260  -5.708  10.194  1.00 98.20           H  
ATOM   1832  O   SER A 117      10.949  -3.343   9.656  1.00 98.20           O  
ATOM   1833  OG  SER A 117      10.072  -6.019  11.118  1.00 98.20           O  
ATOM   1834  HG  SER A 117      10.173  -5.096  11.360  1.00 98.20           H  
ATOM   1835  N   ALA A 118       8.846  -3.075   8.892  1.00 98.40           N  
ATOM   1836  H   ALA A 118       8.067  -3.535   8.440  1.00 98.40           H  
ATOM   1837  CA  ALA A 118       8.618  -1.722   9.382  1.00 98.40           C  
ATOM   1838  HA  ALA A 118       9.421  -1.425  10.056  1.00 98.40           H  
ATOM   1839  C   ALA A 118       7.303  -1.694  10.161  1.00 98.40           C  
ATOM   1840  CB  ALA A 118       8.592  -0.741   8.204  1.00 98.40           C  
ATOM   1841  HB1 ALA A 118       7.851  -1.050   7.467  1.00 98.40           H  
ATOM   1842  HB2 ALA A 118       9.573  -0.696   7.730  1.00 98.40           H  
ATOM   1843  HB3 ALA A 118       8.333   0.254   8.566  1.00 98.40           H  
ATOM   1844  O   ALA A 118       6.269  -2.129   9.657  1.00 98.40           O  
ATOM   1845  N   THR A 119       7.336  -1.184  11.382  1.00 98.47           N  
ATOM   1846  H   THR A 119       8.216  -0.858  11.754  1.00 98.47           H  
ATOM   1847  CA  THR A 119       6.169  -1.037  12.254  1.00 98.47           C  
ATOM   1848  HA  THR A 119       5.280  -1.364  11.715  1.00 98.47           H  
ATOM   1849  C   THR A 119       5.963   0.426  12.602  1.00 98.47           C  
ATOM   1850  CB  THR A 119       6.280  -1.898  13.521  1.00 98.47           C  
ATOM   1851  HB  THR A 119       5.578  -1.547  14.278  1.00 98.47           H  
ATOM   1852  O   THR A 119       6.928   1.162  12.774  1.00 98.47           O  
ATOM   1853  CG2 THR A 119       5.977  -3.361  13.206  1.00 98.47           C  
ATOM   1854 HG21 THR A 119       6.062  -3.950  14.119  1.00 98.47           H  
ATOM   1855 HG22 THR A 119       6.675  -3.740  12.460  1.00 98.47           H  
ATOM   1856 HG23 THR A 119       4.956  -3.442  12.833  1.00 98.47           H  
ATOM   1857  OG1 THR A 119       7.585  -1.912  14.042  1.00 98.47           O  
ATOM   1858  HG1 THR A 119       7.773  -1.087  14.496  1.00 98.47           H  
ATOM   1859  N   TYR A 120       4.709   0.852  12.701  1.00 98.55           N  
ATOM   1860  H   TYR A 120       3.968   0.187  12.529  1.00 98.55           H  
ATOM   1861  CA  TYR A 120       4.318   2.221  13.019  1.00 98.55           C  
ATOM   1862  HA  TYR A 120       5.167   2.766  13.430  1.00 98.55           H  
ATOM   1863  C   TYR A 120       3.203   2.190  14.060  1.00 98.55           C  
ATOM   1864  CB  TYR A 120       3.851   2.940  11.747  1.00 98.55           C  
ATOM   1865  HB2 TYR A 120       3.464   3.921  12.025  1.00 98.55           H  
ATOM   1866  HB3 TYR A 120       3.021   2.387  11.308  1.00 98.55           H  
ATOM   1867  O   TYR A 120       2.115   1.685  13.788  1.00 98.55           O  
ATOM   1868  CG  TYR A 120       4.919   3.124  10.689  1.00 98.55           C  
ATOM   1869  CD1 TYR A 120       5.652   4.322  10.658  1.00 98.55           C  
ATOM   1870  HD1 TYR A 120       5.468   5.086  11.399  1.00 98.55           H  
ATOM   1871  CD2 TYR A 120       5.166   2.122   9.726  1.00 98.55           C  
ATOM   1872  HD2 TYR A 120       4.612   1.196   9.757  1.00 98.55           H  
ATOM   1873  CE1 TYR A 120       6.621   4.531   9.665  1.00 98.55           C  
ATOM   1874  HE1 TYR A 120       7.185   5.452   9.644  1.00 98.55           H  
ATOM   1875  CE2 TYR A 120       6.149   2.324   8.733  1.00 98.55           C  
ATOM   1876  HE2 TYR A 120       6.360   1.556   8.004  1.00 98.55           H  
ATOM   1877  OH  TYR A 120       7.901   3.732   7.827  1.00 98.55           O  
ATOM   1878  HH  TYR A 120       8.410   4.495   8.110  1.00 98.55           H  
ATOM   1879  CZ  TYR A 120       6.886   3.530   8.710  1.00 98.55           C  
ATOM   1880  N   SER A 121       3.449   2.763  15.239  1.00 98.06           N  
ATOM   1881  H   SER A 121       4.363   3.165  15.394  1.00 98.06           H  
ATOM   1882  CA  SER A 121       2.507   2.726  16.372  1.00 98.06           C  
ATOM   1883  HA  SER A 121       2.182   1.693  16.500  1.00 98.06           H  
ATOM   1884  C   SER A 121       1.235   3.564  16.183  1.00 98.06           C  
ATOM   1885  CB  SER A 121       3.227   3.143  17.652  1.00 98.06           C  
ATOM   1886  HB2 SER A 121       2.558   3.006  18.503  1.00 98.06           H  
ATOM   1887  HB3 SER A 121       4.096   2.500  17.791  1.00 98.06           H  
ATOM   1888  O   SER A 121       0.341   3.551  17.033  1.00 98.06           O  
ATOM   1889  OG  SER A 121       3.648   4.496  17.596  1.00 98.06           O  
ATOM   1890  HG  SER A 121       4.334   4.599  18.259  1.00 98.06           H  
ATOM   1891  N   ARG A 122       1.135   4.315  15.082  1.00 97.87           N  
ATOM   1892  H   ARG A 122       1.925   4.307  14.453  1.00 97.87           H  
ATOM   1893  CA  ARG A 122      -0.085   5.003  14.659  1.00 97.87           C  
ATOM   1894  HA  ARG A 122      -0.938   4.542  15.155  1.00 97.87           H  
ATOM   1895  C   ARG A 122      -0.267   4.850  13.159  1.00 97.87           C  
ATOM   1896  CB  ARG A 122       0.004   6.480  15.054  1.00 97.87           C  
ATOM   1897  HB2 ARG A 122       0.190   6.551  16.126  1.00 97.87           H  
ATOM   1898  HB3 ARG A 122       0.847   6.915  14.518  1.00 97.87           H  
ATOM   1899  O   ARG A 122       0.625   5.219  12.400  1.00 97.87           O  
ATOM   1900  CG  ARG A 122      -1.262   7.272  14.708  1.00 97.87           C  
ATOM   1901  HG2 ARG A 122      -2.110   6.858  15.254  1.00 97.87           H  
ATOM   1902  HG3 ARG A 122      -1.461   7.209  13.638  1.00 97.87           H  
ATOM   1903  CD  ARG A 122      -1.070   8.743  15.083  1.00 97.87           C  
ATOM   1904  HD2 ARG A 122      -0.871   8.809  16.153  1.00 97.87           H  
ATOM   1905  HD3 ARG A 122      -0.205   9.127  14.542  1.00 97.87           H  
ATOM   1906  NE  ARG A 122      -2.263   9.540  14.744  1.00 97.87           N  
ATOM   1907  HE  ARG A 122      -3.026   9.041  14.308  1.00 97.87           H  
ATOM   1908  NH1 ARG A 122      -1.477  11.556  15.498  1.00 97.87           N  
ATOM   1909 HH11 ARG A 122      -0.613  11.097  15.751  1.00 97.87           H  
ATOM   1910 HH12 ARG A 122      -1.622  12.530  15.722  1.00 97.87           H  
ATOM   1911  NH2 ARG A 122      -3.538  11.421  14.641  1.00 97.87           N  
ATOM   1912 HH21 ARG A 122      -4.304  10.871  14.279  1.00 97.87           H  
ATOM   1913 HH22 ARG A 122      -3.692  12.392  14.875  1.00 97.87           H  
ATOM   1914  CZ  ARG A 122      -2.422  10.831  14.965  1.00 97.87           C  
ATOM   1915  N   PHE A 123      -1.454   4.414  12.765  1.00 98.29           N  
ATOM   1916  H   PHE A 123      -2.055   3.992  13.458  1.00 98.29           H  
ATOM   1917  CA  PHE A 123      -1.901   4.330  11.384  1.00 98.29           C  
ATOM   1918  HA  PHE A 123      -1.354   5.046  10.770  1.00 98.29           H  
ATOM   1919  C   PHE A 123      -3.397   4.632  11.291  1.00 98.29           C  
ATOM   1920  CB  PHE A 123      -1.590   2.929  10.867  1.00 98.29           C  
ATOM   1921  HB2 PHE A 123      -0.506   2.818  10.849  1.00 98.29           H  
ATOM   1922  HB3 PHE A 123      -1.987   2.191  11.564  1.00 98.29           H  
ATOM   1923  O   PHE A 123      -4.198   4.058  12.027  1.00 98.29           O  
ATOM   1924  CG  PHE A 123      -2.142   2.647   9.485  1.00 98.29           C  
ATOM   1925  CD1 PHE A 123      -3.266   1.814   9.334  1.00 98.29           C  
ATOM   1926  HD1 PHE A 123      -3.741   1.380  10.201  1.00 98.29           H  
ATOM   1927  CD2 PHE A 123      -1.535   3.216   8.350  1.00 98.29           C  
ATOM   1928  HD2 PHE A 123      -0.674   3.858   8.462  1.00 98.29           H  
ATOM   1929  CE1 PHE A 123      -3.773   1.544   8.052  1.00 98.29           C  
ATOM   1930  HE1 PHE A 123      -4.637   0.907   7.932  1.00 98.29           H  
ATOM   1931  CE2 PHE A 123      -2.040   2.938   7.067  1.00 98.29           C  
ATOM   1932  HE2 PHE A 123      -1.571   3.363   6.192  1.00 98.29           H  
ATOM   1933  CZ  PHE A 123      -3.159   2.099   6.918  1.00 98.29           C  
ATOM   1934  HZ  PHE A 123      -3.546   1.881   5.934  1.00 98.29           H  
ATOM   1935  N   SER A 124      -3.777   5.539  10.394  1.00 98.30           N  
ATOM   1936  H   SER A 124      -3.068   6.030   9.868  1.00 98.30           H  
ATOM   1937  CA  SER A 124      -5.175   5.736  10.006  1.00 98.30           C  
ATOM   1938  HA  SER A 124      -5.637   4.755   9.895  1.00 98.30           H  
ATOM   1939  C   SER A 124      -5.284   6.454   8.668  1.00 98.30           C  
ATOM   1940  CB  SER A 124      -5.948   6.525  11.079  1.00 98.30           C  
ATOM   1941  HB2 SER A 124      -5.836   6.037  12.047  1.00 98.30           H  
ATOM   1942  HB3 SER A 124      -7.008   6.522  10.826  1.00 98.30           H  
ATOM   1943  O   SER A 124      -4.401   7.241   8.313  1.00 98.30           O  
ATOM   1944  OG  SER A 124      -5.495   7.868  11.176  1.00 98.30           O  
ATOM   1945  HG  SER A 124      -5.531   8.231  10.288  1.00 98.30           H  
ATOM   1946  N   LEU A 125      -6.414   6.271   7.986  1.00 98.50           N  
ATOM   1947  H   LEU A 125      -7.094   5.612   8.338  1.00 98.50           H  
ATOM   1948  CA  LEU A 125      -6.779   7.059   6.809  1.00 98.50           C  
ATOM   1949  HA  LEU A 125      -5.944   7.699   6.522  1.00 98.50           H  
ATOM   1950  C   LEU A 125      -7.955   7.986   7.116  1.00 98.50           C  
ATOM   1951  CB  LEU A 125      -7.085   6.141   5.614  1.00 98.50           C  
ATOM   1952  HB2 LEU A 125      -7.972   5.549   5.840  1.00 98.50           H  
ATOM   1953  HB3 LEU A 125      -7.317   6.769   4.754  1.00 98.50           H  
ATOM   1954  O   LEU A 125      -8.898   7.601   7.812  1.00 98.50           O  
ATOM   1955  CG  LEU A 125      -5.946   5.182   5.227  1.00 98.50           C  
ATOM   1956  HG  LEU A 125      -5.810   4.448   6.021  1.00 98.50           H  
ATOM   1957  CD1 LEU A 125      -6.326   4.442   3.949  1.00 98.50           C  
ATOM   1958 HD11 LEU A 125      -5.582   3.673   3.741  1.00 98.50           H  
ATOM   1959 HD12 LEU A 125      -6.375   5.133   3.108  1.00 98.50           H  
ATOM   1960 HD13 LEU A 125      -7.302   3.973   4.072  1.00 98.50           H  
ATOM   1961  CD2 LEU A 125      -4.613   5.893   4.985  1.00 98.50           C  
ATOM   1962 HD21 LEU A 125      -4.722   6.650   4.208  1.00 98.50           H  
ATOM   1963 HD22 LEU A 125      -3.866   5.160   4.682  1.00 98.50           H  
ATOM   1964 HD23 LEU A 125      -4.261   6.356   5.907  1.00 98.50           H  
ATOM   1965  N   TYR A 126      -7.913   9.202   6.574  1.00 98.36           N  
ATOM   1966  H   TYR A 126      -7.099   9.451   6.030  1.00 98.36           H  
ATOM   1967  CA  TYR A 126      -9.129  10.005   6.419  1.00 98.36           C  
ATOM   1968  HA  TYR A 126      -9.717   9.940   7.335  1.00 98.36           H  
ATOM   1969  C   TYR A 126     -10.006   9.453   5.290  1.00 98.36           C  
ATOM   1970  CB  TYR A 126      -8.787  11.476   6.188  1.00 98.36           C  
ATOM   1971  HB2 TYR A 126      -9.702  12.000   5.913  1.00 98.36           H  
ATOM   1972  HB3 TYR A 126      -8.084  11.564   5.360  1.00 98.36           H  
ATOM   1973  O   TYR A 126      -9.570   8.591   4.530  1.00 98.36           O  
ATOM   1974  CG  TYR A 126      -8.243  12.163   7.416  1.00 98.36           C  
ATOM   1975  CD1 TYR A 126      -9.125  12.742   8.349  1.00 98.36           C  
ATOM   1976  HD1 TYR A 126     -10.190  12.704   8.173  1.00 98.36           H  
ATOM   1977  CD2 TYR A 126      -6.861  12.207   7.637  1.00 98.36           C  
ATOM   1978  HD2 TYR A 126      -6.184  11.754   6.928  1.00 98.36           H  
ATOM   1979  CE1 TYR A 126      -8.627  13.363   9.510  1.00 98.36           C  
ATOM   1980  HE1 TYR A 126      -9.315  13.800  10.219  1.00 98.36           H  
ATOM   1981  CE2 TYR A 126      -6.366  12.834   8.787  1.00 98.36           C  
ATOM   1982  HE2 TYR A 126      -5.298  12.899   8.935  1.00 98.36           H  
ATOM   1983  OH  TYR A 126      -6.722  14.063  10.804  1.00 98.36           O  
ATOM   1984  HH  TYR A 126      -7.422  14.351  11.395  1.00 98.36           H  
ATOM   1985  CZ  TYR A 126      -7.236  13.408   9.730  1.00 98.36           C  
ATOM   1986  N   GLY A 127     -11.239   9.949   5.198  1.00 98.35           N  
ATOM   1987  H   GLY A 127     -11.532  10.693   5.816  1.00 98.35           H  
ATOM   1988  CA  GLY A 127     -12.181   9.536   4.166  1.00 98.35           C  
ATOM   1989  HA2 GLY A 127     -12.202   8.448   4.105  1.00 98.35           H  
ATOM   1990  HA3 GLY A 127     -13.181   9.874   4.437  1.00 98.35           H  
ATOM   1991  C   GLY A 127     -11.839  10.083   2.781  1.00 98.35           C  
ATOM   1992  O   GLY A 127     -10.843  10.785   2.566  1.00 98.35           O  
ATOM   1993  N   GLU A 128     -12.708   9.764   1.826  1.00 98.61           N  
ATOM   1994  H   GLU A 128     -13.465   9.134   2.048  1.00 98.61           H  
ATOM   1995  CA  GLU A 128     -12.588  10.221   0.443  1.00 98.61           C  
ATOM   1996  HA  GLU A 128     -11.648   9.827   0.056  1.00 98.61           H  
ATOM   1997  C   GLU A 128     -12.541  11.756   0.260  1.00 98.61           C  
ATOM   1998  CB  GLU A 128     -13.721   9.617  -0.397  1.00 98.61           C  
ATOM   1999  HB2 GLU A 128     -14.676  10.058  -0.112  1.00 98.61           H  
ATOM   2000  HB3 GLU A 128     -13.767   8.542  -0.218  1.00 98.61           H  
ATOM   2001  O   GLU A 128     -11.753  12.196  -0.585  1.00 98.61           O  
ATOM   2002  CG  GLU A 128     -13.457   9.873  -1.886  1.00 98.61           C  
ATOM   2003  HG2 GLU A 128     -13.536  10.939  -2.096  1.00 98.61           H  
ATOM   2004  HG3 GLU A 128     -12.438   9.556  -2.107  1.00 98.61           H  
ATOM   2005  CD  GLU A 128     -14.401   9.131  -2.826  1.00 98.61           C  
ATOM   2006  OE1 GLU A 128     -13.988   8.917  -3.991  1.00 98.61           O  
ATOM   2007  OE2 GLU A 128     -15.530   8.780  -2.422  1.00 98.61           O  
ATOM   2008  N   PRO A 129     -13.294  12.598   1.007  1.00 98.45           N  
ATOM   2009  CA  PRO A 129     -13.238  14.058   0.828  1.00 98.45           C  
ATOM   2010  HA  PRO A 129     -13.546  14.291  -0.192  1.00 98.45           H  
ATOM   2011  C   PRO A 129     -11.832  14.636   1.061  1.00 98.45           C  
ATOM   2012  CB  PRO A 129     -14.270  14.638   1.804  1.00 98.45           C  
ATOM   2013  HB2 PRO A 129     -14.783  15.498   1.375  1.00 98.45           H  
ATOM   2014  HB3 PRO A 129     -13.796  14.924   2.743  1.00 98.45           H  
ATOM   2015  O   PRO A 129     -11.394  15.571   0.390  1.00 98.45           O  
ATOM   2016  CG  PRO A 129     -15.235  13.481   2.053  1.00 98.45           C  
ATOM   2017  HG2 PRO A 129     -15.970  13.437   1.249  1.00 98.45           H  
ATOM   2018  HG3 PRO A 129     -15.725  13.563   3.023  1.00 98.45           H  
ATOM   2019  CD  PRO A 129     -14.326  12.260   1.982  1.00 98.45           C  
ATOM   2020  HD2 PRO A 129     -13.864  12.098   2.955  1.00 98.45           H  
ATOM   2021  HD3 PRO A 129     -14.905  11.385   1.685  1.00 98.45           H  
ATOM   2022  N   GLU A 130     -11.073  14.012   1.955  1.00 98.60           N  
ATOM   2023  H   GLU A 130     -11.559  13.386   2.582  1.00 98.60           H  
ATOM   2024  CA  GLU A 130      -9.684  14.313   2.285  1.00 98.60           C  
ATOM   2025  HA  GLU A 130      -9.492  15.361   2.055  1.00 98.60           H  
ATOM   2026  C   GLU A 130      -8.702  13.483   1.453  1.00 98.60           C  
ATOM   2027  CB  GLU A 130      -9.437  14.092   3.784  1.00 98.60           C  
ATOM   2028  HB2 GLU A 130      -8.376  14.229   3.992  1.00 98.60           H  
ATOM   2029  HB3 GLU A 130      -9.692  13.060   4.026  1.00 98.60           H  
ATOM   2030  O   GLU A 130      -7.499  13.502   1.724  1.00 98.60           O  
ATOM   2031  CG  GLU A 130     -10.193  15.058   4.706  1.00 98.60           C  
ATOM   2032  HG2 GLU A 130      -9.814  14.912   5.718  1.00 98.60           H  
ATOM   2033  HG3 GLU A 130      -9.938  16.077   4.412  1.00 98.60           H  
ATOM   2034  CD  GLU A 130     -11.720  14.883   4.720  1.00 98.60           C  
ATOM   2035  OE1 GLU A 130     -12.387  15.849   5.136  1.00 98.60           O  
ATOM   2036  OE2 GLU A 130     -12.198  13.784   4.360  1.00 98.60           O  
ATOM   2037  N   LYS A 131      -9.200  12.783   0.429  1.00 98.71           N  
ATOM   2038  H   LYS A 131     -10.202  12.809   0.306  1.00 98.71           H  
ATOM   2039  CA  LYS A 131      -8.431  11.996  -0.539  1.00 98.71           C  
ATOM   2040  HA  LYS A 131      -9.149  11.466  -1.164  1.00 98.71           H  
ATOM   2041  C   LYS A 131      -7.590  10.911   0.137  1.00 98.71           C  
ATOM   2042  CB  LYS A 131      -7.619  12.943  -1.442  1.00 98.71           C  
ATOM   2043  HB2 LYS A 131      -7.046  12.357  -2.160  1.00 98.71           H  
ATOM   2044  HB3 LYS A 131      -6.910  13.491  -0.822  1.00 98.71           H  
ATOM   2045  O   LYS A 131      -6.407  10.757  -0.169  1.00 98.71           O  
ATOM   2046  CG  LYS A 131      -8.495  13.940  -2.221  1.00 98.71           C  
ATOM   2047  HG2 LYS A 131      -9.290  14.349  -1.598  1.00 98.71           H  
ATOM   2048  HG3 LYS A 131      -8.946  13.418  -3.065  1.00 98.71           H  
ATOM   2049  CD  LYS A 131      -7.633  15.103  -2.720  1.00 98.71           C  
ATOM   2050  HD2 LYS A 131      -7.394  15.746  -1.873  1.00 98.71           H  
ATOM   2051  HD3 LYS A 131      -6.706  14.694  -3.122  1.00 98.71           H  
ATOM   2052  CE  LYS A 131      -8.364  15.926  -3.786  1.00 98.71           C  
ATOM   2053  HE2 LYS A 131      -8.900  15.229  -4.431  1.00 98.71           H  
ATOM   2054  HE3 LYS A 131      -9.102  16.570  -3.306  1.00 98.71           H  
ATOM   2055  NZ  LYS A 131      -7.422  16.707  -4.628  1.00 98.71           N  
ATOM   2056  HZ1 LYS A 131      -6.837  17.348  -4.111  1.00 98.71           H  
ATOM   2057  HZ2 LYS A 131      -6.816  16.055  -5.105  1.00 98.71           H  
ATOM   2058  HZ3 LYS A 131      -7.902  17.196  -5.370  1.00 98.71           H  
ATOM   2059  N   TYR A 132      -8.193  10.196   1.091  1.00 98.78           N  
ATOM   2060  H   TYR A 132      -9.157  10.404   1.307  1.00 98.78           H  
ATOM   2061  CA  TYR A 132      -7.556   9.099   1.829  1.00 98.78           C  
ATOM   2062  HA  TYR A 132      -8.206   8.880   2.676  1.00 98.78           H  
ATOM   2063  C   TYR A 132      -6.210   9.480   2.456  1.00 98.78           C  
ATOM   2064  CB  TYR A 132      -7.515   7.828   0.972  1.00 98.78           C  
ATOM   2065  HB2 TYR A 132      -7.071   7.020   1.553  1.00 98.78           H  
ATOM   2066  HB3 TYR A 132      -6.882   7.998   0.101  1.00 98.78           H  
ATOM   2067  O   TYR A 132      -5.247   8.711   2.447  1.00 98.78           O  
ATOM   2068  CG  TYR A 132      -8.889   7.379   0.524  1.00 98.78           C  
ATOM   2069  CD1 TYR A 132      -9.836   6.997   1.494  1.00 98.78           C  
ATOM   2070  HD1 TYR A 132      -9.583   7.010   2.544  1.00 98.78           H  
ATOM   2071  CD2 TYR A 132      -9.220   7.327  -0.845  1.00 98.78           C  
ATOM   2072  HD2 TYR A 132      -8.491   7.601  -1.593  1.00 98.78           H  
ATOM   2073  CE1 TYR A 132     -11.119   6.583   1.104  1.00 98.78           C  
ATOM   2074  HE1 TYR A 132     -11.852   6.304   1.846  1.00 98.78           H  
ATOM   2075  CE2 TYR A 132     -10.507   6.905  -1.238  1.00 98.78           C  
ATOM   2076  HE2 TYR A 132     -10.781   6.863  -2.282  1.00 98.78           H  
ATOM   2077  OH  TYR A 132     -12.723   6.195  -0.607  1.00 98.78           O  
ATOM   2078  HH  TYR A 132     -13.280   6.056   0.162  1.00 98.78           H  
ATOM   2079  CZ  TYR A 132     -11.461   6.545  -0.259  1.00 98.78           C  
ATOM   2080  N   ARG A 133      -6.137  10.708   2.985  1.00 98.51           N  
ATOM   2081  H   ARG A 133      -6.946  11.303   2.877  1.00 98.51           H  
ATOM   2082  CA  ARG A 133      -4.926  11.262   3.592  1.00 98.51           C  
ATOM   2083  HA  ARG A 133      -4.165  11.285   2.812  1.00 98.51           H  
ATOM   2084  C   ARG A 133      -4.397  10.362   4.711  1.00 98.51           C  
ATOM   2085  CB  ARG A 133      -5.209  12.700   4.038  1.00 98.51           C  
ATOM   2086  HB2 ARG A 133      -5.441  13.282   3.146  1.00 98.51           H  
ATOM   2087  HB3 ARG A 133      -6.080  12.705   4.693  1.00 98.51           H  
ATOM   2088  O   ARG A 133      -5.135  10.027   5.640  1.00 98.51           O  
ATOM   2089  CG  ARG A 133      -4.030  13.377   4.750  1.00 98.51           C  
ATOM   2090  HG2 ARG A 133      -3.881  12.928   5.732  1.00 98.51           H  
ATOM   2091  HG3 ARG A 133      -3.127  13.236   4.156  1.00 98.51           H  
ATOM   2092  CD  ARG A 133      -4.285  14.883   4.903  1.00 98.51           C  
ATOM   2093  HD2 ARG A 133      -3.426  15.343   5.391  1.00 98.51           H  
ATOM   2094  HD3 ARG A 133      -4.355  15.321   3.908  1.00 98.51           H  
ATOM   2095  NE  ARG A 133      -5.536  15.169   5.637  1.00 98.51           N  
ATOM   2096  HE  ARG A 133      -6.383  15.136   5.087  1.00 98.51           H  
ATOM   2097  NH1 ARG A 133      -4.723  15.421   7.783  1.00 98.51           N  
ATOM   2098 HH11 ARG A 133      -3.784  15.491   7.419  1.00 98.51           H  
ATOM   2099 HH12 ARG A 133      -4.904  15.656   8.749  1.00 98.51           H  
ATOM   2100  NH2 ARG A 133      -6.899  15.562   7.407  1.00 98.51           N  
ATOM   2101 HH21 ARG A 133      -7.704  15.467   6.805  1.00 98.51           H  
ATOM   2102 HH22 ARG A 133      -7.048  15.622   8.404  1.00 98.51           H  
ATOM   2103  CZ  ARG A 133      -5.703  15.378   6.931  1.00 98.51           C  
ATOM   2104  N   LEU A 134      -3.113  10.020   4.637  1.00 98.55           N  
ATOM   2105  H   LEU A 134      -2.585  10.342   3.839  1.00 98.55           H  
ATOM   2106  CA  LEU A 134      -2.432   9.144   5.586  1.00 98.55           C  
ATOM   2107  HA  LEU A 134      -3.105   8.322   5.828  1.00 98.55           H  
ATOM   2108  C   LEU A 134      -2.092   9.884   6.878  1.00 98.55           C  
ATOM   2109  CB  LEU A 134      -1.176   8.562   4.912  1.00 98.55           C  
ATOM   2110  HB2 LEU A 134      -1.496   8.012   4.027  1.00 98.55           H  
ATOM   2111  HB3 LEU A 134      -0.543   9.387   4.583  1.00 98.55           H  
ATOM   2112  O   LEU A 134      -1.598  11.014   6.862  1.00 98.55           O  
ATOM   2113  CG  LEU A 134      -0.326   7.599   5.760  1.00 98.55           C  
ATOM   2114  HG  LEU A 134       0.023   8.114   6.655  1.00 98.55           H  
ATOM   2115  CD1 LEU A 134      -1.107   6.350   6.173  1.00 98.55           C  
ATOM   2116 HD11 LEU A 134      -1.495   5.849   5.285  1.00 98.55           H  
ATOM   2117 HD12 LEU A 134      -0.447   5.665   6.705  1.00 98.55           H  
ATOM   2118 HD13 LEU A 134      -1.934   6.609   6.833  1.00 98.55           H  
ATOM   2119  CD2 LEU A 134       0.892   7.135   4.962  1.00 98.55           C  
ATOM   2120 HD21 LEU A 134       1.491   7.998   4.671  1.00 98.55           H  
ATOM   2121 HD22 LEU A 134       0.571   6.611   4.061  1.00 98.55           H  
ATOM   2122 HD23 LEU A 134       1.504   6.466   5.566  1.00 98.55           H  
ATOM   2123  N   ARG A 135      -2.310   9.220   8.012  1.00 98.11           N  
ATOM   2124  H   ARG A 135      -2.809   8.344   7.955  1.00 98.11           H  
ATOM   2125  CA  ARG A 135      -1.701   9.568   9.298  1.00 98.11           C  
ATOM   2126  HA  ARG A 135      -1.040  10.425   9.171  1.00 98.11           H  
ATOM   2127  C   ARG A 135      -0.835   8.410   9.749  1.00 98.11           C  
ATOM   2128  CB  ARG A 135      -2.774   9.898  10.339  1.00 98.11           C  
ATOM   2129  HB2 ARG A 135      -3.425   9.029  10.443  1.00 98.11           H  
ATOM   2130  HB3 ARG A 135      -2.293  10.070  11.302  1.00 98.11           H  
ATOM   2131  O   ARG A 135      -1.347   7.309   9.940  1.00 98.11           O  
ATOM   2132  CG  ARG A 135      -3.636  11.113   9.969  1.00 98.11           C  
ATOM   2133  HG2 ARG A 135      -4.367  11.280  10.761  1.00 98.11           H  
ATOM   2134  HG3 ARG A 135      -4.181  10.886   9.053  1.00 98.11           H  
ATOM   2135  CD  ARG A 135      -2.817  12.398   9.758  1.00 98.11           C  
ATOM   2136  HD2 ARG A 135      -3.460  13.236   9.490  1.00 98.11           H  
ATOM   2137  HD3 ARG A 135      -2.125  12.246   8.930  1.00 98.11           H  
ATOM   2138  NE  ARG A 135      -2.070  12.785  10.960  1.00 98.11           N  
ATOM   2139  HE  ARG A 135      -2.150  12.180  11.765  1.00 98.11           H  
ATOM   2140  NH1 ARG A 135      -0.788  14.403   9.945  1.00 98.11           N  
ATOM   2141 HH11 ARG A 135      -1.353  14.337   9.111  1.00 98.11           H  
ATOM   2142 HH12 ARG A 135       0.198  14.592   9.839  1.00 98.11           H  
ATOM   2143  NH2 ARG A 135      -0.197  13.633  11.917  1.00 98.11           N  
ATOM   2144 HH21 ARG A 135      -0.158  12.811  12.503  1.00 98.11           H  
ATOM   2145 HH22 ARG A 135       0.711  13.930  11.589  1.00 98.11           H  
ATOM   2146  CZ  ARG A 135      -1.051  13.618  10.944  1.00 98.11           C  
ATOM   2147  N   ILE A 136       0.455   8.668   9.933  1.00 97.99           N  
ATOM   2148  H   ILE A 136       0.794   9.609   9.791  1.00 97.99           H  
ATOM   2149  CA  ILE A 136       1.425   7.631  10.277  1.00 97.99           C  
ATOM   2150  HA  ILE A 136       0.891   6.872  10.849  1.00 97.99           H  
ATOM   2151  C   ILE A 136       2.529   8.187  11.175  1.00 97.99           C  
ATOM   2152  CB  ILE A 136       1.950   6.946   8.997  1.00 97.99           C  
ATOM   2153  HB  ILE A 136       1.081   6.674   8.398  1.00 97.99           H  
ATOM   2154  O   ILE A 136       3.021   9.291  10.956  1.00 97.99           O  
ATOM   2155  CG1 ILE A 136       2.672   5.637   9.357  1.00 97.99           C  
ATOM   2156 HG12 ILE A 136       2.048   5.055  10.036  1.00 97.99           H  
ATOM   2157 HG13 ILE A 136       3.611   5.870   9.858  1.00 97.99           H  
ATOM   2158  CG2 ILE A 136       2.831   7.880   8.146  1.00 97.99           C  
ATOM   2159 HG21 ILE A 136       2.308   8.818   7.960  1.00 97.99           H  
ATOM   2160 HG22 ILE A 136       3.773   8.093   8.651  1.00 97.99           H  
ATOM   2161 HG23 ILE A 136       3.051   7.429   7.179  1.00 97.99           H  
ATOM   2162  CD1 ILE A 136       2.959   4.767   8.130  1.00 97.99           C  
ATOM   2163 HD11 ILE A 136       3.432   3.840   8.452  1.00 97.99           H  
ATOM   2164 HD12 ILE A 136       3.642   5.279   7.453  1.00 97.99           H  
ATOM   2165 HD13 ILE A 136       2.030   4.534   7.609  1.00 97.99           H  
ATOM   2166  N   SER A 137       2.902   7.456  12.226  1.00 97.93           N  
ATOM   2167  H   SER A 137       2.464   6.558  12.377  1.00 97.93           H  
ATOM   2168  CA  SER A 137       4.003   7.860  13.112  1.00 97.93           C  
ATOM   2169  HA  SER A 137       4.834   8.194  12.492  1.00 97.93           H  
ATOM   2170  C   SER A 137       4.503   6.710  13.984  1.00 97.93           C  
ATOM   2171  CB  SER A 137       3.579   9.037  14.012  1.00 97.93           C  
ATOM   2172  HB2 SER A 137       3.258   9.877  13.396  1.00 97.93           H  
ATOM   2173  HB3 SER A 137       4.439   9.368  14.594  1.00 97.93           H  
ATOM   2174  O   SER A 137       3.831   5.690  14.116  1.00 97.93           O  
ATOM   2175  OG  SER A 137       2.533   8.692  14.904  1.00 97.93           O  
ATOM   2176  HG  SER A 137       2.647   7.772  15.155  1.00 97.93           H  
ATOM   2177  N   GLY A 138       5.645   6.922  14.645  1.00 97.78           N  
ATOM   2178  H   GLY A 138       6.149   7.782  14.480  1.00 97.78           H  
ATOM   2179  CA  GLY A 138       6.180   5.994  15.644  1.00 97.78           C  
ATOM   2180  HA2 GLY A 138       5.375   5.662  16.300  1.00 97.78           H  
ATOM   2181  HA3 GLY A 138       6.930   6.504  16.248  1.00 97.78           H  
ATOM   2182  C   GLY A 138       6.831   4.765  15.021  1.00 97.78           C  
ATOM   2183  O   GLY A 138       6.491   3.646  15.395  1.00 97.78           O  
ATOM   2184  N   TYR A 139       7.717   4.998  14.049  1.00 98.36           N  
ATOM   2185  H   TYR A 139       7.942   5.953  13.808  1.00 98.36           H  
ATOM   2186  CA  TYR A 139       8.454   3.952  13.351  1.00 98.36           C  
ATOM   2187  HA  TYR A 139       7.728   3.298  12.868  1.00 98.36           H  
ATOM   2188  C   TYR A 139       9.332   3.116  14.294  1.00 98.36           C  
ATOM   2189  CB  TYR A 139       9.318   4.563  12.239  1.00 98.36           C  
ATOM   2190  HB2 TYR A 139       8.669   4.980  11.468  1.00 98.36           H  
ATOM   2191  HB3 TYR A 139       9.902   5.384  12.653  1.00 98.36           H  
ATOM   2192  O   TYR A 139      10.019   3.650  15.169  1.00 98.36           O  
ATOM   2193  CG  TYR A 139      10.273   3.566  11.605  1.00 98.36           C  
ATOM   2194  CD1 TYR A 139      11.593   3.464  12.089  1.00 98.36           C  
ATOM   2195  HD1 TYR A 139      11.923   4.121  12.881  1.00 98.36           H  
ATOM   2196  CD2 TYR A 139       9.832   2.691  10.595  1.00 98.36           C  
ATOM   2197  HD2 TYR A 139       8.810   2.739  10.250  1.00 98.36           H  
ATOM   2198  CE1 TYR A 139      12.462   2.482  11.579  1.00 98.36           C  
ATOM   2199  HE1 TYR A 139      13.462   2.383  11.977  1.00 98.36           H  
ATOM   2200  CE2 TYR A 139      10.712   1.734  10.054  1.00 98.36           C  
ATOM   2201  HE2 TYR A 139      10.387   1.063   9.273  1.00 98.36           H  
ATOM   2202  OH  TYR A 139      12.830   0.613  10.131  1.00 98.36           O  
ATOM   2203  HH  TYR A 139      13.541   0.447  10.754  1.00 98.36           H  
ATOM   2204  CZ  TYR A 139      12.018   1.610  10.566  1.00 98.36           C  
ATOM   2205  N   SER A 140       9.384   1.817  14.024  1.00 98.19           N  
ATOM   2206  H   SER A 140       8.729   1.462  13.342  1.00 98.19           H  
ATOM   2207  CA  SER A 140      10.399   0.875  14.487  1.00 98.19           C  
ATOM   2208  HA  SER A 140      11.347   1.404  14.583  1.00 98.19           H  
ATOM   2209  C   SER A 140      10.592  -0.240  13.447  1.00 98.19           C  
ATOM   2210  CB  SER A 140      10.015   0.331  15.871  1.00 98.19           C  
ATOM   2211  HB2 SER A 140      10.008   1.159  16.580  1.00 98.19           H  
ATOM   2212  HB3 SER A 140      10.757  -0.397  16.197  1.00 98.19           H  
ATOM   2213  O   SER A 140       9.804  -0.378  12.512  1.00 98.19           O  
ATOM   2214  OG  SER A 140       8.736  -0.271  15.863  1.00 98.19           O  
ATOM   2215  HG  SER A 140       8.482  -0.486  16.764  1.00 98.19           H  
ATOM   2216  N   GLY A 141      11.659  -1.034  13.572  1.00 97.20           N  
ATOM   2217  H   GLY A 141      12.324  -0.844  14.307  1.00 97.20           H  
ATOM   2218  CA  GLY A 141      11.918  -2.180  12.693  1.00 97.20           C  
ATOM   2219  HA2 GLY A 141      11.098  -2.308  11.986  1.00 97.20           H  
ATOM   2220  HA3 GLY A 141      11.962  -3.083  13.301  1.00 97.20           H  
ATOM   2221  C   GLY A 141      13.218  -2.084  11.893  1.00 97.20           C  
ATOM   2222  O   GLY A 141      14.041  -1.190  12.097  1.00 97.20           O  
ATOM   2223  N   THR A 142      13.410  -3.048  10.996  1.00 97.25           N  
ATOM   2224  H   THR A 142      12.640  -3.673  10.803  1.00 97.25           H  
ATOM   2225  CA  THR A 142      14.668  -3.322  10.286  1.00 97.25           C  
ATOM   2226  HA  THR A 142      15.483  -2.793  10.781  1.00 97.25           H  
ATOM   2227  C   THR A 142      14.682  -2.860   8.829  1.00 97.25           C  
ATOM   2228  CB  THR A 142      14.991  -4.824  10.333  1.00 97.25           C  
ATOM   2229  HB  THR A 142      15.892  -5.017   9.750  1.00 97.25           H  
ATOM   2230  O   THR A 142      15.748  -2.849   8.225  1.00 97.25           O  
ATOM   2231  CG2 THR A 142      15.222  -5.321  11.761  1.00 97.25           C  
ATOM   2232 HG21 THR A 142      16.034  -4.755  12.218  1.00 97.25           H  
ATOM   2233 HG22 THR A 142      15.499  -6.375  11.742  1.00 97.25           H  
ATOM   2234 HG23 THR A 142      14.319  -5.201  12.360  1.00 97.25           H  
ATOM   2235  OG1 THR A 142      13.923  -5.578   9.797  1.00 97.25           O  
ATOM   2236  HG1 THR A 142      14.215  -6.493   9.790  1.00 97.25           H  
ATOM   2237  N   ALA A 143      13.538  -2.477   8.249  1.00 96.98           N  
ATOM   2238  H   ALA A 143      12.683  -2.533   8.785  1.00 96.98           H  
ATOM   2239  CA  ALA A 143      13.446  -2.108   6.829  1.00 96.98           C  
ATOM   2240  HA  ALA A 143      14.086  -2.776   6.252  1.00 96.98           H  
ATOM   2241  C   ALA A 143      13.913  -0.668   6.510  1.00 96.98           C  
ATOM   2242  CB  ALA A 143      12.000  -2.332   6.374  1.00 96.98           C  
ATOM   2243  HB1 ALA A 143      11.671  -3.344   6.610  1.00 96.98           H  
ATOM   2244  HB2 ALA A 143      11.347  -1.614   6.870  1.00 96.98           H  
ATOM   2245  HB3 ALA A 143      11.936  -2.180   5.297  1.00 96.98           H  
ATOM   2246  O   ALA A 143      14.168  -0.335   5.352  1.00 96.98           O  
ATOM   2247  N   GLY A 144      14.007   0.199   7.522  1.00 95.65           N  
ATOM   2248  H   GLY A 144      13.718  -0.128   8.433  1.00 95.65           H  
ATOM   2249  CA  GLY A 144      14.220   1.643   7.374  1.00 95.65           C  
ATOM   2250  HA2 GLY A 144      14.796   1.851   6.472  1.00 95.65           H  
ATOM   2251  HA3 GLY A 144      14.790   2.000   8.231  1.00 95.65           H  
ATOM   2252  C   GLY A 144      12.902   2.427   7.297  1.00 95.65           C  
ATOM   2253  O   GLY A 144      11.899   1.922   6.795  1.00 95.65           O  
ATOM   2254  N   ASP A 145      12.896   3.663   7.809  1.00 96.88           N  
ATOM   2255  H   ASP A 145      13.752   4.030   8.199  1.00 96.88           H  
ATOM   2256  CA  ASP A 145      11.690   4.503   7.907  1.00 96.88           C  
ATOM   2257  HA  ASP A 145      10.845   3.841   8.098  1.00 96.88           H  
ATOM   2258  C   ASP A 145      11.378   5.263   6.607  1.00 96.88           C  
ATOM   2259  CB  ASP A 145      11.780   5.464   9.101  1.00 96.88           C  
ATOM   2260  HB2 ASP A 145      12.084   4.909   9.988  1.00 96.88           H  
ATOM   2261  HB3 ASP A 145      12.551   6.211   8.910  1.00 96.88           H  
ATOM   2262  O   ASP A 145      11.545   6.483   6.499  1.00 96.88           O  
ATOM   2263  CG  ASP A 145      10.440   6.167   9.373  1.00 96.88           C  
ATOM   2264  OD1 ASP A 145       9.423   5.818   8.714  1.00 96.88           O  
ATOM   2265  OD2 ASP A 145      10.442   7.089  10.223  1.00 96.88           O  
ATOM   2266  N   ASN A 146      10.914   4.538   5.594  1.00 95.98           N  
ATOM   2267  H   ASN A 146      10.893   3.534   5.708  1.00 95.98           H  
ATOM   2268  CA  ASN A 146      10.663   5.113   4.274  1.00 95.98           C  
ATOM   2269  HA  ASN A 146      11.402   5.895   4.098  1.00 95.98           H  
ATOM   2270  C   ASN A 146       9.303   5.806   4.140  1.00 95.98           C  
ATOM   2271  CB  ASN A 146      10.881   4.038   3.214  1.00 95.98           C  
ATOM   2272  HB2 ASN A 146      10.502   4.409   2.262  1.00 95.98           H  
ATOM   2273  HB3 ASN A 146      10.327   3.133   3.462  1.00 95.98           H  
ATOM   2274  O   ASN A 146       9.062   6.458   3.124  1.00 95.98           O  
ATOM   2275  CG  ASN A 146      12.353   3.726   3.055  1.00 95.98           C  
ATOM   2276  ND2 ASN A 146      12.815   3.711   1.842  1.00 95.98           N  
ATOM   2277 HD21 ASN A 146      13.815   3.825   1.764  1.00 95.98           H  
ATOM   2278 HD22 ASN A 146      12.188   3.865   1.064  1.00 95.98           H  
ATOM   2279  OD1 ASN A 146      13.146   3.612   3.971  1.00 95.98           O  
ATOM   2280  N   LEU A 147       8.434   5.709   5.153  1.00 95.32           N  
ATOM   2281  H   LEU A 147       8.689   5.135   5.945  1.00 95.32           H  
ATOM   2282  CA  LEU A 147       7.148   6.416   5.190  1.00 95.32           C  
ATOM   2283  HA  LEU A 147       6.927   6.764   4.181  1.00 95.32           H  
ATOM   2284  C   LEU A 147       7.179   7.689   6.039  1.00 95.32           C  
ATOM   2285  CB  LEU A 147       5.992   5.492   5.607  1.00 95.32           C  
ATOM   2286  HB2 LEU A 147       6.061   5.309   6.680  1.00 95.32           H  
ATOM   2287  HB3 LEU A 147       5.055   6.018   5.426  1.00 95.32           H  
ATOM   2288  O   LEU A 147       6.167   8.382   6.119  1.00 95.32           O  
ATOM   2289  CG  LEU A 147       5.939   4.141   4.882  1.00 95.32           C  
ATOM   2290  HG  LEU A 147       6.834   3.580   5.150  1.00 95.32           H  
ATOM   2291  CD1 LEU A 147       4.711   3.353   5.327  1.00 95.32           C  
ATOM   2292 HD11 LEU A 147       3.803   3.927   5.143  1.00 95.32           H  
ATOM   2293 HD12 LEU A 147       4.786   3.127   6.391  1.00 95.32           H  
ATOM   2294 HD13 LEU A 147       4.659   2.419   4.767  1.00 95.32           H  
ATOM   2295  CD2 LEU A 147       5.875   4.245   3.360  1.00 95.32           C  
ATOM   2296 HD21 LEU A 147       4.905   4.630   3.049  1.00 95.32           H  
ATOM   2297 HD22 LEU A 147       6.685   4.871   2.986  1.00 95.32           H  
ATOM   2298 HD23 LEU A 147       6.019   3.248   2.943  1.00 95.32           H  
ATOM   2299  N   ARG A 148       8.327   8.050   6.629  1.00 91.53           N  
ATOM   2300  H   ARG A 148       9.082   7.379   6.627  1.00 91.53           H  
ATOM   2301  CA  ARG A 148       8.468   9.238   7.487  1.00 91.53           C  
ATOM   2302  HA  ARG A 148       7.918   9.055   8.410  1.00 91.53           H  
ATOM   2303  C   ARG A 148       7.913  10.521   6.869  1.00 91.53           C  
ATOM   2304  CB  ARG A 148       9.953   9.433   7.813  1.00 91.53           C  
ATOM   2305  HB2 ARG A 148      10.374   8.493   8.170  1.00 91.53           H  
ATOM   2306  HB3 ARG A 148      10.496   9.716   6.911  1.00 91.53           H  
ATOM   2307  O   ARG A 148       7.342  11.348   7.572  1.00 91.53           O  
ATOM   2308  CG  ARG A 148      10.136  10.512   8.886  1.00 91.53           C  
ATOM   2309  HG2 ARG A 148       9.844  11.481   8.481  1.00 91.53           H  
ATOM   2310  HG3 ARG A 148       9.511  10.280   9.748  1.00 91.53           H  
ATOM   2311  CD  ARG A 148      11.592  10.588   9.335  1.00 91.53           C  
ATOM   2312  HD2 ARG A 148      12.232  10.647   8.455  1.00 91.53           H  
ATOM   2313  HD3 ARG A 148      11.827   9.676   9.883  1.00 91.53           H  
ATOM   2314  NE  ARG A 148      11.807  11.775  10.185  1.00 91.53           N  
ATOM   2315  HE  ARG A 148      11.011  12.383  10.313  1.00 91.53           H  
ATOM   2316  NH1 ARG A 148      13.977  11.321  10.751  1.00 91.53           N  
ATOM   2317 HH11 ARG A 148      13.892  10.440  10.264  1.00 91.53           H  
ATOM   2318 HH12 ARG A 148      14.823  11.544  11.255  1.00 91.53           H  
ATOM   2319  NH2 ARG A 148      12.999  13.174  11.527  1.00 91.53           N  
ATOM   2320 HH21 ARG A 148      13.854  13.397  12.018  1.00 91.53           H  
ATOM   2321 HH22 ARG A 148      12.195  13.779  11.613  1.00 91.53           H  
ATOM   2322  CZ  ARG A 148      12.923  12.085  10.815  1.00 91.53           C  
ATOM   2323  N   LYS A 149       8.121  10.706   5.561  1.00 91.51           N  
ATOM   2324  H   LYS A 149       8.554   9.946   5.058  1.00 91.51           H  
ATOM   2325  CA  LYS A 149       7.688  11.901   4.818  1.00 91.51           C  
ATOM   2326  HA  LYS A 149       7.713  12.764   5.483  1.00 91.51           H  
ATOM   2327  C   LYS A 149       6.234  11.829   4.337  1.00 91.51           C  
ATOM   2328  CB  LYS A 149       8.643  12.173   3.643  1.00 91.51           C  
ATOM   2329  HB2 LYS A 149       8.243  13.000   3.057  1.00 91.51           H  
ATOM   2330  HB3 LYS A 149       8.677  11.295   2.998  1.00 91.51           H  
ATOM   2331  O   LYS A 149       5.760  12.797   3.761  1.00 91.51           O  
ATOM   2332  CG  LYS A 149      10.068  12.545   4.087  1.00 91.51           C  
ATOM   2333  HG2 LYS A 149      10.532  11.699   4.594  1.00 91.51           H  
ATOM   2334  HG3 LYS A 149      10.025  13.394   4.769  1.00 91.51           H  
ATOM   2335  CD  LYS A 149      10.901  12.925   2.855  1.00 91.51           C  
ATOM   2336  HD2 LYS A 149      10.412  13.755   2.345  1.00 91.51           H  
ATOM   2337  HD3 LYS A 149      10.930  12.074   2.174  1.00 91.51           H  
ATOM   2338  CE  LYS A 149      12.331  13.332   3.224  1.00 91.51           C  
ATOM   2339  HE2 LYS A 149      12.818  12.492   3.720  1.00 91.51           H  
ATOM   2340  HE3 LYS A 149      12.285  14.165   3.926  1.00 91.51           H  
ATOM   2341  NZ  LYS A 149      13.093  13.727   2.010  1.00 91.51           N  
ATOM   2342  HZ1 LYS A 149      13.133  12.966   1.348  1.00 91.51           H  
ATOM   2343  HZ2 LYS A 149      14.038  14.006   2.235  1.00 91.51           H  
ATOM   2344  HZ3 LYS A 149      12.640  14.498   1.541  1.00 91.51           H  
ATOM   2345  N   PHE A 150       5.542  10.711   4.557  1.00 93.82           N  
ATOM   2346  H   PHE A 150       5.970   9.957   5.074  1.00 93.82           H  
ATOM   2347  CA  PHE A 150       4.191  10.477   4.042  1.00 93.82           C  
ATOM   2348  HA  PHE A 150       3.993  11.205   3.255  1.00 93.82           H  
ATOM   2349  C   PHE A 150       3.082  10.709   5.075  1.00 93.82           C  
ATOM   2350  CB  PHE A 150       4.107   9.105   3.372  1.00 93.82           C  
ATOM   2351  HB2 PHE A 150       4.192   8.343   4.147  1.00 93.82           H  
ATOM   2352  HB3 PHE A 150       3.121   9.002   2.918  1.00 93.82           H  
ATOM   2353  O   PHE A 150       1.901  10.557   4.761  1.00 93.82           O  
ATOM   2354  CG  PHE A 150       5.138   8.830   2.289  1.00 93.82           C  
ATOM   2355  CD1 PHE A 150       5.633   9.843   1.444  1.00 93.82           C  
ATOM   2356  HD1 PHE A 150       5.279  10.858   1.544  1.00 93.82           H  
ATOM   2357  CD2 PHE A 150       5.567   7.509   2.104  1.00 93.82           C  
ATOM   2358  HD2 PHE A 150       5.159   6.738   2.741  1.00 93.82           H  
ATOM   2359  CE1 PHE A 150       6.545   9.529   0.423  1.00 93.82           C  
ATOM   2360  HE1 PHE A 150       6.887  10.293  -0.260  1.00 93.82           H  
ATOM   2361  CE2 PHE A 150       6.495   7.191   1.103  1.00 93.82           C  
ATOM   2362  HE2 PHE A 150       6.832   6.173   0.970  1.00 93.82           H  
ATOM   2363  CZ  PHE A 150       6.967   8.201   0.258  1.00 93.82           C  
ATOM   2364  HZ  PHE A 150       7.631   7.931  -0.550  1.00 93.82           H  
ATOM   2365  N   ASP A 151       3.421  11.126   6.299  1.00 97.18           N  
ATOM   2366  H   ASP A 151       4.396  11.264   6.522  1.00 97.18           H  
ATOM   2367  CA  ASP A 151       2.406  11.646   7.215  1.00 97.18           C  
ATOM   2368  HA  ASP A 151       1.634  10.884   7.331  1.00 97.18           H  
ATOM   2369  C   ASP A 151       1.749  12.895   6.619  1.00 97.18           C  
ATOM   2370  CB  ASP A 151       2.979  11.950   8.608  1.00 97.18           C  
ATOM   2371  HB2 ASP A 151       3.721  12.745   8.530  1.00 97.18           H  
ATOM   2372  HB3 ASP A 151       3.471  11.057   8.994  1.00 97.18           H  
ATOM   2373  O   ASP A 151       2.423  13.794   6.122  1.00 97.18           O  
ATOM   2374  CG  ASP A 151       1.861  12.373   9.575  1.00 97.18           C  
ATOM   2375  OD1 ASP A 151       0.890  11.598   9.751  1.00 97.18           O  
ATOM   2376  OD2 ASP A 151       1.879  13.511  10.110  1.00 97.18           O  
ATOM   2377  N   ASN A 152       0.423  12.968   6.714  1.00 97.45           N  
ATOM   2378  H   ASN A 152      -0.059  12.151   7.062  1.00 97.45           H  
ATOM   2379  CA  ASN A 152      -0.399  14.048   6.175  1.00 97.45           C  
ATOM   2380  HA  ASN A 152      -1.412  13.832   6.517  1.00 97.45           H  
ATOM   2381  C   ASN A 152      -0.503  14.116   4.642  1.00 97.45           C  
ATOM   2382  CB  ASN A 152       0.053  15.389   6.784  1.00 97.45           C  
ATOM   2383  HB2 ASN A 152       0.856  15.799   6.171  1.00 97.45           H  
ATOM   2384  HB3 ASN A 152       0.458  15.251   7.787  1.00 97.45           H  
ATOM   2385  O   ASN A 152      -0.985  15.120   4.113  1.00 97.45           O  
ATOM   2386  CG  ASN A 152      -1.069  16.388   6.856  1.00 97.45           C  
ATOM   2387  ND2 ASN A 152      -0.833  17.627   6.506  1.00 97.45           N  
ATOM   2388 HD21 ASN A 152      -1.592  18.292   6.546  1.00 97.45           H  
ATOM   2389 HD22 ASN A 152       0.068  17.862   6.114  1.00 97.45           H  
ATOM   2390  OD1 ASN A 152      -2.167  16.060   7.276  1.00 97.45           O  
ATOM   2391  N   VAL A 153      -0.105  13.064   3.934  1.00 98.23           N  
ATOM   2392  H   VAL A 153       0.298  12.276   4.420  1.00 98.23           H  
ATOM   2393  CA  VAL A 153      -0.066  13.039   2.468  1.00 98.23           C  
ATOM   2394  HA  VAL A 153      -0.039  14.063   2.097  1.00 98.23           H  
ATOM   2395  C   VAL A 153      -1.320  12.387   1.898  1.00 98.23           C  
ATOM   2396  CB  VAL A 153       1.230  12.368   2.006  1.00 98.23           C  
ATOM   2397  HB  VAL A 153       1.296  11.363   2.422  1.00 98.23           H  
ATOM   2398  O   VAL A 153      -1.859  11.452   2.487  1.00 98.23           O  
ATOM   2399  CG1 VAL A 153       1.346  12.270   0.492  1.00 98.23           C  
ATOM   2400 HG11 VAL A 153       0.597  11.589   0.090  1.00 98.23           H  
ATOM   2401 HG12 VAL A 153       1.237  13.250   0.028  1.00 98.23           H  
ATOM   2402 HG13 VAL A 153       2.326  11.866   0.238  1.00 98.23           H  
ATOM   2403  CG2 VAL A 153       2.401  13.217   2.510  1.00 98.23           C  
ATOM   2404 HG21 VAL A 153       3.336  12.776   2.164  1.00 98.23           H  
ATOM   2405 HG22 VAL A 153       2.437  13.239   3.599  1.00 98.23           H  
ATOM   2406 HG23 VAL A 153       2.329  14.236   2.129  1.00 98.23           H  
ATOM   2407  N   LYS A 154      -1.825  12.922   0.783  1.00 98.67           N  
ATOM   2408  H   LYS A 154      -1.247  13.585   0.285  1.00 98.67           H  
ATOM   2409  CA  LYS A 154      -3.018  12.422   0.082  1.00 98.67           C  
ATOM   2410  HA  LYS A 154      -3.759  12.071   0.801  1.00 98.67           H  
ATOM   2411  C   LYS A 154      -2.649  11.232  -0.799  1.00 98.67           C  
ATOM   2412  CB  LYS A 154      -3.636  13.545  -0.756  1.00 98.67           C  
ATOM   2413  HB2 LYS A 154      -2.864  13.945  -1.413  1.00 98.67           H  
ATOM   2414  HB3 LYS A 154      -4.432  13.135  -1.377  1.00 98.67           H  
ATOM   2415  O   LYS A 154      -1.513  11.122  -1.244  1.00 98.67           O  
ATOM   2416  CG  LYS A 154      -4.214  14.666   0.120  1.00 98.67           C  
ATOM   2417  HG2 LYS A 154      -5.134  14.319   0.591  1.00 98.67           H  
ATOM   2418  HG3 LYS A 154      -3.505  14.942   0.900  1.00 98.67           H  
ATOM   2419  CD  LYS A 154      -4.492  15.902  -0.736  1.00 98.67           C  
ATOM   2420  HD2 LYS A 154      -3.545  16.249  -1.150  1.00 98.67           H  
ATOM   2421  HD3 LYS A 154      -5.149  15.635  -1.563  1.00 98.67           H  
ATOM   2422  CE  LYS A 154      -5.116  17.007   0.121  1.00 98.67           C  
ATOM   2423  HE2 LYS A 154      -6.109  16.688   0.440  1.00 98.67           H  
ATOM   2424  HE3 LYS A 154      -4.499  17.128   1.011  1.00 98.67           H  
ATOM   2425  NZ  LYS A 154      -5.179  18.289  -0.623  1.00 98.67           N  
ATOM   2426  HZ1 LYS A 154      -4.253  18.543  -0.936  1.00 98.67           H  
ATOM   2427  HZ2 LYS A 154      -5.528  19.032  -0.035  1.00 98.67           H  
ATOM   2428  HZ3 LYS A 154      -5.769  18.207  -1.439  1.00 98.67           H  
ATOM   2429  N   PHE A 155      -3.602  10.337  -1.024  1.00 98.80           N  
ATOM   2430  H   PHE A 155      -4.535  10.499  -0.673  1.00 98.80           H  
ATOM   2431  CA  PHE A 155      -3.397   9.207  -1.921  1.00 98.80           C  
ATOM   2432  HA  PHE A 155      -2.396   8.806  -1.764  1.00 98.80           H  
ATOM   2433  C   PHE A 155      -3.505   9.660  -3.380  1.00 98.80           C  
ATOM   2434  CB  PHE A 155      -4.411   8.112  -1.584  1.00 98.80           C  
ATOM   2435  HB2 PHE A 155      -4.465   8.003  -0.501  1.00 98.80           H  
ATOM   2436  HB3 PHE A 155      -5.399   8.411  -1.934  1.00 98.80           H  
ATOM   2437  O   PHE A 155      -4.388  10.456  -3.706  1.00 98.80           O  
ATOM   2438  CG  PHE A 155      -4.049   6.762  -2.162  1.00 98.80           C  
ATOM   2439  CD1 PHE A 155      -4.701   6.266  -3.305  1.00 98.80           C  
ATOM   2440  HD1 PHE A 155      -5.455   6.857  -3.805  1.00 98.80           H  
ATOM   2441  CD2 PHE A 155      -3.046   5.997  -1.543  1.00 98.80           C  
ATOM   2442  HD2 PHE A 155      -2.518   6.393  -0.688  1.00 98.80           H  
ATOM   2443  CE1 PHE A 155      -4.367   4.994  -3.800  1.00 98.80           C  
ATOM   2444  HE1 PHE A 155      -4.857   4.613  -4.684  1.00 98.80           H  
ATOM   2445  CE2 PHE A 155      -2.718   4.723  -2.031  1.00 98.80           C  
ATOM   2446  HE2 PHE A 155      -1.957   4.135  -1.540  1.00 98.80           H  
ATOM   2447  CZ  PHE A 155      -3.383   4.220  -3.160  1.00 98.80           C  
ATOM   2448  HZ  PHE A 155      -3.130   3.244  -3.547  1.00 98.80           H  
ATOM   2449  N   THR A 156      -2.649   9.133  -4.247  1.00 98.82           N  
ATOM   2450  H   THR A 156      -1.928   8.515  -3.903  1.00 98.82           H  
ATOM   2451  CA  THR A 156      -2.580   9.493  -5.667  1.00 98.82           C  
ATOM   2452  HA  THR A 156      -3.437  10.109  -5.938  1.00 98.82           H  
ATOM   2453  C   THR A 156      -2.614   8.239  -6.532  1.00 98.82           C  
ATOM   2454  CB  THR A 156      -1.320  10.323  -5.946  1.00 98.82           C  
ATOM   2455  HB  THR A 156      -0.447   9.774  -5.594  1.00 98.82           H  
ATOM   2456  O   THR A 156      -1.926   7.258  -6.244  1.00 98.82           O  
ATOM   2457  CG2 THR A 156      -1.142  10.681  -7.418  1.00 98.82           C  
ATOM   2458 HG21 THR A 156      -0.611   9.882  -7.934  1.00 98.82           H  
ATOM   2459 HG22 THR A 156      -0.557  11.594  -7.533  1.00 98.82           H  
ATOM   2460 HG23 THR A 156      -2.114  10.810  -7.894  1.00 98.82           H  
ATOM   2461  OG1 THR A 156      -1.390  11.531  -5.231  1.00 98.82           O  
ATOM   2462  HG1 THR A 156      -0.620  12.045  -5.485  1.00 98.82           H  
ATOM   2463  N   THR A 157      -3.415   8.287  -7.594  1.00 98.83           N  
ATOM   2464  H   THR A 157      -3.918   9.145  -7.770  1.00 98.83           H  
ATOM   2465  CA  THR A 157      -3.525   7.269  -8.651  1.00 98.83           C  
ATOM   2466  HA  THR A 157      -2.792   6.480  -8.483  1.00 98.83           H  
ATOM   2467  C   THR A 157      -3.219   7.905 -10.008  1.00 98.83           C  
ATOM   2468  CB  THR A 157      -4.924   6.627  -8.678  1.00 98.83           C  
ATOM   2469  HB  THR A 157      -5.005   5.970  -9.544  1.00 98.83           H  
ATOM   2470  O   THR A 157      -3.191   9.132 -10.137  1.00 98.83           O  
ATOM   2471  CG2 THR A 157      -5.209   5.801  -7.427  1.00 98.83           C  
ATOM   2472 HG21 THR A 157      -5.107   6.410  -6.529  1.00 98.83           H  
ATOM   2473 HG22 THR A 157      -4.522   4.955  -7.397  1.00 98.83           H  
ATOM   2474 HG23 THR A 157      -6.215   5.386  -7.484  1.00 98.83           H  
ATOM   2475  OG1 THR A 157      -5.924   7.611  -8.754  1.00 98.83           O  
ATOM   2476  HG1 THR A 157      -6.405   7.446  -9.569  1.00 98.83           H  
ATOM   2477  N   PHE A 158      -2.998   7.093 -11.047  1.00 98.37           N  
ATOM   2478  H   PHE A 158      -3.064   6.092 -10.931  1.00 98.37           H  
ATOM   2479  CA  PHE A 158      -2.672   7.620 -12.381  1.00 98.37           C  
ATOM   2480  HA  PHE A 158      -1.784   8.246 -12.294  1.00 98.37           H  
ATOM   2481  C   PHE A 158      -3.792   8.507 -12.964  1.00 98.37           C  
ATOM   2482  CB  PHE A 158      -2.329   6.458 -13.324  1.00 98.37           C  
ATOM   2483  HB2 PHE A 158      -1.557   5.850 -12.854  1.00 98.37           H  
ATOM   2484  HB3 PHE A 158      -1.898   6.874 -14.234  1.00 98.37           H  
ATOM   2485  O   PHE A 158      -3.523   9.406 -13.753  1.00 98.37           O  
ATOM   2486  CG  PHE A 158      -3.499   5.572 -13.719  1.00 98.37           C  
ATOM   2487  CD1 PHE A 158      -3.640   4.284 -13.170  1.00 98.37           C  
ATOM   2488  HD1 PHE A 158      -2.908   3.902 -12.474  1.00 98.37           H  
ATOM   2489  CD2 PHE A 158      -4.435   6.021 -14.673  1.00 98.37           C  
ATOM   2490  HD2 PHE A 158      -4.317   6.991 -15.133  1.00 98.37           H  
ATOM   2491  CE1 PHE A 158      -4.712   3.467 -13.570  1.00 98.37           C  
ATOM   2492  HE1 PHE A 158      -4.777   2.448 -13.217  1.00 98.37           H  
ATOM   2493  CE2 PHE A 158      -5.540   5.226 -15.020  1.00 98.37           C  
ATOM   2494  HE2 PHE A 158      -6.269   5.591 -15.728  1.00 98.37           H  
ATOM   2495  CZ  PHE A 158      -5.683   3.947 -14.462  1.00 98.37           C  
ATOM   2496  HZ  PHE A 158      -6.517   3.322 -14.744  1.00 98.37           H  
ATOM   2497  N   ASP A 159      -5.042   8.274 -12.558  1.00 98.56           N  
ATOM   2498  H   ASP A 159      -5.208   7.503 -11.928  1.00 98.56           H  
ATOM   2499  CA  ASP A 159      -6.245   8.998 -12.984  1.00 98.56           C  
ATOM   2500  HA  ASP A 159      -6.034   9.501 -13.928  1.00 98.56           H  
ATOM   2501  C   ASP A 159      -6.693  10.089 -11.994  1.00 98.56           C  
ATOM   2502  CB  ASP A 159      -7.379   7.985 -13.243  1.00 98.56           C  
ATOM   2503  HB2 ASP A 159      -7.057   7.280 -14.010  1.00 98.56           H  
ATOM   2504  HB3 ASP A 159      -8.241   8.521 -13.639  1.00 98.56           H  
ATOM   2505  O   ASP A 159      -7.637  10.828 -12.278  1.00 98.56           O  
ATOM   2506  CG  ASP A 159      -7.814   7.196 -11.998  1.00 98.56           C  
ATOM   2507  OD1 ASP A 159      -7.044   7.127 -11.011  1.00 98.56           O  
ATOM   2508  OD2 ASP A 159      -8.917   6.615 -11.995  1.00 98.56           O  
ATOM   2509  N   LYS A 160      -6.032  10.219 -10.833  1.00 98.41           N  
ATOM   2510  H   LYS A 160      -5.263   9.587 -10.657  1.00 98.41           H  
ATOM   2511  CA  LYS A 160      -6.354  11.236  -9.824  1.00 98.41           C  
ATOM   2512  HA  LYS A 160      -6.765  12.098 -10.349  1.00 98.41           H  
ATOM   2513  C   LYS A 160      -5.106  11.708  -9.084  1.00 98.41           C  
ATOM   2514  CB  LYS A 160      -7.439  10.695  -8.883  1.00 98.41           C  
ATOM   2515  HB2 LYS A 160      -7.000  10.027  -8.141  1.00 98.41           H  
ATOM   2516  HB3 LYS A 160      -8.154  10.119  -9.469  1.00 98.41           H  
ATOM   2517  O   LYS A 160      -4.755  11.192  -8.019  1.00 98.41           O  
ATOM   2518  CG  LYS A 160      -8.197  11.840  -8.193  1.00 98.41           C  
ATOM   2519  HG2 LYS A 160      -7.512  12.466  -7.622  1.00 98.41           H  
ATOM   2520  HG3 LYS A 160      -8.690  12.446  -8.953  1.00 98.41           H  
ATOM   2521  CD  LYS A 160      -9.250  11.237  -7.262  1.00 98.41           C  
ATOM   2522  HD2 LYS A 160      -8.729  10.833  -6.395  1.00 98.41           H  
ATOM   2523  HD3 LYS A 160      -9.755  10.429  -7.792  1.00 98.41           H  
ATOM   2524  CE  LYS A 160     -10.302  12.227  -6.769  1.00 98.41           C  
ATOM   2525  HE2 LYS A 160     -10.706  12.756  -7.632  1.00 98.41           H  
ATOM   2526  HE3 LYS A 160      -9.825  12.949  -6.106  1.00 98.41           H  
ATOM   2527  NZ  LYS A 160     -11.387  11.490  -6.069  1.00 98.41           N  
ATOM   2528  HZ1 LYS A 160     -12.121  12.096  -5.731  1.00 98.41           H  
ATOM   2529  HZ2 LYS A 160     -11.015  10.954  -5.298  1.00 98.41           H  
ATOM   2530  HZ3 LYS A 160     -11.799  10.806  -6.687  1.00 98.41           H  
ATOM   2531  N   ASP A 161      -4.486  12.738  -9.647  1.00 98.53           N  
ATOM   2532  H   ASP A 161      -4.819  13.072 -10.540  1.00 98.53           H  
ATOM   2533  CA  ASP A 161      -3.298  13.381  -9.095  1.00 98.53           C  
ATOM   2534  HA  ASP A 161      -2.590  12.602  -8.813  1.00 98.53           H  
ATOM   2535  C   ASP A 161      -3.623  14.218  -7.846  1.00 98.53           C  
ATOM   2536  CB  ASP A 161      -2.607  14.208 -10.181  1.00 98.53           C  
ATOM   2537  HB2 ASP A 161      -3.227  15.068 -10.432  1.00 98.53           H  
ATOM   2538  HB3 ASP A 161      -2.496  13.595 -11.076  1.00 98.53           H  
ATOM   2539  O   ASP A 161      -4.438  15.148  -7.875  1.00 98.53           O  
ATOM   2540  CG  ASP A 161      -1.220  14.684  -9.746  1.00 98.53           C  
ATOM   2541  OD1 ASP A 161      -0.857  14.404  -8.578  1.00 98.53           O  
ATOM   2542  OD2 ASP A 161      -0.581  15.312 -10.615  1.00 98.53           O  
ATOM   2543  N   ASN A 162      -3.014  13.851  -6.721  1.00 98.36           N  
ATOM   2544  H   ASN A 162      -2.298  13.143  -6.803  1.00 98.36           H  
ATOM   2545  CA  ASN A 162      -3.142  14.544  -5.443  1.00 98.36           C  
ATOM   2546  HA  ASN A 162      -3.537  15.543  -5.628  1.00 98.36           H  
ATOM   2547  C   ASN A 162      -1.792  14.739  -4.744  1.00 98.36           C  
ATOM   2548  CB  ASN A 162      -4.108  13.763  -4.538  1.00 98.36           C  
ATOM   2549  HB2 ASN A 162      -3.639  12.809  -4.295  1.00 98.36           H  
ATOM   2550  HB3 ASN A 162      -4.259  14.310  -3.608  1.00 98.36           H  
ATOM   2551  O   ASN A 162      -1.788  15.079  -3.552  1.00 98.36           O  
ATOM   2552  CG  ASN A 162      -5.458  13.518  -5.171  1.00 98.36           C  
ATOM   2553  ND2 ASN A 162      -5.889  12.286  -5.225  1.00 98.36           N  
ATOM   2554 HD21 ASN A 162      -6.551  12.064  -5.955  1.00 98.36           H  
ATOM   2555 HD22 ASN A 162      -5.256  11.563  -4.912  1.00 98.36           H  
ATOM   2556  OD1 ASN A 162      -6.198  14.438  -5.501  1.00 98.36           O  
ATOM   2557  N   ASP A 163      -0.688  14.479  -5.446  1.00 97.45           N  
ATOM   2558  H   ASP A 163      -0.749  14.408  -6.452  1.00 97.45           H  
ATOM   2559  CA  ASP A 163       0.649  14.625  -4.889  1.00 97.45           C  
ATOM   2560  HA  ASP A 163       0.594  14.403  -3.823  1.00 97.45           H  
ATOM   2561  C   ASP A 163       1.119  16.092  -4.968  1.00 97.45           C  
ATOM   2562  CB  ASP A 163       1.571  13.538  -5.463  1.00 97.45           C  
ATOM   2563  HB2 ASP A 163       2.493  13.526  -4.881  1.00 97.45           H  
ATOM   2564  HB3 ASP A 163       1.079  12.578  -5.307  1.00 97.45           H  
ATOM   2565  O   ASP A 163       0.315  16.995  -5.222  1.00 97.45           O  
ATOM   2566  CG  ASP A 163       1.941  13.669  -6.935  1.00 97.45           C  
ATOM   2567  OD1 ASP A 163       2.511  14.733  -7.237  1.00 97.45           O  
ATOM   2568  OD2 ASP A 163       1.812  12.640  -7.646  1.00 97.45           O  
ATOM   2569  N   ILE A 164       2.367  16.369  -4.579  1.00 94.83           N  
ATOM   2570  H   ILE A 164       3.012  15.596  -4.503  1.00 94.83           H  
ATOM   2571  CA  ILE A 164       2.908  17.743  -4.571  1.00 94.83           C  
ATOM   2572  HA  ILE A 164       2.104  18.438  -4.814  1.00 94.83           H  
ATOM   2573  C   ILE A 164       3.944  17.974  -5.674  1.00 94.83           C  
ATOM   2574  CB  ILE A 164       3.446  18.159  -3.182  1.00 94.83           C  
ATOM   2575  HB  ILE A 164       3.771  19.197  -3.253  1.00 94.83           H  
ATOM   2576  O   ILE A 164       4.518  19.064  -5.740  1.00 94.83           O  
ATOM   2577  CG1 ILE A 164       4.653  17.304  -2.761  1.00 94.83           C  
ATOM   2578 HG12 ILE A 164       5.335  17.186  -3.603  1.00 94.83           H  
ATOM   2579 HG13 ILE A 164       4.271  16.325  -2.472  1.00 94.83           H  
ATOM   2580  CG2 ILE A 164       2.334  18.094  -2.117  1.00 94.83           C  
ATOM   2581 HG21 ILE A 164       2.682  18.529  -1.180  1.00 94.83           H  
ATOM   2582 HG22 ILE A 164       1.471  18.658  -2.471  1.00 94.83           H  
ATOM   2583 HG23 ILE A 164       2.030  17.060  -1.954  1.00 94.83           H  
ATOM   2584  CD1 ILE A 164       5.465  17.866  -1.591  1.00 94.83           C  
ATOM   2585 HD11 ILE A 164       5.788  18.881  -1.823  1.00 94.83           H  
ATOM   2586 HD12 ILE A 164       4.866  17.872  -0.681  1.00 94.83           H  
ATOM   2587 HD13 ILE A 164       6.346  17.245  -1.432  1.00 94.83           H  
ATOM   2588  N   TYR A 165       4.223  16.959  -6.493  1.00 95.88           N  
ATOM   2589  H   TYR A 165       3.593  16.170  -6.524  1.00 95.88           H  
ATOM   2590  CA  TYR A 165       5.139  17.068  -7.615  1.00 95.88           C  
ATOM   2591  HA  TYR A 165       6.008  17.645  -7.298  1.00 95.88           H  
ATOM   2592  C   TYR A 165       4.467  17.829  -8.771  1.00 95.88           C  
ATOM   2593  CB  TYR A 165       5.623  15.663  -7.998  1.00 95.88           C  
ATOM   2594  HB2 TYR A 165       6.140  15.217  -7.149  1.00 95.88           H  
ATOM   2595  HB3 TYR A 165       4.748  15.050  -8.215  1.00 95.88           H  
ATOM   2596  O   TYR A 165       3.253  18.003  -8.825  1.00 95.88           O  
ATOM   2597  CG  TYR A 165       6.544  15.611  -9.197  1.00 95.88           C  
ATOM   2598  CD1 TYR A 165       6.173  14.852 -10.317  1.00 95.88           C  
ATOM   2599  HD1 TYR A 165       5.281  14.245 -10.280  1.00 95.88           H  
ATOM   2600  CD2 TYR A 165       7.738  16.353  -9.222  1.00 95.88           C  
ATOM   2601  HD2 TYR A 165       8.036  16.921  -8.352  1.00 95.88           H  
ATOM   2602  CE1 TYR A 165       6.956  14.890 -11.481  1.00 95.88           C  
ATOM   2603  HE1 TYR A 165       6.633  14.371 -12.371  1.00 95.88           H  
ATOM   2604  CE2 TYR A 165       8.568  16.329 -10.356  1.00 95.88           C  
ATOM   2605  HE2 TYR A 165       9.504  16.867 -10.344  1.00 95.88           H  
ATOM   2606  OH  TYR A 165       8.953  15.580 -12.604  1.00 95.88           O  
ATOM   2607  HH  TYR A 165       9.766  16.068 -12.457  1.00 95.88           H  
ATOM   2608  CZ  TYR A 165       8.170  15.599 -11.494  1.00 95.88           C  
ATOM   2609  N   GLY A 166       5.270  18.354  -9.701  1.00 95.01           N  
ATOM   2610  H   GLY A 166       6.255  18.133  -9.650  1.00 95.01           H  
ATOM   2611  CA  GLY A 166       4.762  19.105 -10.857  1.00 95.01           C  
ATOM   2612  HA2 GLY A 166       4.036  19.841 -10.511  1.00 95.01           H  
ATOM   2613  HA3 GLY A 166       5.591  19.629 -11.332  1.00 95.01           H  
ATOM   2614  C   GLY A 166       4.077  18.239 -11.924  1.00 95.01           C  
ATOM   2615  O   GLY A 166       3.499  18.781 -12.864  1.00 95.01           O  
ATOM   2616  N   GLY A 167       4.162  16.916 -11.804  1.00 96.68           N  
ATOM   2617  H   GLY A 167       4.532  16.559 -10.934  1.00 96.68           H  
ATOM   2618  CA  GLY A 167       3.445  15.939 -12.620  1.00 96.68           C  
ATOM   2619  HA2 GLY A 167       4.121  15.512 -13.361  1.00 96.68           H  
ATOM   2620  HA3 GLY A 167       2.608  16.415 -13.130  1.00 96.68           H  
ATOM   2621  C   GLY A 167       2.891  14.820 -11.740  1.00 96.68           C  
ATOM   2622  O   GLY A 167       3.024  14.875 -10.527  1.00 96.68           O  
ATOM   2623  N   ASN A 168       2.334  13.772 -12.346  1.00 98.36           N  
ATOM   2624  H   ASN A 168       2.249  13.766 -13.353  1.00 98.36           H  
ATOM   2625  CA  ASN A 168       1.710  12.690 -11.588  1.00 98.36           C  
ATOM   2626  HA  ASN A 168       1.339  13.092 -10.645  1.00 98.36           H  
ATOM   2627  C   ASN A 168       2.726  11.584 -11.251  1.00 98.36           C  
ATOM   2628  CB  ASN A 168       0.489  12.194 -12.383  1.00 98.36           C  
ATOM   2629  HB2 ASN A 168      -0.155  13.049 -12.589  1.00 98.36           H  
ATOM   2630  HB3 ASN A 168       0.806  11.750 -13.327  1.00 98.36           H  
ATOM   2631  O   ASN A 168       3.125  10.803 -12.124  1.00 98.36           O  
ATOM   2632  CG  ASN A 168      -0.329  11.170 -11.617  1.00 98.36           C  
ATOM   2633  ND2 ASN A 168      -1.579  10.980 -11.960  1.00 98.36           N  
ATOM   2634 HD21 ASN A 168      -1.987  11.461 -12.748  1.00 98.36           H  
ATOM   2635 HD22 ASN A 168      -2.117  10.357 -11.374  1.00 98.36           H  
ATOM   2636  OD1 ASN A 168       0.139  10.488 -10.723  1.00 98.36           O  
ATOM   2637  N   CYS A 169       3.117  11.468  -9.979  1.00 98.53           N  
ATOM   2638  H   CYS A 169       2.739  12.105  -9.293  1.00 98.53           H  
ATOM   2639  CA  CYS A 169       4.056  10.434  -9.540  1.00 98.53           C  
ATOM   2640  HA  CYS A 169       4.964  10.507 -10.137  1.00 98.53           H  
ATOM   2641  C   CYS A 169       3.490   9.016  -9.706  1.00 98.53           C  
ATOM   2642  CB  CYS A 169       4.422  10.666  -8.074  1.00 98.53           C  
ATOM   2643  HB2 CYS A 169       3.494  10.674  -7.503  1.00 98.53           H  
ATOM   2644  HB3 CYS A 169       5.029   9.834  -7.718  1.00 98.53           H  
ATOM   2645  O   CYS A 169       4.253   8.090  -9.982  1.00 98.53           O  
ATOM   2646  SG  CYS A 169       5.289  12.214  -7.717  1.00 98.53           S  
ATOM   2647  N   ALA A 170       2.173   8.824  -9.577  1.00 98.65           N  
ATOM   2648  H   ALA A 170       1.570   9.627  -9.470  1.00 98.65           H  
ATOM   2649  CA  ALA A 170       1.568   7.506  -9.760  1.00 98.65           C  
ATOM   2650  HA  ALA A 170       2.129   6.798  -9.150  1.00 98.65           H  
ATOM   2651  C   ALA A 170       1.669   7.016 -11.207  1.00 98.65           C  
ATOM   2652  CB  ALA A 170       0.108   7.527  -9.294  1.00 98.65           C  
ATOM   2653  HB1 ALA A 170      -0.463   8.248  -9.878  1.00 98.65           H  
ATOM   2654  HB2 ALA A 170       0.056   7.785  -8.236  1.00 98.65           H  
ATOM   2655  HB3 ALA A 170      -0.329   6.538  -9.433  1.00 98.65           H  
ATOM   2656  O   ALA A 170       1.850   5.819 -11.444  1.00 98.65           O  
ATOM   2657  N   ASP A 171       1.596   7.930 -12.177  1.00 98.53           N  
ATOM   2658  H   ASP A 171       1.461   8.898 -11.921  1.00 98.53           H  
ATOM   2659  CA  ASP A 171       1.850   7.588 -13.572  1.00 98.53           C  
ATOM   2660  HA  ASP A 171       1.355   6.639 -13.778  1.00 98.53           H  
ATOM   2661  C   ASP A 171       3.344   7.376 -13.847  1.00 98.53           C  
ATOM   2662  CB  ASP A 171       1.245   8.629 -14.521  1.00 98.53           C  
ATOM   2663  HB2 ASP A 171       0.176   8.718 -14.328  1.00 98.53           H  
ATOM   2664  HB3 ASP A 171       1.716   9.597 -14.350  1.00 98.53           H  
ATOM   2665  O   ASP A 171       3.712   6.382 -14.470  1.00 98.53           O  
ATOM   2666  CG  ASP A 171       1.462   8.188 -15.974  1.00 98.53           C  
ATOM   2667  OD1 ASP A 171       1.352   6.962 -16.227  1.00 98.53           O  
ATOM   2668  OD2 ASP A 171       1.824   9.038 -16.810  1.00 98.53           O  
ATOM   2669  N   LEU A 172       4.224   8.244 -13.340  1.00 98.24           N  
ATOM   2670  H   LEU A 172       3.873   9.054 -12.851  1.00 98.24           H  
ATOM   2671  CA  LEU A 172       5.672   8.110 -13.552  1.00 98.24           C  
ATOM   2672  HA  LEU A 172       5.869   8.073 -14.623  1.00 98.24           H  
ATOM   2673  C   LEU A 172       6.241   6.809 -12.973  1.00 98.24           C  
ATOM   2674  CB  LEU A 172       6.389   9.320 -12.936  1.00 98.24           C  
ATOM   2675  HB2 LEU A 172       7.457   9.105 -12.883  1.00 98.24           H  
ATOM   2676  HB3 LEU A 172       6.030   9.459 -11.917  1.00 98.24           H  
ATOM   2677  O   LEU A 172       7.038   6.140 -13.628  1.00 98.24           O  
ATOM   2678  CG  LEU A 172       6.194  10.621 -13.727  1.00 98.24           C  
ATOM   2679  HG  LEU A 172       5.133  10.828 -13.866  1.00 98.24           H  
ATOM   2680  CD1 LEU A 172       6.817  11.768 -12.944  1.00 98.24           C  
ATOM   2681 HD11 LEU A 172       6.260  11.925 -12.020  1.00 98.24           H  
ATOM   2682 HD12 LEU A 172       7.860  11.551 -12.711  1.00 98.24           H  
ATOM   2683 HD13 LEU A 172       6.767  12.667 -13.559  1.00 98.24           H  
ATOM   2684  CD2 LEU A 172       6.872  10.579 -15.101  1.00 98.24           C  
ATOM   2685 HD21 LEU A 172       6.778  11.550 -15.587  1.00 98.24           H  
ATOM   2686 HD22 LEU A 172       7.926  10.327 -14.993  1.00 98.24           H  
ATOM   2687 HD23 LEU A 172       6.382   9.842 -15.737  1.00 98.24           H  
ATOM   2688  N   TYR A 173       5.799   6.430 -11.774  1.00 98.51           N  
ATOM   2689  H   TYR A 173       5.165   7.051 -11.291  1.00 98.51           H  
ATOM   2690  CA  TYR A 173       6.321   5.284 -11.025  1.00 98.51           C  
ATOM   2691  HA  TYR A 173       7.222   4.932 -11.526  1.00 98.51           H  
ATOM   2692  C   TYR A 173       5.374   4.079 -11.006  1.00 98.51           C  
ATOM   2693  CB  TYR A 173       6.760   5.753  -9.639  1.00 98.51           C  
ATOM   2694  HB2 TYR A 173       7.156   4.902  -9.084  1.00 98.51           H  
ATOM   2695  HB3 TYR A 173       5.897   6.130  -9.090  1.00 98.51           H  
ATOM   2696  O   TYR A 173       5.600   3.112 -10.278  1.00 98.51           O  
ATOM   2697  CG  TYR A 173       7.841   6.815  -9.707  1.00 98.51           C  
ATOM   2698  CD1 TYR A 173       9.147   6.462 -10.095  1.00 98.51           C  
ATOM   2699  HD1 TYR A 173       9.365   5.438 -10.359  1.00 98.51           H  
ATOM   2700  CD2 TYR A 173       7.535   8.162  -9.452  1.00 98.51           C  
ATOM   2701  HD2 TYR A 173       6.523   8.454  -9.213  1.00 98.51           H  
ATOM   2702  CE1 TYR A 173      10.169   7.429 -10.140  1.00 98.51           C  
ATOM   2703  HE1 TYR A 173      11.175   7.148 -10.413  1.00 98.51           H  
ATOM   2704  CE2 TYR A 173       8.538   9.136  -9.579  1.00 98.51           C  
ATOM   2705  HE2 TYR A 173       8.295  10.187  -9.515  1.00 98.51           H  
ATOM   2706  OH  TYR A 173      10.827   9.732  -9.911  1.00 98.51           O  
ATOM   2707  HH  TYR A 173      10.461  10.606  -9.755  1.00 98.51           H  
ATOM   2708  CZ  TYR A 173       9.864   8.774  -9.867  1.00 98.51           C  
ATOM   2709  N   LYS A 174       4.336   4.105 -11.850  1.00 98.49           N  
ATOM   2710  H   LYS A 174       4.191   4.962 -12.363  1.00 98.49           H  
ATOM   2711  CA  LYS A 174       3.495   2.949 -12.199  1.00 98.49           C  
ATOM   2712  HA  LYS A 174       2.629   3.344 -12.730  1.00 98.49           H  
ATOM   2713  C   LYS A 174       2.885   2.223 -10.993  1.00 98.49           C  
ATOM   2714  CB  LYS A 174       4.263   2.017 -13.160  1.00 98.49           C  
ATOM   2715  HB2 LYS A 174       5.080   1.552 -12.609  1.00 98.49           H  
ATOM   2716  HB3 LYS A 174       3.587   1.231 -13.495  1.00 98.49           H  
ATOM   2717  O   LYS A 174       2.819   0.995 -10.956  1.00 98.49           O  
ATOM   2718  CG  LYS A 174       4.859   2.713 -14.400  1.00 98.49           C  
ATOM   2719  HG2 LYS A 174       5.431   1.986 -14.978  1.00 98.49           H  
ATOM   2720  HG3 LYS A 174       5.551   3.494 -14.085  1.00 98.49           H  
ATOM   2721  CD  LYS A 174       3.777   3.321 -15.304  1.00 98.49           C  
ATOM   2722  HD2 LYS A 174       3.170   2.527 -15.738  1.00 98.49           H  
ATOM   2723  HD3 LYS A 174       3.124   3.955 -14.705  1.00 98.49           H  
ATOM   2724  CE  LYS A 174       4.394   4.174 -16.419  1.00 98.49           C  
ATOM   2725  HE2 LYS A 174       4.765   3.525 -17.212  1.00 98.49           H  
ATOM   2726  HE3 LYS A 174       5.238   4.720 -15.997  1.00 98.49           H  
ATOM   2727  NZ  LYS A 174       3.407   5.160 -16.939  1.00 98.49           N  
ATOM   2728  HZ1 LYS A 174       3.781   5.757 -17.664  1.00 98.49           H  
ATOM   2729  HZ2 LYS A 174       2.535   4.751 -17.242  1.00 98.49           H  
ATOM   2730  HZ3 LYS A 174       3.132   5.796 -16.204  1.00 98.49           H  
ATOM   2731  N   GLY A 175       2.396   2.988 -10.023  1.00 98.31           N  
ATOM   2732  H   GLY A 175       2.464   3.990 -10.130  1.00 98.31           H  
ATOM   2733  CA  GLY A 175       1.730   2.482  -8.824  1.00 98.31           C  
ATOM   2734  HA2 GLY A 175       2.474   2.079  -8.137  1.00 98.31           H  
ATOM   2735  HA3 GLY A 175       1.038   1.685  -9.093  1.00 98.31           H  
ATOM   2736  C   GLY A 175       0.967   3.594  -8.115  1.00 98.31           C  
ATOM   2737  O   GLY A 175       1.276   4.763  -8.298  1.00 98.31           O  
ATOM   2738  N   ALA A 176      -0.051   3.257  -7.326  1.00 98.69           N  
ATOM   2739  H   ALA A 176      -0.308   2.285  -7.229  1.00 98.69           H  
ATOM   2740  CA  ALA A 176      -0.738   4.250  -6.503  1.00 98.69           C  
ATOM   2741  HA  ALA A 176      -0.616   5.237  -6.950  1.00 98.69           H  
ATOM   2742  C   ALA A 176      -0.158   4.290  -5.090  1.00 98.69           C  
ATOM   2743  CB  ALA A 176      -2.226   3.953  -6.474  1.00 98.69           C  
ATOM   2744  HB1 ALA A 176      -2.591   3.782  -7.487  1.00 98.69           H  
ATOM   2745  HB2 ALA A 176      -2.745   4.803  -6.033  1.00 98.69           H  
ATOM   2746  HB3 ALA A 176      -2.404   3.078  -5.849  1.00 98.69           H  
ATOM   2747  O   ALA A 176       0.096   3.238  -4.489  1.00 98.69           O  
ATOM   2748  N   TRP A 177       0.022   5.488  -4.536  1.00 98.35           N  
ATOM   2749  H   TRP A 177      -0.280   6.308  -5.043  1.00 98.35           H  
ATOM   2750  CA  TRP A 177       0.647   5.666  -3.227  1.00 98.35           C  
ATOM   2751  HA  TRP A 177       0.278   4.890  -2.557  1.00 98.35           H  
ATOM   2752  C   TRP A 177       0.322   7.021  -2.594  1.00 98.35           C  
ATOM   2753  CB  TRP A 177       2.169   5.511  -3.375  1.00 98.35           C  
ATOM   2754  HB2 TRP A 177       2.396   4.755  -4.126  1.00 98.35           H  
ATOM   2755  HB3 TRP A 177       2.581   6.461  -3.714  1.00 98.35           H  
ATOM   2756  O   TRP A 177      -0.281   7.899  -3.208  1.00 98.35           O  
ATOM   2757  CG  TRP A 177       2.878   5.109  -2.126  1.00 98.35           C  
ATOM   2758  CD1 TRP A 177       3.750   5.870  -1.428  1.00 98.35           C  
ATOM   2759  HD1 TRP A 177       4.051   6.871  -1.700  1.00 98.35           H  
ATOM   2760  CD2 TRP A 177       2.774   3.847  -1.407  1.00 98.35           C  
ATOM   2761  CE2 TRP A 177       3.626   3.910  -0.267  1.00 98.35           C  
ATOM   2762  CE3 TRP A 177       2.042   2.658  -1.607  1.00 98.35           C  
ATOM   2763  HE3 TRP A 177       1.395   2.585  -2.468  1.00 98.35           H  
ATOM   2764  NE1 TRP A 177       4.181   5.172  -0.319  1.00 98.35           N  
ATOM   2765  HE1 TRP A 177       4.841   5.560   0.340  1.00 98.35           H  
ATOM   2766  CH2 TRP A 177       3.025   1.660   0.385  1.00 98.35           C  
ATOM   2767  HH2 TRP A 177       3.135   0.814   1.048  1.00 98.35           H  
ATOM   2768  CZ2 TRP A 177       3.757   2.833   0.620  1.00 98.35           C  
ATOM   2769  HZ2 TRP A 177       4.419   2.900   1.470  1.00 98.35           H  
ATOM   2770  CZ3 TRP A 177       2.160   1.574  -0.719  1.00 98.35           C  
ATOM   2771  HZ3 TRP A 177       1.600   0.667  -0.894  1.00 98.35           H  
ATOM   2772  N   TRP A 178       0.775   7.209  -1.355  1.00 98.21           N  
ATOM   2773  H   TRP A 178       1.285   6.447  -0.930  1.00 98.21           H  
ATOM   2774  CA  TRP A 178       0.843   8.512  -0.694  1.00 98.21           C  
ATOM   2775  HA  TRP A 178       0.002   9.126  -1.018  1.00 98.21           H  
ATOM   2776  C   TRP A 178       2.126   9.245  -1.112  1.00 98.21           C  
ATOM   2777  CB  TRP A 178       0.726   8.316   0.823  1.00 98.21           C  
ATOM   2778  HB2 TRP A 178       1.557   7.703   1.171  1.00 98.21           H  
ATOM   2779  HB3 TRP A 178       0.808   9.289   1.308  1.00 98.21           H  
ATOM   2780  O   TRP A 178       3.095   9.300  -0.355  1.00 98.21           O  
ATOM   2781  CG  TRP A 178      -0.554   7.680   1.267  1.00 98.21           C  
ATOM   2782  CD1 TRP A 178      -1.729   8.324   1.435  1.00 98.21           C  
ATOM   2783  HD1 TRP A 178      -1.875   9.382   1.271  1.00 98.21           H  
ATOM   2784  CD2 TRP A 178      -0.832   6.271   1.528  1.00 98.21           C  
ATOM   2785  CE2 TRP A 178      -2.208   6.145   1.888  1.00 98.21           C  
ATOM   2786  CE3 TRP A 178      -0.070   5.082   1.455  1.00 98.21           C  
ATOM   2787  HE3 TRP A 178       0.970   5.137   1.171  1.00 98.21           H  
ATOM   2788  NE1 TRP A 178      -2.705   7.431   1.828  1.00 98.21           N  
ATOM   2789  HE1 TRP A 178      -3.664   7.698   2.000  1.00 98.21           H  
ATOM   2790  CH2 TRP A 178      -2.014   3.740   2.082  1.00 98.21           C  
ATOM   2791  HH2 TRP A 178      -2.465   2.777   2.273  1.00 98.21           H  
ATOM   2792  CZ2 TRP A 178      -2.799   4.903   2.149  1.00 98.21           C  
ATOM   2793  HZ2 TRP A 178      -3.857   4.837   2.356  1.00 98.21           H  
ATOM   2794  CZ3 TRP A 178      -0.654   3.830   1.732  1.00 98.21           C  
ATOM   2795  HZ3 TRP A 178      -0.056   2.934   1.660  1.00 98.21           H  
ATOM   2796  N   TYR A 179       2.159   9.753  -2.345  1.00 97.63           N  
ATOM   2797  H   TYR A 179       1.332   9.675  -2.920  1.00 97.63           H  
ATOM   2798  CA  TYR A 179       3.321  10.444  -2.913  1.00 97.63           C  
ATOM   2799  HA  TYR A 179       4.219   9.902  -2.618  1.00 97.63           H  
ATOM   2800  C   TYR A 179       3.462  11.882  -2.387  1.00 97.63           C  
ATOM   2801  CB  TYR A 179       3.241  10.422  -4.448  1.00 97.63           C  
ATOM   2802  HB2 TYR A 179       2.290  10.860  -4.749  1.00 97.63           H  
ATOM   2803  HB3 TYR A 179       4.031  11.055  -4.852  1.00 97.63           H  
ATOM   2804  O   TYR A 179       2.480  12.611  -2.262  1.00 97.63           O  
ATOM   2805  CG  TYR A 179       3.363   9.045  -5.073  1.00 97.63           C  
ATOM   2806  CD1 TYR A 179       4.535   8.293  -4.897  1.00 97.63           C  
ATOM   2807  HD1 TYR A 179       5.337   8.731  -4.319  1.00 97.63           H  
ATOM   2808  CD2 TYR A 179       2.310   8.510  -5.833  1.00 97.63           C  
ATOM   2809  HD2 TYR A 179       1.423   9.098  -6.021  1.00 97.63           H  
ATOM   2810  CE1 TYR A 179       4.649   6.998  -5.447  1.00 97.63           C  
ATOM   2811  HE1 TYR A 179       5.524   6.386  -5.286  1.00 97.63           H  
ATOM   2812  CE2 TYR A 179       2.416   7.220  -6.379  1.00 97.63           C  
ATOM   2813  HE2 TYR A 179       1.598   6.793  -6.940  1.00 97.63           H  
ATOM   2814  OH  TYR A 179       3.647   5.204  -6.703  1.00 97.63           O  
ATOM   2815  HH  TYR A 179       4.431   4.693  -6.487  1.00 97.63           H  
ATOM   2816  CZ  TYR A 179       3.587   6.462  -6.200  1.00 97.63           C  
ATOM   2817  N   THR A 180       4.701  12.297  -2.094  1.00 95.11           N  
ATOM   2818  H   THR A 180       5.451  11.667  -2.341  1.00 95.11           H  
ATOM   2819  CA  THR A 180       5.043  13.719  -1.879  1.00 95.11           C  
ATOM   2820  HA  THR A 180       4.123  14.279  -1.712  1.00 95.11           H  
ATOM   2821  C   THR A 180       5.637  14.290  -3.161  1.00 95.11           C  
ATOM   2822  CB  THR A 180       5.942  13.973  -0.657  1.00 95.11           C  
ATOM   2823  HB  THR A 180       6.307  15.000  -0.671  1.00 95.11           H  
ATOM   2824  O   THR A 180       4.944  14.326  -4.169  1.00 95.11           O  
ATOM   2825  CG2 THR A 180       5.182  13.789   0.634  1.00 95.11           C  
ATOM   2826 HG21 THR A 180       4.817  12.762   0.675  1.00 95.11           H  
ATOM   2827 HG22 THR A 180       5.834  14.001   1.481  1.00 95.11           H  
ATOM   2828 HG23 THR A 180       4.338  14.479   0.656  1.00 95.11           H  
ATOM   2829  OG1 THR A 180       7.039  13.090  -0.630  1.00 95.11           O  
ATOM   2830  HG1 THR A 180       6.689  12.232  -0.882  1.00 95.11           H  
ATOM   2831  N   ASP A 181       6.911  14.687  -3.147  1.00 94.99           N  
ATOM   2832  H   ASP A 181       7.434  14.578  -2.289  1.00 94.99           H  
ATOM   2833  CA  ASP A 181       7.709  14.794  -4.365  1.00 94.99           C  
ATOM   2834  HA  ASP A 181       7.086  15.189  -5.167  1.00 94.99           H  
ATOM   2835  C   ASP A 181       8.137  13.370  -4.745  1.00 94.99           C  
ATOM   2836  CB  ASP A 181       8.869  15.774  -4.152  1.00 94.99           C  
ATOM   2837  HB2 ASP A 181       8.468  16.711  -3.765  1.00 94.99           H  
ATOM   2838  HB3 ASP A 181       9.558  15.371  -3.410  1.00 94.99           H  
ATOM   2839  O   ASP A 181       9.256  12.913  -4.507  1.00 94.99           O  
ATOM   2840  CG  ASP A 181       9.619  16.075  -5.452  1.00 94.99           C  
ATOM   2841  OD1 ASP A 181       9.035  15.844  -6.528  1.00 94.99           O  
ATOM   2842  OD2 ASP A 181      10.760  16.577  -5.346  1.00 94.99           O  
ATOM   2843  N   CYS A 182       7.131  12.600  -5.150  1.00 95.66           N  
ATOM   2844  H   CYS A 182       6.255  13.069  -5.333  1.00 95.66           H  
ATOM   2845  CA  CYS A 182       7.179  11.168  -5.389  1.00 95.66           C  
ATOM   2846  HA  CYS A 182       6.153  10.855  -5.587  1.00 95.66           H  
ATOM   2847  C   CYS A 182       7.561  10.356  -4.143  1.00 95.66           C  
ATOM   2848  CB  CYS A 182       7.933  10.919  -6.695  1.00 95.66           C  
ATOM   2849  HB2 CYS A 182       7.829   9.870  -6.970  1.00 95.66           H  
ATOM   2850  HB3 CYS A 182       8.990  11.150  -6.561  1.00 95.66           H  
ATOM   2851  O   CYS A 182       6.887  10.506  -3.113  1.00 95.66           O  
ATOM   2852  SG  CYS A 182       7.292  11.941  -8.065  1.00 95.66           S  
ATOM   2853  N   HIS A 183       8.516   9.416  -4.211  1.00 96.36           N  
ATOM   2854  H   HIS A 183       9.087   9.336  -5.041  1.00 96.36           H  
ATOM   2855  CA  HIS A 183       8.618   8.388  -3.173  1.00 96.36           C  
ATOM   2856  HA  HIS A 183       8.135   8.791  -2.283  1.00 96.36           H  
ATOM   2857  C   HIS A 183      10.008   7.958  -2.707  1.00 96.36           C  
ATOM   2858  CB  HIS A 183       7.834   7.142  -3.587  1.00 96.36           C  
ATOM   2859  HB2 HIS A 183       7.838   6.457  -2.739  1.00 96.36           H  
ATOM   2860  HB3 HIS A 183       6.788   7.400  -3.755  1.00 96.36           H  
ATOM   2861  O   HIS A 183      10.978   7.922  -3.450  1.00 96.36           O  
ATOM   2862  CG  HIS A 183       8.383   6.416  -4.786  1.00 96.36           C  
ATOM   2863  CD2 HIS A 183       8.026   6.600  -6.095  1.00 96.36           C  
ATOM   2864  HD2 HIS A 183       7.303   7.305  -6.479  1.00 96.36           H  
ATOM   2865  ND1 HIS A 183       9.345   5.427  -4.762  1.00 96.36           N  
ATOM   2866  HD1 HIS A 183       9.845   5.084  -3.955  1.00 96.36           H  
ATOM   2867  CE1 HIS A 183       9.547   5.013  -6.022  1.00 96.36           C  
ATOM   2868  HE1 HIS A 183      10.217   4.224  -6.331  1.00 96.36           H  
ATOM   2869  NE2 HIS A 183       8.765   5.702  -6.855  1.00 96.36           N  
ATOM   2870  N   ALA A 184      10.047   7.486  -1.456  1.00 96.45           N  
ATOM   2871  H   ALA A 184       9.248   7.667  -0.865  1.00 96.45           H  
ATOM   2872  CA  ALA A 184      11.056   6.570  -0.930  1.00 96.45           C  
ATOM   2873  HA  ALA A 184      11.899   6.543  -1.619  1.00 96.45           H  
ATOM   2874  C   ALA A 184      10.534   5.119  -0.791  1.00 96.45           C  
ATOM   2875  CB  ALA A 184      11.553   7.133   0.406  1.00 96.45           C  
ATOM   2876  HB1 ALA A 184      10.735   7.167   1.125  1.00 96.45           H  
ATOM   2877  HB2 ALA A 184      12.348   6.500   0.800  1.00 96.45           H  
ATOM   2878  HB3 ALA A 184      11.946   8.139   0.257  1.00 96.45           H  
ATOM   2879  O   ALA A 184      11.307   4.215  -0.472  1.00 96.45           O  
ATOM   2880  N   ALA A 185       9.239   4.874  -1.020  1.00 97.74           N  
ATOM   2881  H   ALA A 185       8.635   5.638  -1.287  1.00 97.74           H  
ATOM   2882  CA  ALA A 185       8.625   3.546  -1.044  1.00 97.74           C  
ATOM   2883  HA  ALA A 185       9.383   2.812  -1.321  1.00 97.74           H  
ATOM   2884  C   ALA A 185       7.495   3.489  -2.084  1.00 97.74           C  
ATOM   2885  CB  ALA A 185       8.092   3.196   0.350  1.00 97.74           C  
ATOM   2886  HB1 ALA A 185       7.615   2.216   0.318  1.00 97.74           H  
ATOM   2887  HB2 ALA A 185       7.353   3.933   0.665  1.00 97.74           H  
ATOM   2888  HB3 ALA A 185       8.910   3.164   1.069  1.00 97.74           H  
ATOM   2889  O   ALA A 185       6.718   4.433  -2.179  1.00 97.74           O  
ATOM   2890  N   ASN A 186       7.402   2.392  -2.835  1.00 97.84           N  
ATOM   2891  H   ASN A 186       8.077   1.656  -2.683  1.00 97.84           H  
ATOM   2892  CA  ASN A 186       6.413   2.182  -3.895  1.00 97.84           C  
ATOM   2893  HA  ASN A 186       5.530   2.783  -3.678  1.00 97.84           H  
ATOM   2894  C   ASN A 186       5.957   0.712  -3.937  1.00 97.84           C  
ATOM   2895  CB  ASN A 186       6.996   2.662  -5.239  1.00 97.84           C  
ATOM   2896  HB2 ASN A 186       7.323   3.697  -5.143  1.00 97.84           H  
ATOM   2897  HB3 ASN A 186       7.846   2.043  -5.526  1.00 97.84           H  
ATOM   2898  O   ASN A 186       6.108   0.018  -4.934  1.00 97.84           O  
ATOM   2899  CG  ASN A 186       5.972   2.635  -6.359  1.00 97.84           C  
ATOM   2900  ND2 ASN A 186       6.414   2.633  -7.591  1.00 97.84           N  
ATOM   2901 HD21 ASN A 186       7.402   2.697  -7.789  1.00 97.84           H  
ATOM   2902 HD22 ASN A 186       5.768   2.676  -8.366  1.00 97.84           H  
ATOM   2903  OD1 ASN A 186       4.774   2.666  -6.114  1.00 97.84           O  
ATOM   2904  N   LEU A 187       5.410   0.188  -2.837  1.00 98.55           N  
ATOM   2905  H   LEU A 187       5.269   0.791  -2.038  1.00 98.55           H  
ATOM   2906  CA  LEU A 187       5.042  -1.240  -2.726  1.00 98.55           C  
ATOM   2907  HA  LEU A 187       5.894  -1.836  -3.054  1.00 98.55           H  
ATOM   2908  C   LEU A 187       3.876  -1.662  -3.647  1.00 98.55           C  
ATOM   2909  CB  LEU A 187       4.751  -1.577  -1.253  1.00 98.55           C  
ATOM   2910  HB2 LEU A 187       3.916  -0.962  -0.914  1.00 98.55           H  
ATOM   2911  HB3 LEU A 187       4.440  -2.619  -1.187  1.00 98.55           H  
ATOM   2912  O   LEU A 187       3.557  -2.847  -3.768  1.00 98.55           O  
ATOM   2913  CG  LEU A 187       5.948  -1.368  -0.307  1.00 98.55           C  
ATOM   2914  HG  LEU A 187       6.289  -0.335  -0.373  1.00 98.55           H  
ATOM   2915  CD1 LEU A 187       5.515  -1.613   1.138  1.00 98.55           C  
ATOM   2916 HD11 LEU A 187       6.366  -1.482   1.806  1.00 98.55           H  
ATOM   2917 HD12 LEU A 187       4.735  -0.904   1.415  1.00 98.55           H  
ATOM   2918 HD13 LEU A 187       5.121  -2.623   1.253  1.00 98.55           H  
ATOM   2919  CD2 LEU A 187       7.127  -2.287  -0.644  1.00 98.55           C  
ATOM   2920 HD21 LEU A 187       7.910  -2.174   0.106  1.00 98.55           H  
ATOM   2921 HD22 LEU A 187       7.551  -2.020  -1.612  1.00 98.55           H  
ATOM   2922 HD23 LEU A 187       6.797  -3.325  -0.664  1.00 98.55           H  
ATOM   2923  N   ASN A 188       3.259  -0.695  -4.322  1.00 98.68           N  
ATOM   2924  H   ASN A 188       3.598   0.248  -4.195  1.00 98.68           H  
ATOM   2925  CA  ASN A 188       2.218  -0.889  -5.324  1.00 98.68           C  
ATOM   2926  HA  ASN A 188       1.810  -1.896  -5.245  1.00 98.68           H  
ATOM   2927  C   ASN A 188       2.729  -0.758  -6.767  1.00 98.68           C  
ATOM   2928  CB  ASN A 188       1.092   0.095  -5.015  1.00 98.68           C  
ATOM   2929  HB2 ASN A 188       0.393   0.110  -5.851  1.00 98.68           H  
ATOM   2930  HB3 ASN A 188       1.507   1.099  -4.922  1.00 98.68           H  
ATOM   2931  O   ASN A 188       1.925  -0.838  -7.691  1.00 98.68           O  
ATOM   2932  CG  ASN A 188       0.319  -0.255  -3.758  1.00 98.68           C  
ATOM   2933  ND2 ASN A 188      -0.462   0.681  -3.280  1.00 98.68           N  
ATOM   2934 HD21 ASN A 188      -0.440   1.595  -3.709  1.00 98.68           H  
ATOM   2935 HD22 ASN A 188      -0.997   0.478  -2.448  1.00 98.68           H  
ATOM   2936  OD1 ASN A 188       0.367  -1.352  -3.217  1.00 98.68           O  
ATOM   2937  N   GLY A 189       4.040  -0.602  -6.965  1.00 98.47           N  
ATOM   2938  H   GLY A 189       4.655  -0.466  -6.176  1.00 98.47           H  
ATOM   2939  CA  GLY A 189       4.653  -0.579  -8.287  1.00 98.47           C  
ATOM   2940  HA2 GLY A 189       5.710  -0.330  -8.185  1.00 98.47           H  
ATOM   2941  HA3 GLY A 189       4.190   0.204  -8.887  1.00 98.47           H  
ATOM   2942  C   GLY A 189       4.537  -1.906  -9.048  1.00 98.47           C  
ATOM   2943  O   GLY A 189       3.944  -2.903  -8.590  1.00 98.47           O  
ATOM   2944  N   ILE A 190       5.158  -1.916 -10.222  1.00 98.41           N  
ATOM   2945  H   ILE A 190       5.685  -1.091 -10.468  1.00 98.41           H  
ATOM   2946  CA  ILE A 190       5.248  -3.060 -11.126  1.00 98.41           C  
ATOM   2947  HA  ILE A 190       4.238  -3.426 -11.309  1.00 98.41           H  
ATOM   2948  C   ILE A 190       6.056  -4.173 -10.461  1.00 98.41           C  
ATOM   2949  CB  ILE A 190       5.855  -2.643 -12.484  1.00 98.41           C  
ATOM   2950  HB  ILE A 190       6.830  -2.191 -12.303  1.00 98.41           H  
ATOM   2951  O   ILE A 190       7.175  -3.979  -9.983  1.00 98.41           O  
ATOM   2952  CG1 ILE A 190       4.948  -1.600 -13.175  1.00 98.41           C  
ATOM   2953 HG12 ILE A 190       4.764  -0.772 -12.491  1.00 98.41           H  
ATOM   2954 HG13 ILE A 190       3.987  -2.056 -13.411  1.00 98.41           H  
ATOM   2955  CG2 ILE A 190       6.042  -3.877 -13.393  1.00 98.41           C  
ATOM   2956 HG21 ILE A 190       6.700  -4.613 -12.930  1.00 98.41           H  
ATOM   2957 HG22 ILE A 190       5.080  -4.339 -13.614  1.00 98.41           H  
ATOM   2958 HG23 ILE A 190       6.523  -3.590 -14.328  1.00 98.41           H  
ATOM   2959  CD1 ILE A 190       5.544  -1.008 -14.459  1.00 98.41           C  
ATOM   2960 HD11 ILE A 190       4.848  -0.279 -14.874  1.00 98.41           H  
ATOM   2961 HD12 ILE A 190       6.493  -0.519 -14.239  1.00 98.41           H  
ATOM   2962 HD13 ILE A 190       5.695  -1.780 -15.214  1.00 98.41           H  
ATOM   2963  N   TRP A 191       5.485  -5.374 -10.452  1.00 98.12           N  
ATOM   2964  H   TRP A 191       4.620  -5.503 -10.956  1.00 98.12           H  
ATOM   2965  CA  TRP A 191       6.129  -6.540  -9.864  1.00 98.12           C  
ATOM   2966  HA  TRP A 191       6.320  -6.346  -8.808  1.00 98.12           H  
ATOM   2967  C   TRP A 191       7.471  -6.850 -10.527  1.00 98.12           C  
ATOM   2968  CB  TRP A 191       5.194  -7.735  -9.933  1.00 98.12           C  
ATOM   2969  HB2 TRP A 191       4.253  -7.482  -9.443  1.00 98.12           H  
ATOM   2970  HB3 TRP A 191       4.978  -7.968 -10.975  1.00 98.12           H  
ATOM   2971  O   TRP A 191       7.551  -6.989 -11.744  1.00 98.12           O  
ATOM   2972  CG  TRP A 191       5.756  -8.945  -9.270  1.00 98.12           C  
ATOM   2973  CD1 TRP A 191       6.427  -9.936  -9.898  1.00 98.12           C  
ATOM   2974  HD1 TRP A 191       6.623  -9.969 -10.960  1.00 98.12           H  
ATOM   2975  CD2 TRP A 191       5.710  -9.320  -7.861  1.00 98.12           C  
ATOM   2976  CE2 TRP A 191       6.302 -10.611  -7.727  1.00 98.12           C  
ATOM   2977  CE3 TRP A 191       5.245  -8.697  -6.683  1.00 98.12           C  
ATOM   2978  HE3 TRP A 191       4.829  -7.702  -6.740  1.00 98.12           H  
ATOM   2979  NE1 TRP A 191       6.723 -10.935  -8.996  1.00 98.12           N  
ATOM   2980  HE1 TRP A 191       7.100 -11.832  -9.267  1.00 98.12           H  
ATOM   2981  CH2 TRP A 191       5.908 -10.637  -5.352  1.00 98.12           C  
ATOM   2982  HH2 TRP A 191       5.992 -11.120  -4.390  1.00 98.12           H  
ATOM   2983  CZ2 TRP A 191       6.367 -11.286  -6.503  1.00 98.12           C  
ATOM   2984  HZ2 TRP A 191       6.791 -12.278  -6.440  1.00 98.12           H  
ATOM   2985  CZ3 TRP A 191       5.392  -9.338  -5.438  1.00 98.12           C  
ATOM   2986  HZ3 TRP A 191       5.164  -8.827  -4.515  1.00 98.12           H  
ATOM   2987  N   GLY A 192       8.525  -6.971  -9.716  1.00 97.49           N  
ATOM   2988  H   GLY A 192       8.389  -6.828  -8.726  1.00 97.49           H  
ATOM   2989  CA  GLY A 192       9.857  -7.354 -10.184  1.00 97.49           C  
ATOM   2990  HA2 GLY A 192      10.491  -7.556  -9.321  1.00 97.49           H  
ATOM   2991  HA3 GLY A 192       9.772  -8.271 -10.767  1.00 97.49           H  
ATOM   2992  C   GLY A 192      10.569  -6.318 -11.059  1.00 97.49           C  
ATOM   2993  O   GLY A 192      11.663  -6.613 -11.535  1.00 97.49           O  
ATOM   2994  N   SER A 193       9.998  -5.124 -11.264  1.00 98.05           N  
ATOM   2995  H   SER A 193       9.099  -4.925 -10.849  1.00 98.05           H  
ATOM   2996  CA  SER A 193      10.647  -4.098 -12.082  1.00 98.05           C  
ATOM   2997  HA  SER A 193      10.850  -4.539 -13.058  1.00 98.05           H  
ATOM   2998  C   SER A 193      11.983  -3.662 -11.474  1.00 98.05           C  
ATOM   2999  CB  SER A 193       9.744  -2.887 -12.322  1.00 98.05           C  
ATOM   3000  HB2 SER A 193       8.823  -3.208 -12.809  1.00 98.05           H  
ATOM   3001  HB3 SER A 193       9.509  -2.406 -11.373  1.00 98.05           H  
ATOM   3002  O   SER A 193      12.130  -3.546 -10.249  1.00 98.05           O  
ATOM   3003  OG  SER A 193      10.430  -1.976 -13.155  1.00 98.05           O  
ATOM   3004  HG  SER A 193      10.034  -1.107 -13.055  1.00 98.05           H  
ATOM   3005  N   ILE A 194      12.942  -3.431 -12.370  1.00 97.10           N  
ATOM   3006  H   ILE A 194      12.689  -3.554 -13.340  1.00 97.10           H  
ATOM   3007  CA  ILE A 194      14.282  -2.901 -12.094  1.00 97.10           C  
ATOM   3008  HA  ILE A 194      14.393  -2.776 -11.017  1.00 97.10           H  
ATOM   3009  C   ILE A 194      14.489  -1.508 -12.702  1.00 97.10           C  
ATOM   3010  CB  ILE A 194      15.374  -3.882 -12.575  1.00 97.10           C  
ATOM   3011  HB  ILE A 194      16.341  -3.439 -12.335  1.00 97.10           H  
ATOM   3012  O   ILE A 194      15.558  -0.919 -12.544  1.00 97.10           O  
ATOM   3013  CG1 ILE A 194      15.314  -4.101 -14.106  1.00 97.10           C  
ATOM   3014 HG12 ILE A 194      15.274  -3.136 -14.610  1.00 97.10           H  
ATOM   3015 HG13 ILE A 194      14.412  -4.655 -14.366  1.00 97.10           H  
ATOM   3016  CG2 ILE A 194      15.274  -5.206 -11.796  1.00 97.10           C  
ATOM   3017 HG21 ILE A 194      14.366  -5.744 -12.069  1.00 97.10           H  
ATOM   3018 HG22 ILE A 194      16.141  -5.833 -12.007  1.00 97.10           H  
ATOM   3019 HG23 ILE A 194      15.255  -4.996 -10.726  1.00 97.10           H  
ATOM   3020  CD1 ILE A 194      16.530  -4.849 -14.664  1.00 97.10           C  
ATOM   3021 HD11 ILE A 194      17.446  -4.327 -14.386  1.00 97.10           H  
ATOM   3022 HD12 ILE A 194      16.461  -4.886 -15.751  1.00 97.10           H  
ATOM   3023 HD13 ILE A 194      16.558  -5.869 -14.281  1.00 97.10           H  
ATOM   3024  N   GLU A 195      13.490  -0.978 -13.411  1.00 97.98           N  
ATOM   3025  H   GLU A 195      12.600  -1.455 -13.438  1.00 97.98           H  
ATOM   3026  CA  GLU A 195      13.519   0.410 -13.859  1.00 97.98           C  
ATOM   3027  HA  GLU A 195      14.464   0.600 -14.367  1.00 97.98           H  
ATOM   3028  C   GLU A 195      13.428   1.342 -12.648  1.00 97.98           C  
ATOM   3029  CB  GLU A 195      12.380   0.706 -14.835  1.00 97.98           C  
ATOM   3030  HB2 GLU A 195      11.444   0.438 -14.346  1.00 97.98           H  
ATOM   3031  HB3 GLU A 195      12.374   1.775 -15.047  1.00 97.98           H  
ATOM   3032  O   GLU A 195      12.840   1.003 -11.616  1.00 97.98           O  
ATOM   3033  CG  GLU A 195      12.459  -0.059 -16.160  1.00 97.98           C  
ATOM   3034  HG2 GLU A 195      13.388   0.211 -16.664  1.00 97.98           H  
ATOM   3035  HG3 GLU A 195      12.481  -1.129 -15.954  1.00 97.98           H  
ATOM   3036  CD  GLU A 195      11.261   0.253 -17.073  1.00 97.98           C  
ATOM   3037  OE1 GLU A 195      11.282  -0.244 -18.220  1.00 97.98           O  
ATOM   3038  OE2 GLU A 195      10.334   0.966 -16.618  1.00 97.98           O  
ATOM   3039  N   TYR A 196      14.026   2.526 -12.771  1.00 98.06           N  
ATOM   3040  H   TYR A 196      14.422   2.782 -13.664  1.00 98.06           H  
ATOM   3041  CA  TYR A 196      14.135   3.471 -11.667  1.00 98.06           C  
ATOM   3042  HA  TYR A 196      14.748   3.018 -10.889  1.00 98.06           H  
ATOM   3043  C   TYR A 196      12.763   3.812 -11.066  1.00 98.06           C  
ATOM   3044  CB  TYR A 196      14.836   4.743 -12.154  1.00 98.06           C  
ATOM   3045  HB2 TYR A 196      14.267   5.173 -12.978  1.00 98.06           H  
ATOM   3046  HB3 TYR A 196      15.824   4.492 -12.539  1.00 98.06           H  
ATOM   3047  O   TYR A 196      11.934   4.459 -11.701  1.00 98.06           O  
ATOM   3048  CG  TYR A 196      14.986   5.780 -11.062  1.00 98.06           C  
ATOM   3049  CD1 TYR A 196      14.066   6.841 -10.970  1.00 98.06           C  
ATOM   3050  HD1 TYR A 196      13.262   6.922 -11.686  1.00 98.06           H  
ATOM   3051  CD2 TYR A 196      16.010   5.655 -10.106  1.00 98.06           C  
ATOM   3052  HD2 TYR A 196      16.677   4.806 -10.152  1.00 98.06           H  
ATOM   3053  CE1 TYR A 196      14.178   7.783  -9.931  1.00 98.06           C  
ATOM   3054  HE1 TYR A 196      13.467   8.591  -9.846  1.00 98.06           H  
ATOM   3055  CE2 TYR A 196      16.143   6.606  -9.078  1.00 98.06           C  
ATOM   3056  HE2 TYR A 196      16.931   6.512  -8.346  1.00 98.06           H  
ATOM   3057  OH  TYR A 196      15.327   8.575  -7.983  1.00 98.06           O  
ATOM   3058  HH  TYR A 196      16.017   8.340  -7.358  1.00 98.06           H  
ATOM   3059  CZ  TYR A 196      15.220   7.671  -8.989  1.00 98.06           C  
ATOM   3060  N   GLY A 197      12.540   3.394  -9.821  1.00 97.82           N  
ATOM   3061  H   GLY A 197      13.200   2.742  -9.424  1.00 97.82           H  
ATOM   3062  CA  GLY A 197      11.374   3.763  -9.020  1.00 97.82           C  
ATOM   3063  HA2 GLY A 197      11.214   4.838  -9.112  1.00 97.82           H  
ATOM   3064  HA3 GLY A 197      11.595   3.554  -7.973  1.00 97.82           H  
ATOM   3065  C   GLY A 197      10.058   3.061  -9.386  1.00 97.82           C  
ATOM   3066  O   GLY A 197       9.082   3.197  -8.651  1.00 97.82           O  
ATOM   3067  N   THR A 198       9.990   2.303 -10.485  1.00 98.33           N  
ATOM   3068  H   THR A 198      10.810   2.204 -11.067  1.00 98.33           H  
ATOM   3069  CA  THR A 198       8.717   1.709 -10.947  1.00 98.33           C  
ATOM   3070  HA  THR A 198       7.910   2.387 -10.670  1.00 98.33           H  
ATOM   3071  C   THR A 198       8.390   0.373 -10.279  1.00 98.33           C  
ATOM   3072  CB  THR A 198       8.649   1.566 -12.476  1.00 98.33           C  
ATOM   3073  HB  THR A 198       7.632   1.290 -12.754  1.00 98.33           H  
ATOM   3074  O   THR A 198       7.286  -0.144 -10.440  1.00 98.33           O  
ATOM   3075  CG2 THR A 198       9.021   2.840 -13.229  1.00 98.33           C  
ATOM   3076 HG21 THR A 198       8.397   3.667 -12.890  1.00 98.33           H  
ATOM   3077 HG22 THR A 198      10.069   3.094 -13.067  1.00 98.33           H  
ATOM   3078 HG23 THR A 198       8.856   2.698 -14.297  1.00 98.33           H  
ATOM   3079  OG1 THR A 198       9.519   0.569 -12.941  1.00 98.33           O  
ATOM   3080  HG1 THR A 198       9.671   0.777 -13.866  1.00 98.33           H  
ATOM   3081  N   GLY A 199       9.345  -0.204  -9.545  1.00 98.24           N  
ATOM   3082  H   GLY A 199      10.196   0.326  -9.415  1.00 98.24           H  
ATOM   3083  CA  GLY A 199       9.219  -1.494  -8.871  1.00 98.24           C  
ATOM   3084  HA2 GLY A 199      10.214  -1.928  -8.775  1.00 98.24           H  
ATOM   3085  HA3 GLY A 199       8.613  -2.163  -9.483  1.00 98.24           H  
ATOM   3086  C   GLY A 199       8.581  -1.426  -7.486  1.00 98.24           C  
ATOM   3087  O   GLY A 199       8.218  -0.358  -6.998  1.00 98.24           O  
ATOM   3088  N   LEU A 200       8.509  -2.573  -6.799  1.00 98.55           N  
ATOM   3089  H   LEU A 200       8.876  -3.401  -7.246  1.00 98.55           H  
ATOM   3090  CA  LEU A 200       8.142  -2.633  -5.376  1.00 98.55           C  
ATOM   3091  HA  LEU A 200       7.323  -1.935  -5.207  1.00 98.55           H  
ATOM   3092  C   LEU A 200       9.320  -2.154  -4.525  1.00 98.55           C  
ATOM   3093  CB  LEU A 200       7.650  -4.015  -4.920  1.00 98.55           C  
ATOM   3094  HB2 LEU A 200       7.591  -3.971  -3.832  1.00 98.55           H  
ATOM   3095  HB3 LEU A 200       8.373  -4.783  -5.195  1.00 98.55           H  
ATOM   3096  O   LEU A 200       9.995  -2.941  -3.856  1.00 98.55           O  
ATOM   3097  CG  LEU A 200       6.246  -4.417  -5.374  1.00 98.55           C  
ATOM   3098  HG  LEU A 200       5.539  -3.626  -5.120  1.00 98.55           H  
ATOM   3099  CD1 LEU A 200       6.184  -4.666  -6.870  1.00 98.55           C  
ATOM   3100 HD11 LEU A 200       5.247  -5.152  -7.139  1.00 98.55           H  
ATOM   3101 HD12 LEU A 200       6.239  -3.715  -7.401  1.00 98.55           H  
ATOM   3102 HD13 LEU A 200       7.033  -5.286  -7.159  1.00 98.55           H  
ATOM   3103  CD2 LEU A 200       5.844  -5.700  -4.648  1.00 98.55           C  
ATOM   3104 HD21 LEU A 200       6.564  -6.491  -4.858  1.00 98.55           H  
ATOM   3105 HD22 LEU A 200       4.856  -6.011  -4.987  1.00 98.55           H  
ATOM   3106 HD23 LEU A 200       5.807  -5.520  -3.573  1.00 98.55           H  
ATOM   3107  N   ASN A 201       9.605  -0.859  -4.601  1.00 97.66           N  
ATOM   3108  H   ASN A 201       9.054  -0.298  -5.234  1.00 97.66           H  
ATOM   3109  CA  ASN A 201      10.769  -0.281  -3.956  1.00 97.66           C  
ATOM   3110  HA  ASN A 201      11.576  -1.012  -4.002  1.00 97.66           H  
ATOM   3111  C   ASN A 201      10.489   0.022  -2.484  1.00 97.66           C  
ATOM   3112  CB  ASN A 201      11.241   0.976  -4.697  1.00 97.66           C  
ATOM   3113  HB2 ASN A 201      12.178   1.318  -4.260  1.00 97.66           H  
ATOM   3114  HB3 ASN A 201      10.494   1.761  -4.579  1.00 97.66           H  
ATOM   3115  O   ASN A 201       9.441   0.556  -2.114  1.00 97.66           O  
ATOM   3116  CG  ASN A 201      11.468   0.778  -6.182  1.00 97.66           C  
ATOM   3117  ND2 ASN A 201      12.339  -0.095  -6.616  1.00 97.66           N  
ATOM   3118 HD21 ASN A 201      12.463  -0.114  -7.618  1.00 97.66           H  
ATOM   3119 HD22 ASN A 201      12.767  -0.786  -6.018  1.00 97.66           H  
ATOM   3120  OD1 ASN A 201      10.886   1.462  -6.989  1.00 97.66           O  
ATOM   3121  N   TRP A 202      11.495  -0.217  -1.659  1.00 97.89           N  
ATOM   3122  H   TRP A 202      12.300  -0.699  -2.035  1.00 97.89           H  
ATOM   3123  CA  TRP A 202      11.630   0.341  -0.326  1.00 97.89           C  
ATOM   3124  HA  TRP A 202      10.963   1.193  -0.200  1.00 97.89           H  
ATOM   3125  C   TRP A 202      13.072   0.813  -0.208  1.00 97.89           C  
ATOM   3126  CB  TRP A 202      11.269  -0.726   0.712  1.00 97.89           C  
ATOM   3127  HB2 TRP A 202      12.001  -1.533   0.700  1.00 97.89           H  
ATOM   3128  HB3 TRP A 202      10.309  -1.163   0.438  1.00 97.89           H  
ATOM   3129  O   TRP A 202      13.947   0.020   0.110  1.00 97.89           O  
ATOM   3130  CG  TRP A 202      11.141  -0.189   2.098  1.00 97.89           C  
ATOM   3131  CD1 TRP A 202      12.135  -0.032   3.000  1.00 97.89           C  
ATOM   3132  HD1 TRP A 202      13.170  -0.295   2.841  1.00 97.89           H  
ATOM   3133  CD2 TRP A 202       9.928   0.262   2.763  1.00 97.89           C  
ATOM   3134  CE2 TRP A 202      10.256   0.645   4.096  1.00 97.89           C  
ATOM   3135  CE3 TRP A 202       8.578   0.364   2.371  1.00 97.89           C  
ATOM   3136  HE3 TRP A 202       8.299   0.073   1.369  1.00 97.89           H  
ATOM   3137  NE1 TRP A 202      11.620   0.490   4.169  1.00 97.89           N  
ATOM   3138  HE1 TRP A 202      12.184   0.695   4.981  1.00 97.89           H  
ATOM   3139  CH2 TRP A 202       7.952   1.160   4.592  1.00 97.89           C  
ATOM   3140  HH2 TRP A 202       7.194   1.465   5.298  1.00 97.89           H  
ATOM   3141  CZ2 TRP A 202       9.290   1.091   5.005  1.00 97.89           C  
ATOM   3142  HZ2 TRP A 202       9.568   1.361   6.014  1.00 97.89           H  
ATOM   3143  CZ3 TRP A 202       7.598   0.811   3.276  1.00 97.89           C  
ATOM   3144  HZ3 TRP A 202       6.564   0.860   2.968  1.00 97.89           H  
ATOM   3145  N   VAL A 203      13.352   2.077  -0.532  1.00 96.03           N  
ATOM   3146  H   VAL A 203      12.579   2.676  -0.784  1.00 96.03           H  
ATOM   3147  CA  VAL A 203      14.718   2.604  -0.747  1.00 96.03           C  
ATOM   3148  HA  VAL A 203      15.102   2.161  -1.666  1.00 96.03           H  
ATOM   3149  C   VAL A 203      15.717   2.239   0.358  1.00 96.03           C  
ATOM   3150  CB  VAL A 203      14.675   4.134  -0.949  1.00 96.03           C  
ATOM   3151  HB  VAL A 203      14.118   4.597  -0.135  1.00 96.03           H  
ATOM   3152  O   VAL A 203      16.870   1.966   0.041  1.00 96.03           O  
ATOM   3153  CG1 VAL A 203      16.051   4.811  -0.991  1.00 96.03           C  
ATOM   3154 HG11 VAL A 203      15.935   5.868  -1.231  1.00 96.03           H  
ATOM   3155 HG12 VAL A 203      16.547   4.735  -0.023  1.00 96.03           H  
ATOM   3156 HG13 VAL A 203      16.675   4.342  -1.752  1.00 96.03           H  
ATOM   3157  CG2 VAL A 203      13.961   4.465  -2.259  1.00 96.03           C  
ATOM   3158 HG21 VAL A 203      13.787   5.540  -2.305  1.00 96.03           H  
ATOM   3159 HG22 VAL A 203      12.999   3.958  -2.338  1.00 96.03           H  
ATOM   3160 HG23 VAL A 203      14.573   4.162  -3.109  1.00 96.03           H  
ATOM   3161  N   GLY A 204      15.291   2.167   1.625  1.00 92.76           N  
ATOM   3162  H   GLY A 204      14.300   2.240   1.807  1.00 92.76           H  
ATOM   3163  CA  GLY A 204      16.154   1.792   2.753  1.00 92.76           C  
ATOM   3164  HA2 GLY A 204      15.607   1.955   3.682  1.00 92.76           H  
ATOM   3165  HA3 GLY A 204      17.044   2.421   2.756  1.00 92.76           H  
ATOM   3166  C   GLY A 204      16.608   0.327   2.730  1.00 92.76           C  
ATOM   3167  O   GLY A 204      17.538  -0.037   3.437  1.00 92.76           O  
ATOM   3168  N   THR A 205      15.967  -0.502   1.906  1.00 95.15           N  
ATOM   3169  H   THR A 205      15.235  -0.099   1.338  1.00 95.15           H  
ATOM   3170  CA  THR A 205      16.232  -1.933   1.721  1.00 95.15           C  
ATOM   3171  HA  THR A 205      17.044  -2.249   2.375  1.00 95.15           H  
ATOM   3172  C   THR A 205      16.654  -2.251   0.280  1.00 95.15           C  
ATOM   3173  CB  THR A 205      14.973  -2.731   2.100  1.00 95.15           C  
ATOM   3174  HB  THR A 205      14.149  -2.415   1.460  1.00 95.15           H  
ATOM   3175  O   THR A 205      17.653  -2.928   0.072  1.00 95.15           O  
ATOM   3176  CG2 THR A 205      15.146  -4.239   1.959  1.00 95.15           C  
ATOM   3177 HG21 THR A 205      14.263  -4.745   2.351  1.00 95.15           H  
ATOM   3178 HG22 THR A 205      16.023  -4.566   2.518  1.00 95.15           H  
ATOM   3179 HG23 THR A 205      15.258  -4.501   0.907  1.00 95.15           H  
ATOM   3180  OG1 THR A 205      14.601  -2.508   3.442  1.00 95.15           O  
ATOM   3181  HG1 THR A 205      14.895  -1.639   3.725  1.00 95.15           H  
ATOM   3182  N   THR A 206      15.920  -1.762  -0.723  1.00 97.10           N  
ATOM   3183  H   THR A 206      15.110  -1.204  -0.494  1.00 97.10           H  
ATOM   3184  CA  THR A 206      16.070  -2.156  -2.137  1.00 97.10           C  
ATOM   3185  HA  THR A 206      16.640  -3.083  -2.198  1.00 97.10           H  
ATOM   3186  C   THR A 206      16.793  -1.128  -3.007  1.00 97.10           C  
ATOM   3187  CB  THR A 206      14.691  -2.409  -2.771  1.00 97.10           C  
ATOM   3188  HB  THR A 206      14.839  -2.796  -3.779  1.00 97.10           H  
ATOM   3189  O   THR A 206      17.099  -1.408  -4.163  1.00 97.10           O  
ATOM   3190  CG2 THR A 206      13.847  -3.412  -1.991  1.00 97.10           C  
ATOM   3191 HG21 THR A 206      14.430  -4.313  -1.800  1.00 97.10           H  
ATOM   3192 HG22 THR A 206      13.515  -2.986  -1.044  1.00 97.10           H  
ATOM   3193 HG23 THR A 206      12.978  -3.671  -2.596  1.00 97.10           H  
ATOM   3194  OG1 THR A 206      13.935  -1.214  -2.830  1.00 97.10           O  
ATOM   3195  HG1 THR A 206      14.336  -0.641  -3.487  1.00 97.10           H  
ATOM   3196  N   GLY A 207      16.971   0.108  -2.528  1.00 96.58           N  
ATOM   3197  H   GLY A 207      16.771   0.288  -1.555  1.00 96.58           H  
ATOM   3198  CA  GLY A 207      17.210   1.245  -3.422  1.00 96.58           C  
ATOM   3199  HA2 GLY A 207      17.331   2.153  -2.831  1.00 96.58           H  
ATOM   3200  HA3 GLY A 207      18.132   1.068  -3.975  1.00 96.58           H  
ATOM   3201  C   GLY A 207      16.058   1.453  -4.423  1.00 96.58           C  
ATOM   3202  O   GLY A 207      14.935   0.997  -4.197  1.00 96.58           O  
ATOM   3203  N   PHE A 208      16.334   2.146  -5.532  1.00 97.64           N  
ATOM   3204  H   PHE A 208      17.268   2.512  -5.649  1.00 97.64           H  
ATOM   3205  CA  PHE A 208      15.336   2.478  -6.566  1.00 97.64           C  
ATOM   3206  HA  PHE A 208      14.335   2.429  -6.136  1.00 97.64           H  
ATOM   3207  C   PHE A 208      15.317   1.531  -7.776  1.00 97.64           C  
ATOM   3208  CB  PHE A 208      15.565   3.918  -7.040  1.00 97.64           C  
ATOM   3209  HB2 PHE A 208      14.969   4.087  -7.937  1.00 97.64           H  
ATOM   3210  HB3 PHE A 208      16.610   4.046  -7.323  1.00 97.64           H  
ATOM   3211  O   PHE A 208      14.385   1.594  -8.566  1.00 97.64           O  
ATOM   3212  CG  PHE A 208      15.168   4.978  -6.037  1.00 97.64           C  
ATOM   3213  CD1 PHE A 208      13.814   5.341  -5.926  1.00 97.64           C  
ATOM   3214  HD1 PHE A 208      13.070   4.860  -6.543  1.00 97.64           H  
ATOM   3215  CD2 PHE A 208      16.138   5.639  -5.258  1.00 97.64           C  
ATOM   3216  HD2 PHE A 208      17.180   5.369  -5.346  1.00 97.64           H  
ATOM   3217  CE1 PHE A 208      13.434   6.380  -5.063  1.00 97.64           C  
ATOM   3218  HE1 PHE A 208      12.400   6.692  -5.030  1.00 97.64           H  
ATOM   3219  CE2 PHE A 208      15.754   6.675  -4.387  1.00 97.64           C  
ATOM   3220  HE2 PHE A 208      16.498   7.197  -3.804  1.00 97.64           H  
ATOM   3221  CZ  PHE A 208      14.403   7.056  -4.303  1.00 97.64           C  
ATOM   3222  HZ  PHE A 208      14.102   7.877  -3.668  1.00 97.64           H  
ATOM   3223  N   TYR A 209      16.321   0.666  -7.934  1.00 97.88           N  
ATOM   3224  H   TYR A 209      17.045   0.635  -7.230  1.00 97.88           H  
ATOM   3225  CA  TYR A 209      16.489  -0.192  -9.121  1.00 97.88           C  
ATOM   3226  HA  TYR A 209      15.788   0.114  -9.897  1.00 97.88           H  
ATOM   3227  C   TYR A 209      16.188  -1.672  -8.847  1.00 97.88           C  
ATOM   3228  CB  TYR A 209      17.903  -0.003  -9.684  1.00 97.88           C  
ATOM   3229  HB2 TYR A 209      18.634  -0.234  -8.909  1.00 97.88           H  
ATOM   3230  HB3 TYR A 209      18.059  -0.712 -10.497  1.00 97.88           H  
ATOM   3231  O   TYR A 209      16.536  -2.544  -9.638  1.00 97.88           O  
ATOM   3232  CG  TYR A 209      18.167   1.378 -10.241  1.00 97.88           C  
ATOM   3233  CD1 TYR A 209      17.716   1.693 -11.536  1.00 97.88           C  
ATOM   3234  HD1 TYR A 209      17.166   0.961 -12.108  1.00 97.88           H  
ATOM   3235  CD2 TYR A 209      18.888   2.330  -9.493  1.00 97.88           C  
ATOM   3236  HD2 TYR A 209      19.247   2.077  -8.506  1.00 97.88           H  
ATOM   3237  CE1 TYR A 209      18.008   2.947 -12.097  1.00 97.88           C  
ATOM   3238  HE1 TYR A 209      17.685   3.187 -13.099  1.00 97.88           H  
ATOM   3239  CE2 TYR A 209      19.166   3.595 -10.045  1.00 97.88           C  
ATOM   3240  HE2 TYR A 209      19.726   4.325  -9.479  1.00 97.88           H  
ATOM   3241  OH  TYR A 209      18.978   5.122 -11.894  1.00 97.88           O  
ATOM   3242  HH  TYR A 209      19.446   5.709 -11.296  1.00 97.88           H  
ATOM   3243  CZ  TYR A 209      18.733   3.900 -11.355  1.00 97.88           C  
ATOM   3244  N   GLN A 210      15.598  -1.984  -7.691  1.00 97.86           N  
ATOM   3245  H   GLN A 210      15.313  -1.238  -7.072  1.00 97.86           H  
ATOM   3246  CA  GLN A 210      15.255  -3.352  -7.313  1.00 97.86           C  
ATOM   3247  HA  GLN A 210      15.154  -3.951  -8.218  1.00 97.86           H  
ATOM   3248  C   GLN A 210      13.914  -3.392  -6.589  1.00 97.86           C  
ATOM   3249  CB  GLN A 210      16.350  -3.987  -6.437  1.00 97.86           C  
ATOM   3250  HB2 GLN A 210      16.381  -3.487  -5.469  1.00 97.86           H  
ATOM   3251  HB3 GLN A 210      16.078  -5.029  -6.270  1.00 97.86           H  
ATOM   3252  O   GLN A 210      13.541  -2.452  -5.885  1.00 97.86           O  
ATOM   3253  CG  GLN A 210      17.750  -3.949  -7.066  1.00 97.86           C  
ATOM   3254  HG2 GLN A 210      18.089  -2.916  -7.152  1.00 97.86           H  
ATOM   3255  HG3 GLN A 210      17.712  -4.387  -8.063  1.00 97.86           H  
ATOM   3256  CD  GLN A 210      18.769  -4.708  -6.230  1.00 97.86           C  
ATOM   3257  NE2 GLN A 210      18.928  -5.996  -6.445  1.00 97.86           N  
ATOM   3258 HE21 GLN A 210      19.641  -6.458  -5.899  1.00 97.86           H  
ATOM   3259 HE22 GLN A 210      18.401  -6.463  -7.169  1.00 97.86           H  
ATOM   3260  OE1 GLN A 210      19.434  -4.171  -5.362  1.00 97.86           O  
ATOM   3261  N   SER A 211      13.217  -4.513  -6.731  1.00 98.31           N  
ATOM   3262  H   SER A 211      13.603  -5.248  -7.306  1.00 98.31           H  
ATOM   3263  CA  SER A 211      11.945  -4.780  -6.067  1.00 98.31           C  
ATOM   3264  HA  SER A 211      11.536  -3.855  -5.660  1.00 98.31           H  
ATOM   3265  C   SER A 211      12.123  -5.771  -4.920  1.00 98.31           C  
ATOM   3266  CB  SER A 211      10.942  -5.328  -7.083  1.00 98.31           C  
ATOM   3267  HB2 SER A 211      11.374  -6.179  -7.609  1.00 98.31           H  
ATOM   3268  HB3 SER A 211      10.050  -5.666  -6.555  1.00 98.31           H  
ATOM   3269  O   SER A 211      12.931  -6.699  -5.008  1.00 98.31           O  
ATOM   3270  OG  SER A 211      10.567  -4.326  -8.009  1.00 98.31           O  
ATOM   3271  HG  SER A 211      11.266  -4.165  -8.647  1.00 98.31           H  
ATOM   3272  N   VAL A 212      11.325  -5.623  -3.862  1.00 98.41           N  
ATOM   3273  H   VAL A 212      10.712  -4.821  -3.822  1.00 98.41           H  
ATOM   3274  CA  VAL A 212      11.102  -6.731  -2.923  1.00 98.41           C  
ATOM   3275  HA  VAL A 212      12.073  -7.095  -2.591  1.00 98.41           H  
ATOM   3276  C   VAL A 212      10.406  -7.891  -3.649  1.00 98.41           C  
ATOM   3277  CB  VAL A 212      10.326  -6.298  -1.663  1.00 98.41           C  
ATOM   3278  HB  VAL A 212      10.236  -7.159  -1.001  1.00 98.41           H  
ATOM   3279  O   VAL A 212       9.619  -7.675  -4.569  1.00 98.41           O  
ATOM   3280  CG1 VAL A 212      11.072  -5.196  -0.902  1.00 98.41           C  
ATOM   3281 HG11 VAL A 212      10.585  -5.015   0.056  1.00 98.41           H  
ATOM   3282 HG12 VAL A 212      12.107  -5.490  -0.727  1.00 98.41           H  
ATOM   3283 HG13 VAL A 212      11.055  -4.266  -1.472  1.00 98.41           H  
ATOM   3284  CG2 VAL A 212       8.914  -5.785  -1.940  1.00 98.41           C  
ATOM   3285 HG21 VAL A 212       8.348  -6.500  -2.536  1.00 98.41           H  
ATOM   3286 HG22 VAL A 212       8.971  -4.828  -2.458  1.00 98.41           H  
ATOM   3287 HG23 VAL A 212       8.395  -5.640  -0.992  1.00 98.41           H  
ATOM   3288  N   SER A 213      10.681  -9.126  -3.231  1.00 97.92           N  
ATOM   3289  H   SER A 213      11.307  -9.239  -2.446  1.00 97.92           H  
ATOM   3290  CA  SER A 213      10.044 -10.340  -3.760  1.00 97.92           C  
ATOM   3291  HA  SER A 213       9.735 -10.158  -4.789  1.00 97.92           H  
ATOM   3292  C   SER A 213       8.788 -10.746  -2.984  1.00 97.92           C  
ATOM   3293  CB  SER A 213      11.052 -11.491  -3.777  1.00 97.92           C  
ATOM   3294  HB2 SER A 213      10.616 -12.350  -4.287  1.00 97.92           H  
ATOM   3295  HB3 SER A 213      11.941 -11.178  -4.325  1.00 97.92           H  
ATOM   3296  O   SER A 213       8.122 -11.706  -3.352  1.00 97.92           O  
ATOM   3297  OG  SER A 213      11.421 -11.867  -2.459  1.00 97.92           O  
ATOM   3298  HG  SER A 213      10.723 -12.436  -2.126  1.00 97.92           H  
ATOM   3299  N   MET A 214       8.494 -10.068  -1.874  1.00 97.87           N  
ATOM   3300  H   MET A 214       9.120  -9.323  -1.603  1.00 97.87           H  
ATOM   3301  CA  MET A 214       7.233 -10.170  -1.144  1.00 97.87           C  
ATOM   3302  HA  MET A 214       6.432 -10.319  -1.869  1.00 97.87           H  
ATOM   3303  C   MET A 214       6.984  -8.862  -0.401  1.00 97.87           C  
ATOM   3304  CB  MET A 214       7.251 -11.368  -0.177  1.00 97.87           C  
ATOM   3305  HB2 MET A 214       8.042 -11.238   0.561  1.00 97.87           H  
ATOM   3306  HB3 MET A 214       7.457 -12.272  -0.751  1.00 97.87           H  
ATOM   3307  O   MET A 214       7.921  -8.288   0.163  1.00 97.87           O  
ATOM   3308  CG  MET A 214       5.920 -11.569   0.559  1.00 97.87           C  
ATOM   3309  HG2 MET A 214       5.811 -12.627   0.798  1.00 97.87           H  
ATOM   3310  HG3 MET A 214       5.111 -11.295  -0.118  1.00 97.87           H  
ATOM   3311  SD  MET A 214       5.704 -10.620   2.091  1.00 97.87           S  
ATOM   3312  CE  MET A 214       6.511 -11.701   3.294  1.00 97.87           C  
ATOM   3313  HE1 MET A 214       6.501 -11.215   4.270  1.00 97.87           H  
ATOM   3314  HE2 MET A 214       7.541 -11.889   2.989  1.00 97.87           H  
ATOM   3315  HE3 MET A 214       5.966 -12.642   3.355  1.00 97.87           H  
ATOM   3316  N   SER A 215       5.730  -8.421  -0.389  1.00 98.43           N  
ATOM   3317  H   SER A 215       5.028  -8.962  -0.873  1.00 98.43           H  
ATOM   3318  CA  SER A 215       5.256  -7.326   0.448  1.00 98.43           C  
ATOM   3319  HA  SER A 215       5.964  -7.168   1.261  1.00 98.43           H  
ATOM   3320  C   SER A 215       3.899  -7.680   1.049  1.00 98.43           C  
ATOM   3321  CB  SER A 215       5.173  -6.042  -0.379  1.00 98.43           C  
ATOM   3322  HB2 SER A 215       4.461  -6.176  -1.193  1.00 98.43           H  
ATOM   3323  HB3 SER A 215       6.153  -5.825  -0.804  1.00 98.43           H  
ATOM   3324  O   SER A 215       3.001  -8.126   0.336  1.00 98.43           O  
ATOM   3325  OG  SER A 215       4.762  -4.949   0.411  1.00 98.43           O  
ATOM   3326  HG  SER A 215       5.160  -5.027   1.281  1.00 98.43           H  
ATOM   3327  N   GLU A 216       3.753  -7.470   2.352  1.00 98.45           N  
ATOM   3328  H   GLU A 216       4.567  -7.225   2.897  1.00 98.45           H  
ATOM   3329  CA  GLU A 216       2.463  -7.442   3.037  1.00 98.45           C  
ATOM   3330  HA  GLU A 216       1.658  -7.417   2.303  1.00 98.45           H  
ATOM   3331  C   GLU A 216       2.369  -6.180   3.878  1.00 98.45           C  
ATOM   3332  CB  GLU A 216       2.274  -8.665   3.946  1.00 98.45           C  
ATOM   3333  HB2 GLU A 216       3.238  -8.946   4.371  1.00 98.45           H  
ATOM   3334  HB3 GLU A 216       1.605  -8.402   4.766  1.00 98.45           H  
ATOM   3335  O   GLU A 216       3.284  -5.865   4.640  1.00 98.45           O  
ATOM   3336  CG  GLU A 216       1.649  -9.849   3.206  1.00 98.45           C  
ATOM   3337  HG2 GLU A 216       0.663  -9.554   2.846  1.00 98.45           H  
ATOM   3338  HG3 GLU A 216       2.280 -10.103   2.354  1.00 98.45           H  
ATOM   3339  CD  GLU A 216       1.519 -11.084   4.104  1.00 98.45           C  
ATOM   3340  OE1 GLU A 216       0.590 -11.905   3.924  1.00 98.45           O  
ATOM   3341  OE2 GLU A 216       2.389 -11.304   4.973  1.00 98.45           O  
ATOM   3342  N   MET A 217       1.238  -5.490   3.785  1.00 98.81           N  
ATOM   3343  H   MET A 217       0.535  -5.812   3.135  1.00 98.81           H  
ATOM   3344  CA  MET A 217       0.895  -4.394   4.681  1.00 98.81           C  
ATOM   3345  HA  MET A 217       1.702  -4.239   5.397  1.00 98.81           H  
ATOM   3346  C   MET A 217      -0.366  -4.763   5.454  1.00 98.81           C  
ATOM   3347  CB  MET A 217       0.701  -3.085   3.919  1.00 98.81           C  
ATOM   3348  HB2 MET A 217      -0.247  -3.132   3.383  1.00 98.81           H  
ATOM   3349  HB3 MET A 217       0.638  -2.289   4.662  1.00 98.81           H  
ATOM   3350  O   MET A 217      -1.362  -5.211   4.876  1.00 98.81           O  
ATOM   3351  CG  MET A 217       1.805  -2.726   2.920  1.00 98.81           C  
ATOM   3352  HG2 MET A 217       2.760  -2.627   3.437  1.00 98.81           H  
ATOM   3353  HG3 MET A 217       1.895  -3.531   2.191  1.00 98.81           H  
ATOM   3354  SD  MET A 217       1.446  -1.201   2.006  1.00 98.81           S  
ATOM   3355  CE  MET A 217       1.753   0.059   3.276  1.00 98.81           C  
ATOM   3356  HE1 MET A 217       2.829   0.186   3.397  1.00 98.81           H  
ATOM   3357  HE2 MET A 217       1.317   1.007   2.958  1.00 98.81           H  
ATOM   3358  HE3 MET A 217       1.325  -0.238   4.233  1.00 98.81           H  
ATOM   3359  N   LYS A 218      -0.322  -4.587   6.773  1.00 98.77           N  
ATOM   3360  H   LYS A 218       0.535  -4.249   7.187  1.00 98.77           H  
ATOM   3361  CA  LYS A 218      -1.388  -5.009   7.680  1.00 98.77           C  
ATOM   3362  HA  LYS A 218      -2.339  -4.941   7.151  1.00 98.77           H  
ATOM   3363  C   LYS A 218      -1.489  -4.096   8.886  1.00 98.77           C  
ATOM   3364  CB  LYS A 218      -1.170  -6.479   8.070  1.00 98.77           C  
ATOM   3365  HB2 LYS A 218      -2.015  -6.821   8.667  1.00 98.77           H  
ATOM   3366  HB3 LYS A 218      -1.162  -7.057   7.146  1.00 98.77           H  
ATOM   3367  O   LYS A 218      -0.481  -3.574   9.352  1.00 98.77           O  
ATOM   3368  CG  LYS A 218       0.142  -6.767   8.817  1.00 98.77           C  
ATOM   3369  HG2 LYS A 218       0.080  -6.397   9.841  1.00 98.77           H  
ATOM   3370  HG3 LYS A 218       0.968  -6.269   8.310  1.00 98.77           H  
ATOM   3371  CD  LYS A 218       0.431  -8.272   8.818  1.00 98.77           C  
ATOM   3372  HD2 LYS A 218      -0.309  -8.813   9.408  1.00 98.77           H  
ATOM   3373  HD3 LYS A 218       0.394  -8.633   7.791  1.00 98.77           H  
ATOM   3374  CE  LYS A 218       1.826  -8.528   9.376  1.00 98.77           C  
ATOM   3375  HE2 LYS A 218       1.801  -8.426  10.460  1.00 98.77           H  
ATOM   3376  HE3 LYS A 218       2.507  -7.783   8.965  1.00 98.77           H  
ATOM   3377  NZ  LYS A 218       2.315  -9.867   8.994  1.00 98.77           N  
ATOM   3378  HZ1 LYS A 218       1.862 -10.611   9.505  1.00 98.77           H  
ATOM   3379  HZ2 LYS A 218       2.159 -10.047   8.013  1.00 98.77           H  
ATOM   3380  HZ3 LYS A 218       3.317  -9.909   9.113  1.00 98.77           H  
ATOM   3381  N   PHE A 219      -2.693  -3.905   9.401  1.00 98.75           N  
ATOM   3382  H   PHE A 219      -3.475  -4.408   9.005  1.00 98.75           H  
ATOM   3383  CA  PHE A 219      -2.927  -3.095  10.593  1.00 98.75           C  
ATOM   3384  HA  PHE A 219      -1.967  -2.883  11.063  1.00 98.75           H  
ATOM   3385  C   PHE A 219      -3.742  -3.867  11.625  1.00 98.75           C  
ATOM   3386  CB  PHE A 219      -3.572  -1.753  10.217  1.00 98.75           C  
ATOM   3387  HB2 PHE A 219      -2.870  -1.195   9.597  1.00 98.75           H  
ATOM   3388  HB3 PHE A 219      -3.739  -1.169  11.121  1.00 98.75           H  
ATOM   3389  O   PHE A 219      -4.487  -4.783  11.277  1.00 98.75           O  
ATOM   3390  CG  PHE A 219      -4.889  -1.887   9.485  1.00 98.75           C  
ATOM   3391  CD1 PHE A 219      -4.928  -1.777   8.087  1.00 98.75           C  
ATOM   3392  HD1 PHE A 219      -4.026  -1.543   7.542  1.00 98.75           H  
ATOM   3393  CD2 PHE A 219      -6.069  -2.177  10.190  1.00 98.75           C  
ATOM   3394  HD2 PHE A 219      -6.046  -2.302  11.262  1.00 98.75           H  
ATOM   3395  CE1 PHE A 219      -6.135  -1.968   7.397  1.00 98.75           C  
ATOM   3396  HE1 PHE A 219      -6.143  -1.895   6.319  1.00 98.75           H  
ATOM   3397  CE2 PHE A 219      -7.274  -2.371   9.499  1.00 98.75           C  
ATOM   3398  HE2 PHE A 219      -8.162  -2.645  10.049  1.00 98.75           H  
ATOM   3399  CZ  PHE A 219      -7.313  -2.266   8.100  1.00 98.75           C  
ATOM   3400  HZ  PHE A 219      -8.236  -2.435   7.565  1.00 98.75           H  
ATOM   3401  N   ARG A 220      -3.608  -3.496  12.896  1.00 97.88           N  
ATOM   3402  H   ARG A 220      -2.965  -2.749  13.115  1.00 97.88           H  
ATOM   3403  CA  ARG A 220      -4.447  -4.026  13.976  1.00 97.88           C  
ATOM   3404  HA  ARG A 220      -5.396  -4.349  13.549  1.00 97.88           H  
ATOM   3405  C   ARG A 220      -4.765  -2.955  14.999  1.00 97.88           C  
ATOM   3406  CB  ARG A 220      -3.814  -5.261  14.632  1.00 97.88           C  
ATOM   3407  HB2 ARG A 220      -3.518  -5.964  13.854  1.00 97.88           H  
ATOM   3408  HB3 ARG A 220      -4.569  -5.739  15.256  1.00 97.88           H  
ATOM   3409  O   ARG A 220      -4.039  -1.970  15.128  1.00 97.88           O  
ATOM   3410  CG  ARG A 220      -2.595  -4.975  15.507  1.00 97.88           C  
ATOM   3411  HG2 ARG A 220      -2.865  -4.302  16.321  1.00 97.88           H  
ATOM   3412  HG3 ARG A 220      -1.812  -4.509  14.908  1.00 97.88           H  
ATOM   3413  CD  ARG A 220      -2.077  -6.284  16.105  1.00 97.88           C  
ATOM   3414  HD2 ARG A 220      -1.831  -6.981  15.304  1.00 97.88           H  
ATOM   3415  HD3 ARG A 220      -2.849  -6.728  16.734  1.00 97.88           H  
ATOM   3416  NE  ARG A 220      -0.890  -6.004  16.909  1.00 97.88           N  
ATOM   3417  HE  ARG A 220      -0.649  -5.033  17.050  1.00 97.88           H  
ATOM   3418  NH1 ARG A 220      -0.089  -8.123  17.230  1.00 97.88           N  
ATOM   3419 HH11 ARG A 220      -0.916  -8.536  16.824  1.00 97.88           H  
ATOM   3420 HH12 ARG A 220       0.622  -8.712  17.639  1.00 97.88           H  
ATOM   3421  NH2 ARG A 220       1.095  -6.314  17.866  1.00 97.88           N  
ATOM   3422 HH21 ARG A 220       1.143  -5.305  17.848  1.00 97.88           H  
ATOM   3423 HH22 ARG A 220       1.957  -6.834  17.947  1.00 97.88           H  
ATOM   3424  CZ  ARG A 220       0.028  -6.833  17.339  1.00 97.88           C  
ATOM   3425  N   GLU A 221      -5.875  -3.151  15.691  1.00 96.50           N  
ATOM   3426  H   GLU A 221      -6.385  -4.011  15.545  1.00 96.50           H  
ATOM   3427  CA  GLU A 221      -6.286  -2.312  16.809  1.00 96.50           C  
ATOM   3428  HA  GLU A 221      -6.269  -1.265  16.506  1.00 96.50           H  
ATOM   3429  C   GLU A 221      -5.327  -2.506  17.991  1.00 96.50           C  
ATOM   3430  CB  GLU A 221      -7.722  -2.688  17.187  1.00 96.50           C  
ATOM   3431  HB2 GLU A 221      -7.747  -3.729  17.509  1.00 96.50           H  
ATOM   3432  HB3 GLU A 221      -8.352  -2.585  16.303  1.00 96.50           H  
ATOM   3433  O   GLU A 221      -5.043  -3.646  18.367  1.00 96.50           O  
ATOM   3434  CG  GLU A 221      -8.283  -1.803  18.302  1.00 96.50           C  
ATOM   3435  HG2 GLU A 221      -8.347  -0.776  17.944  1.00 96.50           H  
ATOM   3436  HG3 GLU A 221      -7.609  -1.827  19.159  1.00 96.50           H  
ATOM   3437  CD  GLU A 221      -9.665  -2.278  18.754  1.00 96.50           C  
ATOM   3438  OE1 GLU A 221      -9.933  -2.245  19.974  1.00 96.50           O  
ATOM   3439  OE2 GLU A 221     -10.517  -2.596  17.896  1.00 96.50           O  
ATOM   3440  N   ILE A 222      -4.872  -1.396  18.579  1.00 91.87           N  
ATOM   3441  H   ILE A 222      -5.228  -0.508  18.254  1.00 91.87           H  
ATOM   3442  CA  ILE A 222      -4.046  -1.387  19.796  1.00 91.87           C  
ATOM   3443  HA  ILE A 222      -3.467  -2.310  19.828  1.00 91.87           H  
ATOM   3444  C   ILE A 222      -4.958  -1.424  21.020  1.00 91.87           C  
ATOM   3445  CB  ILE A 222      -3.070  -0.191  19.807  1.00 91.87           C  
ATOM   3446  HB  ILE A 222      -3.660   0.721  19.900  1.00 91.87           H  
ATOM   3447  O   ILE A 222      -5.625  -0.392  21.259  1.00 91.87           O  
ATOM   3448  CG1 ILE A 222      -2.238  -0.103  18.507  1.00 91.87           C  
ATOM   3449 HG12 ILE A 222      -2.910  -0.085  17.648  1.00 91.87           H  
ATOM   3450 HG13 ILE A 222      -1.600  -0.982  18.417  1.00 91.87           H  
ATOM   3451  CG2 ILE A 222      -2.148  -0.336  21.031  1.00 91.87           C  
ATOM   3452 HG21 ILE A 222      -1.700  -1.330  21.016  1.00 91.87           H  
ATOM   3453 HG22 ILE A 222      -1.332   0.386  21.013  1.00 91.87           H  
ATOM   3454 HG23 ILE A 222      -2.726  -0.247  21.951  1.00 91.87           H  
ATOM   3455  CD1 ILE A 222      -1.379   1.162  18.423  1.00 91.87           C  
ATOM   3456 HD11 ILE A 222      -1.943   2.021  18.786  1.00 91.87           H  
ATOM   3457 HD12 ILE A 222      -0.464   1.044  19.003  1.00 91.87           H  
ATOM   3458 HD13 ILE A 222      -1.121   1.356  17.381  1.00 91.87           H  
ATOM   3459  OXT ILE A 222      -4.970  -2.477  21.692  1.00 91.87           O  
TER    3460      ILE A 222                                                       
END   
