# Supplementary material for: Nuclear genome of Bulinus truncatus, an intermediate host of the carcinogenic human blood fluke Schistosoma haematobium
Source: Nat Commun. 2022 Feb 21;13:977. doi: 10.1038/s41467-022-28634-9 (PMC8861042; doi:10.1038/s41467-022-28634-9)
Supplement: Supplementary file 6 — Supplementary Data 3 [file 41467_2022_28634_MOESM6_ESM.zip › Supplementary_Data_3/bglb021912-pa.mature.pep.pdb]

ATOM      1  N   MET A   1      10.481  20.718 -33.550  1.00 70.20           N  
ATOM      2  H   MET A   1      11.108  21.150 -32.886  1.00 70.20           H  
ATOM      3  H2  MET A   1       9.692  21.334 -33.681  1.00 70.20           H  
ATOM      4  H3  MET A   1      10.963  20.582 -34.427  1.00 70.20           H  
ATOM      5  CA  MET A   1      10.035  19.423 -32.992  1.00 70.20           C  
ATOM      6  HA  MET A   1       9.277  18.977 -33.636  1.00 70.20           H  
ATOM      7  C   MET A   1       9.402  19.704 -31.643  1.00 70.20           C  
ATOM      8  CB  MET A   1      11.214  18.443 -32.851  1.00 70.20           C  
ATOM      9  HB2 MET A   1      12.162  18.971 -32.957  1.00 70.20           H  
ATOM     10  HB3 MET A   1      11.200  17.976 -31.866  1.00 70.20           H  
ATOM     11  O   MET A   1      10.004  20.447 -30.881  1.00 70.20           O  
ATOM     12  CG  MET A   1      11.123  17.332 -33.898  1.00 70.20           C  
ATOM     13  HG2 MET A   1      10.258  16.711 -33.664  1.00 70.20           H  
ATOM     14  HG3 MET A   1      10.972  17.767 -34.886  1.00 70.20           H  
ATOM     15  SD  MET A   1      12.580  16.264 -33.955  1.00 70.20           S  
ATOM     16  CE  MET A   1      13.630  17.163 -35.128  1.00 70.20           C  
ATOM     17  HE1 MET A   1      13.123  17.248 -36.089  1.00 70.20           H  
ATOM     18  HE2 MET A   1      14.562  16.615 -35.264  1.00 70.20           H  
ATOM     19  HE3 MET A   1      13.858  18.155 -34.737  1.00 70.20           H  
ATOM     20  N   ALA A   2       8.197  19.201 -31.381  1.00 86.09           N  
ATOM     21  H   ALA A   2       7.753  18.556 -32.019  1.00 86.09           H  
ATOM     22  CA  ALA A   2       7.514  19.388 -30.102  1.00 86.09           C  
ATOM     23  HA  ALA A   2       8.087  20.050 -29.452  1.00 86.09           H  
ATOM     24  C   ALA A   2       7.391  18.031 -29.410  1.00 86.09           C  
ATOM     25  CB  ALA A   2       6.147  20.040 -30.348  1.00 86.09           C  
ATOM     26  HB1 ALA A   2       6.276  21.015 -30.818  1.00 86.09           H  
ATOM     27  HB2 ALA A   2       5.632  20.173 -29.396  1.00 86.09           H  
ATOM     28  HB3 ALA A   2       5.535  19.404 -30.988  1.00 86.09           H  
ATOM     29  O   ALA A   2       6.808  17.118 -29.984  1.00 86.09           O  
ATOM     30  N   CYS A   3       7.968  17.894 -28.219  1.00 93.75           N  
ATOM     31  H   CYS A   3       8.417  18.688 -27.787  1.00 93.75           H  
ATOM     32  CA  CYS A   3       7.838  16.683 -27.415  1.00 93.75           C  
ATOM     33  HA  CYS A   3       8.062  15.815 -28.034  1.00 93.75           H  
ATOM     34  C   CYS A   3       6.402  16.550 -26.896  1.00 93.75           C  
ATOM     35  CB  CYS A   3       8.850  16.745 -26.273  1.00 93.75           C  
ATOM     36  HB2 CYS A   3       8.784  15.831 -25.683  1.00 93.75           H  
ATOM     37  HB3 CYS A   3       8.590  17.587 -25.632  1.00 93.75           H  
ATOM     38  O   CYS A   3       5.798  17.533 -26.467  1.00 93.75           O  
ATOM     39  SG  CYS A   3      10.548  16.961 -26.849  1.00 93.75           S  
ATOM     40  N   GLY A   4       5.853  15.341 -26.949  1.00 92.96           N  
ATOM     41  H   GLY A   4       6.405  14.564 -27.282  1.00 92.96           H  
ATOM     42  CA  GLY A   4       4.528  15.021 -26.433  1.00 92.96           C  
ATOM     43  HA2 GLY A   4       3.817  15.776 -26.767  1.00 92.96           H  
ATOM     44  HA3 GLY A   4       4.215  14.054 -26.828  1.00 92.96           H  
ATOM     45  C   GLY A   4       4.496  14.944 -24.907  1.00 92.96           C  
ATOM     46  O   GLY A   4       5.532  14.885 -24.245  1.00 92.96           O  
ATOM     47  N   ASN A   5       3.283  14.954 -24.348  1.00 91.09           N  
ATOM     48  H   ASN A   5       2.491  14.970 -24.975  1.00 91.09           H  
ATOM     49  CA  ASN A   5       2.986  14.601 -22.950  1.00 91.09           C  
ATOM     50  HA  ASN A   5       1.957  14.912 -22.769  1.00 91.09           H  
ATOM     51  C   ASN A   5       3.806  15.373 -21.894  1.00 91.09           C  
ATOM     52  CB  ASN A   5       2.980  13.068 -22.828  1.00 91.09           C  
ATOM     53  HB2 ASN A   5       3.986  12.672 -22.969  1.00 91.09           H  
ATOM     54  HB3 ASN A   5       2.626  12.772 -21.841  1.00 91.09           H  
ATOM     55  O   ASN A   5       4.064  14.916 -20.782  1.00 91.09           O  
ATOM     56  CG  ASN A   5       2.036  12.484 -23.867  1.00 91.09           C  
ATOM     57  ND2 ASN A   5       2.531  11.777 -24.851  1.00 91.09           N  
ATOM     58 HD21 ASN A   5       3.492  11.470 -24.802  1.00 91.09           H  
ATOM     59 HD22 ASN A   5       1.862  11.348 -25.474  1.00 91.09           H  
ATOM     60  OD1 ASN A   5       0.857  12.785 -23.900  1.00 91.09           O  
ATOM     61  N   GLY A   6       4.199  16.602 -22.242  1.00 89.93           N  
ATOM     62  H   GLY A   6       4.006  16.896 -23.188  1.00 89.93           H  
ATOM     63  CA  GLY A   6       4.990  17.491 -21.396  1.00 89.93           C  
ATOM     64  HA2 GLY A   6       4.545  17.539 -20.402  1.00 89.93           H  
ATOM     65  HA3 GLY A   6       4.961  18.490 -21.830  1.00 89.93           H  
ATOM     66  C   GLY A   6       6.465  17.105 -21.266  1.00 89.93           C  
ATOM     67  O   GLY A   6       7.107  17.542 -20.313  1.00 89.93           O  
ATOM     68  N   GLY A   7       6.996  16.299 -22.189  1.00 93.69           N  
ATOM     69  H   GLY A   7       6.397  15.918 -22.908  1.00 93.69           H  
ATOM     70  CA  GLY A   7       8.438  16.170 -22.374  1.00 93.69           C  
ATOM     71  HA2 GLY A   7       8.890  15.851 -21.435  1.00 93.69           H  
ATOM     72  HA3 GLY A   7       8.650  15.416 -23.132  1.00 93.69           H  
ATOM     73  C   GLY A   7       9.073  17.496 -22.805  1.00 93.69           C  
ATOM     74  O   GLY A   7       8.403  18.382 -23.341  1.00 93.69           O  
ATOM     75  N   THR A   8      10.377  17.636 -22.582  1.00 95.42           N  
ATOM     76  H   THR A   8      10.877  16.853 -22.186  1.00 95.42           H  
ATOM     77  CA  THR A   8      11.148  18.836 -22.945  1.00 95.42           C  
ATOM     78  HA  THR A   8      10.476  19.597 -23.340  1.00 95.42           H  
ATOM     79  C   THR A   8      12.162  18.494 -24.028  1.00 95.42           C  
ATOM     80  CB  THR A   8      11.831  19.441 -21.712  1.00 95.42           C  
ATOM     81  HB  THR A   8      12.521  18.718 -21.277  1.00 95.42           H  
ATOM     82  O   THR A   8      12.881  17.509 -23.913  1.00 95.42           O  
ATOM     83  CG2 THR A   8      12.575  20.738 -22.028  1.00 95.42           C  
ATOM     84 HG21 THR A   8      12.957  21.166 -21.101  1.00 95.42           H  
ATOM     85 HG22 THR A   8      11.899  21.453 -22.499  1.00 95.42           H  
ATOM     86 HG23 THR A   8      13.420  20.537 -22.687  1.00 95.42           H  
ATOM     87  OG1 THR A   8      10.840  19.773 -20.767  1.00 95.42           O  
ATOM     88  HG1 THR A   8      10.344  18.974 -20.576  1.00 95.42           H  
ATOM     89  N   TYR A   9      12.230  19.286 -25.100  1.00 95.32           N  
ATOM     90  H   TYR A   9      11.660  20.120 -25.144  1.00 95.32           H  
ATOM     91  CA  TYR A   9      13.211  19.037 -26.158  1.00 95.32           C  
ATOM     92  HA  TYR A   9      13.247  17.965 -26.350  1.00 95.32           H  
ATOM     93  C   TYR A   9      14.602  19.475 -25.705  1.00 95.32           C  
ATOM     94  CB  TYR A   9      12.806  19.720 -27.470  1.00 95.32           C  
ATOM     95  HB2 TYR A   9      12.859  20.801 -27.345  1.00 95.32           H  
ATOM     96  HB3 TYR A   9      11.772  19.469 -27.704  1.00 95.32           H  
ATOM     97  O   TYR A   9      14.815  20.642 -25.372  1.00 95.32           O  
ATOM     98  CG  TYR A   9      13.676  19.298 -28.642  1.00 95.32           C  
ATOM     99  CD1 TYR A   9      14.712  20.137 -29.100  1.00 95.32           C  
ATOM    100  HD1 TYR A   9      14.892  21.083 -28.612  1.00 95.32           H  
ATOM    101  CD2 TYR A   9      13.466  18.047 -29.256  1.00 95.32           C  
ATOM    102  HD2 TYR A   9      12.694  17.387 -28.889  1.00 95.32           H  
ATOM    103  CE1 TYR A   9      15.521  19.729 -30.180  1.00 95.32           C  
ATOM    104  HE1 TYR A   9      16.318  20.357 -30.548  1.00 95.32           H  
ATOM    105  CE2 TYR A   9      14.274  17.640 -30.334  1.00 95.32           C  
ATOM    106  HE2 TYR A   9      14.131  16.676 -30.800  1.00 95.32           H  
ATOM    107  OH  TYR A   9      16.075  18.099 -31.848  1.00 95.32           O  
ATOM    108  HH  TYR A   9      16.817  18.687 -32.006  1.00 95.32           H  
ATOM    109  CZ  TYR A   9      15.303  18.482 -30.798  1.00 95.32           C  
ATOM    110  N   ASN A  10      15.556  18.552 -25.732  1.00 93.46           N  
ATOM    111  H   ASN A  10      15.321  17.608 -26.005  1.00 93.46           H  
ATOM    112  CA  ASN A  10      16.932  18.796 -25.346  1.00 93.46           C  
ATOM    113  HA  ASN A  10      16.969  19.668 -24.693  1.00 93.46           H  
ATOM    114  C   ASN A  10      17.788  19.076 -26.584  1.00 93.46           C  
ATOM    115  CB  ASN A  10      17.400  17.601 -24.522  1.00 93.46           C  
ATOM    116  HB2 ASN A  10      16.662  17.432 -23.738  1.00 93.46           H  
ATOM    117  HB3 ASN A  10      17.433  16.702 -25.137  1.00 93.46           H  
ATOM    118  O   ASN A  10      18.085  18.188 -27.386  1.00 93.46           O  
ATOM    119  CG  ASN A  10      18.751  17.822 -23.875  1.00 93.46           C  
ATOM    120  ND2 ASN A  10      18.927  17.305 -22.687  1.00 93.46           N  
ATOM    121 HD21 ASN A  10      19.792  17.454 -22.188  1.00 93.46           H  
ATOM    122 HD22 ASN A  10      18.131  16.870 -22.241  1.00 93.46           H  
ATOM    123  OD1 ASN A  10      19.639  18.473 -24.422  1.00 93.46           O  
ATOM    124  N   LEU A  11      18.208  20.334 -26.727  1.00 92.01           N  
ATOM    125  H   LEU A  11      17.903  21.013 -26.043  1.00 92.01           H  
ATOM    126  CA  LEU A  11      19.017  20.788 -27.860  1.00 92.01           C  
ATOM    127  HA  LEU A  11      18.501  20.532 -28.785  1.00 92.01           H  
ATOM    128  C   LEU A  11      20.388  20.095 -27.928  1.00 92.01           C  
ATOM    129  CB  LEU A  11      19.196  22.317 -27.776  1.00 92.01           C  
ATOM    130  HB2 LEU A  11      19.914  22.625 -28.537  1.00 92.01           H  
ATOM    131  HB3 LEU A  11      19.629  22.556 -26.805  1.00 92.01           H  
ATOM    132  O   LEU A  11      20.913  19.915 -29.022  1.00 92.01           O  
ATOM    133  CG  LEU A  11      17.908  23.142 -27.964  1.00 92.01           C  
ATOM    134  HG  LEU A  11      17.138  22.782 -27.282  1.00 92.01           H  
ATOM    135  CD1 LEU A  11      18.178  24.614 -27.658  1.00 92.01           C  
ATOM    136 HD11 LEU A  11      18.944  25.005 -28.328  1.00 92.01           H  
ATOM    137 HD12 LEU A  11      17.262  25.191 -27.780  1.00 92.01           H  
ATOM    138 HD13 LEU A  11      18.516  24.719 -26.627  1.00 92.01           H  
ATOM    139  CD2 LEU A  11      17.380  23.074 -29.396  1.00 92.01           C  
ATOM    140 HD21 LEU A  11      16.468  23.665 -29.479  1.00 92.01           H  
ATOM    141 HD22 LEU A  11      18.127  23.460 -30.089  1.00 92.01           H  
ATOM    142 HD23 LEU A  11      17.154  22.038 -29.650  1.00 92.01           H  
ATOM    143  N   SER A  12      20.959  19.689 -26.787  1.00 93.75           N  
ATOM    144  H   SER A  12      20.433  19.766 -25.928  1.00 93.75           H  
ATOM    145  CA  SER A  12      22.291  19.068 -26.743  1.00 93.75           C  
ATOM    146  HA  SER A  12      22.948  19.627 -27.408  1.00 93.75           H  
ATOM    147  C   SER A  12      22.293  17.622 -27.244  1.00 93.75           C  
ATOM    148  CB  SER A  12      22.888  19.159 -25.334  1.00 93.75           C  
ATOM    149  HB2 SER A  12      23.943  18.893 -25.388  1.00 93.75           H  
ATOM    150  HB3 SER A  12      22.816  20.185 -24.975  1.00 93.75           H  
ATOM    151  O   SER A  12      23.252  17.192 -27.879  1.00 93.75           O  
ATOM    152  OG  SER A  12      22.258  18.292 -24.410  1.00 93.75           O  
ATOM    153  HG  SER A  12      21.313  18.456 -24.381  1.00 93.75           H  
ATOM    154  N   THR A  13      21.208  16.881 -27.011  1.00 93.00           N  
ATOM    155  H   THR A  13      20.462  17.275 -26.455  1.00 93.00           H  
ATOM    156  CA  THR A  13      21.072  15.477 -27.428  1.00 93.00           C  
ATOM    157  HA  THR A  13      22.058  15.076 -27.665  1.00 93.00           H  
ATOM    158  C   THR A  13      20.225  15.311 -28.688  1.00 93.00           C  
ATOM    159  CB  THR A  13      20.496  14.625 -26.289  1.00 93.00           C  
ATOM    160  HB  THR A  13      20.408  13.591 -26.622  1.00 93.00           H  
ATOM    161  O   THR A  13      20.198  14.219 -29.255  1.00 93.00           O  
ATOM    162  CG2 THR A  13      21.364  14.656 -25.032  1.00 93.00           C  
ATOM    163 HG21 THR A  13      22.370  14.312 -25.271  1.00 93.00           H  
ATOM    164 HG22 THR A  13      20.936  14.001 -24.273  1.00 93.00           H  
ATOM    165 HG23 THR A  13      21.420  15.668 -24.629  1.00 93.00           H  
ATOM    166  OG1 THR A  13      19.222  15.105 -25.946  1.00 93.00           O  
ATOM    167  HG1 THR A  13      19.006  14.810 -25.058  1.00 93.00           H  
ATOM    168  N   SER A  14      19.543  16.375 -29.135  1.00 91.98           N  
ATOM    169  H   SER A  14      19.578  17.210 -28.569  1.00 91.98           H  
ATOM    170  CA  SER A  14      18.524  16.344 -30.197  1.00 91.98           C  
ATOM    171  HA  SER A  14      18.018  17.309 -30.170  1.00 91.98           H  
ATOM    172  C   SER A  14      17.426  15.301 -29.941  1.00 91.98           C  
ATOM    173  CB  SER A  14      19.164  16.212 -31.584  1.00 91.98           C  
ATOM    174  HB2 SER A  14      19.760  15.301 -31.635  1.00 91.98           H  
ATOM    175  HB3 SER A  14      18.383  16.165 -32.343  1.00 91.98           H  
ATOM    176  O   SER A  14      16.961  14.627 -30.860  1.00 91.98           O  
ATOM    177  OG  SER A  14      19.979  17.339 -31.843  1.00 91.98           O  
ATOM    178  HG  SER A  14      20.633  17.405 -31.144  1.00 91.98           H  
ATOM    179  N   LYS A  15      17.035  15.140 -28.671  1.00 93.34           N  
ATOM    180  H   LYS A  15      17.438  15.754 -27.977  1.00 93.34           H  
ATOM    181  CA  LYS A  15      16.021  14.181 -28.206  1.00 93.34           C  
ATOM    182  HA  LYS A  15      15.436  13.830 -29.056  1.00 93.34           H  
ATOM    183  C   LYS A  15      15.048  14.846 -27.239  1.00 93.34           C  
ATOM    184  CB  LYS A  15      16.697  12.975 -27.533  1.00 93.34           C  
ATOM    185  HB2 LYS A  15      15.936  12.358 -27.056  1.00 93.34           H  
ATOM    186  HB3 LYS A  15      17.373  13.332 -26.755  1.00 93.34           H  
ATOM    187  O   LYS A  15      15.339  15.896 -26.673  1.00 93.34           O  
ATOM    188  CG  LYS A  15      17.468  12.101 -28.530  1.00 93.34           C  
ATOM    189  HG2 LYS A  15      18.222  12.697 -29.044  1.00 93.34           H  
ATOM    190  HG3 LYS A  15      16.774  11.702 -29.270  1.00 93.34           H  
ATOM    191  CD  LYS A  15      18.158  10.946 -27.801  1.00 93.34           C  
ATOM    192  HD2 LYS A  15      18.810  11.352 -27.028  1.00 93.34           H  
ATOM    193  HD3 LYS A  15      17.401  10.314 -27.337  1.00 93.34           H  
ATOM    194  CE  LYS A  15      18.987  10.133 -28.797  1.00 93.34           C  
ATOM    195  HE2 LYS A  15      19.733  10.794 -29.240  1.00 93.34           H  
ATOM    196  HE3 LYS A  15      18.331   9.789 -29.596  1.00 93.34           H  
ATOM    197  NZ  LYS A  15      19.641   8.982 -28.128  1.00 93.34           N  
ATOM    198  HZ1 LYS A  15      20.248   9.311 -27.391  1.00 93.34           H  
ATOM    199  HZ2 LYS A  15      18.945   8.376 -27.718  1.00 93.34           H  
ATOM    200  HZ3 LYS A  15      20.191   8.452 -28.790  1.00 93.34           H  
ATOM    201  N   CYS A  16      13.893  14.222 -27.047  1.00 95.89           N  
ATOM    202  H   CYS A  16      13.706  13.362 -27.542  1.00 95.89           H  
ATOM    203  CA  CYS A  16      12.953  14.611 -26.006  1.00 95.89           C  
ATOM    204  HA  CYS A  16      12.982  15.692 -25.872  1.00 95.89           H  
ATOM    205  C   CYS A  16      13.312  13.962 -24.664  1.00 95.89           C  
ATOM    206  CB  CYS A  16      11.546  14.226 -26.459  1.00 95.89           C  
ATOM    207  HB2 CYS A  16      11.528  13.172 -26.735  1.00 95.89           H  
ATOM    208  HB3 CYS A  16      10.871  14.370 -25.615  1.00 95.89           H  
ATOM    209  O   CYS A  16      13.419  12.740 -24.580  1.00 95.89           O  
ATOM    210  SG  CYS A  16      10.932  15.231 -27.826  1.00 95.89           S  
ATOM    211  N   ASP A  17      13.436  14.779 -23.620  1.00 94.59           N  
ATOM    212  H   ASP A  17      13.374  15.776 -23.770  1.00 94.59           H  
ATOM    213  CA  ASP A  17      13.520  14.337 -22.231  1.00 94.59           C  
ATOM    214  HA  ASP A  17      14.043  13.382 -22.186  1.00 94.59           H  
ATOM    215  C   ASP A  17      12.091  14.146 -21.704  1.00 94.59           C  
ATOM    216  CB  ASP A  17      14.318  15.348 -21.386  1.00 94.59           C  
ATOM    217  HB2 ASP A  17      13.852  16.330 -21.469  1.00 94.59           H  
ATOM    218  HB3 ASP A  17      14.263  15.040 -20.342  1.00 94.59           H  
ATOM    219  O   ASP A  17      11.329  15.108 -21.544  1.00 94.59           O  
ATOM    220  CG  ASP A  17      15.802  15.457 -21.773  1.00 94.59           C  
ATOM    221  OD1 ASP A  17      16.365  14.485 -22.322  1.00 94.59           O  
ATOM    222  OD2 ASP A  17      16.404  16.527 -21.517  1.00 94.59           O  
ATOM    223  N   CYS A  18      11.693  12.893 -21.498  1.00 95.12           N  
ATOM    224  H   CYS A  18      12.348  12.144 -21.675  1.00 95.12           H  
ATOM    225  CA  CYS A  18      10.324  12.539 -21.138  1.00 95.12           C  
ATOM    226  HA  CYS A  18       9.654  13.246 -21.627  1.00 95.12           H  
ATOM    227  C   CYS A  18      10.055  12.669 -19.639  1.00 95.12           C  
ATOM    228  CB  CYS A  18       9.996  11.141 -21.676  1.00 95.12           C  
ATOM    229  HB2 CYS A  18       8.953  10.915 -21.456  1.00 95.12           H  
ATOM    230  HB3 CYS A  18      10.608  10.403 -21.159  1.00 95.12           H  
ATOM    231  O   CYS A  18      10.943  12.496 -18.804  1.00 95.12           O  
ATOM    232  SG  CYS A  18      10.253  10.972 -23.461  1.00 95.12           S  
ATOM    233  N   LYS A  19       8.792  12.945 -19.291  1.00 94.34           N  
ATOM    234  H   LYS A  19       8.108  13.053 -20.026  1.00 94.34           H  
ATOM    235  CA  LYS A  19       8.321  12.834 -17.906  1.00 94.34           C  
ATOM    236  HA  LYS A  19       8.953  13.455 -17.272  1.00 94.34           H  
ATOM    237  C   LYS A  19       8.452  11.397 -17.405  1.00 94.34           C  
ATOM    238  CB  LYS A  19       6.864  13.290 -17.792  1.00 94.34           C  
ATOM    239  HB2 LYS A  19       6.485  13.009 -16.810  1.00 94.34           H  
ATOM    240  HB3 LYS A  19       6.263  12.779 -18.544  1.00 94.34           H  
ATOM    241  O   LYS A  19       8.533  10.460 -18.194  1.00 94.34           O  
ATOM    242  CG  LYS A  19       6.712  14.805 -17.951  1.00 94.34           C  
ATOM    243  HG2 LYS A  19       6.958  15.095 -18.973  1.00 94.34           H  
ATOM    244  HG3 LYS A  19       7.372  15.321 -17.254  1.00 94.34           H  
ATOM    245  CD  LYS A  19       5.258  15.162 -17.641  1.00 94.34           C  
ATOM    246  HD2 LYS A  19       5.018  14.867 -16.619  1.00 94.34           H  
ATOM    247  HD3 LYS A  19       4.614  14.603 -18.319  1.00 94.34           H  
ATOM    248  CE  LYS A  19       5.007  16.658 -17.804  1.00 94.34           C  
ATOM    249  HE2 LYS A  19       5.493  17.194 -16.988  1.00 94.34           H  
ATOM    250  HE3 LYS A  19       5.465  16.982 -18.738  1.00 94.34           H  
ATOM    251  NZ  LYS A  19       3.547  16.912 -17.822  1.00 94.34           N  
ATOM    252  HZ1 LYS A  19       3.343  17.893 -17.950  1.00 94.34           H  
ATOM    253  HZ2 LYS A  19       3.116  16.585 -16.969  1.00 94.34           H  
ATOM    254  HZ3 LYS A  19       3.133  16.385 -18.577  1.00 94.34           H  
ATOM    255  N   ILE A  20       8.410  11.234 -16.083  1.00 94.43           N  
ATOM    256  H   ILE A  20       8.294  12.053 -15.503  1.00 94.43           H  
ATOM    257  CA  ILE A  20       8.542   9.930 -15.427  1.00 94.43           C  
ATOM    258  HA  ILE A  20       9.561   9.588 -15.606  1.00 94.43           H  
ATOM    259  C   ILE A  20       7.592   8.900 -16.054  1.00 94.43           C  
ATOM    260  CB  ILE A  20       8.359  10.046 -13.899  1.00 94.43           C  
ATOM    261  HB  ILE A  20       7.381  10.483 -13.699  1.00 94.43           H  
ATOM    262  O   ILE A  20       6.386   9.125 -16.130  1.00 94.43           O  
ATOM    263  CG1 ILE A  20       9.457  10.957 -13.297  1.00 94.43           C  
ATOM    264 HG12 ILE A  20      10.426  10.465 -13.383  1.00 94.43           H  
ATOM    265 HG13 ILE A  20       9.509  11.892 -13.853  1.00 94.43           H  
ATOM    266  CG2 ILE A  20       8.417   8.655 -13.240  1.00 94.43           C  
ATOM    267 HG21 ILE A  20       9.401   8.205 -13.370  1.00 94.43           H  
ATOM    268 HG22 ILE A  20       8.196   8.737 -12.176  1.00 94.43           H  
ATOM    269 HG23 ILE A  20       7.665   7.992 -13.666  1.00 94.43           H  
ATOM    270  CD1 ILE A  20       9.217  11.331 -11.830  1.00 94.43           C  
ATOM    271 HD11 ILE A  20       9.221  10.445 -11.196  1.00 94.43           H  
ATOM    272 HD12 ILE A  20      10.007  12.004 -11.495  1.00 94.43           H  
ATOM    273 HD13 ILE A  20       8.256  11.836 -11.731  1.00 94.43           H  
ATOM    274  N   GLY A  21       8.160   7.779 -16.506  1.00 94.13           N  
ATOM    275  H   GLY A  21       9.167   7.717 -16.468  1.00 94.13           H  
ATOM    276  CA  GLY A  21       7.437   6.662 -17.122  1.00 94.13           C  
ATOM    277  HA2 GLY A  21       6.509   6.500 -16.575  1.00 94.13           H  
ATOM    278  HA3 GLY A  21       8.045   5.762 -17.035  1.00 94.13           H  
ATOM    279  C   GLY A  21       7.076   6.844 -18.601  1.00 94.13           C  
ATOM    280  O   GLY A  21       6.862   5.851 -19.289  1.00 94.13           O  
ATOM    281  N   TRP A  22       7.047   8.065 -19.132  1.00 95.53           N  
ATOM    282  H   TRP A  22       7.332   8.853 -18.567  1.00 95.53           H  
ATOM    283  CA  TRP A  22       6.832   8.285 -20.563  1.00 95.53           C  
ATOM    284  HA  TRP A  22       6.044   7.614 -20.906  1.00 95.53           H  
ATOM    285  C   TRP A  22       8.092   7.942 -21.359  1.00 95.53           C  
ATOM    286  CB  TRP A  22       6.352   9.714 -20.816  1.00 95.53           C  
ATOM    287  HB2 TRP A  22       6.403   9.912 -21.887  1.00 95.53           H  
ATOM    288  HB3 TRP A  22       7.019  10.420 -20.320  1.00 95.53           H  
ATOM    289  O   TRP A  22       9.214   8.166 -20.905  1.00 95.53           O  
ATOM    290  CG  TRP A  22       4.948   9.973 -20.373  1.00 95.53           C  
ATOM    291  CD1 TRP A  22       4.545  10.295 -19.120  1.00 95.53           C  
ATOM    292  HD1 TRP A  22       5.197  10.394 -18.265  1.00 95.53           H  
ATOM    293  CD2 TRP A  22       3.729   9.861 -21.166  1.00 95.53           C  
ATOM    294  CE2 TRP A  22       2.619  10.193 -20.336  1.00 95.53           C  
ATOM    295  CE3 TRP A  22       3.450   9.489 -22.498  1.00 95.53           C  
ATOM    296  HE3 TRP A  22       4.263   9.208 -23.151  1.00 95.53           H  
ATOM    297  NE1 TRP A  22       3.169  10.442 -19.101  1.00 95.53           N  
ATOM    298  HE1 TRP A  22       2.619  10.638 -18.277  1.00 95.53           H  
ATOM    299  CH2 TRP A  22       1.057   9.841 -22.142  1.00 95.53           C  
ATOM    300  HH2 TRP A  22       0.048   9.852 -22.528  1.00 95.53           H  
ATOM    301  CZ2 TRP A  22       1.302  10.205 -20.809  1.00 95.53           C  
ATOM    302  HZ2 TRP A  22       0.495  10.489 -20.150  1.00 95.53           H  
ATOM    303  CZ3 TRP A  22       2.125   9.457 -22.973  1.00 95.53           C  
ATOM    304  HZ3 TRP A  22       1.929   9.156 -23.991  1.00 95.53           H  
ATOM    305  N   SER A  23       7.914   7.399 -22.561  1.00 94.63           N  
ATOM    306  H   SER A  23       6.972   7.252 -22.894  1.00 94.63           H  
ATOM    307  CA  SER A  23       9.024   6.982 -23.424  1.00 94.63           C  
ATOM    308  HA  SER A  23       9.895   7.600 -23.204  1.00 94.63           H  
ATOM    309  C   SER A  23       8.715   7.194 -24.910  1.00 94.63           C  
ATOM    310  CB  SER A  23       9.401   5.531 -23.096  1.00 94.63           C  
ATOM    311  HB2 SER A  23      10.268   5.231 -23.685  1.00 94.63           H  
ATOM    312  HB3 SER A  23       9.671   5.472 -22.042  1.00 94.63           H  
ATOM    313  O   SER A  23       7.675   7.750 -25.261  1.00 94.63           O  
ATOM    314  OG  SER A  23       8.336   4.643 -23.352  1.00 94.63           O  
ATOM    315  HG  SER A  23       7.616   4.863 -22.757  1.00 94.63           H  
ATOM    316  N   GLY A  24       9.637   6.792 -25.787  1.00 93.59           N  
ATOM    317  H   GLY A  24      10.465   6.339 -25.426  1.00 93.59           H  
ATOM    318  CA  GLY A  24       9.584   7.070 -27.225  1.00 93.59           C  
ATOM    319  HA2 GLY A  24      10.006   6.223 -27.765  1.00 93.59           H  
ATOM    320  HA3 GLY A  24       8.550   7.186 -27.552  1.00 93.59           H  
ATOM    321  C   GLY A  24      10.359   8.334 -27.600  1.00 93.59           C  
ATOM    322  O   GLY A  24      10.623   9.196 -26.761  1.00 93.59           O  
ATOM    323  N   SER A  25      10.752   8.459 -28.871  1.00 92.94           N  
ATOM    324  H   SER A  25      10.439   7.781 -29.552  1.00 92.94           H  
ATOM    325  CA  SER A  25      11.588   9.579 -29.343  1.00 92.94           C  
ATOM    326  HA  SER A  25      12.510   9.592 -28.761  1.00 92.94           H  
ATOM    327  C   SER A  25      10.928  10.945 -29.160  1.00 92.94           C  
ATOM    328  CB  SER A  25      11.951   9.384 -30.818  1.00 92.94           C  
ATOM    329  HB2 SER A  25      12.612   8.521 -30.903  1.00 92.94           H  
ATOM    330  HB3 SER A  25      12.480  10.262 -31.189  1.00 92.94           H  
ATOM    331  O   SER A  25      11.623  11.954 -29.065  1.00 92.94           O  
ATOM    332  OG  SER A  25      10.801   9.145 -31.607  1.00 92.94           O  
ATOM    333  HG  SER A  25      10.320   9.964 -31.748  1.00 92.94           H  
ATOM    334  N   MET A  26       9.594  10.960 -29.103  1.00 94.11           N  
ATOM    335  H   MET A  26       9.116  10.075 -29.190  1.00 94.11           H  
ATOM    336  CA  MET A  26       8.764  12.146 -28.922  1.00 94.11           C  
ATOM    337  HA  MET A  26       9.407  13.023 -28.842  1.00 94.11           H  
ATOM    338  C   MET A  26       7.952  12.097 -27.619  1.00 94.11           C  
ATOM    339  CB  MET A  26       7.866  12.325 -30.159  1.00 94.11           C  
ATOM    340  HB2 MET A  26       7.214  13.187 -30.017  1.00 94.11           H  
ATOM    341  HB3 MET A  26       7.231  11.446 -30.266  1.00 94.11           H  
ATOM    342  O   MET A  26       7.015  12.877 -27.476  1.00 94.11           O  
ATOM    343  CG  MET A  26       8.663  12.518 -31.459  1.00 94.11           C  
ATOM    344  HG2 MET A  26       7.951  12.617 -32.279  1.00 94.11           H  
ATOM    345  HG3 MET A  26       9.241  11.613 -31.648  1.00 94.11           H  
ATOM    346  SD  MET A  26       9.801  13.936 -31.516  1.00 94.11           S  
ATOM    347  CE  MET A  26       8.594  15.274 -31.501  1.00 94.11           C  
ATOM    348  HE1 MET A  26       9.110  16.233 -31.455  1.00 94.11           H  
ATOM    349  HE2 MET A  26       7.972  15.222 -32.395  1.00 94.11           H  
ATOM    350  HE3 MET A  26       7.966  15.159 -30.617  1.00 94.11           H  
ATOM    351  N   CYS A  27       8.292  11.213 -26.672  1.00 94.96           N  
ATOM    352  H   CYS A  27       9.112  10.641 -26.813  1.00 94.96           H  
ATOM    353  CA  CYS A  27       7.531  10.985 -25.436  1.00 94.96           C  
ATOM    354  HA  CYS A  27       7.991  10.132 -24.937  1.00 94.96           H  
ATOM    355  C   CYS A  27       6.065  10.588 -25.673  1.00 94.96           C  
ATOM    356  CB  CYS A  27       7.679  12.180 -24.488  1.00 94.96           C  
ATOM    357  HB2 CYS A  27       7.223  11.929 -23.531  1.00 94.96           H  
ATOM    358  HB3 CYS A  27       7.138  13.031 -24.904  1.00 94.96           H  
ATOM    359  O   CYS A  27       5.177  11.017 -24.943  1.00 94.96           O  
ATOM    360  SG  CYS A  27       9.393  12.662 -24.213  1.00 94.96           S  
ATOM    361  N   ASP A  28       5.805   9.811 -26.720  1.00 92.93           N  
ATOM    362  H   ASP A  28       6.582   9.422 -27.235  1.00 92.93           H  
ATOM    363  CA  ASP A  28       4.488   9.386 -27.205  1.00 92.93           C  
ATOM    364  HA  ASP A  28       3.739  10.100 -26.863  1.00 92.93           H  
ATOM    365  C   ASP A  28       4.046   8.010 -26.681  1.00 92.93           C  
ATOM    366  CB  ASP A  28       4.496   9.432 -28.744  1.00 92.93           C  
ATOM    367  HB2 ASP A  28       4.625  10.470 -29.049  1.00 92.93           H  
ATOM    368  HB3 ASP A  28       3.523   9.105 -29.110  1.00 92.93           H  
ATOM    369  O   ASP A  28       2.884   7.636 -26.823  1.00 92.93           O  
ATOM    370  CG  ASP A  28       5.595   8.596 -29.428  1.00 92.93           C  
ATOM    371  OD1 ASP A  28       6.546   8.143 -28.741  1.00 92.93           O  
ATOM    372  OD2 ASP A  28       5.536   8.501 -30.670  1.00 92.93           O  
ATOM    373  N   THR A  29       4.942   7.269 -26.028  1.00 93.58           N  
ATOM    374  H   THR A  29       5.878   7.634 -25.930  1.00 93.58           H  
ATOM    375  CA  THR A  29       4.638   5.968 -25.425  1.00 93.58           C  
ATOM    376  HA  THR A  29       3.790   5.523 -25.945  1.00 93.58           H  
ATOM    377  C   THR A  29       4.268   6.141 -23.953  1.00 93.58           C  
ATOM    378  CB  THR A  29       5.817   5.008 -25.600  1.00 93.58           C  
ATOM    379  HB  THR A  29       6.683   5.399 -25.065  1.00 93.58           H  
ATOM    380  O   THR A  29       5.122   6.459 -23.119  1.00 93.58           O  
ATOM    381  CG2 THR A  29       5.502   3.602 -25.093  1.00 93.58           C  
ATOM    382 HG21 THR A  29       6.357   2.954 -25.287  1.00 93.58           H  
ATOM    383 HG22 THR A  29       5.316   3.618 -24.019  1.00 93.58           H  
ATOM    384 HG23 THR A  29       4.628   3.206 -25.611  1.00 93.58           H  
ATOM    385  OG1 THR A  29       6.139   4.900 -26.969  1.00 93.58           O  
ATOM    386  HG1 THR A  29       6.147   5.785 -27.340  1.00 93.58           H  
ATOM    387  N   ALA A  30       2.990   5.922 -23.638  1.00 92.60           N  
ATOM    388  H   ALA A  30       2.347   5.696 -24.384  1.00 92.60           H  
ATOM    389  CA  ALA A  30       2.440   6.062 -22.292  1.00 92.60           C  
ATOM    390  HA  ALA A  30       2.874   6.958 -21.848  1.00 92.60           H  
ATOM    391  C   ALA A  30       2.750   4.849 -21.397  1.00 92.60           C  
ATOM    392  CB  ALA A  30       0.927   6.271 -22.391  1.00 92.60           C  
ATOM    393  HB1 ALA A  30       0.531   6.499 -21.401  1.00 92.60           H  
ATOM    394  HB2 ALA A  30       0.446   5.370 -22.770  1.00 92.60           H  
ATOM    395  HB3 ALA A  30       0.707   7.102 -23.062  1.00 92.60           H  
ATOM    396  O   ALA A  30       2.578   3.704 -21.838  1.00 92.60           O  
ATOM    397  N   PRO A  31       3.125   5.058 -20.122  1.00 93.15           N  
ATOM    398  CA  PRO A  31       3.279   3.958 -19.184  1.00 93.15           C  
ATOM    399  HA  PRO A  31       3.941   3.202 -19.606  1.00 93.15           H  
ATOM    400  C   PRO A  31       1.918   3.326 -18.870  1.00 93.15           C  
ATOM    401  CB  PRO A  31       3.940   4.572 -17.956  1.00 93.15           C  
ATOM    402  HB2 PRO A  31       5.018   4.592 -18.115  1.00 93.15           H  
ATOM    403  HB3 PRO A  31       3.685   4.046 -17.036  1.00 93.15           H  
ATOM    404  O   PRO A  31       0.922   4.015 -18.666  1.00 93.15           O  
ATOM    405  CG  PRO A  31       3.432   6.003 -17.961  1.00 93.15           C  
ATOM    406  HG2 PRO A  31       2.443   5.991 -17.504  1.00 93.15           H  
ATOM    407  HG3 PRO A  31       4.101   6.686 -17.437  1.00 93.15           H  
ATOM    408  CD  PRO A  31       3.312   6.339 -19.446  1.00 93.15           C  
ATOM    409  HD2 PRO A  31       2.465   7.006 -19.605  1.00 93.15           H  
ATOM    410  HD3 PRO A  31       4.232   6.807 -19.796  1.00 93.15           H  
ATOM    411  N   GLN A  32       1.873   1.996 -18.821  1.00 89.32           N  
ATOM    412  H   GLN A  32       2.708   1.481 -19.062  1.00 89.32           H  
ATOM    413  CA  GLN A  32       0.639   1.249 -18.541  1.00 89.32           C  
ATOM    414  HA  GLN A  32      -0.228   1.841 -18.835  1.00 89.32           H  
ATOM    415  C   GLN A  32       0.473   0.934 -17.049  1.00 89.32           C  
ATOM    416  CB  GLN A  32       0.645  -0.045 -19.371  1.00 89.32           C  
ATOM    417  HB2 GLN A  32      -0.257  -0.613 -19.144  1.00 89.32           H  
ATOM    418  HB3 GLN A  32       1.504  -0.651 -19.082  1.00 89.32           H  
ATOM    419  O   GLN A  32      -0.641   0.798 -16.553  1.00 89.32           O  
ATOM    420  CG  GLN A  32       0.705   0.204 -20.888  1.00 89.32           C  
ATOM    421  HG2 GLN A  32       0.739  -0.756 -21.403  1.00 89.32           H  
ATOM    422  HG3 GLN A  32       1.610   0.752 -21.149  1.00 89.32           H  
ATOM    423  CD  GLN A  32      -0.518   0.959 -21.380  1.00 89.32           C  
ATOM    424  NE2 GLN A  32      -0.373   2.161 -21.890  1.00 89.32           N  
ATOM    425 HE21 GLN A  32      -1.241   2.673 -21.952  1.00 89.32           H  
ATOM    426 HE22 GLN A  32       0.528   2.615 -21.911  1.00 89.32           H  
ATOM    427  OE1 GLN A  32      -1.623   0.460 -21.288  1.00 89.32           O  
ATOM    428  N   ASN A  33       1.595   0.784 -16.343  1.00 89.42           N  
ATOM    429  H   ASN A  33       2.473   0.957 -16.812  1.00 89.42           H  
ATOM    430  CA  ASN A  33       1.691   0.479 -14.919  1.00 89.42           C  
ATOM    431  HA  ASN A  33       1.003   1.113 -14.360  1.00 89.42           H  
ATOM    432  C   ASN A  33       3.126   0.772 -14.421  1.00 89.42           C  
ATOM    433  CB  ASN A  33       1.273  -0.984 -14.695  1.00 89.42           C  
ATOM    434  HB2 ASN A  33       0.233  -1.125 -14.988  1.00 89.42           H  
ATOM    435  HB3 ASN A  33       1.347  -1.195 -13.628  1.00 89.42           H  
ATOM    436  O   ASN A  33       3.977   1.217 -15.199  1.00 89.42           O  
ATOM    437  CG  ASN A  33       2.152  -1.983 -15.402  1.00 89.42           C  
ATOM    438  ND2 ASN A  33       1.657  -2.701 -16.381  1.00 89.42           N  
ATOM    439 HD21 ASN A  33       0.688  -2.599 -16.648  1.00 89.42           H  
ATOM    440 HD22 ASN A  33       2.294  -3.356 -16.812  1.00 89.42           H  
ATOM    441  OD1 ASN A  33       3.305  -2.128 -15.059  1.00 89.42           O  
ATOM    442  N   CYS A  34       3.420   0.504 -13.144  1.00 92.53           N  
ATOM    443  H   CYS A  34       2.695   0.158 -12.531  1.00 92.53           H  
ATOM    444  CA  CYS A  34       4.731   0.787 -12.549  1.00 92.53           C  
ATOM    445  HA  CYS A  34       4.949   1.843 -12.703  1.00 92.53           H  
ATOM    446  C   CYS A  34       5.910   0.000 -13.159  1.00 92.53           C  
ATOM    447  CB  CYS A  34       4.664   0.538 -11.039  1.00 92.53           C  
ATOM    448  HB2 CYS A  34       4.415  -0.509 -10.867  1.00 92.53           H  
ATOM    449  HB3 CYS A  34       5.655   0.708 -10.616  1.00 92.53           H  
ATOM    450  O   CYS A  34       7.055   0.410 -12.967  1.00 92.53           O  
ATOM    451  SG  CYS A  34       3.491   1.577 -10.127  1.00 92.53           S  
ATOM    452  N   SER A  35       5.682  -1.077 -13.929  1.00 91.67           N  
ATOM    453  H   SER A  35       4.731  -1.350 -14.130  1.00 91.67           H  
ATOM    454  CA  SER A  35       6.755  -1.862 -14.572  1.00 91.67           C  
ATOM    455  HA  SER A  35       7.444  -2.187 -13.793  1.00 91.67           H  
ATOM    456  C   SER A  35       7.610  -1.063 -15.547  1.00 91.67           C  
ATOM    457  CB  SER A  35       6.208  -3.117 -15.265  1.00 91.67           C  
ATOM    458  HB2 SER A  35       7.023  -3.830 -15.392  1.00 91.67           H  
ATOM    459  HB3 SER A  35       5.446  -3.579 -14.637  1.00 91.67           H  
ATOM    460  O   SER A  35       8.741  -1.450 -15.867  1.00 91.67           O  
ATOM    461  OG  SER A  35       5.668  -2.817 -16.542  1.00 91.67           O  
ATOM    462  HG  SER A  35       6.288  -3.110 -17.213  1.00 91.67           H  
ATOM    463  N   VAL A  36       7.097   0.084 -15.990  1.00 93.30           N  
ATOM    464  H   VAL A  36       6.153   0.315 -15.713  1.00 93.30           H  
ATOM    465  CA  VAL A  36       7.836   1.027 -16.818  1.00 93.30           C  
ATOM    466  HA  VAL A  36       8.135   0.501 -17.724  1.00 93.30           H  
ATOM    467  C   VAL A  36       9.110   1.527 -16.135  1.00 93.30           C  
ATOM    468  CB  VAL A  36       6.912   2.189 -17.208  1.00 93.30           C  
ATOM    469  HB  VAL A  36       5.942   1.774 -17.481  1.00 93.30           H  
ATOM    470  O   VAL A  36      10.105   1.752 -16.814  1.00 93.30           O  
ATOM    471  CG1 VAL A  36       6.704   3.186 -16.052  1.00 93.30           C  
ATOM    472 HG11 VAL A  36       5.955   3.933 -16.313  1.00 93.30           H  
ATOM    473 HG12 VAL A  36       6.352   2.661 -15.163  1.00 93.30           H  
ATOM    474 HG13 VAL A  36       7.629   3.713 -15.819  1.00 93.30           H  
ATOM    475  CG2 VAL A  36       7.476   2.869 -18.451  1.00 93.30           C  
ATOM    476 HG21 VAL A  36       7.828   2.131 -19.173  1.00 93.30           H  
ATOM    477 HG22 VAL A  36       6.691   3.447 -18.939  1.00 93.30           H  
ATOM    478 HG23 VAL A  36       8.302   3.524 -18.173  1.00 93.30           H  
ATOM    479  N   LEU A  37       9.123   1.641 -14.801  1.00 95.36           N  
ATOM    480  H   LEU A  37       8.299   1.373 -14.283  1.00 95.36           H  
ATOM    481  CA  LEU A  37      10.279   2.142 -14.057  1.00 95.36           C  
ATOM    482  HA  LEU A  37      10.586   3.099 -14.481  1.00 95.36           H  
ATOM    483  C   LEU A  37      11.471   1.194 -14.193  1.00 95.36           C  
ATOM    484  CB  LEU A  37       9.901   2.343 -12.582  1.00 95.36           C  
ATOM    485  HB2 LEU A  37      10.794   2.641 -12.033  1.00 95.36           H  
ATOM    486  HB3 LEU A  37       9.568   1.388 -12.175  1.00 95.36           H  
ATOM    487  O   LEU A  37      12.572   1.631 -14.521  1.00 95.36           O  
ATOM    488  CG  LEU A  37       8.804   3.392 -12.340  1.00 95.36           C  
ATOM    489  HG  LEU A  37       7.894   3.110 -12.869  1.00 95.36           H  
ATOM    490  CD1 LEU A  37       8.500   3.424 -10.848  1.00 95.36           C  
ATOM    491 HD11 LEU A  37       8.141   2.446 -10.529  1.00 95.36           H  
ATOM    492 HD12 LEU A  37       9.405   3.672 -10.292  1.00 95.36           H  
ATOM    493 HD13 LEU A  37       7.730   4.172 -10.658  1.00 95.36           H  
ATOM    494  CD2 LEU A  37       9.213   4.799 -12.784  1.00 95.36           C  
ATOM    495 HD21 LEU A  37       9.351   4.832 -13.865  1.00 95.36           H  
ATOM    496 HD22 LEU A  37      10.140   5.091 -12.292  1.00 95.36           H  
ATOM    497 HD23 LEU A  37       8.432   5.511 -12.516  1.00 95.36           H  
ATOM    498  N   SER A  38      11.237  -0.110 -14.034  1.00 93.63           N  
ATOM    499  H   SER A  38      10.323  -0.412 -13.729  1.00 93.63           H  
ATOM    500  CA  SER A  38      12.263  -1.131 -14.262  1.00 93.63           C  
ATOM    501  HA  SER A  38      13.148  -0.886 -13.674  1.00 93.63           H  
ATOM    502  C   SER A  38      12.680  -1.190 -15.732  1.00 93.63           C  
ATOM    503  CB  SER A  38      11.752  -2.506 -13.827  1.00 93.63           C  
ATOM    504  HB2 SER A  38      12.544  -3.247 -13.933  1.00 93.63           H  
ATOM    505  HB3 SER A  38      10.911  -2.796 -14.458  1.00 93.63           H  
ATOM    506  O   SER A  38      13.866  -1.289 -16.028  1.00 93.63           O  
ATOM    507  OG  SER A  38      11.318  -2.461 -12.484  1.00 93.63           O  
ATOM    508  HG  SER A  38      12.059  -2.631 -11.898  1.00 93.63           H  
ATOM    509  N   THR A  39      11.720  -1.080 -16.657  1.00 93.48           N  
ATOM    510  H   THR A  39      10.769  -0.968 -16.337  1.00 93.48           H  
ATOM    511  CA  THR A  39      11.979  -1.158 -18.108  1.00 93.48           C  
ATOM    512  HA  THR A  39      12.527  -2.076 -18.319  1.00 93.48           H  
ATOM    513  C   THR A  39      12.835   0.008 -18.608  1.00 93.48           C  
ATOM    514  CB  THR A  39      10.658  -1.195 -18.892  1.00 93.48           C  
ATOM    515  HB  THR A  39      10.128  -0.252 -18.752  1.00 93.48           H  
ATOM    516  O   THR A  39      13.703  -0.181 -19.456  1.00 93.48           O  
ATOM    517  CG2 THR A  39      10.863  -1.426 -20.389  1.00 93.48           C  
ATOM    518 HG21 THR A  39      11.457  -2.326 -20.547  1.00 93.48           H  
ATOM    519 HG22 THR A  39      11.371  -0.573 -20.838  1.00 93.48           H  
ATOM    520 HG23 THR A  39       9.894  -1.546 -20.874  1.00 93.48           H  
ATOM    521  OG1 THR A  39       9.838  -2.245 -18.422  1.00 93.48           O  
ATOM    522  HG1 THR A  39       9.535  -2.021 -17.539  1.00 93.48           H  
ATOM    523  N   LEU A  40      12.613   1.211 -18.073  1.00 94.28           N  
ATOM    524  H   LEU A  40      11.864   1.305 -17.402  1.00 94.28           H  
ATOM    525  CA  LEU A  40      13.350   2.426 -18.431  1.00 94.28           C  
ATOM    526  HA  LEU A  40      13.708   2.330 -19.456  1.00 94.28           H  
ATOM    527  C   LEU A  40      14.620   2.641 -17.589  1.00 94.28           C  
ATOM    528  CB  LEU A  40      12.400   3.635 -18.359  1.00 94.28           C  
ATOM    529  HB2 LEU A  40      12.001   3.690 -17.346  1.00 94.28           H  
ATOM    530  HB3 LEU A  40      12.978   4.541 -18.542  1.00 94.28           H  
ATOM    531  O   LEU A  40      15.309   3.638 -17.783  1.00 94.28           O  
ATOM    532  CG  LEU A  40      11.215   3.620 -19.342  1.00 94.28           C  
ATOM    533  HG  LEU A  40      10.565   2.772 -19.125  1.00 94.28           H  
ATOM    534  CD1 LEU A  40      10.409   4.910 -19.172  1.00 94.28           C  
ATOM    535 HD11 LEU A  40       9.524   4.881 -19.808  1.00 94.28           H  
ATOM    536 HD12 LEU A  40      10.086   5.007 -18.135  1.00 94.28           H  
ATOM    537 HD13 LEU A  40      11.012   5.776 -19.442  1.00 94.28           H  
ATOM    538  CD2 LEU A  40      11.651   3.517 -20.804  1.00 94.28           C  
ATOM    539 HD21 LEU A  40      12.163   2.570 -20.976  1.00 94.28           H  
ATOM    540 HD22 LEU A  40      12.315   4.344 -21.055  1.00 94.28           H  
ATOM    541 HD23 LEU A  40      10.771   3.539 -21.447  1.00 94.28           H  
ATOM    542  N   GLY A  41      14.946   1.724 -16.671  1.00 94.38           N  
ATOM    543  H   GLY A  41      14.353   0.913 -16.568  1.00 94.38           H  
ATOM    544  CA  GLY A  41      16.178   1.778 -15.882  1.00 94.38           C  
ATOM    545  HA2 GLY A  41      17.025   1.950 -16.546  1.00 94.38           H  
ATOM    546  HA3 GLY A  41      16.314   0.814 -15.392  1.00 94.38           H  
ATOM    547  C   GLY A  41      16.194   2.858 -14.796  1.00 94.38           C  
ATOM    548  O   GLY A  41      17.255   3.409 -14.504  1.00 94.38           O  
ATOM    549  N   TYR A  42      15.041   3.174 -14.198  1.00 95.43           N  
ATOM    550  H   TYR A  42      14.213   2.651 -14.444  1.00 95.43           H  
ATOM    551  CA  TYR A  42      14.988   4.052 -13.026  1.00 95.43           C  
ATOM    552  HA  TYR A  42      15.490   4.986 -13.279  1.00 95.43           H  
ATOM    553  C   TYR A  42      15.745   3.435 -11.844  1.00 95.43           C  
ATOM    554  CB  TYR A  42      13.538   4.387 -12.636  1.00 95.43           C  
ATOM    555  HB2 TYR A  42      13.525   4.740 -11.605  1.00 95.43           H  
ATOM    556  HB3 TYR A  42      12.934   3.480 -12.665  1.00 95.43           H  
ATOM    557  O   TYR A  42      15.815   2.216 -11.683  1.00 95.43           O  
ATOM    558  CG  TYR A  42      12.909   5.455 -13.510  1.00 95.43           C  
ATOM    559  CD1 TYR A  42      12.815   6.782 -13.045  1.00 95.43           C  
ATOM    560  HD1 TYR A  42      13.147   7.024 -12.047  1.00 95.43           H  
ATOM    561  CD2 TYR A  42      12.473   5.134 -14.807  1.00 95.43           C  
ATOM    562  HD2 TYR A  42      12.573   4.122 -15.171  1.00 95.43           H  
ATOM    563  CE1 TYR A  42      12.322   7.795 -13.891  1.00 95.43           C  
ATOM    564  HE1 TYR A  42      12.282   8.817 -13.544  1.00 95.43           H  
ATOM    565  CE2 TYR A  42      11.957   6.137 -15.646  1.00 95.43           C  
ATOM    566  HE2 TYR A  42      11.658   5.911 -16.659  1.00 95.43           H  
ATOM    567  OH  TYR A  42      11.496   8.430 -16.061  1.00 95.43           O  
ATOM    568  HH  TYR A  42      11.730   9.310 -15.759  1.00 95.43           H  
ATOM    569  CZ  TYR A  42      11.906   7.468 -15.199  1.00 95.43           C  
ATOM    570  N   THR A  43      16.310   4.292 -10.997  1.00 95.88           N  
ATOM    571  H   THR A  43      16.209   5.284 -11.157  1.00 95.88           H  
ATOM    572  CA  THR A  43      16.939   3.873  -9.742  1.00 95.88           C  
ATOM    573  HA  THR A  43      17.546   2.988  -9.935  1.00 95.88           H  
ATOM    574  C   THR A  43      15.891   3.490  -8.699  1.00 95.88           C  
ATOM    575  CB  THR A  43      17.857   4.975  -9.196  1.00 95.88           C  
ATOM    576  HB  THR A  43      18.248   4.672  -8.225  1.00 95.88           H  
ATOM    577  O   THR A  43      14.709   3.795  -8.844  1.00 95.88           O  
ATOM    578  CG2 THR A  43      19.038   5.227 -10.135  1.00 95.88           C  
ATOM    579 HG21 THR A  43      18.686   5.593 -11.100  1.00 95.88           H  
ATOM    580 HG22 THR A  43      19.597   4.303 -10.283  1.00 95.88           H  
ATOM    581 HG23 THR A  43      19.696   5.975  -9.692  1.00 95.88           H  
ATOM    582  OG1 THR A  43      17.149   6.187  -9.049  1.00 95.88           O  
ATOM    583  HG1 THR A  43      16.417   6.030  -8.447  1.00 95.88           H  
ATOM    584  N   ALA A  44      16.328   2.852  -7.612  1.00 96.69           N  
ATOM    585  H   ALA A  44      17.306   2.616  -7.524  1.00 96.69           H  
ATOM    586  CA  ALA A  44      15.451   2.609  -6.475  1.00 96.69           C  
ATOM    587  HA  ALA A  44      14.616   2.008  -6.836  1.00 96.69           H  
ATOM    588  C   ALA A  44      14.893   3.932  -5.914  1.00 96.69           C  
ATOM    589  CB  ALA A  44      16.207   1.807  -5.412  1.00 96.69           C  
ATOM    590  HB1 ALA A  44      17.055   2.384  -5.041  1.00 96.69           H  
ATOM    591  HB2 ALA A  44      15.535   1.583  -4.584  1.00 96.69           H  
ATOM    592  HB3 ALA A  44      16.559   0.872  -5.848  1.00 96.69           H  
ATOM    593  O   ALA A  44      15.627   4.916  -5.791  1.00 96.69           O  
ATOM    594  N   GLY A  45      13.605   3.950  -5.577  1.00 96.74           N  
ATOM    595  H   GLY A  45      13.072   3.097  -5.676  1.00 96.74           H  
ATOM    596  CA  GLY A  45      12.905   5.145  -5.116  1.00 96.74           C  
ATOM    597  HA2 GLY A  45      13.144   5.314  -4.066  1.00 96.74           H  
ATOM    598  HA3 GLY A  45      13.249   6.007  -5.688  1.00 96.74           H  
ATOM    599  C   GLY A  45      11.388   5.056  -5.265  1.00 96.74           C  
ATOM    600  O   GLY A  45      10.850   4.084  -5.800  1.00 96.74           O  
ATOM    601  N   THR A  46      10.701   6.092  -4.788  1.00 96.33           N  
ATOM    602  H   THR A  46      11.199   6.865  -4.370  1.00 96.33           H  
ATOM    603  CA  THR A  46       9.253   6.271  -4.925  1.00 96.33           C  
ATOM    604  HA  THR A  46       8.805   5.320  -5.215  1.00 96.33           H  
ATOM    605  C   THR A  46       8.938   7.288  -6.018  1.00 96.33           C  
ATOM    606  CB  THR A  46       8.606   6.694  -3.599  1.00 96.33           C  
ATOM    607  HB  THR A  46       7.575   6.997  -3.786  1.00 96.33           H  
ATOM    608  O   THR A  46       9.559   8.347  -6.106  1.00 96.33           O  
ATOM    609  CG2 THR A  46       8.602   5.562  -2.575  1.00 96.33           C  
ATOM    610 HG21 THR A  46       8.161   5.909  -1.640  1.00 96.33           H  
ATOM    611 HG22 THR A  46       7.999   4.738  -2.956  1.00 96.33           H  
ATOM    612 HG23 THR A  46       9.618   5.212  -2.389  1.00 96.33           H  
ATOM    613  OG1 THR A  46       9.305   7.768  -3.016  1.00 96.33           O  
ATOM    614  HG1 THR A  46       8.812   8.061  -2.246  1.00 96.33           H  
ATOM    615  N   TYR A  47       7.960   6.971  -6.864  1.00 97.10           N  
ATOM    616  H   TYR A  47       7.482   6.091  -6.734  1.00 97.10           H  
ATOM    617  CA  TYR A  47       7.633   7.747  -8.055  1.00 97.10           C  
ATOM    618  HA  TYR A  47       8.038   8.754  -7.958  1.00 97.10           H  
ATOM    619  C   TYR A  47       6.121   7.849  -8.236  1.00 97.10           C  
ATOM    620  CB  TYR A  47       8.272   7.092  -9.287  1.00 97.10           C  
ATOM    621  HB2 TYR A  47       7.838   6.101  -9.419  1.00 97.10           H  
ATOM    622  HB3 TYR A  47       8.011   7.679 -10.168  1.00 97.10           H  
ATOM    623  O   TYR A  47       5.418   6.840  -8.240  1.00 97.10           O  
ATOM    624  CG  TYR A  47       9.783   6.958  -9.218  1.00 97.10           C  
ATOM    625  CD1 TYR A  47      10.604   8.038  -9.591  1.00 97.10           C  
ATOM    626  HD1 TYR A  47      10.155   8.965  -9.917  1.00 97.10           H  
ATOM    627  CD2 TYR A  47      10.368   5.768  -8.743  1.00 97.10           C  
ATOM    628  HD2 TYR A  47       9.746   4.949  -8.414  1.00 97.10           H  
ATOM    629  CE1 TYR A  47      12.004   7.933  -9.497  1.00 97.10           C  
ATOM    630  HE1 TYR A  47      12.628   8.774  -9.762  1.00 97.10           H  
ATOM    631  CE2 TYR A  47      11.769   5.651  -8.662  1.00 97.10           C  
ATOM    632  HE2 TYR A  47      12.230   4.744  -8.301  1.00 97.10           H  
ATOM    633  OH  TYR A  47      13.939   6.654  -8.913  1.00 97.10           O  
ATOM    634  HH  TYR A  47      14.378   7.477  -9.141  1.00 97.10           H  
ATOM    635  CZ  TYR A  47      12.589   6.738  -9.029  1.00 97.10           C  
ATOM    636  N   TRP A  48       5.629   9.068  -8.448  1.00 96.30           N  
ATOM    637  H   TRP A  48       6.262   9.854  -8.444  1.00 96.30           H  
ATOM    638  CA  TRP A  48       4.284   9.283  -8.972  1.00 96.30           C  
ATOM    639  HA  TRP A  48       3.618   8.514  -8.583  1.00 96.30           H  
ATOM    640  C   TRP A  48       4.324   9.162 -10.494  1.00 96.30           C  
ATOM    641  CB  TRP A  48       3.743  10.636  -8.505  1.00 96.30           C  
ATOM    642  HB2 TRP A  48       2.855  10.873  -9.090  1.00 96.30           H  
ATOM    643  HB3 TRP A  48       4.481  11.414  -8.699  1.00 96.30           H  
ATOM    644  O   TRP A  48       5.024   9.928 -11.157  1.00 96.30           O  
ATOM    645  CG  TRP A  48       3.354  10.660  -7.060  1.00 96.30           C  
ATOM    646  CD1 TRP A  48       4.116  11.105  -6.034  1.00 96.30           C  
ATOM    647  HD1 TRP A  48       5.111  11.512  -6.133  1.00 96.30           H  
ATOM    648  CD2 TRP A  48       2.120  10.166  -6.456  1.00 96.30           C  
ATOM    649  CE2 TRP A  48       2.201  10.355  -5.047  1.00 96.30           C  
ATOM    650  CE3 TRP A  48       0.955   9.543  -6.953  1.00 96.30           C  
ATOM    651  HE3 TRP A  48       0.889   9.314  -8.006  1.00 96.30           H  
ATOM    652  NE1 TRP A  48       3.435  10.932  -4.843  1.00 96.30           N  
ATOM    653  HE1 TRP A  48       3.826  11.143  -3.936  1.00 96.30           H  
ATOM    654  CH2 TRP A  48       0.027   9.346  -4.710  1.00 96.30           C  
ATOM    655  HH2 TRP A  48      -0.757   9.004  -4.051  1.00 96.30           H  
ATOM    656  CZ2 TRP A  48       1.182   9.945  -4.181  1.00 96.30           C  
ATOM    657  HZ2 TRP A  48       1.304  10.041  -3.112  1.00 96.30           H  
ATOM    658  CZ3 TRP A  48      -0.089   9.152  -6.096  1.00 96.30           C  
ATOM    659  HZ3 TRP A  48      -0.962   8.658  -6.498  1.00 96.30           H  
ATOM    660  N   VAL A  49       3.590   8.195 -11.041  1.00 95.32           N  
ATOM    661  H   VAL A  49       3.041   7.610 -10.427  1.00 95.32           H  
ATOM    662  CA  VAL A  49       3.562   7.890 -12.477  1.00 95.32           C  
ATOM    663  HA  VAL A  49       4.222   8.578 -13.006  1.00 95.32           H  
ATOM    664  C   VAL A  49       2.146   8.096 -12.998  1.00 95.32           C  
ATOM    665  CB  VAL A  49       4.058   6.457 -12.764  1.00 95.32           C  
ATOM    666  HB  VAL A  49       3.343   5.738 -12.365  1.00 95.32           H  
ATOM    667  O   VAL A  49       1.202   7.520 -12.464  1.00 95.32           O  
ATOM    668  CG1 VAL A  49       4.203   6.221 -14.274  1.00 95.32           C  
ATOM    669 HG11 VAL A  49       4.554   5.205 -14.456  1.00 95.32           H  
ATOM    670 HG12 VAL A  49       3.239   6.339 -14.769  1.00 95.32           H  
ATOM    671 HG13 VAL A  49       4.911   6.931 -14.701  1.00 95.32           H  
ATOM    672  CG2 VAL A  49       5.424   6.187 -12.115  1.00 95.32           C  
ATOM    673 HG21 VAL A  49       5.328   6.191 -11.029  1.00 95.32           H  
ATOM    674 HG22 VAL A  49       5.795   5.208 -12.418  1.00 95.32           H  
ATOM    675 HG23 VAL A  49       6.137   6.957 -12.410  1.00 95.32           H  
ATOM    676  N   GLU A  50       1.987   8.915 -14.036  1.00 94.14           N  
ATOM    677  H   GLU A  50       2.805   9.335 -14.456  1.00 94.14           H  
ATOM    678  CA  GLU A  50       0.721   9.044 -14.763  1.00 94.14           C  
ATOM    679  HA  GLU A  50      -0.118   8.961 -14.072  1.00 94.14           H  
ATOM    680  C   GLU A  50       0.617   7.914 -15.783  1.00 94.14           C  
ATOM    681  CB  GLU A  50       0.632  10.421 -15.430  1.00 94.14           C  
ATOM    682  HB2 GLU A  50       0.735  11.188 -14.663  1.00 94.14           H  
ATOM    683  HB3 GLU A  50       1.451  10.536 -16.140  1.00 94.14           H  
ATOM    684  O   GLU A  50       1.314   7.934 -16.794  1.00 94.14           O  
ATOM    685  CG  GLU A  50      -0.707  10.625 -16.153  1.00 94.14           C  
ATOM    686  HG2 GLU A  50      -1.520  10.559 -15.429  1.00 94.14           H  
ATOM    687  HG3 GLU A  50      -0.854   9.842 -16.897  1.00 94.14           H  
ATOM    688  CD  GLU A  50      -0.717  11.990 -16.846  1.00 94.14           C  
ATOM    689  OE1 GLU A  50      -0.150  12.078 -17.959  1.00 94.14           O  
ATOM    690  OE2 GLU A  50      -1.226  12.954 -16.233  1.00 94.14           O  
ATOM    691  N   ILE A  51      -0.227   6.927 -15.499  1.00 93.26           N  
ATOM    692  H   ILE A  51      -0.786   7.001 -14.661  1.00 93.26           H  
ATOM    693  CA  ILE A  51      -0.448   5.765 -16.354  1.00 93.26           C  
ATOM    694  HA  ILE A  51       0.396   5.695 -17.041  1.00 93.26           H  
ATOM    695  C   ILE A  51      -1.687   5.932 -17.225  1.00 93.26           C  
ATOM    696  CB  ILE A  51      -0.482   4.448 -15.548  1.00 93.26           C  
ATOM    697  HB  ILE A  51      -0.605   3.638 -16.267  1.00 93.26           H  
ATOM    698  O   ILE A  51      -2.666   6.564 -16.827  1.00 93.26           O  
ATOM    699  CG1 ILE A  51      -1.650   4.370 -14.537  1.00 93.26           C  
ATOM    700 HG12 ILE A  51      -1.379   4.908 -13.629  1.00 93.26           H  
ATOM    701 HG13 ILE A  51      -2.545   4.836 -14.950  1.00 93.26           H  
ATOM    702  CG2 ILE A  51       0.870   4.247 -14.838  1.00 93.26           C  
ATOM    703 HG21 ILE A  51       1.036   5.035 -14.104  1.00 93.26           H  
ATOM    704 HG22 ILE A  51       1.675   4.271 -15.573  1.00 93.26           H  
ATOM    705 HG23 ILE A  51       0.890   3.285 -14.326  1.00 93.26           H  
ATOM    706  CD1 ILE A  51      -2.025   2.930 -14.171  1.00 93.26           C  
ATOM    707 HD11 ILE A  51      -1.155   2.382 -13.809  1.00 93.26           H  
ATOM    708 HD12 ILE A  51      -2.410   2.419 -15.053  1.00 93.26           H  
ATOM    709 HD13 ILE A  51      -2.795   2.939 -13.400  1.00 93.26           H  
ATOM    710  N   ILE A  52      -1.673   5.289 -18.387  1.00 91.35           N  
ATOM    711  H   ILE A  52      -0.825   4.804 -18.642  1.00 91.35           H  
ATOM    712  CA  ILE A  52      -2.865   5.044 -19.199  1.00 91.35           C  
ATOM    713  HA  ILE A  52      -3.725   5.556 -18.768  1.00 91.35           H  
ATOM    714  C   ILE A  52      -3.100   3.532 -19.172  1.00 91.35           C  
ATOM    715  CB  ILE A  52      -2.696   5.599 -20.629  1.00 91.35           C  
ATOM    716  HB  ILE A  52      -1.858   5.098 -21.113  1.00 91.35           H  
ATOM    717  O   ILE A  52      -2.339   2.818 -19.815  1.00 91.35           O  
ATOM    718  CG1 ILE A  52      -2.393   7.114 -20.564  1.00 91.35           C  
ATOM    719 HG12 ILE A  52      -1.434   7.266 -20.068  1.00 91.35           H  
ATOM    720 HG13 ILE A  52      -3.159   7.609 -19.967  1.00 91.35           H  
ATOM    721  CG2 ILE A  52      -3.977   5.310 -21.438  1.00 91.35           C  
ATOM    722 HG21 ILE A  52      -4.189   4.241 -21.456  1.00 91.35           H  
ATOM    723 HG22 ILE A  52      -4.827   5.833 -20.998  1.00 91.35           H  
ATOM    724 HG23 ILE A  52      -3.853   5.631 -22.472  1.00 91.35           H  
ATOM    725  CD1 ILE A  52      -2.313   7.810 -21.927  1.00 91.35           C  
ATOM    726 HD11 ILE A  52      -3.306   7.882 -22.370  1.00 91.35           H  
ATOM    727 HD12 ILE A  52      -1.657   7.257 -22.599  1.00 91.35           H  
ATOM    728 HD13 ILE A  52      -1.927   8.820 -21.789  1.00 91.35           H  
ATOM    729  N   PRO A  53      -4.083   3.019 -18.412  1.00 83.59           N  
ATOM    730  CA  PRO A  53      -4.311   1.579 -18.293  1.00 83.59           C  
ATOM    731  HA  PRO A  53      -3.410   1.127 -17.879  1.00 83.59           H  
ATOM    732  C   PRO A  53      -4.640   0.916 -19.639  1.00 83.59           C  
ATOM    733  CB  PRO A  53      -5.461   1.421 -17.293  1.00 83.59           C  
ATOM    734  HB2 PRO A  53      -5.322   0.550 -16.653  1.00 83.59           H  
ATOM    735  HB3 PRO A  53      -6.412   1.359 -17.822  1.00 83.59           H  
ATOM    736  O   PRO A  53      -5.352   1.484 -20.468  1.00 83.59           O  
ATOM    737  CG  PRO A  53      -5.420   2.722 -16.493  1.00 83.59           C  
ATOM    738  HG2 PRO A  53      -4.680   2.640 -15.697  1.00 83.59           H  
ATOM    739  HG3 PRO A  53      -6.401   2.983 -16.094  1.00 83.59           H  
ATOM    740  CD  PRO A  53      -4.948   3.753 -17.504  1.00 83.59           C  
ATOM    741  HD2 PRO A  53      -4.419   4.553 -16.987  1.00 83.59           H  
ATOM    742  HD3 PRO A  53      -5.798   4.154 -18.056  1.00 83.59           H  
ATOM    743  N   SER A  54      -4.192  -0.328 -19.820  1.00 73.77           N  
ATOM    744  H   SER A  54      -3.623  -0.744 -19.097  1.00 73.77           H  
ATOM    745  CA  SER A  54      -4.270  -1.059 -21.098  1.00 73.77           C  
ATOM    746  HA  SER A  54      -3.794  -0.455 -21.871  1.00 73.77           H  
ATOM    747  C   SER A  54      -5.684  -1.346 -21.596  1.00 73.77           C  
ATOM    748  CB  SER A  54      -3.497  -2.375 -20.977  1.00 73.77           C  
ATOM    749  HB2 SER A  54      -3.622  -2.951 -21.894  1.00 73.77           H  
ATOM    750  HB3 SER A  54      -2.438  -2.154 -20.845  1.00 73.77           H  
ATOM    751  O   SER A  54      -5.884  -1.534 -22.793  1.00 73.77           O  
ATOM    752  OG  SER A  54      -3.958  -3.128 -19.865  1.00 73.77           O  
ATOM    753  HG  SER A  54      -3.596  -4.015 -19.928  1.00 73.77           H  
ATOM    754  N   LEU A  55      -6.676  -1.353 -20.704  1.00 63.69           N  
ATOM    755  H   LEU A  55      -6.435  -1.173 -19.740  1.00 63.69           H  
ATOM    756  CA  LEU A  55      -8.084  -1.584 -21.044  1.00 63.69           C  
ATOM    757  HA  LEU A  55      -8.126  -2.293 -21.870  1.00 63.69           H  
ATOM    758  C   LEU A  55      -8.799  -0.333 -21.580  1.00 63.69           C  
ATOM    759  CB  LEU A  55      -8.798  -2.207 -19.830  1.00 63.69           C  
ATOM    760  HB2 LEU A  55      -9.868  -2.254 -20.029  1.00 63.69           H  
ATOM    761  HB3 LEU A  55      -8.652  -1.555 -18.968  1.00 63.69           H  
ATOM    762  O   LEU A  55     -10.010  -0.358 -21.789  1.00 63.69           O  
ATOM    763  CG  LEU A  55      -8.307  -3.627 -19.492  1.00 63.69           C  
ATOM    764  HG  LEU A  55      -7.227  -3.622 -19.350  1.00 63.69           H  
ATOM    765  CD1 LEU A  55      -8.949  -4.099 -18.187  1.00 63.69           C  
ATOM    766 HD11 LEU A  55      -8.694  -3.411 -17.381  1.00 63.69           H  
ATOM    767 HD12 LEU A  55     -10.033  -4.134 -18.294  1.00 63.69           H  
ATOM    768 HD13 LEU A  55      -8.581  -5.092 -17.929  1.00 63.69           H  
ATOM    769  CD2 LEU A  55      -8.659  -4.638 -20.589  1.00 63.69           C  
ATOM    770 HD21 LEU A  55      -8.103  -4.415 -21.499  1.00 63.69           H  
ATOM    771 HD22 LEU A  55      -9.728  -4.603 -20.798  1.00 63.69           H  
ATOM    772 HD23 LEU A  55      -8.389  -5.642 -20.263  1.00 63.69           H  
ATOM    773  N   GLY A  56      -8.059   0.751 -21.821  1.00 62.23           N  
ATOM    774  H   GLY A  56      -7.071   0.710 -21.616  1.00 62.23           H  
ATOM    775  CA  GLY A  56      -8.649   2.055 -22.070  1.00 62.23           C  
ATOM    776  HA2 GLY A  56      -9.481   1.969 -22.769  1.00 62.23           H  
ATOM    777  HA3 GLY A  56      -7.891   2.708 -22.502  1.00 62.23           H  
ATOM    778  C   GLY A  56      -9.160   2.661 -20.764  1.00 62.23           C  
ATOM    779  O   GLY A  56      -9.637   1.985 -19.856  1.00 62.23           O  
ATOM    780  N   GLY A  57      -9.001   3.968 -20.630  1.00 69.60           N  
ATOM    781  H   GLY A  57      -8.511   4.485 -21.345  1.00 69.60           H  
ATOM    782  CA  GLY A  57      -9.374   4.685 -19.421  1.00 69.60           C  
ATOM    783  HA2 GLY A  57     -10.459   4.764 -19.368  1.00 69.60           H  
ATOM    784  HA3 GLY A  57      -9.018   4.146 -18.543  1.00 69.60           H  
ATOM    785  C   GLY A  57      -8.763   6.072 -19.414  1.00 69.60           C  
ATOM    786  O   GLY A  57      -7.820   6.353 -20.155  1.00 69.60           O  
ATOM    787  N   ALA A  58      -9.311   6.950 -18.578  1.00 83.24           N  
ATOM    788  H   ALA A  58     -10.073   6.658 -17.982  1.00 83.24           H  
ATOM    789  CA  ALA A  58      -8.676   8.232 -18.317  1.00 83.24           C  
ATOM    790  HA  ALA A  58      -8.584   8.758 -19.267  1.00 83.24           H  
ATOM    791  C   ALA A  58      -7.275   8.004 -17.711  1.00 83.24           C  
ATOM    792  CB  ALA A  58      -9.576   9.059 -17.393  1.00 83.24           C  
ATOM    793  HB1 ALA A  58      -9.698   8.549 -16.438  1.00 83.24           H  
ATOM    794  HB2 ALA A  58      -9.116  10.031 -17.213  1.00 83.24           H  
ATOM    795  HB3 ALA A  58     -10.551   9.208 -17.856  1.00 83.24           H  
ATOM    796  O   ALA A  58      -7.107   7.048 -16.943  1.00 83.24           O  
ATOM    797  N   PRO A  59      -6.285   8.861 -18.025  1.00 89.05           N  
ATOM    798  CA  PRO A  59      -4.995   8.838 -17.349  1.00 89.05           C  
ATOM    799  HA  PRO A  59      -4.480   7.922 -17.640  1.00 89.05           H  
ATOM    800  C   PRO A  59      -5.163   8.890 -15.827  1.00 89.05           C  
ATOM    801  CB  PRO A  59      -4.217  10.047 -17.876  1.00 89.05           C  
ATOM    802  HB2 PRO A  59      -3.151   9.834 -17.960  1.00 89.05           H  
ATOM    803  HB3 PRO A  59      -4.381  10.913 -17.235  1.00 89.05           H  
ATOM    804  O   PRO A  59      -6.030   9.602 -15.313  1.00 89.05           O  
ATOM    805  CG  PRO A  59      -4.848  10.305 -19.243  1.00 89.05           C  
ATOM    806  HG2 PRO A  59      -4.752  11.349 -19.542  1.00 89.05           H  
ATOM    807  HG3 PRO A  59      -4.394   9.652 -19.988  1.00 89.05           H  
ATOM    808  CD  PRO A  59      -6.308   9.907 -19.036  1.00 89.05           C  
ATOM    809  HD2 PRO A  59      -6.875  10.760 -18.664  1.00 89.05           H  
ATOM    810  HD3 PRO A  59      -6.725   9.548 -19.977  1.00 89.05           H  
ATOM    811  N   LYS A  60      -4.342   8.130 -15.101  1.00 90.57           N  
ATOM    812  H   LYS A  60      -3.659   7.574 -15.595  1.00 90.57           H  
ATOM    813  CA  LYS A  60      -4.372   8.064 -13.635  1.00 90.57           C  
ATOM    814  HA  LYS A  60      -4.942   8.910 -13.251  1.00 90.57           H  
ATOM    815  C   LYS A  60      -2.972   8.169 -13.062  1.00 90.57           C  
ATOM    816  CB  LYS A  60      -5.044   6.766 -13.162  1.00 90.57           C  
ATOM    817  HB2 LYS A  60      -4.615   5.915 -13.690  1.00 90.57           H  
ATOM    818  HB3 LYS A  60      -4.853   6.642 -12.096  1.00 90.57           H  
ATOM    819  O   LYS A  60      -2.080   7.432 -13.464  1.00 90.57           O  
ATOM    820  CG  LYS A  60      -6.561   6.810 -13.382  1.00 90.57           C  
ATOM    821  HG2 LYS A  60      -6.968   7.694 -12.890  1.00 90.57           H  
ATOM    822  HG3 LYS A  60      -6.777   6.869 -14.448  1.00 90.57           H  
ATOM    823  CD  LYS A  60      -7.233   5.565 -12.806  1.00 90.57           C  
ATOM    824  HD2 LYS A  60      -6.872   4.691 -13.348  1.00 90.57           H  
ATOM    825  HD3 LYS A  60      -6.993   5.483 -11.746  1.00 90.57           H  
ATOM    826  CE  LYS A  60      -8.745   5.651 -12.991  1.00 90.57           C  
ATOM    827  HE2 LYS A  60      -8.971   5.562 -14.054  1.00 90.57           H  
ATOM    828  HE3 LYS A  60      -9.086   6.629 -12.651  1.00 90.57           H  
ATOM    829  NZ  LYS A  60      -9.432   4.596 -12.217  1.00 90.57           N  
ATOM    830  HZ1 LYS A  60      -9.030   3.683 -12.371  1.00 90.57           H  
ATOM    831  HZ2 LYS A  60      -9.381   4.816 -11.232  1.00 90.57           H  
ATOM    832  HZ3 LYS A  60     -10.419   4.570 -12.430  1.00 90.57           H  
ATOM    833  N   THR A  61      -2.797   9.033 -12.071  1.00 93.30           N  
ATOM    834  H   THR A  61      -3.548   9.661 -11.825  1.00 93.30           H  
ATOM    835  CA  THR A  61      -1.529   9.148 -11.346  1.00 93.30           C  
ATOM    836  HA  THR A  61      -0.718   8.888 -12.026  1.00 93.30           H  
ATOM    837  C   THR A  61      -1.507   8.173 -10.177  1.00 93.30           C  
ATOM    838  CB  THR A  61      -1.262  10.580 -10.875  1.00 93.30           C  
ATOM    839  HB  THR A  61      -1.876  10.810 -10.005  1.00 93.30           H  
ATOM    840  O   THR A  61      -2.342   8.260  -9.279  1.00 93.30           O  
ATOM    841  CG2 THR A  61       0.214  10.790 -10.543  1.00 93.30           C  
ATOM    842 HG21 THR A  61       0.596   9.947  -9.968  1.00 93.30           H  
ATOM    843 HG22 THR A  61       0.338  11.709  -9.971  1.00 93.30           H  
ATOM    844 HG23 THR A  61       0.796  10.849 -11.463  1.00 93.30           H  
ATOM    845  OG1 THR A  61      -1.563  11.475 -11.917  1.00 93.30           O  
ATOM    846  HG1 THR A  61      -1.089  12.298 -11.779  1.00 93.30           H  
ATOM    847  N   ILE A  62      -0.540   7.260 -10.178  1.00 95.06           N  
ATOM    848  H   ILE A  62       0.107   7.254 -10.953  1.00 95.06           H  
ATOM    849  CA  ILE A  62      -0.376   6.215  -9.162  1.00 95.06           C  
ATOM    850  HA  ILE A  62      -1.131   6.350  -8.387  1.00 95.06           H  
ATOM    851  C   ILE A  62       0.984   6.334  -8.476  1.00 95.06           C  
ATOM    852  CB  ILE A  62      -0.592   4.816  -9.774  1.00 95.06           C  
ATOM    853  HB  ILE A  62      -0.518   4.090  -8.964  1.00 95.06           H  
ATOM    854  O   ILE A  62       1.929   6.869  -9.059  1.00 95.06           O  
ATOM    855  CG1 ILE A  62       0.480   4.472 -10.833  1.00 95.06           C  
ATOM    856 HG12 ILE A  62       1.476   4.665 -10.435  1.00 95.06           H  
ATOM    857 HG13 ILE A  62       0.340   5.093 -11.717  1.00 95.06           H  
ATOM    858  CG2 ILE A  62      -2.014   4.721 -10.364  1.00 95.06           C  
ATOM    859 HG21 ILE A  62      -2.255   3.688 -10.614  1.00 95.06           H  
ATOM    860 HG22 ILE A  62      -2.740   5.079  -9.634  1.00 95.06           H  
ATOM    861 HG23 ILE A  62      -2.094   5.329 -11.264  1.00 95.06           H  
ATOM    862  CD1 ILE A  62       0.442   3.004 -11.249  1.00 95.06           C  
ATOM    863 HD11 ILE A  62      -0.514   2.778 -11.721  1.00 95.06           H  
ATOM    864 HD12 ILE A  62       1.248   2.805 -11.956  1.00 95.06           H  
ATOM    865 HD13 ILE A  62       0.570   2.369 -10.372  1.00 95.06           H  
ATOM    866  N   LEU A  63       1.090   5.822  -7.249  1.00 97.04           N  
ATOM    867  H   LEU A  63       0.285   5.381  -6.828  1.00 97.04           H  
ATOM    868  CA  LEU A  63       2.358   5.748  -6.529  1.00 97.04           C  
ATOM    869  HA  LEU A  63       3.024   6.511  -6.930  1.00 97.04           H  
ATOM    870  C   LEU A  63       3.015   4.383  -6.755  1.00 97.04           C  
ATOM    871  CB  LEU A  63       2.141   6.079  -5.044  1.00 97.04           C  
ATOM    872  HB2 LEU A  63       1.411   5.382  -4.632  1.00 97.04           H  
ATOM    873  HB3 LEU A  63       1.715   7.079  -4.967  1.00 97.04           H  
ATOM    874  O   LEU A  63       2.453   3.333  -6.431  1.00 97.04           O  
ATOM    875  CG  LEU A  63       3.427   6.025  -4.197  1.00 97.04           C  
ATOM    876  HG  LEU A  63       3.904   5.051  -4.307  1.00 97.04           H  
ATOM    877  CD1 LEU A  63       4.431   7.103  -4.609  1.00 97.04           C  
ATOM    878 HD11 LEU A  63       4.803   6.908  -5.614  1.00 97.04           H  
ATOM    879 HD12 LEU A  63       3.956   8.084  -4.579  1.00 97.04           H  
ATOM    880 HD13 LEU A  63       5.279   7.094  -3.923  1.00 97.04           H  
ATOM    881  CD2 LEU A  63       3.091   6.220  -2.720  1.00 97.04           C  
ATOM    882 HD21 LEU A  63       2.462   5.399  -2.377  1.00 97.04           H  
ATOM    883 HD22 LEU A  63       2.569   7.166  -2.574  1.00 97.04           H  
ATOM    884 HD23 LEU A  63       4.005   6.217  -2.127  1.00 97.04           H  
ATOM    885  N   CYS A  64       4.234   4.432  -7.275  1.00 96.50           N  
ATOM    886  H   CYS A  64       4.599   5.339  -7.531  1.00 96.50           H  
ATOM    887  CA  CYS A  64       5.105   3.297  -7.515  1.00 96.50           C  
ATOM    888  HA  CYS A  64       4.565   2.364  -7.353  1.00 96.50           H  
ATOM    889  C   CYS A  64       6.315   3.361  -6.581  1.00 96.50           C  
ATOM    890  CB  CYS A  64       5.581   3.360  -8.966  1.00 96.50           C  
ATOM    891  HB2 CYS A  64       6.182   4.263  -9.072  1.00 96.50           H  
ATOM    892  HB3 CYS A  64       6.221   2.500  -9.159  1.00 96.50           H  
ATOM    893  O   CYS A  64       6.842   4.442  -6.320  1.00 96.50           O  
ATOM    894  SG  CYS A  64       4.291   3.418 -10.233  1.00 96.50           S  
ATOM    895  N   GLU A  65       6.821   2.214  -6.149  1.00 96.32           N  
ATOM    896  H   GLU A  65       6.318   1.358  -6.337  1.00 96.32           H  
ATOM    897  CA  GLU A  65       8.148   2.106  -5.541  1.00 96.32           C  
ATOM    898  HA  GLU A  65       8.684   3.047  -5.662  1.00 96.32           H  
ATOM    899  C   GLU A  65       8.946   1.025  -6.259  1.00 96.32           C  
ATOM    900  CB  GLU A  65       8.026   1.844  -4.037  1.00 96.32           C  
ATOM    901  HB2 GLU A  65       7.403   0.959  -3.900  1.00 96.32           H  
ATOM    902  HB3 GLU A  65       7.519   2.699  -3.590  1.00 96.32           H  
ATOM    903  O   GLU A  65       8.461  -0.089  -6.451  1.00 96.32           O  
ATOM    904  CG  GLU A  65       9.347   1.632  -3.282  1.00 96.32           C  
ATOM    905  HG2 GLU A  65       9.918   2.560  -3.306  1.00 96.32           H  
ATOM    906  HG3 GLU A  65       9.929   0.860  -3.784  1.00 96.32           H  
ATOM    907  CD  GLU A  65       9.131   1.190  -1.822  1.00 96.32           C  
ATOM    908  OE1 GLU A  65      10.128   1.021  -1.093  1.00 96.32           O  
ATOM    909  OE2 GLU A  65       7.973   0.935  -1.413  1.00 96.32           O  
ATOM    910  N   LEU A  66      10.172   1.364  -6.643  1.00 96.50           N  
ATOM    911  H   LEU A  66      10.494   2.297  -6.430  1.00 96.50           H  
ATOM    912  CA  LEU A  66      11.172   0.404  -7.085  1.00 96.50           C  
ATOM    913  HA  LEU A  66      10.690  -0.552  -7.290  1.00 96.50           H  
ATOM    914  C   LEU A  66      12.164   0.212  -5.938  1.00 96.50           C  
ATOM    915  CB  LEU A  66      11.814   0.923  -8.383  1.00 96.50           C  
ATOM    916  HB2 LEU A  66      11.026   1.093  -9.116  1.00 96.50           H  
ATOM    917  HB3 LEU A  66      12.292   1.882  -8.179  1.00 96.50           H  
ATOM    918  O   LEU A  66      12.834   1.163  -5.532  1.00 96.50           O  
ATOM    919  CG  LEU A  66      12.859  -0.026  -8.994  1.00 96.50           C  
ATOM    920  HG  LEU A  66      13.676  -0.178  -8.289  1.00 96.50           H  
ATOM    921  CD1 LEU A  66      12.262  -1.383  -9.374  1.00 96.50           C  
ATOM    922 HD11 LEU A  66      11.966  -1.929  -8.478  1.00 96.50           H  
ATOM    923 HD12 LEU A  66      11.391  -1.238 -10.013  1.00 96.50           H  
ATOM    924 HD13 LEU A  66      13.006  -1.975  -9.907  1.00 96.50           H  
ATOM    925  CD2 LEU A  66      13.422   0.599 -10.267  1.00 96.50           C  
ATOM    926 HD21 LEU A  66      12.641   0.705 -11.021  1.00 96.50           H  
ATOM    927 HD22 LEU A  66      13.828   1.585 -10.040  1.00 96.50           H  
ATOM    928 HD23 LEU A  66      14.229  -0.016 -10.664  1.00 96.50           H  
ATOM    929  N   THR A  67      12.249  -0.995  -5.385  1.00 94.19           N  
ATOM    930  H   THR A  67      11.659  -1.738  -5.732  1.00 94.19           H  
ATOM    931  CA  THR A  67      13.192  -1.291  -4.300  1.00 94.19           C  
ATOM    932  HA  THR A  67      13.198  -0.444  -3.615  1.00 94.19           H  
ATOM    933  C   THR A  67      14.615  -1.466  -4.839  1.00 94.19           C  
ATOM    934  CB  THR A  67      12.785  -2.530  -3.488  1.00 94.19           C  
ATOM    935  HB  THR A  67      13.439  -2.593  -2.618  1.00 94.19           H  
ATOM    936  O   THR A  67      14.840  -1.657  -6.035  1.00 94.19           O  
ATOM    937  CG2 THR A  67      11.339  -2.496  -2.989  1.00 94.19           C  
ATOM    938 HG21 THR A  67      11.149  -3.365  -2.359  1.00 94.19           H  
ATOM    939 HG22 THR A  67      10.641  -2.508  -3.827  1.00 94.19           H  
ATOM    940 HG23 THR A  67      11.173  -1.590  -2.407  1.00 94.19           H  
ATOM    941  OG1 THR A  67      12.988  -3.683  -4.266  1.00 94.19           O  
ATOM    942  HG1 THR A  67      13.063  -4.446  -3.689  1.00 94.19           H  
ATOM    943  N   SER A  68      15.606  -1.478  -3.943  1.00 93.90           N  
ATOM    944  H   SER A  68      15.395  -1.342  -2.965  1.00 93.90           H  
ATOM    945  CA  SER A  68      16.995  -1.810  -4.295  1.00 93.90           C  
ATOM    946  HA  SER A  68      17.339  -1.124  -5.070  1.00 93.90           H  
ATOM    947  C   SER A  68      17.162  -3.230  -4.854  1.00 93.90           C  
ATOM    948  CB  SER A  68      17.892  -1.637  -3.069  1.00 93.90           C  
ATOM    949  HB2 SER A  68      18.905  -1.960  -3.311  1.00 93.90           H  
ATOM    950  HB3 SER A  68      17.917  -0.583  -2.790  1.00 93.90           H  
ATOM    951  O   SER A  68      18.090  -3.474  -5.619  1.00 93.90           O  
ATOM    952  OG  SER A  68      17.389  -2.397  -1.984  1.00 93.90           O  
ATOM    953  HG  SER A  68      18.013  -2.346  -1.257  1.00 93.90           H  
ATOM    954  N   SER A  69      16.252  -4.152  -4.522  1.00 93.11           N  
ATOM    955  H   SER A  69      15.511  -3.881  -3.892  1.00 93.11           H  
ATOM    956  CA  SER A  69      16.181  -5.507  -5.086  1.00 93.11           C  
ATOM    957  HA  SER A  69      17.197  -5.842  -5.295  1.00 93.11           H  
ATOM    958  C   SER A  69      15.422  -5.580  -6.417  1.00 93.11           C  
ATOM    959  CB  SER A  69      15.582  -6.477  -4.058  1.00 93.11           C  
ATOM    960  HB2 SER A  69      15.589  -7.491  -4.458  1.00 93.11           H  
ATOM    961  HB3 SER A  69      16.201  -6.460  -3.162  1.00 93.11           H  
ATOM    962  O   SER A  69      15.114  -6.678  -6.872  1.00 93.11           O  
ATOM    963  OG  SER A  69      14.256  -6.116  -3.703  1.00 93.11           O  
ATOM    964  HG  SER A  69      13.643  -6.568  -4.288  1.00 93.11           H  
ATOM    965  N   LEU A  70      15.102  -4.431  -7.028  1.00 89.98           N  
ATOM    966  H   LEU A  70      15.366  -3.568  -6.575  1.00 89.98           H  
ATOM    967  CA  LEU A  70      14.311  -4.300  -8.258  1.00 89.98           C  
ATOM    968  HA  LEU A  70      14.194  -3.228  -8.422  1.00 89.98           H  
ATOM    969  C   LEU A  70      12.874  -4.833  -8.146  1.00 89.98           C  
ATOM    970  CB  LEU A  70      15.072  -4.872  -9.470  1.00 89.98           C  
ATOM    971  HB2 LEU A  70      15.131  -5.956  -9.365  1.00 89.98           H  
ATOM    972  HB3 LEU A  70      14.493  -4.666 -10.370  1.00 89.98           H  
ATOM    973  O   LEU A  70      12.222  -5.101  -9.154  1.00 89.98           O  
ATOM    974  CG  LEU A  70      16.491  -4.318  -9.673  1.00 89.98           C  
ATOM    975  HG  LEU A  70      17.102  -4.522  -8.793  1.00 89.98           H  
ATOM    976  CD1 LEU A  70      17.137  -5.017 -10.869  1.00 89.98           C  
ATOM    977 HD11 LEU A  70      18.156  -4.653 -10.998  1.00 89.98           H  
ATOM    978 HD12 LEU A  70      16.565  -4.816 -11.775  1.00 89.98           H  
ATOM    979 HD13 LEU A  70      17.168  -6.092 -10.691  1.00 89.98           H  
ATOM    980  CD2 LEU A  70      16.480  -2.810  -9.935  1.00 89.98           C  
ATOM    981 HD21 LEU A  70      15.835  -2.577 -10.782  1.00 89.98           H  
ATOM    982 HD22 LEU A  70      17.492  -2.468 -10.152  1.00 89.98           H  
ATOM    983 HD23 LEU A  70      16.127  -2.278  -9.052  1.00 89.98           H  
ATOM    984  N   THR A  71      12.363  -4.960  -6.923  1.00 92.24           N  
ATOM    985  H   THR A  71      12.917  -4.653  -6.136  1.00 92.24           H  
ATOM    986  CA  THR A  71      10.968  -5.315  -6.673  1.00 92.24           C  
ATOM    987  HA  THR A  71      10.665  -6.077  -7.391  1.00 92.24           H  
ATOM    988  C   THR A  71      10.100  -4.080  -6.877  1.00 92.24           C  
ATOM    989  CB  THR A  71      10.788  -5.886  -5.261  1.00 92.24           C  
ATOM    990  HB  THR A  71      10.956  -5.101  -4.524  1.00 92.24           H  
ATOM    991  O   THR A  71      10.410  -3.006  -6.361  1.00 92.24           O  
ATOM    992  CG2 THR A  71       9.391  -6.451  -5.045  1.00 92.24           C  
ATOM    993 HG21 THR A  71       9.151  -7.195  -5.805  1.00 92.24           H  
ATOM    994 HG22 THR A  71       8.658  -5.645  -5.090  1.00 92.24           H  
ATOM    995 HG23 THR A  71       9.336  -6.913  -4.059  1.00 92.24           H  
ATOM    996  OG1 THR A  71      11.713  -6.932  -5.031  1.00 92.24           O  
ATOM    997  HG1 THR A  71      11.430  -7.675  -5.568  1.00 92.24           H  
ATOM    998  N   LEU A  72       9.012  -4.228  -7.628  1.00 93.60           N  
ATOM    999  H   LEU A  72       8.780  -5.146  -7.978  1.00 93.60           H  
ATOM   1000  CA  LEU A  72       8.051  -3.158  -7.869  1.00 93.60           C  
ATOM   1001  HA  LEU A  72       8.531  -2.189  -7.724  1.00 93.60           H  
ATOM   1002  C   LEU A  72       6.889  -3.268  -6.896  1.00 93.60           C  
ATOM   1003  CB  LEU A  72       7.536  -3.245  -9.306  1.00 93.60           C  
ATOM   1004  HB2 LEU A  72       6.621  -2.659  -9.400  1.00 93.60           H  
ATOM   1005  HB3 LEU A  72       7.278  -4.285  -9.511  1.00 93.60           H  
ATOM   1006  O   LEU A  72       6.281  -4.328  -6.777  1.00 93.60           O  
ATOM   1007  CG  LEU A  72       8.554  -2.741 -10.334  1.00 93.60           C  
ATOM   1008  HG  LEU A  72       9.556  -3.092 -10.084  1.00 93.60           H  
ATOM   1009  CD1 LEU A  72       8.158  -3.329 -11.681  1.00 93.60           C  
ATOM   1010 HD11 LEU A  72       8.258  -4.414 -11.645  1.00 93.60           H  
ATOM   1011 HD12 LEU A  72       8.835  -2.953 -12.448  1.00 93.60           H  
ATOM   1012 HD13 LEU A  72       7.122  -3.071 -11.901  1.00 93.60           H  
ATOM   1013  CD2 LEU A  72       8.552  -1.211 -10.410  1.00 93.60           C  
ATOM   1014 HD21 LEU A  72       7.551  -0.846 -10.642  1.00 93.60           H  
ATOM   1015 HD22 LEU A  72       8.878  -0.790  -9.459  1.00 93.60           H  
ATOM   1016 HD23 LEU A  72       9.240  -0.887 -11.191  1.00 93.60           H  
ATOM   1017  N   ARG A  73       6.538  -2.154  -6.262  1.00 94.29           N  
ATOM   1018  H   ARG A  73       7.122  -1.338  -6.383  1.00 94.29           H  
ATOM   1019  CA  ARG A  73       5.343  -2.039  -5.429  1.00 94.29           C  
ATOM   1020  HA  ARG A  73       4.841  -3.006  -5.401  1.00 94.29           H  
ATOM   1021  C   ARG A  73       4.389  -1.025  -6.034  1.00 94.29           C  
ATOM   1022  CB  ARG A  73       5.718  -1.678  -3.996  1.00 94.29           C  
ATOM   1023  HB2 ARG A  73       4.810  -1.559  -3.405  1.00 94.29           H  
ATOM   1024  HB3 ARG A  73       6.237  -0.720  -4.011  1.00 94.29           H  
ATOM   1025  O   ARG A  73       4.787   0.099  -6.342  1.00 94.29           O  
ATOM   1026  CG  ARG A  73       6.609  -2.737  -3.337  1.00 94.29           C  
ATOM   1027  HG2 ARG A  73       7.465  -2.977  -3.968  1.00 94.29           H  
ATOM   1028  HG3 ARG A  73       6.034  -3.644  -3.153  1.00 94.29           H  
ATOM   1029  CD  ARG A  73       7.129  -2.152  -2.031  1.00 94.29           C  
ATOM   1030  HD2 ARG A  73       6.293  -1.798  -1.427  1.00 94.29           H  
ATOM   1031  HD3 ARG A  73       7.765  -1.304  -2.285  1.00 94.29           H  
ATOM   1032  NE  ARG A  73       7.907  -3.132  -1.268  1.00 94.29           N  
ATOM   1033  HE  ARG A  73       7.769  -4.107  -1.491  1.00 94.29           H  
ATOM   1034  NH1 ARG A  73       8.837  -1.581   0.154  1.00 94.29           N  
ATOM   1035 HH11 ARG A  73       9.458  -1.322   0.906  1.00 94.29           H  
ATOM   1036 HH12 ARG A  73       8.448  -0.822  -0.388  1.00 94.29           H  
ATOM   1037  NH2 ARG A  73       9.272  -3.766   0.414  1.00 94.29           N  
ATOM   1038 HH21 ARG A  73       9.766  -3.532   1.264  1.00 94.29           H  
ATOM   1039 HH22 ARG A  73       9.105  -4.719   0.127  1.00 94.29           H  
ATOM   1040  CZ  ARG A  73       8.663  -2.816  -0.237  1.00 94.29           C  
ATOM   1041  N   ASN A  74       3.133  -1.429  -6.194  1.00 94.04           N  
ATOM   1042  H   ASN A  74       2.902  -2.352  -5.858  1.00 94.04           H  
ATOM   1043  CA  ASN A  74       2.059  -0.574  -6.700  1.00 94.04           C  
ATOM   1044  HA  ASN A  74       2.469   0.361  -7.084  1.00 94.04           H  
ATOM   1045  C   ASN A  74       1.132  -0.251  -5.530  1.00 94.04           C  
ATOM   1046  CB  ASN A  74       1.290  -1.264  -7.844  1.00 94.04           C  
ATOM   1047  HB2 ASN A  74       0.548  -0.566  -8.233  1.00 94.04           H  
ATOM   1048  HB3 ASN A  74       0.750  -2.129  -7.457  1.00 94.04           H  
ATOM   1049  O   ASN A  74       0.417  -1.138  -5.055  1.00 94.04           O  
ATOM   1050  CG  ASN A  74       2.142  -1.726  -9.009  1.00 94.04           C  
ATOM   1051  ND2 ASN A  74       2.812  -2.851  -8.898  1.00 94.04           N  
ATOM   1052 HD21 ASN A  74       3.359  -3.146  -9.694  1.00 94.04           H  
ATOM   1053 HD22 ASN A  74       2.801  -3.381  -8.038  1.00 94.04           H  
ATOM   1054  OD1 ASN A  74       2.193  -1.109 -10.055  1.00 94.04           O  
ATOM   1055  N   TYR A  75       1.152   0.985  -5.039  1.00 96.73           N  
ATOM   1056  H   TYR A  75       1.706   1.701  -5.488  1.00 96.73           H  
ATOM   1057  CA  TYR A  75       0.366   1.341  -3.862  1.00 96.73           C  
ATOM   1058  HA  TYR A  75       0.478   0.544  -3.127  1.00 96.73           H  
ATOM   1059  C   TYR A  75      -1.125   1.435  -4.185  1.00 96.73           C  
ATOM   1060  CB  TYR A  75       0.902   2.606  -3.201  1.00 96.73           C  
ATOM   1061  HB2 TYR A  75       1.035   3.376  -3.961  1.00 96.73           H  
ATOM   1062  HB3 TYR A  75       0.154   2.952  -2.489  1.00 96.73           H  
ATOM   1063  O   TYR A  75      -1.549   2.129  -5.106  1.00 96.73           O  
ATOM   1064  CG  TYR A  75       2.198   2.386  -2.449  1.00 96.73           C  
ATOM   1065  CD1 TYR A  75       2.152   2.044  -1.086  1.00 96.73           C  
ATOM   1066  HD1 TYR A  75       1.201   1.954  -0.583  1.00 96.73           H  
ATOM   1067  CD2 TYR A  75       3.437   2.449  -3.116  1.00 96.73           C  
ATOM   1068  HD2 TYR A  75       3.475   2.677  -4.171  1.00 96.73           H  
ATOM   1069  CE1 TYR A  75       3.345   1.759  -0.399  1.00 96.73           C  
ATOM   1070  HE1 TYR A  75       3.329   1.410   0.623  1.00 96.73           H  
ATOM   1071  CE2 TYR A  75       4.630   2.188  -2.416  1.00 96.73           C  
ATOM   1072  HE2 TYR A  75       5.580   2.220  -2.929  1.00 96.73           H  
ATOM   1073  OH  TYR A  75       5.712   1.569  -0.345  1.00 96.73           O  
ATOM   1074  HH  TYR A  75       6.502   1.415  -0.867  1.00 96.73           H  
ATOM   1075  CZ  TYR A  75       4.588   1.849  -1.050  1.00 96.73           C  
ATOM   1076  N   ILE A  76      -1.912   0.729  -3.381  1.00 96.77           N  
ATOM   1077  H   ILE A  76      -1.458   0.221  -2.635  1.00 96.77           H  
ATOM   1078  CA  ILE A  76      -3.372   0.693  -3.404  1.00 96.77           C  
ATOM   1079  HA  ILE A  76      -3.724   0.733  -4.435  1.00 96.77           H  
ATOM   1080  C   ILE A  76      -3.925   1.888  -2.648  1.00 96.77           C  
ATOM   1081  CB  ILE A  76      -3.886  -0.606  -2.760  1.00 96.77           C  
ATOM   1082  HB  ILE A  76      -3.507  -0.658  -1.740  1.00 96.77           H  
ATOM   1083  O   ILE A  76      -4.839   2.548  -3.121  1.00 96.77           O  
ATOM   1084  CG1 ILE A  76      -3.359  -1.819  -3.545  1.00 96.77           C  
ATOM   1085 HG12 ILE A  76      -2.281  -1.737  -3.684  1.00 96.77           H  
ATOM   1086 HG13 ILE A  76      -3.823  -1.864  -4.530  1.00 96.77           H  
ATOM   1087  CG2 ILE A  76      -5.423  -0.623  -2.693  1.00 96.77           C  
ATOM   1088 HG21 ILE A  76      -5.780  -1.564  -2.274  1.00 96.77           H  
ATOM   1089 HG22 ILE A  76      -5.799   0.176  -2.055  1.00 96.77           H  
ATOM   1090 HG23 ILE A  76      -5.833  -0.487  -3.694  1.00 96.77           H  
ATOM   1091  CD1 ILE A  76      -3.604  -3.122  -2.797  1.00 96.77           C  
ATOM   1092 HD11 ILE A  76      -4.593  -3.512  -3.036  1.00 96.77           H  
ATOM   1093 HD12 ILE A  76      -3.528  -2.965  -1.721  1.00 96.77           H  
ATOM   1094 HD13 ILE A  76      -2.826  -3.824  -3.096  1.00 96.77           H  
ATOM   1095  N   PHE A  77      -3.388   2.168  -1.467  1.00 97.92           N  
ATOM   1096  H   PHE A  77      -2.622   1.608  -1.122  1.00 97.92           H  
ATOM   1097  CA  PHE A  77      -3.777   3.336  -0.696  1.00 97.92           C  
ATOM   1098  HA  PHE A  77      -3.959   4.156  -1.390  1.00 97.92           H  
ATOM   1099  C   PHE A  77      -2.650   3.761   0.230  1.00 97.92           C  
ATOM   1100  CB  PHE A  77      -5.080   3.056   0.076  1.00 97.92           C  
ATOM   1101  HB2 PHE A  77      -5.550   4.000   0.350  1.00 97.92           H  
ATOM   1102  HB3 PHE A  77      -5.766   2.536  -0.593  1.00 97.92           H  
ATOM   1103  O   PHE A  77      -1.774   2.962   0.572  1.00 97.92           O  
ATOM   1104  CG  PHE A  77      -4.940   2.256   1.349  1.00 97.92           C  
ATOM   1105  CD1 PHE A  77      -5.125   0.865   1.332  1.00 97.92           C  
ATOM   1106  HD1 PHE A  77      -5.372   0.362   0.409  1.00 97.92           H  
ATOM   1107  CD2 PHE A  77      -4.653   2.911   2.560  1.00 97.92           C  
ATOM   1108  HD2 PHE A  77      -4.555   3.986   2.592  1.00 97.92           H  
ATOM   1109  CE1 PHE A  77      -4.988   0.130   2.520  1.00 97.92           C  
ATOM   1110  HE1 PHE A  77      -5.127  -0.941   2.504  1.00 97.92           H  
ATOM   1111  CE2 PHE A  77      -4.491   2.168   3.738  1.00 97.92           C  
ATOM   1112  HE2 PHE A  77      -4.256   2.682   4.659  1.00 97.92           H  
ATOM   1113  CZ  PHE A  77      -4.638   0.773   3.716  1.00 97.92           C  
ATOM   1114  HZ  PHE A  77      -4.491   0.196   4.617  1.00 97.92           H  
ATOM   1115  N   SER A  78      -2.738   5.008   0.664  1.00 97.79           N  
ATOM   1116  H   SER A  78      -3.506   5.566   0.319  1.00 97.79           H  
ATOM   1117  CA  SER A  78      -2.057   5.529   1.841  1.00 97.79           C  
ATOM   1118  HA  SER A  78      -1.719   4.705   2.468  1.00 97.79           H  
ATOM   1119  C   SER A  78      -3.065   6.358   2.627  1.00 97.79           C  
ATOM   1120  CB  SER A  78      -0.840   6.355   1.432  1.00 97.79           C  
ATOM   1121  HB2 SER A  78      -1.161   7.224   0.858  1.00 97.79           H  
ATOM   1122  HB3 SER A  78      -0.183   5.739   0.818  1.00 97.79           H  
ATOM   1123  O   SER A  78      -3.950   6.972   2.026  1.00 97.79           O  
ATOM   1124  OG  SER A  78      -0.131   6.780   2.572  1.00 97.79           O  
ATOM   1125  HG  SER A  78      -0.511   7.619   2.844  1.00 97.79           H  
ATOM   1126  N   ASN A  79      -2.963   6.319   3.951  1.00 97.92           N  
ATOM   1127  H   ASN A  79      -2.259   5.720   4.357  1.00 97.92           H  
ATOM   1128  CA  ASN A  79      -3.771   7.110   4.865  1.00 97.92           C  
ATOM   1129  HA  ASN A  79      -4.132   8.006   4.359  1.00 97.92           H  
ATOM   1130  C   ASN A  79      -2.907   7.541   6.054  1.00 97.92           C  
ATOM   1131  CB  ASN A  79      -4.985   6.275   5.308  1.00 97.92           C  
ATOM   1132  HB2 ASN A  79      -5.606   6.052   4.440  1.00 97.92           H  
ATOM   1133  HB3 ASN A  79      -4.638   5.337   5.741  1.00 97.92           H  
ATOM   1134  O   ASN A  79      -2.453   6.698   6.834  1.00 97.92           O  
ATOM   1135  CG  ASN A  79      -5.851   6.997   6.326  1.00 97.92           C  
ATOM   1136  ND2 ASN A  79      -6.515   6.262   7.179  1.00 97.92           N  
ATOM   1137 HD21 ASN A  79      -6.432   5.256   7.151  1.00 97.92           H  
ATOM   1138 HD22 ASN A  79      -7.139   6.718   7.830  1.00 97.92           H  
ATOM   1139  OD1 ASN A  79      -5.911   8.213   6.400  1.00 97.92           O  
ATOM   1140  N   SER A  80      -2.718   8.849   6.215  1.00 96.58           N  
ATOM   1141  H   SER A  80      -3.137   9.481   5.548  1.00 96.58           H  
ATOM   1142  CA  SER A  80      -2.054   9.446   7.382  1.00 96.58           C  
ATOM   1143  HA  SER A  80      -1.183   8.842   7.634  1.00 96.58           H  
ATOM   1144  C   SER A  80      -2.953   9.486   8.622  1.00 96.58           C  
ATOM   1145  CB  SER A  80      -1.567  10.857   7.044  1.00 96.58           C  
ATOM   1146  HB2 SER A  80      -0.884  10.808   6.196  1.00 96.58           H  
ATOM   1147  HB3 SER A  80      -1.034  11.271   7.900  1.00 96.58           H  
ATOM   1148  O   SER A  80      -2.527   9.873   9.707  1.00 96.58           O  
ATOM   1149  OG  SER A  80      -2.669  11.686   6.715  1.00 96.58           O  
ATOM   1150  HG  SER A  80      -2.653  12.479   7.257  1.00 96.58           H  
ATOM   1151  N   GLY A  81      -4.228   9.121   8.472  1.00 95.91           N  
ATOM   1152  H   GLY A  81      -4.533   8.847   7.548  1.00 95.91           H  
ATOM   1153  CA  GLY A  81      -5.244   9.162   9.515  1.00 95.91           C  
ATOM   1154  HA2 GLY A  81      -4.806   8.777  10.435  1.00 95.91           H  
ATOM   1155  HA3 GLY A  81      -6.066   8.509   9.223  1.00 95.91           H  
ATOM   1156  C   GLY A  81      -5.816  10.562   9.765  1.00 95.91           C  
ATOM   1157  O   GLY A  81      -6.660  10.724  10.642  1.00 95.91           O  
ATOM   1158  N   SER A  82      -5.404  11.579   9.007  1.00 94.60           N  
ATOM   1159  H   SER A  82      -4.673  11.408   8.330  1.00 94.60           H  
ATOM   1160  CA  SER A  82      -5.947  12.942   9.117  1.00 94.60           C  
ATOM   1161  HA  SER A  82      -6.380  13.077  10.108  1.00 94.60           H  
ATOM   1162  C   SER A  82      -7.057  13.242   8.108  1.00 94.60           C  
ATOM   1163  CB  SER A  82      -4.815  13.965   8.983  1.00 94.60           C  
ATOM   1164  HB2 SER A  82      -4.108  13.810   9.798  1.00 94.60           H  
ATOM   1165  HB3 SER A  82      -5.222  14.973   9.067  1.00 94.60           H  
ATOM   1166  O   SER A  82      -7.861  14.147   8.328  1.00 94.60           O  
ATOM   1167  OG  SER A  82      -4.128  13.831   7.752  1.00 94.60           O  
ATOM   1168  HG  SER A  82      -4.666  14.182   7.038  1.00 94.60           H  
ATOM   1169  N   SER A  83      -7.102  12.506   6.998  1.00 95.27           N  
ATOM   1170  H   SER A  83      -6.443  11.747   6.899  1.00 95.27           H  
ATOM   1171  CA  SER A  83      -7.925  12.838   5.834  1.00 95.27           C  
ATOM   1172  HA  SER A  83      -8.158  13.902   5.869  1.00 95.27           H  
ATOM   1173  C   SER A  83      -9.261  12.098   5.807  1.00 95.27           C  
ATOM   1174  CB  SER A  83      -7.110  12.609   4.561  1.00 95.27           C  
ATOM   1175  HB2 SER A  83      -7.749  12.682   3.681  1.00 95.27           H  
ATOM   1176  HB3 SER A  83      -6.650  11.622   4.592  1.00 95.27           H  
ATOM   1177  O   SER A  83      -9.448  11.054   6.428  1.00 95.27           O  
ATOM   1178  OG  SER A  83      -6.129  13.630   4.510  1.00 95.27           O  
ATOM   1179  HG  SER A  83      -5.302  13.287   4.163  1.00 95.27           H  
ATOM   1180  N   TYR A  84     -10.229  12.659   5.079  1.00 93.40           N  
ATOM   1181  H   TYR A  84     -10.022  13.511   4.577  1.00 93.40           H  
ATOM   1182  CA  TYR A  84     -11.555  12.064   4.925  1.00 93.40           C  
ATOM   1183  HA  TYR A  84     -11.796  11.519   5.838  1.00 93.40           H  
ATOM   1184  C   TYR A  84     -11.586  11.073   3.758  1.00 93.40           C  
ATOM   1185  CB  TYR A  84     -12.607  13.164   4.771  1.00 93.40           C  
ATOM   1186  HB2 TYR A  84     -12.442  13.915   5.544  1.00 93.40           H  
ATOM   1187  HB3 TYR A  84     -12.482  13.659   3.808  1.00 93.40           H  
ATOM   1188  O   TYR A  84     -11.540  11.462   2.585  1.00 93.40           O  
ATOM   1189  CG  TYR A  84     -14.032  12.666   4.908  1.00 93.40           C  
ATOM   1190  CD1 TYR A  84     -14.840  12.484   3.770  1.00 93.40           C  
ATOM   1191  HD1 TYR A  84     -14.438  12.636   2.779  1.00 93.40           H  
ATOM   1192  CD2 TYR A  84     -14.562  12.436   6.192  1.00 93.40           C  
ATOM   1193  HD2 TYR A  84     -13.934  12.563   7.061  1.00 93.40           H  
ATOM   1194  CE1 TYR A  84     -16.199  12.153   3.928  1.00 93.40           C  
ATOM   1195  HE1 TYR A  84     -16.839  12.044   3.065  1.00 93.40           H  
ATOM   1196  CE2 TYR A  84     -15.911  12.069   6.349  1.00 93.40           C  
ATOM   1197  HE2 TYR A  84     -16.314  11.890   7.335  1.00 93.40           H  
ATOM   1198  OH  TYR A  84     -18.048  11.606   5.374  1.00 93.40           O  
ATOM   1199  HH  TYR A  84     -18.312  11.627   6.296  1.00 93.40           H  
ATOM   1200  CZ  TYR A  84     -16.741  11.956   5.216  1.00 93.40           C  
ATOM   1201  N   HIS A  85     -11.705   9.791   4.098  1.00 97.33           N  
ATOM   1202  H   HIS A  85     -11.624   9.543   5.074  1.00 97.33           H  
ATOM   1203  CA  HIS A  85     -11.805   8.694   3.140  1.00 97.33           C  
ATOM   1204  HA  HIS A  85     -11.502   9.047   2.154  1.00 97.33           H  
ATOM   1205  C   HIS A  85     -13.232   8.157   2.963  1.00 97.33           C  
ATOM   1206  CB  HIS A  85     -10.819   7.592   3.537  1.00 97.33           C  
ATOM   1207  HB2 HIS A  85     -11.045   6.688   2.972  1.00 97.33           H  
ATOM   1208  HB3 HIS A  85     -10.948   7.364   4.595  1.00 97.33           H  
ATOM   1209  O   HIS A  85     -13.427   7.298   2.113  1.00 97.33           O  
ATOM   1210  CG  HIS A  85      -9.383   7.958   3.257  1.00 97.33           C  
ATOM   1211  CD2 HIS A  85      -8.479   8.532   4.111  1.00 97.33           C  
ATOM   1212  HD2 HIS A  85      -8.652   8.800   5.143  1.00 97.33           H  
ATOM   1213  ND1 HIS A  85      -8.737   7.758   2.061  1.00 97.33           N  
ATOM   1214  HD1 HIS A  85      -9.143   7.308   1.253  1.00 97.33           H  
ATOM   1215  CE1 HIS A  85      -7.475   8.195   2.182  1.00 97.33           C  
ATOM   1216  HE1 HIS A  85      -6.710   8.125   1.422  1.00 97.33           H  
ATOM   1217  NE2 HIS A  85      -7.282   8.704   3.404  1.00 97.33           N  
ATOM   1218  N   ASN A  86     -14.244   8.663   3.680  1.00 96.77           N  
ATOM   1219  H   ASN A  86     -14.063   9.363   4.386  1.00 96.77           H  
ATOM   1220  CA  ASN A  86     -15.627   8.236   3.450  1.00 96.77           C  
ATOM   1221  HA  ASN A  86     -15.649   7.146   3.462  1.00 96.77           H  
ATOM   1222  C   ASN A  86     -16.108   8.727   2.077  1.00 96.77           C  
ATOM   1223  CB  ASN A  86     -16.562   8.757   4.545  1.00 96.77           C  
ATOM   1224  HB2 ASN A  86     -16.077   8.821   5.519  1.00 96.77           H  
ATOM   1225  HB3 ASN A  86     -16.868   9.759   4.243  1.00 96.77           H  
ATOM   1226  O   ASN A  86     -16.405   9.907   1.889  1.00 96.77           O  
ATOM   1227  CG  ASN A  86     -17.848   7.975   4.659  1.00 96.77           C  
ATOM   1228  ND2 ASN A  86     -18.874   8.572   5.214  1.00 96.77           N  
ATOM   1229 HD21 ASN A  86     -19.736   8.045   5.218  1.00 96.77           H  
ATOM   1230 HD22 ASN A  86     -18.832   9.566   5.390  1.00 96.77           H  
ATOM   1231  OD1 ASN A  86     -17.958   6.842   4.234  1.00 96.77           O  
ATOM   1232  N   ARG A  87     -16.150   7.834   1.096  1.00 97.69           N  
ATOM   1233  H   ARG A  87     -15.889   6.883   1.316  1.00 97.69           H  
ATOM   1234  CA  ARG A  87     -16.471   8.151  -0.298  1.00 97.69           C  
ATOM   1235  HA  ARG A  87     -16.870   9.163  -0.372  1.00 97.69           H  
ATOM   1236  C   ARG A  87     -17.567   7.233  -0.815  1.00 97.69           C  
ATOM   1237  CB  ARG A  87     -15.201   8.066  -1.161  1.00 97.69           C  
ATOM   1238  HB2 ARG A  87     -15.473   8.293  -2.192  1.00 97.69           H  
ATOM   1239  HB3 ARG A  87     -14.817   7.046  -1.140  1.00 97.69           H  
ATOM   1240  O   ARG A  87     -17.815   6.173  -0.241  1.00 97.69           O  
ATOM   1241  CG  ARG A  87     -14.061   9.015  -0.768  1.00 97.69           C  
ATOM   1242  HG2 ARG A  87     -13.689   8.779   0.229  1.00 97.69           H  
ATOM   1243  HG3 ARG A  87     -13.247   8.873  -1.478  1.00 97.69           H  
ATOM   1244  CD  ARG A  87     -14.471  10.481  -0.809  1.00 97.69           C  
ATOM   1245  HD2 ARG A  87     -15.242  10.678  -0.065  1.00 97.69           H  
ATOM   1246  HD3 ARG A  87     -14.903  10.676  -1.791  1.00 97.69           H  
ATOM   1247  NE  ARG A  87     -13.317  11.356  -0.547  1.00 97.69           N  
ATOM   1248  HE  ARG A  87     -12.753  11.133   0.260  1.00 97.69           H  
ATOM   1249  NH1 ARG A  87     -13.694  12.838  -2.273  1.00 97.69           N  
ATOM   1250 HH11 ARG A  87     -13.456  13.671  -2.793  1.00 97.69           H  
ATOM   1251 HH12 ARG A  87     -14.443  12.266  -2.636  1.00 97.69           H  
ATOM   1252  NH2 ARG A  87     -11.983  13.147  -0.848  1.00 97.69           N  
ATOM   1253 HH21 ARG A  87     -11.474  12.854  -0.026  1.00 97.69           H  
ATOM   1254 HH22 ARG A  87     -11.733  13.985  -1.353  1.00 97.69           H  
ATOM   1255  CZ  ARG A  87     -13.011  12.439  -1.231  1.00 97.69           C  
ATOM   1256  N   THR A  88     -18.233   7.667  -1.876  1.00 98.42           N  
ATOM   1257  H   THR A  88     -17.930   8.530  -2.306  1.00 98.42           H  
ATOM   1258  CA  THR A  88     -19.254   6.870  -2.571  1.00 98.42           C  
ATOM   1259  HA  THR A  88     -19.994   6.523  -1.849  1.00 98.42           H  
ATOM   1260  C   THR A  88     -18.648   5.639  -3.242  1.00 98.42           C  
ATOM   1261  CB  THR A  88     -19.978   7.704  -3.638  1.00 98.42           C  
ATOM   1262  HB  THR A  88     -20.684   7.069  -4.173  1.00 98.42           H  
ATOM   1263  O   THR A  88     -17.442   5.591  -3.515  1.00 98.42           O  
ATOM   1264  CG2 THR A  88     -20.748   8.878  -3.040  1.00 98.42           C  
ATOM   1265 HG21 THR A  88     -20.084   9.535  -2.478  1.00 98.42           H  
ATOM   1266 HG22 THR A  88     -21.528   8.484  -2.389  1.00 98.42           H  
ATOM   1267 HG23 THR A  88     -21.220   9.444  -3.844  1.00 98.42           H  
ATOM   1268  OG1 THR A  88     -19.057   8.219  -4.576  1.00 98.42           O  
ATOM   1269  HG1 THR A  88     -18.545   8.896  -4.129  1.00 98.42           H  
ATOM   1270  N   TRP A  89     -19.487   4.662  -3.589  1.00 98.33           N  
ATOM   1271  H   TRP A  89     -20.446   4.728  -3.278  1.00 98.33           H  
ATOM   1272  CA  TRP A  89     -19.090   3.497  -4.382  1.00 98.33           C  
ATOM   1273  HA  TRP A  89     -18.408   2.871  -3.807  1.00 98.33           H  
ATOM   1274  C   TRP A  89     -18.367   3.910  -5.667  1.00 98.33           C  
ATOM   1275  CB  TRP A  89     -20.331   2.669  -4.728  1.00 98.33           C  
ATOM   1276  HB2 TRP A  89     -21.049   3.293  -5.260  1.00 98.33           H  
ATOM   1277  HB3 TRP A  89     -20.809   2.339  -3.806  1.00 98.33           H  
ATOM   1278  O   TRP A  89     -17.284   3.412  -5.967  1.00 98.33           O  
ATOM   1279  CG  TRP A  89     -20.022   1.462  -5.558  1.00 98.33           C  
ATOM   1280  CD1 TRP A  89     -20.115   1.371  -6.904  1.00 98.33           C  
ATOM   1281  HD1 TRP A  89     -20.441   2.174  -7.549  1.00 98.33           H  
ATOM   1282  CD2 TRP A  89     -19.504   0.179  -5.108  1.00 98.33           C  
ATOM   1283  CE2 TRP A  89     -19.333  -0.669  -6.243  1.00 98.33           C  
ATOM   1284  CE3 TRP A  89     -19.181  -0.354  -3.847  1.00 98.33           C  
ATOM   1285  HE3 TRP A  89     -19.324   0.254  -2.966  1.00 98.33           H  
ATOM   1286  NE1 TRP A  89     -19.705   0.117  -7.314  1.00 98.33           N  
ATOM   1287  HE1 TRP A  89     -19.627  -0.149  -8.285  1.00 98.33           H  
ATOM   1288  CH2 TRP A  89     -18.570  -2.497  -4.857  1.00 98.33           C  
ATOM   1289  HH2 TRP A  89     -18.218  -3.509  -4.726  1.00 98.33           H  
ATOM   1290  CZ2 TRP A  89     -18.877  -1.992  -6.133  1.00 98.33           C  
ATOM   1291  HZ2 TRP A  89     -18.763  -2.607  -7.014  1.00 98.33           H  
ATOM   1292  CZ3 TRP A  89     -18.721  -1.674  -3.727  1.00 98.33           C  
ATOM   1293  HZ3 TRP A  89     -18.494  -2.055  -2.743  1.00 98.33           H  
ATOM   1294  N   ALA A  90     -18.935   4.868  -6.405  1.00 98.01           N  
ATOM   1295  H   ALA A  90     -19.789   5.284  -6.061  1.00 98.01           H  
ATOM   1296  CA  ALA A  90     -18.380   5.336  -7.673  1.00 98.01           C  
ATOM   1297  HA  ALA A  90     -18.294   4.485  -8.349  1.00 98.01           H  
ATOM   1298  C   ALA A  90     -16.970   5.936  -7.514  1.00 98.01           C  
ATOM   1299  CB  ALA A  90     -19.359   6.346  -8.280  1.00 98.01           C  
ATOM   1300  HB1 ALA A  90     -20.332   5.878  -8.430  1.00 98.01           H  
ATOM   1301  HB2 ALA A  90     -19.471   7.203  -7.616  1.00 98.01           H  
ATOM   1302  HB3 ALA A  90     -18.978   6.689  -9.242  1.00 98.01           H  
ATOM   1303  O   ALA A  90     -16.089   5.664  -8.330  1.00 98.01           O  
ATOM   1304  N   GLU A  91     -16.726   6.700  -6.447  1.00 97.93           N  
ATOM   1305  H   GLU A  91     -17.478   6.880  -5.796  1.00 97.93           H  
ATOM   1306  CA  GLU A  91     -15.400   7.247  -6.136  1.00 97.93           C  
ATOM   1307  HA  GLU A  91     -14.997   7.759  -7.010  1.00 97.93           H  
ATOM   1308  C   GLU A  91     -14.398   6.151  -5.746  1.00 97.93           C  
ATOM   1309  CB  GLU A  91     -15.519   8.253  -4.987  1.00 97.93           C  
ATOM   1310  HB2 GLU A  91     -16.116   7.787  -4.203  1.00 97.93           H  
ATOM   1311  HB3 GLU A  91     -14.526   8.454  -4.585  1.00 97.93           H  
ATOM   1312  O   GLU A  91     -13.242   6.201  -6.163  1.00 97.93           O  
ATOM   1313  CG  GLU A  91     -16.153   9.594  -5.376  1.00 97.93           C  
ATOM   1314  HG2 GLU A  91     -17.087   9.426  -5.913  1.00 97.93           H  
ATOM   1315  HG3 GLU A  91     -15.474  10.128  -6.041  1.00 97.93           H  
ATOM   1316  CD  GLU A  91     -16.425  10.420  -4.111  1.00 97.93           C  
ATOM   1317  OE1 GLU A  91     -15.700  11.421  -3.872  1.00 97.93           O  
ATOM   1318  OE2 GLU A  91     -17.313   9.989  -3.333  1.00 97.93           O  
ATOM   1319  N   TYR A  92     -14.818   5.131  -4.991  1.00 98.26           N  
ATOM   1320  H   TYR A  92     -15.768   5.139  -4.649  1.00 98.26           H  
ATOM   1321  CA  TYR A  92     -13.958   3.989  -4.664  1.00 98.26           C  
ATOM   1322  HA  TYR A  92     -13.003   4.368  -4.300  1.00 98.26           H  
ATOM   1323  C   TYR A  92     -13.639   3.111  -5.879  1.00 98.26           C  
ATOM   1324  CB  TYR A  92     -14.599   3.155  -3.551  1.00 98.26           C  
ATOM   1325  HB2 TYR A  92     -14.266   2.122  -3.646  1.00 98.26           H  
ATOM   1326  HB3 TYR A  92     -15.683   3.153  -3.659  1.00 98.26           H  
ATOM   1327  O   TYR A  92     -12.535   2.567  -5.968  1.00 98.26           O  
ATOM   1328  CG  TYR A  92     -14.210   3.622  -2.166  1.00 98.26           C  
ATOM   1329  CD1 TYR A  92     -12.902   3.382  -1.710  1.00 98.26           C  
ATOM   1330  HD1 TYR A  92     -12.199   2.872  -2.351  1.00 98.26           H  
ATOM   1331  CD2 TYR A  92     -15.142   4.245  -1.319  1.00 98.26           C  
ATOM   1332  HD2 TYR A  92     -16.145   4.448  -1.665  1.00 98.26           H  
ATOM   1333  CE1 TYR A  92     -12.521   3.737  -0.409  1.00 98.26           C  
ATOM   1334  HE1 TYR A  92     -11.526   3.504  -0.059  1.00 98.26           H  
ATOM   1335  CE2 TYR A  92     -14.775   4.585  -0.004  1.00 98.26           C  
ATOM   1336  HE2 TYR A  92     -15.502   5.022   0.665  1.00 98.26           H  
ATOM   1337  OH  TYR A  92     -13.116   4.581   1.733  1.00 98.26           O  
ATOM   1338  HH  TYR A  92     -12.251   4.228   1.955  1.00 98.26           H  
ATOM   1339  CZ  TYR A  92     -13.466   4.323   0.452  1.00 98.26           C  
ATOM   1340  N   VAL A  93     -14.560   2.998  -6.837  1.00 97.02           N  
ATOM   1341  H   VAL A  93     -15.473   3.393  -6.660  1.00 97.02           H  
ATOM   1342  CA  VAL A  93     -14.321   2.332  -8.125  1.00 97.02           C  
ATOM   1343  HA  VAL A  93     -13.886   1.349  -7.942  1.00 97.02           H  
ATOM   1344  C   VAL A  93     -13.305   3.108  -8.955  1.00 97.02           C  
ATOM   1345  CB  VAL A  93     -15.644   2.128  -8.888  1.00 97.02           C  
ATOM   1346  HB  VAL A  93     -16.213   3.058  -8.905  1.00 97.02           H  
ATOM   1347  O   VAL A  93     -12.299   2.545  -9.398  1.00 97.02           O  
ATOM   1348  CG1 VAL A  93     -15.410   1.677 -10.332  1.00 97.02           C  
ATOM   1349 HG11 VAL A  93     -14.990   2.486 -10.928  1.00 97.02           H  
ATOM   1350 HG12 VAL A  93     -16.349   1.374 -10.796  1.00 97.02           H  
ATOM   1351 HG13 VAL A  93     -14.720   0.833 -10.354  1.00 97.02           H  
ATOM   1352  CG2 VAL A  93     -16.478   1.050  -8.194  1.00 97.02           C  
ATOM   1353 HG21 VAL A  93     -17.404   0.887  -8.746  1.00 97.02           H  
ATOM   1354 HG22 VAL A  93     -15.902   0.124  -8.163  1.00 97.02           H  
ATOM   1355 HG23 VAL A  93     -16.722   1.339  -7.172  1.00 97.02           H  
ATOM   1356  N   ALA A  94     -13.529   4.413  -9.109  1.00 94.61           N  
ATOM   1357  H   ALA A  94     -14.370   4.809  -8.716  1.00 94.61           H  
ATOM   1358  CA  ALA A  94     -12.671   5.281  -9.901  1.00 94.61           C  
ATOM   1359  HA  ALA A  94     -12.510   4.806 -10.869  1.00 94.61           H  
ATOM   1360  C   ALA A  94     -11.292   5.514  -9.260  1.00 94.61           C  
ATOM   1361  CB  ALA A  94     -13.409   6.601 -10.132  1.00 94.61           C  
ATOM   1362  HB1 ALA A  94     -12.807   7.256 -10.762  1.00 94.61           H  
ATOM   1363  HB2 ALA A  94     -14.365   6.413 -10.620  1.00 94.61           H  
ATOM   1364  HB3 ALA A  94     -13.588   7.097  -9.178  1.00 94.61           H  
ATOM   1365  O   ALA A  94     -10.312   5.673  -9.987  1.00 94.61           O  
ATOM   1366  N   GLY A  95     -11.180   5.499  -7.935  1.00 95.88           N  
ATOM   1367  H   GLY A  95     -12.033   5.456  -7.395  1.00 95.88           H  
ATOM   1368  CA  GLY A  95      -9.980   5.964  -7.246  1.00 95.88           C  
ATOM   1369  HA2 GLY A  95      -9.906   5.475  -6.275  1.00 95.88           H  
ATOM   1370  HA3 GLY A  95      -9.084   5.709  -7.811  1.00 95.88           H  
ATOM   1371  C   GLY A  95      -9.996   7.473  -7.022  1.00 95.88           C  
ATOM   1372  O   GLY A  95     -10.706   8.224  -7.690  1.00 95.88           O  
ATOM   1373  N   TYR A  96      -9.204   7.921  -6.057  1.00 96.27           N  
ATOM   1374  H   TYR A  96      -8.591   7.266  -5.592  1.00 96.27           H  
ATOM   1375  CA  TYR A  96      -9.083   9.329  -5.700  1.00 96.27           C  
ATOM   1376  HA  TYR A  96      -9.135   9.924  -6.612  1.00 96.27           H  
ATOM   1377  C   TYR A  96      -7.738   9.608  -5.033  1.00 96.27           C  
ATOM   1378  CB  TYR A  96     -10.249   9.747  -4.788  1.00 96.27           C  
ATOM   1379  HB2 TYR A  96     -11.183   9.630  -5.338  1.00 96.27           H  
ATOM   1380  HB3 TYR A  96     -10.154  10.809  -4.560  1.00 96.27           H  
ATOM   1381  O   TYR A  96      -7.102   8.727  -4.457  1.00 96.27           O  
ATOM   1382  CG  TYR A  96     -10.352   8.978  -3.484  1.00 96.27           C  
ATOM   1383  CD1 TYR A  96     -11.209   7.863  -3.392  1.00 96.27           C  
ATOM   1384  HD1 TYR A  96     -11.789   7.556  -4.249  1.00 96.27           H  
ATOM   1385  CD2 TYR A  96      -9.598   9.382  -2.366  1.00 96.27           C  
ATOM   1386  HD2 TYR A  96      -8.939  10.236  -2.434  1.00 96.27           H  
ATOM   1387  CE1 TYR A  96     -11.318   7.153  -2.181  1.00 96.27           C  
ATOM   1388  HE1 TYR A  96     -11.981   6.304  -2.110  1.00 96.27           H  
ATOM   1389  CE2 TYR A  96      -9.698   8.672  -1.156  1.00 96.27           C  
ATOM   1390  HE2 TYR A  96      -9.130   8.988  -0.293  1.00 96.27           H  
ATOM   1391  OH  TYR A  96     -10.681   6.891   0.114  1.00 96.27           O  
ATOM   1392  HH  TYR A  96     -11.419   6.277   0.099  1.00 96.27           H  
ATOM   1393  CZ  TYR A  96     -10.563   7.560  -1.061  1.00 96.27           C  
ATOM   1394  N   LYS A  97      -7.316  10.870  -5.062  1.00 96.40           N  
ATOM   1395  H   LYS A  97      -7.880  11.554  -5.546  1.00 96.40           H  
ATOM   1396  CA  LYS A  97      -6.106  11.347  -4.394  1.00 96.40           C  
ATOM   1397  HA  LYS A  97      -5.787  10.632  -3.636  1.00 96.40           H  
ATOM   1398  C   LYS A  97      -6.424  12.663  -3.699  1.00 96.40           C  
ATOM   1399  CB  LYS A  97      -4.996  11.468  -5.448  1.00 96.40           C  
ATOM   1400  HB2 LYS A  97      -5.292  12.191  -6.208  1.00 96.40           H  
ATOM   1401  HB3 LYS A  97      -4.867  10.498  -5.928  1.00 96.40           H  
ATOM   1402  O   LYS A  97      -6.784  13.625  -4.369  1.00 96.40           O  
ATOM   1403  CG  LYS A  97      -3.659  11.893  -4.837  1.00 96.40           C  
ATOM   1404  HG2 LYS A  97      -3.765  12.881  -4.391  1.00 96.40           H  
ATOM   1405  HG3 LYS A  97      -3.378  11.176  -4.065  1.00 96.40           H  
ATOM   1406  CD  LYS A  97      -2.561  11.919  -5.907  1.00 96.40           C  
ATOM   1407  HD2 LYS A  97      -2.814  12.647  -6.678  1.00 96.40           H  
ATOM   1408  HD3 LYS A  97      -2.500  10.935  -6.374  1.00 96.40           H  
ATOM   1409  CE  LYS A  97      -1.191  12.249  -5.311  1.00 96.40           C  
ATOM   1410  HE2 LYS A  97      -0.432  12.171  -6.090  1.00 96.40           H  
ATOM   1411  HE3 LYS A  97      -0.959  11.508  -4.547  1.00 96.40           H  
ATOM   1412  NZ  LYS A  97      -1.167  13.589  -4.697  1.00 96.40           N  
ATOM   1413  HZ1 LYS A  97      -1.496  14.306  -5.328  1.00 96.40           H  
ATOM   1414  HZ2 LYS A  97      -0.225  13.797  -4.395  1.00 96.40           H  
ATOM   1415  HZ3 LYS A  97      -1.741  13.549  -3.868  1.00 96.40           H  
ATOM   1416  N   VAL A  98      -6.326  12.685  -2.372  1.00 96.25           N  
ATOM   1417  H   VAL A  98      -5.964  11.871  -1.898  1.00 96.25           H  
ATOM   1418  CA  VAL A  98      -6.492  13.911  -1.577  1.00 96.25           C  
ATOM   1419  HA  VAL A  98      -7.243  14.551  -2.040  1.00 96.25           H  
ATOM   1420  C   VAL A  98      -5.176  14.686  -1.586  1.00 96.25           C  
ATOM   1421  CB  VAL A  98      -6.956  13.584  -0.142  1.00 96.25           C  
ATOM   1422  HB  VAL A  98      -6.223  12.932   0.334  1.00 96.25           H  
ATOM   1423  O   VAL A  98      -5.142  15.855  -1.956  1.00 96.25           O  
ATOM   1424  CG1 VAL A  98      -7.103  14.847   0.713  1.00 96.25           C  
ATOM   1425 HG11 VAL A  98      -7.464  14.584   1.706  1.00 96.25           H  
ATOM   1426 HG12 VAL A  98      -7.793  15.549   0.244  1.00 96.25           H  
ATOM   1427 HG13 VAL A  98      -6.132  15.327   0.839  1.00 96.25           H  
ATOM   1428  CG2 VAL A  98      -8.309  12.855  -0.150  1.00 96.25           C  
ATOM   1429 HG21 VAL A  98      -8.211  11.893  -0.652  1.00 96.25           H  
ATOM   1430 HG22 VAL A  98      -8.629  12.668   0.876  1.00 96.25           H  
ATOM   1431 HG23 VAL A  98      -9.054  13.464  -0.662  1.00 96.25           H  
ATOM   1432  N   ASP A  99      -4.078  14.000  -1.274  1.00 95.91           N  
ATOM   1433  H   ASP A  99      -4.182  13.037  -0.990  1.00 95.91           H  
ATOM   1434  CA  ASP A  99      -2.715  14.533  -1.286  1.00 95.91           C  
ATOM   1435  HA  ASP A  99      -2.624  15.249  -2.103  1.00 95.91           H  
ATOM   1436  C   ASP A  99      -1.712  13.391  -1.564  1.00 95.91           C  
ATOM   1437  CB  ASP A  99      -2.457  15.312   0.018  1.00 95.91           C  
ATOM   1438  HB2 ASP A  99      -3.140  16.160   0.062  1.00 95.91           H  
ATOM   1439  HB3 ASP A  99      -1.443  15.711   0.012  1.00 95.91           H  
ATOM   1440  O   ASP A  99      -2.073  12.409  -2.213  1.00 95.91           O  
ATOM   1441  CG  ASP A  99      -2.651  14.448   1.258  1.00 95.91           C  
ATOM   1442  OD1 ASP A  99      -2.106  13.329   1.255  1.00 95.91           O  
ATOM   1443  OD2 ASP A  99      -3.380  14.848   2.184  1.00 95.91           O  
ATOM   1444  N   ASN A 100      -0.426  13.548  -1.237  1.00 94.90           N  
ATOM   1445  H   ASN A 100      -0.187  14.299  -0.605  1.00 94.90           H  
ATOM   1446  CA  ASN A 100       0.583  12.507  -1.485  1.00 94.90           C  
ATOM   1447  HA  ASN A 100       0.358  12.009  -2.428  1.00 94.90           H  
ATOM   1448  C   ASN A 100       0.585  11.385  -0.431  1.00 94.90           C  
ATOM   1449  CB  ASN A 100       1.972  13.156  -1.605  1.00 94.90           C  
ATOM   1450  HB2 ASN A 100       2.135  13.819  -0.756  1.00 94.90           H  
ATOM   1451  HB3 ASN A 100       2.727  12.372  -1.550  1.00 94.90           H  
ATOM   1452  O   ASN A 100       1.084  10.301  -0.722  1.00 94.90           O  
ATOM   1453  CG  ASN A 100       2.196  13.912  -2.901  1.00 94.90           C  
ATOM   1454  ND2 ASN A 100       3.285  14.634  -2.995  1.00 94.90           N  
ATOM   1455 HD21 ASN A 100       3.911  14.689  -2.205  1.00 94.90           H  
ATOM   1456 HD22 ASN A 100       3.438  15.142  -3.855  1.00 94.90           H  
ATOM   1457  OD1 ASN A 100       1.420  13.873  -3.846  1.00 94.90           O  
ATOM   1458  N   ASP A 101      -0.002  11.621   0.739  1.00 94.98           N  
ATOM   1459  H   ASP A 101      -0.467  12.504   0.894  1.00 94.98           H  
ATOM   1460  CA  ASP A 101      -0.048  10.687   1.865  1.00 94.98           C  
ATOM   1461  HA  ASP A 101       0.662   9.877   1.695  1.00 94.98           H  
ATOM   1462  C   ASP A 101      -1.438  10.050   2.030  1.00 94.98           C  
ATOM   1463  CB  ASP A 101       0.396  11.427   3.137  1.00 94.98           C  
ATOM   1464  HB2 ASP A 101      -0.318  12.221   3.356  1.00 94.98           H  
ATOM   1465  HB3 ASP A 101       0.394  10.729   3.974  1.00 94.98           H  
ATOM   1466  O   ASP A 101      -1.587   9.079   2.771  1.00 94.98           O  
ATOM   1467  CG  ASP A 101       1.805  12.019   2.994  1.00 94.98           C  
ATOM   1468  OD1 ASP A 101       2.708  11.280   2.539  1.00 94.98           O  
ATOM   1469  OD2 ASP A 101       1.968  13.221   3.299  1.00 94.98           O  
ATOM   1470  N   ASN A 102      -2.444  10.564   1.312  1.00 97.90           N  
ATOM   1471  H   ASN A 102      -2.247  11.454   0.877  1.00 97.90           H  
ATOM   1472  CA  ASN A 102      -3.848  10.171   1.394  1.00 97.90           C  
ATOM   1473  HA  ASN A 102      -3.934   9.253   1.976  1.00 97.90           H  
ATOM   1474  C   ASN A 102      -4.452   9.941   0.003  1.00 97.90           C  
ATOM   1475  CB  ASN A 102      -4.614  11.245   2.166  1.00 97.90           C  
ATOM   1476  HB2 ASN A 102      -5.666  10.968   2.233  1.00 97.90           H  
ATOM   1477  HB3 ASN A 102      -4.528  12.203   1.653  1.00 97.90           H  
ATOM   1478  O   ASN A 102      -4.809  10.884  -0.715  1.00 97.90           O  
ATOM   1479  CG  ASN A 102      -4.077  11.386   3.570  1.00 97.90           C  
ATOM   1480  ND2 ASN A 102      -3.447  12.486   3.890  1.00 97.90           N  
ATOM   1481 HD21 ASN A 102      -2.979  12.465   4.785  1.00 97.90           H  
ATOM   1482 HD22 ASN A 102      -3.196  13.162   3.182  1.00 97.90           H  
ATOM   1483  OD1 ASN A 102      -4.265  10.528   4.412  1.00 97.90           O  
ATOM   1484  N   PHE A 103      -4.594   8.677  -0.391  1.00 97.89           N  
ATOM   1485  H   PHE A 103      -4.328   7.942   0.248  1.00 97.89           H  
ATOM   1486  CA  PHE A 103      -5.136   8.304  -1.701  1.00 97.89           C  
ATOM   1487  HA  PHE A 103      -5.961   8.975  -1.944  1.00 97.89           H  
ATOM   1488  C   PHE A 103      -5.693   6.882  -1.723  1.00 97.89           C  
ATOM   1489  CB  PHE A 103      -4.048   8.469  -2.773  1.00 97.89           C  
ATOM   1490  HB2 PHE A 103      -3.673   9.492  -2.729  1.00 97.89           H  
ATOM   1491  HB3 PHE A 103      -4.493   8.334  -3.759  1.00 97.89           H  
ATOM   1492  O   PHE A 103      -5.384   6.076  -0.852  1.00 97.89           O  
ATOM   1493  CG  PHE A 103      -2.868   7.529  -2.642  1.00 97.89           C  
ATOM   1494  CD1 PHE A 103      -1.745   7.919  -1.890  1.00 97.89           C  
ATOM   1495  HD1 PHE A 103      -1.725   8.879  -1.394  1.00 97.89           H  
ATOM   1496  CD2 PHE A 103      -2.883   6.275  -3.285  1.00 97.89           C  
ATOM   1497  HD2 PHE A 103      -3.742   5.969  -3.865  1.00 97.89           H  
ATOM   1498  CE1 PHE A 103      -0.633   7.069  -1.798  1.00 97.89           C  
ATOM   1499  HE1 PHE A 103       0.234   7.382  -1.235  1.00 97.89           H  
ATOM   1500  CE2 PHE A 103      -1.779   5.413  -3.171  1.00 97.89           C  
ATOM   1501  HE2 PHE A 103      -1.794   4.451  -3.660  1.00 97.89           H  
ATOM   1502  CZ  PHE A 103      -0.656   5.814  -2.427  1.00 97.89           C  
ATOM   1503  HZ  PHE A 103       0.200   5.163  -2.333  1.00 97.89           H  
ATOM   1504  N   TRP A 104      -6.477   6.576  -2.756  1.00 97.92           N  
ATOM   1505  H   TRP A 104      -6.674   7.309  -3.423  1.00 97.92           H  
ATOM   1506  CA  TRP A 104      -7.011   5.259  -3.086  1.00 97.92           C  
ATOM   1507  HA  TRP A 104      -6.452   4.489  -2.553  1.00 97.92           H  
ATOM   1508  C   TRP A 104      -6.885   5.012  -4.595  1.00 97.92           C  
ATOM   1509  CB  TRP A 104      -8.479   5.184  -2.657  1.00 97.92           C  
ATOM   1510  HB2 TRP A 104      -8.542   5.355  -1.583  1.00 97.92           H  
ATOM   1511  HB3 TRP A 104      -9.026   5.982  -3.159  1.00 97.92           H  
ATOM   1512  O   TRP A 104      -7.319   5.828  -5.407  1.00 97.92           O  
ATOM   1513  CG  TRP A 104      -9.142   3.879  -2.968  1.00 97.92           C  
ATOM   1514  CD1 TRP A 104      -9.991   3.636  -3.990  1.00 97.92           C  
ATOM   1515  HD1 TRP A 104     -10.344   4.378  -4.691  1.00 97.92           H  
ATOM   1516  CD2 TRP A 104      -9.042   2.623  -2.241  1.00 97.92           C  
ATOM   1517  CE2 TRP A 104      -9.815   1.635  -2.919  1.00 97.92           C  
ATOM   1518  CE3 TRP A 104      -8.407   2.240  -1.045  1.00 97.92           C  
ATOM   1519  HE3 TRP A 104      -7.871   2.986  -0.479  1.00 97.92           H  
ATOM   1520  NE1 TRP A 104     -10.358   2.306  -3.994  1.00 97.92           N  
ATOM   1521  HE1 TRP A 104     -11.048   1.933  -4.631  1.00 97.92           H  
ATOM   1522  CH2 TRP A 104      -9.256  -0.038  -1.265  1.00 97.92           C  
ATOM   1523  HH2 TRP A 104      -9.333  -1.046  -0.883  1.00 97.92           H  
ATOM   1524  CZ2 TRP A 104      -9.938   0.326  -2.438  1.00 97.92           C  
ATOM   1525  HZ2 TRP A 104     -10.549  -0.393  -2.964  1.00 97.92           H  
ATOM   1526  CZ3 TRP A 104      -8.490   0.918  -0.575  1.00 97.92           C  
ATOM   1527  HZ3 TRP A 104      -7.973   0.646   0.333  1.00 97.92           H  
ATOM   1528  N   LEU A 105      -6.316   3.873  -4.978  1.00 95.96           N  
ATOM   1529  H   LEU A 105      -5.970   3.268  -4.247  1.00 95.96           H  
ATOM   1530  CA  LEU A 105      -5.977   3.507  -6.354  1.00 95.96           C  
ATOM   1531  HA  LEU A 105      -5.359   4.295  -6.783  1.00 95.96           H  
ATOM   1532  C   LEU A 105      -7.214   3.347  -7.248  1.00 95.96           C  
ATOM   1533  CB  LEU A 105      -5.160   2.203  -6.272  1.00 95.96           C  
ATOM   1534  HB2 LEU A 105      -4.264   2.415  -5.687  1.00 95.96           H  
ATOM   1535  HB3 LEU A 105      -5.752   1.458  -5.741  1.00 95.96           H  
ATOM   1536  O   LEU A 105      -7.167   3.670  -8.435  1.00 95.96           O  
ATOM   1537  CG  LEU A 105      -4.711   1.599  -7.610  1.00 95.96           C  
ATOM   1538  HG  LEU A 105      -5.580   1.424  -8.244  1.00 95.96           H  
ATOM   1539  CD1 LEU A 105      -3.730   2.516  -8.334  1.00 95.96           C  
ATOM   1540 HD11 LEU A 105      -4.233   3.442  -8.613  1.00 95.96           H  
ATOM   1541 HD12 LEU A 105      -3.367   2.025  -9.237  1.00 95.96           H  
ATOM   1542 HD13 LEU A 105      -2.884   2.743  -7.685  1.00 95.96           H  
ATOM   1543  CD2 LEU A 105      -4.024   0.253  -7.376  1.00 95.96           C  
ATOM   1544 HD21 LEU A 105      -3.129   0.395  -6.769  1.00 95.96           H  
ATOM   1545 HD22 LEU A 105      -3.739  -0.187  -8.332  1.00 95.96           H  
ATOM   1546 HD23 LEU A 105      -4.705  -0.425  -6.862  1.00 95.96           H  
ATOM   1547  N   GLY A 106      -8.317   2.865  -6.677  1.00 96.09           N  
ATOM   1548  H   GLY A 106      -8.280   2.656  -5.690  1.00 96.09           H  
ATOM   1549  CA  GLY A 106      -9.542   2.541  -7.403  1.00 96.09           C  
ATOM   1550  HA2 GLY A 106      -9.556   3.029  -8.377  1.00 96.09           H  
ATOM   1551  HA3 GLY A 106     -10.389   2.930  -6.838  1.00 96.09           H  
ATOM   1552  C   GLY A 106      -9.710   1.040  -7.624  1.00 96.09           C  
ATOM   1553  O   GLY A 106      -8.771   0.350  -8.028  1.00 96.09           O  
ATOM   1554  N   LEU A 107     -10.918   0.531  -7.381  1.00 96.93           N  
ATOM   1555  H   LEU A 107     -11.647   1.163  -7.082  1.00 96.93           H  
ATOM   1556  CA  LEU A 107     -11.215  -0.904  -7.444  1.00 96.93           C  
ATOM   1557  HA  LEU A 107     -10.518  -1.429  -6.792  1.00 96.93           H  
ATOM   1558  C   LEU A 107     -11.030  -1.493  -8.851  1.00 96.93           C  
ATOM   1559  CB  LEU A 107     -12.642  -1.162  -6.939  1.00 96.93           C  
ATOM   1560  HB2 LEU A 107     -13.344  -0.597  -7.552  1.00 96.93           H  
ATOM   1561  HB3 LEU A 107     -12.868  -2.217  -7.095  1.00 96.93           H  
ATOM   1562  O   LEU A 107     -10.540  -2.615  -8.973  1.00 96.93           O  
ATOM   1563  CG  LEU A 107     -12.863  -0.854  -5.450  1.00 96.93           C  
ATOM   1564  HG  LEU A 107     -12.358   0.074  -5.180  1.00 96.93           H  
ATOM   1565  CD1 LEU A 107     -14.350  -0.688  -5.153  1.00 96.93           C  
ATOM   1566 HD11 LEU A 107     -14.880  -1.626  -5.314  1.00 96.93           H  
ATOM   1567 HD12 LEU A 107     -14.778   0.086  -5.790  1.00 96.93           H  
ATOM   1568 HD13 LEU A 107     -14.475  -0.382  -4.114  1.00 96.93           H  
ATOM   1569  CD2 LEU A 107     -12.310  -1.982  -4.577  1.00 96.93           C  
ATOM   1570 HD21 LEU A 107     -11.240  -2.101  -4.745  1.00 96.93           H  
ATOM   1571 HD22 LEU A 107     -12.820  -2.918  -4.806  1.00 96.93           H  
ATOM   1572 HD23 LEU A 107     -12.478  -1.739  -3.528  1.00 96.93           H  
ATOM   1573  N   ASP A 108     -11.329  -0.732  -9.909  1.00 94.45           N  
ATOM   1574  H   ASP A 108     -11.763   0.167  -9.758  1.00 94.45           H  
ATOM   1575  CA  ASP A 108     -11.102  -1.187 -11.291  1.00 94.45           C  
ATOM   1576  HA  ASP A 108     -11.610  -2.137 -11.452  1.00 94.45           H  
ATOM   1577  C   ASP A 108      -9.618  -1.428 -11.578  1.00 94.45           C  
ATOM   1578  CB  ASP A 108     -11.639  -0.152 -12.292  1.00 94.45           C  
ATOM   1579  HB2 ASP A 108     -11.344   0.848 -11.974  1.00 94.45           H  
ATOM   1580  HB3 ASP A 108     -11.182  -0.338 -13.264  1.00 94.45           H  
ATOM   1581  O   ASP A 108      -9.243  -2.443 -12.166  1.00 94.45           O  
ATOM   1582  CG  ASP A 108     -13.152  -0.210 -12.486  1.00 94.45           C  
ATOM   1583  OD1 ASP A 108     -13.755  -1.244 -12.119  1.00 94.45           O  
ATOM   1584  OD2 ASP A 108     -13.688   0.791 -13.002  1.00 94.45           O  
ATOM   1585  N   LEU A 109      -8.749  -0.523 -11.113  1.00 92.68           N  
ATOM   1586  H   LEU A 109      -9.102   0.220 -10.526  1.00 92.68           H  
ATOM   1587  CA  LEU A 109      -7.308  -0.708 -11.256  1.00 92.68           C  
ATOM   1588  HA  LEU A 109      -7.088  -0.991 -12.285  1.00 92.68           H  
ATOM   1589  C   LEU A 109      -6.813  -1.872 -10.403  1.00 92.68           C  
ATOM   1590  CB  LEU A 109      -6.550   0.577 -10.895  1.00 92.68           C  
ATOM   1591  HB2 LEU A 109      -6.948   0.972  -9.961  1.00 92.68           H  
ATOM   1592  HB3 LEU A 109      -5.510   0.301 -10.723  1.00 92.68           H  
ATOM   1593  O   LEU A 109      -5.984  -2.648 -10.868  1.00 92.68           O  
ATOM   1594  CG  LEU A 109      -6.573   1.694 -11.949  1.00 92.68           C  
ATOM   1595  HG  LEU A 109      -7.568   2.133 -12.004  1.00 92.68           H  
ATOM   1596  CD1 LEU A 109      -5.571   2.771 -11.524  1.00 92.68           C  
ATOM   1597 HD11 LEU A 109      -4.602   2.317 -11.320  1.00 92.68           H  
ATOM   1598 HD12 LEU A 109      -5.923   3.268 -10.620  1.00 92.68           H  
ATOM   1599 HD13 LEU A 109      -5.417   3.509 -12.311  1.00 92.68           H  
ATOM   1600  CD2 LEU A 109      -6.168   1.220 -13.343  1.00 92.68           C  
ATOM   1601 HD21 LEU A 109      -5.205   0.710 -13.306  1.00 92.68           H  
ATOM   1602 HD22 LEU A 109      -6.097   2.088 -13.998  1.00 92.68           H  
ATOM   1603 HD23 LEU A 109      -6.924   0.552 -13.754  1.00 92.68           H  
ATOM   1604  N   MET A 110      -7.328  -2.034  -9.183  1.00 94.96           N  
ATOM   1605  H   MET A 110      -8.004  -1.361  -8.851  1.00 94.96           H  
ATOM   1606  CA  MET A 110      -6.978  -3.172  -8.332  1.00 94.96           C  
ATOM   1607  HA  MET A 110      -5.899  -3.176  -8.176  1.00 94.96           H  
ATOM   1608  C   MET A 110      -7.346  -4.510  -8.989  1.00 94.96           C  
ATOM   1609  CB  MET A 110      -7.675  -3.049  -6.975  1.00 94.96           C  
ATOM   1610  HB2 MET A 110      -7.486  -3.957  -6.403  1.00 94.96           H  
ATOM   1611  HB3 MET A 110      -8.751  -2.957  -7.125  1.00 94.96           H  
ATOM   1612  O   MET A 110      -6.529  -5.431  -8.987  1.00 94.96           O  
ATOM   1613  CG  MET A 110      -7.179  -1.867  -6.143  1.00 94.96           C  
ATOM   1614  HG2 MET A 110      -6.167  -2.073  -5.796  1.00 94.96           H  
ATOM   1615  HG3 MET A 110      -7.144  -0.972  -6.764  1.00 94.96           H  
ATOM   1616  SD  MET A 110      -8.228  -1.506  -4.713  1.00 94.96           S  
ATOM   1617  CE  MET A 110      -7.950  -2.976  -3.692  1.00 94.96           C  
ATOM   1618  HE1 MET A 110      -8.543  -3.804  -4.079  1.00 94.96           H  
ATOM   1619  HE2 MET A 110      -6.892  -3.240  -3.694  1.00 94.96           H  
ATOM   1620  HE3 MET A 110      -8.266  -2.765  -2.671  1.00 94.96           H  
ATOM   1621  N   ASN A 111      -8.534  -4.614  -9.594  1.00 94.48           N  
ATOM   1622  H   ASN A 111      -9.171  -3.832  -9.546  1.00 94.48           H  
ATOM   1623  CA  ASN A 111      -8.933  -5.779 -10.384  1.00 94.48           C  
ATOM   1624  HA  ASN A 111      -8.886  -6.667  -9.754  1.00 94.48           H  
ATOM   1625  C   ASN A 111      -7.963  -6.018 -11.555  1.00 94.48           C  
ATOM   1626  CB  ASN A 111     -10.390  -5.590 -10.844  1.00 94.48           C  
ATOM   1627  HB2 ASN A 111     -11.063  -5.683  -9.991  1.00 94.48           H  
ATOM   1628  HB3 ASN A 111     -10.516  -4.593 -11.265  1.00 94.48           H  
ATOM   1629  O   ASN A 111      -7.449  -7.129 -11.699  1.00 94.48           O  
ATOM   1630  CG  ASN A 111     -10.806  -6.588 -11.910  1.00 94.48           C  
ATOM   1631  ND2 ASN A 111     -10.897  -7.859 -11.617  1.00 94.48           N  
ATOM   1632 HD21 ASN A 111     -10.650  -8.206 -10.702  1.00 94.48           H  
ATOM   1633 HD22 ASN A 111     -11.092  -8.465 -12.401  1.00 94.48           H  
ATOM   1634  OD1 ASN A 111     -11.014  -6.250 -13.056  1.00 94.48           O  
ATOM   1635  N   ALA A 112      -7.647  -4.982 -12.339  1.00 91.64           N  
ATOM   1636  H   ALA A 112      -8.121  -4.102 -12.194  1.00 91.64           H  
ATOM   1637  CA  ALA A 112      -6.712  -5.089 -13.459  1.00 91.64           C  
ATOM   1638  HA  ALA A 112      -7.102  -5.826 -14.161  1.00 91.64           H  
ATOM   1639  C   ALA A 112      -5.316  -5.574 -13.019  1.00 91.64           C  
ATOM   1640  CB  ALA A 112      -6.651  -3.737 -14.180  1.00 91.64           C  
ATOM   1641  HB1 ALA A 112      -6.010  -3.820 -15.058  1.00 91.64           H  
ATOM   1642  HB2 ALA A 112      -6.250  -2.972 -13.516  1.00 91.64           H  
ATOM   1643  HB3 ALA A 112      -7.652  -3.445 -14.498  1.00 91.64           H  
ATOM   1644  O   ALA A 112      -4.783  -6.515 -13.611  1.00 91.64           O  
ATOM   1645  N   TYR A 113      -4.762  -5.007 -11.942  1.00 90.12           N  
ATOM   1646  H   TYR A 113      -5.246  -4.233 -11.511  1.00 90.12           H  
ATOM   1647  CA  TYR A 113      -3.476  -5.422 -11.372  1.00 90.12           C  
ATOM   1648  HA  TYR A 113      -2.713  -5.358 -12.148  1.00 90.12           H  
ATOM   1649  C   TYR A 113      -3.491  -6.872 -10.888  1.00 90.12           C  
ATOM   1650  CB  TYR A 113      -3.089  -4.493 -10.209  1.00 90.12           C  
ATOM   1651  HB2 TYR A 113      -3.976  -4.228  -9.634  1.00 90.12           H  
ATOM   1652  HB3 TYR A 113      -2.421  -5.029  -9.535  1.00 90.12           H  
ATOM   1653  O   TYR A 113      -2.579  -7.645 -11.200  1.00 90.12           O  
ATOM   1654  CG  TYR A 113      -2.358  -3.248 -10.656  1.00 90.12           C  
ATOM   1655  CD1 TYR A 113      -1.086  -3.384 -11.237  1.00 90.12           C  
ATOM   1656  HD1 TYR A 113      -0.638  -4.362 -11.338  1.00 90.12           H  
ATOM   1657  CD2 TYR A 113      -2.917  -1.968 -10.479  1.00 90.12           C  
ATOM   1658  HD2 TYR A 113      -3.878  -1.864  -9.999  1.00 90.12           H  
ATOM   1659  CE1 TYR A 113      -0.387  -2.248 -11.666  1.00 90.12           C  
ATOM   1660  HE1 TYR A 113       0.613  -2.356 -12.059  1.00 90.12           H  
ATOM   1661  CE2 TYR A 113      -2.230  -0.825 -10.932  1.00 90.12           C  
ATOM   1662  HE2 TYR A 113      -2.671   0.154 -10.815  1.00 90.12           H  
ATOM   1663  OH  TYR A 113      -0.299   0.120 -12.000  1.00 90.12           O  
ATOM   1664  HH  TYR A 113      -0.768   0.932 -11.796  1.00 90.12           H  
ATOM   1665  CZ  TYR A 113      -0.964  -0.968 -11.539  1.00 90.12           C  
ATOM   1666  N   ALA A 114      -4.540  -7.268 -10.164  1.00 91.93           N  
ATOM   1667  H   ALA A 114      -5.250  -6.593  -9.919  1.00 91.93           H  
ATOM   1668  CA  ALA A 114      -4.685  -8.636  -9.684  1.00 91.93           C  
ATOM   1669  HA  ALA A 114      -3.801  -8.886  -9.098  1.00 91.93           H  
ATOM   1670  C   ALA A 114      -4.772  -9.645 -10.842  1.00 91.93           C  
ATOM   1671  CB  ALA A 114      -5.908  -8.711  -8.764  1.00 91.93           C  
ATOM   1672  HB1 ALA A 114      -5.977  -9.711  -8.336  1.00 91.93           H  
ATOM   1673  HB2 ALA A 114      -5.805  -7.989  -7.953  1.00 91.93           H  
ATOM   1674  HB3 ALA A 114      -6.815  -8.488  -9.326  1.00 91.93           H  
ATOM   1675  O   ALA A 114      -4.260 -10.764 -10.733  1.00 91.93           O  
ATOM   1676  N   MET A 115      -5.377  -9.264 -11.972  1.00 87.95           N  
ATOM   1677  H   MET A 115      -5.818  -8.356 -11.993  1.00 87.95           H  
ATOM   1678  CA  MET A 115      -5.438 -10.095 -13.178  1.00 87.95           C  
ATOM   1679  HA  MET A 115      -5.671 -11.120 -12.887  1.00 87.95           H  
ATOM   1680  C   MET A 115      -4.105 -10.152 -13.934  1.00 87.95           C  
ATOM   1681  CB  MET A 115      -6.562  -9.611 -14.103  1.00 87.95           C  
ATOM   1682  HB2 MET A 115      -6.480 -10.132 -15.057  1.00 87.95           H  
ATOM   1683  HB3 MET A 115      -6.457  -8.541 -14.284  1.00 87.95           H  
ATOM   1684  O   MET A 115      -3.753 -11.220 -14.431  1.00 87.95           O  
ATOM   1685  CG  MET A 115      -7.945  -9.911 -13.516  1.00 87.95           C  
ATOM   1686  HG2 MET A 115      -7.981 -10.964 -13.236  1.00 87.95           H  
ATOM   1687  HG3 MET A 115      -8.092  -9.323 -12.610  1.00 87.95           H  
ATOM   1688  SD  MET A 115      -9.334  -9.600 -14.638  1.00 87.95           S  
ATOM   1689  CE  MET A 115      -9.121  -7.827 -14.952  1.00 87.95           C  
ATOM   1690  HE1 MET A 115     -10.021  -7.427 -15.421  1.00 87.95           H  
ATOM   1691  HE2 MET A 115      -8.949  -7.305 -14.011  1.00 87.95           H  
ATOM   1692  HE3 MET A 115      -8.270  -7.665 -15.614  1.00 87.95           H  
ATOM   1693  N   SER A 116      -3.340  -9.057 -13.985  1.00 86.17           N  
ATOM   1694  H   SER A 116      -3.690  -8.199 -13.584  1.00 86.17           H  
ATOM   1695  CA  SER A 116      -2.100  -8.974 -14.772  1.00 86.17           C  
ATOM   1696  HA  SER A 116      -2.232  -9.581 -15.667  1.00 86.17           H  
ATOM   1697  C   SER A 116      -0.849  -9.511 -14.071  1.00 86.17           C  
ATOM   1698  CB  SER A 116      -1.871  -7.535 -15.245  1.00 86.17           C  
ATOM   1699  HB2 SER A 116      -1.069  -7.520 -15.983  1.00 86.17           H  
ATOM   1700  HB3 SER A 116      -2.781  -7.163 -15.715  1.00 86.17           H  
ATOM   1701  O   SER A 116       0.197  -9.602 -14.708  1.00 86.17           O  
ATOM   1702  OG  SER A 116      -1.526  -6.688 -14.166  1.00 86.17           O  
ATOM   1703  HG  SER A 116      -0.616  -6.861 -13.917  1.00 86.17           H  
ATOM   1704  N   GLY A 117      -0.920  -9.853 -12.780  1.00 80.98           N  
ATOM   1705  H   GLY A 117      -1.785  -9.663 -12.294  1.00 80.98           H  
ATOM   1706  CA  GLY A 117       0.198 -10.481 -12.063  1.00 80.98           C  
ATOM   1707  HA2 GLY A 117       1.134 -10.261 -12.577  1.00 80.98           H  
ATOM   1708  HA3 GLY A 117       0.061 -11.562 -12.077  1.00 80.98           H  
ATOM   1709  C   GLY A 117       0.396 -10.051 -10.611  1.00 80.98           C  
ATOM   1710  O   GLY A 117       1.175 -10.692  -9.916  1.00 80.98           O  
ATOM   1711  N   GLY A 118      -0.319  -9.033 -10.120  1.00 79.80           N  
ATOM   1712  H   GLY A 118      -0.959  -8.539 -10.726  1.00 79.80           H  
ATOM   1713  CA  GLY A 118      -0.280  -8.625  -8.712  1.00 79.80           C  
ATOM   1714  HA2 GLY A 118      -0.818  -7.684  -8.593  1.00 79.80           H  
ATOM   1715  HA3 GLY A 118       0.753  -8.475  -8.397  1.00 79.80           H  
ATOM   1716  C   GLY A 118      -0.935  -9.676  -7.817  1.00 79.80           C  
ATOM   1717  O   GLY A 118      -2.141  -9.634  -7.583  1.00 79.80           O  
ATOM   1718  N   LYS A 119      -0.161 -10.662  -7.355  1.00 87.54           N  
ATOM   1719  H   LYS A 119       0.810 -10.647  -7.632  1.00 87.54           H  
ATOM   1720  CA  LYS A 119      -0.673 -11.823  -6.598  1.00 87.54           C  
ATOM   1721  HA  LYS A 119      -1.760 -11.848  -6.683  1.00 87.54           H  
ATOM   1722  C   LYS A 119      -0.441 -11.733  -5.101  1.00 87.54           C  
ATOM   1723  CB  LYS A 119      -0.107 -13.137  -7.163  1.00 87.54           C  
ATOM   1724  HB2 LYS A 119       0.980 -13.119  -7.086  1.00 87.54           H  
ATOM   1725  HB3 LYS A 119      -0.468 -13.966  -6.554  1.00 87.54           H  
ATOM   1726  O   LYS A 119      -0.815 -12.664  -4.381  1.00 87.54           O  
ATOM   1727  CG  LYS A 119      -0.491 -13.442  -8.616  1.00 87.54           C  
ATOM   1728  HG2 LYS A 119       0.054 -12.778  -9.287  1.00 87.54           H  
ATOM   1729  HG3 LYS A 119      -0.182 -14.463  -8.841  1.00 87.54           H  
ATOM   1730  CD  LYS A 119      -1.993 -13.304  -8.892  1.00 87.54           C  
ATOM   1731  HD2 LYS A 119      -2.556 -13.930  -8.201  1.00 87.54           H  
ATOM   1732  HD3 LYS A 119      -2.294 -12.264  -8.761  1.00 87.54           H  
ATOM   1733  CE  LYS A 119      -2.285 -13.713 -10.335  1.00 87.54           C  
ATOM   1734  HE2 LYS A 119      -1.639 -13.133 -10.995  1.00 87.54           H  
ATOM   1735  HE3 LYS A 119      -2.046 -14.769 -10.461  1.00 87.54           H  
ATOM   1736  NZ  LYS A 119      -3.702 -13.450 -10.667  1.00 87.54           N  
ATOM   1737  HZ1 LYS A 119      -3.886 -12.463 -10.560  1.00 87.54           H  
ATOM   1738  HZ2 LYS A 119      -4.323 -13.939 -10.038  1.00 87.54           H  
ATOM   1739  HZ3 LYS A 119      -3.906 -13.681 -11.629  1.00 87.54           H  
ATOM   1740  N   SER A 120       0.151 -10.649  -4.621  1.00 93.72           N  
ATOM   1741  H   SER A 120       0.487  -9.933  -5.249  1.00 93.72           H  
ATOM   1742  CA  SER A 120       0.332 -10.438  -3.198  1.00 93.72           C  
ATOM   1743  HA  SER A 120      -0.316 -11.134  -2.664  1.00 93.72           H  
ATOM   1744  C   SER A 120      -0.103  -9.049  -2.770  1.00 93.72           C  
ATOM   1745  CB  SER A 120       1.767 -10.770  -2.789  1.00 93.72           C  
ATOM   1746  HB2 SER A 120       1.797 -10.905  -1.708  1.00 93.72           H  
ATOM   1747  HB3 SER A 120       2.078 -11.703  -3.258  1.00 93.72           H  
ATOM   1748  O   SER A 120      -0.028  -8.090  -3.535  1.00 93.72           O  
ATOM   1749  OG  SER A 120       2.678  -9.752  -3.119  1.00 93.72           O  
ATOM   1750  HG  SER A 120       2.739  -9.587  -4.063  1.00 93.72           H  
ATOM   1751  N   PHE A 121      -0.578  -8.975  -1.533  1.00 93.66           N  
ATOM   1752  H   PHE A 121      -0.559  -9.817  -0.977  1.00 93.66           H  
ATOM   1753  CA  PHE A 121      -0.791  -7.729  -0.826  1.00 93.66           C  
ATOM   1754  HA  PHE A 121      -0.545  -6.890  -1.478  1.00 93.66           H  
ATOM   1755  C   PHE A 121       0.151  -7.642   0.348  1.00 93.66           C  
ATOM   1756  CB  PHE A 121      -2.235  -7.615  -0.329  1.00 93.66           C  
ATOM   1757  HB2 PHE A 121      -2.495  -8.516   0.226  1.00 93.66           H  
ATOM   1758  HB3 PHE A 121      -2.273  -6.780   0.370  1.00 93.66           H  
ATOM   1759  O   PHE A 121       0.383  -8.638   1.033  1.00 93.66           O  
ATOM   1760  CG  PHE A 121      -3.267  -7.362  -1.401  1.00 93.66           C  
ATOM   1761  CD1 PHE A 121      -2.963  -6.503  -2.468  1.00 93.66           C  
ATOM   1762  HD1 PHE A 121      -1.995  -6.036  -2.571  1.00 93.66           H  
ATOM   1763  CD2 PHE A 121      -4.564  -7.901  -1.286  1.00 93.66           C  
ATOM   1764  HD2 PHE A 121      -4.809  -8.553  -0.460  1.00 93.66           H  
ATOM   1765  CE1 PHE A 121      -3.940  -6.197  -3.410  1.00 93.66           C  
ATOM   1766  HE1 PHE A 121      -3.699  -5.496  -4.195  1.00 93.66           H  
ATOM   1767  CE2 PHE A 121      -5.534  -7.603  -2.259  1.00 93.66           C  
ATOM   1768  HE2 PHE A 121      -6.506  -8.072  -2.227  1.00 93.66           H  
ATOM   1769  CZ  PHE A 121      -5.215  -6.750  -3.324  1.00 93.66           C  
ATOM   1770  HZ  PHE A 121      -5.925  -6.535  -4.109  1.00 93.66           H  
ATOM   1771  N   LYS A 122       0.619  -6.432   0.625  1.00 94.68           N  
ATOM   1772  H   LYS A 122       0.471  -5.692  -0.047  1.00 94.68           H  
ATOM   1773  CA  LYS A 122       1.227  -6.087   1.904  1.00 94.68           C  
ATOM   1774  HA  LYS A 122       1.008  -6.861   2.639  1.00 94.68           H  
ATOM   1775  C   LYS A 122       0.607  -4.795   2.396  1.00 94.68           C  
ATOM   1776  CB  LYS A 122       2.746  -5.985   1.759  1.00 94.68           C  
ATOM   1777  HB2 LYS A 122       2.963  -5.260   0.973  1.00 94.68           H  
ATOM   1778  HB3 LYS A 122       3.171  -5.628   2.697  1.00 94.68           H  
ATOM   1779  O   LYS A 122       0.558  -3.812   1.663  1.00 94.68           O  
ATOM   1780  CG  LYS A 122       3.379  -7.335   1.392  1.00 94.68           C  
ATOM   1781  HG2 LYS A 122       3.093  -8.085   2.130  1.00 94.68           H  
ATOM   1782  HG3 LYS A 122       3.019  -7.647   0.412  1.00 94.68           H  
ATOM   1783  CD  LYS A 122       4.904  -7.235   1.341  1.00 94.68           C  
ATOM   1784  HD2 LYS A 122       5.181  -6.417   0.676  1.00 94.68           H  
ATOM   1785  HD3 LYS A 122       5.300  -7.036   2.336  1.00 94.68           H  
ATOM   1786  CE  LYS A 122       5.479  -8.539   0.785  1.00 94.68           C  
ATOM   1787  HE2 LYS A 122       4.935  -8.776  -0.130  1.00 94.68           H  
ATOM   1788  HE3 LYS A 122       5.324  -9.351   1.496  1.00 94.68           H  
ATOM   1789  NZ  LYS A 122       6.909  -8.385   0.448  1.00 94.68           N  
ATOM   1790  HZ1 LYS A 122       7.199  -9.066  -0.239  1.00 94.68           H  
ATOM   1791  HZ2 LYS A 122       7.021  -7.565  -0.131  1.00 94.68           H  
ATOM   1792  HZ3 LYS A 122       7.531  -8.341   1.242  1.00 94.68           H  
ATOM   1793  N   MET A 123       0.101  -4.828   3.619  1.00 95.85           N  
ATOM   1794  H   MET A 123       0.196  -5.691   4.135  1.00 95.85           H  
ATOM   1795  CA  MET A 123      -0.304  -3.665   4.386  1.00 95.85           C  
ATOM   1796  HA  MET A 123      -0.406  -2.805   3.724  1.00 95.85           H  
ATOM   1797  C   MET A 123       0.774  -3.381   5.412  1.00 95.85           C  
ATOM   1798  CB  MET A 123      -1.648  -3.918   5.068  1.00 95.85           C  
ATOM   1799  HB2 MET A 123      -1.549  -4.750   5.766  1.00 95.85           H  
ATOM   1800  HB3 MET A 123      -2.377  -4.183   4.302  1.00 95.85           H  
ATOM   1801  O   MET A 123       1.223  -4.291   6.107  1.00 95.85           O  
ATOM   1802  CG  MET A 123      -2.131  -2.680   5.835  1.00 95.85           C  
ATOM   1803  HG2 MET A 123      -1.414  -2.443   6.620  1.00 95.85           H  
ATOM   1804  HG3 MET A 123      -2.177  -1.831   5.153  1.00 95.85           H  
ATOM   1805  SD  MET A 123      -3.752  -2.881   6.613  1.00 95.85           S  
ATOM   1806  CE  MET A 123      -4.772  -3.074   5.129  1.00 95.85           C  
ATOM   1807  HE1 MET A 123      -4.554  -2.273   4.423  1.00 95.85           H  
ATOM   1808  HE2 MET A 123      -5.825  -3.023   5.407  1.00 95.85           H  
ATOM   1809  HE3 MET A 123      -4.578  -4.038   4.661  1.00 95.85           H  
ATOM   1810  N   GLU A 124       1.156  -2.122   5.532  1.00 94.46           N  
ATOM   1811  H   GLU A 124       0.739  -1.415   4.944  1.00 94.46           H  
ATOM   1812  CA  GLU A 124       2.133  -1.699   6.513  1.00 94.46           C  
ATOM   1813  HA  GLU A 124       2.206  -2.494   7.255  1.00 94.46           H  
ATOM   1814  C   GLU A 124       1.687  -0.456   7.267  1.00 94.46           C  
ATOM   1815  CB  GLU A 124       3.515  -1.566   5.875  1.00 94.46           C  
ATOM   1816  HB2 GLU A 124       3.779  -2.539   5.459  1.00 94.46           H  
ATOM   1817  HB3 GLU A 124       4.234  -1.316   6.655  1.00 94.46           H  
ATOM   1818  O   GLU A 124       1.135   0.480   6.690  1.00 94.46           O  
ATOM   1819  CG  GLU A 124       3.596  -0.522   4.764  1.00 94.46           C  
ATOM   1820  HG2 GLU A 124       3.348   0.456   5.176  1.00 94.46           H  
ATOM   1821  HG3 GLU A 124       2.886  -0.761   3.973  1.00 94.46           H  
ATOM   1822  CD  GLU A 124       5.004  -0.486   4.176  1.00 94.46           C  
ATOM   1823  OE1 GLU A 124       5.504   0.637   3.997  1.00 94.46           O  
ATOM   1824  OE2 GLU A 124       5.574  -1.548   3.840  1.00 94.46           O  
ATOM   1825  N   ALA A 125       1.930  -0.477   8.573  1.00 94.35           N  
ATOM   1826  H   ALA A 125       2.416  -1.281   8.942  1.00 94.35           H  
ATOM   1827  CA  ALA A 125       1.762   0.657   9.463  1.00 94.35           C  
ATOM   1828  HA  ALA A 125       1.227   1.457   8.950  1.00 94.35           H  
ATOM   1829  C   ALA A 125       3.151   1.160   9.833  1.00 94.35           C  
ATOM   1830  CB  ALA A 125       0.939   0.243  10.685  1.00 94.35           C  
ATOM   1831  HB1 ALA A 125       1.434  -0.573  11.213  1.00 94.35           H  
ATOM   1832  HB2 ALA A 125       0.830   1.095  11.356  1.00 94.35           H  
ATOM   1833  HB3 ALA A 125      -0.050  -0.077  10.360  1.00 94.35           H  
ATOM   1834  O   ALA A 125       3.990   0.387  10.311  1.00 94.35           O  
ATOM   1835  N   VAL A 126       3.383   2.445   9.585  1.00 92.98           N  
ATOM   1836  H   VAL A 126       2.636   3.014   9.214  1.00 92.98           H  
ATOM   1837  CA  VAL A 126       4.710   3.045   9.647  1.00 92.98           C  
ATOM   1838  HA  VAL A 126       5.434   2.274   9.911  1.00 92.98           H  
ATOM   1839  C   VAL A 126       4.754   4.110  10.731  1.00 92.98           C  
ATOM   1840  CB  VAL A 126       5.119   3.591   8.270  1.00 92.98           C  
ATOM   1841  HB  VAL A 126       4.492   4.441   8.000  1.00 92.98           H  
ATOM   1842  O   VAL A 126       3.900   4.998  10.796  1.00 92.98           O  
ATOM   1843  CG1 VAL A 126       6.575   4.027   8.317  1.00 92.98           C  
ATOM   1844 HG11 VAL A 126       6.700   4.893   8.967  1.00 92.98           H  
ATOM   1845 HG12 VAL A 126       7.189   3.196   8.664  1.00 92.98           H  
ATOM   1846 HG13 VAL A 126       6.886   4.289   7.306  1.00 92.98           H  
ATOM   1847  CG2 VAL A 126       5.020   2.510   7.183  1.00 92.98           C  
ATOM   1848 HG21 VAL A 126       5.539   1.609   7.509  1.00 92.98           H  
ATOM   1849 HG22 VAL A 126       3.976   2.275   6.978  1.00 92.98           H  
ATOM   1850 HG23 VAL A 126       5.488   2.847   6.258  1.00 92.98           H  
ATOM   1851  N   PHE A 127       5.781   4.031  11.577  1.00 91.26           N  
ATOM   1852  H   PHE A 127       6.438   3.272  11.460  1.00 91.26           H  
ATOM   1853  CA  PHE A 127       5.966   4.901  12.733  1.00 91.26           C  
ATOM   1854  HA  PHE A 127       5.244   5.713  12.657  1.00 91.26           H  
ATOM   1855  C   PHE A 127       7.374   5.516  12.748  1.00 91.26           C  
ATOM   1856  CB  PHE A 127       5.690   4.136  14.041  1.00 91.26           C  
ATOM   1857  HB2 PHE A 127       5.729   4.845  14.868  1.00 91.26           H  
ATOM   1858  HB3 PHE A 127       6.500   3.425  14.207  1.00 91.26           H  
ATOM   1859  O   PHE A 127       8.306   4.970  12.151  1.00 91.26           O  
ATOM   1860  CG  PHE A 127       4.384   3.368  14.122  1.00 91.26           C  
ATOM   1861  CD1 PHE A 127       3.315   3.890  14.872  1.00 91.26           C  
ATOM   1862  HD1 PHE A 127       3.430   4.821  15.407  1.00 91.26           H  
ATOM   1863  CD2 PHE A 127       4.236   2.127  13.470  1.00 91.26           C  
ATOM   1864  HD2 PHE A 127       5.057   1.705  12.908  1.00 91.26           H  
ATOM   1865  CE1 PHE A 127       2.086   3.215  14.917  1.00 91.26           C  
ATOM   1866  HE1 PHE A 127       1.260   3.633  15.473  1.00 91.26           H  
ATOM   1867  CE2 PHE A 127       3.004   1.452  13.511  1.00 91.26           C  
ATOM   1868  HE2 PHE A 127       2.883   0.520  12.979  1.00 91.26           H  
ATOM   1869  CZ  PHE A 127       1.926   2.009  14.221  1.00 91.26           C  
ATOM   1870  HZ  PHE A 127       0.959   1.528  14.225  1.00 91.26           H  
ATOM   1871  N   SER A 128       7.539   6.638  13.453  1.00 85.99           N  
ATOM   1872  H   SER A 128       6.716   7.029  13.888  1.00 85.99           H  
ATOM   1873  CA  SER A 128       8.835   7.269  13.759  1.00 85.99           C  
ATOM   1874  HA  SER A 128       8.632   8.263  14.159  1.00 85.99           H  
ATOM   1875  C   SER A 128       9.744   7.466  12.536  1.00 85.99           C  
ATOM   1876  CB  SER A 128       9.566   6.476  14.855  1.00 85.99           C  
ATOM   1877  HB2 SER A 128       9.701   5.445  14.527  1.00 85.99           H  
ATOM   1878  HB3 SER A 128      10.544   6.922  15.035  1.00 85.99           H  
ATOM   1879  O   SER A 128      10.858   6.947  12.505  1.00 85.99           O  
ATOM   1880  OG  SER A 128       8.839   6.490  16.062  1.00 85.99           O  
ATOM   1881  HG  SER A 128       9.281   5.935  16.709  1.00 85.99           H  
ATOM   1882  N   ASN A 129       9.285   8.182  11.506  1.00 80.19           N  
ATOM   1883  H   ASN A 129       8.367   8.597  11.574  1.00 80.19           H  
ATOM   1884  CA  ASN A 129      10.022   8.412  10.249  1.00 80.19           C  
ATOM   1885  HA  ASN A 129       9.316   8.821   9.526  1.00 80.19           H  
ATOM   1886  C   ASN A 129      10.552   7.120   9.594  1.00 80.19           C  
ATOM   1887  CB  ASN A 129      11.087   9.499  10.454  1.00 80.19           C  
ATOM   1888  HB2 ASN A 129      11.785   9.182  11.229  1.00 80.19           H  
ATOM   1889  HB3 ASN A 129      11.645   9.633   9.527  1.00 80.19           H  
ATOM   1890  O   ASN A 129      11.685   7.064   9.121  1.00 80.19           O  
ATOM   1891  CG  ASN A 129      10.494  10.845  10.818  1.00 80.19           C  
ATOM   1892  ND2 ASN A 129      11.284  11.727  11.381  1.00 80.19           N  
ATOM   1893 HD21 ASN A 129      12.257  11.514  11.549  1.00 80.19           H  
ATOM   1894 HD22 ASN A 129      10.854  12.616  11.592  1.00 80.19           H  
ATOM   1895  OD1 ASN A 129       9.333  11.139  10.617  1.00 80.19           O  
ATOM   1896  N   ASN A 130       9.717   6.077   9.569  1.00 77.13           N  
ATOM   1897  H   ASN A 130       8.829   6.200  10.035  1.00 77.13           H  
ATOM   1898  CA  ASN A 130       9.991   4.752   9.000  1.00 77.13           C  
ATOM   1899  HA  ASN A 130       9.049   4.205   9.047  1.00 77.13           H  
ATOM   1900  C   ASN A 130      10.960   3.886   9.825  1.00 77.13           C  
ATOM   1901  CB  ASN A 130      10.375   4.841   7.503  1.00 77.13           C  
ATOM   1902  HB2 ASN A 130      10.289   3.851   7.057  1.00 77.13           H  
ATOM   1903  HB3 ASN A 130      11.421   5.140   7.432  1.00 77.13           H  
ATOM   1904  O   ASN A 130      11.400   2.840   9.352  1.00 77.13           O  
ATOM   1905  CG  ASN A 130       9.542   5.802   6.670  1.00 77.13           C  
ATOM   1906  ND2 ASN A 130      10.105   6.353   5.621  1.00 77.13           N  
ATOM   1907 HD21 ASN A 130      11.068   6.146   5.401  1.00 77.13           H  
ATOM   1908 HD22 ASN A 130       9.550   7.020   5.104  1.00 77.13           H  
ATOM   1909  OD1 ASN A 130       8.396   6.111   6.942  1.00 77.13           O  
ATOM   1910  N   ALA A 131      11.272   4.276  11.066  1.00 80.08           N  
ATOM   1911  H   ALA A 131      10.923   5.163  11.402  1.00 80.08           H  
ATOM   1912  CA  ALA A 131      12.137   3.493  11.951  1.00 80.08           C  
ATOM   1913  HA  ALA A 131      13.023   3.191  11.393  1.00 80.08           H  
ATOM   1914  C   ALA A 131      11.469   2.211  12.476  1.00 80.08           C  
ATOM   1915  CB  ALA A 131      12.579   4.384  13.116  1.00 80.08           C  
ATOM   1916  HB1 ALA A 131      13.285   3.840  13.743  1.00 80.08           H  
ATOM   1917  HB2 ALA A 131      13.066   5.280  12.731  1.00 80.08           H  
ATOM   1918  HB3 ALA A 131      11.716   4.670  13.717  1.00 80.08           H  
ATOM   1919  O   ALA A 131      12.156   1.274  12.884  1.00 80.08           O  
ATOM   1920  N   ILE A 132      10.135   2.174  12.499  1.00 81.34           N  
ATOM   1921  H   ILE A 132       9.627   2.977  12.157  1.00 81.34           H  
ATOM   1922  CA  ILE A 132       9.357   1.029  12.973  1.00 81.34           C  
ATOM   1923  HA  ILE A 132       9.992   0.146  13.041  1.00 81.34           H  
ATOM   1924  C   ILE A 132       8.261   0.770  11.953  1.00 81.34           C  
ATOM   1925  CB  ILE A 132       8.739   1.302  14.354  1.00 81.34           C  
ATOM   1926  HB  ILE A 132       8.011   2.099  14.202  1.00 81.34           H  
ATOM   1927  O   ILE A 132       7.494   1.675  11.616  1.00 81.34           O  
ATOM   1928  CG1 ILE A 132       9.748   1.801  15.409  1.00 81.34           C  
ATOM   1929 HG12 ILE A 132      10.477   2.480  14.965  1.00 81.34           H  
ATOM   1930 HG13 ILE A 132      10.291   0.957  15.833  1.00 81.34           H  
ATOM   1931  CG2 ILE A 132       7.983   0.065  14.872  1.00 81.34           C  
ATOM   1932 HG21 ILE A 132       8.664  -0.780  14.972  1.00 81.34           H  
ATOM   1933 HG22 ILE A 132       7.532   0.283  15.840  1.00 81.34           H  
ATOM   1934 HG23 ILE A 132       7.179  -0.209  14.189  1.00 81.34           H  
ATOM   1935  CD1 ILE A 132       9.040   2.606  16.503  1.00 81.34           C  
ATOM   1936 HD11 ILE A 132       9.784   3.098  17.129  1.00 81.34           H  
ATOM   1937 HD12 ILE A 132       8.401   1.964  17.110  1.00 81.34           H  
ATOM   1938 HD13 ILE A 132       8.427   3.387  16.053  1.00 81.34           H  
ATOM   1939  N   THR A 133       8.187  -0.465  11.473  1.00 86.75           N  
ATOM   1940  H   THR A 133       8.814  -1.173  11.827  1.00 86.75           H  
ATOM   1941  CA  THR A 133       7.170  -0.877  10.510  1.00 86.75           C  
ATOM   1942  HA  THR A 133       6.357  -0.152  10.508  1.00 86.75           H  
ATOM   1943  C   THR A 133       6.607  -2.223  10.923  1.00 86.75           C  
ATOM   1944  CB  THR A 133       7.733  -0.933   9.083  1.00 86.75           C  
ATOM   1945  HB  THR A 133       8.501  -1.704   9.018  1.00 86.75           H  
ATOM   1946  O   THR A 133       7.341  -3.189  11.125  1.00 86.75           O  
ATOM   1947  CG2 THR A 133       6.643  -1.226   8.059  1.00 86.75           C  
ATOM   1948 HG21 THR A 133       5.840  -0.496   8.158  1.00 86.75           H  
ATOM   1949 HG22 THR A 133       6.233  -2.222   8.225  1.00 86.75           H  
ATOM   1950 HG23 THR A 133       7.057  -1.176   7.052  1.00 86.75           H  
ATOM   1951  OG1 THR A 133       8.298   0.309   8.732  1.00 86.75           O  
ATOM   1952  HG1 THR A 133       8.973   0.520   9.381  1.00 86.75           H  
ATOM   1953  N   ALA A 134       5.288  -2.305  11.019  1.00 90.25           N  
ATOM   1954  H   ALA A 134       4.739  -1.483  10.813  1.00 90.25           H  
ATOM   1955  CA  ALA A 134       4.600  -3.583  11.078  1.00 90.25           C  
ATOM   1956  HA  ALA A 134       5.298  -4.386  11.314  1.00 90.25           H  
ATOM   1957  C   ALA A 134       4.001  -3.872   9.710  1.00 90.25           C  
ATOM   1958  CB  ALA A 134       3.567  -3.539  12.192  1.00 90.25           C  
ATOM   1959  HB1 ALA A 134       2.962  -4.445  12.154  1.00 90.25           H  
ATOM   1960  HB2 ALA A 134       2.931  -2.659  12.089  1.00 90.25           H  
ATOM   1961  HB3 ALA A 134       4.102  -3.505  13.141  1.00 90.25           H  
ATOM   1962  O   ALA A 134       3.382  -2.989   9.125  1.00 90.25           O  
ATOM   1963  N   VAL A 135       4.186  -5.092   9.211  1.00 91.89           N  
ATOM   1964  H   VAL A 135       4.709  -5.764   9.754  1.00 91.89           H  
ATOM   1965  CA  VAL A 135       3.716  -5.528   7.896  1.00 91.89           C  
ATOM   1966  HA  VAL A 135       3.106  -4.736   7.461  1.00 91.89           H  
ATOM   1967  C   VAL A 135       2.857  -6.773   8.062  1.00 91.89           C  
ATOM   1968  CB  VAL A 135       4.875  -5.802   6.918  1.00 91.89           C  
ATOM   1969  HB  VAL A 135       5.427  -6.673   7.271  1.00 91.89           H  
ATOM   1970  O   VAL A 135       3.264  -7.748   8.692  1.00 91.89           O  
ATOM   1971  CG1 VAL A 135       4.364  -6.100   5.502  1.00 91.89           C  
ATOM   1972 HG11 VAL A 135       3.779  -5.256   5.137  1.00 91.89           H  
ATOM   1973 HG12 VAL A 135       3.745  -6.998   5.498  1.00 91.89           H  
ATOM   1974 HG13 VAL A 135       5.208  -6.262   4.831  1.00 91.89           H  
ATOM   1975  CG2 VAL A 135       5.866  -4.638   6.830  1.00 91.89           C  
ATOM   1976 HG21 VAL A 135       6.626  -4.845   6.077  1.00 91.89           H  
ATOM   1977 HG22 VAL A 135       6.367  -4.504   7.789  1.00 91.89           H  
ATOM   1978 HG23 VAL A 135       5.345  -3.720   6.560  1.00 91.89           H  
ATOM   1979  N   TRP A 136       1.682  -6.761   7.455  1.00 93.63           N  
ATOM   1980  H   TRP A 136       1.423  -5.928   6.947  1.00 93.63           H  
ATOM   1981  CA  TRP A 136       0.829  -7.928   7.287  1.00 93.63           C  
ATOM   1982  HA  TRP A 136       1.324  -8.817   7.677  1.00 93.63           H  
ATOM   1983  C   TRP A 136       0.589  -8.149   5.796  1.00 93.63           C  
ATOM   1984  CB  TRP A 136      -0.464  -7.726   8.070  1.00 93.63           C  
ATOM   1985  HB2 TRP A 136      -0.887  -6.753   7.821  1.00 93.63           H  
ATOM   1986  HB3 TRP A 136      -0.236  -7.730   9.136  1.00 93.63           H  
ATOM   1987  O   TRP A 136       0.395  -7.189   5.054  1.00 93.63           O  
ATOM   1988  CG  TRP A 136      -1.492  -8.769   7.799  1.00 93.63           C  
ATOM   1989  CD1 TRP A 136      -1.490 -10.026   8.291  1.00 93.63           C  
ATOM   1990  HD1 TRP A 136      -0.734 -10.419   8.954  1.00 93.63           H  
ATOM   1991  CD2 TRP A 136      -2.645  -8.678   6.919  1.00 93.63           C  
ATOM   1992  CE2 TRP A 136      -3.308  -9.940   6.929  1.00 93.63           C  
ATOM   1993  CE3 TRP A 136      -3.195  -7.656   6.120  1.00 93.63           C  
ATOM   1994  HE3 TRP A 136      -2.697  -6.699   6.070  1.00 93.63           H  
ATOM   1995  NE1 TRP A 136      -2.557 -10.728   7.772  1.00 93.63           N  
ATOM   1996  HE1 TRP A 136      -2.731 -11.702   7.974  1.00 93.63           H  
ATOM   1997  CH2 TRP A 136      -5.012  -9.124   5.448  1.00 93.63           C  
ATOM   1998  HH2 TRP A 136      -5.889  -9.302   4.843  1.00 93.63           H  
ATOM   1999  CZ2 TRP A 136      -4.494 -10.167   6.225  1.00 93.63           C  
ATOM   2000  HZ2 TRP A 136      -4.993 -11.123   6.281  1.00 93.63           H  
ATOM   2001  CZ3 TRP A 136      -4.369  -7.878   5.383  1.00 93.63           C  
ATOM   2002  HZ3 TRP A 136      -4.761  -7.099   4.745  1.00 93.63           H  
ATOM   2003  N   GLY A 137       0.631  -9.395   5.338  1.00 94.59           N  
ATOM   2004  H   GLY A 137       0.728 -10.157   5.994  1.00 94.59           H  
ATOM   2005  CA  GLY A 137       0.551  -9.705   3.917  1.00 94.59           C  
ATOM   2006  HA2 GLY A 137       1.545  -9.933   3.532  1.00 94.59           H  
ATOM   2007  HA3 GLY A 137       0.170  -8.833   3.385  1.00 94.59           H  
ATOM   2008  C   GLY A 137      -0.376 -10.859   3.581  1.00 94.59           C  
ATOM   2009  O   GLY A 137      -0.677 -11.713   4.416  1.00 94.59           O  
ATOM   2010  N   ASN A 138      -0.787 -10.896   2.317  1.00 95.60           N  
ATOM   2011  H   ASN A 138      -0.469 -10.155   1.708  1.00 95.60           H  
ATOM   2012  CA  ASN A 138      -1.558 -11.974   1.714  1.00 95.60           C  
ATOM   2013  HA  ASN A 138      -1.567 -12.814   2.409  1.00 95.60           H  
ATOM   2014  C   ASN A 138      -0.907 -12.432   0.413  1.00 95.60           C  
ATOM   2015  CB  ASN A 138      -3.001 -11.532   1.443  1.00 95.60           C  
ATOM   2016  HB2 ASN A 138      -3.569 -12.375   1.050  1.00 95.60           H  
ATOM   2017  HB3 ASN A 138      -3.006 -10.739   0.695  1.00 95.60           H  
ATOM   2018  O   ASN A 138      -0.354 -11.621  -0.326  1.00 95.60           O  
ATOM   2019  CG  ASN A 138      -3.691 -11.021   2.678  1.00 95.60           C  
ATOM   2020  ND2 ASN A 138      -4.142 -11.894   3.540  1.00 95.60           N  
ATOM   2021 HD21 ASN A 138      -4.566 -11.494   4.365  1.00 95.60           H  
ATOM   2022 HD22 ASN A 138      -4.072 -12.885   3.356  1.00 95.60           H  
ATOM   2023  OD1 ASN A 138      -3.836  -9.832   2.870  1.00 95.60           O  
ATOM   2024  N   SER A 139      -1.025 -13.718   0.101  1.00 95.49           N  
ATOM   2025  H   SER A 139      -1.522 -14.323   0.738  1.00 95.49           H  
ATOM   2026  CA  SER A 139      -0.572 -14.297  -1.168  1.00 95.49           C  
ATOM   2027  HA  SER A 139      -0.246 -13.497  -1.833  1.00 95.49           H  
ATOM   2028  C   SER A 139      -1.705 -15.032  -1.881  1.00 95.49           C  
ATOM   2029  CB  SER A 139       0.635 -15.212  -0.942  1.00 95.49           C  
ATOM   2030  HB2 SER A 139       1.429 -14.638  -0.464  1.00 95.49           H  
ATOM   2031  HB3 SER A 139       0.998 -15.574  -1.903  1.00 95.49           H  
ATOM   2032  O   SER A 139      -2.700 -15.417  -1.262  1.00 95.49           O  
ATOM   2033  OG  SER A 139       0.294 -16.315  -0.123  1.00 95.49           O  
ATOM   2034  HG  SER A 139       1.087 -16.838   0.019  1.00 95.49           H  
ATOM   2035  N   GLY A 140      -1.565 -15.208  -3.197  1.00 95.53           N  
ATOM   2036  H   GLY A 140      -0.783 -14.765  -3.657  1.00 95.53           H  
ATOM   2037  CA  GLY A 140      -2.614 -15.793  -4.036  1.00 95.53           C  
ATOM   2038  HA2 GLY A 140      -2.207 -15.993  -5.027  1.00 95.53           H  
ATOM   2039  HA3 GLY A 140      -2.957 -16.732  -3.602  1.00 95.53           H  
ATOM   2040  C   GLY A 140      -3.818 -14.865  -4.196  1.00 95.53           C  
ATOM   2041  O   GLY A 140      -4.947 -15.334  -4.303  1.00 95.53           O  
ATOM   2042  N   VAL A 141      -3.577 -13.554  -4.157  1.00 96.50           N  
ATOM   2043  H   VAL A 141      -2.617 -13.249  -4.090  1.00 96.50           H  
ATOM   2044  CA  VAL A 141      -4.615 -12.529  -4.216  1.00 96.50           C  
ATOM   2045  HA  VAL A 141      -5.338 -12.743  -3.430  1.00 96.50           H  
ATOM   2046  C   VAL A 141      -5.334 -12.559  -5.562  1.00 96.50           C  
ATOM   2047  CB  VAL A 141      -4.021 -11.143  -3.930  1.00 96.50           C  
ATOM   2048  HB  VAL A 141      -3.133 -11.010  -4.549  1.00 96.50           H  
ATOM   2049  O   VAL A 141      -4.706 -12.561  -6.626  1.00 96.50           O  
ATOM   2050  CG1 VAL A 141      -4.982 -10.001  -4.255  1.00 96.50           C  
ATOM   2051 HG11 VAL A 141      -4.441  -9.069  -4.092  1.00 96.50           H  
ATOM   2052 HG12 VAL A 141      -5.264 -10.007  -5.308  1.00 96.50           H  
ATOM   2053 HG13 VAL A 141      -5.873 -10.053  -3.629  1.00 96.50           H  
ATOM   2054  CG2 VAL A 141      -3.609 -11.038  -2.454  1.00 96.50           C  
ATOM   2055 HG21 VAL A 141      -3.114 -10.081  -2.290  1.00 96.50           H  
ATOM   2056 HG22 VAL A 141      -4.488 -11.100  -1.813  1.00 96.50           H  
ATOM   2057 HG23 VAL A 141      -2.909 -11.832  -2.194  1.00 96.50           H  
ATOM   2058  N   THR A 142      -6.662 -12.505  -5.509  1.00 96.54           N  
ATOM   2059  H   THR A 142      -7.101 -12.547  -4.600  1.00 96.54           H  
ATOM   2060  CA  THR A 142      -7.499 -12.129  -6.646  1.00 96.54           C  
ATOM   2061  HA  THR A 142      -6.859 -11.658  -7.393  1.00 96.54           H  
ATOM   2062  C   THR A 142      -8.523 -11.088  -6.219  1.00 96.54           C  
ATOM   2063  CB  THR A 142      -8.175 -13.324  -7.340  1.00 96.54           C  
ATOM   2064  HB  THR A 142      -8.514 -12.976  -8.316  1.00 96.54           H  
ATOM   2065  O   THR A 142      -9.000 -11.097  -5.085  1.00 96.54           O  
ATOM   2066  CG2 THR A 142      -7.251 -14.518  -7.575  1.00 96.54           C  
ATOM   2067 HG21 THR A 142      -6.946 -14.953  -6.624  1.00 96.54           H  
ATOM   2068 HG22 THR A 142      -6.367 -14.195  -8.125  1.00 96.54           H  
ATOM   2069 HG23 THR A 142      -7.780 -15.274  -8.156  1.00 96.54           H  
ATOM   2070  OG1 THR A 142      -9.307 -13.789  -6.659  1.00 96.54           O  
ATOM   2071  HG1 THR A 142      -9.074 -13.987  -5.749  1.00 96.54           H  
ATOM   2072  N   ILE A 143      -8.850 -10.189  -7.141  1.00 96.96           N  
ATOM   2073  H   ILE A 143      -8.403 -10.233  -8.046  1.00 96.96           H  
ATOM   2074  CA  ILE A 143      -9.962  -9.249  -7.027  1.00 96.96           C  
ATOM   2075  HA  ILE A 143     -10.593  -9.510  -6.178  1.00 96.96           H  
ATOM   2076  C   ILE A 143     -10.770  -9.413  -8.298  1.00 96.96           C  
ATOM   2077  CB  ILE A 143      -9.456  -7.804  -6.836  1.00 96.96           C  
ATOM   2078  HB  ILE A 143      -8.699  -7.586  -7.589  1.00 96.96           H  
ATOM   2079  O   ILE A 143     -10.211  -9.317  -9.391  1.00 96.96           O  
ATOM   2080  CG1 ILE A 143      -8.821  -7.695  -5.437  1.00 96.96           C  
ATOM   2081 HG12 ILE A 143      -9.568  -7.953  -4.686  1.00 96.96           H  
ATOM   2082 HG13 ILE A 143      -7.992  -8.396  -5.347  1.00 96.96           H  
ATOM   2083  CG2 ILE A 143     -10.607  -6.792  -6.996  1.00 96.96           C  
ATOM   2084 HG21 ILE A 143     -11.082  -6.898  -7.971  1.00 96.96           H  
ATOM   2085 HG22 ILE A 143     -10.241  -5.765  -6.967  1.00 96.96           H  
ATOM   2086 HG23 ILE A 143     -11.350  -6.940  -6.212  1.00 96.96           H  
ATOM   2087  CD1 ILE A 143      -8.285  -6.303  -5.121  1.00 96.96           C  
ATOM   2088 HD11 ILE A 143      -7.982  -6.272  -4.074  1.00 96.96           H  
ATOM   2089 HD12 ILE A 143      -7.441  -6.083  -5.775  1.00 96.96           H  
ATOM   2090 HD13 ILE A 143      -9.062  -5.547  -5.234  1.00 96.96           H  
ATOM   2091  N   ARG A 144     -12.063  -9.694  -8.166  1.00 96.84           N  
ATOM   2092  H   ARG A 144     -12.430  -9.777  -7.229  1.00 96.84           H  
ATOM   2093  CA  ARG A 144     -12.971  -9.821  -9.313  1.00 96.84           C  
ATOM   2094  HA  ARG A 144     -12.420 -10.231 -10.159  1.00 96.84           H  
ATOM   2095  C   ARG A 144     -13.471  -8.448  -9.781  1.00 96.84           C  
ATOM   2096  CB  ARG A 144     -14.093 -10.797  -8.956  1.00 96.84           C  
ATOM   2097  HB2 ARG A 144     -14.755 -10.869  -9.819  1.00 96.84           H  
ATOM   2098  HB3 ARG A 144     -14.645 -10.409  -8.100  1.00 96.84           H  
ATOM   2099  O   ARG A 144     -13.128  -7.431  -9.195  1.00 96.84           O  
ATOM   2100  CG  ARG A 144     -13.561 -12.202  -8.617  1.00 96.84           C  
ATOM   2101  HG2 ARG A 144     -12.904 -12.548  -9.415  1.00 96.84           H  
ATOM   2102  HG3 ARG A 144     -12.983 -12.158  -7.694  1.00 96.84           H  
ATOM   2103  CD  ARG A 144     -14.690 -13.220  -8.424  1.00 96.84           C  
ATOM   2104  HD2 ARG A 144     -15.368 -12.848  -7.656  1.00 96.84           H  
ATOM   2105  HD3 ARG A 144     -14.254 -14.154  -8.069  1.00 96.84           H  
ATOM   2106  NE  ARG A 144     -15.427 -13.472  -9.680  1.00 96.84           N  
ATOM   2107  HE  ARG A 144     -15.035 -13.085 -10.526  1.00 96.84           H  
ATOM   2108  NH1 ARG A 144     -17.173 -14.625  -8.744  1.00 96.84           N  
ATOM   2109 HH11 ARG A 144     -16.747 -14.518  -7.834  1.00 96.84           H  
ATOM   2110 HH12 ARG A 144     -18.083 -15.058  -8.821  1.00 96.84           H  
ATOM   2111  NH2 ARG A 144     -17.188 -14.161 -10.937  1.00 96.84           N  
ATOM   2112 HH21 ARG A 144     -16.818 -13.652 -11.727  1.00 96.84           H  
ATOM   2113 HH22 ARG A 144     -18.091 -14.607 -11.016  1.00 96.84           H  
ATOM   2114  CZ  ARG A 144     -16.588 -14.090  -9.781  1.00 96.84           C  
ATOM   2115  N   ASP A 145     -14.239  -8.407 -10.861  1.00 95.74           N  
ATOM   2116  H   ASP A 145     -14.495  -9.264 -11.330  1.00 95.74           H  
ATOM   2117  CA  ASP A 145     -14.773  -7.154 -11.400  1.00 95.74           C  
ATOM   2118  HA  ASP A 145     -14.002  -6.387 -11.322  1.00 95.74           H  
ATOM   2119  C   ASP A 145     -15.997  -6.627 -10.610  1.00 95.74           C  
ATOM   2120  CB  ASP A 145     -15.050  -7.343 -12.903  1.00 95.74           C  
ATOM   2121  HB2 ASP A 145     -15.375  -6.397 -13.336  1.00 95.74           H  
ATOM   2122  HB3 ASP A 145     -14.122  -7.631 -13.397  1.00 95.74           H  
ATOM   2123  O   ASP A 145     -16.489  -7.243  -9.654  1.00 95.74           O  
ATOM   2124  CG  ASP A 145     -16.117  -8.404 -13.166  1.00 95.74           C  
ATOM   2125  OD1 ASP A 145     -17.198  -8.301 -12.546  1.00 95.74           O  
ATOM   2126  OD2 ASP A 145     -15.850  -9.355 -13.924  1.00 95.74           O  
ATOM   2127  N   GLY A 146     -16.513  -5.467 -11.028  1.00 96.37           N  
ATOM   2128  H   GLY A 146     -16.049  -4.985 -11.784  1.00 96.37           H  
ATOM   2129  CA  GLY A 146     -17.658  -4.809 -10.396  1.00 96.37           C  
ATOM   2130  HA2 GLY A 146     -17.791  -3.831 -10.859  1.00 96.37           H  
ATOM   2131  HA3 GLY A 146     -17.432  -4.655  -9.341  1.00 96.37           H  
ATOM   2132  C   GLY A 146     -18.992  -5.569 -10.491  1.00 96.37           C  
ATOM   2133  O   GLY A 146     -19.900  -5.296  -9.696  1.00 96.37           O  
ATOM   2134  N   SER A 147     -19.133  -6.556 -11.389  1.00 96.83           N  
ATOM   2135  H   SER A 147     -18.329  -6.849 -11.925  1.00 96.83           H  
ATOM   2136  CA  SER A 147     -20.357  -7.374 -11.490  1.00 96.83           C  
ATOM   2137  HA  SER A 147     -21.209  -6.700 -11.580  1.00 96.83           H  
ATOM   2138  C   SER A 147     -20.579  -8.226 -10.238  1.00 96.83           C  
ATOM   2139  CB  SER A 147     -20.345  -8.264 -12.742  1.00 96.83           C  
ATOM   2140  HB2 SER A 147     -21.355  -8.635 -12.911  1.00 96.83           H  
ATOM   2141  HB3 SER A 147     -20.043  -7.677 -13.609  1.00 96.83           H  
ATOM   2142  O   SER A 147     -21.716  -8.455  -9.832  1.00 96.83           O  
ATOM   2143  OG  SER A 147     -19.488  -9.377 -12.598  1.00 96.83           O  
ATOM   2144  HG  SER A 147     -18.586  -9.052 -12.648  1.00 96.83           H  
ATOM   2145  N   VAL A 148     -19.487  -8.596  -9.567  1.00 97.34           N  
ATOM   2146  H   VAL A 148     -18.599  -8.372  -9.993  1.00 97.34           H  
ATOM   2147  CA  VAL A 148     -19.462  -9.357  -8.310  1.00 97.34           C  
ATOM   2148  HA  VAL A 148     -20.487  -9.570  -8.007  1.00 97.34           H  
ATOM   2149  C   VAL A 148     -18.853  -8.546  -7.164  1.00 97.34           C  
ATOM   2150  CB  VAL A 148     -18.758 -10.705  -8.502  1.00 97.34           C  
ATOM   2151  HB  VAL A 148     -18.699 -11.220  -7.543  1.00 97.34           H  
ATOM   2152  O   VAL A 148     -18.246  -9.099  -6.247  1.00 97.34           O  
ATOM   2153  CG1 VAL A 148     -19.532 -11.618  -9.458  1.00 97.34           C  
ATOM   2154 HG11 VAL A 148     -20.561 -11.718  -9.111  1.00 97.34           H  
ATOM   2155 HG12 VAL A 148     -19.541 -11.197 -10.463  1.00 97.34           H  
ATOM   2156 HG13 VAL A 148     -19.071 -12.606  -9.481  1.00 97.34           H  
ATOM   2157  CG2 VAL A 148     -17.343 -10.503  -9.038  1.00 97.34           C  
ATOM   2158 HG21 VAL A 148     -16.812  -9.769  -8.431  1.00 97.34           H  
ATOM   2159 HG22 VAL A 148     -16.824 -11.459  -8.974  1.00 97.34           H  
ATOM   2160 HG23 VAL A 148     -17.360 -10.160 -10.072  1.00 97.34           H  
ATOM   2161  N   LYS A 149     -18.998  -7.216  -7.229  1.00 97.77           N  
ATOM   2162  H   LYS A 149     -19.438  -6.846  -8.059  1.00 97.77           H  
ATOM   2163  CA  LYS A 149     -18.650  -6.277  -6.147  1.00 97.77           C  
ATOM   2164  HA  LYS A 149     -18.715  -5.265  -6.548  1.00 97.77           H  
ATOM   2165  C   LYS A 149     -17.195  -6.396  -5.682  1.00 97.77           C  
ATOM   2166  CB  LYS A 149     -19.673  -6.390  -4.994  1.00 97.77           C  
ATOM   2167  HB2 LYS A 149     -19.518  -5.567  -4.296  1.00 97.77           H  
ATOM   2168  HB3 LYS A 149     -19.492  -7.322  -4.458  1.00 97.77           H  
ATOM   2169  O   LYS A 149     -16.894  -6.286  -4.494  1.00 97.77           O  
ATOM   2170  CG  LYS A 149     -21.147  -6.399  -5.426  1.00 97.77           C  
ATOM   2171  HG2 LYS A 149     -21.773  -6.365  -4.535  1.00 97.77           H  
ATOM   2172  HG3 LYS A 149     -21.356  -7.335  -5.944  1.00 97.77           H  
ATOM   2173  CD  LYS A 149     -21.511  -5.224  -6.341  1.00 97.77           C  
ATOM   2174  HD2 LYS A 149     -20.821  -5.184  -7.184  1.00 97.77           H  
ATOM   2175  HD3 LYS A 149     -21.444  -4.289  -5.784  1.00 97.77           H  
ATOM   2176  CE  LYS A 149     -22.927  -5.420  -6.879  1.00 97.77           C  
ATOM   2177  HE2 LYS A 149     -23.639  -5.067  -6.133  1.00 97.77           H  
ATOM   2178  HE3 LYS A 149     -23.094  -6.487  -7.026  1.00 97.77           H  
ATOM   2179  NZ  LYS A 149     -23.089  -4.712  -8.170  1.00 97.77           N  
ATOM   2180  HZ1 LYS A 149     -22.383  -5.024  -8.820  1.00 97.77           H  
ATOM   2181  HZ2 LYS A 149     -22.975  -3.718  -8.029  1.00 97.77           H  
ATOM   2182  HZ3 LYS A 149     -24.005  -4.890  -8.558  1.00 97.77           H  
ATOM   2183  N   TYR A 150     -16.299  -6.626  -6.641  1.00 98.05           N  
ATOM   2184  H   TYR A 150     -16.624  -6.705  -7.594  1.00 98.05           H  
ATOM   2185  CA  TYR A 150     -14.857  -6.720  -6.427  1.00 98.05           C  
ATOM   2186  HA  TYR A 150     -14.446  -7.070  -7.374  1.00 98.05           H  
ATOM   2187  C   TYR A 150     -14.430  -7.771  -5.405  1.00 98.05           C  
ATOM   2188  CB  TYR A 150     -14.244  -5.337  -6.169  1.00 98.05           C  
ATOM   2189  HB2 TYR A 150     -13.161  -5.429  -6.084  1.00 98.05           H  
ATOM   2190  HB3 TYR A 150     -14.611  -4.945  -5.221  1.00 98.05           H  
ATOM   2191  O   TYR A 150     -13.446  -7.566  -4.703  1.00 98.05           O  
ATOM   2192  CG  TYR A 150     -14.537  -4.353  -7.273  1.00 98.05           C  
ATOM   2193  CD1 TYR A 150     -13.728  -4.315  -8.426  1.00 98.05           C  
ATOM   2194  HD1 TYR A 150     -12.882  -4.980  -8.516  1.00 98.05           H  
ATOM   2195  CD2 TYR A 150     -15.633  -3.486  -7.145  1.00 98.05           C  
ATOM   2196  HD2 TYR A 150     -16.238  -3.503  -6.250  1.00 98.05           H  
ATOM   2197  CE1 TYR A 150     -14.008  -3.393  -9.454  1.00 98.05           C  
ATOM   2198  HE1 TYR A 150     -13.391  -3.340 -10.338  1.00 98.05           H  
ATOM   2199  CE2 TYR A 150     -15.928  -2.585  -8.176  1.00 98.05           C  
ATOM   2200  HE2 TYR A 150     -16.770  -1.914  -8.094  1.00 98.05           H  
ATOM   2201  OH  TYR A 150     -15.463  -1.654 -10.294  1.00 98.05           O  
ATOM   2202  HH  TYR A 150     -14.820  -1.570 -11.001  1.00 98.05           H  
ATOM   2203  CZ  TYR A 150     -15.117  -2.530  -9.325  1.00 98.05           C  
ATOM   2204  N   GLN A 151     -15.146  -8.899  -5.323  1.00 97.79           N  
ATOM   2205  H   GLN A 151     -16.000  -8.963  -5.858  1.00 97.79           H  
ATOM   2206  CA  GLN A 151     -14.828  -9.986  -4.395  1.00 97.79           C  
ATOM   2207  HA  GLN A 151     -15.174  -9.690  -3.405  1.00 97.79           H  
ATOM   2208  C   GLN A 151     -13.319 -10.267  -4.317  1.00 97.79           C  
ATOM   2209  CB  GLN A 151     -15.577 -11.256  -4.812  1.00 97.79           C  
ATOM   2210  HB2 GLN A 151     -16.636 -11.033  -4.940  1.00 97.79           H  
ATOM   2211  HB3 GLN A 151     -15.182 -11.614  -5.763  1.00 97.79           H  
ATOM   2212  O   GLN A 151     -12.686 -10.591  -5.328  1.00 97.79           O  
ATOM   2213  CG  GLN A 151     -15.425 -12.348  -3.745  1.00 97.79           C  
ATOM   2214  HG2 GLN A 151     -15.784 -11.955  -2.794  1.00 97.79           H  
ATOM   2215  HG3 GLN A 151     -14.378 -12.624  -3.624  1.00 97.79           H  
ATOM   2216  CD  GLN A 151     -16.202 -13.609  -4.091  1.00 97.79           C  
ATOM   2217  NE2 GLN A 151     -16.812 -14.228  -3.103  1.00 97.79           N  
ATOM   2218 HE21 GLN A 151     -17.357 -15.048  -3.326  1.00 97.79           H  
ATOM   2219 HE22 GLN A 151     -16.787 -13.832  -2.175  1.00 97.79           H  
ATOM   2220  OE1 GLN A 151     -16.260 -14.060  -5.233  1.00 97.79           O  
ATOM   2221  N   LEU A 152     -12.779 -10.151  -3.105  1.00 97.33           N  
ATOM   2222  H   LEU A 152     -13.387  -9.895  -2.340  1.00 97.33           H  
ATOM   2223  CA  LEU A 152     -11.374 -10.328  -2.779  1.00 97.33           C  
ATOM   2224  HA  LEU A 152     -10.787 -10.230  -3.693  1.00 97.33           H  
ATOM   2225  C   LEU A 152     -11.150 -11.721  -2.203  1.00 97.33           C  
ATOM   2226  CB  LEU A 152     -10.953  -9.193  -1.833  1.00 97.33           C  
ATOM   2227  HB2 LEU A 152     -11.637  -9.151  -0.984  1.00 97.33           H  
ATOM   2228  HB3 LEU A 152     -11.080  -8.265  -2.391  1.00 97.33           H  
ATOM   2229  O   LEU A 152     -11.813 -12.134  -1.252  1.00 97.33           O  
ATOM   2230  CG  LEU A 152      -9.502  -9.271  -1.317  1.00 97.33           C  
ATOM   2231  HG  LEU A 152      -8.882  -9.844  -2.007  1.00 97.33           H  
ATOM   2232  CD1 LEU A 152      -8.934  -7.861  -1.211  1.00 97.33           C  
ATOM   2233 HD11 LEU A 152      -8.836  -7.424  -2.205  1.00 97.33           H  
ATOM   2234 HD12 LEU A 152      -9.611  -7.242  -0.622  1.00 97.33           H  
ATOM   2235 HD13 LEU A 152      -7.967  -7.871  -0.708  1.00 97.33           H  
ATOM   2236  CD2 LEU A 152      -9.415  -9.883   0.086  1.00 97.33           C  
ATOM   2237 HD21 LEU A 152      -8.379  -9.880   0.425  1.00 97.33           H  
ATOM   2238 HD22 LEU A 152      -9.785 -10.908   0.071  1.00 97.33           H  
ATOM   2239 HD23 LEU A 152     -10.022  -9.301   0.780  1.00 97.33           H  
ATOM   2240  N   THR A 153     -10.186 -12.447  -2.754  1.00 97.05           N  
ATOM   2241  H   THR A 153      -9.679 -12.060  -3.537  1.00 97.05           H  
ATOM   2242  CA  THR A 153      -9.748 -13.740  -2.220  1.00 97.05           C  
ATOM   2243  HA  THR A 153     -10.134 -13.853  -1.207  1.00 97.05           H  
ATOM   2244  C   THR A 153      -8.234 -13.785  -2.118  1.00 97.05           C  
ATOM   2245  CB  THR A 153     -10.268 -14.935  -3.034  1.00 97.05           C  
ATOM   2246  HB  THR A 153     -10.026 -15.850  -2.493  1.00 97.05           H  
ATOM   2247  O   THR A 153      -7.526 -13.077  -2.829  1.00 97.05           O  
ATOM   2248  CG2 THR A 153     -11.777 -14.909  -3.274  1.00 97.05           C  
ATOM   2249 HG21 THR A 153     -12.090 -15.832  -3.762  1.00 97.05           H  
ATOM   2250 HG22 THR A 153     -12.291 -14.826  -2.317  1.00 97.05           H  
ATOM   2251 HG23 THR A 153     -12.048 -14.060  -3.902  1.00 97.05           H  
ATOM   2252  OG1 THR A 153      -9.651 -14.992  -4.291  1.00 97.05           O  
ATOM   2253  HG1 THR A 153     -10.164 -15.596  -4.832  1.00 97.05           H  
ATOM   2254  N   PHE A 154      -7.737 -14.611  -1.207  1.00 96.45           N  
ATOM   2255  H   PHE A 154      -8.388 -15.111  -0.618  1.00 96.45           H  
ATOM   2256  CA  PHE A 154      -6.326 -14.941  -1.040  1.00 96.45           C  
ATOM   2257  HA  PHE A 154      -5.844 -14.963  -2.018  1.00 96.45           H  
ATOM   2258  C   PHE A 154      -6.201 -16.336  -0.419  1.00 96.45           C  
ATOM   2259  CB  PHE A 154      -5.632 -13.875  -0.180  1.00 96.45           C  
ATOM   2260  HB2 PHE A 154      -4.589 -14.161  -0.041  1.00 96.45           H  
ATOM   2261  HB3 PHE A 154      -5.633 -12.934  -0.729  1.00 96.45           H  
ATOM   2262  O   PHE A 154      -7.149 -16.831   0.199  1.00 96.45           O  
ATOM   2263  CG  PHE A 154      -6.257 -13.649   1.183  1.00 96.45           C  
ATOM   2264  CD1 PHE A 154      -7.194 -12.615   1.359  1.00 96.45           C  
ATOM   2265  HD1 PHE A 154      -7.461 -11.987   0.522  1.00 96.45           H  
ATOM   2266  CD2 PHE A 154      -5.912 -14.470   2.273  1.00 96.45           C  
ATOM   2267  HD2 PHE A 154      -5.199 -15.271   2.145  1.00 96.45           H  
ATOM   2268  CE1 PHE A 154      -7.773 -12.390   2.620  1.00 96.45           C  
ATOM   2269  HE1 PHE A 154      -8.482 -11.586   2.749  1.00 96.45           H  
ATOM   2270  CE2 PHE A 154      -6.503 -14.256   3.531  1.00 96.45           C  
ATOM   2271  HE2 PHE A 154      -6.250 -14.895   4.364  1.00 96.45           H  
ATOM   2272  CZ  PHE A 154      -7.424 -13.208   3.709  1.00 96.45           C  
ATOM   2273  HZ  PHE A 154      -7.859 -13.027   4.680  1.00 96.45           H  
ATOM   2274  N   SER A 155      -5.035 -16.964  -0.574  1.00 95.29           N  
ATOM   2275  H   SER A 155      -4.309 -16.502  -1.102  1.00 95.29           H  
ATOM   2276  CA  SER A 155      -4.755 -18.325  -0.094  1.00 95.29           C  
ATOM   2277  HA  SER A 155      -5.676 -18.781   0.270  1.00 95.29           H  
ATOM   2278  C   SER A 155      -3.754 -18.380   1.060  1.00 95.29           C  
ATOM   2279  CB  SER A 155      -4.251 -19.181  -1.259  1.00 95.29           C  
ATOM   2280  HB2 SER A 155      -4.060 -20.196  -0.912  1.00 95.29           H  
ATOM   2281  HB3 SER A 155      -5.021 -19.218  -2.029  1.00 95.29           H  
ATOM   2282  O   SER A 155      -3.703 -19.381   1.768  1.00 95.29           O  
ATOM   2283  OG  SER A 155      -3.067 -18.638  -1.820  1.00 95.29           O  
ATOM   2284  HG  SER A 155      -2.342 -18.760  -1.202  1.00 95.29           H  
ATOM   2285  N   GLY A 156      -2.945 -17.334   1.248  1.00 93.16           N  
ATOM   2286  H   GLY A 156      -3.016 -16.551   0.614  1.00 93.16           H  
ATOM   2287  CA  GLY A 156      -1.944 -17.269   2.311  1.00 93.16           C  
ATOM   2288  HA2 GLY A 156      -2.093 -18.085   3.018  1.00 93.16           H  
ATOM   2289  HA3 GLY A 156      -0.948 -17.382   1.881  1.00 93.16           H  
ATOM   2290  C   GLY A 156      -1.990 -15.959   3.085  1.00 93.16           C  
ATOM   2291  O   GLY A 156      -2.475 -14.943   2.585  1.00 93.16           O  
ATOM   2292  N   THR A 157      -1.464 -15.995   4.306  1.00 93.14           N  
ATOM   2293  H   THR A 157      -1.109 -16.874   4.654  1.00 93.14           H  
ATOM   2294  CA  THR A 157      -1.312 -14.836   5.192  1.00 93.14           C  
ATOM   2295  HA  THR A 157      -1.431 -13.920   4.613  1.00 93.14           H  
ATOM   2296  C   THR A 157       0.073 -14.843   5.822  1.00 93.14           C  
ATOM   2297  CB  THR A 157      -2.348 -14.821   6.325  1.00 93.14           C  
ATOM   2298  HB  THR A 157      -2.129 -13.985   6.988  1.00 93.14           H  
ATOM   2299  O   THR A 157       0.563 -15.904   6.208  1.00 93.14           O  
ATOM   2300  CG2 THR A 157      -3.782 -14.677   5.827  1.00 93.14           C  
ATOM   2301 HG21 THR A 157      -3.887 -13.730   5.298  1.00 93.14           H  
ATOM   2302 HG22 THR A 157      -4.461 -14.681   6.680  1.00 93.14           H  
ATOM   2303 HG23 THR A 157      -4.037 -15.505   5.166  1.00 93.14           H  
ATOM   2304  OG1 THR A 157      -2.292 -16.017   7.068  1.00 93.14           O  
ATOM   2305  HG1 THR A 157      -1.370 -16.235   7.220  1.00 93.14           H  
ATOM   2306  N   SER A 158       0.675 -13.674   5.993  1.00 91.07           N  
ATOM   2307  H   SER A 158       0.242 -12.841   5.621  1.00 91.07           H  
ATOM   2308  CA  SER A 158       1.939 -13.496   6.705  1.00 91.07           C  
ATOM   2309  HA  SER A 158       2.109 -14.355   7.354  1.00 91.07           H  
ATOM   2310  C   SER A 158       1.887 -12.260   7.599  1.00 91.07           C  
ATOM   2311  CB  SER A 158       3.108 -13.424   5.715  1.00 91.07           C  
ATOM   2312  HB2 SER A 158       4.040 -13.299   6.266  1.00 91.07           H  
ATOM   2313  HB3 SER A 158       3.156 -14.358   5.155  1.00 91.07           H  
ATOM   2314  O   SER A 158       1.102 -11.344   7.372  1.00 91.07           O  
ATOM   2315  OG  SER A 158       2.950 -12.347   4.811  1.00 91.07           O  
ATOM   2316  HG  SER A 158       3.727 -12.293   4.250  1.00 91.07           H  
ATOM   2317  N   SER A 159       2.709 -12.238   8.642  1.00 86.58           N  
ATOM   2318  H   SER A 159       3.344 -13.009   8.791  1.00 86.58           H  
ATOM   2319  CA  SER A 159       2.890 -11.077   9.512  1.00 86.58           C  
ATOM   2320  HA  SER A 159       2.615 -10.170   8.974  1.00 86.58           H  
ATOM   2321  C   SER A 159       4.366 -10.986   9.877  1.00 86.58           C  
ATOM   2322  CB  SER A 159       1.988 -11.173  10.749  1.00 86.58           C  
ATOM   2323  HB2 SER A 159       0.946 -11.184  10.431  1.00 86.58           H  
ATOM   2324  HB3 SER A 159       2.198 -12.098  11.285  1.00 86.58           H  
ATOM   2325  O   SER A 159       4.991 -11.992  10.216  1.00 86.58           O  
ATOM   2326  OG  SER A 159       2.199 -10.066  11.604  1.00 86.58           O  
ATOM   2327  HG  SER A 159       1.376  -9.591  11.735  1.00 86.58           H  
ATOM   2328  N   THR A 160       4.937  -9.795   9.744  1.00 83.44           N  
ATOM   2329  H   THR A 160       4.348  -9.021   9.471  1.00 83.44           H  
ATOM   2330  CA  THR A 160       6.335  -9.495  10.055  1.00 83.44           C  
ATOM   2331  HA  THR A 160       6.709 -10.231  10.766  1.00 83.44           H  
ATOM   2332  C   THR A 160       6.419  -8.124  10.711  1.00 83.44           C  
ATOM   2333  CB  THR A 160       7.248  -9.527   8.815  1.00 83.44           C  
ATOM   2334  HB  THR A 160       8.232  -9.157   9.102  1.00 83.44           H  
ATOM   2335  O   THR A 160       5.740  -7.188  10.295  1.00 83.44           O  
ATOM   2336  CG2 THR A 160       7.420 -10.927   8.227  1.00 83.44           C  
ATOM   2337 HG21 THR A 160       8.161 -10.891   7.429  1.00 83.44           H  
ATOM   2338 HG22 THR A 160       6.473 -11.282   7.821  1.00 83.44           H  
ATOM   2339 HG23 THR A 160       7.764 -11.613   9.001  1.00 83.44           H  
ATOM   2340  OG1 THR A 160       6.746  -8.720   7.780  1.00 83.44           O  
ATOM   2341  HG1 THR A 160       6.282  -7.983   8.184  1.00 83.44           H  
ATOM   2342  N   ALA A 161       7.280  -7.993  11.710  1.00 79.13           N  
ATOM   2343  H   ALA A 161       7.852  -8.781  11.975  1.00 79.13           H  
ATOM   2344  CA  ALA A 161       7.579  -6.732  12.375  1.00 79.13           C  
ATOM   2345  HA  ALA A 161       6.942  -5.931  11.998  1.00 79.13           H  
ATOM   2346  C   ALA A 161       9.038  -6.350  12.114  1.00 79.13           C  
ATOM   2347  CB  ALA A 161       7.300  -6.908  13.868  1.00 79.13           C  
ATOM   2348  HB1 ALA A 161       7.518  -5.977  14.390  1.00 79.13           H  
ATOM   2349  HB2 ALA A 161       6.255  -7.179  14.019  1.00 79.13           H  
ATOM   2350  HB3 ALA A 161       7.937  -7.692  14.278  1.00 79.13           H  
ATOM   2351  O   ALA A 161       9.902  -7.228  12.060  1.00 79.13           O  
ATOM   2352  N   SER A 162       9.323  -5.058  11.977  1.00 76.87           N  
ATOM   2353  H   SER A 162       8.574  -4.381  11.958  1.00 76.87           H  
ATOM   2354  CA  SER A 162      10.683  -4.525  11.929  1.00 76.87           C  
ATOM   2355  HA  SER A 162      11.362  -5.290  12.304  1.00 76.87           H  
ATOM   2356  C   SER A 162      10.834  -3.307  12.845  1.00 76.87           C  
ATOM   2357  CB  SER A 162      11.105  -4.217  10.487  1.00 76.87           C  
ATOM   2358  HB2 SER A 162      10.883  -5.078   9.857  1.00 76.87           H  
ATOM   2359  HB3 SER A 162      12.180  -4.036  10.463  1.00 76.87           H  
ATOM   2360  O   SER A 162       9.900  -2.530  13.056  1.00 76.87           O  
ATOM   2361  OG  SER A 162      10.442  -3.076   9.984  1.00 76.87           O  
ATOM   2362  HG  SER A 162      10.607  -2.996   9.042  1.00 76.87           H  
ATOM   2363  N   GLY A 163      12.039  -3.152  13.395  1.00 72.95           N  
ATOM   2364  H   GLY A 163      12.731  -3.868  13.224  1.00 72.95           H  
ATOM   2365  CA  GLY A 163      12.374  -2.120  14.376  1.00 72.95           C  
ATOM   2366  HA2 GLY A 163      13.342  -1.690  14.119  1.00 72.95           H  
ATOM   2367  HA3 GLY A 163      11.641  -1.315  14.342  1.00 72.95           H  
ATOM   2368  C   GLY A 163      12.445  -2.655  15.809  1.00 72.95           C  
ATOM   2369  O   GLY A 163      12.182  -3.824  16.078  1.00 72.95           O  
ATOM   2370  N   SER A 164      12.835  -1.785  16.742  1.00 68.14           N  
ATOM   2371  H   SER A 164      13.138  -0.868  16.444  1.00 68.14           H  
ATOM   2372  CA  SER A 164      13.085  -2.152  18.148  1.00 68.14           C  
ATOM   2373  HA  SER A 164      13.616  -3.104  18.168  1.00 68.14           H  
ATOM   2374  C   SER A 164      11.819  -2.328  18.991  1.00 68.14           C  
ATOM   2375  CB  SER A 164      13.975  -1.101  18.816  1.00 68.14           C  
ATOM   2376  HB2 SER A 164      14.269  -1.454  19.805  1.00 68.14           H  
ATOM   2377  HB3 SER A 164      13.420  -0.169  18.924  1.00 68.14           H  
ATOM   2378  O   SER A 164      11.906  -2.656  20.171  1.00 68.14           O  
ATOM   2379  OG  SER A 164      15.133  -0.869  18.035  1.00 68.14           O  
ATOM   2380  HG  SER A 164      15.736  -0.314  18.535  1.00 68.14           H  
ATOM   2381  N   TYR A 165      10.647  -2.070  18.413  1.00 68.46           N  
ATOM   2382  H   TYR A 165      10.628  -1.952  17.410  1.00 68.46           H  
ATOM   2383  CA  TYR A 165       9.370  -2.129  19.108  1.00 68.46           C  
ATOM   2384  HA  TYR A 165       9.538  -2.214  20.182  1.00 68.46           H  
ATOM   2385  C   TYR A 165       8.600  -3.366  18.652  1.00 68.46           C  
ATOM   2386  CB  TYR A 165       8.580  -0.837  18.866  1.00 68.46           C  
ATOM   2387  HB2 TYR A 165       7.582  -0.969  19.284  1.00 68.46           H  
ATOM   2388  HB3 TYR A 165       8.476  -0.682  17.792  1.00 68.46           H  
ATOM   2389  O   TYR A 165       8.553  -3.664  17.461  1.00 68.46           O  
ATOM   2390  CG  TYR A 165       9.181   0.412  19.482  1.00 68.46           C  
ATOM   2391  CD1 TYR A 165       8.622   0.959  20.653  1.00 68.46           C  
ATOM   2392  HD1 TYR A 165       7.780   0.479  21.130  1.00 68.46           H  
ATOM   2393  CD2 TYR A 165      10.284   1.043  18.877  1.00 68.46           C  
ATOM   2394  HD2 TYR A 165      10.728   0.619  17.989  1.00 68.46           H  
ATOM   2395  CE1 TYR A 165       9.141   2.150  21.196  1.00 68.46           C  
ATOM   2396  HE1 TYR A 165       8.697   2.578  22.083  1.00 68.46           H  
ATOM   2397  CE2 TYR A 165      10.801   2.238  19.411  1.00 68.46           C  
ATOM   2398  HE2 TYR A 165      11.635   2.738  18.942  1.00 68.46           H  
ATOM   2399  OH  TYR A 165      10.712   3.964  21.060  1.00 68.46           O  
ATOM   2400  HH  TYR A 165      10.203   4.278  21.811  1.00 68.46           H  
ATOM   2401  CZ  TYR A 165      10.222   2.800  20.564  1.00 68.46           C  
ATOM   2402  N   SER A 166       7.948  -4.052  19.591  1.00 72.25           N  
ATOM   2403  H   SER A 166       8.135  -3.830  20.559  1.00 72.25           H  
ATOM   2404  CA  SER A 166       7.086  -5.217  19.337  1.00 72.25           C  
ATOM   2405  HA  SER A 166       7.604  -5.875  18.640  1.00 72.25           H  
ATOM   2406  C   SER A 166       5.750  -4.827  18.682  1.00 72.25           C  
ATOM   2407  CB  SER A 166       6.857  -6.004  20.635  1.00 72.25           C  
ATOM   2408  HB2 SER A 166       6.256  -5.409  21.322  1.00 72.25           H  
ATOM   2409  HB3 SER A 166       6.322  -6.926  20.405  1.00 72.25           H  
ATOM   2410  O   SER A 166       4.680  -5.174  19.175  1.00 72.25           O  
ATOM   2411  OG  SER A 166       8.092  -6.320  21.249  1.00 72.25           O  
ATOM   2412  HG  SER A 166       7.933  -6.937  21.967  1.00 72.25           H  
ATOM   2413  N   VAL A 167       5.801  -4.059  17.595  1.00 78.60           N  
ATOM   2414  H   VAL A 167       6.716  -3.856  17.218  1.00 78.60           H  
ATOM   2415  CA  VAL A 167       4.640  -3.630  16.807  1.00 78.60           C  
ATOM   2416  HA  VAL A 167       3.775  -3.509  17.459  1.00 78.60           H  
ATOM   2417  C   VAL A 167       4.352  -4.720  15.785  1.00 78.60           C  
ATOM   2418  CB  VAL A 167       4.919  -2.284  16.106  1.00 78.60           C  
ATOM   2419  HB  VAL A 167       5.737  -2.407  15.396  1.00 78.60           H  
ATOM   2420  O   VAL A 167       5.218  -5.054  14.986  1.00 78.60           O  
ATOM   2421  CG1 VAL A 167       3.709  -1.713  15.367  1.00 78.60           C  
ATOM   2422 HG11 VAL A 167       3.191  -2.482  14.794  1.00 78.60           H  
ATOM   2423 HG12 VAL A 167       4.047  -0.936  14.680  1.00 78.60           H  
ATOM   2424 HG13 VAL A 167       3.019  -1.261  16.079  1.00 78.60           H  
ATOM   2425  CG2 VAL A 167       5.309  -1.214  17.125  1.00 78.60           C  
ATOM   2426 HG21 VAL A 167       6.271  -1.472  17.567  1.00 78.60           H  
ATOM   2427 HG22 VAL A 167       4.545  -1.162  17.900  1.00 78.60           H  
ATOM   2428 HG23 VAL A 167       5.393  -0.242  16.639  1.00 78.60           H  
ATOM   2429  N   SER A 168       3.147  -5.285  15.780  1.00 84.61           N  
ATOM   2430  H   SER A 168       2.439  -4.955  16.420  1.00 84.61           H  
ATOM   2431  CA  SER A 168       2.741  -6.241  14.745  1.00 84.61           C  
ATOM   2432  HA  SER A 168       3.382  -6.112  13.874  1.00 84.61           H  
ATOM   2433  C   SER A 168       1.321  -5.965  14.288  1.00 84.61           C  
ATOM   2434  CB  SER A 168       2.910  -7.695  15.196  1.00 84.61           C  
ATOM   2435  HB2 SER A 168       2.517  -8.360  14.427  1.00 84.61           H  
ATOM   2436  HB3 SER A 168       3.971  -7.906  15.326  1.00 84.61           H  
ATOM   2437  O   SER A 168       0.454  -5.646  15.096  1.00 84.61           O  
ATOM   2438  OG  SER A 168       2.243  -7.939  16.410  1.00 84.61           O  
ATOM   2439  HG  SER A 168       2.668  -7.407  17.086  1.00 84.61           H  
ATOM   2440  N   LEU A 169       1.106  -6.100  12.982  1.00 88.29           N  
ATOM   2441  H   LEU A 169       1.874  -6.398  12.398  1.00 88.29           H  
ATOM   2442  CA  LEU A 169      -0.208  -6.051  12.362  1.00 88.29           C  
ATOM   2443  HA  LEU A 169      -0.892  -5.487  12.996  1.00 88.29           H  
ATOM   2444  C   LEU A 169      -0.763  -7.467  12.233  1.00 88.29           C  
ATOM   2445  CB  LEU A 169      -0.116  -5.377  10.982  1.00 88.29           C  
ATOM   2446  HB2 LEU A 169      -1.012  -5.632  10.415  1.00 88.29           H  
ATOM   2447  HB3 LEU A 169       0.737  -5.794  10.448  1.00 88.29           H  
ATOM   2448  O   LEU A 169      -0.027  -8.423  11.961  1.00 88.29           O  
ATOM   2449  CG  LEU A 169       0.001  -3.846  11.006  1.00 88.29           C  
ATOM   2450  HG  LEU A 169       0.854  -3.542  11.611  1.00 88.29           H  
ATOM   2451  CD1 LEU A 169       0.194  -3.361   9.573  1.00 88.29           C  
ATOM   2452 HD11 LEU A 169       1.058  -3.849   9.121  1.00 88.29           H  
ATOM   2453 HD12 LEU A 169      -0.684  -3.599   8.972  1.00 88.29           H  
ATOM   2454 HD13 LEU A 169       0.339  -2.281   9.566  1.00 88.29           H  
ATOM   2455  CD2 LEU A 169      -1.263  -3.179  11.541  1.00 88.29           C  
ATOM   2456 HD21 LEU A 169      -2.133  -3.510  10.974  1.00 88.29           H  
ATOM   2457 HD22 LEU A 169      -1.411  -3.425  12.592  1.00 88.29           H  
ATOM   2458 HD23 LEU A 169      -1.171  -2.098  11.439  1.00 88.29           H  
ATOM   2459  N   GLN A 170      -2.076  -7.586  12.398  1.00 87.68           N  
ATOM   2460  H   GLN A 170      -2.598  -6.757  12.643  1.00 87.68           H  
ATOM   2461  CA  GLN A 170      -2.818  -8.823  12.169  1.00 87.68           C  
ATOM   2462  HA  GLN A 170      -2.133  -9.597  11.821  1.00 87.68           H  
ATOM   2463  C   GLN A 170      -3.853  -8.668  11.047  1.00 87.68           C  
ATOM   2464  CB  GLN A 170      -3.422  -9.315  13.494  1.00 87.68           C  
ATOM   2465  HB2 GLN A 170      -4.084 -10.158  13.295  1.00 87.68           H  
ATOM   2466  HB3 GLN A 170      -4.005  -8.525  13.965  1.00 87.68           H  
ATOM   2467  O   GLN A 170      -3.905  -7.649  10.360  1.00 87.68           O  
ATOM   2468  CG  GLN A 170      -2.345  -9.796  14.474  1.00 87.68           C  
ATOM   2469  HG2 GLN A 170      -1.684 -10.500  13.969  1.00 87.68           H  
ATOM   2470  HG3 GLN A 170      -1.748  -8.949  14.813  1.00 87.68           H  
ATOM   2471  CD  GLN A 170      -2.949 -10.496  15.685  1.00 87.68           C  
ATOM   2472  NE2 GLN A 170      -2.134 -11.009  16.577  1.00 87.68           N  
ATOM   2473 HE21 GLN A 170      -1.139 -10.849  16.519  1.00 87.68           H  
ATOM   2474 HE22 GLN A 170      -2.577 -11.400  17.397  1.00 87.68           H  
ATOM   2475  OE1 GLN A 170      -4.151 -10.610  15.852  1.00 87.68           O  
ATOM   2476  N   ALA A 171      -4.642  -9.724  10.831  1.00 88.48           N  
ATOM   2477  H   ALA A 171      -4.599 -10.494  11.484  1.00 88.48           H  
ATOM   2478  CA  ALA A 171      -5.535  -9.863   9.691  1.00 88.48           C  
ATOM   2479  HA  ALA A 171      -4.921  -9.858   8.791  1.00 88.48           H  
ATOM   2480  C   ALA A 171      -6.535  -8.705   9.566  1.00 88.48           C  
ATOM   2481  CB  ALA A 171      -6.232 -11.226   9.774  1.00 88.48           C  
ATOM   2482  HB1 ALA A 171      -6.854 -11.273  10.667  1.00 88.48           H  
ATOM   2483  HB2 ALA A 171      -5.491 -12.026   9.804  1.00 88.48           H  
ATOM   2484  HB3 ALA A 171      -6.866 -11.363   8.898  1.00 88.48           H  
ATOM   2485  O   ALA A 171      -7.473  -8.598  10.350  1.00 88.48           O  
ATOM   2486  N   CYS A 172      -6.343  -7.876   8.538  1.00 92.24           N  
ATOM   2487  H   CYS A 172      -5.493  -7.978   8.003  1.00 92.24           H  
ATOM   2488  CA  CYS A 172      -7.218  -6.748   8.212  1.00 92.24           C  
ATOM   2489  HA  CYS A 172      -7.813  -6.498   9.089  1.00 92.24           H  
ATOM   2490  C   CYS A 172      -8.213  -7.060   7.071  1.00 92.24           C  
ATOM   2491  CB  CYS A 172      -6.321  -5.547   7.899  1.00 92.24           C  
ATOM   2492  HB2 CYS A 172      -5.730  -5.773   7.012  1.00 92.24           H  
ATOM   2493  HB3 CYS A 172      -5.632  -5.389   8.729  1.00 92.24           H  
ATOM   2494  O   CYS A 172      -9.112  -6.269   6.783  1.00 92.24           O  
ATOM   2495  SG  CYS A 172      -7.206  -4.001   7.599  1.00 92.24           S  
ATOM   2496  N   LEU A 173      -8.074  -8.222   6.420  1.00 94.31           N  
ATOM   2497  H   LEU A 173      -7.350  -8.852   6.735  1.00 94.31           H  
ATOM   2498  CA  LEU A 173      -8.994  -8.719   5.391  1.00 94.31           C  
ATOM   2499  HA  LEU A 173      -9.886  -8.092   5.377  1.00 94.31           H  
ATOM   2500  C   LEU A 173      -9.434 -10.144   5.715  1.00 94.31           C  
ATOM   2501  CB  LEU A 173      -8.373  -8.695   3.978  1.00 94.31           C  
ATOM   2502  HB2 LEU A 173      -7.638  -9.495   3.895  1.00 94.31           H  
ATOM   2503  HB3 LEU A 173      -9.151  -8.960   3.262  1.00 94.31           H  
ATOM   2504  O   LEU A 173      -8.703 -10.914   6.338  1.00 94.31           O  
ATOM   2505  CG  LEU A 173      -7.758  -7.354   3.541  1.00 94.31           C  
ATOM   2506  HG  LEU A 173      -7.217  -6.884   4.363  1.00 94.31           H  
ATOM   2507  CD1 LEU A 173      -6.773  -7.560   2.395  1.00 94.31           C  
ATOM   2508 HD11 LEU A 173      -7.282  -7.992   1.533  1.00 94.31           H  
ATOM   2509 HD12 LEU A 173      -5.963  -8.221   2.705  1.00 94.31           H  
ATOM   2510 HD13 LEU A 173      -6.347  -6.595   2.123  1.00 94.31           H  
ATOM   2511  CD2 LEU A 173      -8.858  -6.416   3.056  1.00 94.31           C  
ATOM   2512 HD21 LEU A 173      -8.420  -5.478   2.715  1.00 94.31           H  
ATOM   2513 HD22 LEU A 173      -9.550  -6.203   3.871  1.00 94.31           H  
ATOM   2514 HD23 LEU A 173      -9.400  -6.867   2.225  1.00 94.31           H  
ATOM   2515  N   SER A 174     -10.608 -10.508   5.208  1.00 93.26           N  
ATOM   2516  H   SER A 174     -11.130  -9.821   4.681  1.00 93.26           H  
ATOM   2517  CA  SER A 174     -11.114 -11.881   5.187  1.00 93.26           C  
ATOM   2518  HA  SER A 174     -10.399 -12.551   5.665  1.00 93.26           H  
ATOM   2519  C   SER A 174     -11.308 -12.333   3.742  1.00 93.26           C  
ATOM   2520  CB  SER A 174     -12.425 -11.968   5.965  1.00 93.26           C  
ATOM   2521  HB2 SER A 174     -12.843 -12.970   5.873  1.00 93.26           H  
ATOM   2522  HB3 SER A 174     -13.135 -11.246   5.560  1.00 93.26           H  
ATOM   2523  O   SER A 174     -11.895 -11.612   2.937  1.00 93.26           O  
ATOM   2524  OG  SER A 174     -12.197 -11.679   7.328  1.00 93.26           O  
ATOM   2525  HG  SER A 174     -11.641 -10.899   7.388  1.00 93.26           H  
ATOM   2526  N   SER A 175     -10.808 -13.522   3.404  1.00 95.30           N  
ATOM   2527  H   SER A 175     -10.357 -14.082   4.114  1.00 95.30           H  
ATOM   2528  CA  SER A 175     -10.938 -14.075   2.052  1.00 95.30           C  
ATOM   2529  HA  SER A 175     -10.557 -13.341   1.342  1.00 95.30           H  
ATOM   2530  C   SER A 175     -12.411 -14.351   1.727  1.00 95.30           C  
ATOM   2531  CB  SER A 175     -10.089 -15.346   1.926  1.00 95.30           C  
ATOM   2532  HB2 SER A 175     -10.552 -16.152   2.495  1.00 95.30           H  
ATOM   2533  HB3 SER A 175      -9.100 -15.151   2.342  1.00 95.30           H  
ATOM   2534  O   SER A 175     -13.158 -14.836   2.575  1.00 95.30           O  
ATOM   2535  OG  SER A 175      -9.924 -15.745   0.578  1.00 95.30           O  
ATOM   2536  HG  SER A 175      -9.269 -16.447   0.575  1.00 95.30           H  
ATOM   2537  N   GLY A 176     -12.834 -14.028   0.507  1.00 95.88           N  
ATOM   2538  H   GLY A 176     -12.197 -13.534  -0.102  1.00 95.88           H  
ATOM   2539  CA  GLY A 176     -14.205 -14.200   0.018  1.00 95.88           C  
ATOM   2540  HA2 GLY A 176     -14.172 -14.419  -1.049  1.00 95.88           H  
ATOM   2541  HA3 GLY A 176     -14.666 -15.048   0.526  1.00 95.88           H  
ATOM   2542  C   GLY A 176     -15.113 -12.986   0.213  1.00 95.88           C  
ATOM   2543  O   GLY A 176     -16.229 -12.995  -0.313  1.00 95.88           O  
ATOM   2544  N   LYS A 177     -14.655 -11.947   0.923  1.00 96.16           N  
ATOM   2545  H   LYS A 177     -13.707 -11.985   1.270  1.00 96.16           H  
ATOM   2546  CA  LYS A 177     -15.425 -10.721   1.153  1.00 96.16           C  
ATOM   2547  HA  LYS A 177     -16.464 -11.003   1.321  1.00 96.16           H  
ATOM   2548  C   LYS A 177     -15.469  -9.824  -0.080  1.00 96.16           C  
ATOM   2549  CB  LYS A 177     -14.898  -9.982   2.398  1.00 96.16           C  
ATOM   2550  HB2 LYS A 177     -15.374  -9.003   2.464  1.00 96.16           H  
ATOM   2551  HB3 LYS A 177     -13.826  -9.814   2.294  1.00 96.16           H  
ATOM   2552  O   LYS A 177     -14.560  -9.818  -0.908  1.00 96.16           O  
ATOM   2553  CG  LYS A 177     -15.170 -10.742   3.711  1.00 96.16           C  
ATOM   2554  HG2 LYS A 177     -14.749 -10.157   4.528  1.00 96.16           H  
ATOM   2555  HG3 LYS A 177     -14.686 -11.718   3.692  1.00 96.16           H  
ATOM   2556  CD  LYS A 177     -16.679 -10.914   3.952  1.00 96.16           C  
ATOM   2557  HD2 LYS A 177     -17.154  -9.946   3.788  1.00 96.16           H  
ATOM   2558  HD3 LYS A 177     -17.098 -11.620   3.234  1.00 96.16           H  
ATOM   2559  CE  LYS A 177     -17.036 -11.411   5.355  1.00 96.16           C  
ATOM   2560  HE2 LYS A 177     -16.283 -11.053   6.056  1.00 96.16           H  
ATOM   2561  HE3 LYS A 177     -17.026 -12.501   5.359  1.00 96.16           H  
ATOM   2562  NZ  LYS A 177     -18.375 -10.888   5.754  1.00 96.16           N  
ATOM   2563  HZ1 LYS A 177     -19.079 -10.983   5.036  1.00 96.16           H  
ATOM   2564  HZ2 LYS A 177     -18.728 -11.276   6.617  1.00 96.16           H  
ATOM   2565  HZ3 LYS A 177     -18.338  -9.890   5.909  1.00 96.16           H  
ATOM   2566  N   VAL A 178     -16.560  -9.080  -0.198  1.00 97.21           N  
ATOM   2567  H   VAL A 178     -17.218  -9.081   0.569  1.00 97.21           H  
ATOM   2568  CA  VAL A 178     -16.793  -8.073  -1.238  1.00 97.21           C  
ATOM   2569  HA  VAL A 178     -16.051  -8.174  -2.030  1.00 97.21           H  
ATOM   2570  C   VAL A 178     -16.608  -6.679  -0.650  1.00 97.21           C  
ATOM   2571  CB  VAL A 178     -18.180  -8.242  -1.879  1.00 97.21           C  
ATOM   2572  HB  VAL A 178     -18.355  -7.398  -2.546  1.00 97.21           H  
ATOM   2573  O   VAL A 178     -16.539  -6.523   0.569  1.00 97.21           O  
ATOM   2574  CG1 VAL A 178     -18.246  -9.528  -2.708  1.00 97.21           C  
ATOM   2575 HG11 VAL A 178     -17.528  -9.455  -3.526  1.00 97.21           H  
ATOM   2576 HG12 VAL A 178     -19.241  -9.634  -3.141  1.00 97.21           H  
ATOM   2577 HG13 VAL A 178     -18.027 -10.400  -2.091  1.00 97.21           H  
ATOM   2578  CG2 VAL A 178     -19.309  -8.269  -0.854  1.00 97.21           C  
ATOM   2579 HG21 VAL A 178     -19.288  -7.356  -0.260  1.00 97.21           H  
ATOM   2580 HG22 VAL A 178     -20.268  -8.334  -1.368  1.00 97.21           H  
ATOM   2581 HG23 VAL A 178     -19.222  -9.126  -0.186  1.00 97.21           H  
ATOM   2582  N   PHE A 179     -16.457  -5.680  -1.513  1.00 98.01           N  
ATOM   2583  H   PHE A 179     -16.572  -5.852  -2.502  1.00 98.01           H  
ATOM   2584  CA  PHE A 179     -16.297  -4.302  -1.064  1.00 98.01           C  
ATOM   2585  HA  PHE A 179     -15.655  -4.297  -0.183  1.00 98.01           H  
ATOM   2586  C   PHE A 179     -17.654  -3.711  -0.665  1.00 98.01           C  
ATOM   2587  CB  PHE A 179     -15.600  -3.493  -2.164  1.00 98.01           C  
ATOM   2588  HB2 PHE A 179     -16.322  -3.222  -2.935  1.00 98.01           H  
ATOM   2589  HB3 PHE A 179     -14.845  -4.117  -2.641  1.00 98.01           H  
ATOM   2590  O   PHE A 179     -18.651  -3.962  -1.345  1.00 98.01           O  
ATOM   2591  CG  PHE A 179     -14.902  -2.252  -1.649  1.00 98.01           C  
ATOM   2592  CD1 PHE A 179     -15.513  -0.988  -1.733  1.00 98.01           C  
ATOM   2593  HD1 PHE A 179     -16.504  -0.885  -2.149  1.00 98.01           H  
ATOM   2594  CD2 PHE A 179     -13.623  -2.370  -1.078  1.00 98.01           C  
ATOM   2595  HD2 PHE A 179     -13.171  -3.346  -0.979  1.00 98.01           H  
ATOM   2596  CE1 PHE A 179     -14.827   0.152  -1.278  1.00 98.01           C  
ATOM   2597  HE1 PHE A 179     -15.298   1.123  -1.337  1.00 98.01           H  
ATOM   2598  CE2 PHE A 179     -12.933  -1.231  -0.634  1.00 98.01           C  
ATOM   2599  HE2 PHE A 179     -11.948  -1.324  -0.202  1.00 98.01           H  
ATOM   2600  CZ  PHE A 179     -13.535   0.033  -0.739  1.00 98.01           C  
ATOM   2601  HZ  PHE A 179     -13.014   0.908  -0.380  1.00 98.01           H  
ATOM   2602  N   SER A 180     -17.687  -2.887   0.379  1.00 97.64           N  
ATOM   2603  H   SER A 180     -16.849  -2.768   0.930  1.00 97.64           H  
ATOM   2604  CA  SER A 180     -18.876  -2.126   0.786  1.00 97.64           C  
ATOM   2605  HA  SER A 180     -19.644  -2.195   0.016  1.00 97.64           H  
ATOM   2606  C   SER A 180     -18.533  -0.655   0.969  1.00 97.64           C  
ATOM   2607  CB  SER A 180     -19.487  -2.655   2.087  1.00 97.64           C  
ATOM   2608  HB2 SER A 180     -20.423  -2.133   2.284  1.00 97.64           H  
ATOM   2609  HB3 SER A 180     -18.803  -2.460   2.913  1.00 97.64           H  
ATOM   2610  O   SER A 180     -17.417  -0.317   1.366  1.00 97.64           O  
ATOM   2611  OG  SER A 180     -19.739  -4.038   1.992  1.00 97.64           O  
ATOM   2612  HG  SER A 180     -20.170  -4.322   2.801  1.00 97.64           H  
ATOM   2613  N   THR A 181     -19.506   0.212   0.712  1.00 97.81           N  
ATOM   2614  H   THR A 181     -20.395  -0.145   0.394  1.00 97.81           H  
ATOM   2615  CA  THR A 181     -19.461   1.653   0.991  1.00 97.81           C  
ATOM   2616  HA  THR A 181     -18.626   1.869   1.657  1.00 97.81           H  
ATOM   2617  C   THR A 181     -20.738   2.081   1.706  1.00 97.81           C  
ATOM   2618  CB  THR A 181     -19.264   2.484  -0.286  1.00 97.81           C  
ATOM   2619  HB  THR A 181     -19.316   3.544  -0.038  1.00 97.81           H  
ATOM   2620  O   THR A 181     -21.713   1.334   1.777  1.00 97.81           O  
ATOM   2621  CG2 THR A 181     -17.908   2.208  -0.925  1.00 97.81           C  
ATOM   2622 HG21 THR A 181     -17.767   2.885  -1.768  1.00 97.81           H  
ATOM   2623 HG22 THR A 181     -17.122   2.389  -0.192  1.00 97.81           H  
ATOM   2624 HG23 THR A 181     -17.854   1.176  -1.271  1.00 97.81           H  
ATOM   2625  OG1 THR A 181     -20.249   2.184  -1.238  1.00 97.81           O  
ATOM   2626  HG1 THR A 181     -20.727   3.000  -1.401  1.00 97.81           H  
ATOM   2627  N   TRP A 182     -20.756   3.293   2.263  1.00 96.08           N  
ATOM   2628  H   TRP A 182     -19.952   3.899   2.182  1.00 96.08           H  
ATOM   2629  CA  TRP A 182     -21.929   3.787   2.991  1.00 96.08           C  
ATOM   2630  HA  TRP A 182     -22.160   3.091   3.797  1.00 96.08           H  
ATOM   2631  C   TRP A 182     -23.184   3.889   2.098  1.00 96.08           C  
ATOM   2632  CB  TRP A 182     -21.580   5.142   3.612  1.00 96.08           C  
ATOM   2633  HB2 TRP A 182     -20.681   5.036   4.219  1.00 96.08           H  
ATOM   2634  HB3 TRP A 182     -22.392   5.433   4.278  1.00 96.08           H  
ATOM   2635  O   TRP A 182     -24.299   3.788   2.599  1.00 96.08           O  
ATOM   2636  CG  TRP A 182     -21.378   6.245   2.618  1.00 96.08           C  
ATOM   2637  CD1 TRP A 182     -20.200   6.623   2.076  1.00 96.08           C  
ATOM   2638  HD1 TRP A 182     -19.241   6.180   2.301  1.00 96.08           H  
ATOM   2639  CD2 TRP A 182     -22.395   7.073   1.975  1.00 96.08           C  
ATOM   2640  CE2 TRP A 182     -21.747   7.957   1.064  1.00 96.08           C  
ATOM   2641  CE3 TRP A 182     -23.804   7.145   2.050  1.00 96.08           C  
ATOM   2642  HE3 TRP A 182     -24.333   6.471   2.708  1.00 96.08           H  
ATOM   2643  NE1 TRP A 182     -20.410   7.646   1.176  1.00 96.08           N  
ATOM   2644  HE1 TRP A 182     -19.668   8.053   0.624  1.00 96.08           H  
ATOM   2645  CH2 TRP A 182     -23.855   8.923   0.376  1.00 96.08           C  
ATOM   2646  HH2 TRP A 182     -24.418   9.613  -0.234  1.00 96.08           H  
ATOM   2647  CZ2 TRP A 182     -22.453   8.883   0.285  1.00 96.08           C  
ATOM   2648  HZ2 TRP A 182     -21.927   9.547  -0.384  1.00 96.08           H  
ATOM   2649  CZ3 TRP A 182     -24.526   8.054   1.254  1.00 96.08           C  
ATOM   2650  HZ3 TRP A 182     -25.605   8.075   1.313  1.00 96.08           H  
ATOM   2651  N   ASP A 183     -23.006   4.082   0.787  1.00 96.95           N  
ATOM   2652  H   ASP A 183     -22.065   4.198   0.441  1.00 96.95           H  
ATOM   2653  CA  ASP A 183     -24.062   4.168  -0.231  1.00 96.95           C  
ATOM   2654  HA  ASP A 183     -24.991   4.460   0.260  1.00 96.95           H  
ATOM   2655  C   ASP A 183     -24.347   2.833  -0.945  1.00 96.95           C  
ATOM   2656  CB  ASP A 183     -23.712   5.275  -1.247  1.00 96.95           C  
ATOM   2657  HB2 ASP A 183     -23.585   6.218  -0.714  1.00 96.95           H  
ATOM   2658  HB3 ASP A 183     -24.552   5.400  -1.931  1.00 96.95           H  
ATOM   2659  O   ASP A 183     -25.316   2.743  -1.700  1.00 96.95           O  
ATOM   2660  CG  ASP A 183     -22.439   5.009  -2.062  1.00 96.95           C  
ATOM   2661  OD1 ASP A 183     -21.465   4.450  -1.507  1.00 96.95           O  
ATOM   2662  OD2 ASP A 183     -22.360   5.417  -3.240  1.00 96.95           O  
ATOM   2663  N   LEU A 184     -23.533   1.794  -0.715  1.00 96.38           N  
ATOM   2664  H   LEU A 184     -22.772   1.920  -0.063  1.00 96.38           H  
ATOM   2665  CA  LEU A 184     -23.749   0.448  -1.246  1.00 96.38           C  
ATOM   2666  HA  LEU A 184     -24.825   0.307  -1.351  1.00 96.38           H  
ATOM   2667  C   LEU A 184     -23.235  -0.614  -0.265  1.00 96.38           C  
ATOM   2668  CB  LEU A 184     -23.096   0.318  -2.636  1.00 96.38           C  
ATOM   2669  HB2 LEU A 184     -22.012   0.338  -2.519  1.00 96.38           H  
ATOM   2670  HB3 LEU A 184     -23.379   1.172  -3.251  1.00 96.38           H  
ATOM   2671  O   LEU A 184     -22.059  -0.991  -0.277  1.00 96.38           O  
ATOM   2672  CG  LEU A 184     -23.513  -0.978  -3.356  1.00 96.38           C  
ATOM   2673  HG  LEU A 184     -23.396  -1.831  -2.686  1.00 96.38           H  
ATOM   2674  CD1 LEU A 184     -24.966  -0.933  -3.837  1.00 96.38           C  
ATOM   2675 HD11 LEU A 184     -25.211  -1.853  -4.369  1.00 96.38           H  
ATOM   2676 HD12 LEU A 184     -25.637  -0.854  -2.982  1.00 96.38           H  
ATOM   2677 HD13 LEU A 184     -25.117  -0.071  -4.487  1.00 96.38           H  
ATOM   2678  CD2 LEU A 184     -22.635  -1.226  -4.583  1.00 96.38           C  
ATOM   2679 HD21 LEU A 184     -22.665  -0.359  -5.242  1.00 96.38           H  
ATOM   2680 HD22 LEU A 184     -21.611  -1.392  -4.250  1.00 96.38           H  
ATOM   2681 HD23 LEU A 184     -22.978  -2.117  -5.110  1.00 96.38           H  
ATOM   2682  N   ASP A 185     -24.149  -1.108   0.564  1.00 95.51           N  
ATOM   2683  H   ASP A 185     -25.094  -0.754   0.522  1.00 95.51           H  
ATOM   2684  CA  ASP A 185     -23.871  -2.136   1.560  1.00 95.51           C  
ATOM   2685  HA  ASP A 185     -22.907  -1.921   2.020  1.00 95.51           H  
ATOM   2686  C   ASP A 185     -23.817  -3.540   0.934  1.00 95.51           C  
ATOM   2687  CB  ASP A 185     -24.930  -2.062   2.661  1.00 95.51           C  
ATOM   2688  HB2 ASP A 185     -25.033  -1.026   2.985  1.00 95.51           H  
ATOM   2689  HB3 ASP A 185     -25.893  -2.384   2.264  1.00 95.51           H  
ATOM   2690  O   ASP A 185     -24.778  -3.997   0.312  1.00 95.51           O  
ATOM   2691  CG  ASP A 185     -24.566  -2.918   3.871  1.00 95.51           C  
ATOM   2692  OD1 ASP A 185     -23.538  -3.637   3.784  1.00 95.51           O  
ATOM   2693  OD2 ASP A 185     -25.334  -2.786   4.845  1.00 95.51           O  
ATOM   2694  N   ASN A 186     -22.681  -4.220   1.096  1.00 94.26           N  
ATOM   2695  H   ASN A 186     -21.978  -3.797   1.685  1.00 94.26           H  
ATOM   2696  CA  ASN A 186     -22.468  -5.599   0.662  1.00 94.26           C  
ATOM   2697  HA  ASN A 186     -23.440  -6.054   0.471  1.00 94.26           H  
ATOM   2698  C   ASN A 186     -21.784  -6.461   1.747  1.00 94.26           C  
ATOM   2699  CB  ASN A 186     -21.649  -5.620  -0.644  1.00 94.26           C  
ATOM   2700  HB2 ASN A 186     -20.619  -5.355  -0.408  1.00 94.26           H  
ATOM   2701  HB3 ASN A 186     -21.663  -6.637  -1.036  1.00 94.26           H  
ATOM   2702  O   ASN A 186     -21.271  -7.538   1.431  1.00 94.26           O  
ATOM   2703  CG  ASN A 186     -22.153  -4.720  -1.755  1.00 94.26           C  
ATOM   2704  ND2 ASN A 186     -21.400  -3.702  -2.094  1.00 94.26           N  
ATOM   2705 HD21 ASN A 186     -21.823  -2.975  -2.654  1.00 94.26           H  
ATOM   2706 HD22 ASN A 186     -20.537  -3.557  -1.591  1.00 94.26           H  
ATOM   2707  OD1 ASN A 186     -23.154  -4.970  -2.410  1.00 94.26           O  
ATOM   2708  N   ASP A 187     -21.696  -6.004   3.002  1.00 87.30           N  
ATOM   2709  H   ASP A 187     -22.269  -5.225   3.295  1.00 87.30           H  
ATOM   2710  CA  ASP A 187     -20.846  -6.671   4.008  1.00 87.30           C  
ATOM   2711  HA  ASP A 187     -19.920  -6.961   3.512  1.00 87.30           H  
ATOM   2712  C   ASP A 187     -21.447  -7.989   4.550  1.00 87.30           C  
ATOM   2713  CB  ASP A 187     -20.441  -5.670   5.099  1.00 87.30           C  
ATOM   2714  HB2 ASP A 187     -19.779  -6.178   5.801  1.00 87.30           H  
ATOM   2715  HB3 ASP A 187     -19.872  -4.865   4.634  1.00 87.30           H  
ATOM   2716  O   ASP A 187     -20.722  -8.873   5.038  1.00 87.30           O  
ATOM   2717  CG  ASP A 187     -21.613  -5.072   5.871  1.00 87.30           C  
ATOM   2718  OD1 ASP A 187     -22.573  -5.839   6.083  1.00 87.30           O  
ATOM   2719  OD2 ASP A 187     -21.452  -3.901   6.281  1.00 87.30           O  
ATOM   2720  N   GLY A 188     -22.753  -8.166   4.337  1.00 84.00           N  
ATOM   2721  H   GLY A 188     -23.261  -7.328   4.091  1.00 84.00           H  
ATOM   2722  CA  GLY A 188     -23.529  -9.345   4.704  1.00 84.00           C  
ATOM   2723  HA2 GLY A 188     -22.898 -10.232   4.642  1.00 84.00           H  
ATOM   2724  HA3 GLY A 188     -24.355  -9.450   4.000  1.00 84.00           H  
ATOM   2725  C   GLY A 188     -24.124  -9.280   6.111  1.00 84.00           C  
ATOM   2726  O   GLY A 188     -24.763 -10.251   6.520  1.00 84.00           O  
ATOM   2727  N   ASP A 189     -23.931  -8.182   6.842  1.00 81.39           N  
ATOM   2728  H   ASP A 189     -23.447  -7.391   6.441  1.00 81.39           H  
ATOM   2729  CA  ASP A 189     -24.639  -7.897   8.083  1.00 81.39           C  
ATOM   2730  HA  ASP A 189     -24.774  -8.830   8.630  1.00 81.39           H  
ATOM   2731  C   ASP A 189     -26.028  -7.325   7.761  1.00 81.39           C  
ATOM   2732  CB  ASP A 189     -23.798  -6.968   8.978  1.00 81.39           C  
ATOM   2733  HB2 ASP A 189     -23.669  -6.005   8.483  1.00 81.39           H  
ATOM   2734  HB3 ASP A 189     -22.813  -7.414   9.116  1.00 81.39           H  
ATOM   2735  O   ASP A 189     -26.195  -6.340   7.053  1.00 81.39           O  
ATOM   2736  CG  ASP A 189     -24.421  -6.732  10.360  1.00 81.39           C  
ATOM   2737  OD1 ASP A 189     -25.545  -7.232  10.620  1.00 81.39           O  
ATOM   2738  OD2 ASP A 189     -23.778  -6.058  11.195  1.00 81.39           O  
ATOM   2739  N   THR A 190     -27.077  -7.969   8.268  1.00 79.38           N  
ATOM   2740  H   THR A 190     -26.901  -8.750   8.884  1.00 79.38           H  
ATOM   2741  CA  THR A 190     -28.458  -7.513   8.056  1.00 79.38           C  
ATOM   2742  HA  THR A 190     -28.552  -7.136   7.038  1.00 79.38           H  
ATOM   2743  C   THR A 190     -28.864  -6.365   8.982  1.00 79.38           C  
ATOM   2744  CB  THR A 190     -29.442  -8.675   8.234  1.00 79.38           C  
ATOM   2745  HB  THR A 190     -30.461  -8.292   8.171  1.00 79.38           H  
ATOM   2746  O   THR A 190     -29.923  -5.771   8.783  1.00 79.38           O  
ATOM   2747  CG2 THR A 190     -29.263  -9.746   7.158  1.00 79.38           C  
ATOM   2748 HG21 THR A 190     -29.389  -9.298   6.173  1.00 79.38           H  
ATOM   2749 HG22 THR A 190     -30.010 -10.527   7.297  1.00 79.38           H  
ATOM   2750 HG23 THR A 190     -28.267 -10.185   7.226  1.00 79.38           H  
ATOM   2751  OG1 THR A 190     -29.264  -9.307   9.486  1.00 79.38           O  
ATOM   2752  HG1 THR A 190     -29.019  -8.629  10.121  1.00 79.38           H  
ATOM   2753  N   GLY A 191     -28.097  -6.117  10.047  1.00 81.66           N  
ATOM   2754  H   GLY A 191     -27.212  -6.596  10.124  1.00 81.66           H  
ATOM   2755  CA  GLY A 191     -28.439  -5.168  11.106  1.00 81.66           C  
ATOM   2756  HA2 GLY A 191     -28.187  -5.627  12.062  1.00 81.66           H  
ATOM   2757  HA3 GLY A 191     -29.508  -4.959  11.095  1.00 81.66           H  
ATOM   2758  C   GLY A 191     -27.694  -3.838  11.033  1.00 81.66           C  
ATOM   2759  O   GLY A 191     -28.129  -2.878  11.673  1.00 81.66           O  
ATOM   2760  N   SER A 192     -26.590  -3.759  10.289  1.00 87.81           N  
ATOM   2761  H   SER A 192     -26.276  -4.561   9.761  1.00 87.81           H  
ATOM   2762  CA  SER A 192     -25.769  -2.554  10.210  1.00 87.81           C  
ATOM   2763  HA  SER A 192     -26.426  -1.686  10.269  1.00 87.81           H  
ATOM   2764  C   SER A 192     -25.010  -2.467   8.890  1.00 87.81           C  
ATOM   2765  CB  SER A 192     -24.809  -2.499  11.410  1.00 87.81           C  
ATOM   2766  HB2 SER A 192     -24.446  -1.476  11.501  1.00 87.81           H  
ATOM   2767  HB3 SER A 192     -25.359  -2.734  12.321  1.00 87.81           H  
ATOM   2768  O   SER A 192     -24.566  -3.483   8.381  1.00 87.81           O  
ATOM   2769  OG  SER A 192     -23.676  -3.343  11.326  1.00 87.81           O  
ATOM   2770  HG  SER A 192     -23.906  -4.268  11.204  1.00 87.81           H  
ATOM   2771  N   ASN A 193     -24.831  -1.246   8.379  1.00 93.19           N  
ATOM   2772  H   ASN A 193     -25.240  -0.453   8.853  1.00 93.19           H  
ATOM   2773  CA  ASN A 193     -23.875  -0.977   7.309  1.00 93.19           C  
ATOM   2774  HA  ASN A 193     -23.757  -1.867   6.692  1.00 93.19           H  
ATOM   2775  C   ASN A 193     -22.523  -0.663   7.962  1.00 93.19           C  
ATOM   2776  CB  ASN A 193     -24.418   0.157   6.416  1.00 93.19           C  
ATOM   2777  HB2 ASN A 193     -25.358  -0.183   5.980  1.00 93.19           H  
ATOM   2778  HB3 ASN A 193     -24.604   1.049   7.013  1.00 93.19           H  
ATOM   2779  O   ASN A 193     -22.325   0.430   8.516  1.00 93.19           O  
ATOM   2780  CG  ASN A 193     -23.479   0.529   5.279  1.00 93.19           C  
ATOM   2781  ND2 ASN A 193     -23.974   1.136   4.227  1.00 93.19           N  
ATOM   2782 HD21 ASN A 193     -24.966   1.314   4.161  1.00 93.19           H  
ATOM   2783 HD22 ASN A 193     -23.351   1.257   3.441  1.00 93.19           H  
ATOM   2784  OD1 ASN A 193     -22.276   0.335   5.321  1.00 93.19           O  
ATOM   2785  N   LEU A 194     -21.582  -1.607   7.907  1.00 95.35           N  
ATOM   2786  H   LEU A 194     -21.786  -2.469   7.420  1.00 95.35           H  
ATOM   2787  CA  LEU A 194     -20.270  -1.451   8.534  1.00 95.35           C  
ATOM   2788  HA  LEU A 194     -20.420  -1.185   9.581  1.00 95.35           H  
ATOM   2789  C   LEU A 194     -19.475  -0.308   7.904  1.00 95.35           C  
ATOM   2790  CB  LEU A 194     -19.471  -2.764   8.459  1.00 95.35           C  
ATOM   2791  HB2 LEU A 194     -18.474  -2.581   8.860  1.00 95.35           H  
ATOM   2792  HB3 LEU A 194     -19.354  -3.040   7.411  1.00 95.35           H  
ATOM   2793  O   LEU A 194     -18.719   0.354   8.611  1.00 95.35           O  
ATOM   2794  CG  LEU A 194     -20.096  -3.948   9.224  1.00 95.35           C  
ATOM   2795  HG  LEU A 194     -21.097  -4.162   8.850  1.00 95.35           H  
ATOM   2796  CD1 LEU A 194     -19.222  -5.193   9.041  1.00 95.35           C  
ATOM   2797 HD11 LEU A 194     -18.211  -5.009   9.403  1.00 95.35           H  
ATOM   2798 HD12 LEU A 194     -19.675  -6.026   9.579  1.00 95.35           H  
ATOM   2799 HD13 LEU A 194     -19.209  -5.450   7.982  1.00 95.35           H  
ATOM   2800  CD2 LEU A 194     -20.185  -3.682  10.728  1.00 95.35           C  
ATOM   2801 HD21 LEU A 194     -20.588  -4.566  11.222  1.00 95.35           H  
ATOM   2802 HD22 LEU A 194     -20.894  -2.875  10.909  1.00 95.35           H  
ATOM   2803 HD23 LEU A 194     -19.206  -3.429  11.136  1.00 95.35           H  
ATOM   2804  N   ALA A 195     -19.677  -0.018   6.617  1.00 96.44           N  
ATOM   2805  H   ALA A 195     -20.397  -0.526   6.123  1.00 96.44           H  
ATOM   2806  CA  ALA A 195     -19.026   1.106   5.951  1.00 96.44           C  
ATOM   2807  HA  ALA A 195     -17.954   1.043   6.140  1.00 96.44           H  
ATOM   2808  C   ALA A 195     -19.511   2.460   6.494  1.00 96.44           C  
ATOM   2809  CB  ALA A 195     -19.258   0.993   4.444  1.00 96.44           C  
ATOM   2810  HB1 ALA A 195     -19.044  -0.018   4.097  1.00 96.44           H  
ATOM   2811  HB2 ALA A 195     -18.609   1.703   3.931  1.00 96.44           H  
ATOM   2812  HB3 ALA A 195     -20.297   1.226   4.213  1.00 96.44           H  
ATOM   2813  O   ALA A 195     -18.714   3.389   6.647  1.00 96.44           O  
ATOM   2814  N   SER A 196     -20.798   2.572   6.845  1.00 94.74           N  
ATOM   2815  H   SER A 196     -21.406   1.782   6.686  1.00 94.74           H  
ATOM   2816  CA  SER A 196     -21.344   3.767   7.500  1.00 94.74           C  
ATOM   2817  HA  SER A 196     -21.089   4.640   6.899  1.00 94.74           H  
ATOM   2818  C   SER A 196     -20.739   3.980   8.890  1.00 94.74           C  
ATOM   2819  CB  SER A 196     -22.869   3.692   7.617  1.00 94.74           C  
ATOM   2820  HB2 SER A 196     -23.149   2.816   8.202  1.00 94.74           H  
ATOM   2821  HB3 SER A 196     -23.233   4.581   8.132  1.00 94.74           H  
ATOM   2822  O   SER A 196     -20.335   5.098   9.204  1.00 94.74           O  
ATOM   2823  OG  SER A 196     -23.479   3.615   6.345  1.00 94.74           O  
ATOM   2824  HG  SER A 196     -23.277   4.401   5.831  1.00 94.74           H  
ATOM   2825  N   LEU A 197     -20.614   2.918   9.695  1.00 93.93           N  
ATOM   2826  H   LEU A 197     -20.966   2.030   9.365  1.00 93.93           H  
ATOM   2827  CA  LEU A 197     -19.986   2.974  11.025  1.00 93.93           C  
ATOM   2828  HA  LEU A 197     -20.418   3.793  11.600  1.00 93.93           H  
ATOM   2829  C   LEU A 197     -18.473   3.240  10.945  1.00 93.93           C  
ATOM   2830  CB  LEU A 197     -20.241   1.643  11.756  1.00 93.93           C  
ATOM   2831  HB2 LEU A 197     -19.856   0.830  11.141  1.00 93.93           H  
ATOM   2832  HB3 LEU A 197     -19.676   1.648  12.688  1.00 93.93           H  
ATOM   2833  O   LEU A 197     -17.902   3.974  11.752  1.00 93.93           O  
ATOM   2834  CG  LEU A 197     -21.715   1.350  12.089  1.00 93.93           C  
ATOM   2835  HG  LEU A 197     -22.314   1.377  11.179  1.00 93.93           H  
ATOM   2836  CD1 LEU A 197     -21.826  -0.048  12.696  1.00 93.93           C  
ATOM   2837 HD11 LEU A 197     -21.487  -0.789  11.972  1.00 93.93           H  
ATOM   2838 HD12 LEU A 197     -21.223  -0.118  13.602  1.00 93.93           H  
ATOM   2839 HD13 LEU A 197     -22.867  -0.265  12.938  1.00 93.93           H  
ATOM   2840  CD2 LEU A 197     -22.290   2.356  13.088  1.00 93.93           C  
ATOM   2841 HD21 LEU A 197     -21.677   2.391  13.989  1.00 93.93           H  
ATOM   2842 HD22 LEU A 197     -22.318   3.353  12.648  1.00 93.93           H  
ATOM   2843 HD23 LEU A 197     -23.308   2.073  13.356  1.00 93.93           H  
ATOM   2844  N   ALA A 198     -17.809   2.660   9.948  1.00 95.50           N  
ATOM   2845  H   ALA A 198     -18.307   2.009   9.358  1.00 95.50           H  
ATOM   2846  CA  ALA A 198     -16.388   2.853   9.687  1.00 95.50           C  
ATOM   2847  HA  ALA A 198     -15.837   2.752  10.622  1.00 95.50           H  
ATOM   2848  C   ALA A 198     -16.066   4.230   9.091  1.00 95.50           C  
ATOM   2849  CB  ALA A 198     -15.936   1.755   8.725  1.00 95.50           C  
ATOM   2850  HB1 ALA A 198     -14.858   1.806   8.573  1.00 95.50           H  
ATOM   2851  HB2 ALA A 198     -16.201   0.775   9.123  1.00 95.50           H  
ATOM   2852  HB3 ALA A 198     -16.432   1.889   7.764  1.00 95.50           H  
ATOM   2853  O   ALA A 198     -14.899   4.623   9.067  1.00 95.50           O  
ATOM   2854  N   GLY A 199     -17.060   4.954   8.566  1.00 95.63           N  
ATOM   2855  H   GLY A 199     -17.993   4.568   8.573  1.00 95.63           H  
ATOM   2856  CA  GLY A 199     -16.826   6.190   7.821  1.00 95.63           C  
ATOM   2857  HA2 GLY A 199     -17.773   6.523   7.396  1.00 95.63           H  
ATOM   2858  HA3 GLY A 199     -16.445   6.955   8.498  1.00 95.63           H  
ATOM   2859  C   GLY A 199     -15.826   6.003   6.674  1.00 95.63           C  
ATOM   2860  O   GLY A 199     -15.017   6.894   6.420  1.00 95.63           O  
ATOM   2861  N   ALA A 200     -15.826   4.828   6.045  1.00 97.02           N  
ATOM   2862  H   ALA A 200     -16.528   4.152   6.310  1.00 97.02           H  
ATOM   2863  CA  ALA A 200     -14.941   4.453   4.949  1.00 97.02           C  
ATOM   2864  HA  ALA A 200     -14.898   5.265   4.223  1.00 97.02           H  
ATOM   2865  C   ALA A 200     -15.474   3.195   4.251  1.00 97.02           C  
ATOM   2866  CB  ALA A 200     -13.528   4.196   5.488  1.00 97.02           C  
ATOM   2867  HB1 ALA A 200     -13.119   5.101   5.937  1.00 97.02           H  
ATOM   2868  HB2 ALA A 200     -13.557   3.406   6.239  1.00 97.02           H  
ATOM   2869  HB3 ALA A 200     -12.884   3.885   4.665  1.00 97.02           H  
ATOM   2870  O   ALA A 200     -16.145   2.367   4.861  1.00 97.02           O  
ATOM   2871  N   GLY A 201     -15.141   3.028   2.974  1.00 97.65           N  
ATOM   2872  H   GLY A 201     -14.556   3.730   2.543  1.00 97.65           H  
ATOM   2873  CA  GLY A 201     -15.330   1.773   2.254  1.00 97.65           C  
ATOM   2874  HA2 GLY A 201     -15.381   1.957   1.181  1.00 97.65           H  
ATOM   2875  HA3 GLY A 201     -16.273   1.334   2.579  1.00 97.65           H  
ATOM   2876  C   GLY A 201     -14.202   0.775   2.520  1.00 97.65           C  
ATOM   2877  O   GLY A 201     -13.038   1.165   2.643  1.00 97.65           O  
ATOM   2878  N   TRP A 202     -14.536  -0.515   2.598  1.00 97.46           N  
ATOM   2879  H   TRP A 202     -15.501  -0.768   2.435  1.00 97.46           H  
ATOM   2880  CA  TRP A 202     -13.574  -1.596   2.838  1.00 97.46           C  
ATOM   2881  HA  TRP A 202     -12.692  -1.407   2.226  1.00 97.46           H  
ATOM   2882  C   TRP A 202     -14.132  -2.976   2.449  1.00 97.46           C  
ATOM   2883  CB  TRP A 202     -13.152  -1.597   4.321  1.00 97.46           C  
ATOM   2884  HB2 TRP A 202     -13.948  -2.064   4.902  1.00 97.46           H  
ATOM   2885  HB3 TRP A 202     -13.033  -0.573   4.676  1.00 97.46           H  
ATOM   2886  O   TRP A 202     -15.310  -3.128   2.128  1.00 97.46           O  
ATOM   2887  CG  TRP A 202     -11.878  -2.323   4.619  1.00 97.46           C  
ATOM   2888  CD1 TRP A 202     -11.748  -3.391   5.439  1.00 97.46           C  
ATOM   2889  HD1 TRP A 202     -12.554  -3.831   6.008  1.00 97.46           H  
ATOM   2890  CD2 TRP A 202     -10.548  -2.066   4.081  1.00 97.46           C  
ATOM   2891  CE2 TRP A 202      -9.668  -3.076   4.572  1.00 97.46           C  
ATOM   2892  CE3 TRP A 202     -10.002  -1.093   3.215  1.00 97.46           C  
ATOM   2893  HE3 TRP A 202     -10.634  -0.294   2.856  1.00 97.46           H  
ATOM   2894  NE1 TRP A 202     -10.442  -3.840   5.418  1.00 97.46           N  
ATOM   2895  HE1 TRP A 202     -10.112  -4.633   5.950  1.00 97.46           H  
ATOM   2896  CH2 TRP A 202      -7.824  -2.196   3.286  1.00 97.46           C  
ATOM   2897  HH2 TRP A 202      -6.795  -2.255   2.961  1.00 97.46           H  
ATOM   2898  CZ2 TRP A 202      -8.330  -3.157   4.174  1.00 97.46           C  
ATOM   2899  HZ2 TRP A 202      -7.707  -3.956   4.548  1.00 97.46           H  
ATOM   2900  CZ3 TRP A 202      -8.650  -1.153   2.831  1.00 97.46           C  
ATOM   2901  HZ3 TRP A 202      -8.240  -0.390   2.186  1.00 97.46           H  
ATOM   2902  N   PHE A 203     -13.278  -4.002   2.524  1.00 96.68           N  
ATOM   2903  H   PHE A 203     -12.343  -3.792   2.844  1.00 96.68           H  
ATOM   2904  CA  PHE A 203     -13.659  -5.418   2.461  1.00 96.68           C  
ATOM   2905  HA  PHE A 203     -14.541  -5.531   1.830  1.00 96.68           H  
ATOM   2906  C   PHE A 203     -14.022  -5.931   3.861  1.00 96.68           C  
ATOM   2907  CB  PHE A 203     -12.515  -6.234   1.847  1.00 96.68           C  
ATOM   2908  HB2 PHE A 203     -11.625  -6.112   2.464  1.00 96.68           H  
ATOM   2909  HB3 PHE A 203     -12.788  -7.290   1.867  1.00 96.68           H  
ATOM   2910  O   PHE A 203     -13.254  -6.671   4.486  1.00 96.68           O  
ATOM   2911  CG  PHE A 203     -12.185  -5.861   0.423  1.00 96.68           C  
ATOM   2912  CD1 PHE A 203     -12.984  -6.355  -0.619  1.00 96.68           C  
ATOM   2913  HD1 PHE A 203     -13.821  -7.001  -0.401  1.00 96.68           H  
ATOM   2914  CD2 PHE A 203     -11.103  -5.006   0.137  1.00 96.68           C  
ATOM   2915  HD2 PHE A 203     -10.496  -4.613   0.939  1.00 96.68           H  
ATOM   2916  CE1 PHE A 203     -12.709  -5.987  -1.943  1.00 96.68           C  
ATOM   2917  HE1 PHE A 203     -13.361  -6.329  -2.733  1.00 96.68           H  
ATOM   2918  CE2 PHE A 203     -10.812  -4.662  -1.196  1.00 96.68           C  
ATOM   2919  HE2 PHE A 203      -9.984  -4.005  -1.416  1.00 96.68           H  
ATOM   2920  CZ  PHE A 203     -11.615  -5.157  -2.239  1.00 96.68           C  
ATOM   2921  HZ  PHE A 203     -11.413  -4.880  -3.264  1.00 96.68           H  
ATOM   2922  N   PHE A 204     -15.158  -5.480   4.394  1.00 94.87           N  
ATOM   2923  H   PHE A 204     -15.751  -4.876   3.844  1.00 94.87           H  
ATOM   2924  CA  PHE A 204     -15.529  -5.758   5.780  1.00 94.87           C  
ATOM   2925  HA  PHE A 204     -14.684  -5.460   6.400  1.00 94.87           H  
ATOM   2926  C   PHE A 204     -15.770  -7.249   6.054  1.00 94.87           C  
ATOM   2927  CB  PHE A 204     -16.718  -4.899   6.216  1.00 94.87           C  
ATOM   2928  HB2 PHE A 204     -17.566  -5.095   5.559  1.00 94.87           H  
ATOM   2929  HB3 PHE A 204     -17.005  -5.192   7.226  1.00 94.87           H  
ATOM   2930  O   PHE A 204     -16.255  -8.014   5.217  1.00 94.87           O  
ATOM   2931  CG  PHE A 204     -16.409  -3.417   6.231  1.00 94.87           C  
ATOM   2932  CD1 PHE A 204     -15.610  -2.869   7.254  1.00 94.87           C  
ATOM   2933  HD1 PHE A 204     -15.241  -3.495   8.053  1.00 94.87           H  
ATOM   2934  CD2 PHE A 204     -16.885  -2.593   5.200  1.00 94.87           C  
ATOM   2935  HD2 PHE A 204     -17.489  -3.018   4.412  1.00 94.87           H  
ATOM   2936  CE1 PHE A 204     -15.289  -1.501   7.239  1.00 94.87           C  
ATOM   2937  HE1 PHE A 204     -14.664  -1.079   8.011  1.00 94.87           H  
ATOM   2938  CE2 PHE A 204     -16.567  -1.225   5.186  1.00 94.87           C  
ATOM   2939  HE2 PHE A 204     -16.915  -0.592   4.384  1.00 94.87           H  
ATOM   2940  CZ  PHE A 204     -15.775  -0.679   6.209  1.00 94.87           C  
ATOM   2941  HZ  PHE A 204     -15.518   0.370   6.192  1.00 94.87           H  
ATOM   2942  N   GLY A 205     -15.391  -7.659   7.267  1.00 90.02           N  
ATOM   2943  H   GLY A 205     -15.032  -6.958   7.899  1.00 90.02           H  
ATOM   2944  CA  GLY A 205     -15.637  -8.990   7.807  1.00 90.02           C  
ATOM   2945  HA2 GLY A 205     -15.025  -9.116   8.700  1.00 90.02           H  
ATOM   2946  HA3 GLY A 205     -15.336  -9.745   7.081  1.00 90.02           H  
ATOM   2947  C   GLY A 205     -17.106  -9.191   8.186  1.00 90.02           C  
ATOM   2948  O   GLY A 205     -18.011  -8.681   7.542  1.00 90.02           O  
ATOM   2949  N   SER A 206     -17.358  -9.981   9.225  1.00 85.90           N  
ATOM   2950  H   SER A 206     -16.594 -10.437   9.703  1.00 85.90           H  
ATOM   2951  CA  SER A 206     -18.661 -10.023   9.915  1.00 85.90           C  
ATOM   2952  HA  SER A 206     -19.465  -9.802   9.213  1.00 85.90           H  
ATOM   2953  C   SER A 206     -18.762  -8.985  11.041  1.00 85.90           C  
ATOM   2954  CB  SER A 206     -18.881 -11.430  10.474  1.00 85.90           C  
ATOM   2955  HB2 SER A 206     -18.959 -12.132   9.644  1.00 85.90           H  
ATOM   2956  HB3 SER A 206     -19.806 -11.467  11.050  1.00 85.90           H  
ATOM   2957  O   SER A 206     -19.725  -8.983  11.796  1.00 85.90           O  
ATOM   2958  OG  SER A 206     -17.780 -11.798  11.289  1.00 85.90           O  
ATOM   2959  HG  SER A 206     -17.917 -11.397  12.150  1.00 85.90           H  
ATOM   2960  N   SER A 207     -17.719  -8.176  11.226  1.00 88.68           N  
ATOM   2961  H   SER A 207     -16.946  -8.223  10.578  1.00 88.68           H  
ATOM   2962  CA  SER A 207     -17.623  -7.141  12.250  1.00 88.68           C  
ATOM   2963  HA  SER A 207     -18.586  -6.636  12.327  1.00 88.68           H  
ATOM   2964  C   SER A 207     -16.572  -6.102  11.855  1.00 88.68           C  
ATOM   2965  CB  SER A 207     -17.290  -7.762  13.616  1.00 88.68           C  
ATOM   2966  HB2 SER A 207     -17.138  -6.966  14.345  1.00 88.68           H  
ATOM   2967  HB3 SER A 207     -18.139  -8.363  13.942  1.00 88.68           H  
ATOM   2968  O   SER A 207     -15.668  -6.376  11.055  1.00 88.68           O  
ATOM   2969  OG  SER A 207     -16.137  -8.586  13.569  1.00 88.68           O  
ATOM   2970  HG  SER A 207     -15.967  -8.908  14.458  1.00 88.68           H  
ATOM   2971  N   LEU A 208     -16.682  -4.902  12.428  1.00 91.31           N  
ATOM   2972  H   LEU A 208     -17.475  -4.726  13.028  1.00 91.31           H  
ATOM   2973  CA  LEU A 208     -15.737  -3.803  12.231  1.00 91.31           C  
ATOM   2974  HA  LEU A 208     -15.438  -3.805  11.182  1.00 91.31           H  
ATOM   2975  C   LEU A 208     -14.468  -4.012  13.080  1.00 91.31           C  
ATOM   2976  CB  LEU A 208     -16.468  -2.474  12.516  1.00 91.31           C  
ATOM   2977  HB2 LEU A 208     -16.796  -2.466  13.555  1.00 91.31           H  
ATOM   2978  HB3 LEU A 208     -17.354  -2.422  11.884  1.00 91.31           H  
ATOM   2979  O   LEU A 208     -14.310  -3.423  14.145  1.00 91.31           O  
ATOM   2980  CG  LEU A 208     -15.629  -1.210  12.257  1.00 91.31           C  
ATOM   2981  HG  LEU A 208     -14.775  -1.192  12.934  1.00 91.31           H  
ATOM   2982  CD1 LEU A 208     -15.118  -1.155  10.819  1.00 91.31           C  
ATOM   2983 HD11 LEU A 208     -14.674  -0.177  10.630  1.00 91.31           H  
ATOM   2984 HD12 LEU A 208     -15.948  -1.309  10.130  1.00 91.31           H  
ATOM   2985 HD13 LEU A 208     -14.353  -1.914  10.653  1.00 91.31           H  
ATOM   2986  CD2 LEU A 208     -16.466   0.041  12.522  1.00 91.31           C  
ATOM   2987 HD21 LEU A 208     -15.851   0.933  12.396  1.00 91.31           H  
ATOM   2988 HD22 LEU A 208     -16.847   0.023  13.542  1.00 91.31           H  
ATOM   2989 HD23 LEU A 208     -17.304   0.085  11.826  1.00 91.31           H  
ATOM   2990  N   THR A 209     -13.569  -4.890  12.629  1.00 91.60           N  
ATOM   2991  H   THR A 209     -13.820  -5.453  11.830  1.00 91.60           H  
ATOM   2992  CA  THR A 209     -12.285  -5.180  13.309  1.00 91.60           C  
ATOM   2993  HA  THR A 209     -12.347  -4.877  14.354  1.00 91.60           H  
ATOM   2994  C   THR A 209     -11.097  -4.440  12.708  1.00 91.60           C  
ATOM   2995  CB  THR A 209     -11.961  -6.675  13.268  1.00 91.60           C  
ATOM   2996  HB  THR A 209     -10.971  -6.842  13.693  1.00 91.60           H  
ATOM   2997  O   THR A 209     -10.104  -4.208  13.395  1.00 91.60           O  
ATOM   2998  CG2 THR A 209     -12.972  -7.494  14.060  1.00 91.60           C  
ATOM   2999 HG21 THR A 209     -12.714  -8.552  14.015  1.00 91.60           H  
ATOM   3000 HG22 THR A 209     -12.972  -7.169  15.101  1.00 91.60           H  
ATOM   3001 HG23 THR A 209     -13.966  -7.343  13.639  1.00 91.60           H  
ATOM   3002  OG1 THR A 209     -11.976  -7.138  11.936  1.00 91.60           O  
ATOM   3003  HG1 THR A 209     -11.779  -8.078  11.954  1.00 91.60           H  
ATOM   3004  N   CYS A 210     -11.190  -4.072  11.431  1.00 94.67           N  
ATOM   3005  H   CYS A 210     -12.039  -4.288  10.929  1.00 94.67           H  
ATOM   3006  CA  CYS A 210     -10.177  -3.297  10.738  1.00 94.67           C  
ATOM   3007  HA  CYS A 210      -9.515  -2.850  11.479  1.00 94.67           H  
ATOM   3008  C   CYS A 210     -10.823  -2.168   9.939  1.00 94.67           C  
ATOM   3009  CB  CYS A 210      -9.329  -4.190   9.830  1.00 94.67           C  
ATOM   3010  HB2 CYS A 210      -9.886  -4.418   8.921  1.00 94.67           H  
ATOM   3011  HB3 CYS A 210      -9.095  -5.120  10.348  1.00 94.67           H  
ATOM   3012  O   CYS A 210     -11.816  -2.376   9.244  1.00 94.67           O  
ATOM   3013  SG  CYS A 210      -7.783  -3.348   9.410  1.00 94.67           S  
ATOM   3014  N   ASN A 211     -10.229  -0.984  10.040  1.00 96.29           N  
ATOM   3015  H   ASN A 211      -9.399  -0.932  10.613  1.00 96.29           H  
ATOM   3016  CA  ASN A 211     -10.620   0.220   9.329  1.00 96.29           C  
ATOM   3017  HA  ASN A 211     -11.095  -0.055   8.387  1.00 96.29           H  
ATOM   3018  C   ASN A 211      -9.366   1.052   9.022  1.00 96.29           C  
ATOM   3019  CB  ASN A 211     -11.638   1.005  10.171  1.00 96.29           C  
ATOM   3020  HB2 ASN A 211     -11.182   1.348  11.101  1.00 96.29           H  
ATOM   3021  HB3 ASN A 211     -12.483   0.363  10.416  1.00 96.29           H  
ATOM   3022  O   ASN A 211      -9.117   2.062   9.684  1.00 96.29           O  
ATOM   3023  CG  ASN A 211     -12.166   2.201   9.402  1.00 96.29           C  
ATOM   3024  ND2 ASN A 211     -12.699   3.177  10.090  1.00 96.29           N  
ATOM   3025 HD21 ASN A 211     -12.575   3.218  11.092  1.00 96.29           H  
ATOM   3026 HD22 ASN A 211     -13.202   3.882   9.571  1.00 96.29           H  
ATOM   3027  OD1 ASN A 211     -12.098   2.258   8.184  1.00 96.29           O  
ATOM   3028  N   PRO A 212      -8.525   0.632   8.063  1.00 96.88           N  
ATOM   3029  CA  PRO A 212      -7.262   1.312   7.792  1.00 96.88           C  
ATOM   3030  HA  PRO A 212      -6.719   1.480   8.722  1.00 96.88           H  
ATOM   3031  C   PRO A 212      -7.456   2.670   7.101  1.00 96.88           C  
ATOM   3032  CB  PRO A 212      -6.479   0.337   6.921  1.00 96.88           C  
ATOM   3033  HB2 PRO A 212      -5.777   0.857   6.269  1.00 96.88           H  
ATOM   3034  HB3 PRO A 212      -5.954  -0.379   7.554  1.00 96.88           H  
ATOM   3035  O   PRO A 212      -6.523   3.463   7.052  1.00 96.88           O  
ATOM   3036  CG  PRO A 212      -7.576  -0.383   6.143  1.00 96.88           C  
ATOM   3037  HG2 PRO A 212      -7.241  -1.372   5.830  1.00 96.88           H  
ATOM   3038  HG3 PRO A 212      -7.877   0.219   5.286  1.00 96.88           H  
ATOM   3039  CD  PRO A 212      -8.727  -0.478   7.141  1.00 96.88           C  
ATOM   3040  HD2 PRO A 212      -9.681  -0.397   6.620  1.00 96.88           H  
ATOM   3041  HD3 PRO A 212      -8.677  -1.423   7.681  1.00 96.88           H  
ATOM   3042  N   LEU A 213      -8.657   2.952   6.587  1.00 97.71           N  
ATOM   3043  H   LEU A 213      -9.380   2.251   6.666  1.00 97.71           H  
ATOM   3044  CA  LEU A 213      -9.044   4.238   6.000  1.00 97.71           C  
ATOM   3045  HA  LEU A 213      -8.150   4.788   5.706  1.00 97.71           H  
ATOM   3046  C   LEU A 213      -9.773   5.159   6.996  1.00 97.71           C  
ATOM   3047  CB  LEU A 213      -9.876   3.971   4.737  1.00 97.71           C  
ATOM   3048  HB2 LEU A 213     -10.273   4.921   4.378  1.00 97.71           H  
ATOM   3049  HB3 LEU A 213     -10.719   3.337   5.013  1.00 97.71           H  
ATOM   3050  O   LEU A 213     -10.184   6.257   6.627  1.00 97.71           O  
ATOM   3051  CG  LEU A 213      -9.114   3.300   3.581  1.00 97.71           C  
ATOM   3052  HG  LEU A 213      -8.792   2.304   3.882  1.00 97.71           H  
ATOM   3053  CD1 LEU A 213     -10.055   3.165   2.386  1.00 97.71           C  
ATOM   3054 HD11 LEU A 213      -9.566   2.589   1.600  1.00 97.71           H  
ATOM   3055 HD12 LEU A 213     -10.310   4.155   2.008  1.00 97.71           H  
ATOM   3056 HD13 LEU A 213     -10.955   2.632   2.692  1.00 97.71           H  
ATOM   3057  CD2 LEU A 213      -7.895   4.102   3.123  1.00 97.71           C  
ATOM   3058 HD21 LEU A 213      -7.121   4.067   3.890  1.00 97.71           H  
ATOM   3059 HD22 LEU A 213      -7.485   3.668   2.211  1.00 97.71           H  
ATOM   3060 HD23 LEU A 213      -8.170   5.141   2.940  1.00 97.71           H  
ATOM   3061  N   GLY A 214      -9.924   4.738   8.254  1.00 96.66           N  
ATOM   3062  H   GLY A 214      -9.593   3.818   8.506  1.00 96.66           H  
ATOM   3063  CA  GLY A 214     -10.459   5.587   9.314  1.00 96.66           C  
ATOM   3064  HA2 GLY A 214     -11.419   5.997   8.998  1.00 96.66           H  
ATOM   3065  HA3 GLY A 214     -10.629   4.985  10.207  1.00 96.66           H  
ATOM   3066  C   GLY A 214      -9.525   6.746   9.676  1.00 96.66           C  
ATOM   3067  O   GLY A 214      -8.395   6.852   9.195  1.00 96.66           O  
ATOM   3068  N   ARG A 215      -9.987   7.618  10.569  1.00 95.60           N  
ATOM   3069  H   ARG A 215     -10.903   7.445  10.957  1.00 95.60           H  
ATOM   3070  CA  ARG A 215      -9.225   8.777  11.054  1.00 95.60           C  
ATOM   3071  HA  ARG A 215      -8.364   8.931  10.404  1.00 95.60           H  
ATOM   3072  C   ARG A 215      -8.662   8.548  12.453  1.00 95.60           C  
ATOM   3073  CB  ARG A 215     -10.095  10.038  10.979  1.00 95.60           C  
ATOM   3074  HB2 ARG A 215     -11.040   9.848  11.488  1.00 95.60           H  
ATOM   3075  HB3 ARG A 215      -9.585  10.854  11.491  1.00 95.60           H  
ATOM   3076  O   ARG A 215      -9.227   7.809  13.253  1.00 95.60           O  
ATOM   3077  CG  ARG A 215     -10.349  10.455   9.522  1.00 95.60           C  
ATOM   3078  HG2 ARG A 215      -9.385  10.621   9.041  1.00 95.60           H  
ATOM   3079  HG3 ARG A 215     -10.870   9.663   8.984  1.00 95.60           H  
ATOM   3080  CD  ARG A 215     -11.163  11.752   9.429  1.00 95.60           C  
ATOM   3081  HD2 ARG A 215     -10.664  12.515  10.026  1.00 95.60           H  
ATOM   3082  HD3 ARG A 215     -11.164  12.078   8.389  1.00 95.60           H  
ATOM   3083  NE  ARG A 215     -12.556  11.567   9.885  1.00 95.60           N  
ATOM   3084  HE  ARG A 215     -12.860  10.612  10.010  1.00 95.60           H  
ATOM   3085  NH1 ARG A 215     -13.109  13.784  10.082  1.00 95.60           N  
ATOM   3086 HH11 ARG A 215     -13.757  14.503  10.371  1.00 95.60           H  
ATOM   3087 HH12 ARG A 215     -12.126  14.012  10.040  1.00 95.60           H  
ATOM   3088  NH2 ARG A 215     -14.620  12.221  10.599  1.00 95.60           N  
ATOM   3089 HH21 ARG A 215     -15.269  12.942  10.880  1.00 95.60           H  
ATOM   3090 HH22 ARG A 215     -14.847  11.256  10.793  1.00 95.60           H  
ATOM   3091  CZ  ARG A 215     -13.421  12.523  10.178  1.00 95.60           C  
ATOM   3092  N   LEU A 216      -7.559   9.207  12.786  1.00 94.70           N  
ATOM   3093  H   LEU A 216      -7.160   9.829  12.098  1.00 94.70           H  
ATOM   3094  CA  LEU A 216      -7.092   9.299  14.167  1.00 94.70           C  
ATOM   3095  HA  LEU A 216      -6.996   8.293  14.577  1.00 94.70           H  
ATOM   3096  C   LEU A 216      -8.137  10.052  14.991  1.00 94.70           C  
ATOM   3097  CB  LEU A 216      -5.732  10.018  14.240  1.00 94.70           C  
ATOM   3098  HB2 LEU A 216      -5.425  10.107  15.282  1.00 94.70           H  
ATOM   3099  HB3 LEU A 216      -5.864  11.025  13.843  1.00 94.70           H  
ATOM   3100  O   LEU A 216      -8.788  10.969  14.489  1.00 94.70           O  
ATOM   3101  CG  LEU A 216      -4.610   9.323  13.453  1.00 94.70           C  
ATOM   3102  HG  LEU A 216      -4.975   9.121  12.446  1.00 94.70           H  
ATOM   3103  CD1 LEU A 216      -3.406  10.255  13.342  1.00 94.70           C  
ATOM   3104 HD11 LEU A 216      -2.996  10.474  14.328  1.00 94.70           H  
ATOM   3105 HD12 LEU A 216      -3.703  11.184  12.856  1.00 94.70           H  
ATOM   3106 HD13 LEU A 216      -2.639   9.789  12.723  1.00 94.70           H  
ATOM   3107  CD2 LEU A 216      -4.151   7.998  14.064  1.00 94.70           C  
ATOM   3108 HD21 LEU A 216      -4.970   7.471  14.555  1.00 94.70           H  
ATOM   3109 HD22 LEU A 216      -3.745   7.368  13.273  1.00 94.70           H  
ATOM   3110 HD23 LEU A 216      -3.352   8.178  14.783  1.00 94.70           H  
ATOM   3111  N   LYS A 217      -8.255   9.715  16.277  1.00 92.40           N  
ATOM   3112  H   LYS A 217      -7.727   8.922  16.611  1.00 92.40           H  
ATOM   3113  CA  LYS A 217      -9.198  10.373  17.192  1.00 92.40           C  
ATOM   3114  HA  LYS A 217     -10.214  10.149  16.867  1.00 92.40           H  
ATOM   3115  C   LYS A 217      -9.065  11.901  17.193  1.00 92.40           C  
ATOM   3116  CB  LYS A 217      -8.984   9.793  18.594  1.00 92.40           C  
ATOM   3117  HB2 LYS A 217      -7.975  10.025  18.936  1.00 92.40           H  
ATOM   3118  HB3 LYS A 217      -9.088   8.709  18.546  1.00 92.40           H  
ATOM   3119  O   LYS A 217     -10.067  12.600  17.245  1.00 92.40           O  
ATOM   3120  CG  LYS A 217     -10.001  10.350  19.598  1.00 92.40           C  
ATOM   3121  HG2 LYS A 217      -9.855  11.423  19.718  1.00 92.40           H  
ATOM   3122  HG3 LYS A 217     -11.011  10.163  19.233  1.00 92.40           H  
ATOM   3123  CD  LYS A 217      -9.819   9.673  20.955  1.00 92.40           C  
ATOM   3124  HD2 LYS A 217      -8.793   9.810  21.296  1.00 92.40           H  
ATOM   3125  HD3 LYS A 217     -10.024   8.608  20.845  1.00 92.40           H  
ATOM   3126  CE  LYS A 217     -10.792  10.283  21.964  1.00 92.40           C  
ATOM   3127  HE2 LYS A 217     -11.806  10.157  21.585  1.00 92.40           H  
ATOM   3128  HE3 LYS A 217     -10.595  11.353  22.039  1.00 92.40           H  
ATOM   3129  NZ  LYS A 217     -10.650   9.632  23.288  1.00 92.40           N  
ATOM   3130  HZ1 LYS A 217      -9.707   9.745  23.632  1.00 92.40           H  
ATOM   3131  HZ2 LYS A 217     -11.299  10.032  23.951  1.00 92.40           H  
ATOM   3132  HZ3 LYS A 217     -10.838   8.643  23.203  1.00 92.40           H  
ATOM   3133  N   SER A 218      -7.841  12.419  17.092  1.00 91.31           N  
ATOM   3134  H   SER A 218      -7.061  11.789  16.972  1.00 91.31           H  
ATOM   3135  CA  SER A 218      -7.551  13.859  17.022  1.00 91.31           C  
ATOM   3136  HA  SER A 218      -8.029  14.360  17.863  1.00 91.31           H  
ATOM   3137  C   SER A 218      -8.059  14.546  15.748  1.00 91.31           C  
ATOM   3138  CB  SER A 218      -6.037  14.074  17.124  1.00 91.31           C  
ATOM   3139  HB2 SER A 218      -5.703  13.808  18.127  1.00 91.31           H  
ATOM   3140  HB3 SER A 218      -5.804  15.123  16.942  1.00 91.31           H  
ATOM   3141  O   SER A 218      -8.166  15.768  15.728  1.00 91.31           O  
ATOM   3142  OG  SER A 218      -5.366  13.257  16.179  1.00 91.31           O  
ATOM   3143  HG  SER A 218      -4.469  13.582  16.065  1.00 91.31           H  
ATOM   3144  N   ALA A 219      -8.363  13.783  14.695  1.00 93.82           N  
ATOM   3145  H   ALA A 219      -8.260  12.782  14.784  1.00 93.82           H  
ATOM   3146  CA  ALA A 219      -8.889  14.269  13.420  1.00 93.82           C  
ATOM   3147  HA  ALA A 219      -8.727  15.345  13.356  1.00 93.82           H  
ATOM   3148  C   ALA A 219     -10.408  14.045  13.267  1.00 93.82           C  
ATOM   3149  CB  ALA A 219      -8.082  13.605  12.297  1.00 93.82           C  
ATOM   3150  HB1 ALA A 219      -8.424  13.973  11.329  1.00 93.82           H  
ATOM   3151  HB2 ALA A 219      -8.205  12.523  12.332  1.00 93.82           H  
ATOM   3152  HB3 ALA A 219      -7.025  13.846  12.411  1.00 93.82           H  
ATOM   3153  O   ALA A 219     -10.986  14.366  12.221  1.00 93.82           O  
ATOM   3154  N   LEU A 220     -11.067  13.479  14.284  1.00 92.60           N  
ATOM   3155  H   LEU A 220     -10.561  13.288  15.137  1.00 92.60           H  
ATOM   3156  CA  LEU A 220     -12.520  13.339  14.327  1.00 92.60           C  
ATOM   3157  HA  LEU A 220     -12.879  13.225  13.304  1.00 92.60           H  
ATOM   3158  C   LEU A 220     -13.184  14.594  14.915  1.00 92.60           C  
ATOM   3159  CB  LEU A 220     -12.913  12.086  15.128  1.00 92.60           C  
ATOM   3160  HB2 LEU A 220     -13.991  12.099  15.286  1.00 92.60           H  
ATOM   3161  HB3 LEU A 220     -12.445  12.133  16.111  1.00 92.60           H  
ATOM   3162  O   LEU A 220     -12.582  15.271  15.749  1.00 92.60           O  
ATOM   3163  CG  LEU A 220     -12.541  10.757  14.456  1.00 92.60           C  
ATOM   3164  HG  LEU A 220     -11.462  10.691  14.318  1.00 92.60           H  
ATOM   3165  CD1 LEU A 220     -12.996   9.598  15.319  1.00 92.60           C  
ATOM   3166 HD11 LEU A 220     -14.069   9.655  15.497  1.00 92.60           H  
ATOM   3167 HD12 LEU A 220     -12.474   9.614  16.276  1.00 92.60           H  
ATOM   3168 HD13 LEU A 220     -12.782   8.678  14.775  1.00 92.60           H  
ATOM   3169  CD2 LEU A 220     -13.231  10.577  13.106  1.00 92.60           C  
ATOM   3170 HD21 LEU A 220     -13.060   9.569  12.729  1.00 92.60           H  
ATOM   3171 HD22 LEU A 220     -14.303  10.743  13.211  1.00 92.60           H  
ATOM   3172 HD23 LEU A 220     -12.779  11.292  12.418  1.00 92.60           H  
ATOM   3173  N   PRO A 221     -14.433  14.903  14.513  1.00 91.56           N  
ATOM   3174  CA  PRO A 221     -15.263  15.868  15.224  1.00 91.56           C  
ATOM   3175  HA  PRO A 221     -14.830  16.861  15.098  1.00 91.56           H  
ATOM   3176  C   PRO A 221     -15.360  15.535  16.715  1.00 91.56           C  
ATOM   3177  CB  PRO A 221     -16.639  15.815  14.553  1.00 91.56           C  
ATOM   3178  HB2 PRO A 221     -17.276  15.088  15.057  1.00 91.56           H  
ATOM   3179  HB3 PRO A 221     -17.118  16.794  14.536  1.00 91.56           H  
ATOM   3180  O   PRO A 221     -15.380  14.365  17.104  1.00 91.56           O  
ATOM   3181  CG  PRO A 221     -16.321  15.312  13.147  1.00 91.56           C  
ATOM   3182  HG2 PRO A 221     -15.974  16.142  12.532  1.00 91.56           H  
ATOM   3183  HG3 PRO A 221     -17.180  14.824  12.686  1.00 91.56           H  
ATOM   3184  CD  PRO A 221     -15.171  14.339  13.396  1.00 91.56           C  
ATOM   3185  HD2 PRO A 221     -14.548  14.270  12.504  1.00 91.56           H  
ATOM   3186  HD3 PRO A 221     -15.557  13.359  13.677  1.00 91.56           H  
ATOM   3187  N   GLU A 222     -15.441  16.569  17.550  1.00 89.00           N  
ATOM   3188  H   GLU A 222     -15.449  17.510  17.181  1.00 89.00           H  
ATOM   3189  CA  GLU A 222     -15.524  16.404  19.000  1.00 89.00           C  
ATOM   3190  HA  GLU A 222     -14.599  15.932  19.331  1.00 89.00           H  
ATOM   3191  C   GLU A 222     -16.700  15.492  19.391  1.00 89.00           C  
ATOM   3192  CB  GLU A 222     -15.614  17.784  19.665  1.00 89.00           C  
ATOM   3193  HB2 GLU A 222     -16.561  18.254  19.398  1.00 89.00           H  
ATOM   3194  HB3 GLU A 222     -14.798  18.399  19.287  1.00 89.00           H  
ATOM   3195  O   GLU A 222     -17.821  15.647  18.909  1.00 89.00           O  
ATOM   3196  CG  GLU A 222     -15.494  17.689  21.194  1.00 89.00           C  
ATOM   3197  HG2 GLU A 222     -14.579  17.149  21.435  1.00 89.00           H  
ATOM   3198  HG3 GLU A 222     -16.334  17.111  21.580  1.00 89.00           H  
ATOM   3199  CD  GLU A 222     -15.470  19.058  21.892  1.00 89.00           C  
ATOM   3200  OE1 GLU A 222     -15.325  19.048  23.135  1.00 89.00           O  
ATOM   3201  OE2 GLU A 222     -15.578  20.093  21.196  1.00 89.00           O  
ATOM   3202  N   GLY A 223     -16.426  14.505  20.249  1.00 86.44           N  
ATOM   3203  H   GLY A 223     -15.479  14.428  20.593  1.00 86.44           H  
ATOM   3204  CA  GLY A 223     -17.413  13.528  20.716  1.00 86.44           C  
ATOM   3205  HA2 GLY A 223     -17.084  13.119  21.671  1.00 86.44           H  
ATOM   3206  HA3 GLY A 223     -18.362  14.039  20.878  1.00 86.44           H  
ATOM   3207  C   GLY A 223     -17.682  12.353  19.767  1.00 86.44           C  
ATOM   3208  O   GLY A 223     -18.316  11.389  20.190  1.00 86.44           O  
ATOM   3209  N   GLN A 224     -17.180  12.371  18.528  1.00 87.63           N  
ATOM   3210  H   GLN A 224     -16.652  13.175  18.219  1.00 87.63           H  
ATOM   3211  CA  GLN A 224     -17.353  11.258  17.595  1.00 87.63           C  
ATOM   3212  HA  GLN A 224     -18.351  10.849  17.749  1.00 87.63           H  
ATOM   3213  C   GLN A 224     -16.338  10.135  17.867  1.00 87.63           C  
ATOM   3214  CB  GLN A 224     -17.298  11.778  16.148  1.00 87.63           C  
ATOM   3215  HB2 GLN A 224     -16.302  12.162  15.931  1.00 87.63           H  
ATOM   3216  HB3 GLN A 224     -18.018  12.590  16.042  1.00 87.63           H  
ATOM   3217  O   GLN A 224     -15.130  10.368  17.927  1.00 87.63           O  
ATOM   3218  CG  GLN A 224     -17.642  10.670  15.142  1.00 87.63           C  
ATOM   3219  HG2 GLN A 224     -16.873   9.899  15.191  1.00 87.63           H  
ATOM   3220  HG3 GLN A 224     -18.595  10.216  15.413  1.00 87.63           H  
ATOM   3221  CD  GLN A 224     -17.745  11.143  13.695  1.00 87.63           C  
ATOM   3222  NE2 GLN A 224     -17.697  10.226  12.756  1.00 87.63           N  
ATOM   3223 HE21 GLN A 224     -17.958  10.496  11.818  1.00 87.63           H  
ATOM   3224 HE22 GLN A 224     -17.480   9.272  13.009  1.00 87.63           H  
ATOM   3225  OE1 GLN A 224     -17.859  12.314  13.363  1.00 87.63           O  
ATOM   3226  N   THR A 225     -16.826   8.899  17.992  1.00 84.59           N  
ATOM   3227  H   THR A 225     -17.825   8.779  18.085  1.00 84.59           H  
ATOM   3228  CA  THR A 225     -15.994   7.685  18.118  1.00 84.59           C  
ATOM   3229  HA  THR A 225     -14.958   7.969  18.307  1.00 84.59           H  
ATOM   3230  C   THR A 225     -15.982   6.825  16.861  1.00 84.59           C  
ATOM   3231  CB  THR A 225     -16.468   6.821  19.291  1.00 84.59           C  
ATOM   3232  HB  THR A 225     -15.917   5.880  19.299  1.00 84.59           H  
ATOM   3233  O   THR A 225     -15.060   6.033  16.668  1.00 84.59           O  
ATOM   3234  CG2 THR A 225     -16.227   7.539  20.621  1.00 84.59           C  
ATOM   3235 HG21 THR A 225     -16.822   8.451  20.671  1.00 84.59           H  
ATOM   3236 HG22 THR A 225     -16.521   6.882  21.440  1.00 84.59           H  
ATOM   3237 HG23 THR A 225     -15.170   7.788  20.720  1.00 84.59           H  
ATOM   3238  OG1 THR A 225     -17.851   6.554  19.195  1.00 84.59           O  
ATOM   3239  HG1 THR A 225     -18.030   5.934  18.483  1.00 84.59           H  
ATOM   3240  N   ASP A 226     -16.988   6.980  16.009  1.00 90.51           N  
ATOM   3241  H   ASP A 226     -17.758   7.578  16.273  1.00 90.51           H  
ATOM   3242  CA  ASP A 226     -17.147   6.192  14.793  1.00 90.51           C  
ATOM   3243  HA  ASP A 226     -16.875   5.159  15.008  1.00 90.51           H  
ATOM   3244  C   ASP A 226     -16.220   6.698  13.688  1.00 90.51           C  
ATOM   3245  CB  ASP A 226     -18.618   6.195  14.363  1.00 90.51           C  
ATOM   3246  HB2 ASP A 226     -18.705   5.749  13.373  1.00 90.51           H  
ATOM   3247  HB3 ASP A 226     -18.964   7.226  14.292  1.00 90.51           H  
ATOM   3248  O   ASP A 226     -15.913   7.891  13.584  1.00 90.51           O  
ATOM   3249  CG  ASP A 226     -19.527   5.420  15.326  1.00 90.51           C  
ATOM   3250  OD1 ASP A 226     -19.015   4.908  16.352  1.00 90.51           O  
ATOM   3251  OD2 ASP A 226     -20.742   5.406  15.048  1.00 90.51           O  
ATOM   3252  N   GLY A 227     -15.767   5.768  12.855  1.00 93.90           N  
ATOM   3253  H   GLY A 227     -16.222   4.867  12.874  1.00 93.90           H  
ATOM   3254  CA  GLY A 227     -14.790   6.016  11.803  1.00 93.90           C  
ATOM   3255  HA2 GLY A 227     -14.724   5.076  11.255  1.00 93.90           H  
ATOM   3256  HA3 GLY A 227     -15.128   6.814  11.141  1.00 93.90           H  
ATOM   3257  C   GLY A 227     -13.364   6.291  12.267  1.00 93.90           C  
ATOM   3258  O   GLY A 227     -12.576   6.877  11.521  1.00 93.90           O  
ATOM   3259  N   GLN A 228     -13.009   5.845  13.476  1.00 94.74           N  
ATOM   3260  H   GLN A 228     -13.714   5.410  14.054  1.00 94.74           H  
ATOM   3261  CA  GLN A 228     -11.612   5.775  13.898  1.00 94.74           C  
ATOM   3262  HA  GLN A 228     -11.185   6.764  13.731  1.00 94.74           H  
ATOM   3263  C   GLN A 228     -10.826   4.768  13.053  1.00 94.74           C  
ATOM   3264  CB  GLN A 228     -11.476   5.450  15.395  1.00 94.74           C  
ATOM   3265  HB2 GLN A 228     -12.128   4.616  15.655  1.00 94.74           H  
ATOM   3266  HB3 GLN A 228     -10.446   5.169  15.614  1.00 94.74           H  
ATOM   3267  O   GLN A 228     -11.369   3.762  12.588  1.00 94.74           O  
ATOM   3268  CG  GLN A 228     -11.825   6.678  16.239  1.00 94.74           C  
ATOM   3269  HG2 GLN A 228     -11.146   7.491  15.984  1.00 94.74           H  
ATOM   3270  HG3 GLN A 228     -12.850   6.970  16.012  1.00 94.74           H  
ATOM   3271  CD  GLN A 228     -11.740   6.439  17.735  1.00 94.74           C  
ATOM   3272  NE2 GLN A 228     -12.804   5.983  18.353  1.00 94.74           N  
ATOM   3273 HE21 GLN A 228     -13.626   5.779  17.802  1.00 94.74           H  
ATOM   3274 HE22 GLN A 228     -12.709   5.730  19.326  1.00 94.74           H  
ATOM   3275  OE1 GLN A 228     -10.733   6.680  18.380  1.00 94.74           O  
ATOM   3276  N   ILE A 229      -9.533   5.027  12.877  1.00 95.27           N  
ATOM   3277  H   ILE A 229      -9.168   5.893  13.248  1.00 95.27           H  
ATOM   3278  CA  ILE A 229      -8.600   4.052  12.326  1.00 95.27           C  
ATOM   3279  HA  ILE A 229      -9.028   3.704  11.386  1.00 95.27           H  
ATOM   3280  C   ILE A 229      -8.500   2.853  13.276  1.00 95.27           C  
ATOM   3281  CB  ILE A 229      -7.240   4.702  11.993  1.00 95.27           C  
ATOM   3282  HB  ILE A 229      -7.435   5.543  11.328  1.00 95.27           H  
ATOM   3283  O   ILE A 229      -8.218   3.001  14.465  1.00 95.27           O  
ATOM   3284  CG1 ILE A 229      -6.340   3.701  11.240  1.00 95.27           C  
ATOM   3285 HG12 ILE A 229      -6.099   2.868  11.901  1.00 95.27           H  
ATOM   3286 HG13 ILE A 229      -6.885   3.311  10.381  1.00 95.27           H  
ATOM   3287  CG2 ILE A 229      -6.529   5.249  13.239  1.00 95.27           C  
ATOM   3288 HG21 ILE A 229      -7.218   5.801  13.877  1.00 95.27           H  
ATOM   3289 HG22 ILE A 229      -6.106   4.417  13.802  1.00 95.27           H  
ATOM   3290 HG23 ILE A 229      -5.729   5.924  12.934  1.00 95.27           H  
ATOM   3291  CD1 ILE A 229      -5.030   4.305  10.723  1.00 95.27           C  
ATOM   3292 HD11 ILE A 229      -4.449   3.523  10.233  1.00 95.27           H  
ATOM   3293 HD12 ILE A 229      -4.432   4.703  11.543  1.00 95.27           H  
ATOM   3294 HD13 ILE A 229      -5.243   5.099  10.007  1.00 95.27           H  
ATOM   3295  N   LEU A 230      -8.740   1.657  12.746  1.00 94.63           N  
ATOM   3296  H   LEU A 230      -8.965   1.619  11.762  1.00 94.63           H  
ATOM   3297  CA  LEU A 230      -8.647   0.403  13.491  1.00 94.63           C  
ATOM   3298  HA  LEU A 230      -8.267   0.592  14.495  1.00 94.63           H  
ATOM   3299  C   LEU A 230      -7.652  -0.499  12.775  1.00 94.63           C  
ATOM   3300  CB  LEU A 230     -10.028  -0.266  13.619  1.00 94.63           C  
ATOM   3301  HB2 LEU A 230      -9.910  -1.206  14.157  1.00 94.63           H  
ATOM   3302  HB3 LEU A 230     -10.392  -0.505  12.620  1.00 94.63           H  
ATOM   3303  O   LEU A 230      -7.877  -0.876  11.625  1.00 94.63           O  
ATOM   3304  CG  LEU A 230     -11.105   0.576  14.326  1.00 94.63           C  
ATOM   3305  HG  LEU A 230     -11.218   1.531  13.814  1.00 94.63           H  
ATOM   3306  CD1 LEU A 230     -12.439  -0.161  14.240  1.00 94.63           C  
ATOM   3307 HD11 LEU A 230     -12.378  -1.127  14.741  1.00 94.63           H  
ATOM   3308 HD12 LEU A 230     -12.697  -0.314  13.192  1.00 94.63           H  
ATOM   3309 HD13 LEU A 230     -13.222   0.437  14.706  1.00 94.63           H  
ATOM   3310  CD2 LEU A 230     -10.779   0.841  15.796  1.00 94.63           C  
ATOM   3311 HD21 LEU A 230     -11.599   1.394  16.255  1.00 94.63           H  
ATOM   3312 HD22 LEU A 230     -10.638  -0.101  16.326  1.00 94.63           H  
ATOM   3313 HD23 LEU A 230      -9.876   1.446  15.875  1.00 94.63           H  
ATOM   3314  N   LEU A 231      -6.556  -0.836  13.449  1.00 94.28           N  
ATOM   3315  H   LEU A 231      -6.448  -0.506  14.398  1.00 94.28           H  
ATOM   3316  CA  LEU A 231      -5.523  -1.724  12.931  1.00 94.28           C  
ATOM   3317  HA  LEU A 231      -5.815  -2.100  11.951  1.00 94.28           H  
ATOM   3318  C   LEU A 231      -5.372  -2.902  13.900  1.00 94.28           C  
ATOM   3319  CB  LEU A 231      -4.209  -0.950  12.743  1.00 94.28           C  
ATOM   3320  HB2 LEU A 231      -3.919  -0.525  13.705  1.00 94.28           H  
ATOM   3321  HB3 LEU A 231      -3.438  -1.656  12.435  1.00 94.28           H  
ATOM   3322  O   LEU A 231      -4.988  -2.690  15.051  1.00 94.28           O  
ATOM   3323  CG  LEU A 231      -4.269   0.198  11.721  1.00 94.28           C  
ATOM   3324  HG  LEU A 231      -4.993   0.938  12.061  1.00 94.28           H  
ATOM   3325  CD1 LEU A 231      -2.899   0.869  11.639  1.00 94.28           C  
ATOM   3326 HD11 LEU A 231      -2.947   1.725  10.967  1.00 94.28           H  
ATOM   3327 HD12 LEU A 231      -2.158   0.159  11.271  1.00 94.28           H  
ATOM   3328 HD13 LEU A 231      -2.603   1.223  12.627  1.00 94.28           H  
ATOM   3329  CD2 LEU A 231      -4.655  -0.257  10.312  1.00 94.28           C  
ATOM   3330 HD21 LEU A 231      -3.962  -1.020   9.957  1.00 94.28           H  
ATOM   3331 HD22 LEU A 231      -5.669  -0.657  10.303  1.00 94.28           H  
ATOM   3332 HD23 LEU A 231      -4.631   0.600   9.640  1.00 94.28           H  
ATOM   3333  N   PRO A 232      -5.687  -4.139  13.480  1.00 91.86           N  
ATOM   3334  CA  PRO A 232      -5.616  -5.305  14.344  1.00 91.86           C  
ATOM   3335  HA  PRO A 232      -6.410  -5.226  15.086  1.00 91.86           H  
ATOM   3336  C   PRO A 232      -4.262  -5.425  15.043  1.00 91.86           C  
ATOM   3337  CB  PRO A 232      -5.905  -6.497  13.431  1.00 91.86           C  
ATOM   3338  HB2 PRO A 232      -6.353  -7.330  13.972  1.00 91.86           H  
ATOM   3339  HB3 PRO A 232      -4.994  -6.804  12.918  1.00 91.86           H  
ATOM   3340  O   PRO A 232      -3.216  -5.403  14.391  1.00 91.86           O  
ATOM   3341  CG  PRO A 232      -6.857  -5.905  12.401  1.00 91.86           C  
ATOM   3342  HG2 PRO A 232      -7.870  -5.872  12.804  1.00 91.86           H  
ATOM   3343  HG3 PRO A 232      -6.829  -6.451  11.458  1.00 91.86           H  
ATOM   3344  CD  PRO A 232      -6.323  -4.490  12.222  1.00 91.86           C  
ATOM   3345  HD2 PRO A 232      -5.590  -4.464  11.416  1.00 91.86           H  
ATOM   3346  HD3 PRO A 232      -7.155  -3.817  12.017  1.00 91.86           H  
ATOM   3347  N   ASN A 233      -4.324  -5.596  16.367  1.00 89.70           N  
ATOM   3348  H   ASN A 233      -5.243  -5.590  16.785  1.00 89.70           H  
ATOM   3349  CA  ASN A 233      -3.187  -5.682  17.287  1.00 89.70           C  
ATOM   3350  HA  ASN A 233      -3.611  -5.922  18.262  1.00 89.70           H  
ATOM   3351  C   ASN A 233      -2.409  -4.368  17.529  1.00 89.70           C  
ATOM   3352  CB  ASN A 233      -2.326  -6.887  16.882  1.00 89.70           C  
ATOM   3353  HB2 ASN A 233      -2.974  -7.725  16.626  1.00 89.70           H  
ATOM   3354  HB3 ASN A 233      -1.725  -6.630  16.010  1.00 89.70           H  
ATOM   3355  O   ASN A 233      -1.354  -4.392  18.160  1.00 89.70           O  
ATOM   3356  CG  ASN A 233      -1.424  -7.355  17.995  1.00 89.70           C  
ATOM   3357  ND2 ASN A 233      -0.155  -7.497  17.736  1.00 89.70           N  
ATOM   3358 HD21 ASN A 233       0.431  -7.770  18.513  1.00 89.70           H  
ATOM   3359 HD22 ASN A 233       0.221  -7.178  16.855  1.00 89.70           H  
ATOM   3360  OD1 ASN A 233      -1.852  -7.659  19.093  1.00 89.70           O  
ATOM   3361  N   LEU A 234      -2.944  -3.217  17.103  1.00 89.25           N  
ATOM   3362  H   LEU A 234      -3.791  -3.241  16.552  1.00 89.25           H  
ATOM   3363  CA  LEU A 234      -2.404  -1.889  17.402  1.00 89.25           C  
ATOM   3364  HA  LEU A 234      -1.585  -1.977  18.116  1.00 89.25           H  
ATOM   3365  C   LEU A 234      -3.472  -0.998  18.047  1.00 89.25           C  
ATOM   3366  CB  LEU A 234      -1.862  -1.246  16.114  1.00 89.25           C  
ATOM   3367  HB2 LEU A 234      -1.486  -0.251  16.355  1.00 89.25           H  
ATOM   3368  HB3 LEU A 234      -2.695  -1.127  15.421  1.00 89.25           H  
ATOM   3369  O   LEU A 234      -4.513  -0.727  17.452  1.00 89.25           O  
ATOM   3370  CG  LEU A 234      -0.754  -2.044  15.411  1.00 89.25           C  
ATOM   3371  HG  LEU A 234      -1.122  -3.030  15.128  1.00 89.25           H  
ATOM   3372  CD1 LEU A 234      -0.320  -1.308  14.147  1.00 89.25           C  
ATOM   3373 HD11 LEU A 234      -1.191  -1.110  13.521  1.00 89.25           H  
ATOM   3374 HD12 LEU A 234       0.406  -1.908  13.598  1.00 89.25           H  
ATOM   3375 HD13 LEU A 234       0.132  -0.357  14.427  1.00 89.25           H  
ATOM   3376  CD2 LEU A 234       0.482  -2.192  16.293  1.00 89.25           C  
ATOM   3377 HD21 LEU A 234       1.221  -2.781  15.750  1.00 89.25           H  
ATOM   3378 HD22 LEU A 234       0.867  -1.209  16.564  1.00 89.25           H  
ATOM   3379 HD23 LEU A 234       0.241  -2.744  17.202  1.00 89.25           H  
ATOM   3380  N   ASP A 235      -3.200  -0.503  19.257  1.00 88.18           N  
ATOM   3381  H   ASP A 235      -2.336  -0.758  19.713  1.00 88.18           H  
ATOM   3382  CA  ASP A 235      -4.046   0.517  19.886  1.00 88.18           C  
ATOM   3383  HA  ASP A 235      -5.091   0.271  19.693  1.00 88.18           H  
ATOM   3384  C   ASP A 235      -3.768   1.886  19.247  1.00 88.18           C  
ATOM   3385  CB  ASP A 235      -3.881   0.520  21.417  1.00 88.18           C  
ATOM   3386  HB2 ASP A 235      -4.172  -0.457  21.802  1.00 88.18           H  
ATOM   3387  HB3 ASP A 235      -2.831   0.679  21.665  1.00 88.18           H  
ATOM   3388  O   ASP A 235      -2.799   2.570  19.582  1.00 88.18           O  
ATOM   3389  CG  ASP A 235      -4.736   1.597  22.112  1.00 88.18           C  
ATOM   3390  OD1 ASP A 235      -5.492   2.321  21.424  1.00 88.18           O  
ATOM   3391  OD2 ASP A 235      -4.585   1.782  23.338  1.00 88.18           O  
ATOM   3392  N   MET A 236      -4.642   2.271  18.317  1.00 89.73           N  
ATOM   3393  H   MET A 236      -5.362   1.609  18.062  1.00 89.73           H  
ATOM   3394  CA  MET A 236      -4.606   3.553  17.609  1.00 89.73           C  
ATOM   3395  HA  MET A 236      -3.575   3.907  17.586  1.00 89.73           H  
ATOM   3396  C   MET A 236      -5.420   4.661  18.303  1.00 89.73           C  
ATOM   3397  CB  MET A 236      -5.069   3.345  16.161  1.00 89.73           C  
ATOM   3398  HB2 MET A 236      -6.097   2.983  16.163  1.00 89.73           H  
ATOM   3399  HB3 MET A 236      -5.053   4.315  15.663  1.00 89.73           H  
ATOM   3400  O   MET A 236      -5.621   5.730  17.726  1.00 89.73           O  
ATOM   3401  CG  MET A 236      -4.200   2.366  15.356  1.00 89.73           C  
ATOM   3402  HG2 MET A 236      -4.308   1.370  15.784  1.00 89.73           H  
ATOM   3403  HG3 MET A 236      -4.586   2.327  14.338  1.00 89.73           H  
ATOM   3404  SD  MET A 236      -2.427   2.757  15.281  1.00 89.73           S  
ATOM   3405  CE  MET A 236      -2.481   4.368  14.453  1.00 89.73           C  
ATOM   3406  HE1 MET A 236      -2.867   4.258  13.440  1.00 89.73           H  
ATOM   3407  HE2 MET A 236      -1.469   4.773  14.419  1.00 89.73           H  
ATOM   3408  HE3 MET A 236      -3.104   5.066  15.013  1.00 89.73           H  
ATOM   3409  N   VAL A 237      -5.905   4.425  19.527  1.00 84.16           N  
ATOM   3410  H   VAL A 237      -5.702   3.535  19.960  1.00 84.16           H  
ATOM   3411  CA  VAL A 237      -6.764   5.357  20.277  1.00 84.16           C  
ATOM   3412  HA  VAL A 237      -7.053   6.187  19.632  1.00 84.16           H  
ATOM   3413  C   VAL A 237      -6.025   5.948  21.472  1.00 84.16           C  
ATOM   3414  CB  VAL A 237      -8.054   4.651  20.741  1.00 84.16           C  
ATOM   3415  HB  VAL A 237      -7.804   3.854  21.441  1.00 84.16           H  
ATOM   3416  O   VAL A 237      -6.045   7.162  21.680  1.00 84.16           O  
ATOM   3417  CG1 VAL A 237      -8.999   5.631  21.450  1.00 84.16           C  
ATOM   3418 HG11 VAL A 237      -9.906   5.106  21.749  1.00 84.16           H  
ATOM   3419 HG12 VAL A 237      -8.525   6.036  22.344  1.00 84.16           H  
ATOM   3420 HG13 VAL A 237      -9.259   6.437  20.763  1.00 84.16           H  
ATOM   3421  CG2 VAL A 237      -8.810   4.032  19.557  1.00 84.16           C  
ATOM   3422 HG21 VAL A 237      -8.227   3.216  19.129  1.00 84.16           H  
ATOM   3423 HG22 VAL A 237      -9.765   3.626  19.890  1.00 84.16           H  
ATOM   3424 HG23 VAL A 237      -8.984   4.784  18.787  1.00 84.16           H  
ATOM   3425  N   SER A 238      -5.376   5.093  22.258  1.00 82.05           N  
ATOM   3426  H   SER A 238      -5.480   4.109  22.056  1.00 82.05           H  
ATOM   3427  CA  SER A 238      -4.648   5.457  23.480  1.00 82.05           C  
ATOM   3428  HA  SER A 238      -4.506   6.538  23.505  1.00 82.05           H  
ATOM   3429  C   SER A 238      -3.250   4.848  23.562  1.00 82.05           C  
ATOM   3430  CB  SER A 238      -5.463   5.064  24.716  1.00 82.05           C  
ATOM   3431  HB2 SER A 238      -6.301   5.756  24.808  1.00 82.05           H  
ATOM   3432  HB3 SER A 238      -4.848   5.166  25.610  1.00 82.05           H  
ATOM   3433  O   SER A 238      -2.534   5.075  24.539  1.00 82.05           O  
ATOM   3434  OG  SER A 238      -5.991   3.749  24.657  1.00 82.05           O  
ATOM   3435  HG  SER A 238      -5.393   3.132  24.229  1.00 82.05           H  
ATOM   3436  N   GLY A 239      -2.854   4.077  22.549  1.00 77.40           N  
ATOM   3437  H   GLY A 239      -3.497   3.910  21.789  1.00 77.40           H  
ATOM   3438  CA  GLY A 239      -1.632   3.296  22.588  1.00 77.40           C  
ATOM   3439  HA2 GLY A 239      -1.604   2.612  21.739  1.00 77.40           H  
ATOM   3440  HA3 GLY A 239      -1.628   2.704  23.503  1.00 77.40           H  
ATOM   3441  C   GLY A 239      -0.385   4.166  22.541  1.00 77.40           C  
ATOM   3442  O   GLY A 239      -0.348   5.218  21.901  1.00 77.40           O  
ATOM   3443  N   GLY A 240       0.692   3.674  23.156  1.00 79.91           N  
ATOM   3444  H   GLY A 240       0.589   2.821  23.687  1.00 79.91           H  
ATOM   3445  CA  GLY A 240       1.990   4.357  23.161  1.00 79.91           C  
ATOM   3446  HA2 GLY A 240       1.874   5.331  23.636  1.00 79.91           H  
ATOM   3447  HA3 GLY A 240       2.699   3.769  23.744  1.00 79.91           H  
ATOM   3448  C   GLY A 240       2.595   4.583  21.768  1.00 79.91           C  
ATOM   3449  O   GLY A 240       3.521   5.374  21.632  1.00 79.91           O  
ATOM   3450  N   TYR A 241       2.071   3.921  20.731  1.00 79.24           N  
ATOM   3451  H   TYR A 241       1.313   3.279  20.914  1.00 79.24           H  
ATOM   3452  CA  TYR A 241       2.513   4.071  19.343  1.00 79.24           C  
ATOM   3453  HA  TYR A 241       3.594   4.212  19.335  1.00 79.24           H  
ATOM   3454  C   TYR A 241       1.881   5.272  18.629  1.00 79.24           C  
ATOM   3455  CB  TYR A 241       2.205   2.784  18.568  1.00 79.24           C  
ATOM   3456  HB2 TYR A 241       2.758   2.801  17.629  1.00 79.24           H  
ATOM   3457  HB3 TYR A 241       1.143   2.765  18.322  1.00 79.24           H  
ATOM   3458  O   TYR A 241       2.454   5.762  17.659  1.00 79.24           O  
ATOM   3459  CG  TYR A 241       2.558   1.513  19.312  1.00 79.24           C  
ATOM   3460  CD1 TYR A 241       3.908   1.160  19.504  1.00 79.24           C  
ATOM   3461  HD1 TYR A 241       4.688   1.784  19.095  1.00 79.24           H  
ATOM   3462  CD2 TYR A 241       1.532   0.709  19.847  1.00 79.24           C  
ATOM   3463  HD2 TYR A 241       0.497   0.977  19.696  1.00 79.24           H  
ATOM   3464  CE1 TYR A 241       4.235  -0.003  20.227  1.00 79.24           C  
ATOM   3465  HE1 TYR A 241       5.271  -0.277  20.367  1.00 79.24           H  
ATOM   3466  CE2 TYR A 241       1.857  -0.457  20.564  1.00 79.24           C  
ATOM   3467  HE2 TYR A 241       1.082  -1.093  20.963  1.00 79.24           H  
ATOM   3468  OH  TYR A 241       3.510  -1.956  21.423  1.00 79.24           O  
ATOM   3469  HH  TYR A 241       4.452  -2.141  21.430  1.00 79.24           H  
ATOM   3470  CZ  TYR A 241       3.207  -0.819  20.747  1.00 79.24           C  
ATOM   3471  N   LEU A 242       0.724   5.760  19.095  1.00 85.47           N  
ATOM   3472  H   LEU A 242       0.336   5.366  19.940  1.00 85.47           H  
ATOM   3473  CA  LEU A 242      -0.054   6.802  18.421  1.00 85.47           C  
ATOM   3474  HA  LEU A 242      -0.352   6.405  17.451  1.00 85.47           H  
ATOM   3475  C   LEU A 242       0.751   8.086  18.131  1.00 85.47           C  
ATOM   3476  CB  LEU A 242      -1.340   7.067  19.233  1.00 85.47           C  
ATOM   3477  HB2 LEU A 242      -1.084   7.315  20.263  1.00 85.47           H  
ATOM   3478  HB3 LEU A 242      -1.926   6.149  19.265  1.00 85.47           H  
ATOM   3479  O   LEU A 242       0.689   8.551  16.995  1.00 85.47           O  
ATOM   3480  CG  LEU A 242      -2.223   8.198  18.678  1.00 85.47           C  
ATOM   3481  HG  LEU A 242      -1.644   9.118  18.598  1.00 85.47           H  
ATOM   3482  CD1 LEU A 242      -2.782   7.836  17.309  1.00 85.47           C  
ATOM   3483 HD11 LEU A 242      -1.971   7.770  16.584  1.00 85.47           H  
ATOM   3484 HD12 LEU A 242      -3.309   6.883  17.353  1.00 85.47           H  
ATOM   3485 HD13 LEU A 242      -3.475   8.615  16.990  1.00 85.47           H  
ATOM   3486  CD2 LEU A 242      -3.394   8.469  19.619  1.00 85.47           C  
ATOM   3487 HD21 LEU A 242      -4.024   7.582  19.691  1.00 85.47           H  
ATOM   3488 HD22 LEU A 242      -3.991   9.297  19.237  1.00 85.47           H  
ATOM   3489 HD23 LEU A 242      -3.024   8.726  20.611  1.00 85.47           H  
ATOM   3490  N   PRO A 243       1.559   8.637  19.065  1.00 87.67           N  
ATOM   3491  CA  PRO A 243       2.362   9.837  18.795  1.00 87.67           C  
ATOM   3492  HA  PRO A 243       1.695  10.650  18.504  1.00 87.67           H  
ATOM   3493  C   PRO A 243       3.420   9.655  17.702  1.00 87.67           C  
ATOM   3494  CB  PRO A 243       3.045  10.184  20.123  1.00 87.67           C  
ATOM   3495  HB2 PRO A 243       4.036   9.731  20.167  1.00 87.67           H  
ATOM   3496  HB3 PRO A 243       3.116  11.262  20.268  1.00 87.67           H  
ATOM   3497  O   PRO A 243       3.960  10.635  17.196  1.00 87.67           O  
ATOM   3498  CG  PRO A 243       2.154   9.530  21.174  1.00 87.67           C  
ATOM   3499  HG2 PRO A 243       2.701   9.310  22.092  1.00 87.67           H  
ATOM   3500  HG3 PRO A 243       1.291  10.164  21.376  1.00 87.67           H  
ATOM   3501  CD  PRO A 243       1.707   8.260  20.465  1.00 87.67           C  
ATOM   3502  HD2 PRO A 243       0.782   7.898  20.914  1.00 87.67           H  
ATOM   3503  HD3 PRO A 243       2.485   7.501  20.551  1.00 87.67           H  
ATOM   3504  N   TYR A 244       3.746   8.407  17.371  1.00 89.19           N  
ATOM   3505  H   TYR A 244       3.245   7.647  17.809  1.00 89.19           H  
ATOM   3506  CA  TYR A 244       4.759   8.054  16.389  1.00 89.19           C  
ATOM   3507  HA  TYR A 244       5.400   8.915  16.201  1.00 89.19           H  
ATOM   3508  C   TYR A 244       4.160   7.638  15.048  1.00 89.19           C  
ATOM   3509  CB  TYR A 244       5.619   6.929  16.967  1.00 89.19           C  
ATOM   3510  HB2 TYR A 244       5.010   6.032  17.079  1.00 89.19           H  
ATOM   3511  HB3 TYR A 244       6.400   6.694  16.244  1.00 89.19           H  
ATOM   3512  O   TYR A 244       4.916   7.472  14.093  1.00 89.19           O  
ATOM   3513  CG  TYR A 244       6.262   7.266  18.298  1.00 89.19           C  
ATOM   3514  CD1 TYR A 244       7.314   8.199  18.357  1.00 89.19           C  
ATOM   3515  HD1 TYR A 244       7.673   8.656  17.447  1.00 89.19           H  
ATOM   3516  CD2 TYR A 244       5.777   6.678  19.480  1.00 89.19           C  
ATOM   3517  HD2 TYR A 244       4.950   5.985  19.442  1.00 89.19           H  
ATOM   3518  CE1 TYR A 244       7.889   8.538  19.597  1.00 89.19           C  
ATOM   3519  HE1 TYR A 244       8.693   9.258  19.638  1.00 89.19           H  
ATOM   3520  CE2 TYR A 244       6.349   7.009  20.721  1.00 89.19           C  
ATOM   3521  HE2 TYR A 244       5.968   6.570  21.631  1.00 89.19           H  
ATOM   3522  OH  TYR A 244       7.958   8.258  21.981  1.00 89.19           O  
ATOM   3523  HH  TYR A 244       8.637   8.930  21.887  1.00 89.19           H  
ATOM   3524  CZ  TYR A 244       7.406   7.939  20.781  1.00 89.19           C  
ATOM   3525  N   PHE A 245       2.844   7.427  14.969  1.00 92.70           N  
ATOM   3526  H   PHE A 245       2.264   7.664  15.762  1.00 92.70           H  
ATOM   3527  CA  PHE A 245       2.177   6.992  13.747  1.00 92.70           C  
ATOM   3528  HA  PHE A 245       2.649   6.076  13.390  1.00 92.70           H  
ATOM   3529  C   PHE A 245       2.314   8.050  12.655  1.00 92.70           C  
ATOM   3530  CB  PHE A 245       0.705   6.696  14.038  1.00 92.70           C  
ATOM   3531  HB2 PHE A 245       0.643   5.902  14.782  1.00 92.70           H  
ATOM   3532  HB3 PHE A 245       0.244   7.585  14.469  1.00 92.70           H  
ATOM   3533  O   PHE A 245       2.086   9.233  12.897  1.00 92.70           O  
ATOM   3534  CG  PHE A 245      -0.081   6.285  12.808  1.00 92.70           C  
ATOM   3535  CD1 PHE A 245      -0.931   7.211  12.178  1.00 92.70           C  
ATOM   3536  HD1 PHE A 245      -0.994   8.225  12.545  1.00 92.70           H  
ATOM   3537  CD2 PHE A 245       0.036   4.981  12.288  1.00 92.70           C  
ATOM   3538  HD2 PHE A 245       0.707   4.271  12.749  1.00 92.70           H  
ATOM   3539  CE1 PHE A 245      -1.694   6.824  11.065  1.00 92.70           C  
ATOM   3540  HE1 PHE A 245      -2.351   7.536  10.588  1.00 92.70           H  
ATOM   3541  CE2 PHE A 245      -0.728   4.594  11.174  1.00 92.70           C  
ATOM   3542  HE2 PHE A 245      -0.640   3.594  10.777  1.00 92.70           H  
ATOM   3543  CZ  PHE A 245      -1.601   5.515  10.569  1.00 92.70           C  
ATOM   3544  HZ  PHE A 245      -2.193   5.227   9.713  1.00 92.70           H  
ATOM   3545  N   GLN A 246       2.672   7.612  11.451  1.00 94.05           N  
ATOM   3546  H   GLN A 246       2.869   6.629  11.327  1.00 94.05           H  
ATOM   3547  CA  GLN A 246       2.734   8.486  10.283  1.00 94.05           C  
ATOM   3548  HA  GLN A 246       2.592   9.527  10.573  1.00 94.05           H  
ATOM   3549  C   GLN A 246       1.632   8.153   9.285  1.00 94.05           C  
ATOM   3550  CB  GLN A 246       4.097   8.361   9.612  1.00 94.05           C  
ATOM   3551  HB2 GLN A 246       4.282   7.316   9.361  1.00 94.05           H  
ATOM   3552  HB3 GLN A 246       4.071   8.931   8.684  1.00 94.05           H  
ATOM   3553  O   GLN A 246       0.882   9.036   8.885  1.00 94.05           O  
ATOM   3554  CG  GLN A 246       5.253   8.897  10.458  1.00 94.05           C  
ATOM   3555  HG2 GLN A 246       5.107   9.957  10.667  1.00 94.05           H  
ATOM   3556  HG3 GLN A 246       5.330   8.347  11.396  1.00 94.05           H  
ATOM   3557  CD  GLN A 246       6.514   8.710   9.644  1.00 94.05           C  
ATOM   3558  NE2 GLN A 246       7.065   7.521   9.657  1.00 94.05           N  
ATOM   3559 HE21 GLN A 246       6.547   6.781  10.109  1.00 94.05           H  
ATOM   3560 HE22 GLN A 246       7.624   7.334   8.836  1.00 94.05           H  
ATOM   3561  OE1 GLN A 246       6.953   9.548   8.884  1.00 94.05           O  
ATOM   3562  N   TYR A 247       1.550   6.888   8.873  1.00 95.71           N  
ATOM   3563  H   TYR A 247       2.199   6.206   9.239  1.00 95.71           H  
ATOM   3564  CA  TYR A 247       0.558   6.418   7.916  1.00 95.71           C  
ATOM   3565  HA  TYR A 247      -0.407   6.841   8.197  1.00 95.71           H  
ATOM   3566  C   TYR A 247       0.415   4.895   7.959  1.00 95.71           C  
ATOM   3567  CB  TYR A 247       0.909   6.902   6.492  1.00 95.71           C  
ATOM   3568  HB2 TYR A 247       0.240   6.428   5.773  1.00 95.71           H  
ATOM   3569  HB3 TYR A 247       0.711   7.972   6.430  1.00 95.71           H  
ATOM   3570  O   TYR A 247       1.307   4.160   8.397  1.00 95.71           O  
ATOM   3571  CG  TYR A 247       2.344   6.655   6.065  1.00 95.71           C  
ATOM   3572  CD1 TYR A 247       3.299   7.688   6.162  1.00 95.71           C  
ATOM   3573  HD1 TYR A 247       2.995   8.667   6.501  1.00 95.71           H  
ATOM   3574  CD2 TYR A 247       2.729   5.387   5.595  1.00 95.71           C  
ATOM   3575  HD2 TYR A 247       2.000   4.594   5.526  1.00 95.71           H  
ATOM   3576  CE1 TYR A 247       4.646   7.448   5.824  1.00 95.71           C  
ATOM   3577  HE1 TYR A 247       5.373   8.242   5.908  1.00 95.71           H  
ATOM   3578  CE2 TYR A 247       4.066   5.155   5.230  1.00 95.71           C  
ATOM   3579  HE2 TYR A 247       4.380   4.178   4.894  1.00 95.71           H  
ATOM   3580  OH  TYR A 247       6.318   5.901   5.029  1.00 95.71           O  
ATOM   3581  HH  TYR A 247       6.924   6.476   5.502  1.00 95.71           H  
ATOM   3582  CZ  TYR A 247       5.027   6.175   5.348  1.00 95.71           C  
ATOM   3583  N   VAL A 248      -0.718   4.424   7.446  1.00 96.47           N  
ATOM   3584  H   VAL A 248      -1.394   5.105   7.131  1.00 96.47           H  
ATOM   3585  CA  VAL A 248      -0.921   3.044   7.012  1.00 96.47           C  
ATOM   3586  HA  VAL A 248      -0.018   2.478   7.240  1.00 96.47           H  
ATOM   3587  C   VAL A 248      -1.095   3.038   5.500  1.00 96.47           C  
ATOM   3588  CB  VAL A 248      -2.079   2.360   7.761  1.00 96.47           C  
ATOM   3589  HB  VAL A 248      -1.815   2.330   8.818  1.00 96.47           H  
ATOM   3590  O   VAL A 248      -1.770   3.898   4.934  1.00 96.47           O  
ATOM   3591  CG1 VAL A 248      -3.406   3.115   7.637  1.00 96.47           C  
ATOM   3592 HG11 VAL A 248      -3.323   4.111   8.071  1.00 96.47           H  
ATOM   3593 HG12 VAL A 248      -4.192   2.571   8.160  1.00 96.47           H  
ATOM   3594 HG13 VAL A 248      -3.695   3.225   6.592  1.00 96.47           H  
ATOM   3595  CG2 VAL A 248      -2.287   0.911   7.298  1.00 96.47           C  
ATOM   3596 HG21 VAL A 248      -1.357   0.352   7.404  1.00 96.47           H  
ATOM   3597 HG22 VAL A 248      -2.615   0.881   6.259  1.00 96.47           H  
ATOM   3598 HG23 VAL A 248      -3.046   0.431   7.916  1.00 96.47           H  
ATOM   3599  N   ARG A 249      -0.469   2.078   4.829  1.00 96.83           N  
ATOM   3600  H   ARG A 249       0.068   1.404   5.356  1.00 96.83           H  
ATOM   3601  CA  ARG A 249      -0.540   1.936   3.375  1.00 96.83           C  
ATOM   3602  HA  ARG A 249      -1.475   2.378   3.031  1.00 96.83           H  
ATOM   3603  C   ARG A 249      -0.597   0.477   2.975  1.00 96.83           C  
ATOM   3604  CB  ARG A 249       0.611   2.716   2.714  1.00 96.83           C  
ATOM   3605  HB2 ARG A 249       0.512   3.764   2.996  1.00 96.83           H  
ATOM   3606  HB3 ARG A 249       0.514   2.656   1.630  1.00 96.83           H  
ATOM   3607  O   ARG A 249      -0.215  -0.404   3.742  1.00 96.83           O  
ATOM   3608  CG  ARG A 249       2.013   2.234   3.101  1.00 96.83           C  
ATOM   3609  HG2 ARG A 249       2.182   1.240   2.689  1.00 96.83           H  
ATOM   3610  HG3 ARG A 249       2.110   2.198   4.186  1.00 96.83           H  
ATOM   3611  CD  ARG A 249       3.053   3.218   2.552  1.00 96.83           C  
ATOM   3612  HD2 ARG A 249       2.936   4.175   3.060  1.00 96.83           H  
ATOM   3613  HD3 ARG A 249       2.867   3.394   1.492  1.00 96.83           H  
ATOM   3614  NE  ARG A 249       4.416   2.704   2.752  1.00 96.83           N  
ATOM   3615  HE  ARG A 249       4.534   1.897   3.348  1.00 96.83           H  
ATOM   3616  NH1 ARG A 249       5.618   4.185   1.493  1.00 96.83           N  
ATOM   3617 HH11 ARG A 249       6.513   4.489   1.139  1.00 96.83           H  
ATOM   3618 HH12 ARG A 249       4.768   4.710   1.344  1.00 96.83           H  
ATOM   3619  NH2 ARG A 249       6.654   2.482   2.493  1.00 96.83           N  
ATOM   3620 HH21 ARG A 249       6.532   1.656   3.062  1.00 96.83           H  
ATOM   3621 HH22 ARG A 249       7.487   2.614   1.937  1.00 96.83           H  
ATOM   3622  CZ  ARG A 249       5.555   3.126   2.246  1.00 96.83           C  
ATOM   3623  N   MET A 250      -1.074   0.221   1.768  1.00 96.98           N  
ATOM   3624  H   MET A 250      -1.359   1.003   1.197  1.00 96.98           H  
ATOM   3625  CA  MET A 250      -1.150  -1.126   1.213  1.00 96.98           C  
ATOM   3626  HA  MET A 250      -0.458  -1.763   1.765  1.00 96.98           H  
ATOM   3627  C   MET A 250      -0.720  -1.110  -0.244  1.00 96.98           C  
ATOM   3628  CB  MET A 250      -2.570  -1.659   1.403  1.00 96.98           C  
ATOM   3629  HB2 MET A 250      -2.847  -1.503   2.446  1.00 96.98           H  
ATOM   3630  HB3 MET A 250      -3.239  -1.084   0.763  1.00 96.98           H  
ATOM   3631  O   MET A 250      -1.012  -0.149  -0.953  1.00 96.98           O  
ATOM   3632  CG  MET A 250      -2.777  -3.142   1.107  1.00 96.98           C  
ATOM   3633  HG2 MET A 250      -2.448  -3.364   0.092  1.00 96.98           H  
ATOM   3634  HG3 MET A 250      -2.186  -3.739   1.801  1.00 96.98           H  
ATOM   3635  SD  MET A 250      -4.530  -3.570   1.291  1.00 96.98           S  
ATOM   3636  CE  MET A 250      -4.532  -5.212   0.561  1.00 96.98           C  
ATOM   3637  HE1 MET A 250      -5.558  -5.520   0.360  1.00 96.98           H  
ATOM   3638  HE2 MET A 250      -3.992  -5.162  -0.384  1.00 96.98           H  
ATOM   3639  HE3 MET A 250      -4.062  -5.919   1.244  1.00 96.98           H  
ATOM   3640  N   TYR A 251      -0.033  -2.153  -0.696  1.00 95.87           N  
ATOM   3641  H   TYR A 251       0.228  -2.880  -0.047  1.00 95.87           H  
ATOM   3642  CA  TYR A 251       0.467  -2.261  -2.065  1.00 95.87           C  
ATOM   3643  HA  TYR A 251      -0.157  -1.647  -2.714  1.00 95.87           H  
ATOM   3644  C   TYR A 251       0.384  -3.687  -2.604  1.00 95.87           C  
ATOM   3645  CB  TYR A 251       1.905  -1.723  -2.153  1.00 95.87           C  
ATOM   3646  HB2 TYR A 251       1.883  -0.647  -1.981  1.00 95.87           H  
ATOM   3647  HB3 TYR A 251       2.285  -1.873  -3.164  1.00 95.87           H  
ATOM   3648  O   TYR A 251       0.378  -4.658  -1.843  1.00 95.87           O  
ATOM   3649  CG  TYR A 251       2.885  -2.325  -1.169  1.00 95.87           C  
ATOM   3650  CD1 TYR A 251       3.046  -1.715   0.086  1.00 95.87           C  
ATOM   3651  HD1 TYR A 251       2.455  -0.851   0.348  1.00 95.87           H  
ATOM   3652  CD2 TYR A 251       3.651  -3.458  -1.504  1.00 95.87           C  
ATOM   3653  HD2 TYR A 251       3.529  -3.933  -2.466  1.00 95.87           H  
ATOM   3654  CE1 TYR A 251       3.976  -2.224   1.003  1.00 95.87           C  
ATOM   3655  HE1 TYR A 251       4.089  -1.748   1.965  1.00 95.87           H  
ATOM   3656  CE2 TYR A 251       4.603  -3.959  -0.591  1.00 95.87           C  
ATOM   3657  HE2 TYR A 251       5.214  -4.807  -0.864  1.00 95.87           H  
ATOM   3658  OH  TYR A 251       5.670  -3.796   1.580  1.00 95.87           O  
ATOM   3659  HH  TYR A 251       5.682  -3.203   2.335  1.00 95.87           H  
ATOM   3660  CZ  TYR A 251       4.767  -3.339   0.670  1.00 95.87           C  
ATOM   3661  N   PHE A 252       0.336  -3.785  -3.932  1.00 94.09           N  
ATOM   3662  H   PHE A 252       0.333  -2.926  -4.463  1.00 94.09           H  
ATOM   3663  CA  PHE A 252       0.666  -5.009  -4.652  1.00 94.09           C  
ATOM   3664  HA  PHE A 252       0.259  -5.862  -4.110  1.00 94.09           H  
ATOM   3665  C   PHE A 252       2.181  -5.168  -4.755  1.00 94.09           C  
ATOM   3666  CB  PHE A 252       0.081  -4.996  -6.066  1.00 94.09           C  
ATOM   3667  HB2 PHE A 252       0.392  -4.082  -6.571  1.00 94.09           H  
ATOM   3668  HB3 PHE A 252       0.520  -5.825  -6.621  1.00 94.09           H  
ATOM   3669  O   PHE A 252       2.875  -4.190  -5.044  1.00 94.09           O  
ATOM   3670  CG  PHE A 252      -1.420  -5.133  -6.160  1.00 94.09           C  
ATOM   3671  CD1 PHE A 252      -1.993  -6.416  -6.199  1.00 94.09           C  
ATOM   3672  HD1 PHE A 252      -1.372  -7.290  -6.068  1.00 94.09           H  
ATOM   3673  CD2 PHE A 252      -2.234  -3.994  -6.296  1.00 94.09           C  
ATOM   3674  HD2 PHE A 252      -1.795  -3.007  -6.263  1.00 94.09           H  
ATOM   3675  CE1 PHE A 252      -3.369  -6.567  -6.441  1.00 94.09           C  
ATOM   3676  HE1 PHE A 252      -3.797  -7.556  -6.494  1.00 94.09           H  
ATOM   3677  CE2 PHE A 252      -3.617  -4.142  -6.501  1.00 94.09           C  
ATOM   3678  HE2 PHE A 252      -4.238  -3.265  -6.612  1.00 94.09           H  
ATOM   3679  CZ  PHE A 252      -4.181  -5.428  -6.597  1.00 94.09           C  
ATOM   3680  HZ  PHE A 252      -5.240  -5.544  -6.776  1.00 94.09           H  
ATOM   3681  N   GLU A 253       2.648  -6.402  -4.596  1.00 87.31           N  
ATOM   3682  H   GLU A 253       1.989  -7.137  -4.381  1.00 87.31           H  
ATOM   3683  CA  GLU A 253       4.003  -6.866  -4.925  1.00 87.31           C  
ATOM   3684  HA  GLU A 253       4.526  -6.103  -5.503  1.00 87.31           H  
ATOM   3685  C   GLU A 253       3.929  -8.093  -5.845  1.00 87.31           C  
ATOM   3686  CB  GLU A 253       4.794  -7.097  -3.621  1.00 87.31           C  
ATOM   3687  HB2 GLU A 253       4.764  -6.174  -3.042  1.00 87.31           H  
ATOM   3688  HB3 GLU A 253       4.314  -7.872  -3.023  1.00 87.31           H  
ATOM   3689  O   GLU A 253       3.021  -8.944  -5.631  1.00 87.31           O  
ATOM   3690  CG  GLU A 253       6.268  -7.476  -3.832  1.00 87.31           C  
ATOM   3691  HG2 GLU A 253       6.330  -8.394  -4.415  1.00 87.31           H  
ATOM   3692  HG3 GLU A 253       6.743  -6.673  -4.396  1.00 87.31           H  
ATOM   3693  CD  GLU A 253       7.007  -7.668  -2.491  1.00 87.31           C  
ATOM   3694  OE1 GLU A 253       7.433  -8.800  -2.153  1.00 87.31           O  
ATOM   3695  OE2 GLU A 253       7.131  -6.707  -1.683  1.00 87.31           O  
ATOM   3696  OXT GLU A 253       4.738  -8.116  -6.792  1.00 87.31           O  
TER    3697      GLU A 253                                                       
END   
