# Supplementary material for: Nuclear genome of Bulinus truncatus, an intermediate host of the carcinogenic human blood fluke Schistosoma haematobium
Source: Nat Commun. 2022 Feb 21;13:977. doi: 10.1038/s41467-022-28634-9 (PMC8861042; doi:10.1038/s41467-022-28634-9)
Supplement: Supplementary file 6 — Supplementary Data 3 [file 41467_2022_28634_MOESM6_ESM.zip › Supplementary_Data_3/bglb038723-pa.mature.pep.pdb]

ATOM      1  N   ALA A   1      -9.487  24.273   0.705  1.00 32.74           N  
ATOM      2  H   ALA A   1      -9.989  25.127   0.510  1.00 32.74           H  
ATOM      3  H2  ALA A   1      -8.499  24.418   0.549  1.00 32.74           H  
ATOM      4  H3  ALA A   1      -9.808  23.549   0.078  1.00 32.74           H  
ATOM      5  CA  ALA A   1      -9.734  23.842   2.094  1.00 32.74           C  
ATOM      6  HA  ALA A   1      -9.337  24.585   2.786  1.00 32.74           H  
ATOM      7  C   ALA A   1      -8.993  22.528   2.315  1.00 32.74           C  
ATOM      8  CB  ALA A   1     -11.244  23.694   2.342  1.00 32.74           C  
ATOM      9  HB1 ALA A   1     -11.413  23.349   3.362  1.00 32.74           H  
ATOM     10  HB2 ALA A   1     -11.677  22.972   1.650  1.00 32.74           H  
ATOM     11  HB3 ALA A   1     -11.739  24.657   2.213  1.00 32.74           H  
ATOM     12  O   ALA A   1      -9.344  21.549   1.670  1.00 32.74           O  
ATOM     13  N   GLN A   2      -7.925  22.509   3.120  1.00 44.45           N  
ATOM     14  H   GLN A   2      -7.670  23.331   3.649  1.00 44.45           H  
ATOM     15  CA  GLN A   2      -7.305  21.249   3.554  1.00 44.45           C  
ATOM     16  HA  GLN A   2      -7.022  20.645   2.692  1.00 44.45           H  
ATOM     17  C   GLN A   2      -8.363  20.492   4.360  1.00 44.45           C  
ATOM     18  CB  GLN A   2      -6.054  21.541   4.403  1.00 44.45           C  
ATOM     19  HB2 GLN A   2      -6.248  22.409   5.033  1.00 44.45           H  
ATOM     20  HB3 GLN A   2      -5.857  20.690   5.055  1.00 44.45           H  
ATOM     21  O   GLN A   2      -8.830  21.002   5.376  1.00 44.45           O  
ATOM     22  CG  GLN A   2      -4.800  21.771   3.540  1.00 44.45           C  
ATOM     23  HG2 GLN A   2      -4.498  20.823   3.094  1.00 44.45           H  
ATOM     24  HG3 GLN A   2      -5.034  22.465   2.733  1.00 44.45           H  
ATOM     25  CD  GLN A   2      -3.623  22.354   4.322  1.00 44.45           C  
ATOM     26  NE2 GLN A   2      -2.409  22.210   3.840  1.00 44.45           N  
ATOM     27 HE21 GLN A   2      -2.227  21.662   3.011  1.00 44.45           H  
ATOM     28 HE22 GLN A   2      -1.661  22.616   4.383  1.00 44.45           H  
ATOM     29  OE1 GLN A   2      -3.778  22.981   5.355  1.00 44.45           O  
ATOM     30  N   GLY A   3      -8.832  19.357   3.840  1.00 51.78           N  
ATOM     31  H   GLY A   3      -8.418  19.002   2.990  1.00 51.78           H  
ATOM     32  CA  GLY A   3      -9.939  18.607   4.424  1.00 51.78           C  
ATOM     33  HA2 GLY A   3     -10.153  17.729   3.814  1.00 51.78           H  
ATOM     34  HA3 GLY A   3     -10.832  19.232   4.463  1.00 51.78           H  
ATOM     35  C   GLY A   3      -9.583  18.140   5.830  1.00 51.78           C  
ATOM     36  O   GLY A   3      -8.834  17.184   6.000  1.00 51.78           O  
ATOM     37  N   SER A   4     -10.101  18.816   6.851  1.00 62.40           N  
ATOM     38  H   SER A   4     -10.689  19.618   6.676  1.00 62.40           H  
ATOM     39  CA  SER A   4     -10.012  18.333   8.220  1.00 62.40           C  
ATOM     40  HA  SER A   4      -8.980  18.057   8.434  1.00 62.40           H  
ATOM     41  C   SER A   4     -10.885  17.086   8.331  1.00 62.40           C  
ATOM     42  CB  SER A   4     -10.427  19.430   9.211  1.00 62.40           C  
ATOM     43  HB2 SER A   4      -9.654  20.198   9.222  1.00 62.40           H  
ATOM     44  HB3 SER A   4     -10.503  18.999  10.210  1.00 62.40           H  
ATOM     45  O   SER A   4     -12.093  17.139   8.104  1.00 62.40           O  
ATOM     46  OG  SER A   4     -11.659  20.033   8.861  1.00 62.40           O  
ATOM     47  HG  SER A   4     -11.882  20.698   9.516  1.00 62.40           H  
ATOM     48  N   CYS A   5     -10.299  15.935   8.668  1.00 69.51           N  
ATOM     49  H   CYS A   5      -9.293  15.875   8.741  1.00 69.51           H  
ATOM     50  CA  CYS A   5     -11.134  14.808   9.063  1.00 69.51           C  
ATOM     51  HA  CYS A   5     -11.805  14.550   8.244  1.00 69.51           H  
ATOM     52  C   CYS A   5     -11.949  15.216  10.286  1.00 69.51           C  
ATOM     53  CB  CYS A   5     -10.321  13.582   9.440  1.00 69.51           C  
ATOM     54  HB2 CYS A   5     -11.018  12.799   9.738  1.00 69.51           H  
ATOM     55  HB3 CYS A   5      -9.718  13.834  10.313  1.00 69.51           H  
ATOM     56  O   CYS A   5     -11.404  15.767  11.249  1.00 69.51           O  
ATOM     57  SG  CYS A   5      -9.253  12.889   8.175  1.00 69.51           S  
ATOM     58  N   LYS A   6     -13.240  14.894  10.277  1.00 73.08           N  
ATOM     59  H   LYS A   6     -13.629  14.451   9.457  1.00 73.08           H  
ATOM     60  CA  LYS A   6     -14.061  15.035  11.475  1.00 73.08           C  
ATOM     61  HA  LYS A   6     -13.755  15.946  11.989  1.00 73.08           H  
ATOM     62  C   LYS A   6     -13.775  13.884  12.429  1.00 73.08           C  
ATOM     63  CB  LYS A   6     -15.543  15.185  11.114  1.00 73.08           C  
ATOM     64  HB2 LYS A   6     -15.848  14.386  10.438  1.00 73.08           H  
ATOM     65  HB3 LYS A   6     -16.137  15.116  12.025  1.00 73.08           H  
ATOM     66  O   LYS A   6     -13.529  12.749  12.017  1.00 73.08           O  
ATOM     67  CG  LYS A   6     -15.787  16.557  10.463  1.00 73.08           C  
ATOM     68  HG2 LYS A   6     -15.273  16.602   9.503  1.00 73.08           H  
ATOM     69  HG3 LYS A   6     -15.388  17.339  11.110  1.00 73.08           H  
ATOM     70  CD  LYS A   6     -17.280  16.819  10.249  1.00 73.08           C  
ATOM     71  HD2 LYS A   6     -17.693  16.027   9.624  1.00 73.08           H  
ATOM     72  HD3 LYS A   6     -17.803  16.808  11.205  1.00 73.08           H  
ATOM     73  CE  LYS A   6     -17.480  18.178   9.569  1.00 73.08           C  
ATOM     74  HE2 LYS A   6     -17.401  18.966  10.319  1.00 73.08           H  
ATOM     75  HE3 LYS A   6     -16.684  18.318   8.838  1.00 73.08           H  
ATOM     76  NZ  LYS A   6     -18.781  18.245   8.865  1.00 73.08           N  
ATOM     77  HZ1 LYS A   6     -19.555  17.933   9.433  1.00 73.08           H  
ATOM     78  HZ2 LYS A   6     -18.724  17.644   8.055  1.00 73.08           H  
ATOM     79  HZ3 LYS A   6     -18.958  19.167   8.491  1.00 73.08           H  
ATOM     80  N   PHE A   7     -13.779  14.196  13.716  1.00 75.16           N  
ATOM     81  H   PHE A   7     -14.030  15.138  13.981  1.00 75.16           H  
ATOM     82  CA  PHE A   7     -13.695  13.191  14.765  1.00 75.16           C  
ATOM     83  HA  PHE A   7     -13.052  12.376  14.432  1.00 75.16           H  
ATOM     84  C   PHE A   7     -15.085  12.624  15.024  1.00 75.16           C  
ATOM     85  CB  PHE A   7     -13.084  13.799  16.032  1.00 75.16           C  
ATOM     86  HB2 PHE A   7     -13.090  13.043  16.818  1.00 75.16           H  
ATOM     87  HB3 PHE A   7     -13.705  14.628  16.370  1.00 75.16           H  
ATOM     88  O   PHE A   7     -16.059  13.373  15.057  1.00 75.16           O  
ATOM     89  CG  PHE A   7     -11.661  14.277  15.834  1.00 75.16           C  
ATOM     90  CD1 PHE A   7     -10.615  13.339  15.777  1.00 75.16           C  
ATOM     91  HD1 PHE A   7     -10.835  12.287  15.881  1.00 75.16           H  
ATOM     92  CD2 PHE A   7     -11.388  15.642  15.628  1.00 75.16           C  
ATOM     93  HD2 PHE A   7     -12.190  16.364  15.650  1.00 75.16           H  
ATOM     94  CE1 PHE A   7      -9.309  13.769  15.487  1.00 75.16           C  
ATOM     95  HE1 PHE A   7      -8.522  13.044  15.339  1.00 75.16           H  
ATOM     96  CE2 PHE A   7     -10.075  16.069  15.365  1.00 75.16           C  
ATOM     97  HE2 PHE A   7      -9.879  17.115  15.178  1.00 75.16           H  
ATOM     98  CZ  PHE A   7      -9.033  15.132  15.290  1.00 75.16           C  
ATOM     99  HZ  PHE A   7      -8.039  15.458  15.020  1.00 75.16           H  
ATOM    100  N   GLN A   8     -15.162  11.318  15.248  1.00 71.93           N  
ATOM    101  H   GLN A   8     -14.329  10.753  15.173  1.00 71.93           H  
ATOM    102  CA  GLN A   8     -16.379  10.664  15.712  1.00 71.93           C  
ATOM    103  HA  GLN A   8     -17.125  11.420  15.958  1.00 71.93           H  
ATOM    104  C   GLN A   8     -16.079   9.880  16.983  1.00 71.93           C  
ATOM    105  CB  GLN A   8     -16.951   9.795  14.588  1.00 71.93           C  
ATOM    106  HB2 GLN A   8     -16.240   9.002  14.356  1.00 71.93           H  
ATOM    107  HB3 GLN A   8     -17.081  10.442  13.720  1.00 71.93           H  
ATOM    108  O   GLN A   8     -15.036   9.230  17.100  1.00 71.93           O  
ATOM    109  CG  GLN A   8     -18.312   9.161  14.902  1.00 71.93           C  
ATOM    110  HG2 GLN A   8     -18.989   9.932  15.271  1.00 71.93           H  
ATOM    111  HG3 GLN A   8     -18.190   8.410  15.683  1.00 71.93           H  
ATOM    112  CD  GLN A   8     -18.967   8.500  13.687  1.00 71.93           C  
ATOM    113  NE2 GLN A   8     -20.091   7.847  13.868  1.00 71.93           N  
ATOM    114 HE21 GLN A   8     -20.532   7.506  13.027  1.00 71.93           H  
ATOM    115 HE22 GLN A   8     -20.539   7.829  14.773  1.00 71.93           H  
ATOM    116  OE1 GLN A   8     -18.506   8.545  12.560  1.00 71.93           O  
ATOM    117  N   GLU A   9     -17.016   9.920  17.928  1.00 69.75           N  
ATOM    118  H   GLU A   9     -17.827  10.506  17.795  1.00 69.75           H  
ATOM    119  CA  GLU A   9     -16.982   9.110  19.144  1.00 69.75           C  
ATOM    120  HA  GLU A   9     -15.963   9.097  19.532  1.00 69.75           H  
ATOM    121  C   GLU A   9     -17.352   7.654  18.828  1.00 69.75           C  
ATOM    122  CB  GLU A   9     -17.874   9.715  20.236  1.00 69.75           C  
ATOM    123  HB2 GLU A   9     -18.896   9.805  19.869  1.00 69.75           H  
ATOM    124  HB3 GLU A   9     -17.858   9.036  21.088  1.00 69.75           H  
ATOM    125  O   GLU A   9     -18.401   7.144  19.202  1.00 69.75           O  
ATOM    126  CG  GLU A   9     -17.369  11.089  20.700  1.00 69.75           C  
ATOM    127  HG2 GLU A   9     -17.533  11.817  19.906  1.00 69.75           H  
ATOM    128  HG3 GLU A   9     -16.296  11.019  20.877  1.00 69.75           H  
ATOM    129  CD  GLU A   9     -18.055  11.567  21.988  1.00 69.75           C  
ATOM    130  OE1 GLU A   9     -17.493  12.502  22.598  1.00 69.75           O  
ATOM    131  OE2 GLU A   9     -19.079  10.965  22.378  1.00 69.75           O  
ATOM    132  N   SER A  10     -16.478   6.974  18.092  1.00 72.30           N  
ATOM    133  H   SER A  10     -15.655   7.466  17.775  1.00 72.30           H  
ATOM    134  CA  SER A  10     -16.505   5.522  17.938  1.00 72.30           C  
ATOM    135  HA  SER A  10     -17.240   5.104  18.626  1.00 72.30           H  
ATOM    136  C   SER A  10     -15.144   4.949  18.314  1.00 72.30           C  
ATOM    137  CB  SER A  10     -16.929   5.110  16.525  1.00 72.30           C  
ATOM    138  HB2 SER A  10     -17.927   5.494  16.314  1.00 72.30           H  
ATOM    139  HB3 SER A  10     -16.227   5.514  15.796  1.00 72.30           H  
ATOM    140  O   SER A  10     -14.115   5.617  18.197  1.00 72.30           O  
ATOM    141  OG  SER A  10     -16.934   3.696  16.454  1.00 72.30           O  
ATOM    142  HG  SER A  10     -16.851   3.417  15.539  1.00 72.30           H  
ATOM    143  N   LYS A  11     -15.141   3.695  18.774  1.00 73.80           N  
ATOM    144  H   LYS A  11     -16.031   3.219  18.783  1.00 73.80           H  
ATOM    145  CA  LYS A  11     -13.917   2.936  19.078  1.00 73.80           C  
ATOM    146  HA  LYS A  11     -13.138   3.622  19.410  1.00 73.80           H  
ATOM    147  C   LYS A  11     -13.347   2.226  17.847  1.00 73.80           C  
ATOM    148  CB  LYS A  11     -14.196   1.928  20.204  1.00 73.80           C  
ATOM    149  HB2 LYS A  11     -13.302   1.322  20.353  1.00 73.80           H  
ATOM    150  HB3 LYS A  11     -15.009   1.268  19.901  1.00 73.80           H  
ATOM    151  O   LYS A  11     -12.181   1.842  17.848  1.00 73.80           O  
ATOM    152  CG  LYS A  11     -14.550   2.607  21.537  1.00 73.80           C  
ATOM    153  HG2 LYS A  11     -13.728   3.256  21.839  1.00 73.80           H  
ATOM    154  HG3 LYS A  11     -15.449   3.210  21.416  1.00 73.80           H  
ATOM    155  CD  LYS A  11     -14.798   1.556  22.629  1.00 73.80           C  
ATOM    156  HD2 LYS A  11     -13.896   0.959  22.765  1.00 73.80           H  
ATOM    157  HD3 LYS A  11     -15.610   0.904  22.308  1.00 73.80           H  
ATOM    158  CE  LYS A  11     -15.179   2.234  23.952  1.00 73.80           C  
ATOM    159  HE2 LYS A  11     -16.030   2.889  23.768  1.00 73.80           H  
ATOM    160  HE3 LYS A  11     -14.345   2.855  24.279  1.00 73.80           H  
ATOM    161  NZ  LYS A  11     -15.527   1.238  24.999  1.00 73.80           N  
ATOM    162  HZ1 LYS A  11     -15.795   1.698  25.858  1.00 73.80           H  
ATOM    163  HZ2 LYS A  11     -14.753   0.618  25.190  1.00 73.80           H  
ATOM    164  HZ3 LYS A  11     -16.313   0.678  24.701  1.00 73.80           H  
ATOM    165  N   VAL A  12     -14.170   2.019  16.819  1.00 82.23           N  
ATOM    166  H   VAL A  12     -15.094   2.426  16.858  1.00 82.23           H  
ATOM    167  CA  VAL A  12     -13.855   1.196  15.642  1.00 82.23           C  
ATOM    168  HA  VAL A  12     -12.779   1.217  15.471  1.00 82.23           H  
ATOM    169  C   VAL A  12     -14.515   1.759  14.381  1.00 82.23           C  
ATOM    170  CB  VAL A  12     -14.275  -0.278  15.857  1.00 82.23           C  
ATOM    171  HB  VAL A  12     -14.219  -0.789  14.896  1.00 82.23           H  
ATOM    172  O   VAL A  12     -15.556   2.415  14.457  1.00 82.23           O  
ATOM    173  CG1 VAL A  12     -13.331  -1.004  16.824  1.00 82.23           C  
ATOM    174 HG11 VAL A  12     -13.592  -2.061  16.860  1.00 82.23           H  
ATOM    175 HG12 VAL A  12     -13.405  -0.587  17.829  1.00 82.23           H  
ATOM    176 HG13 VAL A  12     -12.303  -0.910  16.474  1.00 82.23           H  
ATOM    177  CG2 VAL A  12     -15.699  -0.438  16.407  1.00 82.23           C  
ATOM    178 HG21 VAL A  12     -15.729  -0.206  17.472  1.00 82.23           H  
ATOM    179 HG22 VAL A  12     -16.038  -1.462  16.256  1.00 82.23           H  
ATOM    180 HG23 VAL A  12     -16.380   0.243  15.897  1.00 82.23           H  
ATOM    181  N   CYS A  13     -13.920   1.500  13.215  1.00 89.39           N  
ATOM    182  H   CYS A  13     -13.072   0.952  13.199  1.00 89.39           H  
ATOM    183  CA  CYS A  13     -14.560   1.777  11.930  1.00 89.39           C  
ATOM    184  HA  CYS A  13     -14.972   2.786  11.943  1.00 89.39           H  
ATOM    185  C   CYS A  13     -15.708   0.785  11.724  1.00 89.39           C  
ATOM    186  CB  CYS A  13     -13.532   1.711  10.792  1.00 89.39           C  
ATOM    187  HB2 CYS A  13     -14.031   1.974   9.859  1.00 89.39           H  
ATOM    188  HB3 CYS A  13     -13.179   0.685  10.689  1.00 89.39           H  
ATOM    189  O   CYS A  13     -15.475  -0.414  11.605  1.00 89.39           O  
ATOM    190  SG  CYS A  13     -12.099   2.805  10.988  1.00 89.39           S  
ATOM    191  N   THR A  14     -16.945   1.271  11.722  1.00 86.94           N  
ATOM    192  H   THR A  14     -17.087   2.267  11.817  1.00 86.94           H  
ATOM    193  CA  THR A  14     -18.152   0.451  11.566  1.00 86.94           C  
ATOM    194  HA  THR A  14     -17.877  -0.604  11.547  1.00 86.94           H  
ATOM    195  C   THR A  14     -18.826   0.764  10.245  1.00 86.94           C  
ATOM    196  CB  THR A  14     -19.148   0.647  12.719  1.00 86.94           C  
ATOM    197  HB  THR A  14     -20.075   0.122  12.492  1.00 86.94           H  
ATOM    198  O   THR A  14     -18.692   1.861   9.704  1.00 86.94           O  
ATOM    199  CG2 THR A  14     -18.590   0.091  14.022  1.00 86.94           C  
ATOM    200 HG21 THR A  14     -18.500  -0.993  13.950  1.00 86.94           H  
ATOM    201 HG22 THR A  14     -17.610   0.531  14.204  1.00 86.94           H  
ATOM    202 HG23 THR A  14     -19.260   0.341  14.845  1.00 86.94           H  
ATOM    203  OG1 THR A  14     -19.435   2.013  12.910  1.00 86.94           O  
ATOM    204  HG1 THR A  14     -20.122   2.242  12.281  1.00 86.94           H  
ATOM    205  N   GLN A  15     -19.570  -0.201   9.721  1.00 84.89           N  
ATOM    206  H   GLN A  15     -19.667  -1.084  10.202  1.00 84.89           H  
ATOM    207  CA  GLN A  15     -20.471   0.068   8.607  1.00 84.89           C  
ATOM    208  HA  GLN A  15     -19.917   0.550   7.802  1.00 84.89           H  
ATOM    209  C   GLN A  15     -21.584   1.028   9.044  1.00 84.89           C  
ATOM    210  CB  GLN A  15     -21.038  -1.249   8.077  1.00 84.89           C  
ATOM    211  HB2 GLN A  15     -21.516  -1.793   8.892  1.00 84.89           H  
ATOM    212  HB3 GLN A  15     -21.791  -1.025   7.321  1.00 84.89           H  
ATOM    213  O   GLN A  15     -21.880   1.146  10.237  1.00 84.89           O  
ATOM    214  CG  GLN A  15     -19.947  -2.121   7.431  1.00 84.89           C  
ATOM    215  HG2 GLN A  15     -19.189  -2.388   8.167  1.00 84.89           H  
ATOM    216  HG3 GLN A  15     -19.472  -1.555   6.630  1.00 84.89           H  
ATOM    217  CD  GLN A  15     -20.513  -3.400   6.826  1.00 84.89           C  
ATOM    218  NE2 GLN A  15     -19.708  -4.202   6.164  1.00 84.89           N  
ATOM    219 HE21 GLN A  15     -20.130  -5.047   5.807  1.00 84.89           H  
ATOM    220 HE22 GLN A  15     -18.727  -4.000   6.033  1.00 84.89           H  
ATOM    221  OE1 GLN A  15     -21.685  -3.710   6.943  1.00 84.89           O  
ATOM    222  N   ASN A  16     -22.189   1.716   8.073  1.00 79.33           N  
ATOM    223  H   ASN A  16     -21.900   1.543   7.121  1.00 79.33           H  
ATOM    224  CA  ASN A  16     -23.308   2.641   8.282  1.00 79.33           C  
ATOM    225  HA  ASN A  16     -23.457   3.171   7.341  1.00 79.33           H  
ATOM    226  C   ASN A  16     -23.022   3.735   9.328  1.00 79.33           C  
ATOM    227  CB  ASN A  16     -24.594   1.843   8.558  1.00 79.33           C  
ATOM    228  HB2 ASN A  16     -24.501   1.328   9.515  1.00 79.33           H  
ATOM    229  HB3 ASN A  16     -25.441   2.525   8.621  1.00 79.33           H  
ATOM    230  O   ASN A  16     -23.904   4.147  10.081  1.00 79.33           O  
ATOM    231  CG  ASN A  16     -24.888   0.841   7.462  1.00 79.33           C  
ATOM    232  ND2 ASN A  16     -25.257  -0.369   7.808  1.00 79.33           N  
ATOM    233 HD21 ASN A  16     -25.352  -0.625   8.781  1.00 79.33           H  
ATOM    234 HD22 ASN A  16     -25.425  -1.018   7.053  1.00 79.33           H  
ATOM    235  OD1 ASN A  16     -24.768   1.127   6.284  1.00 79.33           O  
ATOM    236  N   MET A  17     -21.776   4.214   9.387  1.00 76.36           N  
ATOM    237  H   MET A  17     -21.085   3.827   8.760  1.00 76.36           H  
ATOM    238  CA  MET A  17     -21.414   5.363  10.215  1.00 76.36           C  
ATOM    239  HA  MET A  17     -21.598   5.110  11.259  1.00 76.36           H  
ATOM    240  C   MET A  17     -22.285   6.572   9.856  1.00 76.36           C  
ATOM    241  CB  MET A  17     -19.924   5.690  10.032  1.00 76.36           C  
ATOM    242  HB2 MET A  17     -19.746   6.744  10.248  1.00 76.36           H  
ATOM    243  HB3 MET A  17     -19.627   5.494   9.001  1.00 76.36           H  
ATOM    244  O   MET A  17     -22.325   7.003   8.702  1.00 76.36           O  
ATOM    245  CG  MET A  17     -19.066   4.860  10.983  1.00 76.36           C  
ATOM    246  HG2 MET A  17     -19.355   3.812  10.910  1.00 76.36           H  
ATOM    247  HG3 MET A  17     -19.285   5.193  11.997  1.00 76.36           H  
ATOM    248  SD  MET A  17     -17.280   5.001  10.713  1.00 76.36           S  
ATOM    249  CE  MET A  17     -16.741   4.692  12.410  1.00 76.36           C  
ATOM    250  HE1 MET A  17     -15.652   4.705  12.452  1.00 76.36           H  
ATOM    251  HE2 MET A  17     -17.127   3.737  12.766  1.00 76.36           H  
ATOM    252  HE3 MET A  17     -17.121   5.487  13.052  1.00 76.36           H  
ATOM    253  N   ASN A  18     -22.955   7.147  10.860  1.00 76.42           N  
ATOM    254  H   ASN A  18     -22.974   6.681  11.756  1.00 76.42           H  
ATOM    255  CA  ASN A  18     -23.740   8.369  10.704  1.00 76.42           C  
ATOM    256  HA  ASN A  18     -24.313   8.288   9.780  1.00 76.42           H  
ATOM    257  C   ASN A  18     -22.811   9.590  10.568  1.00 76.42           C  
ATOM    258  CB  ASN A  18     -24.745   8.495  11.864  1.00 76.42           C  
ATOM    259  HB2 ASN A  18     -25.306   7.566  11.965  1.00 76.42           H  
ATOM    260  HB3 ASN A  18     -24.216   8.695  12.796  1.00 76.42           H  
ATOM    261  O   ASN A  18     -22.561  10.310  11.532  1.00 76.42           O  
ATOM    262  CG  ASN A  18     -25.751   9.608  11.613  1.00 76.42           C  
ATOM    263  ND2 ASN A  18     -26.487  10.018  12.618  1.00 76.42           N  
ATOM    264 HD21 ASN A  18     -27.153  10.747  12.405  1.00 76.42           H  
ATOM    265 HD22 ASN A  18     -26.408   9.594  13.531  1.00 76.42           H  
ATOM    266  OD1 ASN A  18     -25.913  10.098  10.509  1.00 76.42           O  
ATOM    267  N   SER A  19     -22.238   9.773   9.380  1.00 74.25           N  
ATOM    268  H   SER A  19     -22.423   9.083   8.666  1.00 74.25           H  
ATOM    269  CA  SER A  19     -21.361  10.894   9.042  1.00 74.25           C  
ATOM    270  HA  SER A  19     -21.503  11.694   9.768  1.00 74.25           H  
ATOM    271  C   SER A  19     -21.703  11.435   7.656  1.00 74.25           C  
ATOM    272  CB  SER A  19     -19.894  10.459   9.099  1.00 74.25           C  
ATOM    273  HB2 SER A  19     -19.664  10.081  10.096  1.00 74.25           H  
ATOM    274  HB3 SER A  19     -19.722   9.667   8.370  1.00 74.25           H  
ATOM    275  O   SER A  19     -21.963  10.666   6.727  1.00 74.25           O  
ATOM    276  OG  SER A  19     -19.051  11.557   8.807  1.00 74.25           O  
ATOM    277  HG  SER A  19     -18.159  11.215   8.714  1.00 74.25           H  
ATOM    278  N   SER A  20     -21.685  12.759   7.495  1.00 77.15           N  
ATOM    279  H   SER A  20     -21.477  13.343   8.293  1.00 77.15           H  
ATOM    280  CA  SER A  20     -21.744  13.418   6.183  1.00 77.15           C  
ATOM    281  HA  SER A  20     -22.510  12.940   5.572  1.00 77.15           H  
ATOM    282  C   SER A  20     -20.420  13.320   5.420  1.00 77.15           C  
ATOM    283  CB  SER A  20     -22.126  14.893   6.355  1.00 77.15           C  
ATOM    284  HB2 SER A  20     -23.106  14.951   6.828  1.00 77.15           H  
ATOM    285  HB3 SER A  20     -22.187  15.372   5.377  1.00 77.15           H  
ATOM    286  O   SER A  20     -20.396  13.531   4.213  1.00 77.15           O  
ATOM    287  OG  SER A  20     -21.179  15.580   7.162  1.00 77.15           O  
ATOM    288  HG  SER A  20     -20.426  15.820   6.617  1.00 77.15           H  
ATOM    289  N   GLU A  21     -19.324  13.008   6.113  1.00 80.77           N  
ATOM    290  H   GLU A  21     -19.423  12.761   7.087  1.00 80.77           H  
ATOM    291  CA  GLU A  21     -17.978  12.974   5.546  1.00 80.77           C  
ATOM    292  HA  GLU A  21     -17.919  13.699   4.735  1.00 80.77           H  
ATOM    293  C   GLU A  21     -17.628  11.600   4.975  1.00 80.77           C  
ATOM    294  CB  GLU A  21     -16.931  13.355   6.605  1.00 80.77           C  
ATOM    295  HB2 GLU A  21     -15.950  13.393   6.131  1.00 80.77           H  
ATOM    296  HB3 GLU A  21     -16.895  12.576   7.366  1.00 80.77           H  
ATOM    297  O   GLU A  21     -18.077  10.565   5.474  1.00 80.77           O  
ATOM    298  CG  GLU A  21     -17.194  14.693   7.303  1.00 80.77           C  
ATOM    299  HG2 GLU A  21     -16.367  14.884   7.985  1.00 80.77           H  
ATOM    300  HG3 GLU A  21     -18.100  14.600   7.901  1.00 80.77           H  
ATOM    301  CD  GLU A  21     -17.329  15.879   6.343  1.00 80.77           C  
ATOM    302  OE1 GLU A  21     -18.139  16.779   6.683  1.00 80.77           O  
ATOM    303  OE2 GLU A  21     -16.624  15.886   5.313  1.00 80.77           O  
ATOM    304  N   ASN A  22     -16.746  11.593   3.975  1.00 85.46           N  
ATOM    305  H   ASN A  22     -16.467  12.479   3.577  1.00 85.46           H  
ATOM    306  CA  ASN A  22     -16.154  10.360   3.454  1.00 85.46           C  
ATOM    307  HA  ASN A  22     -16.941   9.628   3.273  1.00 85.46           H  
ATOM    308  C   ASN A  22     -15.184   9.731   4.463  1.00 85.46           C  
ATOM    309  CB  ASN A  22     -15.451  10.664   2.121  1.00 85.46           C  
ATOM    310  HB2 ASN A  22     -14.705  11.446   2.270  1.00 85.46           H  
ATOM    311  HB3 ASN A  22     -14.941   9.765   1.776  1.00 85.46           H  
ATOM    312  O   ASN A  22     -15.168   8.514   4.627  1.00 85.46           O  
ATOM    313  CG  ASN A  22     -16.421  11.081   1.030  1.00 85.46           C  
ATOM    314  ND2 ASN A  22     -16.029  11.976   0.156  1.00 85.46           N  
ATOM    315 HD21 ASN A  22     -15.096  12.365   0.178  1.00 85.46           H  
ATOM    316 HD22 ASN A  22     -16.708  12.214  -0.553  1.00 85.46           H  
ATOM    317  OD1 ASN A  22     -17.543  10.621   0.945  1.00 85.46           O  
ATOM    318  N   TYR A  23     -14.402  10.570   5.155  1.00 88.30           N  
ATOM    319  H   TYR A  23     -14.547  11.563   5.041  1.00 88.30           H  
ATOM    320  CA  TYR A  23     -13.353  10.140   6.074  1.00 88.30           C  
ATOM    321  HA  TYR A  23     -13.356   9.051   6.107  1.00 88.30           H  
ATOM    322  C   TYR A  23     -13.583  10.656   7.491  1.00 88.30           C  
ATOM    323  CB  TYR A  23     -11.976  10.563   5.563  1.00 88.30           C  
ATOM    324  HB2 TYR A  23     -11.934  11.650   5.491  1.00 88.30           H  
ATOM    325  HB3 TYR A  23     -11.239  10.253   6.304  1.00 88.30           H  
ATOM    326  O   TYR A  23     -13.827  11.845   7.708  1.00 88.30           O  
ATOM    327  CG  TYR A  23     -11.599   9.947   4.233  1.00 88.30           C  
ATOM    328  CD1 TYR A  23     -11.204   8.597   4.166  1.00 88.30           C  
ATOM    329  HD1 TYR A  23     -11.143   7.996   5.061  1.00 88.30           H  
ATOM    330  CD2 TYR A  23     -11.699  10.713   3.055  1.00 88.30           C  
ATOM    331  HD2 TYR A  23     -12.021  11.742   3.113  1.00 88.30           H  
ATOM    332  CE1 TYR A  23     -10.932   8.009   2.915  1.00 88.30           C  
ATOM    333  HE1 TYR A  23     -10.628   6.975   2.836  1.00 88.30           H  
ATOM    334  CE2 TYR A  23     -11.433  10.124   1.804  1.00 88.30           C  
ATOM    335  HE2 TYR A  23     -11.541  10.695   0.894  1.00 88.30           H  
ATOM    336  OH  TYR A  23     -10.767   8.204   0.534  1.00 88.30           O  
ATOM    337  HH  TYR A  23     -10.934   8.758  -0.232  1.00 88.30           H  
ATOM    338  CZ  TYR A  23     -11.063   8.763   1.731  1.00 88.30           C  
ATOM    339  N   VAL A  24     -13.448   9.758   8.463  1.00 89.09           N  
ATOM    340  H   VAL A  24     -13.248   8.805   8.196  1.00 89.09           H  
ATOM    341  CA  VAL A  24     -13.668  10.041   9.883  1.00 89.09           C  
ATOM    342  HA  VAL A  24     -13.730  11.118  10.039  1.00 89.09           H  
ATOM    343  C   VAL A  24     -12.503   9.509  10.705  1.00 89.09           C  
ATOM    344  CB  VAL A  24     -14.996   9.418  10.341  1.00 89.09           C  
ATOM    345  HB  VAL A  24     -14.979   8.348  10.136  1.00 89.09           H  
ATOM    346  O   VAL A  24     -12.029   8.401  10.473  1.00 89.09           O  
ATOM    347  CG1 VAL A  24     -15.215   9.612  11.837  1.00 89.09           C  
ATOM    348 HG11 VAL A  24     -14.462   9.078  12.418  1.00 89.09           H  
ATOM    349 HG12 VAL A  24     -16.181   9.170  12.078  1.00 89.09           H  
ATOM    350 HG13 VAL A  24     -15.215  10.671  12.094  1.00 89.09           H  
ATOM    351  CG2 VAL A  24     -16.199  10.034   9.612  1.00 89.09           C  
ATOM    352 HG21 VAL A  24     -17.119   9.593   9.997  1.00 89.09           H  
ATOM    353 HG22 VAL A  24     -16.142   9.819   8.545  1.00 89.09           H  
ATOM    354 HG23 VAL A  24     -16.216  11.113   9.767  1.00 89.09           H  
ATOM    355  N   LEU A  25     -12.055  10.273  11.701  1.00 87.85           N  
ATOM    356  H   LEU A  25     -12.521  11.153  11.869  1.00 87.85           H  
ATOM    357  CA  LEU A  25     -11.118   9.770  12.702  1.00 87.85           C  
ATOM    358  HA  LEU A  25     -10.537   8.955  12.270  1.00 87.85           H  
ATOM    359  C   LEU A  25     -11.875   9.188  13.892  1.00 87.85           C  
ATOM    360  CB  LEU A  25     -10.144  10.870  13.142  1.00 87.85           C  
ATOM    361  HB2 LEU A  25     -10.725  11.750  13.419  1.00 87.85           H  
ATOM    362  HB3 LEU A  25      -9.608  10.523  14.025  1.00 87.85           H  
ATOM    363  O   LEU A  25     -12.591   9.906  14.593  1.00 87.85           O  
ATOM    364  CG  LEU A  25      -9.115  11.270  12.074  1.00 87.85           C  
ATOM    365  HG  LEU A  25      -9.633  11.604  11.176  1.00 87.85           H  
ATOM    366  CD1 LEU A  25      -8.265  12.417  12.623  1.00 87.85           C  
ATOM    367 HD11 LEU A  25      -7.750  12.094  13.528  1.00 87.85           H  
ATOM    368 HD12 LEU A  25      -7.508  12.710  11.895  1.00 87.85           H  
ATOM    369 HD13 LEU A  25      -8.902  13.279  12.818  1.00 87.85           H  
ATOM    370  CD2 LEU A  25      -8.162  10.135  11.701  1.00 87.85           C  
ATOM    371 HD21 LEU A  25      -7.647   9.757  12.584  1.00 87.85           H  
ATOM    372 HD22 LEU A  25      -7.438  10.495  10.970  1.00 87.85           H  
ATOM    373 HD23 LEU A  25      -8.720   9.323  11.232  1.00 87.85           H  
ATOM    374  N   VAL A  26     -11.640   7.908  14.164  1.00 85.40           N  
ATOM    375  H   VAL A  26     -11.034   7.394  13.541  1.00 85.40           H  
ATOM    376  CA  VAL A  26     -12.046   7.266  15.420  1.00 85.40           C  
ATOM    377  HA  VAL A  26     -12.857   7.842  15.865  1.00 85.40           H  
ATOM    378  C   VAL A  26     -10.885   7.298  16.401  1.00 85.40           C  
ATOM    379  CB  VAL A  26     -12.587   5.845  15.208  1.00 85.40           C  
ATOM    380  HB  VAL A  26     -12.815   5.412  16.182  1.00 85.40           H  
ATOM    381  O   VAL A  26      -9.730   7.105  16.014  1.00 85.40           O  
ATOM    382  CG1 VAL A  26     -13.887   5.919  14.405  1.00 85.40           C  
ATOM    383 HG11 VAL A  26     -14.330   4.926  14.339  1.00 85.40           H  
ATOM    384 HG12 VAL A  26     -14.582   6.597  14.900  1.00 85.40           H  
ATOM    385 HG13 VAL A  26     -13.696   6.303  13.403  1.00 85.40           H  
ATOM    386  CG2 VAL A  26     -11.596   4.897  14.535  1.00 85.40           C  
ATOM    387 HG21 VAL A  26     -12.062   3.922  14.391  1.00 85.40           H  
ATOM    388 HG22 VAL A  26     -10.715   4.773  15.164  1.00 85.40           H  
ATOM    389 HG23 VAL A  26     -11.299   5.295  13.564  1.00 85.40           H  
ATOM    390  N   LYS A  27     -11.176   7.577  17.673  1.00 75.43           N  
ATOM    391  H   LYS A  27     -12.152   7.646  17.926  1.00 75.43           H  
ATOM    392  CA  LYS A  27     -10.178   7.671  18.742  1.00 75.43           C  
ATOM    393  HA  LYS A  27      -9.222   7.300  18.371  1.00 75.43           H  
ATOM    394  C   LYS A  27     -10.588   6.781  19.913  1.00 75.43           C  
ATOM    395  CB  LYS A  27      -9.996   9.137  19.188  1.00 75.43           C  
ATOM    396  HB2 LYS A  27     -10.976   9.602  19.295  1.00 75.43           H  
ATOM    397  HB3 LYS A  27      -9.514   9.143  20.165  1.00 75.43           H  
ATOM    398  O   LYS A  27     -11.705   6.890  20.404  1.00 75.43           O  
ATOM    399  CG  LYS A  27      -9.129   9.973  18.229  1.00 75.43           C  
ATOM    400  HG2 LYS A  27      -9.559   9.956  17.228  1.00 75.43           H  
ATOM    401  HG3 LYS A  27      -8.131   9.537  18.191  1.00 75.43           H  
ATOM    402  CD  LYS A  27      -9.032  11.430  18.715  1.00 75.43           C  
ATOM    403  HD2 LYS A  27      -8.789  11.445  19.778  1.00 75.43           H  
ATOM    404  HD3 LYS A  27     -10.002  11.904  18.571  1.00 75.43           H  
ATOM    405  CE  LYS A  27      -7.953  12.203  17.949  1.00 75.43           C  
ATOM    406  HE2 LYS A  27      -6.977  11.821  18.251  1.00 75.43           H  
ATOM    407  HE3 LYS A  27      -8.073  11.990  16.887  1.00 75.43           H  
ATOM    408  NZ  LYS A  27      -8.034  13.668  18.201  1.00 75.43           N  
ATOM    409  HZ1 LYS A  27      -7.273  14.160  17.756  1.00 75.43           H  
ATOM    410  HZ2 LYS A  27      -8.890  14.039  17.813  1.00 75.43           H  
ATOM    411  HZ3 LYS A  27      -8.020  13.875  19.189  1.00 75.43           H  
ATOM    412  N   LYS A  28      -9.598   6.034  20.422  1.00 68.29           N  
ATOM    413  H   LYS A  28      -8.778   6.006  19.832  1.00 68.29           H  
ATOM    414  CA  LYS A  28      -9.586   5.128  21.593  1.00 68.29           C  
ATOM    415  HA  LYS A  28      -8.576   5.215  21.993  1.00 68.29           H  
ATOM    416  C   LYS A  28      -9.856   3.647  21.254  1.00 68.29           C  
ATOM    417  CB  LYS A  28     -10.513   5.569  22.745  1.00 68.29           C  
ATOM    418  HB2 LYS A  28     -11.553   5.505  22.425  1.00 68.29           H  
ATOM    419  HB3 LYS A  28     -10.394   4.853  23.559  1.00 68.29           H  
ATOM    420  O   LYS A  28     -10.900   3.338  20.695  1.00 68.29           O  
ATOM    421  CG  LYS A  28     -10.225   6.969  23.312  1.00 68.29           C  
ATOM    422  HG2 LYS A  28     -10.297   7.721  22.527  1.00 68.29           H  
ATOM    423  HG3 LYS A  28      -9.215   6.987  23.723  1.00 68.29           H  
ATOM    424  CD  LYS A  28     -11.236   7.305  24.419  1.00 68.29           C  
ATOM    425  HD2 LYS A  28     -11.181   6.546  25.199  1.00 68.29           H  
ATOM    426  HD3 LYS A  28     -12.238   7.302  23.990  1.00 68.29           H  
ATOM    427  CE  LYS A  28     -10.944   8.684  25.024  1.00 68.29           C  
ATOM    428  HE2 LYS A  28     -10.959   9.421  24.221  1.00 68.29           H  
ATOM    429  HE3 LYS A  28      -9.942   8.675  25.452  1.00 68.29           H  
ATOM    430  NZ  LYS A  28     -11.940   9.060  26.063  1.00 68.29           N  
ATOM    431  HZ1 LYS A  28     -11.944   8.402  26.829  1.00 68.29           H  
ATOM    432  HZ2 LYS A  28     -11.740   9.975  26.440  1.00 68.29           H  
ATOM    433  HZ3 LYS A  28     -12.870   9.100  25.671  1.00 68.29           H  
ATOM    434  N   PRO A  29      -8.968   2.714  21.663  1.00 74.28           N  
ATOM    435  CA  PRO A  29      -7.669   2.949  22.310  1.00 74.28           C  
ATOM    436  HA  PRO A  29      -7.765   3.658  23.132  1.00 74.28           H  
ATOM    437  C   PRO A  29      -6.599   3.472  21.335  1.00 74.28           C  
ATOM    438  CB  PRO A  29      -7.272   1.595  22.902  1.00 74.28           C  
ATOM    439  HB2 PRO A  29      -7.729   1.480  23.885  1.00 74.28           H  
ATOM    440  HB3 PRO A  29      -6.192   1.471  22.973  1.00 74.28           H  
ATOM    441  O   PRO A  29      -5.587   4.009  21.771  1.00 74.28           O  
ATOM    442  CG  PRO A  29      -7.898   0.594  21.933  1.00 74.28           C  
ATOM    443  HG2 PRO A  29      -7.251   0.468  21.064  1.00 74.28           H  
ATOM    444  HG3 PRO A  29      -8.087  -0.368  22.410  1.00 74.28           H  
ATOM    445  CD  PRO A  29      -9.197   1.281  21.511  1.00 74.28           C  
ATOM    446  HD2 PRO A  29     -10.007   0.974  22.172  1.00 74.28           H  
ATOM    447  HD3 PRO A  29      -9.447   1.028  20.481  1.00 74.28           H  
ATOM    448  N   LYS A  30      -6.820   3.353  20.021  1.00 76.34           N  
ATOM    449  H   LYS A  30      -7.698   2.954  19.720  1.00 76.34           H  
ATOM    450  CA  LYS A  30      -5.909   3.818  18.963  1.00 76.34           C  
ATOM    451  HA  LYS A  30      -5.122   4.427  19.409  1.00 76.34           H  
ATOM    452  C   LYS A  30      -6.660   4.722  17.981  1.00 76.34           C  
ATOM    453  CB  LYS A  30      -5.253   2.605  18.270  1.00 76.34           C  
ATOM    454  HB2 LYS A  30      -4.642   2.960  17.440  1.00 76.34           H  
ATOM    455  HB3 LYS A  30      -6.033   1.961  17.864  1.00 76.34           H  
ATOM    456  O   LYS A  30      -7.886   4.679  17.930  1.00 76.34           O  
ATOM    457  CG  LYS A  30      -4.360   1.789  19.227  1.00 76.34           C  
ATOM    458  HG2 LYS A  30      -4.962   1.420  20.058  1.00 76.34           H  
ATOM    459  HG3 LYS A  30      -3.580   2.438  19.626  1.00 76.34           H  
ATOM    460  CD  LYS A  30      -3.707   0.578  18.538  1.00 76.34           C  
ATOM    461  HD2 LYS A  30      -4.493  -0.068  18.149  1.00 76.34           H  
ATOM    462  HD3 LYS A  30      -3.088   0.922  17.709  1.00 76.34           H  
ATOM    463  CE  LYS A  30      -2.844  -0.207  19.542  1.00 76.34           C  
ATOM    464  HE2 LYS A  30      -2.013   0.423  19.859  1.00 76.34           H  
ATOM    465  HE3 LYS A  30      -3.450  -0.413  20.425  1.00 76.34           H  
ATOM    466  NZ  LYS A  30      -2.332  -1.493  18.989  1.00 76.34           N  
ATOM    467  HZ1 LYS A  30      -1.752  -1.354  18.174  1.00 76.34           H  
ATOM    468  HZ2 LYS A  30      -1.780  -1.984  19.677  1.00 76.34           H  
ATOM    469  HZ3 LYS A  30      -3.092  -2.110  18.742  1.00 76.34           H  
ATOM    470  N   THR A  31      -5.927   5.559  17.246  1.00 86.02           N  
ATOM    471  H   THR A  31      -4.924   5.555  17.358  1.00 86.02           H  
ATOM    472  CA  THR A  31      -6.501   6.415  16.197  1.00 86.02           C  
ATOM    473  HA  THR A  31      -7.535   6.638  16.460  1.00 86.02           H  
ATOM    474  C   THR A  31      -6.476   5.683  14.865  1.00 86.02           C  
ATOM    475  CB  THR A  31      -5.769   7.759  16.065  1.00 86.02           C  
ATOM    476  HB  THR A  31      -4.744   7.579  15.742  1.00 86.02           H  
ATOM    477  O   THR A  31      -5.398   5.269  14.430  1.00 86.02           O  
ATOM    478  CG2 THR A  31      -6.446   8.708  15.075  1.00 86.02           C  
ATOM    479 HG21 THR A  31      -5.936   9.672  15.071  1.00 86.02           H  
ATOM    480 HG22 THR A  31      -6.396   8.291  14.069  1.00 86.02           H  
ATOM    481 HG23 THR A  31      -7.492   8.848  15.348  1.00 86.02           H  
ATOM    482  OG1 THR A  31      -5.736   8.423  17.309  1.00 86.02           O  
ATOM    483  HG1 THR A  31      -5.110   9.146  17.223  1.00 86.02           H  
ATOM    484  N   PHE A  32      -7.634   5.575  14.218  1.00 90.94           N  
ATOM    485  H   PHE A  32      -8.464   5.967  14.639  1.00 90.94           H  
ATOM    486  CA  PHE A  32      -7.765   5.060  12.856  1.00 90.94           C  
ATOM    487  HA  PHE A  32      -6.774   4.897  12.432  1.00 90.94           H  
ATOM    488  C   PHE A  32      -8.481   6.077  11.972  1.00 90.94           C  
ATOM    489  CB  PHE A  32      -8.505   3.718  12.841  1.00 90.94           C  
ATOM    490  HB2 PHE A  32      -9.522   3.860  13.206  1.00 90.94           H  
ATOM    491  HB3 PHE A  32      -8.590   3.387  11.806  1.00 90.94           H  
ATOM    492  O   PHE A  32      -9.353   6.811  12.441  1.00 90.94           O  
ATOM    493  CG  PHE A  32      -7.839   2.620  13.642  1.00 90.94           C  
ATOM    494  CD1 PHE A  32      -6.669   2.008  13.157  1.00 90.94           C  
ATOM    495  HD1 PHE A  32      -6.251   2.315  12.209  1.00 90.94           H  
ATOM    496  CD2 PHE A  32      -8.391   2.200  14.868  1.00 90.94           C  
ATOM    497  HD2 PHE A  32      -9.294   2.660  15.241  1.00 90.94           H  
ATOM    498  CE1 PHE A  32      -6.056   0.979  13.893  1.00 90.94           C  
ATOM    499  HE1 PHE A  32      -5.172   0.492  13.507  1.00 90.94           H  
ATOM    500  CE2 PHE A  32      -7.786   1.160  15.595  1.00 90.94           C  
ATOM    501  HE2 PHE A  32      -8.239   0.818  16.513  1.00 90.94           H  
ATOM    502  CZ  PHE A  32      -6.620   0.547  15.105  1.00 90.94           C  
ATOM    503  HZ  PHE A  32      -6.176  -0.277  15.644  1.00 90.94           H  
ATOM    504  N   LEU A  33      -8.108   6.094  10.694  1.00 92.73           N  
ATOM    505  H   LEU A  33      -7.412   5.431  10.383  1.00 92.73           H  
ATOM    506  CA  LEU A  33      -8.868   6.760   9.649  1.00 92.73           C  
ATOM    507  HA  LEU A  33      -9.419   7.601  10.069  1.00 92.73           H  
ATOM    508  C   LEU A  33      -9.872   5.764   9.079  1.00 92.73           C  
ATOM    509  CB  LEU A  33      -7.894   7.279   8.584  1.00 92.73           C  
ATOM    510  HB2 LEU A  33      -7.162   7.921   9.075  1.00 92.73           H  
ATOM    511  HB3 LEU A  33      -7.351   6.432   8.164  1.00 92.73           H  
ATOM    512  O   LEU A  33      -9.481   4.706   8.588  1.00 92.73           O  
ATOM    513  CG  LEU A  33      -8.586   8.059   7.450  1.00 92.73           C  
ATOM    514  HG  LEU A  33      -9.417   7.477   7.051  1.00 92.73           H  
ATOM    515  CD1 LEU A  33      -9.120   9.392   7.977  1.00 92.73           C  
ATOM    516 HD11 LEU A  33     -10.052   9.235   8.520  1.00 92.73           H  
ATOM    517 HD12 LEU A  33      -9.299  10.065   7.139  1.00 92.73           H  
ATOM    518 HD13 LEU A  33      -8.388   9.869   8.630  1.00 92.73           H  
ATOM    519  CD2 LEU A  33      -7.625   8.333   6.295  1.00 92.73           C  
ATOM    520 HD21 LEU A  33      -7.194   7.398   5.936  1.00 92.73           H  
ATOM    521 HD22 LEU A  33      -6.820   9.003   6.597  1.00 92.73           H  
ATOM    522 HD23 LEU A  33      -8.171   8.793   5.471  1.00 92.73           H  
ATOM    523  N   CYS A  34     -11.149   6.107   9.160  1.00 93.33           N  
ATOM    524  H   CYS A  34     -11.396   6.982   9.601  1.00 93.33           H  
ATOM    525  CA  CYS A  34     -12.234   5.305   8.634  1.00 93.33           C  
ATOM    526  HA  CYS A  34     -11.862   4.295   8.463  1.00 93.33           H  
ATOM    527  C   CYS A  34     -12.731   5.889   7.319  1.00 93.33           C  
ATOM    528  CB  CYS A  34     -13.375   5.223   9.649  1.00 93.33           C  
ATOM    529  HB2 CYS A  34     -13.817   6.214   9.756  1.00 93.33           H  
ATOM    530  HB3 CYS A  34     -14.142   4.558   9.252  1.00 93.33           H  
ATOM    531  O   CYS A  34     -13.030   7.082   7.268  1.00 93.33           O  
ATOM    532  SG  CYS A  34     -12.901   4.640  11.291  1.00 93.33           S  
ATOM    533  N   ASP A  35     -12.882   5.049   6.299  1.00 93.36           N  
ATOM    534  H   ASP A  35     -12.642   4.078   6.444  1.00 93.36           H  
ATOM    535  CA  ASP A  35     -13.750   5.365   5.167  1.00 93.36           C  
ATOM    536  HA  ASP A  35     -13.782   6.446   5.031  1.00 93.36           H  
ATOM    537  C   ASP A  35     -15.174   4.902   5.510  1.00 93.36           C  
ATOM    538  CB  ASP A  35     -13.174   4.812   3.860  1.00 93.36           C  
ATOM    539  HB2 ASP A  35     -12.884   3.768   3.982  1.00 93.36           H  
ATOM    540  HB3 ASP A  35     -12.258   5.361   3.642  1.00 93.36           H  
ATOM    541  O   ASP A  35     -15.453   3.714   5.714  1.00 93.36           O  
ATOM    542  CG  ASP A  35     -14.104   4.924   2.648  1.00 93.36           C  
ATOM    543  OD1 ASP A  35     -15.308   5.249   2.766  1.00 93.36           O  
ATOM    544  OD2 ASP A  35     -13.612   4.619   1.546  1.00 93.36           O  
ATOM    545  N   ALA A  36     -16.059   5.890   5.632  1.00 90.61           N  
ATOM    546  H   ALA A  36     -15.747   6.819   5.389  1.00 90.61           H  
ATOM    547  CA  ALA A  36     -17.430   5.739   6.096  1.00 90.61           C  
ATOM    548  HA  ALA A  36     -17.490   4.866   6.746  1.00 90.61           H  
ATOM    549  C   ALA A  36     -18.442   5.521   4.957  1.00 90.61           C  
ATOM    550  CB  ALA A  36     -17.771   6.979   6.933  1.00 90.61           C  
ATOM    551  HB1 ALA A  36     -17.086   7.056   7.778  1.00 90.61           H  
ATOM    552  HB2 ALA A  36     -18.792   6.905   7.309  1.00 90.61           H  
ATOM    553  HB3 ALA A  36     -17.688   7.877   6.320  1.00 90.61           H  
ATOM    554  O   ALA A  36     -19.626   5.334   5.238  1.00 90.61           O  
ATOM    555  N   LYS A  37     -18.018   5.570   3.685  1.00 90.32           N  
ATOM    556  H   LYS A  37     -17.025   5.647   3.517  1.00 90.32           H  
ATOM    557  CA  LYS A  37     -18.933   5.625   2.531  1.00 90.32           C  
ATOM    558  HA  LYS A  37     -19.960   5.488   2.869  1.00 90.32           H  
ATOM    559  C   LYS A  37     -18.725   4.502   1.531  1.00 90.32           C  
ATOM    560  CB  LYS A  37     -18.813   6.995   1.841  1.00 90.32           C  
ATOM    561  HB2 LYS A  37     -17.775   7.157   1.549  1.00 90.32           H  
ATOM    562  HB3 LYS A  37     -19.416   6.992   0.933  1.00 90.32           H  
ATOM    563  O   LYS A  37     -19.712   3.942   1.052  1.00 90.32           O  
ATOM    564  CG  LYS A  37     -19.263   8.172   2.719  1.00 90.32           C  
ATOM    565  HG2 LYS A  37     -18.662   8.203   3.627  1.00 90.32           H  
ATOM    566  HG3 LYS A  37     -19.096   9.096   2.166  1.00 90.32           H  
ATOM    567  CD  LYS A  37     -20.745   8.109   3.096  1.00 90.32           C  
ATOM    568  HD2 LYS A  37     -21.354   8.089   2.193  1.00 90.32           H  
ATOM    569  HD3 LYS A  37     -20.936   7.213   3.687  1.00 90.32           H  
ATOM    570  CE  LYS A  37     -21.091   9.335   3.938  1.00 90.32           C  
ATOM    571  HE2 LYS A  37     -20.971  10.237   3.338  1.00 90.32           H  
ATOM    572  HE3 LYS A  37     -20.381   9.396   4.763  1.00 90.32           H  
ATOM    573  NZ  LYS A  37     -22.466   9.232   4.475  1.00 90.32           N  
ATOM    574  HZ1 LYS A  37     -22.594   8.339   4.928  1.00 90.32           H  
ATOM    575  HZ2 LYS A  37     -23.160   9.363   3.753  1.00 90.32           H  
ATOM    576  HZ3 LYS A  37     -22.576   9.932   5.195  1.00 90.32           H  
ATOM    577  N   THR A  38     -17.482   4.143   1.224  1.00 93.51           N  
ATOM    578  H   THR A  38     -16.706   4.619   1.662  1.00 93.51           H  
ATOM    579  CA  THR A  38     -17.200   3.131   0.199  1.00 93.51           C  
ATOM    580  HA  THR A  38     -17.613   3.478  -0.748  1.00 93.51           H  
ATOM    581  C   THR A  38     -17.856   1.806   0.567  1.00 93.51           C  
ATOM    582  CB  THR A  38     -15.695   2.950   0.004  1.00 93.51           C  
ATOM    583  HB  THR A  38     -15.227   2.668   0.947  1.00 93.51           H  
ATOM    584  O   THR A  38     -17.576   1.242   1.623  1.00 93.51           O  
ATOM    585  CG2 THR A  38     -15.350   1.912  -1.059  1.00 93.51           C  
ATOM    586 HG21 THR A  38     -15.590   0.909  -0.705  1.00 93.51           H  
ATOM    587 HG22 THR A  38     -15.889   2.122  -1.983  1.00 93.51           H  
ATOM    588 HG23 THR A  38     -14.279   1.965  -1.255  1.00 93.51           H  
ATOM    589  OG1 THR A  38     -15.167   4.168  -0.449  1.00 93.51           O  
ATOM    590  HG1 THR A  38     -14.632   4.500   0.276  1.00 93.51           H  
ATOM    591  N   GLN A  39     -18.753   1.307  -0.291  1.00 92.32           N  
ATOM    592  H   GLN A  39     -18.968   1.849  -1.115  1.00 92.32           H  
ATOM    593  CA  GLN A  39     -19.471   0.038  -0.091  1.00 92.32           C  
ATOM    594  HA  GLN A  39     -20.300   0.017  -0.799  1.00 92.32           H  
ATOM    595  C   GLN A  39     -20.120  -0.094   1.307  1.00 92.32           C  
ATOM    596  CB  GLN A  39     -18.545  -1.147  -0.434  1.00 92.32           C  
ATOM    597  HB2 GLN A  39     -17.681  -1.126   0.230  1.00 92.32           H  
ATOM    598  HB3 GLN A  39     -19.081  -2.080  -0.259  1.00 92.32           H  
ATOM    599  O   GLN A  39     -20.013  -1.140   1.948  1.00 92.32           O  
ATOM    600  CG  GLN A  39     -18.070  -1.151  -1.895  1.00 92.32           C  
ATOM    601  HG2 GLN A  39     -17.563  -0.217  -2.134  1.00 92.32           H  
ATOM    602  HG3 GLN A  39     -18.935  -1.253  -2.551  1.00 92.32           H  
ATOM    603  CD  GLN A  39     -17.091  -2.291  -2.156  1.00 92.32           C  
ATOM    604  NE2 GLN A  39     -17.273  -3.080  -3.191  1.00 92.32           N  
ATOM    605 HE21 GLN A  39     -18.089  -2.998  -3.781  1.00 92.32           H  
ATOM    606 HE22 GLN A  39     -16.660  -3.881  -3.247  1.00 92.32           H  
ATOM    607  OE1 GLN A  39     -16.124  -2.476  -1.443  1.00 92.32           O  
ATOM    608  N   GLY A  40     -20.746   0.979   1.806  1.00 91.21           N  
ATOM    609  H   GLY A  40     -20.739   1.834   1.270  1.00 91.21           H  
ATOM    610  CA  GLY A  40     -21.392   1.004   3.130  1.00 91.21           C  
ATOM    611  HA2 GLY A  40     -21.860   0.040   3.325  1.00 91.21           H  
ATOM    612  HA3 GLY A  40     -22.176   1.762   3.123  1.00 91.21           H  
ATOM    613  C   GLY A  40     -20.451   1.318   4.304  1.00 91.21           C  
ATOM    614  O   GLY A  40     -20.879   1.309   5.460  1.00 91.21           O  
ATOM    615  N   GLY A  41     -19.179   1.615   4.027  1.00 92.81           N  
ATOM    616  H   GLY A  41     -18.863   1.524   3.073  1.00 92.81           H  
ATOM    617  CA  GLY A  41     -18.185   1.996   5.027  1.00 92.81           C  
ATOM    618  HA2 GLY A  41     -17.354   2.494   4.528  1.00 92.81           H  
ATOM    619  HA3 GLY A  41     -18.633   2.705   5.722  1.00 92.81           H  
ATOM    620  C   GLY A  41     -17.630   0.812   5.824  1.00 92.81           C  
ATOM    621  O   GLY A  41     -17.618  -0.333   5.362  1.00 92.81           O  
ATOM    622  N   GLY A  42     -17.148   1.101   7.037  1.00 93.23           N  
ATOM    623  H   GLY A  42     -17.213   2.057   7.356  1.00 93.23           H  
ATOM    624  CA  GLY A  42     -16.497   0.127   7.925  1.00 93.23           C  
ATOM    625  HA2 GLY A  42     -16.521   0.511   8.945  1.00 93.23           H  
ATOM    626  HA3 GLY A  42     -17.041  -0.818   7.895  1.00 93.23           H  
ATOM    627  C   GLY A  42     -15.034  -0.153   7.593  1.00 93.23           C  
ATOM    628  O   GLY A  42     -14.424  -1.040   8.184  1.00 93.23           O  
ATOM    629  N   TRP A  43     -14.461   0.601   6.662  1.00 96.32           N  
ATOM    630  H   TRP A  43     -14.993   1.348   6.239  1.00 96.32           H  
ATOM    631  CA  TRP A  43     -13.088   0.420   6.222  1.00 96.32           C  
ATOM    632  HA  TRP A  43     -12.837  -0.640   6.222  1.00 96.32           H  
ATOM    633  C   TRP A  43     -12.112   1.162   7.128  1.00 96.32           C  
ATOM    634  CB  TRP A  43     -12.972   0.944   4.802  1.00 96.32           C  
ATOM    635  HB2 TRP A  43     -11.919   0.935   4.522  1.00 96.32           H  
ATOM    636  HB3 TRP A  43     -13.331   1.973   4.808  1.00 96.32           H  
ATOM    637  O   TRP A  43     -12.300   2.341   7.410  1.00 96.32           O  
ATOM    638  CG  TRP A  43     -13.741   0.189   3.775  1.00 96.32           C  
ATOM    639  CD1 TRP A  43     -14.927   0.561   3.250  1.00 96.32           C  
ATOM    640  HD1 TRP A  43     -15.460   1.467   3.497  1.00 96.32           H  
ATOM    641  CD2 TRP A  43     -13.398  -1.077   3.143  1.00 96.32           C  
ATOM    642  CE2 TRP A  43     -14.465  -1.450   2.274  1.00 96.32           C  
ATOM    643  CE3 TRP A  43     -12.294  -1.949   3.227  1.00 96.32           C  
ATOM    644  HE3 TRP A  43     -11.465  -1.684   3.867  1.00 96.32           H  
ATOM    645  NE1 TRP A  43     -15.363  -0.409   2.373  1.00 96.32           N  
ATOM    646  HE1 TRP A  43     -16.246  -0.334   1.887  1.00 96.32           H  
ATOM    647  CH2 TRP A  43     -13.346  -3.510   1.676  1.00 96.32           C  
ATOM    648  HH2 TRP A  43     -13.330  -4.445   1.136  1.00 96.32           H  
ATOM    649  CZ2 TRP A  43     -14.449  -2.649   1.551  1.00 96.32           C  
ATOM    650  HZ2 TRP A  43     -15.276  -2.921   0.912  1.00 96.32           H  
ATOM    651  CZ3 TRP A  43     -12.266  -3.156   2.505  1.00 96.32           C  
ATOM    652  HZ3 TRP A  43     -11.422  -3.823   2.591  1.00 96.32           H  
ATOM    653  N   ILE A  44     -11.037   0.487   7.520  1.00 95.73           N  
ATOM    654  H   ILE A  44     -10.977  -0.484   7.251  1.00 95.73           H  
ATOM    655  CA  ILE A  44      -9.869   1.064   8.183  1.00 95.73           C  
ATOM    656  HA  ILE A  44     -10.147   1.992   8.682  1.00 95.73           H  
ATOM    657  C   ILE A  44      -8.831   1.365   7.104  1.00 95.73           C  
ATOM    658  CB  ILE A  44      -9.298   0.083   9.235  1.00 95.73           C  
ATOM    659  HB  ILE A  44      -8.961  -0.816   8.718  1.00 95.73           H  
ATOM    660  O   ILE A  44      -8.292   0.440   6.498  1.00 95.73           O  
ATOM    661  CG1 ILE A  44     -10.365  -0.345  10.270  1.00 95.73           C  
ATOM    662 HG12 ILE A  44     -10.654   0.518  10.869  1.00 95.73           H  
ATOM    663 HG13 ILE A  44     -11.248  -0.721   9.754  1.00 95.73           H  
ATOM    664  CG2 ILE A  44      -8.082   0.725   9.931  1.00 95.73           C  
ATOM    665 HG21 ILE A  44      -7.319   0.998   9.202  1.00 95.73           H  
ATOM    666 HG22 ILE A  44      -8.398   1.618  10.469  1.00 95.73           H  
ATOM    667 HG23 ILE A  44      -7.627   0.021  10.627  1.00 95.73           H  
ATOM    668  CD1 ILE A  44      -9.909  -1.452  11.225  1.00 95.73           C  
ATOM    669 HD11 ILE A  44      -9.135  -1.082  11.897  1.00 95.73           H  
ATOM    670 HD12 ILE A  44      -9.528  -2.301  10.657  1.00 95.73           H  
ATOM    671 HD13 ILE A  44     -10.757  -1.781  11.825  1.00 95.73           H  
ATOM    672  N   VAL A  45      -8.518   2.637   6.876  1.00 96.49           N  
ATOM    673  H   VAL A  45      -8.976   3.357   7.417  1.00 96.49           H  
ATOM    674  CA  VAL A  45      -7.446   3.035   5.956  1.00 96.49           C  
ATOM    675  HA  VAL A  45      -7.531   2.446   5.042  1.00 96.49           H  
ATOM    676  C   VAL A  45      -6.092   2.724   6.594  1.00 96.49           C  
ATOM    677  CB  VAL A  45      -7.562   4.514   5.555  1.00 96.49           C  
ATOM    678  HB  VAL A  45      -7.467   5.127   6.451  1.00 96.49           H  
ATOM    679  O   VAL A  45      -5.772   3.225   7.675  1.00 96.49           O  
ATOM    680  CG1 VAL A  45      -6.440   4.898   4.584  1.00 96.49           C  
ATOM    681 HG11 VAL A  45      -5.476   4.898   5.093  1.00 96.49           H  
ATOM    682 HG12 VAL A  45      -6.620   5.892   4.176  1.00 96.49           H  
ATOM    683 HG13 VAL A  45      -6.407   4.187   3.759  1.00 96.49           H  
ATOM    684  CG2 VAL A  45      -8.915   4.829   4.903  1.00 96.49           C  
ATOM    685 HG21 VAL A  45      -9.733   4.635   5.598  1.00 96.49           H  
ATOM    686 HG22 VAL A  45      -9.051   4.225   4.006  1.00 96.49           H  
ATOM    687 HG23 VAL A  45      -8.953   5.879   4.614  1.00 96.49           H  
ATOM    688  N   ILE A  46      -5.296   1.887   5.927  1.00 97.80           N  
ATOM    689  H   ILE A  46      -5.615   1.553   5.029  1.00 97.80           H  
ATOM    690  CA  ILE A  46      -3.979   1.439   6.408  1.00 97.80           C  
ATOM    691  HA  ILE A  46      -3.889   1.717   7.458  1.00 97.80           H  
ATOM    692  C   ILE A  46      -2.821   2.134   5.690  1.00 97.80           C  
ATOM    693  CB  ILE A  46      -3.838  -0.097   6.350  1.00 97.80           C  
ATOM    694  HB  ILE A  46      -2.882  -0.345   6.812  1.00 97.80           H  
ATOM    695  O   ILE A  46      -1.730   2.251   6.249  1.00 97.80           O  
ATOM    696  CG1 ILE A  46      -3.830  -0.657   4.910  1.00 97.80           C  
ATOM    697 HG12 ILE A  46      -4.818  -0.540   4.464  1.00 97.80           H  
ATOM    698 HG13 ILE A  46      -3.109  -0.105   4.307  1.00 97.80           H  
ATOM    699  CG2 ILE A  46      -4.950  -0.756   7.183  1.00 97.80           C  
ATOM    700 HG21 ILE A  46      -4.711  -1.803   7.372  1.00 97.80           H  
ATOM    701 HG22 ILE A  46      -5.895  -0.700   6.643  1.00 97.80           H  
ATOM    702 HG23 ILE A  46      -5.071  -0.245   8.138  1.00 97.80           H  
ATOM    703  CD1 ILE A  46      -3.431  -2.134   4.829  1.00 97.80           C  
ATOM    704 HD11 ILE A  46      -2.438  -2.274   5.257  1.00 97.80           H  
ATOM    705 HD12 ILE A  46      -3.413  -2.446   3.785  1.00 97.80           H  
ATOM    706 HD13 ILE A  46      -4.146  -2.759   5.365  1.00 97.80           H  
ATOM    707  N   GLN A  47      -3.062   2.617   4.474  1.00 97.82           N  
ATOM    708  H   GLN A  47      -3.977   2.479   4.069  1.00 97.82           H  
ATOM    709  CA  GLN A  47      -2.117   3.393   3.688  1.00 97.82           C  
ATOM    710  HA  GLN A  47      -1.464   3.939   4.369  1.00 97.82           H  
ATOM    711  C   GLN A  47      -2.880   4.393   2.829  1.00 97.82           C  
ATOM    712  CB  GLN A  47      -1.256   2.450   2.838  1.00 97.82           C  
ATOM    713  HB2 GLN A  47      -1.887   1.853   2.180  1.00 97.82           H  
ATOM    714  HB3 GLN A  47      -0.750   1.763   3.517  1.00 97.82           H  
ATOM    715  O   GLN A  47      -3.955   4.076   2.324  1.00 97.82           O  
ATOM    716  CG  GLN A  47      -0.193   3.170   1.992  1.00 97.82           C  
ATOM    717  HG2 GLN A  47       0.684   2.526   1.928  1.00 97.82           H  
ATOM    718  HG3 GLN A  47       0.120   4.101   2.463  1.00 97.82           H  
ATOM    719  CD  GLN A  47      -0.589   3.430   0.550  1.00 97.82           C  
ATOM    720  NE2 GLN A  47       0.393   3.517  -0.313  1.00 97.82           N  
ATOM    721 HE21 GLN A  47       1.342   3.316  -0.031  1.00 97.82           H  
ATOM    722 HE22 GLN A  47       0.152   3.642  -1.286  1.00 97.82           H  
ATOM    723  OE1 GLN A  47      -1.743   3.543   0.176  1.00 97.82           O  
ATOM    724  N   ARG A  48      -2.327   5.595   2.670  1.00 96.38           N  
ATOM    725  H   ARG A  48      -1.460   5.788   3.150  1.00 96.38           H  
ATOM    726  CA  ARG A  48      -2.896   6.634   1.813  1.00 96.38           C  
ATOM    727  HA  ARG A  48      -3.454   6.161   1.006  1.00 96.38           H  
ATOM    728  C   ARG A  48      -1.797   7.483   1.191  1.00 96.38           C  
ATOM    729  CB  ARG A  48      -3.860   7.474   2.655  1.00 96.38           C  
ATOM    730  HB2 ARG A  48      -4.588   6.809   3.118  1.00 96.38           H  
ATOM    731  HB3 ARG A  48      -3.304   7.981   3.444  1.00 96.38           H  
ATOM    732  O   ARG A  48      -0.942   7.996   1.912  1.00 96.38           O  
ATOM    733  CG  ARG A  48      -4.613   8.510   1.817  1.00 96.38           C  
ATOM    734  HG2 ARG A  48      -5.190   8.007   1.041  1.00 96.38           H  
ATOM    735  HG3 ARG A  48      -3.912   9.211   1.365  1.00 96.38           H  
ATOM    736  CD  ARG A  48      -5.553   9.266   2.748  1.00 96.38           C  
ATOM    737  HD2 ARG A  48      -6.202   8.539   3.236  1.00 96.38           H  
ATOM    738  HD3 ARG A  48      -4.967   9.760   3.524  1.00 96.38           H  
ATOM    739  NE  ARG A  48      -6.334  10.284   2.026  1.00 96.38           N  
ATOM    740  HE  ARG A  48      -5.815  10.967   1.492  1.00 96.38           H  
ATOM    741  NH1 ARG A  48      -8.376   9.575   2.755  1.00 96.38           N  
ATOM    742 HH11 ARG A  48      -8.082   8.612   2.678  1.00 96.38           H  
ATOM    743 HH12 ARG A  48      -9.376   9.686   2.847  1.00 96.38           H  
ATOM    744  NH2 ARG A  48      -8.216  11.522   1.686  1.00 96.38           N  
ATOM    745 HH21 ARG A  48      -7.670  12.237   1.227  1.00 96.38           H  
ATOM    746 HH22 ARG A  48      -9.213  11.617   1.820  1.00 96.38           H  
ATOM    747  CZ  ARG A  48      -7.633  10.456   2.157  1.00 96.38           C  
ATOM    748  N   ARG A  49      -1.859   7.646  -0.129  1.00 95.79           N  
ATOM    749  H   ARG A  49      -2.573   7.125  -0.617  1.00 95.79           H  
ATOM    750  CA  ARG A  49      -0.969   8.462  -0.962  1.00 95.79           C  
ATOM    751  HA  ARG A  49      -0.306   9.058  -0.335  1.00 95.79           H  
ATOM    752  C   ARG A  49      -1.817   9.400  -1.803  1.00 95.79           C  
ATOM    753  CB  ARG A  49      -0.107   7.581  -1.871  1.00 95.79           C  
ATOM    754  HB2 ARG A  49       0.611   8.204  -2.406  1.00 95.79           H  
ATOM    755  HB3 ARG A  49      -0.755   7.107  -2.607  1.00 95.79           H  
ATOM    756  O   ARG A  49      -2.426   8.981  -2.784  1.00 95.79           O  
ATOM    757  CG  ARG A  49       0.650   6.483  -1.142  1.00 95.79           C  
ATOM    758  HG2 ARG A  49       1.115   5.845  -1.893  1.00 95.79           H  
ATOM    759  HG3 ARG A  49      -0.083   5.894  -0.590  1.00 95.79           H  
ATOM    760  CD  ARG A  49       1.705   6.979  -0.157  1.00 95.79           C  
ATOM    761  HD2 ARG A  49       1.206   7.497   0.662  1.00 95.79           H  
ATOM    762  HD3 ARG A  49       2.222   6.111   0.253  1.00 95.79           H  
ATOM    763  NE  ARG A  49       2.676   7.890  -0.776  1.00 95.79           N  
ATOM    764  HE  ARG A  49       2.570   8.871  -0.561  1.00 95.79           H  
ATOM    765  NH1 ARG A  49       3.853   6.347  -2.000  1.00 95.79           N  
ATOM    766 HH11 ARG A  49       4.612   6.201  -2.650  1.00 95.79           H  
ATOM    767 HH12 ARG A  49       3.129   5.652  -1.891  1.00 95.79           H  
ATOM    768  NH2 ARG A  49       4.510   8.449  -1.983  1.00 95.79           N  
ATOM    769 HH21 ARG A  49       5.209   8.149  -2.648  1.00 95.79           H  
ATOM    770 HH22 ARG A  49       4.349   9.412  -1.726  1.00 95.79           H  
ATOM    771  CZ  ARG A  49       3.669   7.556  -1.566  1.00 95.79           C  
ATOM    772  N   VAL A  50      -1.899  10.653  -1.388  1.00 92.69           N  
ATOM    773  H   VAL A  50      -1.308  10.905  -0.608  1.00 92.69           H  
ATOM    774  CA  VAL A  50      -2.666  11.711  -2.069  1.00 92.69           C  
ATOM    775  HA  VAL A  50      -2.770  11.449  -3.122  1.00 92.69           H  
ATOM    776  C   VAL A  50      -1.940  13.062  -2.045  1.00 92.69           C  
ATOM    777  CB  VAL A  50      -4.087  11.852  -1.477  1.00 92.69           C  
ATOM    778  HB  VAL A  50      -4.614  12.614  -2.052  1.00 92.69           H  
ATOM    779  O   VAL A  50      -2.259  13.945  -2.833  1.00 92.69           O  
ATOM    780  CG1 VAL A  50      -4.924  10.570  -1.567  1.00 92.69           C  
ATOM    781 HG11 VAL A  50      -4.493   9.777  -0.955  1.00 92.69           H  
ATOM    782 HG12 VAL A  50      -4.954  10.237  -2.604  1.00 92.69           H  
ATOM    783 HG13 VAL A  50      -5.946  10.763  -1.242  1.00 92.69           H  
ATOM    784  CG2 VAL A  50      -4.091  12.292  -0.012  1.00 92.69           C  
ATOM    785 HG21 VAL A  50      -3.681  13.302   0.021  1.00 92.69           H  
ATOM    786 HG22 VAL A  50      -3.491  11.621   0.603  1.00 92.69           H  
ATOM    787 HG23 VAL A  50      -5.114  12.344   0.361  1.00 92.69           H  
ATOM    788  N   HIS A  51      -0.962  13.219  -1.154  1.00 85.96           N  
ATOM    789  H   HIS A  51      -0.688  12.417  -0.605  1.00 85.96           H  
ATOM    790  CA  HIS A  51      -0.051  14.352  -1.038  1.00 85.96           C  
ATOM    791  HA  HIS A  51      -0.403  15.175  -1.659  1.00 85.96           H  
ATOM    792  C   HIS A  51       1.345  13.928  -1.532  1.00 85.96           C  
ATOM    793  CB  HIS A  51      -0.021  14.815   0.429  1.00 85.96           C  
ATOM    794  HB2 HIS A  51       0.444  14.037   1.034  1.00 85.96           H  
ATOM    795  HB3 HIS A  51       0.598  15.708   0.504  1.00 85.96           H  
ATOM    796  O   HIS A  51       1.612  12.748  -1.709  1.00 85.96           O  
ATOM    797  CG  HIS A  51      -1.381  15.129   1.008  1.00 85.96           C  
ATOM    798  CD2 HIS A  51      -2.082  16.298   0.875  1.00 85.96           C  
ATOM    799  HD2 HIS A  51      -1.749  17.171   0.335  1.00 85.96           H  
ATOM    800  ND1 HIS A  51      -2.146  14.288   1.783  1.00 85.96           N  
ATOM    801  HD1 HIS A  51      -1.899  13.345   2.046  1.00 85.96           H  
ATOM    802  CE1 HIS A  51      -3.281  14.932   2.103  1.00 85.96           C  
ATOM    803  HE1 HIS A  51      -4.073  14.523   2.713  1.00 85.96           H  
ATOM    804  NE2 HIS A  51      -3.298  16.158   1.560  1.00 85.96           N  
ATOM    805  N   LYS A  52       2.275  14.862  -1.756  1.00 86.38           N  
ATOM    806  H   LYS A  52       2.048  15.832  -1.588  1.00 86.38           H  
ATOM    807  CA  LYS A  52       3.660  14.531  -2.172  1.00 86.38           C  
ATOM    808  HA  LYS A  52       3.751  13.451  -2.291  1.00 86.38           H  
ATOM    809  C   LYS A  52       4.693  14.858  -1.090  1.00 86.38           C  
ATOM    810  CB  LYS A  52       3.978  15.154  -3.545  1.00 86.38           C  
ATOM    811  HB2 LYS A  52       4.998  14.894  -3.828  1.00 86.38           H  
ATOM    812  HB3 LYS A  52       3.901  16.240  -3.482  1.00 86.38           H  
ATOM    813  O   LYS A  52       5.893  14.838  -1.340  1.00 86.38           O  
ATOM    814  CG  LYS A  52       3.017  14.626  -4.623  1.00 86.38           C  
ATOM    815  HG2 LYS A  52       3.051  13.537  -4.615  1.00 86.38           H  
ATOM    816  HG3 LYS A  52       2.000  14.936  -4.381  1.00 86.38           H  
ATOM    817  CD  LYS A  52       3.342  15.115  -6.038  1.00 86.38           C  
ATOM    818  HD2 LYS A  52       3.298  16.203  -6.068  1.00 86.38           H  
ATOM    819  HD3 LYS A  52       4.338  14.782  -6.327  1.00 86.38           H  
ATOM    820  CE  LYS A  52       2.293  14.514  -6.984  1.00 86.38           C  
ATOM    821  HE2 LYS A  52       1.295  14.776  -6.631  1.00 86.38           H  
ATOM    822  HE3 LYS A  52       2.369  13.428  -6.940  1.00 86.38           H  
ATOM    823  NZ  LYS A  52       2.469  14.965  -8.378  1.00 86.38           N  
ATOM    824  HZ1 LYS A  52       2.235  14.253  -9.055  1.00 86.38           H  
ATOM    825  HZ2 LYS A  52       2.000  15.832  -8.598  1.00 86.38           H  
ATOM    826  HZ3 LYS A  52       3.445  15.090  -8.605  1.00 86.38           H  
ATOM    827  N   ASP A  53       4.216  15.137   0.121  1.00 87.16           N  
ATOM    828  H   ASP A  53       3.210  15.146   0.210  1.00 87.16           H  
ATOM    829  CA  ASP A  53       4.968  15.917   1.108  1.00 87.16           C  
ATOM    830  HA  ASP A  53       5.597  16.633   0.580  1.00 87.16           H  
ATOM    831  C   ASP A  53       5.891  15.078   1.998  1.00 87.16           C  
ATOM    832  CB  ASP A  53       3.980  16.715   1.973  1.00 87.16           C  
ATOM    833  HB2 ASP A  53       3.401  16.015   2.576  1.00 87.16           H  
ATOM    834  HB3 ASP A  53       4.541  17.359   2.650  1.00 87.16           H  
ATOM    835  O   ASP A  53       6.767  15.623   2.668  1.00 87.16           O  
ATOM    836  CG  ASP A  53       3.021  17.586   1.153  1.00 87.16           C  
ATOM    837  OD1 ASP A  53       3.401  18.007   0.040  1.00 87.16           O  
ATOM    838  OD2 ASP A  53       1.873  17.747   1.616  1.00 87.16           O  
ATOM    839  N   ILE A  54       5.711  13.752   2.040  1.00 92.66           N  
ATOM    840  H   ILE A  54       5.030  13.342   1.418  1.00 92.66           H  
ATOM    841  CA  ILE A  54       6.535  12.876   2.879  1.00 92.66           C  
ATOM    842  HA  ILE A  54       7.386  13.461   3.229  1.00 92.66           H  
ATOM    843  C   ILE A  54       7.143  11.716   2.094  1.00 92.66           C  
ATOM    844  CB  ILE A  54       5.805  12.405   4.155  1.00 92.66           C  
ATOM    845  HB  ILE A  54       6.536  11.851   4.744  1.00 92.66           H  
ATOM    846  O   ILE A  54       6.510  11.081   1.255  1.00 92.66           O  
ATOM    847  CG1 ILE A  54       4.629  11.459   3.859  1.00 92.66           C  
ATOM    848 HG12 ILE A  54       3.823  12.036   3.405  1.00 92.66           H  
ATOM    849 HG13 ILE A  54       4.941  10.681   3.163  1.00 92.66           H  
ATOM    850  CG2 ILE A  54       5.346  13.603   5.005  1.00 92.66           C  
ATOM    851 HG21 ILE A  54       4.521  14.122   4.517  1.00 92.66           H  
ATOM    852 HG22 ILE A  54       6.165  14.310   5.133  1.00 92.66           H  
ATOM    853 HG23 ILE A  54       5.015  13.271   5.990  1.00 92.66           H  
ATOM    854  CD1 ILE A  54       4.111  10.751   5.110  1.00 92.66           C  
ATOM    855 HD11 ILE A  54       3.548  11.454   5.725  1.00 92.66           H  
ATOM    856 HD12 ILE A  54       4.949  10.356   5.684  1.00 92.66           H  
ATOM    857 HD13 ILE A  54       3.461   9.926   4.818  1.00 92.66           H  
ATOM    858  N   SER A  55       8.394  11.401   2.428  1.00 94.53           N  
ATOM    859  H   SER A  55       8.884  12.015   3.063  1.00 94.53           H  
ATOM    860  CA  SER A  55       9.102  10.254   1.863  1.00 94.53           C  
ATOM    861  HA  SER A  55       8.917  10.235   0.789  1.00 94.53           H  
ATOM    862  C   SER A  55       8.610   8.936   2.463  1.00 94.53           C  
ATOM    863  CB  SER A  55      10.608  10.413   2.072  1.00 94.53           C  
ATOM    864  HB2 SER A  55      10.943  11.326   1.579  1.00 94.53           H  
ATOM    865  HB3 SER A  55      10.824  10.484   3.138  1.00 94.53           H  
ATOM    866  O   SER A  55       8.437   8.825   3.681  1.00 94.53           O  
ATOM    867  OG  SER A  55      11.302   9.307   1.529  1.00 94.53           O  
ATOM    868  HG  SER A  55      12.242   9.490   1.595  1.00 94.53           H  
ATOM    869  N   PHE A  56       8.465   7.927   1.604  1.00 97.39           N  
ATOM    870  H   PHE A  56       8.561   8.135   0.620  1.00 97.39           H  
ATOM    871  CA  PHE A  56       8.234   6.523   1.960  1.00 97.39           C  
ATOM    872  HA  PHE A  56       7.871   6.470   2.986  1.00 97.39           H  
ATOM    873  C   PHE A  56       9.535   5.693   1.933  1.00 97.39           C  
ATOM    874  CB  PHE A  56       7.126   5.959   1.058  1.00 97.39           C  
ATOM    875  HB2 PHE A  56       7.226   6.385   0.059  1.00 97.39           H  
ATOM    876  HB3 PHE A  56       7.252   4.881   0.960  1.00 97.39           H  
ATOM    877  O   PHE A  56       9.530   4.513   2.284  1.00 97.39           O  
ATOM    878  CG  PHE A  56       5.725   6.239   1.572  1.00 97.39           C  
ATOM    879  CD1 PHE A  56       4.910   5.191   2.043  1.00 97.39           C  
ATOM    880  HD1 PHE A  56       5.268   4.172   2.018  1.00 97.39           H  
ATOM    881  CD2 PHE A  56       5.244   7.559   1.619  1.00 97.39           C  
ATOM    882  HD2 PHE A  56       5.839   8.377   1.240  1.00 97.39           H  
ATOM    883  CE1 PHE A  56       3.633   5.459   2.565  1.00 97.39           C  
ATOM    884  HE1 PHE A  56       3.010   4.648   2.913  1.00 97.39           H  
ATOM    885  CE2 PHE A  56       3.984   7.830   2.169  1.00 97.39           C  
ATOM    886  HE2 PHE A  56       3.645   8.854   2.205  1.00 97.39           H  
ATOM    887  CZ  PHE A  56       3.174   6.785   2.647  1.00 97.39           C  
ATOM    888  HZ  PHE A  56       2.197   6.996   3.056  1.00 97.39           H  
ATOM    889  N   SER A  57      10.683   6.303   1.624  1.00 97.72           N  
ATOM    890  H   SER A  57      10.650   7.277   1.357  1.00 97.72           H  
ATOM    891  CA  SER A  57      12.006   5.689   1.800  1.00 97.72           C  
ATOM    892  HA  SER A  57      11.957   4.643   1.500  1.00 97.72           H  
ATOM    893  C   SER A  57      12.424   5.760   3.271  1.00 97.72           C  
ATOM    894  CB  SER A  57      13.042   6.375   0.903  1.00 97.72           C  
ATOM    895  HB2 SER A  57      13.197   7.405   1.226  1.00 97.72           H  
ATOM    896  HB3 SER A  57      12.691   6.396  -0.128  1.00 97.72           H  
ATOM    897  O   SER A  57      13.219   6.617   3.662  1.00 97.72           O  
ATOM    898  OG  SER A  57      14.264   5.669   0.972  1.00 97.72           O  
ATOM    899  HG  SER A  57      14.719   5.947   1.771  1.00 97.72           H  
ATOM    900  N   ARG A  58      11.840   4.905   4.115  1.00 98.19           N  
ATOM    901  H   ARG A  58      11.200   4.230   3.721  1.00 98.19           H  
ATOM    902  CA  ARG A  58      12.000   4.950   5.579  1.00 98.19           C  
ATOM    903  HA  ARG A  58      12.773   5.677   5.827  1.00 98.19           H  
ATOM    904  C   ARG A  58      12.455   3.623   6.168  1.00 98.19           C  
ATOM    905  CB  ARG A  58      10.692   5.392   6.242  1.00 98.19           C  
ATOM    906  HB2 ARG A  58      10.839   5.356   7.322  1.00 98.19           H  
ATOM    907  HB3 ARG A  58       9.888   4.706   5.975  1.00 98.19           H  
ATOM    908  O   ARG A  58      12.218   2.572   5.588  1.00 98.19           O  
ATOM    909  CG  ARG A  58      10.293   6.822   5.885  1.00 98.19           C  
ATOM    910  HG2 ARG A  58      11.124   7.494   6.099  1.00 98.19           H  
ATOM    911  HG3 ARG A  58      10.042   6.886   4.826  1.00 98.19           H  
ATOM    912  CD  ARG A  58       9.080   7.230   6.722  1.00 98.19           C  
ATOM    913  HD2 ARG A  58       8.241   6.593   6.443  1.00 98.19           H  
ATOM    914  HD3 ARG A  58       9.286   7.076   7.781  1.00 98.19           H  
ATOM    915  NE  ARG A  58       8.724   8.628   6.457  1.00 98.19           N  
ATOM    916  HE  ARG A  58       8.304   8.792   5.553  1.00 98.19           H  
ATOM    917  NH1 ARG A  58       9.662   9.610   8.317  1.00 98.19           N  
ATOM    918 HH11 ARG A  58       9.875  10.442   8.849  1.00 98.19           H  
ATOM    919 HH12 ARG A  58       9.868   8.701   8.704  1.00 98.19           H  
ATOM    920  NH2 ARG A  58       8.683  10.869   6.750  1.00 98.19           N  
ATOM    921 HH21 ARG A  58       8.170  10.937   5.883  1.00 98.19           H  
ATOM    922 HH22 ARG A  58       8.895  11.699   7.286  1.00 98.19           H  
ATOM    923  CZ  ARG A  58       9.026   9.689   7.179  1.00 98.19           C  
ATOM    924  N   SER A  59      13.064   3.701   7.349  1.00 98.54           N  
ATOM    925  H   SER A  59      13.213   4.615   7.753  1.00 98.54           H  
ATOM    926  CA  SER A  59      13.574   2.544   8.087  1.00 98.54           C  
ATOM    927  HA  SER A  59      14.258   2.015   7.424  1.00 98.54           H  
ATOM    928  C   SER A  59      12.486   1.558   8.523  1.00 98.54           C  
ATOM    929  CB  SER A  59      14.372   3.006   9.313  1.00 98.54           C  
ATOM    930  HB2 SER A  59      15.199   3.638   8.990  1.00 98.54           H  
ATOM    931  HB3 SER A  59      14.784   2.144   9.839  1.00 98.54           H  
ATOM    932  O   SER A  59      11.303   1.908   8.613  1.00 98.54           O  
ATOM    933  OG  SER A  59      13.560   3.712  10.233  1.00 98.54           O  
ATOM    934  HG  SER A  59      14.094   3.829  11.022  1.00 98.54           H  
ATOM    935  N   TRP A  60      12.906   0.352   8.900  1.00 98.79           N  
ATOM    936  H   TRP A  60      13.878   0.125   8.743  1.00 98.79           H  
ATOM    937  CA  TRP A  60      12.056  -0.686   9.473  1.00 98.79           C  
ATOM    938  HA  TRP A  60      11.356  -1.052   8.721  1.00 98.79           H  
ATOM    939  C   TRP A  60      11.248  -0.166  10.657  1.00 98.79           C  
ATOM    940  CB  TRP A  60      12.925  -1.856   9.929  1.00 98.79           C  
ATOM    941  HB2 TRP A  60      13.636  -1.520  10.684  1.00 98.79           H  
ATOM    942  HB3 TRP A  60      13.499  -2.226   9.080  1.00 98.79           H  
ATOM    943  O   TRP A  60      10.037  -0.349  10.712  1.00 98.79           O  
ATOM    944  CG  TRP A  60      12.117  -2.986  10.478  1.00 98.79           C  
ATOM    945  CD1 TRP A  60      11.883  -3.259  11.781  1.00 98.79           C  
ATOM    946  HD1 TRP A  60      12.265  -2.688  12.615  1.00 98.79           H  
ATOM    947  CD2 TRP A  60      11.413  -4.008   9.723  1.00 98.79           C  
ATOM    948  CE2 TRP A  60      10.848  -4.941  10.640  1.00 98.79           C  
ATOM    949  CE3 TRP A  60      11.272  -4.276   8.347  1.00 98.79           C  
ATOM    950  HE3 TRP A  60      11.705  -3.599   7.625  1.00 98.79           H  
ATOM    951  NE1 TRP A  60      11.106  -4.396  11.882  1.00 98.79           N  
ATOM    952  HE1 TRP A  60      10.847  -4.807  12.768  1.00 98.79           H  
ATOM    953  CH2 TRP A  60      10.143  -6.383   8.828  1.00 98.79           C  
ATOM    954  HH2 TRP A  60       9.698  -7.300   8.469  1.00 98.79           H  
ATOM    955  CZ2 TRP A  60      10.250  -6.133  10.205  1.00 98.79           C  
ATOM    956  HZ2 TRP A  60       9.882  -6.870  10.904  1.00 98.79           H  
ATOM    957  CZ3 TRP A  60      10.635  -5.446   7.908  1.00 98.79           C  
ATOM    958  HZ3 TRP A  60      10.563  -5.642   6.848  1.00 98.79           H  
ATOM    959  N   GLY A  61      11.899   0.556  11.576  1.00 98.67           N  
ATOM    960  H   GLY A  61      12.897   0.664  11.459  1.00 98.67           H  
ATOM    961  CA  GLY A  61      11.242   1.135  12.750  1.00 98.67           C  
ATOM    962  HA2 GLY A  61      10.834   0.333  13.365  1.00 98.67           H  
ATOM    963  HA3 GLY A  61      11.981   1.682  13.336  1.00 98.67           H  
ATOM    964  C   GLY A  61      10.106   2.102  12.394  1.00 98.67           C  
ATOM    965  O   GLY A  61       9.061   2.085  13.042  1.00 98.67           O  
ATOM    966  N   ASN A  62      10.264   2.894  11.329  1.00 98.60           N  
ATOM    967  H   ASN A  62      11.093   2.784  10.764  1.00 98.60           H  
ATOM    968  CA  ASN A  62       9.199   3.778  10.850  1.00 98.60           C  
ATOM    969  HA  ASN A  62       8.809   4.365  11.682  1.00 98.60           H  
ATOM    970  C   ASN A  62       8.019   2.972  10.284  1.00 98.60           C  
ATOM    971  CB  ASN A  62       9.755   4.733   9.788  1.00 98.60           C  
ATOM    972  HB2 ASN A  62      10.352   4.165   9.074  1.00 98.60           H  
ATOM    973  HB3 ASN A  62       8.918   5.177   9.250  1.00 98.60           H  
ATOM    974  O   ASN A  62       6.876   3.219  10.655  1.00 98.60           O  
ATOM    975  CG  ASN A  62      10.569   5.880  10.352  1.00 98.60           C  
ATOM    976  ND2 ASN A  62      11.845   5.951  10.074  1.00 98.60           N  
ATOM    977 HD21 ASN A  62      12.340   6.700  10.537  1.00 98.60           H  
ATOM    978 HD22 ASN A  62      12.330   5.112   9.790  1.00 98.60           H  
ATOM    979  OD1 ASN A  62      10.061   6.778  10.990  1.00 98.60           O  
ATOM    980  N   TYR A  63       8.272   1.985   9.419  1.00 98.73           N  
ATOM    981  H   TYR A  63       9.228   1.800   9.150  1.00 98.73           H  
ATOM    982  CA  TYR A  63       7.207   1.136   8.864  1.00 98.73           C  
ATOM    983  HA  TYR A  63       6.425   1.774   8.453  1.00 98.73           H  
ATOM    984  C   TYR A  63       6.532   0.253   9.916  1.00 98.73           C  
ATOM    985  CB  TYR A  63       7.767   0.275   7.730  1.00 98.73           C  
ATOM    986  HB2 TYR A  63       7.161  -0.626   7.632  1.00 98.73           H  
ATOM    987  HB3 TYR A  63       8.783  -0.043   7.964  1.00 98.73           H  
ATOM    988  O   TYR A  63       5.333  -0.003   9.825  1.00 98.73           O  
ATOM    989  CG  TYR A  63       7.731   0.993   6.404  1.00 98.73           C  
ATOM    990  CD1 TYR A  63       6.519   1.040   5.692  1.00 98.73           C  
ATOM    991  HD1 TYR A  63       5.641   0.548   6.083  1.00 98.73           H  
ATOM    992  CD2 TYR A  63       8.879   1.625   5.891  1.00 98.73           C  
ATOM    993  HD2 TYR A  63       9.811   1.588   6.435  1.00 98.73           H  
ATOM    994  CE1 TYR A  63       6.450   1.707   4.459  1.00 98.73           C  
ATOM    995  HE1 TYR A  63       5.521   1.749   3.910  1.00 98.73           H  
ATOM    996  CE2 TYR A  63       8.815   2.289   4.652  1.00 98.73           C  
ATOM    997  HE2 TYR A  63       9.701   2.750   4.242  1.00 98.73           H  
ATOM    998  OH  TYR A  63       7.513   2.962   2.745  1.00 98.73           O  
ATOM    999  HH  TYR A  63       8.294   3.489   2.565  1.00 98.73           H  
ATOM   1000  CZ  TYR A  63       7.598   2.327   3.937  1.00 98.73           C  
ATOM   1001  N   LYS A  64       7.274  -0.168  10.942  1.00 98.67           N  
ATOM   1002  H   LYS A  64       8.267   0.009  10.894  1.00 98.67           H  
ATOM   1003  CA  LYS A  64       6.775  -0.922  12.093  1.00 98.67           C  
ATOM   1004  HA  LYS A  64       6.308  -1.843  11.745  1.00 98.67           H  
ATOM   1005  C   LYS A  64       5.702  -0.143  12.853  1.00 98.67           C  
ATOM   1006  CB  LYS A  64       7.978  -1.293  12.982  1.00 98.67           C  
ATOM   1007  HB2 LYS A  64       8.569  -0.407  13.212  1.00 98.67           H  
ATOM   1008  HB3 LYS A  64       8.606  -1.999  12.438  1.00 98.67           H  
ATOM   1009  O   LYS A  64       4.607  -0.662  13.074  1.00 98.67           O  
ATOM   1010  CG  LYS A  64       7.527  -1.925  14.297  1.00 98.67           C  
ATOM   1011  HG2 LYS A  64       6.790  -2.688  14.047  1.00 98.67           H  
ATOM   1012  HG3 LYS A  64       7.048  -1.174  14.924  1.00 98.67           H  
ATOM   1013  CD  LYS A  64       8.654  -2.585  15.090  1.00 98.67           C  
ATOM   1014  HD2 LYS A  64       9.336  -1.828  15.476  1.00 98.67           H  
ATOM   1015  HD3 LYS A  64       9.198  -3.271  14.439  1.00 98.67           H  
ATOM   1016  CE  LYS A  64       8.004  -3.368  16.235  1.00 98.67           C  
ATOM   1017  HE2 LYS A  64       7.475  -2.681  16.895  1.00 98.67           H  
ATOM   1018  HE3 LYS A  64       7.272  -4.050  15.805  1.00 98.67           H  
ATOM   1019  NZ  LYS A  64       8.981  -4.167  16.999  1.00 98.67           N  
ATOM   1020  HZ1 LYS A  64       8.496  -4.797  17.622  1.00 98.67           H  
ATOM   1021  HZ2 LYS A  64       9.670  -3.616  17.490  1.00 98.67           H  
ATOM   1022  HZ3 LYS A  64       9.436  -4.826  16.384  1.00 98.67           H  
ATOM   1023  N   TYR A  65       6.003   1.100  13.230  1.00 97.74           N  
ATOM   1024  H   TYR A  65       6.928   1.447  13.023  1.00 97.74           H  
ATOM   1025  CA  TYR A  65       5.138   1.898  14.107  1.00 97.74           C  
ATOM   1026  HA  TYR A  65       4.475   1.218  14.642  1.00 97.74           H  
ATOM   1027  C   TYR A  65       4.202   2.870  13.377  1.00 97.74           C  
ATOM   1028  CB  TYR A  65       6.004   2.602  15.157  1.00 97.74           C  
ATOM   1029  HB2 TYR A  65       6.710   3.259  14.649  1.00 97.74           H  
ATOM   1030  HB3 TYR A  65       5.364   3.225  15.782  1.00 97.74           H  
ATOM   1031  O   TYR A  65       3.246   3.355  13.988  1.00 97.74           O  
ATOM   1032  CG  TYR A  65       6.752   1.643  16.068  1.00 97.74           C  
ATOM   1033  CD1 TYR A  65       6.040   0.712  16.851  1.00 97.74           C  
ATOM   1034  HD1 TYR A  65       4.961   0.679  16.810  1.00 97.74           H  
ATOM   1035  CD2 TYR A  65       8.158   1.678  16.131  1.00 97.74           C  
ATOM   1036  HD2 TYR A  65       8.705   2.395  15.537  1.00 97.74           H  
ATOM   1037  CE1 TYR A  65       6.731  -0.189  17.684  1.00 97.74           C  
ATOM   1038  HE1 TYR A  65       6.195  -0.911  18.282  1.00 97.74           H  
ATOM   1039  CE2 TYR A  65       8.854   0.789  16.973  1.00 97.74           C  
ATOM   1040  HE2 TYR A  65       9.932   0.827  17.021  1.00 97.74           H  
ATOM   1041  OH  TYR A  65       8.805  -1.019  18.550  1.00 97.74           O  
ATOM   1042  HH  TYR A  65       9.731  -0.781  18.641  1.00 97.74           H  
ATOM   1043  CZ  TYR A  65       8.139  -0.147  17.750  1.00 97.74           C  
ATOM   1044  N   GLY A  66       4.427   3.093  12.082  1.00 97.25           N  
ATOM   1045  H   GLY A  66       5.290   2.748  11.688  1.00 97.25           H  
ATOM   1046  CA  GLY A  66       3.651   4.004  11.247  1.00 97.25           C  
ATOM   1047  HA2 GLY A  66       3.609   3.601  10.235  1.00 97.25           H  
ATOM   1048  HA3 GLY A  66       2.628   4.083  11.616  1.00 97.25           H  
ATOM   1049  C   GLY A  66       4.253   5.405  11.177  1.00 97.25           C  
ATOM   1050  O   GLY A  66       5.079   5.798  12.000  1.00 97.25           O  
ATOM   1051  N   PHE A  67       3.841   6.164  10.165  1.00 96.53           N  
ATOM   1052  H   PHE A  67       3.116   5.806   9.560  1.00 96.53           H  
ATOM   1053  CA  PHE A  67       4.297   7.534   9.930  1.00 96.53           C  
ATOM   1054  HA  PHE A  67       4.379   8.043  10.890  1.00 96.53           H  
ATOM   1055  C   PHE A  67       3.291   8.317   9.079  1.00 96.53           C  
ATOM   1056  CB  PHE A  67       5.688   7.523   9.269  1.00 96.53           C  
ATOM   1057  HB2 PHE A  67       6.400   7.083   9.968  1.00 96.53           H  
ATOM   1058  HB3 PHE A  67       6.015   8.549   9.100  1.00 96.53           H  
ATOM   1059  O   PHE A  67       2.380   7.747   8.476  1.00 96.53           O  
ATOM   1060  CG  PHE A  67       5.767   6.764   7.959  1.00 96.53           C  
ATOM   1061  CD1 PHE A  67       6.163   5.415   7.955  1.00 96.53           C  
ATOM   1062  HD1 PHE A  67       6.387   4.920   8.889  1.00 96.53           H  
ATOM   1063  CD2 PHE A  67       5.438   7.395   6.745  1.00 96.53           C  
ATOM   1064  HD2 PHE A  67       5.100   8.421   6.742  1.00 96.53           H  
ATOM   1065  CE1 PHE A  67       6.243   4.702   6.747  1.00 96.53           C  
ATOM   1066  HE1 PHE A  67       6.533   3.662   6.746  1.00 96.53           H  
ATOM   1067  CE2 PHE A  67       5.519   6.685   5.535  1.00 96.53           C  
ATOM   1068  HE2 PHE A  67       5.252   7.164   4.605  1.00 96.53           H  
ATOM   1069  CZ  PHE A  67       5.922   5.338   5.536  1.00 96.53           C  
ATOM   1070  HZ  PHE A  67       5.964   4.786   4.609  1.00 96.53           H  
ATOM   1071  N   GLY A  68       3.484   9.636   9.021  1.00 94.25           N  
ATOM   1072  H   GLY A  68       4.226  10.041   9.573  1.00 94.25           H  
ATOM   1073  CA  GLY A  68       2.575  10.553   8.340  1.00 94.25           C  
ATOM   1074  HA2 GLY A  68       3.093  11.480   8.096  1.00 94.25           H  
ATOM   1075  HA3 GLY A  68       2.248  10.091   7.408  1.00 94.25           H  
ATOM   1076  C   GLY A  68       1.343  10.895   9.176  1.00 94.25           C  
ATOM   1077  O   GLY A  68       1.286  10.616  10.376  1.00 94.25           O  
ATOM   1078  N   SER A  69       0.352  11.515   8.540  1.00 90.03           N  
ATOM   1079  H   SER A  69       0.437  11.649   7.543  1.00 90.03           H  
ATOM   1080  CA  SER A  69      -0.864  11.988   9.205  1.00 90.03           C  
ATOM   1081  HA  SER A  69      -0.987  11.445  10.142  1.00 90.03           H  
ATOM   1082  C   SER A  69      -2.077  11.782   8.295  1.00 90.03           C  
ATOM   1083  CB  SER A  69      -0.725  13.468   9.563  1.00 90.03           C  
ATOM   1084  HB2 SER A  69      -0.458  14.028   8.667  1.00 90.03           H  
ATOM   1085  HB3 SER A  69       0.066  13.591  10.302  1.00 90.03           H  
ATOM   1086  O   SER A  69      -2.152  12.433   7.256  1.00 90.03           O  
ATOM   1087  OG  SER A  69      -1.946  13.970  10.079  1.00 90.03           O  
ATOM   1088  HG  SER A  69      -2.084  14.816   9.647  1.00 90.03           H  
ATOM   1089  N   PRO A  70      -3.056  10.941   8.677  1.00 80.87           N  
ATOM   1090  CA  PRO A  70      -4.113  10.455   7.781  1.00 80.87           C  
ATOM   1091  HA  PRO A  70      -3.662   9.862   6.985  1.00 80.87           H  
ATOM   1092  C   PRO A  70      -4.982  11.530   7.106  1.00 80.87           C  
ATOM   1093  CB  PRO A  70      -4.974   9.537   8.656  1.00 80.87           C  
ATOM   1094  HB2 PRO A  70      -4.725   8.496   8.450  1.00 80.87           H  
ATOM   1095  HB3 PRO A  70      -6.035   9.722   8.495  1.00 80.87           H  
ATOM   1096  O   PRO A  70      -5.646  11.244   6.116  1.00 80.87           O  
ATOM   1097  CG  PRO A  70      -4.617   9.880  10.098  1.00 80.87           C  
ATOM   1098  HG2 PRO A  70      -5.224  10.720  10.436  1.00 80.87           H  
ATOM   1099  HG3 PRO A  70      -4.731   9.023  10.762  1.00 80.87           H  
ATOM   1100  CD  PRO A  70      -3.173  10.330   9.991  1.00 80.87           C  
ATOM   1101  HD2 PRO A  70      -2.957  11.042  10.788  1.00 80.87           H  
ATOM   1102  HD3 PRO A  70      -2.509   9.469  10.057  1.00 80.87           H  
ATOM   1103  N   CYS A  71      -5.009  12.751   7.637  1.00 81.87           N  
ATOM   1104  H   CYS A  71      -4.409  12.930   8.430  1.00 81.87           H  
ATOM   1105  CA  CYS A  71      -5.908  13.818   7.183  1.00 81.87           C  
ATOM   1106  HA  CYS A  71      -6.634  13.424   6.472  1.00 81.87           H  
ATOM   1107  C   CYS A  71      -5.193  14.974   6.496  1.00 81.87           C  
ATOM   1108  CB  CYS A  71      -6.663  14.321   8.407  1.00 81.87           C  
ATOM   1109  HB2 CYS A  71      -7.378  15.084   8.099  1.00 81.87           H  
ATOM   1110  HB3 CYS A  71      -5.957  14.761   9.112  1.00 81.87           H  
ATOM   1111  O   CYS A  71      -5.833  15.814   5.876  1.00 81.87           O  
ATOM   1112  SG  CYS A  71      -7.524  12.958   9.199  1.00 81.87           S  
ATOM   1113  N   THR A  72      -3.876  15.056   6.651  1.00 82.09           N  
ATOM   1114  H   THR A  72      -3.390  14.302   7.115  1.00 82.09           H  
ATOM   1115  CA  THR A  72      -3.096  16.224   6.225  1.00 82.09           C  
ATOM   1116  HA  THR A  72      -3.697  16.859   5.575  1.00 82.09           H  
ATOM   1117  C   THR A  72      -1.873  15.852   5.409  1.00 82.09           C  
ATOM   1118  CB  THR A  72      -2.661  17.065   7.434  1.00 82.09           C  
ATOM   1119  HB  THR A  72      -2.014  17.870   7.086  1.00 82.09           H  
ATOM   1120  O   THR A  72      -1.259  16.730   4.821  1.00 82.09           O  
ATOM   1121  CG2 THR A  72      -3.851  17.689   8.162  1.00 82.09           C  
ATOM   1122 HG21 THR A  72      -3.493  18.366   8.937  1.00 82.09           H  
ATOM   1123 HG22 THR A  72      -4.471  16.915   8.615  1.00 82.09           H  
ATOM   1124 HG23 THR A  72      -4.452  18.256   7.451  1.00 82.09           H  
ATOM   1125  OG1 THR A  72      -1.960  16.299   8.400  1.00 82.09           O  
ATOM   1126  HG1 THR A  72      -1.375  16.923   8.837  1.00 82.09           H  
ATOM   1127  N   GLN A  73      -1.492  14.577   5.399  1.00 86.83           N  
ATOM   1128  H   GLN A  73      -2.062  13.882   5.860  1.00 86.83           H  
ATOM   1129  CA  GLN A  73      -0.318  14.066   4.711  1.00 86.83           C  
ATOM   1130  HA  GLN A  73      -0.043  14.733   3.893  1.00 86.83           H  
ATOM   1131  C   GLN A  73      -0.645  12.697   4.119  1.00 86.83           C  
ATOM   1132  CB  GLN A  73       0.860  13.957   5.698  1.00 86.83           C  
ATOM   1133  HB2 GLN A  73       1.717  13.513   5.191  1.00 86.83           H  
ATOM   1134  HB3 GLN A  73       0.571  13.300   6.518  1.00 86.83           H  
ATOM   1135  O   GLN A  73      -1.714  12.124   4.349  1.00 86.83           O  
ATOM   1136  CG  GLN A  73       1.295  15.312   6.275  1.00 86.83           C  
ATOM   1137  HG2 GLN A  73       0.442  15.799   6.748  1.00 86.83           H  
ATOM   1138  HG3 GLN A  73       1.652  15.954   5.470  1.00 86.83           H  
ATOM   1139  CD  GLN A  73       2.379  15.191   7.337  1.00 86.83           C  
ATOM   1140  NE2 GLN A  73       2.577  16.220   8.130  1.00 86.83           N  
ATOM   1141 HE21 GLN A  73       3.350  16.139   8.775  1.00 86.83           H  
ATOM   1142 HE22 GLN A  73       2.123  17.100   7.929  1.00 86.83           H  
ATOM   1143  OE1 GLN A  73       3.042  14.181   7.514  1.00 86.83           O  
ATOM   1144  N   ASP A  74       0.299  12.152   3.366  1.00 94.00           N  
ATOM   1145  H   ASP A  74       1.137  12.677   3.162  1.00 94.00           H  
ATOM   1146  CA  ASP A  74       0.322  10.712   3.157  1.00 94.00           C  
ATOM   1147  HA  ASP A  74      -0.635  10.395   2.741  1.00 94.00           H  
ATOM   1148  C   ASP A  74       0.523   9.987   4.486  1.00 94.00           C  
ATOM   1149  CB  ASP A  74       1.425  10.324   2.186  1.00 94.00           C  
ATOM   1150  HB2 ASP A  74       2.377  10.729   2.529  1.00 94.00           H  
ATOM   1151  HB3 ASP A  74       1.493   9.236   2.176  1.00 94.00           H  
ATOM   1152  O   ASP A  74       0.986  10.560   5.479  1.00 94.00           O  
ATOM   1153  CG  ASP A  74       1.174  10.770   0.762  1.00 94.00           C  
ATOM   1154  OD1 ASP A  74       0.059  11.271   0.489  1.00 94.00           O  
ATOM   1155  OD2 ASP A  74       2.072  10.479  -0.057  1.00 94.00           O  
ATOM   1156  N   TYR A  75       0.152   8.715   4.519  1.00 93.85           N  
ATOM   1157  H   TYR A  75      -0.210   8.291   3.677  1.00 93.85           H  
ATOM   1158  CA  TYR A  75       0.076   7.981   5.767  1.00 93.85           C  
ATOM   1159  HA  TYR A  75       0.833   8.357   6.455  1.00 93.85           H  
ATOM   1160  C   TYR A  75       0.330   6.489   5.586  1.00 93.85           C  
ATOM   1161  CB  TYR A  75      -1.303   8.250   6.372  1.00 93.85           C  
ATOM   1162  HB2 TYR A  75      -2.066   8.031   5.626  1.00 93.85           H  
ATOM   1163  HB3 TYR A  75      -1.377   9.310   6.617  1.00 93.85           H  
ATOM   1164  O   TYR A  75      -0.129   5.880   4.619  1.00 93.85           O  
ATOM   1165  CG  TYR A  75      -1.590   7.449   7.616  1.00 93.85           C  
ATOM   1166  CD1 TYR A  75      -2.560   6.429   7.587  1.00 93.85           C  
ATOM   1167  HD1 TYR A  75      -3.093   6.208   6.674  1.00 93.85           H  
ATOM   1168  CD2 TYR A  75      -0.864   7.713   8.790  1.00 93.85           C  
ATOM   1169  HD2 TYR A  75      -0.095   8.470   8.792  1.00 93.85           H  
ATOM   1170  CE1 TYR A  75      -2.857   5.715   8.761  1.00 93.85           C  
ATOM   1171  HE1 TYR A  75      -3.625   4.956   8.762  1.00 93.85           H  
ATOM   1172  CE2 TYR A  75      -1.141   6.991   9.958  1.00 93.85           C  
ATOM   1173  HE2 TYR A  75      -0.580   7.200  10.857  1.00 93.85           H  
ATOM   1174  OH  TYR A  75      -2.484   5.425  11.118  1.00 93.85           O  
ATOM   1175  HH  TYR A  75      -1.873   5.715  11.800  1.00 93.85           H  
ATOM   1176  CZ  TYR A  75      -2.164   6.024   9.949  1.00 93.85           C  
ATOM   1177  N   TRP A  76       1.020   5.908   6.568  1.00 97.69           N  
ATOM   1178  H   TRP A  76       1.378   6.504   7.302  1.00 97.69           H  
ATOM   1179  CA  TRP A  76       1.151   4.471   6.778  1.00 97.69           C  
ATOM   1180  HA  TRP A  76       0.467   3.938   6.119  1.00 97.69           H  
ATOM   1181  C   TRP A  76       0.791   4.141   8.229  1.00 97.69           C  
ATOM   1182  CB  TRP A  76       2.582   4.023   6.460  1.00 97.69           C  
ATOM   1183  HB2 TRP A  76       2.838   4.357   5.454  1.00 97.69           H  
ATOM   1184  HB3 TRP A  76       3.275   4.504   7.151  1.00 97.69           H  
ATOM   1185  O   TRP A  76       1.396   4.678   9.160  1.00 97.69           O  
ATOM   1186  CG  TRP A  76       2.774   2.538   6.520  1.00 97.69           C  
ATOM   1187  CD1 TRP A  76       3.293   1.827   7.548  1.00 97.69           C  
ATOM   1188  HD1 TRP A  76       3.673   2.254   8.465  1.00 97.69           H  
ATOM   1189  CD2 TRP A  76       2.448   1.559   5.492  1.00 97.69           C  
ATOM   1190  CE2 TRP A  76       2.748   0.258   5.983  1.00 97.69           C  
ATOM   1191  CE3 TRP A  76       1.952   1.649   4.179  1.00 97.69           C  
ATOM   1192  HE3 TRP A  76       1.749   2.633   3.783  1.00 97.69           H  
ATOM   1193  NE1 TRP A  76       3.257   0.478   7.242  1.00 97.69           N  
ATOM   1194  HE1 TRP A  76       3.624  -0.266   7.819  1.00 97.69           H  
ATOM   1195  CH2 TRP A  76       2.034  -0.776   3.917  1.00 97.69           C  
ATOM   1196  HH2 TRP A  76       1.880  -1.655   3.309  1.00 97.69           H  
ATOM   1197  CZ2 TRP A  76       2.549  -0.898   5.215  1.00 97.69           C  
ATOM   1198  HZ2 TRP A  76       2.797  -1.872   5.610  1.00 97.69           H  
ATOM   1199  CZ3 TRP A  76       1.739   0.493   3.400  1.00 97.69           C  
ATOM   1200  HZ3 TRP A  76       1.347   0.564   2.396  1.00 97.69           H  
ATOM   1201  N   LEU A  77      -0.168   3.235   8.435  1.00 96.91           N  
ATOM   1202  H   LEU A  77      -0.634   2.847   7.627  1.00 96.91           H  
ATOM   1203  CA  LEU A  77      -0.696   2.899   9.762  1.00 96.91           C  
ATOM   1204  HA  LEU A  77      -0.973   3.832  10.253  1.00 96.91           H  
ATOM   1205  C   LEU A  77       0.341   2.261  10.691  1.00 96.91           C  
ATOM   1206  CB  LEU A  77      -1.962   2.040   9.576  1.00 96.91           C  
ATOM   1207  HB2 LEU A  77      -2.702   2.645   9.051  1.00 96.91           H  
ATOM   1208  HB3 LEU A  77      -1.707   1.192   8.940  1.00 96.91           H  
ATOM   1209  O   LEU A  77       0.269   2.444  11.908  1.00 96.91           O  
ATOM   1210  CG  LEU A  77      -2.609   1.491  10.860  1.00 96.91           C  
ATOM   1211  HG  LEU A  77      -1.880   0.864  11.374  1.00 96.91           H  
ATOM   1212  CD1 LEU A  77      -3.105   2.562  11.830  1.00 96.91           C  
ATOM   1213 HD11 LEU A  77      -3.825   3.205  11.323  1.00 96.91           H  
ATOM   1214 HD12 LEU A  77      -2.256   3.151  12.177  1.00 96.91           H  
ATOM   1215 HD13 LEU A  77      -3.585   2.094  12.689  1.00 96.91           H  
ATOM   1216  CD2 LEU A  77      -3.807   0.610  10.524  1.00 96.91           C  
ATOM   1217 HD21 LEU A  77      -4.216   0.158  11.427  1.00 96.91           H  
ATOM   1218 HD22 LEU A  77      -3.490  -0.191   9.856  1.00 96.91           H  
ATOM   1219 HD23 LEU A  77      -4.578   1.202  10.029  1.00 96.91           H  
ATOM   1220  N   GLY A  78       1.311   1.551  10.125  1.00 98.04           N  
ATOM   1221  H   GLY A  78       1.308   1.475   9.118  1.00 98.04           H  
ATOM   1222  CA  GLY A  78       2.312   0.799  10.870  1.00 98.04           C  
ATOM   1223  HA2 GLY A  78       3.285   0.975  10.411  1.00 98.04           H  
ATOM   1224  HA3 GLY A  78       2.367   1.141  11.903  1.00 98.04           H  
ATOM   1225  C   GLY A  78       2.003  -0.692  10.883  1.00 98.04           C  
ATOM   1226  O   GLY A  78       0.889  -1.106  11.216  1.00 98.04           O  
ATOM   1227  N   ASN A  79       3.000  -1.502  10.541  1.00 98.74           N  
ATOM   1228  H   ASN A  79       3.885  -1.085  10.287  1.00 98.74           H  
ATOM   1229  CA  ASN A  79       2.841  -2.939  10.340  1.00 98.74           C  
ATOM   1230  HA  ASN A  79       2.075  -3.101   9.581  1.00 98.74           H  
ATOM   1231  C   ASN A  79       2.366  -3.659  11.608  1.00 98.74           C  
ATOM   1232  CB  ASN A  79       4.159  -3.530   9.819  1.00 98.74           C  
ATOM   1233  HB2 ASN A  79       4.964  -3.336  10.528  1.00 98.74           H  
ATOM   1234  HB3 ASN A  79       4.026  -4.608   9.731  1.00 98.74           H  
ATOM   1235  O   ASN A  79       1.514  -4.534  11.513  1.00 98.74           O  
ATOM   1236  CG  ASN A  79       4.565  -3.029   8.447  1.00 98.74           C  
ATOM   1237  ND2 ASN A  79       5.724  -3.409   7.971  1.00 98.74           N  
ATOM   1238 HD21 ASN A  79       5.930  -3.160   7.014  1.00 98.74           H  
ATOM   1239 HD22 ASN A  79       6.269  -4.095   8.473  1.00 98.74           H  
ATOM   1240  OD1 ASN A  79       3.856  -2.283   7.798  1.00 98.74           O  
ATOM   1241  N   GLU A  80       2.807  -3.236  12.798  1.00 98.31           N  
ATOM   1242  H   GLU A  80       3.515  -2.517  12.825  1.00 98.31           H  
ATOM   1243  CA  GLU A  80       2.330  -3.799  14.076  1.00 98.31           C  
ATOM   1244  HA  GLU A  80       2.528  -4.871  14.113  1.00 98.31           H  
ATOM   1245  C   GLU A  80       0.828  -3.607  14.274  1.00 98.31           C  
ATOM   1246  CB  GLU A  80       3.047  -3.100  15.240  1.00 98.31           C  
ATOM   1247  HB2 GLU A  80       2.506  -3.265  16.172  1.00 98.31           H  
ATOM   1248  HB3 GLU A  80       3.062  -2.025  15.061  1.00 98.31           H  
ATOM   1249  O   GLU A  80       0.124  -4.471  14.796  1.00 98.31           O  
ATOM   1250  CG  GLU A  80       4.481  -3.604  15.390  1.00 98.31           C  
ATOM   1251  HG2 GLU A  80       5.007  -2.958  16.093  1.00 98.31           H  
ATOM   1252  HG3 GLU A  80       4.948  -3.514  14.410  1.00 98.31           H  
ATOM   1253  CD  GLU A  80       4.579  -5.061  15.861  1.00 98.31           C  
ATOM   1254  OE1 GLU A  80       5.687  -5.618  15.737  1.00 98.31           O  
ATOM   1255  OE2 GLU A  80       3.568  -5.583  16.379  1.00 98.31           O  
ATOM   1256  N   ARG A  81       0.298  -2.458  13.844  1.00 96.58           N  
ATOM   1257  H   ARG A  81       0.887  -1.849  13.294  1.00 96.58           H  
ATOM   1258  CA  ARG A  81      -1.133  -2.173  13.964  1.00 96.58           C  
ATOM   1259  HA  ARG A  81      -1.484  -2.522  14.935  1.00 96.58           H  
ATOM   1260  C   ARG A  81      -1.933  -2.963  12.938  1.00 96.58           C  
ATOM   1261  CB  ARG A  81      -1.392  -0.673  13.834  1.00 96.58           C  
ATOM   1262  HB2 ARG A  81      -2.469  -0.503  13.843  1.00 96.58           H  
ATOM   1263  HB3 ARG A  81      -0.989  -0.334  12.880  1.00 96.58           H  
ATOM   1264  O   ARG A  81      -2.982  -3.490  13.294  1.00 96.58           O  
ATOM   1265  CG  ARG A  81      -0.738   0.140  14.955  1.00 96.58           C  
ATOM   1266  HG2 ARG A  81      -1.023  -0.265  15.926  1.00 96.58           H  
ATOM   1267  HG3 ARG A  81       0.345   0.098  14.846  1.00 96.58           H  
ATOM   1268  CD  ARG A  81      -1.204   1.592  14.850  1.00 96.58           C  
ATOM   1269  HD2 ARG A  81      -2.268   1.643  15.079  1.00 96.58           H  
ATOM   1270  HD3 ARG A  81      -1.058   1.928  13.823  1.00 96.58           H  
ATOM   1271  NE  ARG A  81      -0.446   2.474  15.752  1.00 96.58           N  
ATOM   1272  HE  ARG A  81       0.418   2.108  16.126  1.00 96.58           H  
ATOM   1273  NH1 ARG A  81      -1.593   4.400  15.253  1.00 96.58           N  
ATOM   1274 HH11 ARG A  81      -2.136   3.890  14.572  1.00 96.58           H  
ATOM   1275 HH12 ARG A  81      -1.671   5.406  15.296  1.00 96.58           H  
ATOM   1276  NH2 ARG A  81       0.146   4.472  16.656  1.00 96.58           N  
ATOM   1277 HH21 ARG A  81       0.990   4.049  17.016  1.00 96.58           H  
ATOM   1278 HH22 ARG A  81       0.069   5.479  16.675  1.00 96.58           H  
ATOM   1279  CZ  ARG A  81      -0.634   3.774  15.881  1.00 96.58           C  
ATOM   1280  N   VAL A  82      -1.436  -3.075  11.706  1.00 98.30           N  
ATOM   1281  H   VAL A  82      -0.563  -2.612  11.498  1.00 98.30           H  
ATOM   1282  CA  VAL A  82      -2.070  -3.892  10.659  1.00 98.30           C  
ATOM   1283  HA  VAL A  82      -3.113  -3.589  10.560  1.00 98.30           H  
ATOM   1284  C   VAL A  82      -2.069  -5.375  11.051  1.00 98.30           C  
ATOM   1285  CB  VAL A  82      -1.384  -3.673   9.297  1.00 98.30           C  
ATOM   1286  HB  VAL A  82      -0.336  -3.963   9.364  1.00 98.30           H  
ATOM   1287  O   VAL A  82      -3.105  -6.033  10.959  1.00 98.30           O  
ATOM   1288  CG1 VAL A  82      -2.065  -4.499   8.203  1.00 98.30           C  
ATOM   1289 HG11 VAL A  82      -1.955  -5.565   8.400  1.00 98.30           H  
ATOM   1290 HG12 VAL A  82      -1.606  -4.285   7.238  1.00 98.30           H  
ATOM   1291 HG13 VAL A  82      -3.127  -4.256   8.155  1.00 98.30           H  
ATOM   1292  CG2 VAL A  82      -1.467  -2.205   8.851  1.00 98.30           C  
ATOM   1293 HG21 VAL A  82      -2.509  -1.922   8.710  1.00 98.30           H  
ATOM   1294 HG22 VAL A  82      -1.009  -1.544   9.587  1.00 98.30           H  
ATOM   1295 HG23 VAL A  82      -0.936  -2.079   7.907  1.00 98.30           H  
ATOM   1296  N   HIS A  83      -0.953  -5.886  11.574  1.00 98.56           N  
ATOM   1297  H   HIS A  83      -0.115  -5.321  11.589  1.00 98.56           H  
ATOM   1298  CA  HIS A  83      -0.851  -7.241  12.113  1.00 98.56           C  
ATOM   1299  HA  HIS A  83      -1.093  -7.959  11.329  1.00 98.56           H  
ATOM   1300  C   HIS A  83      -1.836  -7.470  13.268  1.00 98.56           C  
ATOM   1301  CB  HIS A  83       0.590  -7.493  12.582  1.00 98.56           C  
ATOM   1302  HB2 HIS A  83       1.252  -7.527  11.717  1.00 98.56           H  
ATOM   1303  HB3 HIS A  83       0.914  -6.683  13.235  1.00 98.56           H  
ATOM   1304  O   HIS A  83      -2.602  -8.435  13.274  1.00 98.56           O  
ATOM   1305  CG  HIS A  83       0.696  -8.790  13.334  1.00 98.56           C  
ATOM   1306  CD2 HIS A  83       1.045  -8.964  14.646  1.00 98.56           C  
ATOM   1307  HD2 HIS A  83       1.371  -8.190  15.326  1.00 98.56           H  
ATOM   1308  ND1 HIS A  83       0.286 -10.008  12.855  1.00 98.56           N  
ATOM   1309  HD1 HIS A  83      -0.020 -10.179  11.908  1.00 98.56           H  
ATOM   1310  CE1 HIS A  83       0.385 -10.903  13.847  1.00 98.56           C  
ATOM   1311  HE1 HIS A  83       0.129 -11.949  13.764  1.00 98.56           H  
ATOM   1312  NE2 HIS A  83       0.845 -10.313  14.962  1.00 98.56           N  
ATOM   1313  N   HIS A  84      -1.878  -6.551  14.236  1.00 97.23           N  
ATOM   1314  H   HIS A  84      -1.193  -5.809  14.235  1.00 97.23           H  
ATOM   1315  CA  HIS A  84      -2.803  -6.659  15.359  1.00 97.23           C  
ATOM   1316  HA  HIS A  84      -2.600  -7.592  15.886  1.00 97.23           H  
ATOM   1317  C   HIS A  84      -4.270  -6.695  14.908  1.00 97.23           C  
ATOM   1318  CB  HIS A  84      -2.560  -5.500  16.325  1.00 97.23           C  
ATOM   1319  HB2 HIS A  84      -2.726  -4.555  15.807  1.00 97.23           H  
ATOM   1320  HB3 HIS A  84      -1.522  -5.532  16.657  1.00 97.23           H  
ATOM   1321  O   HIS A  84      -5.044  -7.475  15.446  1.00 97.23           O  
ATOM   1322  CG  HIS A  84      -3.448  -5.564  17.538  1.00 97.23           C  
ATOM   1323  CD2 HIS A  84      -4.569  -4.817  17.775  1.00 97.23           C  
ATOM   1324  HD2 HIS A  84      -4.999  -4.089  17.104  1.00 97.23           H  
ATOM   1325  ND1 HIS A  84      -3.291  -6.416  18.605  1.00 97.23           N  
ATOM   1326  HD1 HIS A  84      -2.619  -7.166  18.670  1.00 97.23           H  
ATOM   1327  CE1 HIS A  84      -4.274  -6.164  19.484  1.00 97.23           C  
ATOM   1328  HE1 HIS A  84      -4.417  -6.689  20.416  1.00 97.23           H  
ATOM   1329  NE2 HIS A  84      -5.055  -5.161  19.041  1.00 97.23           N  
ATOM   1330  N   LEU A  85      -4.656  -5.895  13.909  1.00 95.86           N  
ATOM   1331  H   LEU A  85      -3.976  -5.275  13.493  1.00 95.86           H  
ATOM   1332  CA  LEU A  85      -6.014  -5.924  13.358  1.00 95.86           C  
ATOM   1333  HA  LEU A  85      -6.735  -5.838  14.171  1.00 95.86           H  
ATOM   1334  C   LEU A  85      -6.306  -7.258  12.663  1.00 95.86           C  
ATOM   1335  CB  LEU A  85      -6.197  -4.751  12.379  1.00 95.86           C  
ATOM   1336  HB2 LEU A  85      -7.109  -4.911  11.804  1.00 95.86           H  
ATOM   1337  HB3 LEU A  85      -5.365  -4.752  11.674  1.00 95.86           H  
ATOM   1338  O   LEU A  85      -7.275  -7.933  13.001  1.00 95.86           O  
ATOM   1339  CG  LEU A  85      -6.284  -3.371  13.052  1.00 95.86           C  
ATOM   1340  HG  LEU A  85      -5.470  -3.244  13.765  1.00 95.86           H  
ATOM   1341  CD1 LEU A  85      -6.165  -2.286  11.983  1.00 95.86           C  
ATOM   1342 HD11 LEU A  85      -5.194  -2.359  11.492  1.00 95.86           H  
ATOM   1343 HD12 LEU A  85      -6.267  -1.301  12.438  1.00 95.86           H  
ATOM   1344 HD13 LEU A  85      -6.953  -2.412  11.241  1.00 95.86           H  
ATOM   1345  CD2 LEU A  85      -7.605  -3.182  13.799  1.00 95.86           C  
ATOM   1346 HD21 LEU A  85      -8.442  -3.363  13.125  1.00 95.86           H  
ATOM   1347 HD22 LEU A  85      -7.670  -3.882  14.632  1.00 95.86           H  
ATOM   1348 HD23 LEU A  85      -7.674  -2.166  14.188  1.00 95.86           H  
ATOM   1349  N   THR A  86      -5.445  -7.660  11.728  1.00 97.94           N  
ATOM   1350  H   THR A  86      -4.642  -7.078  11.538  1.00 97.94           H  
ATOM   1351  CA  THR A  86      -5.663  -8.845  10.878  1.00 97.94           C  
ATOM   1352  HA  THR A  86      -6.706  -8.848  10.561  1.00 97.94           H  
ATOM   1353  C   THR A  86      -5.456 -10.180  11.599  1.00 97.94           C  
ATOM   1354  CB  THR A  86      -4.814  -8.792   9.601  1.00 97.94           C  
ATOM   1355  HB  THR A  86      -4.982  -9.710   9.039  1.00 97.94           H  
ATOM   1356  O   THR A  86      -5.851 -11.222  11.091  1.00 97.94           O  
ATOM   1357  CG2 THR A  86      -5.178  -7.605   8.710  1.00 97.94           C  
ATOM   1358 HG21 THR A  86      -4.537  -7.609   7.828  1.00 97.94           H  
ATOM   1359 HG22 THR A  86      -6.213  -7.710   8.384  1.00 97.94           H  
ATOM   1360 HG23 THR A  86      -5.063  -6.659   9.239  1.00 97.94           H  
ATOM   1361  OG1 THR A  86      -3.437  -8.678   9.891  1.00 97.94           O  
ATOM   1362  HG1 THR A  86      -3.289  -7.799  10.246  1.00 97.94           H  
ATOM   1363  N   SER A  87      -4.893 -10.178  12.811  1.00 97.50           N  
ATOM   1364  H   SER A  87      -4.493  -9.314  13.147  1.00 97.50           H  
ATOM   1365  CA  SER A  87      -4.830 -11.368  13.675  1.00 97.50           C  
ATOM   1366  HA  SER A  87      -4.701 -12.245  13.040  1.00 97.50           H  
ATOM   1367  C   SER A  87      -6.114 -11.617  14.483  1.00 97.50           C  
ATOM   1368  CB  SER A  87      -3.607 -11.309  14.595  1.00 97.50           C  
ATOM   1369  HB2 SER A  87      -2.703 -11.307  13.986  1.00 97.50           H  
ATOM   1370  HB3 SER A  87      -3.589 -12.193  15.232  1.00 97.50           H  
ATOM   1371  O   SER A  87      -6.281 -12.698  15.039  1.00 97.50           O  
ATOM   1372  OG  SER A  87      -3.630 -10.148  15.394  1.00 97.50           O  
ATOM   1373  HG  SER A  87      -3.345  -9.427  14.829  1.00 97.50           H  
ATOM   1374  N   GLN A  88      -7.045 -10.656  14.528  1.00 94.96           N  
ATOM   1375  H   GLN A  88      -6.850  -9.790  14.048  1.00 94.96           H  
ATOM   1376  CA  GLN A  88      -8.296 -10.738  15.305  1.00 94.96           C  
ATOM   1377  HA  GLN A  88      -8.150 -11.432  16.132  1.00 94.96           H  
ATOM   1378  C   GLN A  88      -9.503 -11.267  14.509  1.00 94.96           C  
ATOM   1379  CB  GLN A  88      -8.613  -9.355  15.889  1.00 94.96           C  
ATOM   1380  HB2 GLN A  88      -9.598  -9.364  16.356  1.00 94.96           H  
ATOM   1381  HB3 GLN A  88      -8.627  -8.621  15.083  1.00 94.96           H  
ATOM   1382  O   GLN A  88     -10.646 -11.192  14.978  1.00 94.96           O  
ATOM   1383  CG  GLN A  88      -7.604  -8.941  16.960  1.00 94.96           C  
ATOM   1384  HG2 GLN A  88      -7.700  -9.622  17.806  1.00 94.96           H  
ATOM   1385  HG3 GLN A  88      -6.586  -9.032  16.581  1.00 94.96           H  
ATOM   1386  CD  GLN A  88      -7.821  -7.514  17.446  1.00 94.96           C  
ATOM   1387  NE2 GLN A  88      -7.333  -7.207  18.625  1.00 94.96           N  
ATOM   1388 HE21 GLN A  88      -7.295  -6.222  18.844  1.00 94.96           H  
ATOM   1389 HE22 GLN A  88      -6.774  -7.891  19.114  1.00 94.96           H  
ATOM   1390  OE1 GLN A  88      -8.426  -6.661  16.812  1.00 94.96           O  
ATOM   1391  N   GLY A  89      -9.291 -11.730  13.281  1.00 95.60           N  
ATOM   1392  H   GLY A  89      -8.352 -11.722  12.908  1.00 95.60           H  
ATOM   1393  CA  GLY A  89     -10.340 -12.265  12.419  1.00 95.60           C  
ATOM   1394  HA2 GLY A  89     -10.513 -13.312  12.665  1.00 95.60           H  
ATOM   1395  HA3 GLY A  89     -11.269 -11.716  12.575  1.00 95.60           H  
ATOM   1396  C   GLY A  89      -9.978 -12.169  10.944  1.00 95.60           C  
ATOM   1397  O   GLY A  89      -8.861 -11.801  10.595  1.00 95.60           O  
ATOM   1398  N   GLN A  90     -10.941 -12.486  10.086  1.00 97.56           N  
ATOM   1399  H   GLN A  90     -11.859 -12.732  10.427  1.00 97.56           H  
ATOM   1400  CA  GLN A  90     -10.788 -12.354   8.641  1.00 97.56           C  
ATOM   1401  HA  GLN A  90      -9.766 -12.613   8.364  1.00 97.56           H  
ATOM   1402  C   GLN A  90     -11.028 -10.906   8.218  1.00 97.56           C  
ATOM   1403  CB  GLN A  90     -11.745 -13.320   7.926  1.00 97.56           C  
ATOM   1404  HB2 GLN A  90     -11.680 -13.155   6.851  1.00 97.56           H  
ATOM   1405  HB3 GLN A  90     -12.768 -13.109   8.238  1.00 97.56           H  
ATOM   1406  O   GLN A  90     -11.973 -10.267   8.679  1.00 97.56           O  
ATOM   1407  CG  GLN A  90     -11.429 -14.796   8.222  1.00 97.56           C  
ATOM   1408  HG2 GLN A  90     -11.536 -14.987   9.290  1.00 97.56           H  
ATOM   1409  HG3 GLN A  90     -12.157 -15.420   7.703  1.00 97.56           H  
ATOM   1410  CD  GLN A  90     -10.034 -15.219   7.764  1.00 97.56           C  
ATOM   1411  NE2 GLN A  90      -9.409 -16.162   8.434  1.00 97.56           N  
ATOM   1412 HE21 GLN A  90      -8.517 -16.441   8.050  1.00 97.56           H  
ATOM   1413 HE22 GLN A  90      -9.880 -16.663   9.174  1.00 97.56           H  
ATOM   1414  OE1 GLN A  90      -9.467 -14.711   6.809  1.00 97.56           O  
ATOM   1415  N   TYR A  91     -10.165 -10.385   7.353  1.00 98.39           N  
ATOM   1416  H   TYR A  91      -9.431 -10.969   6.979  1.00 98.39           H  
ATOM   1417  CA  TYR A  91     -10.301  -9.052   6.776  1.00 98.39           C  
ATOM   1418  HA  TYR A  91     -11.280  -8.644   7.027  1.00 98.39           H  
ATOM   1419  C   TYR A  91     -10.220  -9.146   5.262  1.00 98.39           C  
ATOM   1420  CB  TYR A  91      -9.220  -8.101   7.310  1.00 98.39           C  
ATOM   1421  HB2 TYR A  91      -8.257  -8.611   7.303  1.00 98.39           H  
ATOM   1422  HB3 TYR A  91      -9.138  -7.258   6.624  1.00 98.39           H  
ATOM   1423  O   TYR A  91      -9.386  -9.876   4.740  1.00 98.39           O  
ATOM   1424  CG  TYR A  91      -9.492  -7.557   8.699  1.00 98.39           C  
ATOM   1425  CD1 TYR A  91      -9.916  -6.224   8.868  1.00 98.39           C  
ATOM   1426  HD1 TYR A  91     -10.049  -5.593   8.002  1.00 98.39           H  
ATOM   1427  CD2 TYR A  91      -9.324  -8.384   9.823  1.00 98.39           C  
ATOM   1428  HD2 TYR A  91      -8.995  -9.405   9.691  1.00 98.39           H  
ATOM   1429  CE1 TYR A  91     -10.164  -5.716  10.158  1.00 98.39           C  
ATOM   1430  HE1 TYR A  91     -10.477  -4.692  10.296  1.00 98.39           H  
ATOM   1431  CE2 TYR A  91      -9.583  -7.888  11.111  1.00 98.39           C  
ATOM   1432  HE2 TYR A  91      -9.451  -8.536  11.965  1.00 98.39           H  
ATOM   1433  OH  TYR A  91     -10.165  -6.054  12.535  1.00 98.39           O  
ATOM   1434  HH  TYR A  91      -9.806  -6.662  13.185  1.00 98.39           H  
ATOM   1435  CZ  TYR A  91      -9.984  -6.547  11.283  1.00 98.39           C  
ATOM   1436  N   GLU A  92     -11.042  -8.366   4.574  1.00 98.21           N  
ATOM   1437  H   GLU A  92     -11.701  -7.797   5.086  1.00 98.21           H  
ATOM   1438  CA  GLU A  92     -10.881  -8.073   3.152  1.00 98.21           C  
ATOM   1439  HA  GLU A  92     -10.355  -8.899   2.673  1.00 98.21           H  
ATOM   1440  C   GLU A  92     -10.029  -6.815   2.972  1.00 98.21           C  
ATOM   1441  CB  GLU A  92     -12.237  -7.940   2.436  1.00 98.21           C  
ATOM   1442  HB2 GLU A  92     -12.050  -7.598   1.418  1.00 98.21           H  
ATOM   1443  HB3 GLU A  92     -12.711  -8.919   2.370  1.00 98.21           H  
ATOM   1444  O   GLU A  92      -9.996  -5.934   3.840  1.00 98.21           O  
ATOM   1445  CG  GLU A  92     -13.204  -6.964   3.123  1.00 98.21           C  
ATOM   1446  HG2 GLU A  92     -12.722  -5.991   3.215  1.00 98.21           H  
ATOM   1447  HG3 GLU A  92     -13.420  -7.332   4.126  1.00 98.21           H  
ATOM   1448  CD  GLU A  92     -14.542  -6.796   2.395  1.00 98.21           C  
ATOM   1449  OE1 GLU A  92     -15.455  -6.197   3.017  1.00 98.21           O  
ATOM   1450  OE2 GLU A  92     -14.668  -7.186   1.219  1.00 98.21           O  
ATOM   1451  N   LEU A  93      -9.355  -6.726   1.827  1.00 98.73           N  
ATOM   1452  H   LEU A  93      -9.483  -7.473   1.159  1.00 98.73           H  
ATOM   1453  CA  LEU A  93      -8.626  -5.541   1.384  1.00 98.73           C  
ATOM   1454  HA  LEU A  93      -8.598  -4.806   2.188  1.00 98.73           H  
ATOM   1455  C   LEU A  93      -9.340  -4.914   0.192  1.00 98.73           C  
ATOM   1456  CB  LEU A  93      -7.180  -5.928   1.034  1.00 98.73           C  
ATOM   1457  HB2 LEU A  93      -7.217  -6.803   0.384  1.00 98.73           H  
ATOM   1458  HB3 LEU A  93      -6.675  -6.199   1.961  1.00 98.73           H  
ATOM   1459  O   LEU A  93      -9.727  -5.610  -0.744  1.00 98.73           O  
ATOM   1460  CG  LEU A  93      -6.330  -4.847   0.342  1.00 98.73           C  
ATOM   1461  HG  LEU A  93      -6.884  -4.384  -0.475  1.00 98.73           H  
ATOM   1462  CD1 LEU A  93      -5.875  -3.765   1.320  1.00 98.73           C  
ATOM   1463 HD11 LEU A  93      -5.310  -3.007   0.778  1.00 98.73           H  
ATOM   1464 HD12 LEU A  93      -5.257  -4.199   2.105  1.00 98.73           H  
ATOM   1465 HD13 LEU A  93      -6.745  -3.288   1.771  1.00 98.73           H  
ATOM   1466  CD2 LEU A  93      -5.080  -5.472  -0.261  1.00 98.73           C  
ATOM   1467 HD21 LEU A  93      -5.363  -6.189  -1.032  1.00 98.73           H  
ATOM   1468 HD22 LEU A  93      -4.463  -4.692  -0.707  1.00 98.73           H  
ATOM   1469 HD23 LEU A  93      -4.500  -5.974   0.513  1.00 98.73           H  
ATOM   1470  N   ARG A  94      -9.384  -3.583   0.183  1.00 98.62           N  
ATOM   1471  H   ARG A  94      -9.080  -3.100   1.016  1.00 98.62           H  
ATOM   1472  CA  ARG A  94      -9.671  -2.765  -0.990  1.00 98.62           C  
ATOM   1473  HA  ARG A  94      -9.739  -3.409  -1.867  1.00 98.62           H  
ATOM   1474  C   ARG A  94      -8.530  -1.780  -1.227  1.00 98.62           C  
ATOM   1475  CB  ARG A  94     -11.027  -2.079  -0.797  1.00 98.62           C  
ATOM   1476  HB2 ARG A  94     -11.000  -1.464   0.102  1.00 98.62           H  
ATOM   1477  HB3 ARG A  94     -11.793  -2.845  -0.672  1.00 98.62           H  
ATOM   1478  O   ARG A  94      -8.008  -1.179  -0.288  1.00 98.62           O  
ATOM   1479  CG  ARG A  94     -11.389  -1.205  -1.999  1.00 98.62           C  
ATOM   1480  HG2 ARG A  94     -11.380  -1.813  -2.904  1.00 98.62           H  
ATOM   1481  HG3 ARG A  94     -10.660  -0.402  -2.105  1.00 98.62           H  
ATOM   1482  CD  ARG A  94     -12.768  -0.576  -1.823  1.00 98.62           C  
ATOM   1483  HD2 ARG A  94     -12.778   0.009  -0.903  1.00 98.62           H  
ATOM   1484  HD3 ARG A  94     -13.524  -1.355  -1.731  1.00 98.62           H  
ATOM   1485  NE  ARG A  94     -13.045   0.308  -2.964  1.00 98.62           N  
ATOM   1486  HE  ARG A  94     -12.578   1.204  -2.978  1.00 98.62           H  
ATOM   1487  NH1 ARG A  94     -14.090  -1.232  -4.312  1.00 98.62           N  
ATOM   1488 HH11 ARG A  94     -14.396  -1.508  -5.234  1.00 98.62           H  
ATOM   1489 HH12 ARG A  94     -14.100  -1.887  -3.543  1.00 98.62           H  
ATOM   1490  NH2 ARG A  94     -13.651   0.806  -5.084  1.00 98.62           N  
ATOM   1491 HH21 ARG A  94     -12.991   1.564  -4.993  1.00 98.62           H  
ATOM   1492 HH22 ARG A  94     -13.926   0.509  -6.010  1.00 98.62           H  
ATOM   1493  CZ  ARG A  94     -13.601  -0.041  -4.106  1.00 98.62           C  
ATOM   1494  N   ILE A  95      -8.171  -1.611  -2.492  1.00 98.78           N  
ATOM   1495  H   ILE A  95      -8.646  -2.161  -3.194  1.00 98.78           H  
ATOM   1496  CA  ILE A  95      -7.203  -0.636  -2.978  1.00 98.78           C  
ATOM   1497  HA  ILE A  95      -6.858  -0.031  -2.140  1.00 98.78           H  
ATOM   1498  C   ILE A  95      -7.926   0.253  -3.984  1.00 98.78           C  
ATOM   1499  CB  ILE A  95      -5.973  -1.318  -3.615  1.00 98.78           C  
ATOM   1500  HB  ILE A  95      -6.293  -1.814  -4.532  1.00 98.78           H  
ATOM   1501  O   ILE A  95      -8.403  -0.248  -4.998  1.00 98.78           O  
ATOM   1502  CG1 ILE A  95      -5.358  -2.388  -2.683  1.00 98.78           C  
ATOM   1503 HG12 ILE A  95      -6.118  -3.128  -2.432  1.00 98.78           H  
ATOM   1504 HG13 ILE A  95      -5.019  -1.923  -1.757  1.00 98.78           H  
ATOM   1505  CG2 ILE A  95      -4.931  -0.246  -3.984  1.00 98.78           C  
ATOM   1506 HG21 ILE A  95      -4.508   0.194  -3.080  1.00 98.78           H  
ATOM   1507 HG22 ILE A  95      -4.137  -0.680  -4.592  1.00 98.78           H  
ATOM   1508 HG23 ILE A  95      -5.389   0.549  -4.573  1.00 98.78           H  
ATOM   1509  CD1 ILE A  95      -4.199  -3.160  -3.324  1.00 98.78           C  
ATOM   1510 HD11 ILE A  95      -4.522  -3.584  -4.275  1.00 98.78           H  
ATOM   1511 HD12 ILE A  95      -3.342  -2.506  -3.483  1.00 98.78           H  
ATOM   1512 HD13 ILE A  95      -3.883  -3.976  -2.674  1.00 98.78           H  
ATOM   1513  N   ASP A  96      -7.999   1.550  -3.708  1.00 98.51           N  
ATOM   1514  H   ASP A  96      -7.523   1.885  -2.883  1.00 98.51           H  
ATOM   1515  CA  ASP A  96      -8.540   2.551  -4.629  1.00 98.51           C  
ATOM   1516  HA  ASP A  96      -9.078   2.061  -5.441  1.00 98.51           H  
ATOM   1517  C   ASP A  96      -7.394   3.345  -5.247  1.00 98.51           C  
ATOM   1518  CB  ASP A  96      -9.525   3.474  -3.903  1.00 98.51           C  
ATOM   1519  HB2 ASP A  96      -9.072   3.845  -2.984  1.00 98.51           H  
ATOM   1520  HB3 ASP A  96      -9.749   4.328  -4.542  1.00 98.51           H  
ATOM   1521  O   ASP A  96      -6.482   3.769  -4.540  1.00 98.51           O  
ATOM   1522  CG  ASP A  96     -10.837   2.758  -3.592  1.00 98.51           C  
ATOM   1523  OD1 ASP A  96     -11.452   2.187  -4.514  1.00 98.51           O  
ATOM   1524  OD2 ASP A  96     -11.296   2.766  -2.432  1.00 98.51           O  
ATOM   1525  N   MET A  97      -7.425   3.536  -6.562  1.00 98.54           N  
ATOM   1526  H   MET A  97      -8.220   3.190  -7.080  1.00 98.54           H  
ATOM   1527  CA  MET A  97      -6.338   4.139  -7.332  1.00 98.54           C  
ATOM   1528  HA  MET A  97      -5.649   4.655  -6.664  1.00 98.54           H  
ATOM   1529  C   MET A  97      -6.882   5.149  -8.333  1.00 98.54           C  
ATOM   1530  CB  MET A  97      -5.567   3.049  -8.089  1.00 98.54           C  
ATOM   1531  HB2 MET A  97      -6.270   2.505  -8.719  1.00 98.54           H  
ATOM   1532  HB3 MET A  97      -4.815   3.509  -8.730  1.00 98.54           H  
ATOM   1533  O   MET A  97      -7.958   4.960  -8.899  1.00 98.54           O  
ATOM   1534  CG  MET A  97      -4.874   2.055  -7.160  1.00 98.54           C  
ATOM   1535  HG2 MET A  97      -4.060   2.566  -6.646  1.00 98.54           H  
ATOM   1536  HG3 MET A  97      -5.582   1.702  -6.411  1.00 98.54           H  
ATOM   1537  SD  MET A  97      -4.211   0.610  -8.013  1.00 98.54           S  
ATOM   1538  CE  MET A  97      -5.738  -0.333  -8.277  1.00 98.54           C  
ATOM   1539  HE1 MET A  97      -6.371   0.171  -9.007  1.00 98.54           H  
ATOM   1540  HE2 MET A  97      -6.276  -0.436  -7.334  1.00 98.54           H  
ATOM   1541  HE3 MET A  97      -5.478  -1.325  -8.646  1.00 98.54           H  
ATOM   1542  N   THR A  98      -6.094   6.178  -8.624  1.00 98.42           N  
ATOM   1543  H   THR A  98      -5.228   6.284  -8.115  1.00 98.42           H  
ATOM   1544  CA  THR A  98      -6.366   7.093  -9.737  1.00 98.42           C  
ATOM   1545  HA  THR A  98      -7.192   6.693 -10.325  1.00 98.42           H  
ATOM   1546  C   THR A  98      -5.144   7.169 -10.637  1.00 98.42           C  
ATOM   1547  CB  THR A  98      -6.793   8.485  -9.257  1.00 98.42           C  
ATOM   1548  HB  THR A  98      -5.945   8.946  -8.749  1.00 98.42           H  
ATOM   1549  O   THR A  98      -4.016   7.327 -10.166  1.00 98.42           O  
ATOM   1550  CG2 THR A  98      -7.232   9.412 -10.390  1.00 98.42           C  
ATOM   1551 HG21 THR A  98      -6.409   9.583 -11.085  1.00 98.42           H  
ATOM   1552 HG22 THR A  98      -8.074   8.974 -10.926  1.00 98.42           H  
ATOM   1553 HG23 THR A  98      -7.537  10.371  -9.971  1.00 98.42           H  
ATOM   1554  OG1 THR A  98      -7.874   8.392  -8.357  1.00 98.42           O  
ATOM   1555  HG1 THR A  98      -8.682   8.246  -8.854  1.00 98.42           H  
ATOM   1556  N   PHE A  99      -5.371   7.065 -11.944  1.00 98.00           N  
ATOM   1557  H   PHE A  99      -6.320   6.917 -12.254  1.00 98.00           H  
ATOM   1558  CA  PHE A  99      -4.334   7.176 -12.962  1.00 98.00           C  
ATOM   1559  HA  PHE A  99      -3.501   7.754 -12.564  1.00 98.00           H  
ATOM   1560  C   PHE A  99      -4.881   7.892 -14.192  1.00 98.00           C  
ATOM   1561  CB  PHE A  99      -3.830   5.780 -13.330  1.00 98.00           C  
ATOM   1562  HB2 PHE A  99      -4.661   5.182 -13.703  1.00 98.00           H  
ATOM   1563  HB3 PHE A  99      -3.466   5.292 -12.426  1.00 98.00           H  
ATOM   1564  O   PHE A  99      -5.925   7.510 -14.718  1.00 98.00           O  
ATOM   1565  CG  PHE A  99      -2.719   5.790 -14.358  1.00 98.00           C  
ATOM   1566  CD1 PHE A  99      -2.892   5.139 -15.593  1.00 98.00           C  
ATOM   1567  HD1 PHE A  99      -3.810   4.612 -15.808  1.00 98.00           H  
ATOM   1568  CD2 PHE A  99      -1.509   6.453 -14.081  1.00 98.00           C  
ATOM   1569  HD2 PHE A  99      -1.355   6.948 -13.133  1.00 98.00           H  
ATOM   1570  CE1 PHE A  99      -1.847   5.127 -16.532  1.00 98.00           C  
ATOM   1571  HE1 PHE A  99      -1.959   4.568 -17.449  1.00 98.00           H  
ATOM   1572  CE2 PHE A  99      -0.467   6.444 -15.021  1.00 98.00           C  
ATOM   1573  HE2 PHE A  99       0.470   6.928 -14.788  1.00 98.00           H  
ATOM   1574  CZ  PHE A  99      -0.627   5.760 -16.236  1.00 98.00           C  
ATOM   1575  HZ  PHE A  99       0.208   5.689 -16.917  1.00 98.00           H  
ATOM   1576  N   LYS A 100      -4.188   8.946 -14.643  1.00 96.45           N  
ATOM   1577  H   LYS A 100      -3.313   9.158 -14.185  1.00 96.45           H  
ATOM   1578  CA  LYS A 100      -4.578   9.758 -15.816  1.00 96.45           C  
ATOM   1579  HA  LYS A 100      -4.021  10.694 -15.776  1.00 96.45           H  
ATOM   1580  C   LYS A 100      -6.055  10.190 -15.787  1.00 96.45           C  
ATOM   1581  CB  LYS A 100      -4.161   9.036 -17.117  1.00 96.45           C  
ATOM   1582  HB2 LYS A 100      -4.528   9.595 -17.978  1.00 96.45           H  
ATOM   1583  HB3 LYS A 100      -4.591   8.035 -17.143  1.00 96.45           H  
ATOM   1584  O   LYS A 100      -6.756  10.141 -16.792  1.00 96.45           O  
ATOM   1585  CG  LYS A 100      -2.633   8.956 -17.211  1.00 96.45           C  
ATOM   1586  HG2 LYS A 100      -2.247   8.434 -16.335  1.00 96.45           H  
ATOM   1587  HG3 LYS A 100      -2.237   9.972 -17.202  1.00 96.45           H  
ATOM   1588  CD  LYS A 100      -2.112   8.236 -18.461  1.00 96.45           C  
ATOM   1589  HD2 LYS A 100      -2.429   7.193 -18.434  1.00 96.45           H  
ATOM   1590  HD3 LYS A 100      -2.480   8.718 -19.367  1.00 96.45           H  
ATOM   1591  CE  LYS A 100      -0.584   8.346 -18.371  1.00 96.45           C  
ATOM   1592  HE2 LYS A 100      -0.276   9.367 -18.596  1.00 96.45           H  
ATOM   1593  HE3 LYS A 100      -0.298   8.162 -17.335  1.00 96.45           H  
ATOM   1594  NZ  LYS A 100       0.166   7.384 -19.204  1.00 96.45           N  
ATOM   1595  HZ1 LYS A 100      -0.187   6.447 -19.072  1.00 96.45           H  
ATOM   1596  HZ2 LYS A 100       0.177   7.636 -20.182  1.00 96.45           H  
ATOM   1597  HZ3 LYS A 100       1.105   7.376 -18.833  1.00 96.45           H  
ATOM   1598  N   GLY A 101      -6.527  10.594 -14.605  1.00 96.97           N  
ATOM   1599  H   GLY A 101      -5.894  10.578 -13.818  1.00 96.97           H  
ATOM   1600  CA  GLY A 101      -7.902  11.054 -14.375  1.00 96.97           C  
ATOM   1601  HA2 GLY A 101      -8.192  11.726 -15.182  1.00 96.97           H  
ATOM   1602  HA3 GLY A 101      -7.935  11.613 -13.439  1.00 96.97           H  
ATOM   1603  C   GLY A 101      -8.963   9.950 -14.291  1.00 96.97           C  
ATOM   1604  O   GLY A 101     -10.125  10.264 -14.060  1.00 96.97           O  
ATOM   1605  N   GLN A 102      -8.587   8.679 -14.449  1.00 98.32           N  
ATOM   1606  H   GLN A 102      -7.615   8.472 -14.630  1.00 98.32           H  
ATOM   1607  CA  GLN A 102      -9.488   7.532 -14.329  1.00 98.32           C  
ATOM   1608  HA  GLN A 102     -10.520   7.875 -14.401  1.00 98.32           H  
ATOM   1609  C   GLN A 102      -9.331   6.853 -12.970  1.00 98.32           C  
ATOM   1610  CB  GLN A 102      -9.235   6.539 -15.473  1.00 98.32           C  
ATOM   1611  HB2 GLN A 102      -8.198   6.206 -15.435  1.00 98.32           H  
ATOM   1612  HB3 GLN A 102      -9.876   5.667 -15.339  1.00 98.32           H  
ATOM   1613  O   GLN A 102      -8.219   6.752 -12.446  1.00 98.32           O  
ATOM   1614  CG  GLN A 102      -9.495   7.141 -16.861  1.00 98.32           C  
ATOM   1615  HG2 GLN A 102      -8.794   7.956 -17.040  1.00 98.32           H  
ATOM   1616  HG3 GLN A 102      -9.316   6.378 -17.619  1.00 98.32           H  
ATOM   1617  CD  GLN A 102     -10.923   7.651 -17.025  1.00 98.32           C  
ATOM   1618  NE2 GLN A 102     -11.122   8.763 -17.695  1.00 98.32           N  
ATOM   1619 HE21 GLN A 102     -10.344   9.281 -18.078  1.00 98.32           H  
ATOM   1620 HE22 GLN A 102     -12.082   9.072 -17.759  1.00 98.32           H  
ATOM   1621  OE1 GLN A 102     -11.883   7.073 -16.543  1.00 98.32           O  
ATOM   1622  N   ASN A 103     -10.446   6.375 -12.417  1.00 98.41           N  
ATOM   1623  H   ASN A 103     -11.302   6.422 -12.951  1.00 98.41           H  
ATOM   1624  CA  ASN A 103     -10.479   5.683 -11.132  1.00 98.41           C  
ATOM   1625  HA  ASN A 103      -9.567   5.915 -10.583  1.00 98.41           H  
ATOM   1626  C   ASN A 103     -10.521   4.167 -11.322  1.00 98.41           C  
ATOM   1627  CB  ASN A 103     -11.661   6.185 -10.292  1.00 98.41           C  
ATOM   1628  HB2 ASN A 103     -12.582   6.081 -10.865  1.00 98.41           H  
ATOM   1629  HB3 ASN A 103     -11.746   5.575  -9.393  1.00 98.41           H  
ATOM   1630  O   ASN A 103     -11.322   3.632 -12.090  1.00 98.41           O  
ATOM   1631  CG  ASN A 103     -11.489   7.625  -9.845  1.00 98.41           C  
ATOM   1632  ND2 ASN A 103     -12.570   8.359  -9.721  1.00 98.41           N  
ATOM   1633 HD21 ASN A 103     -13.478   7.980  -9.949  1.00 98.41           H  
ATOM   1634 HD22 ASN A 103     -12.422   9.318  -9.441  1.00 98.41           H  
ATOM   1635  OD1 ASN A 103     -10.397   8.110  -9.592  1.00 98.41           O  
ATOM   1636  N   TYR A 104      -9.691   3.482 -10.551  1.00 98.69           N  
ATOM   1637  H   TYR A 104      -9.117   3.994  -9.896  1.00 98.69           H  
ATOM   1638  CA  TYR A 104      -9.538   2.038 -10.551  1.00 98.69           C  
ATOM   1639  HA  TYR A 104     -10.321   1.581 -11.156  1.00 98.69           H  
ATOM   1640  C   TYR A 104      -9.655   1.503  -9.132  1.00 98.69           C  
ATOM   1641  CB  TYR A 104      -8.188   1.661 -11.160  1.00 98.69           C  
ATOM   1642  HB2 TYR A 104      -7.389   2.078 -10.546  1.00 98.69           H  
ATOM   1643  HB3 TYR A 104      -8.090   0.576 -11.125  1.00 98.69           H  
ATOM   1644  O   TYR A 104      -9.414   2.219  -8.158  1.00 98.69           O  
ATOM   1645  CG  TYR A 104      -7.997   2.131 -12.584  1.00 98.69           C  
ATOM   1646  CD1 TYR A 104      -8.447   1.344 -13.661  1.00 98.69           C  
ATOM   1647  HD1 TYR A 104      -8.926   0.393 -13.479  1.00 98.69           H  
ATOM   1648  CD2 TYR A 104      -7.385   3.376 -12.823  1.00 98.69           C  
ATOM   1649  HD2 TYR A 104      -7.064   3.988 -11.993  1.00 98.69           H  
ATOM   1650  CE1 TYR A 104      -8.271   1.798 -14.981  1.00 98.69           C  
ATOM   1651  HE1 TYR A 104      -8.605   1.200 -15.816  1.00 98.69           H  
ATOM   1652  CE2 TYR A 104      -7.217   3.836 -14.140  1.00 98.69           C  
ATOM   1653  HE2 TYR A 104      -6.769   4.802 -14.320  1.00 98.69           H  
ATOM   1654  OH  TYR A 104      -7.487   3.489 -16.494  1.00 98.69           O  
ATOM   1655  HH  TYR A 104      -7.064   4.350 -16.515  1.00 98.69           H  
ATOM   1656  CZ  TYR A 104      -7.655   3.044 -15.222  1.00 98.69           C  
ATOM   1657  N   TYR A 105      -9.997   0.228  -9.014  1.00 98.62           N  
ATOM   1658  H   TYR A 105     -10.158  -0.321  -9.846  1.00 98.62           H  
ATOM   1659  CA  TYR A 105      -9.955  -0.476  -7.752  1.00 98.62           C  
ATOM   1660  HA  TYR A 105      -9.195   0.016  -7.145  1.00 98.62           H  
ATOM   1661  C   TYR A 105      -9.530  -1.930  -7.928  1.00 98.62           C  
ATOM   1662  CB  TYR A 105     -11.291  -0.360  -7.011  1.00 98.62           C  
ATOM   1663  HB2 TYR A 105     -11.115  -0.600  -5.962  1.00 98.62           H  
ATOM   1664  HB3 TYR A 105     -11.627   0.677  -7.045  1.00 98.62           H  
ATOM   1665  O   TYR A 105      -9.824  -2.592  -8.925  1.00 98.62           O  
ATOM   1666  CG  TYR A 105     -12.389  -1.266  -7.537  1.00 98.62           C  
ATOM   1667  CD1 TYR A 105     -13.143  -0.886  -8.664  1.00 98.62           C  
ATOM   1668  HD1 TYR A 105     -12.935   0.052  -9.158  1.00 98.62           H  
ATOM   1669  CD2 TYR A 105     -12.624  -2.510  -6.919  1.00 98.62           C  
ATOM   1670  HD2 TYR A 105     -12.021  -2.821  -6.079  1.00 98.62           H  
ATOM   1671  CE1 TYR A 105     -14.129  -1.750  -9.179  1.00 98.62           C  
ATOM   1672  HE1 TYR A 105     -14.691  -1.468 -10.057  1.00 98.62           H  
ATOM   1673  CE2 TYR A 105     -13.617  -3.370  -7.422  1.00 98.62           C  
ATOM   1674  HE2 TYR A 105     -13.791  -4.337  -6.973  1.00 98.62           H  
ATOM   1675  OH  TYR A 105     -15.301  -3.846  -9.049  1.00 98.62           O  
ATOM   1676  HH  TYR A 105     -15.709  -3.533  -9.859  1.00 98.62           H  
ATOM   1677  CZ  TYR A 105     -14.362  -2.997  -8.560  1.00 98.62           C  
ATOM   1678  N   ALA A 106      -8.875  -2.422  -6.890  1.00 98.68           N  
ATOM   1679  H   ALA A 106      -8.693  -1.797  -6.118  1.00 98.68           H  
ATOM   1680  CA  ALA A 106      -8.553  -3.819  -6.690  1.00 98.68           C  
ATOM   1681  HA  ALA A 106      -9.089  -4.438  -7.410  1.00 98.68           H  
ATOM   1682  C   ALA A 106      -8.997  -4.235  -5.289  1.00 98.68           C  
ATOM   1683  CB  ALA A 106      -7.054  -4.013  -6.902  1.00 98.68           C  
ATOM   1684  HB1 ALA A 106      -6.490  -3.302  -6.298  1.00 98.68           H  
ATOM   1685  HB2 ALA A 106      -6.779  -5.024  -6.601  1.00 98.68           H  
ATOM   1686  HB3 ALA A 106      -6.807  -3.866  -7.953  1.00 98.68           H  
ATOM   1687  O   ALA A 106      -9.100  -3.415  -4.377  1.00 98.68           O  
ATOM   1688  N   SER A 107      -9.263  -5.516  -5.105  1.00 98.45           N  
ATOM   1689  H   SER A 107      -9.197  -6.147  -5.890  1.00 98.45           H  
ATOM   1690  CA  SER A 107      -9.685  -6.081  -3.833  1.00 98.45           C  
ATOM   1691  HA  SER A 107      -9.224  -5.496  -3.037  1.00 98.45           H  
ATOM   1692  C   SER A 107      -9.192  -7.509  -3.686  1.00 98.45           C  
ATOM   1693  CB  SER A 107     -11.206  -6.001  -3.669  1.00 98.45           C  
ATOM   1694  HB2 SER A 107     -11.504  -6.465  -2.729  1.00 98.45           H  
ATOM   1695  HB3 SER A 107     -11.502  -4.952  -3.644  1.00 98.45           H  
ATOM   1696  O   SER A 107      -8.922  -8.191  -4.674  1.00 98.45           O  
ATOM   1697  OG  SER A 107     -11.865  -6.638  -4.740  1.00 98.45           O  
ATOM   1698  HG  SER A 107     -11.282  -6.655  -5.503  1.00 98.45           H  
ATOM   1699  N   SER A 108      -9.058  -7.932  -2.436  1.00 98.49           N  
ATOM   1700  H   SER A 108      -9.351  -7.312  -1.695  1.00 98.49           H  
ATOM   1701  CA  SER A 108      -8.685  -9.289  -2.062  1.00 98.49           C  
ATOM   1702  HA  SER A 108      -8.763  -9.947  -2.928  1.00 98.49           H  
ATOM   1703  C   SER A 108      -9.641  -9.772  -0.981  1.00 98.49           C  
ATOM   1704  CB  SER A 108      -7.232  -9.311  -1.590  1.00 98.49           C  
ATOM   1705  HB2 SER A 108      -6.586  -9.011  -2.415  1.00 98.49           H  
ATOM   1706  HB3 SER A 108      -7.101  -8.612  -0.764  1.00 98.49           H  
ATOM   1707  O   SER A 108      -9.784  -9.103   0.047  1.00 98.49           O  
ATOM   1708  OG  SER A 108      -6.863 -10.598  -1.161  1.00 98.49           O  
ATOM   1709  HG  SER A 108      -6.788 -10.585  -0.204  1.00 98.49           H  
ATOM   1710  N   SER A 109     -10.269 -10.931  -1.197  1.00 97.93           N  
ATOM   1711  H   SER A 109     -10.111 -11.406  -2.074  1.00 97.93           H  
ATOM   1712  CA  SER A 109     -11.244 -11.520  -0.265  1.00 97.93           C  
ATOM   1713  HA  SER A 109     -12.016 -10.777  -0.064  1.00 97.93           H  
ATOM   1714  C   SER A 109     -10.640 -11.911   1.087  1.00 97.93           C  
ATOM   1715  CB  SER A 109     -11.924 -12.739  -0.898  1.00 97.93           C  
ATOM   1716  HB2 SER A 109     -12.346 -12.454  -1.861  1.00 97.93           H  
ATOM   1717  HB3 SER A 109     -12.737 -13.067  -0.250  1.00 97.93           H  
ATOM   1718  O   SER A 109     -11.366 -12.119   2.052  1.00 97.93           O  
ATOM   1719  OG  SER A 109     -11.020 -13.815  -1.082  1.00 97.93           O  
ATOM   1720  HG  SER A 109     -11.517 -14.516  -1.510  1.00 97.93           H  
ATOM   1721  N   SER A 110      -9.310 -11.979   1.179  1.00 98.01           N  
ATOM   1722  H   SER A 110      -8.785 -11.802   0.335  1.00 98.01           H  
ATOM   1723  CA  SER A 110      -8.578 -12.086   2.440  1.00 98.01           C  
ATOM   1724  HA  SER A 110      -9.230 -11.754   3.247  1.00 98.01           H  
ATOM   1725  C   SER A 110      -7.341 -11.194   2.417  1.00 98.01           C  
ATOM   1726  CB  SER A 110      -8.189 -13.537   2.725  1.00 98.01           C  
ATOM   1727  HB2 SER A 110      -7.427 -13.854   2.013  1.00 98.01           H  
ATOM   1728  HB3 SER A 110      -9.064 -14.178   2.619  1.00 98.01           H  
ATOM   1729  O   SER A 110      -6.684 -11.040   1.385  1.00 98.01           O  
ATOM   1730  OG  SER A 110      -7.672 -13.661   4.038  1.00 98.01           O  
ATOM   1731  HG  SER A 110      -8.394 -13.870   4.635  1.00 98.01           H  
ATOM   1732  N   PHE A 111      -7.008 -10.602   3.552  1.00 98.68           N  
ATOM   1733  H   PHE A 111      -7.664 -10.664   4.318  1.00 98.68           H  
ATOM   1734  CA  PHE A 111      -5.805  -9.820   3.754  1.00 98.68           C  
ATOM   1735  HA  PHE A 111      -5.038 -10.147   3.052  1.00 98.68           H  
ATOM   1736  C   PHE A 111      -5.290 -10.029   5.168  1.00 98.68           C  
ATOM   1737  CB  PHE A 111      -6.101  -8.351   3.483  1.00 98.68           C  
ATOM   1738  HB2 PHE A 111      -6.408  -8.277   2.440  1.00 98.68           H  
ATOM   1739  HB3 PHE A 111      -6.937  -8.025   4.102  1.00 98.68           H  
ATOM   1740  O   PHE A 111      -5.953  -9.691   6.153  1.00 98.68           O  
ATOM   1741  CG  PHE A 111      -4.911  -7.442   3.724  1.00 98.68           C  
ATOM   1742  CD1 PHE A 111      -4.760  -6.789   4.957  1.00 98.68           C  
ATOM   1743  HD1 PHE A 111      -5.493  -6.949   5.735  1.00 98.68           H  
ATOM   1744  CD2 PHE A 111      -3.944  -7.263   2.722  1.00 98.68           C  
ATOM   1745  HD2 PHE A 111      -4.040  -7.794   1.786  1.00 98.68           H  
ATOM   1746  CE1 PHE A 111      -3.670  -5.929   5.174  1.00 98.68           C  
ATOM   1747  HE1 PHE A 111      -3.569  -5.424   6.123  1.00 98.68           H  
ATOM   1748  CE2 PHE A 111      -2.860  -6.391   2.930  1.00 98.68           C  
ATOM   1749  HE2 PHE A 111      -2.126  -6.245   2.151  1.00 98.68           H  
ATOM   1750  CZ  PHE A 111      -2.721  -5.723   4.158  1.00 98.68           C  
ATOM   1751  HZ  PHE A 111      -1.880  -5.066   4.322  1.00 98.68           H  
ATOM   1752  N   LYS A 112      -4.075 -10.560   5.260  1.00 98.67           N  
ATOM   1753  H   LYS A 112      -3.608 -10.836   4.408  1.00 98.67           H  
ATOM   1754  CA  LYS A 112      -3.403 -10.785   6.533  1.00 98.67           C  
ATOM   1755  HA  LYS A 112      -3.877 -10.161   7.291  1.00 98.67           H  
ATOM   1756  C   LYS A 112      -1.948 -10.367   6.453  1.00 98.67           C  
ATOM   1757  CB  LYS A 112      -3.593 -12.249   6.941  1.00 98.67           C  
ATOM   1758  HB2 LYS A 112      -3.087 -12.888   6.217  1.00 98.67           H  
ATOM   1759  HB3 LYS A 112      -4.657 -12.486   6.927  1.00 98.67           H  
ATOM   1760  O   LYS A 112      -1.267 -10.621   5.461  1.00 98.67           O  
ATOM   1761  CG  LYS A 112      -3.042 -12.550   8.336  1.00 98.67           C  
ATOM   1762  HG2 LYS A 112      -1.983 -12.292   8.378  1.00 98.67           H  
ATOM   1763  HG3 LYS A 112      -3.584 -11.967   9.081  1.00 98.67           H  
ATOM   1764  CD  LYS A 112      -3.182 -14.041   8.635  1.00 98.67           C  
ATOM   1765  HD2 LYS A 112      -2.655 -14.600   7.862  1.00 98.67           H  
ATOM   1766  HD3 LYS A 112      -4.234 -14.327   8.642  1.00 98.67           H  
ATOM   1767  CE  LYS A 112      -2.548 -14.319   9.997  1.00 98.67           C  
ATOM   1768  HE2 LYS A 112      -3.240 -14.019  10.784  1.00 98.67           H  
ATOM   1769  HE3 LYS A 112      -1.647 -13.712  10.080  1.00 98.67           H  
ATOM   1770  NZ  LYS A 112      -2.157 -15.737  10.119  1.00 98.67           N  
ATOM   1771  HZ1 LYS A 112      -1.400 -15.894   9.468  1.00 98.67           H  
ATOM   1772  HZ2 LYS A 112      -1.771 -15.920  11.034  1.00 98.67           H  
ATOM   1773  HZ3 LYS A 112      -2.927 -16.358   9.916  1.00 98.67           H  
ATOM   1774  N   VAL A 113      -1.487  -9.752   7.534  1.00 98.83           N  
ATOM   1775  H   VAL A 113      -2.124  -9.596   8.302  1.00 98.83           H  
ATOM   1776  CA  VAL A 113      -0.081  -9.434   7.765  1.00 98.83           C  
ATOM   1777  HA  VAL A 113       0.525  -9.790   6.932  1.00 98.83           H  
ATOM   1778  C   VAL A 113       0.350 -10.179   9.022  1.00 98.83           C  
ATOM   1779  CB  VAL A 113       0.109  -7.912   7.873  1.00 98.83           C  
ATOM   1780  HB  VAL A 113      -0.527  -7.520   8.667  1.00 98.83           H  
ATOM   1781  O   VAL A 113      -0.239  -9.991  10.088  1.00 98.83           O  
ATOM   1782  CG1 VAL A 113       1.557  -7.538   8.185  1.00 98.83           C  
ATOM   1783 HG11 VAL A 113       1.667  -6.454   8.212  1.00 98.83           H  
ATOM   1784 HG12 VAL A 113       1.846  -7.935   9.159  1.00 98.83           H  
ATOM   1785 HG13 VAL A 113       2.207  -7.952   7.415  1.00 98.83           H  
ATOM   1786  CG2 VAL A 113      -0.269  -7.229   6.550  1.00 98.83           C  
ATOM   1787 HG21 VAL A 113      -0.083  -6.157   6.613  1.00 98.83           H  
ATOM   1788 HG22 VAL A 113      -1.327  -7.382   6.336  1.00 98.83           H  
ATOM   1789 HG23 VAL A 113       0.316  -7.650   5.732  1.00 98.83           H  
ATOM   1790  N   ASP A 114       1.346 -11.053   8.902  1.00 98.70           N  
ATOM   1791  H   ASP A 114       1.736 -11.222   7.986  1.00 98.70           H  
ATOM   1792  CA  ASP A 114       1.880 -11.797  10.047  1.00 98.70           C  
ATOM   1793  HA  ASP A 114       1.043 -12.150  10.649  1.00 98.70           H  
ATOM   1794  C   ASP A 114       2.722 -10.901  10.975  1.00 98.70           C  
ATOM   1795  CB  ASP A 114       2.647 -13.040   9.566  1.00 98.70           C  
ATOM   1796  HB2 ASP A 114       3.213 -13.456  10.399  1.00 98.70           H  
ATOM   1797  HB3 ASP A 114       3.360 -12.742   8.798  1.00 98.70           H  
ATOM   1798  O   ASP A 114       2.873  -9.700  10.758  1.00 98.70           O  
ATOM   1799  CG  ASP A 114       1.744 -14.171   9.052  1.00 98.70           C  
ATOM   1800  OD1 ASP A 114       0.591 -14.310   9.544  1.00 98.70           O  
ATOM   1801  OD2 ASP A 114       2.252 -14.948   8.218  1.00 98.70           O  
ATOM   1802  N   ASN A 115       3.240 -11.473  12.060  1.00 98.59           N  
ATOM   1803  H   ASN A 115       3.146 -12.474  12.161  1.00 98.59           H  
ATOM   1804  CA  ASN A 115       4.019 -10.743  13.059  1.00 98.59           C  
ATOM   1805  HA  ASN A 115       3.497  -9.810  13.271  1.00 98.59           H  
ATOM   1806  C   ASN A 115       5.425 -10.353  12.563  1.00 98.59           C  
ATOM   1807  CB  ASN A 115       4.047 -11.566  14.361  1.00 98.59           C  
ATOM   1808  HB2 ASN A 115       3.021 -11.731  14.690  1.00 98.59           H  
ATOM   1809  HB3 ASN A 115       4.548 -10.999  15.145  1.00 98.59           H  
ATOM   1810  O   ASN A 115       5.895 -10.788  11.507  1.00 98.59           O  
ATOM   1811  CG  ASN A 115       4.728 -12.921  14.245  1.00 98.59           C  
ATOM   1812  ND2 ASN A 115       4.357 -13.850  15.091  1.00 98.59           N  
ATOM   1813 HD21 ASN A 115       4.821 -14.746  15.025  1.00 98.59           H  
ATOM   1814 HD22 ASN A 115       3.668 -13.649  15.801  1.00 98.59           H  
ATOM   1815  OD1 ASN A 115       5.582 -13.179  13.410  1.00 98.59           O  
ATOM   1816  N   GLU A 116       6.130  -9.557  13.369  1.00 98.65           N  
ATOM   1817  H   GLU A 116       5.685  -9.173  14.190  1.00 98.65           H  
ATOM   1818  CA  GLU A 116       7.489  -9.102  13.063  1.00 98.65           C  
ATOM   1819  HA  GLU A 116       7.463  -8.560  12.117  1.00 98.65           H  
ATOM   1820  C   GLU A 116       8.497 -10.253  12.914  1.00 98.65           C  
ATOM   1821  CB  GLU A 116       7.950  -8.139  14.165  1.00 98.65           C  
ATOM   1822  HB2 GLU A 116       8.097  -8.693  15.093  1.00 98.65           H  
ATOM   1823  HB3 GLU A 116       7.181  -7.383  14.322  1.00 98.65           H  
ATOM   1824  O   GLU A 116       9.367 -10.189  12.049  1.00 98.65           O  
ATOM   1825  CG  GLU A 116       9.254  -7.441  13.758  1.00 98.65           C  
ATOM   1826  HG2 GLU A 116      10.045  -8.174  13.600  1.00 98.65           H  
ATOM   1827  HG3 GLU A 116       9.063  -6.920  12.820  1.00 98.65           H  
ATOM   1828  CD  GLU A 116       9.751  -6.416  14.772  1.00 98.65           C  
ATOM   1829  OE1 GLU A 116      10.451  -5.465  14.352  1.00 98.65           O  
ATOM   1830  OE2 GLU A 116       9.465  -6.524  15.979  1.00 98.65           O  
ATOM   1831  N   THR A 117       8.377 -11.327  13.704  1.00 98.47           N  
ATOM   1832  H   THR A 117       7.669 -11.327  14.425  1.00 98.47           H  
ATOM   1833  CA  THR A 117       9.245 -12.514  13.589  1.00 98.47           C  
ATOM   1834  HA  THR A 117      10.283 -12.208  13.722  1.00 98.47           H  
ATOM   1835  C   THR A 117       9.129 -13.161  12.208  1.00 98.47           C  
ATOM   1836  CB  THR A 117       8.893 -13.548  14.669  1.00 98.47           C  
ATOM   1837  HB  THR A 117       7.883 -13.919  14.496  1.00 98.47           H  
ATOM   1838  O   THR A 117      10.126 -13.611  11.648  1.00 98.47           O  
ATOM   1839  CG2 THR A 117       9.858 -14.731  14.713  1.00 98.47           C  
ATOM   1840 HG21 THR A 117       9.767 -15.320  13.800  1.00 98.47           H  
ATOM   1841 HG22 THR A 117       9.610 -15.374  15.558  1.00 98.47           H  
ATOM   1842 HG23 THR A 117      10.885 -14.381  14.810  1.00 98.47           H  
ATOM   1843  OG1 THR A 117       8.933 -12.939  15.939  1.00 98.47           O  
ATOM   1844  HG1 THR A 117       9.840 -12.972  16.254  1.00 98.47           H  
ATOM   1845  N   SER A 118       7.930 -13.125  11.622  1.00 98.59           N  
ATOM   1846  H   SER A 118       7.166 -12.715  12.140  1.00 98.59           H  
ATOM   1847  CA  SER A 118       7.644 -13.576  10.255  1.00 98.59           C  
ATOM   1848  HA  SER A 118       8.324 -14.392  10.011  1.00 98.59           H  
ATOM   1849  C   SER A 118       7.863 -12.479   9.205  1.00 98.59           C  
ATOM   1850  CB  SER A 118       6.216 -14.124  10.172  1.00 98.59           C  
ATOM   1851  HB2 SER A 118       6.055 -14.586   9.198  1.00 98.59           H  
ATOM   1852  HB3 SER A 118       5.509 -13.304  10.296  1.00 98.59           H  
ATOM   1853  O   SER A 118       7.399 -12.611   8.073  1.00 98.59           O  
ATOM   1854  OG  SER A 118       6.007 -15.082  11.190  1.00 98.59           O  
ATOM   1855  HG  SER A 118       5.901 -14.598  12.012  1.00 98.59           H  
ATOM   1856  N   GLN A 119       8.541 -11.388   9.575  1.00 98.74           N  
ATOM   1857  H   GLN A 119       8.870 -11.341  10.529  1.00 98.74           H  
ATOM   1858  CA  GLN A 119       8.838 -10.228   8.732  1.00 98.74           C  
ATOM   1859  HA  GLN A 119       9.221  -9.454   9.397  1.00 98.74           H  
ATOM   1860  C   GLN A 119       7.596  -9.611   8.071  1.00 98.74           C  
ATOM   1861  CB  GLN A 119       9.955 -10.556   7.725  1.00 98.74           C  
ATOM   1862  HB2 GLN A 119       9.567 -11.275   7.004  1.00 98.74           H  
ATOM   1863  HB3 GLN A 119      10.221  -9.645   7.189  1.00 98.74           H  
ATOM   1864  O   GLN A 119       7.643  -9.194   6.913  1.00 98.74           O  
ATOM   1865  CG  GLN A 119      11.230 -11.146   8.343  1.00 98.74           C  
ATOM   1866  HG2 GLN A 119      11.014 -12.150   8.710  1.00 98.74           H  
ATOM   1867  HG3 GLN A 119      11.991 -11.242   7.568  1.00 98.74           H  
ATOM   1868  CD  GLN A 119      11.800 -10.304   9.480  1.00 98.74           C  
ATOM   1869  NE2 GLN A 119      12.183 -10.932  10.569  1.00 98.74           N  
ATOM   1870 HE21 GLN A 119      12.447 -10.356  11.355  1.00 98.74           H  
ATOM   1871 HE22 GLN A 119      12.032 -11.927  10.652  1.00 98.74           H  
ATOM   1872  OE1 GLN A 119      11.878  -9.080   9.439  1.00 98.74           O  
ATOM   1873  N   TYR A 120       6.473  -9.561   8.798  1.00 98.84           N  
ATOM   1874  H   TYR A 120       6.486  -9.941   9.734  1.00 98.84           H  
ATOM   1875  CA  TYR A 120       5.200  -9.019   8.306  1.00 98.84           C  
ATOM   1876  HA  TYR A 120       4.436  -9.292   9.034  1.00 98.84           H  
ATOM   1877  C   TYR A 120       4.741  -9.632   6.980  1.00 98.84           C  
ATOM   1878  CB  TYR A 120       5.248  -7.486   8.248  1.00 98.84           C  
ATOM   1879  HB2 TYR A 120       5.950  -7.187   7.469  1.00 98.84           H  
ATOM   1880  HB3 TYR A 120       4.271  -7.101   7.957  1.00 98.84           H  
ATOM   1881  O   TYR A 120       4.239  -8.926   6.104  1.00 98.84           O  
ATOM   1882  CG  TYR A 120       5.631  -6.820   9.543  1.00 98.84           C  
ATOM   1883  CD1 TYR A 120       4.795  -6.929  10.671  1.00 98.84           C  
ATOM   1884  HD1 TYR A 120       3.882  -7.503  10.619  1.00 98.84           H  
ATOM   1885  CD2 TYR A 120       6.813  -6.062   9.598  1.00 98.84           C  
ATOM   1886  HD2 TYR A 120       7.453  -5.996   8.732  1.00 98.84           H  
ATOM   1887  CE1 TYR A 120       5.148  -6.283  11.869  1.00 98.84           C  
ATOM   1888  HE1 TYR A 120       4.537  -6.371  12.754  1.00 98.84           H  
ATOM   1889  CE2 TYR A 120       7.162  -5.408  10.788  1.00 98.84           C  
ATOM   1890  HE2 TYR A 120       8.063  -4.814  10.838  1.00 98.84           H  
ATOM   1891  OH  TYR A 120       6.718  -4.928  13.063  1.00 98.84           O  
ATOM   1892  HH  TYR A 120       7.642  -4.668  13.044  1.00 98.84           H  
ATOM   1893  CZ  TYR A 120       6.340  -5.535  11.922  1.00 98.84           C  
ATOM   1894  N   ARG A 121       4.942 -10.943   6.813  1.00 98.80           N  
ATOM   1895  H   ARG A 121       5.428 -11.442   7.544  1.00 98.80           H  
ATOM   1896  CA  ARG A 121       4.541 -11.688   5.617  1.00 98.80           C  
ATOM   1897  HA  ARG A 121       5.183 -11.377   4.793  1.00 98.80           H  
ATOM   1898  C   ARG A 121       3.092 -11.395   5.224  1.00 98.80           C  
ATOM   1899  CB  ARG A 121       4.761 -13.176   5.887  1.00 98.80           C  
ATOM   1900  HB2 ARG A 121       4.172 -13.461   6.759  1.00 98.80           H  
ATOM   1901  HB3 ARG A 121       5.815 -13.328   6.120  1.00 98.80           H  
ATOM   1902  O   ARG A 121       2.195 -11.444   6.067  1.00 98.80           O  
ATOM   1903  CG  ARG A 121       4.376 -14.092   4.717  1.00 98.80           C  
ATOM   1904  HG2 ARG A 121       3.343 -13.911   4.421  1.00 98.80           H  
ATOM   1905  HG3 ARG A 121       5.028 -13.911   3.863  1.00 98.80           H  
ATOM   1906  CD  ARG A 121       4.477 -15.547   5.187  1.00 98.80           C  
ATOM   1907  HD2 ARG A 121       3.841 -15.665   6.065  1.00 98.80           H  
ATOM   1908  HD3 ARG A 121       4.065 -16.215   4.430  1.00 98.80           H  
ATOM   1909  NE  ARG A 121       5.853 -15.939   5.545  1.00 98.80           N  
ATOM   1910  HE  ARG A 121       6.030 -16.018   6.536  1.00 98.80           H  
ATOM   1911  NH1 ARG A 121       6.750 -16.121   3.431  1.00 98.80           N  
ATOM   1912 HH11 ARG A 121       7.536 -16.239   2.807  1.00 98.80           H  
ATOM   1913 HH12 ARG A 121       5.825 -16.058   3.031  1.00 98.80           H  
ATOM   1914  NH2 ARG A 121       8.021 -16.489   5.219  1.00 98.80           N  
ATOM   1915 HH21 ARG A 121       8.133 -16.544   6.222  1.00 98.80           H  
ATOM   1916 HH22 ARG A 121       8.783 -16.722   4.598  1.00 98.80           H  
ATOM   1917  CZ  ARG A 121       6.860 -16.172   4.726  1.00 98.80           C  
ATOM   1918  N   LEU A 122       2.886 -11.108   3.940  1.00 98.83           N  
ATOM   1919  H   LEU A 122       3.686 -11.095   3.323  1.00 98.83           H  
ATOM   1920  CA  LEU A 122       1.575 -10.841   3.356  1.00 98.83           C  
ATOM   1921  HA  LEU A 122       0.964 -10.327   4.097  1.00 98.83           H  
ATOM   1922  C   LEU A 122       0.877 -12.143   2.963  1.00 98.83           C  
ATOM   1923  CB  LEU A 122       1.762  -9.919   2.140  1.00 98.83           C  
ATOM   1924  HB2 LEU A 122       2.220  -8.992   2.485  1.00 98.83           H  
ATOM   1925  HB3 LEU A 122       2.444 -10.397   1.437  1.00 98.83           H  
ATOM   1926  O   LEU A 122       1.479 -12.998   2.320  1.00 98.83           O  
ATOM   1927  CG  LEU A 122       0.478  -9.538   1.393  1.00 98.83           C  
ATOM   1928  HG  LEU A 122      -0.020 -10.443   1.045  1.00 98.83           H  
ATOM   1929  CD1 LEU A 122      -0.481  -8.743   2.281  1.00 98.83           C  
ATOM   1930 HD11 LEU A 122      -0.821  -9.352   3.118  1.00 98.83           H  
ATOM   1931 HD12 LEU A 122      -1.357  -8.461   1.698  1.00 98.83           H  
ATOM   1932 HD13 LEU A 122       0.012  -7.848   2.660  1.00 98.83           H  
ATOM   1933  CD2 LEU A 122       0.825  -8.674   0.182  1.00 98.83           C  
ATOM   1934 HD21 LEU A 122       1.307  -7.751   0.502  1.00 98.83           H  
ATOM   1935 HD22 LEU A 122       1.503  -9.219  -0.475  1.00 98.83           H  
ATOM   1936 HD23 LEU A 122      -0.081  -8.438  -0.377  1.00 98.83           H  
ATOM   1937  N   THR A 123      -0.408 -12.262   3.285  1.00 98.73           N  
ATOM   1938  H   THR A 123      -0.822 -11.545   3.863  1.00 98.73           H  
ATOM   1939  CA  THR A 123      -1.306 -13.272   2.712  1.00 98.73           C  
ATOM   1940  HA  THR A 123      -0.770 -13.852   1.960  1.00 98.73           H  
ATOM   1941  C   THR A 123      -2.486 -12.581   2.042  1.00 98.73           C  
ATOM   1942  CB  THR A 123      -1.800 -14.263   3.768  1.00 98.73           C  
ATOM   1943  HB  THR A 123      -2.404 -13.723   4.497  1.00 98.73           H  
ATOM   1944  O   THR A 123      -3.127 -11.719   2.648  1.00 98.73           O  
ATOM   1945  CG2 THR A 123      -2.641 -15.395   3.181  1.00 98.73           C  
ATOM   1946 HG21 THR A 123      -2.884 -16.111   3.966  1.00 98.73           H  
ATOM   1947 HG22 THR A 123      -2.085 -15.902   2.393  1.00 98.73           H  
ATOM   1948 HG23 THR A 123      -3.573 -15.002   2.772  1.00 98.73           H  
ATOM   1949  OG1 THR A 123      -0.707 -14.856   4.428  1.00 98.73           O  
ATOM   1950  HG1 THR A 123      -0.098 -14.153   4.667  1.00 98.73           H  
ATOM   1951  N   LEU A 124      -2.763 -12.975   0.801  1.00 98.65           N  
ATOM   1952  H   LEU A 124      -2.172 -13.684   0.393  1.00 98.65           H  
ATOM   1953  CA  LEU A 124      -3.883 -12.512  -0.014  1.00 98.65           C  
ATOM   1954  HA  LEU A 124      -4.462 -11.782   0.550  1.00 98.65           H  
ATOM   1955  C   LEU A 124      -4.823 -13.675  -0.343  1.00 98.65           C  
ATOM   1956  CB  LEU A 124      -3.362 -11.845  -1.301  1.00 98.65           C  
ATOM   1957  HB2 LEU A 124      -2.799 -12.588  -1.867  1.00 98.65           H  
ATOM   1958  HB3 LEU A 124      -4.216 -11.549  -1.911  1.00 98.65           H  
ATOM   1959  O   LEU A 124      -4.380 -14.815  -0.498  1.00 98.65           O  
ATOM   1960  CG  LEU A 124      -2.468 -10.615  -1.075  1.00 98.65           C  
ATOM   1961  HG  LEU A 124      -1.617 -10.897  -0.454  1.00 98.65           H  
ATOM   1962  CD1 LEU A 124      -1.923 -10.116  -2.412  1.00 98.65           C  
ATOM   1963 HD11 LEU A 124      -1.339 -10.901  -2.892  1.00 98.65           H  
ATOM   1964 HD12 LEU A 124      -1.272  -9.255  -2.260  1.00 98.65           H  
ATOM   1965 HD13 LEU A 124      -2.743  -9.831  -3.071  1.00 98.65           H  
ATOM   1966  CD2 LEU A 124      -3.227  -9.476  -0.392  1.00 98.65           C  
ATOM   1967 HD21 LEU A 124      -2.557  -8.624  -0.273  1.00 98.65           H  
ATOM   1968 HD22 LEU A 124      -3.559  -9.794   0.597  1.00 98.65           H  
ATOM   1969 HD23 LEU A 124      -4.089  -9.190  -0.994  1.00 98.65           H  
ATOM   1970  N   GLY A 125      -6.111 -13.360  -0.445  1.00 98.08           N  
ATOM   1971  H   GLY A 125      -6.347 -12.381  -0.368  1.00 98.08           H  
ATOM   1972  CA  GLY A 125      -7.163 -14.254  -0.912  1.00 98.08           C  
ATOM   1973  HA2 GLY A 125      -6.884 -15.293  -0.736  1.00 98.08           H  
ATOM   1974  HA3 GLY A 125      -8.078 -14.051  -0.356  1.00 98.08           H  
ATOM   1975  C   GLY A 125      -7.448 -14.082  -2.403  1.00 98.08           C  
ATOM   1976  O   GLY A 125      -6.574 -13.728  -3.194  1.00 98.08           O  
ATOM   1977  N   GLU A 126      -8.696 -14.337  -2.782  1.00 98.11           N  
ATOM   1978  H   GLU A 126      -9.395 -14.518  -2.076  1.00 98.11           H  
ATOM   1979  CA  GLU A 126      -9.153 -14.211  -4.164  1.00 98.11           C  
ATOM   1980  HA  GLU A 126      -8.448 -14.734  -4.811  1.00 98.11           H  
ATOM   1981  C   GLU A 126      -9.203 -12.746  -4.588  1.00 98.11           C  
ATOM   1982  CB  GLU A 126     -10.530 -14.847  -4.360  1.00 98.11           C  
ATOM   1983  HB2 GLU A 126     -11.250 -14.346  -3.713  1.00 98.11           H  
ATOM   1984  HB3 GLU A 126     -10.834 -14.694  -5.396  1.00 98.11           H  
ATOM   1985  O   GLU A 126      -9.743 -11.891  -3.880  1.00 98.11           O  
ATOM   1986  CG  GLU A 126     -10.524 -16.352  -4.068  1.00 98.11           C  
ATOM   1987  HG2 GLU A 126      -9.749 -16.821  -4.674  1.00 98.11           H  
ATOM   1988  HG3 GLU A 126     -10.284 -16.515  -3.018  1.00 98.11           H  
ATOM   1989  CD  GLU A 126     -11.883 -16.992  -4.374  1.00 98.11           C  
ATOM   1990  OE1 GLU A 126     -11.880 -18.188  -4.735  1.00 98.11           O  
ATOM   1991  OE2 GLU A 126     -12.904 -16.283  -4.218  1.00 98.11           O  
ATOM   1992  N   PHE A 127      -8.647 -12.466  -5.763  1.00 98.53           N  
ATOM   1993  H   PHE A 127      -8.272 -13.224  -6.314  1.00 98.53           H  
ATOM   1994  CA  PHE A 127      -8.605 -11.128  -6.328  1.00 98.53           C  
ATOM   1995  HA  PHE A 127      -8.471 -10.412  -5.517  1.00 98.53           H  
ATOM   1996  C   PHE A 127      -9.901 -10.787  -7.066  1.00 98.53           C  
ATOM   1997  CB  PHE A 127      -7.399 -11.015  -7.260  1.00 98.53           C  
ATOM   1998  HB2 PHE A 127      -7.472 -11.781  -8.032  1.00 98.53           H  
ATOM   1999  HB3 PHE A 127      -6.494 -11.208  -6.683  1.00 98.53           H  
ATOM   2000  O   PHE A 127     -10.412 -11.591  -7.845  1.00 98.53           O  
ATOM   2001  CG  PHE A 127      -7.279  -9.663  -7.930  1.00 98.53           C  
ATOM   2002  CD1 PHE A 127      -7.943  -9.415  -9.147  1.00 98.53           C  
ATOM   2003  HD1 PHE A 127      -8.549 -10.185  -9.601  1.00 98.53           H  
ATOM   2004  CD2 PHE A 127      -6.499  -8.655  -7.339  1.00 98.53           C  
ATOM   2005  HD2 PHE A 127      -5.979  -8.849  -6.413  1.00 98.53           H  
ATOM   2006  CE1 PHE A 127      -7.824  -8.163  -9.771  1.00 98.53           C  
ATOM   2007  HE1 PHE A 127      -8.331  -7.969 -10.705  1.00 98.53           H  
ATOM   2008  CE2 PHE A 127      -6.353  -7.416  -7.981  1.00 98.53           C  
ATOM   2009  HE2 PHE A 127      -5.701  -6.666  -7.557  1.00 98.53           H  
ATOM   2010  CZ  PHE A 127      -7.027  -7.165  -9.188  1.00 98.53           C  
ATOM   2011  HZ  PHE A 127      -6.922  -6.211  -9.683  1.00 98.53           H  
ATOM   2012  N   GLN A 128     -10.370  -9.553  -6.901  1.00 98.13           N  
ATOM   2013  H   GLN A 128      -9.893  -8.957  -6.240  1.00 98.13           H  
ATOM   2014  CA  GLN A 128     -11.406  -8.945  -7.739  1.00 98.13           C  
ATOM   2015  HA  GLN A 128     -11.445  -9.461  -8.698  1.00 98.13           H  
ATOM   2016  C   GLN A 128     -11.057  -7.478  -8.001  1.00 98.13           C  
ATOM   2017  CB  GLN A 128     -12.786  -9.047  -7.071  1.00 98.13           C  
ATOM   2018  HB2 GLN A 128     -12.775  -8.494  -6.132  1.00 98.13           H  
ATOM   2019  HB3 GLN A 128     -13.521  -8.582  -7.728  1.00 98.13           H  
ATOM   2020  O   GLN A 128     -10.409  -6.834  -7.177  1.00 98.13           O  
ATOM   2021  CG  GLN A 128     -13.239 -10.481  -6.766  1.00 98.13           C  
ATOM   2022  HG2 GLN A 128     -13.311 -11.053  -7.691  1.00 98.13           H  
ATOM   2023  HG3 GLN A 128     -12.508 -10.964  -6.117  1.00 98.13           H  
ATOM   2024  CD  GLN A 128     -14.587 -10.518  -6.057  1.00 98.13           C  
ATOM   2025  NE2 GLN A 128     -14.836 -11.524  -5.248  1.00 98.13           N  
ATOM   2026 HE21 GLN A 128     -15.744 -11.533  -4.806  1.00 98.13           H  
ATOM   2027 HE22 GLN A 128     -14.170 -12.274  -5.134  1.00 98.13           H  
ATOM   2028  OE1 GLN A 128     -15.439  -9.656  -6.213  1.00 98.13           O  
ATOM   2029  N   GLY A 129     -11.507  -6.908  -9.114  1.00 97.84           N  
ATOM   2030  H   GLY A 129     -12.008  -7.459  -9.796  1.00 97.84           H  
ATOM   2031  CA  GLY A 129     -11.248  -5.505  -9.432  1.00 97.84           C  
ATOM   2032  HA2 GLY A 129     -10.210  -5.265  -9.201  1.00 97.84           H  
ATOM   2033  HA3 GLY A 129     -11.889  -4.865  -8.826  1.00 97.84           H  
ATOM   2034  C   GLY A 129     -11.480  -5.183 -10.899  1.00 97.84           C  
ATOM   2035  O   GLY A 129     -11.841  -6.055 -11.685  1.00 97.84           O  
ATOM   2036  N   ASN A 130     -11.246  -3.925 -11.270  1.00 98.28           N  
ATOM   2037  H   ASN A 130     -10.906  -3.277 -10.575  1.00 98.28           H  
ATOM   2038  CA  ASN A 130     -11.291  -3.462 -12.663  1.00 98.28           C  
ATOM   2039  HA  ASN A 130     -11.734  -4.250 -13.271  1.00 98.28           H  
ATOM   2040  C   ASN A 130      -9.885  -3.246 -13.262  1.00 98.28           C  
ATOM   2041  CB  ASN A 130     -12.222  -2.243 -12.777  1.00 98.28           C  
ATOM   2042  HB2 ASN A 130     -12.384  -2.034 -13.835  1.00 98.28           H  
ATOM   2043  HB3 ASN A 130     -13.186  -2.478 -12.326  1.00 98.28           H  
ATOM   2044  O   ASN A 130      -9.716  -2.464 -14.196  1.00 98.28           O  
ATOM   2045  CG  ASN A 130     -11.676  -0.981 -12.133  1.00 98.28           C  
ATOM   2046  ND2 ASN A 130     -12.309   0.145 -12.372  1.00 98.28           N  
ATOM   2047 HD21 ASN A 130     -11.871   1.005 -12.076  1.00 98.28           H  
ATOM   2048 HD22 ASN A 130     -13.061   0.158 -13.046  1.00 98.28           H  
ATOM   2049  OD1 ASN A 130     -10.702  -0.979 -11.404  1.00 98.28           O  
ATOM   2050  N   VAL A 131      -8.883  -3.933 -12.710  1.00 98.39           N  
ATOM   2051  H   VAL A 131      -9.122  -4.597 -11.988  1.00 98.39           H  
ATOM   2052  CA  VAL A 131      -7.476  -3.936 -13.138  1.00 98.39           C  
ATOM   2053  HA  VAL A 131      -7.411  -3.564 -14.161  1.00 98.39           H  
ATOM   2054  C   VAL A 131      -6.942  -5.366 -13.127  1.00 98.39           C  
ATOM   2055  CB  VAL A 131      -6.599  -3.039 -12.243  1.00 98.39           C  
ATOM   2056  HB  VAL A 131      -5.575  -3.075 -12.614  1.00 98.39           H  
ATOM   2057  O   VAL A 131      -7.548  -6.250 -12.520  1.00 98.39           O  
ATOM   2058  CG1 VAL A 131      -7.058  -1.589 -12.295  1.00 98.39           C  
ATOM   2059 HG11 VAL A 131      -7.017  -1.228 -13.323  1.00 98.39           H  
ATOM   2060 HG12 VAL A 131      -6.407  -0.990 -11.659  1.00 98.39           H  
ATOM   2061 HG13 VAL A 131      -8.080  -1.510 -11.925  1.00 98.39           H  
ATOM   2062  CG2 VAL A 131      -6.593  -3.466 -10.774  1.00 98.39           C  
ATOM   2063 HG21 VAL A 131      -5.957  -2.791 -10.202  1.00 98.39           H  
ATOM   2064 HG22 VAL A 131      -7.601  -3.453 -10.361  1.00 98.39           H  
ATOM   2065 HG23 VAL A 131      -6.171  -4.468 -10.695  1.00 98.39           H  
ATOM   2066  N   ALA A 132      -5.801  -5.607 -13.774  1.00 98.33           N  
ATOM   2067  H   ALA A 132      -5.306  -4.850 -14.222  1.00 98.33           H  
ATOM   2068  CA  ALA A 132      -5.140  -6.907 -13.712  1.00 98.33           C  
ATOM   2069  HA  ALA A 132      -5.858  -7.676 -13.999  1.00 98.33           H  
ATOM   2070  C   ALA A 132      -4.633  -7.217 -12.294  1.00 98.33           C  
ATOM   2071  CB  ALA A 132      -3.986  -6.923 -14.710  1.00 98.33           C  
ATOM   2072  HB1 ALA A 132      -3.568  -7.927 -14.781  1.00 98.33           H  
ATOM   2073  HB2 ALA A 132      -3.204  -6.255 -14.348  1.00 98.33           H  
ATOM   2074  HB3 ALA A 132      -4.324  -6.602 -15.695  1.00 98.33           H  
ATOM   2075  O   ALA A 132      -4.282  -6.304 -11.545  1.00 98.33           O  
ATOM   2076  N   ASN A 133      -4.564  -8.503 -11.936  1.00 98.22           N  
ATOM   2077  H   ASN A 133      -4.828  -9.201 -12.617  1.00 98.22           H  
ATOM   2078  CA  ASN A 133      -4.105  -8.970 -10.624  1.00 98.22           C  
ATOM   2079  HA  ASN A 133      -4.514  -8.297  -9.871  1.00 98.22           H  
ATOM   2080  C   ASN A 133      -2.572  -8.913 -10.467  1.00 98.22           C  
ATOM   2081  CB  ASN A 133      -4.671 -10.372 -10.343  1.00 98.22           C  
ATOM   2082  HB2 ASN A 133      -4.248 -11.077 -11.058  1.00 98.22           H  
ATOM   2083  HB3 ASN A 133      -5.755 -10.365 -10.460  1.00 98.22           H  
ATOM   2084  O   ASN A 133      -1.914  -9.927 -10.234  1.00 98.22           O  
ATOM   2085  CG  ASN A 133      -4.342 -10.853  -8.935  1.00 98.22           C  
ATOM   2086  ND2 ASN A 133      -4.496 -12.130  -8.677  1.00 98.22           N  
ATOM   2087 HD21 ASN A 133      -4.304 -12.427  -7.731  1.00 98.22           H  
ATOM   2088 HD22 ASN A 133      -4.805 -12.762  -9.401  1.00 98.22           H  
ATOM   2089  OD1 ASN A 133      -3.949 -10.107  -8.047  1.00 98.22           O  
ATOM   2090  N   ASP A 134      -1.994  -7.719 -10.561  1.00 97.99           N  
ATOM   2091  H   ASP A 134      -2.550  -6.947 -10.901  1.00 97.99           H  
ATOM   2092  CA  ASP A 134      -0.553  -7.515 -10.374  1.00 97.99           C  
ATOM   2093  HA  ASP A 134      -0.002  -8.224 -10.992  1.00 97.99           H  
ATOM   2094  C   ASP A 134      -0.141  -7.735  -8.913  1.00 97.99           C  
ATOM   2095  CB  ASP A 134      -0.185  -6.091 -10.805  1.00 97.99           C  
ATOM   2096  HB2 ASP A 134      -0.812  -5.380 -10.267  1.00 97.99           H  
ATOM   2097  HB3 ASP A 134       0.852  -5.903 -10.528  1.00 97.99           H  
ATOM   2098  O   ASP A 134       0.977  -8.165  -8.616  1.00 97.99           O  
ATOM   2099  CG  ASP A 134      -0.314  -5.841 -12.304  1.00 97.99           C  
ATOM   2100  OD1 ASP A 134      -0.730  -6.764 -13.037  1.00 97.99           O  
ATOM   2101  OD2 ASP A 134       0.035  -4.710 -12.703  1.00 97.99           O  
ATOM   2102  N   PHE A 135      -1.059  -7.460  -7.979  1.00 97.91           N  
ATOM   2103  H   PHE A 135      -1.958  -7.122  -8.292  1.00 97.91           H  
ATOM   2104  CA  PHE A 135      -0.795  -7.576  -6.548  1.00 97.91           C  
ATOM   2105  HA  PHE A 135       0.181  -7.120  -6.378  1.00 97.91           H  
ATOM   2106  C   PHE A 135      -0.681  -9.033  -6.079  1.00 97.91           C  
ATOM   2107  CB  PHE A 135      -1.849  -6.781  -5.764  1.00 97.91           C  
ATOM   2108  HB2 PHE A 135      -2.800  -7.311  -5.819  1.00 97.91           H  
ATOM   2109  HB3 PHE A 135      -1.981  -5.811  -6.243  1.00 97.91           H  
ATOM   2110  O   PHE A 135       0.033  -9.307  -5.117  1.00 97.91           O  
ATOM   2111  CG  PHE A 135      -1.492  -6.512  -4.311  1.00 97.91           C  
ATOM   2112  CD1 PHE A 135      -2.450  -6.708  -3.298  1.00 97.91           C  
ATOM   2113  HD1 PHE A 135      -3.437  -7.069  -3.548  1.00 97.91           H  
ATOM   2114  CD2 PHE A 135      -0.209  -6.039  -3.965  1.00 97.91           C  
ATOM   2115  HD2 PHE A 135       0.538  -5.869  -4.725  1.00 97.91           H  
ATOM   2116  CE1 PHE A 135      -2.123  -6.437  -1.958  1.00 97.91           C  
ATOM   2117  HE1 PHE A 135      -2.859  -6.596  -1.184  1.00 97.91           H  
ATOM   2118  CE2 PHE A 135       0.123  -5.800  -2.621  1.00 97.91           C  
ATOM   2119  HE2 PHE A 135       1.123  -5.487  -2.358  1.00 97.91           H  
ATOM   2120  CZ  PHE A 135      -0.837  -5.988  -1.616  1.00 97.91           C  
ATOM   2121  HZ  PHE A 135      -0.581  -5.806  -0.583  1.00 97.91           H  
ATOM   2122  N   GLY A 136      -1.291  -9.986  -6.792  1.00 97.66           N  
ATOM   2123  H   GLY A 136      -1.884  -9.714  -7.563  1.00 97.66           H  
ATOM   2124  CA  GLY A 136      -1.187 -11.416  -6.495  1.00 97.66           C  
ATOM   2125  HA2 GLY A 136      -1.725 -11.967  -7.267  1.00 97.66           H  
ATOM   2126  HA3 GLY A 136      -1.652 -11.619  -5.531  1.00 97.66           H  
ATOM   2127  C   GLY A 136       0.255 -11.940  -6.463  1.00 97.66           C  
ATOM   2128  O   GLY A 136       0.567 -12.806  -5.648  1.00 97.66           O  
ATOM   2129  N   ASN A 137       1.165 -11.354  -7.250  1.00 96.21           N  
ATOM   2130  H   ASN A 137       0.848 -10.644  -7.895  1.00 96.21           H  
ATOM   2131  CA  ASN A 137       2.592 -11.719  -7.268  1.00 96.21           C  
ATOM   2132  HA  ASN A 137       2.674 -12.797  -7.406  1.00 96.21           H  
ATOM   2133  C   ASN A 137       3.328 -11.390  -5.956  1.00 96.21           C  
ATOM   2134  CB  ASN A 137       3.261 -11.015  -8.461  1.00 96.21           C  
ATOM   2135  HB2 ASN A 137       3.068  -9.944  -8.415  1.00 96.21           H  
ATOM   2136  HB3 ASN A 137       4.340 -11.169  -8.418  1.00 96.21           H  
ATOM   2137  O   ASN A 137       4.433 -11.878  -5.713  1.00 96.21           O  
ATOM   2138  CG  ASN A 137       2.784 -11.549  -9.799  1.00 96.21           C  
ATOM   2139  ND2 ASN A 137       3.019 -10.830 -10.866  1.00 96.21           N  
ATOM   2140 HD21 ASN A 137       3.569  -9.986 -10.798  1.00 96.21           H  
ATOM   2141 HD22 ASN A 137       2.639 -11.173 -11.737  1.00 96.21           H  
ATOM   2142  OD1 ASN A 137       2.222 -12.623  -9.913  1.00 96.21           O  
ATOM   2143  N   HIS A 138       2.715 -10.566  -5.106  1.00 97.96           N  
ATOM   2144  H   HIS A 138       1.805 -10.210  -5.361  1.00 97.96           H  
ATOM   2145  CA  HIS A 138       3.217 -10.203  -3.785  1.00 97.96           C  
ATOM   2146  HA  HIS A 138       4.303 -10.296  -3.776  1.00 97.96           H  
ATOM   2147  C   HIS A 138       2.686 -11.125  -2.678  1.00 97.96           C  
ATOM   2148  CB  HIS A 138       2.870  -8.734  -3.520  1.00 97.96           C  
ATOM   2149  HB2 HIS A 138       3.209  -8.476  -2.517  1.00 97.96           H  
ATOM   2150  HB3 HIS A 138       1.790  -8.589  -3.537  1.00 97.96           H  
ATOM   2151  O   HIS A 138       3.062 -10.977  -1.518  1.00 97.96           O  
ATOM   2152  CG  HIS A 138       3.527  -7.788  -4.490  1.00 97.96           C  
ATOM   2153  CD2 HIS A 138       3.172  -7.481  -5.780  1.00 97.96           C  
ATOM   2154  HD2 HIS A 138       2.331  -7.889  -6.321  1.00 97.96           H  
ATOM   2155  ND1 HIS A 138       4.662  -7.083  -4.211  1.00 97.96           N  
ATOM   2156  HD1 HIS A 138       5.188  -7.155  -3.352  1.00 97.96           H  
ATOM   2157  CE1 HIS A 138       4.982  -6.354  -5.279  1.00 97.96           C  
ATOM   2158  HE1 HIS A 138       5.824  -5.678  -5.307  1.00 97.96           H  
ATOM   2159  NE2 HIS A 138       4.113  -6.563  -6.281  1.00 97.96           N  
ATOM   2160  N   ASN A 139       1.814 -12.085  -2.996  1.00 98.38           N  
ATOM   2161  H   ASN A 139       1.534 -12.211  -3.958  1.00 98.38           H  
ATOM   2162  CA  ASN A 139       1.324 -13.022  -1.996  1.00 98.38           C  
ATOM   2163  HA  ASN A 139       0.886 -12.436  -1.188  1.00 98.38           H  
ATOM   2164  C   ASN A 139       2.483 -13.848  -1.409  1.00 98.38           C  
ATOM   2165  CB  ASN A 139       0.225 -13.905  -2.607  1.00 98.38           C  
ATOM   2166  HB2 ASN A 139      -0.477 -13.283  -3.162  1.00 98.38           H  
ATOM   2167  HB3 ASN A 139       0.675 -14.615  -3.302  1.00 98.38           H  
ATOM   2168  O   ASN A 139       3.382 -14.295  -2.127  1.00 98.38           O  
ATOM   2169  CG  ASN A 139      -0.569 -14.657  -1.556  1.00 98.38           C  
ATOM   2170  ND2 ASN A 139      -1.339 -15.641  -1.946  1.00 98.38           N  
ATOM   2171 HD21 ASN A 139      -2.004 -15.989  -1.271  1.00 98.38           H  
ATOM   2172 HD22 ASN A 139      -1.438 -15.849  -2.929  1.00 98.38           H  
ATOM   2173  OD1 ASN A 139      -0.544 -14.344  -0.377  1.00 98.38           O  
ATOM   2174  N   ASN A 140       2.453 -14.078  -0.098  1.00 98.36           N  
ATOM   2175  H   ASN A 140       1.688 -13.694   0.438  1.00 98.36           H  
ATOM   2176  CA  ASN A 140       3.450 -14.845   0.646  1.00 98.36           C  
ATOM   2177  HA  ASN A 140       3.151 -14.786   1.692  1.00 98.36           H  
ATOM   2178  C   ASN A 140       4.885 -14.266   0.603  1.00 98.36           C  
ATOM   2179  CB  ASN A 140       3.327 -16.323   0.223  1.00 98.36           C  
ATOM   2180  HB2 ASN A 140       2.276 -16.610   0.218  1.00 98.36           H  
ATOM   2181  HB3 ASN A 140       3.719 -16.444  -0.787  1.00 98.36           H  
ATOM   2182  O   ASN A 140       5.861 -14.989   0.839  1.00 98.36           O  
ATOM   2183  CG  ASN A 140       4.053 -17.277   1.144  1.00 98.36           C  
ATOM   2184  ND2 ASN A 140       4.454 -18.424   0.653  1.00 98.36           N  
ATOM   2185 HD21 ASN A 140       4.177 -18.686  -0.283  1.00 98.36           H  
ATOM   2186 HD22 ASN A 140       4.832 -19.087   1.314  1.00 98.36           H  
ATOM   2187  OD1 ASN A 140       4.285 -17.019   2.310  1.00 98.36           O  
ATOM   2188  N   THR A 141       5.054 -12.973   0.318  1.00 98.59           N  
ATOM   2189  H   THR A 141       4.256 -12.404   0.074  1.00 98.59           H  
ATOM   2190  CA  THR A 141       6.351 -12.289   0.443  1.00 98.59           C  
ATOM   2191  HA  THR A 141       7.147 -13.032   0.395  1.00 98.59           H  
ATOM   2192  C   THR A 141       6.488 -11.596   1.796  1.00 98.59           C  
ATOM   2193  CB  THR A 141       6.628 -11.312  -0.703  1.00 98.59           C  
ATOM   2194  HB  THR A 141       7.622 -10.884  -0.571  1.00 98.59           H  
ATOM   2195  O   THR A 141       5.503 -11.248   2.453  1.00 98.59           O  
ATOM   2196  CG2 THR A 141       6.553 -11.988  -2.067  1.00 98.59           C  
ATOM   2197 HG21 THR A 141       7.299 -12.781  -2.117  1.00 98.59           H  
ATOM   2198 HG22 THR A 141       6.755 -11.244  -2.837  1.00 98.59           H  
ATOM   2199 HG23 THR A 141       5.559 -12.402  -2.236  1.00 98.59           H  
ATOM   2200  OG1 THR A 141       5.692 -10.287  -0.690  1.00 98.59           O  
ATOM   2201  HG1 THR A 141       5.911  -9.643  -1.368  1.00 98.59           H  
ATOM   2202  N   MET A 142       7.734 -11.442   2.241  1.00 98.70           N  
ATOM   2203  H   MET A 142       8.500 -11.650   1.618  1.00 98.70           H  
ATOM   2204  CA  MET A 142       8.073 -10.693   3.448  1.00 98.70           C  
ATOM   2205  HA  MET A 142       7.301 -10.833   4.206  1.00 98.70           H  
ATOM   2206  C   MET A 142       8.156  -9.198   3.128  1.00 98.70           C  
ATOM   2207  CB  MET A 142       9.401 -11.195   4.016  1.00 98.70           C  
ATOM   2208  HB2 MET A 142       9.693 -10.554   4.848  1.00 98.70           H  
ATOM   2209  HB3 MET A 142      10.163 -11.107   3.242  1.00 98.70           H  
ATOM   2210  O   MET A 142       8.406  -8.806   1.988  1.00 98.70           O  
ATOM   2211  CG  MET A 142       9.353 -12.650   4.498  1.00 98.70           C  
ATOM   2212  HG2 MET A 142       9.070 -13.293   3.664  1.00 98.70           H  
ATOM   2213  HG3 MET A 142       8.608 -12.746   5.288  1.00 98.70           H  
ATOM   2214  SD  MET A 142      10.965 -13.193   5.126  1.00 98.70           S  
ATOM   2215  CE  MET A 142      10.715 -14.963   5.353  1.00 98.70           C  
ATOM   2216  HE1 MET A 142       9.981 -15.114   6.145  1.00 98.70           H  
ATOM   2217  HE2 MET A 142      11.660 -15.415   5.655  1.00 98.70           H  
ATOM   2218  HE3 MET A 142      10.389 -15.406   4.412  1.00 98.70           H  
ATOM   2219  N   PHE A 143       7.943  -8.358   4.135  1.00 98.85           N  
ATOM   2220  H   PHE A 143       7.788  -8.725   5.063  1.00 98.85           H  
ATOM   2221  CA  PHE A 143       8.116  -6.918   3.991  1.00 98.85           C  
ATOM   2222  HA  PHE A 143       7.723  -6.612   3.021  1.00 98.85           H  
ATOM   2223  C   PHE A 143       9.602  -6.559   4.054  1.00 98.85           C  
ATOM   2224  CB  PHE A 143       7.315  -6.204   5.083  1.00 98.85           C  
ATOM   2225  HB2 PHE A 143       7.845  -6.280   6.033  1.00 98.85           H  
ATOM   2226  HB3 PHE A 143       6.360  -6.715   5.201  1.00 98.85           H  
ATOM   2227  O   PHE A 143      10.304  -7.041   4.942  1.00 98.85           O  
ATOM   2228  CG  PHE A 143       7.020  -4.752   4.774  1.00 98.85           C  
ATOM   2229  CD1 PHE A 143       7.848  -3.718   5.246  1.00 98.85           C  
ATOM   2230  HD1 PHE A 143       8.734  -3.951   5.819  1.00 98.85           H  
ATOM   2231  CD2 PHE A 143       5.892  -4.438   4.001  1.00 98.85           C  
ATOM   2232  HD2 PHE A 143       5.279  -5.237   3.611  1.00 98.85           H  
ATOM   2233  CE1 PHE A 143       7.527  -2.380   4.951  1.00 98.85           C  
ATOM   2234  HE1 PHE A 143       8.170  -1.583   5.296  1.00 98.85           H  
ATOM   2235  CE2 PHE A 143       5.556  -3.106   3.724  1.00 98.85           C  
ATOM   2236  HE2 PHE A 143       4.675  -2.881   3.142  1.00 98.85           H  
ATOM   2237  CZ  PHE A 143       6.379  -2.074   4.198  1.00 98.85           C  
ATOM   2238  HZ  PHE A 143       6.134  -1.048   3.965  1.00 98.85           H  
ATOM   2239  N   SER A 144      10.063  -5.666   3.183  1.00 98.82           N  
ATOM   2240  H   SER A 144       9.442  -5.341   2.455  1.00 98.82           H  
ATOM   2241  CA  SER A 144      11.432  -5.134   3.201  1.00 98.82           C  
ATOM   2242  HA  SER A 144      11.965  -5.523   4.069  1.00 98.82           H  
ATOM   2243  C   SER A 144      11.422  -3.616   3.304  1.00 98.82           C  
ATOM   2244  CB  SER A 144      12.231  -5.550   1.962  1.00 98.82           C  
ATOM   2245  HB2 SER A 144      13.265  -5.222   2.071  1.00 98.82           H  
ATOM   2246  HB3 SER A 144      11.805  -5.074   1.079  1.00 98.82           H  
ATOM   2247  O   SER A 144      10.524  -2.947   2.790  1.00 98.82           O  
ATOM   2248  OG  SER A 144      12.202  -6.947   1.804  1.00 98.82           O  
ATOM   2249  HG  SER A 144      12.660  -7.195   0.998  1.00 98.82           H  
ATOM   2250  N   THR A 145      12.457  -3.065   3.928  1.00 98.74           N  
ATOM   2251  H   THR A 145      13.161  -3.683   4.303  1.00 98.74           H  
ATOM   2252  CA  THR A 145      12.748  -1.628   4.002  1.00 98.74           C  
ATOM   2253  HA  THR A 145      12.098  -1.102   3.303  1.00 98.74           H  
ATOM   2254  C   THR A 145      14.197  -1.369   3.580  1.00 98.74           C  
ATOM   2255  CB  THR A 145      12.483  -1.068   5.411  1.00 98.74           C  
ATOM   2256  HB  THR A 145      12.779  -0.019   5.449  1.00 98.74           H  
ATOM   2257  O   THR A 145      15.003  -2.298   3.559  1.00 98.74           O  
ATOM   2258  CG2 THR A 145      10.999  -1.156   5.760  1.00 98.74           C  
ATOM   2259 HG21 THR A 145      10.411  -0.706   4.961  1.00 98.74           H  
ATOM   2260 HG22 THR A 145      10.812  -0.607   6.683  1.00 98.74           H  
ATOM   2261 HG23 THR A 145      10.700  -2.196   5.885  1.00 98.74           H  
ATOM   2262  OG1 THR A 145      13.200  -1.772   6.393  1.00 98.74           O  
ATOM   2263  HG1 THR A 145      13.898  -1.204   6.724  1.00 98.74           H  
ATOM   2264  N   PRO A 146      14.588  -0.126   3.237  1.00 98.22           N  
ATOM   2265  CA  PRO A 146      15.960   0.176   2.819  1.00 98.22           C  
ATOM   2266  HA  PRO A 146      16.136  -0.311   1.859  1.00 98.22           H  
ATOM   2267  C   PRO A 146      17.056  -0.274   3.806  1.00 98.22           C  
ATOM   2268  CB  PRO A 146      15.986   1.696   2.629  1.00 98.22           C  
ATOM   2269  HB2 PRO A 146      16.232   2.188   3.570  1.00 98.22           H  
ATOM   2270  HB3 PRO A 146      16.688   1.993   1.850  1.00 98.22           H  
ATOM   2271  O   PRO A 146      18.188  -0.532   3.405  1.00 98.22           O  
ATOM   2272  CG  PRO A 146      14.546   2.035   2.247  1.00 98.22           C  
ATOM   2273  HG2 PRO A 146      14.387   1.834   1.187  1.00 98.22           H  
ATOM   2274  HG3 PRO A 146      14.294   3.068   2.485  1.00 98.22           H  
ATOM   2275  CD  PRO A 146      13.743   1.049   3.087  1.00 98.22           C  
ATOM   2276  HD2 PRO A 146      12.794   0.823   2.601  1.00 98.22           H  
ATOM   2277  HD3 PRO A 146      13.584   1.481   4.075  1.00 98.22           H  
ATOM   2278  N   ASP A 147      16.746  -0.369   5.095  1.00 98.28           N  
ATOM   2279  H   ASP A 147      15.803  -0.156   5.388  1.00 98.28           H  
ATOM   2280  CA  ASP A 147      17.642  -0.811   6.169  1.00 98.28           C  
ATOM   2281  HA  ASP A 147      18.675  -0.711   5.837  1.00 98.28           H  
ATOM   2282  C   ASP A 147      17.453  -2.283   6.585  1.00 98.28           C  
ATOM   2283  CB  ASP A 147      17.460   0.120   7.378  1.00 98.28           C  
ATOM   2284  HB2 ASP A 147      18.205  -0.128   8.133  1.00 98.28           H  
ATOM   2285  HB3 ASP A 147      17.633   1.149   7.063  1.00 98.28           H  
ATOM   2286  O   ASP A 147      18.270  -2.792   7.350  1.00 98.28           O  
ATOM   2287  CG  ASP A 147      16.063   0.019   7.996  1.00 98.28           C  
ATOM   2288  OD1 ASP A 147      15.080  -0.179   7.242  1.00 98.28           O  
ATOM   2289  OD2 ASP A 147      15.910   0.242   9.213  1.00 98.28           O  
ATOM   2290  N   ARG A 148      16.422  -2.979   6.085  1.00 98.37           N  
ATOM   2291  H   ARG A 148      15.814  -2.525   5.419  1.00 98.37           H  
ATOM   2292  CA  ARG A 148      16.173  -4.401   6.362  1.00 98.37           C  
ATOM   2293  HA  ARG A 148      17.119  -4.874   6.626  1.00 98.37           H  
ATOM   2294  C   ARG A 148      15.640  -5.106   5.118  1.00 98.37           C  
ATOM   2295  CB  ARG A 148      15.226  -4.552   7.565  1.00 98.37           C  
ATOM   2296  HB2 ARG A 148      14.267  -4.087   7.340  1.00 98.37           H  
ATOM   2297  HB3 ARG A 148      15.663  -4.053   8.430  1.00 98.37           H  
ATOM   2298  O   ARG A 148      14.476  -4.956   4.748  1.00 98.37           O  
ATOM   2299  CG  ARG A 148      15.007  -6.039   7.893  1.00 98.37           C  
ATOM   2300  HG2 ARG A 148      15.964  -6.541   8.037  1.00 98.37           H  
ATOM   2301  HG3 ARG A 148      14.508  -6.510   7.045  1.00 98.37           H  
ATOM   2302  CD  ARG A 148      14.119  -6.258   9.119  1.00 98.37           C  
ATOM   2303  HD2 ARG A 148      13.378  -5.459   9.164  1.00 98.37           H  
ATOM   2304  HD3 ARG A 148      13.595  -7.204   8.984  1.00 98.37           H  
ATOM   2305  NE  ARG A 148      14.876  -6.313  10.382  1.00 98.37           N  
ATOM   2306  HE  ARG A 148      15.873  -6.165  10.319  1.00 98.37           H  
ATOM   2307  NH1 ARG A 148      13.084  -6.816  11.728  1.00 98.37           N  
ATOM   2308 HH11 ARG A 148      12.674  -6.964  12.639  1.00 98.37           H  
ATOM   2309 HH12 ARG A 148      12.498  -6.844  10.906  1.00 98.37           H  
ATOM   2310  NH2 ARG A 148      15.121  -6.701  12.615  1.00 98.37           N  
ATOM   2311 HH21 ARG A 148      16.120  -6.587  12.521  1.00 98.37           H  
ATOM   2312 HH22 ARG A 148      14.711  -6.947  13.505  1.00 98.37           H  
ATOM   2313  CZ  ARG A 148      14.358  -6.603  11.563  1.00 98.37           C  
ATOM   2314  N   ASP A 149      16.514  -5.891   4.504  1.00 98.49           N  
ATOM   2315  H   ASP A 149      17.428  -6.024   4.910  1.00 98.49           H  
ATOM   2316  CA  ASP A 149      16.217  -6.647   3.296  1.00 98.49           C  
ATOM   2317  HA  ASP A 149      15.459  -6.110   2.726  1.00 98.49           H  
ATOM   2318  C   ASP A 149      15.676  -8.042   3.630  1.00 98.49           C  
ATOM   2319  CB  ASP A 149      17.488  -6.721   2.441  1.00 98.49           C  
ATOM   2320  HB2 ASP A 149      18.229  -7.352   2.932  1.00 98.49           H  
ATOM   2321  HB3 ASP A 149      17.906  -5.718   2.347  1.00 98.49           H  
ATOM   2322  O   ASP A 149      16.365  -8.839   4.261  1.00 98.49           O  
ATOM   2323  CG  ASP A 149      17.207  -7.249   1.039  1.00 98.49           C  
ATOM   2324  OD1 ASP A 149      16.004  -7.370   0.717  1.00 98.49           O  
ATOM   2325  OD2 ASP A 149      18.200  -7.361   0.288  1.00 98.49           O  
ATOM   2326  N   ASN A 150      14.440  -8.313   3.218  1.00 98.40           N  
ATOM   2327  H   ASN A 150      13.946  -7.600   2.702  1.00 98.40           H  
ATOM   2328  CA  ASN A 150      13.775  -9.610   3.338  1.00 98.40           C  
ATOM   2329  HA  ASN A 150      14.497 -10.364   3.652  1.00 98.40           H  
ATOM   2330  C   ASN A 150      13.197 -10.068   1.985  1.00 98.40           C  
ATOM   2331  CB  ASN A 150      12.662  -9.506   4.390  1.00 98.40           C  
ATOM   2332  HB2 ASN A 150      11.915  -8.798   4.030  1.00 98.40           H  
ATOM   2333  HB3 ASN A 150      12.183 -10.481   4.486  1.00 98.40           H  
ATOM   2334  O   ASN A 150      12.324 -10.940   1.945  1.00 98.40           O  
ATOM   2335  CG  ASN A 150      13.113  -9.115   5.782  1.00 98.40           C  
ATOM   2336  ND2 ASN A 150      12.412  -8.200   6.407  1.00 98.40           N  
ATOM   2337 HD21 ASN A 150      12.543  -8.132   7.406  1.00 98.40           H  
ATOM   2338 HD22 ASN A 150      11.647  -7.758   5.918  1.00 98.40           H  
ATOM   2339  OD1 ASN A 150      14.007  -9.683   6.383  1.00 98.40           O  
ATOM   2340  N   ASP A 151      13.604  -9.431   0.882  1.00 98.18           N  
ATOM   2341  H   ASP A 151      14.427  -8.848   0.922  1.00 98.18           H  
ATOM   2342  CA  ASP A 151      13.054  -9.747  -0.429  1.00 98.18           C  
ATOM   2343  HA  ASP A 151      12.014 -10.040  -0.289  1.00 98.18           H  
ATOM   2344  C   ASP A 151      13.741 -10.977  -1.046  1.00 98.18           C  
ATOM   2345  CB  ASP A 151      12.985  -8.483  -1.294  1.00 98.18           C  
ATOM   2346  HB2 ASP A 151      12.496  -7.703  -0.710  1.00 98.18           H  
ATOM   2347  HB3 ASP A 151      12.343  -8.685  -2.151  1.00 98.18           H  
ATOM   2348  O   ASP A 151      14.647 -11.579  -0.467  1.00 98.18           O  
ATOM   2349  CG  ASP A 151      14.309  -7.945  -1.816  1.00 98.18           C  
ATOM   2350  OD1 ASP A 151      14.998  -8.728  -2.499  1.00 98.18           O  
ATOM   2351  OD2 ASP A 151      14.483  -6.703  -1.741  1.00 98.18           O  
ATOM   2352  N   LYS A 152      13.234 -11.440  -2.190  1.00 96.17           N  
ATOM   2353  H   LYS A 152      12.555 -10.863  -2.665  1.00 96.17           H  
ATOM   2354  CA  LYS A 152      13.714 -12.667  -2.844  1.00 96.17           C  
ATOM   2355  HA  LYS A 152      14.243 -13.267  -2.104  1.00 96.17           H  
ATOM   2356  C   LYS A 152      14.756 -12.394  -3.931  1.00 96.17           C  
ATOM   2357  CB  LYS A 152      12.538 -13.500  -3.365  1.00 96.17           C  
ATOM   2358  HB2 LYS A 152      12.938 -14.389  -3.854  1.00 96.17           H  
ATOM   2359  HB3 LYS A 152      11.994 -12.921  -4.112  1.00 96.17           H  
ATOM   2360  O   LYS A 152      15.042 -13.294  -4.723  1.00 96.17           O  
ATOM   2361  CG  LYS A 152      11.574 -13.962  -2.261  1.00 96.17           C  
ATOM   2362  HG2 LYS A 152      12.123 -14.480  -1.474  1.00 96.17           H  
ATOM   2363  HG3 LYS A 152      11.052 -13.102  -1.840  1.00 96.17           H  
ATOM   2364  CD  LYS A 152      10.568 -14.915  -2.905  1.00 96.17           C  
ATOM   2365  HD2 LYS A 152      10.144 -14.381  -3.755  1.00 96.17           H  
ATOM   2366  HD3 LYS A 152      11.092 -15.798  -3.273  1.00 96.17           H  
ATOM   2367  CE  LYS A 152       9.433 -15.343  -1.974  1.00 96.17           C  
ATOM   2368  HE2 LYS A 152       9.843 -15.921  -1.147  1.00 96.17           H  
ATOM   2369  HE3 LYS A 152       8.972 -14.443  -1.567  1.00 96.17           H  
ATOM   2370  NZ  LYS A 152       8.423 -16.132  -2.728  1.00 96.17           N  
ATOM   2371  HZ1 LYS A 152       8.215 -15.674  -3.604  1.00 96.17           H  
ATOM   2372  HZ2 LYS A 152       7.561 -16.222  -2.209  1.00 96.17           H  
ATOM   2373  HZ3 LYS A 152       8.778 -17.048  -2.961  1.00 96.17           H  
ATOM   2374  N   ASN A 153      15.286 -11.176  -4.030  1.00 96.67           N  
ATOM   2375  H   ASN A 153      15.080 -10.480  -3.329  1.00 96.67           H  
ATOM   2376  CA  ASN A 153      16.270 -10.821  -5.041  1.00 96.67           C  
ATOM   2377  HA  ASN A 153      16.071 -11.401  -5.942  1.00 96.67           H  
ATOM   2378  C   ASN A 153      17.702 -11.089  -4.543  1.00 96.67           C  
ATOM   2379  CB  ASN A 153      16.079  -9.355  -5.409  1.00 96.67           C  
ATOM   2380  HB2 ASN A 153      16.379  -8.724  -4.573  1.00 96.67           H  
ATOM   2381  HB3 ASN A 153      15.017  -9.174  -5.576  1.00 96.67           H  
ATOM   2382  O   ASN A 153      18.228 -10.341  -3.723  1.00 96.67           O  
ATOM   2383  CG  ASN A 153      16.878  -8.930  -6.621  1.00 96.67           C  
ATOM   2384  ND2 ASN A 153      16.564  -7.777  -7.155  1.00 96.67           N  
ATOM   2385 HD21 ASN A 153      15.748  -7.315  -6.780  1.00 96.67           H  
ATOM   2386 HD22 ASN A 153      17.098  -7.449  -7.947  1.00 96.67           H  
ATOM   2387  OD1 ASN A 153      17.774  -9.606  -7.117  1.00 96.67           O  
ATOM   2388  N   PRO A 154      18.417 -12.088  -5.090  1.00 94.06           N  
ATOM   2389  CA  PRO A 154      19.785 -12.378  -4.675  1.00 94.06           C  
ATOM   2390  HA  PRO A 154      19.842 -12.440  -3.588  1.00 94.06           H  
ATOM   2391  C   PRO A 154      20.791 -11.317  -5.148  1.00 94.06           C  
ATOM   2392  CB  PRO A 154      20.081 -13.750  -5.283  1.00 94.06           C  
ATOM   2393  HB2 PRO A 154      19.694 -14.527  -4.624  1.00 94.06           H  
ATOM   2394  HB3 PRO A 154      21.144 -13.905  -5.465  1.00 94.06           H  
ATOM   2395  O   PRO A 154      21.943 -11.341  -4.725  1.00 94.06           O  
ATOM   2396  CG  PRO A 154      19.276 -13.737  -6.581  1.00 94.06           C  
ATOM   2397  HG2 PRO A 154      19.835 -13.211  -7.355  1.00 94.06           H  
ATOM   2398  HG3 PRO A 154      19.020 -14.744  -6.909  1.00 94.06           H  
ATOM   2399  CD  PRO A 154      18.036 -12.931  -6.207  1.00 94.06           C  
ATOM   2400  HD2 PRO A 154      17.756 -12.295  -7.046  1.00 94.06           H  
ATOM   2401  HD3 PRO A 154      17.224 -13.600  -5.919  1.00 94.06           H  
ATOM   2402  N   LYS A 155      20.399 -10.404  -6.052  1.00 93.50           N  
ATOM   2403  H   LYS A 155      19.425 -10.390  -6.319  1.00 93.50           H  
ATOM   2404  CA  LYS A 155      21.287  -9.373  -6.616  1.00 93.50           C  
ATOM   2405  HA  LYS A 155      22.314  -9.732  -6.547  1.00 93.50           H  
ATOM   2406  C   LYS A 155      21.282  -8.066  -5.817  1.00 93.50           C  
ATOM   2407  CB  LYS A 155      20.973  -9.136  -8.103  1.00 93.50           C  
ATOM   2408  HB2 LYS A 155      19.970  -8.721  -8.203  1.00 93.50           H  
ATOM   2409  HB3 LYS A 155      21.682  -8.403  -8.488  1.00 93.50           H  
ATOM   2410  O   LYS A 155      22.008  -7.144  -6.185  1.00 93.50           O  
ATOM   2411  CG  LYS A 155      21.089 -10.416  -8.943  1.00 93.50           C  
ATOM   2412  HG2 LYS A 155      22.051 -10.891  -8.746  1.00 93.50           H  
ATOM   2413  HG3 LYS A 155      20.292 -11.105  -8.665  1.00 93.50           H  
ATOM   2414  CD  LYS A 155      20.983 -10.101 -10.440  1.00 93.50           C  
ATOM   2415  HD2 LYS A 155      20.048  -9.575 -10.633  1.00 93.50           H  
ATOM   2416  HD3 LYS A 155      21.819  -9.464 -10.730  1.00 93.50           H  
ATOM   2417  CE  LYS A 155      21.023 -11.408 -11.240  1.00 93.50           C  
ATOM   2418  HE2 LYS A 155      21.956 -11.924 -11.010  1.00 93.50           H  
ATOM   2419  HE3 LYS A 155      20.203 -12.040 -10.900  1.00 93.50           H  
ATOM   2420  NZ  LYS A 155      20.913 -11.172 -12.701  1.00 93.50           N  
ATOM   2421  HZ1 LYS A 155      20.963 -12.049 -13.199  1.00 93.50           H  
ATOM   2422  HZ2 LYS A 155      20.030 -10.735 -12.924  1.00 93.50           H  
ATOM   2423  HZ3 LYS A 155      21.667 -10.582 -13.024  1.00 93.50           H  
ATOM   2424  N   GLY A 156      20.484  -7.971  -4.754  1.00 95.07           N  
ATOM   2425  H   GLY A 156      19.867  -8.741  -4.538  1.00 95.07           H  
ATOM   2426  CA  GLY A 156      20.452  -6.830  -3.842  1.00 95.07           C  
ATOM   2427  HA2 GLY A 156      20.968  -5.975  -4.279  1.00 95.07           H  
ATOM   2428  HA3 GLY A 156      20.969  -7.109  -2.924  1.00 95.07           H  
ATOM   2429  C   GLY A 156      19.038  -6.394  -3.470  1.00 95.07           C  
ATOM   2430  O   GLY A 156      18.061  -6.905  -3.999  1.00 95.07           O  
ATOM   2431  N   SER A 157      18.951  -5.388  -2.599  1.00 97.84           N  
ATOM   2432  H   SER A 157      19.808  -5.066  -2.173  1.00 97.84           H  
ATOM   2433  CA  SER A 157      17.686  -4.977  -1.986  1.00 97.84           C  
ATOM   2434  HA  SER A 157      17.140  -5.881  -1.716  1.00 97.84           H  
ATOM   2435  C   SER A 157      16.800  -4.138  -2.910  1.00 97.84           C  
ATOM   2436  CB  SER A 157      17.966  -4.211  -0.695  1.00 97.84           C  
ATOM   2437  HB2 SER A 157      18.544  -4.837  -0.015  1.00 97.84           H  
ATOM   2438  HB3 SER A 157      18.544  -3.315  -0.924  1.00 97.84           H  
ATOM   2439  O   SER A 157      17.147  -3.016  -3.306  1.00 97.84           O  
ATOM   2440  OG  SER A 157      16.752  -3.841  -0.076  1.00 97.84           O  
ATOM   2441  HG  SER A 157      16.322  -4.669   0.152  1.00 97.84           H  
ATOM   2442  N   CYS A 158      15.591  -4.633  -3.157  1.00 98.36           N  
ATOM   2443  H   CYS A 158      15.368  -5.534  -2.759  1.00 98.36           H  
ATOM   2444  CA  CYS A 158      14.534  -3.941  -3.887  1.00 98.36           C  
ATOM   2445  HA  CYS A 158      14.899  -3.663  -4.876  1.00 98.36           H  
ATOM   2446  C   CYS A 158      14.102  -2.672  -3.158  1.00 98.36           C  
ATOM   2447  CB  CYS A 158      13.338  -4.885  -4.042  1.00 98.36           C  
ATOM   2448  HB2 CYS A 158      12.548  -4.394  -4.611  1.00 98.36           H  
ATOM   2449  HB3 CYS A 158      12.950  -5.165  -3.063  1.00 98.36           H  
ATOM   2450  O   CYS A 158      13.947  -1.622  -3.778  1.00 98.36           O  
ATOM   2451  SG  CYS A 158      13.884  -6.373  -4.905  1.00 98.36           S  
ATOM   2452  HG  CYS A 158      14.528  -6.935  -3.878  1.00 98.36           H  
ATOM   2453  N   ALA A 159      13.980  -2.735  -1.831  1.00 98.45           N  
ATOM   2454  H   ALA A 159      14.145  -3.624  -1.381  1.00 98.45           H  
ATOM   2455  CA  ALA A 159      13.564  -1.590  -1.030  1.00 98.45           C  
ATOM   2456  HA  ALA A 159      12.607  -1.235  -1.412  1.00 98.45           H  
ATOM   2457  C   ALA A 159      14.553  -0.414  -1.124  1.00 98.45           C  
ATOM   2458  CB  ALA A 159      13.370  -2.058   0.412  1.00 98.45           C  
ATOM   2459  HB1 ALA A 159      12.930  -1.246   0.992  1.00 98.45           H  
ATOM   2460  HB2 ALA A 159      12.693  -2.912   0.439  1.00 98.45           H  
ATOM   2461  HB3 ALA A 159      14.327  -2.349   0.845  1.00 98.45           H  
ATOM   2462  O   ALA A 159      14.129   0.742  -1.168  1.00 98.45           O  
ATOM   2463  N   ARG A 160      15.865  -0.691  -1.216  1.00 98.12           N  
ATOM   2464  H   ARG A 160      16.141  -1.662  -1.168  1.00 98.12           H  
ATOM   2465  CA  ARG A 160      16.883   0.340  -1.492  1.00 98.12           C  
ATOM   2466  HA  ARG A 160      16.717   1.196  -0.837  1.00 98.12           H  
ATOM   2467  C   ARG A 160      16.773   0.877  -2.913  1.00 98.12           C  
ATOM   2468  CB  ARG A 160      18.302  -0.200  -1.271  1.00 98.12           C  
ATOM   2469  HB2 ARG A 160      18.436  -1.124  -1.833  1.00 98.12           H  
ATOM   2470  HB3 ARG A 160      19.014   0.534  -1.648  1.00 98.12           H  
ATOM   2471  O   ARG A 160      16.780   2.090  -3.101  1.00 98.12           O  
ATOM   2472  CG  ARG A 160      18.607  -0.446   0.206  1.00 98.12           C  
ATOM   2473  HG2 ARG A 160      18.432   0.471   0.769  1.00 98.12           H  
ATOM   2474  HG3 ARG A 160      17.954  -1.231   0.587  1.00 98.12           H  
ATOM   2475  CD  ARG A 160      20.067  -0.872   0.381  1.00 98.12           C  
ATOM   2476  HD2 ARG A 160      20.245  -1.767  -0.215  1.00 98.12           H  
ATOM   2477  HD3 ARG A 160      20.721  -0.072   0.034  1.00 98.12           H  
ATOM   2478  NE  ARG A 160      20.337  -1.152   1.795  1.00 98.12           N  
ATOM   2479  HE  ARG A 160      19.620  -0.856   2.442  1.00 98.12           H  
ATOM   2480  NH1 ARG A 160      22.266  -2.373   1.584  1.00 98.12           N  
ATOM   2481 HH11 ARG A 160      22.254  -2.211   0.587  1.00 98.12           H  
ATOM   2482 HH12 ARG A 160      22.979  -2.953   2.004  1.00 98.12           H  
ATOM   2483  NH2 ARG A 160      21.322  -2.090   3.595  1.00 98.12           N  
ATOM   2484 HH21 ARG A 160      20.539  -1.767   4.145  1.00 98.12           H  
ATOM   2485 HH22 ARG A 160      22.029  -2.676   4.015  1.00 98.12           H  
ATOM   2486  CZ  ARG A 160      21.311  -1.867   2.313  1.00 98.12           C  
ATOM   2487  N   LYS A 161      16.656  -0.019  -3.899  1.00 98.09           N  
ATOM   2488  H   LYS A 161      16.653  -0.997  -3.648  1.00 98.09           H  
ATOM   2489  CA  LYS A 161      16.586   0.342  -5.321  1.00 98.09           C  
ATOM   2490  HA  LYS A 161      17.473   0.920  -5.580  1.00 98.09           H  
ATOM   2491  C   LYS A 161      15.385   1.241  -5.629  1.00 98.09           C  
ATOM   2492  CB  LYS A 161      16.571  -0.946  -6.158  1.00 98.09           C  
ATOM   2493  HB2 LYS A 161      15.688  -1.533  -5.908  1.00 98.09           H  
ATOM   2494  HB3 LYS A 161      17.457  -1.535  -5.919  1.00 98.09           H  
ATOM   2495  O   LYS A 161      15.556   2.276  -6.261  1.00 98.09           O  
ATOM   2496  CG  LYS A 161      16.562  -0.638  -7.661  1.00 98.09           C  
ATOM   2497  HG2 LYS A 161      17.434  -0.035  -7.914  1.00 98.09           H  
ATOM   2498  HG3 LYS A 161      15.660  -0.081  -7.915  1.00 98.09           H  
ATOM   2499  CD  LYS A 161      16.580  -1.929  -8.480  1.00 98.09           C  
ATOM   2500  HD2 LYS A 161      17.499  -2.479  -8.281  1.00 98.09           H  
ATOM   2501  HD3 LYS A 161      15.724  -2.541  -8.193  1.00 98.09           H  
ATOM   2502  CE  LYS A 161      16.487  -1.570  -9.965  1.00 98.09           C  
ATOM   2503  HE2 LYS A 161      15.645  -0.891 -10.100  1.00 98.09           H  
ATOM   2504  HE3 LYS A 161      17.393  -1.039 -10.258  1.00 98.09           H  
ATOM   2505  NZ  LYS A 161      16.292  -2.780 -10.795  1.00 98.09           N  
ATOM   2506  HZ1 LYS A 161      15.422  -3.220 -10.531  1.00 98.09           H  
ATOM   2507  HZ2 LYS A 161      16.232  -2.530 -11.772  1.00 98.09           H  
ATOM   2508  HZ3 LYS A 161      17.048  -3.435 -10.659  1.00 98.09           H  
ATOM   2509  N   TYR A 162      14.201   0.865  -5.147  1.00 98.07           N  
ATOM   2510  H   TYR A 162      14.151  -0.021  -4.665  1.00 98.07           H  
ATOM   2511  CA  TYR A 162      12.932   1.550  -5.422  1.00 98.07           C  
ATOM   2512  HA  TYR A 162      13.050   2.143  -6.328  1.00 98.07           H  
ATOM   2513  C   TYR A 162      12.517   2.540  -4.327  1.00 98.07           C  
ATOM   2514  CB  TYR A 162      11.847   0.506  -5.704  1.00 98.07           C  
ATOM   2515  HB2 TYR A 162      10.926   1.018  -5.985  1.00 98.07           H  
ATOM   2516  HB3 TYR A 162      11.649  -0.061  -4.794  1.00 98.07           H  
ATOM   2517  O   TYR A 162      11.441   3.130  -4.402  1.00 98.07           O  
ATOM   2518  CG  TYR A 162      12.216  -0.440  -6.828  1.00 98.07           C  
ATOM   2519  CD1 TYR A 162      12.329   0.051  -8.140  1.00 98.07           C  
ATOM   2520  HD1 TYR A 162      12.135   1.093  -8.344  1.00 98.07           H  
ATOM   2521  CD2 TYR A 162      12.458  -1.800  -6.565  1.00 98.07           C  
ATOM   2522  HD2 TYR A 162      12.344  -2.176  -5.559  1.00 98.07           H  
ATOM   2523  CE1 TYR A 162      12.634  -0.823  -9.196  1.00 98.07           C  
ATOM   2524  HE1 TYR A 162      12.667  -0.444 -10.207  1.00 98.07           H  
ATOM   2525  CE2 TYR A 162      12.815  -2.669  -7.610  1.00 98.07           C  
ATOM   2526  HE2 TYR A 162      13.000  -3.710  -7.392  1.00 98.07           H  
ATOM   2527  OH  TYR A 162      13.151  -3.004  -9.988  1.00 98.07           O  
ATOM   2528  HH  TYR A 162      12.740  -2.621 -10.766  1.00 98.07           H  
ATOM   2529  CZ  TYR A 162      12.868  -2.186  -8.937  1.00 98.07           C  
ATOM   2530  N   ARG A 163      13.383   2.754  -3.322  1.00 97.60           N  
ATOM   2531  H   ARG A 163      14.228   2.200  -3.322  1.00 97.60           H  
ATOM   2532  CA  ARG A 163      13.261   3.811  -2.303  1.00 97.60           C  
ATOM   2533  HA  ARG A 163      14.007   3.615  -1.533  1.00 97.60           H  
ATOM   2534  C   ARG A 163      11.913   3.793  -1.568  1.00 97.60           C  
ATOM   2535  CB  ARG A 163      13.589   5.172  -2.946  1.00 97.60           C  
ATOM   2536  HB2 ARG A 163      12.849   5.392  -3.714  1.00 97.60           H  
ATOM   2537  HB3 ARG A 163      13.527   5.950  -2.184  1.00 97.60           H  
ATOM   2538  O   ARG A 163      11.325   4.838  -1.295  1.00 97.60           O  
ATOM   2539  CG  ARG A 163      14.997   5.221  -3.562  1.00 97.60           C  
ATOM   2540  HG2 ARG A 163      15.130   4.430  -4.300  1.00 97.60           H  
ATOM   2541  HG3 ARG A 163      15.728   5.074  -2.766  1.00 97.60           H  
ATOM   2542  CD  ARG A 163      15.268   6.572  -4.236  1.00 97.60           C  
ATOM   2543  HD2 ARG A 163      16.346   6.691  -4.341  1.00 97.60           H  
ATOM   2544  HD3 ARG A 163      14.918   7.370  -3.580  1.00 97.60           H  
ATOM   2545  NE  ARG A 163      14.616   6.701  -5.561  1.00 97.60           N  
ATOM   2546  HE  ARG A 163      13.644   6.977  -5.577  1.00 97.60           H  
ATOM   2547  NH1 ARG A 163      16.451   6.314  -6.907  1.00 97.60           N  
ATOM   2548 HH11 ARG A 163      16.976   5.952  -6.123  1.00 97.60           H  
ATOM   2549 HH12 ARG A 163      16.802   6.267  -7.853  1.00 97.60           H  
ATOM   2550  NH2 ARG A 163      14.531   6.935  -7.826  1.00 97.60           N  
ATOM   2551 HH21 ARG A 163      14.957   7.042  -8.736  1.00 97.60           H  
ATOM   2552 HH22 ARG A 163      13.535   7.099  -7.778  1.00 97.60           H  
ATOM   2553  CZ  ARG A 163      15.200   6.639  -6.751  1.00 97.60           C  
ATOM   2554  N   ALA A 164      11.426   2.601  -1.239  1.00 98.19           N  
ATOM   2555  H   ALA A 164      11.969   1.786  -1.488  1.00 98.19           H  
ATOM   2556  CA  ALA A 164      10.144   2.402  -0.572  1.00 98.19           C  
ATOM   2557  HA  ALA A 164       9.971   3.221   0.126  1.00 98.19           H  
ATOM   2558  C   ALA A 164      10.132   1.089   0.215  1.00 98.19           C  
ATOM   2559  CB  ALA A 164       9.033   2.430  -1.626  1.00 98.19           C  
ATOM   2560  HB1 ALA A 164       9.214   1.681  -2.397  1.00 98.19           H  
ATOM   2561  HB2 ALA A 164       9.005   3.411  -2.101  1.00 98.19           H  
ATOM   2562  HB3 ALA A 164       8.069   2.231  -1.158  1.00 98.19           H  
ATOM   2563  O   ALA A 164      10.767   0.117  -0.193  1.00 98.19           O  
ATOM   2564  N   GLY A 165       9.398   1.044   1.327  1.00 98.64           N  
ATOM   2565  H   GLY A 165       8.817   1.839   1.553  1.00 98.64           H  
ATOM   2566  CA  GLY A 165       9.125  -0.202   2.040  1.00 98.64           C  
ATOM   2567  HA2 GLY A 165      10.004  -0.842   1.970  1.00 98.64           H  
ATOM   2568  HA3 GLY A 165       8.921  -0.009   3.093  1.00 98.64           H  
ATOM   2569  C   GLY A 165       7.921  -0.915   1.433  1.00 98.64           C  
ATOM   2570  O   GLY A 165       6.887  -0.280   1.209  1.00 98.64           O  
ATOM   2571  N   TRP A 166       8.048  -2.211   1.151  1.00 98.63           N  
ATOM   2572  H   TRP A 166       8.891  -2.694   1.429  1.00 98.63           H  
ATOM   2573  CA  TRP A 166       6.988  -2.993   0.512  1.00 98.63           C  
ATOM   2574  HA  TRP A 166       6.040  -2.739   0.985  1.00 98.63           H  
ATOM   2575  C   TRP A 166       7.189  -4.504   0.666  1.00 98.63           C  
ATOM   2576  CB  TRP A 166       6.910  -2.629  -0.981  1.00 98.63           C  
ATOM   2577  HB2 TRP A 166       7.067  -1.559  -1.119  1.00 98.63           H  
ATOM   2578  HB3 TRP A 166       7.707  -3.154  -1.509  1.00 98.63           H  
ATOM   2579  O   TRP A 166       8.256  -4.972   1.061  1.00 98.63           O  
ATOM   2580  CG  TRP A 166       5.617  -2.972  -1.638  1.00 98.63           C  
ATOM   2581  CD1 TRP A 166       5.472  -3.768  -2.716  1.00 98.63           C  
ATOM   2582  HD1 TRP A 166       6.286  -4.234  -3.252  1.00 98.63           H  
ATOM   2583  CD2 TRP A 166       4.277  -2.516  -1.292  1.00 98.63           C  
ATOM   2584  CE2 TRP A 166       3.358  -3.081  -2.223  1.00 98.63           C  
ATOM   2585  CE3 TRP A 166       3.753  -1.666  -0.297  1.00 98.63           C  
ATOM   2586  HE3 TRP A 166       4.427  -1.216   0.417  1.00 98.63           H  
ATOM   2587  NE1 TRP A 166       4.138  -3.849  -3.053  1.00 98.63           N  
ATOM   2588  HE1 TRP A 166       3.830  -4.255  -3.925  1.00 98.63           H  
ATOM   2589  CH2 TRP A 166       1.497  -1.971  -1.168  1.00 98.63           C  
ATOM   2590  HH2 TRP A 166       0.437  -1.770  -1.115  1.00 98.63           H  
ATOM   2591  CZ2 TRP A 166       1.988  -2.803  -2.183  1.00 98.63           C  
ATOM   2592  HZ2 TRP A 166       1.317  -3.230  -2.914  1.00 98.63           H  
ATOM   2593  CZ3 TRP A 166       2.374  -1.398  -0.231  1.00 98.63           C  
ATOM   2594  HZ3 TRP A 166       1.983  -0.744   0.535  1.00 98.63           H  
ATOM   2595  N   TRP A 167       6.164  -5.269   0.298  1.00 98.65           N  
ATOM   2596  H   TRP A 167       5.332  -4.801  -0.031  1.00 98.65           H  
ATOM   2597  CA  TRP A 167       6.185  -6.729   0.178  1.00 98.65           C  
ATOM   2598  HA  TRP A 167       6.773  -7.157   0.991  1.00 98.65           H  
ATOM   2599  C   TRP A 167       6.842  -7.176  -1.132  1.00 98.65           C  
ATOM   2600  CB  TRP A 167       4.745  -7.231   0.316  1.00 98.65           C  
ATOM   2601  HB2 TRP A 167       4.687  -8.297   0.096  1.00 98.65           H  
ATOM   2602  HB3 TRP A 167       4.111  -6.722  -0.411  1.00 98.65           H  
ATOM   2603  O   TRP A 167       6.183  -7.724  -2.016  1.00 98.65           O  
ATOM   2604  CG  TRP A 167       4.175  -7.054   1.674  1.00 98.65           C  
ATOM   2605  CD1 TRP A 167       4.473  -7.810   2.752  1.00 98.65           C  
ATOM   2606  HD1 TRP A 167       5.150  -8.651   2.749  1.00 98.65           H  
ATOM   2607  CD2 TRP A 167       3.211  -6.062   2.118  1.00 98.65           C  
ATOM   2608  CE2 TRP A 167       2.943  -6.292   3.500  1.00 98.65           C  
ATOM   2609  CE3 TRP A 167       2.551  -4.984   1.491  1.00 98.65           C  
ATOM   2610  HE3 TRP A 167       2.724  -4.788   0.443  1.00 98.65           H  
ATOM   2611  NE1 TRP A 167       3.738  -7.370   3.833  1.00 98.65           N  
ATOM   2612  HE1 TRP A 167       3.781  -7.821   4.736  1.00 98.65           H  
ATOM   2613  CH2 TRP A 167       1.418  -4.416   3.579  1.00 98.65           C  
ATOM   2614  HH2 TRP A 167       0.734  -3.786   4.127  1.00 98.65           H  
ATOM   2615  CZ2 TRP A 167       2.067  -5.480   4.231  1.00 98.65           C  
ATOM   2616  HZ2 TRP A 167       1.903  -5.672   5.281  1.00 98.65           H  
ATOM   2617  CZ3 TRP A 167       1.660  -4.171   2.214  1.00 98.65           C  
ATOM   2618  HZ3 TRP A 167       1.156  -3.358   1.713  1.00 98.65           H  
ATOM   2619  N   TYR A 168       8.129  -6.890  -1.316  1.00 98.26           N  
ATOM   2620  H   TYR A 168       8.645  -6.471  -0.556  1.00 98.26           H  
ATOM   2621  CA  TYR A 168       8.826  -7.207  -2.565  1.00 98.26           C  
ATOM   2622  HA  TYR A 168       8.218  -6.837  -3.390  1.00 98.26           H  
ATOM   2623  C   TYR A 168       8.995  -8.722  -2.761  1.00 98.26           C  
ATOM   2624  CB  TYR A 168      10.170  -6.477  -2.633  1.00 98.26           C  
ATOM   2625  HB2 TYR A 168      10.694  -6.782  -3.538  1.00 98.26           H  
ATOM   2626  HB3 TYR A 168      10.775  -6.793  -1.783  1.00 98.26           H  
ATOM   2627  O   TYR A 168       9.342  -9.456  -1.836  1.00 98.26           O  
ATOM   2628  CG  TYR A 168      10.067  -4.964  -2.625  1.00 98.26           C  
ATOM   2629  CD1 TYR A 168       9.662  -4.262  -3.776  1.00 98.26           C  
ATOM   2630  HD1 TYR A 168       9.408  -4.806  -4.674  1.00 98.26           H  
ATOM   2631  CD2 TYR A 168      10.381  -4.255  -1.456  1.00 98.26           C  
ATOM   2632  HD2 TYR A 168      10.646  -4.801  -0.562  1.00 98.26           H  
ATOM   2633  CE1 TYR A 168       9.587  -2.856  -3.761  1.00 98.26           C  
ATOM   2634  HE1 TYR A 168       9.260  -2.291  -4.620  1.00 98.26           H  
ATOM   2635  CE2 TYR A 168      10.332  -2.852  -1.440  1.00 98.26           C  
ATOM   2636  HE2 TYR A 168      10.566  -2.318  -0.531  1.00 98.26           H  
ATOM   2637  OH  TYR A 168       9.899  -0.798  -2.592  1.00 98.26           O  
ATOM   2638  HH  TYR A 168      10.187  -0.458  -1.742  1.00 98.26           H  
ATOM   2639  CZ  TYR A 168       9.943  -2.150  -2.599  1.00 98.26           C  
ATOM   2640  N   HIS A 169       8.758  -9.192  -3.989  1.00 95.28           N  
ATOM   2641  H   HIS A 169       8.500  -8.520  -4.697  1.00 95.28           H  
ATOM   2642  CA  HIS A 169       9.174 -10.531  -4.412  1.00 95.28           C  
ATOM   2643  HA  HIS A 169       9.163 -11.187  -3.542  1.00 95.28           H  
ATOM   2644  C   HIS A 169      10.635 -10.459  -4.876  1.00 95.28           C  
ATOM   2645  CB  HIS A 169       8.188 -11.132  -5.437  1.00 95.28           C  
ATOM   2646  HB2 HIS A 169       7.171 -11.017  -5.063  1.00 95.28           H  
ATOM   2647  HB3 HIS A 169       8.237 -10.586  -6.379  1.00 95.28           H  
ATOM   2648  O   HIS A 169      11.520 -10.187  -4.079  1.00 95.28           O  
ATOM   2649  CG  HIS A 169       8.436 -12.606  -5.680  1.00 95.28           C  
ATOM   2650  CD2 HIS A 169       7.839 -13.636  -5.007  1.00 95.28           C  
ATOM   2651  HD2 HIS A 169       7.065 -13.529  -4.262  1.00 95.28           H  
ATOM   2652  ND1 HIS A 169       9.294 -13.178  -6.598  1.00 95.28           N  
ATOM   2653  HD1 HIS A 169       9.818 -12.707  -7.321  1.00 95.28           H  
ATOM   2654  CE1 HIS A 169       9.233 -14.512  -6.457  1.00 95.28           C  
ATOM   2655  HE1 HIS A 169       9.780 -15.223  -7.058  1.00 95.28           H  
ATOM   2656  NE2 HIS A 169       8.383 -14.844  -5.468  1.00 95.28           N  
ATOM   2657  N   TYR A 170      10.906 -10.640  -6.169  1.00 94.83           N  
ATOM   2658  H   TYR A 170      10.136 -10.840  -6.791  1.00 94.83           H  
ATOM   2659  CA  TYR A 170      12.220 -10.336  -6.745  1.00 94.83           C  
ATOM   2660  HA  TYR A 170      13.001 -10.638  -6.047  1.00 94.83           H  
ATOM   2661  C   TYR A 170      12.390  -8.829  -6.996  1.00 94.83           C  
ATOM   2662  CB  TYR A 170      12.391 -11.145  -8.036  1.00 94.83           C  
ATOM   2663  HB2 TYR A 170      12.133 -12.184  -7.835  1.00 94.83           H  
ATOM   2664  HB3 TYR A 170      11.697 -10.772  -8.790  1.00 94.83           H  
ATOM   2665  O   TYR A 170      13.501  -8.361  -7.157  1.00 94.83           O  
ATOM   2666  CG  TYR A 170      13.797 -11.108  -8.600  1.00 94.83           C  
ATOM   2667  CD1 TYR A 170      14.203 -10.041  -9.426  1.00 94.83           C  
ATOM   2668  HD1 TYR A 170      13.514  -9.240  -9.650  1.00 94.83           H  
ATOM   2669  CD2 TYR A 170      14.701 -12.143  -8.299  1.00 94.83           C  
ATOM   2670  HD2 TYR A 170      14.397 -12.968  -7.672  1.00 94.83           H  
ATOM   2671  CE1 TYR A 170      15.527  -9.969  -9.892  1.00 94.83           C  
ATOM   2672  HE1 TYR A 170      15.840  -9.117 -10.477  1.00 94.83           H  
ATOM   2673  CE2 TYR A 170      16.000 -12.117  -8.838  1.00 94.83           C  
ATOM   2674  HE2 TYR A 170      16.676 -12.942  -8.669  1.00 94.83           H  
ATOM   2675  OH  TYR A 170      17.712 -10.921 -10.037  1.00 94.83           O  
ATOM   2676  HH  TYR A 170      17.866 -10.009 -10.291  1.00 94.83           H  
ATOM   2677  CZ  TYR A 170      16.431 -11.008  -9.591  1.00 94.83           C  
ATOM   2678  N   CYS A 171      11.274  -8.104  -7.070  1.00 92.36           N  
ATOM   2679  H   CYS A 171      10.422  -8.615  -6.889  1.00 92.36           H  
ATOM   2680  CA  CYS A 171      11.107  -6.656  -7.139  1.00 92.36           C  
ATOM   2681  HA  CYS A 171      11.646  -6.164  -6.329  1.00 92.36           H  
ATOM   2682  C   CYS A 171       9.602  -6.458  -6.900  1.00 92.36           C  
ATOM   2683  CB  CYS A 171      11.560  -6.072  -8.501  1.00 92.36           C  
ATOM   2684  HB2 CYS A 171      11.131  -6.658  -9.314  1.00 92.36           H  
ATOM   2685  HB3 CYS A 171      11.182  -5.052  -8.582  1.00 92.36           H  
ATOM   2686  O   CYS A 171       9.075  -6.880  -5.868  1.00 92.36           O  
ATOM   2687  SG  CYS A 171      13.357  -5.965  -8.738  1.00 92.36           S  
ATOM   2688  HG  CYS A 171      13.289  -5.001  -9.660  1.00 92.36           H  
ATOM   2689  N   HIS A 172       8.875  -5.918  -7.872  1.00 97.44           N  
ATOM   2690  H   HIS A 172       9.305  -5.601  -8.728  1.00 97.44           H  
ATOM   2691  CA  HIS A 172       7.447  -5.711  -7.755  1.00 97.44           C  
ATOM   2692  HA  HIS A 172       6.993  -6.548  -7.225  1.00 97.44           H  
ATOM   2693  C   HIS A 172       6.769  -5.589  -9.116  1.00 97.44           C  
ATOM   2694  CB  HIS A 172       7.226  -4.427  -6.957  1.00 97.44           C  
ATOM   2695  HB2 HIS A 172       7.564  -4.555  -5.928  1.00 97.44           H  
ATOM   2696  HB3 HIS A 172       6.151  -4.248  -6.948  1.00 97.44           H  
ATOM   2697  O   HIS A 172       7.364  -5.076 -10.057  1.00 97.44           O  
ATOM   2698  CG  HIS A 172       7.874  -3.201  -7.530  1.00 97.44           C  
ATOM   2699  CD2 HIS A 172       9.113  -2.709  -7.228  1.00 97.44           C  
ATOM   2700  HD2 HIS A 172       9.830  -3.150  -6.551  1.00 97.44           H  
ATOM   2701  ND1 HIS A 172       7.316  -2.361  -8.465  1.00 97.44           N  
ATOM   2702  HD1 HIS A 172       6.471  -2.519  -8.996  1.00 97.44           H  
ATOM   2703  CE1 HIS A 172       8.192  -1.376  -8.704  1.00 97.44           C  
ATOM   2704  HE1 HIS A 172       8.047  -0.578  -9.419  1.00 97.44           H  
ATOM   2705  NE2 HIS A 172       9.298  -1.546  -7.965  1.00 97.44           N  
ATOM   2706  N   ASN A 173       5.497  -5.981  -9.175  1.00 97.54           N  
ATOM   2707  H   ASN A 173       5.102  -6.472  -8.385  1.00 97.54           H  
ATOM   2708  CA  ASN A 173       4.557  -5.482 -10.183  1.00 97.54           C  
ATOM   2709  HA  ASN A 173       5.105  -5.060 -11.026  1.00 97.54           H  
ATOM   2710  C   ASN A 173       3.695  -4.348  -9.613  1.00 97.54           C  
ATOM   2711  CB  ASN A 173       3.705  -6.646 -10.697  1.00 97.54           C  
ATOM   2712  HB2 ASN A 173       3.148  -7.098  -9.877  1.00 97.54           H  
ATOM   2713  HB3 ASN A 173       2.992  -6.273 -11.433  1.00 97.54           H  
ATOM   2714  O   ASN A 173       3.128  -3.563 -10.361  1.00 97.54           O  
ATOM   2715  CG  ASN A 173       4.561  -7.702 -11.355  1.00 97.54           C  
ATOM   2716  ND2 ASN A 173       5.006  -7.475 -12.568  1.00 97.54           N  
ATOM   2717 HD21 ASN A 173       5.583  -8.186 -12.994  1.00 97.54           H  
ATOM   2718 HD22 ASN A 173       4.758  -6.623 -13.051  1.00 97.54           H  
ATOM   2719  OD1 ASN A 173       4.866  -8.731 -10.774  1.00 97.54           O  
ATOM   2720  N   VAL A 174       3.639  -4.221  -8.286  1.00 98.36           N  
ATOM   2721  H   VAL A 174       4.047  -4.949  -7.717  1.00 98.36           H  
ATOM   2722  CA  VAL A 174       2.937  -3.155  -7.572  1.00 98.36           C  
ATOM   2723  HA  VAL A 174       2.627  -2.381  -8.275  1.00 98.36           H  
ATOM   2724  C   VAL A 174       3.878  -2.533  -6.545  1.00 98.36           C  
ATOM   2725  CB  VAL A 174       1.676  -3.723  -6.894  1.00 98.36           C  
ATOM   2726  HB  VAL A 174       1.962  -4.527  -6.216  1.00 98.36           H  
ATOM   2727  O   VAL A 174       4.441  -3.247  -5.723  1.00 98.36           O  
ATOM   2728  CG1 VAL A 174       0.945  -2.660  -6.079  1.00 98.36           C  
ATOM   2729 HG11 VAL A 174       0.673  -1.824  -6.723  1.00 98.36           H  
ATOM   2730 HG12 VAL A 174       1.590  -2.317  -5.270  1.00 98.36           H  
ATOM   2731 HG13 VAL A 174       0.040  -3.083  -5.644  1.00 98.36           H  
ATOM   2732  CG2 VAL A 174       0.696  -4.288  -7.924  1.00 98.36           C  
ATOM   2733 HG21 VAL A 174      -0.240  -4.574  -7.444  1.00 98.36           H  
ATOM   2734 HG22 VAL A 174       1.129  -5.177  -8.383  1.00 98.36           H  
ATOM   2735 HG23 VAL A 174       0.484  -3.549  -8.697  1.00 98.36           H  
ATOM   2736  N   ASN A 175       4.019  -1.209  -6.546  1.00 98.11           N  
ATOM   2737  H   ASN A 175       3.479  -0.686  -7.221  1.00 98.11           H  
ATOM   2738  CA  ASN A 175       4.750  -0.457  -5.522  1.00 98.11           C  
ATOM   2739  HA  ASN A 175       4.840  -1.066  -4.623  1.00 98.11           H  
ATOM   2740  C   ASN A 175       3.955   0.795  -5.141  1.00 98.11           C  
ATOM   2741  CB  ASN A 175       6.178  -0.133  -6.000  1.00 98.11           C  
ATOM   2742  HB2 ASN A 175       6.705  -1.065  -6.202  1.00 98.11           H  
ATOM   2743  HB3 ASN A 175       6.141   0.459  -6.914  1.00 98.11           H  
ATOM   2744  O   ASN A 175       4.227   1.901  -5.607  1.00 98.11           O  
ATOM   2745  CG  ASN A 175       6.993   0.628  -4.967  1.00 98.11           C  
ATOM   2746  ND2 ASN A 175       8.129   1.151  -5.367  1.00 98.11           N  
ATOM   2747 HD21 ASN A 175       8.421   1.057  -6.329  1.00 98.11           H  
ATOM   2748 HD22 ASN A 175       8.695   1.640  -4.689  1.00 98.11           H  
ATOM   2749  OD1 ASN A 175       6.621   0.754  -3.804  1.00 98.11           O  
ATOM   2750  N   LEU A 176       2.958   0.625  -4.271  1.00 98.44           N  
ATOM   2751  H   LEU A 176       2.767  -0.307  -3.929  1.00 98.44           H  
ATOM   2752  CA  LEU A 176       2.082   1.725  -3.845  1.00 98.44           C  
ATOM   2753  HA  LEU A 176       1.768   2.272  -4.734  1.00 98.44           H  
ATOM   2754  C   LEU A 176       2.795   2.738  -2.936  1.00 98.44           C  
ATOM   2755  CB  LEU A 176       0.829   1.155  -3.158  1.00 98.44           C  
ATOM   2756  HB2 LEU A 176       0.167   1.983  -2.905  1.00 98.44           H  
ATOM   2757  HB3 LEU A 176       1.122   0.673  -2.226  1.00 98.44           H  
ATOM   2758  O   LEU A 176       2.289   3.832  -2.685  1.00 98.44           O  
ATOM   2759  CG  LEU A 176       0.042   0.146  -4.010  1.00 98.44           C  
ATOM   2760  HG  LEU A 176       0.638  -0.764  -4.094  1.00 98.44           H  
ATOM   2761  CD1 LEU A 176      -1.256  -0.241  -3.311  1.00 98.44           C  
ATOM   2762 HD11 LEU A 176      -1.039  -0.727  -2.360  1.00 98.44           H  
ATOM   2763 HD12 LEU A 176      -1.806  -0.939  -3.942  1.00 98.44           H  
ATOM   2764 HD13 LEU A 176      -1.870   0.639  -3.119  1.00 98.44           H  
ATOM   2765  CD2 LEU A 176      -0.254   0.665  -5.420  1.00 98.44           C  
ATOM   2766 HD21 LEU A 176      -0.594   1.700  -5.391  1.00 98.44           H  
ATOM   2767 HD22 LEU A 176      -1.013   0.047  -5.902  1.00 98.44           H  
ATOM   2768 HD23 LEU A 176       0.649   0.620  -6.028  1.00 98.44           H  
ATOM   2769  N   ASN A 177       3.983   2.389  -2.445  1.00 98.33           N  
ATOM   2770  H   ASN A 177       4.369   1.500  -2.727  1.00 98.33           H  
ATOM   2771  CA  ASN A 177       4.802   3.231  -1.584  1.00 98.33           C  
ATOM   2772  HA  ASN A 177       4.182   4.021  -1.160  1.00 98.33           H  
ATOM   2773  C   ASN A 177       5.919   3.961  -2.347  1.00 98.33           C  
ATOM   2774  CB  ASN A 177       5.284   2.389  -0.399  1.00 98.33           C  
ATOM   2775  HB2 ASN A 177       5.713   1.455  -0.762  1.00 98.33           H  
ATOM   2776  HB3 ASN A 177       6.063   2.927   0.141  1.00 98.33           H  
ATOM   2777  O   ASN A 177       6.713   4.658  -1.722  1.00 98.33           O  
ATOM   2778  CG  ASN A 177       4.171   2.083   0.592  1.00 98.33           C  
ATOM   2779  ND2 ASN A 177       4.426   1.178   1.502  1.00 98.33           N  
ATOM   2780 HD21 ASN A 177       5.306   0.684   1.469  1.00 98.33           H  
ATOM   2781 HD22 ASN A 177       3.697   0.953   2.165  1.00 98.33           H  
ATOM   2782  OD1 ASN A 177       3.091   2.663   0.596  1.00 98.33           O  
ATOM   2783  N   GLY A 178       5.960   3.864  -3.679  1.00 97.61           N  
ATOM   2784  H   GLY A 178       5.323   3.238  -4.151  1.00 97.61           H  
ATOM   2785  CA  GLY A 178       6.937   4.577  -4.498  1.00 97.61           C  
ATOM   2786  HA2 GLY A 178       6.879   4.211  -5.524  1.00 97.61           H  
ATOM   2787  HA3 GLY A 178       7.940   4.348  -4.140  1.00 97.61           H  
ATOM   2788  C   GLY A 178       6.765   6.100  -4.501  1.00 97.61           C  
ATOM   2789  O   GLY A 178       5.956   6.685  -3.771  1.00 97.61           O  
ATOM   2790  N   GLN A 179       7.571   6.777  -5.304  1.00 96.74           N  
ATOM   2791  H   GLN A 179       8.138   6.257  -5.958  1.00 96.74           H  
ATOM   2792  CA  GLN A 179       7.647   8.233  -5.357  1.00 96.74           C  
ATOM   2793  HA  GLN A 179       7.338   8.653  -4.400  1.00 96.74           H  
ATOM   2794  C   GLN A 179       6.706   8.773  -6.437  1.00 96.74           C  
ATOM   2795  CB  GLN A 179       9.108   8.640  -5.599  1.00 96.74           C  
ATOM   2796  HB2 GLN A 179       9.454   8.172  -6.521  1.00 96.74           H  
ATOM   2797  HB3 GLN A 179       9.165   9.722  -5.715  1.00 96.74           H  
ATOM   2798  O   GLN A 179       6.755   8.333  -7.580  1.00 96.74           O  
ATOM   2799  CG  GLN A 179      10.022   8.209  -4.439  1.00 96.74           C  
ATOM   2800  HG2 GLN A 179       9.696   8.713  -3.530  1.00 96.74           H  
ATOM   2801  HG3 GLN A 179       9.947   7.134  -4.275  1.00 96.74           H  
ATOM   2802  CD  GLN A 179      11.492   8.524  -4.693  1.00 96.74           C  
ATOM   2803  NE2 GLN A 179      12.233   8.931  -3.687  1.00 96.74           N  
ATOM   2804 HE21 GLN A 179      13.169   9.233  -3.918  1.00 96.74           H  
ATOM   2805 HE22 GLN A 179      11.818   9.064  -2.776  1.00 96.74           H  
ATOM   2806  OE1 GLN A 179      12.031   8.389  -5.782  1.00 96.74           O  
ATOM   2807  N   PHE A 180       5.856   9.741  -6.096  1.00 95.49           N  
ATOM   2808  H   PHE A 180       5.852  10.104  -5.153  1.00 95.49           H  
ATOM   2809  CA  PHE A 180       5.004  10.386  -7.094  1.00 95.49           C  
ATOM   2810  HA  PHE A 180       4.390   9.620  -7.568  1.00 95.49           H  
ATOM   2811  C   PHE A 180       5.827  11.055  -8.200  1.00 95.49           C  
ATOM   2812  CB  PHE A 180       4.091  11.414  -6.430  1.00 95.49           C  
ATOM   2813  HB2 PHE A 180       3.725  12.075  -7.216  1.00 95.49           H  
ATOM   2814  HB3 PHE A 180       4.668  12.020  -5.732  1.00 95.49           H  
ATOM   2815  O   PHE A 180       6.894  11.602  -7.932  1.00 95.49           O  
ATOM   2816  CG  PHE A 180       2.884  10.817  -5.743  1.00 95.49           C  
ATOM   2817  CD1 PHE A 180       1.922  10.146  -6.518  1.00 95.49           C  
ATOM   2818  HD1 PHE A 180       2.059  10.038  -7.584  1.00 95.49           H  
ATOM   2819  CD2 PHE A 180       2.694  10.946  -4.354  1.00 95.49           C  
ATOM   2820  HD2 PHE A 180       3.424  11.453  -3.740  1.00 95.49           H  
ATOM   2821  CE1 PHE A 180       0.771   9.623  -5.914  1.00 95.49           C  
ATOM   2822  HE1 PHE A 180       0.033   9.106  -6.509  1.00 95.49           H  
ATOM   2823  CE2 PHE A 180       1.528  10.441  -3.756  1.00 95.49           C  
ATOM   2824  HE2 PHE A 180       1.370  10.553  -2.693  1.00 95.49           H  
ATOM   2825  CZ  PHE A 180       0.561   9.797  -4.542  1.00 95.49           C  
ATOM   2826  HZ  PHE A 180      -0.353   9.428  -4.100  1.00 95.49           H  
ATOM   2827  N   ASP A 181       5.299  11.019  -9.426  1.00 93.21           N  
ATOM   2828  H   ASP A 181       4.390  10.592  -9.528  1.00 93.21           H  
ATOM   2829  CA  ASP A 181       5.897  11.560 -10.658  1.00 93.21           C  
ATOM   2830  HA  ASP A 181       5.270  11.212 -11.479  1.00 93.21           H  
ATOM   2831  C   ASP A 181       7.320  11.061 -10.981  1.00 93.21           C  
ATOM   2832  CB  ASP A 181       5.851  13.094 -10.698  1.00 93.21           C  
ATOM   2833  HB2 ASP A 181       6.096  13.423 -11.708  1.00 93.21           H  
ATOM   2834  HB3 ASP A 181       6.626  13.475 -10.033  1.00 93.21           H  
ATOM   2835  O   ASP A 181       7.966  11.593 -11.887  1.00 93.21           O  
ATOM   2836  CG  ASP A 181       4.529  13.744 -10.312  1.00 93.21           C  
ATOM   2837  OD1 ASP A 181       3.427  13.161 -10.445  1.00 93.21           O  
ATOM   2838  OD2 ASP A 181       4.601  14.883  -9.804  1.00 93.21           O  
ATOM   2839  N   ASN A 182       7.826  10.043 -10.275  1.00 95.07           N  
ATOM   2840  H   ASN A 182       7.278   9.633  -9.533  1.00 95.07           H  
ATOM   2841  CA  ASN A 182       9.127   9.467 -10.581  1.00 95.07           C  
ATOM   2842  HA  ASN A 182       9.785  10.282 -10.885  1.00 95.07           H  
ATOM   2843  C   ASN A 182       9.006   8.500 -11.769  1.00 95.07           C  
ATOM   2844  CB  ASN A 182       9.756   8.837  -9.324  1.00 95.07           C  
ATOM   2845  HB2 ASN A 182       9.684   9.547  -8.500  1.00 95.07           H  
ATOM   2846  HB3 ASN A 182       9.230   7.921  -9.057  1.00 95.07           H  
ATOM   2847  O   ASN A 182       8.270   7.518 -11.702  1.00 95.07           O  
ATOM   2848  CG  ASN A 182      11.221   8.524  -9.574  1.00 95.07           C  
ATOM   2849  ND2 ASN A 182      12.091   8.532  -8.597  1.00 95.07           N  
ATOM   2850 HD21 ASN A 182      13.039   8.573  -8.943  1.00 95.07           H  
ATOM   2851 HD22 ASN A 182      11.825   8.745  -7.647  1.00 95.07           H  
ATOM   2852  OD1 ASN A 182      11.653   8.322 -10.686  1.00 95.07           O  
ATOM   2853  N   LYS A 183       9.750   8.793 -12.842  1.00 95.55           N  
ATOM   2854  H   LYS A 183      10.350   9.603 -12.776  1.00 95.55           H  
ATOM   2855  CA  LYS A 183       9.785   8.012 -14.089  1.00 95.55           C  
ATOM   2856  HA  LYS A 183       8.917   7.353 -14.113  1.00 95.55           H  
ATOM   2857  C   LYS A 183      10.998   7.081 -14.203  1.00 95.55           C  
ATOM   2858  CB  LYS A 183       9.693   8.954 -15.295  1.00 95.55           C  
ATOM   2859  HB2 LYS A 183       9.677   8.349 -16.202  1.00 95.55           H  
ATOM   2860  HB3 LYS A 183      10.573   9.596 -15.323  1.00 95.55           H  
ATOM   2861  O   LYS A 183      11.120   6.349 -15.190  1.00 95.55           O  
ATOM   2862  CG  LYS A 183       8.426   9.819 -15.259  1.00 95.55           C  
ATOM   2863  HG2 LYS A 183       8.481  10.523 -14.429  1.00 95.55           H  
ATOM   2864  HG3 LYS A 183       7.552   9.182 -15.122  1.00 95.55           H  
ATOM   2865  CD  LYS A 183       8.285  10.599 -16.565  1.00 95.55           C  
ATOM   2866  HD2 LYS A 183       9.150  11.251 -16.689  1.00 95.55           H  
ATOM   2867  HD3 LYS A 183       8.234   9.895 -17.396  1.00 95.55           H  
ATOM   2868  CE  LYS A 183       7.002  11.426 -16.506  1.00 95.55           C  
ATOM   2869  HE2 LYS A 183       6.164  10.745 -16.359  1.00 95.55           H  
ATOM   2870  HE3 LYS A 183       7.051  12.081 -15.636  1.00 95.55           H  
ATOM   2871  NZ  LYS A 183       6.819  12.214 -17.746  1.00 95.55           N  
ATOM   2872  HZ1 LYS A 183       5.960  12.743 -17.691  1.00 95.55           H  
ATOM   2873  HZ2 LYS A 183       7.595  12.849 -17.873  1.00 95.55           H  
ATOM   2874  HZ3 LYS A 183       6.767  11.589 -18.538  1.00 95.55           H  
ATOM   2875  N   ASP A 184      11.891   7.096 -13.211  1.00 97.30           N  
ATOM   2876  H   ASP A 184      11.734   7.707 -12.422  1.00 97.30           H  
ATOM   2877  CA  ASP A 184      12.924   6.074 -13.070  1.00 97.30           C  
ATOM   2878  HA  ASP A 184      13.575   6.105 -13.943  1.00 97.30           H  
ATOM   2879  C   ASP A 184      12.239   4.708 -12.972  1.00 97.30           C  
ATOM   2880  CB  ASP A 184      13.783   6.246 -11.804  1.00 97.30           C  
ATOM   2881  HB2 ASP A 184      13.136   6.177 -10.930  1.00 97.30           H  
ATOM   2882  HB3 ASP A 184      14.477   5.406 -11.754  1.00 97.30           H  
ATOM   2883  O   ASP A 184      11.247   4.549 -12.256  1.00 97.30           O  
ATOM   2884  CG  ASP A 184      14.607   7.524 -11.675  1.00 97.30           C  
ATOM   2885  OD1 ASP A 184      14.849   8.189 -12.705  1.00 97.30           O  
ATOM   2886  OD2 ASP A 184      15.037   7.768 -10.513  1.00 97.30           O  
ATOM   2887  N   PHE A 185      12.804   3.713 -13.656  1.00 97.38           N  
ATOM   2888  H   PHE A 185      13.622   3.924 -14.209  1.00 97.38           H  
ATOM   2889  CA  PHE A 185      12.256   2.359 -13.722  1.00 97.38           C  
ATOM   2890  HA  PHE A 185      11.371   2.376 -14.358  1.00 97.38           H  
ATOM   2891  C   PHE A 185      11.847   1.825 -12.333  1.00 97.38           C  
ATOM   2892  CB  PHE A 185      13.300   1.449 -14.382  1.00 97.38           C  
ATOM   2893  HB2 PHE A 185      13.549   1.849 -15.365  1.00 97.38           H  
ATOM   2894  HB3 PHE A 185      14.211   1.458 -13.785  1.00 97.38           H  
ATOM   2895  O   PHE A 185      12.692   1.653 -11.449  1.00 97.38           O  
ATOM   2896  CG  PHE A 185      12.834   0.019 -14.548  1.00 97.38           C  
ATOM   2897  CD1 PHE A 185      13.084  -0.929 -13.536  1.00 97.38           C  
ATOM   2898  HD1 PHE A 185      13.618  -0.627 -12.646  1.00 97.38           H  
ATOM   2899  CD2 PHE A 185      12.105  -0.355 -15.690  1.00 97.38           C  
ATOM   2900  HD2 PHE A 185      11.877   0.367 -16.460  1.00 97.38           H  
ATOM   2901  CE1 PHE A 185      12.594  -2.242 -13.664  1.00 97.38           C  
ATOM   2902  HE1 PHE A 185      12.741  -2.971 -12.881  1.00 97.38           H  
ATOM   2903  CE2 PHE A 185      11.617  -1.665 -15.816  1.00 97.38           C  
ATOM   2904  HE2 PHE A 185      11.007  -1.935 -16.665  1.00 97.38           H  
ATOM   2905  CZ  PHE A 185      11.853  -2.604 -14.801  1.00 97.38           C  
ATOM   2906  HZ  PHE A 185      11.421  -3.591 -14.887  1.00 97.38           H  
ATOM   2907  N   GLY A 186      10.550   1.563 -12.152  1.00 96.94           N  
ATOM   2908  H   GLY A 186       9.936   1.814 -12.913  1.00 96.94           H  
ATOM   2909  CA  GLY A 186       9.913   1.002 -10.957  1.00 96.94           C  
ATOM   2910  HA2 GLY A 186      10.428   0.085 -10.671  1.00 96.94           H  
ATOM   2911  HA3 GLY A 186       8.889   0.738 -11.221  1.00 96.94           H  
ATOM   2912  C   GLY A 186       9.856   1.922  -9.729  1.00 96.94           C  
ATOM   2913  O   GLY A 186       9.395   1.499  -8.671  1.00 96.94           O  
ATOM   2914  N   CYS A 187      10.326   3.168  -9.822  1.00 97.67           N  
ATOM   2915  H   CYS A 187      10.658   3.500 -10.716  1.00 97.67           H  
ATOM   2916  CA  CYS A 187      10.408   4.065  -8.663  1.00 97.67           C  
ATOM   2917  HA  CYS A 187      10.569   3.472  -7.763  1.00 97.67           H  
ATOM   2918  C   CYS A 187       9.125   4.872  -8.415  1.00 97.67           C  
ATOM   2919  CB  CYS A 187      11.610   4.992  -8.834  1.00 97.67           C  
ATOM   2920  HB2 CYS A 187      11.495   5.547  -9.765  1.00 97.67           H  
ATOM   2921  HB3 CYS A 187      11.635   5.697  -8.004  1.00 97.67           H  
ATOM   2922  O   CYS A 187       8.996   5.471  -7.345  1.00 97.67           O  
ATOM   2923  SG  CYS A 187      13.148   4.022  -8.851  1.00 97.67           S  
ATOM   2924  HG  CYS A 187      12.866   3.308  -9.945  1.00 97.67           H  
ATOM   2925  N   GLY A 188       8.207   4.901  -9.386  1.00 97.46           N  
ATOM   2926  H   GLY A 188       8.422   4.427 -10.251  1.00 97.46           H  
ATOM   2927  CA  GLY A 188       6.897   5.547  -9.292  1.00 97.46           C  
ATOM   2928  HA2 GLY A 188       6.411   5.497 -10.266  1.00 97.46           H  
ATOM   2929  HA3 GLY A 188       7.036   6.603  -9.060  1.00 97.46           H  
ATOM   2930  C   GLY A 188       5.963   4.899  -8.263  1.00 97.46           C  
ATOM   2931  O   GLY A 188       6.264   3.844  -7.705  1.00 97.46           O  
ATOM   2932  N   VAL A 189       4.787   5.485  -8.025  1.00 98.02           N  
ATOM   2933  H   VAL A 189       4.571   6.354  -8.493  1.00 98.02           H  
ATOM   2934  CA  VAL A 189       3.685   4.755  -7.375  1.00 98.02           C  
ATOM   2935  HA  VAL A 189       4.086   4.170  -6.548  1.00 98.02           H  
ATOM   2936  C   VAL A 189       3.097   3.793  -8.413  1.00 98.02           C  
ATOM   2937  CB  VAL A 189       2.619   5.707  -6.799  1.00 98.02           C  
ATOM   2938  HB  VAL A 189       2.133   6.257  -7.605  1.00 98.02           H  
ATOM   2939  O   VAL A 189       2.311   4.213  -9.257  1.00 98.02           O  
ATOM   2940  CG1 VAL A 189       1.548   4.930  -6.031  1.00 98.02           C  
ATOM   2941 HG11 VAL A 189       0.749   5.614  -5.744  1.00 98.02           H  
ATOM   2942 HG12 VAL A 189       1.131   4.141  -6.656  1.00 98.02           H  
ATOM   2943 HG13 VAL A 189       1.985   4.485  -5.138  1.00 98.02           H  
ATOM   2944  CG2 VAL A 189       3.227   6.710  -5.811  1.00 98.02           C  
ATOM   2945 HG21 VAL A 189       3.727   6.174  -5.004  1.00 98.02           H  
ATOM   2946 HG22 VAL A 189       3.945   7.351  -6.324  1.00 98.02           H  
ATOM   2947 HG23 VAL A 189       2.443   7.342  -5.394  1.00 98.02           H  
ATOM   2948  N   ILE A 190       3.521   2.527  -8.396  1.00 98.42           N  
ATOM   2949  H   ILE A 190       4.168   2.269  -7.665  1.00 98.42           H  
ATOM   2950  CA  ILE A 190       3.308   1.585  -9.508  1.00 98.42           C  
ATOM   2951  HA  ILE A 190       3.092   2.164 -10.406  1.00 98.42           H  
ATOM   2952  C   ILE A 190       2.105   0.667  -9.280  1.00 98.42           C  
ATOM   2953  CB  ILE A 190       4.591   0.761  -9.797  1.00 98.42           C  
ATOM   2954  HB  ILE A 190       4.853   0.224  -8.886  1.00 98.42           H  
ATOM   2955  O   ILE A 190       2.010   0.007  -8.242  1.00 98.42           O  
ATOM   2956  CG1 ILE A 190       5.824   1.600 -10.194  1.00 98.42           C  
ATOM   2957 HG12 ILE A 190       6.612   0.935 -10.547  1.00 98.42           H  
ATOM   2958 HG13 ILE A 190       6.222   2.086  -9.304  1.00 98.42           H  
ATOM   2959  CG2 ILE A 190       4.382  -0.309 -10.884  1.00 98.42           C  
ATOM   2960 HG21 ILE A 190       3.649  -1.048 -10.559  1.00 98.42           H  
ATOM   2961 HG22 ILE A 190       4.045   0.145 -11.815  1.00 98.42           H  
ATOM   2962 HG23 ILE A 190       5.312  -0.840 -11.086  1.00 98.42           H  
ATOM   2963  CD1 ILE A 190       5.583   2.658 -11.271  1.00 98.42           C  
ATOM   2964 HD11 ILE A 190       6.530   3.127 -11.535  1.00 98.42           H  
ATOM   2965 HD12 ILE A 190       5.152   2.207 -12.165  1.00 98.42           H  
ATOM   2966 HD13 ILE A 190       4.909   3.420 -10.881  1.00 98.42           H  
ATOM   2967  N   TRP A 191       1.282   0.533 -10.321  1.00 98.50           N  
ATOM   2968  H   TRP A 191       1.464   1.131 -11.114  1.00 98.50           H  
ATOM   2969  CA  TRP A 191       0.497  -0.668 -10.615  1.00 98.50           C  
ATOM   2970  HA  TRP A 191       0.791  -1.483  -9.953  1.00 98.50           H  
ATOM   2971  C   TRP A 191       0.817  -1.068 -12.055  1.00 98.50           C  
ATOM   2972  CB  TRP A 191      -1.000  -0.402 -10.426  1.00 98.50           C  
ATOM   2973  HB2 TRP A 191      -1.347   0.324 -11.162  1.00 98.50           H  
ATOM   2974  HB3 TRP A 191      -1.143   0.045  -9.443  1.00 98.50           H  
ATOM   2975  O   TRP A 191       0.385  -0.383 -12.981  1.00 98.50           O  
ATOM   2976  CG  TRP A 191      -1.857  -1.631 -10.500  1.00 98.50           C  
ATOM   2977  CD1 TRP A 191      -2.152  -2.362 -11.601  1.00 98.50           C  
ATOM   2978  HD1 TRP A 191      -1.789  -2.164 -12.599  1.00 98.50           H  
ATOM   2979  CD2 TRP A 191      -2.459  -2.348  -9.385  1.00 98.50           C  
ATOM   2980  CE2 TRP A 191      -3.136  -3.498  -9.885  1.00 98.50           C  
ATOM   2981  CE3 TRP A 191      -2.458  -2.154  -7.988  1.00 98.50           C  
ATOM   2982  HE3 TRP A 191      -1.938  -1.299  -7.582  1.00 98.50           H  
ATOM   2983  NE1 TRP A 191      -2.912  -3.462 -11.245  1.00 98.50           N  
ATOM   2984  HE1 TRP A 191      -3.130  -4.214 -11.883  1.00 98.50           H  
ATOM   2985  CH2 TRP A 191      -3.800  -4.158  -7.649  1.00 98.50           C  
ATOM   2986  HH2 TRP A 191      -4.299  -4.844  -6.981  1.00 98.50           H  
ATOM   2987  CZ2 TRP A 191      -3.800  -4.394  -9.032  1.00 98.50           C  
ATOM   2988  HZ2 TRP A 191      -4.303  -5.262  -9.429  1.00 98.50           H  
ATOM   2989  CZ3 TRP A 191      -3.129  -3.040  -7.129  1.00 98.50           C  
ATOM   2990  HZ3 TRP A 191      -3.118  -2.864  -6.063  1.00 98.50           H  
ATOM   2991  N   GLY A 192       1.613  -2.118 -12.248  1.00 97.85           N  
ATOM   2992  H   GLY A 192       1.855  -2.691 -11.452  1.00 97.85           H  
ATOM   2993  CA  GLY A 192       2.353  -2.398 -13.481  1.00 97.85           C  
ATOM   2994  HA2 GLY A 192       3.187  -1.702 -13.565  1.00 97.85           H  
ATOM   2995  HA3 GLY A 192       2.755  -3.409 -13.412  1.00 97.85           H  
ATOM   2996  C   GLY A 192       1.526  -2.319 -14.762  1.00 97.85           C  
ATOM   2997  O   GLY A 192       1.920  -1.631 -15.700  1.00 97.85           O  
ATOM   2998  N   THR A 193       0.345  -2.934 -14.808  1.00 97.70           N  
ATOM   2999  H   THR A 193       0.088  -3.540 -14.041  1.00 97.70           H  
ATOM   3000  CA  THR A 193      -0.515  -2.903 -16.003  1.00 97.70           C  
ATOM   3001  HA  THR A 193       0.103  -3.123 -16.874  1.00 97.70           H  
ATOM   3002  C   THR A 193      -1.164  -1.553 -16.275  1.00 97.70           C  
ATOM   3003  CB  THR A 193      -1.622  -3.958 -15.940  1.00 97.70           C  
ATOM   3004  HB  THR A 193      -2.265  -3.835 -16.812  1.00 97.70           H  
ATOM   3005  O   THR A 193      -1.618  -1.318 -17.390  1.00 97.70           O  
ATOM   3006  CG2 THR A 193      -1.013  -5.356 -16.024  1.00 97.70           C  
ATOM   3007 HG21 THR A 193      -0.378  -5.548 -15.159  1.00 97.70           H  
ATOM   3008 HG22 THR A 193      -0.406  -5.437 -16.926  1.00 97.70           H  
ATOM   3009 HG23 THR A 193      -1.799  -6.109 -16.078  1.00 97.70           H  
ATOM   3010  OG1 THR A 193      -2.425  -3.791 -14.784  1.00 97.70           O  
ATOM   3011  HG1 THR A 193      -2.833  -2.925 -14.840  1.00 97.70           H  
ATOM   3012  N   LEU A 194      -1.247  -0.670 -15.277  1.00 97.97           N  
ATOM   3013  H   LEU A 194      -0.773  -0.894 -14.414  1.00 97.97           H  
ATOM   3014  CA  LEU A 194      -1.754   0.692 -15.452  1.00 97.97           C  
ATOM   3015  HA  LEU A 194      -2.442   0.730 -16.297  1.00 97.97           H  
ATOM   3016  C   LEU A 194      -0.621   1.661 -15.782  1.00 97.97           C  
ATOM   3017  CB  LEU A 194      -2.488   1.160 -14.182  1.00 97.97           C  
ATOM   3018  HB2 LEU A 194      -2.714   2.219 -14.308  1.00 97.97           H  
ATOM   3019  HB3 LEU A 194      -1.815   1.072 -13.330  1.00 97.97           H  
ATOM   3020  O   LEU A 194      -0.687   2.396 -16.763  1.00 97.97           O  
ATOM   3021  CG  LEU A 194      -3.797   0.429 -13.848  1.00 97.97           C  
ATOM   3022  HG  LEU A 194      -3.597  -0.620 -13.632  1.00 97.97           H  
ATOM   3023  CD1 LEU A 194      -4.393   1.093 -12.605  1.00 97.97           C  
ATOM   3024 HD11 LEU A 194      -4.450   2.173 -12.741  1.00 97.97           H  
ATOM   3025 HD12 LEU A 194      -5.404   0.725 -12.433  1.00 97.97           H  
ATOM   3026 HD13 LEU A 194      -3.776   0.866 -11.735  1.00 97.97           H  
ATOM   3027  CD2 LEU A 194      -4.808   0.517 -14.993  1.00 97.97           C  
ATOM   3028 HD21 LEU A 194      -4.966   1.557 -15.276  1.00 97.97           H  
ATOM   3029 HD22 LEU A 194      -4.450  -0.045 -15.856  1.00 97.97           H  
ATOM   3030 HD23 LEU A 194      -5.762   0.090 -14.683  1.00 97.97           H  
ATOM   3031  N   THR A 195       0.412   1.675 -14.944  1.00 97.85           N  
ATOM   3032  H   THR A 195       0.424   1.013 -14.181  1.00 97.85           H  
ATOM   3033  CA  THR A 195       1.457   2.699 -14.962  1.00 97.85           C  
ATOM   3034  HA  THR A 195       1.052   3.615 -15.394  1.00 97.85           H  
ATOM   3035  C   THR A 195       2.657   2.311 -15.805  1.00 97.85           C  
ATOM   3036  CB  THR A 195       1.932   3.029 -13.540  1.00 97.85           C  
ATOM   3037  HB  THR A 195       2.711   3.790 -13.588  1.00 97.85           H  
ATOM   3038  O   THR A 195       3.485   3.171 -16.084  1.00 97.85           O  
ATOM   3039  CG2 THR A 195       0.792   3.555 -12.671  1.00 97.85           C  
ATOM   3040 HG21 THR A 195       0.364   4.448 -13.127  1.00 97.85           H  
ATOM   3041 HG22 THR A 195       0.020   2.796 -12.546  1.00 97.85           H  
ATOM   3042 HG23 THR A 195       1.198   3.813 -11.693  1.00 97.85           H  
ATOM   3043  OG1 THR A 195       2.445   1.887 -12.891  1.00 97.85           O  
ATOM   3044  HG1 THR A 195       3.270   1.651 -13.320  1.00 97.85           H  
ATOM   3045  N   THR A 196       2.797   1.043 -16.203  1.00 96.59           N  
ATOM   3046  H   THR A 196       2.078   0.381 -15.950  1.00 96.59           H  
ATOM   3047  CA  THR A 196       4.091   0.466 -16.611  1.00 96.59           C  
ATOM   3048  HA  THR A 196       3.961  -0.611 -16.715  1.00 96.59           H  
ATOM   3049  C   THR A 196       5.139   0.660 -15.500  1.00 96.59           C  
ATOM   3050  CB  THR A 196       4.550   0.985 -17.992  1.00 96.59           C  
ATOM   3051  HB  THR A 196       5.333   0.322 -18.359  1.00 96.59           H  
ATOM   3052  O   THR A 196       4.783   0.953 -14.356  1.00 96.59           O  
ATOM   3053  CG2 THR A 196       3.427   1.005 -19.032  1.00 96.59           C  
ATOM   3054 HG21 THR A 196       2.679   1.755 -18.777  1.00 96.59           H  
ATOM   3055 HG22 THR A 196       3.847   1.242 -20.009  1.00 96.59           H  
ATOM   3056 HG23 THR A 196       2.953   0.024 -19.078  1.00 96.59           H  
ATOM   3057  OG1 THR A 196       5.085   2.288 -17.917  1.00 96.59           O  
ATOM   3058  HG1 THR A 196       4.493   2.781 -17.344  1.00 96.59           H  
ATOM   3059  N   ASP A 197       6.425   0.532 -15.819  1.00 95.81           N  
ATOM   3060  H   ASP A 197       6.673   0.218 -16.746  1.00 95.81           H  
ATOM   3061  CA  ASP A 197       7.522   0.798 -14.883  1.00 95.81           C  
ATOM   3062  HA  ASP A 197       7.179   0.598 -13.868  1.00 95.81           H  
ATOM   3063  C   ASP A 197       8.012   2.260 -14.904  1.00 95.81           C  
ATOM   3064  CB  ASP A 197       8.669  -0.176 -15.176  1.00 95.81           C  
ATOM   3065  HB2 ASP A 197       9.505   0.052 -14.515  1.00 95.81           H  
ATOM   3066  HB3 ASP A 197       9.002  -0.041 -16.205  1.00 95.81           H  
ATOM   3067  O   ASP A 197       8.926   2.603 -14.159  1.00 95.81           O  
ATOM   3068  CG  ASP A 197       8.263  -1.632 -14.937  1.00 95.81           C  
ATOM   3069  OD1 ASP A 197       7.850  -1.932 -13.794  1.00 95.81           O  
ATOM   3070  OD2 ASP A 197       8.385  -2.430 -15.893  1.00 95.81           O  
ATOM   3071  N   HIS A 198       7.441   3.126 -15.750  1.00 96.72           N  
ATOM   3072  H   HIS A 198       6.693   2.782 -16.336  1.00 96.72           H  
ATOM   3073  CA  HIS A 198       7.959   4.481 -16.021  1.00 96.72           C  
ATOM   3074  HA  HIS A 198       8.795   4.686 -15.354  1.00 96.72           H  
ATOM   3075  C   HIS A 198       6.955   5.617 -15.775  1.00 96.72           C  
ATOM   3076  CB  HIS A 198       8.488   4.525 -17.458  1.00 96.72           C  
ATOM   3077  HB2 HIS A 198       7.691   4.245 -18.147  1.00 96.72           H  
ATOM   3078  HB3 HIS A 198       8.804   5.540 -17.700  1.00 96.72           H  
ATOM   3079  O   HIS A 198       7.196   6.760 -16.169  1.00 96.72           O  
ATOM   3080  CG  HIS A 198       9.672   3.629 -17.666  1.00 96.72           C  
ATOM   3081  CD2 HIS A 198       9.722   2.488 -18.418  1.00 96.72           C  
ATOM   3082  HD2 HIS A 198       8.901   2.052 -18.968  1.00 96.72           H  
ATOM   3083  ND1 HIS A 198      10.922   3.837 -17.136  1.00 96.72           N  
ATOM   3084  HD1 HIS A 198      11.174   4.597 -16.520  1.00 96.72           H  
ATOM   3085  CE1 HIS A 198      11.718   2.854 -17.584  1.00 96.72           C  
ATOM   3086  HE1 HIS A 198      12.770   2.758 -17.358  1.00 96.72           H  
ATOM   3087  NE2 HIS A 198      11.033   2.004 -18.366  1.00 96.72           N  
ATOM   3088  N   ASP A 199       5.820   5.318 -15.151  1.00 97.02           N  
ATOM   3089  H   ASP A 199       5.699   4.382 -14.793  1.00 97.02           H  
ATOM   3090  CA  ASP A 199       4.791   6.298 -14.796  1.00 97.02           C  
ATOM   3091  HA  ASP A 199       5.215   7.299 -14.861  1.00 97.02           H  
ATOM   3092  C   ASP A 199       4.356   6.085 -13.339  1.00 97.02           C  
ATOM   3093  CB  ASP A 199       3.615   6.203 -15.797  1.00 97.02           C  
ATOM   3094  HB2 ASP A 199       2.878   5.495 -15.417  1.00 97.02           H  
ATOM   3095  HB3 ASP A 199       3.987   5.831 -16.752  1.00 97.02           H  
ATOM   3096  O   ASP A 199       4.801   5.152 -12.675  1.00 97.02           O  
ATOM   3097  CG  ASP A 199       2.893   7.526 -16.070  1.00 97.02           C  
ATOM   3098  OD1 ASP A 199       3.007   8.444 -15.228  1.00 97.02           O  
ATOM   3099  OD2 ASP A 199       2.186   7.608 -17.114  1.00 97.02           O  
ATOM   3100  N   SER A 200       3.484   6.944 -12.824  1.00 97.63           N  
ATOM   3101  H   SER A 200       3.130   7.675 -13.425  1.00 97.63           H  
ATOM   3102  CA  SER A 200       3.002   6.863 -11.445  1.00 97.63           C  
ATOM   3103  HA  SER A 200       3.243   5.885 -11.028  1.00 97.63           H  
ATOM   3104  C   SER A 200       1.490   7.035 -11.389  1.00 97.63           C  
ATOM   3105  CB  SER A 200       3.715   7.922 -10.598  1.00 97.63           C  
ATOM   3106  HB2 SER A 200       4.791   7.756 -10.658  1.00 97.63           H  
ATOM   3107  HB3 SER A 200       3.496   8.910 -11.003  1.00 97.63           H  
ATOM   3108  O   SER A 200       0.921   7.893 -12.064  1.00 97.63           O  
ATOM   3109  OG  SER A 200       3.320   7.880  -9.236  1.00 97.63           O  
ATOM   3110  HG  SER A 200       2.384   8.086  -9.177  1.00 97.63           H  
ATOM   3111  N   LEU A 201       0.834   6.278 -10.508  1.00 98.12           N  
ATOM   3112  H   LEU A 201       1.353   5.562 -10.019  1.00 98.12           H  
ATOM   3113  CA  LEU A 201      -0.505   6.612 -10.031  1.00 98.12           C  
ATOM   3114  HA  LEU A 201      -1.204   6.581 -10.867  1.00 98.12           H  
ATOM   3115  C   LEU A 201      -0.489   8.043  -9.472  1.00 98.12           C  
ATOM   3116  CB  LEU A 201      -0.959   5.612  -8.951  1.00 98.12           C  
ATOM   3117  HB2 LEU A 201      -0.254   5.664  -8.122  1.00 98.12           H  
ATOM   3118  HB3 LEU A 201      -1.930   5.933  -8.574  1.00 98.12           H  
ATOM   3119  O   LEU A 201       0.513   8.471  -8.892  1.00 98.12           O  
ATOM   3120  CG  LEU A 201      -1.077   4.140  -9.398  1.00 98.12           C  
ATOM   3121  HG  LEU A 201      -0.116   3.773  -9.757  1.00 98.12           H  
ATOM   3122  CD1 LEU A 201      -1.498   3.277  -8.212  1.00 98.12           C  
ATOM   3123 HD11 LEU A 201      -0.749   3.330  -7.422  1.00 98.12           H  
ATOM   3124 HD12 LEU A 201      -1.592   2.237  -8.525  1.00 98.12           H  
ATOM   3125 HD13 LEU A 201      -2.455   3.628  -7.825  1.00 98.12           H  
ATOM   3126  CD2 LEU A 201      -2.111   3.954 -10.504  1.00 98.12           C  
ATOM   3127 HD21 LEU A 201      -1.729   4.407 -11.419  1.00 98.12           H  
ATOM   3128 HD22 LEU A 201      -2.265   2.892 -10.693  1.00 98.12           H  
ATOM   3129 HD23 LEU A 201      -3.057   4.415 -10.219  1.00 98.12           H  
ATOM   3130  N   SER A 202      -1.593   8.774  -9.628  1.00 97.27           N  
ATOM   3131  H   SER A 202      -2.392   8.353 -10.079  1.00 97.27           H  
ATOM   3132  CA  SER A 202      -1.757  10.120  -9.060  1.00 97.27           C  
ATOM   3133  HA  SER A 202      -0.785  10.613  -9.034  1.00 97.27           H  
ATOM   3134  C   SER A 202      -2.277  10.086  -7.624  1.00 97.27           C  
ATOM   3135  CB  SER A 202      -2.678  10.966  -9.941  1.00 97.27           C  
ATOM   3136  HB2 SER A 202      -2.774  11.963  -9.511  1.00 97.27           H  
ATOM   3137  HB3 SER A 202      -2.228  11.059 -10.930  1.00 97.27           H  
ATOM   3138  O   SER A 202      -2.066  11.032  -6.871  1.00 97.27           O  
ATOM   3139  OG  SER A 202      -3.963  10.384 -10.074  1.00 97.27           O  
ATOM   3140  HG  SER A 202      -4.413  10.439  -9.228  1.00 97.27           H  
ATOM   3141  N   SER A 203      -2.942   8.996  -7.238  1.00 97.16           N  
ATOM   3142  H   SER A 203      -3.119   8.275  -7.922  1.00 97.16           H  
ATOM   3143  CA  SER A 203      -3.315   8.706  -5.855  1.00 97.16           C  
ATOM   3144  HA  SER A 203      -2.487   9.007  -5.212  1.00 97.16           H  
ATOM   3145  C   SER A 203      -3.559   7.218  -5.651  1.00 97.16           C  
ATOM   3146  CB  SER A 203      -4.562   9.486  -5.423  1.00 97.16           C  
ATOM   3147  HB2 SER A 203      -4.301  10.540  -5.334  1.00 97.16           H  
ATOM   3148  HB3 SER A 203      -4.887   9.127  -4.446  1.00 97.16           H  
ATOM   3149  O   SER A 203      -3.977   6.522  -6.580  1.00 97.16           O  
ATOM   3150  OG  SER A 203      -5.632   9.361  -6.337  1.00 97.16           O  
ATOM   3151  HG  SER A 203      -5.997   8.473  -6.327  1.00 97.16           H  
ATOM   3152  N   VAL A 204      -3.338   6.745  -4.426  1.00 98.03           N  
ATOM   3153  H   VAL A 204      -3.004   7.380  -3.716  1.00 98.03           H  
ATOM   3154  CA  VAL A 204      -3.717   5.396  -4.002  1.00 98.03           C  
ATOM   3155  HA  VAL A 204      -4.618   5.135  -4.557  1.00 98.03           H  
ATOM   3156  C   VAL A 204      -4.078   5.353  -2.518  1.00 98.03           C  
ATOM   3157  CB  VAL A 204      -2.644   4.356  -4.379  1.00 98.03           C  
ATOM   3158  HB  VAL A 204      -2.516   4.394  -5.461  1.00 98.03           H  
ATOM   3159  O   VAL A 204      -3.501   6.072  -1.705  1.00 98.03           O  
ATOM   3160  CG1 VAL A 204      -1.275   4.614  -3.743  1.00 98.03           C  
ATOM   3161 HG11 VAL A 204      -0.578   3.833  -4.049  1.00 98.03           H  
ATOM   3162 HG12 VAL A 204      -0.889   5.566  -4.107  1.00 98.03           H  
ATOM   3163 HG13 VAL A 204      -1.357   4.628  -2.656  1.00 98.03           H  
ATOM   3164  CG2 VAL A 204      -3.097   2.938  -4.030  1.00 98.03           C  
ATOM   3165 HG21 VAL A 204      -4.139   2.795  -4.318  1.00 98.03           H  
ATOM   3166 HG22 VAL A 204      -2.507   2.215  -4.593  1.00 98.03           H  
ATOM   3167 HG23 VAL A 204      -2.996   2.752  -2.961  1.00 98.03           H  
ATOM   3168  N   GLU A 205      -5.035   4.507  -2.159  1.00 97.60           N  
ATOM   3169  H   GLU A 205      -5.519   4.000  -2.887  1.00 97.60           H  
ATOM   3170  CA  GLU A 205      -5.409   4.213  -0.779  1.00 97.60           C  
ATOM   3171  HA  GLU A 205      -4.611   4.539  -0.111  1.00 97.60           H  
ATOM   3172  C   GLU A 205      -5.586   2.705  -0.601  1.00 97.60           C  
ATOM   3173  CB  GLU A 205      -6.694   4.983  -0.425  1.00 97.60           C  
ATOM   3174  HB2 GLU A 205      -6.550   6.037  -0.660  1.00 97.60           H  
ATOM   3175  HB3 GLU A 205      -7.523   4.606  -1.025  1.00 97.60           H  
ATOM   3176  O   GLU A 205      -6.280   2.067  -1.389  1.00 97.60           O  
ATOM   3177  CG  GLU A 205      -7.048   4.866   1.061  1.00 97.60           C  
ATOM   3178  HG2 GLU A 205      -7.200   3.819   1.325  1.00 97.60           H  
ATOM   3179  HG3 GLU A 205      -6.205   5.245   1.639  1.00 97.60           H  
ATOM   3180  CD  GLU A 205      -8.303   5.668   1.424  1.00 97.60           C  
ATOM   3181  OE1 GLU A 205      -9.417   5.114   1.228  1.00 97.60           O  
ATOM   3182  OE2 GLU A 205      -8.133   6.808   1.942  1.00 97.60           O  
ATOM   3183  N   MET A 206      -4.993   2.139   0.452  1.00 98.61           N  
ATOM   3184  H   MET A 206      -4.463   2.740   1.067  1.00 98.61           H  
ATOM   3185  CA  MET A 206      -5.280   0.779   0.907  1.00 98.61           C  
ATOM   3186  HA  MET A 206      -5.837   0.242   0.138  1.00 98.61           H  
ATOM   3187  C   MET A 206      -6.118   0.825   2.176  1.00 98.61           C  
ATOM   3188  CB  MET A 206      -4.009  -0.014   1.210  1.00 98.61           C  
ATOM   3189  HB2 MET A 206      -4.302  -1.018   1.517  1.00 98.61           H  
ATOM   3190  HB3 MET A 206      -3.504   0.450   2.057  1.00 98.61           H  
ATOM   3191  O   MET A 206      -5.772   1.516   3.142  1.00 98.61           O  
ATOM   3192  CG  MET A 206      -3.020  -0.124   0.052  1.00 98.61           C  
ATOM   3193  HG2 MET A 206      -2.750   0.879  -0.279  1.00 98.61           H  
ATOM   3194  HG3 MET A 206      -3.483  -0.648  -0.785  1.00 98.61           H  
ATOM   3195  SD  MET A 206      -1.502  -0.982   0.544  1.00 98.61           S  
ATOM   3196  CE  MET A 206      -2.096  -2.689   0.716  1.00 98.61           C  
ATOM   3197  HE1 MET A 206      -2.836  -2.754   1.513  1.00 98.61           H  
ATOM   3198  HE2 MET A 206      -1.257  -3.342   0.956  1.00 98.61           H  
ATOM   3199  HE3 MET A 206      -2.542  -3.017  -0.223  1.00 98.61           H  
ATOM   3200  N   LYS A 207      -7.173   0.016   2.220  1.00 98.30           N  
ATOM   3201  H   LYS A 207      -7.417  -0.506   1.391  1.00 98.30           H  
ATOM   3202  CA  LYS A 207      -8.054  -0.088   3.379  1.00 98.30           C  
ATOM   3203  HA  LYS A 207      -7.470   0.151   4.268  1.00 98.30           H  
ATOM   3204  C   LYS A 207      -8.579  -1.495   3.581  1.00 98.30           C  
ATOM   3205  CB  LYS A 207      -9.178   0.947   3.264  1.00 98.30           C  
ATOM   3206  HB2 LYS A 207      -9.794   0.903   4.162  1.00 98.30           H  
ATOM   3207  HB3 LYS A 207      -8.711   1.931   3.229  1.00 98.30           H  
ATOM   3208  O   LYS A 207      -8.766  -2.240   2.625  1.00 98.30           O  
ATOM   3209  CG  LYS A 207     -10.057   0.783   2.014  1.00 98.30           C  
ATOM   3210  HG2 LYS A 207      -9.420   0.729   1.131  1.00 98.30           H  
ATOM   3211  HG3 LYS A 207     -10.654  -0.127   2.076  1.00 98.30           H  
ATOM   3212  CD  LYS A 207     -10.972   2.002   1.872  1.00 98.30           C  
ATOM   3213  HD2 LYS A 207     -10.404   2.896   2.129  1.00 98.30           H  
ATOM   3214  HD3 LYS A 207     -11.830   1.938   2.542  1.00 98.30           H  
ATOM   3215  CE  LYS A 207     -11.465   2.132   0.441  1.00 98.30           C  
ATOM   3216  HE2 LYS A 207     -10.728   1.697  -0.233  1.00 98.30           H  
ATOM   3217  HE3 LYS A 207     -12.409   1.600   0.318  1.00 98.30           H  
ATOM   3218  NZ  LYS A 207     -11.617   3.555   0.089  1.00 98.30           N  
ATOM   3219  HZ1 LYS A 207     -11.690   3.628  -0.916  1.00 98.30           H  
ATOM   3220  HZ2 LYS A 207     -12.419   3.980   0.533  1.00 98.30           H  
ATOM   3221  HZ3 LYS A 207     -10.812   4.093   0.378  1.00 98.30           H  
ATOM   3222  N   ILE A 208      -8.814  -1.847   4.838  1.00 98.35           N  
ATOM   3223  H   ILE A 208      -8.672  -1.154   5.559  1.00 98.35           H  
ATOM   3224  CA  ILE A 208      -9.245  -3.186   5.237  1.00 98.35           C  
ATOM   3225  HA  ILE A 208      -9.439  -3.757   4.329  1.00 98.35           H  
ATOM   3226  C   ILE A 208     -10.556  -3.135   6.001  1.00 98.35           C  
ATOM   3227  CB  ILE A 208      -8.149  -3.936   6.023  1.00 98.35           C  
ATOM   3228  HB  ILE A 208      -8.518  -4.941   6.226  1.00 98.35           H  
ATOM   3229  O   ILE A 208     -10.815  -2.177   6.731  1.00 98.35           O  
ATOM   3230  CG1 ILE A 208      -7.835  -3.263   7.380  1.00 98.35           C  
ATOM   3231 HG12 ILE A 208      -7.491  -2.242   7.216  1.00 98.35           H  
ATOM   3232 HG13 ILE A 208      -8.748  -3.218   7.974  1.00 98.35           H  
ATOM   3233  CG2 ILE A 208      -6.904  -4.080   5.136  1.00 98.35           C  
ATOM   3234 HG21 ILE A 208      -7.172  -4.579   4.205  1.00 98.35           H  
ATOM   3235 HG22 ILE A 208      -6.470  -3.106   4.912  1.00 98.35           H  
ATOM   3236 HG23 ILE A 208      -6.157  -4.689   5.646  1.00 98.35           H  
ATOM   3237  CD1 ILE A 208      -6.795  -4.006   8.227  1.00 98.35           C  
ATOM   3238 HD11 ILE A 208      -5.813  -3.964   7.755  1.00 98.35           H  
ATOM   3239 HD12 ILE A 208      -7.095  -5.046   8.354  1.00 98.35           H  
ATOM   3240 HD13 ILE A 208      -6.727  -3.535   9.208  1.00 98.35           H  
ATOM   3241  N   ARG A 209     -11.374  -4.173   5.867  1.00 96.77           N  
ATOM   3242  H   ARG A 209     -11.114  -4.911   5.228  1.00 96.77           H  
ATOM   3243  CA  ARG A 209     -12.639  -4.302   6.595  1.00 96.77           C  
ATOM   3244  HA  ARG A 209     -12.634  -3.633   7.455  1.00 96.77           H  
ATOM   3245  C   ARG A 209     -12.788  -5.722   7.106  1.00 96.77           C  
ATOM   3246  CB  ARG A 209     -13.785  -3.878   5.673  1.00 96.77           C  
ATOM   3247  HB2 ARG A 209     -13.594  -2.853   5.356  1.00 96.77           H  
ATOM   3248  HB3 ARG A 209     -13.807  -4.519   4.792  1.00 96.77           H  
ATOM   3249  O   ARG A 209     -12.448  -6.667   6.405  1.00 96.77           O  
ATOM   3250  CG  ARG A 209     -15.150  -3.909   6.367  1.00 96.77           C  
ATOM   3251  HG2 ARG A 209     -15.087  -3.383   7.320  1.00 96.77           H  
ATOM   3252  HG3 ARG A 209     -15.457  -4.939   6.555  1.00 96.77           H  
ATOM   3253  CD  ARG A 209     -16.192  -3.218   5.491  1.00 96.77           C  
ATOM   3254  HD2 ARG A 209     -17.091  -3.056   6.086  1.00 96.77           H  
ATOM   3255  HD3 ARG A 209     -15.810  -2.245   5.180  1.00 96.77           H  
ATOM   3256  NE  ARG A 209     -16.523  -4.027   4.311  1.00 96.77           N  
ATOM   3257  HE  ARG A 209     -15.988  -4.863   4.124  1.00 96.77           H  
ATOM   3258  NH1 ARG A 209     -18.101  -2.647   3.409  1.00 96.77           N  
ATOM   3259 HH11 ARG A 209     -17.882  -1.949   4.104  1.00 96.77           H  
ATOM   3260 HH12 ARG A 209     -18.812  -2.438   2.723  1.00 96.77           H  
ATOM   3261  NH2 ARG A 209     -17.568  -4.607   2.414  1.00 96.77           N  
ATOM   3262 HH21 ARG A 209     -16.918  -5.380   2.401  1.00 96.77           H  
ATOM   3263 HH22 ARG A 209     -18.189  -4.444   1.634  1.00 96.77           H  
ATOM   3264  CZ  ARG A 209     -17.401  -3.750   3.375  1.00 96.77           C  
ATOM   3265  N   LYS A 210     -13.248  -5.867   8.347  1.00 96.06           N  
ATOM   3266  H   LYS A 210     -13.561  -5.046   8.845  1.00 96.06           H  
ATOM   3267  CA  LYS A 210     -13.469  -7.184   8.946  1.00 96.06           C  
ATOM   3268  HA  LYS A 210     -12.580  -7.791   8.778  1.00 96.06           H  
ATOM   3269  C   LYS A 210     -14.642  -7.868   8.238  1.00 96.06           C  
ATOM   3270  CB  LYS A 210     -13.675  -7.038  10.460  1.00 96.06           C  
ATOM   3271  HB2 LYS A 210     -14.618  -6.529  10.659  1.00 96.06           H  
ATOM   3272  HB3 LYS A 210     -12.862  -6.438  10.868  1.00 96.06           H  
ATOM   3273  O   LYS A 210     -15.687  -7.245   8.064  1.00 96.06           O  
ATOM   3274  CG  LYS A 210     -13.674  -8.406  11.153  1.00 96.06           C  
ATOM   3275  HG2 LYS A 210     -14.582  -8.945  10.882  1.00 96.06           H  
ATOM   3276  HG3 LYS A 210     -12.810  -8.977  10.812  1.00 96.06           H  
ATOM   3277  CD  LYS A 210     -13.591  -8.278  12.678  1.00 96.06           C  
ATOM   3278  HD2 LYS A 210     -12.646  -7.803  12.942  1.00 96.06           H  
ATOM   3279  HD3 LYS A 210     -14.425  -7.678  13.043  1.00 96.06           H  
ATOM   3280  CE  LYS A 210     -13.662  -9.690  13.267  1.00 96.06           C  
ATOM   3281  HE2 LYS A 210     -14.674 -10.067  13.117  1.00 96.06           H  
ATOM   3282  HE3 LYS A 210     -12.997 -10.337  12.694  1.00 96.06           H  
ATOM   3283  NZ  LYS A 210     -13.294  -9.742  14.703  1.00 96.06           N  
ATOM   3284  HZ1 LYS A 210     -13.475 -10.669  15.060  1.00 96.06           H  
ATOM   3285  HZ2 LYS A 210     -13.823  -9.070  15.240  1.00 96.06           H  
ATOM   3286  HZ3 LYS A 210     -12.301  -9.597  14.819  1.00 96.06           H  
ATOM   3287  N   ILE A 211     -14.451  -9.122   7.845  1.00 93.28           N  
ATOM   3288  H   ILE A 211     -13.571  -9.559   8.077  1.00 93.28           H  
ATOM   3289  CA  ILE A 211     -15.490  -9.993   7.290  1.00 93.28           C  
ATOM   3290  HA  ILE A 211     -16.232  -9.390   6.766  1.00 93.28           H  
ATOM   3291  C   ILE A 211     -16.160 -10.684   8.481  1.00 93.28           C  
ATOM   3292  CB  ILE A 211     -14.880 -10.996   6.286  1.00 93.28           C  
ATOM   3293  HB  ILE A 211     -14.172 -11.622   6.829  1.00 93.28           H  
ATOM   3294  O   ILE A 211     -15.459 -11.206   9.355  1.00 93.28           O  
ATOM   3295  CG1 ILE A 211     -14.120 -10.271   5.149  1.00 93.28           C  
ATOM   3296 HG12 ILE A 211     -13.494  -9.477   5.555  1.00 93.28           H  
ATOM   3297 HG13 ILE A 211     -14.829  -9.817   4.456  1.00 93.28           H  
ATOM   3298  CG2 ILE A 211     -15.974 -11.903   5.694  1.00 93.28           C  
ATOM   3299 HG21 ILE A 211     -15.541 -12.632   5.008  1.00 93.28           H  
ATOM   3300 HG22 ILE A 211     -16.716 -11.310   5.159  1.00 93.28           H  
ATOM   3301 HG23 ILE A 211     -16.474 -12.464   6.483  1.00 93.28           H  
ATOM   3302  CD1 ILE A 211     -13.189 -11.212   4.382  1.00 93.28           C  
ATOM   3303 HD11 ILE A 211     -13.757 -11.945   3.810  1.00 93.28           H  
ATOM   3304 HD12 ILE A 211     -12.520 -11.723   5.075  1.00 93.28           H  
ATOM   3305 HD13 ILE A 211     -12.578 -10.626   3.695  1.00 93.28           H  
ATOM   3306  N   ASN A 212     -17.491 -10.609   8.549  1.00 79.06           N  
ATOM   3307  H   ASN A 212     -17.988 -10.260   7.742  1.00 79.06           H  
ATOM   3308  CA  ASN A 212     -18.282 -11.255   9.600  1.00 79.06           C  
ATOM   3309  HA  ASN A 212     -17.773 -11.143  10.558  1.00 79.06           H  
ATOM   3310  C   ASN A 212     -18.384 -12.762   9.376  1.00 79.06           C  
ATOM   3311  CB  ASN A 212     -19.676 -10.610   9.698  1.00 79.06           C  
ATOM   3312  HB2 ASN A 212     -20.288 -11.224  10.359  1.00 79.06           H  
ATOM   3313  HB3 ASN A 212     -20.139 -10.627   8.712  1.00 79.06           H  
ATOM   3314  O   ASN A 212     -18.559 -13.158   8.203  1.00 79.06           O  
ATOM   3315  CG  ASN A 212     -19.694  -9.198  10.256  1.00 79.06           C  
ATOM   3316  ND2 ASN A 212     -20.721  -8.449   9.932  1.00 79.06           N  
ATOM   3317 HD21 ASN A 212     -20.726  -7.508  10.298  1.00 79.06           H  
ATOM   3318 HD22 ASN A 212     -21.435  -8.823   9.323  1.00 79.06           H  
ATOM   3319  OD1 ASN A 212     -18.836  -8.743  10.999  1.00 79.06           O  
ATOM   3320  OXT ASN A 212     -18.322 -13.453  10.412  1.00 79.06           O  
TER    3321      ASN A 212                                                       
END   
