# Supplementary material for: Nuclear genome of Bulinus truncatus, an intermediate host of the carcinogenic human blood fluke Schistosoma haematobium
Source: Nat Commun. 2022 Feb 21;13:977. doi: 10.1038/s41467-022-28634-9 (PMC8861042; doi:10.1038/s41467-022-28634-9)
Supplement: Supplementary file 6 — Supplementary Data 3 [file 41467_2022_28634_MOESM6_ESM.zip › Supplementary_Data_3/bglb002450-pb.mature.pep.pdb]

ATOM      1  N   GLY A   1     -27.852  20.928 -17.887  1.00 37.53           N  
ATOM      2  H   GLY A   1     -26.920  20.791 -18.252  1.00 37.53           H  
ATOM      3  H2  GLY A   1     -28.030  21.922 -17.842  1.00 37.53           H  
ATOM      4  H3  GLY A   1     -28.523  20.490 -18.502  1.00 37.53           H  
ATOM      5  CA  GLY A   1     -27.926  20.338 -16.537  1.00 37.53           C  
ATOM      6  HA2 GLY A   1     -27.767  19.261 -16.590  1.00 37.53           H  
ATOM      7  HA3 GLY A   1     -28.892  20.549 -16.079  1.00 37.53           H  
ATOM      8  C   GLY A   1     -26.822  20.942 -15.704  1.00 37.53           C  
ATOM      9  O   GLY A   1     -25.731  21.093 -16.235  1.00 37.53           O  
ATOM     10  N   GLN A   2     -27.108  21.361 -14.471  1.00 40.98           N  
ATOM     11  H   GLN A   2     -28.011  21.163 -14.066  1.00 40.98           H  
ATOM     12  CA  GLN A   2     -26.089  21.892 -13.559  1.00 40.98           C  
ATOM     13  HA  GLN A   2     -25.650  22.798 -13.978  1.00 40.98           H  
ATOM     14  C   GLN A   2     -24.978  20.848 -13.390  1.00 40.98           C  
ATOM     15  CB  GLN A   2     -26.738  22.227 -12.203  1.00 40.98           C  
ATOM     16  HB2 GLN A   2     -25.950  22.386 -11.467  1.00 40.98           H  
ATOM     17  HB3 GLN A   2     -27.338  21.377 -11.877  1.00 40.98           H  
ATOM     18  O   GLN A   2     -25.262  19.704 -13.035  1.00 40.98           O  
ATOM     19  CG  GLN A   2     -27.615  23.493 -12.249  1.00 40.98           C  
ATOM     20  HG2 GLN A   2     -28.334  23.409 -13.064  1.00 40.98           H  
ATOM     21  HG3 GLN A   2     -26.982  24.360 -12.440  1.00 40.98           H  
ATOM     22  CD  GLN A   2     -28.400  23.735 -10.959  1.00 40.98           C  
ATOM     23  NE2 GLN A   2     -29.148  24.812 -10.869  1.00 40.98           N  
ATOM     24 HE21 GLN A   2     -29.173  25.509 -11.599  1.00 40.98           H  
ATOM     25 HE22 GLN A   2     -29.637  24.926  -9.993  1.00 40.98           H  
ATOM     26  OE1 GLN A   2     -28.388  22.956 -10.025  1.00 40.98           O  
ATOM     27  N   SER A   3     -23.729  21.215 -13.689  1.00 45.71           N  
ATOM     28  H   SER A   3     -23.532  22.174 -13.939  1.00 45.71           H  
ATOM     29  CA  SER A   3     -22.581  20.406 -13.292  1.00 45.71           C  
ATOM     30  HA  SER A   3     -22.678  19.410 -13.722  1.00 45.71           H  
ATOM     31  C   SER A   3     -22.611  20.294 -11.770  1.00 45.71           C  
ATOM     32  CB  SER A   3     -21.264  21.025 -13.785  1.00 45.71           C  
ATOM     33  HB2 SER A   3     -21.201  20.917 -14.867  1.00 45.71           H  
ATOM     34  HB3 SER A   3     -20.428  20.493 -13.330  1.00 45.71           H  
ATOM     35  O   SER A   3     -22.807  21.290 -11.074  1.00 45.71           O  
ATOM     36  OG  SER A   3     -21.186  22.399 -13.457  1.00 45.71           O  
ATOM     37  HG  SER A   3     -20.267  22.677 -13.469  1.00 45.71           H  
ATOM     38  N   ALA A   4     -22.493  19.077 -11.240  1.00 49.91           N  
ATOM     39  H   ALA A   4     -22.388  18.277 -11.846  1.00 49.91           H  
ATOM     40  CA  ALA A   4     -22.420  18.875  -9.802  1.00 49.91           C  
ATOM     41  HA  ALA A   4     -23.354  19.206  -9.348  1.00 49.91           H  
ATOM     42  C   ALA A   4     -21.267  19.727  -9.250  1.00 49.91           C  
ATOM     43  CB  ALA A   4     -22.234  17.378  -9.524  1.00 49.91           C  
ATOM     44  HB1 ALA A   4     -22.174  17.212  -8.449  1.00 49.91           H  
ATOM     45  HB2 ALA A   4     -23.080  16.818  -9.923  1.00 49.91           H  
ATOM     46  HB3 ALA A   4     -21.314  17.023  -9.989  1.00 49.91           H  
ATOM     47  O   ALA A   4     -20.109  19.494  -9.594  1.00 49.91           O  
ATOM     48  N   VAL A   5     -21.585  20.738  -8.436  1.00 52.50           N  
ATOM     49  H   VAL A   5     -22.560  20.960  -8.294  1.00 52.50           H  
ATOM     50  CA  VAL A   5     -20.574  21.566  -7.776  1.00 52.50           C  
ATOM     51  HA  VAL A   5     -19.879  21.929  -8.534  1.00 52.50           H  
ATOM     52  C   VAL A   5     -19.813  20.658  -6.812  1.00 52.50           C  
ATOM     53  CB  VAL A   5     -21.192  22.797  -7.083  1.00 52.50           C  
ATOM     54  HB  VAL A   5     -21.896  22.466  -6.320  1.00 52.50           H  
ATOM     55  O   VAL A   5     -20.389  20.076  -5.886  1.00 52.50           O  
ATOM     56  CG1 VAL A   5     -20.115  23.665  -6.420  1.00 52.50           C  
ATOM     57 HG11 VAL A   5     -20.577  24.535  -5.953  1.00 52.50           H  
ATOM     58 HG12 VAL A   5     -19.389  24.002  -7.161  1.00 52.50           H  
ATOM     59 HG13 VAL A   5     -19.598  23.102  -5.643  1.00 52.50           H  
ATOM     60  CG2 VAL A   5     -21.941  23.677  -8.095  1.00 52.50           C  
ATOM     61 HG21 VAL A   5     -22.768  23.126  -8.544  1.00 52.50           H  
ATOM     62 HG22 VAL A   5     -22.349  24.554  -7.592  1.00 52.50           H  
ATOM     63 HG23 VAL A   5     -21.263  24.001  -8.885  1.00 52.50           H  
ATOM     64  N   CYS A   6     -18.531  20.462  -7.106  1.00 56.73           N  
ATOM     65  H   CYS A   6     -18.165  20.883  -7.948  1.00 56.73           H  
ATOM     66  CA  CYS A   6     -17.629  19.609  -6.349  1.00 56.73           C  
ATOM     67  HA  CYS A   6     -18.022  18.592  -6.342  1.00 56.73           H  
ATOM     68  C   CYS A   6     -17.508  20.120  -4.909  1.00 56.73           C  
ATOM     69  CB  CYS A   6     -16.251  19.616  -7.030  1.00 56.73           C  
ATOM     70  HB2 CYS A   6     -15.583  18.936  -6.501  1.00 56.73           H  
ATOM     71  HB3 CYS A   6     -15.835  20.622  -6.970  1.00 56.73           H  
ATOM     72  O   CYS A   6     -17.291  21.309  -4.698  1.00 56.73           O  
ATOM     73  SG  CYS A   6     -16.369  19.120  -8.776  1.00 56.73           S  
ATOM     74  HG  CYS A   6     -15.089  19.328  -9.098  1.00 56.73           H  
ATOM     75  N   ASP A   7     -17.574  19.218  -3.930  1.00 58.50           N  
ATOM     76  H   ASP A   7     -17.681  18.243  -4.173  1.00 58.50           H  
ATOM     77  CA  ASP A   7     -17.038  19.512  -2.602  1.00 58.50           C  
ATOM     78  HA  ASP A   7     -17.165  20.571  -2.380  1.00 58.50           H  
ATOM     79  C   ASP A   7     -15.543  19.145  -2.614  1.00 58.50           C  
ATOM     80  CB  ASP A   7     -17.818  18.746  -1.526  1.00 58.50           C  
ATOM     81  HB2 ASP A   7     -17.750  17.677  -1.727  1.00 58.50           H  
ATOM     82  HB3 ASP A   7     -18.867  19.035  -1.580  1.00 58.50           H  
ATOM     83  O   ASP A   7     -15.219  17.966  -2.814  1.00 58.50           O  
ATOM     84  CG  ASP A   7     -17.302  19.017  -0.109  1.00 58.50           C  
ATOM     85  OD1 ASP A   7     -16.339  19.800   0.036  1.00 58.50           O  
ATOM     86  OD2 ASP A   7     -17.871  18.390   0.805  1.00 58.50           O  
ATOM     87  N   PRO A   8     -14.620  20.110  -2.462  1.00 54.02           N  
ATOM     88  CA  PRO A   8     -13.191  19.818  -2.433  1.00 54.02           C  
ATOM     89  HA  PRO A   8     -12.920  19.229  -3.309  1.00 54.02           H  
ATOM     90  C   PRO A   8     -12.765  19.023  -1.186  1.00 54.02           C  
ATOM     91  CB  PRO A   8     -12.506  21.185  -2.525  1.00 54.02           C  
ATOM     92  HB2 PRO A   8     -11.549  21.205  -2.004  1.00 54.02           H  
ATOM     93  HB3 PRO A   8     -12.370  21.451  -3.574  1.00 54.02           H  
ATOM     94  O   PRO A   8     -11.674  18.456  -1.199  1.00 54.02           O  
ATOM     95  CG  PRO A   8     -13.515  22.138  -1.890  1.00 54.02           C  
ATOM     96  HG2 PRO A   8     -13.405  23.157  -2.263  1.00 54.02           H  
ATOM     97  HG3 PRO A   8     -13.396  22.112  -0.807  1.00 54.02           H  
ATOM     98  CD  PRO A   8     -14.862  21.535  -2.272  1.00 54.02           C  
ATOM     99  HD2 PRO A   8     -15.210  21.975  -3.206  1.00 54.02           H  
ATOM    100  HD3 PRO A   8     -15.582  21.721  -1.475  1.00 54.02           H  
ATOM    101  N   TYR A   9     -13.608  18.932  -0.150  1.00 55.84           N  
ATOM    102  H   TYR A   9     -14.493  19.417  -0.194  1.00 55.84           H  
ATOM    103  CA  TYR A   9     -13.279  18.313   1.138  1.00 55.84           C  
ATOM    104  HA  TYR A   9     -12.194  18.314   1.249  1.00 55.84           H  
ATOM    105  C   TYR A   9     -13.714  16.840   1.274  1.00 55.84           C  
ATOM    106  CB  TYR A   9     -13.846  19.190   2.265  1.00 55.84           C  
ATOM    107  HB2 TYR A   9     -13.548  18.766   3.224  1.00 55.84           H  
ATOM    108  HB3 TYR A   9     -14.935  19.161   2.226  1.00 55.84           H  
ATOM    109  O   TYR A   9     -13.432  16.212   2.292  1.00 55.84           O  
ATOM    110  CG  TYR A   9     -13.377  20.636   2.221  1.00 55.84           C  
ATOM    111  CD1 TYR A   9     -12.054  20.955   2.584  1.00 55.84           C  
ATOM    112  HD1 TYR A   9     -11.384  20.171   2.905  1.00 55.84           H  
ATOM    113  CD2 TYR A   9     -14.255  21.659   1.810  1.00 55.84           C  
ATOM    114  HD2 TYR A   9     -15.272  21.416   1.541  1.00 55.84           H  
ATOM    115  CE1 TYR A   9     -11.606  22.290   2.533  1.00 55.84           C  
ATOM    116  HE1 TYR A   9     -10.591  22.529   2.814  1.00 55.84           H  
ATOM    117  CE2 TYR A   9     -13.811  22.994   1.753  1.00 55.84           C  
ATOM    118  HE2 TYR A   9     -14.480  23.782   1.442  1.00 55.84           H  
ATOM    119  OH  TYR A   9     -12.060  24.600   2.054  1.00 55.84           O  
ATOM    120  HH  TYR A   9     -11.154  24.692   2.357  1.00 55.84           H  
ATOM    121  CZ  TYR A   9     -12.486  23.311   2.113  1.00 55.84           C  
ATOM    122  N   SER A  10     -14.360  16.247   0.259  1.00 68.87           N  
ATOM    123  H   SER A  10     -14.549  16.806  -0.561  1.00 68.87           H  
ATOM    124  CA  SER A  10     -14.776  14.833   0.269  1.00 68.87           C  
ATOM    125  HA  SER A  10     -14.671  14.435   1.278  1.00 68.87           H  
ATOM    126  C   SER A  10     -13.927  13.970  -0.673  1.00 68.87           C  
ATOM    127  CB  SER A  10     -16.259  14.730  -0.100  1.00 68.87           C  
ATOM    128  HB2 SER A  10     -16.406  15.146  -1.096  1.00 68.87           H  
ATOM    129  HB3 SER A  10     -16.853  15.305   0.610  1.00 68.87           H  
ATOM    130  O   SER A  10     -13.881  14.226  -1.878  1.00 68.87           O  
ATOM    131  OG  SER A  10     -16.681  13.373  -0.093  1.00 68.87           O  
ATOM    132  HG  SER A  10     -17.039  13.193   0.779  1.00 68.87           H  
ATOM    133  N   GLN A  11     -13.324  12.885  -0.159  1.00 66.54           N  
ATOM    134  H   GLN A  11     -13.357  12.749   0.841  1.00 66.54           H  
ATOM    135  CA  GLN A  11     -12.570  11.904  -0.969  1.00 66.54           C  
ATOM    136  HA  GLN A  11     -11.777  12.420  -1.510  1.00 66.54           H  
ATOM    137  C   GLN A  11     -13.447  11.181  -2.011  1.00 66.54           C  
ATOM    138  CB  GLN A  11     -11.929  10.838  -0.060  1.00 66.54           C  
ATOM    139  HB2 GLN A  11     -11.480  10.076  -0.697  1.00 66.54           H  
ATOM    140  HB3 GLN A  11     -12.710  10.361   0.532  1.00 66.54           H  
ATOM    141  O   GLN A  11     -12.944  10.654  -3.003  1.00 66.54           O  
ATOM    142  CG  GLN A  11     -10.836  11.367   0.887  1.00 66.54           C  
ATOM    143  HG2 GLN A  11     -11.255  12.146   1.524  1.00 66.54           H  
ATOM    144  HG3 GLN A  11     -10.018  11.800   0.310  1.00 66.54           H  
ATOM    145  CD  GLN A  11     -10.275  10.256   1.774  1.00 66.54           C  
ATOM    146  NE2 GLN A  11      -9.902  10.541   2.999  1.00 66.54           N  
ATOM    147 HE21 GLN A  11      -9.842  11.487   3.349  1.00 66.54           H  
ATOM    148 HE22 GLN A  11      -9.614   9.765   3.578  1.00 66.54           H  
ATOM    149  OE1 GLN A  11     -10.209   9.100   1.403  1.00 66.54           O  
ATOM    150  N   PHE A  12     -14.762  11.133  -1.790  1.00 63.72           N  
ATOM    151  H   PHE A  12     -15.114  11.604  -0.969  1.00 63.72           H  
ATOM    152  CA  PHE A  12     -15.670  10.247  -2.519  1.00 63.72           C  
ATOM    153  HA  PHE A  12     -15.093   9.478  -3.032  1.00 63.72           H  
ATOM    154  C   PHE A  12     -16.507  10.954  -3.592  1.00 63.72           C  
ATOM    155  CB  PHE A  12     -16.551   9.549  -1.482  1.00 63.72           C  
ATOM    156  HB2 PHE A  12     -17.227   8.882  -2.019  1.00 63.72           H  
ATOM    157  HB3 PHE A  12     -17.156  10.288  -0.957  1.00 63.72           H  
ATOM    158  O   PHE A  12     -16.890  10.340  -4.592  1.00 63.72           O  
ATOM    159  CG  PHE A  12     -15.772   8.719  -0.482  1.00 63.72           C  
ATOM    160  CD1 PHE A  12     -15.176   7.517  -0.899  1.00 63.72           C  
ATOM    161  HD1 PHE A  12     -15.298   7.198  -1.923  1.00 63.72           H  
ATOM    162  CD2 PHE A  12     -15.622   9.145   0.849  1.00 63.72           C  
ATOM    163  HD2 PHE A  12     -16.082  10.062   1.188  1.00 63.72           H  
ATOM    164  CE1 PHE A  12     -14.466   6.719   0.013  1.00 63.72           C  
ATOM    165  HE1 PHE A  12     -14.030   5.780  -0.294  1.00 63.72           H  
ATOM    166  CE2 PHE A  12     -14.878   8.367   1.752  1.00 63.72           C  
ATOM    167  HE2 PHE A  12     -14.762   8.684   2.778  1.00 63.72           H  
ATOM    168  CZ  PHE A  12     -14.313   7.150   1.339  1.00 63.72           C  
ATOM    169  HZ  PHE A  12     -13.772   6.544   2.050  1.00 63.72           H  
ATOM    170  N   LYS A  13     -16.785  12.252  -3.426  1.00 64.69           N  
ATOM    171  H   LYS A  13     -16.396  12.724  -2.623  1.00 64.69           H  
ATOM    172  CA  LYS A  13     -17.622  13.005  -4.370  1.00 64.69           C  
ATOM    173  HA  LYS A  13     -18.482  12.375  -4.596  1.00 64.69           H  
ATOM    174  C   LYS A  13     -16.865  13.243  -5.685  1.00 64.69           C  
ATOM    175  CB  LYS A  13     -18.128  14.285  -3.682  1.00 64.69           C  
ATOM    176  HB2 LYS A  13     -17.391  15.081  -3.786  1.00 64.69           H  
ATOM    177  HB3 LYS A  13     -18.249  14.076  -2.619  1.00 64.69           H  
ATOM    178  O   LYS A  13     -15.668  13.498  -5.666  1.00 64.69           O  
ATOM    179  CG  LYS A  13     -19.492  14.742  -4.223  1.00 64.69           C  
ATOM    180  HG2 LYS A  13     -19.376  15.108  -5.243  1.00 64.69           H  
ATOM    181  HG3 LYS A  13     -20.184  13.900  -4.221  1.00 64.69           H  
ATOM    182  CD  LYS A  13     -20.065  15.856  -3.334  1.00 64.69           C  
ATOM    183  HD2 LYS A  13     -19.396  16.716  -3.373  1.00 64.69           H  
ATOM    184  HD3 LYS A  13     -20.116  15.502  -2.305  1.00 64.69           H  
ATOM    185  CE  LYS A  13     -21.467  16.276  -3.789  1.00 64.69           C  
ATOM    186  HE2 LYS A  13     -21.418  16.581  -4.834  1.00 64.69           H  
ATOM    187  HE3 LYS A  13     -22.133  15.416  -3.717  1.00 64.69           H  
ATOM    188  NZ  LYS A  13     -21.978  17.399  -2.961  1.00 64.69           N  
ATOM    189  HZ1 LYS A  13     -22.912  17.662  -3.240  1.00 64.69           H  
ATOM    190  HZ2 LYS A  13     -21.385  18.209  -3.068  1.00 64.69           H  
ATOM    191  HZ3 LYS A  13     -21.985  17.152  -1.982  1.00 64.69           H  
ATOM    192  N   CYS A  14     -17.555  13.146  -6.826  1.00 64.90           N  
ATOM    193  H   CYS A  14     -18.546  12.971  -6.739  1.00 64.90           H  
ATOM    194  CA  CYS A  14     -17.001  13.178  -8.198  1.00 64.90           C  
ATOM    195  HA  CYS A  14     -17.859  13.219  -8.868  1.00 64.90           H  
ATOM    196  C   CYS A  14     -16.225  11.925  -8.649  1.00 64.90           C  
ATOM    197  CB  CYS A  14     -16.198  14.466  -8.465  1.00 64.90           C  
ATOM    198  HB2 CYS A  14     -15.984  14.550  -9.530  1.00 64.90           H  
ATOM    199  HB3 CYS A  14     -15.245  14.417  -7.939  1.00 64.90           H  
ATOM    200  O   CYS A  14     -15.743  11.904  -9.778  1.00 64.90           O  
ATOM    201  SG  CYS A  14     -17.112  15.930  -7.907  1.00 64.90           S  
ATOM    202  HG  CYS A  14     -17.705  16.235  -9.064  1.00 64.90           H  
ATOM    203  N   CYS A  15     -16.142  10.867  -7.833  1.00 68.21           N  
ATOM    204  H   CYS A  15     -16.484  10.928  -6.885  1.00 68.21           H  
ATOM    205  CA  CYS A  15     -15.577   9.596  -8.291  1.00 68.21           C  
ATOM    206  HA  CYS A  15     -14.813   9.807  -9.041  1.00 68.21           H  
ATOM    207  C   CYS A  15     -16.566   8.677  -8.997  1.00 68.21           C  
ATOM    208  CB  CYS A  15     -14.921   8.838  -7.138  1.00 68.21           C  
ATOM    209  HB2 CYS A  15     -14.929   7.774  -7.372  1.00 68.21           H  
ATOM    210  HB3 CYS A  15     -15.496   8.973  -6.222  1.00 68.21           H  
ATOM    211  O   CYS A  15     -16.119   7.770  -9.686  1.00 68.21           O  
ATOM    212  SG  CYS A  15     -13.204   9.274  -6.842  1.00 68.21           S  
ATOM    213  N   GLU A  16     -17.877   8.868  -8.853  1.00 64.33           N  
ATOM    214  H   GLU A  16     -18.208   9.606  -8.249  1.00 64.33           H  
ATOM    215  CA  GLU A  16     -18.859   7.900  -9.363  1.00 64.33           C  
ATOM    216  HA  GLU A  16     -18.704   6.941  -8.867  1.00 64.33           H  
ATOM    217  C   GLU A  16     -18.710   7.625 -10.865  1.00 64.33           C  
ATOM    218  CB  GLU A  16     -20.279   8.372  -9.040  1.00 64.33           C  
ATOM    219  HB2 GLU A  16     -20.986   7.695  -9.518  1.00 64.33           H  
ATOM    220  HB3 GLU A  16     -20.420   9.375  -9.443  1.00 64.33           H  
ATOM    221  O   GLU A  16     -18.722   6.466 -11.267  1.00 64.33           O  
ATOM    222  CG  GLU A  16     -20.542   8.371  -7.526  1.00 64.33           C  
ATOM    223  HG2 GLU A  16     -20.317   7.379  -7.136  1.00 64.33           H  
ATOM    224  HG3 GLU A  16     -19.871   9.084  -7.047  1.00 64.33           H  
ATOM    225  CD  GLU A  16     -21.990   8.739  -7.179  1.00 64.33           C  
ATOM    226  OE1 GLU A  16     -22.378   8.459  -6.026  1.00 64.33           O  
ATOM    227  OE2 GLU A  16     -22.672   9.329  -8.047  1.00 64.33           O  
ATOM    228  N   ALA A  17     -18.465   8.659 -11.677  1.00 67.37           N  
ATOM    229  H   ALA A  17     -18.459   9.590 -11.285  1.00 67.37           H  
ATOM    230  CA  ALA A  17     -18.245   8.509 -13.118  1.00 67.37           C  
ATOM    231  HA  ALA A  17     -19.012   7.846 -13.518  1.00 67.37           H  
ATOM    232  C   ALA A  17     -16.883   7.882 -13.484  1.00 67.37           C  
ATOM    233  CB  ALA A  17     -18.416   9.887 -13.770  1.00 67.37           C  
ATOM    234  HB1 ALA A  17     -19.415  10.272 -13.566  1.00 67.37           H  
ATOM    235  HB2 ALA A  17     -17.670  10.581 -13.385  1.00 67.37           H  
ATOM    236  HB3 ALA A  17     -18.289   9.794 -14.848  1.00 67.37           H  
ATOM    237  O   ALA A  17     -16.742   7.331 -14.571  1.00 67.37           O  
ATOM    238  N   GLY A  18     -15.883   7.969 -12.599  1.00 73.27           N  
ATOM    239  H   GLY A  18     -16.096   8.352 -11.689  1.00 73.27           H  
ATOM    240  CA  GLY A  18     -14.522   7.465 -12.823  1.00 73.27           C  
ATOM    241  HA2 GLY A  18     -13.810   8.242 -12.546  1.00 73.27           H  
ATOM    242  HA3 GLY A  18     -14.379   7.236 -13.879  1.00 73.27           H  
ATOM    243  C   GLY A  18     -14.176   6.206 -12.026  1.00 73.27           C  
ATOM    244  O   GLY A  18     -13.042   5.735 -12.092  1.00 73.27           O  
ATOM    245  N   MET A  19     -15.105   5.667 -11.231  1.00 79.20           N  
ATOM    246  H   MET A  19     -16.021   6.091 -11.194  1.00 79.20           H  
ATOM    247  CA  MET A  19     -14.849   4.457 -10.459  1.00 79.20           C  
ATOM    248  HA  MET A  19     -13.911   4.614  -9.927  1.00 79.20           H  
ATOM    249  C   MET A  19     -14.681   3.259 -11.399  1.00 79.20           C  
ATOM    250  CB  MET A  19     -15.949   4.173  -9.420  1.00 79.20           C  
ATOM    251  HB2 MET A  19     -16.922   4.485  -9.798  1.00 79.20           H  
ATOM    252  HB3 MET A  19     -15.986   3.099  -9.241  1.00 79.20           H  
ATOM    253  O   MET A  19     -15.457   3.102 -12.345  1.00 79.20           O  
ATOM    254  CG  MET A  19     -15.652   4.850  -8.075  1.00 79.20           C  
ATOM    255  HG2 MET A  19     -14.587   4.746  -7.866  1.00 79.20           H  
ATOM    256  HG3 MET A  19     -15.879   5.914  -8.145  1.00 79.20           H  
ATOM    257  SD  MET A  19     -16.531   4.151  -6.647  1.00 79.20           S  
ATOM    258  CE  MET A  19     -18.172   4.868  -6.919  1.00 79.20           C  
ATOM    259  HE1 MET A  19     -18.861   4.546  -6.138  1.00 79.20           H  
ATOM    260  HE2 MET A  19     -18.100   5.956  -6.892  1.00 79.20           H  
ATOM    261  HE3 MET A  19     -18.556   4.555  -7.890  1.00 79.20           H  
ATOM    262  N   PRO A  20     -13.724   2.357 -11.118  1.00 80.39           N  
ATOM    263  CA  PRO A  20     -13.660   1.080 -11.809  1.00 80.39           C  
ATOM    264  HA  PRO A  20     -13.402   1.260 -12.853  1.00 80.39           H  
ATOM    265  C   PRO A  20     -15.000   0.353 -11.721  1.00 80.39           C  
ATOM    266  CB  PRO A  20     -12.550   0.285 -11.125  1.00 80.39           C  
ATOM    267  HB2 PRO A  20     -12.013  -0.350 -11.829  1.00 80.39           H  
ATOM    268  HB3 PRO A  20     -12.960  -0.307 -10.307  1.00 80.39           H  
ATOM    269  O   PRO A  20     -15.661   0.366 -10.682  1.00 80.39           O  
ATOM    270  CG  PRO A  20     -11.665   1.379 -10.545  1.00 80.39           C  
ATOM    271  HG2 PRO A  20     -11.135   1.011  -9.666  1.00 80.39           H  
ATOM    272  HG3 PRO A  20     -10.971   1.741 -11.303  1.00 80.39           H  
ATOM    273  CD  PRO A  20     -12.640   2.482 -10.161  1.00 80.39           C  
ATOM    274  HD2 PRO A  20     -13.018   2.325  -9.150  1.00 80.39           H  
ATOM    275  HD3 PRO A  20     -12.146   3.450 -10.240  1.00 80.39           H  
ATOM    276  N   TYR A  21     -15.389  -0.326 -12.798  1.00 83.35           N  
ATOM    277  H   TYR A  21     -14.818  -0.250 -13.628  1.00 83.35           H  
ATOM    278  CA  TYR A  21     -16.719  -0.929 -12.932  1.00 83.35           C  
ATOM    279  HA  TYR A  21     -17.453  -0.123 -12.919  1.00 83.35           H  
ATOM    280  C   TYR A  21     -17.083  -1.919 -11.808  1.00 83.35           C  
ATOM    281  CB  TYR A  21     -16.803  -1.635 -14.292  1.00 83.35           C  
ATOM    282  HB2 TYR A  21     -16.414  -0.979 -15.071  1.00 83.35           H  
ATOM    283  HB3 TYR A  21     -17.854  -1.814 -14.520  1.00 83.35           H  
ATOM    284  O   TYR A  21     -18.268  -2.126 -11.536  1.00 83.35           O  
ATOM    285  CG  TYR A  21     -16.066  -2.961 -14.328  1.00 83.35           C  
ATOM    286  CD1 TYR A  21     -14.682  -3.002 -14.590  1.00 83.35           C  
ATOM    287  HD1 TYR A  21     -14.145  -2.094 -14.822  1.00 83.35           H  
ATOM    288  CD2 TYR A  21     -16.765  -4.150 -14.045  1.00 83.35           C  
ATOM    289  HD2 TYR A  21     -17.826  -4.110 -13.851  1.00 83.35           H  
ATOM    290  CE1 TYR A  21     -13.989  -4.228 -14.556  1.00 83.35           C  
ATOM    291  HE1 TYR A  21     -12.928  -4.257 -14.753  1.00 83.35           H  
ATOM    292  CE2 TYR A  21     -16.075  -5.375 -14.030  1.00 83.35           C  
ATOM    293  HE2 TYR A  21     -16.582  -6.313 -13.858  1.00 83.35           H  
ATOM    294  OH  TYR A  21     -14.063  -6.619 -14.229  1.00 83.35           O  
ATOM    295  HH  TYR A  21     -13.126  -6.556 -14.427  1.00 83.35           H  
ATOM    296  CZ  TYR A  21     -14.691  -5.418 -14.273  1.00 83.35           C  
ATOM    297  N   ASN A  22     -16.089  -2.537 -11.162  1.00 83.44           N  
ATOM    298  H   ASN A  22     -15.142  -2.322 -11.439  1.00 83.44           H  
ATOM    299  CA  ASN A  22     -16.251  -3.483 -10.057  1.00 83.44           C  
ATOM    300  HA  ASN A  22     -17.218  -3.974 -10.160  1.00 83.44           H  
ATOM    301  C   ASN A  22     -16.251  -2.827  -8.668  1.00 83.44           C  
ATOM    302  CB  ASN A  22     -15.162  -4.562 -10.162  1.00 83.44           C  
ATOM    303  HB2 ASN A  22     -15.191  -5.032 -11.145  1.00 83.44           H  
ATOM    304  HB3 ASN A  22     -15.374  -5.326  -9.413  1.00 83.44           H  
ATOM    305  O   ASN A  22     -16.467  -3.524  -7.675  1.00 83.44           O  
ATOM    306  CG  ASN A  22     -13.751  -4.043  -9.928  1.00 83.44           C  
ATOM    307  ND2 ASN A  22     -12.975  -4.749  -9.147  1.00 83.44           N  
ATOM    308 HD21 ASN A  22     -13.352  -5.456  -8.531  1.00 83.44           H  
ATOM    309 HD22 ASN A  22     -12.046  -4.422  -8.923  1.00 83.44           H  
ATOM    310  OD1 ASN A  22     -13.347  -3.003 -10.430  1.00 83.44           O  
ATOM    311  N   LYS A  23     -16.024  -1.515  -8.583  1.00 87.04           N  
ATOM    312  H   LYS A  23     -15.896  -0.989  -9.436  1.00 87.04           H  
ATOM    313  CA  LYS A  23     -15.967  -0.765  -7.330  1.00 87.04           C  
ATOM    314  HA  LYS A  23     -15.910  -1.472  -6.503  1.00 87.04           H  
ATOM    315  C   LYS A  23     -17.241   0.047  -7.116  1.00 87.04           C  
ATOM    316  CB  LYS A  23     -14.687   0.084  -7.283  1.00 87.04           C  
ATOM    317  HB2 LYS A  23     -14.643   0.748  -8.147  1.00 87.04           H  
ATOM    318  HB3 LYS A  23     -14.708   0.694  -6.380  1.00 87.04           H  
ATOM    319  O   LYS A  23     -17.846   0.557  -8.063  1.00 87.04           O  
ATOM    320  CG  LYS A  23     -13.441  -0.823  -7.252  1.00 87.04           C  
ATOM    321  HG2 LYS A  23     -13.332  -1.335  -8.208  1.00 87.04           H  
ATOM    322  HG3 LYS A  23     -13.580  -1.575  -6.476  1.00 87.04           H  
ATOM    323  CD  LYS A  23     -12.153  -0.051  -6.943  1.00 87.04           C  
ATOM    324  HD2 LYS A  23     -12.311   0.507  -6.020  1.00 87.04           H  
ATOM    325  HD3 LYS A  23     -11.930   0.671  -7.728  1.00 87.04           H  
ATOM    326  CE  LYS A  23     -10.971  -1.010  -6.716  1.00 87.04           C  
ATOM    327  HE2 LYS A  23     -11.302  -1.791  -6.031  1.00 87.04           H  
ATOM    328  HE3 LYS A  23     -10.163  -0.475  -6.217  1.00 87.04           H  
ATOM    329  NZ  LYS A  23     -10.429  -1.652  -7.940  1.00 87.04           N  
ATOM    330  HZ1 LYS A  23      -9.781  -1.048  -8.425  1.00 87.04           H  
ATOM    331  HZ2 LYS A  23      -9.797  -2.387  -7.657  1.00 87.04           H  
ATOM    332  HZ3 LYS A  23     -11.142  -2.035  -8.544  1.00 87.04           H  
ATOM    333  N   ARG A  24     -17.684   0.125  -5.864  1.00 84.18           N  
ATOM    334  H   ARG A  24     -17.177  -0.386  -5.155  1.00 84.18           H  
ATOM    335  CA  ARG A  24     -18.847   0.907  -5.436  1.00 84.18           C  
ATOM    336  HA  ARG A  24     -19.063   1.679  -6.176  1.00 84.18           H  
ATOM    337  C   ARG A  24     -18.526   1.616  -4.133  1.00 84.18           C  
ATOM    338  CB  ARG A  24     -20.078  -0.002  -5.251  1.00 84.18           C  
ATOM    339  HB2 ARG A  24     -20.884   0.582  -4.808  1.00 84.18           H  
ATOM    340  HB3 ARG A  24     -19.823  -0.793  -4.545  1.00 84.18           H  
ATOM    341  O   ARG A  24     -18.000   0.999  -3.211  1.00 84.18           O  
ATOM    342  CG  ARG A  24     -20.600  -0.655  -6.540  1.00 84.18           C  
ATOM    343  HG2 ARG A  24     -19.805  -1.230  -7.014  1.00 84.18           H  
ATOM    344  HG3 ARG A  24     -21.397  -1.348  -6.269  1.00 84.18           H  
ATOM    345  CD  ARG A  24     -21.167   0.374  -7.530  1.00 84.18           C  
ATOM    346  HD2 ARG A  24     -21.963   0.932  -7.038  1.00 84.18           H  
ATOM    347  HD3 ARG A  24     -20.391   1.086  -7.814  1.00 84.18           H  
ATOM    348  NE  ARG A  24     -21.713  -0.280  -8.735  1.00 84.18           N  
ATOM    349  HE  ARG A  24     -22.707  -0.456  -8.743  1.00 84.18           H  
ATOM    350  NH1 ARG A  24     -19.749  -0.420  -9.922  1.00 84.18           N  
ATOM    351 HH11 ARG A  24     -19.220  -0.852 -10.667  1.00 84.18           H  
ATOM    352 HH12 ARG A  24     -19.240   0.090  -9.214  1.00 84.18           H  
ATOM    353  NH2 ARG A  24     -21.602  -1.284 -10.777  1.00 84.18           N  
ATOM    354 HH21 ARG A  24     -21.043  -1.528 -11.582  1.00 84.18           H  
ATOM    355 HH22 ARG A  24     -22.599  -1.448 -10.763  1.00 84.18           H  
ATOM    356  CZ  ARG A  24     -21.022  -0.650  -9.798  1.00 84.18           C  
ATOM    357  N   LEU A  25     -18.885   2.889  -4.053  1.00 81.47           N  
ATOM    358  H   LEU A  25     -19.353   3.314  -4.840  1.00 81.47           H  
ATOM    359  CA  LEU A  25     -18.930   3.603  -2.789  1.00 81.47           C  
ATOM    360  HA  LEU A  25     -17.998   3.440  -2.248  1.00 81.47           H  
ATOM    361  C   LEU A  25     -20.094   3.055  -1.965  1.00 81.47           C  
ATOM    362  CB  LEU A  25     -19.107   5.098  -3.075  1.00 81.47           C  
ATOM    363  HB2 LEU A  25     -18.283   5.439  -3.702  1.00 81.47           H  
ATOM    364  HB3 LEU A  25     -20.036   5.243  -3.627  1.00 81.47           H  
ATOM    365  O   LEU A  25     -21.217   2.974  -2.463  1.00 81.47           O  
ATOM    366  CG  LEU A  25     -19.160   5.953  -1.800  1.00 81.47           C  
ATOM    367  HG  LEU A  25     -19.977   5.627  -1.156  1.00 81.47           H  
ATOM    368  CD1 LEU A  25     -17.851   5.838  -1.029  1.00 81.47           C  
ATOM    369 HD11 LEU A  25     -17.757   6.675  -0.337  1.00 81.47           H  
ATOM    370 HD12 LEU A  25     -17.852   4.924  -0.435  1.00 81.47           H  
ATOM    371 HD13 LEU A  25     -17.009   5.822  -1.721  1.00 81.47           H  
ATOM    372  CD2 LEU A  25     -19.434   7.396  -2.206  1.00 81.47           C  
ATOM    373 HD21 LEU A  25     -20.442   7.469  -2.613  1.00 81.47           H  
ATOM    374 HD22 LEU A  25     -18.734   7.711  -2.980  1.00 81.47           H  
ATOM    375 HD23 LEU A  25     -19.368   8.047  -1.334  1.00 81.47           H  
ATOM    376  N   VAL A  26     -19.829   2.681  -0.720  1.00 82.10           N  
ATOM    377  H   VAL A  26     -18.885   2.760  -0.369  1.00 82.10           H  
ATOM    378  CA  VAL A  26     -20.851   2.230   0.222  1.00 82.10           C  
ATOM    379  HA  VAL A  26     -21.824   2.579  -0.124  1.00 82.10           H  
ATOM    380  C   VAL A  26     -20.612   2.854   1.592  1.00 82.10           C  
ATOM    381  CB  VAL A  26     -20.919   0.693   0.317  1.00 82.10           C  
ATOM    382  HB  VAL A  26     -21.741   0.445   0.989  1.00 82.10           H  
ATOM    383  O   VAL A  26     -19.475   3.103   1.986  1.00 82.10           O  
ATOM    384  CG1 VAL A  26     -21.212   0.025  -1.035  1.00 82.10           C  
ATOM    385 HG11 VAL A  26     -21.377  -1.042  -0.889  1.00 82.10           H  
ATOM    386 HG12 VAL A  26     -20.375   0.169  -1.718  1.00 82.10           H  
ATOM    387 HG13 VAL A  26     -22.108   0.466  -1.471  1.00 82.10           H  
ATOM    388  CG2 VAL A  26     -19.651   0.066   0.891  1.00 82.10           C  
ATOM    389 HG21 VAL A  26     -19.844  -0.991   1.076  1.00 82.10           H  
ATOM    390 HG22 VAL A  26     -18.813   0.195   0.205  1.00 82.10           H  
ATOM    391 HG23 VAL A  26     -19.399   0.519   1.849  1.00 82.10           H  
ATOM    392  N   LYS A  27     -21.690   3.065   2.348  1.00 79.51           N  
ATOM    393  H   LYS A  27     -22.595   2.822   1.971  1.00 79.51           H  
ATOM    394  CA  LYS A  27     -21.607   3.396   3.772  1.00 79.51           C  
ATOM    395  HA  LYS A  27     -20.675   3.926   3.967  1.00 79.51           H  
ATOM    396  C   LYS A  27     -21.575   2.105   4.576  1.00 79.51           C  
ATOM    397  CB  LYS A  27     -22.774   4.305   4.189  1.00 79.51           C  
ATOM    398  HB2 LYS A  27     -22.850   4.312   5.276  1.00 79.51           H  
ATOM    399  HB3 LYS A  27     -23.710   3.929   3.775  1.00 79.51           H  
ATOM    400  O   LYS A  27     -22.539   1.342   4.535  1.00 79.51           O  
ATOM    401  CG  LYS A  27     -22.515   5.736   3.712  1.00 79.51           C  
ATOM    402  HG2 LYS A  27     -21.591   6.059   4.190  1.00 79.51           H  
ATOM    403  HG3 LYS A  27     -22.397   5.739   2.628  1.00 79.51           H  
ATOM    404  CD  LYS A  27     -23.617   6.730   4.100  1.00 79.51           C  
ATOM    405  HD2 LYS A  27     -23.646   6.832   5.185  1.00 79.51           H  
ATOM    406  HD3 LYS A  27     -24.577   6.338   3.763  1.00 79.51           H  
ATOM    407  CE  LYS A  27     -23.405   8.111   3.450  1.00 79.51           C  
ATOM    408  HE2 LYS A  27     -23.434   7.983   2.368  1.00 79.51           H  
ATOM    409  HE3 LYS A  27     -24.229   8.765   3.736  1.00 79.51           H  
ATOM    410  NZ  LYS A  27     -22.109   8.735   3.823  1.00 79.51           N  
ATOM    411  HZ1 LYS A  27     -21.950   8.813   4.817  1.00 79.51           H  
ATOM    412  HZ2 LYS A  27     -21.945   9.629   3.381  1.00 79.51           H  
ATOM    413  HZ3 LYS A  27     -21.345   8.180   3.464  1.00 79.51           H  
ATOM    414  N   VAL A  28     -20.496   1.870   5.314  1.00 79.51           N  
ATOM    415  H   VAL A  28     -19.759   2.559   5.311  1.00 79.51           H  
ATOM    416  CA  VAL A  28     -20.430   0.801   6.317  1.00 79.51           C  
ATOM    417  HA  VAL A  28     -21.210   0.073   6.095  1.00 79.51           H  
ATOM    418  C   VAL A  28     -20.743   1.368   7.692  1.00 79.51           C  
ATOM    419  CB  VAL A  28     -19.105   0.019   6.298  1.00 79.51           C  
ATOM    420  HB  VAL A  28     -19.126  -0.696   7.122  1.00 79.51           H  
ATOM    421  O   VAL A  28     -20.295   2.453   8.055  1.00 79.51           O  
ATOM    422  CG1 VAL A  28     -19.006  -0.793   5.003  1.00 79.51           C  
ATOM    423 HG11 VAL A  28     -18.063  -1.340   4.979  1.00 79.51           H  
ATOM    424 HG12 VAL A  28     -19.073  -0.136   4.135  1.00 79.51           H  
ATOM    425 HG13 VAL A  28     -19.824  -1.511   4.958  1.00 79.51           H  
ATOM    426  CG2 VAL A  28     -17.865   0.893   6.482  1.00 79.51           C  
ATOM    427 HG21 VAL A  28     -17.899   1.375   7.459  1.00 79.51           H  
ATOM    428 HG22 VAL A  28     -16.964   0.281   6.434  1.00 79.51           H  
ATOM    429 HG23 VAL A  28     -17.819   1.656   5.704  1.00 79.51           H  
ATOM    430  N   GLN A  29     -21.542   0.626   8.450  1.00 74.30           N  
ATOM    431  H   GLN A  29     -21.863  -0.261   8.089  1.00 74.30           H  
ATOM    432  CA  GLN A  29     -21.831   0.908   9.849  1.00 74.30           C  
ATOM    433  HA  GLN A  29     -21.659   1.960  10.080  1.00 74.30           H  
ATOM    434  C   GLN A  29     -20.903   0.062  10.703  1.00 74.30           C  
ATOM    435  CB  GLN A  29     -23.289   0.546  10.160  1.00 74.30           C  
ATOM    436  HB2 GLN A  29     -23.480  -0.479   9.844  1.00 74.30           H  
ATOM    437  HB3 GLN A  29     -23.453   0.596  11.236  1.00 74.30           H  
ATOM    438  O   GLN A  29     -21.000  -1.167  10.682  1.00 74.30           O  
ATOM    439  CG  GLN A  29     -24.290   1.461   9.456  1.00 74.30           C  
ATOM    440  HG2 GLN A  29     -24.091   1.480   8.385  1.00 74.30           H  
ATOM    441  HG3 GLN A  29     -25.292   1.058   9.605  1.00 74.30           H  
ATOM    442  CD  GLN A  29     -24.274   2.871   9.999  1.00 74.30           C  
ATOM    443  NE2 GLN A  29     -24.910   3.764   9.292  1.00 74.30           N  
ATOM    444 HE21 GLN A  29     -25.426   3.521   8.458  1.00 74.30           H  
ATOM    445 HE22 GLN A  29     -24.903   4.674   9.729  1.00 74.30           H  
ATOM    446  OE1 GLN A  29     -23.736   3.182  11.047  1.00 74.30           O  
ATOM    447  N   LEU A  30     -20.021   0.702  11.462  1.00 73.44           N  
ATOM    448  H   LEU A  30     -20.003   1.712  11.445  1.00 73.44           H  
ATOM    449  CA  LEU A  30     -19.307   0.021  12.534  1.00 73.44           C  
ATOM    450  HA  LEU A  30     -19.339  -1.059  12.391  1.00 73.44           H  
ATOM    451  C   LEU A  30     -20.049   0.342  13.826  1.00 73.44           C  
ATOM    452  CB  LEU A  30     -17.837   0.456  12.551  1.00 73.44           C  
ATOM    453  HB2 LEU A  30     -17.813   1.538  12.683  1.00 73.44           H  
ATOM    454  HB3 LEU A  30     -17.348  -0.008  13.407  1.00 73.44           H  
ATOM    455  O   LEU A  30     -20.164   1.509  14.191  1.00 73.44           O  
ATOM    456  CG  LEU A  30     -17.050   0.107  11.274  1.00 73.44           C  
ATOM    457  HG  LEU A  30     -17.513   0.589  10.413  1.00 73.44           H  
ATOM    458  CD1 LEU A  30     -15.628   0.646  11.414  1.00 73.44           C  
ATOM    459 HD11 LEU A  30     -15.084   0.491  10.482  1.00 73.44           H  
ATOM    460 HD12 LEU A  30     -15.658   1.717  11.616  1.00 73.44           H  
ATOM    461 HD13 LEU A  30     -15.108   0.141  12.227  1.00 73.44           H  
ATOM    462  CD2 LEU A  30     -16.970  -1.401  11.014  1.00 73.44           C  
ATOM    463 HD21 LEU A  30     -17.963  -1.794  10.796  1.00 73.44           H  
ATOM    464 HD22 LEU A  30     -16.551  -1.910  11.882  1.00 73.44           H  
ATOM    465 HD23 LEU A  30     -16.334  -1.587  10.148  1.00 73.44           H  
ATOM    466  N   SER A  31     -20.550  -0.687  14.510  1.00 66.99           N  
ATOM    467  H   SER A  31     -20.377  -1.622  14.169  1.00 66.99           H  
ATOM    468  CA  SER A  31     -21.429  -0.561  15.685  1.00 66.99           C  
ATOM    469  HA  SER A  31     -22.399  -0.188  15.357  1.00 66.99           H  
ATOM    470  C   SER A  31     -20.926   0.414  16.758  1.00 66.99           C  
ATOM    471  CB  SER A  31     -21.632  -1.942  16.319  1.00 66.99           C  
ATOM    472  HB2 SER A  31     -22.161  -1.833  17.266  1.00 66.99           H  
ATOM    473  HB3 SER A  31     -22.240  -2.551  15.649  1.00 66.99           H  
ATOM    474  O   SER A  31     -21.739   0.995  17.465  1.00 66.99           O  
ATOM    475  OG  SER A  31     -20.388  -2.591  16.531  1.00 66.99           O  
ATOM    476  HG  SER A  31     -20.550  -3.387  17.042  1.00 66.99           H  
ATOM    477  N   GLN A  32     -19.609   0.616  16.860  1.00 68.94           N  
ATOM    478  H   GLN A  32     -19.011   0.072  16.253  1.00 68.94           H  
ATOM    479  CA  GLN A  32     -18.968   1.501  17.837  1.00 68.94           C  
ATOM    480  HA  GLN A  32     -19.672   1.720  18.640  1.00 68.94           H  
ATOM    481  C   GLN A  32     -18.514   2.859  17.269  1.00 68.94           C  
ATOM    482  CB  GLN A  32     -17.767   0.765  18.448  1.00 68.94           C  
ATOM    483  HB2 GLN A  32     -17.011   0.610  17.679  1.00 68.94           H  
ATOM    484  HB3 GLN A  32     -17.340   1.398  19.226  1.00 68.94           H  
ATOM    485  O   GLN A  32     -18.226   3.766  18.041  1.00 68.94           O  
ATOM    486  CG  GLN A  32     -18.138  -0.595  19.069  1.00 68.94           C  
ATOM    487  HG2 GLN A  32     -18.518  -1.266  18.299  1.00 68.94           H  
ATOM    488  HG3 GLN A  32     -18.919  -0.450  19.816  1.00 68.94           H  
ATOM    489  CD  GLN A  32     -16.953  -1.274  19.744  1.00 68.94           C  
ATOM    490  NE2 GLN A  32     -17.064  -2.539  20.081  1.00 68.94           N  
ATOM    491 HE21 GLN A  32     -16.262  -2.917  20.566  1.00 68.94           H  
ATOM    492 HE22 GLN A  32     -17.940  -3.032  19.983  1.00 68.94           H  
ATOM    493  OE1 GLN A  32     -15.908  -0.705  19.983  1.00 68.94           O  
ATOM    494  N   PHE A  33     -18.434   3.021  15.943  1.00 68.37           N  
ATOM    495  H   PHE A  33     -18.797   2.287  15.350  1.00 68.37           H  
ATOM    496  CA  PHE A  33     -17.819   4.198  15.303  1.00 68.37           C  
ATOM    497  HA  PHE A  33     -17.551   4.920  16.074  1.00 68.37           H  
ATOM    498  C   PHE A  33     -18.754   4.959  14.352  1.00 68.37           C  
ATOM    499  CB  PHE A  33     -16.516   3.789  14.600  1.00 68.37           C  
ATOM    500  HB2 PHE A  33     -16.747   3.114  13.776  1.00 68.37           H  
ATOM    501  HB3 PHE A  33     -16.063   4.680  14.166  1.00 68.37           H  
ATOM    502  O   PHE A  33     -18.349   5.970  13.780  1.00 68.37           O  
ATOM    503  CG  PHE A  33     -15.486   3.146  15.508  1.00 68.37           C  
ATOM    504  CD1 PHE A  33     -14.807   3.931  16.459  1.00 68.37           C  
ATOM    505  HD1 PHE A  33     -15.032   4.983  16.556  1.00 68.37           H  
ATOM    506  CD2 PHE A  33     -15.204   1.769  15.412  1.00 68.37           C  
ATOM    507  HD2 PHE A  33     -15.716   1.158  14.683  1.00 68.37           H  
ATOM    508  CE1 PHE A  33     -13.854   3.344  17.309  1.00 68.37           C  
ATOM    509  HE1 PHE A  33     -13.344   3.942  18.050  1.00 68.37           H  
ATOM    510  CE2 PHE A  33     -14.249   1.182  16.261  1.00 68.37           C  
ATOM    511  HE2 PHE A  33     -14.028   0.128  16.188  1.00 68.37           H  
ATOM    512  CZ  PHE A  33     -13.574   1.970  17.209  1.00 68.37           C  
ATOM    513  HZ  PHE A  33     -12.846   1.521  17.868  1.00 68.37           H  
ATOM    514  N   GLY A  34     -19.992   4.490  14.179  1.00 76.60           N  
ATOM    515  H   GLY A  34     -20.233   3.610  14.612  1.00 76.60           H  
ATOM    516  CA  GLY A  34     -20.970   5.087  13.274  1.00 76.60           C  
ATOM    517  HA2 GLY A  34     -21.962   4.700  13.505  1.00 76.60           H  
ATOM    518  HA3 GLY A  34     -20.982   6.166  13.425  1.00 76.60           H  
ATOM    519  C   GLY A  34     -20.682   4.798  11.799  1.00 76.60           C  
ATOM    520  O   GLY A  34     -20.059   3.791  11.443  1.00 76.60           O  
ATOM    521  N   ASN A  35     -21.181   5.684  10.936  1.00 79.01           N  
ATOM    522  H   ASN A  35     -21.740   6.439  11.307  1.00 79.01           H  
ATOM    523  CA  ASN A  35     -21.113   5.535   9.486  1.00 79.01           C  
ATOM    524  HA  ASN A  35     -21.314   4.492   9.243  1.00 79.01           H  
ATOM    525  C   ASN A  35     -19.717   5.910   8.977  1.00 79.01           C  
ATOM    526  CB  ASN A  35     -22.153   6.424   8.765  1.00 79.01           C  
ATOM    527  HB2 ASN A  35     -21.833   7.463   8.838  1.00 79.01           H  
ATOM    528  HB3 ASN A  35     -22.156   6.150   7.710  1.00 79.01           H  
ATOM    529  O   ASN A  35     -19.228   7.005   9.250  1.00 79.01           O  
ATOM    530  CG  ASN A  35     -23.575   6.372   9.282  1.00 79.01           C  
ATOM    531  ND2 ASN A  35     -24.542   6.837   8.529  1.00 79.01           N  
ATOM    532 HD21 ASN A  35     -24.334   7.278   7.645  1.00 79.01           H  
ATOM    533 HD22 ASN A  35     -25.446   6.900   8.974  1.00 79.01           H  
ATOM    534  OD1 ASN A  35     -23.884   5.972  10.379  1.00 79.01           O  
ATOM    535  N   MET A  36     -19.143   5.063   8.131  1.00 82.90           N  
ATOM    536  H   MET A  36     -19.569   4.158   7.992  1.00 82.90           H  
ATOM    537  CA  MET A  36     -17.930   5.353   7.372  1.00 82.90           C  
ATOM    538  HA  MET A  36     -17.650   6.398   7.506  1.00 82.90           H  
ATOM    539  C   MET A  36     -18.190   5.109   5.888  1.00 82.90           C  
ATOM    540  CB  MET A  36     -16.793   4.484   7.913  1.00 82.90           C  
ATOM    541  HB2 MET A  36     -16.691   4.679   8.981  1.00 82.90           H  
ATOM    542  HB3 MET A  36     -17.053   3.433   7.781  1.00 82.90           H  
ATOM    543  O   MET A  36     -18.768   4.091   5.510  1.00 82.90           O  
ATOM    544  CG  MET A  36     -15.449   4.746   7.228  1.00 82.90           C  
ATOM    545  HG2 MET A  36     -15.119   5.758   7.460  1.00 82.90           H  
ATOM    546  HG3 MET A  36     -15.570   4.665   6.148  1.00 82.90           H  
ATOM    547  SD  MET A  36     -14.153   3.580   7.717  1.00 82.90           S  
ATOM    548  CE  MET A  36     -14.072   3.896   9.499  1.00 82.90           C  
ATOM    549  HE1 MET A  36     -14.970   3.509   9.979  1.00 82.90           H  
ATOM    550  HE2 MET A  36     -14.000   4.967   9.687  1.00 82.90           H  
ATOM    551  HE3 MET A  36     -13.204   3.384   9.915  1.00 82.90           H  
ATOM    552  N   ASP A  37     -17.765   6.040   5.043  1.00 84.87           N  
ATOM    553  H   ASP A  37     -17.256   6.836   5.402  1.00 84.87           H  
ATOM    554  CA  ASP A  37     -17.745   5.831   3.599  1.00 84.87           C  
ATOM    555  HA  ASP A  37     -18.636   5.282   3.294  1.00 84.87           H  
ATOM    556  C   ASP A  37     -16.521   4.980   3.238  1.00 84.87           C  
ATOM    557  CB  ASP A  37     -17.757   7.188   2.881  1.00 84.87           C  
ATOM    558  HB2 ASP A  37     -17.012   7.840   3.338  1.00 84.87           H  
ATOM    559  HB3 ASP A  37     -17.490   7.035   1.836  1.00 84.87           H  
ATOM    560  O   ASP A  37     -15.390   5.325   3.577  1.00 84.87           O  
ATOM    561  CG  ASP A  37     -19.127   7.870   2.933  1.00 84.87           C  
ATOM    562  OD1 ASP A  37     -20.152   7.213   2.657  1.00 84.87           O  
ATOM    563  OD2 ASP A  37     -19.240   9.066   3.277  1.00 84.87           O  
ATOM    564  N   VAL A  38     -16.747   3.851   2.568  1.00 88.76           N  
ATOM    565  H   VAL A  38     -17.701   3.615   2.335  1.00 88.76           H  
ATOM    566  CA  VAL A  38     -15.692   2.956   2.082  1.00 88.76           C  
ATOM    567  HA  VAL A  38     -14.748   3.500   2.075  1.00 88.76           H  
ATOM    568  C   VAL A  38     -15.978   2.530   0.651  1.00 88.76           C  
ATOM    569  CB  VAL A  38     -15.498   1.713   2.971  1.00 88.76           C  
ATOM    570  HB  VAL A  38     -14.660   1.154   2.553  1.00 88.76           H  
ATOM    571  O   VAL A  38     -17.112   2.582   0.173  1.00 88.76           O  
ATOM    572  CG1 VAL A  38     -15.114   2.066   4.408  1.00 88.76           C  
ATOM    573 HG11 VAL A  38     -14.904   1.161   4.977  1.00 88.76           H  
ATOM    574 HG12 VAL A  38     -14.221   2.691   4.404  1.00 88.76           H  
ATOM    575 HG13 VAL A  38     -15.918   2.621   4.892  1.00 88.76           H  
ATOM    576  CG2 VAL A  38     -16.711   0.782   2.977  1.00 88.76           C  
ATOM    577 HG21 VAL A  38     -16.890   0.384   1.978  1.00 88.76           H  
ATOM    578 HG22 VAL A  38     -16.522  -0.055   3.650  1.00 88.76           H  
ATOM    579 HG23 VAL A  38     -17.587   1.338   3.311  1.00 88.76           H  
ATOM    580  N   VAL A  39     -14.949   2.063  -0.050  1.00 88.86           N  
ATOM    581  H   VAL A  39     -14.037   2.023   0.382  1.00 88.86           H  
ATOM    582  CA  VAL A  39     -15.115   1.526  -1.401  1.00 88.86           C  
ATOM    583  HA  VAL A  39     -16.092   1.817  -1.788  1.00 88.86           H  
ATOM    584  C   VAL A  39     -15.100   0.012  -1.365  1.00 88.86           C  
ATOM    585  CB  VAL A  39     -14.092   2.130  -2.363  1.00 88.86           C  
ATOM    586  HB  VAL A  39     -13.083   1.950  -1.992  1.00 88.86           H  
ATOM    587  O   VAL A  39     -14.073  -0.602  -1.087  1.00 88.86           O  
ATOM    588  CG1 VAL A  39     -14.209   1.542  -3.774  1.00 88.86           C  
ATOM    589 HG11 VAL A  39     -13.976   0.477  -3.757  1.00 88.86           H  
ATOM    590 HG12 VAL A  39     -15.220   1.690  -4.153  1.00 88.86           H  
ATOM    591 HG13 VAL A  39     -13.496   2.040  -4.432  1.00 88.86           H  
ATOM    592  CG2 VAL A  39     -14.336   3.643  -2.418  1.00 88.86           C  
ATOM    593 HG21 VAL A  39     -14.330   3.999  -3.448  1.00 88.86           H  
ATOM    594 HG22 VAL A  39     -15.307   3.912  -2.002  1.00 88.86           H  
ATOM    595 HG23 VAL A  39     -13.561   4.136  -1.831  1.00 88.86           H  
ATOM    596  N   CYS A  40     -16.246  -0.583  -1.684  1.00 88.36           N  
ATOM    597  H   CYS A  40     -17.029   0.001  -1.939  1.00 88.36           H  
ATOM    598  CA  CYS A  40     -16.387  -2.018  -1.841  1.00 88.36           C  
ATOM    599  HA  CYS A  40     -15.721  -2.502  -1.126  1.00 88.36           H  
ATOM    600  C   CYS A  40     -15.980  -2.454  -3.248  1.00 88.36           C  
ATOM    601  CB  CYS A  40     -17.819  -2.448  -1.509  1.00 88.36           C  
ATOM    602  HB2 CYS A  40     -18.524  -1.686  -1.838  1.00 88.36           H  
ATOM    603  HB3 CYS A  40     -18.042  -3.389  -2.012  1.00 88.36           H  
ATOM    604  O   CYS A  40     -16.502  -1.952  -4.246  1.00 88.36           O  
ATOM    605  SG  CYS A  40     -17.932  -2.701   0.281  1.00 88.36           S  
ATOM    606  HG  CYS A  40     -19.260  -2.824   0.360  1.00 88.36           H  
ATOM    607  N   ASP A  41     -15.100  -3.444  -3.325  1.00 86.67           N  
ATOM    608  H   ASP A  41     -14.724  -3.800  -2.458  1.00 86.67           H  
ATOM    609  CA  ASP A  41     -14.848  -4.223  -4.526  1.00 86.67           C  
ATOM    610  HA  ASP A  41     -15.062  -3.600  -5.394  1.00 86.67           H  
ATOM    611  C   ASP A  41     -15.790  -5.433  -4.552  1.00 86.67           C  
ATOM    612  CB  ASP A  41     -13.370  -4.598  -4.606  1.00 86.67           C  
ATOM    613  HB2 ASP A  41     -13.129  -5.372  -3.877  1.00 86.67           H  
ATOM    614  HB3 ASP A  41     -12.772  -3.718  -4.372  1.00 86.67           H  
ATOM    615  O   ASP A  41     -15.829  -6.265  -3.641  1.00 86.67           O  
ATOM    616  CG  ASP A  41     -12.991  -5.092  -5.993  1.00 86.67           C  
ATOM    617  OD1 ASP A  41     -13.693  -5.956  -6.582  1.00 86.67           O  
ATOM    618  OD2 ASP A  41     -11.944  -4.626  -6.492  1.00 86.67           O  
ATOM    619  N   THR A  42     -16.610  -5.483  -5.595  1.00 83.88           N  
ATOM    620  H   THR A  42     -16.490  -4.773  -6.304  1.00 83.88           H  
ATOM    621  CA  THR A  42     -17.733  -6.420  -5.723  1.00 83.88           C  
ATOM    622  HA  THR A  42     -18.014  -6.771  -4.730  1.00 83.88           H  
ATOM    623  C   THR A  42     -17.397  -7.668  -6.531  1.00 83.88           C  
ATOM    624  CB  THR A  42     -18.963  -5.725  -6.330  1.00 83.88           C  
ATOM    625  HB  THR A  42     -19.767  -6.453  -6.441  1.00 83.88           H  
ATOM    626  O   THR A  42     -18.230  -8.569  -6.606  1.00 83.88           O  
ATOM    627  CG2 THR A  42     -19.470  -4.584  -5.445  1.00 83.88           C  
ATOM    628 HG21 THR A  42     -18.716  -3.804  -5.344  1.00 83.88           H  
ATOM    629 HG22 THR A  42     -20.368  -4.156  -5.891  1.00 83.88           H  
ATOM    630 HG23 THR A  42     -19.718  -4.971  -4.457  1.00 83.88           H  
ATOM    631  OG1 THR A  42     -18.668  -5.176  -7.598  1.00 83.88           O  
ATOM    632  HG1 THR A  42     -17.973  -4.525  -7.475  1.00 83.88           H  
ATOM    633  N   LYS A  43     -16.214  -7.723  -7.160  1.00 81.98           N  
ATOM    634  H   LYS A  43     -15.551  -6.980  -6.988  1.00 81.98           H  
ATOM    635  CA  LYS A  43     -15.852  -8.815  -8.081  1.00 81.98           C  
ATOM    636  HA  LYS A  43     -16.563  -9.632  -7.958  1.00 81.98           H  
ATOM    637  C   LYS A  43     -14.496  -9.456  -7.813  1.00 81.98           C  
ATOM    638  CB  LYS A  43     -15.929  -8.347  -9.542  1.00 81.98           C  
ATOM    639  HB2 LYS A  43     -15.679  -9.200 -10.173  1.00 81.98           H  
ATOM    640  HB3 LYS A  43     -15.181  -7.575  -9.722  1.00 81.98           H  
ATOM    641  O   LYS A  43     -14.232 -10.519  -8.369  1.00 81.98           O  
ATOM    642  CG  LYS A  43     -17.320  -7.835  -9.950  1.00 81.98           C  
ATOM    643  HG2 LYS A  43     -17.488  -6.846  -9.525  1.00 81.98           H  
ATOM    644  HG3 LYS A  43     -18.083  -8.520  -9.579  1.00 81.98           H  
ATOM    645  CD  LYS A  43     -17.413  -7.769 -11.477  1.00 81.98           C  
ATOM    646  HD2 LYS A  43     -16.608  -7.133 -11.846  1.00 81.98           H  
ATOM    647  HD3 LYS A  43     -17.278  -8.775 -11.873  1.00 81.98           H  
ATOM    648  CE  LYS A  43     -18.775  -7.222 -11.922  1.00 81.98           C  
ATOM    649  HE2 LYS A  43     -18.810  -6.155 -11.702  1.00 81.98           H  
ATOM    650  HE3 LYS A  43     -19.548  -7.708 -11.327  1.00 81.98           H  
ATOM    651  NZ  LYS A  43     -19.025  -7.472 -13.367  1.00 81.98           N  
ATOM    652  HZ1 LYS A  43     -18.308  -7.056 -13.945  1.00 81.98           H  
ATOM    653  HZ2 LYS A  43     -19.922  -7.102 -13.645  1.00 81.98           H  
ATOM    654  HZ3 LYS A  43     -19.031  -8.465 -13.548  1.00 81.98           H  
ATOM    655  N   THR A  44     -13.637  -8.847  -6.995  1.00 84.82           N  
ATOM    656  H   THR A  44     -13.894  -7.957  -6.592  1.00 84.82           H  
ATOM    657  CA  THR A  44     -12.311  -9.405  -6.688  1.00 84.82           C  
ATOM    658  HA  THR A  44     -11.730  -9.430  -7.610  1.00 84.82           H  
ATOM    659  C   THR A  44     -12.417 -10.836  -6.159  1.00 84.82           C  
ATOM    660  CB  THR A  44     -11.552  -8.512  -5.708  1.00 84.82           C  
ATOM    661  HB  THR A  44     -12.165  -8.298  -4.832  1.00 84.82           H  
ATOM    662  O   THR A  44     -13.185 -11.130  -5.236  1.00 84.82           O  
ATOM    663  CG2 THR A  44     -10.208  -9.076  -5.269  1.00 84.82           C  
ATOM    664 HG21 THR A  44      -9.656  -8.302  -4.735  1.00 84.82           H  
ATOM    665 HG22 THR A  44     -10.356  -9.921  -4.596  1.00 84.82           H  
ATOM    666 HG23 THR A  44      -9.620  -9.377  -6.135  1.00 84.82           H  
ATOM    667  OG1 THR A  44     -11.248  -7.320  -6.377  1.00 84.82           O  
ATOM    668  HG1 THR A  44     -12.070  -6.868  -6.581  1.00 84.82           H  
ATOM    669  N   GLN A  45     -11.654 -11.739  -6.782  1.00 78.20           N  
ATOM    670  H   GLN A  45     -11.019 -11.407  -7.494  1.00 78.20           H  
ATOM    671  CA  GLN A  45     -11.696 -13.188  -6.541  1.00 78.20           C  
ATOM    672  HA  GLN A  45     -11.144 -13.660  -7.354  1.00 78.20           H  
ATOM    673  C   GLN A  45     -13.114 -13.793  -6.607  1.00 78.20           C  
ATOM    674  CB  GLN A  45     -10.960 -13.545  -5.235  1.00 78.20           C  
ATOM    675  HB2 GLN A  45     -11.479 -13.103  -4.384  1.00 78.20           H  
ATOM    676  HB3 GLN A  45     -10.976 -14.629  -5.121  1.00 78.20           H  
ATOM    677  O   GLN A  45     -13.445 -14.680  -5.826  1.00 78.20           O  
ATOM    678  CG  GLN A  45      -9.493 -13.093  -5.225  1.00 78.20           C  
ATOM    679  HG2 GLN A  45      -9.002 -13.457  -6.128  1.00 78.20           H  
ATOM    680  HG3 GLN A  45      -9.440 -12.005  -5.227  1.00 78.20           H  
ATOM    681  CD  GLN A  45      -8.709 -13.612  -4.022  1.00 78.20           C  
ATOM    682  NE2 GLN A  45      -7.471 -13.199  -3.889  1.00 78.20           N  
ATOM    683 HE21 GLN A  45      -7.073 -12.559  -4.561  1.00 78.20           H  
ATOM    684 HE22 GLN A  45      -6.908 -13.614  -3.160  1.00 78.20           H  
ATOM    685  OE1 GLN A  45      -9.168 -14.385  -3.189  1.00 78.20           O  
ATOM    686  N   ASN A  46     -13.975 -13.294  -7.504  1.00 77.74           N  
ATOM    687  H   ASN A  46     -13.673 -12.529  -8.091  1.00 77.74           H  
ATOM    688  CA  ASN A  46     -15.384 -13.703  -7.623  1.00 77.74           C  
ATOM    689  HA  ASN A  46     -15.858 -13.005  -8.314  1.00 77.74           H  
ATOM    690  C   ASN A  46     -16.175 -13.573  -6.309  1.00 77.74           C  
ATOM    691  CB  ASN A  46     -15.479 -15.105  -8.255  1.00 77.74           C  
ATOM    692  HB2 ASN A  46     -16.526 -15.395  -8.344  1.00 77.74           H  
ATOM    693  HB3 ASN A  46     -14.986 -15.831  -7.608  1.00 77.74           H  
ATOM    694  O   ASN A  46     -17.125 -14.316  -6.067  1.00 77.74           O  
ATOM    695  CG  ASN A  46     -14.881 -15.161  -9.643  1.00 77.74           C  
ATOM    696  ND2 ASN A  46     -14.205 -16.233  -9.980  1.00 77.74           N  
ATOM    697 HD21 ASN A  46     -13.827 -16.253 -10.917  1.00 77.74           H  
ATOM    698 HD22 ASN A  46     -14.096 -16.996  -9.328  1.00 77.74           H  
ATOM    699  OD1 ASN A  46     -15.016 -14.250 -10.441  1.00 77.74           O  
ATOM    700  N   SER A  47     -15.780 -12.638  -5.442  1.00 78.77           N  
ATOM    701  H   SER A  47     -14.992 -12.053  -5.685  1.00 78.77           H  
ATOM    702  CA  SER A  47     -16.383 -12.456  -4.126  1.00 78.77           C  
ATOM    703  HA  SER A  47     -17.341 -12.975  -4.104  1.00 78.77           H  
ATOM    704  C   SER A  47     -16.662 -10.982  -3.837  1.00 78.77           C  
ATOM    705  CB  SER A  47     -15.495 -13.106  -3.060  1.00 78.77           C  
ATOM    706  HB2 SER A  47     -15.165 -14.083  -3.415  1.00 78.77           H  
ATOM    707  HB3 SER A  47     -16.083 -13.251  -2.153  1.00 78.77           H  
ATOM    708  O   SER A  47     -15.890 -10.099  -4.211  1.00 78.77           O  
ATOM    709  OG  SER A  47     -14.366 -12.306  -2.761  1.00 78.77           O  
ATOM    710  HG  SER A  47     -14.037 -11.982  -3.602  1.00 78.77           H  
ATOM    711  N   SER A  48     -17.760 -10.713  -3.133  1.00 78.44           N  
ATOM    712  H   SER A  48     -18.395 -11.461  -2.895  1.00 78.44           H  
ATOM    713  CA  SER A  48     -18.075  -9.388  -2.595  1.00 78.44           C  
ATOM    714  HA  SER A  48     -17.663  -8.629  -3.260  1.00 78.44           H  
ATOM    715  C   SER A  48     -17.453  -9.183  -1.208  1.00 78.44           C  
ATOM    716  CB  SER A  48     -19.597  -9.206  -2.561  1.00 78.44           C  
ATOM    717  HB2 SER A  48     -19.985  -9.292  -3.576  1.00 78.44           H  
ATOM    718  HB3 SER A  48     -19.848  -8.218  -2.176  1.00 78.44           H  
ATOM    719  O   SER A  48     -17.008 -10.134  -0.556  1.00 78.44           O  
ATOM    720  OG  SER A  48     -20.192 -10.204  -1.753  1.00 78.44           O  
ATOM    721  HG  SER A  48     -20.473  -9.831  -0.915  1.00 78.44           H  
ATOM    722  N   GLY A  49     -17.458  -7.935  -0.732  1.00 85.72           N  
ATOM    723  H   GLY A  49     -17.750  -7.188  -1.346  1.00 85.72           H  
ATOM    724  CA  GLY A  49     -17.109  -7.581   0.651  1.00 85.72           C  
ATOM    725  HA2 GLY A  49     -17.735  -6.747   0.966  1.00 85.72           H  
ATOM    726  HA3 GLY A  49     -17.319  -8.423   1.312  1.00 85.72           H  
ATOM    727  C   GLY A  49     -15.655  -7.166   0.873  1.00 85.72           C  
ATOM    728  O   GLY A  49     -15.262  -6.937   2.013  1.00 85.72           O  
ATOM    729  N   TRP A  50     -14.861  -7.056  -0.190  1.00 93.93           N  
ATOM    730  H   TRP A  50     -15.241  -7.229  -1.109  1.00 93.93           H  
ATOM    731  CA  TRP A  50     -13.538  -6.447  -0.114  1.00 93.93           C  
ATOM    732  HA  TRP A  50     -13.004  -6.826   0.757  1.00 93.93           H  
ATOM    733  C   TRP A  50     -13.667  -4.934   0.014  1.00 93.93           C  
ATOM    734  CB  TRP A  50     -12.753  -6.813  -1.371  1.00 93.93           C  
ATOM    735  HB2 TRP A  50     -13.389  -6.617  -2.234  1.00 93.93           H  
ATOM    736  HB3 TRP A  50     -11.868  -6.181  -1.440  1.00 93.93           H  
ATOM    737  O   TRP A  50     -14.328  -4.305  -0.804  1.00 93.93           O  
ATOM    738  CG  TRP A  50     -12.319  -8.235  -1.432  1.00 93.93           C  
ATOM    739  CD1 TRP A  50     -12.882  -9.200  -2.192  1.00 93.93           C  
ATOM    740  HD1 TRP A  50     -13.710  -9.059  -2.870  1.00 93.93           H  
ATOM    741  CD2 TRP A  50     -11.247  -8.878  -0.682  1.00 93.93           C  
ATOM    742  CE2 TRP A  50     -11.233 -10.262  -1.024  1.00 93.93           C  
ATOM    743  CE3 TRP A  50     -10.302  -8.435   0.268  1.00 93.93           C  
ATOM    744  HE3 TRP A  50     -10.282  -7.392   0.547  1.00 93.93           H  
ATOM    745  NE1 TRP A  50     -12.236 -10.397  -1.960  1.00 93.93           N  
ATOM    746  HE1 TRP A  50     -12.500 -11.257  -2.417  1.00 93.93           H  
ATOM    747  CH2 TRP A  50      -9.423 -10.700   0.516  1.00 93.93           C  
ATOM    748  HH2 TRP A  50      -8.715 -11.377   0.970  1.00 93.93           H  
ATOM    749  CZ2 TRP A  50     -10.337 -11.169  -0.443  1.00 93.93           C  
ATOM    750  HZ2 TRP A  50     -10.344 -12.207  -0.740  1.00 93.93           H  
ATOM    751  CZ3 TRP A  50      -9.405  -9.338   0.869  1.00 93.93           C  
ATOM    752  HZ3 TRP A  50      -8.689  -8.979   1.593  1.00 93.93           H  
ATOM    753  N   ILE A  51     -13.010  -4.348   1.003  1.00 94.57           N  
ATOM    754  H   ILE A  51     -12.515  -4.940   1.655  1.00 94.57           H  
ATOM    755  CA  ILE A  51     -12.897  -2.908   1.208  1.00 94.57           C  
ATOM    756  HA  ILE A  51     -13.680  -2.391   0.653  1.00 94.57           H  
ATOM    757  C   ILE A  51     -11.538  -2.468   0.672  1.00 94.57           C  
ATOM    758  CB  ILE A  51     -13.066  -2.568   2.705  1.00 94.57           C  
ATOM    759  HB  ILE A  51     -12.332  -3.136   3.276  1.00 94.57           H  
ATOM    760  O   ILE A  51     -10.511  -2.940   1.151  1.00 94.57           O  
ATOM    761  CG1 ILE A  51     -14.478  -2.959   3.202  1.00 94.57           C  
ATOM    762 HG12 ILE A  51     -15.218  -2.298   2.751  1.00 94.57           H  
ATOM    763 HG13 ILE A  51     -14.708  -3.978   2.892  1.00 94.57           H  
ATOM    764  CG2 ILE A  51     -12.791  -1.070   2.918  1.00 94.57           C  
ATOM    765 HG21 ILE A  51     -11.733  -0.853   2.766  1.00 94.57           H  
ATOM    766 HG22 ILE A  51     -13.366  -0.490   2.196  1.00 94.57           H  
ATOM    767 HG23 ILE A  51     -13.043  -0.756   3.931  1.00 94.57           H  
ATOM    768  CD1 ILE A  51     -14.626  -2.918   4.729  1.00 94.57           C  
ATOM    769 HD11 ILE A  51     -14.552  -1.896   5.099  1.00 94.57           H  
ATOM    770 HD12 ILE A  51     -13.853  -3.532   5.193  1.00 94.57           H  
ATOM    771 HD13 ILE A  51     -15.604  -3.313   5.004  1.00 94.57           H  
ATOM    772  N   LEU A  52     -11.519  -1.575  -0.315  1.00 94.83           N  
ATOM    773  H   LEU A  52     -12.405  -1.206  -0.631  1.00 94.83           H  
ATOM    774  CA  LEU A  52     -10.297  -0.950  -0.816  1.00 94.83           C  
ATOM    775  HA  LEU A  52      -9.562  -1.726  -1.031  1.00 94.83           H  
ATOM    776  C   LEU A  52      -9.723  -0.021   0.257  1.00 94.83           C  
ATOM    777  CB  LEU A  52     -10.634  -0.181  -2.103  1.00 94.83           C  
ATOM    778  HB2 LEU A  52     -11.164  -0.841  -2.790  1.00 94.83           H  
ATOM    779  HB3 LEU A  52     -11.311   0.630  -1.831  1.00 94.83           H  
ATOM    780  O   LEU A  52     -10.430   0.863   0.739  1.00 94.83           O  
ATOM    781  CG  LEU A  52      -9.414   0.422  -2.823  1.00 94.83           C  
ATOM    782  HG  LEU A  52      -8.779   0.952  -2.114  1.00 94.83           H  
ATOM    783  CD1 LEU A  52      -8.596  -0.667  -3.518  1.00 94.83           C  
ATOM    784 HD11 LEU A  52      -9.221  -1.262  -4.185  1.00 94.83           H  
ATOM    785 HD12 LEU A  52      -7.785  -0.216  -4.090  1.00 94.83           H  
ATOM    786 HD13 LEU A  52      -8.139  -1.318  -2.773  1.00 94.83           H  
ATOM    787  CD2 LEU A  52      -9.902   1.423  -3.872  1.00 94.83           C  
ATOM    788 HD21 LEU A  52     -10.437   2.232  -3.374  1.00 94.83           H  
ATOM    789 HD22 LEU A  52      -9.049   1.858  -4.394  1.00 94.83           H  
ATOM    790 HD23 LEU A  52     -10.567   0.934  -4.583  1.00 94.83           H  
ATOM    791  N   ILE A  53      -8.450  -0.205   0.604  1.00 96.76           N  
ATOM    792  H   ILE A  53      -7.941  -0.968   0.181  1.00 96.76           H  
ATOM    793  CA  ILE A  53      -7.763   0.610   1.616  1.00 96.76           C  
ATOM    794  HA  ILE A  53      -8.476   1.334   2.013  1.00 96.76           H  
ATOM    795  C   ILE A  53      -6.623   1.448   1.028  1.00 96.76           C  
ATOM    796  CB  ILE A  53      -7.320  -0.244   2.823  1.00 96.76           C  
ATOM    797  HB  ILE A  53      -6.994   0.447   3.601  1.00 96.76           H  
ATOM    798  O   ILE A  53      -6.303   2.507   1.563  1.00 96.76           O  
ATOM    799  CG1 ILE A  53      -6.163  -1.213   2.500  1.00 96.76           C  
ATOM    800 HG12 ILE A  53      -6.543  -2.042   1.904  1.00 96.76           H  
ATOM    801 HG13 ILE A  53      -5.397  -0.686   1.931  1.00 96.76           H  
ATOM    802  CG2 ILE A  53      -8.510  -1.012   3.410  1.00 96.76           C  
ATOM    803 HG21 ILE A  53      -8.264  -1.373   4.408  1.00 96.76           H  
ATOM    804 HG22 ILE A  53      -9.381  -0.361   3.484  1.00 96.76           H  
ATOM    805 HG23 ILE A  53      -8.760  -1.857   2.768  1.00 96.76           H  
ATOM    806  CD1 ILE A  53      -5.464  -1.789   3.734  1.00 96.76           C  
ATOM    807 HD11 ILE A  53      -4.954  -0.991   4.272  1.00 96.76           H  
ATOM    808 HD12 ILE A  53      -6.179  -2.266   4.406  1.00 96.76           H  
ATOM    809 HD13 ILE A  53      -4.728  -2.529   3.422  1.00 96.76           H  
ATOM    810  N   GLN A  54      -6.048   1.005  -0.092  1.00 96.74           N  
ATOM    811  H   GLN A  54      -6.346   0.118  -0.474  1.00 96.74           H  
ATOM    812  CA  GLN A  54      -5.038   1.734  -0.850  1.00 96.74           C  
ATOM    813  HA  GLN A  54      -5.212   2.799  -0.700  1.00 96.74           H  
ATOM    814  C   GLN A  54      -5.180   1.421  -2.342  1.00 96.74           C  
ATOM    815  CB  GLN A  54      -3.640   1.406  -0.298  1.00 96.74           C  
ATOM    816  HB2 GLN A  54      -3.467   0.331  -0.345  1.00 96.74           H  
ATOM    817  HB3 GLN A  54      -3.625   1.690   0.755  1.00 96.74           H  
ATOM    818  O   GLN A  54      -5.568   0.308  -2.710  1.00 96.74           O  
ATOM    819  CG  GLN A  54      -2.462   2.107  -0.996  1.00 96.74           C  
ATOM    820  HG2 GLN A  54      -1.667   2.241  -0.262  1.00 96.74           H  
ATOM    821  HG3 GLN A  54      -2.756   3.098  -1.342  1.00 96.74           H  
ATOM    822  CD  GLN A  54      -1.861   1.314  -2.154  1.00 96.74           C  
ATOM    823  NE2 GLN A  54      -0.654   1.641  -2.541  1.00 96.74           N  
ATOM    824 HE21 GLN A  54      -0.211   1.088  -3.261  1.00 96.74           H  
ATOM    825 HE22 GLN A  54      -0.105   2.308  -2.017  1.00 96.74           H  
ATOM    826  OE1 GLN A  54      -2.440   0.391  -2.708  1.00 96.74           O  
ATOM    827  N   ARG A  55      -4.883   2.410  -3.189  1.00 95.24           N  
ATOM    828  H   ARG A  55      -4.630   3.304  -2.793  1.00 95.24           H  
ATOM    829  CA  ARG A  55      -4.771   2.259  -4.643  1.00 95.24           C  
ATOM    830  HA  ARG A  55      -4.441   1.244  -4.862  1.00 95.24           H  
ATOM    831  C   ARG A  55      -3.738   3.232  -5.197  1.00 95.24           C  
ATOM    832  CB  ARG A  55      -6.148   2.496  -5.276  1.00 95.24           C  
ATOM    833  HB2 ARG A  55      -6.837   1.748  -4.883  1.00 95.24           H  
ATOM    834  HB3 ARG A  55      -6.498   3.486  -4.981  1.00 95.24           H  
ATOM    835  O   ARG A  55      -3.776   4.404  -4.831  1.00 95.24           O  
ATOM    836  CG  ARG A  55      -6.171   2.435  -6.807  1.00 95.24           C  
ATOM    837  HG2 ARG A  55      -5.843   1.453  -7.149  1.00 95.24           H  
ATOM    838  HG3 ARG A  55      -5.512   3.199  -7.218  1.00 95.24           H  
ATOM    839  CD  ARG A  55      -7.600   2.710  -7.285  1.00 95.24           C  
ATOM    840  HD2 ARG A  55      -8.253   1.928  -6.898  1.00 95.24           H  
ATOM    841  HD3 ARG A  55      -7.946   3.650  -6.855  1.00 95.24           H  
ATOM    842  NE  ARG A  55      -7.657   2.814  -8.759  1.00 95.24           N  
ATOM    843  HE  ARG A  55      -7.221   3.632  -9.159  1.00 95.24           H  
ATOM    844  NH1 ARG A  55      -8.781   0.900  -9.129  1.00 95.24           N  
ATOM    845 HH11 ARG A  55      -8.277   0.045  -9.316  1.00 95.24           H  
ATOM    846 HH12 ARG A  55      -8.868   0.972  -8.126  1.00 95.24           H  
ATOM    847  NH2 ARG A  55      -8.005   2.013 -10.874  1.00 95.24           N  
ATOM    848 HH21 ARG A  55      -8.390   1.308 -11.487  1.00 95.24           H  
ATOM    849 HH22 ARG A  55      -7.497   2.801 -11.247  1.00 95.24           H  
ATOM    850  CZ  ARG A  55      -8.152   1.925  -9.590  1.00 95.24           C  
ATOM    851  N   ILE A  56      -2.890   2.767  -6.112  1.00 95.05           N  
ATOM    852  H   ILE A  56      -2.900   1.775  -6.301  1.00 95.05           H  
ATOM    853  CA  ILE A  56      -1.988   3.606  -6.919  1.00 95.05           C  
ATOM    854  HA  ILE A  56      -2.354   4.633  -6.895  1.00 95.05           H  
ATOM    855  C   ILE A  56      -2.023   3.116  -8.366  1.00 95.05           C  
ATOM    856  CB  ILE A  56      -0.541   3.611  -6.376  1.00 95.05           C  
ATOM    857  HB  ILE A  56      -0.114   2.615  -6.493  1.00 95.05           H  
ATOM    858  O   ILE A  56      -1.898   1.913  -8.607  1.00 95.05           O  
ATOM    859  CG1 ILE A  56      -0.523   3.989  -4.885  1.00 95.05           C  
ATOM    860 HG12 ILE A  56      -0.980   4.971  -4.768  1.00 95.05           H  
ATOM    861 HG13 ILE A  56      -1.140   3.280  -4.332  1.00 95.05           H  
ATOM    862  CG2 ILE A  56       0.320   4.623  -7.158  1.00 95.05           C  
ATOM    863 HG21 ILE A  56      -0.027   5.638  -6.965  1.00 95.05           H  
ATOM    864 HG22 ILE A  56       0.264   4.447  -8.232  1.00 95.05           H  
ATOM    865 HG23 ILE A  56       1.366   4.542  -6.863  1.00 95.05           H  
ATOM    866  CD1 ILE A  56       0.870   3.992  -4.247  1.00 95.05           C  
ATOM    867 HD11 ILE A  56       1.401   3.081  -4.524  1.00 95.05           H  
ATOM    868 HD12 ILE A  56       1.442   4.856  -4.585  1.00 95.05           H  
ATOM    869 HD13 ILE A  56       0.770   4.048  -3.163  1.00 95.05           H  
ATOM    870  N   GLN A  57      -2.194   4.023  -9.329  1.00 92.52           N  
ATOM    871  H   GLN A  57      -2.255   4.994  -9.057  1.00 92.52           H  
ATOM    872  CA  GLN A  57      -2.290   3.693 -10.759  1.00 92.52           C  
ATOM    873  HA  GLN A  57      -1.971   2.661 -10.904  1.00 92.52           H  
ATOM    874  C   GLN A  57      -1.367   4.557 -11.632  1.00 92.52           C  
ATOM    875  CB  GLN A  57      -3.758   3.780 -11.203  1.00 92.52           C  
ATOM    876  HB2 GLN A  57      -4.351   3.132 -10.557  1.00 92.52           H  
ATOM    877  HB3 GLN A  57      -3.839   3.404 -12.223  1.00 92.52           H  
ATOM    878  O   GLN A  57      -0.983   5.648 -11.232  1.00 92.52           O  
ATOM    879  CG  GLN A  57      -4.333   5.207 -11.153  1.00 92.52           C  
ATOM    880  HG2 GLN A  57      -3.775   5.849 -11.834  1.00 92.52           H  
ATOM    881  HG3 GLN A  57      -4.232   5.613 -10.146  1.00 92.52           H  
ATOM    882  CD  GLN A  57      -5.806   5.266 -11.538  1.00 92.52           C  
ATOM    883  NE2 GLN A  57      -6.339   6.446 -11.749  1.00 92.52           N  
ATOM    884 HE21 GLN A  57      -7.333   6.481 -11.929  1.00 92.52           H  
ATOM    885 HE22 GLN A  57      -5.773   7.278 -11.671  1.00 92.52           H  
ATOM    886  OE1 GLN A  57      -6.508   4.266 -11.648  1.00 92.52           O  
ATOM    887  N   LEU A  58      -1.027   4.094 -12.844  1.00 87.84           N  
ATOM    888  H   LEU A  58      -1.269   3.139 -13.067  1.00 87.84           H  
ATOM    889  CA  LEU A  58      -0.111   4.811 -13.756  1.00 87.84           C  
ATOM    890  HA  LEU A  58       0.877   4.865 -13.297  1.00 87.84           H  
ATOM    891  C   LEU A  58      -0.513   6.263 -14.051  1.00 87.84           C  
ATOM    892  CB  LEU A  58      -0.031   4.082 -15.111  1.00 87.84           C  
ATOM    893  HB2 LEU A  58      -1.043   3.858 -15.451  1.00 87.84           H  
ATOM    894  HB3 LEU A  58       0.409   4.765 -15.838  1.00 87.84           H  
ATOM    895  O   LEU A  58       0.347   7.126 -14.159  1.00 87.84           O  
ATOM    896  CG  LEU A  58       0.800   2.797 -15.142  1.00 87.84           C  
ATOM    897  HG  LEU A  58       0.363   2.075 -14.451  1.00 87.84           H  
ATOM    898  CD1 LEU A  58       0.764   2.185 -16.541  1.00 87.84           C  
ATOM    899 HD11 LEU A  58       1.371   1.281 -16.575  1.00 87.84           H  
ATOM    900 HD12 LEU A  58       1.158   2.897 -17.266  1.00 87.84           H  
ATOM    901 HD13 LEU A  58      -0.263   1.933 -16.806  1.00 87.84           H  
ATOM    902  CD2 LEU A  58       2.255   3.036 -14.767  1.00 87.84           C  
ATOM    903 HD21 LEU A  58       2.839   2.128 -14.920  1.00 87.84           H  
ATOM    904 HD22 LEU A  58       2.664   3.832 -15.388  1.00 87.84           H  
ATOM    905 HD23 LEU A  58       2.330   3.315 -13.716  1.00 87.84           H  
ATOM    906  N   ALA A  59      -1.812   6.530 -14.206  1.00 78.88           N  
ATOM    907  H   ALA A  59      -2.468   5.768 -14.107  1.00 78.88           H  
ATOM    908  CA  ALA A  59      -2.336   7.880 -14.441  1.00 78.88           C  
ATOM    909  HA  ALA A  59      -1.619   8.427 -15.054  1.00 78.88           H  
ATOM    910  C   ALA A  59      -2.505   8.695 -13.141  1.00 78.88           C  
ATOM    911  CB  ALA A  59      -3.643   7.758 -15.234  1.00 78.88           C  
ATOM    912  HB1 ALA A  59      -4.000   8.754 -15.498  1.00 78.88           H  
ATOM    913  HB2 ALA A  59      -3.470   7.194 -16.150  1.00 78.88           H  
ATOM    914  HB3 ALA A  59      -4.400   7.257 -14.631  1.00 78.88           H  
ATOM    915  O   ALA A  59      -3.111   9.766 -13.150  1.00 78.88           O  
ATOM    916  N   GLY A  60      -2.048   8.145 -12.019  1.00 76.75           N  
ATOM    917  H   GLY A  60      -1.497   7.300 -12.085  1.00 76.75           H  
ATOM    918  CA  GLY A  60      -2.052   8.769 -10.712  1.00 76.75           C  
ATOM    919  HA2 GLY A  60      -3.049   9.138 -10.472  1.00 76.75           H  
ATOM    920  HA3 GLY A  60      -1.769   8.010  -9.983  1.00 76.75           H  
ATOM    921  C   GLY A  60      -1.042   9.907 -10.612  1.00 76.75           C  
ATOM    922  O   GLY A  60      -0.033   9.942 -11.314  1.00 76.75           O  
ATOM    923  N   SER A  61      -1.325  10.862  -9.734  1.00 76.02           N  
ATOM    924  H   SER A  61      -2.134  10.717  -9.146  1.00 76.02           H  
ATOM    925  CA  SER A  61      -0.456  12.014  -9.465  1.00 76.02           C  
ATOM    926  HA  SER A  61       0.530  11.822  -9.888  1.00 76.02           H  
ATOM    927  C   SER A  61      -0.251  12.241  -7.970  1.00 76.02           C  
ATOM    928  CB  SER A  61      -1.024  13.267 -10.141  1.00 76.02           C  
ATOM    929  HB2 SER A  61      -0.272  14.056 -10.125  1.00 76.02           H  
ATOM    930  HB3 SER A  61      -1.263  13.038 -11.180  1.00 76.02           H  
ATOM    931  O   SER A  61       0.305  13.266  -7.568  1.00 76.02           O  
ATOM    932  OG  SER A  61      -2.189  13.723  -9.474  1.00 76.02           O  
ATOM    933  HG  SER A  61      -1.903  14.105  -8.641  1.00 76.02           H  
ATOM    934  N   LEU A  62      -0.770  11.342  -7.130  1.00 80.39           N  
ATOM    935  H   LEU A  62      -1.112  10.461  -7.489  1.00 80.39           H  
ATOM    936  CA  LEU A  62      -0.729  11.507  -5.692  1.00 80.39           C  
ATOM    937  HA  LEU A  62      -0.901  12.560  -5.469  1.00 80.39           H  
ATOM    938  C   LEU A  62       0.644  11.105  -5.173  1.00 80.39           C  
ATOM    939  CB  LEU A  62      -1.844  10.670  -5.069  1.00 80.39           C  
ATOM    940  HB2 LEU A  62      -2.758  10.856  -5.633  1.00 80.39           H  
ATOM    941  HB3 LEU A  62      -1.568   9.622  -5.193  1.00 80.39           H  
ATOM    942  O   LEU A  62       1.146  10.018  -5.446  1.00 80.39           O  
ATOM    943  CG  LEU A  62      -2.132  10.926  -3.585  1.00 80.39           C  
ATOM    944  HG  LEU A  62      -1.222  10.813  -2.995  1.00 80.39           H  
ATOM    945  CD1 LEU A  62      -2.705  12.337  -3.389  1.00 80.39           C  
ATOM    946 HD11 LEU A  62      -1.971  13.087  -3.683  1.00 80.39           H  
ATOM    947 HD12 LEU A  62      -3.607  12.457  -3.990  1.00 80.39           H  
ATOM    948 HD13 LEU A  62      -2.945  12.515  -2.341  1.00 80.39           H  
ATOM    949  CD2 LEU A  62      -3.151   9.863  -3.163  1.00 80.39           C  
ATOM    950 HD21 LEU A  62      -2.700   8.875  -3.253  1.00 80.39           H  
ATOM    951 HD22 LEU A  62      -4.029   9.909  -3.806  1.00 80.39           H  
ATOM    952 HD23 LEU A  62      -3.480   9.981  -2.131  1.00 80.39           H  
ATOM    953  N   THR A  63       1.240  11.982  -4.375  1.00 84.83           N  
ATOM    954  H   THR A  63       0.770  12.851  -4.165  1.00 84.83           H  
ATOM    955  CA  THR A  63       2.447  11.636  -3.636  1.00 84.83           C  
ATOM    956  HA  THR A  63       2.981  10.861  -4.186  1.00 84.83           H  
ATOM    957  C   THR A  63       2.078  11.060  -2.278  1.00 84.83           C  
ATOM    958  CB  THR A  63       3.416  12.814  -3.544  1.00 84.83           C  
ATOM    959  HB  THR A  63       3.693  13.106  -4.557  1.00 84.83           H  
ATOM    960  O   THR A  63       1.312  11.652  -1.519  1.00 84.83           O  
ATOM    961  CG2 THR A  63       2.884  14.047  -2.814  1.00 84.83           C  
ATOM    962 HG21 THR A  63       2.710  13.823  -1.762  1.00 84.83           H  
ATOM    963 HG22 THR A  63       1.952  14.382  -3.270  1.00 84.83           H  
ATOM    964 HG23 THR A  63       3.613  14.854  -2.884  1.00 84.83           H  
ATOM    965  OG1 THR A  63       4.573  12.389  -2.870  1.00 84.83           O  
ATOM    966  HG1 THR A  63       5.225  13.084  -2.980  1.00 84.83           H  
ATOM    967  N   PHE A  64       2.675   9.921  -1.944  1.00 89.60           N  
ATOM    968  H   PHE A  64       3.236   9.446  -2.636  1.00 89.60           H  
ATOM    969  CA  PHE A  64       2.620   9.348  -0.601  1.00 89.60           C  
ATOM    970  HA  PHE A  64       1.678   9.635  -0.133  1.00 89.60           H  
ATOM    971  C   PHE A  64       3.730   9.921   0.303  1.00 89.60           C  
ATOM    972  CB  PHE A  64       2.612   7.821  -0.711  1.00 89.60           C  
ATOM    973  HB2 PHE A  64       3.427   7.525  -1.372  1.00 89.60           H  
ATOM    974  HB3 PHE A  64       2.811   7.395   0.272  1.00 89.60           H  
ATOM    975  O   PHE A  64       3.908   9.479   1.438  1.00 89.60           O  
ATOM    976  CG  PHE A  64       1.303   7.245  -1.231  1.00 89.60           C  
ATOM    977  CD1 PHE A  64       0.411   6.612  -0.344  1.00 89.60           C  
ATOM    978  HD1 PHE A  64       0.675   6.493   0.696  1.00 89.60           H  
ATOM    979  CD2 PHE A  64       0.950   7.367  -2.590  1.00 89.60           C  
ATOM    980  HD2 PHE A  64       1.624   7.829  -3.295  1.00 89.60           H  
ATOM    981  CE1 PHE A  64      -0.822   6.118  -0.805  1.00 89.60           C  
ATOM    982  HE1 PHE A  64      -1.494   5.623  -0.119  1.00 89.60           H  
ATOM    983  CE2 PHE A  64      -0.297   6.905  -3.042  1.00 89.60           C  
ATOM    984  HE2 PHE A  64      -0.566   7.037  -4.079  1.00 89.60           H  
ATOM    985  CZ  PHE A  64      -1.182   6.268  -2.154  1.00 89.60           C  
ATOM    986  HZ  PHE A  64      -2.131   5.896  -2.509  1.00 89.60           H  
ATOM    987  N   ARG A  65       4.453  10.958  -0.152  1.00 92.74           N  
ATOM    988  H   ARG A  65       4.305  11.244  -1.109  1.00 92.74           H  
ATOM    989  CA  ARG A  65       5.292  11.825   0.689  1.00 92.74           C  
ATOM    990  HA  ARG A  65       5.773  11.211   1.451  1.00 92.74           H  
ATOM    991  C   ARG A  65       4.414  12.863   1.393  1.00 92.74           C  
ATOM    992  CB  ARG A  65       6.389  12.505  -0.155  1.00 92.74           C  
ATOM    993  HB2 ARG A  65       5.930  13.245  -0.811  1.00 92.74           H  
ATOM    994  HB3 ARG A  65       6.891  11.774  -0.788  1.00 92.74           H  
ATOM    995  O   ARG A  65       4.407  14.035   1.020  1.00 92.74           O  
ATOM    996  CG  ARG A  65       7.433  13.200   0.739  1.00 92.74           C  
ATOM    997  HG2 ARG A  65       6.949  13.639   1.612  1.00 92.74           H  
ATOM    998  HG3 ARG A  65       8.144  12.455   1.097  1.00 92.74           H  
ATOM    999  CD  ARG A  65       8.166  14.333   0.002  1.00 92.74           C  
ATOM   1000  HD2 ARG A  65       7.425  15.098  -0.229  1.00 92.74           H  
ATOM   1001  HD3 ARG A  65       8.562  14.001  -0.957  1.00 92.74           H  
ATOM   1002  NE  ARG A  65       9.216  14.954   0.842  1.00 92.74           N  
ATOM   1003  HE  ARG A  65       8.861  15.537   1.586  1.00 92.74           H  
ATOM   1004  NH1 ARG A  65      11.182  14.200  -0.145  1.00 92.74           N  
ATOM   1005 HH11 ARG A  65      12.191  14.158  -0.172  1.00 92.74           H  
ATOM   1006 HH12 ARG A  65      10.646  13.483  -0.614  1.00 92.74           H  
ATOM   1007  NH2 ARG A  65      11.274  15.668   1.488  1.00 92.74           N  
ATOM   1008 HH21 ARG A  65      10.844  16.288   2.160  1.00 92.74           H  
ATOM   1009 HH22 ARG A  65      12.278  15.655   1.378  1.00 92.74           H  
ATOM   1010  CZ  ARG A  65      10.537  14.925   0.714  1.00 92.74           C  
ATOM   1011  N   THR A  66       3.671  12.441   2.407  1.00 94.08           N  
ATOM   1012  H   THR A  66       3.705  11.462   2.653  1.00 94.08           H  
ATOM   1013  CA  THR A  66       2.782  13.330   3.168  1.00 94.08           C  
ATOM   1014  HA  THR A  66       3.053  14.363   2.952  1.00 94.08           H  
ATOM   1015  C   THR A  66       2.955  13.182   4.683  1.00 94.08           C  
ATOM   1016  CB  THR A  66       1.340  13.171   2.669  1.00 94.08           C  
ATOM   1017  HB  THR A  66       1.341  13.220   1.580  1.00 94.08           H  
ATOM   1018  O   THR A  66       3.808  12.424   5.150  1.00 94.08           O  
ATOM   1019  CG2 THR A  66       0.637  11.888   3.092  1.00 94.08           C  
ATOM   1020 HG21 THR A  66      -0.384  11.884   2.710  1.00 94.08           H  
ATOM   1021 HG22 THR A  66       1.158  11.031   2.666  1.00 94.08           H  
ATOM   1022 HG23 THR A  66       0.608  11.800   4.178  1.00 94.08           H  
ATOM   1023  OG1 THR A  66       0.591  14.251   3.144  1.00 94.08           O  
ATOM   1024  HG1 THR A  66      -0.302  14.135   2.812  1.00 94.08           H  
ATOM   1025  N   THR A  67       2.211  13.971   5.458  1.00 95.30           N  
ATOM   1026  H   THR A  67       1.472  14.491   5.009  1.00 95.30           H  
ATOM   1027  CA  THR A  67       2.282  14.011   6.924  1.00 95.30           C  
ATOM   1028  HA  THR A  67       3.325  13.906   7.223  1.00 95.30           H  
ATOM   1029  C   THR A  67       1.504  12.867   7.565  1.00 95.30           C  
ATOM   1030  CB  THR A  67       1.761  15.347   7.480  1.00 95.30           C  
ATOM   1031  HB  THR A  67       1.892  15.353   8.562  1.00 95.30           H  
ATOM   1032  O   THR A  67       0.572  12.321   6.970  1.00 95.30           O  
ATOM   1033  CG2 THR A  67       2.499  16.553   6.902  1.00 95.30           C  
ATOM   1034 HG21 THR A  67       3.571  16.435   7.057  1.00 95.30           H  
ATOM   1035 HG22 THR A  67       2.299  16.649   5.834  1.00 95.30           H  
ATOM   1036 HG23 THR A  67       2.172  17.461   7.410  1.00 95.30           H  
ATOM   1037  OG1 THR A  67       0.391  15.511   7.193  1.00 95.30           O  
ATOM   1038  HG1 THR A  67       0.182  16.444   7.288  1.00 95.30           H  
ATOM   1039  N   MET A  68       1.838  12.551   8.820  1.00 97.51           N  
ATOM   1040  H   MET A  68       2.648  12.977   9.247  1.00 97.51           H  
ATOM   1041  CA  MET A  68       1.101  11.552   9.594  1.00 97.51           C  
ATOM   1042  HA  MET A  68       1.171  10.600   9.068  1.00 97.51           H  
ATOM   1043  C   MET A  68      -0.392  11.893   9.701  1.00 97.51           C  
ATOM   1044  CB  MET A  68       1.742  11.384  10.979  1.00 97.51           C  
ATOM   1045  HB2 MET A  68       2.810  11.191  10.871  1.00 97.51           H  
ATOM   1046  HB3 MET A  68       1.606  12.295  11.563  1.00 97.51           H  
ATOM   1047  O   MET A  68      -1.220  11.012   9.537  1.00 97.51           O  
ATOM   1048  CG  MET A  68       1.099  10.212  11.722  1.00 97.51           C  
ATOM   1049  HG2 MET A  68       1.505  10.163  12.733  1.00 97.51           H  
ATOM   1050  HG3 MET A  68       0.027  10.397  11.789  1.00 97.51           H  
ATOM   1051  SD  MET A  68       1.307   8.596  10.935  1.00 97.51           S  
ATOM   1052  CE  MET A  68       2.937   8.165  11.588  1.00 97.51           C  
ATOM   1053  HE1 MET A  68       3.250   7.213  11.160  1.00 97.51           H  
ATOM   1054  HE2 MET A  68       3.668   8.934  11.336  1.00 97.51           H  
ATOM   1055  HE3 MET A  68       2.882   8.058  12.671  1.00 97.51           H  
ATOM   1056  N   ASN A  69      -0.757  13.170   9.860  1.00 97.04           N  
ATOM   1057  H   ASN A  69      -0.041  13.853  10.065  1.00 97.04           H  
ATOM   1058  CA  ASN A  69      -2.164  13.586   9.932  1.00 97.04           C  
ATOM   1059  HA  ASN A  69      -2.639  13.067  10.765  1.00 97.04           H  
ATOM   1060  C   ASN A  69      -2.962  13.225   8.668  1.00 97.04           C  
ATOM   1061  CB  ASN A  69      -2.238  15.103  10.187  1.00 97.04           C  
ATOM   1062  HB2 ASN A  69      -3.278  15.420  10.101  1.00 97.04           H  
ATOM   1063  HB3 ASN A  69      -1.653  15.635   9.437  1.00 97.04           H  
ATOM   1064  O   ASN A  69      -4.122  12.821   8.761  1.00 97.04           O  
ATOM   1065  CG  ASN A  69      -1.763  15.507  11.571  1.00 97.04           C  
ATOM   1066  ND2 ASN A  69      -1.685  16.785  11.851  1.00 97.04           N  
ATOM   1067 HD21 ASN A  69      -2.033  17.486  11.213  1.00 97.04           H  
ATOM   1068 HD22 ASN A  69      -1.412  16.992  12.801  1.00 97.04           H  
ATOM   1069  OD1 ASN A  69      -1.424  14.699  12.409  1.00 97.04           O  
ATOM   1070  N   LEU A  70      -2.358  13.350   7.481  1.00 96.11           N  
ATOM   1071  H   LEU A  70      -1.386  13.622   7.451  1.00 96.11           H  
ATOM   1072  CA  LEU A  70      -3.013  12.940   6.236  1.00 96.11           C  
ATOM   1073  HA  LEU A  70      -4.058  13.246   6.271  1.00 96.11           H  
ATOM   1074  C   LEU A  70      -3.060  11.413   6.118  1.00 96.11           C  
ATOM   1075  CB  LEU A  70      -2.342  13.627   5.032  1.00 96.11           C  
ATOM   1076  HB2 LEU A  70      -1.260  13.545   5.135  1.00 96.11           H  
ATOM   1077  HB3 LEU A  70      -2.636  13.107   4.120  1.00 96.11           H  
ATOM   1078  O   LEU A  70      -4.100  10.868   5.764  1.00 96.11           O  
ATOM   1079  CG  LEU A  70      -2.739  15.114   4.898  1.00 96.11           C  
ATOM   1080  HG  LEU A  70      -2.558  15.626   5.844  1.00 96.11           H  
ATOM   1081  CD1 LEU A  70      -1.920  15.816   3.817  1.00 96.11           C  
ATOM   1082 HD11 LEU A  70      -1.975  15.263   2.879  1.00 96.11           H  
ATOM   1083 HD12 LEU A  70      -0.891  15.915   4.163  1.00 96.11           H  
ATOM   1084 HD13 LEU A  70      -2.304  16.823   3.657  1.00 96.11           H  
ATOM   1085  CD2 LEU A  70      -4.210  15.297   4.515  1.00 96.11           C  
ATOM   1086 HD21 LEU A  70      -4.436  16.355   4.380  1.00 96.11           H  
ATOM   1087 HD22 LEU A  70      -4.431  14.760   3.593  1.00 96.11           H  
ATOM   1088 HD23 LEU A  70      -4.864  14.924   5.303  1.00 96.11           H  
ATOM   1089  N   PHE A  71      -1.995  10.705   6.502  1.00 97.61           N  
ATOM   1090  H   PHE A  71      -1.164  11.191   6.807  1.00 97.61           H  
ATOM   1091  CA  PHE A  71      -2.024   9.240   6.576  1.00 97.61           C  
ATOM   1092  HA  PHE A  71      -2.323   8.853   5.602  1.00 97.61           H  
ATOM   1093  C   PHE A  71      -3.060   8.697   7.568  1.00 97.61           C  
ATOM   1094  CB  PHE A  71      -0.627   8.702   6.898  1.00 97.61           C  
ATOM   1095  HB2 PHE A  71      -0.129   9.350   7.620  1.00 97.61           H  
ATOM   1096  HB3 PHE A  71      -0.725   7.721   7.363  1.00 97.61           H  
ATOM   1097  O   PHE A  71      -3.683   7.680   7.267  1.00 97.61           O  
ATOM   1098  CG  PHE A  71       0.234   8.521   5.670  1.00 97.61           C  
ATOM   1099  CD1 PHE A  71      -0.081   7.493   4.766  1.00 97.61           C  
ATOM   1100  HD1 PHE A  71      -0.917   6.840   4.966  1.00 97.61           H  
ATOM   1101  CD2 PHE A  71       1.354   9.337   5.436  1.00 97.61           C  
ATOM   1102  HD2 PHE A  71       1.609  10.122   6.133  1.00 97.61           H  
ATOM   1103  CE1 PHE A  71       0.703   7.283   3.625  1.00 97.61           C  
ATOM   1104  HE1 PHE A  71       0.458   6.476   2.950  1.00 97.61           H  
ATOM   1105  CE2 PHE A  71       2.157   9.114   4.304  1.00 97.61           C  
ATOM   1106  HE2 PHE A  71       3.032   9.725   4.135  1.00 97.61           H  
ATOM   1107  CZ  PHE A  71       1.825   8.090   3.398  1.00 97.61           C  
ATOM   1108  HZ  PHE A  71       2.444   7.895   2.535  1.00 97.61           H  
ATOM   1109  N   ALA A  72      -3.283   9.373   8.694  1.00 97.60           N  
ATOM   1110  H   ALA A  72      -2.661  10.138   8.914  1.00 97.60           H  
ATOM   1111  CA  ALA A  72      -4.292   9.045   9.697  1.00 97.60           C  
ATOM   1112  HA  ALA A  72      -4.183   8.005  10.004  1.00 97.60           H  
ATOM   1113  C   ALA A  72      -5.715   9.224   9.151  1.00 97.60           C  
ATOM   1114  CB  ALA A  72      -4.040   9.918  10.931  1.00 97.60           C  
ATOM   1115  HB1 ALA A  72      -4.079  10.976  10.673  1.00 97.60           H  
ATOM   1116  HB2 ALA A  72      -4.805   9.717  11.681  1.00 97.60           H  
ATOM   1117  HB3 ALA A  72      -3.063   9.688  11.356  1.00 97.60           H  
ATOM   1118  O   ALA A  72      -6.501   8.275   9.134  1.00 97.60           O  
ATOM   1119  N   SER A  73      -6.008  10.414   8.620  1.00 95.11           N  
ATOM   1120  H   SER A  73      -5.294  11.127   8.665  1.00 95.11           H  
ATOM   1121  CA  SER A  73      -7.350  10.803   8.158  1.00 95.11           C  
ATOM   1122  HA  SER A  73      -8.076  10.413   8.871  1.00 95.11           H  
ATOM   1123  C   SER A  73      -7.750  10.248   6.785  1.00 95.11           C  
ATOM   1124  CB  SER A  73      -7.479  12.330   8.168  1.00 95.11           C  
ATOM   1125  HB2 SER A  73      -8.459  12.605   7.779  1.00 95.11           H  
ATOM   1126  HB3 SER A  73      -7.402  12.687   9.195  1.00 95.11           H  
ATOM   1127  O   SER A  73      -8.941  10.111   6.499  1.00 95.11           O  
ATOM   1128  OG  SER A  73      -6.471  12.956   7.393  1.00 95.11           O  
ATOM   1129  HG  SER A  73      -5.652  12.921   7.892  1.00 95.11           H  
ATOM   1130  N   GLY A  74      -6.781   9.897   5.941  1.00 94.14           N  
ATOM   1131  H   GLY A  74      -5.834  10.136   6.200  1.00 94.14           H  
ATOM   1132  CA  GLY A  74      -7.017   9.454   4.570  1.00 94.14           C  
ATOM   1133  HA2 GLY A  74      -6.282   8.690   4.317  1.00 94.14           H  
ATOM   1134  HA3 GLY A  74      -8.000   8.992   4.480  1.00 94.14           H  
ATOM   1135  C   GLY A  74      -6.911  10.588   3.553  1.00 94.14           C  
ATOM   1136  O   GLY A  74      -7.128  11.762   3.855  1.00 94.14           O  
ATOM   1137  N   PHE A  75      -6.569  10.235   2.317  1.00 93.41           N  
ATOM   1138  H   PHE A  75      -6.532   9.253   2.087  1.00 93.41           H  
ATOM   1139  CA  PHE A  75      -6.373  11.200   1.239  1.00 93.41           C  
ATOM   1140  HA  PHE A  75      -7.159  11.952   1.308  1.00 93.41           H  
ATOM   1141  C   PHE A  75      -6.501  10.545  -0.140  1.00 93.41           C  
ATOM   1142  CB  PHE A  75      -5.018  11.914   1.418  1.00 93.41           C  
ATOM   1143  HB2 PHE A  75      -4.909  12.671   0.641  1.00 93.41           H  
ATOM   1144  HB3 PHE A  75      -5.028  12.451   2.367  1.00 93.41           H  
ATOM   1145  O   PHE A  75      -6.594   9.325  -0.287  1.00 93.41           O  
ATOM   1146  CG  PHE A  75      -3.799  11.011   1.405  1.00 93.41           C  
ATOM   1147  CD1 PHE A  75      -3.398  10.332   2.563  1.00 93.41           C  
ATOM   1148  HD1 PHE A  75      -3.981  10.435   3.466  1.00 93.41           H  
ATOM   1149  CD2 PHE A  75      -3.048  10.860   0.235  1.00 93.41           C  
ATOM   1150  HD2 PHE A  75      -3.341  11.423  -0.639  1.00 93.41           H  
ATOM   1151  CE1 PHE A  75      -2.267   9.499   2.546  1.00 93.41           C  
ATOM   1152  HE1 PHE A  75      -1.966   8.970   3.438  1.00 93.41           H  
ATOM   1153  CE2 PHE A  75      -1.932  10.005   0.196  1.00 93.41           C  
ATOM   1154  HE2 PHE A  75      -1.362   9.883  -0.713  1.00 93.41           H  
ATOM   1155  CZ  PHE A  75      -1.542   9.323   1.358  1.00 93.41           C  
ATOM   1156  HZ  PHE A  75      -0.682   8.669   1.341  1.00 93.41           H  
ATOM   1157  N   GLY A  76      -6.510  11.382  -1.177  1.00 90.41           N  
ATOM   1158  H   GLY A  76      -6.454  12.374  -0.994  1.00 90.41           H  
ATOM   1159  CA  GLY A  76      -6.763  10.933  -2.539  1.00 90.41           C  
ATOM   1160  HA2 GLY A  76      -6.430  11.690  -3.249  1.00 90.41           H  
ATOM   1161  HA3 GLY A  76      -6.193  10.023  -2.724  1.00 90.41           H  
ATOM   1162  C   GLY A  76      -8.243  10.648  -2.783  1.00 90.41           C  
ATOM   1163  O   GLY A  76      -9.125  11.190  -2.113  1.00 90.41           O  
ATOM   1164  N   ARG A  77      -8.514   9.850  -3.814  1.00 87.27           N  
ATOM   1165  H   ARG A  77      -7.736   9.403  -4.277  1.00 87.27           H  
ATOM   1166  CA  ARG A  77      -9.857   9.588  -4.333  1.00 87.27           C  
ATOM   1167  HA  ARG A  77     -10.582   9.731  -3.532  1.00 87.27           H  
ATOM   1168  C   ARG A  77      -9.938   8.156  -4.874  1.00 87.27           C  
ATOM   1169  CB  ARG A  77     -10.154  10.600  -5.447  1.00 87.27           C  
ATOM   1170  HB2 ARG A  77      -9.366  10.560  -6.200  1.00 87.27           H  
ATOM   1171  HB3 ARG A  77     -11.089  10.314  -5.927  1.00 87.27           H  
ATOM   1172  O   ARG A  77      -9.077   7.782  -5.662  1.00 87.27           O  
ATOM   1173  CG  ARG A  77     -10.317  12.041  -4.952  1.00 87.27           C  
ATOM   1174  HG2 ARG A  77     -11.034  12.069  -4.132  1.00 87.27           H  
ATOM   1175  HG3 ARG A  77      -9.357  12.418  -4.597  1.00 87.27           H  
ATOM   1176  CD  ARG A  77     -10.809  12.944  -6.086  1.00 87.27           C  
ATOM   1177  HD2 ARG A  77     -10.078  12.931  -6.893  1.00 87.27           H  
ATOM   1178  HD3 ARG A  77     -11.744  12.537  -6.471  1.00 87.27           H  
ATOM   1179  NE  ARG A  77     -10.979  14.332  -5.606  1.00 87.27           N  
ATOM   1180  HE  ARG A  77     -10.165  14.768  -5.196  1.00 87.27           H  
ATOM   1181  NH1 ARG A  77     -13.209  14.557  -6.037  1.00 87.27           N  
ATOM   1182 HH11 ARG A  77     -14.102  14.933  -5.750  1.00 87.27           H  
ATOM   1183 HH12 ARG A  77     -13.221  13.610  -6.387  1.00 87.27           H  
ATOM   1184  NH2 ARG A  77     -12.154  16.172  -4.936  1.00 87.27           N  
ATOM   1185 HH21 ARG A  77     -13.051  16.605  -4.765  1.00 87.27           H  
ATOM   1186 HH22 ARG A  77     -11.352  16.517  -4.427  1.00 87.27           H  
ATOM   1187  CZ  ARG A  77     -12.106  15.017  -5.535  1.00 87.27           C  
ATOM   1188  N   PRO A  78     -10.976   7.357  -4.569  1.00 82.66           N  
ATOM   1189  CA  PRO A  78     -11.035   5.945  -4.984  1.00 82.66           C  
ATOM   1190  HA  PRO A  78     -10.189   5.416  -4.545  1.00 82.66           H  
ATOM   1191  C   PRO A  78     -11.046   5.668  -6.496  1.00 82.66           C  
ATOM   1192  CB  PRO A  78     -12.317   5.403  -4.375  1.00 82.66           C  
ATOM   1193  HB2 PRO A  78     -12.177   4.367  -4.065  1.00 82.66           H  
ATOM   1194  HB3 PRO A  78     -13.139   5.485  -5.086  1.00 82.66           H  
ATOM   1195  O   PRO A  78     -10.779   4.546  -6.923  1.00 82.66           O  
ATOM   1196  CG  PRO A  78     -12.592   6.319  -3.191  1.00 82.66           C  
ATOM   1197  HG2 PRO A  78     -13.662   6.379  -2.991  1.00 82.66           H  
ATOM   1198  HG3 PRO A  78     -12.054   5.954  -2.316  1.00 82.66           H  
ATOM   1199  CD  PRO A  78     -12.036   7.664  -3.621  1.00 82.66           C  
ATOM   1200  HD2 PRO A  78     -11.665   8.188  -2.740  1.00 82.66           H  
ATOM   1201  HD3 PRO A  78     -12.814   8.249  -4.112  1.00 82.66           H  
ATOM   1202  N   CYS A  79     -11.399   6.667  -7.305  1.00 83.84           N  
ATOM   1203  H   CYS A  79     -11.632   7.554  -6.881  1.00 83.84           H  
ATOM   1204  CA  CYS A  79     -11.324   6.632  -8.768  1.00 83.84           C  
ATOM   1205  HA  CYS A  79     -11.597   5.636  -9.118  1.00 83.84           H  
ATOM   1206  C   CYS A  79      -9.910   6.919  -9.315  1.00 83.84           C  
ATOM   1207  CB  CYS A  79     -12.345   7.629  -9.328  1.00 83.84           C  
ATOM   1208  HB2 CYS A  79     -13.348   7.236  -9.162  1.00 83.84           H  
ATOM   1209  HB3 CYS A  79     -12.196   7.679 -10.406  1.00 83.84           H  
ATOM   1210  O   CYS A  79      -9.663   6.765 -10.509  1.00 83.84           O  
ATOM   1211  SG  CYS A  79     -12.277   9.328  -8.678  1.00 83.84           S  
ATOM   1212  N   GLY A  80      -8.991   7.343  -8.448  1.00 88.00           N  
ATOM   1213  H   GLY A  80      -9.239   7.377  -7.470  1.00 88.00           H  
ATOM   1214  CA  GLY A  80      -7.596   7.638  -8.740  1.00 88.00           C  
ATOM   1215  HA2 GLY A  80      -7.434   8.710  -8.629  1.00 88.00           H  
ATOM   1216  HA3 GLY A  80      -7.349   7.358  -9.765  1.00 88.00           H  
ATOM   1217  C   GLY A  80      -6.670   6.892  -7.787  1.00 88.00           C  
ATOM   1218  O   GLY A  80      -6.898   5.722  -7.480  1.00 88.00           O  
ATOM   1219  N   ASP A  81      -5.648   7.591  -7.305  1.00 92.45           N  
ATOM   1220  H   ASP A  81      -5.495   8.540  -7.616  1.00 92.45           H  
ATOM   1221  CA  ASP A  81      -4.860   7.127  -6.169  1.00 92.45           C  
ATOM   1222  HA  ASP A  81      -4.702   6.054  -6.273  1.00 92.45           H  
ATOM   1223  C   ASP A  81      -5.612   7.415  -4.871  1.00 92.45           C  
ATOM   1224  CB  ASP A  81      -3.496   7.802  -6.115  1.00 92.45           C  
ATOM   1225  HB2 ASP A  81      -3.678   8.860  -5.923  1.00 92.45           H  
ATOM   1226  HB3 ASP A  81      -2.922   7.386  -5.288  1.00 92.45           H  
ATOM   1227  O   ASP A  81      -6.238   8.470  -4.716  1.00 92.45           O  
ATOM   1228  CG  ASP A  81      -2.682   7.675  -7.396  1.00 92.45           C  
ATOM   1229  OD1 ASP A  81      -2.813   6.644  -8.099  1.00 92.45           O  
ATOM   1230  OD2 ASP A  81      -1.983   8.671  -7.693  1.00 92.45           O  
ATOM   1231  N   TYR A  82      -5.553   6.479  -3.935  1.00 92.61           N  
ATOM   1232  H   TYR A  82      -4.949   5.685  -4.089  1.00 92.61           H  
ATOM   1233  CA  TYR A  82      -6.417   6.476  -2.767  1.00 92.61           C  
ATOM   1234  HA  TYR A  82      -6.719   7.495  -2.526  1.00 92.61           H  
ATOM   1235  C   TYR A  82      -5.713   5.894  -1.552  1.00 92.61           C  
ATOM   1236  CB  TYR A  82      -7.663   5.653  -3.099  1.00 92.61           C  
ATOM   1237  HB2 TYR A  82      -8.158   6.100  -3.961  1.00 92.61           H  
ATOM   1238  HB3 TYR A  82      -7.347   4.650  -3.387  1.00 92.61           H  
ATOM   1239  O   TYR A  82      -5.007   4.890  -1.656  1.00 92.61           O  
ATOM   1240  CG  TYR A  82      -8.658   5.527  -1.971  1.00 92.61           C  
ATOM   1241  CD1 TYR A  82      -8.893   4.270  -1.380  1.00 92.61           C  
ATOM   1242  HD1 TYR A  82      -8.352   3.399  -1.719  1.00 92.61           H  
ATOM   1243  CD2 TYR A  82      -9.327   6.669  -1.497  1.00 92.61           C  
ATOM   1244  HD2 TYR A  82      -9.122   7.642  -1.917  1.00 92.61           H  
ATOM   1245  CE1 TYR A  82      -9.816   4.153  -0.325  1.00 92.61           C  
ATOM   1246  HE1 TYR A  82     -10.001   3.201   0.150  1.00 92.61           H  
ATOM   1247  CE2 TYR A  82     -10.254   6.548  -0.450  1.00 92.61           C  
ATOM   1248  HE2 TYR A  82     -10.791   7.417  -0.101  1.00 92.61           H  
ATOM   1249  OH  TYR A  82     -11.400   5.192   1.142  1.00 92.61           O  
ATOM   1250  HH  TYR A  82     -11.663   6.061   1.454  1.00 92.61           H  
ATOM   1251  CZ  TYR A  82     -10.495   5.294   0.141  1.00 92.61           C  
ATOM   1252  N   TRP A  83      -5.981   6.494  -0.399  1.00 95.90           N  
ATOM   1253  H   TRP A  83      -6.506   7.357  -0.409  1.00 95.90           H  
ATOM   1254  CA  TRP A  83      -5.601   5.993   0.908  1.00 95.90           C  
ATOM   1255  HA  TRP A  83      -5.373   4.929   0.850  1.00 95.90           H  
ATOM   1256  C   TRP A  83      -6.758   6.200   1.884  1.00 95.90           C  
ATOM   1257  CB  TRP A  83      -4.349   6.736   1.374  1.00 95.90           C  
ATOM   1258  HB2 TRP A  83      -4.567   7.800   1.459  1.00 95.90           H  
ATOM   1259  HB3 TRP A  83      -3.566   6.618   0.626  1.00 95.90           H  
ATOM   1260  O   TRP A  83      -7.135   7.335   2.172  1.00 95.90           O  
ATOM   1261  CG  TRP A  83      -3.829   6.234   2.679  1.00 95.90           C  
ATOM   1262  CD1 TRP A  83      -3.996   6.823   3.882  1.00 95.90           C  
ATOM   1263  HD1 TRP A  83      -4.508   7.761   4.045  1.00 95.90           H  
ATOM   1264  CD2 TRP A  83      -3.037   5.038   2.927  1.00 95.90           C  
ATOM   1265  CE2 TRP A  83      -2.744   4.976   4.321  1.00 95.90           C  
ATOM   1266  CE3 TRP A  83      -2.514   4.017   2.107  1.00 95.90           C  
ATOM   1267  HE3 TRP A  83      -2.730   4.038   1.049  1.00 95.90           H  
ATOM   1268  NE1 TRP A  83      -3.397   6.063   4.863  1.00 95.90           N  
ATOM   1269  HE1 TRP A  83      -3.380   6.336   5.835  1.00 95.90           H  
ATOM   1270  CH2 TRP A  83      -1.422   2.971   4.023  1.00 95.90           C  
ATOM   1271  HH2 TRP A  83      -0.803   2.186   4.435  1.00 95.90           H  
ATOM   1272  CZ2 TRP A  83      -1.935   3.971   4.865  1.00 95.90           C  
ATOM   1273  HZ2 TRP A  83      -1.709   3.965   5.921  1.00 95.90           H  
ATOM   1274  CZ3 TRP A  83      -1.716   2.990   2.648  1.00 95.90           C  
ATOM   1275  HZ3 TRP A  83      -1.321   2.214   2.010  1.00 95.90           H  
ATOM   1276  N   LEU A  84      -7.305   5.106   2.416  1.00 95.00           N  
ATOM   1277  H   LEU A  84      -6.941   4.207   2.134  1.00 95.00           H  
ATOM   1278  CA  LEU A  84      -8.487   5.133   3.286  1.00 95.00           C  
ATOM   1279  HA  LEU A  84      -9.291   5.643   2.754  1.00 95.00           H  
ATOM   1280  C   LEU A  84      -8.267   5.912   4.596  1.00 95.00           C  
ATOM   1281  CB  LEU A  84      -8.906   3.672   3.539  1.00 95.00           C  
ATOM   1282  HB2 LEU A  84      -8.037   3.120   3.897  1.00 95.00           H  
ATOM   1283  HB3 LEU A  84      -9.219   3.246   2.585  1.00 95.00           H  
ATOM   1284  O   LEU A  84      -9.224   6.446   5.155  1.00 95.00           O  
ATOM   1285  CG  LEU A  84     -10.047   3.467   4.552  1.00 95.00           C  
ATOM   1286  HG  LEU A  84      -9.765   3.915   5.505  1.00 95.00           H  
ATOM   1287  CD1 LEU A  84     -11.377   4.055   4.087  1.00 95.00           C  
ATOM   1288 HD11 LEU A  84     -11.707   3.564   3.171  1.00 95.00           H  
ATOM   1289 HD12 LEU A  84     -12.131   3.917   4.862  1.00 95.00           H  
ATOM   1290 HD13 LEU A  84     -11.272   5.126   3.913  1.00 95.00           H  
ATOM   1291  CD2 LEU A  84     -10.272   1.982   4.806  1.00 95.00           C  
ATOM   1292 HD21 LEU A  84     -10.595   1.499   3.884  1.00 95.00           H  
ATOM   1293 HD22 LEU A  84     -11.049   1.866   5.562  1.00 95.00           H  
ATOM   1294 HD23 LEU A  84      -9.352   1.524   5.169  1.00 95.00           H  
ATOM   1295  N   GLY A  85      -7.024   5.981   5.074  1.00 96.30           N  
ATOM   1296  H   GLY A  85      -6.287   5.557   4.529  1.00 96.30           H  
ATOM   1297  CA  GLY A  85      -6.675   6.551   6.373  1.00 96.30           C  
ATOM   1298  HA2 GLY A  85      -7.466   7.209   6.732  1.00 96.30           H  
ATOM   1299  HA3 GLY A  85      -5.777   7.159   6.258  1.00 96.30           H  
ATOM   1300  C   GLY A  85      -6.441   5.477   7.433  1.00 96.30           C  
ATOM   1301  O   GLY A  85      -7.226   4.535   7.558  1.00 96.30           O  
ATOM   1302  N   LEU A  86      -5.355   5.611   8.194  1.00 98.31           N  
ATOM   1303  H   LEU A  86      -4.787   6.436   8.067  1.00 98.31           H  
ATOM   1304  CA  LEU A  86      -4.963   4.663   9.237  1.00 98.31           C  
ATOM   1305  HA  LEU A  86      -4.917   3.665   8.804  1.00 98.31           H  
ATOM   1306  C   LEU A  86      -5.988   4.605  10.376  1.00 98.31           C  
ATOM   1307  CB  LEU A  86      -3.572   5.020   9.785  1.00 98.31           C  
ATOM   1308  HB2 LEU A  86      -3.587   6.042  10.164  1.00 98.31           H  
ATOM   1309  HB3 LEU A  86      -3.371   4.371  10.637  1.00 98.31           H  
ATOM   1310  O   LEU A  86      -6.251   3.514  10.872  1.00 98.31           O  
ATOM   1311  CG  LEU A  86      -2.414   4.856   8.789  1.00 98.31           C  
ATOM   1312  HG  LEU A  86      -2.692   5.272   7.821  1.00 98.31           H  
ATOM   1313  CD1 LEU A  86      -1.170   5.591   9.277  1.00 98.31           C  
ATOM   1314 HD11 LEU A  86      -0.397   5.554   8.509  1.00 98.31           H  
ATOM   1315 HD12 LEU A  86      -0.787   5.117  10.181  1.00 98.31           H  
ATOM   1316 HD13 LEU A  86      -1.405   6.632   9.498  1.00 98.31           H  
ATOM   1317  CD2 LEU A  86      -2.059   3.379   8.612  1.00 98.31           C  
ATOM   1318 HD21 LEU A  86      -1.166   3.281   7.996  1.00 98.31           H  
ATOM   1319 HD22 LEU A  86      -2.884   2.847   8.136  1.00 98.31           H  
ATOM   1320 HD23 LEU A  86      -1.850   2.930   9.583  1.00 98.31           H  
ATOM   1321  N   ASP A  87      -6.645   5.719  10.720  1.00 96.70           N  
ATOM   1322  H   ASP A  87      -6.395   6.596  10.286  1.00 96.70           H  
ATOM   1323  CA  ASP A  87      -7.716   5.730  11.729  1.00 96.70           C  
ATOM   1324  HA  ASP A  87      -7.332   5.349  12.675  1.00 96.70           H  
ATOM   1325  C   ASP A  87      -8.887   4.842  11.299  1.00 96.70           C  
ATOM   1326  CB  ASP A  87      -8.248   7.158  11.936  1.00 96.70           C  
ATOM   1327  HB2 ASP A  87      -8.518   7.586  10.971  1.00 96.70           H  
ATOM   1328  HB3 ASP A  87      -9.153   7.105  12.541  1.00 96.70           H  
ATOM   1329  O   ASP A  87      -9.436   4.065  12.081  1.00 96.70           O  
ATOM   1330  CG  ASP A  87      -7.269   8.084  12.654  1.00 96.70           C  
ATOM   1331  OD1 ASP A  87      -6.373   7.562  13.351  1.00 96.70           O  
ATOM   1332  OD2 ASP A  87      -7.451   9.312  12.513  1.00 96.70           O  
ATOM   1333  N   ASN A  88      -9.250   4.915  10.019  1.00 95.38           N  
ATOM   1334  H   ASN A  88      -8.731   5.541   9.420  1.00 95.38           H  
ATOM   1335  CA  ASN A  88     -10.314   4.099   9.452  1.00 95.38           C  
ATOM   1336  HA  ASN A  88     -11.180   4.153  10.112  1.00 95.38           H  
ATOM   1337  C   ASN A  88      -9.901   2.622   9.377  1.00 95.38           C  
ATOM   1338  CB  ASN A  88     -10.691   4.681   8.084  1.00 95.38           C  
ATOM   1339  HB2 ASN A  88      -9.783   4.826   7.499  1.00 95.38           H  
ATOM   1340  HB3 ASN A  88     -11.332   3.981   7.549  1.00 95.38           H  
ATOM   1341  O   ASN A  88     -10.687   1.747   9.746  1.00 95.38           O  
ATOM   1342  CG  ASN A  88     -11.421   6.010   8.175  1.00 95.38           C  
ATOM   1343  ND2 ASN A  88     -11.313   6.829   7.157  1.00 95.38           N  
ATOM   1344 HD21 ASN A  88     -10.661   6.631   6.411  1.00 95.38           H  
ATOM   1345 HD22 ASN A  88     -11.698   7.755   7.272  1.00 95.38           H  
ATOM   1346  OD1 ASN A  88     -12.087   6.329   9.150  1.00 95.38           O  
ATOM   1347  N   MET A  89      -8.660   2.332   8.967  1.00 97.40           N  
ATOM   1348  H   MET A  89      -8.056   3.095   8.696  1.00 97.40           H  
ATOM   1349  CA  MET A  89      -8.119   0.966   8.974  1.00 97.40           C  
ATOM   1350  HA  MET A  89      -8.765   0.329   8.369  1.00 97.40           H  
ATOM   1351  C   MET A  89      -8.092   0.375  10.390  1.00 97.40           C  
ATOM   1352  CB  MET A  89      -6.705   0.931   8.380  1.00 97.40           C  
ATOM   1353  HB2 MET A  89      -6.299  -0.072   8.510  1.00 97.40           H  
ATOM   1354  HB3 MET A  89      -6.066   1.624   8.928  1.00 97.40           H  
ATOM   1355  O   MET A  89      -8.506  -0.774  10.574  1.00 97.40           O  
ATOM   1356  CG  MET A  89      -6.646   1.270   6.887  1.00 97.40           C  
ATOM   1357  HG2 MET A  89      -7.108   2.244   6.722  1.00 97.40           H  
ATOM   1358  HG3 MET A  89      -7.203   0.524   6.321  1.00 97.40           H  
ATOM   1359  SD  MET A  89      -4.937   1.324   6.282  1.00 97.40           S  
ATOM   1360  CE  MET A  89      -5.122   2.277   4.752  1.00 97.40           C  
ATOM   1361  HE1 MET A  89      -5.383   1.623   3.920  1.00 97.40           H  
ATOM   1362  HE2 MET A  89      -5.870   3.059   4.880  1.00 97.40           H  
ATOM   1363  HE3 MET A  89      -4.165   2.737   4.506  1.00 97.40           H  
ATOM   1364  N   ASN A  90      -7.674   1.149  11.395  1.00 97.29           N  
ATOM   1365  H   ASN A  90      -7.310   2.068  11.185  1.00 97.29           H  
ATOM   1366  CA  ASN A  90      -7.686   0.741  12.797  1.00 97.29           C  
ATOM   1367  HA  ASN A  90      -7.107  -0.176  12.907  1.00 97.29           H  
ATOM   1368  C   ASN A  90      -9.112   0.432  13.277  1.00 97.29           C  
ATOM   1369  CB  ASN A  90      -7.014   1.827  13.652  1.00 97.29           C  
ATOM   1370  HB2 ASN A  90      -5.945   1.857  13.442  1.00 97.29           H  
ATOM   1371  HB3 ASN A  90      -7.436   2.806  13.426  1.00 97.29           H  
ATOM   1372  O   ASN A  90      -9.362  -0.669  13.770  1.00 97.29           O  
ATOM   1373  CG  ASN A  90      -7.227   1.553  15.129  1.00 97.29           C  
ATOM   1374  ND2 ASN A  90      -6.567   0.566  15.677  1.00 97.29           N  
ATOM   1375 HD21 ASN A  90      -5.864   0.071  15.146  1.00 97.29           H  
ATOM   1376 HD22 ASN A  90      -6.707   0.391  16.661  1.00 97.29           H  
ATOM   1377  OD1 ASN A  90      -8.076   2.151  15.766  1.00 97.29           O  
ATOM   1378  N   ARG A  91     -10.075   1.339  13.059  1.00 95.41           N  
ATOM   1379  H   ARG A  91      -9.795   2.234  12.685  1.00 95.41           H  
ATOM   1380  CA  ARG A  91     -11.486   1.135  13.450  1.00 95.41           C  
ATOM   1381  HA  ARG A  91     -11.541   0.999  14.530  1.00 95.41           H  
ATOM   1382  C   ARG A  91     -12.091  -0.117  12.819  1.00 95.41           C  
ATOM   1383  CB  ARG A  91     -12.314   2.362  13.051  1.00 95.41           C  
ATOM   1384  HB2 ARG A  91     -13.374   2.123  13.137  1.00 95.41           H  
ATOM   1385  HB3 ARG A  91     -12.103   2.611  12.011  1.00 95.41           H  
ATOM   1386  O   ARG A  91     -12.755  -0.898  13.502  1.00 95.41           O  
ATOM   1387  CG  ARG A  91     -12.024   3.574  13.942  1.00 95.41           C  
ATOM   1388  HG2 ARG A  91     -10.952   3.759  14.002  1.00 95.41           H  
ATOM   1389  HG3 ARG A  91     -12.389   3.380  14.951  1.00 95.41           H  
ATOM   1390  CD  ARG A  91     -12.729   4.803  13.364  1.00 95.41           C  
ATOM   1391  HD2 ARG A  91     -13.805   4.632  13.391  1.00 95.41           H  
ATOM   1392  HD3 ARG A  91     -12.412   4.934  12.329  1.00 95.41           H  
ATOM   1393  NE  ARG A  91     -12.387   6.018  14.118  1.00 95.41           N  
ATOM   1394  HE  ARG A  91     -11.557   5.966  14.693  1.00 95.41           H  
ATOM   1395  NH1 ARG A  91     -14.046   7.373  13.290  1.00 95.41           N  
ATOM   1396 HH11 ARG A  91     -14.379   6.605  12.724  1.00 95.41           H  
ATOM   1397 HH12 ARG A  91     -14.489   8.279  13.236  1.00 95.41           H  
ATOM   1398  NH2 ARG A  91     -12.534   8.205  14.708  1.00 95.41           N  
ATOM   1399 HH21 ARG A  91     -11.676   8.109  15.232  1.00 95.41           H  
ATOM   1400 HH22 ARG A  91     -12.952   9.119  14.612  1.00 95.41           H  
ATOM   1401  CZ  ARG A  91     -12.990   7.188  14.036  1.00 95.41           C  
ATOM   1402  N   ILE A  92     -11.851  -0.330  11.522  1.00 95.04           N  
ATOM   1403  H   ILE A  92     -11.314   0.361  11.018  1.00 95.04           H  
ATOM   1404  CA  ILE A  92     -12.347  -1.514  10.811  1.00 95.04           C  
ATOM   1405  HA  ILE A  92     -13.419  -1.598  10.991  1.00 95.04           H  
ATOM   1406  C   ILE A  92     -11.696  -2.775  11.383  1.00 95.04           C  
ATOM   1407  CB  ILE A  92     -12.130  -1.393   9.285  1.00 95.04           C  
ATOM   1408  HB  ILE A  92     -11.079  -1.178   9.097  1.00 95.04           H  
ATOM   1409  O   ILE A  92     -12.410  -3.687  11.803  1.00 95.04           O  
ATOM   1410  CG1 ILE A  92     -12.995  -0.261   8.685  1.00 95.04           C  
ATOM   1411 HG12 ILE A  92     -14.039  -0.574   8.652  1.00 95.04           H  
ATOM   1412 HG13 ILE A  92     -12.936   0.628   9.314  1.00 95.04           H  
ATOM   1413  CG2 ILE A  92     -12.499  -2.721   8.594  1.00 95.04           C  
ATOM   1414 HG21 ILE A  92     -11.806  -3.511   8.884  1.00 95.04           H  
ATOM   1415 HG22 ILE A  92     -12.447  -2.627   7.509  1.00 95.04           H  
ATOM   1416 HG23 ILE A  92     -13.514  -3.009   8.864  1.00 95.04           H  
ATOM   1417  CD1 ILE A  92     -12.551   0.143   7.275  1.00 95.04           C  
ATOM   1418 HD11 ILE A  92     -13.128   1.007   6.945  1.00 95.04           H  
ATOM   1419 HD12 ILE A  92     -12.717  -0.667   6.564  1.00 95.04           H  
ATOM   1420 HD13 ILE A  92     -11.493   0.404   7.288  1.00 95.04           H  
ATOM   1421  N   THR A  93     -10.365  -2.830  11.445  1.00 96.45           N  
ATOM   1422  H   THR A  93      -9.831  -2.022  11.157  1.00 96.45           H  
ATOM   1423  CA  THR A  93      -9.632  -4.047  11.842  1.00 96.45           C  
ATOM   1424  HA  THR A  93     -10.109  -4.896  11.353  1.00 96.45           H  
ATOM   1425  C   THR A  93      -9.697  -4.353  13.341  1.00 96.45           C  
ATOM   1426  CB  THR A  93      -8.176  -4.036  11.363  1.00 96.45           C  
ATOM   1427  HB  THR A  93      -7.702  -4.958  11.700  1.00 96.45           H  
ATOM   1428  O   THR A  93      -9.495  -5.499  13.733  1.00 96.45           O  
ATOM   1429  CG2 THR A  93      -8.065  -3.977   9.840  1.00 96.45           C  
ATOM   1430 HG21 THR A  93      -7.010  -3.920   9.571  1.00 96.45           H  
ATOM   1431 HG22 THR A  93      -8.492  -4.883   9.412  1.00 96.45           H  
ATOM   1432 HG23 THR A  93      -8.585  -3.108   9.435  1.00 96.45           H  
ATOM   1433  OG1 THR A  93      -7.449  -2.951  11.884  1.00 96.45           O  
ATOM   1434  HG1 THR A  93      -7.782  -2.146  11.479  1.00 96.45           H  
ATOM   1435  N   SER A  94     -10.076  -3.384  14.177  1.00 95.06           N  
ATOM   1436  H   SER A  94     -10.075  -2.434  13.836  1.00 95.06           H  
ATOM   1437  CA  SER A  94     -10.380  -3.601  15.601  1.00 95.06           C  
ATOM   1438  HA  SER A  94      -9.639  -4.279  16.023  1.00 95.06           H  
ATOM   1439  C   SER A  94     -11.761  -4.228  15.825  1.00 95.06           C  
ATOM   1440  CB  SER A  94     -10.279  -2.280  16.367  1.00 95.06           C  
ATOM   1441  HB2 SER A  94     -10.532  -2.450  17.414  1.00 95.06           H  
ATOM   1442  HB3 SER A  94     -10.967  -1.546  15.948  1.00 95.06           H  
ATOM   1443  O   SER A  94     -12.007  -4.845  16.857  1.00 95.06           O  
ATOM   1444  OG  SER A  94      -8.958  -1.793  16.290  1.00 95.06           O  
ATOM   1445  HG  SER A  94      -8.852  -1.314  15.465  1.00 95.06           H  
ATOM   1446  N   SER A  95     -12.671  -4.133  14.846  1.00 93.05           N  
ATOM   1447  H   SER A  95     -12.413  -3.610  14.021  1.00 93.05           H  
ATOM   1448  CA  SER A  95     -14.040  -4.671  14.950  1.00 93.05           C  
ATOM   1449  HA  SER A  95     -14.398  -4.465  15.959  1.00 93.05           H  
ATOM   1450  C   SER A  95     -14.149  -6.191  14.744  1.00 93.05           C  
ATOM   1451  CB  SER A  95     -14.973  -3.942  13.975  1.00 93.05           C  
ATOM   1452  HB2 SER A  95     -14.798  -2.867  14.033  1.00 93.05           H  
ATOM   1453  HB3 SER A  95     -16.006  -4.142  14.260  1.00 93.05           H  
ATOM   1454  O   SER A  95     -15.253  -6.749  14.785  1.00 93.05           O  
ATOM   1455  OG  SER A  95     -14.776  -4.393  12.642  1.00 93.05           O  
ATOM   1456  HG  SER A  95     -13.916  -4.068  12.369  1.00 93.05           H  
ATOM   1457  N   GLY A  96     -13.046  -6.876  14.434  1.00 93.52           N  
ATOM   1458  H   GLY A  96     -12.161  -6.388  14.409  1.00 93.52           H  
ATOM   1459  CA  GLY A  96     -13.029  -8.311  14.160  1.00 93.52           C  
ATOM   1460  HA2 GLY A  96     -13.875  -8.569  13.523  1.00 93.52           H  
ATOM   1461  HA3 GLY A  96     -13.123  -8.857  15.099  1.00 93.52           H  
ATOM   1462  C   GLY A  96     -11.756  -8.772  13.460  1.00 93.52           C  
ATOM   1463  O   GLY A  96     -10.782  -8.038  13.362  1.00 93.52           O  
ATOM   1464  N   ASN A  97     -11.768  -9.999  12.947  1.00 96.93           N  
ATOM   1465  H   ASN A  97     -12.606 -10.559  13.013  1.00 96.93           H  
ATOM   1466  CA  ASN A  97     -10.646 -10.533  12.181  1.00 96.93           C  
ATOM   1467  HA  ASN A  97      -9.723 -10.071  12.531  1.00 96.93           H  
ATOM   1468  C   ASN A  97     -10.811 -10.177  10.703  1.00 96.93           C  
ATOM   1469  CB  ASN A  97     -10.529 -12.042  12.431  1.00 96.93           C  
ATOM   1470  HB2 ASN A  97      -9.728 -12.453  11.817  1.00 96.93           H  
ATOM   1471  HB3 ASN A  97     -11.461 -12.531  12.145  1.00 96.93           H  
ATOM   1472  O   ASN A  97     -11.856 -10.442  10.108  1.00 96.93           O  
ATOM   1473  CG  ASN A  97     -10.209 -12.351  13.884  1.00 96.93           C  
ATOM   1474  ND2 ASN A  97     -10.769 -13.408  14.421  1.00 96.93           N  
ATOM   1475 HD21 ASN A  97     -10.518 -13.619  15.377  1.00 96.93           H  
ATOM   1476 HD22 ASN A  97     -11.335 -14.032  13.863  1.00 96.93           H  
ATOM   1477  OD1 ASN A  97      -9.471 -11.645  14.556  1.00 96.93           O  
ATOM   1478  N   TYR A  98      -9.775  -9.583  10.120  1.00 97.71           N  
ATOM   1479  H   TYR A  98      -8.941  -9.399  10.660  1.00 97.71           H  
ATOM   1480  CA  TYR A  98      -9.733  -9.212   8.711  1.00 97.71           C  
ATOM   1481  HA  TYR A  98     -10.621  -9.595   8.208  1.00 97.71           H  
ATOM   1482  C   TYR A  98      -8.523  -9.853   8.047  1.00 97.71           C  
ATOM   1483  CB  TYR A  98      -9.723  -7.684   8.545  1.00 97.71           C  
ATOM   1484  HB2 TYR A  98      -9.428  -7.447   7.523  1.00 97.71           H  
ATOM   1485  HB3 TYR A  98      -8.969  -7.256   9.206  1.00 97.71           H  
ATOM   1486  O   TYR A  98      -7.462  -9.982   8.655  1.00 97.71           O  
ATOM   1487  CG  TYR A  98     -11.066  -7.035   8.819  1.00 97.71           C  
ATOM   1488  CD1 TYR A  98     -11.887  -6.613   7.754  1.00 97.71           C  
ATOM   1489  HD1 TYR A  98     -11.541  -6.712   6.736  1.00 97.71           H  
ATOM   1490  CD2 TYR A  98     -11.505  -6.871  10.145  1.00 97.71           C  
ATOM   1491  HD2 TYR A  98     -10.865  -7.166  10.963  1.00 97.71           H  
ATOM   1492  CE1 TYR A  98     -13.156  -6.056   8.016  1.00 97.71           C  
ATOM   1493  HE1 TYR A  98     -13.788  -5.717   7.209  1.00 97.71           H  
ATOM   1494  CE2 TYR A  98     -12.766  -6.315  10.412  1.00 97.71           C  
ATOM   1495  HE2 TYR A  98     -13.083  -6.187  11.436  1.00 97.71           H  
ATOM   1496  OH  TYR A  98     -14.801  -5.337   9.625  1.00 97.71           O  
ATOM   1497  HH  TYR A  98     -14.831  -5.027  10.534  1.00 97.71           H  
ATOM   1498  CZ  TYR A  98     -13.595  -5.903   9.350  1.00 97.71           C  
ATOM   1499  N   MET A  99      -8.701 -10.228   6.787  1.00 97.85           N  
ATOM   1500  H   MET A  99      -9.614 -10.080   6.381  1.00 97.85           H  
ATOM   1501  CA  MET A  99      -7.623 -10.616   5.887  1.00 97.85           C  
ATOM   1502  HA  MET A  99      -6.742 -10.869   6.477  1.00 97.85           H  
ATOM   1503  C   MET A  99      -7.255  -9.440   4.983  1.00 97.85           C  
ATOM   1504  CB  MET A  99      -8.026 -11.872   5.099  1.00 97.85           C  
ATOM   1505  HB2 MET A  99      -8.299 -12.648   5.814  1.00 97.85           H  
ATOM   1506  HB3 MET A  99      -7.172 -12.234   4.526  1.00 97.85           H  
ATOM   1507  O   MET A  99      -8.112  -8.609   4.674  1.00 97.85           O  
ATOM   1508  CG  MET A  99      -9.180 -11.654   4.113  1.00 97.85           C  
ATOM   1509  HG2 MET A  99      -8.842 -10.981   3.326  1.00 97.85           H  
ATOM   1510  HG3 MET A  99     -10.013 -11.178   4.629  1.00 97.85           H  
ATOM   1511  SD  MET A  99      -9.805 -13.176   3.347  1.00 97.85           S  
ATOM   1512  CE  MET A  99     -10.743 -13.838   4.759  1.00 97.85           C  
ATOM   1513  HE1 MET A  99     -11.486 -13.109   5.083  1.00 97.85           H  
ATOM   1514  HE2 MET A  99     -10.075 -14.056   5.592  1.00 97.85           H  
ATOM   1515  HE3 MET A  99     -11.256 -14.757   4.472  1.00 97.85           H  
ATOM   1516  N   LEU A 100      -6.007  -9.408   4.527  1.00 98.59           N  
ATOM   1517  H   LEU A 100      -5.394 -10.164   4.798  1.00 98.59           H  
ATOM   1518  CA  LEU A 100      -5.499  -8.461   3.536  1.00 98.59           C  
ATOM   1519  HA  LEU A 100      -6.239  -7.680   3.363  1.00 98.59           H  
ATOM   1520  C   LEU A 100      -5.254  -9.187   2.215  1.00 98.59           C  
ATOM   1521  CB  LEU A 100      -4.226  -7.794   4.085  1.00 98.59           C  
ATOM   1522  HB2 LEU A 100      -3.561  -8.576   4.452  1.00 98.59           H  
ATOM   1523  HB3 LEU A 100      -4.517  -7.164   4.926  1.00 98.59           H  
ATOM   1524  O   LEU A 100      -4.693 -10.281   2.196  1.00 98.59           O  
ATOM   1525  CG  LEU A 100      -3.435  -6.915   3.104  1.00 98.59           C  
ATOM   1526  HG  LEU A 100      -3.253  -7.461   2.178  1.00 98.59           H  
ATOM   1527  CD1 LEU A 100      -4.162  -5.613   2.787  1.00 98.59           C  
ATOM   1528 HD11 LEU A 100      -3.545  -5.021   2.110  1.00 98.59           H  
ATOM   1529 HD12 LEU A 100      -5.111  -5.823   2.294  1.00 98.59           H  
ATOM   1530 HD13 LEU A 100      -4.342  -5.050   3.703  1.00 98.59           H  
ATOM   1531  CD2 LEU A 100      -2.082  -6.550   3.705  1.00 98.59           C  
ATOM   1532 HD21 LEU A 100      -2.220  -5.995   4.633  1.00 98.59           H  
ATOM   1533 HD22 LEU A 100      -1.528  -5.922   3.007  1.00 98.59           H  
ATOM   1534 HD23 LEU A 100      -1.504  -7.453   3.904  1.00 98.59           H  
ATOM   1535  N   LEU A 101      -5.636  -8.550   1.117  1.00 98.20           N  
ATOM   1536  H   LEU A 101      -6.119  -7.670   1.230  1.00 98.20           H  
ATOM   1537  CA  LEU A 101      -5.250  -8.898  -0.241  1.00 98.20           C  
ATOM   1538  HA  LEU A 101      -4.565  -9.745  -0.222  1.00 98.20           H  
ATOM   1539  C   LEU A 101      -4.525  -7.702  -0.859  1.00 98.20           C  
ATOM   1540  CB  LEU A 101      -6.507  -9.294  -1.027  1.00 98.20           C  
ATOM   1541  HB2 LEU A 101      -7.229  -8.480  -0.951  1.00 98.20           H  
ATOM   1542  HB3 LEU A 101      -6.941 -10.181  -0.566  1.00 98.20           H  
ATOM   1543  O   LEU A 101      -5.033  -6.582  -0.843  1.00 98.20           O  
ATOM   1544  CG  LEU A 101      -6.255  -9.582  -2.515  1.00 98.20           C  
ATOM   1545  HG  LEU A 101      -5.785  -8.712  -2.973  1.00 98.20           H  
ATOM   1546  CD1 LEU A 101      -5.363 -10.807  -2.726  1.00 98.20           C  
ATOM   1547 HD11 LEU A 101      -5.281 -11.014  -3.793  1.00 98.20           H  
ATOM   1548 HD12 LEU A 101      -4.359 -10.604  -2.353  1.00 98.20           H  
ATOM   1549 HD13 LEU A 101      -5.778 -11.671  -2.208  1.00 98.20           H  
ATOM   1550  CD2 LEU A 101      -7.595  -9.819  -3.205  1.00 98.20           C  
ATOM   1551 HD21 LEU A 101      -8.094 -10.689  -2.778  1.00 98.20           H  
ATOM   1552 HD22 LEU A 101      -8.224  -8.940  -3.064  1.00 98.20           H  
ATOM   1553 HD23 LEU A 101      -7.435  -9.962  -4.274  1.00 98.20           H  
ATOM   1554  N   ILE A 102      -3.347  -7.960  -1.405  1.00 98.52           N  
ATOM   1555  H   ILE A 102      -2.996  -8.906  -1.350  1.00 98.52           H  
ATOM   1556  CA  ILE A 102      -2.527  -7.019  -2.156  1.00 98.52           C  
ATOM   1557  HA  ILE A 102      -2.981  -6.029  -2.126  1.00 98.52           H  
ATOM   1558  C   ILE A 102      -2.501  -7.525  -3.592  1.00 98.52           C  
ATOM   1559  CB  ILE A 102      -1.104  -6.924  -1.564  1.00 98.52           C  
ATOM   1560  HB  ILE A 102      -0.612  -7.884  -1.716  1.00 98.52           H  
ATOM   1561  O   ILE A 102      -2.091  -8.660  -3.827  1.00 98.52           O  
ATOM   1562  CG1 ILE A 102      -1.140  -6.649  -0.042  1.00 98.52           C  
ATOM   1563 HG12 ILE A 102      -1.635  -5.698   0.156  1.00 98.52           H  
ATOM   1564 HG13 ILE A 102      -1.711  -7.439   0.446  1.00 98.52           H  
ATOM   1565  CG2 ILE A 102      -0.299  -5.855  -2.322  1.00 98.52           C  
ATOM   1566 HG21 ILE A 102      -0.744  -4.871  -2.169  1.00 98.52           H  
ATOM   1567 HG22 ILE A 102      -0.285  -6.070  -3.391  1.00 98.52           H  
ATOM   1568 HG23 ILE A 102       0.736  -5.847  -1.980  1.00 98.52           H  
ATOM   1569  CD1 ILE A 102       0.237  -6.657   0.627  1.00 98.52           C  
ATOM   1570 HD11 ILE A 102       0.768  -5.731   0.408  1.00 98.52           H  
ATOM   1571 HD12 ILE A 102       0.818  -7.512   0.279  1.00 98.52           H  
ATOM   1572 HD13 ILE A 102       0.123  -6.737   1.708  1.00 98.52           H  
ATOM   1573  N   GLU A 103      -2.934  -6.701  -4.536  1.00 97.76           N  
ATOM   1574  H   GLU A 103      -3.234  -5.777  -4.259  1.00 97.76           H  
ATOM   1575  CA  GLU A 103      -2.890  -6.985  -5.971  1.00 97.76           C  
ATOM   1576  HA  GLU A 103      -2.475  -7.979  -6.139  1.00 97.76           H  
ATOM   1577  C   GLU A 103      -1.962  -5.977  -6.646  1.00 97.76           C  
ATOM   1578  CB  GLU A 103      -4.301  -6.964  -6.586  1.00 97.76           C  
ATOM   1579  HB2 GLU A 103      -4.778  -6.011  -6.359  1.00 97.76           H  
ATOM   1580  HB3 GLU A 103      -4.217  -7.062  -7.668  1.00 97.76           H  
ATOM   1581  O   GLU A 103      -2.010  -4.778  -6.367  1.00 97.76           O  
ATOM   1582  CG  GLU A 103      -5.166  -8.118  -6.055  1.00 97.76           C  
ATOM   1583  HG2 GLU A 103      -4.675  -9.063  -6.290  1.00 97.76           H  
ATOM   1584  HG3 GLU A 103      -5.229  -8.038  -4.970  1.00 97.76           H  
ATOM   1585  CD  GLU A 103      -6.595  -8.117  -6.618  1.00 97.76           C  
ATOM   1586  OE1 GLU A 103      -7.040  -9.175  -7.116  1.00 97.76           O  
ATOM   1587  OE2 GLU A 103      -7.296  -7.085  -6.472  1.00 97.76           O  
ATOM   1588  N   MET A 104      -1.091  -6.465  -7.522  1.00 97.86           N  
ATOM   1589  H   MET A 104      -1.117  -7.453  -7.728  1.00 97.86           H  
ATOM   1590  CA  MET A 104      -0.066  -5.675  -8.195  1.00 97.86           C  
ATOM   1591  HA  MET A 104      -0.304  -4.614  -8.108  1.00 97.86           H  
ATOM   1592  C   MET A 104      -0.020  -6.057  -9.669  1.00 97.86           C  
ATOM   1593  CB  MET A 104       1.307  -5.928  -7.555  1.00 97.86           C  
ATOM   1594  HB2 MET A 104       2.069  -5.382  -8.110  1.00 97.86           H  
ATOM   1595  HB3 MET A 104       1.528  -6.993  -7.633  1.00 97.86           H  
ATOM   1596  O   MET A 104      -0.167  -7.227 -10.008  1.00 97.86           O  
ATOM   1597  CG  MET A 104       1.393  -5.521  -6.080  1.00 97.86           C  
ATOM   1598  HG2 MET A 104       1.344  -4.434  -6.019  1.00 97.86           H  
ATOM   1599  HG3 MET A 104       0.540  -5.929  -5.538  1.00 97.86           H  
ATOM   1600  SD  MET A 104       2.901  -6.083  -5.238  1.00 97.86           S  
ATOM   1601  CE  MET A 104       2.586  -7.865  -5.098  1.00 97.86           C  
ATOM   1602  HE1 MET A 104       3.399  -8.330  -4.542  1.00 97.86           H  
ATOM   1603  HE2 MET A 104       2.527  -8.317  -6.088  1.00 97.86           H  
ATOM   1604  HE3 MET A 104       1.650  -8.030  -4.564  1.00 97.86           H  
ATOM   1605  N   ARG A 105       0.263  -5.099 -10.552  1.00 97.42           N  
ATOM   1606  H   ARG A 105       0.316  -4.150 -10.211  1.00 97.42           H  
ATOM   1607  CA  ARG A 105       0.544  -5.384 -11.967  1.00 97.42           C  
ATOM   1608  HA  ARG A 105       0.555  -6.464 -12.112  1.00 97.42           H  
ATOM   1609  C   ARG A 105       1.916  -4.859 -12.352  1.00 97.42           C  
ATOM   1610  CB  ARG A 105      -0.590  -4.835 -12.840  1.00 97.42           C  
ATOM   1611  HB2 ARG A 105      -0.593  -3.746 -12.804  1.00 97.42           H  
ATOM   1612  HB3 ARG A 105      -1.538  -5.196 -12.441  1.00 97.42           H  
ATOM   1613  O   ARG A 105       2.149  -3.654 -12.258  1.00 97.42           O  
ATOM   1614  CG  ARG A 105      -0.467  -5.314 -14.294  1.00 97.42           C  
ATOM   1615  HG2 ARG A 105      -0.495  -6.404 -14.314  1.00 97.42           H  
ATOM   1616  HG3 ARG A 105       0.475  -4.979 -14.729  1.00 97.42           H  
ATOM   1617  CD  ARG A 105      -1.631  -4.759 -15.119  1.00 97.42           C  
ATOM   1618  HD2 ARG A 105      -1.501  -3.682 -15.223  1.00 97.42           H  
ATOM   1619  HD3 ARG A 105      -2.560  -4.928 -14.575  1.00 97.42           H  
ATOM   1620  NE  ARG A 105      -1.698  -5.380 -16.458  1.00 97.42           N  
ATOM   1621  HE  ARG A 105      -1.065  -5.029 -17.162  1.00 97.42           H  
ATOM   1622  NH1 ARG A 105      -3.433  -6.824 -16.023  1.00 97.42           N  
ATOM   1623 HH11 ARG A 105      -3.228  -6.749 -15.037  1.00 97.42           H  
ATOM   1624 HH12 ARG A 105      -3.816  -7.745 -16.180  1.00 97.42           H  
ATOM   1625  NH2 ARG A 105      -2.470  -6.840 -18.025  1.00 97.42           N  
ATOM   1626 HH21 ARG A 105      -3.066  -7.635 -18.208  1.00 97.42           H  
ATOM   1627 HH22 ARG A 105      -1.614  -6.749 -18.553  1.00 97.42           H  
ATOM   1628  CZ  ARG A 105      -2.538  -6.333 -16.828  1.00 97.42           C  
ATOM   1629  N   VAL A 106       2.805  -5.732 -12.821  1.00 96.22           N  
ATOM   1630  H   VAL A 106       2.511  -6.694 -12.911  1.00 96.22           H  
ATOM   1631  CA  VAL A 106       4.192  -5.400 -13.202  1.00 96.22           C  
ATOM   1632  HA  VAL A 106       4.309  -4.318 -13.261  1.00 96.22           H  
ATOM   1633  C   VAL A 106       4.485  -5.990 -14.575  1.00 96.22           C  
ATOM   1634  CB  VAL A 106       5.204  -5.921 -12.160  1.00 96.22           C  
ATOM   1635  HB  VAL A 106       5.110  -7.003 -12.068  1.00 96.22           H  
ATOM   1636  O   VAL A 106       4.286  -7.180 -14.794  1.00 96.22           O  
ATOM   1637  CG1 VAL A 106       6.647  -5.596 -12.556  1.00 96.22           C  
ATOM   1638 HG11 VAL A 106       6.768  -4.526 -12.720  1.00 96.22           H  
ATOM   1639 HG12 VAL A 106       6.915  -6.148 -13.457  1.00 96.22           H  
ATOM   1640 HG13 VAL A 106       7.328  -5.916 -11.767  1.00 96.22           H  
ATOM   1641  CG2 VAL A 106       4.951  -5.307 -10.784  1.00 96.22           C  
ATOM   1642 HG21 VAL A 106       5.021  -4.221 -10.853  1.00 96.22           H  
ATOM   1643 HG22 VAL A 106       5.704  -5.652 -10.075  1.00 96.22           H  
ATOM   1644 HG23 VAL A 106       3.970  -5.601 -10.409  1.00 96.22           H  
ATOM   1645  N   GLY A 107       4.919  -5.159 -15.529  1.00 92.68           N  
ATOM   1646  H   GLY A 107       5.106  -4.198 -15.284  1.00 92.68           H  
ATOM   1647  CA  GLY A 107       5.248  -5.627 -16.885  1.00 92.68           C  
ATOM   1648  HA2 GLY A 107       6.086  -6.322 -16.827  1.00 92.68           H  
ATOM   1649  HA3 GLY A 107       5.550  -4.773 -17.492  1.00 92.68           H  
ATOM   1650  C   GLY A 107       4.094  -6.338 -17.609  1.00 92.68           C  
ATOM   1651  O   GLY A 107       4.332  -7.224 -18.420  1.00 92.68           O  
ATOM   1652  N   GLY A 108       2.842  -5.995 -17.284  1.00 93.38           N  
ATOM   1653  H   GLY A 108       2.721  -5.287 -16.575  1.00 93.38           H  
ATOM   1654  CA  GLY A 108       1.649  -6.648 -17.834  1.00 93.38           C  
ATOM   1655  HA2 GLY A 108       1.826  -6.880 -18.884  1.00 93.38           H  
ATOM   1656  HA3 GLY A 108       0.812  -5.952 -17.776  1.00 93.38           H  
ATOM   1657  C   GLY A 108       1.231  -7.950 -17.138  1.00 93.38           C  
ATOM   1658  O   GLY A 108       0.174  -8.472 -17.482  1.00 93.38           O  
ATOM   1659  N   VAL A 109       2.004  -8.430 -16.160  1.00 97.00           N  
ATOM   1660  H   VAL A 109       2.852  -7.935 -15.924  1.00 97.00           H  
ATOM   1661  CA  VAL A 109       1.711  -9.623 -15.353  1.00 97.00           C  
ATOM   1662  HA  VAL A 109       1.022 -10.263 -15.904  1.00 97.00           H  
ATOM   1663  C   VAL A 109       1.043  -9.214 -14.044  1.00 97.00           C  
ATOM   1664  CB  VAL A 109       2.996 -10.434 -15.086  1.00 97.00           C  
ATOM   1665  HB  VAL A 109       3.705  -9.815 -14.537  1.00 97.00           H  
ATOM   1666  O   VAL A 109       1.483  -8.266 -13.389  1.00 97.00           O  
ATOM   1667  CG1 VAL A 109       2.722 -11.701 -14.264  1.00 97.00           C  
ATOM   1668 HG11 VAL A 109       1.985 -12.328 -14.766  1.00 97.00           H  
ATOM   1669 HG12 VAL A 109       2.359 -11.439 -13.271  1.00 97.00           H  
ATOM   1670 HG13 VAL A 109       3.645 -12.266 -14.136  1.00 97.00           H  
ATOM   1671  CG2 VAL A 109       3.660 -10.862 -16.402  1.00 97.00           C  
ATOM   1672 HG21 VAL A 109       4.547 -11.460 -16.191  1.00 97.00           H  
ATOM   1673 HG22 VAL A 109       3.972  -9.987 -16.972  1.00 97.00           H  
ATOM   1674 HG23 VAL A 109       2.964 -11.451 -16.999  1.00 97.00           H  
ATOM   1675  N   ASP A 110      -0.013  -9.934 -13.670  1.00 97.53           N  
ATOM   1676  H   ASP A 110      -0.304 -10.711 -14.247  1.00 97.53           H  
ATOM   1677  CA  ASP A 110      -0.740  -9.728 -12.419  1.00 97.53           C  
ATOM   1678  HA  ASP A 110      -0.622  -8.688 -12.116  1.00 97.53           H  
ATOM   1679  C   ASP A 110      -0.158 -10.610 -11.295  1.00 97.53           C  
ATOM   1680  CB  ASP A 110      -2.250  -9.944 -12.636  1.00 97.53           C  
ATOM   1681  HB2 ASP A 110      -2.418 -10.964 -12.980  1.00 97.53           H  
ATOM   1682  HB3 ASP A 110      -2.760  -9.820 -11.680  1.00 97.53           H  
ATOM   1683  O   ASP A 110       0.002 -11.827 -11.425  1.00 97.53           O  
ATOM   1684  CG  ASP A 110      -2.863  -8.952 -13.644  1.00 97.53           C  
ATOM   1685  OD1 ASP A 110      -2.643  -7.722 -13.525  1.00 97.53           O  
ATOM   1686  OD2 ASP A 110      -3.553  -9.393 -14.593  1.00 97.53           O  
ATOM   1687  N   TYR A 111       0.144  -9.975 -10.169  1.00 98.38           N  
ATOM   1688  H   TYR A 111      -0.064  -8.987 -10.125  1.00 98.38           H  
ATOM   1689  CA  TYR A 111       0.696 -10.564  -8.955  1.00 98.38           C  
ATOM   1690  HA  TYR A 111       0.801 -11.642  -9.080  1.00 98.38           H  
ATOM   1691  C   TYR A 111      -0.235 -10.302  -7.775  1.00 98.38           C  
ATOM   1692  CB  TYR A 111       2.079  -9.979  -8.670  1.00 98.38           C  
ATOM   1693  HB2 TYR A 111       2.415 -10.338  -7.697  1.00 98.38           H  
ATOM   1694  HB3 TYR A 111       1.995  -8.894  -8.601  1.00 98.38           H  
ATOM   1695  O   TYR A 111      -0.936  -9.290  -7.732  1.00 98.38           O  
ATOM   1696  CG  TYR A 111       3.136 -10.314  -9.697  1.00 98.38           C  
ATOM   1697  CD1 TYR A 111       3.849 -11.525  -9.610  1.00 98.38           C  
ATOM   1698  HD1 TYR A 111       3.620 -12.238  -8.832  1.00 98.38           H  
ATOM   1699  CD2 TYR A 111       3.396  -9.412 -10.745  1.00 98.38           C  
ATOM   1700  HD2 TYR A 111       2.816  -8.506 -10.834  1.00 98.38           H  
ATOM   1701  CE1 TYR A 111       4.855 -11.815 -10.550  1.00 98.38           C  
ATOM   1702  HE1 TYR A 111       5.414 -12.737 -10.489  1.00 98.38           H  
ATOM   1703  CE2 TYR A 111       4.388  -9.711 -11.697  1.00 98.38           C  
ATOM   1704  HE2 TYR A 111       4.565  -9.040 -12.525  1.00 98.38           H  
ATOM   1705  OH  TYR A 111       6.097 -11.186 -12.502  1.00 98.38           O  
ATOM   1706  HH  TYR A 111       6.220 -10.468 -13.127  1.00 98.38           H  
ATOM   1707  CZ  TYR A 111       5.130 -10.904 -11.591  1.00 98.38           C  
ATOM   1708  N   TRP A 112      -0.219 -11.191  -6.789  1.00 98.27           N  
ATOM   1709  H   TRP A 112       0.369 -12.009  -6.867  1.00 98.27           H  
ATOM   1710  CA  TRP A 112      -1.002 -11.042  -5.578  1.00 98.27           C  
ATOM   1711  HA  TRP A 112      -1.075  -9.972  -5.384  1.00 98.27           H  
ATOM   1712  C   TRP A 112      -0.336 -11.684  -4.359  1.00 98.27           C  
ATOM   1713  CB  TRP A 112      -2.422 -11.582  -5.796  1.00 98.27           C  
ATOM   1714  HB2 TRP A 112      -3.021 -11.341  -4.918  1.00 98.27           H  
ATOM   1715  HB3 TRP A 112      -2.874 -11.064  -6.641  1.00 98.27           H  
ATOM   1716  O   TRP A 112       0.332 -12.720  -4.437  1.00 98.27           O  
ATOM   1717  CG  TRP A 112      -2.505 -13.058  -6.035  1.00 98.27           C  
ATOM   1718  CD1 TRP A 112      -2.359 -13.672  -7.230  1.00 98.27           C  
ATOM   1719  HD1 TRP A 112      -2.173 -13.158  -8.162  1.00 98.27           H  
ATOM   1720  CD2 TRP A 112      -2.701 -14.123  -5.057  1.00 98.27           C  
ATOM   1721  CE2 TRP A 112      -2.647 -15.374  -5.741  1.00 98.27           C  
ATOM   1722  CE3 TRP A 112      -2.902 -14.156  -3.659  1.00 98.27           C  
ATOM   1723  HE3 TRP A 112      -2.922 -13.226  -3.110  1.00 98.27           H  
ATOM   1724  NE1 TRP A 112      -2.447 -15.040  -7.063  1.00 98.27           N  
ATOM   1725  HE1 TRP A 112      -2.354 -15.695  -7.826  1.00 98.27           H  
ATOM   1726  CH2 TRP A 112      -2.980 -16.600  -3.682  1.00 98.27           C  
ATOM   1727  HH2 TRP A 112      -3.067 -17.534  -3.148  1.00 98.27           H  
ATOM   1728  CZ2 TRP A 112      -2.781 -16.599  -5.073  1.00 98.27           C  
ATOM   1729  HZ2 TRP A 112      -2.722 -17.529  -5.620  1.00 98.27           H  
ATOM   1730  CZ3 TRP A 112      -3.043 -15.383  -2.981  1.00 98.27           C  
ATOM   1731  HZ3 TRP A 112      -3.157 -15.399  -1.907  1.00 98.27           H  
ATOM   1732  N   ALA A 113      -0.580 -11.061  -3.212  1.00 98.62           N  
ATOM   1733  H   ALA A 113      -1.131 -10.216  -3.255  1.00 98.62           H  
ATOM   1734  CA  ALA A 113      -0.227 -11.550  -1.888  1.00 98.62           C  
ATOM   1735  HA  ALA A 113       0.067 -12.598  -1.943  1.00 98.62           H  
ATOM   1736  C   ALA A 113      -1.448 -11.431  -0.977  1.00 98.62           C  
ATOM   1737  CB  ALA A 113       0.952 -10.735  -1.349  1.00 98.62           C  
ATOM   1738  HB1 ALA A 113       1.834 -10.905  -1.967  1.00 98.62           H  
ATOM   1739  HB2 ALA A 113       0.715  -9.672  -1.359  1.00 98.62           H  
ATOM   1740  HB3 ALA A 113       1.168 -11.033  -0.323  1.00 98.62           H  
ATOM   1741  O   ALA A 113      -2.113 -10.398  -0.942  1.00 98.62           O  
ATOM   1742  N   LYS A 114      -1.753 -12.483  -0.228  1.00 98.38           N  
ATOM   1743  H   LYS A 114      -1.162 -13.300  -0.296  1.00 98.38           H  
ATOM   1744  CA  LYS A 114      -2.870 -12.548   0.710  1.00 98.38           C  
ATOM   1745  HA  LYS A 114      -3.322 -11.559   0.785  1.00 98.38           H  
ATOM   1746  C   LYS A 114      -2.359 -12.939   2.088  1.00 98.38           C  
ATOM   1747  CB  LYS A 114      -3.923 -13.526   0.180  1.00 98.38           C  
ATOM   1748  HB2 LYS A 114      -4.223 -13.215  -0.821  1.00 98.38           H  
ATOM   1749  HB3 LYS A 114      -3.472 -14.517   0.115  1.00 98.38           H  
ATOM   1750  O   LYS A 114      -1.577 -13.873   2.215  1.00 98.38           O  
ATOM   1751  CG  LYS A 114      -5.168 -13.602   1.073  1.00 98.38           C  
ATOM   1752  HG2 LYS A 114      -5.646 -12.623   1.113  1.00 98.38           H  
ATOM   1753  HG3 LYS A 114      -4.881 -13.900   2.081  1.00 98.38           H  
ATOM   1754  CD  LYS A 114      -6.160 -14.632   0.527  1.00 98.38           C  
ATOM   1755  HD2 LYS A 114      -6.501 -14.316  -0.459  1.00 98.38           H  
ATOM   1756  HD3 LYS A 114      -5.663 -15.599   0.445  1.00 98.38           H  
ATOM   1757  CE  LYS A 114      -7.347 -14.740   1.487  1.00 98.38           C  
ATOM   1758  HE2 LYS A 114      -7.799 -13.753   1.589  1.00 98.38           H  
ATOM   1759  HE3 LYS A 114      -6.977 -15.038   2.468  1.00 98.38           H  
ATOM   1760  NZ  LYS A 114      -8.353 -15.713   1.000  1.00 98.38           N  
ATOM   1761  HZ1 LYS A 114      -9.141 -15.740   1.632  1.00 98.38           H  
ATOM   1762  HZ2 LYS A 114      -8.682 -15.449   0.082  1.00 98.38           H  
ATOM   1763  HZ3 LYS A 114      -7.949 -16.637   0.941  1.00 98.38           H  
ATOM   1764  N   TYR A 115      -2.870 -12.269   3.109  1.00 98.68           N  
ATOM   1765  H   TYR A 115      -3.525 -11.529   2.901  1.00 98.68           H  
ATOM   1766  CA  TYR A 115      -2.567 -12.521   4.514  1.00 98.68           C  
ATOM   1767  HA  TYR A 115      -1.925 -13.396   4.614  1.00 98.68           H  
ATOM   1768  C   TYR A 115      -3.875 -12.789   5.247  1.00 98.68           C  
ATOM   1769  CB  TYR A 115      -1.821 -11.311   5.092  1.00 98.68           C  
ATOM   1770  HB2 TYR A 115      -1.665 -11.470   6.159  1.00 98.68           H  
ATOM   1771  HB3 TYR A 115      -2.437 -10.418   4.986  1.00 98.68           H  
ATOM   1772  O   TYR A 115      -4.794 -11.969   5.182  1.00 98.68           O  
ATOM   1773  CG  TYR A 115      -0.478 -11.071   4.431  1.00 98.68           C  
ATOM   1774  CD1 TYR A 115       0.668 -11.679   4.973  1.00 98.68           C  
ATOM   1775  HD1 TYR A 115       0.601 -12.264   5.879  1.00 98.68           H  
ATOM   1776  CD2 TYR A 115      -0.378 -10.309   3.247  1.00 98.68           C  
ATOM   1777  HD2 TYR A 115      -1.255  -9.841   2.825  1.00 98.68           H  
ATOM   1778  CE1 TYR A 115       1.902 -11.561   4.314  1.00 98.68           C  
ATOM   1779  HE1 TYR A 115       2.776 -12.063   4.700  1.00 98.68           H  
ATOM   1780  CE2 TYR A 115       0.862 -10.197   2.584  1.00 98.68           C  
ATOM   1781  HE2 TYR A 115       0.948  -9.651   1.656  1.00 98.68           H  
ATOM   1782  OH  TYR A 115       3.167 -10.891   2.409  1.00 98.68           O  
ATOM   1783  HH  TYR A 115       3.797 -11.498   2.803  1.00 98.68           H  
ATOM   1784  CZ  TYR A 115       2.002 -10.846   3.108  1.00 98.68           C  
ATOM   1785  N   THR A 116      -3.997 -13.930   5.926  1.00 98.34           N  
ATOM   1786  H   THR A 116      -3.215 -14.568   5.964  1.00 98.34           H  
ATOM   1787  CA  THR A 116      -5.226 -14.280   6.663  1.00 98.34           C  
ATOM   1788  HA  THR A 116      -6.078 -14.139   5.997  1.00 98.34           H  
ATOM   1789  C   THR A 116      -5.475 -13.389   7.876  1.00 98.34           C  
ATOM   1790  CB  THR A 116      -5.236 -15.740   7.128  1.00 98.34           C  
ATOM   1791  HB  THR A 116      -6.152 -15.923   7.690  1.00 98.34           H  
ATOM   1792  O   THR A 116      -6.611 -13.340   8.345  1.00 98.34           O  
ATOM   1793  CG2 THR A 116      -5.201 -16.718   5.956  1.00 98.34           C  
ATOM   1794 HG21 THR A 116      -5.258 -17.737   6.338  1.00 98.34           H  
ATOM   1795 HG22 THR A 116      -6.049 -16.536   5.297  1.00 98.34           H  
ATOM   1796 HG23 THR A 116      -4.273 -16.608   5.394  1.00 98.34           H  
ATOM   1797  OG1 THR A 116      -4.140 -16.008   7.966  1.00 98.34           O  
ATOM   1798  HG1 THR A 116      -4.229 -15.497   8.773  1.00 98.34           H  
ATOM   1799  N   THR A 117      -4.443 -12.699   8.365  1.00 98.63           N  
ATOM   1800  H   THR A 117      -3.537 -12.843   7.945  1.00 98.63           H  
ATOM   1801  CA  THR A 117      -4.529 -11.722   9.455  1.00 98.63           C  
ATOM   1802  HA  THR A 117      -5.565 -11.610   9.773  1.00 98.63           H  
ATOM   1803  C   THR A 117      -4.004 -10.378   8.973  1.00 98.63           C  
ATOM   1804  CB  THR A 117      -3.693 -12.161  10.663  1.00 98.63           C  
ATOM   1805  HB  THR A 117      -2.638 -12.100  10.393  1.00 98.63           H  
ATOM   1806  O   THR A 117      -2.899 -10.310   8.439  1.00 98.63           O  
ATOM   1807  CG2 THR A 117      -3.925 -11.294  11.901  1.00 98.63           C  
ATOM   1808 HG21 THR A 117      -3.354 -11.696  12.737  1.00 98.63           H  
ATOM   1809 HG22 THR A 117      -4.985 -11.290  12.155  1.00 98.63           H  
ATOM   1810 HG23 THR A 117      -3.588 -10.274  11.711  1.00 98.63           H  
ATOM   1811  OG1 THR A 117      -3.978 -13.494  11.018  1.00 98.63           O  
ATOM   1812  HG1 THR A 117      -3.123 -13.929  11.046  1.00 98.63           H  
ATOM   1813  N   PHE A 118      -4.774  -9.319   9.203  1.00 98.75           N  
ATOM   1814  H   PHE A 118      -5.730  -9.477   9.486  1.00 98.75           H  
ATOM   1815  CA  PHE A 118      -4.367  -7.932   9.022  1.00 98.75           C  
ATOM   1816  HA  PHE A 118      -3.281  -7.859   9.080  1.00 98.75           H  
ATOM   1817  C   PHE A 118      -4.986  -7.060  10.113  1.00 98.75           C  
ATOM   1818  CB  PHE A 118      -4.787  -7.452   7.635  1.00 98.75           C  
ATOM   1819  HB2 PHE A 118      -5.854  -7.628   7.499  1.00 98.75           H  
ATOM   1820  HB3 PHE A 118      -4.252  -8.062   6.907  1.00 98.75           H  
ATOM   1821  O   PHE A 118      -6.212  -7.027  10.265  1.00 98.75           O  
ATOM   1822  CG  PHE A 118      -4.485  -5.985   7.377  1.00 98.75           C  
ATOM   1823  CD1 PHE A 118      -5.511  -5.028   7.451  1.00 98.75           C  
ATOM   1824  HD1 PHE A 118      -6.513  -5.340   7.707  1.00 98.75           H  
ATOM   1825  CD2 PHE A 118      -3.178  -5.567   7.076  1.00 98.75           C  
ATOM   1826  HD2 PHE A 118      -2.377  -6.290   7.028  1.00 98.75           H  
ATOM   1827  CE1 PHE A 118      -5.237  -3.670   7.203  1.00 98.75           C  
ATOM   1828  HE1 PHE A 118      -6.024  -2.934   7.273  1.00 98.75           H  
ATOM   1829  CE2 PHE A 118      -2.902  -4.213   6.818  1.00 98.75           C  
ATOM   1830  HE2 PHE A 118      -1.897  -3.895   6.584  1.00 98.75           H  
ATOM   1831  CZ  PHE A 118      -3.932  -3.263   6.878  1.00 98.75           C  
ATOM   1832  HZ  PHE A 118      -3.717  -2.220   6.698  1.00 98.75           H  
ATOM   1833  N   LYS A 119      -4.137  -6.354  10.861  1.00 98.62           N  
ATOM   1834  H   LYS A 119      -3.148  -6.465  10.690  1.00 98.62           H  
ATOM   1835  CA  LYS A 119      -4.547  -5.335  11.832  1.00 98.62           C  
ATOM   1836  HA  LYS A 119      -5.545  -4.984  11.569  1.00 98.62           H  
ATOM   1837  C   LYS A 119      -3.632  -4.123  11.768  1.00 98.62           C  
ATOM   1838  CB  LYS A 119      -4.597  -5.887  13.266  1.00 98.62           C  
ATOM   1839  HB2 LYS A 119      -3.602  -6.200  13.582  1.00 98.62           H  
ATOM   1840  HB3 LYS A 119      -4.911  -5.078  13.925  1.00 98.62           H  
ATOM   1841  O   LYS A 119      -2.441  -4.258  11.484  1.00 98.62           O  
ATOM   1842  CG  LYS A 119      -5.582  -7.052  13.431  1.00 98.62           C  
ATOM   1843  HG2 LYS A 119      -5.231  -7.918  12.869  1.00 98.62           H  
ATOM   1844  HG3 LYS A 119      -6.557  -6.747  13.049  1.00 98.62           H  
ATOM   1845  CD  LYS A 119      -5.722  -7.435  14.906  1.00 98.62           C  
ATOM   1846  HD2 LYS A 119      -4.768  -7.809  15.278  1.00 98.62           H  
ATOM   1847  HD3 LYS A 119      -6.007  -6.550  15.475  1.00 98.62           H  
ATOM   1848  CE  LYS A 119      -6.808  -8.504  15.049  1.00 98.62           C  
ATOM   1849  HE2 LYS A 119      -6.501  -9.396  14.502  1.00 98.62           H  
ATOM   1850  HE3 LYS A 119      -7.722  -8.126  14.590  1.00 98.62           H  
ATOM   1851  NZ  LYS A 119      -7.059  -8.827  16.473  1.00 98.62           N  
ATOM   1852  HZ1 LYS A 119      -7.773  -9.539  16.543  1.00 98.62           H  
ATOM   1853  HZ2 LYS A 119      -6.214  -9.152  16.920  1.00 98.62           H  
ATOM   1854  HZ3 LYS A 119      -7.380  -8.001  16.957  1.00 98.62           H  
ATOM   1855  N   VAL A 120      -4.216  -2.970  12.067  1.00 98.75           N  
ATOM   1856  H   VAL A 120      -5.198  -2.978  12.301  1.00 98.75           H  
ATOM   1857  CA  VAL A 120      -3.517  -1.696  12.243  1.00 98.75           C  
ATOM   1858  HA  VAL A 120      -2.442  -1.836  12.137  1.00 98.75           H  
ATOM   1859  C   VAL A 120      -3.805  -1.221  13.662  1.00 98.75           C  
ATOM   1860  CB  VAL A 120      -3.981  -0.675  11.186  1.00 98.75           C  
ATOM   1861  HB  VAL A 120      -5.059  -0.536  11.263  1.00 98.75           H  
ATOM   1862  O   VAL A 120      -4.975  -1.096  14.029  1.00 98.75           O  
ATOM   1863  CG1 VAL A 120      -3.304   0.687  11.357  1.00 98.75           C  
ATOM   1864 HG11 VAL A 120      -3.659   1.379  10.593  1.00 98.75           H  
ATOM   1865 HG12 VAL A 120      -3.552   1.113  12.329  1.00 98.75           H  
ATOM   1866 HG13 VAL A 120      -2.222   0.583  11.278  1.00 98.75           H  
ATOM   1867  CG2 VAL A 120      -3.659  -1.179   9.772  1.00 98.75           C  
ATOM   1868 HG21 VAL A 120      -3.913  -0.417   9.035  1.00 98.75           H  
ATOM   1869 HG22 VAL A 120      -4.234  -2.079   9.555  1.00 98.75           H  
ATOM   1870 HG23 VAL A 120      -2.596  -1.409   9.694  1.00 98.75           H  
ATOM   1871  N   GLY A 121      -2.753  -1.000  14.451  1.00 98.59           N  
ATOM   1872  H   GLY A 121      -1.830  -1.208  14.099  1.00 98.59           H  
ATOM   1873  CA  GLY A 121      -2.854  -0.481  15.816  1.00 98.59           C  
ATOM   1874  HA2 GLY A 121      -1.866  -0.453  16.275  1.00 98.59           H  
ATOM   1875  HA3 GLY A 121      -3.476  -1.150  16.413  1.00 98.59           H  
ATOM   1876  C   GLY A 121      -3.455   0.924  15.884  1.00 98.59           C  
ATOM   1877  O   GLY A 121      -3.707   1.552  14.851  1.00 98.59           O  
ATOM   1878  N   SER A 122      -3.729   1.409  17.091  1.00 97.94           N  
ATOM   1879  H   SER A 122      -3.475   0.856  17.898  1.00 97.94           H  
ATOM   1880  CA  SER A 122      -4.218   2.780  17.292  1.00 97.94           C  
ATOM   1881  HA  SER A 122      -5.001   2.977  16.560  1.00 97.94           H  
ATOM   1882  C   SER A 122      -3.115   3.827  17.066  1.00 97.94           C  
ATOM   1883  CB  SER A 122      -4.856   2.920  18.679  1.00 97.94           C  
ATOM   1884  HB2 SER A 122      -5.461   3.826  18.705  1.00 97.94           H  
ATOM   1885  HB3 SER A 122      -5.504   2.066  18.877  1.00 97.94           H  
ATOM   1886  O   SER A 122      -1.961   3.489  16.798  1.00 97.94           O  
ATOM   1887  OG  SER A 122      -3.873   3.009  19.683  1.00 97.94           O  
ATOM   1888  HG  SER A 122      -4.062   3.802  20.190  1.00 97.94           H  
ATOM   1889  N   TRP A 123      -3.461   5.112  17.196  1.00 97.44           N  
ATOM   1890  H   TRP A 123      -4.409   5.334  17.464  1.00 97.44           H  
ATOM   1891  CA  TRP A 123      -2.481   6.203  17.211  1.00 97.44           C  
ATOM   1892  HA  TRP A 123      -1.951   6.235  16.258  1.00 97.44           H  
ATOM   1893  C   TRP A 123      -1.425   6.012  18.314  1.00 97.44           C  
ATOM   1894  CB  TRP A 123      -3.225   7.530  17.413  1.00 97.44           C  
ATOM   1895  HB2 TRP A 123      -3.936   7.418  18.232  1.00 97.44           H  
ATOM   1896  HB3 TRP A 123      -3.790   7.762  16.509  1.00 97.44           H  
ATOM   1897  O   TRP A 123      -0.235   6.191  18.067  1.00 97.44           O  
ATOM   1898  CG  TRP A 123      -2.327   8.683  17.734  1.00 97.44           C  
ATOM   1899  CD1 TRP A 123      -2.040   9.132  18.976  1.00 97.44           C  
ATOM   1900  HD1 TRP A 123      -2.458   8.721  19.884  1.00 97.44           H  
ATOM   1901  CD2 TRP A 123      -1.517   9.484  16.828  1.00 97.44           C  
ATOM   1902  CE2 TRP A 123      -0.722  10.384  17.595  1.00 97.44           C  
ATOM   1903  CE3 TRP A 123      -1.391   9.549  15.431  1.00 97.44           C  
ATOM   1904  HE3 TRP A 123      -2.021   8.909  14.832  1.00 97.44           H  
ATOM   1905  NE1 TRP A 123      -1.087  10.130  18.900  1.00 97.44           N  
ATOM   1906  HE1 TRP A 123      -0.673  10.555  19.717  1.00 97.44           H  
ATOM   1907  CH2 TRP A 123       0.281  11.321  15.602  1.00 97.44           C  
ATOM   1908  HH2 TRP A 123       0.944  12.025  15.123  1.00 97.44           H  
ATOM   1909  CZ2 TRP A 123       0.182  11.280  17.003  1.00 97.44           C  
ATOM   1910  HZ2 TRP A 123       0.778  11.935  17.621  1.00 97.44           H  
ATOM   1911  CZ3 TRP A 123      -0.520  10.467  14.826  1.00 97.44           C  
ATOM   1912  HZ3 TRP A 123      -0.508  10.538  13.748  1.00 97.44           H  
ATOM   1913  N   GLU A 124      -1.848   5.605  19.514  1.00 97.87           N  
ATOM   1914  H   GLU A 124      -2.840   5.478  19.652  1.00 97.87           H  
ATOM   1915  CA  GLU A 124      -0.976   5.348  20.670  1.00 97.87           C  
ATOM   1916  HA  GLU A 124      -0.332   6.213  20.832  1.00 97.87           H  
ATOM   1917  C   GLU A 124      -0.060   4.137  20.461  1.00 97.87           C  
ATOM   1918  CB  GLU A 124      -1.816   5.107  21.939  1.00 97.87           C  
ATOM   1919  HB2 GLU A 124      -1.120   4.974  22.767  1.00 97.87           H  
ATOM   1920  HB3 GLU A 124      -2.377   4.177  21.843  1.00 97.87           H  
ATOM   1921  O   GLU A 124       1.022   4.067  21.035  1.00 97.87           O  
ATOM   1922  CG  GLU A 124      -2.768   6.250  22.330  1.00 97.87           C  
ATOM   1923  HG2 GLU A 124      -3.040   6.110  23.377  1.00 97.87           H  
ATOM   1924  HG3 GLU A 124      -2.226   7.193  22.258  1.00 97.87           H  
ATOM   1925  CD  GLU A 124      -4.066   6.333  21.506  1.00 97.87           C  
ATOM   1926  OE1 GLU A 124      -4.770   7.354  21.665  1.00 97.87           O  
ATOM   1927  OE2 GLU A 124      -4.346   5.409  20.700  1.00 97.87           O  
ATOM   1928  N   GLU A 125      -0.483   3.195  19.618  1.00 98.07           N  
ATOM   1929  H   GLU A 125      -1.400   3.308  19.209  1.00 98.07           H  
ATOM   1930  CA  GLU A 125       0.323   2.060  19.164  1.00 98.07           C  
ATOM   1931  HA  GLU A 125       1.067   1.829  19.927  1.00 98.07           H  
ATOM   1932  C   GLU A 125       1.094   2.380  17.872  1.00 98.07           C  
ATOM   1933  CB  GLU A 125      -0.571   0.828  18.971  1.00 98.07           C  
ATOM   1934  HB2 GLU A 125       0.043  -0.013  18.648  1.00 98.07           H  
ATOM   1935  HB3 GLU A 125      -1.279   1.057  18.175  1.00 98.07           H  
ATOM   1936  O   GLU A 125       1.577   1.466  17.201  1.00 98.07           O  
ATOM   1937  CG  GLU A 125      -1.331   0.397  20.236  1.00 98.07           C  
ATOM   1938  HG2 GLU A 125      -1.920   1.229  20.621  1.00 98.07           H  
ATOM   1939  HG3 GLU A 125      -0.604   0.114  20.997  1.00 98.07           H  
ATOM   1940  CD  GLU A 125      -2.279  -0.778  19.952  1.00 98.07           C  
ATOM   1941  OE1 GLU A 125      -2.440  -1.635  20.851  1.00 98.07           O  
ATOM   1942  OE2 GLU A 125      -2.836  -0.837  18.827  1.00 98.07           O  
ATOM   1943  N   GLU A 126       1.171   3.660  17.489  1.00 98.04           N  
ATOM   1944  H   GLU A 126       0.735   4.351  18.083  1.00 98.04           H  
ATOM   1945  CA  GLU A 126       1.896   4.164  16.315  1.00 98.04           C  
ATOM   1946  HA  GLU A 126       1.611   5.210  16.196  1.00 98.04           H  
ATOM   1947  C   GLU A 126       1.473   3.461  15.011  1.00 98.04           C  
ATOM   1948  CB  GLU A 126       3.409   4.140  16.579  1.00 98.04           C  
ATOM   1949  HB2 GLU A 126       3.713   3.100  16.704  1.00 98.04           H  
ATOM   1950  HB3 GLU A 126       3.930   4.555  15.716  1.00 98.04           H  
ATOM   1951  O   GLU A 126       2.278   3.200  14.108  1.00 98.04           O  
ATOM   1952  CG  GLU A 126       3.812   4.958  17.820  1.00 98.04           C  
ATOM   1953  HG2 GLU A 126       3.176   4.699  18.667  1.00 98.04           H  
ATOM   1954  HG3 GLU A 126       3.658   6.014  17.598  1.00 98.04           H  
ATOM   1955  CD  GLU A 126       5.264   4.709  18.242  1.00 98.04           C  
ATOM   1956  OE1 GLU A 126       5.941   5.687  18.622  1.00 98.04           O  
ATOM   1957  OE2 GLU A 126       5.695   3.531  18.217  1.00 98.04           O  
ATOM   1958  N   TYR A 127       0.182   3.122  14.926  1.00 98.74           N  
ATOM   1959  H   TYR A 127      -0.405   3.362  15.712  1.00 98.74           H  
ATOM   1960  CA  TYR A 127      -0.445   2.385  13.831  1.00 98.74           C  
ATOM   1961  HA  TYR A 127      -1.433   2.095  14.188  1.00 98.74           H  
ATOM   1962  C   TYR A 127       0.264   1.073  13.472  1.00 98.74           C  
ATOM   1963  CB  TYR A 127      -0.656   3.300  12.622  1.00 98.74           C  
ATOM   1964  HB2 TYR A 127       0.317   3.605  12.238  1.00 98.74           H  
ATOM   1965  HB3 TYR A 127      -1.157   2.737  11.834  1.00 98.74           H  
ATOM   1966  O   TYR A 127       0.316   0.696  12.297  1.00 98.74           O  
ATOM   1967  CG  TYR A 127      -1.492   4.527  12.898  1.00 98.74           C  
ATOM   1968  CD1 TYR A 127      -2.866   4.396  13.179  1.00 98.74           C  
ATOM   1969  HD1 TYR A 127      -3.314   3.415  13.250  1.00 98.74           H  
ATOM   1970  CD2 TYR A 127      -0.900   5.801  12.827  1.00 98.74           C  
ATOM   1971  HD2 TYR A 127       0.157   5.903  12.632  1.00 98.74           H  
ATOM   1972  CE1 TYR A 127      -3.663   5.542  13.354  1.00 98.74           C  
ATOM   1973  HE1 TYR A 127      -4.719   5.455  13.564  1.00 98.74           H  
ATOM   1974  CE2 TYR A 127      -1.694   6.946  12.996  1.00 98.74           C  
ATOM   1975  HE2 TYR A 127      -1.255   7.930  12.923  1.00 98.74           H  
ATOM   1976  OH  TYR A 127      -3.820   7.939  13.401  1.00 98.74           O  
ATOM   1977  HH  TYR A 127      -4.760   7.764  13.486  1.00 98.74           H  
ATOM   1978  CZ  TYR A 127      -3.073   6.819  13.259  1.00 98.74           C  
ATOM   1979  N   ARG A 128       0.814   0.364  14.465  1.00 98.73           N  
ATOM   1980  H   ARG A 128       0.832   0.790  15.381  1.00 98.73           H  
ATOM   1981  CA  ARG A 128       1.568  -0.885  14.281  1.00 98.73           C  
ATOM   1982  HA  ARG A 128       2.526  -0.623  13.830  1.00 98.73           H  
ATOM   1983  C   ARG A 128       0.869  -1.892  13.365  1.00 98.73           C  
ATOM   1984  CB  ARG A 128       1.846  -1.488  15.659  1.00 98.73           C  
ATOM   1985  HB2 ARG A 128       2.310  -0.714  16.271  1.00 98.73           H  
ATOM   1986  HB3 ARG A 128       0.907  -1.781  16.128  1.00 98.73           H  
ATOM   1987  O   ARG A 128      -0.299  -2.229  13.566  1.00 98.73           O  
ATOM   1988  CG  ARG A 128       2.795  -2.693  15.598  1.00 98.73           C  
ATOM   1989  HG2 ARG A 128       2.337  -3.496  15.020  1.00 98.73           H  
ATOM   1990  HG3 ARG A 128       3.722  -2.389  15.113  1.00 98.73           H  
ATOM   1991  CD  ARG A 128       3.104  -3.221  17.002  1.00 98.73           C  
ATOM   1992  HD2 ARG A 128       3.745  -4.099  16.921  1.00 98.73           H  
ATOM   1993  HD3 ARG A 128       2.171  -3.528  17.474  1.00 98.73           H  
ATOM   1994  NE  ARG A 128       3.742  -2.186  17.836  1.00 98.73           N  
ATOM   1995  HE  ARG A 128       3.162  -1.399  18.089  1.00 98.73           H  
ATOM   1996  NH1 ARG A 128       5.925  -2.906  17.734  1.00 98.73           N  
ATOM   1997 HH11 ARG A 128       6.890  -2.696  17.946  1.00 98.73           H  
ATOM   1998 HH12 ARG A 128       5.736  -3.362  16.853  1.00 98.73           H  
ATOM   1999  NH2 ARG A 128       5.412  -1.060  18.870  1.00 98.73           N  
ATOM   2000 HH21 ARG A 128       4.769  -0.289  18.979  1.00 98.73           H  
ATOM   2001 HH22 ARG A 128       6.394  -0.833  18.930  1.00 98.73           H  
ATOM   2002  CZ  ARG A 128       5.018  -2.066  18.147  1.00 98.73           C  
ATOM   2003  N   LEU A 129       1.604  -2.421  12.388  1.00 98.81           N  
ATOM   2004  H   LEU A 129       2.556  -2.100  12.291  1.00 98.81           H  
ATOM   2005  CA  LEU A 129       1.123  -3.468  11.488  1.00 98.81           C  
ATOM   2006  HA  LEU A 129       0.100  -3.229  11.200  1.00 98.81           H  
ATOM   2007  C   LEU A 129       1.140  -4.829  12.180  1.00 98.81           C  
ATOM   2008  CB  LEU A 129       2.005  -3.501  10.230  1.00 98.81           C  
ATOM   2009  HB2 LEU A 129       1.991  -2.509   9.779  1.00 98.81           H  
ATOM   2010  HB3 LEU A 129       3.031  -3.720  10.527  1.00 98.81           H  
ATOM   2011  O   LEU A 129       2.137  -5.216  12.782  1.00 98.81           O  
ATOM   2012  CG  LEU A 129       1.576  -4.496   9.142  1.00 98.81           C  
ATOM   2013  HG  LEU A 129       1.542  -5.505   9.555  1.00 98.81           H  
ATOM   2014  CD1 LEU A 129       0.207  -4.141   8.557  1.00 98.81           C  
ATOM   2015 HD11 LEU A 129       0.196  -3.094   8.256  1.00 98.81           H  
ATOM   2016 HD12 LEU A 129       0.008  -4.760   7.683  1.00 98.81           H  
ATOM   2017 HD13 LEU A 129      -0.576  -4.308   9.297  1.00 98.81           H  
ATOM   2018  CD2 LEU A 129       2.586  -4.483   7.999  1.00 98.81           C  
ATOM   2019 HD21 LEU A 129       2.336  -5.260   7.276  1.00 98.81           H  
ATOM   2020 HD22 LEU A 129       3.582  -4.690   8.390  1.00 98.81           H  
ATOM   2021 HD23 LEU A 129       2.592  -3.508   7.513  1.00 98.81           H  
ATOM   2022  N   THR A 130       0.080  -5.612  12.015  1.00 98.80           N  
ATOM   2023  H   THR A 130      -0.744  -5.211  11.590  1.00 98.80           H  
ATOM   2024  CA  THR A 130       0.111  -7.059  12.265  1.00 98.80           C  
ATOM   2025  HA  THR A 130       1.127  -7.381  12.495  1.00 98.80           H  
ATOM   2026  C   THR A 130      -0.352  -7.787  11.017  1.00 98.80           C  
ATOM   2027  CB  THR A 130      -0.777  -7.439  13.451  1.00 98.80           C  
ATOM   2028  HB  THR A 130      -1.810  -7.179  13.217  1.00 98.80           H  
ATOM   2029  O   THR A 130      -1.503  -7.618  10.609  1.00 98.80           O  
ATOM   2030  CG2 THR A 130      -0.711  -8.929  13.789  1.00 98.80           C  
ATOM   2031 HG21 THR A 130      -1.115  -9.521  12.968  1.00 98.80           H  
ATOM   2032 HG22 THR A 130      -1.302  -9.121  14.685  1.00 98.80           H  
ATOM   2033 HG23 THR A 130       0.323  -9.218  13.975  1.00 98.80           H  
ATOM   2034  OG1 THR A 130      -0.380  -6.744  14.605  1.00 98.80           O  
ATOM   2035  HG1 THR A 130      -0.204  -5.833  14.355  1.00 98.80           H  
ATOM   2036  N   VAL A 131       0.517  -8.615  10.434  1.00 98.61           N  
ATOM   2037  H   VAL A 131       1.443  -8.710  10.825  1.00 98.61           H  
ATOM   2038  CA  VAL A 131       0.187  -9.475   9.289  1.00 98.61           C  
ATOM   2039  HA  VAL A 131      -0.900  -9.544   9.237  1.00 98.61           H  
ATOM   2040  C   VAL A 131       0.695 -10.894   9.490  1.00 98.61           C  
ATOM   2041  CB  VAL A 131       0.668  -8.917   7.936  1.00 98.61           C  
ATOM   2042  HB  VAL A 131       0.527  -9.690   7.181  1.00 98.61           H  
ATOM   2043  O   VAL A 131       1.788 -11.105  10.007  1.00 98.61           O  
ATOM   2044  CG1 VAL A 131      -0.202  -7.735   7.527  1.00 98.61           C  
ATOM   2045 HG11 VAL A 131      -0.142  -6.948   8.278  1.00 98.61           H  
ATOM   2046 HG12 VAL A 131      -1.232  -8.083   7.440  1.00 98.61           H  
ATOM   2047 HG13 VAL A 131       0.128  -7.350   6.562  1.00 98.61           H  
ATOM   2048  CG2 VAL A 131       2.140  -8.502   7.910  1.00 98.61           C  
ATOM   2049 HG21 VAL A 131       2.333  -7.708   8.632  1.00 98.61           H  
ATOM   2050 HG22 VAL A 131       2.763  -9.367   8.137  1.00 98.61           H  
ATOM   2051 HG23 VAL A 131       2.408  -8.144   6.916  1.00 98.61           H  
ATOM   2052  N   SER A 132      -0.110 -11.882   9.100  1.00 98.58           N  
ATOM   2053  H   SER A 132      -1.004 -11.650   8.693  1.00 98.58           H  
ATOM   2054  CA  SER A 132       0.285 -13.294   9.145  1.00 98.58           C  
ATOM   2055  HA  SER A 132       1.313 -13.366   8.789  1.00 98.58           H  
ATOM   2056  C   SER A 132      -0.577 -14.171   8.233  1.00 98.58           C  
ATOM   2057  CB  SER A 132       0.260 -13.822  10.590  1.00 98.58           C  
ATOM   2058  HB2 SER A 132       0.739 -14.800  10.618  1.00 98.58           H  
ATOM   2059  HB3 SER A 132       0.839 -13.153  11.227  1.00 98.58           H  
ATOM   2060  O   SER A 132      -1.601 -13.727   7.705  1.00 98.58           O  
ATOM   2061  OG  SER A 132      -1.051 -13.943  11.118  1.00 98.58           O  
ATOM   2062  HG  SER A 132      -0.954 -14.103  12.060  1.00 98.58           H  
ATOM   2063  N   GLY A 133      -0.146 -15.423   8.047  1.00 98.44           N  
ATOM   2064  H   GLY A 133       0.706 -15.706   8.510  1.00 98.44           H  
ATOM   2065  CA  GLY A 133      -0.835 -16.418   7.221  1.00 98.44           C  
ATOM   2066  HA2 GLY A 133      -1.880 -16.496   7.519  1.00 98.44           H  
ATOM   2067  HA3 GLY A 133      -0.368 -17.391   7.375  1.00 98.44           H  
ATOM   2068  C   GLY A 133      -0.763 -16.090   5.734  1.00 98.44           C  
ATOM   2069  O   GLY A 133      -1.788 -15.956   5.066  1.00 98.44           O  
ATOM   2070  N   PHE A 134       0.462 -15.901   5.246  1.00 98.72           N  
ATOM   2071  H   PHE A 134       1.259 -16.028   5.853  1.00 98.72           H  
ATOM   2072  CA  PHE A 134       0.738 -15.583   3.854  1.00 98.72           C  
ATOM   2073  HA  PHE A 134       0.192 -14.674   3.599  1.00 98.72           H  
ATOM   2074  C   PHE A 134       0.306 -16.701   2.891  1.00 98.72           C  
ATOM   2075  CB  PHE A 134       2.229 -15.282   3.687  1.00 98.72           C  
ATOM   2076  HB2 PHE A 134       2.478 -14.376   4.239  1.00 98.72           H  
ATOM   2077  HB3 PHE A 134       2.810 -16.098   4.116  1.00 98.72           H  
ATOM   2078  O   PHE A 134       0.505 -17.889   3.141  1.00 98.72           O  
ATOM   2079  CG  PHE A 134       2.631 -15.108   2.237  1.00 98.72           C  
ATOM   2080  CD1 PHE A 134       3.259 -16.161   1.547  1.00 98.72           C  
ATOM   2081  HD1 PHE A 134       3.493 -17.080   2.062  1.00 98.72           H  
ATOM   2082  CD2 PHE A 134       2.302 -13.927   1.554  1.00 98.72           C  
ATOM   2083  HD2 PHE A 134       1.760 -13.145   2.066  1.00 98.72           H  
ATOM   2084  CE1 PHE A 134       3.594 -16.011   0.190  1.00 98.72           C  
ATOM   2085  HE1 PHE A 134       4.085 -16.812  -0.343  1.00 98.72           H  
ATOM   2086  CE2 PHE A 134       2.657 -13.766   0.207  1.00 98.72           C  
ATOM   2087  HE2 PHE A 134       2.433 -12.847  -0.313  1.00 98.72           H  
ATOM   2088  CZ  PHE A 134       3.294 -14.811  -0.473  1.00 98.72           C  
ATOM   2089  HZ  PHE A 134       3.530 -14.692  -1.520  1.00 98.72           H  
ATOM   2090  N   SER A 135      -0.221 -16.289   1.743  1.00 98.59           N  
ATOM   2091  H   SER A 135      -0.381 -15.296   1.654  1.00 98.59           H  
ATOM   2092  CA  SER A 135      -0.357 -17.071   0.513  1.00 98.59           C  
ATOM   2093  HA  SER A 135       0.457 -17.793   0.454  1.00 98.59           H  
ATOM   2094  C   SER A 135      -0.251 -16.115  -0.678  1.00 98.59           C  
ATOM   2095  CB  SER A 135      -1.693 -17.824   0.500  1.00 98.59           C  
ATOM   2096  HB2 SER A 135      -1.825 -18.329  -0.456  1.00 98.59           H  
ATOM   2097  HB3 SER A 135      -1.683 -18.569   1.295  1.00 98.59           H  
ATOM   2098  O   SER A 135      -0.637 -14.955  -0.569  1.00 98.59           O  
ATOM   2099  OG  SER A 135      -2.770 -16.932   0.722  1.00 98.59           O  
ATOM   2100  HG  SER A 135      -2.466 -16.334   1.409  1.00 98.59           H  
ATOM   2101  N   GLY A 136       0.265 -16.555  -1.821  1.00 97.95           N  
ATOM   2102  H   GLY A 136       0.639 -17.490  -1.895  1.00 97.95           H  
ATOM   2103  CA  GLY A 136       0.450 -15.660  -2.964  1.00 97.95           C  
ATOM   2104  HA2 GLY A 136       0.985 -14.766  -2.641  1.00 97.95           H  
ATOM   2105  HA3 GLY A 136      -0.515 -15.342  -3.356  1.00 97.95           H  
ATOM   2106  C   GLY A 136       1.238 -16.291  -4.095  1.00 97.95           C  
ATOM   2107  O   GLY A 136       1.759 -17.397  -3.955  1.00 97.95           O  
ATOM   2108  N   ASN A 137       1.346 -15.564  -5.206  1.00 98.18           N  
ATOM   2109  H   ASN A 137       0.907 -14.655  -5.228  1.00 98.18           H  
ATOM   2110  CA  ASN A 137       2.220 -15.915  -6.332  1.00 98.18           C  
ATOM   2111  HA  ASN A 137       2.558 -16.943  -6.195  1.00 98.18           H  
ATOM   2112  C   ASN A 137       3.510 -15.068  -6.361  1.00 98.18           C  
ATOM   2113  CB  ASN A 137       1.420 -15.882  -7.647  1.00 98.18           C  
ATOM   2114  HB2 ASN A 137       0.511 -16.473  -7.538  1.00 98.18           H  
ATOM   2115  HB3 ASN A 137       2.030 -16.334  -8.430  1.00 98.18           H  
ATOM   2116  O   ASN A 137       4.148 -14.934  -7.402  1.00 98.18           O  
ATOM   2117  CG  ASN A 137       1.039 -14.484  -8.101  1.00 98.18           C  
ATOM   2118  ND2 ASN A 137       0.573 -14.344  -9.323  1.00 98.18           N  
ATOM   2119 HD21 ASN A 137       0.575 -15.130  -9.957  1.00 98.18           H  
ATOM   2120 HD22 ASN A 137       0.421 -13.411  -9.680  1.00 98.18           H  
ATOM   2121  OD1 ASN A 137       1.140 -13.516  -7.374  1.00 98.18           O  
ATOM   2122  N   VAL A 138       3.884 -14.495  -5.215  1.00 98.39           N  
ATOM   2123  H   VAL A 138       3.326 -14.693  -4.397  1.00 98.39           H  
ATOM   2124  CA  VAL A 138       5.093 -13.688  -4.998  1.00 98.39           C  
ATOM   2125  HA  VAL A 138       5.722 -13.753  -5.887  1.00 98.39           H  
ATOM   2126  C   VAL A 138       5.885 -14.241  -3.808  1.00 98.39           C  
ATOM   2127  CB  VAL A 138       4.745 -12.203  -4.770  1.00 98.39           C  
ATOM   2128  HB  VAL A 138       5.674 -11.648  -4.639  1.00 98.39           H  
ATOM   2129  O   VAL A 138       5.319 -14.977  -3.001  1.00 98.39           O  
ATOM   2130  CG1 VAL A 138       4.018 -11.621  -5.979  1.00 98.39           C  
ATOM   2131 HG11 VAL A 138       3.043 -12.093  -6.101  1.00 98.39           H  
ATOM   2132 HG12 VAL A 138       3.875 -10.549  -5.840  1.00 98.39           H  
ATOM   2133 HG13 VAL A 138       4.616 -11.791  -6.874  1.00 98.39           H  
ATOM   2134  CG2 VAL A 138       3.874 -11.955  -3.535  1.00 98.39           C  
ATOM   2135 HG21 VAL A 138       2.921 -12.476  -3.631  1.00 98.39           H  
ATOM   2136 HG22 VAL A 138       4.384 -12.299  -2.635  1.00 98.39           H  
ATOM   2137 HG23 VAL A 138       3.687 -10.886  -3.437  1.00 98.39           H  
ATOM   2138  N   PRO A 139       7.172 -13.898  -3.638  1.00 98.33           N  
ATOM   2139  CA  PRO A 139       7.886 -14.201  -2.400  1.00 98.33           C  
ATOM   2140  HA  PRO A 139       7.860 -15.278  -2.232  1.00 98.33           H  
ATOM   2141  C   PRO A 139       7.257 -13.475  -1.202  1.00 98.33           C  
ATOM   2142  CB  PRO A 139       9.334 -13.756  -2.644  1.00 98.33           C  
ATOM   2143  HB2 PRO A 139       9.488 -12.743  -2.274  1.00 98.33           H  
ATOM   2144  HB3 PRO A 139      10.047 -14.440  -2.186  1.00 98.33           H  
ATOM   2145  O   PRO A 139       6.922 -12.293  -1.318  1.00 98.33           O  
ATOM   2146  CG  PRO A 139       9.459 -13.744  -4.168  1.00 98.33           C  
ATOM   2147  HG2 PRO A 139      10.230 -13.051  -4.505  1.00 98.33           H  
ATOM   2148  HG3 PRO A 139       9.660 -14.752  -4.530  1.00 98.33           H  
ATOM   2149  CD  PRO A 139       8.069 -13.305  -4.617  1.00 98.33           C  
ATOM   2150  HD2 PRO A 139       7.993 -12.218  -4.575  1.00 98.33           H  
ATOM   2151  HD3 PRO A 139       7.872 -13.664  -5.627  1.00 98.33           H  
ATOM   2152  N   ASP A 140       7.142 -14.139  -0.047  1.00 98.50           N  
ATOM   2153  H   ASP A 140       7.395 -15.116   0.003  1.00 98.50           H  
ATOM   2154  CA  ASP A 140       6.639 -13.495   1.173  1.00 98.50           C  
ATOM   2155  HA  ASP A 140       5.741 -12.937   0.907  1.00 98.50           H  
ATOM   2156  C   ASP A 140       7.669 -12.518   1.738  1.00 98.50           C  
ATOM   2157  CB  ASP A 140       6.237 -14.498   2.257  1.00 98.50           C  
ATOM   2158  HB2 ASP A 140       7.123 -14.999   2.648  1.00 98.50           H  
ATOM   2159  HB3 ASP A 140       5.604 -15.269   1.817  1.00 98.50           H  
ATOM   2160  O   ASP A 140       8.609 -12.894   2.441  1.00 98.50           O  
ATOM   2161  CG  ASP A 140       5.490 -13.801   3.410  1.00 98.50           C  
ATOM   2162  OD1 ASP A 140       5.118 -12.603   3.285  1.00 98.50           O  
ATOM   2163  OD2 ASP A 140       5.275 -14.456   4.452  1.00 98.50           O  
ATOM   2164  N   LYS A 141       7.504 -11.248   1.385  1.00 98.05           N  
ATOM   2165  H   LYS A 141       6.790 -11.056   0.697  1.00 98.05           H  
ATOM   2166  CA  LYS A 141       8.374 -10.162   1.837  1.00 98.05           C  
ATOM   2167  HA  LYS A 141       9.207 -10.568   2.410  1.00 98.05           H  
ATOM   2168  C   LYS A 141       7.688  -9.236   2.825  1.00 98.05           C  
ATOM   2169  CB  LYS A 141       8.918  -9.427   0.603  1.00 98.05           C  
ATOM   2170  HB2 LYS A 141       8.087  -9.068  -0.005  1.00 98.05           H  
ATOM   2171  HB3 LYS A 141       9.493  -8.564   0.938  1.00 98.05           H  
ATOM   2172  O   LYS A 141       8.354  -8.693   3.699  1.00 98.05           O  
ATOM   2173  CG  LYS A 141       9.831 -10.300  -0.272  1.00 98.05           C  
ATOM   2174  HG2 LYS A 141      10.224  -9.676  -1.075  1.00 98.05           H  
ATOM   2175  HG3 LYS A 141       9.260 -11.114  -0.718  1.00 98.05           H  
ATOM   2176  CD  LYS A 141      10.984 -10.870   0.559  1.00 98.05           C  
ATOM   2177  HD2 LYS A 141      11.336 -10.079   1.222  1.00 98.05           H  
ATOM   2178  HD3 LYS A 141      10.624 -11.694   1.175  1.00 98.05           H  
ATOM   2179  CE  LYS A 141      12.153 -11.370  -0.280  1.00 98.05           C  
ATOM   2180  HE2 LYS A 141      12.308 -10.672  -1.102  1.00 98.05           H  
ATOM   2181  HE3 LYS A 141      11.918 -12.354  -0.686  1.00 98.05           H  
ATOM   2182  NZ  LYS A 141      13.358 -11.402   0.583  1.00 98.05           N  
ATOM   2183  HZ1 LYS A 141      13.229 -12.016   1.375  1.00 98.05           H  
ATOM   2184  HZ2 LYS A 141      14.198 -11.640   0.075  1.00 98.05           H  
ATOM   2185  HZ3 LYS A 141      13.502 -10.484   0.979  1.00 98.05           H  
ATOM   2186  N   PHE A 142       6.366  -9.104   2.740  1.00 98.29           N  
ATOM   2187  H   PHE A 142       5.867  -9.634   2.040  1.00 98.29           H  
ATOM   2188  CA  PHE A 142       5.617  -8.178   3.583  1.00 98.29           C  
ATOM   2189  HA  PHE A 142       6.224  -7.281   3.706  1.00 98.29           H  
ATOM   2190  C   PHE A 142       5.374  -8.710   5.006  1.00 98.29           C  
ATOM   2191  CB  PHE A 142       4.341  -7.766   2.843  1.00 98.29           C  
ATOM   2192  HB2 PHE A 142       4.606  -7.433   1.840  1.00 98.29           H  
ATOM   2193  HB3 PHE A 142       3.685  -8.630   2.734  1.00 98.29           H  
ATOM   2194  O   PHE A 142       5.199  -7.907   5.918  1.00 98.29           O  
ATOM   2195  CG  PHE A 142       3.545  -6.660   3.488  1.00 98.29           C  
ATOM   2196  CD1 PHE A 142       2.200  -6.865   3.849  1.00 98.29           C  
ATOM   2197  HD1 PHE A 142       1.736  -7.829   3.701  1.00 98.29           H  
ATOM   2198  CD2 PHE A 142       4.150  -5.411   3.706  1.00 98.29           C  
ATOM   2199  HD2 PHE A 142       5.186  -5.253   3.447  1.00 98.29           H  
ATOM   2200  CE1 PHE A 142       1.457  -5.810   4.406  1.00 98.29           C  
ATOM   2201  HE1 PHE A 142       0.426  -5.962   4.690  1.00 98.29           H  
ATOM   2202  CE2 PHE A 142       3.413  -4.369   4.289  1.00 98.29           C  
ATOM   2203  HE2 PHE A 142       3.890  -3.424   4.501  1.00 98.29           H  
ATOM   2204  CZ  PHE A 142       2.062  -4.561   4.620  1.00 98.29           C  
ATOM   2205  HZ  PHE A 142       1.500  -3.757   5.073  1.00 98.29           H  
ATOM   2206  N   SER A 143       5.475 -10.027   5.255  1.00 98.25           N  
ATOM   2207  H   SER A 143       5.538 -10.685   4.492  1.00 98.25           H  
ATOM   2208  CA  SER A 143       5.492 -10.559   6.633  1.00 98.25           C  
ATOM   2209  HA  SER A 143       4.542 -10.332   7.117  1.00 98.25           H  
ATOM   2210  C   SER A 143       6.608  -9.955   7.491  1.00 98.25           C  
ATOM   2211  CB  SER A 143       5.677 -12.078   6.639  1.00 98.25           C  
ATOM   2212  HB2 SER A 143       5.927 -12.412   7.646  1.00 98.25           H  
ATOM   2213  HB3 SER A 143       6.488 -12.356   5.965  1.00 98.25           H  
ATOM   2214  O   SER A 143       6.419  -9.766   8.691  1.00 98.25           O  
ATOM   2215  OG  SER A 143       4.488 -12.722   6.248  1.00 98.25           O  
ATOM   2216  HG  SER A 143       4.733 -13.368   5.581  1.00 98.25           H  
ATOM   2217  N   ALA A 144       7.748  -9.599   6.888  1.00 97.51           N  
ATOM   2218  H   ALA A 144       7.830  -9.712   5.888  1.00 97.51           H  
ATOM   2219  CA  ALA A 144       8.858  -8.957   7.592  1.00 97.51           C  
ATOM   2220  HA  ALA A 144       9.081  -9.537   8.488  1.00 97.51           H  
ATOM   2221  C   ALA A 144       8.537  -7.524   8.058  1.00 97.51           C  
ATOM   2222  CB  ALA A 144      10.092  -8.982   6.684  1.00 97.51           C  
ATOM   2223  HB1 ALA A 144      10.952  -8.593   7.229  1.00 97.51           H  
ATOM   2224  HB2 ALA A 144       9.921  -8.358   5.806  1.00 97.51           H  
ATOM   2225  HB3 ALA A 144      10.304 -10.003   6.368  1.00 97.51           H  
ATOM   2226  O   ALA A 144       9.263  -6.984   8.886  1.00 97.51           O  
ATOM   2227  N   ASN A 145       7.462  -6.910   7.551  1.00 97.60           N  
ATOM   2228  H   ASN A 145       6.926  -7.380   6.835  1.00 97.60           H  
ATOM   2229  CA  ASN A 145       6.961  -5.617   8.016  1.00 97.60           C  
ATOM   2230  HA  ASN A 145       7.803  -5.013   8.354  1.00 97.60           H  
ATOM   2231  C   ASN A 145       6.017  -5.767   9.225  1.00 97.60           C  
ATOM   2232  CB  ASN A 145       6.286  -4.867   6.851  1.00 97.60           C  
ATOM   2233  HB2 ASN A 145       5.435  -5.440   6.485  1.00 97.60           H  
ATOM   2234  HB3 ASN A 145       5.896  -3.925   7.236  1.00 97.60           H  
ATOM   2235  O   ASN A 145       5.659  -4.768   9.846  1.00 97.60           O  
ATOM   2236  CG  ASN A 145       7.205  -4.567   5.673  1.00 97.60           C  
ATOM   2237  ND2 ASN A 145       7.392  -3.318   5.325  1.00 97.60           N  
ATOM   2238 HD21 ASN A 145       7.973  -3.136   4.520  1.00 97.60           H  
ATOM   2239 HD22 ASN A 145       7.049  -2.580   5.923  1.00 97.60           H  
ATOM   2240  OD1 ASN A 145       7.745  -5.438   5.014  1.00 97.60           O  
ATOM   2241  N   SER A 146       5.594  -6.987   9.579  1.00 98.30           N  
ATOM   2242  H   SER A 146       5.948  -7.794   9.085  1.00 98.30           H  
ATOM   2243  CA  SER A 146       4.752  -7.204  10.758  1.00 98.30           C  
ATOM   2244  HA  SER A 146       3.851  -6.600  10.644  1.00 98.30           H  
ATOM   2245  C   SER A 146       5.477  -6.761  12.031  1.00 98.30           C  
ATOM   2246  CB  SER A 146       4.328  -8.666  10.882  1.00 98.30           C  
ATOM   2247  HB2 SER A 146       3.966  -9.024   9.919  1.00 98.30           H  
ATOM   2248  HB3 SER A 146       5.179  -9.278  11.181  1.00 98.30           H  
ATOM   2249  O   SER A 146       6.652  -7.052  12.232  1.00 98.30           O  
ATOM   2250  OG  SER A 146       3.285  -8.772  11.838  1.00 98.30           O  
ATOM   2251  HG  SER A 146       3.670  -9.139  12.637  1.00 98.30           H  
ATOM   2252  N   GLY A 147       4.762  -6.063  12.908  1.00 98.18           N  
ATOM   2253  H   GLY A 147       3.796  -5.867  12.686  1.00 98.18           H  
ATOM   2254  CA  GLY A 147       5.292  -5.455  14.123  1.00 98.18           C  
ATOM   2255  HA2 GLY A 147       6.063  -6.101  14.543  1.00 98.18           H  
ATOM   2256  HA3 GLY A 147       4.483  -5.367  14.847  1.00 98.18           H  
ATOM   2257  C   GLY A 147       5.900  -4.066  13.921  1.00 98.18           C  
ATOM   2258  O   GLY A 147       6.160  -3.404  14.926  1.00 98.18           O  
ATOM   2259  N   ALA A 148       6.088  -3.608  12.677  1.00 98.38           N  
ATOM   2260  H   ALA A 148       5.845  -4.192  11.890  1.00 98.38           H  
ATOM   2261  CA  ALA A 148       6.569  -2.263  12.388  1.00 98.38           C  
ATOM   2262  HA  ALA A 148       7.430  -2.059  13.024  1.00 98.38           H  
ATOM   2263  C   ALA A 148       5.497  -1.209  12.671  1.00 98.38           C  
ATOM   2264  CB  ALA A 148       7.022  -2.175  10.931  1.00 98.38           C  
ATOM   2265  HB1 ALA A 148       7.490  -1.206  10.755  1.00 98.38           H  
ATOM   2266  HB2 ALA A 148       7.731  -2.974  10.715  1.00 98.38           H  
ATOM   2267  HB3 ALA A 148       6.162  -2.277  10.269  1.00 98.38           H  
ATOM   2268  O   ALA A 148       4.315  -1.405  12.367  1.00 98.38           O  
ATOM   2269  N   ASN A 149       5.931  -0.075  13.205  1.00 98.51           N  
ATOM   2270  H   ASN A 149       6.921   0.039  13.372  1.00 98.51           H  
ATOM   2271  CA  ASN A 149       5.104   1.114  13.336  1.00 98.51           C  
ATOM   2272  HA  ASN A 149       4.083   0.836  13.596  1.00 98.51           H  
ATOM   2273  C   ASN A 149       5.063   1.870  12.002  1.00 98.51           C  
ATOM   2274  CB  ASN A 149       5.661   1.954  14.481  1.00 98.51           C  
ATOM   2275  HB2 ASN A 149       5.086   2.876  14.572  1.00 98.51           H  
ATOM   2276  HB3 ASN A 149       6.691   2.219  14.242  1.00 98.51           H  
ATOM   2277  O   ASN A 149       5.923   1.684  11.136  1.00 98.51           O  
ATOM   2278  CG  ASN A 149       5.633   1.247  15.824  1.00 98.51           C  
ATOM   2279  ND2 ASN A 149       6.570   1.588  16.671  1.00 98.51           N  
ATOM   2280 HD21 ASN A 149       6.181   1.990  17.512  1.00 98.51           H  
ATOM   2281 HD22 ASN A 149       7.271   2.223  16.318  1.00 98.51           H  
ATOM   2282  OD1 ASN A 149       4.819   0.376  16.104  1.00 98.51           O  
ATOM   2283  N   PHE A 150       4.039   2.698  11.803  1.00 98.68           N  
ATOM   2284  H   PHE A 150       3.389   2.872  12.556  1.00 98.68           H  
ATOM   2285  CA  PHE A 150       3.946   3.495  10.584  1.00 98.68           C  
ATOM   2286  HA  PHE A 150       4.264   2.875   9.745  1.00 98.68           H  
ATOM   2287  C   PHE A 150       4.887   4.698  10.671  1.00 98.68           C  
ATOM   2288  CB  PHE A 150       2.499   3.914  10.317  1.00 98.68           C  
ATOM   2289  HB2 PHE A 150       1.847   3.071  10.547  1.00 98.68           H  
ATOM   2290  HB3 PHE A 150       2.223   4.733  10.982  1.00 98.68           H  
ATOM   2291  O   PHE A 150       4.829   5.468  11.632  1.00 98.68           O  
ATOM   2292  CG  PHE A 150       2.252   4.316   8.876  1.00 98.68           C  
ATOM   2293  CD1 PHE A 150       2.463   5.634   8.434  1.00 98.68           C  
ATOM   2294  HD1 PHE A 150       2.811   6.386   9.126  1.00 98.68           H  
ATOM   2295  CD2 PHE A 150       1.812   3.348   7.960  1.00 98.68           C  
ATOM   2296  HD2 PHE A 150       1.667   2.333   8.300  1.00 98.68           H  
ATOM   2297  CE1 PHE A 150       2.223   5.972   7.090  1.00 98.68           C  
ATOM   2298  HE1 PHE A 150       2.391   6.984   6.754  1.00 98.68           H  
ATOM   2299  CE2 PHE A 150       1.554   3.680   6.623  1.00 98.68           C  
ATOM   2300  HE2 PHE A 150       1.202   2.923   5.938  1.00 98.68           H  
ATOM   2301  CZ  PHE A 150       1.764   4.997   6.186  1.00 98.68           C  
ATOM   2302  HZ  PHE A 150       1.584   5.254   5.153  1.00 98.68           H  
ATOM   2303  N   SER A 151       5.708   4.892   9.642  1.00 98.46           N  
ATOM   2304  H   SER A 151       5.721   4.200   8.906  1.00 98.46           H  
ATOM   2305  CA  SER A 151       6.657   6.003   9.549  1.00 98.46           C  
ATOM   2306  HA  SER A 151       6.664   6.554  10.490  1.00 98.46           H  
ATOM   2307  C   SER A 151       6.264   6.970   8.447  1.00 98.46           C  
ATOM   2308  CB  SER A 151       8.079   5.489   9.327  1.00 98.46           C  
ATOM   2309  HB2 SER A 151       8.108   4.842   8.450  1.00 98.46           H  
ATOM   2310  HB3 SER A 151       8.765   6.325   9.197  1.00 98.46           H  
ATOM   2311  O   SER A 151       5.698   6.584   7.424  1.00 98.46           O  
ATOM   2312  OG  SER A 151       8.443   4.763  10.469  1.00 98.46           O  
ATOM   2313  HG  SER A 151       9.336   4.419  10.390  1.00 98.46           H  
ATOM   2314  N   THR A 152       6.612   8.241   8.626  1.00 97.97           N  
ATOM   2315  H   THR A 152       7.140   8.457   9.459  1.00 97.97           H  
ATOM   2316  CA  THR A 152       6.522   9.277   7.587  1.00 97.97           C  
ATOM   2317  HA  THR A 152       6.368   8.793   6.622  1.00 97.97           H  
ATOM   2318  C   THR A 152       7.837  10.052   7.524  1.00 97.97           C  
ATOM   2319  CB  THR A 152       5.349  10.246   7.821  1.00 97.97           C  
ATOM   2320  HB  THR A 152       5.277  10.915   6.964  1.00 97.97           H  
ATOM   2321  O   THR A 152       8.603  10.037   8.486  1.00 97.97           O  
ATOM   2322  CG2 THR A 152       4.007   9.539   7.969  1.00 97.97           C  
ATOM   2323 HG21 THR A 152       3.207  10.280   7.993  1.00 97.97           H  
ATOM   2324 HG22 THR A 152       3.977   8.945   8.882  1.00 97.97           H  
ATOM   2325 HG23 THR A 152       3.849   8.880   7.115  1.00 97.97           H  
ATOM   2326  OG1 THR A 152       5.569  11.035   8.967  1.00 97.97           O  
ATOM   2327  HG1 THR A 152       5.580  10.427   9.710  1.00 97.97           H  
ATOM   2328  N   PRO A 153       8.121  10.811   6.450  1.00 96.74           N  
ATOM   2329  CA  PRO A 153       9.341  11.621   6.394  1.00 96.74           C  
ATOM   2330  HA  PRO A 153      10.193  10.942   6.377  1.00 96.74           H  
ATOM   2331  C   PRO A 153       9.505  12.604   7.573  1.00 96.74           C  
ATOM   2332  CB  PRO A 153       9.250  12.371   5.062  1.00 96.74           C  
ATOM   2333  HB2 PRO A 153       8.732  13.320   5.202  1.00 96.74           H  
ATOM   2334  HB3 PRO A 153      10.233  12.535   4.623  1.00 96.74           H  
ATOM   2335  O   PRO A 153      10.621  13.044   7.862  1.00 96.74           O  
ATOM   2336  CG  PRO A 153       8.391  11.458   4.188  1.00 96.74           C  
ATOM   2337  HG2 PRO A 153       9.010  10.674   3.752  1.00 96.74           H  
ATOM   2338  HG3 PRO A 153       7.872  12.015   3.408  1.00 96.74           H  
ATOM   2339  CD  PRO A 153       7.408  10.845   5.179  1.00 96.74           C  
ATOM   2340  HD2 PRO A 153       6.530  11.485   5.264  1.00 96.74           H  
ATOM   2341  HD3 PRO A 153       7.121   9.848   4.847  1.00 96.74           H  
ATOM   2342  N   ALA A 154       8.403  12.975   8.232  1.00 95.78           N  
ATOM   2343  H   ALA A 154       7.528  12.537   7.979  1.00 95.78           H  
ATOM   2344  CA  ALA A 154       8.382  13.871   9.386  1.00 95.78           C  
ATOM   2345  HA  ALA A 154       9.276  14.495   9.375  1.00 95.78           H  
ATOM   2346  C   ALA A 154       8.370  13.144  10.746  1.00 95.78           C  
ATOM   2347  CB  ALA A 154       7.167  14.794   9.234  1.00 95.78           C  
ATOM   2348  HB1 ALA A 154       7.150  15.509  10.057  1.00 95.78           H  
ATOM   2349  HB2 ALA A 154       6.249  14.206   9.261  1.00 95.78           H  
ATOM   2350  HB3 ALA A 154       7.225  15.339   8.292  1.00 95.78           H  
ATOM   2351  O   ALA A 154       8.616  13.792  11.757  1.00 95.78           O  
ATOM   2352  N   MET A 155       8.091  11.837  10.778  1.00 96.44           N  
ATOM   2353  H   MET A 155       8.014  11.332   9.908  1.00 96.44           H  
ATOM   2354  CA  MET A 155       7.941  11.045  12.003  1.00 96.44           C  
ATOM   2355  HA  MET A 155       8.452  11.540  12.828  1.00 96.44           H  
ATOM   2356  C   MET A 155       8.579   9.668  11.801  1.00 96.44           C  
ATOM   2357  CB  MET A 155       6.451  10.951  12.356  1.00 96.44           C  
ATOM   2358  HB2 MET A 155       5.913  10.432  11.562  1.00 96.44           H  
ATOM   2359  HB3 MET A 155       6.050  11.960  12.443  1.00 96.44           H  
ATOM   2360  O   MET A 155       8.049   8.838  11.061  1.00 96.44           O  
ATOM   2361  CG  MET A 155       6.205  10.209  13.669  1.00 96.44           C  
ATOM   2362  HG2 MET A 155       6.549   9.181  13.553  1.00 96.44           H  
ATOM   2363  HG3 MET A 155       6.782  10.668  14.471  1.00 96.44           H  
ATOM   2364  SD  MET A 155       4.456  10.171  14.143  1.00 96.44           S  
ATOM   2365  CE  MET A 155       4.256  11.847  14.799  1.00 96.44           C  
ATOM   2366  HE1 MET A 155       3.253  11.952  15.213  1.00 96.44           H  
ATOM   2367  HE2 MET A 155       4.983  12.012  15.594  1.00 96.44           H  
ATOM   2368  HE3 MET A 155       4.403  12.581  14.006  1.00 96.44           H  
ATOM   2369  N   ASP A 156       9.746   9.486  12.414  1.00 97.57           N  
ATOM   2370  H   ASP A 156      10.044  10.158  13.106  1.00 97.57           H  
ATOM   2371  CA  ASP A 156      10.602   8.313  12.261  1.00 97.57           C  
ATOM   2372  HA  ASP A 156      10.444   7.888  11.270  1.00 97.57           H  
ATOM   2373  C   ASP A 156      10.270   7.245  13.304  1.00 97.57           C  
ATOM   2374  CB  ASP A 156      12.070   8.755  12.384  1.00 97.57           C  
ATOM   2375  HB2 ASP A 156      12.197   9.711  11.874  1.00 97.57           H  
ATOM   2376  HB3 ASP A 156      12.336   8.937  13.425  1.00 97.57           H  
ATOM   2377  O   ASP A 156      10.776   7.294  14.422  1.00 97.57           O  
ATOM   2378  CG  ASP A 156      13.036   7.743  11.776  1.00 97.57           C  
ATOM   2379  OD1 ASP A 156      12.542   6.745  11.218  1.00 97.57           O  
ATOM   2380  OD2 ASP A 156      14.221   8.131  11.668  1.00 97.57           O  
ATOM   2381  N   ASN A 157       9.387   6.315  12.948  1.00 97.85           N  
ATOM   2382  H   ASN A 157       9.007   6.328  12.012  1.00 97.85           H  
ATOM   2383  CA  ASN A 157       8.967   5.225  13.830  1.00 97.85           C  
ATOM   2384  HA  ASN A 157       9.380   5.378  14.826  1.00 97.85           H  
ATOM   2385  C   ASN A 157       9.495   3.867  13.342  1.00 97.85           C  
ATOM   2386  CB  ASN A 157       7.436   5.231  13.943  1.00 97.85           C  
ATOM   2387  HB2 ASN A 157       7.132   4.435  14.623  1.00 97.85           H  
ATOM   2388  HB3 ASN A 157       7.009   5.030  12.961  1.00 97.85           H  
ATOM   2389  O   ASN A 157       9.003   2.818  13.766  1.00 97.85           O  
ATOM   2390  CG  ASN A 157       6.841   6.507  14.505  1.00 97.85           C  
ATOM   2391  ND2 ASN A 157       5.582   6.744  14.226  1.00 97.85           N  
ATOM   2392 HD21 ASN A 157       5.156   7.516  14.719  1.00 97.85           H  
ATOM   2393 HD22 ASN A 157       5.084   6.119  13.609  1.00 97.85           H  
ATOM   2394  OD1 ASN A 157       7.469   7.313  15.167  1.00 97.85           O  
ATOM   2395  N   ASP A 158      10.439   3.873  12.397  1.00 97.62           N  
ATOM   2396  H   ASP A 158      10.945   4.730  12.226  1.00 97.62           H  
ATOM   2397  CA  ASP A 158      10.973   2.641  11.840  1.00 97.62           C  
ATOM   2398  HA  ASP A 158      10.166   1.908  11.827  1.00 97.62           H  
ATOM   2399  C   ASP A 158      12.050   2.047  12.759  1.00 97.62           C  
ATOM   2400  CB  ASP A 158      11.352   2.837  10.366  1.00 97.62           C  
ATOM   2401  HB2 ASP A 158      11.516   1.856   9.918  1.00 97.62           H  
ATOM   2402  HB3 ASP A 158      10.499   3.272   9.847  1.00 97.62           H  
ATOM   2403  O   ASP A 158      12.431   2.626  13.777  1.00 97.62           O  
ATOM   2404  CG  ASP A 158      12.586   3.683  10.088  1.00 97.62           C  
ATOM   2405  OD1 ASP A 158      13.626   3.379  10.706  1.00 97.62           O  
ATOM   2406  OD2 ASP A 158      12.499   4.475   9.117  1.00 97.62           O  
ATOM   2407  N   SER A 159      12.484   0.822  12.464  1.00 96.06           N  
ATOM   2408  H   SER A 159      12.214   0.423  11.576  1.00 96.06           H  
ATOM   2409  CA  SER A 159      13.413   0.091  13.334  1.00 96.06           C  
ATOM   2410  HA  SER A 159      13.380   0.543  14.325  1.00 96.06           H  
ATOM   2411  C   SER A 159      14.871   0.202  12.878  1.00 96.06           C  
ATOM   2412  CB  SER A 159      12.946  -1.356  13.515  1.00 96.06           C  
ATOM   2413  HB2 SER A 159      13.458  -1.786  14.376  1.00 96.06           H  
ATOM   2414  HB3 SER A 159      11.872  -1.373  13.704  1.00 96.06           H  
ATOM   2415  O   SER A 159      15.706  -0.607  13.296  1.00 96.06           O  
ATOM   2416  OG  SER A 159      13.245  -2.133  12.372  1.00 96.06           O  
ATOM   2417  HG  SER A 159      14.202  -2.102  12.295  1.00 96.06           H  
ATOM   2418  N   SER A 160      15.183   1.124  11.964  1.00 95.86           N  
ATOM   2419  H   SER A 160      14.490   1.812  11.708  1.00 95.86           H  
ATOM   2420  CA  SER A 160      16.542   1.350  11.480  1.00 95.86           C  
ATOM   2421  HA  SER A 160      17.068   0.397  11.409  1.00 95.86           H  
ATOM   2422  C   SER A 160      17.301   2.261  12.446  1.00 95.86           C  
ATOM   2423  CB  SER A 160      16.477   1.941  10.075  1.00 95.86           C  
ATOM   2424  HB2 SER A 160      15.713   2.718  10.055  1.00 95.86           H  
ATOM   2425  HB3 SER A 160      16.195   1.171   9.356  1.00 95.86           H  
ATOM   2426  O   SER A 160      16.884   3.368  12.760  1.00 95.86           O  
ATOM   2427  OG  SER A 160      17.682   2.545   9.665  1.00 95.86           O  
ATOM   2428  HG  SER A 160      17.341   3.361   9.292  1.00 95.86           H  
ATOM   2429  N   GLY A 161      18.472   1.816  12.909  1.00 94.08           N  
ATOM   2430  H   GLY A 161      18.761   0.882  12.656  1.00 94.08           H  
ATOM   2431  CA  GLY A 161      19.283   2.589  13.858  1.00 94.08           C  
ATOM   2432  HA2 GLY A 161      18.633   2.979  14.641  1.00 94.08           H  
ATOM   2433  HA3 GLY A 161      20.014   1.927  14.322  1.00 94.08           H  
ATOM   2434  C   GLY A 161      20.039   3.778  13.250  1.00 94.08           C  
ATOM   2435  O   GLY A 161      20.691   4.515  13.985  1.00 94.08           O  
ATOM   2436  N   THR A 162      20.032   3.943  11.923  1.00 94.94           N  
ATOM   2437  H   THR A 162      19.479   3.304  11.370  1.00 94.94           H  
ATOM   2438  CA  THR A 162      20.910   4.908  11.230  1.00 94.94           C  
ATOM   2439  HA  THR A 162      21.287   5.638  11.947  1.00 94.94           H  
ATOM   2440  C   THR A 162      20.231   5.721  10.134  1.00 94.94           C  
ATOM   2441  CB  THR A 162      22.120   4.192  10.606  1.00 94.94           C  
ATOM   2442  HB  THR A 162      22.706   4.913  10.036  1.00 94.94           H  
ATOM   2443  O   THR A 162      20.783   6.730   9.695  1.00 94.94           O  
ATOM   2444  CG2 THR A 162      23.039   3.556  11.648  1.00 94.94           C  
ATOM   2445 HG21 THR A 162      23.938   3.174  11.164  1.00 94.94           H  
ATOM   2446 HG22 THR A 162      23.326   4.307  12.384  1.00 94.94           H  
ATOM   2447 HG23 THR A 162      22.528   2.740  12.159  1.00 94.94           H  
ATOM   2448  OG1 THR A 162      21.704   3.154   9.745  1.00 94.94           O  
ATOM   2449  HG1 THR A 162      22.469   2.601   9.572  1.00 94.94           H  
ATOM   2450  N   ILE A 163      19.065   5.293   9.654  1.00 96.36           N  
ATOM   2451  H   ILE A 163      18.617   4.510  10.108  1.00 96.36           H  
ATOM   2452  CA  ILE A 163      18.398   5.886   8.491  1.00 96.36           C  
ATOM   2453  HA  ILE A 163      18.754   6.906   8.344  1.00 96.36           H  
ATOM   2454  C   ILE A 163      16.900   5.932   8.745  1.00 96.36           C  
ATOM   2455  CB  ILE A 163      18.681   5.067   7.202  1.00 96.36           C  
ATOM   2456  HB  ILE A 163      18.336   4.045   7.363  1.00 96.36           H  
ATOM   2457  O   ILE A 163      16.319   4.885   8.980  1.00 96.36           O  
ATOM   2458  CG1 ILE A 163      20.189   5.007   6.868  1.00 96.36           C  
ATOM   2459 HG12 ILE A 163      20.552   6.006   6.627  1.00 96.36           H  
ATOM   2460 HG13 ILE A 163      20.738   4.652   7.740  1.00 96.36           H  
ATOM   2461  CG2 ILE A 163      17.896   5.649   6.007  1.00 96.36           C  
ATOM   2462 HG21 ILE A 163      18.140   6.703   5.869  1.00 96.36           H  
ATOM   2463 HG22 ILE A 163      16.824   5.540   6.172  1.00 96.36           H  
ATOM   2464 HG23 ILE A 163      18.121   5.099   5.093  1.00 96.36           H  
ATOM   2465  CD1 ILE A 163      20.543   4.046   5.725  1.00 96.36           C  
ATOM   2466 HD11 ILE A 163      20.197   4.437   4.769  1.00 96.36           H  
ATOM   2467 HD12 ILE A 163      21.626   3.934   5.678  1.00 96.36           H  
ATOM   2468 HD13 ILE A 163      20.096   3.069   5.909  1.00 96.36           H  
ATOM   2469  N   ASN A 164      16.295   7.100   8.532  1.00 97.47           N  
ATOM   2470  H   ASN A 164      16.868   7.924   8.422  1.00 97.47           H  
ATOM   2471  CA  ASN A 164      14.851   7.237   8.372  1.00 97.47           C  
ATOM   2472  HA  ASN A 164      14.345   6.664   9.150  1.00 97.47           H  
ATOM   2473  C   ASN A 164      14.430   6.700   6.993  1.00 97.47           C  
ATOM   2474  CB  ASN A 164      14.503   8.720   8.540  1.00 97.47           C  
ATOM   2475  HB2 ASN A 164      14.984   9.304   7.756  1.00 97.47           H  
ATOM   2476  HB3 ASN A 164      14.890   9.060   9.501  1.00 97.47           H  
ATOM   2477  O   ASN A 164      14.658   7.343   5.952  1.00 97.47           O  
ATOM   2478  CG  ASN A 164      13.008   8.971   8.485  1.00 97.47           C  
ATOM   2479  ND2 ASN A 164      12.504   9.807   9.351  1.00 97.47           N  
ATOM   2480 HD21 ASN A 164      11.497   9.752   9.404  1.00 97.47           H  
ATOM   2481 HD22 ASN A 164      13.026   9.850  10.215  1.00 97.47           H  
ATOM   2482  OD1 ASN A 164      12.296   8.546   7.592  1.00 97.47           O  
ATOM   2483  N   CYS A 165      13.821   5.523   6.967  1.00 98.09           N  
ATOM   2484  H   CYS A 165      13.614   5.078   7.850  1.00 98.09           H  
ATOM   2485  CA  CYS A 165      13.434   4.825   5.747  1.00 98.09           C  
ATOM   2486  HA  CYS A 165      14.306   4.749   5.096  1.00 98.09           H  
ATOM   2487  C   CYS A 165      12.338   5.570   4.982  1.00 98.09           C  
ATOM   2488  CB  CYS A 165      13.001   3.413   6.129  1.00 98.09           C  
ATOM   2489  HB2 CYS A 165      12.664   2.878   5.241  1.00 98.09           H  
ATOM   2490  HB3 CYS A 165      12.169   3.477   6.830  1.00 98.09           H  
ATOM   2491  O   CYS A 165      12.371   5.618   3.751  1.00 98.09           O  
ATOM   2492  SG  CYS A 165      14.340   2.489   6.921  1.00 98.09           S  
ATOM   2493  N   ALA A 166      11.426   6.244   5.686  1.00 97.89           N  
ATOM   2494  H   ALA A 166      11.485   6.215   6.694  1.00 97.89           H  
ATOM   2495  CA  ALA A 166      10.387   7.055   5.056  1.00 97.89           C  
ATOM   2496  HA  ALA A 166       9.875   6.439   4.317  1.00 97.89           H  
ATOM   2497  C   ALA A 166      10.959   8.275   4.305  1.00 97.89           C  
ATOM   2498  CB  ALA A 166       9.374   7.450   6.133  1.00 97.89           C  
ATOM   2499  HB1 ALA A 166       8.944   6.553   6.579  1.00 97.89           H  
ATOM   2500  HB2 ALA A 166       9.854   8.041   6.912  1.00 97.89           H  
ATOM   2501  HB3 ALA A 166       8.570   8.027   5.675  1.00 97.89           H  
ATOM   2502  O   ALA A 166      10.467   8.637   3.232  1.00 97.89           O  
ATOM   2503  N   ARG A 167      12.040   8.892   4.807  1.00 97.23           N  
ATOM   2504  H   ARG A 167      12.372   8.572   5.705  1.00 97.23           H  
ATOM   2505  CA  ARG A 167      12.784   9.944   4.086  1.00 97.23           C  
ATOM   2506  HA  ARG A 167      12.076  10.664   3.677  1.00 97.23           H  
ATOM   2507  C   ARG A 167      13.543   9.383   2.894  1.00 97.23           C  
ATOM   2508  CB  ARG A 167      13.773  10.669   5.009  1.00 97.23           C  
ATOM   2509  HB2 ARG A 167      14.364   9.939   5.562  1.00 97.23           H  
ATOM   2510  HB3 ARG A 167      14.453  11.259   4.395  1.00 97.23           H  
ATOM   2511  O   ARG A 167      13.484   9.989   1.825  1.00 97.23           O  
ATOM   2512  CG  ARG A 167      13.070  11.614   5.980  1.00 97.23           C  
ATOM   2513  HG2 ARG A 167      12.480  12.337   5.418  1.00 97.23           H  
ATOM   2514  HG3 ARG A 167      12.410  11.044   6.634  1.00 97.23           H  
ATOM   2515  CD  ARG A 167      14.099  12.360   6.829  1.00 97.23           C  
ATOM   2516  HD2 ARG A 167      14.758  12.932   6.176  1.00 97.23           H  
ATOM   2517  HD3 ARG A 167      14.688  11.632   7.388  1.00 97.23           H  
ATOM   2518  NE  ARG A 167      13.421  13.261   7.767  1.00 97.23           N  
ATOM   2519  HE  ARG A 167      12.415  13.176   7.814  1.00 97.23           H  
ATOM   2520  NH1 ARG A 167      15.268  14.133   8.811  1.00 97.23           N  
ATOM   2521 HH11 ARG A 167      15.856  13.522   8.262  1.00 97.23           H  
ATOM   2522 HH12 ARG A 167      15.663  14.670   9.570  1.00 97.23           H  
ATOM   2523  NH2 ARG A 167      13.212  14.725   9.470  1.00 97.23           N  
ATOM   2524 HH21 ARG A 167      12.217  14.556   9.437  1.00 97.23           H  
ATOM   2525 HH22 ARG A 167      13.605  15.254  10.236  1.00 97.23           H  
ATOM   2526  CZ  ARG A 167      13.975  14.037   8.673  1.00 97.23           C  
ATOM   2527  N   LYS A 168      14.221   8.244   3.070  1.00 96.72           N  
ATOM   2528  H   LYS A 168      14.218   7.833   3.993  1.00 96.72           H  
ATOM   2529  CA  LYS A 168      14.958   7.563   1.995  1.00 96.72           C  
ATOM   2530  HA  LYS A 168      15.727   8.229   1.604  1.00 96.72           H  
ATOM   2531  C   LYS A 168      14.037   7.226   0.821  1.00 96.72           C  
ATOM   2532  CB  LYS A 168      15.631   6.304   2.563  1.00 96.72           C  
ATOM   2533  HB2 LYS A 168      16.332   6.594   3.346  1.00 96.72           H  
ATOM   2534  HB3 LYS A 168      14.875   5.653   3.002  1.00 96.72           H  
ATOM   2535  O   LYS A 168      14.323   7.598  -0.312  1.00 96.72           O  
ATOM   2536  CG  LYS A 168      16.380   5.525   1.473  1.00 96.72           C  
ATOM   2537  HG2 LYS A 168      17.166   6.152   1.053  1.00 96.72           H  
ATOM   2538  HG3 LYS A 168      15.690   5.245   0.677  1.00 96.72           H  
ATOM   2539  CD  LYS A 168      16.989   4.244   2.037  1.00 96.72           C  
ATOM   2540  HD2 LYS A 168      16.201   3.638   2.483  1.00 96.72           H  
ATOM   2541  HD3 LYS A 168      17.732   4.496   2.793  1.00 96.72           H  
ATOM   2542  CE  LYS A 168      17.644   3.478   0.887  1.00 96.72           C  
ATOM   2543  HE2 LYS A 168      16.897   3.296   0.114  1.00 96.72           H  
ATOM   2544  HE3 LYS A 168      18.415   4.100   0.432  1.00 96.72           H  
ATOM   2545  NZ  LYS A 168      18.209   2.197   1.364  1.00 96.72           N  
ATOM   2546  HZ1 LYS A 168      18.619   1.705   0.583  1.00 96.72           H  
ATOM   2547  HZ2 LYS A 168      18.913   2.362   2.070  1.00 96.72           H  
ATOM   2548  HZ3 LYS A 168      17.475   1.628   1.760  1.00 96.72           H  
ATOM   2549  N   TYR A 169      12.917   6.567   1.107  1.00 96.19           N  
ATOM   2550  H   TYR A 169      12.771   6.262   2.058  1.00 96.19           H  
ATOM   2551  CA  TYR A 169      11.963   6.108   0.098  1.00 96.19           C  
ATOM   2552  HA  TYR A 169      12.500   5.914  -0.831  1.00 96.19           H  
ATOM   2553  C   TYR A 169      10.888   7.123  -0.260  1.00 96.19           C  
ATOM   2554  CB  TYR A 169      11.321   4.813   0.573  1.00 96.19           C  
ATOM   2555  HB2 TYR A 169      10.637   4.474  -0.205  1.00 96.19           H  
ATOM   2556  HB3 TYR A 169      10.737   5.014   1.471  1.00 96.19           H  
ATOM   2557  O   TYR A 169       9.999   6.836  -1.063  1.00 96.19           O  
ATOM   2558  CG  TYR A 169      12.283   3.679   0.831  1.00 96.19           C  
ATOM   2559  CD1 TYR A 169      13.329   3.400  -0.067  1.00 96.19           C  
ATOM   2560  HD1 TYR A 169      13.546   4.070  -0.885  1.00 96.19           H  
ATOM   2561  CD2 TYR A 169      12.098   2.860   1.950  1.00 96.19           C  
ATOM   2562  HD2 TYR A 169      11.324   3.084   2.669  1.00 96.19           H  
ATOM   2563  CE1 TYR A 169      14.117   2.252   0.071  1.00 96.19           C  
ATOM   2564  HE1 TYR A 169      14.878   2.032  -0.662  1.00 96.19           H  
ATOM   2565  CE2 TYR A 169      12.914   1.735   2.123  1.00 96.19           C  
ATOM   2566  HE2 TYR A 169      12.735   1.090   2.970  1.00 96.19           H  
ATOM   2567  OH  TYR A 169      14.662   0.291   1.298  1.00 96.19           O  
ATOM   2568  HH  TYR A 169      14.942  -0.048   0.444  1.00 96.19           H  
ATOM   2569  CZ  TYR A 169      13.901   1.406   1.169  1.00 96.19           C  
ATOM   2570  N   ASN A 170      10.949   8.312   0.333  1.00 95.65           N  
ATOM   2571  H   ASN A 170      11.674   8.465   1.020  1.00 95.65           H  
ATOM   2572  CA  ASN A 170      10.063   9.413   0.012  1.00 95.65           C  
ATOM   2573  HA  ASN A 170      10.253  10.189   0.754  1.00 95.65           H  
ATOM   2574  C   ASN A 170       8.563   9.065   0.121  1.00 95.65           C  
ATOM   2575  CB  ASN A 170      10.486   9.925  -1.373  1.00 95.65           C  
ATOM   2576  HB2 ASN A 170      11.569  10.046  -1.406  1.00 95.65           H  
ATOM   2577  HB3 ASN A 170      10.176   9.211  -2.136  1.00 95.65           H  
ATOM   2578  O   ASN A 170       7.757   9.463  -0.717  1.00 95.65           O  
ATOM   2579  CG  ASN A 170       9.871  11.255  -1.660  1.00 95.65           C  
ATOM   2580  ND2 ASN A 170       9.525  11.563  -2.885  1.00 95.65           N  
ATOM   2581 HD21 ASN A 170       9.032  12.430  -3.042  1.00 95.65           H  
ATOM   2582 HD22 ASN A 170       9.559  10.838  -3.588  1.00 95.65           H  
ATOM   2583  OD1 ASN A 170       9.748  12.067  -0.773  1.00 95.65           O  
ATOM   2584  N   SER A 171       8.191   8.277   1.125  1.00 96.96           N  
ATOM   2585  H   SER A 171       8.882   7.991   1.804  1.00 96.96           H  
ATOM   2586  CA  SER A 171       6.834   7.746   1.291  1.00 96.96           C  
ATOM   2587  HA  SER A 171       6.118   8.519   1.017  1.00 96.96           H  
ATOM   2588  C   SER A 171       6.582   7.365   2.746  1.00 96.96           C  
ATOM   2589  CB  SER A 171       6.599   6.539   0.367  1.00 96.96           C  
ATOM   2590  HB2 SER A 171       5.710   5.994   0.685  1.00 96.96           H  
ATOM   2591  HB3 SER A 171       6.436   6.903  -0.647  1.00 96.96           H  
ATOM   2592  O   SER A 171       7.523   7.100   3.489  1.00 96.96           O  
ATOM   2593  OG  SER A 171       7.713   5.666   0.354  1.00 96.96           O  
ATOM   2594  HG  SER A 171       8.416   6.121  -0.115  1.00 96.96           H  
ATOM   2595  N   GLY A 172       5.319   7.372   3.171  1.00 98.01           N  
ATOM   2596  H   GLY A 172       4.590   7.658   2.532  1.00 98.01           H  
ATOM   2597  CA  GLY A 172       4.925   6.766   4.443  1.00 98.01           C  
ATOM   2598  HA2 GLY A 172       5.762   6.851   5.136  1.00 98.01           H  
ATOM   2599  HA3 GLY A 172       4.070   7.285   4.875  1.00 98.01           H  
ATOM   2600  C   GLY A 172       4.573   5.289   4.279  1.00 98.01           C  
ATOM   2601  O   GLY A 172       3.885   4.931   3.320  1.00 98.01           O  
ATOM   2602  N   PHE A 173       5.038   4.439   5.194  1.00 98.16           N  
ATOM   2603  H   PHE A 173       5.539   4.811   5.988  1.00 98.16           H  
ATOM   2604  CA  PHE A 173       4.741   3.003   5.212  1.00 98.16           C  
ATOM   2605  HA  PHE A 173       3.668   2.872   5.074  1.00 98.16           H  
ATOM   2606  C   PHE A 173       5.127   2.376   6.561  1.00 98.16           C  
ATOM   2607  CB  PHE A 173       5.500   2.296   4.070  1.00 98.16           C  
ATOM   2608  HB2 PHE A 173       5.580   2.953   3.203  1.00 98.16           H  
ATOM   2609  HB3 PHE A 173       6.511   2.094   4.424  1.00 98.16           H  
ATOM   2610  O   PHE A 173       5.745   3.019   7.409  1.00 98.16           O  
ATOM   2611  CG  PHE A 173       4.897   0.993   3.581  1.00 98.16           C  
ATOM   2612  CD1 PHE A 173       5.691  -0.168   3.509  1.00 98.16           C  
ATOM   2613  HD1 PHE A 173       6.727  -0.140   3.815  1.00 98.16           H  
ATOM   2614  CD2 PHE A 173       3.555   0.944   3.159  1.00 98.16           C  
ATOM   2615  HD2 PHE A 173       2.945   1.835   3.189  1.00 98.16           H  
ATOM   2616  CE1 PHE A 173       5.144  -1.368   3.022  1.00 98.16           C  
ATOM   2617  HE1 PHE A 173       5.761  -2.252   2.969  1.00 98.16           H  
ATOM   2618  CE2 PHE A 173       3.006  -0.258   2.678  1.00 98.16           C  
ATOM   2619  HE2 PHE A 173       1.977  -0.289   2.351  1.00 98.16           H  
ATOM   2620  CZ  PHE A 173       3.802  -1.413   2.605  1.00 98.16           C  
ATOM   2621  HZ  PHE A 173       3.385  -2.336   2.230  1.00 98.16           H  
ATOM   2622  N   TRP A 174       4.804   1.096   6.736  1.00 98.41           N  
ATOM   2623  H   TRP A 174       4.300   0.627   5.996  1.00 98.41           H  
ATOM   2624  CA  TRP A 174       5.264   0.275   7.858  1.00 98.41           C  
ATOM   2625  HA  TRP A 174       5.280   0.869   8.772  1.00 98.41           H  
ATOM   2626  C   TRP A 174       6.684  -0.235   7.610  1.00 98.41           C  
ATOM   2627  CB  TRP A 174       4.281  -0.879   8.053  1.00 98.41           C  
ATOM   2628  HB2 TRP A 174       4.658  -1.543   8.832  1.00 98.41           H  
ATOM   2629  HB3 TRP A 174       4.212  -1.460   7.133  1.00 98.41           H  
ATOM   2630  O   TRP A 174       6.868  -1.372   7.178  1.00 98.41           O  
ATOM   2631  CG  TRP A 174       2.912  -0.454   8.451  1.00 98.41           C  
ATOM   2632  CD1 TRP A 174       2.546  -0.097   9.700  1.00 98.41           C  
ATOM   2633  HD1 TRP A 174       3.200  -0.077  10.560  1.00 98.41           H  
ATOM   2634  CD2 TRP A 174       1.720  -0.317   7.623  1.00 98.41           C  
ATOM   2635  CE2 TRP A 174       0.633   0.054   8.470  1.00 98.41           C  
ATOM   2636  CE3 TRP A 174       1.454  -0.441   6.241  1.00 98.41           C  
ATOM   2637  HE3 TRP A 174       2.256  -0.725   5.575  1.00 98.41           H  
ATOM   2638  NE1 TRP A 174       1.192   0.154   9.725  1.00 98.41           N  
ATOM   2639  HE1 TRP A 174       0.709   0.411  10.574  1.00 98.41           H  
ATOM   2640  CH2 TRP A 174      -0.885   0.181   6.591  1.00 98.41           C  
ATOM   2641  HH2 TRP A 174      -1.869   0.381   6.193  1.00 98.41           H  
ATOM   2642  CZ2 TRP A 174      -0.653   0.295   7.972  1.00 98.41           C  
ATOM   2643  HZ2 TRP A 174      -1.444   0.590   8.645  1.00 98.41           H  
ATOM   2644  CZ3 TRP A 174       0.166  -0.188   5.729  1.00 98.41           C  
ATOM   2645  HZ3 TRP A 174      -0.017  -0.278   4.669  1.00 98.41           H  
ATOM   2646  N   PHE A 175       7.695   0.607   7.810  1.00 98.02           N  
ATOM   2647  H   PHE A 175       7.498   1.516   8.204  1.00 98.02           H  
ATOM   2648  CA  PHE A 175       9.092   0.224   7.594  1.00 98.02           C  
ATOM   2649  HA  PHE A 175       9.132  -0.524   6.802  1.00 98.02           H  
ATOM   2650  C   PHE A 175       9.701  -0.413   8.852  1.00 98.02           C  
ATOM   2651  CB  PHE A 175       9.903   1.435   7.110  1.00 98.02           C  
ATOM   2652  HB2 PHE A 175      10.946   1.135   7.008  1.00 98.02           H  
ATOM   2653  HB3 PHE A 175       9.863   2.209   7.878  1.00 98.02           H  
ATOM   2654  O   PHE A 175       9.548   0.105   9.953  1.00 98.02           O  
ATOM   2655  CG  PHE A 175       9.447   2.023   5.784  1.00 98.02           C  
ATOM   2656  CD1 PHE A 175       9.519   1.258   4.604  1.00 98.02           C  
ATOM   2657  HD1 PHE A 175       9.895   0.246   4.633  1.00 98.02           H  
ATOM   2658  CD2 PHE A 175       8.960   3.342   5.724  1.00 98.02           C  
ATOM   2659  HD2 PHE A 175       8.898   3.934   6.625  1.00 98.02           H  
ATOM   2660  CE1 PHE A 175       9.103   1.806   3.378  1.00 98.02           C  
ATOM   2661  HE1 PHE A 175       9.156   1.206   2.481  1.00 98.02           H  
ATOM   2662  CE2 PHE A 175       8.552   3.893   4.496  1.00 98.02           C  
ATOM   2663  HE2 PHE A 175       8.163   4.900   4.461  1.00 98.02           H  
ATOM   2664  CZ  PHE A 175       8.630   3.130   3.318  1.00 98.02           C  
ATOM   2665  HZ  PHE A 175       8.306   3.552   2.378  1.00 98.02           H  
ATOM   2666  N   THR A 176      10.424  -1.525   8.688  1.00 96.08           N  
ATOM   2667  H   THR A 176      10.457  -1.957   7.776  1.00 96.08           H  
ATOM   2668  CA  THR A 176      11.353  -2.047   9.708  1.00 96.08           C  
ATOM   2669  HA  THR A 176      11.020  -1.730  10.697  1.00 96.08           H  
ATOM   2670  C   THR A 176      12.732  -1.412   9.513  1.00 96.08           C  
ATOM   2671  CB  THR A 176      11.404  -3.582   9.724  1.00 96.08           C  
ATOM   2672  HB  THR A 176      12.197  -3.911  10.396  1.00 96.08           H  
ATOM   2673  O   THR A 176      12.847  -0.193   9.547  1.00 96.08           O  
ATOM   2674  CG2 THR A 176      10.105  -4.188  10.221  1.00 96.08           C  
ATOM   2675 HG21 THR A 176      10.238  -5.258  10.382  1.00 96.08           H  
ATOM   2676 HG22 THR A 176       9.842  -3.740  11.179  1.00 96.08           H  
ATOM   2677 HG23 THR A 176       9.309  -4.008   9.498  1.00 96.08           H  
ATOM   2678  OG1 THR A 176      11.643  -4.097   8.431  1.00 96.08           O  
ATOM   2679  HG1 THR A 176      11.219  -4.958   8.414  1.00 96.08           H  
ATOM   2680  N   SER A 177      13.783  -2.186   9.223  1.00 96.31           N  
ATOM   2681  H   SER A 177      13.618  -3.178   9.133  1.00 96.31           H  
ATOM   2682  CA  SER A 177      15.046  -1.639   8.715  1.00 96.31           C  
ATOM   2683  HA  SER A 177      15.199  -0.654   9.157  1.00 96.31           H  
ATOM   2684  C   SER A 177      14.936  -1.455   7.202  1.00 96.31           C  
ATOM   2685  CB  SER A 177      16.237  -2.496   9.137  1.00 96.31           C  
ATOM   2686  HB2 SER A 177      16.228  -3.442   8.597  1.00 96.31           H  
ATOM   2687  HB3 SER A 177      16.174  -2.693  10.207  1.00 96.31           H  
ATOM   2688  O   SER A 177      15.540  -2.181   6.413  1.00 96.31           O  
ATOM   2689  OG  SER A 177      17.432  -1.790   8.873  1.00 96.31           O  
ATOM   2690  HG  SER A 177      18.178  -2.336   9.131  1.00 96.31           H  
ATOM   2691  N   CYS A 178      14.051  -0.542   6.801  1.00 95.66           N  
ATOM   2692  H   CYS A 178      13.623   0.002   7.536  1.00 95.66           H  
ATOM   2693  CA  CYS A 178      13.678  -0.197   5.424  1.00 95.66           C  
ATOM   2694  HA  CYS A 178      12.943   0.606   5.490  1.00 95.66           H  
ATOM   2695  C   CYS A 178      12.951  -1.304   4.631  1.00 95.66           C  
ATOM   2696  CB  CYS A 178      14.914   0.387   4.722  1.00 95.66           C  
ATOM   2697  HB2 CYS A 178      15.706  -0.362   4.721  1.00 95.66           H  
ATOM   2698  HB3 CYS A 178      14.660   0.567   3.677  1.00 95.66           H  
ATOM   2699  O   CYS A 178      12.103  -0.994   3.798  1.00 95.66           O  
ATOM   2700  SG  CYS A 178      15.591   1.938   5.396  1.00 95.66           S  
ATOM   2701  N   GLY A 179      13.160  -2.575   4.966  1.00 90.80           N  
ATOM   2702  H   GLY A 179      13.935  -2.769   5.584  1.00 90.80           H  
ATOM   2703  CA  GLY A 179      12.364  -3.699   4.481  1.00 90.80           C  
ATOM   2704  HA2 GLY A 179      12.647  -4.593   5.036  1.00 90.80           H  
ATOM   2705  HA3 GLY A 179      11.311  -3.500   4.684  1.00 90.80           H  
ATOM   2706  C   GLY A 179      12.511  -4.001   2.985  1.00 90.80           C  
ATOM   2707  O   GLY A 179      13.222  -3.332   2.239  1.00 90.80           O  
ATOM   2708  N   ASP A 180      11.803  -5.048   2.561  1.00 96.36           N  
ATOM   2709  H   ASP A 180      11.267  -5.558   3.249  1.00 96.36           H  
ATOM   2710  CA  ASP A 180      11.839  -5.604   1.199  1.00 96.36           C  
ATOM   2711  HA  ASP A 180      12.698  -5.198   0.663  1.00 96.36           H  
ATOM   2712  C   ASP A 180      10.591  -5.241   0.364  1.00 96.36           C  
ATOM   2713  CB  ASP A 180      12.013  -7.130   1.296  1.00 96.36           C  
ATOM   2714  HB2 ASP A 180      11.649  -7.589   0.377  1.00 96.36           H  
ATOM   2715  HB3 ASP A 180      11.391  -7.510   2.106  1.00 96.36           H  
ATOM   2716  O   ASP A 180      10.441  -5.691  -0.778  1.00 96.36           O  
ATOM   2717  CG  ASP A 180      13.450  -7.630   1.487  1.00 96.36           C  
ATOM   2718  OD1 ASP A 180      14.404  -6.860   1.254  1.00 96.36           O  
ATOM   2719  OD2 ASP A 180      13.579  -8.857   1.735  1.00 96.36           O  
ATOM   2720  N   VAL A 181       9.691  -4.425   0.924  1.00 97.77           N  
ATOM   2721  H   VAL A 181       9.904  -4.051   1.838  1.00 97.77           H  
ATOM   2722  CA  VAL A 181       8.444  -3.985   0.290  1.00 97.77           C  
ATOM   2723  HA  VAL A 181       8.537  -4.101  -0.790  1.00 97.77           H  
ATOM   2724  C   VAL A 181       8.189  -2.511   0.589  1.00 97.77           C  
ATOM   2725  CB  VAL A 181       7.243  -4.836   0.761  1.00 97.77           C  
ATOM   2726  HB  VAL A 181       7.127  -4.731   1.840  1.00 97.77           H  
ATOM   2727  O   VAL A 181       8.163  -2.103   1.750  1.00 97.77           O  
ATOM   2728  CG1 VAL A 181       5.937  -4.395   0.094  1.00 97.77           C  
ATOM   2729 HG11 VAL A 181       6.044  -4.415  -0.990  1.00 97.77           H  
ATOM   2730 HG12 VAL A 181       5.124  -5.058   0.390  1.00 97.77           H  
ATOM   2731 HG13 VAL A 181       5.682  -3.386   0.420  1.00 97.77           H  
ATOM   2732  CG2 VAL A 181       7.444  -6.320   0.445  1.00 97.77           C  
ATOM   2733 HG21 VAL A 181       7.695  -6.452  -0.608  1.00 97.77           H  
ATOM   2734 HG22 VAL A 181       6.538  -6.883   0.670  1.00 97.77           H  
ATOM   2735 HG23 VAL A 181       8.250  -6.704   1.070  1.00 97.77           H  
ATOM   2736  N   ASN A 182       7.910  -1.739  -0.460  1.00 96.93           N  
ATOM   2737  H   ASN A 182       7.987  -2.152  -1.379  1.00 96.93           H  
ATOM   2738  CA  ASN A 182       7.313  -0.412  -0.370  1.00 96.93           C  
ATOM   2739  HA  ASN A 182       6.839  -0.298   0.605  1.00 96.93           H  
ATOM   2740  C   ASN A 182       6.238  -0.248  -1.452  1.00 96.93           C  
ATOM   2741  CB  ASN A 182       8.391   0.670  -0.500  1.00 96.93           C  
ATOM   2742  HB2 ASN A 182       9.150   0.533   0.270  1.00 96.93           H  
ATOM   2743  HB3 ASN A 182       8.867   0.593  -1.478  1.00 96.93           H  
ATOM   2744  O   ASN A 182       6.540  -0.003  -2.622  1.00 96.93           O  
ATOM   2745  CG  ASN A 182       7.792   2.058  -0.364  1.00 96.93           C  
ATOM   2746  ND2 ASN A 182       8.535   3.078  -0.696  1.00 96.93           N  
ATOM   2747 HD21 ASN A 182       8.145   3.986  -0.486  1.00 96.93           H  
ATOM   2748 HD22 ASN A 182       9.485   2.952  -1.014  1.00 96.93           H  
ATOM   2749  OD1 ASN A 182       6.646   2.245   0.020  1.00 96.93           O  
ATOM   2750  N   LEU A 183       4.976  -0.353  -1.040  1.00 97.26           N  
ATOM   2751  H   LEU A 183       4.810  -0.520  -0.058  1.00 97.26           H  
ATOM   2752  CA  LEU A 183       3.813  -0.220  -1.924  1.00 97.26           C  
ATOM   2753  HA  LEU A 183       4.071  -0.596  -2.914  1.00 97.26           H  
ATOM   2754  C   LEU A 183       3.366   1.229  -2.136  1.00 97.26           C  
ATOM   2755  CB  LEU A 183       2.662  -1.062  -1.357  1.00 97.26           C  
ATOM   2756  HB2 LEU A 183       1.762  -0.883  -1.946  1.00 97.26           H  
ATOM   2757  HB3 LEU A 183       2.451  -0.730  -0.340  1.00 97.26           H  
ATOM   2758  O   LEU A 183       2.475   1.468  -2.944  1.00 97.26           O  
ATOM   2759  CG  LEU A 183       2.949  -2.568  -1.346  1.00 97.26           C  
ATOM   2760  HG  LEU A 183       3.822  -2.763  -0.724  1.00 97.26           H  
ATOM   2761  CD1 LEU A 183       1.767  -3.296  -0.724  1.00 97.26           C  
ATOM   2762 HD11 LEU A 183       2.018  -4.355  -0.663  1.00 97.26           H  
ATOM   2763 HD12 LEU A 183       0.875  -3.156  -1.335  1.00 97.26           H  
ATOM   2764 HD13 LEU A 183       1.581  -2.918   0.281  1.00 97.26           H  
ATOM   2765  CD2 LEU A 183       3.200  -3.144  -2.743  1.00 97.26           C  
ATOM   2766 HD21 LEU A 183       4.164  -2.804  -3.123  1.00 97.26           H  
ATOM   2767 HD22 LEU A 183       3.212  -4.233  -2.700  1.00 97.26           H  
ATOM   2768 HD23 LEU A 183       2.411  -2.833  -3.428  1.00 97.26           H  
ATOM   2769  N   ASN A 184       3.974   2.181  -1.427  1.00 96.92           N  
ATOM   2770  H   ASN A 184       4.721   1.912  -0.802  1.00 96.92           H  
ATOM   2771  CA  ASN A 184       3.642   3.604  -1.485  1.00 96.92           C  
ATOM   2772  HA  ASN A 184       2.730   3.739  -2.065  1.00 96.92           H  
ATOM   2773  C   ASN A 184       4.712   4.428  -2.229  1.00 96.92           C  
ATOM   2774  CB  ASN A 184       3.363   4.086  -0.050  1.00 96.92           C  
ATOM   2775  HB2 ASN A 184       4.165   3.760   0.611  1.00 96.92           H  
ATOM   2776  HB3 ASN A 184       3.348   5.176  -0.034  1.00 96.92           H  
ATOM   2777  O   ASN A 184       4.679   5.657  -2.202  1.00 96.92           O  
ATOM   2778  CG  ASN A 184       2.027   3.617   0.509  1.00 96.92           C  
ATOM   2779  ND2 ASN A 184       1.795   3.851   1.779  1.00 96.92           N  
ATOM   2780 HD21 ASN A 184       0.892   3.581   2.143  1.00 96.92           H  
ATOM   2781 HD22 ASN A 184       2.518   4.269   2.347  1.00 96.92           H  
ATOM   2782  OD1 ASN A 184       1.164   3.069  -0.163  1.00 96.92           O  
ATOM   2783  N   GLY A 185       5.673   3.774  -2.887  1.00 94.77           N  
ATOM   2784  H   GLY A 185       5.651   2.765  -2.875  1.00 94.77           H  
ATOM   2785  CA  GLY A 185       6.630   4.442  -3.772  1.00 94.77           C  
ATOM   2786  HA2 GLY A 185       7.507   3.808  -3.908  1.00 94.77           H  
ATOM   2787  HA3 GLY A 185       6.970   5.367  -3.306  1.00 94.77           H  
ATOM   2788  C   GLY A 185       6.039   4.784  -5.146  1.00 94.77           C  
ATOM   2789  O   GLY A 185       4.921   4.393  -5.483  1.00 94.77           O  
ATOM   2790  N   LEU A 186       6.810   5.504  -5.965  1.00 93.28           N  
ATOM   2791  H   LEU A 186       7.733   5.762  -5.647  1.00 93.28           H  
ATOM   2792  CA  LEU A 186       6.425   5.865  -7.331  1.00 93.28           C  
ATOM   2793  HA  LEU A 186       5.446   6.343  -7.295  1.00 93.28           H  
ATOM   2794  C   LEU A 186       6.292   4.634  -8.228  1.00 93.28           C  
ATOM   2795  CB  LEU A 186       7.442   6.834  -7.956  1.00 93.28           C  
ATOM   2796  HB2 LEU A 186       8.422   6.358  -7.959  1.00 93.28           H  
ATOM   2797  HB3 LEU A 186       7.152   6.996  -8.994  1.00 93.28           H  
ATOM   2798  O   LEU A 186       7.078   3.691  -8.137  1.00 93.28           O  
ATOM   2799  CG  LEU A 186       7.564   8.209  -7.281  1.00 93.28           C  
ATOM   2800  HG  LEU A 186       7.968   8.096  -6.275  1.00 93.28           H  
ATOM   2801  CD1 LEU A 186       8.525   9.067  -8.105  1.00 93.28           C  
ATOM   2802 HD11 LEU A 186       8.118   9.226  -9.104  1.00 93.28           H  
ATOM   2803 HD12 LEU A 186       8.666  10.033  -7.621  1.00 93.28           H  
ATOM   2804 HD13 LEU A 186       9.485   8.559  -8.194  1.00 93.28           H  
ATOM   2805  CD2 LEU A 186       6.227   8.949  -7.201  1.00 93.28           C  
ATOM   2806 HD21 LEU A 186       6.383   9.957  -6.816  1.00 93.28           H  
ATOM   2807 HD22 LEU A 186       5.554   8.428  -6.519  1.00 93.28           H  
ATOM   2808 HD23 LEU A 186       5.768   9.007  -8.187  1.00 93.28           H  
ATOM   2809  N   ILE A 187       5.333   4.679  -9.147  1.00 94.13           N  
ATOM   2810  H   ILE A 187       4.764   5.511  -9.216  1.00 94.13           H  
ATOM   2811  CA  ILE A 187       5.058   3.598 -10.093  1.00 94.13           C  
ATOM   2812  HA  ILE A 187       5.853   2.856 -10.018  1.00 94.13           H  
ATOM   2813  C   ILE A 187       5.099   4.127 -11.530  1.00 94.13           C  
ATOM   2814  CB  ILE A 187       3.747   2.877  -9.718  1.00 94.13           C  
ATOM   2815  HB  ILE A 187       3.781   1.921 -10.240  1.00 94.13           H  
ATOM   2816  O   ILE A 187       5.054   5.336 -11.743  1.00 94.13           O  
ATOM   2817  CG1 ILE A 187       2.463   3.590 -10.181  1.00 94.13           C  
ATOM   2818 HG12 ILE A 187       2.274   4.467  -9.562  1.00 94.13           H  
ATOM   2819 HG13 ILE A 187       2.561   3.916 -11.216  1.00 94.13           H  
ATOM   2820  CG2 ILE A 187       3.689   2.544  -8.215  1.00 94.13           C  
ATOM   2821 HG21 ILE A 187       2.884   1.837  -8.008  1.00 94.13           H  
ATOM   2822 HG22 ILE A 187       3.506   3.445  -7.629  1.00 94.13           H  
ATOM   2823 HG23 ILE A 187       4.632   2.106  -7.888  1.00 94.13           H  
ATOM   2824  CD1 ILE A 187       1.269   2.631 -10.124  1.00 94.13           C  
ATOM   2825 HD11 ILE A 187       1.495   1.722 -10.681  1.00 94.13           H  
ATOM   2826 HD12 ILE A 187       0.402   3.110 -10.580  1.00 94.13           H  
ATOM   2827 HD13 ILE A 187       1.020   2.371  -9.096  1.00 94.13           H  
ATOM   2828  N   GLY A 188       5.220   3.249 -12.527  1.00 91.32           N  
ATOM   2829  H   GLY A 188       5.178   2.261 -12.321  1.00 91.32           H  
ATOM   2830  CA  GLY A 188       5.259   3.654 -13.940  1.00 91.32           C  
ATOM   2831  HA2 GLY A 188       4.437   4.346 -14.122  1.00 91.32           H  
ATOM   2832  HA3 GLY A 188       5.135   2.771 -14.566  1.00 91.32           H  
ATOM   2833  C   GLY A 188       6.526   4.377 -14.394  1.00 91.32           C  
ATOM   2834  O   GLY A 188       6.618   4.772 -15.553  1.00 91.32           O  
ATOM   2835  N   VAL A 189       7.498   4.534 -13.499  1.00 91.08           N  
ATOM   2836  H   VAL A 189       7.323   4.208 -12.559  1.00 91.08           H  
ATOM   2837  CA  VAL A 189       8.808   5.133 -13.765  1.00 91.08           C  
ATOM   2838  HA  VAL A 189       8.865   5.388 -14.823  1.00 91.08           H  
ATOM   2839  C   VAL A 189       9.907   4.119 -13.485  1.00 91.08           C  
ATOM   2840  CB  VAL A 189       9.021   6.429 -12.962  1.00 91.08           C  
ATOM   2841  HB  VAL A 189      10.030   6.792 -13.161  1.00 91.08           H  
ATOM   2842  O   VAL A 189       9.723   3.240 -12.645  1.00 91.08           O  
ATOM   2843  CG1 VAL A 189       8.038   7.513 -13.415  1.00 91.08           C  
ATOM   2844 HG11 VAL A 189       8.267   8.453 -12.912  1.00 91.08           H  
ATOM   2845 HG12 VAL A 189       8.124   7.659 -14.492  1.00 91.08           H  
ATOM   2846 HG13 VAL A 189       7.014   7.222 -13.178  1.00 91.08           H  
ATOM   2847  CG2 VAL A 189       8.874   6.236 -11.445  1.00 91.08           C  
ATOM   2848 HG21 VAL A 189       9.584   5.489 -11.091  1.00 91.08           H  
ATOM   2849 HG22 VAL A 189       9.076   7.179 -10.937  1.00 91.08           H  
ATOM   2850 HG23 VAL A 189       7.862   5.916 -11.198  1.00 91.08           H  
ATOM   2851  N   THR A 190      11.035   4.216 -14.180  1.00 89.30           N  
ATOM   2852  H   THR A 190      11.100   4.942 -14.880  1.00 89.30           H  
ATOM   2853  CA  THR A 190      12.195   3.325 -14.013  1.00 89.30           C  
ATOM   2854  HA  THR A 190      11.895   2.444 -13.445  1.00 89.30           H  
ATOM   2855  C   THR A 190      13.323   4.008 -13.240  1.00 89.30           C  
ATOM   2856  CB  THR A 190      12.729   2.833 -15.367  1.00 89.30           C  
ATOM   2857  HB  THR A 190      13.517   2.101 -15.189  1.00 89.30           H  
ATOM   2858  O   THR A 190      13.383   5.236 -13.132  1.00 89.30           O  
ATOM   2859  CG2 THR A 190      11.656   2.189 -16.244  1.00 89.30           C  
ATOM   2860 HG21 THR A 190      11.162   1.391 -15.690  1.00 89.30           H  
ATOM   2861 HG22 THR A 190      10.913   2.930 -16.538  1.00 89.30           H  
ATOM   2862 HG23 THR A 190      12.114   1.770 -17.140  1.00 89.30           H  
ATOM   2863  OG1 THR A 190      13.281   3.921 -16.068  1.00 89.30           O  
ATOM   2864  HG1 THR A 190      13.874   3.597 -16.749  1.00 89.30           H  
ATOM   2865  N   ILE A 191      14.295   3.221 -12.765  1.00 86.54           N  
ATOM   2866  H   ILE A 191      14.206   2.221 -12.870  1.00 86.54           H  
ATOM   2867  CA  ILE A 191      15.467   3.750 -12.037  1.00 86.54           C  
ATOM   2868  HA  ILE A 191      15.100   4.429 -11.268  1.00 86.54           H  
ATOM   2869  C   ILE A 191      16.418   4.583 -12.912  1.00 86.54           C  
ATOM   2870  CB  ILE A 191      16.242   2.620 -11.328  1.00 86.54           C  
ATOM   2871  HB  ILE A 191      16.984   3.100 -10.691  1.00 86.54           H  
ATOM   2872  O   ILE A 191      17.369   5.168 -12.405  1.00 86.54           O  
ATOM   2873  CG1 ILE A 191      17.010   1.719 -12.326  1.00 86.54           C  
ATOM   2874 HG12 ILE A 191      16.313   1.223 -13.002  1.00 86.54           H  
ATOM   2875 HG13 ILE A 191      17.672   2.333 -12.936  1.00 86.54           H  
ATOM   2876  CG2 ILE A 191      15.292   1.828 -10.411  1.00 86.54           C  
ATOM   2877 HG21 ILE A 191      14.600   1.225 -10.998  1.00 86.54           H  
ATOM   2878 HG22 ILE A 191      14.699   2.516  -9.808  1.00 86.54           H  
ATOM   2879 HG23 ILE A 191      15.856   1.179  -9.740  1.00 86.54           H  
ATOM   2880  CD1 ILE A 191      17.894   0.663 -11.656  1.00 86.54           C  
ATOM   2881 HD11 ILE A 191      17.293  -0.029 -11.065  1.00 86.54           H  
ATOM   2882 HD12 ILE A 191      18.427   0.100 -12.422  1.00 86.54           H  
ATOM   2883 HD13 ILE A 191      18.620   1.151 -11.006  1.00 86.54           H  
ATOM   2884  N   THR A 192      16.203   4.604 -14.230  1.00 90.04           N  
ATOM   2885  H   THR A 192      15.415   4.093 -14.600  1.00 90.04           H  
ATOM   2886  CA  THR A 192      16.940   5.479 -15.152  1.00 90.04           C  
ATOM   2887  HA  THR A 192      17.947   5.640 -14.767  1.00 90.04           H  
ATOM   2888  C   THR A 192      16.294   6.859 -15.270  1.00 90.04           C  
ATOM   2889  CB  THR A 192      17.073   4.846 -16.547  1.00 90.04           C  
ATOM   2890  HB  THR A 192      17.641   5.519 -17.189  1.00 90.04           H  
ATOM   2891  O   THR A 192      16.939   7.786 -15.745  1.00 90.04           O  
ATOM   2892  CG2 THR A 192      17.787   3.496 -16.506  1.00 90.04           C  
ATOM   2893 HG21 THR A 192      17.928   3.133 -17.524  1.00 90.04           H  
ATOM   2894 HG22 THR A 192      18.762   3.612 -16.034  1.00 90.04           H  
ATOM   2895 HG23 THR A 192      17.198   2.768 -15.948  1.00 90.04           H  
ATOM   2896  OG1 THR A 192      15.807   4.618 -17.128  1.00 90.04           O  
ATOM   2897  HG1 THR A 192      15.507   5.455 -17.490  1.00 90.04           H  
ATOM   2898  N   GLN A 193      15.023   6.998 -14.875  1.00 87.48           N  
ATOM   2899  H   GLN A 193      14.552   6.195 -14.484  1.00 87.48           H  
ATOM   2900  CA  GLN A 193      14.270   8.256 -14.920  1.00 87.48           C  
ATOM   2901  HA  GLN A 193      14.697   8.923 -15.668  1.00 87.48           H  
ATOM   2902  C   GLN A 193      14.302   8.993 -13.579  1.00 87.48           C  
ATOM   2903  CB  GLN A 193      12.812   7.956 -15.296  1.00 87.48           C  
ATOM   2904  HB2 GLN A 193      12.402   7.245 -14.578  1.00 87.48           H  
ATOM   2905  HB3 GLN A 193      12.230   8.875 -15.226  1.00 87.48           H  
ATOM   2906  O   GLN A 193      14.274  10.221 -13.547  1.00 87.48           O  
ATOM   2907  CG  GLN A 193      12.660   7.398 -16.719  1.00 87.48           C  
ATOM   2908  HG2 GLN A 193      12.936   8.171 -17.436  1.00 87.48           H  
ATOM   2909  HG3 GLN A 193      13.319   6.543 -16.865  1.00 87.48           H  
ATOM   2910  CD  GLN A 193      11.234   6.933 -16.981  1.00 87.48           C  
ATOM   2911  NE2 GLN A 193      10.617   7.325 -18.072  1.00 87.48           N  
ATOM   2912 HE21 GLN A 193      11.061   7.945 -18.734  1.00 87.48           H  
ATOM   2913 HE22 GLN A 193       9.667   6.996 -18.176  1.00 87.48           H  
ATOM   2914  OE1 GLN A 193      10.644   6.204 -16.206  1.00 87.48           O  
ATOM   2915  N   VAL A 194      14.340   8.249 -12.472  1.00 89.62           N  
ATOM   2916  H   VAL A 194      14.365   7.244 -12.570  1.00 89.62           H  
ATOM   2917  CA  VAL A 194      14.289   8.785 -11.106  1.00 89.62           C  
ATOM   2918  HA  VAL A 194      14.594   9.832 -11.125  1.00 89.62           H  
ATOM   2919  C   VAL A 194      15.265   8.050 -10.190  1.00 89.62           C  
ATOM   2920  CB  VAL A 194      12.857   8.721 -10.533  1.00 89.62           C  
ATOM   2921  HB  VAL A 194      12.887   9.148  -9.531  1.00 89.62           H  
ATOM   2922  O   VAL A 194      15.759   6.976 -10.528  1.00 89.62           O  
ATOM   2923  CG1 VAL A 194      11.864   9.554 -11.351  1.00 89.62           C  
ATOM   2924 HG11 VAL A 194      10.906   9.597 -10.833  1.00 89.62           H  
ATOM   2925 HG12 VAL A 194      11.710   9.110 -12.335  1.00 89.62           H  
ATOM   2926 HG13 VAL A 194      12.245  10.568 -11.475  1.00 89.62           H  
ATOM   2927  CG2 VAL A 194      12.310   7.295 -10.416  1.00 89.62           C  
ATOM   2928 HG21 VAL A 194      12.180   6.852 -11.403  1.00 89.62           H  
ATOM   2929 HG22 VAL A 194      11.346   7.315  -9.906  1.00 89.62           H  
ATOM   2930 HG23 VAL A 194      12.991   6.674  -9.833  1.00 89.62           H  
ATOM   2931  N   ASN A 195      15.520   8.598  -8.997  1.00 90.29           N  
ATOM   2932  H   ASN A 195      15.064   9.465  -8.751  1.00 90.29           H  
ATOM   2933  CA  ASN A 195      16.270   7.876  -7.969  1.00 90.29           C  
ATOM   2934  HA  ASN A 195      17.260   7.654  -8.366  1.00 90.29           H  
ATOM   2935  C   ASN A 195      15.574   6.535  -7.661  1.00 90.29           C  
ATOM   2936  CB  ASN A 195      16.436   8.762  -6.716  1.00 90.29           C  
ATOM   2937  HB2 ASN A 195      16.923   9.694  -7.004  1.00 90.29           H  
ATOM   2938  HB3 ASN A 195      15.456   8.994  -6.299  1.00 90.29           H  
ATOM   2939  O   ASN A 195      14.384   6.503  -7.359  1.00 90.29           O  
ATOM   2940  CG  ASN A 195      17.269   8.106  -5.619  1.00 90.29           C  
ATOM   2941  ND2 ASN A 195      17.778   8.858  -4.678  1.00 90.29           N  
ATOM   2942 HD21 ASN A 195      17.614   9.854  -4.641  1.00 90.29           H  
ATOM   2943 HD22 ASN A 195      18.246   8.354  -3.938  1.00 90.29           H  
ATOM   2944  OD1 ASN A 195      17.476   6.908  -5.582  1.00 90.29           O  
ATOM   2945  N   ARG A 196      16.330   5.434  -7.697  1.00 92.13           N  
ATOM   2946  H   ARG A 196      17.305   5.547  -7.933  1.00 92.13           H  
ATOM   2947  CA  ARG A 196      15.824   4.089  -7.399  1.00 92.13           C  
ATOM   2948  HA  ARG A 196      15.069   3.845  -8.146  1.00 92.13           H  
ATOM   2949  C   ARG A 196      15.109   3.969  -6.054  1.00 92.13           C  
ATOM   2950  CB  ARG A 196      16.971   3.072  -7.485  1.00 92.13           C  
ATOM   2951  HB2 ARG A 196      17.474   3.179  -8.446  1.00 92.13           H  
ATOM   2952  HB3 ARG A 196      16.534   2.074  -7.441  1.00 92.13           H  
ATOM   2953  O   ARG A 196      14.211   3.146  -5.943  1.00 92.13           O  
ATOM   2954  CG  ARG A 196      18.011   3.221  -6.356  1.00 92.13           C  
ATOM   2955  HG2 ARG A 196      17.541   3.102  -5.379  1.00 92.13           H  
ATOM   2956  HG3 ARG A 196      18.459   4.214  -6.403  1.00 92.13           H  
ATOM   2957  CD  ARG A 196      19.123   2.179  -6.468  1.00 92.13           C  
ATOM   2958  HD2 ARG A 196      19.587   2.259  -7.450  1.00 92.13           H  
ATOM   2959  HD3 ARG A 196      19.870   2.404  -5.706  1.00 92.13           H  
ATOM   2960  NE  ARG A 196      18.603   0.813  -6.257  1.00 92.13           N  
ATOM   2961  HE  ARG A 196      17.620   0.741  -6.038  1.00 92.13           H  
ATOM   2962  NH1 ARG A 196      20.600  -0.295  -6.439  1.00 92.13           N  
ATOM   2963 HH11 ARG A 196      21.139  -1.148  -6.402  1.00 92.13           H  
ATOM   2964 HH12 ARG A 196      21.060   0.595  -6.568  1.00 92.13           H  
ATOM   2965  NH2 ARG A 196      18.727  -1.448  -6.047  1.00 92.13           N  
ATOM   2966 HH21 ARG A 196      19.269  -2.300  -6.012  1.00 92.13           H  
ATOM   2967 HH22 ARG A 196      17.734  -1.477  -5.861  1.00 92.13           H  
ATOM   2968  CZ  ARG A 196      19.310  -0.300  -6.249  1.00 92.13           C  
ATOM   2969  N   ASP A 197      15.505   4.755  -5.053  1.00 92.70           N  
ATOM   2970  H   ASP A 197      16.261   5.405  -5.211  1.00 92.70           H  
ATOM   2971  CA  ASP A 197      14.945   4.651  -3.704  1.00 92.70           C  
ATOM   2972  HA  ASP A 197      14.962   3.608  -3.388  1.00 92.70           H  
ATOM   2973  C   ASP A 197      13.476   5.099  -3.662  1.00 92.70           C  
ATOM   2974  CB  ASP A 197      15.799   5.469  -2.718  1.00 92.70           C  
ATOM   2975  HB2 ASP A 197      15.263   5.529  -1.771  1.00 92.70           H  
ATOM   2976  HB3 ASP A 197      15.915   6.483  -3.099  1.00 92.70           H  
ATOM   2977  O   ASP A 197      12.690   4.577  -2.883  1.00 92.70           O  
ATOM   2978  CG  ASP A 197      17.177   4.860  -2.424  1.00 92.70           C  
ATOM   2979  OD1 ASP A 197      17.289   3.610  -2.374  1.00 92.70           O  
ATOM   2980  OD2 ASP A 197      18.117   5.643  -2.168  1.00 92.70           O  
ATOM   2981  N   ILE A 198      13.055   6.025  -4.524  1.00 92.97           N  
ATOM   2982  H   ILE A 198      13.689   6.366  -5.232  1.00 92.97           H  
ATOM   2983  CA  ILE A 198      11.676   6.537  -4.477  1.00 92.97           C  
ATOM   2984  HA  ILE A 198      11.316   6.441  -3.453  1.00 92.97           H  
ATOM   2985  C   ILE A 198      10.693   5.706  -5.311  1.00 92.97           C  
ATOM   2986  CB  ILE A 198      11.620   8.042  -4.794  1.00 92.97           C  
ATOM   2987  HB  ILE A 198      10.609   8.379  -4.565  1.00 92.97           H  
ATOM   2988  O   ILE A 198       9.506   6.022  -5.345  1.00 92.97           O  
ATOM   2989  CG1 ILE A 198      11.906   8.356  -6.276  1.00 92.97           C  
ATOM   2990 HG12 ILE A 198      11.302   7.713  -6.917  1.00 92.97           H  
ATOM   2991 HG13 ILE A 198      12.960   8.172  -6.486  1.00 92.97           H  
ATOM   2992  CG2 ILE A 198      12.593   8.806  -3.875  1.00 92.97           C  
ATOM   2993 HG21 ILE A 198      12.375   9.874  -3.895  1.00 92.97           H  
ATOM   2994 HG22 ILE A 198      13.624   8.645  -4.191  1.00 92.97           H  
ATOM   2995 HG23 ILE A 198      12.496   8.441  -2.853  1.00 92.97           H  
ATOM   2996  CD1 ILE A 198      11.617   9.811  -6.647  1.00 92.97           C  
ATOM   2997 HD11 ILE A 198      10.623  10.094  -6.301  1.00 92.97           H  
ATOM   2998 HD12 ILE A 198      11.666   9.932  -7.729  1.00 92.97           H  
ATOM   2999 HD13 ILE A 198      12.356  10.470  -6.189  1.00 92.97           H  
ATOM   3000  N   VAL A 199      11.174   4.669  -6.001  1.00 93.80           N  
ATOM   3001  H   VAL A 199      12.136   4.408  -5.842  1.00 93.80           H  
ATOM   3002  CA  VAL A 199      10.357   3.761  -6.815  1.00 93.80           C  
ATOM   3003  HA  VAL A 199       9.546   4.322  -7.279  1.00 93.80           H  
ATOM   3004  C   VAL A 199       9.751   2.694  -5.909  1.00 93.80           C  
ATOM   3005  CB  VAL A 199      11.203   3.128  -7.934  1.00 93.80           C  
ATOM   3006  HB  VAL A 199      12.011   2.546  -7.490  1.00 93.80           H  
ATOM   3007  O   VAL A 199      10.457   2.083  -5.113  1.00 93.80           O  
ATOM   3008  CG1 VAL A 199      10.383   2.202  -8.830  1.00 93.80           C  
ATOM   3009 HG11 VAL A 199       9.948   1.391  -8.246  1.00 93.80           H  
ATOM   3010 HG12 VAL A 199      11.056   1.757  -9.563  1.00 93.80           H  
ATOM   3011 HG13 VAL A 199       9.590   2.757  -9.331  1.00 93.80           H  
ATOM   3012  CG2 VAL A 199      11.819   4.199  -8.845  1.00 93.80           C  
ATOM   3013 HG21 VAL A 199      12.371   3.729  -9.659  1.00 93.80           H  
ATOM   3014 HG22 VAL A 199      11.031   4.827  -9.260  1.00 93.80           H  
ATOM   3015 HG23 VAL A 199      12.511   4.819  -8.275  1.00 93.80           H  
ATOM   3016  N   GLY A 200       8.446   2.453  -6.028  1.00 94.97           N  
ATOM   3017  H   GLY A 200       7.932   2.939  -6.749  1.00 94.97           H  
ATOM   3018  CA  GLY A 200       7.766   1.383  -5.304  1.00 94.97           C  
ATOM   3019  HA2 GLY A 200       6.699   1.399  -5.527  1.00 94.97           H  
ATOM   3020  HA3 GLY A 200       7.901   1.534  -4.233  1.00 94.97           H  
ATOM   3021  C   GLY A 200       8.333   0.022  -5.694  1.00 94.97           C  
ATOM   3022  O   GLY A 200       8.580  -0.244  -6.872  1.00 94.97           O  
ATOM   3023  N   PHE A 201       8.529  -0.848  -4.706  1.00 96.00           N  
ATOM   3024  H   PHE A 201       8.228  -0.608  -3.773  1.00 96.00           H  
ATOM   3025  CA  PHE A 201       9.152  -2.147  -4.926  1.00 96.00           C  
ATOM   3026  HA  PHE A 201       9.020  -2.413  -5.974  1.00 96.00           H  
ATOM   3027  C   PHE A 201       8.512  -3.267  -4.110  1.00 96.00           C  
ATOM   3028  CB  PHE A 201      10.664  -2.052  -4.669  1.00 96.00           C  
ATOM   3029  HB2 PHE A 201      11.126  -2.996  -4.957  1.00 96.00           H  
ATOM   3030  HB3 PHE A 201      11.080  -1.285  -5.322  1.00 96.00           H  
ATOM   3031  O   PHE A 201       7.984  -3.065  -3.017  1.00 96.00           O  
ATOM   3032  CG  PHE A 201      11.058  -1.738  -3.236  1.00 96.00           C  
ATOM   3033  CD1 PHE A 201      11.165  -0.401  -2.810  1.00 96.00           C  
ATOM   3034  HD1 PHE A 201      10.960   0.403  -3.502  1.00 96.00           H  
ATOM   3035  CD2 PHE A 201      11.358  -2.775  -2.332  1.00 96.00           C  
ATOM   3036  HD2 PHE A 201      11.297  -3.808  -2.640  1.00 96.00           H  
ATOM   3037  CE1 PHE A 201      11.543  -0.096  -1.491  1.00 96.00           C  
ATOM   3038  HE1 PHE A 201      11.621   0.934  -1.174  1.00 96.00           H  
ATOM   3039  CE2 PHE A 201      11.760  -2.464  -1.021  1.00 96.00           C  
ATOM   3040  HE2 PHE A 201      12.044  -3.245  -0.330  1.00 96.00           H  
ATOM   3041  CZ  PHE A 201      11.829  -1.132  -0.590  1.00 96.00           C  
ATOM   3042  HZ  PHE A 201      12.121  -0.911   0.426  1.00 96.00           H  
ATOM   3043  N   TRP A 202       8.631  -4.475  -4.651  1.00 97.87           N  
ATOM   3044  H   TRP A 202       9.040  -4.523  -5.573  1.00 97.87           H  
ATOM   3045  CA  TRP A 202       8.480  -5.734  -3.934  1.00 97.87           C  
ATOM   3046  HA  TRP A 202       8.547  -5.560  -2.860  1.00 97.87           H  
ATOM   3047  C   TRP A 202       9.631  -6.638  -4.361  1.00 97.87           C  
ATOM   3048  CB  TRP A 202       7.113  -6.352  -4.239  1.00 97.87           C  
ATOM   3049  HB2 TRP A 202       7.016  -6.527  -5.311  1.00 97.87           H  
ATOM   3050  HB3 TRP A 202       6.356  -5.616  -3.968  1.00 97.87           H  
ATOM   3051  O   TRP A 202       9.744  -6.997  -5.540  1.00 97.87           O  
ATOM   3052  CG  TRP A 202       6.779  -7.609  -3.495  1.00 97.87           C  
ATOM   3053  CD1 TRP A 202       7.444  -8.790  -3.523  1.00 97.87           C  
ATOM   3054  HD1 TRP A 202       8.326  -8.998  -4.111  1.00 97.87           H  
ATOM   3055  CD2 TRP A 202       5.673  -7.807  -2.568  1.00 97.87           C  
ATOM   3056  CE2 TRP A 202       5.741  -9.132  -2.049  1.00 97.87           C  
ATOM   3057  CE3 TRP A 202       4.623  -6.990  -2.106  1.00 97.87           C  
ATOM   3058  HE3 TRP A 202       4.544  -5.980  -2.480  1.00 97.87           H  
ATOM   3059  NE1 TRP A 202       6.835  -9.689  -2.668  1.00 97.87           N  
ATOM   3060  HE1 TRP A 202       7.162 -10.628  -2.485  1.00 97.87           H  
ATOM   3061  CH2 TRP A 202       3.793  -8.777  -0.664  1.00 97.87           C  
ATOM   3062  HH2 TRP A 202       3.083  -9.135   0.067  1.00 97.87           H  
ATOM   3063  CZ2 TRP A 202       4.824  -9.620  -1.109  1.00 97.87           C  
ATOM   3064  HZ2 TRP A 202       4.904 -10.632  -0.742  1.00 97.87           H  
ATOM   3065  CZ3 TRP A 202       3.692  -7.467  -1.165  1.00 97.87           C  
ATOM   3066  HZ3 TRP A 202       2.901  -6.818  -0.818  1.00 97.87           H  
ATOM   3067  N   ALA A 203      10.511  -6.984  -3.421  1.00 96.65           N  
ATOM   3068  H   ALA A 203      10.388  -6.645  -2.478  1.00 96.65           H  
ATOM   3069  CA  ALA A 203      11.708  -7.758  -3.726  1.00 96.65           C  
ATOM   3070  HA  ALA A 203      12.292  -7.192  -4.452  1.00 96.65           H  
ATOM   3071  C   ALA A 203      11.350  -9.120  -4.351  1.00 96.65           C  
ATOM   3072  CB  ALA A 203      12.559  -7.900  -2.460  1.00 96.65           C  
ATOM   3073  HB1 ALA A 203      12.790  -6.916  -2.052  1.00 96.65           H  
ATOM   3074  HB2 ALA A 203      12.019  -8.475  -1.708  1.00 96.65           H  
ATOM   3075  HB3 ALA A 203      13.493  -8.411  -2.695  1.00 96.65           H  
ATOM   3076  O   ALA A 203      10.616  -9.920  -3.771  1.00 96.65           O  
ATOM   3077  N   GLY A 204      11.878  -9.377  -5.550  1.00 96.04           N  
ATOM   3078  H   GLY A 204      12.449  -8.662  -5.979  1.00 96.04           H  
ATOM   3079  CA  GLY A 204      11.583 -10.578  -6.339  1.00 96.04           C  
ATOM   3080  HA2 GLY A 204      12.459 -10.824  -6.940  1.00 96.04           H  
ATOM   3081  HA3 GLY A 204      11.390 -11.417  -5.671  1.00 96.04           H  
ATOM   3082  C   GLY A 204      10.391 -10.455  -7.295  1.00 96.04           C  
ATOM   3083  O   GLY A 204      10.099 -11.418  -7.994  1.00 96.04           O  
ATOM   3084  N   VAL A 205       9.726  -9.296  -7.354  1.00 97.04           N  
ATOM   3085  H   VAL A 205       9.987  -8.563  -6.709  1.00 97.04           H  
ATOM   3086  CA  VAL A 205       8.635  -9.011  -8.306  1.00 97.04           C  
ATOM   3087  HA  VAL A 205       8.481  -9.866  -8.965  1.00 97.04           H  
ATOM   3088  C   VAL A 205       8.997  -7.825  -9.192  1.00 97.04           C  
ATOM   3089  CB  VAL A 205       7.315  -8.743  -7.564  1.00 97.04           C  
ATOM   3090  HB  VAL A 205       7.458  -7.885  -6.907  1.00 97.04           H  
ATOM   3091  O   VAL A 205       8.999  -7.932 -10.415  1.00 97.04           O  
ATOM   3092  CG1 VAL A 205       6.159  -8.426  -8.518  1.00 97.04           C  
ATOM   3093 HG11 VAL A 205       6.376  -7.525  -9.092  1.00 97.04           H  
ATOM   3094 HG12 VAL A 205       5.242  -8.265  -7.952  1.00 97.04           H  
ATOM   3095 HG13 VAL A 205       6.011  -9.258  -9.206  1.00 97.04           H  
ATOM   3096  CG2 VAL A 205       6.898  -9.937  -6.706  1.00 97.04           C  
ATOM   3097 HG21 VAL A 205       7.687 -10.204  -6.003  1.00 97.04           H  
ATOM   3098 HG22 VAL A 205       6.010  -9.670  -6.134  1.00 97.04           H  
ATOM   3099 HG23 VAL A 205       6.692 -10.796  -7.345  1.00 97.04           H  
ATOM   3100  N   THR A 206       9.333  -6.687  -8.583  1.00 95.89           N  
ATOM   3101  H   THR A 206       9.342  -6.656  -7.574  1.00 95.89           H  
ATOM   3102  CA  THR A 206       9.793  -5.501  -9.314  1.00 95.89           C  
ATOM   3103  HA  THR A 206       9.264  -5.438 -10.265  1.00 95.89           H  
ATOM   3104  C   THR A 206      11.282  -5.588  -9.614  1.00 95.89           C  
ATOM   3105  CB  THR A 206       9.516  -4.209  -8.540  1.00 95.89           C  
ATOM   3106  HB  THR A 206       9.978  -3.370  -9.060  1.00 95.89           H  
ATOM   3107  O   THR A 206      12.060  -6.108  -8.809  1.00 95.89           O  
ATOM   3108  CG2 THR A 206       8.020  -3.945  -8.409  1.00 95.89           C  
ATOM   3109 HG21 THR A 206       7.548  -4.727  -7.815  1.00 95.89           H  
ATOM   3110 HG22 THR A 206       7.563  -3.914  -9.398  1.00 95.89           H  
ATOM   3111 HG23 THR A 206       7.865  -2.980  -7.925  1.00 95.89           H  
ATOM   3112  OG1 THR A 206      10.066  -4.320  -7.244  1.00 95.89           O  
ATOM   3113  HG1 THR A 206      10.937  -4.712  -7.342  1.00 95.89           H  
ATOM   3114  N   THR A 207      11.697  -4.994 -10.728  1.00 90.66           N  
ATOM   3115  H   THR A 207      11.011  -4.516 -11.294  1.00 90.66           H  
ATOM   3116  CA  THR A 207      13.108  -4.827 -11.100  1.00 90.66           C  
ATOM   3117  HA  THR A 207      13.741  -5.151 -10.274  1.00 90.66           H  
ATOM   3118  C   THR A 207      13.412  -3.348 -11.347  1.00 90.66           C  
ATOM   3119  CB  THR A 207      13.473  -5.686 -12.322  1.00 90.66           C  
ATOM   3120  HB  THR A 207      14.557  -5.671 -12.439  1.00 90.66           H  
ATOM   3121  O   THR A 207      12.528  -2.500 -11.268  1.00 90.66           O  
ATOM   3122  CG2 THR A 207      13.031  -7.144 -12.209  1.00 90.66           C  
ATOM   3123 HG21 THR A 207      13.399  -7.569 -11.275  1.00 90.66           H  
ATOM   3124 HG22 THR A 207      13.437  -7.719 -13.041  1.00 90.66           H  
ATOM   3125 HG23 THR A 207      11.943  -7.221 -12.224  1.00 90.66           H  
ATOM   3126  OG1 THR A 207      12.901  -5.153 -13.489  1.00 90.66           O  
ATOM   3127  HG1 THR A 207      12.463  -5.886 -13.929  1.00 90.66           H  
ATOM   3128  N   GLY A 208      14.664  -3.008 -11.673  1.00 82.56           N  
ATOM   3129  H   GLY A 208      15.370  -3.728 -11.735  1.00 82.56           H  
ATOM   3130  CA  GLY A 208      15.026  -1.625 -12.008  1.00 82.56           C  
ATOM   3131  HA2 GLY A 208      16.091  -1.589 -12.234  1.00 82.56           H  
ATOM   3132  HA3 GLY A 208      14.824  -0.991 -11.144  1.00 82.56           H  
ATOM   3133  C   GLY A 208      14.273  -1.047 -13.219  1.00 82.56           C  
ATOM   3134  O   GLY A 208      14.126   0.170 -13.336  1.00 82.56           O  
ATOM   3135  N   THR A 209      13.786  -1.908 -14.116  1.00 88.94           N  
ATOM   3136  H   THR A 209      13.930  -2.897 -13.968  1.00 88.94           H  
ATOM   3137  CA  THR A 209      13.096  -1.520 -15.357  1.00 88.94           C  
ATOM   3138  HA  THR A 209      13.115  -0.436 -15.470  1.00 88.94           H  
ATOM   3139  C   THR A 209      11.626  -1.927 -15.384  1.00 88.94           C  
ATOM   3140  CB  THR A 209      13.801  -2.129 -16.574  1.00 88.94           C  
ATOM   3141  HB  THR A 209      13.228  -1.903 -17.473  1.00 88.94           H  
ATOM   3142  O   THR A 209      10.851  -1.321 -16.118  1.00 88.94           O  
ATOM   3143  CG2 THR A 209      15.219  -1.584 -16.745  1.00 88.94           C  
ATOM   3144 HG21 THR A 209      15.188  -0.496 -16.803  1.00 88.94           H  
ATOM   3145 HG22 THR A 209      15.650  -1.970 -17.669  1.00 88.94           H  
ATOM   3146 HG23 THR A 209      15.848  -1.882 -15.906  1.00 88.94           H  
ATOM   3147  OG1 THR A 209      13.905  -3.527 -16.421  1.00 88.94           O  
ATOM   3148  HG1 THR A 209      14.297  -3.879 -17.224  1.00 88.94           H  
ATOM   3149  N   GLN A 210      11.224  -2.924 -14.592  1.00 92.90           N  
ATOM   3150  H   GLN A 210      11.911  -3.397 -14.022  1.00 92.90           H  
ATOM   3151  CA  GLN A 210       9.834  -3.353 -14.468  1.00 92.90           C  
ATOM   3152  HA  GLN A 210       9.232  -2.884 -15.246  1.00 92.90           H  
ATOM   3153  C   GLN A 210       9.277  -2.915 -13.121  1.00 92.90           C  
ATOM   3154  CB  GLN A 210       9.710  -4.867 -14.650  1.00 92.90           C  
ATOM   3155  HB2 GLN A 210       8.666  -5.141 -14.495  1.00 92.90           H  
ATOM   3156  HB3 GLN A 210      10.310  -5.381 -13.900  1.00 92.90           H  
ATOM   3157  O   GLN A 210       9.559  -3.517 -12.083  1.00 92.90           O  
ATOM   3158  CG  GLN A 210      10.112  -5.331 -16.054  1.00 92.90           C  
ATOM   3159  HG2 GLN A 210      11.165  -5.116 -16.235  1.00 92.90           H  
ATOM   3160  HG3 GLN A 210       9.514  -4.795 -16.791  1.00 92.90           H  
ATOM   3161  CD  GLN A 210       9.890  -6.829 -16.219  1.00 92.90           C  
ATOM   3162  NE2 GLN A 210       9.527  -7.292 -17.394  1.00 92.90           N  
ATOM   3163 HE21 GLN A 210       9.400  -6.680 -18.188  1.00 92.90           H  
ATOM   3164 HE22 GLN A 210       9.387  -8.291 -17.442  1.00 92.90           H  
ATOM   3165  OE1 GLN A 210      10.044  -7.612 -15.302  1.00 92.90           O  
ATOM   3166  N   THR A 211       8.467  -1.863 -13.156  1.00 94.30           N  
ATOM   3167  H   THR A 211       8.298  -1.396 -14.035  1.00 94.30           H  
ATOM   3168  CA  THR A 211       7.841  -1.282 -11.971  1.00 94.30           C  
ATOM   3169  HA  THR A 211       8.219  -1.783 -11.080  1.00 94.30           H  
ATOM   3170  C   THR A 211       6.342  -1.519 -11.980  1.00 94.30           C  
ATOM   3171  CB  THR A 211       8.219   0.199 -11.823  1.00 94.30           C  
ATOM   3172  HB  THR A 211       7.824   0.584 -10.883  1.00 94.30           H  
ATOM   3173  O   THR A 211       5.770  -2.051 -12.941  1.00 94.30           O  
ATOM   3174  CG2 THR A 211       9.742   0.313 -11.806  1.00 94.30           C  
ATOM   3175 HG21 THR A 211      10.155   0.217 -12.810  1.00 94.30           H  
ATOM   3176 HG22 THR A 211      10.171  -0.459 -11.167  1.00 94.30           H  
ATOM   3177 HG23 THR A 211      10.031   1.278 -11.388  1.00 94.30           H  
ATOM   3178  OG1 THR A 211       7.745   0.986 -12.889  1.00 94.30           O  
ATOM   3179  HG1 THR A 211       8.300   1.770 -12.895  1.00 94.30           H  
ATOM   3180  N   PHE A 212       5.697  -1.185 -10.867  1.00 96.00           N  
ATOM   3181  H   PHE A 212       6.203  -0.789 -10.088  1.00 96.00           H  
ATOM   3182  CA  PHE A 212       4.255  -1.299 -10.771  1.00 96.00           C  
ATOM   3183  HA  PHE A 212       3.978  -2.333 -10.976  1.00 96.00           H  
ATOM   3184  C   PHE A 212       3.563  -0.425 -11.823  1.00 96.00           C  
ATOM   3185  CB  PHE A 212       3.804  -0.968  -9.348  1.00 96.00           C  
ATOM   3186  HB2 PHE A 212       2.722  -1.080  -9.288  1.00 96.00           H  
ATOM   3187  HB3 PHE A 212       4.047   0.075  -9.143  1.00 96.00           H  
ATOM   3188  O   PHE A 212       4.019   0.657 -12.186  1.00 96.00           O  
ATOM   3189  CG  PHE A 212       4.437  -1.819  -8.268  1.00 96.00           C  
ATOM   3190  CD1 PHE A 212       4.214  -3.206  -8.255  1.00 96.00           C  
ATOM   3191  HD1 PHE A 212       3.598  -3.661  -9.016  1.00 96.00           H  
ATOM   3192  CD2 PHE A 212       5.205  -1.226  -7.248  1.00 96.00           C  
ATOM   3193  HD2 PHE A 212       5.378  -0.160  -7.239  1.00 96.00           H  
ATOM   3194  CE1 PHE A 212       4.769  -4.001  -7.240  1.00 96.00           C  
ATOM   3195  HE1 PHE A 212       4.610  -5.069  -7.239  1.00 96.00           H  
ATOM   3196  CE2 PHE A 212       5.677  -2.011  -6.185  1.00 96.00           C  
ATOM   3197  HE2 PHE A 212       6.166  -1.547  -5.342  1.00 96.00           H  
ATOM   3198  CZ  PHE A 212       5.478  -3.398  -6.190  1.00 96.00           C  
ATOM   3199  HZ  PHE A 212       5.844  -3.996  -5.369  1.00 96.00           H  
ATOM   3200  N   SER A 213       2.430  -0.912 -12.301  1.00 95.28           N  
ATOM   3201  H   SER A 213       2.197  -1.856 -12.028  1.00 95.28           H  
ATOM   3202  CA  SER A 213       1.466  -0.166 -13.116  1.00 95.28           C  
ATOM   3203  HA  SER A 213       1.841   0.845 -13.267  1.00 95.28           H  
ATOM   3204  C   SER A 213       0.114  -0.027 -12.408  1.00 95.28           C  
ATOM   3205  CB  SER A 213       1.322  -0.831 -14.488  1.00 95.28           C  
ATOM   3206  HB2 SER A 213       2.270  -0.753 -15.020  1.00 95.28           H  
ATOM   3207  HB3 SER A 213       0.553  -0.316 -15.063  1.00 95.28           H  
ATOM   3208  O   SER A 213      -0.678   0.867 -12.705  1.00 95.28           O  
ATOM   3209  OG  SER A 213       0.973  -2.198 -14.368  1.00 95.28           O  
ATOM   3210  HG  SER A 213       1.567  -2.604 -13.732  1.00 95.28           H  
ATOM   3211  N   LEU A 214      -0.128  -0.888 -11.424  1.00 95.47           N  
ATOM   3212  H   LEU A 214       0.562  -1.598 -11.224  1.00 95.47           H  
ATOM   3213  CA  LEU A 214      -1.255  -0.829 -10.514  1.00 95.47           C  
ATOM   3214  HA  LEU A 214      -1.516   0.214 -10.332  1.00 95.47           H  
ATOM   3215  C   LEU A 214      -0.836  -1.487  -9.202  1.00 95.47           C  
ATOM   3216  CB  LEU A 214      -2.444  -1.561 -11.159  1.00 95.47           C  
ATOM   3217  HB2 LEU A 214      -2.671  -1.090 -12.115  1.00 95.47           H  
ATOM   3218  HB3 LEU A 214      -2.140  -2.589 -11.354  1.00 95.47           H  
ATOM   3219  O   LEU A 214      -0.164  -2.522  -9.229  1.00 95.47           O  
ATOM   3220  CG  LEU A 214      -3.725  -1.595 -10.308  1.00 95.47           C  
ATOM   3221  HG  LEU A 214      -3.515  -2.041  -9.336  1.00 95.47           H  
ATOM   3222  CD1 LEU A 214      -4.335  -0.206 -10.102  1.00 95.47           C  
ATOM   3223 HD11 LEU A 214      -5.275  -0.297  -9.559  1.00 95.47           H  
ATOM   3224 HD12 LEU A 214      -4.504   0.280 -11.063  1.00 95.47           H  
ATOM   3225 HD13 LEU A 214      -3.663   0.405  -9.500  1.00 95.47           H  
ATOM   3226  CD2 LEU A 214      -4.764  -2.465 -11.014  1.00 95.47           C  
ATOM   3227 HD21 LEU A 214      -5.008  -2.046 -11.990  1.00 95.47           H  
ATOM   3228 HD22 LEU A 214      -4.367  -3.472 -11.141  1.00 95.47           H  
ATOM   3229 HD23 LEU A 214      -5.663  -2.529 -10.402  1.00 95.47           H  
ATOM   3230  N   ILE A 215      -1.257  -0.898  -8.091  1.00 96.91           N  
ATOM   3231  H   ILE A 215      -1.724  -0.005  -8.171  1.00 96.91           H  
ATOM   3232  CA  ILE A 215      -1.208  -1.488  -6.756  1.00 96.91           C  
ATOM   3233  HA  ILE A 215      -1.022  -2.559  -6.836  1.00 96.91           H  
ATOM   3234  C   ILE A 215      -2.576  -1.264  -6.121  1.00 96.91           C  
ATOM   3235  CB  ILE A 215      -0.098  -0.857  -5.888  1.00 96.91           C  
ATOM   3236  HB  ILE A 215      -0.374   0.180  -5.693  1.00 96.91           H  
ATOM   3237  O   ILE A 215      -3.106  -0.152  -6.180  1.00 96.91           O  
ATOM   3238  CG1 ILE A 215       1.274  -0.856  -6.599  1.00 96.91           C  
ATOM   3239 HG12 ILE A 215       1.180  -0.366  -7.568  1.00 96.91           H  
ATOM   3240 HG13 ILE A 215       1.618  -1.878  -6.756  1.00 96.91           H  
ATOM   3241  CG2 ILE A 215      -0.012  -1.593  -4.538  1.00 96.91           C  
ATOM   3242 HG21 ILE A 215       0.253  -2.639  -4.693  1.00 96.91           H  
ATOM   3243 HG22 ILE A 215      -0.963  -1.540  -4.007  1.00 96.91           H  
ATOM   3244 HG23 ILE A 215       0.733  -1.117  -3.902  1.00 96.91           H  
ATOM   3245  CD1 ILE A 215       2.333  -0.068  -5.825  1.00 96.91           C  
ATOM   3246 HD11 ILE A 215       2.681  -0.638  -4.963  1.00 96.91           H  
ATOM   3247 HD12 ILE A 215       3.183   0.144  -6.473  1.00 96.91           H  
ATOM   3248 HD13 ILE A 215       1.919   0.885  -5.497  1.00 96.91           H  
ATOM   3249  N   GLU A 216      -3.147  -2.302  -5.522  1.00 96.69           N  
ATOM   3250  H   GLU A 216      -2.692  -3.202  -5.577  1.00 96.69           H  
ATOM   3251  CA  GLU A 216      -4.323  -2.193  -4.663  1.00 96.69           C  
ATOM   3252  HA  GLU A 216      -4.451  -1.151  -4.370  1.00 96.69           H  
ATOM   3253  C   GLU A 216      -4.111  -3.004  -3.389  1.00 96.69           C  
ATOM   3254  CB  GLU A 216      -5.608  -2.655  -5.387  1.00 96.69           C  
ATOM   3255  HB2 GLU A 216      -5.508  -3.697  -5.689  1.00 96.69           H  
ATOM   3256  HB3 GLU A 216      -6.439  -2.576  -4.686  1.00 96.69           H  
ATOM   3257  O   GLU A 216      -3.722  -4.170  -3.443  1.00 96.69           O  
ATOM   3258  CG  GLU A 216      -5.927  -1.797  -6.620  1.00 96.69           C  
ATOM   3259  HG2 GLU A 216      -5.167  -1.968  -7.382  1.00 96.69           H  
ATOM   3260  HG3 GLU A 216      -5.877  -0.750  -6.321  1.00 96.69           H  
ATOM   3261  CD  GLU A 216      -7.308  -2.038  -7.254  1.00 96.69           C  
ATOM   3262  OE1 GLU A 216      -7.779  -1.152  -7.998  1.00 96.69           O  
ATOM   3263  OE2 GLU A 216      -8.038  -3.024  -7.008  1.00 96.69           O  
ATOM   3264  N   MET A 217      -4.438  -2.413  -2.243  1.00 98.21           N  
ATOM   3265  H   MET A 217      -4.717  -1.442  -2.275  1.00 98.21           H  
ATOM   3266  CA  MET A 217      -4.602  -3.141  -0.986  1.00 98.21           C  
ATOM   3267  HA  MET A 217      -4.270  -4.171  -1.112  1.00 98.21           H  
ATOM   3268  C   MET A 217      -6.081  -3.153  -0.615  1.00 98.21           C  
ATOM   3269  CB  MET A 217      -3.767  -2.525   0.137  1.00 98.21           C  
ATOM   3270  HB2 MET A 217      -4.137  -1.518   0.330  1.00 98.21           H  
ATOM   3271  HB3 MET A 217      -3.924  -3.107   1.045  1.00 98.21           H  
ATOM   3272  O   MET A 217      -6.752  -2.114  -0.646  1.00 98.21           O  
ATOM   3273  CG  MET A 217      -2.265  -2.460  -0.160  1.00 98.21           C  
ATOM   3274  HG2 MET A 217      -2.117  -1.949  -1.112  1.00 98.21           H  
ATOM   3275  HG3 MET A 217      -1.871  -3.471  -0.260  1.00 98.21           H  
ATOM   3276  SD  MET A 217      -1.298  -1.563   1.090  1.00 98.21           S  
ATOM   3277  CE  MET A 217      -1.459  -2.657   2.528  1.00 98.21           C  
ATOM   3278  HE1 MET A 217      -1.100  -3.653   2.270  1.00 98.21           H  
ATOM   3279  HE2 MET A 217      -0.860  -2.264   3.349  1.00 98.21           H  
ATOM   3280  HE3 MET A 217      -2.501  -2.711   2.844  1.00 98.21           H  
ATOM   3281  N   LYS A 218      -6.596  -4.324  -0.246  1.00 96.67           N  
ATOM   3282  H   LYS A 218      -5.994  -5.135  -0.289  1.00 96.67           H  
ATOM   3283  CA  LYS A 218      -7.998  -4.541   0.118  1.00 96.67           C  
ATOM   3284  HA  LYS A 218      -8.453  -3.576   0.339  1.00 96.67           H  
ATOM   3285  C   LYS A 218      -8.097  -5.413   1.354  1.00 96.67           C  
ATOM   3286  CB  LYS A 218      -8.764  -5.219  -1.028  1.00 96.67           C  
ATOM   3287  HB2 LYS A 218      -8.326  -6.202  -1.198  1.00 96.67           H  
ATOM   3288  HB3 LYS A 218      -9.802  -5.352  -0.726  1.00 96.67           H  
ATOM   3289  O   LYS A 218      -7.346  -6.371   1.493  1.00 96.67           O  
ATOM   3290  CG  LYS A 218      -8.737  -4.432  -2.341  1.00 96.67           C  
ATOM   3291  HG2 LYS A 218      -9.319  -3.517  -2.233  1.00 96.67           H  
ATOM   3292  HG3 LYS A 218      -7.708  -4.172  -2.592  1.00 96.67           H  
ATOM   3293  CD  LYS A 218      -9.306  -5.266  -3.491  1.00 96.67           C  
ATOM   3294  HD2 LYS A 218      -8.785  -6.222  -3.537  1.00 96.67           H  
ATOM   3295  HD3 LYS A 218     -10.376  -5.430  -3.363  1.00 96.67           H  
ATOM   3296  CE  LYS A 218      -9.033  -4.486  -4.770  1.00 96.67           C  
ATOM   3297  HE2 LYS A 218      -7.994  -4.156  -4.752  1.00 96.67           H  
ATOM   3298  HE3 LYS A 218      -9.665  -3.599  -4.805  1.00 96.67           H  
ATOM   3299  NZ  LYS A 218      -9.215  -5.286  -5.996  1.00 96.67           N  
ATOM   3300  HZ1 LYS A 218      -8.842  -4.742  -6.762  1.00 96.67           H  
ATOM   3301  HZ2 LYS A 218      -8.632  -6.111  -6.002  1.00 96.67           H  
ATOM   3302  HZ3 LYS A 218     -10.174  -5.544  -6.178  1.00 96.67           H  
ATOM   3303  N   ILE A 219      -9.073  -5.144   2.209  1.00 97.21           N  
ATOM   3304  H   ILE A 219      -9.675  -4.357   2.015  1.00 97.21           H  
ATOM   3305  CA  ILE A 219      -9.348  -5.969   3.385  1.00 97.21           C  
ATOM   3306  HA  ILE A 219      -8.654  -6.809   3.371  1.00 97.21           H  
ATOM   3307  C   ILE A 219     -10.736  -6.574   3.314  1.00 97.21           C  
ATOM   3308  CB  ILE A 219      -9.101  -5.217   4.704  1.00 97.21           C  
ATOM   3309  HB  ILE A 219      -9.288  -5.907   5.527  1.00 97.21           H  
ATOM   3310  O   ILE A 219     -11.655  -5.978   2.762  1.00 97.21           O  
ATOM   3311  CG1 ILE A 219     -10.057  -4.015   4.870  1.00 97.21           C  
ATOM   3312 HG12 ILE A 219     -11.083  -4.382   4.872  1.00 97.21           H  
ATOM   3313 HG13 ILE A 219      -9.947  -3.336   4.025  1.00 97.21           H  
ATOM   3314  CG2 ILE A 219      -7.618  -4.828   4.764  1.00 97.21           C  
ATOM   3315 HG21 ILE A 219      -7.399  -4.347   5.717  1.00 97.21           H  
ATOM   3316 HG22 ILE A 219      -7.368  -4.139   3.958  1.00 97.21           H  
ATOM   3317 HG23 ILE A 219      -6.995  -5.718   4.680  1.00 97.21           H  
ATOM   3318  CD1 ILE A 219      -9.865  -3.220   6.166  1.00 97.21           C  
ATOM   3319 HD11 ILE A 219      -8.871  -2.774   6.210  1.00 97.21           H  
ATOM   3320 HD12 ILE A 219     -10.008  -3.873   7.027  1.00 97.21           H  
ATOM   3321 HD13 ILE A 219     -10.595  -2.411   6.196  1.00 97.21           H  
ATOM   3322  N   LYS A 220     -10.902  -7.757   3.886  1.00 94.09           N  
ATOM   3323  H   LYS A 220     -10.096  -8.206   4.298  1.00 94.09           H  
ATOM   3324  CA  LYS A 220     -12.204  -8.416   3.989  1.00 94.09           C  
ATOM   3325  HA  LYS A 220     -12.995  -7.670   3.905  1.00 94.09           H  
ATOM   3326  C   LYS A 220     -12.324  -9.064   5.353  1.00 94.09           C  
ATOM   3327  CB  LYS A 220     -12.357  -9.395   2.819  1.00 94.09           C  
ATOM   3328  HB2 LYS A 220     -12.311  -8.814   1.898  1.00 94.09           H  
ATOM   3329  HB3 LYS A 220     -11.537 -10.113   2.828  1.00 94.09           H  
ATOM   3330  O   LYS A 220     -11.355  -9.636   5.849  1.00 94.09           O  
ATOM   3331  CG  LYS A 220     -13.687 -10.147   2.827  1.00 94.09           C  
ATOM   3332  HG2 LYS A 220     -14.510  -9.446   2.964  1.00 94.09           H  
ATOM   3333  HG3 LYS A 220     -13.680 -10.866   3.647  1.00 94.09           H  
ATOM   3334  CD  LYS A 220     -13.878 -10.905   1.514  1.00 94.09           C  
ATOM   3335  HD2 LYS A 220     -13.976 -10.187   0.700  1.00 94.09           H  
ATOM   3336  HD3 LYS A 220     -13.014 -11.544   1.332  1.00 94.09           H  
ATOM   3337  CE  LYS A 220     -15.138 -11.763   1.620  1.00 94.09           C  
ATOM   3338  HE2 LYS A 220     -14.965 -12.546   2.358  1.00 94.09           H  
ATOM   3339  HE3 LYS A 220     -15.957 -11.139   1.978  1.00 94.09           H  
ATOM   3340  NZ  LYS A 220     -15.491 -12.340   0.305  1.00 94.09           N  
ATOM   3341  HZ1 LYS A 220     -14.685 -12.736  -0.156  1.00 94.09           H  
ATOM   3342  HZ2 LYS A 220     -15.854 -11.600  -0.279  1.00 94.09           H  
ATOM   3343  HZ3 LYS A 220     -16.215 -13.036   0.409  1.00 94.09           H  
ATOM   3344  N   ARG A 221     -13.494  -8.936   5.976  1.00 93.28           N  
ATOM   3345  H   ARG A 221     -14.252  -8.478   5.490  1.00 93.28           H  
ATOM   3346  CA  ARG A 221     -13.775  -9.631   7.233  1.00 93.28           C  
ATOM   3347  HA  ARG A 221     -12.991  -9.389   7.951  1.00 93.28           H  
ATOM   3348  C   ARG A 221     -13.732 -11.138   6.975  1.00 93.28           C  
ATOM   3349  CB  ARG A 221     -15.125  -9.175   7.799  1.00 93.28           C  
ATOM   3350  HB2 ARG A 221     -15.933  -9.611   7.211  1.00 93.28           H  
ATOM   3351  HB3 ARG A 221     -15.192  -8.089   7.731  1.00 93.28           H  
ATOM   3352  O   ARG A 221     -14.212 -11.577   5.929  1.00 93.28           O  
ATOM   3353  CG  ARG A 221     -15.280  -9.577   9.272  1.00 93.28           C  
ATOM   3354  HG2 ARG A 221     -14.470  -9.135   9.851  1.00 93.28           H  
ATOM   3355  HG3 ARG A 221     -15.238 -10.662   9.371  1.00 93.28           H  
ATOM   3356  CD  ARG A 221     -16.622  -9.076   9.813  1.00 93.28           C  
ATOM   3357  HD2 ARG A 221     -17.421  -9.588   9.277  1.00 93.28           H  
ATOM   3358  HD3 ARG A 221     -16.717  -8.008   9.614  1.00 93.28           H  
ATOM   3359  NE  ARG A 221     -16.762  -9.356  11.256  1.00 93.28           N  
ATOM   3360  HE  ARG A 221     -16.975 -10.314  11.495  1.00 93.28           H  
ATOM   3361  NH1 ARG A 221     -16.268  -7.255  12.064  1.00 93.28           N  
ATOM   3362 HH11 ARG A 221     -16.059  -6.667  12.858  1.00 93.28           H  
ATOM   3363 HH12 ARG A 221     -16.158  -6.904  11.124  1.00 93.28           H  
ATOM   3364  NH2 ARG A 221     -16.680  -8.891  13.492  1.00 93.28           N  
ATOM   3365 HH21 ARG A 221     -16.432  -8.229  14.213  1.00 93.28           H  
ATOM   3366 HH22 ARG A 221     -16.954  -9.835  13.725  1.00 93.28           H  
ATOM   3367  CZ  ARG A 221     -16.580  -8.506  12.253  1.00 93.28           C  
ATOM   3368  N   TRP A 222     -13.122 -11.878   7.895  1.00 87.12           N  
ATOM   3369  H   TRP A 222     -12.764 -11.421   8.722  1.00 87.12           H  
ATOM   3370  CA  TRP A 222     -13.180 -13.339   7.899  1.00 87.12           C  
ATOM   3371  HA  TRP A 222     -12.766 -13.716   6.963  1.00 87.12           H  
ATOM   3372  C   TRP A 222     -14.621 -13.848   7.921  1.00 87.12           C  
ATOM   3373  CB  TRP A 222     -12.353 -13.899   9.063  1.00 87.12           C  
ATOM   3374  HB2 TRP A 222     -12.967 -14.601   9.625  1.00 87.12           H  
ATOM   3375  HB3 TRP A 222     -12.073 -13.102   9.752  1.00 87.12           H  
ATOM   3376  O   TRP A 222     -15.460 -13.200   8.592  1.00 87.12           O  
ATOM   3377  CG  TRP A 222     -11.127 -14.630   8.628  1.00 87.12           C  
ATOM   3378  CD1 TRP A 222      -9.864 -14.152   8.652  1.00 87.12           C  
ATOM   3379  HD1 TRP A 222      -9.579 -13.167   8.992  1.00 87.12           H  
ATOM   3380  CD2 TRP A 222     -11.036 -15.982   8.089  1.00 87.12           C  
ATOM   3381  CE2 TRP A 222      -9.661 -16.278   7.844  1.00 87.12           C  
ATOM   3382  CE3 TRP A 222     -11.980 -16.986   7.788  1.00 87.12           C  
ATOM   3383  HE3 TRP A 222     -13.029 -16.780   7.941  1.00 87.12           H  
ATOM   3384  NE1 TRP A 222      -8.993 -15.121   8.202  1.00 87.12           N  
ATOM   3385  HE1 TRP A 222      -7.994 -14.970   8.200  1.00 87.12           H  
ATOM   3386  CH2 TRP A 222     -10.206 -18.511   7.079  1.00 87.12           C  
ATOM   3387  HH2 TRP A 222      -9.902 -19.480   6.713  1.00 87.12           H  
ATOM   3388  CZ2 TRP A 222      -9.242 -17.523   7.349  1.00 87.12           C  
ATOM   3389  HZ2 TRP A 222      -8.192 -17.725   7.197  1.00 87.12           H  
ATOM   3390  CZ3 TRP A 222     -11.570 -18.239   7.291  1.00 87.12           C  
ATOM   3391  HZ3 TRP A 222     -12.312 -18.995   7.079  1.00 87.12           H  
ATOM   3392  OXT TRP A 222     -14.827 -14.876   7.245  1.00 87.12           O  
TER    3393      TRP A 222                                                       
END   
