# Supplementary material for: Nuclear genome of Bulinus truncatus, an intermediate host of the carcinogenic human blood fluke Schistosoma haematobium
Source: Nat Commun. 2022 Feb 21;13:977. doi: 10.1038/s41467-022-28634-9 (PMC8861042; doi:10.1038/s41467-022-28634-9)
Supplement: Supplementary file 6 — Supplementary Data 3 [file 41467_2022_28634_MOESM6_ESM.zip › Supplementary_Data_3/btru_045445-t1.mature.pep.pdb]

ATOM      1  N   ALA A   1       3.598   3.785  27.475  1.00 26.16           N  
ATOM      2  H   ALA A   1       3.765   3.287  28.337  1.00 26.16           H  
ATOM      3  H2  ALA A   1       3.646   3.146  26.695  1.00 26.16           H  
ATOM      4  H3  ALA A   1       4.297   4.502  27.343  1.00 26.16           H  
ATOM      5  CA  ALA A   1       2.272   4.422  27.501  1.00 26.16           C  
ATOM      6  HA  ALA A   1       1.499   3.658  27.589  1.00 26.16           H  
ATOM      7  C   ALA A   1       2.101   5.103  26.159  1.00 26.16           C  
ATOM      8  CB  ALA A   1       2.134   5.391  28.686  1.00 26.16           C  
ATOM      9  HB1 ALA A   1       2.216   4.844  29.625  1.00 26.16           H  
ATOM     10  HB2 ALA A   1       1.158   5.875  28.646  1.00 26.16           H  
ATOM     11  HB3 ALA A   1       2.909   6.157  28.646  1.00 26.16           H  
ATOM     12  O   ALA A   1       2.546   6.226  25.999  1.00 26.16           O  
ATOM     13  N   ASP A   2       1.689   4.294  25.193  1.00 25.07           N  
ATOM     14  H   ASP A   2       1.462   3.341  25.439  1.00 25.07           H  
ATOM     15  CA  ASP A   2       1.196   4.608  23.852  1.00 25.07           C  
ATOM     16  HA  ASP A   2       0.177   4.990  23.900  1.00 25.07           H  
ATOM     17  C   ASP A   2       1.161   3.228  23.193  1.00 25.07           C  
ATOM     18  CB  ASP A   2       2.079   5.591  23.051  1.00 25.07           C  
ATOM     19  HB2 ASP A   2       3.122   5.489  23.352  1.00 25.07           H  
ATOM     20  HB3 ASP A   2       2.015   5.326  21.996  1.00 25.07           H  
ATOM     21  O   ASP A   2       2.207   2.688  22.826  1.00 25.07           O  
ATOM     22  CG  ASP A   2       1.637   7.060  23.168  1.00 25.07           C  
ATOM     23  OD1 ASP A   2       0.655   7.348  23.886  1.00 25.07           O  
ATOM     24  OD2 ASP A   2       2.237   7.891  22.441  1.00 25.07           O  
ATOM     25  N   ASP A   3      -0.020   2.610  23.193  1.00 26.12           N  
ATOM     26  H   ASP A   3      -0.832   3.084  23.562  1.00 26.12           H  
ATOM     27  CA  ASP A   3      -0.296   1.401  22.422  1.00 26.12           C  
ATOM     28  HA  ASP A   3       0.409   0.616  22.691  1.00 26.12           H  
ATOM     29  C   ASP A   3      -0.085   1.756  20.947  1.00 26.12           C  
ATOM     30  CB  ASP A   3      -1.723   0.889  22.702  1.00 26.12           C  
ATOM     31  HB2 ASP A   3      -1.987   0.164  21.932  1.00 26.12           H  
ATOM     32  HB3 ASP A   3      -2.428   1.719  22.636  1.00 26.12           H  
ATOM     33  O   ASP A   3      -0.927   2.372  20.289  1.00 26.12           O  
ATOM     34  CG  ASP A   3      -1.854   0.194  24.062  1.00 26.12           C  
ATOM     35  OD1 ASP A   3      -0.921  -0.560  24.424  1.00 26.12           O  
ATOM     36  OD2 ASP A   3      -2.841   0.484  24.775  1.00 26.12           O  
ATOM     37  N   VAL A   4       1.116   1.466  20.449  1.00 28.75           N  
ATOM     38  H   VAL A   4       1.798   1.065  21.078  1.00 28.75           H  
ATOM     39  CA  VAL A   4       1.398   1.468  19.020  1.00 28.75           C  
ATOM     40  HA  VAL A   4       0.853   2.282  18.543  1.00 28.75           H  
ATOM     41  C   VAL A   4       0.844   0.155  18.506  1.00 28.75           C  
ATOM     42  CB  VAL A   4       2.895   1.638  18.695  1.00 28.75           C  
ATOM     43  HB  VAL A   4       3.462   0.794  19.086  1.00 28.75           H  
ATOM     44  O   VAL A   4       1.533  -0.863  18.493  1.00 28.75           O  
ATOM     45  CG1 VAL A   4       3.118   1.734  17.176  1.00 28.75           C  
ATOM     46 HG11 VAL A   4       4.181   1.851  16.964  1.00 28.75           H  
ATOM     47 HG12 VAL A   4       2.563   2.579  16.766  1.00 28.75           H  
ATOM     48 HG13 VAL A   4       2.774   0.820  16.693  1.00 28.75           H  
ATOM     49  CG2 VAL A   4       3.459   2.920  19.324  1.00 28.75           C  
ATOM     50 HG21 VAL A   4       3.402   2.854  20.410  1.00 28.75           H  
ATOM     51 HG22 VAL A   4       2.881   3.782  18.991  1.00 28.75           H  
ATOM     52 HG23 VAL A   4       4.504   3.045  19.040  1.00 28.75           H  
ATOM     53  N   ASP A   5      -0.412   0.189  18.092  1.00 33.02           N  
ATOM     54  H   ASP A   5      -0.975   1.005  18.286  1.00 33.02           H  
ATOM     55  CA  ASP A   5      -0.952  -0.821  17.202  1.00 33.02           C  
ATOM     56  HA  ASP A   5      -0.790  -1.813  17.623  1.00 33.02           H  
ATOM     57  C   ASP A   5      -0.169  -0.734  15.882  1.00 33.02           C  
ATOM     58  CB  ASP A   5      -2.459  -0.582  17.035  1.00 33.02           C  
ATOM     59  HB2 ASP A   5      -2.743  -0.937  16.044  1.00 33.02           H  
ATOM     60  HB3 ASP A   5      -2.666   0.488  17.055  1.00 33.02           H  
ATOM     61  O   ASP A   5      -0.484   0.034  14.975  1.00 33.02           O  
ATOM     62  CG  ASP A   5      -3.339  -1.300  18.068  1.00 33.02           C  
ATOM     63  OD1 ASP A   5      -2.852  -2.258  18.709  1.00 33.02           O  
ATOM     64  OD2 ASP A   5      -4.516  -0.885  18.174  1.00 33.02           O  
ATOM     65  N   SER A   6       0.933  -1.480  15.790  1.00 30.33           N  
ATOM     66  H   SER A   6       1.200  -1.993  16.618  1.00 30.33           H  
ATOM     67  CA  SER A   6       1.726  -1.645  14.570  1.00 30.33           C  
ATOM     68  HA  SER A   6       1.961  -0.663  14.159  1.00 30.33           H  
ATOM     69  C   SER A   6       0.901  -2.418  13.538  1.00 30.33           C  
ATOM     70  CB  SER A   6       3.039  -2.358  14.903  1.00 30.33           C  
ATOM     71  HB2 SER A   6       2.828  -3.321  15.367  1.00 30.33           H  
ATOM     72  HB3 SER A   6       3.612  -1.746  15.600  1.00 30.33           H  
ATOM     73  O   SER A   6       1.109  -3.607  13.326  1.00 30.33           O  
ATOM     74  OG  SER A   6       3.794  -2.560  13.731  1.00 30.33           O  
ATOM     75  HG  SER A   6       3.348  -3.218  13.193  1.00 30.33           H  
ATOM     76  N   LEU A   7      -0.095  -1.756  12.951  1.00 37.00           N  
ATOM     77  H   LEU A   7      -0.287  -0.836  13.320  1.00 37.00           H  
ATOM     78  CA  LEU A   7      -1.135  -2.383  12.135  1.00 37.00           C  
ATOM     79  HA  LEU A   7      -1.037  -3.464  12.235  1.00 37.00           H  
ATOM     80  C   LEU A   7      -0.959  -2.164  10.632  1.00 37.00           C  
ATOM     81  CB  LEU A   7      -2.530  -1.992  12.671  1.00 37.00           C  
ATOM     82  HB2 LEU A   7      -3.290  -2.156  11.907  1.00 37.00           H  
ATOM     83  HB3 LEU A   7      -2.528  -0.927  12.905  1.00 37.00           H  
ATOM     84  O   LEU A   7      -1.910  -2.327   9.879  1.00 37.00           O  
ATOM     85  CG  LEU A   7      -2.958  -2.789  13.918  1.00 37.00           C  
ATOM     86  HG  LEU A   7      -2.187  -2.697  14.683  1.00 37.00           H  
ATOM     87  CD1 LEU A   7      -4.276  -2.243  14.471  1.00 37.00           C  
ATOM     88 HD11 LEU A   7      -4.400  -2.580  15.500  1.00 37.00           H  
ATOM     89 HD12 LEU A   7      -4.285  -1.153  14.456  1.00 37.00           H  
ATOM     90 HD13 LEU A   7      -5.120  -2.620  13.893  1.00 37.00           H  
ATOM     91  CD2 LEU A   7      -3.192  -4.275  13.621  1.00 37.00           C  
ATOM     92 HD21 LEU A   7      -2.250  -4.771  13.387  1.00 37.00           H  
ATOM     93 HD22 LEU A   7      -3.611  -4.760  14.503  1.00 37.00           H  
ATOM     94 HD23 LEU A   7      -3.881  -4.391  12.785  1.00 37.00           H  
ATOM     95  N   VAL A   8       0.239  -1.859  10.140  1.00 36.95           N  
ATOM     96  H   VAL A   8       1.036  -1.752  10.750  1.00 36.95           H  
ATOM     97  CA  VAL A   8       0.507  -2.117   8.722  1.00 36.95           C  
ATOM     98  HA  VAL A   8      -0.156  -2.925   8.412  1.00 36.95           H  
ATOM     99  C   VAL A   8       1.921  -2.678   8.570  1.00 36.95           C  
ATOM    100  CB  VAL A   8       0.196  -0.928   7.790  1.00 36.95           C  
ATOM    101  HB  VAL A   8       1.159  -0.519   7.484  1.00 36.95           H  
ATOM    102  O   VAL A   8       2.857  -2.311   9.278  1.00 36.95           O  
ATOM    103  CG1 VAL A   8      -0.424  -1.380   6.476  1.00 36.95           C  
ATOM    104 HG11 VAL A   8      -1.426  -1.770   6.657  1.00 36.95           H  
ATOM    105 HG12 VAL A   8      -0.477  -0.548   5.773  1.00 36.95           H  
ATOM    106 HG13 VAL A   8       0.177  -2.180   6.043  1.00 36.95           H  
ATOM    107  CG2 VAL A   8      -0.725   0.185   8.330  1.00 36.95           C  
ATOM    108 HG21 VAL A   8      -0.783   0.994   7.602  1.00 36.95           H  
ATOM    109 HG22 VAL A   8      -0.330   0.584   9.264  1.00 36.95           H  
ATOM    110 HG23 VAL A   8      -1.729  -0.205   8.499  1.00 36.95           H  
ATOM    111  N   GLY A   9       2.027  -3.704   7.737  1.00 36.91           N  
ATOM    112  H   GLY A   9       1.240  -3.981   7.168  1.00 36.91           H  
ATOM    113  CA  GLY A   9       3.225  -4.512   7.638  1.00 36.91           C  
ATOM    114  HA2 GLY A   9       3.577  -4.764   8.638  1.00 36.91           H  
ATOM    115  HA3 GLY A   9       2.995  -5.435   7.106  1.00 36.91           H  
ATOM    116  C   GLY A   9       4.357  -3.820   6.912  1.00 36.91           C  
ATOM    117  O   GLY A   9       4.249  -2.688   6.426  1.00 36.91           O  
ATOM    118  N   ARG A  10       5.458  -4.558   6.845  1.00 34.27           N  
ATOM    119  H   ARG A  10       5.415  -5.495   7.219  1.00 34.27           H  
ATOM    120  CA  ARG A  10       6.498  -4.295   5.869  1.00 34.27           C  
ATOM    121  HA  ARG A  10       6.602  -3.215   5.766  1.00 34.27           H  
ATOM    122  C   ARG A  10       6.049  -4.829   4.519  1.00 34.27           C  
ATOM    123  CB  ARG A  10       7.821  -4.897   6.328  1.00 34.27           C  
ATOM    124  HB2 ARG A  10       7.670  -5.947   6.579  1.00 34.27           H  
ATOM    125  HB3 ARG A  10       8.545  -4.819   5.517  1.00 34.27           H  
ATOM    126  O   ARG A  10       5.396  -5.870   4.451  1.00 34.27           O  
ATOM    127  CG  ARG A  10       8.362  -4.163   7.551  1.00 34.27           C  
ATOM    128  HG2 ARG A  10       7.658  -4.246   8.379  1.00 34.27           H  
ATOM    129  HG3 ARG A  10       8.518  -3.111   7.313  1.00 34.27           H  
ATOM    130  CD  ARG A  10       9.686  -4.796   7.945  1.00 34.27           C  
ATOM    131  HD2 ARG A  10      10.376  -4.694   7.107  1.00 34.27           H  
ATOM    132  HD3 ARG A  10       9.533  -5.857   8.141  1.00 34.27           H  
ATOM    133  NE  ARG A  10      10.205  -4.129   9.146  1.00 34.27           N  
ATOM    134  HE  ARG A  10       9.514  -3.669   9.723  1.00 34.27           H  
ATOM    135  NH1 ARG A  10      12.405  -4.629   8.779  1.00 34.27           N  
ATOM    136 HH11 ARG A  10      13.377  -4.650   9.056  1.00 34.27           H  
ATOM    137 HH12 ARG A  10      12.103  -5.207   8.009  1.00 34.27           H  
ATOM    138  NH2 ARG A  10      11.793  -3.435  10.588  1.00 34.27           N  
ATOM    139 HH21 ARG A  10      11.040  -3.020  11.117  1.00 34.27           H  
ATOM    140 HH22 ARG A  10      12.747  -3.459  10.919  1.00 34.27           H  
ATOM    141  CZ  ARG A  10      11.468  -4.065   9.494  1.00 34.27           C  
ATOM    142  N   PHE A  11       6.328  -4.061   3.472  1.00 44.87           N  
ATOM    143  H   PHE A  11       6.869  -3.221   3.618  1.00 44.87           H  
ATOM    144  CA  PHE A  11       5.902  -4.370   2.114  1.00 44.87           C  
ATOM    145  HA  PHE A  11       5.375  -5.324   2.099  1.00 44.87           H  
ATOM    146  C   PHE A  11       7.098  -4.484   1.194  1.00 44.87           C  
ATOM    147  CB  PHE A  11       4.949  -3.295   1.586  1.00 44.87           C  
ATOM    148  HB2 PHE A  11       5.382  -2.306   1.736  1.00 44.87           H  
ATOM    149  HB3 PHE A  11       4.807  -3.432   0.514  1.00 44.87           H  
ATOM    150  O   PHE A  11       7.818  -3.512   0.975  1.00 44.87           O  
ATOM    151  CG  PHE A  11       3.614  -3.367   2.252  1.00 44.87           C  
ATOM    152  CD1 PHE A  11       2.707  -4.340   1.832  1.00 44.87           C  
ATOM    153  HD1 PHE A  11       2.944  -4.998   1.009  1.00 44.87           H  
ATOM    154  CD2 PHE A  11       3.322  -2.532   3.341  1.00 44.87           C  
ATOM    155  HD2 PHE A  11       4.053  -1.812   3.680  1.00 44.87           H  
ATOM    156  CE1 PHE A  11       1.511  -4.473   2.521  1.00 44.87           C  
ATOM    157  HE1 PHE A  11       0.853  -5.264   2.192  1.00 44.87           H  
ATOM    158  CE2 PHE A  11       2.109  -2.658   4.018  1.00 44.87           C  
ATOM    159  HE2 PHE A  11       1.923  -2.020   4.869  1.00 44.87           H  
ATOM    160  CZ  PHE A  11       1.197  -3.635   3.614  1.00 44.87           C  
ATOM    161  HZ  PHE A  11       0.274  -3.733   4.167  1.00 44.87           H  
ATOM    162  N   ALA A  12       7.239  -5.648   0.579  1.00 31.46           N  
ATOM    163  H   ALA A  12       6.741  -6.454   0.928  1.00 31.46           H  
ATOM    164  CA  ALA A  12       8.056  -5.844  -0.598  1.00 31.46           C  
ATOM    165  HA  ALA A  12       8.221  -4.894  -1.107  1.00 31.46           H  
ATOM    166  C   ALA A  12       7.286  -6.785  -1.520  1.00 31.46           C  
ATOM    167  CB  ALA A  12       9.402  -6.418  -0.155  1.00 31.46           C  
ATOM    168  HB1 ALA A  12      10.044  -6.654  -1.004  1.00 31.46           H  
ATOM    169  HB2 ALA A  12       9.904  -5.736   0.530  1.00 31.46           H  
ATOM    170  HB3 ALA A  12       9.220  -7.366   0.352  1.00 31.46           H  
ATOM    171  O   ALA A  12       7.146  -7.959  -1.220  1.00 31.46           O  
ATOM    172  N   SER A  13       6.745  -6.261  -2.619  1.00 35.70           N  
ATOM    173  H   SER A  13       6.893  -5.282  -2.817  1.00 35.70           H  
ATOM    174  CA  SER A  13       6.041  -7.057  -3.625  1.00 35.70           C  
ATOM    175  HA  SER A  13       5.622  -7.944  -3.150  1.00 35.70           H  
ATOM    176  C   SER A  13       7.058  -7.519  -4.676  1.00 35.70           C  
ATOM    177  CB  SER A  13       4.876  -6.193  -4.153  1.00 35.70           C  
ATOM    178  HB2 SER A  13       5.032  -5.154  -3.866  1.00 35.70           H  
ATOM    179  HB3 SER A  13       3.967  -6.489  -3.630  1.00 35.70           H  
ATOM    180  O   SER A  13       7.843  -6.711  -5.144  1.00 35.70           O  
ATOM    181  OG  SER A  13       4.658  -6.243  -5.558  1.00 35.70           O  
ATOM    182  HG  SER A  13       4.726  -5.331  -5.850  1.00 35.70           H  
ATOM    183  N   THR A  14       7.108  -8.794  -5.064  1.00 34.73           N  
ATOM    184  H   THR A  14       6.708  -9.509  -4.474  1.00 34.73           H  
ATOM    185  CA  THR A  14       7.988  -9.255  -6.171  1.00 34.73           C  
ATOM    186  HA  THR A  14       8.776  -8.522  -6.343  1.00 34.73           H  
ATOM    187  C   THR A  14       7.276  -9.388  -7.508  1.00 34.73           C  
ATOM    188  CB  THR A  14       8.689 -10.579  -5.839  1.00 34.73           C  
ATOM    189  HB  THR A  14       9.019 -11.076  -6.752  1.00 34.73           H  
ATOM    190  O   THR A  14       7.950  -9.459  -8.529  1.00 34.73           O  
ATOM    191  CG2 THR A  14       9.912 -10.302  -4.967  1.00 34.73           C  
ATOM    192 HG21 THR A  14      10.262 -11.235  -4.525  1.00 34.73           H  
ATOM    193 HG22 THR A  14      10.705  -9.868  -5.576  1.00 34.73           H  
ATOM    194 HG23 THR A  14       9.645  -9.599  -4.178  1.00 34.73           H  
ATOM    195  OG1 THR A  14       7.761 -11.401  -5.173  1.00 34.73           O  
ATOM    196  HG1 THR A  14       8.041 -12.319  -5.176  1.00 34.73           H  
ATOM    197  N   ASN A  15       5.937  -9.348  -7.542  1.00 33.11           N  
ATOM    198  H   ASN A  15       5.451  -9.302  -6.658  1.00 33.11           H  
ATOM    199  CA  ASN A  15       5.186  -9.595  -8.779  1.00 33.11           C  
ATOM    200  HA  ASN A  15       5.827  -9.361  -9.629  1.00 33.11           H  
ATOM    201  C   ASN A  15       3.950  -8.711  -9.017  1.00 33.11           C  
ATOM    202  CB  ASN A  15       4.868 -11.101  -8.846  1.00 33.11           C  
ATOM    203  HB2 ASN A  15       4.463 -11.445  -7.894  1.00 33.11           H  
ATOM    204  HB3 ASN A  15       4.126 -11.294  -9.621  1.00 33.11           H  
ATOM    205  O   ASN A  15       3.196  -8.987  -9.936  1.00 33.11           O  
ATOM    206  CG  ASN A  15       6.096 -11.913  -9.224  1.00 33.11           C  
ATOM    207  ND2 ASN A  15       6.432 -12.939  -8.481  1.00 33.11           N  
ATOM    208 HD21 ASN A  15       7.305 -13.387  -8.720  1.00 33.11           H  
ATOM    209 HD22 ASN A  15       6.053 -13.076  -7.554  1.00 33.11           H  
ATOM    210  OD1 ASN A  15       6.761 -11.650 -10.208  1.00 33.11           O  
ATOM    211  N   GLY A  16       3.690  -7.662  -8.232  1.00 34.52           N  
ATOM    212  H   GLY A  16       4.389  -7.403  -7.551  1.00 34.52           H  
ATOM    213  CA  GLY A  16       2.662  -6.658  -8.562  1.00 34.52           C  
ATOM    214  HA2 GLY A  16       2.688  -5.899  -7.781  1.00 34.52           H  
ATOM    215  HA3 GLY A  16       2.916  -6.204  -9.520  1.00 34.52           H  
ATOM    216  C   GLY A  16       1.199  -7.112  -8.666  1.00 34.52           C  
ATOM    217  O   GLY A  16       0.313  -6.281  -8.822  1.00 34.52           O  
ATOM    218  N   VAL A  17       0.896  -8.395  -8.486  1.00 29.61           N  
ATOM    219  H   VAL A  17       1.666  -9.048  -8.532  1.00 29.61           H  
ATOM    220  CA  VAL A  17      -0.467  -8.934  -8.575  1.00 29.61           C  
ATOM    221  HA  VAL A  17      -1.057  -8.305  -9.242  1.00 29.61           H  
ATOM    222  C   VAL A  17      -1.138  -8.909  -7.196  1.00 29.61           C  
ATOM    223  CB  VAL A  17      -0.436 -10.348  -9.197  1.00 29.61           C  
ATOM    224  HB  VAL A  17       0.081 -11.033  -8.525  1.00 29.61           H  
ATOM    225  O   VAL A  17      -1.047  -9.874  -6.438  1.00 29.61           O  
ATOM    226  CG1 VAL A  17      -1.844 -10.885  -9.451  1.00 29.61           C  
ATOM    227 HG11 VAL A  17      -1.787 -11.921  -9.785  1.00 29.61           H  
ATOM    228 HG12 VAL A  17      -2.439 -10.858  -8.538  1.00 29.61           H  
ATOM    229 HG13 VAL A  17      -2.326 -10.294 -10.230  1.00 29.61           H  
ATOM    230  CG2 VAL A  17       0.275 -10.379 -10.557  1.00 29.61           C  
ATOM    231 HG21 VAL A  17       1.355 -10.370 -10.415  1.00 29.61           H  
ATOM    232 HG22 VAL A  17      -0.026  -9.525 -11.165  1.00 29.61           H  
ATOM    233 HG23 VAL A  17       0.039 -11.299 -11.092  1.00 29.61           H  
ATOM    234  N   ILE A  18      -1.721  -7.780  -6.771  1.00 33.99           N  
ATOM    235  H   ILE A  18      -1.726  -6.979  -7.386  1.00 33.99           H  
ATOM    236  CA  ILE A  18      -2.617  -7.780  -5.594  1.00 33.99           C  
ATOM    237  HA  ILE A  18      -2.274  -8.523  -4.875  1.00 33.99           H  
ATOM    238  C   ILE A  18      -3.988  -8.229  -6.085  1.00 33.99           C  
ATOM    239  CB  ILE A  18      -2.669  -6.434  -4.828  1.00 33.99           C  
ATOM    240  HB  ILE A  18      -3.008  -5.647  -5.501  1.00 33.99           H  
ATOM    241  O   ILE A  18      -4.696  -7.464  -6.727  1.00 33.99           O  
ATOM    242  CG1 ILE A  18      -1.254  -6.077  -4.318  1.00 33.99           C  
ATOM    243 HG12 ILE A  18      -0.642  -5.796  -5.175  1.00 33.99           H  
ATOM    244 HG13 ILE A  18      -0.810  -6.959  -3.858  1.00 33.99           H  
ATOM    245  CG2 ILE A  18      -3.670  -6.546  -3.658  1.00 33.99           C  
ATOM    246 HG21 ILE A  18      -3.755  -5.593  -3.135  1.00 33.99           H  
ATOM    247 HG22 ILE A  18      -3.354  -7.317  -2.955  1.00 33.99           H  
ATOM    248 HG23 ILE A  18      -4.667  -6.786  -4.028  1.00 33.99           H  
ATOM    249  CD1 ILE A  18      -1.171  -4.943  -3.288  1.00 33.99           C  
ATOM    250 HD11 ILE A  18      -1.774  -4.089  -3.595  1.00 33.99           H  
ATOM    251 HD12 ILE A  18      -1.528  -5.294  -2.320  1.00 33.99           H  
ATOM    252 HD13 ILE A  18      -0.131  -4.634  -3.176  1.00 33.99           H  
ATOM    253  N   ASN A  19      -4.317  -9.492  -5.830  1.00 26.85           N  
ATOM    254  H   ASN A  19      -3.673 -10.053  -5.290  1.00 26.85           H  
ATOM    255  CA  ASN A  19      -5.584 -10.113  -6.203  1.00 26.85           C  
ATOM    256  HA  ASN A  19      -6.025  -9.601  -7.059  1.00 26.85           H  
ATOM    257  C   ASN A  19      -6.544  -9.921  -5.027  1.00 26.85           C  
ATOM    258  CB  ASN A  19      -5.276 -11.585  -6.584  1.00 26.85           C  
ATOM    259  HB2 ASN A  19      -5.482 -12.248  -5.744  1.00 26.85           H  
ATOM    260  HB3 ASN A  19      -4.211 -11.680  -6.798  1.00 26.85           H  
ATOM    261  O   ASN A  19      -6.531 -10.707  -4.086  1.00 26.85           O  
ATOM    262  CG  ASN A  19      -6.007 -12.121  -7.802  1.00 26.85           C  
ATOM    263  ND2 ASN A  19      -5.450 -13.134  -8.429  1.00 26.85           N  
ATOM    264 HD21 ASN A  19      -5.954 -13.502  -9.222  1.00 26.85           H  
ATOM    265 HD22 ASN A  19      -4.602 -13.547  -8.067  1.00 26.85           H  
ATOM    266  OD1 ASN A  19      -7.047 -11.665  -8.234  1.00 26.85           O  
ATOM    267  N   LEU A  20      -7.350  -8.858  -5.055  1.00 27.73           N  
ATOM    268  H   LEU A  20      -7.307  -8.248  -5.860  1.00 27.73           H  
ATOM    269  CA  LEU A  20      -8.521  -8.731  -4.180  1.00 27.73           C  
ATOM    270  HA  LEU A  20      -8.344  -9.279  -3.254  1.00 27.73           H  
ATOM    271  C   LEU A  20      -9.710  -9.431  -4.851  1.00 27.73           C  
ATOM    272  CB  LEU A  20      -8.794  -7.254  -3.820  1.00 27.73           C  
ATOM    273  HB2 LEU A  20      -9.824  -7.148  -3.477  1.00 27.73           H  
ATOM    274  HB3 LEU A  20      -8.694  -6.657  -4.726  1.00 27.73           H  
ATOM    275  O   LEU A  20     -10.776  -8.854  -5.034  1.00 27.73           O  
ATOM    276  CG  LEU A  20      -7.885  -6.685  -2.718  1.00 27.73           C  
ATOM    277  HG  LEU A  20      -6.846  -6.931  -2.938  1.00 27.73           H  
ATOM    278  CD1 LEU A  20      -8.019  -5.161  -2.662  1.00 27.73           C  
ATOM    279 HD11 LEU A  20      -7.314  -4.758  -1.934  1.00 27.73           H  
ATOM    280 HD12 LEU A  20      -9.039  -4.890  -2.393  1.00 27.73           H  
ATOM    281 HD13 LEU A  20      -7.794  -4.736  -3.640  1.00 27.73           H  
ATOM    282  CD2 LEU A  20      -8.245  -7.215  -1.324  1.00 27.73           C  
ATOM    283 HD21 LEU A  20      -8.106  -8.295  -1.290  1.00 27.73           H  
ATOM    284 HD22 LEU A  20      -7.596  -6.761  -0.575  1.00 27.73           H  
ATOM    285 HD23 LEU A  20      -9.286  -6.988  -1.094  1.00 27.73           H  
ATOM    286  N   LYS A  21      -9.529 -10.694  -5.245  1.00 25.86           N  
ATOM    287  H   LYS A  21      -8.645 -11.130  -5.026  1.00 25.86           H  
ATOM    288  CA  LYS A  21     -10.667 -11.554  -5.560  1.00 25.86           C  
ATOM    289  HA  LYS A  21     -11.485 -10.932  -5.924  1.00 25.86           H  
ATOM    290  C   LYS A  21     -11.151 -12.194  -4.277  1.00 25.86           C  
ATOM    291  CB  LYS A  21     -10.319 -12.581  -6.645  1.00 25.86           C  
ATOM    292  HB2 LYS A  21      -9.271 -12.871  -6.578  1.00 25.86           H  
ATOM    293  HB3 LYS A  21     -10.940 -13.468  -6.517  1.00 25.86           H  
ATOM    294  O   LYS A  21     -10.343 -12.633  -3.466  1.00 25.86           O  
ATOM    295  CG  LYS A  21     -10.627 -11.959  -8.009  1.00 25.86           C  
ATOM    296  HG2 LYS A  21     -11.671 -11.648  -8.031  1.00 25.86           H  
ATOM    297  HG3 LYS A  21      -9.996 -11.081  -8.149  1.00 25.86           H  
ATOM    298  CD  LYS A  21     -10.385 -12.941  -9.150  1.00 25.86           C  
ATOM    299  HD2 LYS A  21     -10.978 -13.842  -8.995  1.00 25.86           H  
ATOM    300  HD3 LYS A  21      -9.324 -13.191  -9.181  1.00 25.86           H  
ATOM    301  CE  LYS A  21     -10.808 -12.234 -10.436  1.00 25.86           C  
ATOM    302  HE2 LYS A  21     -10.260 -11.293 -10.492  1.00 25.86           H  
ATOM    303  HE3 LYS A  21     -11.867 -11.987 -10.369  1.00 25.86           H  
ATOM    304  NZ  LYS A  21     -10.529 -13.071 -11.622  1.00 25.86           N  
ATOM    305  HZ1 LYS A  21     -11.031 -13.945 -11.556  1.00 25.86           H  
ATOM    306  HZ2 LYS A  21     -10.801 -12.569 -12.455  1.00 25.86           H  
ATOM    307  HZ3 LYS A  21      -9.536 -13.250 -11.660  1.00 25.86           H  
ATOM    308  N   CYS A  22     -12.473 -12.272  -4.126  1.00 25.50           N  
ATOM    309  H   CYS A  22     -13.059 -11.769  -4.777  1.00 25.50           H  
ATOM    310  CA  CYS A  22     -13.131 -13.158  -3.177  1.00 25.50           C  
ATOM    311  HA  CYS A  22     -12.900 -12.845  -2.159  1.00 25.50           H  
ATOM    312  C   CYS A  22     -12.600 -14.581  -3.403  1.00 25.50           C  
ATOM    313  CB  CYS A  22     -14.653 -13.108  -3.406  1.00 25.50           C  
ATOM    314  HB2 CYS A  22     -14.889 -13.541  -4.378  1.00 25.50           H  
ATOM    315  HB3 CYS A  22     -15.142 -13.710  -2.641  1.00 25.50           H  
ATOM    316  O   CYS A  22     -13.107 -15.309  -4.257  1.00 25.50           O  
ATOM    317  SG  CYS A  22     -15.318 -11.418  -3.353  1.00 25.50           S  
ATOM    318  HG  CYS A  22     -14.794 -11.024  -2.189  1.00 25.50           H  
ATOM    319  N   PHE A  23     -11.544 -14.960  -2.689  1.00 29.36           N  
ATOM    320  H   PHE A  23     -11.048 -14.274  -2.139  1.00 29.36           H  
ATOM    321  CA  PHE A  23     -11.040 -16.318  -2.699  1.00 29.36           C  
ATOM    322  HA  PHE A  23     -11.032 -16.698  -3.720  1.00 29.36           H  
ATOM    323  C   PHE A  23     -12.027 -17.163  -1.903  1.00 29.36           C  
ATOM    324  CB  PHE A  23      -9.595 -16.379  -2.192  1.00 29.36           C  
ATOM    325  HB2 PHE A  23      -9.486 -15.757  -1.304  1.00 29.36           H  
ATOM    326  HB3 PHE A  23      -9.376 -17.405  -1.895  1.00 29.36           H  
ATOM    327  O   PHE A  23     -11.949 -17.312  -0.687  1.00 29.36           O  
ATOM    328  CG  PHE A  23      -8.570 -15.979  -3.241  1.00 29.36           C  
ATOM    329  CD1 PHE A  23      -8.207 -16.888  -4.251  1.00 29.36           C  
ATOM    330  HD1 PHE A  23      -8.680 -17.858  -4.290  1.00 29.36           H  
ATOM    331  CD2 PHE A  23      -7.957 -14.715  -3.209  1.00 29.36           C  
ATOM    332  HD2 PHE A  23      -8.230 -14.003  -2.444  1.00 29.36           H  
ATOM    333  CE1 PHE A  23      -7.207 -16.571  -5.183  1.00 29.36           C  
ATOM    334  HE1 PHE A  23      -6.909 -17.312  -5.910  1.00 29.36           H  
ATOM    335  CE2 PHE A  23      -6.974 -14.380  -4.157  1.00 29.36           C  
ATOM    336  HE2 PHE A  23      -6.500 -13.411  -4.097  1.00 29.36           H  
ATOM    337  CZ  PHE A  23      -6.587 -15.311  -5.138  1.00 29.36           C  
ATOM    338  HZ  PHE A  23      -5.805 -15.067  -5.842  1.00 29.36           H  
ATOM    339  N   VAL A  24     -12.996 -17.715  -2.627  1.00 28.30           N  
ATOM    340  H   VAL A  24     -13.062 -17.420  -3.590  1.00 28.30           H  
ATOM    341  CA  VAL A  24     -13.558 -19.016  -2.283  1.00 28.30           C  
ATOM    342  HA  VAL A  24     -13.681 -19.084  -1.203  1.00 28.30           H  
ATOM    343  C   VAL A  24     -12.503 -20.036  -2.713  1.00 28.30           C  
ATOM    344  CB  VAL A  24     -14.931 -19.249  -2.952  1.00 28.30           C  
ATOM    345  HB  VAL A  24     -14.807 -19.396  -4.025  1.00 28.30           H  
ATOM    346  O   VAL A  24     -12.640 -20.678  -3.749  1.00 28.30           O  
ATOM    347  CG1 VAL A  24     -15.613 -20.485  -2.350  1.00 28.30           C  
ATOM    348 HG11 VAL A  24     -14.990 -21.364  -2.509  1.00 28.30           H  
ATOM    349 HG12 VAL A  24     -15.767 -20.349  -1.279  1.00 28.30           H  
ATOM    350 HG13 VAL A  24     -16.571 -20.658  -2.840  1.00 28.30           H  
ATOM    351  CG2 VAL A  24     -15.880 -18.055  -2.764  1.00 28.30           C  
ATOM    352 HG21 VAL A  24     -16.858 -18.290  -3.184  1.00 28.30           H  
ATOM    353 HG22 VAL A  24     -15.487 -17.180  -3.282  1.00 28.30           H  
ATOM    354 HG23 VAL A  24     -15.983 -17.828  -1.703  1.00 28.30           H  
ATOM    355  N   ASP A  25     -11.388 -20.102  -1.984  1.00 30.54           N  
ATOM    356  H   ASP A  25     -11.274 -19.500  -1.181  1.00 30.54           H  
ATOM    357  CA  ASP A  25     -10.411 -21.164  -2.198  1.00 30.54           C  
ATOM    358  HA  ASP A  25     -10.349 -21.378  -3.264  1.00 30.54           H  
ATOM    359  C   ASP A  25     -10.939 -22.434  -1.534  1.00 30.54           C  
ATOM    360  CB  ASP A  25      -8.995 -20.773  -1.738  1.00 30.54           C  
ATOM    361  HB2 ASP A  25      -8.441 -21.684  -1.514  1.00 30.54           H  
ATOM    362  HB3 ASP A  25      -9.058 -20.187  -0.821  1.00 30.54           H  
ATOM    363  O   ASP A  25     -10.899 -22.615  -0.314  1.00 30.54           O  
ATOM    364  CG  ASP A  25      -8.201 -20.007  -2.806  1.00 30.54           C  
ATOM    365  OD1 ASP A  25      -8.466 -20.208  -4.016  1.00 30.54           O  
ATOM    366  OD2 ASP A  25      -7.316 -19.220  -2.407  1.00 30.54           O  
ATOM    367  N   ASP A  26     -11.458 -23.319  -2.382  1.00 31.06           N  
ATOM    368  H   ASP A  26     -11.569 -23.017  -3.339  1.00 31.06           H  
ATOM    369  CA  ASP A  26     -11.634 -24.739  -2.109  1.00 31.06           C  
ATOM    370  HA  ASP A  26     -12.144 -24.864  -1.154  1.00 31.06           H  
ATOM    371  C   ASP A  26     -10.247 -25.406  -1.993  1.00 31.06           C  
ATOM    372  CB  ASP A  26     -12.485 -25.393  -3.224  1.00 31.06           C  
ATOM    373  HB2 ASP A  26     -12.166 -25.011  -4.193  1.00 31.06           H  
ATOM    374  HB3 ASP A  26     -12.299 -26.467  -3.217  1.00 31.06           H  
ATOM    375  O   ASP A  26      -9.823 -26.167  -2.862  1.00 31.06           O  
ATOM    376  CG  ASP A  26     -14.003 -25.239  -3.077  1.00 31.06           C  
ATOM    377  OD1 ASP A  26     -14.495 -25.241  -1.923  1.00 31.06           O  
ATOM    378  OD2 ASP A  26     -14.685 -25.246  -4.128  1.00 31.06           O  
ATOM    379  N   GLU A  27      -9.517 -25.142  -0.907  1.00 37.67           N  
ATOM    380  H   GLU A  27      -9.846 -24.418  -0.285  1.00 37.67           H  
ATOM    381  CA  GLU A  27      -8.458 -26.044  -0.445  1.00 37.67           C  
ATOM    382  HA  GLU A  27      -8.390 -26.849  -1.176  1.00 37.67           H  
ATOM    383  C   GLU A  27      -8.871 -26.724   0.868  1.00 37.67           C  
ATOM    384  CB  GLU A  27      -7.060 -25.395  -0.386  1.00 37.67           C  
ATOM    385  HB2 GLU A  27      -7.141 -24.328  -0.180  1.00 37.67           H  
ATOM    386  HB3 GLU A  27      -6.514 -25.859   0.436  1.00 37.67           H  
ATOM    387  O   GLU A  27      -9.569 -26.142   1.707  1.00 37.67           O  
ATOM    388  CG  GLU A  27      -6.266 -25.638  -1.691  1.00 37.67           C  
ATOM    389  HG2 GLU A  27      -6.645 -24.969  -2.463  1.00 37.67           H  
ATOM    390  HG3 GLU A  27      -6.447 -26.660  -2.021  1.00 37.67           H  
ATOM    391  CD  GLU A  27      -4.738 -25.470  -1.557  1.00 37.67           C  
ATOM    392  OE1 GLU A  27      -4.024 -25.916  -2.490  1.00 37.67           O  
ATOM    393  OE2 GLU A  27      -4.263 -25.002  -0.499  1.00 37.67           O  
ATOM    394  N   PRO A  28      -8.494 -28.003   1.062  1.00 32.54           N  
ATOM    395  CA  PRO A  28      -8.937 -28.756   2.216  1.00 32.54           C  
ATOM    396  HA  PRO A  28     -10.026 -28.751   2.259  1.00 32.54           H  
ATOM    397  C   PRO A  28      -8.372 -28.096   3.467  1.00 32.54           C  
ATOM    398  CB  PRO A  28      -8.439 -30.190   2.016  1.00 32.54           C  
ATOM    399  HB2 PRO A  28      -9.263 -30.806   1.655  1.00 32.54           H  
ATOM    400  HB3 PRO A  28      -8.040 -30.611   2.939  1.00 32.54           H  
ATOM    401  O   PRO A  28      -7.154 -28.015   3.620  1.00 32.54           O  
ATOM    402  CG  PRO A  28      -7.356 -30.106   0.938  1.00 32.54           C  
ATOM    403  HG2 PRO A  28      -6.369 -30.198   1.391  1.00 32.54           H  
ATOM    404  HG3 PRO A  28      -7.499 -30.890   0.193  1.00 32.54           H  
ATOM    405  CD  PRO A  28      -7.499 -28.730   0.294  1.00 32.54           C  
ATOM    406  HD2 PRO A  28      -6.542 -28.210   0.331  1.00 32.54           H  
ATOM    407  HD3 PRO A  28      -7.821 -28.843  -0.742  1.00 32.54           H  
ATOM    408  N   LYS A  29      -9.267 -27.672   4.372  1.00 38.63           N  
ATOM    409  H   LYS A  29     -10.230 -27.636   4.069  1.00 38.63           H  
ATOM    410  CA  LYS A  29      -8.937 -27.238   5.734  1.00 38.63           C  
ATOM    411  HA  LYS A  29      -8.300 -26.355   5.681  1.00 38.63           H  
ATOM    412  C   LYS A  29      -8.139 -28.343   6.430  1.00 38.63           C  
ATOM    413  CB  LYS A  29     -10.213 -26.895   6.534  1.00 38.63           C  
ATOM    414  HB2 LYS A  29      -9.919 -26.699   7.565  1.00 38.63           H  
ATOM    415  HB3 LYS A  29     -10.886 -27.752   6.529  1.00 38.63           H  
ATOM    416  O   LYS A  29      -8.704 -29.203   7.105  1.00 38.63           O  
ATOM    417  CG  LYS A  29     -10.962 -25.664   6.005  1.00 38.63           C  
ATOM    418  HG2 LYS A  29     -11.336 -25.872   5.003  1.00 38.63           H  
ATOM    419  HG3 LYS A  29     -10.270 -24.823   5.953  1.00 38.63           H  
ATOM    420  CD  LYS A  29     -12.138 -25.289   6.920  1.00 38.63           C  
ATOM    421  HD2 LYS A  29     -12.830 -26.130   6.984  1.00 38.63           H  
ATOM    422  HD3 LYS A  29     -11.757 -25.053   7.914  1.00 38.63           H  
ATOM    423  CE  LYS A  29     -12.851 -24.067   6.330  1.00 38.63           C  
ATOM    424  HE2 LYS A  29     -13.214 -24.324   5.334  1.00 38.63           H  
ATOM    425  HE3 LYS A  29     -12.118 -23.271   6.202  1.00 38.63           H  
ATOM    426  NZ  LYS A  29     -13.970 -23.594   7.181  1.00 38.63           N  
ATOM    427  HZ1 LYS A  29     -14.670 -24.315   7.280  1.00 38.63           H  
ATOM    428  HZ2 LYS A  29     -14.394 -22.787   6.746  1.00 38.63           H  
ATOM    429  HZ3 LYS A  29     -13.623 -23.314   8.087  1.00 38.63           H  
ATOM    430  N   GLN A  30      -6.820 -28.339   6.260  1.00 37.57           N  
ATOM    431  H   GLN A  30      -6.441 -27.703   5.574  1.00 37.57           H  
ATOM    432  CA  GLN A  30      -5.922 -28.981   7.203  1.00 37.57           C  
ATOM    433  HA  GLN A  30      -6.189 -30.034   7.285  1.00 37.57           H  
ATOM    434  C   GLN A  30      -6.197 -28.305   8.550  1.00 37.57           C  
ATOM    435  CB  GLN A  30      -4.461 -28.880   6.729  1.00 37.57           C  
ATOM    436  HB2 GLN A  30      -3.811 -29.232   7.530  1.00 37.57           H  
ATOM    437  HB3 GLN A  30      -4.212 -27.841   6.510  1.00 37.57           H  
ATOM    438  O   GLN A  30      -6.403 -27.090   8.597  1.00 37.57           O  
ATOM    439  CG  GLN A  30      -4.225 -29.749   5.477  1.00 37.57           C  
ATOM    440  HG2 GLN A  30      -4.835 -29.366   4.659  1.00 37.57           H  
ATOM    441  HG3 GLN A  30      -4.541 -30.771   5.684  1.00 37.57           H  
ATOM    442  CD  GLN A  30      -2.773 -29.789   5.005  1.00 37.57           C  
ATOM    443  NE2 GLN A  30      -2.503 -30.391   3.868  1.00 37.57           N  
ATOM    444 HE21 GLN A  30      -3.256 -30.660   3.252  1.00 37.57           H  
ATOM    445 HE22 GLN A  30      -1.547 -30.290   3.558  1.00 37.57           H  
ATOM    446  OE1 GLN A  30      -1.848 -29.320   5.643  1.00 37.57           O  
ATOM    447  N   GLY A  31      -6.352 -29.110   9.610  1.00 46.18           N  
ATOM    448  H   GLY A  31      -6.186 -30.098   9.479  1.00 46.18           H  
ATOM    449  CA  GLY A  31      -6.770 -28.643  10.941  1.00 46.18           C  
ATOM    450  HA2 GLY A  31      -6.621 -29.433  11.677  1.00 46.18           H  
ATOM    451  HA3 GLY A  31      -7.829 -28.389  10.904  1.00 46.18           H  
ATOM    452  C   GLY A  31      -5.987 -27.404  11.388  1.00 46.18           C  
ATOM    453  O   GLY A  31      -4.888 -27.204  10.887  1.00 46.18           O  
ATOM    454  N   PRO A  32      -6.532 -26.567  12.289  1.00 51.97           N  
ATOM    455  CA  PRO A  32      -6.180 -25.152  12.398  1.00 51.97           C  
ATOM    456  HA  PRO A  32      -6.486 -24.631  11.491  1.00 51.97           H  
ATOM    457  C   PRO A  32      -4.672 -24.964  12.575  1.00 51.97           C  
ATOM    458  CB  PRO A  32      -7.002 -24.612  13.576  1.00 51.97           C  
ATOM    459  HB2 PRO A  32      -6.470 -23.843  14.136  1.00 51.97           H  
ATOM    460  HB3 PRO A  32      -7.947 -24.216  13.204  1.00 51.97           H  
ATOM    461  O   PRO A  32      -4.131 -25.087  13.675  1.00 51.97           O  
ATOM    462  CG  PRO A  32      -7.272 -25.853  14.425  1.00 51.97           C  
ATOM    463  HG2 PRO A  32      -8.180 -25.748  15.018  1.00 51.97           H  
ATOM    464  HG3 PRO A  32      -6.414 -26.051  15.068  1.00 51.97           H  
ATOM    465  CD  PRO A  32      -7.400 -26.962  13.380  1.00 51.97           C  
ATOM    466  HD2 PRO A  32      -8.429 -27.016  13.023  1.00 51.97           H  
ATOM    467  HD3 PRO A  32      -7.094 -27.918  13.806  1.00 51.97           H  
ATOM    468  N   VAL A  33      -3.988 -24.694  11.464  1.00 57.66           N  
ATOM    469  H   VAL A  33      -4.470 -24.733  10.577  1.00 57.66           H  
ATOM    470  CA  VAL A  33      -2.583 -24.319  11.462  1.00 57.66           C  
ATOM    471  HA  VAL A  33      -2.053 -24.918  12.203  1.00 57.66           H  
ATOM    472  C   VAL A  33      -2.572 -22.865  11.896  1.00 57.66           C  
ATOM    473  CB  VAL A  33      -1.905 -24.548  10.097  1.00 57.66           C  
ATOM    474  HB  VAL A  33      -2.340 -23.887   9.347  1.00 57.66           H  
ATOM    475  O   VAL A  33      -2.918 -21.966  11.135  1.00 57.66           O  
ATOM    476  CG1 VAL A  33      -0.406 -24.259  10.218  1.00 57.66           C  
ATOM    477 HG11 VAL A  33       0.051 -24.913  10.960  1.00 57.66           H  
ATOM    478 HG12 VAL A  33       0.078 -24.419   9.254  1.00 57.66           H  
ATOM    479 HG13 VAL A  33      -0.248 -23.219  10.505  1.00 57.66           H  
ATOM    480  CG2 VAL A  33      -2.058 -25.998   9.615  1.00 57.66           C  
ATOM    481 HG21 VAL A  33      -1.465 -26.155   8.714  1.00 57.66           H  
ATOM    482 HG22 VAL A  33      -3.101 -26.195   9.363  1.00 57.66           H  
ATOM    483 HG23 VAL A  33      -1.736 -26.692  10.391  1.00 57.66           H  
ATOM    484  N   HIS A  34      -2.281 -22.645  13.173  1.00 70.63           N  
ATOM    485  H   HIS A  34      -2.119 -23.439  13.776  1.00 70.63           H  
ATOM    486  CA  HIS A  34      -2.205 -21.307  13.735  1.00 70.63           C  
ATOM    487  HA  HIS A  34      -2.952 -20.674  13.257  1.00 70.63           H  
ATOM    488  C   HIS A  34      -0.837 -20.704  13.426  1.00 70.63           C  
ATOM    489  CB  HIS A  34      -2.520 -21.347  15.235  1.00 70.63           C  
ATOM    490  HB2 HIS A  34      -2.144 -20.434  15.696  1.00 70.63           H  
ATOM    491  HB3 HIS A  34      -2.009 -22.189  15.701  1.00 70.63           H  
ATOM    492  O   HIS A  34       0.145 -20.982  14.113  1.00 70.63           O  
ATOM    493  CG  HIS A  34      -4.000 -21.419  15.515  1.00 70.63           C  
ATOM    494  CD2 HIS A  34      -4.674 -22.425  16.153  1.00 70.63           C  
ATOM    495  HD2 HIS A  34      -4.237 -23.336  16.536  1.00 70.63           H  
ATOM    496  ND1 HIS A  34      -4.928 -20.457  15.184  1.00 70.63           N  
ATOM    497  HD1 HIS A  34      -4.757 -19.617  14.650  1.00 70.63           H  
ATOM    498  CE1 HIS A  34      -6.127 -20.867  15.625  1.00 70.63           C  
ATOM    499  HE1 HIS A  34      -7.050 -20.320  15.501  1.00 70.63           H  
ATOM    500  NE2 HIS A  34      -6.024 -22.062  16.228  1.00 70.63           N  
ATOM    501  N   PHE A  35      -0.785 -19.867  12.394  1.00 81.73           N  
ATOM    502  H   PHE A  35      -1.598 -19.767  11.803  1.00 81.73           H  
ATOM    503  CA  PHE A  35       0.369 -19.018  12.117  1.00 81.73           C  
ATOM    504  HA  PHE A  35       1.284 -19.586  12.283  1.00 81.73           H  
ATOM    505  C   PHE A  35       0.351 -17.822  13.072  1.00 81.73           C  
ATOM    506  CB  PHE A  35       0.337 -18.579  10.649  1.00 81.73           C  
ATOM    507  HB2 PHE A  35      -0.520 -17.924  10.491  1.00 81.73           H  
ATOM    508  HB3 PHE A  35       1.235 -18.002  10.432  1.00 81.73           H  
ATOM    509  O   PHE A  35      -0.660 -17.127  13.173  1.00 81.73           O  
ATOM    510  CG  PHE A  35       0.261 -19.739   9.674  1.00 81.73           C  
ATOM    511  CD1 PHE A  35       1.358 -20.605   9.527  1.00 81.73           C  
ATOM    512  HD1 PHE A  35       2.257 -20.445  10.104  1.00 81.73           H  
ATOM    513  CD2 PHE A  35      -0.911 -19.969   8.929  1.00 81.73           C  
ATOM    514  HD2 PHE A  35      -1.766 -19.320   9.043  1.00 81.73           H  
ATOM    515  CE1 PHE A  35       1.301 -21.678   8.621  1.00 81.73           C  
ATOM    516  HE1 PHE A  35       2.157 -22.325   8.506  1.00 81.73           H  
ATOM    517  CE2 PHE A  35      -0.970 -21.044   8.023  1.00 81.73           C  
ATOM    518  HE2 PHE A  35      -1.867 -21.212   7.447  1.00 81.73           H  
ATOM    519  CZ  PHE A  35       0.140 -21.891   7.860  1.00 81.73           C  
ATOM    520  HZ  PHE A  35       0.095 -22.708   7.155  1.00 81.73           H  
ATOM    521  N   ASN A  36       1.449 -17.572  13.788  1.00 84.89           N  
ATOM    522  H   ASN A  36       2.284 -18.116  13.627  1.00 84.89           H  
ATOM    523  CA  ASN A  36       1.550 -16.376  14.631  1.00 84.89           C  
ATOM    524  HA  ASN A  36       0.577 -16.148  15.068  1.00 84.89           H  
ATOM    525  C   ASN A  36       1.939 -15.149  13.807  1.00 84.89           C  
ATOM    526  CB  ASN A  36       2.549 -16.632  15.765  1.00 84.89           C  
ATOM    527  HB2 ASN A  36       2.729 -15.701  16.302  1.00 84.89           H  
ATOM    528  HB3 ASN A  36       3.496 -16.970  15.343  1.00 84.89           H  
ATOM    529  O   ASN A  36       1.574 -14.028  14.152  1.00 84.89           O  
ATOM    530  CG  ASN A  36       2.034 -17.644  16.768  1.00 84.89           C  
ATOM    531  ND2 ASN A  36       2.881 -18.544  17.208  1.00 84.89           N  
ATOM    532 HD21 ASN A  36       3.793 -18.607  16.780  1.00 84.89           H  
ATOM    533 HD22 ASN A  36       2.497 -19.265  17.803  1.00 84.89           H  
ATOM    534  OD1 ASN A  36       0.882 -17.630  17.180  1.00 84.89           O  
ATOM    535  N   SER A  37       2.671 -15.366  12.716  1.00 87.14           N  
ATOM    536  H   SER A  37       2.981 -16.309  12.528  1.00 87.14           H  
ATOM    537  CA  SER A  37       3.106 -14.335  11.779  1.00 87.14           C  
ATOM    538  HA  SER A  37       2.385 -13.518  11.774  1.00 87.14           H  
ATOM    539  C   SER A  37       3.210 -14.895  10.361  1.00 87.14           C  
ATOM    540  CB  SER A  37       4.463 -13.795  12.240  1.00 87.14           C  
ATOM    541  HB2 SER A  37       4.386 -13.454  13.272  1.00 87.14           H  
ATOM    542  HB3 SER A  37       4.748 -12.947  11.618  1.00 87.14           H  
ATOM    543  O   SER A  37       3.251 -16.111  10.174  1.00 87.14           O  
ATOM    544  OG  SER A  37       5.465 -14.793  12.145  1.00 87.14           O  
ATOM    545  HG  SER A  37       5.147 -15.618  12.518  1.00 87.14           H  
ATOM    546  N   CYS A  38       3.319 -14.014   9.364  1.00 87.99           N  
ATOM    547  H   CYS A  38       3.244 -13.025   9.554  1.00 87.99           H  
ATOM    548  CA  CYS A  38       3.548 -14.420   7.976  1.00 87.99           C  
ATOM    549  HA  CYS A  38       2.722 -15.057   7.661  1.00 87.99           H  
ATOM    550  C   CYS A  38       4.825 -15.249   7.790  1.00 87.99           C  
ATOM    551  CB  CYS A  38       3.551 -13.171   7.096  1.00 87.99           C  
ATOM    552  HB2 CYS A  38       3.948 -13.427   6.114  1.00 87.99           H  
ATOM    553  HB3 CYS A  38       4.206 -12.408   7.517  1.00 87.99           H  
ATOM    554  O   CYS A  38       4.859 -16.140   6.949  1.00 87.99           O  
ATOM    555  SG  CYS A  38       1.888 -12.499   6.878  1.00 87.99           S  
ATOM    556  N   LYS A  39       5.824 -15.059   8.658  1.00 87.78           N  
ATOM    557  H   LYS A  39       5.728 -14.321   9.341  1.00 87.78           H  
ATOM    558  CA  LYS A  39       7.066 -15.836   8.644  1.00 87.78           C  
ATOM    559  HA  LYS A  39       7.512 -15.747   7.653  1.00 87.78           H  
ATOM    560  C   LYS A  39       6.859 -17.334   8.898  1.00 87.78           C  
ATOM    561  CB  LYS A  39       7.996 -15.214   9.685  1.00 87.78           C  
ATOM    562  HB2 LYS A  39       8.021 -14.135   9.533  1.00 87.78           H  
ATOM    563  HB3 LYS A  39       7.618 -15.422  10.686  1.00 87.78           H  
ATOM    564  O   LYS A  39       7.694 -18.146   8.509  1.00 87.78           O  
ATOM    565  CG  LYS A  39       9.414 -15.762   9.549  1.00 87.78           C  
ATOM    566  HG2 LYS A  39       9.763 -15.608   8.528  1.00 87.78           H  
ATOM    567  HG3 LYS A  39       9.436 -16.826   9.785  1.00 87.78           H  
ATOM    568  CD  LYS A  39      10.333 -15.032  10.516  1.00 87.78           C  
ATOM    569  HD2 LYS A  39      10.012 -15.223  11.540  1.00 87.78           H  
ATOM    570  HD3 LYS A  39      10.289 -13.963  10.307  1.00 87.78           H  
ATOM    571  CE  LYS A  39      11.744 -15.555  10.286  1.00 87.78           C  
ATOM    572  HE2 LYS A  39      11.774 -16.613  10.549  1.00 87.78           H  
ATOM    573  HE3 LYS A  39      11.965 -15.466   9.223  1.00 87.78           H  
ATOM    574  NZ  LYS A  39      12.708 -14.770  11.081  1.00 87.78           N  
ATOM    575  HZ1 LYS A  39      12.479 -14.840  12.062  1.00 87.78           H  
ATOM    576  HZ2 LYS A  39      13.649 -15.095  10.908  1.00 87.78           H  
ATOM    577  HZ3 LYS A  39      12.639 -13.803  10.796  1.00 87.78           H  
ATOM    578  N   ASP A  40       5.762 -17.701   9.558  1.00 88.95           N  
ATOM    579  H   ASP A  40       5.099 -16.986   9.822  1.00 88.95           H  
ATOM    580  CA  ASP A  40       5.413 -19.098   9.828  1.00 88.95           C  
ATOM    581  HA  ASP A  40       6.329 -19.670   9.977  1.00 88.95           H  
ATOM    582  C   ASP A  40       4.651 -19.743   8.655  1.00 88.95           C  
ATOM    583  CB  ASP A  40       4.591 -19.183  11.125  1.00 88.95           C  
ATOM    584  HB2 ASP A  40       4.415 -20.232  11.363  1.00 88.95           H  
ATOM    585  HB3 ASP A  40       3.622 -18.714  10.956  1.00 88.95           H  
ATOM    586  O   ASP A  40       4.425 -20.955   8.656  1.00 88.95           O  
ATOM    587  CG  ASP A  40       5.258 -18.521  12.336  1.00 88.95           C  
ATOM    588  OD1 ASP A  40       6.454 -18.792  12.588  1.00 88.95           O  
ATOM    589  OD2 ASP A  40       4.544 -17.754  13.034  1.00 88.95           O  
ATOM    590  N   VAL A  41       4.226 -18.947   7.666  1.00 87.91           N  
ATOM    591  H   VAL A  41       4.524 -17.982   7.655  1.00 87.91           H  
ATOM    592  CA  VAL A  41       3.392 -19.402   6.553  1.00 87.91           C  
ATOM    593  HA  VAL A  41       2.637 -20.079   6.953  1.00 87.91           H  
ATOM    594  C   VAL A  41       4.235 -20.172   5.549  1.00 87.91           C  
ATOM    595  CB  VAL A  41       2.640 -18.243   5.877  1.00 87.91           C  
ATOM    596  HB  VAL A  41       3.348 -17.503   5.503  1.00 87.91           H  
ATOM    597  O   VAL A  41       5.158 -19.647   4.932  1.00 87.91           O  
ATOM    598  CG1 VAL A  41       1.790 -18.722   4.691  1.00 87.91           C  
ATOM    599 HG11 VAL A  41       1.195 -17.891   4.311  1.00 87.91           H  
ATOM    600 HG12 VAL A  41       1.126 -19.528   5.002  1.00 87.91           H  
ATOM    601 HG13 VAL A  41       2.438 -19.067   3.884  1.00 87.91           H  
ATOM    602  CG2 VAL A  41       1.692 -17.579   6.881  1.00 87.91           C  
ATOM    603 HG21 VAL A  41       0.917 -18.282   7.188  1.00 87.91           H  
ATOM    604 HG22 VAL A  41       1.234 -16.712   6.405  1.00 87.91           H  
ATOM    605 HG23 VAL A  41       2.238 -17.245   7.763  1.00 87.91           H  
ATOM    606  N   VAL A  42       3.861 -21.431   5.336  1.00 86.43           N  
ATOM    607  H   VAL A  42       3.107 -21.799   5.898  1.00 86.43           H  
ATOM    608  CA  VAL A  42       4.422 -22.275   4.282  1.00 86.43           C  
ATOM    609  HA  VAL A  42       5.304 -21.793   3.860  1.00 86.43           H  
ATOM    610  C   VAL A  42       3.377 -22.402   3.181  1.00 86.43           C  
ATOM    611  CB  VAL A  42       4.869 -23.640   4.837  1.00 86.43           C  
ATOM    612  HB  VAL A  42       4.004 -24.186   5.214  1.00 86.43           H  
ATOM    613  O   VAL A  42       2.413 -23.151   3.321  1.00 86.43           O  
ATOM    614  CG1 VAL A  42       5.541 -24.476   3.739  1.00 86.43           C  
ATOM    615 HG11 VAL A  42       5.874 -25.428   4.154  1.00 86.43           H  
ATOM    616 HG12 VAL A  42       6.398 -23.939   3.333  1.00 86.43           H  
ATOM    617 HG13 VAL A  42       4.830 -24.680   2.938  1.00 86.43           H  
ATOM    618  CG2 VAL A  42       5.873 -23.479   5.987  1.00 86.43           C  
ATOM    619 HG21 VAL A  42       6.215 -24.457   6.328  1.00 86.43           H  
ATOM    620 HG22 VAL A  42       6.727 -22.887   5.658  1.00 86.43           H  
ATOM    621 HG23 VAL A  42       5.402 -22.971   6.829  1.00 86.43           H  
ATOM    622  N   SER A  43       3.560 -21.663   2.088  1.00 85.98           N  
ATOM    623  H   SER A  43       4.369 -21.061   2.039  1.00 85.98           H  
ATOM    624  CA  SER A  43       2.666 -21.678   0.927  1.00 85.98           C  
ATOM    625  HA  SER A  43       1.989 -22.528   1.006  1.00 85.98           H  
ATOM    626  C   SER A  43       3.451 -21.827  -0.373  1.00 85.98           C  
ATOM    627  CB  SER A  43       1.806 -20.412   0.896  1.00 85.98           C  
ATOM    628  HB2 SER A  43       1.302 -20.298   1.855  1.00 85.98           H  
ATOM    629  HB3 SER A  43       2.436 -19.541   0.714  1.00 85.98           H  
ATOM    630  O   SER A  43       4.635 -21.504  -0.445  1.00 85.98           O  
ATOM    631  OG  SER A  43       0.835 -20.521  -0.132  1.00 85.98           O  
ATOM    632  HG  SER A  43       0.163 -19.857   0.039  1.00 85.98           H  
ATOM    633  N   LYS A  44       2.782 -22.336  -1.412  1.00 85.00           N  
ATOM    634  H   LYS A  44       1.802 -22.528  -1.258  1.00 85.00           H  
ATOM    635  CA  LYS A  44       3.287 -22.292  -2.794  1.00 85.00           C  
ATOM    636  HA  LYS A  44       4.374 -22.366  -2.792  1.00 85.00           H  
ATOM    637  C   LYS A  44       2.961 -20.971  -3.487  1.00 85.00           C  
ATOM    638  CB  LYS A  44       2.691 -23.436  -3.618  1.00 85.00           C  
ATOM    639  HB2 LYS A  44       2.971 -23.291  -4.661  1.00 85.00           H  
ATOM    640  HB3 LYS A  44       1.604 -23.395  -3.550  1.00 85.00           H  
ATOM    641  O   LYS A  44       3.585 -20.659  -4.496  1.00 85.00           O  
ATOM    642  CG  LYS A  44       3.186 -24.815  -3.175  1.00 85.00           C  
ATOM    643  HG2 LYS A  44       2.885 -25.006  -2.144  1.00 85.00           H  
ATOM    644  HG3 LYS A  44       4.272 -24.858  -3.251  1.00 85.00           H  
ATOM    645  CD  LYS A  44       2.559 -25.863  -4.095  1.00 85.00           C  
ATOM    646  HD2 LYS A  44       2.857 -25.665  -5.124  1.00 85.00           H  
ATOM    647  HD3 LYS A  44       1.474 -25.788  -4.018  1.00 85.00           H  
ATOM    648  CE  LYS A  44       3.003 -27.266  -3.688  1.00 85.00           C  
ATOM    649  HE2 LYS A  44       2.789 -27.398  -2.628  1.00 85.00           H  
ATOM    650  HE3 LYS A  44       4.081 -27.350  -3.832  1.00 85.00           H  
ATOM    651  NZ  LYS A  44       2.277 -28.279  -4.489  1.00 85.00           N  
ATOM    652  HZ1 LYS A  44       2.454 -28.141  -5.473  1.00 85.00           H  
ATOM    653  HZ2 LYS A  44       2.547 -29.213  -4.217  1.00 85.00           H  
ATOM    654  HZ3 LYS A  44       1.285 -28.174  -4.333  1.00 85.00           H  
ATOM    655  N   SER A  45       1.956 -20.248  -2.993  1.00 86.26           N  
ATOM    656  H   SER A  45       1.561 -20.520  -2.105  1.00 86.26           H  
ATOM    657  CA  SER A  45       1.632 -18.917  -3.492  1.00 86.26           C  
ATOM    658  HA  SER A  45       1.730 -18.896  -4.577  1.00 86.26           H  
ATOM    659  C   SER A  45       2.599 -17.920  -2.879  1.00 86.26           C  
ATOM    660  CB  SER A  45       0.201 -18.516  -3.127  1.00 86.26           C  
ATOM    661  HB2 SER A  45      -0.502 -19.259  -3.503  1.00 86.26           H  
ATOM    662  HB3 SER A  45       0.103 -18.439  -2.044  1.00 86.26           H  
ATOM    663  O   SER A  45       2.724 -17.889  -1.659  1.00 86.26           O  
ATOM    664  OG  SER A  45      -0.070 -17.264  -3.724  1.00 86.26           O  
ATOM    665  HG  SER A  45      -0.723 -16.795  -3.199  1.00 86.26           H  
ATOM    666  N   SER A  46       3.203 -17.071  -3.713  1.00 84.34           N  
ATOM    667  H   SER A  46       3.038 -17.153  -4.706  1.00 84.34           H  
ATOM    668  CA  SER A  46       3.990 -15.920  -3.261  1.00 84.34           C  
ATOM    669  HA  SER A  46       4.812 -16.269  -2.636  1.00 84.34           H  
ATOM    670  C   SER A  46       3.166 -14.935  -2.436  1.00 84.34           C  
ATOM    671  CB  SER A  46       4.573 -15.202  -4.476  1.00 84.34           C  
ATOM    672  HB2 SER A  46       5.211 -15.911  -5.004  1.00 84.34           H  
ATOM    673  HB3 SER A  46       5.170 -14.350  -4.152  1.00 84.34           H  
ATOM    674  O   SER A  46       3.718 -14.188  -1.638  1.00 84.34           O  
ATOM    675  OG  SER A  46       3.563 -14.774  -5.376  1.00 84.34           O  
ATOM    676  HG  SER A  46       4.024 -14.515  -6.177  1.00 84.34           H  
ATOM    677  N   ARG A  47       1.837 -14.950  -2.617  1.00 79.85           N  
ATOM    678  H   ARG A  47       1.484 -15.605  -3.299  1.00 79.85           H  
ATOM    679  CA  ARG A  47       0.866 -14.160  -1.858  1.00 79.85           C  
ATOM    680  HA  ARG A  47       1.375 -13.680  -1.023  1.00 79.85           H  
ATOM    681  C   ARG A  47      -0.198 -15.067  -1.284  1.00 79.85           C  
ATOM    682  CB  ARG A  47       0.263 -13.064  -2.734  1.00 79.85           C  
ATOM    683  HB2 ARG A  47      -0.527 -12.557  -2.180  1.00 79.85           H  
ATOM    684  HB3 ARG A  47      -0.152 -13.488  -3.649  1.00 79.85           H  
ATOM    685  O   ARG A  47      -1.138 -15.452  -1.979  1.00 79.85           O  
ATOM    686  CG  ARG A  47       1.367 -12.073  -3.067  1.00 79.85           C  
ATOM    687  HG2 ARG A  47       2.113 -12.554  -3.699  1.00 79.85           H  
ATOM    688  HG3 ARG A  47       1.848 -11.744  -2.145  1.00 79.85           H  
ATOM    689  CD  ARG A  47       0.823 -10.859  -3.794  1.00 79.85           C  
ATOM    690  HD2 ARG A  47       0.114 -10.329  -3.158  1.00 79.85           H  
ATOM    691  HD3 ARG A  47       0.335 -11.179  -4.715  1.00 79.85           H  
ATOM    692  NE  ARG A  47       1.974 -10.019  -4.088  1.00 79.85           N  
ATOM    693  HE  ARG A  47       2.846 -10.334  -3.686  1.00 79.85           H  
ATOM    694  NH1 ARG A  47       0.973  -8.363  -5.310  1.00 79.85           N  
ATOM    695 HH11 ARG A  47       1.062  -7.521  -5.860  1.00 79.85           H  
ATOM    696 HH12 ARG A  47       0.105  -8.879  -5.274  1.00 79.85           H  
ATOM    697  NH2 ARG A  47       3.175  -8.449  -5.056  1.00 79.85           N  
ATOM    698 HH21 ARG A  47       3.298  -7.538  -5.475  1.00 79.85           H  
ATOM    699 HH22 ARG A  47       3.964  -8.864  -4.581  1.00 79.85           H  
ATOM    700  CZ  ARG A  47       2.015  -8.941  -4.818  1.00 79.85           C  
ATOM    701  N   ALA A  48      -0.025 -15.445  -0.028  1.00 88.36           N  
ATOM    702  H   ALA A  48       0.752 -15.052   0.483  1.00 88.36           H  
ATOM    703  CA  ALA A  48      -0.957 -16.316   0.668  1.00 88.36           C  
ATOM    704  HA  ALA A  48      -1.561 -16.867  -0.053  1.00 88.36           H  
ATOM    705  C   ALA A  48      -1.896 -15.475   1.533  1.00 88.36           C  
ATOM    706  CB  ALA A  48      -0.153 -17.339   1.473  1.00 88.36           C  
ATOM    707  HB1 ALA A  48       0.530 -17.868   0.809  1.00 88.36           H  
ATOM    708  HB2 ALA A  48       0.429 -16.828   2.240  1.00 88.36           H  
ATOM    709  HB3 ALA A  48      -0.830 -18.049   1.950  1.00 88.36           H  
ATOM    710  O   ALA A  48      -1.434 -14.739   2.404  1.00 88.36           O  
ATOM    711  N   VAL A  49      -3.205 -15.594   1.313  1.00 87.99           N  
ATOM    712  H   VAL A  49      -3.535 -16.221   0.594  1.00 87.99           H  
ATOM    713  CA  VAL A  49      -4.197 -15.064   2.254  1.00 87.99           C  
ATOM    714  HA  VAL A  49      -3.813 -14.140   2.684  1.00 87.99           H  
ATOM    715  C   VAL A  49      -4.365 -16.084   3.374  1.00 87.99           C  
ATOM    716  CB  VAL A  49      -5.529 -14.716   1.569  1.00 87.99           C  
ATOM    717  HB  VAL A  49      -5.960 -15.612   1.123  1.00 87.99           H  
ATOM    718  O   VAL A  49      -4.698 -17.240   3.120  1.00 87.99           O  
ATOM    719  CG1 VAL A  49      -6.520 -14.131   2.582  1.00 87.99           C  
ATOM    720 HG11 VAL A  49      -6.091 -13.258   3.074  1.00 87.99           H  
ATOM    721 HG12 VAL A  49      -6.780 -14.879   3.331  1.00 87.99           H  
ATOM    722 HG13 VAL A  49      -7.440 -13.839   2.077  1.00 87.99           H  
ATOM    723  CG2 VAL A  49      -5.306 -13.669   0.466  1.00 87.99           C  
ATOM    724 HG21 VAL A  49      -4.828 -12.782   0.881  1.00 87.99           H  
ATOM    725 HG22 VAL A  49      -4.684 -14.083  -0.327  1.00 87.99           H  
ATOM    726 HG23 VAL A  49      -6.266 -13.389   0.031  1.00 87.99           H  
ATOM    727  N   VAL A  50      -4.080 -15.680   4.611  1.00 89.67           N  
ATOM    728  H   VAL A  50      -3.817 -14.715   4.749  1.00 89.67           H  
ATOM    729  CA  VAL A  50      -4.129 -16.560   5.786  1.00 89.67           C  
ATOM    730  HA  VAL A  50      -4.727 -17.438   5.538  1.00 89.67           H  
ATOM    731  C   VAL A  50      -4.813 -15.870   6.955  1.00 89.67           C  
ATOM    732  CB  VAL A  50      -2.733 -17.059   6.216  1.00 89.67           C  
ATOM    733  HB  VAL A  50      -2.870 -17.755   7.044  1.00 89.67           H  
ATOM    734  O   VAL A  50      -4.732 -14.653   7.112  1.00 89.67           O  
ATOM    735  CG1 VAL A  50      -2.015 -17.822   5.096  1.00 89.67           C  
ATOM    736 HG11 VAL A  50      -1.113 -18.289   5.492  1.00 89.67           H  
ATOM    737 HG12 VAL A  50      -1.740 -17.138   4.293  1.00 89.67           H  
ATOM    738 HG13 VAL A  50      -2.671 -18.596   4.697  1.00 89.67           H  
ATOM    739  CG2 VAL A  50      -1.822 -15.929   6.707  1.00 89.67           C  
ATOM    740 HG21 VAL A  50      -0.862 -16.339   7.019  1.00 89.67           H  
ATOM    741 HG22 VAL A  50      -1.671 -15.204   5.907  1.00 89.67           H  
ATOM    742 HG23 VAL A  50      -2.261 -15.421   7.566  1.00 89.67           H  
ATOM    743  N   THR A  51      -5.433 -16.657   7.830  1.00 89.10           N  
ATOM    744  H   THR A  51      -5.506 -17.644   7.631  1.00 89.10           H  
ATOM    745  CA  THR A  51      -5.889 -16.184   9.139  1.00 89.10           C  
ATOM    746  HA  THR A  51      -6.073 -15.110   9.091  1.00 89.10           H  
ATOM    747  C   THR A  51      -4.803 -16.443  10.180  1.00 89.10           C  
ATOM    748  CB  THR A  51      -7.203 -16.854   9.553  1.00 89.10           C  
ATOM    749  HB  THR A  51      -7.012 -17.898   9.802  1.00 89.10           H  
ATOM    750  O   THR A  51      -4.445 -17.593  10.440  1.00 89.10           O  
ATOM    751  CG2 THR A  51      -7.834 -16.169  10.763  1.00 89.10           C  
ATOM    752 HG21 THR A  51      -7.997 -15.113  10.548  1.00 89.10           H  
ATOM    753 HG22 THR A  51      -7.180 -16.267  11.629  1.00 89.10           H  
ATOM    754 HG23 THR A  51      -8.790 -16.640  10.988  1.00 89.10           H  
ATOM    755  OG1 THR A  51      -8.156 -16.824   8.515  1.00 89.10           O  
ATOM    756  HG1 THR A  51      -8.150 -15.964   8.089  1.00 89.10           H  
ATOM    757  N   LEU A  52      -4.281 -15.382  10.794  1.00 85.00           N  
ATOM    758  H   LEU A  52      -4.614 -14.466  10.530  1.00 85.00           H  
ATOM    759  CA  LEU A  52      -3.305 -15.489  11.881  1.00 85.00           C  
ATOM    760  HA  LEU A  52      -2.570 -16.250  11.617  1.00 85.00           H  
ATOM    761  C   LEU A  52      -3.971 -15.951  13.186  1.00 85.00           C  
ATOM    762  CB  LEU A  52      -2.577 -14.145  12.060  1.00 85.00           C  
ATOM    763  HB2 LEU A  52      -1.876 -14.238  12.890  1.00 85.00           H  
ATOM    764  HB3 LEU A  52      -3.316 -13.388  12.323  1.00 85.00           H  
ATOM    765  O   LEU A  52      -5.192 -15.906  13.340  1.00 85.00           O  
ATOM    766  CG  LEU A  52      -1.798 -13.651  10.826  1.00 85.00           C  
ATOM    767  HG  LEU A  52      -2.497 -13.461  10.011  1.00 85.00           H  
ATOM    768  CD1 LEU A  52      -1.095 -12.339  11.179  1.00 85.00           C  
ATOM    769 HD11 LEU A  52      -0.536 -11.977  10.316  1.00 85.00           H  
ATOM    770 HD12 LEU A  52      -0.406 -12.494  12.009  1.00 85.00           H  
ATOM    771 HD13 LEU A  52      -1.838 -11.589  11.450  1.00 85.00           H  
ATOM    772  CD2 LEU A  52      -0.740 -14.650  10.350  1.00 85.00           C  
ATOM    773 HD21 LEU A  52      -1.224 -15.552   9.973  1.00 85.00           H  
ATOM    774 HD22 LEU A  52      -0.167 -14.217   9.530  1.00 85.00           H  
ATOM    775 HD23 LEU A  52      -0.070 -14.910  11.169  1.00 85.00           H  
ATOM    776  N   SER A  53      -3.171 -16.346  14.177  1.00 85.23           N  
ATOM    777  H   SER A  53      -2.179 -16.392  13.995  1.00 85.23           H  
ATOM    778  CA  SER A  53      -3.647 -16.709  15.521  1.00 85.23           C  
ATOM    779  HA  SER A  53      -4.358 -17.529  15.421  1.00 85.23           H  
ATOM    780  C   SER A  53      -4.393 -15.573  16.236  1.00 85.23           C  
ATOM    781  CB  SER A  53      -2.475 -17.206  16.374  1.00 85.23           C  
ATOM    782  HB2 SER A  53      -2.031 -18.074  15.887  1.00 85.23           H  
ATOM    783  HB3 SER A  53      -2.841 -17.505  17.356  1.00 85.23           H  
ATOM    784  O   SER A  53      -5.212 -15.838  17.114  1.00 85.23           O  
ATOM    785  OG  SER A  53      -1.480 -16.214  16.525  1.00 85.23           O  
ATOM    786  HG  SER A  53      -0.682 -16.647  16.837  1.00 85.23           H  
ATOM    787  N   SER A  54      -4.182 -14.322  15.815  1.00 80.21           N  
ATOM    788  H   SER A  54      -3.495 -14.183  15.088  1.00 80.21           H  
ATOM    789  CA  SER A  54      -4.962 -13.153  16.238  1.00 80.21           C  
ATOM    790  HA  SER A  54      -5.036 -13.155  17.325  1.00 80.21           H  
ATOM    791  C   SER A  54      -6.394 -13.118  15.683  1.00 80.21           C  
ATOM    792  CB  SER A  54      -4.228 -11.880  15.806  1.00 80.21           C  
ATOM    793  HB2 SER A  54      -3.240 -11.864  16.265  1.00 80.21           H  
ATOM    794  HB3 SER A  54      -4.786 -11.005  16.138  1.00 80.21           H  
ATOM    795  O   SER A  54      -7.197 -12.302  16.129  1.00 80.21           O  
ATOM    796  OG  SER A  54      -4.092 -11.850  14.396  1.00 80.21           O  
ATOM    797  HG  SER A  54      -3.529 -11.110  14.157  1.00 80.21           H  
ATOM    798  N   GLY A  55      -6.721 -13.969  14.707  1.00 83.77           N  
ATOM    799  H   GLY A  55      -6.022 -14.627  14.395  1.00 83.77           H  
ATOM    800  CA  GLY A  55      -7.981 -13.947  13.962  1.00 83.77           C  
ATOM    801  HA2 GLY A  55      -8.799 -13.692  14.636  1.00 83.77           H  
ATOM    802  HA3 GLY A  55      -8.163 -14.942  13.556  1.00 83.77           H  
ATOM    803  C   GLY A  55      -8.002 -12.955  12.795  1.00 83.77           C  
ATOM    804  O   GLY A  55      -9.012 -12.870  12.101  1.00 83.77           O  
ATOM    805  N   LEU A  56      -6.913 -12.213  12.563  1.00 82.46           N  
ATOM    806  H   LEU A  56      -6.105 -12.344  13.155  1.00 82.46           H  
ATOM    807  CA  LEU A  56      -6.792 -11.316  11.415  1.00 82.46           C  
ATOM    808  HA  LEU A  56      -7.741 -10.798  11.271  1.00 82.46           H  
ATOM    809  C   LEU A  56      -6.510 -12.112  10.141  1.00 82.46           C  
ATOM    810  CB  LEU A  56      -5.687 -10.274  11.657  1.00 82.46           C  
ATOM    811  HB2 LEU A  56      -4.774 -10.799  11.939  1.00 82.46           H  
ATOM    812  HB3 LEU A  56      -5.485  -9.755  10.720  1.00 82.46           H  
ATOM    813  O   LEU A  56      -5.564 -12.897  10.094  1.00 82.46           O  
ATOM    814  CG  LEU A  56      -6.034  -9.224  12.727  1.00 82.46           C  
ATOM    815  HG  LEU A  56      -6.367  -9.721  13.638  1.00 82.46           H  
ATOM    816  CD1 LEU A  56      -4.789  -8.400  13.060  1.00 82.46           C  
ATOM    817 HD11 LEU A  56      -5.033  -7.650  13.814  1.00 82.46           H  
ATOM    818 HD12 LEU A  56      -4.007  -9.050  13.452  1.00 82.46           H  
ATOM    819 HD13 LEU A  56      -4.420  -7.902  12.163  1.00 82.46           H  
ATOM    820  CD2 LEU A  56      -7.126  -8.263  12.249  1.00 82.46           C  
ATOM    821 HD21 LEU A  56      -8.062  -8.800  12.093  1.00 82.46           H  
ATOM    822 HD22 LEU A  56      -6.828  -7.791  11.313  1.00 82.46           H  
ATOM    823 HD23 LEU A  56      -7.296  -7.493  13.002  1.00 82.46           H  
ATOM    824  N   GLU A  57      -7.312 -11.868   9.110  1.00 88.35           N  
ATOM    825  H   GLU A  57      -8.089 -11.235   9.233  1.00 88.35           H  
ATOM    826  CA  GLU A  57      -7.026 -12.315   7.749  1.00 88.35           C  
ATOM    827  HA  GLU A  57      -6.539 -13.289   7.789  1.00 88.35           H  
ATOM    828  C   GLU A  57      -6.081 -11.320   7.072  1.00 88.35           C  
ATOM    829  CB  GLU A  57      -8.338 -12.489   6.980  1.00 88.35           C  
ATOM    830  HB2 GLU A  57      -8.827 -11.521   6.862  1.00 88.35           H  
ATOM    831  HB3 GLU A  57      -8.994 -13.139   7.560  1.00 88.35           H  
ATOM    832  O   GLU A  57      -6.396 -10.136   6.982  1.00 88.35           O  
ATOM    833  CG  GLU A  57      -8.106 -13.124   5.607  1.00 88.35           C  
ATOM    834  HG2 GLU A  57      -7.570 -14.065   5.735  1.00 88.35           H  
ATOM    835  HG3 GLU A  57      -7.492 -12.461   4.998  1.00 88.35           H  
ATOM    836  CD  GLU A  57      -9.451 -13.375   4.923  1.00 88.35           C  
ATOM    837  OE1 GLU A  57      -9.894 -12.478   4.174  1.00 88.35           O  
ATOM    838  OE2 GLU A  57     -10.049 -14.434   5.220  1.00 88.35           O  
ATOM    839  N   VAL A  58      -4.914 -11.782   6.633  1.00 88.14           N  
ATOM    840  H   VAL A  58      -4.731 -12.773   6.703  1.00 88.14           H  
ATOM    841  CA  VAL A  58      -3.874 -10.946   6.017  1.00 88.14           C  
ATOM    842  HA  VAL A  58      -4.312  -9.994   5.718  1.00 88.14           H  
ATOM    843  C   VAL A  58      -3.344 -11.611   4.756  1.00 88.14           C  
ATOM    844  CB  VAL A  58      -2.718 -10.641   6.994  1.00 88.14           C  
ATOM    845  HB  VAL A  58      -2.029  -9.954   6.503  1.00 88.14           H  
ATOM    846  O   VAL A  58      -3.413 -12.830   4.615  1.00 88.14           O  
ATOM    847  CG1 VAL A  58      -3.224  -9.950   8.266  1.00 88.14           C  
ATOM    848 HG11 VAL A  58      -2.380  -9.557   8.834  1.00 88.14           H  
ATOM    849 HG12 VAL A  58      -3.776 -10.659   8.883  1.00 88.14           H  
ATOM    850 HG13 VAL A  58      -3.892  -9.136   7.986  1.00 88.14           H  
ATOM    851  CG2 VAL A  58      -1.922 -11.887   7.395  1.00 88.14           C  
ATOM    852 HG21 VAL A  58      -1.126 -11.609   8.087  1.00 88.14           H  
ATOM    853 HG22 VAL A  58      -2.580 -12.621   7.860  1.00 88.14           H  
ATOM    854 HG23 VAL A  58      -1.461 -12.337   6.516  1.00 88.14           H  
ATOM    855  N   MET A  59      -2.768 -10.820   3.854  1.00 89.54           N  
ATOM    856  H   MET A  59      -2.700  -9.834   4.062  1.00 89.54           H  
ATOM    857  CA  MET A  59      -2.011 -11.337   2.717  1.00 89.54           C  
ATOM    858  HA  MET A  59      -2.309 -12.365   2.508  1.00 89.54           H  
ATOM    859  C   MET A  59      -0.523 -11.325   3.067  1.00 89.54           C  
ATOM    860  CB  MET A  59      -2.329 -10.504   1.471  1.00 89.54           C  
ATOM    861  HB2 MET A  59      -2.027  -9.473   1.655  1.00 89.54           H  
ATOM    862  HB3 MET A  59      -3.404 -10.524   1.292  1.00 89.54           H  
ATOM    863  O   MET A  59       0.064 -10.255   3.199  1.00 89.54           O  
ATOM    864  CG  MET A  59      -1.614 -11.009   0.214  1.00 89.54           C  
ATOM    865  HG2 MET A  59      -0.540 -11.050   0.396  1.00 89.54           H  
ATOM    866  HG3 MET A  59      -1.959 -12.022   0.009  1.00 89.54           H  
ATOM    867  SD  MET A  59      -1.905  -9.995  -1.267  1.00 89.54           S  
ATOM    868  CE  MET A  59      -0.951  -8.511  -0.849  1.00 89.54           C  
ATOM    869  HE1 MET A  59       0.052  -8.794  -0.530  1.00 89.54           H  
ATOM    870  HE2 MET A  59      -0.887  -7.861  -1.721  1.00 89.54           H  
ATOM    871  HE3 MET A  59      -1.456  -7.974  -0.046  1.00 89.54           H  
ATOM    872  N   CYS A  60       0.082 -12.497   3.203  1.00 89.59           N  
ATOM    873  H   CYS A  60      -0.465 -13.336   3.076  1.00 89.59           H  
ATOM    874  CA  CYS A  60       1.512 -12.661   3.439  1.00 89.59           C  
ATOM    875  HA  CYS A  60       1.895 -11.825   4.024  1.00 89.59           H  
ATOM    876  C   CYS A  60       2.274 -12.722   2.115  1.00 89.59           C  
ATOM    877  CB  CYS A  60       1.726 -13.952   4.230  1.00 89.59           C  
ATOM    878  HB2 CYS A  60       2.797 -14.111   4.352  1.00 89.59           H  
ATOM    879  HB3 CYS A  60       1.333 -14.785   3.647  1.00 89.59           H  
ATOM    880  O   CYS A  60       1.870 -13.475   1.226  1.00 89.59           O  
ATOM    881  SG  CYS A  60       0.940 -13.974   5.859  1.00 89.59           S  
ATOM    882  N   ASP A  61       3.378 -11.984   2.006  1.00 85.96           N  
ATOM    883  H   ASP A  61       3.687 -11.445   2.803  1.00 85.96           H  
ATOM    884  CA  ASP A  61       4.389 -12.233   0.981  1.00 85.96           C  
ATOM    885  HA  ASP A  61       3.896 -12.611   0.085  1.00 85.96           H  
ATOM    886  C   ASP A  61       5.353 -13.299   1.507  1.00 85.96           C  
ATOM    887  CB  ASP A  61       5.117 -10.946   0.574  1.00 85.96           C  
ATOM    888  HB2 ASP A  61       4.380 -10.161   0.407  1.00 85.96           H  
ATOM    889  HB3 ASP A  61       5.779 -10.631   1.381  1.00 85.96           H  
ATOM    890  O   ASP A  61       6.018 -13.104   2.523  1.00 85.96           O  
ATOM    891  CG  ASP A  61       5.929 -11.158  -0.712  1.00 85.96           C  
ATOM    892  OD1 ASP A  61       6.707 -12.142  -0.774  1.00 85.96           O  
ATOM    893  OD2 ASP A  61       5.692 -10.385  -1.674  1.00 85.96           O  
ATOM    894  N   THR A  62       5.382 -14.460   0.854  1.00 85.85           N  
ATOM    895  H   THR A  62       4.830 -14.550   0.014  1.00 85.85           H  
ATOM    896  CA  THR A  62       6.205 -15.598   1.290  1.00 85.85           C  
ATOM    897  HA  THR A  62       6.405 -15.493   2.356  1.00 85.85           H  
ATOM    898  C   THR A  62       7.569 -15.651   0.598  1.00 85.85           C  
ATOM    899  CB  THR A  62       5.465 -16.930   1.132  1.00 85.85           C  
ATOM    900  HB  THR A  62       6.088 -17.729   1.533  1.00 85.85           H  
ATOM    901  O   THR A  62       8.341 -16.575   0.849  1.00 85.85           O  
ATOM    902  CG2 THR A  62       4.127 -16.955   1.875  1.00 85.85           C  
ATOM    903 HG21 THR A  62       4.284 -16.688   2.920  1.00 85.85           H  
ATOM    904 HG22 THR A  62       3.707 -17.960   1.823  1.00 85.85           H  
ATOM    905 HG23 THR A  62       3.430 -16.252   1.420  1.00 85.85           H  
ATOM    906  OG1 THR A  62       5.219 -17.189  -0.227  1.00 85.85           O  
ATOM    907  HG1 THR A  62       6.070 -17.252  -0.667  1.00 85.85           H  
ATOM    908  N   GLU A  63       7.867 -14.714  -0.305  1.00 83.00           N  
ATOM    909  H   GLU A  63       7.231 -13.938  -0.427  1.00 83.00           H  
ATOM    910  CA  GLU A  63       9.117 -14.670  -1.071  1.00 83.00           C  
ATOM    911  HA  GLU A  63       9.611 -15.641  -1.032  1.00 83.00           H  
ATOM    912  C   GLU A  63      10.104 -13.647  -0.499  1.00 83.00           C  
ATOM    913  CB  GLU A  63       8.830 -14.342  -2.548  1.00 83.00           C  
ATOM    914  HB2 GLU A  63       9.786 -14.224  -3.060  1.00 83.00           H  
ATOM    915  HB3 GLU A  63       8.292 -13.396  -2.614  1.00 83.00           H  
ATOM    916  O   GLU A  63      11.313 -13.897  -0.467  1.00 83.00           O  
ATOM    917  CG  GLU A  63       8.033 -15.437  -3.273  1.00 83.00           C  
ATOM    918  HG2 GLU A  63       7.047 -15.523  -2.817  1.00 83.00           H  
ATOM    919  HG3 GLU A  63       8.550 -16.387  -3.133  1.00 83.00           H  
ATOM    920  CD  GLU A  63       7.871 -15.173  -4.782  1.00 83.00           C  
ATOM    921  OE1 GLU A  63       7.506 -16.135  -5.497  1.00 83.00           O  
ATOM    922  OE2 GLU A  63       8.076 -14.025  -5.249  1.00 83.00           O  
ATOM    923  N   THR A  64       9.604 -12.499  -0.041  1.00 75.11           N  
ATOM    924  H   THR A  64       8.608 -12.344  -0.102  1.00 75.11           H  
ATOM    925  CA  THR A  64      10.418 -11.369   0.424  1.00 75.11           C  
ATOM    926  HA  THR A  64      11.404 -11.453  -0.032  1.00 75.11           H  
ATOM    927  C   THR A  64      10.632 -11.366   1.937  1.00 75.11           C  
ATOM    928  CB  THR A  64       9.824 -10.042  -0.052  1.00 75.11           C  
ATOM    929  HB  THR A  64      10.421  -9.223   0.348  1.00 75.11           H  
ATOM    930  O   THR A  64       9.879 -11.967   2.697  1.00 75.11           O  
ATOM    931  CG2 THR A  64       9.823  -9.957  -1.575  1.00 75.11           C  
ATOM    932 HG21 THR A  64      10.817 -10.177  -1.962  1.00 75.11           H  
ATOM    933 HG22 THR A  64       9.534  -8.951  -1.879  1.00 75.11           H  
ATOM    934 HG23 THR A  64       9.104 -10.667  -1.984  1.00 75.11           H  
ATOM    935  OG1 THR A  64       8.500  -9.924   0.379  1.00 75.11           O  
ATOM    936  HG1 THR A  64       8.015  -9.355  -0.223  1.00 75.11           H  
ATOM    937  N   ASP A  65      11.746 -10.771   2.385  1.00 72.46           N  
ATOM    938  H   ASP A  65      12.250 -10.196   1.725  1.00 72.46           H  
ATOM    939  CA  ASP A  65      12.163 -10.686   3.803  1.00 72.46           C  
ATOM    940  HA  ASP A  65      13.229 -10.457   3.779  1.00 72.46           H  
ATOM    941  C   ASP A  65      12.059 -12.015   4.592  1.00 72.46           C  
ATOM    942  CB  ASP A  65      11.484  -9.491   4.506  1.00 72.46           C  
ATOM    943  HB2 ASP A  65      11.500  -8.635   3.832  1.00 72.46           H  
ATOM    944  HB3 ASP A  65      10.445  -9.743   4.716  1.00 72.46           H  
ATOM    945  O   ASP A  65      11.762 -12.051   5.786  1.00 72.46           O  
ATOM    946  CG  ASP A  65      12.195  -9.072   5.810  1.00 72.46           C  
ATOM    947  OD1 ASP A  65      13.448  -9.171   5.853  1.00 72.46           O  
ATOM    948  OD2 ASP A  65      11.529  -8.606   6.771  1.00 72.46           O  
ATOM    949  N   GLY A  66      12.275 -13.152   3.918  1.00 78.24           N  
ATOM    950  H   GLY A  66      12.380 -13.083   2.916  1.00 78.24           H  
ATOM    951  CA  GLY A  66      12.120 -14.477   4.527  1.00 78.24           C  
ATOM    952  HA2 GLY A  66      12.744 -14.537   5.419  1.00 78.24           H  
ATOM    953  HA3 GLY A  66      12.451 -15.228   3.810  1.00 78.24           H  
ATOM    954  C   GLY A  66      10.678 -14.823   4.926  1.00 78.24           C  
ATOM    955  O   GLY A  66      10.489 -15.569   5.887  1.00 78.24           O  
ATOM    956  N   GLY A  67       9.691 -14.273   4.217  1.00 81.00           N  
ATOM    957  H   GLY A  67       9.932 -13.611   3.494  1.00 81.00           H  
ATOM    958  CA  GLY A  67       8.260 -14.499   4.409  1.00 81.00           C  
ATOM    959  HA2 GLY A  67       8.081 -15.525   4.731  1.00 81.00           H  
ATOM    960  HA3 GLY A  67       7.783 -14.353   3.440  1.00 81.00           H  
ATOM    961  C   GLY A  67       7.590 -13.554   5.407  1.00 81.00           C  
ATOM    962  O   GLY A  67       6.501 -13.839   5.893  1.00 81.00           O  
ATOM    963  N   ASN A  68       8.260 -12.478   5.814  1.00 82.13           N  
ATOM    964  H   ASN A  68       9.131 -12.249   5.356  1.00 82.13           H  
ATOM    965  CA  ASN A  68       7.800 -11.644   6.924  1.00 82.13           C  
ATOM    966  HA  ASN A  68       7.144 -12.237   7.561  1.00 82.13           H  
ATOM    967  C   ASN A  68       6.968 -10.424   6.486  1.00 82.13           C  
ATOM    968  CB  ASN A  68       9.035 -11.277   7.748  1.00 82.13           C  
ATOM    969  HB2 ASN A  68       9.627 -12.172   7.943  1.00 82.13           H  
ATOM    970  HB3 ASN A  68       9.650 -10.583   7.174  1.00 82.13           H  
ATOM    971  O   ASN A  68       6.362  -9.764   7.333  1.00 82.13           O  
ATOM    972  CG  ASN A  68       8.662 -10.667   9.080  1.00 82.13           C  
ATOM    973  ND2 ASN A  68       9.171  -9.491   9.357  1.00 82.13           N  
ATOM    974 HD21 ASN A  68       9.682  -9.037   8.613  1.00 82.13           H  
ATOM    975 HD22 ASN A  68       8.751  -8.997  10.132  1.00 82.13           H  
ATOM    976  OD1 ASN A  68       7.966 -11.249   9.901  1.00 82.13           O  
ATOM    977  N   ASP A  69       6.929 -10.132   5.189  1.00 86.12           N  
ATOM    978  H   ASP A  69       7.391 -10.746   4.533  1.00 86.12           H  
ATOM    979  CA  ASP A  69       6.192  -9.001   4.633  1.00 86.12           C  
ATOM    980  HA  ASP A  69       6.260  -8.169   5.334  1.00 86.12           H  
ATOM    981  C   ASP A  69       4.700  -9.329   4.486  1.00 86.12           C  
ATOM    982  CB  ASP A  69       6.852  -8.556   3.320  1.00 86.12           C  
ATOM    983  HB2 ASP A  69       7.012  -9.430   2.689  1.00 86.12           H  
ATOM    984  HB3 ASP A  69       6.188  -7.869   2.794  1.00 86.12           H  
ATOM    985  O   ASP A  69       4.308 -10.473   4.241  1.00 86.12           O  
ATOM    986  CG  ASP A  69       8.199  -7.856   3.543  1.00 86.12           C  
ATOM    987  OD1 ASP A  69       8.406  -7.272   4.629  1.00 86.12           O  
ATOM    988  OD2 ASP A  69       9.018  -7.826   2.606  1.00 86.12           O  
ATOM    989  N   PHE A  70       3.833  -8.332   4.685  1.00 86.37           N  
ATOM    990  H   PHE A  70       4.187  -7.393   4.806  1.00 86.37           H  
ATOM    991  CA  PHE A  70       2.389  -8.566   4.689  1.00 86.37           C  
ATOM    992  HA  PHE A  70       2.178  -9.278   3.891  1.00 86.37           H  
ATOM    993  C   PHE A  70       1.534  -7.328   4.436  1.00 86.37           C  
ATOM    994  CB  PHE A  70       1.966  -9.209   6.019  1.00 86.37           C  
ATOM    995  HB2 PHE A  70       0.961  -9.615   5.906  1.00 86.37           H  
ATOM    996  HB3 PHE A  70       2.637 -10.048   6.208  1.00 86.37           H  
ATOM    997  O   PHE A  70       1.840  -6.232   4.901  1.00 86.37           O  
ATOM    998  CG  PHE A  70       1.998  -8.314   7.244  1.00 86.37           C  
ATOM    999  CD1 PHE A  70       3.177  -8.210   8.004  1.00 86.37           C  
ATOM   1000  HD1 PHE A  70       4.063  -8.744   7.695  1.00 86.37           H  
ATOM   1001  CD2 PHE A  70       0.842  -7.618   7.647  1.00 86.37           C  
ATOM   1002  HD2 PHE A  70      -0.066  -7.708   7.070  1.00 86.37           H  
ATOM   1003  CE1 PHE A  70       3.198  -7.425   9.170  1.00 86.37           C  
ATOM   1004  HE1 PHE A  70       4.104  -7.359   9.754  1.00 86.37           H  
ATOM   1005  CE2 PHE A  70       0.866  -6.819   8.805  1.00 86.37           C  
ATOM   1006  HE2 PHE A  70      -0.023  -6.291   9.115  1.00 86.37           H  
ATOM   1007  CZ  PHE A  70       2.041  -6.732   9.573  1.00 86.37           C  
ATOM   1008  HZ  PHE A  70       2.057  -6.128  10.468  1.00 86.37           H  
ATOM   1009  N   TYR A  71       0.376  -7.548   3.805  1.00 90.12           N  
ATOM   1010  H   TYR A  71       0.201  -8.497   3.504  1.00 90.12           H  
ATOM   1011  CA  TYR A  71      -0.735  -6.605   3.725  1.00 90.12           C  
ATOM   1012  HA  TYR A  71      -0.365  -5.615   3.993  1.00 90.12           H  
ATOM   1013  C   TYR A  71      -1.824  -6.949   4.729  1.00 90.12           C  
ATOM   1014  CB  TYR A  71      -1.319  -6.542   2.304  1.00 90.12           C  
ATOM   1015  HB2 TYR A  71      -0.538  -6.566   1.545  1.00 90.12           H  
ATOM   1016  HB3 TYR A  71      -1.896  -7.455   2.156  1.00 90.12           H  
ATOM   1017  O   TYR A  71      -2.371  -8.050   4.703  1.00 90.12           O  
ATOM   1018  CG  TYR A  71      -2.242  -5.363   2.039  1.00 90.12           C  
ATOM   1019  CD1 TYR A  71      -3.580  -5.613   1.697  1.00 90.12           C  
ATOM   1020  HD1 TYR A  71      -3.936  -6.628   1.597  1.00 90.12           H  
ATOM   1021  CD2 TYR A  71      -1.790  -4.028   2.089  1.00 90.12           C  
ATOM   1022  HD2 TYR A  71      -0.745  -3.790   2.220  1.00 90.12           H  
ATOM   1023  CE1 TYR A  71      -4.449  -4.538   1.449  1.00 90.12           C  
ATOM   1024  HE1 TYR A  71      -5.468  -4.710   1.133  1.00 90.12           H  
ATOM   1025  CE2 TYR A  71      -2.658  -2.948   1.898  1.00 90.12           C  
ATOM   1026  HE2 TYR A  71      -2.296  -1.932   1.952  1.00 90.12           H  
ATOM   1027  OH  TYR A  71      -4.849  -2.203   1.349  1.00 90.12           O  
ATOM   1028  HH  TYR A  71      -4.477  -1.320   1.412  1.00 90.12           H  
ATOM   1029  CZ  TYR A  71      -3.995  -3.213   1.577  1.00 90.12           C  
ATOM   1030  N   LEU A  72      -2.196  -5.978   5.569  1.00 87.35           N  
ATOM   1031  H   LEU A  72      -1.699  -5.099   5.552  1.00 87.35           H  
ATOM   1032  CA  LEU A  72      -3.272  -6.165   6.543  1.00 87.35           C  
ATOM   1033  HA  LEU A  72      -3.039  -7.060   7.120  1.00 87.35           H  
ATOM   1034  C   LEU A  72      -4.636  -6.413   5.869  1.00 87.35           C  
ATOM   1035  CB  LEU A  72      -3.316  -4.951   7.497  1.00 87.35           C  
ATOM   1036  HB2 LEU A  72      -3.602  -4.069   6.923  1.00 87.35           H  
ATOM   1037  HB3 LEU A  72      -2.327  -4.778   7.921  1.00 87.35           H  
ATOM   1038  O   LEU A  72      -5.497  -7.043   6.468  1.00 87.35           O  
ATOM   1039  CG  LEU A  72      -4.323  -5.139   8.650  1.00 87.35           C  
ATOM   1040  HG  LEU A  72      -5.297  -5.400   8.235  1.00 87.35           H  
ATOM   1041  CD1 LEU A  72      -3.905  -6.231   9.634  1.00 87.35           C  
ATOM   1042 HD11 LEU A  72      -3.903  -7.202   9.139  1.00 87.35           H  
ATOM   1043 HD12 LEU A  72      -2.912  -6.021  10.032  1.00 87.35           H  
ATOM   1044 HD13 LEU A  72      -4.623  -6.276  10.453  1.00 87.35           H  
ATOM   1045  CD2 LEU A  72      -4.560  -3.873   9.457  1.00 87.35           C  
ATOM   1046 HD21 LEU A  72      -4.602  -2.999   8.807  1.00 87.35           H  
ATOM   1047 HD22 LEU A  72      -3.775  -3.753  10.204  1.00 87.35           H  
ATOM   1048 HD23 LEU A  72      -5.511  -3.983   9.978  1.00 87.35           H  
ATOM   1049  N   GLY A  73      -4.843  -5.931   4.641  1.00 89.53           N  
ATOM   1050  H   GLY A  73      -4.082  -5.455   4.178  1.00 89.53           H  
ATOM   1051  CA  GLY A  73      -6.132  -6.010   3.953  1.00 89.53           C  
ATOM   1052  HA2 GLY A  73      -5.969  -6.201   2.892  1.00 89.53           H  
ATOM   1053  HA3 GLY A  73      -6.714  -6.848   4.337  1.00 89.53           H  
ATOM   1054  C   GLY A  73      -6.961  -4.738   4.130  1.00 89.53           C  
ATOM   1055  O   GLY A  73      -7.077  -4.199   5.233  1.00 89.53           O  
ATOM   1056  N   ASN A  74      -7.569  -4.267   3.039  1.00 91.47           N  
ATOM   1057  H   ASN A  74      -7.441  -4.752   2.162  1.00 91.47           H  
ATOM   1058  CA  ASN A  74      -8.378  -3.048   3.034  1.00 91.47           C  
ATOM   1059  HA  ASN A  74      -7.769  -2.208   3.368  1.00 91.47           H  
ATOM   1060  C   ASN A  74      -9.566  -3.137   4.004  1.00 91.47           C  
ATOM   1061  CB  ASN A  74      -8.862  -2.778   1.602  1.00 91.47           C  
ATOM   1062  HB2 ASN A  74      -9.759  -2.164   1.665  1.00 91.47           H  
ATOM   1063  HB3 ASN A  74      -9.134  -3.707   1.100  1.00 91.47           H  
ATOM   1064  O   ASN A  74      -9.830  -2.191   4.736  1.00 91.47           O  
ATOM   1065  CG  ASN A  74      -7.887  -1.979   0.763  1.00 91.47           C  
ATOM   1066  ND2 ASN A  74      -7.746  -2.300  -0.502  1.00 91.47           N  
ATOM   1067 HD21 ASN A  74      -8.307  -3.026  -0.923  1.00 91.47           H  
ATOM   1068 HD22 ASN A  74      -7.096  -1.740  -1.034  1.00 91.47           H  
ATOM   1069  OD1 ASN A  74      -7.280  -1.031   1.228  1.00 91.47           O  
ATOM   1070  N   GLU A  75     -10.242  -4.284   4.092  1.00 92.37           N  
ATOM   1071  H   GLU A  75     -10.039  -5.029   3.442  1.00 92.37           H  
ATOM   1072  CA  GLU A  75     -11.374  -4.449   5.012  1.00 92.37           C  
ATOM   1073  HA  GLU A  75     -12.097  -3.660   4.803  1.00 92.37           H  
ATOM   1074  C   GLU A  75     -10.963  -4.299   6.486  1.00 92.37           C  
ATOM   1075  CB  GLU A  75     -12.033  -5.809   4.735  1.00 92.37           C  
ATOM   1076  HB2 GLU A  75     -12.329  -5.853   3.687  1.00 92.37           H  
ATOM   1077  HB3 GLU A  75     -11.296  -6.595   4.904  1.00 92.37           H  
ATOM   1078  O   GLU A  75     -11.652  -3.643   7.269  1.00 92.37           O  
ATOM   1079  CG  GLU A  75     -13.261  -6.109   5.607  1.00 92.37           C  
ATOM   1080  HG2 GLU A  75     -12.940  -6.188   6.646  1.00 92.37           H  
ATOM   1081  HG3 GLU A  75     -13.651  -7.086   5.322  1.00 92.37           H  
ATOM   1082  CD  GLU A  75     -14.398  -5.080   5.508  1.00 92.37           C  
ATOM   1083  OE1 GLU A  75     -15.259  -5.141   6.427  1.00 92.37           O  
ATOM   1084  OE2 GLU A  75     -14.393  -4.245   4.573  1.00 92.37           O  
ATOM   1085  N   ASN A  76      -9.800  -4.827   6.873  1.00 88.79           N  
ATOM   1086  H   ASN A  76      -9.241  -5.322   6.193  1.00 88.79           H  
ATOM   1087  CA  ASN A  76      -9.278  -4.650   8.227  1.00 88.79           C  
ATOM   1088  HA  ASN A  76     -10.052  -4.915   8.947  1.00 88.79           H  
ATOM   1089  C   ASN A  76      -8.900  -3.188   8.494  1.00 88.79           C  
ATOM   1090  CB  ASN A  76      -8.078  -5.580   8.427  1.00 88.79           C  
ATOM   1091  HB2 ASN A  76      -7.392  -5.455   7.590  1.00 88.79           H  
ATOM   1092  HB3 ASN A  76      -7.560  -5.316   9.349  1.00 88.79           H  
ATOM   1093  O   ASN A  76      -9.264  -2.641   9.535  1.00 88.79           O  
ATOM   1094  CG  ASN A  76      -8.472  -7.038   8.538  1.00 88.79           C  
ATOM   1095  ND2 ASN A  76      -7.620  -7.914   8.080  1.00 88.79           N  
ATOM   1096 HD21 ASN A  76      -7.877  -8.889   8.016  1.00 88.79           H  
ATOM   1097 HD22 ASN A  76      -6.794  -7.637   7.570  1.00 88.79           H  
ATOM   1098  OD1 ASN A  76      -9.521  -7.389   9.054  1.00 88.79           O  
ATOM   1099  N   ILE A  77      -8.226  -2.532   7.543  1.00 91.24           N  
ATOM   1100  H   ILE A  77      -7.974  -3.034   6.703  1.00 91.24           H  
ATOM   1101  CA  ILE A  77      -7.867  -1.110   7.653  1.00 91.24           C  
ATOM   1102  HA  ILE A  77      -7.296  -0.970   8.572  1.00 91.24           H  
ATOM   1103  C   ILE A  77      -9.133  -0.246   7.773  1.00 91.24           C  
ATOM   1104  CB  ILE A  77      -6.974  -0.678   6.466  1.00 91.24           C  
ATOM   1105  HB  ILE A  77      -7.503  -0.898   5.538  1.00 91.24           H  
ATOM   1106  O   ILE A  77      -9.184   0.654   8.615  1.00 91.24           O  
ATOM   1107  CG1 ILE A  77      -5.632  -1.446   6.456  1.00 91.24           C  
ATOM   1108 HG12 ILE A  77      -5.807  -2.507   6.636  1.00 91.24           H  
ATOM   1109 HG13 ILE A  77      -4.996  -1.082   7.264  1.00 91.24           H  
ATOM   1110  CG2 ILE A  77      -6.681   0.834   6.534  1.00 91.24           C  
ATOM   1111 HG21 ILE A  77      -6.078   1.144   5.681  1.00 91.24           H  
ATOM   1112 HG22 ILE A  77      -6.150   1.065   7.458  1.00 91.24           H  
ATOM   1113 HG23 ILE A  77      -7.603   1.414   6.503  1.00 91.24           H  
ATOM   1114  CD1 ILE A  77      -4.870  -1.331   5.128  1.00 91.24           C  
ATOM   1115 HD11 ILE A  77      -3.992  -1.976   5.161  1.00 91.24           H  
ATOM   1116 HD12 ILE A  77      -5.509  -1.651   4.304  1.00 91.24           H  
ATOM   1117 HD13 ILE A  77      -4.540  -0.306   4.957  1.00 91.24           H  
ATOM   1118  N   TYR A  78     -10.182  -0.542   7.001  1.00 93.98           N  
ATOM   1119  H   TYR A  78     -10.077  -1.267   6.306  1.00 93.98           H  
ATOM   1120  CA  TYR A  78     -11.482   0.124   7.095  1.00 93.98           C  
ATOM   1121  HA  TYR A  78     -11.350   1.194   6.937  1.00 93.98           H  
ATOM   1122  C   TYR A  78     -12.100  -0.064   8.486  1.00 93.98           C  
ATOM   1123  CB  TYR A  78     -12.425  -0.412   6.004  1.00 93.98           C  
ATOM   1124  HB2 TYR A  78     -12.362  -1.500   5.970  1.00 93.98           H  
ATOM   1125  HB3 TYR A  78     -12.102  -0.038   5.033  1.00 93.98           H  
ATOM   1126  O   TYR A  78     -12.476   0.910   9.143  1.00 93.98           O  
ATOM   1127  CG  TYR A  78     -13.873  -0.017   6.227  1.00 93.98           C  
ATOM   1128  CD1 TYR A  78     -14.864  -0.989   6.463  1.00 93.98           C  
ATOM   1129  HD1 TYR A  78     -14.619  -2.040   6.409  1.00 93.98           H  
ATOM   1130  CD2 TYR A  78     -14.213   1.344   6.272  1.00 93.98           C  
ATOM   1131  HD2 TYR A  78     -13.439   2.078   6.103  1.00 93.98           H  
ATOM   1132  CE1 TYR A  78     -16.184  -0.588   6.751  1.00 93.98           C  
ATOM   1133  HE1 TYR A  78     -16.949  -1.331   6.923  1.00 93.98           H  
ATOM   1134  CE2 TYR A  78     -15.526   1.755   6.551  1.00 93.98           C  
ATOM   1135  HE2 TYR A  78     -15.763   2.809   6.575  1.00 93.98           H  
ATOM   1136  OH  TYR A  78     -17.790   1.178   7.060  1.00 93.98           O  
ATOM   1137  HH  TYR A  78     -17.843   2.134   7.128  1.00 93.98           H  
ATOM   1138  CZ  TYR A  78     -16.515   0.783   6.803  1.00 93.98           C  
ATOM   1139  N   ARG A  79     -12.155  -1.300   8.991  1.00 92.56           N  
ATOM   1140  H   ARG A  79     -11.849  -2.064   8.406  1.00 92.56           H  
ATOM   1141  CA  ARG A  79     -12.713  -1.597  10.322  1.00 92.56           C  
ATOM   1142  HA  ARG A  79     -13.741  -1.238  10.369  1.00 92.56           H  
ATOM   1143  C   ARG A  79     -11.968  -0.885  11.445  1.00 92.56           C  
ATOM   1144  CB  ARG A  79     -12.706  -3.107  10.560  1.00 92.56           C  
ATOM   1145  HB2 ARG A  79     -12.897  -3.306  11.615  1.00 92.56           H  
ATOM   1146  HB3 ARG A  79     -11.730  -3.517  10.301  1.00 92.56           H  
ATOM   1147  O   ARG A  79     -12.608  -0.348  12.343  1.00 92.56           O  
ATOM   1148  CG  ARG A  79     -13.800  -3.784   9.735  1.00 92.56           C  
ATOM   1149  HG2 ARG A  79     -13.703  -3.523   8.681  1.00 92.56           H  
ATOM   1150  HG3 ARG A  79     -14.776  -3.448  10.082  1.00 92.56           H  
ATOM   1151  CD  ARG A  79     -13.697  -5.296   9.894  1.00 92.56           C  
ATOM   1152  HD2 ARG A  79     -13.876  -5.559  10.937  1.00 92.56           H  
ATOM   1153  HD3 ARG A  79     -12.696  -5.618   9.604  1.00 92.56           H  
ATOM   1154  NE  ARG A  79     -14.674  -5.941   9.020  1.00 92.56           N  
ATOM   1155  HE  ARG A  79     -14.905  -5.451   8.167  1.00 92.56           H  
ATOM   1156  NH1 ARG A  79     -14.852  -7.970  10.075  1.00 92.56           N  
ATOM   1157 HH11 ARG A  79     -14.128  -7.673  10.713  1.00 92.56           H  
ATOM   1158 HH12 ARG A  79     -15.145  -8.936  10.033  1.00 92.56           H  
ATOM   1159  NH2 ARG A  79     -15.931  -7.553   8.137  1.00 92.56           N  
ATOM   1160 HH21 ARG A  79     -16.014  -6.912   7.361  1.00 92.56           H  
ATOM   1161 HH22 ARG A  79     -16.218  -8.516   8.036  1.00 92.56           H  
ATOM   1162  CZ  ARG A  79     -15.152  -7.158   9.097  1.00 92.56           C  
ATOM   1163  N   ILE A  80     -10.639  -0.831  11.381  1.00 89.20           N  
ATOM   1164  H   ILE A  80     -10.182  -1.333  10.633  1.00 89.20           H  
ATOM   1165  CA  ILE A  80      -9.818  -0.110  12.362  1.00 89.20           C  
ATOM   1166  HA  ILE A  80     -10.100  -0.425  13.367  1.00 89.20           H  
ATOM   1167  C   ILE A  80     -10.080   1.393  12.270  1.00 89.20           C  
ATOM   1168  CB  ILE A  80      -8.324  -0.434  12.146  1.00 89.20           C  
ATOM   1169  HB  ILE A  80      -8.088  -0.263  11.095  1.00 89.20           H  
ATOM   1170  O   ILE A  80     -10.352   2.044  13.274  1.00 89.20           O  
ATOM   1171  CG1 ILE A  80      -8.035  -1.911  12.491  1.00 89.20           C  
ATOM   1172 HG12 ILE A  80      -8.864  -2.548  12.185  1.00 89.20           H  
ATOM   1173 HG13 ILE A  80      -7.912  -2.023  13.569  1.00 89.20           H  
ATOM   1174  CG2 ILE A  80      -7.416   0.477  12.998  1.00 89.20           C  
ATOM   1175 HG21 ILE A  80      -6.370   0.188  12.890  1.00 89.20           H  
ATOM   1176 HG22 ILE A  80      -7.694   0.398  14.049  1.00 89.20           H  
ATOM   1177 HG23 ILE A  80      -7.502   1.516  12.681  1.00 89.20           H  
ATOM   1178  CD1 ILE A  80      -6.782  -2.421  11.778  1.00 89.20           C  
ATOM   1179 HD11 ILE A  80      -6.945  -2.392  10.700  1.00 89.20           H  
ATOM   1180 HD12 ILE A  80      -5.916  -1.798  12.004  1.00 89.20           H  
ATOM   1181 HD13 ILE A  80      -6.583  -3.448  12.084  1.00 89.20           H  
ATOM   1182  N   THR A  81     -10.015   1.961  11.068  1.00 91.29           N  
ATOM   1183  H   THR A  81      -9.826   1.380  10.264  1.00 91.29           H  
ATOM   1184  CA  THR A  81     -10.053   3.419  10.899  1.00 91.29           C  
ATOM   1185  HA  THR A  81      -9.516   3.864  11.737  1.00 91.29           H  
ATOM   1186  C   THR A  81     -11.460   4.014  10.958  1.00 91.29           C  
ATOM   1187  CB  THR A  81      -9.318   3.871   9.634  1.00 91.29           C  
ATOM   1188  HB  THR A  81      -9.393   4.957   9.573  1.00 91.29           H  
ATOM   1189  O   THR A  81     -11.584   5.226  11.112  1.00 91.29           O  
ATOM   1190  CG2 THR A  81      -7.836   3.501   9.653  1.00 91.29           C  
ATOM   1191 HG21 THR A  81      -7.700   2.426   9.773  1.00 91.29           H  
ATOM   1192 HG22 THR A  81      -7.342   4.018  10.477  1.00 91.29           H  
ATOM   1193 HG23 THR A  81      -7.382   3.813   8.712  1.00 91.29           H  
ATOM   1194  OG1 THR A  81      -9.882   3.318   8.470  1.00 91.29           O  
ATOM   1195  HG1 THR A  81      -9.666   2.382   8.458  1.00 91.29           H  
ATOM   1196  N   SER A  82     -12.521   3.204  10.874  1.00 93.12           N  
ATOM   1197  H   SER A  82     -12.354   2.234  10.647  1.00 93.12           H  
ATOM   1198  CA  SER A  82     -13.922   3.657  10.961  1.00 93.12           C  
ATOM   1199  HA  SER A  82     -13.998   4.627  10.470  1.00 93.12           H  
ATOM   1200  C   SER A  82     -14.437   3.858  12.392  1.00 93.12           C  
ATOM   1201  CB  SER A  82     -14.849   2.698  10.207  1.00 93.12           C  
ATOM   1202  HB2 SER A  82     -14.585   2.698   9.149  1.00 93.12           H  
ATOM   1203  HB3 SER A  82     -15.880   3.040  10.306  1.00 93.12           H  
ATOM   1204  O   SER A  82     -15.433   4.553  12.587  1.00 93.12           O  
ATOM   1205  OG  SER A  82     -14.741   1.385  10.709  1.00 93.12           O  
ATOM   1206  HG  SER A  82     -13.999   0.986  10.249  1.00 93.12           H  
ATOM   1207  N   ILE A  83     -13.762   3.303  13.405  1.00 90.90           N  
ATOM   1208  H   ILE A  83     -12.974   2.715  13.173  1.00 90.90           H  
ATOM   1209  CA  ILE A  83     -14.198   3.358  14.817  1.00 90.90           C  
ATOM   1210  HA  ILE A  83     -15.264   3.583  14.828  1.00 90.90           H  
ATOM   1211  C   ILE A  83     -13.540   4.483  15.636  1.00 90.90           C  
ATOM   1212  CB  ILE A  83     -14.031   1.985  15.502  1.00 90.90           C  
ATOM   1213  HB  ILE A  83     -14.373   2.081  16.532  1.00 90.90           H  
ATOM   1214  O   ILE A  83     -13.664   4.526  16.864  1.00 90.90           O  
ATOM   1215  CG1 ILE A  83     -12.555   1.538  15.518  1.00 90.90           C  
ATOM   1216 HG12 ILE A  83     -12.287   1.183  14.522  1.00 90.90           H  
ATOM   1217 HG13 ILE A  83     -11.910   2.380  15.769  1.00 90.90           H  
ATOM   1218  CG2 ILE A  83     -14.930   0.937  14.822  1.00 90.90           C  
ATOM   1219 HG21 ILE A  83     -14.586   0.739  13.807  1.00 90.90           H  
ATOM   1220 HG22 ILE A  83     -14.912   0.002  15.383  1.00 90.90           H  
ATOM   1221 HG23 ILE A  83     -15.957   1.298  14.778  1.00 90.90           H  
ATOM   1222  CD1 ILE A  83     -12.257   0.415  16.514  1.00 90.90           C  
ATOM   1223 HD11 ILE A  83     -11.194   0.177  16.475  1.00 90.90           H  
ATOM   1224 HD12 ILE A  83     -12.513   0.735  17.524  1.00 90.90           H  
ATOM   1225 HD13 ILE A  83     -12.823  -0.480  16.259  1.00 90.90           H  
ATOM   1226  N   GLY A  84     -12.796   5.382  14.995  1.00 89.18           N  
ATOM   1227  H   GLY A  84     -12.714   5.324  13.990  1.00 89.18           H  
ATOM   1228  CA  GLY A  84     -12.100   6.470  15.677  1.00 89.18           C  
ATOM   1229  HA2 GLY A  84     -11.422   6.057  16.424  1.00 89.18           H  
ATOM   1230  HA3 GLY A  84     -12.825   7.103  16.189  1.00 89.18           H  
ATOM   1231  C   GLY A  84     -11.290   7.336  14.727  1.00 89.18           C  
ATOM   1232  O   GLY A  84     -11.336   7.166  13.513  1.00 89.18           O  
ATOM   1233  N   THR A  85     -10.534   8.281  15.280  1.00 91.14           N  
ATOM   1234  H   THR A  85     -10.480   8.331  16.287  1.00 91.14           H  
ATOM   1235  CA  THR A  85      -9.602   9.083  14.478  1.00 91.14           C  
ATOM   1236  HA  THR A  85      -9.902   9.058  13.430  1.00 91.14           H  
ATOM   1237  C   THR A  85      -8.211   8.486  14.579  1.00 91.14           C  
ATOM   1238  CB  THR A  85      -9.596  10.552  14.905  1.00 91.14           C  
ATOM   1239  HB  THR A  85      -9.197  10.645  15.915  1.00 91.14           H  
ATOM   1240  O   THR A  85      -7.662   8.378  15.677  1.00 91.14           O  
ATOM   1241  CG2 THR A  85      -8.780  11.420  13.947  1.00 91.14           C  
ATOM   1242 HG21 THR A  85      -8.866  12.465  14.244  1.00 91.14           H  
ATOM   1243 HG22 THR A  85      -7.728  11.137  13.975  1.00 91.14           H  
ATOM   1244 HG23 THR A  85      -9.154  11.309  12.929  1.00 91.14           H  
ATOM   1245  OG1 THR A  85     -10.914  11.050  14.881  1.00 91.14           O  
ATOM   1246  HG1 THR A  85     -11.477  10.322  14.609  1.00 91.14           H  
ATOM   1247  N   TYR A  86      -7.618   8.135  13.444  1.00 93.03           N  
ATOM   1248  H   TYR A  86      -8.105   8.252  12.566  1.00 93.03           H  
ATOM   1249  CA  TYR A  86      -6.292   7.534  13.386  1.00 93.03           C  
ATOM   1250  HA  TYR A  86      -5.917   7.384  14.398  1.00 93.03           H  
ATOM   1251  C   TYR A  86      -5.307   8.458  12.684  1.00 93.03           C  
ATOM   1252  CB  TYR A  86      -6.366   6.148  12.735  1.00 93.03           C  
ATOM   1253  HB2 TYR A  86      -5.358   5.832  12.467  1.00 93.03           H  
ATOM   1254  HB3 TYR A  86      -6.945   6.205  11.813  1.00 93.03           H  
ATOM   1255  O   TYR A  86      -5.648   9.140  11.720  1.00 93.03           O  
ATOM   1256  CG  TYR A  86      -6.974   5.104  13.653  1.00 93.03           C  
ATOM   1257  CD1 TYR A  86      -6.141   4.175  14.306  1.00 93.03           C  
ATOM   1258  HD1 TYR A  86      -5.075   4.192  14.134  1.00 93.03           H  
ATOM   1259  CD2 TYR A  86      -8.363   5.077  13.882  1.00 93.03           C  
ATOM   1260  HD2 TYR A  86      -9.016   5.760  13.358  1.00 93.03           H  
ATOM   1261  CE1 TYR A  86      -6.690   3.211  15.173  1.00 93.03           C  
ATOM   1262  HE1 TYR A  86      -6.052   2.484  15.652  1.00 93.03           H  
ATOM   1263  CE2 TYR A  86      -8.911   4.144  14.781  1.00 93.03           C  
ATOM   1264  HE2 TYR A  86      -9.978   4.098  14.940  1.00 93.03           H  
ATOM   1265  OH  TYR A  86      -8.613   2.291  16.278  1.00 93.03           O  
ATOM   1266  HH  TYR A  86      -7.971   1.622  16.527  1.00 93.03           H  
ATOM   1267  CZ  TYR A  86      -8.080   3.199  15.417  1.00 93.03           C  
ATOM   1268  N   GLU A  87      -4.074   8.457  13.174  1.00 94.20           N  
ATOM   1269  H   GLU A  87      -3.881   7.857  13.963  1.00 94.20           H  
ATOM   1270  CA  GLU A  87      -2.929   8.950  12.422  1.00 94.20           C  
ATOM   1271  HA  GLU A  87      -3.283   9.649  11.663  1.00 94.20           H  
ATOM   1272  C   GLU A  87      -2.255   7.785  11.690  1.00 94.20           C  
ATOM   1273  CB  GLU A  87      -1.957   9.728  13.328  1.00 94.20           C  
ATOM   1274  HB2 GLU A  87      -2.478  10.587  13.750  1.00 94.20           H  
ATOM   1275  HB3 GLU A  87      -1.126  10.098  12.727  1.00 94.20           H  
ATOM   1276  O   GLU A  87      -2.235   6.655  12.187  1.00 94.20           O  
ATOM   1277  CG  GLU A  87      -1.369   8.885  14.462  1.00 94.20           C  
ATOM   1278  HG2 GLU A  87      -2.168   8.565  15.131  1.00 94.20           H  
ATOM   1279  HG3 GLU A  87      -0.891   8.002  14.038  1.00 94.20           H  
ATOM   1280  CD  GLU A  87      -0.336   9.642  15.291  1.00 94.20           C  
ATOM   1281  OE1 GLU A  87       0.761   9.108  15.563  1.00 94.20           O  
ATOM   1282  OE2 GLU A  87      -0.548  10.783  15.763  1.00 94.20           O  
ATOM   1283  N   LEU A  88      -1.668   8.083  10.533  1.00 95.94           N  
ATOM   1284  H   LEU A  88      -1.707   9.045  10.227  1.00 95.94           H  
ATOM   1285  CA  LEU A  88      -0.793   7.177   9.794  1.00 95.94           C  
ATOM   1286  HA  LEU A  88      -0.898   6.167  10.192  1.00 95.94           H  
ATOM   1287  C   LEU A  88       0.657   7.620   9.979  1.00 95.94           C  
ATOM   1288  CB  LEU A  88      -1.212   7.151   8.313  1.00 95.94           C  
ATOM   1289  HB2 LEU A  88      -2.189   6.673   8.247  1.00 95.94           H  
ATOM   1290  HB3 LEU A  88      -1.308   8.181   7.969  1.00 95.94           H  
ATOM   1291  O   LEU A  88       0.967   8.806   9.869  1.00 95.94           O  
ATOM   1292  CG  LEU A  88      -0.254   6.420   7.355  1.00 95.94           C  
ATOM   1293  HG  LEU A  88       0.753   6.824   7.466  1.00 95.94           H  
ATOM   1294  CD1 LEU A  88      -0.221   4.915   7.616  1.00 95.94           C  
ATOM   1295 HD11 LEU A  88      -1.224   4.497   7.531  1.00 95.94           H  
ATOM   1296 HD12 LEU A  88       0.170   4.712   8.613  1.00 95.94           H  
ATOM   1297 HD13 LEU A  88       0.433   4.441   6.885  1.00 95.94           H  
ATOM   1298  CD2 LEU A  88      -0.668   6.635   5.902  1.00 95.94           C  
ATOM   1299 HD21 LEU A  88      -0.859   7.690   5.707  1.00 95.94           H  
ATOM   1300 HD22 LEU A  88      -1.567   6.058   5.684  1.00 95.94           H  
ATOM   1301 HD23 LEU A  88       0.130   6.301   5.239  1.00 95.94           H  
ATOM   1302  N   ARG A  89       1.563   6.668  10.188  1.00 94.69           N  
ATOM   1303  H   ARG A  89       1.220   5.729  10.334  1.00 94.69           H  
ATOM   1304  CA  ARG A  89       3.008   6.859  10.065  1.00 94.69           C  
ATOM   1305  HA  ARG A  89       3.213   7.868   9.709  1.00 94.69           H  
ATOM   1306  C   ARG A  89       3.563   5.893   9.029  1.00 94.69           C  
ATOM   1307  CB  ARG A  89       3.663   6.685  11.438  1.00 94.69           C  
ATOM   1308  HB2 ARG A  89       3.253   7.432  12.117  1.00 94.69           H  
ATOM   1309  HB3 ARG A  89       3.433   5.694  11.829  1.00 94.69           H  
ATOM   1310  O   ARG A  89       3.377   4.693   9.151  1.00 94.69           O  
ATOM   1311  CG  ARG A  89       5.183   6.856  11.352  1.00 94.69           C  
ATOM   1312  HG2 ARG A  89       5.612   6.051  10.756  1.00 94.69           H  
ATOM   1313  HG3 ARG A  89       5.420   7.811  10.882  1.00 94.69           H  
ATOM   1314  CD  ARG A  89       5.793   6.816  12.750  1.00 94.69           C  
ATOM   1315  HD2 ARG A  89       5.505   5.884  13.236  1.00 94.69           H  
ATOM   1316  HD3 ARG A  89       5.407   7.657  13.326  1.00 94.69           H  
ATOM   1317  NE  ARG A  89       7.253   6.872  12.648  1.00 94.69           N  
ATOM   1318  HE  ARG A  89       7.665   6.317  11.911  1.00 94.69           H  
ATOM   1319  NH1 ARG A  89       7.751   8.137  14.496  1.00 94.69           N  
ATOM   1320 HH11 ARG A  89       6.792   8.035  14.795  1.00 94.69           H  
ATOM   1321 HH12 ARG A  89       8.446   8.602  15.063  1.00 94.69           H  
ATOM   1322  NH2 ARG A  89       9.348   7.540  13.021  1.00 94.69           N  
ATOM   1323 HH21 ARG A  89      10.067   8.069  13.493  1.00 94.69           H  
ATOM   1324 HH22 ARG A  89       9.538   7.047  12.161  1.00 94.69           H  
ATOM   1325  CZ  ARG A  89       8.107   7.524  13.398  1.00 94.69           C  
ATOM   1326  N   VAL A  90       4.271   6.429   8.052  1.00 95.55           N  
ATOM   1327  H   VAL A  90       4.348   7.436   8.024  1.00 95.55           H  
ATOM   1328  CA  VAL A  90       5.059   5.699   7.064  1.00 95.55           C  
ATOM   1329  HA  VAL A  90       4.788   4.643   7.069  1.00 95.55           H  
ATOM   1330  C   VAL A  90       6.523   5.853   7.453  1.00 95.55           C  
ATOM   1331  CB  VAL A  90       4.815   6.265   5.653  1.00 95.55           C  
ATOM   1332  HB  VAL A  90       5.249   7.262   5.591  1.00 95.55           H  
ATOM   1333  O   VAL A  90       6.995   6.982   7.557  1.00 95.55           O  
ATOM   1334  CG1 VAL A  90       5.496   5.390   4.602  1.00 95.55           C  
ATOM   1335 HG11 VAL A  90       6.551   5.250   4.838  1.00 95.55           H  
ATOM   1336 HG12 VAL A  90       5.013   4.414   4.555  1.00 95.55           H  
ATOM   1337 HG13 VAL A  90       5.431   5.886   3.633  1.00 95.55           H  
ATOM   1338  CG2 VAL A  90       3.320   6.390   5.319  1.00 95.55           C  
ATOM   1339 HG21 VAL A  90       3.194   6.622   4.262  1.00 95.55           H  
ATOM   1340 HG22 VAL A  90       2.799   5.460   5.550  1.00 95.55           H  
ATOM   1341 HG23 VAL A  90       2.876   7.198   5.901  1.00 95.55           H  
ATOM   1342  N   ASP A  91       7.237   4.756   7.675  1.00 92.71           N  
ATOM   1343  H   ASP A  91       6.779   3.863   7.561  1.00 92.71           H  
ATOM   1344  CA  ASP A  91       8.692   4.724   7.828  1.00 92.71           C  
ATOM   1345  HA  ASP A  91       9.088   5.740   7.822  1.00 92.71           H  
ATOM   1346  C   ASP A  91       9.295   3.974   6.631  1.00 92.71           C  
ATOM   1347  CB  ASP A  91       9.094   4.074   9.166  1.00 92.71           C  
ATOM   1348  HB2 ASP A  91      10.176   3.941   9.173  1.00 92.71           H  
ATOM   1349  HB3 ASP A  91       8.642   3.084   9.230  1.00 92.71           H  
ATOM   1350  O   ASP A  91       8.743   2.973   6.184  1.00 92.71           O  
ATOM   1351  CG  ASP A  91       8.710   4.891  10.412  1.00 92.71           C  
ATOM   1352  OD1 ASP A  91       9.286   5.972  10.687  1.00 92.71           O  
ATOM   1353  OD2 ASP A  91       7.882   4.435  11.231  1.00 92.71           O  
ATOM   1354  N   PHE A  92      10.417   4.447   6.090  1.00 92.59           N  
ATOM   1355  H   PHE A  92      10.819   5.302   6.447  1.00 92.59           H  
ATOM   1356  CA  PHE A  92      11.128   3.740   5.022  1.00 92.59           C  
ATOM   1357  HA  PHE A  92      11.020   2.672   5.213  1.00 92.59           H  
ATOM   1358  C   PHE A  92      12.630   4.031   5.020  1.00 92.59           C  
ATOM   1359  CB  PHE A  92      10.485   4.036   3.655  1.00 92.59           C  
ATOM   1360  HB2 PHE A  92       9.439   3.731   3.687  1.00 92.59           H  
ATOM   1361  HB3 PHE A  92      10.965   3.418   2.896  1.00 92.59           H  
ATOM   1362  O   PHE A  92      13.094   5.027   5.584  1.00 92.59           O  
ATOM   1363  CG  PHE A  92      10.549   5.474   3.195  1.00 92.59           C  
ATOM   1364  CD1 PHE A  92       9.540   6.377   3.572  1.00 92.59           C  
ATOM   1365  HD1 PHE A  92       8.734   6.049   4.213  1.00 92.59           H  
ATOM   1366  CD2 PHE A  92      11.582   5.890   2.337  1.00 92.59           C  
ATOM   1367  HD2 PHE A  92      12.344   5.190   2.029  1.00 92.59           H  
ATOM   1368  CE1 PHE A  92       9.557   7.694   3.085  1.00 92.59           C  
ATOM   1369  HE1 PHE A  92       8.754   8.370   3.340  1.00 92.59           H  
ATOM   1370  CE2 PHE A  92      11.600   7.207   1.850  1.00 92.59           C  
ATOM   1371  HE2 PHE A  92      12.376   7.511   1.164  1.00 92.59           H  
ATOM   1372  CZ  PHE A  92      10.589   8.109   2.223  1.00 92.59           C  
ATOM   1373  HZ  PHE A  92      10.594   9.110   1.820  1.00 92.59           H  
ATOM   1374  N   GLU A  93      13.403   3.153   4.384  1.00 93.57           N  
ATOM   1375  H   GLU A  93      12.950   2.367   3.941  1.00 93.57           H  
ATOM   1376  CA  GLU A  93      14.850   3.305   4.223  1.00 93.57           C  
ATOM   1377  HA  GLU A  93      15.148   4.223   4.729  1.00 93.57           H  
ATOM   1378  C   GLU A  93      15.238   3.468   2.750  1.00 93.57           C  
ATOM   1379  CB  GLU A  93      15.605   2.165   4.924  1.00 93.57           C  
ATOM   1380  HB2 GLU A  93      15.425   1.224   4.404  1.00 93.57           H  
ATOM   1381  HB3 GLU A  93      15.219   2.080   5.940  1.00 93.57           H  
ATOM   1382  O   GLU A  93      14.807   2.713   1.878  1.00 93.57           O  
ATOM   1383  CG  GLU A  93      17.115   2.455   4.987  1.00 93.57           C  
ATOM   1384  HG2 GLU A  93      17.516   2.484   3.974  1.00 93.57           H  
ATOM   1385  HG3 GLU A  93      17.263   3.438   5.433  1.00 93.57           H  
ATOM   1386  CD  GLU A  93      17.909   1.446   5.825  1.00 93.57           C  
ATOM   1387  OE1 GLU A  93      19.072   1.190   5.436  1.00 93.57           O  
ATOM   1388  OE2 GLU A  93      17.406   1.029   6.896  1.00 93.57           O  
ATOM   1389  N   TYR A  94      16.074   4.468   2.473  1.00 95.97           N  
ATOM   1390  H   TYR A  94      16.384   5.054   3.235  1.00 95.97           H  
ATOM   1391  CA  TYR A  94      16.628   4.731   1.150  1.00 95.97           C  
ATOM   1392  HA  TYR A  94      16.658   3.797   0.588  1.00 95.97           H  
ATOM   1393  C   TYR A  94      18.056   5.263   1.277  1.00 95.97           C  
ATOM   1394  CB  TYR A  94      15.727   5.719   0.399  1.00 95.97           C  
ATOM   1395  HB2 TYR A  94      15.587   6.608   1.014  1.00 95.97           H  
ATOM   1396  HB3 TYR A  94      14.749   5.261   0.253  1.00 95.97           H  
ATOM   1397  O   TYR A  94      18.324   6.143   2.094  1.00 95.97           O  
ATOM   1398  CG  TYR A  94      16.277   6.124  -0.954  1.00 95.97           C  
ATOM   1399  CD1 TYR A  94      16.575   7.474  -1.223  1.00 95.97           C  
ATOM   1400  HD1 TYR A  94      16.392   8.228  -0.472  1.00 95.97           H  
ATOM   1401  CD2 TYR A  94      16.494   5.144  -1.942  1.00 95.97           C  
ATOM   1402  HD2 TYR A  94      16.241   4.111  -1.755  1.00 95.97           H  
ATOM   1403  CE1 TYR A  94      17.059   7.852  -2.489  1.00 95.97           C  
ATOM   1404  HE1 TYR A  94      17.224   8.896  -2.712  1.00 95.97           H  
ATOM   1405  CE2 TYR A  94      17.036   5.513  -3.186  1.00 95.97           C  
ATOM   1406  HE2 TYR A  94      17.234   4.763  -3.938  1.00 95.97           H  
ATOM   1407  OH  TYR A  94      17.786   7.222  -4.688  1.00 95.97           O  
ATOM   1408  HH  TYR A  94      17.664   8.159  -4.858  1.00 95.97           H  
ATOM   1409  CZ  TYR A  94      17.298   6.867  -3.471  1.00 95.97           C  
ATOM   1410  N   ASN A  95      18.988   4.726   0.480  1.00 95.96           N  
ATOM   1411  H   ASN A  95      18.689   4.065  -0.223  1.00 95.96           H  
ATOM   1412  CA  ASN A  95      20.414   5.077   0.532  1.00 95.96           C  
ATOM   1413  HA  ASN A  95      20.963   4.296   0.007  1.00 95.96           H  
ATOM   1414  C   ASN A  95      20.987   5.073   1.963  1.00 95.96           C  
ATOM   1415  CB  ASN A  95      20.645   6.399  -0.228  1.00 95.96           C  
ATOM   1416  HB2 ASN A  95      21.664   6.746  -0.054  1.00 95.96           H  
ATOM   1417  HB3 ASN A  95      19.956   7.159   0.140  1.00 95.96           H  
ATOM   1418  O   ASN A  95      21.659   6.022   2.372  1.00 95.96           O  
ATOM   1419  CG  ASN A  95      20.490   6.251  -1.728  1.00 95.96           C  
ATOM   1420  ND2 ASN A  95      20.272   7.334  -2.432  1.00 95.96           N  
ATOM   1421 HD21 ASN A  95      20.051   7.168  -3.404  1.00 95.96           H  
ATOM   1422 HD22 ASN A  95      20.071   8.209  -1.971  1.00 95.96           H  
ATOM   1423  OD1 ASN A  95      20.596   5.175  -2.290  1.00 95.96           O  
ATOM   1424  N   GLN A  96      20.689   4.013   2.729  1.00 95.27           N  
ATOM   1425  H   GLN A  96      20.098   3.294   2.338  1.00 95.27           H  
ATOM   1426  CA  GLN A  96      21.134   3.820   4.121  1.00 95.27           C  
ATOM   1427  HA  GLN A  96      20.676   2.898   4.477  1.00 95.27           H  
ATOM   1428  C   GLN A  96      20.660   4.916   5.096  1.00 95.27           C  
ATOM   1429  CB  GLN A  96      22.661   3.618   4.173  1.00 95.27           C  
ATOM   1430  HB2 GLN A  96      23.151   4.547   3.882  1.00 95.27           H  
ATOM   1431  HB3 GLN A  96      22.955   3.397   5.199  1.00 95.27           H  
ATOM   1432  O   GLN A  96      21.213   5.081   6.185  1.00 95.27           O  
ATOM   1433  CG  GLN A  96      23.164   2.473   3.281  1.00 95.27           C  
ATOM   1434  HG2 GLN A  96      22.766   1.533   3.661  1.00 95.27           H  
ATOM   1435  HG3 GLN A  96      22.816   2.604   2.256  1.00 95.27           H  
ATOM   1436  CD  GLN A  96      24.686   2.400   3.234  1.00 95.27           C  
ATOM   1437  NE2 GLN A  96      25.247   1.230   3.026  1.00 95.27           N  
ATOM   1438 HE21 GLN A  96      26.257   1.222   3.006  1.00 95.27           H  
ATOM   1439 HE22 GLN A  96      24.682   0.397   2.937  1.00 95.27           H  
ATOM   1440  OE1 GLN A  96      25.406   3.377   3.351  1.00 95.27           O  
ATOM   1441  N   LYS A  97      19.643   5.697   4.715  1.00 98.07           N  
ATOM   1442  H   LYS A  97      19.245   5.545   3.799  1.00 98.07           H  
ATOM   1443  CA  LYS A  97      19.020   6.728   5.546  1.00 98.07           C  
ATOM   1444  HA  LYS A  97      19.521   6.761   6.514  1.00 98.07           H  
ATOM   1445  C   LYS A  97      17.561   6.389   5.794  1.00 98.07           C  
ATOM   1446  CB  LYS A  97      19.142   8.102   4.883  1.00 98.07           C  
ATOM   1447  HB2 LYS A  97      18.758   8.042   3.864  1.00 98.07           H  
ATOM   1448  HB3 LYS A  97      18.535   8.819   5.436  1.00 98.07           H  
ATOM   1449  O   LYS A  97      16.866   5.901   4.907  1.00 98.07           O  
ATOM   1450  CG  LYS A  97      20.587   8.603   4.844  1.00 98.07           C  
ATOM   1451  HG2 LYS A  97      20.974   8.686   5.860  1.00 98.07           H  
ATOM   1452  HG3 LYS A  97      21.207   7.905   4.281  1.00 98.07           H  
ATOM   1453  CD  LYS A  97      20.624   9.972   4.163  1.00 98.07           C  
ATOM   1454  HD2 LYS A  97      20.200   9.878   3.163  1.00 98.07           H  
ATOM   1455  HD3 LYS A  97      20.026  10.679   4.739  1.00 98.07           H  
ATOM   1456  CE  LYS A  97      22.070  10.455   4.067  1.00 98.07           C  
ATOM   1457  HE2 LYS A  97      22.481  10.533   5.073  1.00 98.07           H  
ATOM   1458  HE3 LYS A  97      22.644   9.702   3.528  1.00 98.07           H  
ATOM   1459  NZ  LYS A  97      22.143  11.759   3.367  1.00 98.07           N  
ATOM   1460  HZ1 LYS A  97      21.609  12.457   3.864  1.00 98.07           H  
ATOM   1461  HZ2 LYS A  97      21.758  11.665   2.438  1.00 98.07           H  
ATOM   1462  HZ3 LYS A  97      23.102  12.065   3.288  1.00 98.07           H  
ATOM   1463  N   LYS A  98      17.102   6.696   7.006  1.00 96.62           N  
ATOM   1464  H   LYS A  98      17.738   7.148   7.648  1.00 96.62           H  
ATOM   1465  CA  LYS A  98      15.720   6.485   7.436  1.00 96.62           C  
ATOM   1466  HA  LYS A  98      15.269   5.718   6.807  1.00 96.62           H  
ATOM   1467  C   LYS A  98      14.898   7.751   7.249  1.00 96.62           C  
ATOM   1468  CB  LYS A  98      15.668   5.987   8.884  1.00 96.62           C  
ATOM   1469  HB2 LYS A  98      14.624   5.886   9.179  1.00 96.62           H  
ATOM   1470  HB3 LYS A  98      16.149   6.712   9.540  1.00 96.62           H  
ATOM   1471  O   LYS A  98      15.305   8.837   7.672  1.00 96.62           O  
ATOM   1472  CG  LYS A  98      16.358   4.624   9.015  1.00 96.62           C  
ATOM   1473  HG2 LYS A  98      15.902   3.925   8.313  1.00 96.62           H  
ATOM   1474  HG3 LYS A  98      17.416   4.721   8.774  1.00 96.62           H  
ATOM   1475  CD  LYS A  98      16.223   4.067  10.434  1.00 96.62           C  
ATOM   1476  HD2 LYS A  98      16.689   4.752  11.143  1.00 96.62           H  
ATOM   1477  HD3 LYS A  98      15.166   3.951  10.672  1.00 96.62           H  
ATOM   1478  CE  LYS A  98      16.922   2.706  10.473  1.00 96.62           C  
ATOM   1479  HE2 LYS A  98      17.976   2.841  10.233  1.00 96.62           H  
ATOM   1480  HE3 LYS A  98      16.503   2.079   9.685  1.00 96.62           H  
ATOM   1481  NZ  LYS A  98      16.766   2.043  11.789  1.00 96.62           N  
ATOM   1482  HZ1 LYS A  98      17.183   2.597  12.524  1.00 96.62           H  
ATOM   1483  HZ2 LYS A  98      17.218   1.141  11.756  1.00 96.62           H  
ATOM   1484  HZ3 LYS A  98      15.786   1.894  11.983  1.00 96.62           H  
ATOM   1485  N   TYR A  99      13.725   7.575   6.670  1.00 98.36           N  
ATOM   1486  H   TYR A  99      13.467   6.643   6.378  1.00 98.36           H  
ATOM   1487  CA  TYR A  99      12.756   8.617   6.391  1.00 98.36           C  
ATOM   1488  HA  TYR A  99      13.086   9.561   6.823  1.00 98.36           H  
ATOM   1489  C   TYR A  99      11.415   8.248   7.007  1.00 98.36           C  
ATOM   1490  CB  TYR A  99      12.637   8.797   4.880  1.00 98.36           C  
ATOM   1491  HB2 TYR A  99      11.836   9.504   4.664  1.00 98.36           H  
ATOM   1492  HB3 TYR A  99      12.366   7.840   4.435  1.00 98.36           H  
ATOM   1493  O   TYR A  99      11.109   7.071   7.197  1.00 98.36           O  
ATOM   1494  CG  TYR A  99      13.908   9.306   4.238  1.00 98.36           C  
ATOM   1495  CD1 TYR A  99      14.123  10.692   4.123  1.00 98.36           C  
ATOM   1496  HD1 TYR A  99      13.375  11.385   4.477  1.00 98.36           H  
ATOM   1497  CD2 TYR A  99      14.871   8.398   3.759  1.00 98.36           C  
ATOM   1498  HD2 TYR A  99      14.695   7.335   3.838  1.00 98.36           H  
ATOM   1499  CE1 TYR A  99      15.293  11.174   3.513  1.00 98.36           C  
ATOM   1500  HE1 TYR A  99      15.428  12.239   3.397  1.00 98.36           H  
ATOM   1501  CE2 TYR A  99      16.052   8.876   3.161  1.00 98.36           C  
ATOM   1502  HE2 TYR A  99      16.778   8.180   2.767  1.00 98.36           H  
ATOM   1503  OH  TYR A  99      17.382  10.744   2.431  1.00 98.36           O  
ATOM   1504  HH  TYR A  99      17.251  11.673   2.228  1.00 98.36           H  
ATOM   1505  CZ  TYR A  99      16.261  10.265   3.033  1.00 98.36           C  
ATOM   1506  N   PHE A 100      10.623   9.266   7.321  1.00 96.89           N  
ATOM   1507  H   PHE A 100      10.949  10.211   7.177  1.00 96.89           H  
ATOM   1508  CA  PHE A 100       9.250   9.086   7.742  1.00 96.89           C  
ATOM   1509  HA  PHE A 100       8.921   8.146   7.299  1.00 96.89           H  
ATOM   1510  C   PHE A 100       8.337  10.187   7.202  1.00 96.89           C  
ATOM   1511  CB  PHE A 100       9.159   8.955   9.271  1.00 96.89           C  
ATOM   1512  HB2 PHE A 100       8.215   8.467   9.514  1.00 96.89           H  
ATOM   1513  HB3 PHE A 100       9.953   8.295   9.620  1.00 96.89           H  
ATOM   1514  O   PHE A 100       8.739  11.348   7.051  1.00 96.89           O  
ATOM   1515  CG  PHE A 100       9.230  10.266  10.030  1.00 96.89           C  
ATOM   1516  CD1 PHE A 100      10.475  10.851  10.324  1.00 96.89           C  
ATOM   1517  HD1 PHE A 100      11.384  10.362  10.005  1.00 96.89           H  
ATOM   1518  CD2 PHE A 100       8.044  10.920  10.413  1.00 96.89           C  
ATOM   1519  HD2 PHE A 100       7.086  10.488  10.162  1.00 96.89           H  
ATOM   1520  CE1 PHE A 100      10.535  12.082  11.002  1.00 96.89           C  
ATOM   1521  HE1 PHE A 100      11.493  12.535  11.210  1.00 96.89           H  
ATOM   1522  CE2 PHE A 100       8.101  12.149  11.093  1.00 96.89           C  
ATOM   1523  HE2 PHE A 100       7.187  12.658  11.358  1.00 96.89           H  
ATOM   1524  CZ  PHE A 100       9.348  12.730  11.389  1.00 96.89           C  
ATOM   1525  HZ  PHE A 100       9.393  13.682  11.896  1.00 96.89           H  
ATOM   1526  N   ALA A 101       7.085   9.806   6.978  1.00 98.20           N  
ATOM   1527  H   ALA A 101       6.873   8.827   7.110  1.00 98.20           H  
ATOM   1528  CA  ALA A 101       5.956  10.685   6.722  1.00 98.20           C  
ATOM   1529  HA  ALA A 101       6.246  11.722   6.887  1.00 98.20           H  
ATOM   1530  C   ALA A 101       4.835  10.329   7.699  1.00 98.20           C  
ATOM   1531  CB  ALA A 101       5.510  10.532   5.266  1.00 98.20           C  
ATOM   1532  HB1 ALA A 101       6.319  10.819   4.595  1.00 98.20           H  
ATOM   1533  HB2 ALA A 101       5.233   9.498   5.060  1.00 98.20           H  
ATOM   1534  HB3 ALA A 101       4.645  11.167   5.072  1.00 98.20           H  
ATOM   1535  O   ALA A 101       4.480   9.166   7.861  1.00 98.20           O  
ATOM   1536  N   LYS A 102       4.287  11.321   8.387  1.00 97.94           N  
ATOM   1537  H   LYS A 102       4.621  12.260   8.226  1.00 97.94           H  
ATOM   1538  CA  LYS A 102       3.197  11.160   9.344  1.00 97.94           C  
ATOM   1539  HA  LYS A 102       2.867  10.122   9.342  1.00 97.94           H  
ATOM   1540  C   LYS A 102       2.016  12.009   8.901  1.00 97.94           C  
ATOM   1541  CB  LYS A 102       3.704  11.510  10.749  1.00 97.94           C  
ATOM   1542  HB2 LYS A 102       4.072  12.536  10.761  1.00 97.94           H  
ATOM   1543  HB3 LYS A 102       4.522  10.838  11.007  1.00 97.94           H  
ATOM   1544  O   LYS A 102       2.211  13.156   8.528  1.00 97.94           O  
ATOM   1545  CG  LYS A 102       2.588  11.369  11.785  1.00 97.94           C  
ATOM   1546  HG2 LYS A 102       1.808  12.096  11.562  1.00 97.94           H  
ATOM   1547  HG3 LYS A 102       2.163  10.367  11.726  1.00 97.94           H  
ATOM   1548  CD  LYS A 102       3.088  11.610  13.209  1.00 97.94           C  
ATOM   1549  HD2 LYS A 102       3.661  12.536  13.264  1.00 97.94           H  
ATOM   1550  HD3 LYS A 102       3.697  10.763  13.526  1.00 97.94           H  
ATOM   1551  CE  LYS A 102       1.825  11.725  14.056  1.00 97.94           C  
ATOM   1552  HE2 LYS A 102       1.125  10.961  13.718  1.00 97.94           H  
ATOM   1553  HE3 LYS A 102       1.353  12.689  13.868  1.00 97.94           H  
ATOM   1554  NZ  LYS A 102       2.054  11.528  15.498  1.00 97.94           N  
ATOM   1555  HZ1 LYS A 102       2.266  10.554  15.662  1.00 97.94           H  
ATOM   1556  HZ2 LYS A 102       2.719  12.170  15.907  1.00 97.94           H  
ATOM   1557  HZ3 LYS A 102       1.143  11.595  15.928  1.00 97.94           H  
ATOM   1558  N   TYR A 103       0.811  11.471   9.011  1.00 97.85           N  
ATOM   1559  H   TYR A 103       0.750  10.515   9.331  1.00 97.85           H  
ATOM   1560  CA  TYR A 103      -0.441  12.138   8.676  1.00 97.85           C  
ATOM   1561  HA  TYR A 103      -0.257  13.176   8.398  1.00 97.85           H  
ATOM   1562  C   TYR A 103      -1.345  12.112   9.899  1.00 97.85           C  
ATOM   1563  CB  TYR A 103      -1.083  11.430   7.479  1.00 97.85           C  
ATOM   1564  HB2 TYR A 103      -1.309  10.398   7.745  1.00 97.85           H  
ATOM   1565  HB3 TYR A 103      -2.029  11.919   7.247  1.00 97.85           H  
ATOM   1566  O   TYR A 103      -1.625  11.040  10.434  1.00 97.85           O  
ATOM   1567  CG  TYR A 103      -0.202  11.447   6.247  1.00 97.85           C  
ATOM   1568  CD1 TYR A 103      -0.269  12.540   5.364  1.00 97.85           C  
ATOM   1569  HD1 TYR A 103      -0.962  13.347   5.550  1.00 97.85           H  
ATOM   1570  CD2 TYR A 103       0.712  10.401   6.006  1.00 97.85           C  
ATOM   1571  HD2 TYR A 103       0.768   9.561   6.683  1.00 97.85           H  
ATOM   1572  CE1 TYR A 103       0.555  12.582   4.226  1.00 97.85           C  
ATOM   1573  HE1 TYR A 103       0.501  13.413   3.538  1.00 97.85           H  
ATOM   1574  CE2 TYR A 103       1.571  10.464   4.891  1.00 97.85           C  
ATOM   1575  HE2 TYR A 103       2.292   9.681   4.706  1.00 97.85           H  
ATOM   1576  OH  TYR A 103       2.369  11.664   2.971  1.00 97.85           O  
ATOM   1577  HH  TYR A 103       2.200  12.446   2.441  1.00 97.85           H  
ATOM   1578  CZ  TYR A 103       1.497  11.560   4.005  1.00 97.85           C  
ATOM   1579  N   SER A 104      -1.773  13.280  10.379  1.00 97.32           N  
ATOM   1580  H   SER A 104      -1.549  14.126   9.874  1.00 97.32           H  
ATOM   1581  CA  SER A 104      -2.597  13.383  11.591  1.00 97.32           C  
ATOM   1582  HA  SER A 104      -2.124  12.797  12.379  1.00 97.32           H  
ATOM   1583  C   SER A 104      -4.012  12.829  11.419  1.00 97.32           C  
ATOM   1584  CB  SER A 104      -2.678  14.834  12.063  1.00 97.32           C  
ATOM   1585  HB2 SER A 104      -1.670  15.233  12.182  1.00 97.32           H  
ATOM   1586  HB3 SER A 104      -3.187  14.864  13.026  1.00 97.32           H  
ATOM   1587  O   SER A 104      -4.669  12.541  12.414  1.00 97.32           O  
ATOM   1588  OG  SER A 104      -3.394  15.622  11.134  1.00 97.32           O  
ATOM   1589  HG  SER A 104      -3.514  16.504  11.494  1.00 97.32           H  
ATOM   1590  N   THR A 105      -4.479  12.689  10.178  1.00 97.20           N  
ATOM   1591  H   THR A 105      -3.891  12.991   9.415  1.00 97.20           H  
ATOM   1592  CA  THR A 105      -5.738  12.022   9.840  1.00 97.20           C  
ATOM   1593  HA  THR A 105      -6.132  11.502  10.712  1.00 97.20           H  
ATOM   1594  C   THR A 105      -5.479  11.009   8.741  1.00 97.20           C  
ATOM   1595  CB  THR A 105      -6.788  13.032   9.366  1.00 97.20           C  
ATOM   1596  HB  THR A 105      -6.425  13.512   8.458  1.00 97.20           H  
ATOM   1597  O   THR A 105      -4.944  11.366   7.691  1.00 97.20           O  
ATOM   1598  CG2 THR A 105      -8.152  12.405   9.078  1.00 97.20           C  
ATOM   1599 HG21 THR A 105      -8.509  11.873   9.959  1.00 97.20           H  
ATOM   1600 HG22 THR A 105      -8.864  13.188   8.819  1.00 97.20           H  
ATOM   1601 HG23 THR A 105      -8.080  11.712   8.240  1.00 97.20           H  
ATOM   1602  OG1 THR A 105      -6.974  14.016  10.355  1.00 97.20           O  
ATOM   1603  HG1 THR A 105      -6.101  14.209  10.706  1.00 97.20           H  
ATOM   1604  N   PHE A 106      -5.888   9.770   8.985  1.00 96.44           N  
ATOM   1605  H   PHE A 106      -6.191   9.540   9.921  1.00 96.44           H  
ATOM   1606  CA  PHE A 106      -5.927   8.691   8.016  1.00 96.44           C  
ATOM   1607  HA  PHE A 106      -5.950   9.107   7.009  1.00 96.44           H  
ATOM   1608  C   PHE A 106      -7.182   7.848   8.234  1.00 96.44           C  
ATOM   1609  CB  PHE A 106      -4.665   7.842   8.134  1.00 96.44           C  
ATOM   1610  HB2 PHE A 106      -4.563   7.489   9.160  1.00 96.44           H  
ATOM   1611  HB3 PHE A 106      -3.804   8.473   7.910  1.00 96.44           H  
ATOM   1612  O   PHE A 106      -7.455   7.383   9.343  1.00 96.44           O  
ATOM   1613  CG  PHE A 106      -4.664   6.650   7.198  1.00 96.44           C  
ATOM   1614  CD1 PHE A 106      -5.188   5.420   7.633  1.00 96.44           C  
ATOM   1615  HD1 PHE A 106      -5.596   5.334   8.629  1.00 96.44           H  
ATOM   1616  CD2 PHE A 106      -4.161   6.769   5.890  1.00 96.44           C  
ATOM   1617  HD2 PHE A 106      -3.777   7.714   5.538  1.00 96.44           H  
ATOM   1618  CE1 PHE A 106      -5.193   4.308   6.774  1.00 96.44           C  
ATOM   1619  HE1 PHE A 106      -5.605   3.368   7.108  1.00 96.44           H  
ATOM   1620  CE2 PHE A 106      -4.152   5.650   5.037  1.00 96.44           C  
ATOM   1621  HE2 PHE A 106      -3.757   5.731   4.035  1.00 96.44           H  
ATOM   1622  CZ  PHE A 106      -4.668   4.420   5.476  1.00 96.44           C  
ATOM   1623  HZ  PHE A 106      -4.680   3.570   4.810  1.00 96.44           H  
ATOM   1624  N   ASN A 107      -7.937   7.651   7.164  1.00 96.15           N  
ATOM   1625  H   ASN A 107      -7.667   8.083   6.292  1.00 96.15           H  
ATOM   1626  CA  ASN A 107      -9.088   6.767   7.118  1.00 96.15           C  
ATOM   1627  HA  ASN A 107      -8.903   5.896   7.746  1.00 96.15           H  
ATOM   1628  C   ASN A 107      -9.263   6.264   5.684  1.00 96.15           C  
ATOM   1629  CB  ASN A 107     -10.316   7.533   7.648  1.00 96.15           C  
ATOM   1630  HB2 ASN A 107     -10.178   7.752   8.707  1.00 96.15           H  
ATOM   1631  HB3 ASN A 107     -10.414   8.475   7.109  1.00 96.15           H  
ATOM   1632  O   ASN A 107      -8.857   6.940   4.736  1.00 96.15           O  
ATOM   1633  CG  ASN A 107     -11.612   6.770   7.468  1.00 96.15           C  
ATOM   1634  ND2 ASN A 107     -12.063   6.018   8.437  1.00 96.15           N  
ATOM   1635 HD21 ASN A 107     -12.848   5.436   8.182  1.00 96.15           H  
ATOM   1636 HD22 ASN A 107     -11.613   5.952   9.339  1.00 96.15           H  
ATOM   1637  OD1 ASN A 107     -12.243   6.840   6.434  1.00 96.15           O  
ATOM   1638  N   ILE A 108      -9.871   5.092   5.540  1.00 97.20           N  
ATOM   1639  H   ILE A 108     -10.213   4.605   6.356  1.00 97.20           H  
ATOM   1640  CA  ILE A 108     -10.398   4.653   4.252  1.00 97.20           C  
ATOM   1641  HA  ILE A 108     -10.293   5.481   3.551  1.00 97.20           H  
ATOM   1642  C   ILE A 108     -11.892   4.375   4.361  1.00 97.20           C  
ATOM   1643  CB  ILE A 108      -9.612   3.468   3.669  1.00 97.20           C  
ATOM   1644  HB  ILE A 108     -10.015   3.266   2.676  1.00 97.20           H  
ATOM   1645  O   ILE A 108     -12.369   3.965   5.418  1.00 97.20           O  
ATOM   1646  CG1 ILE A 108      -9.780   2.195   4.517  1.00 97.20           C  
ATOM   1647 HG12 ILE A 108      -9.414   2.373   5.528  1.00 97.20           H  
ATOM   1648 HG13 ILE A 108     -10.839   1.945   4.578  1.00 97.20           H  
ATOM   1649  CG2 ILE A 108      -8.136   3.862   3.504  1.00 97.20           C  
ATOM   1650 HG21 ILE A 108      -8.061   4.823   2.995  1.00 97.20           H  
ATOM   1651 HG22 ILE A 108      -7.636   3.117   2.885  1.00 97.20           H  
ATOM   1652 HG23 ILE A 108      -7.640   3.926   4.473  1.00 97.20           H  
ATOM   1653  CD1 ILE A 108      -9.064   0.984   3.923  1.00 97.20           C  
ATOM   1654 HD11 ILE A 108      -7.984   1.129   3.909  1.00 97.20           H  
ATOM   1655 HD12 ILE A 108      -9.423   0.792   2.911  1.00 97.20           H  
ATOM   1656 HD13 ILE A 108      -9.291   0.120   4.547  1.00 97.20           H  
ATOM   1657  N   SER A 109     -12.618   4.578   3.265  1.00 97.79           N  
ATOM   1658  H   SER A 109     -12.173   5.036   2.483  1.00 97.79           H  
ATOM   1659  CA  SER A 109     -14.027   4.190   3.156  1.00 97.79           C  
ATOM   1660  HA  SER A 109     -14.557   4.536   4.044  1.00 97.79           H  
ATOM   1661  C   SER A 109     -14.212   2.665   3.069  1.00 97.79           C  
ATOM   1662  CB  SER A 109     -14.660   4.854   1.936  1.00 97.79           C  
ATOM   1663  HB2 SER A 109     -14.052   4.668   1.050  1.00 97.79           H  
ATOM   1664  HB3 SER A 109     -15.640   4.400   1.789  1.00 97.79           H  
ATOM   1665  O   SER A 109     -13.247   1.910   2.996  1.00 97.79           O  
ATOM   1666  OG  SER A 109     -14.874   6.237   2.100  1.00 97.79           O  
ATOM   1667  HG  SER A 109     -15.819   6.353   1.980  1.00 97.79           H  
ATOM   1668  N   ASN A 110     -15.464   2.202   3.056  1.00 96.86           N  
ATOM   1669  H   ASN A 110     -16.216   2.877   3.060  1.00 96.86           H  
ATOM   1670  CA  ASN A 110     -15.805   0.794   2.828  1.00 96.86           C  
ATOM   1671  HA  ASN A 110     -15.172   0.181   3.470  1.00 96.86           H  
ATOM   1672  C   ASN A 110     -15.536   0.338   1.376  1.00 96.86           C  
ATOM   1673  CB  ASN A 110     -17.271   0.571   3.256  1.00 96.86           C  
ATOM   1674  HB2 ASN A 110     -17.522  -0.487   3.181  1.00 96.86           H  
ATOM   1675  HB3 ASN A 110     -17.375   0.855   4.303  1.00 96.86           H  
ATOM   1676  O   ASN A 110     -15.214   1.138   0.491  1.00 96.86           O  
ATOM   1677  CG  ASN A 110     -18.280   1.357   2.436  1.00 96.86           C  
ATOM   1678  ND2 ASN A 110     -19.336   1.832   3.051  1.00 96.86           N  
ATOM   1679 HD21 ASN A 110     -19.469   1.664   4.038  1.00 96.86           H  
ATOM   1680 HD22 ASN A 110     -19.948   2.407   2.490  1.00 96.86           H  
ATOM   1681  OD1 ASN A 110     -18.148   1.562   1.245  1.00 96.86           O  
ATOM   1682  N   GLU A 111     -15.735  -0.957   1.126  1.00 96.58           N  
ATOM   1683  H   GLU A 111     -15.917  -1.580   1.901  1.00 96.58           H  
ATOM   1684  CA  GLU A 111     -15.580  -1.582  -0.193  1.00 96.58           C  
ATOM   1685  HA  GLU A 111     -14.545  -1.480  -0.519  1.00 96.58           H  
ATOM   1686  C   GLU A 111     -16.482  -0.961  -1.271  1.00 96.58           C  
ATOM   1687  CB  GLU A 111     -15.904  -3.073  -0.047  1.00 96.58           C  
ATOM   1688  HB2 GLU A 111     -15.354  -3.473   0.806  1.00 96.58           H  
ATOM   1689  HB3 GLU A 111     -16.969  -3.185   0.158  1.00 96.58           H  
ATOM   1690  O   GLU A 111     -16.026  -0.700  -2.382  1.00 96.58           O  
ATOM   1691  CG  GLU A 111     -15.534  -3.871  -1.304  1.00 96.58           C  
ATOM   1692  HG2 GLU A 111     -14.485  -3.687  -1.538  1.00 96.58           H  
ATOM   1693  HG3 GLU A 111     -16.134  -3.514  -2.141  1.00 96.58           H  
ATOM   1694  CD  GLU A 111     -15.767  -5.379  -1.140  1.00 96.58           C  
ATOM   1695  OE1 GLU A 111     -15.242  -6.129  -1.991  1.00 96.58           O  
ATOM   1696  OE2 GLU A 111     -16.505  -5.767  -0.204  1.00 96.58           O  
ATOM   1697  N   TYR A 112     -17.741  -0.650  -0.941  1.00 97.32           N  
ATOM   1698  H   TYR A 112     -18.037  -0.828   0.008  1.00 97.32           H  
ATOM   1699  CA  TYR A 112     -18.704  -0.062  -1.884  1.00 97.32           C  
ATOM   1700  HA  TYR A 112     -18.805  -0.730  -2.740  1.00 97.32           H  
ATOM   1701  C   TYR A 112     -18.240   1.299  -2.428  1.00 97.32           C  
ATOM   1702  CB  TYR A 112     -20.068   0.062  -1.189  1.00 97.32           C  
ATOM   1703  HB2 TYR A 112     -20.412  -0.936  -0.916  1.00 97.32           H  
ATOM   1704  HB3 TYR A 112     -19.957   0.633  -0.267  1.00 97.32           H  
ATOM   1705  O   TYR A 112     -18.491   1.650  -3.581  1.00 97.32           O  
ATOM   1706  CG  TYR A 112     -21.130   0.728  -2.040  1.00 97.32           C  
ATOM   1707  CD1 TYR A 112     -21.396   2.105  -1.892  1.00 97.32           C  
ATOM   1708  HD1 TYR A 112     -20.845   2.681  -1.164  1.00 97.32           H  
ATOM   1709  CD2 TYR A 112     -21.819  -0.023  -3.010  1.00 97.32           C  
ATOM   1710  HD2 TYR A 112     -21.595  -1.072  -3.136  1.00 97.32           H  
ATOM   1711  CE1 TYR A 112     -22.352   2.731  -2.714  1.00 97.32           C  
ATOM   1712  HE1 TYR A 112     -22.542   3.789  -2.605  1.00 97.32           H  
ATOM   1713  CE2 TYR A 112     -22.777   0.599  -3.832  1.00 97.32           C  
ATOM   1714  HE2 TYR A 112     -23.302   0.032  -4.588  1.00 97.32           H  
ATOM   1715  OH  TYR A 112     -23.964   2.576  -4.486  1.00 97.32           O  
ATOM   1716  HH  TYR A 112     -24.024   3.515  -4.296  1.00 97.32           H  
ATOM   1717  CZ  TYR A 112     -23.043   1.975  -3.687  1.00 97.32           C  
ATOM   1718  N   GLU A 113     -17.521   2.070  -1.614  1.00 97.82           N  
ATOM   1719  H   GLU A 113     -17.374   1.751  -0.667  1.00 97.82           H  
ATOM   1720  CA  GLU A 113     -16.915   3.335  -2.024  1.00 97.82           C  
ATOM   1721  HA  GLU A 113     -17.529   3.776  -2.810  1.00 97.82           H  
ATOM   1722  C   GLU A 113     -15.506   3.177  -2.622  1.00 97.82           C  
ATOM   1723  CB  GLU A 113     -16.919   4.304  -0.845  1.00 97.82           C  
ATOM   1724  HB2 GLU A 113     -16.402   5.218  -1.138  1.00 97.82           H  
ATOM   1725  HB3 GLU A 113     -16.378   3.833  -0.024  1.00 97.82           H  
ATOM   1726  O   GLU A 113     -14.878   4.182  -2.975  1.00 97.82           O  
ATOM   1727  CG  GLU A 113     -18.333   4.681  -0.388  1.00 97.82           C  
ATOM   1728  HG2 GLU A 113     -18.801   3.849   0.139  1.00 97.82           H  
ATOM   1729  HG3 GLU A 113     -18.938   4.899  -1.269  1.00 97.82           H  
ATOM   1730  CD  GLU A 113     -18.281   5.916   0.516  1.00 97.82           C  
ATOM   1731  OE1 GLU A 113     -18.909   6.927   0.131  1.00 97.82           O  
ATOM   1732  OE2 GLU A 113     -17.563   5.877   1.545  1.00 97.82           O  
ATOM   1733  N   GLY A 114     -15.024   1.940  -2.775  1.00 97.05           N  
ATOM   1734  H   GLY A 114     -15.610   1.167  -2.495  1.00 97.05           H  
ATOM   1735  CA  GLY A 114     -13.724   1.592  -3.345  1.00 97.05           C  
ATOM   1736  HA2 GLY A 114     -13.558   2.151  -4.266  1.00 97.05           H  
ATOM   1737  HA3 GLY A 114     -13.729   0.529  -3.583  1.00 97.05           H  
ATOM   1738  C   GLY A 114     -12.555   1.850  -2.399  1.00 97.05           C  
ATOM   1739  O   GLY A 114     -11.493   2.258  -2.862  1.00 97.05           O  
ATOM   1740  N   TYR A 115     -12.756   1.697  -1.084  1.00 97.75           N  
ATOM   1741  H   TYR A 115     -13.652   1.356  -0.768  1.00 97.75           H  
ATOM   1742  CA  TYR A 115     -11.723   1.926  -0.064  1.00 97.75           C  
ATOM   1743  HA  TYR A 115     -12.231   1.951   0.899  1.00 97.75           H  
ATOM   1744  C   TYR A 115     -11.027   3.289  -0.195  1.00 97.75           C  
ATOM   1745  CB  TYR A 115     -10.750   0.743  -0.020  1.00 97.75           C  
ATOM   1746  HB2 TYR A 115      -9.978   0.942   0.724  1.00 97.75           H  
ATOM   1747  HB3 TYR A 115     -10.250   0.653  -0.984  1.00 97.75           H  
ATOM   1748  O   TYR A 115      -9.808   3.409  -0.065  1.00 97.75           O  
ATOM   1749  CG  TYR A 115     -11.405  -0.574   0.336  1.00 97.75           C  
ATOM   1750  CD1 TYR A 115     -11.925  -0.770   1.632  1.00 97.75           C  
ATOM   1751  HD1 TYR A 115     -11.863   0.021   2.365  1.00 97.75           H  
ATOM   1752  CD2 TYR A 115     -11.454  -1.618  -0.607  1.00 97.75           C  
ATOM   1753  HD2 TYR A 115     -11.065  -1.471  -1.604  1.00 97.75           H  
ATOM   1754  CE1 TYR A 115     -12.483  -2.010   1.994  1.00 97.75           C  
ATOM   1755  HE1 TYR A 115     -12.870  -2.168   2.990  1.00 97.75           H  
ATOM   1756  CE2 TYR A 115     -11.991  -2.868  -0.240  1.00 97.75           C  
ATOM   1757  HE2 TYR A 115     -12.031  -3.684  -0.946  1.00 97.75           H  
ATOM   1758  OH  TYR A 115     -12.977  -4.282   1.427  1.00 97.75           O  
ATOM   1759  HH  TYR A 115     -13.430  -4.282   2.273  1.00 97.75           H  
ATOM   1760  CZ  TYR A 115     -12.498  -3.067   1.063  1.00 97.75           C  
ATOM   1761  N   ARG A 116     -11.815   4.326  -0.504  1.00 98.51           N  
ATOM   1762  H   ARG A 116     -12.798   4.128  -0.628  1.00 98.51           H  
ATOM   1763  CA  ARG A 116     -11.329   5.679  -0.787  1.00 98.51           C  
ATOM   1764  HA  ARG A 116     -10.713   5.631  -1.685  1.00 98.51           H  
ATOM   1765  C   ARG A 116     -10.461   6.227   0.342  1.00 98.51           C  
ATOM   1766  CB  ARG A 116     -12.525   6.599  -1.037  1.00 98.51           C  
ATOM   1767  HB2 ARG A 116     -13.088   6.725  -0.112  1.00 98.51           H  
ATOM   1768  HB3 ARG A 116     -13.172   6.131  -1.780  1.00 98.51           H  
ATOM   1769  O   ARG A 116     -10.899   6.233   1.486  1.00 98.51           O  
ATOM   1770  CG  ARG A 116     -12.064   7.970  -1.550  1.00 98.51           C  
ATOM   1771  HG2 ARG A 116     -11.345   8.413  -0.860  1.00 98.51           H  
ATOM   1772  HG3 ARG A 116     -11.581   7.833  -2.518  1.00 98.51           H  
ATOM   1773  CD  ARG A 116     -13.227   8.948  -1.696  1.00 98.51           C  
ATOM   1774  HD2 ARG A 116     -13.668   9.117  -0.714  1.00 98.51           H  
ATOM   1775  HD3 ARG A 116     -12.824   9.889  -2.068  1.00 98.51           H  
ATOM   1776  NE  ARG A 116     -14.253   8.424  -2.614  1.00 98.51           N  
ATOM   1777  HE  ARG A 116     -14.320   7.417  -2.665  1.00 98.51           H  
ATOM   1778  NH1 ARG A 116     -15.112  10.432  -3.303  1.00 98.51           N  
ATOM   1779 HH11 ARG A 116     -15.763  10.964  -3.863  1.00 98.51           H  
ATOM   1780 HH12 ARG A 116     -14.376  10.884  -2.780  1.00 98.51           H  
ATOM   1781  NH2 ARG A 116     -16.031   8.523  -4.014  1.00 98.51           N  
ATOM   1782 HH21 ARG A 116     -16.751   9.065  -4.470  1.00 98.51           H  
ATOM   1783 HH22 ARG A 116     -16.154   7.532  -3.864  1.00 98.51           H  
ATOM   1784  CZ  ARG A 116     -15.119   9.129  -3.309  1.00 98.51           C  
ATOM   1785  N   LEU A 117      -9.285   6.747   0.001  1.00 98.52           N  
ATOM   1786  H   LEU A 117      -9.015   6.708  -0.972  1.00 98.52           H  
ATOM   1787  CA  LEU A 117      -8.345   7.345   0.942  1.00 98.52           C  
ATOM   1788  HA  LEU A 117      -8.265   6.685   1.806  1.00 98.52           H  
ATOM   1789  C   LEU A 117      -8.814   8.717   1.425  1.00 98.52           C  
ATOM   1790  CB  LEU A 117      -6.969   7.444   0.262  1.00 98.52           C  
ATOM   1791  HB2 LEU A 117      -7.065   8.046  -0.642  1.00 98.52           H  
ATOM   1792  HB3 LEU A 117      -6.668   6.438  -0.033  1.00 98.52           H  
ATOM   1793  O   LEU A 117      -9.098   9.604   0.621  1.00 98.52           O  
ATOM   1794  CG  LEU A 117      -5.834   8.022   1.122  1.00 98.52           C  
ATOM   1795  HG  LEU A 117      -6.091   9.032   1.442  1.00 98.52           H  
ATOM   1796  CD1 LEU A 117      -5.559   7.160   2.353  1.00 98.52           C  
ATOM   1797 HD11 LEU A 117      -4.691   7.552   2.883  1.00 98.52           H  
ATOM   1798 HD12 LEU A 117      -6.411   7.175   3.032  1.00 98.52           H  
ATOM   1799 HD13 LEU A 117      -5.361   6.132   2.049  1.00 98.52           H  
ATOM   1800  CD2 LEU A 117      -4.548   8.092   0.299  1.00 98.52           C  
ATOM   1801 HD21 LEU A 117      -4.260   7.094  -0.029  1.00 98.52           H  
ATOM   1802 HD22 LEU A 117      -4.705   8.718  -0.579  1.00 98.52           H  
ATOM   1803 HD23 LEU A 117      -3.743   8.520   0.897  1.00 98.52           H  
ATOM   1804  N   LEU A 118      -8.782   8.921   2.737  1.00 98.47           N  
ATOM   1805  H   LEU A 118      -8.644   8.122   3.339  1.00 98.47           H  
ATOM   1806  CA  LEU A 118      -8.779  10.230   3.372  1.00 98.47           C  
ATOM   1807  HA  LEU A 118      -8.822  11.001   2.602  1.00 98.47           H  
ATOM   1808  C   LEU A 118      -7.478  10.389   4.156  1.00 98.47           C  
ATOM   1809  CB  LEU A 118     -10.014  10.367   4.275  1.00 98.47           C  
ATOM   1810  HB2 LEU A 118      -9.977   9.580   5.029  1.00 98.47           H  
ATOM   1811  HB3 LEU A 118     -10.913  10.212   3.678  1.00 98.47           H  
ATOM   1812  O   LEU A 118      -7.251   9.692   5.144  1.00 98.47           O  
ATOM   1813  CG  LEU A 118     -10.097  11.734   4.980  1.00 98.47           C  
ATOM   1814  HG  LEU A 118      -9.160  11.946   5.496  1.00 98.47           H  
ATOM   1815  CD1 LEU A 118     -10.382  12.872   3.995  1.00 98.47           C  
ATOM   1816 HD11 LEU A 118      -9.555  12.972   3.292  1.00 98.47           H  
ATOM   1817 HD12 LEU A 118     -10.491  13.811   4.538  1.00 98.47           H  
ATOM   1818 HD13 LEU A 118     -11.298  12.662   3.443  1.00 98.47           H  
ATOM   1819  CD2 LEU A 118     -11.205  11.713   6.030  1.00 98.47           C  
ATOM   1820 HD21 LEU A 118     -10.996  10.936   6.765  1.00 98.47           H  
ATOM   1821 HD22 LEU A 118     -11.256  12.675   6.540  1.00 98.47           H  
ATOM   1822 HD23 LEU A 118     -12.163  11.500   5.555  1.00 98.47           H  
ATOM   1823  N   VAL A 119      -6.640  11.336   3.744  1.00 98.19           N  
ATOM   1824  H   VAL A 119      -6.879  11.861   2.915  1.00 98.19           H  
ATOM   1825  CA  VAL A 119      -5.358  11.611   4.388  1.00 98.19           C  
ATOM   1826  HA  VAL A 119      -5.415  11.225   5.406  1.00 98.19           H  
ATOM   1827  C   VAL A 119      -5.097  13.112   4.486  1.00 98.19           C  
ATOM   1828  CB  VAL A 119      -4.232  10.832   3.688  1.00 98.19           C  
ATOM   1829  HB  VAL A 119      -4.551   9.795   3.585  1.00 98.19           H  
ATOM   1830  O   VAL A 119      -5.330  13.862   3.539  1.00 98.19           O  
ATOM   1831  CG1 VAL A 119      -3.888  11.361   2.292  1.00 98.19           C  
ATOM   1832 HG11 VAL A 119      -4.779  11.336   1.665  1.00 98.19           H  
ATOM   1833 HG12 VAL A 119      -3.132  10.722   1.835  1.00 98.19           H  
ATOM   1834 HG13 VAL A 119      -3.500  12.378   2.341  1.00 98.19           H  
ATOM   1835  CG2 VAL A 119      -2.983  10.829   4.559  1.00 98.19           C  
ATOM   1836 HG21 VAL A 119      -3.212  10.407   5.537  1.00 98.19           H  
ATOM   1837 HG22 VAL A 119      -2.207  10.226   4.089  1.00 98.19           H  
ATOM   1838 HG23 VAL A 119      -2.626  11.854   4.668  1.00 98.19           H  
ATOM   1839  N   SER A 120      -4.637  13.584   5.648  1.00 98.27           N  
ATOM   1840  H   SER A 120      -4.471  12.935   6.403  1.00 98.27           H  
ATOM   1841  CA  SER A 120      -4.261  14.993   5.827  1.00 98.27           C  
ATOM   1842  HA  SER A 120      -3.732  15.314   4.930  1.00 98.27           H  
ATOM   1843  C   SER A 120      -3.319  15.223   7.013  1.00 98.27           C  
ATOM   1844  CB  SER A 120      -5.515  15.873   5.960  1.00 98.27           C  
ATOM   1845  HB2 SER A 120      -6.207  15.664   5.145  1.00 98.27           H  
ATOM   1846  HB3 SER A 120      -5.224  16.922   5.891  1.00 98.27           H  
ATOM   1847  O   SER A 120      -3.054  14.323   7.813  1.00 98.27           O  
ATOM   1848  OG  SER A 120      -6.165  15.668   7.194  1.00 98.27           O  
ATOM   1849  HG  SER A 120      -6.578  14.802   7.171  1.00 98.27           H  
ATOM   1850  N   GLY A 121      -2.804  16.453   7.115  1.00 98.03           N  
ATOM   1851  H   GLY A 121      -3.076  17.138   6.425  1.00 98.03           H  
ATOM   1852  CA  GLY A 121      -1.964  16.891   8.230  1.00 98.03           C  
ATOM   1853  HA2 GLY A 121      -2.452  16.638   9.171  1.00 98.03           H  
ATOM   1854  HA3 GLY A 121      -1.845  17.973   8.182  1.00 98.03           H  
ATOM   1855  C   GLY A 121      -0.576  16.262   8.217  1.00 98.03           C  
ATOM   1856  O   GLY A 121      -0.141  15.711   9.229  1.00 98.03           O  
ATOM   1857  N   TYR A 122       0.087  16.325   7.060  1.00 98.61           N  
ATOM   1858  H   TYR A 122      -0.351  16.770   6.267  1.00 98.61           H  
ATOM   1859  CA  TYR A 122       1.440  15.818   6.874  1.00 98.61           C  
ATOM   1860  HA  TYR A 122       1.419  14.750   7.088  1.00 98.61           H  
ATOM   1861  C   TYR A 122       2.462  16.490   7.806  1.00 98.61           C  
ATOM   1862  CB  TYR A 122       1.862  15.955   5.408  1.00 98.61           C  
ATOM   1863  HB2 TYR A 122       1.588  16.946   5.044  1.00 98.61           H  
ATOM   1864  HB3 TYR A 122       1.303  15.224   4.823  1.00 98.61           H  
ATOM   1865  O   TYR A 122       2.463  17.706   8.007  1.00 98.61           O  
ATOM   1866  CG  TYR A 122       3.350  15.753   5.179  1.00 98.61           C  
ATOM   1867  CD1 TYR A 122       4.198  16.877   5.152  1.00 98.61           C  
ATOM   1868  HD1 TYR A 122       3.771  17.866   5.238  1.00 98.61           H  
ATOM   1869  CD2 TYR A 122       3.896  14.459   5.058  1.00 98.61           C  
ATOM   1870  HD2 TYR A 122       3.243  13.599   5.054  1.00 98.61           H  
ATOM   1871  CE1 TYR A 122       5.589  16.716   5.037  1.00 98.61           C  
ATOM   1872  HE1 TYR A 122       6.232  17.584   5.031  1.00 98.61           H  
ATOM   1873  CE2 TYR A 122       5.289  14.295   4.924  1.00 98.61           C  
ATOM   1874  HE2 TYR A 122       5.721  13.312   4.807  1.00 98.61           H  
ATOM   1875  OH  TYR A 122       7.486  15.268   4.905  1.00 98.61           O  
ATOM   1876  HH  TYR A 122       7.927  16.099   5.092  1.00 98.61           H  
ATOM   1877  CZ  TYR A 122       6.136  15.421   4.934  1.00 98.61           C  
ATOM   1878  N   LEU A 123       3.385  15.675   8.310  1.00 98.26           N  
ATOM   1879  H   LEU A 123       3.234  14.688   8.157  1.00 98.26           H  
ATOM   1880  CA  LEU A 123       4.616  16.052   8.989  1.00 98.26           C  
ATOM   1881  HA  LEU A 123       4.961  17.013   8.607  1.00 98.26           H  
ATOM   1882  C   LEU A 123       5.671  14.974   8.715  1.00 98.26           C  
ATOM   1883  CB  LEU A 123       4.328  16.147  10.498  1.00 98.26           C  
ATOM   1884  HB2 LEU A 123       3.980  15.168  10.829  1.00 98.26           H  
ATOM   1885  HB3 LEU A 123       3.516  16.855  10.668  1.00 98.26           H  
ATOM   1886  O   LEU A 123       5.394  13.788   8.864  1.00 98.26           O  
ATOM   1887  CG  LEU A 123       5.549  16.557  11.343  1.00 98.26           C  
ATOM   1888  HG  LEU A 123       6.448  16.062  10.978  1.00 98.26           H  
ATOM   1889  CD1 LEU A 123       5.771  18.068  11.304  1.00 98.26           C  
ATOM   1890 HD11 LEU A 123       6.643  18.331  11.903  1.00 98.26           H  
ATOM   1891 HD12 LEU A 123       4.895  18.587  11.694  1.00 98.26           H  
ATOM   1892 HD13 LEU A 123       5.940  18.391  10.277  1.00 98.26           H  
ATOM   1893  CD2 LEU A 123       5.361  16.121  12.795  1.00 98.26           C  
ATOM   1894 HD21 LEU A 123       5.233  15.039  12.838  1.00 98.26           H  
ATOM   1895 HD22 LEU A 123       4.482  16.609  13.216  1.00 98.26           H  
ATOM   1896 HD23 LEU A 123       6.242  16.396  13.376  1.00 98.26           H  
ATOM   1897  N   GLY A 124       6.907  15.348   8.405  1.00 98.16           N  
ATOM   1898  H   GLY A 124       7.117  16.319   8.223  1.00 98.16           H  
ATOM   1899  CA  GLY A 124       7.970  14.360   8.237  1.00 98.16           C  
ATOM   1900  HA2 GLY A 124       7.604  13.540   7.619  1.00 98.16           H  
ATOM   1901  HA3 GLY A 124       8.245  13.955   9.211  1.00 98.16           H  
ATOM   1902  C   GLY A 124       9.220  14.911   7.578  1.00 98.16           C  
ATOM   1903  O   GLY A 124       9.267  16.077   7.183  1.00 98.16           O  
ATOM   1904  N   ASN A 125      10.232  14.055   7.454  1.00 98.37           N  
ATOM   1905  H   ASN A 125      10.083  13.099   7.745  1.00 98.37           H  
ATOM   1906  CA  ASN A 125      11.478  14.354   6.743  1.00 98.37           C  
ATOM   1907  HA  ASN A 125      11.532  15.429   6.573  1.00 98.37           H  
ATOM   1908  C   ASN A 125      11.542  13.712   5.343  1.00 98.37           C  
ATOM   1909  CB  ASN A 125      12.682  13.974   7.627  1.00 98.37           C  
ATOM   1910  HB2 ASN A 125      13.585  14.371   7.164  1.00 98.37           H  
ATOM   1911  HB3 ASN A 125      12.574  14.428   8.612  1.00 98.37           H  
ATOM   1912  O   ASN A 125      12.538  13.892   4.648  1.00 98.37           O  
ATOM   1913  CG  ASN A 125      12.862  12.475   7.798  1.00 98.37           C  
ATOM   1914  ND2 ASN A 125      14.004  12.032   8.271  1.00 98.37           N  
ATOM   1915 HD21 ASN A 125      14.763  12.674   8.449  1.00 98.37           H  
ATOM   1916 HD22 ASN A 125      14.146  11.032   8.255  1.00 98.37           H  
ATOM   1917  OD1 ASN A 125      11.986  11.681   7.521  1.00 98.37           O  
ATOM   1918  N   ALA A 126      10.507  12.973   4.935  1.00 98.29           N  
ATOM   1919  H   ALA A 126       9.765  12.780   5.592  1.00 98.29           H  
ATOM   1920  CA  ALA A 126      10.420  12.309   3.634  1.00 98.29           C  
ATOM   1921  HA  ALA A 126      11.397  11.914   3.355  1.00 98.29           H  
ATOM   1922  C   ALA A 126       9.946  13.225   2.487  1.00 98.29           C  
ATOM   1923  CB  ALA A 126       9.452  11.140   3.812  1.00 98.29           C  
ATOM   1924  HB1 ALA A 126       9.351  10.608   2.866  1.00 98.29           H  
ATOM   1925  HB2 ALA A 126       9.811  10.453   4.578  1.00 98.29           H  
ATOM   1926  HB3 ALA A 126       8.470  11.516   4.098  1.00 98.29           H  
ATOM   1927  O   ALA A 126      10.064  12.867   1.314  1.00 98.29           O  
ATOM   1928  N   GLY A 127       9.361  14.383   2.806  1.00 98.47           N  
ATOM   1929  H   GLY A 127       9.227  14.560   3.791  1.00 98.47           H  
ATOM   1930  CA  GLY A 127       8.468  15.100   1.889  1.00 98.47           C  
ATOM   1931  HA2 GLY A 127       8.291  16.105   2.274  1.00 98.47           H  
ATOM   1932  HA3 GLY A 127       8.921  15.188   0.902  1.00 98.47           H  
ATOM   1933  C   GLY A 127       7.118  14.384   1.761  1.00 98.47           C  
ATOM   1934  O   GLY A 127       7.000  13.208   2.104  1.00 98.47           O  
ATOM   1935  N   ASP A 128       6.089  15.090   1.304  1.00 98.46           N  
ATOM   1936  H   ASP A 128       6.225  16.032   0.965  1.00 98.46           H  
ATOM   1937  CA  ASP A 128       4.743  14.527   1.178  1.00 98.46           C  
ATOM   1938  HA  ASP A 128       4.628  13.701   1.880  1.00 98.46           H  
ATOM   1939  C   ASP A 128       4.519  13.992  -0.239  1.00 98.46           C  
ATOM   1940  CB  ASP A 128       3.700  15.585   1.555  1.00 98.46           C  
ATOM   1941  HB2 ASP A 128       3.648  16.353   0.784  1.00 98.46           H  
ATOM   1942  HB3 ASP A 128       4.017  16.071   2.478  1.00 98.46           H  
ATOM   1943  O   ASP A 128       4.395  14.776  -1.173  1.00 98.46           O  
ATOM   1944  CG  ASP A 128       2.308  14.984   1.775  1.00 98.46           C  
ATOM   1945  OD1 ASP A 128       2.087  13.788   1.447  1.00 98.46           O  
ATOM   1946  OD2 ASP A 128       1.469  15.711   2.344  1.00 98.46           O  
ATOM   1947  N   SER A 129       4.493  12.665  -0.393  1.00 98.52           N  
ATOM   1948  H   SER A 129       4.614  12.085   0.425  1.00 98.52           H  
ATOM   1949  CA  SER A 129       4.198  11.991  -1.668  1.00 98.52           C  
ATOM   1950  HA  SER A 129       4.074  12.738  -2.452  1.00 98.52           H  
ATOM   1951  C   SER A 129       2.878  11.205  -1.634  1.00 98.52           C  
ATOM   1952  CB  SER A 129       5.358  11.082  -2.091  1.00 98.52           C  
ATOM   1953  HB2 SER A 129       5.101  10.600  -3.034  1.00 98.52           H  
ATOM   1954  HB3 SER A 129       5.502  10.304  -1.341  1.00 98.52           H  
ATOM   1955  O   SER A 129       2.655  10.354  -2.491  1.00 98.52           O  
ATOM   1956  OG  SER A 129       6.566  11.799  -2.281  1.00 98.52           O  
ATOM   1957  HG  SER A 129       6.704  12.366  -1.518  1.00 98.52           H  
ATOM   1958  N   LEU A 130       2.013  11.450  -0.638  1.00 98.21           N  
ATOM   1959  H   LEU A 130       2.249  12.170   0.030  1.00 98.21           H  
ATOM   1960  CA  LEU A 130       0.696  10.801  -0.527  1.00 98.21           C  
ATOM   1961  HA  LEU A 130       0.579  10.097  -1.351  1.00 98.21           H  
ATOM   1962  C   LEU A 130      -0.461  11.802  -0.644  1.00 98.21           C  
ATOM   1963  CB  LEU A 130       0.632  10.013   0.794  1.00 98.21           C  
ATOM   1964  HB2 LEU A 130       0.545  10.743   1.599  1.00 98.21           H  
ATOM   1965  HB3 LEU A 130       1.559   9.454   0.917  1.00 98.21           H  
ATOM   1966  O   LEU A 130      -1.567  11.416  -1.016  1.00 98.21           O  
ATOM   1967  CG  LEU A 130      -0.550   9.038   0.944  1.00 98.21           C  
ATOM   1968  HG  LEU A 130      -1.488   9.586   0.857  1.00 98.21           H  
ATOM   1969  CD1 LEU A 130      -0.535   7.919  -0.095  1.00 98.21           C  
ATOM   1970 HD11 LEU A 130       0.422   7.399  -0.071  1.00 98.21           H  
ATOM   1971 HD12 LEU A 130      -1.339   7.210   0.107  1.00 98.21           H  
ATOM   1972 HD13 LEU A 130      -0.691   8.328  -1.093  1.00 98.21           H  
ATOM   1973  CD2 LEU A 130      -0.500   8.394   2.332  1.00 98.21           C  
ATOM   1974 HD21 LEU A 130       0.386   7.764   2.416  1.00 98.21           H  
ATOM   1975 HD22 LEU A 130      -1.391   7.785   2.482  1.00 98.21           H  
ATOM   1976 HD23 LEU A 130      -0.461   9.168   3.098  1.00 98.21           H  
ATOM   1977  N   ALA A 131      -0.235  13.091  -0.364  1.00 97.98           N  
ATOM   1978  H   ALA A 131       0.660  13.361   0.019  1.00 97.98           H  
ATOM   1979  CA  ALA A 131      -1.289  14.106  -0.429  1.00 97.98           C  
ATOM   1980  HA  ALA A 131      -2.059  13.849   0.298  1.00 97.98           H  
ATOM   1981  C   ALA A 131      -1.983  14.204  -1.795  1.00 97.98           C  
ATOM   1982  CB  ALA A 131      -0.702  15.464  -0.046  1.00 97.98           C  
ATOM   1983  HB1 ALA A 131      -1.417  16.254  -0.271  1.00 97.98           H  
ATOM   1984  HB2 ALA A 131       0.226  15.650  -0.587  1.00 97.98           H  
ATOM   1985  HB3 ALA A 131      -0.518  15.473   1.028  1.00 97.98           H  
ATOM   1986  O   ALA A 131      -3.195  14.416  -1.840  1.00 97.98           O  
ATOM   1987  N   SER A 132      -1.256  14.021  -2.901  1.00 97.51           N  
ATOM   1988  H   SER A 132      -0.272  13.811  -2.817  1.00 97.51           H  
ATOM   1989  CA  SER A 132      -1.831  14.040  -4.256  1.00 97.51           C  
ATOM   1990  HA  SER A 132      -2.363  14.981  -4.395  1.00 97.51           H  
ATOM   1991  C   SER A 132      -2.838  12.913  -4.509  1.00 97.51           C  
ATOM   1992  CB  SER A 132      -0.707  13.971  -5.293  1.00 97.51           C  
ATOM   1993  HB2 SER A 132      -1.132  13.910  -6.296  1.00 97.51           H  
ATOM   1994  HB3 SER A 132      -0.101  14.874  -5.225  1.00 97.51           H  
ATOM   1995  O   SER A 132      -3.673  13.030  -5.404  1.00 97.51           O  
ATOM   1996  OG  SER A 132       0.114  12.850  -5.054  1.00 97.51           O  
ATOM   1997  HG  SER A 132       1.010  13.186  -4.970  1.00 97.51           H  
ATOM   1998  N   GLN A 133      -2.790  11.856  -3.698  1.00 97.76           N  
ATOM   1999  H   GLN A 133      -2.074  11.847  -2.986  1.00 97.76           H  
ATOM   2000  CA  GLN A 133      -3.641  10.670  -3.779  1.00 97.76           C  
ATOM   2001  HA  GLN A 133      -4.065  10.596  -4.781  1.00 97.76           H  
ATOM   2002  C   GLN A 133      -4.821  10.727  -2.798  1.00 97.76           C  
ATOM   2003  CB  GLN A 133      -2.762   9.439  -3.540  1.00 97.76           C  
ATOM   2004  HB2 GLN A 133      -2.327   9.483  -2.542  1.00 97.76           H  
ATOM   2005  HB3 GLN A 133      -3.379   8.542  -3.597  1.00 97.76           H  
ATOM   2006  O   GLN A 133      -5.673   9.838  -2.784  1.00 97.76           O  
ATOM   2007  CG  GLN A 133      -1.639   9.368  -4.586  1.00 97.76           C  
ATOM   2008  HG2 GLN A 133      -2.077   9.296  -5.582  1.00 97.76           H  
ATOM   2009  HG3 GLN A 133      -1.015  10.261  -4.549  1.00 97.76           H  
ATOM   2010  CD  GLN A 133      -0.734   8.184  -4.353  1.00 97.76           C  
ATOM   2011  NE2 GLN A 133      -1.132   7.034  -4.815  1.00 97.76           N  
ATOM   2012 HE21 GLN A 133      -0.565   6.229  -4.592  1.00 97.76           H  
ATOM   2013 HE22 GLN A 133      -2.079   6.945  -5.156  1.00 97.76           H  
ATOM   2014  OE1 GLN A 133       0.340   8.274  -3.780  1.00 97.76           O  
ATOM   2015  N   ASN A 134      -4.907  11.780  -1.980  1.00 98.57           N  
ATOM   2016  H   ASN A 134      -4.202  12.500  -2.047  1.00 98.57           H  
ATOM   2017  CA  ASN A 134      -6.048  12.002  -1.105  1.00 98.57           C  
ATOM   2018  HA  ASN A 134      -6.110  11.168  -0.406  1.00 98.57           H  
ATOM   2019  C   ASN A 134      -7.357  12.051  -1.915  1.00 98.57           C  
ATOM   2020  CB  ASN A 134      -5.827  13.299  -0.318  1.00 98.57           C  
ATOM   2021  HB2 ASN A 134      -5.784  14.133  -1.019  1.00 98.57           H  
ATOM   2022  HB3 ASN A 134      -4.880  13.256   0.220  1.00 98.57           H  
ATOM   2023  O   ASN A 134      -7.463  12.763  -2.914  1.00 98.57           O  
ATOM   2024  CG  ASN A 134      -6.936  13.538   0.685  1.00 98.57           C  
ATOM   2025  ND2 ASN A 134      -7.387  14.760   0.829  1.00 98.57           N  
ATOM   2026 HD21 ASN A 134      -6.973  15.509   0.293  1.00 98.57           H  
ATOM   2027 HD22 ASN A 134      -8.109  14.890   1.524  1.00 98.57           H  
ATOM   2028  OD1 ASN A 134      -7.432  12.636   1.338  1.00 98.57           O  
ATOM   2029  N   GLY A 135      -8.368  11.312  -1.466  1.00 98.59           N  
ATOM   2030  H   GLY A 135      -8.244  10.778  -0.618  1.00 98.59           H  
ATOM   2031  CA  GLY A 135      -9.663  11.185  -2.131  1.00 98.59           C  
ATOM   2032  HA2 GLY A 135     -10.404  10.911  -1.380  1.00 98.59           H  
ATOM   2033  HA3 GLY A 135      -9.942  12.147  -2.559  1.00 98.59           H  
ATOM   2034  C   GLY A 135      -9.721  10.138  -3.246  1.00 98.59           C  
ATOM   2035  O   GLY A 135     -10.809   9.932  -3.788  1.00 98.59           O  
ATOM   2036  N   MET A 136      -8.611   9.477  -3.588  1.00 98.62           N  
ATOM   2037  H   MET A 136      -7.743   9.679  -3.113  1.00 98.62           H  
ATOM   2038  CA  MET A 136      -8.595   8.412  -4.596  1.00 98.62           C  
ATOM   2039  HA  MET A 136      -9.272   8.685  -5.406  1.00 98.62           H  
ATOM   2040  C   MET A 136      -9.096   7.087  -4.033  1.00 98.62           C  
ATOM   2041  CB  MET A 136      -7.202   8.236  -5.206  1.00 98.62           C  
ATOM   2042  HB2 MET A 136      -7.229   7.407  -5.913  1.00 98.62           H  
ATOM   2043  HB3 MET A 136      -6.488   7.982  -4.422  1.00 98.62           H  
ATOM   2044  O   MET A 136      -8.972   6.805  -2.840  1.00 98.62           O  
ATOM   2045  CG  MET A 136      -6.707   9.478  -5.945  1.00 98.62           C  
ATOM   2046  HG2 MET A 136      -5.730   9.209  -6.349  1.00 98.62           H  
ATOM   2047  HG3 MET A 136      -6.562  10.296  -5.239  1.00 98.62           H  
ATOM   2048  SD  MET A 136      -7.744  10.054  -7.323  1.00 98.62           S  
ATOM   2049  CE  MET A 136      -8.750  11.328  -6.522  1.00 98.62           C  
ATOM   2050  HE1 MET A 136      -9.267  11.906  -7.288  1.00 98.62           H  
ATOM   2051  HE2 MET A 136      -8.111  11.988  -5.935  1.00 98.62           H  
ATOM   2052  HE3 MET A 136      -9.492  10.862  -5.874  1.00 98.62           H  
ATOM   2053  N   LYS A 137      -9.682   6.275  -4.910  1.00 98.50           N  
ATOM   2054  H   LYS A 137      -9.622   6.530  -5.885  1.00 98.50           H  
ATOM   2055  CA  LYS A 137     -10.082   4.896  -4.619  1.00 98.50           C  
ATOM   2056  HA  LYS A 137     -10.452   4.799  -3.599  1.00 98.50           H  
ATOM   2057  C   LYS A 137      -8.886   3.960  -4.755  1.00 98.50           C  
ATOM   2058  CB  LYS A 137     -11.179   4.493  -5.593  1.00 98.50           C  
ATOM   2059  HB2 LYS A 137     -10.831   4.749  -6.593  1.00 98.50           H  
ATOM   2060  HB3 LYS A 137     -11.333   3.416  -5.529  1.00 98.50           H  
ATOM   2061  O   LYS A 137      -7.887   4.312  -5.371  1.00 98.50           O  
ATOM   2062  CG  LYS A 137     -12.509   5.205  -5.333  1.00 98.50           C  
ATOM   2063  HG2 LYS A 137     -12.842   4.988  -4.318  1.00 98.50           H  
ATOM   2064  HG3 LYS A 137     -12.395   6.282  -5.459  1.00 98.50           H  
ATOM   2065  CD  LYS A 137     -13.518   4.668  -6.349  1.00 98.50           C  
ATOM   2066  HD2 LYS A 137     -13.161   4.895  -7.354  1.00 98.50           H  
ATOM   2067  HD3 LYS A 137     -13.575   3.584  -6.243  1.00 98.50           H  
ATOM   2068  CE  LYS A 137     -14.908   5.263  -6.155  1.00 98.50           C  
ATOM   2069  HE2 LYS A 137     -14.859   6.338  -6.334  1.00 98.50           H  
ATOM   2070  HE3 LYS A 137     -15.213   5.078  -5.126  1.00 98.50           H  
ATOM   2071  NZ  LYS A 137     -15.846   4.606  -7.096  1.00 98.50           N  
ATOM   2072  HZ1 LYS A 137     -15.538   4.739  -8.048  1.00 98.50           H  
ATOM   2073  HZ2 LYS A 137     -16.796   4.932  -6.987  1.00 98.50           H  
ATOM   2074  HZ3 LYS A 137     -15.834   3.609  -6.933  1.00 98.50           H  
ATOM   2075  N   PHE A 138      -8.988   2.783  -4.154  1.00 96.99           N  
ATOM   2076  H   PHE A 138      -9.853   2.543  -3.691  1.00 96.99           H  
ATOM   2077  CA  PHE A 138      -7.969   1.752  -4.276  1.00 96.99           C  
ATOM   2078  HA  PHE A 138      -6.987   2.224  -4.272  1.00 96.99           H  
ATOM   2079  C   PHE A 138      -8.146   1.004  -5.602  1.00 96.99           C  
ATOM   2080  CB  PHE A 138      -8.055   0.822  -3.063  1.00 96.99           C  
ATOM   2081  HB2 PHE A 138      -8.271   1.421  -2.178  1.00 96.99           H  
ATOM   2082  HB3 PHE A 138      -8.883   0.125  -3.190  1.00 96.99           H  
ATOM   2083  O   PHE A 138      -9.233   0.477  -5.860  1.00 96.99           O  
ATOM   2084  CG  PHE A 138      -6.778   0.057  -2.794  1.00 96.99           C  
ATOM   2085  CD1 PHE A 138      -6.563  -1.217  -3.349  1.00 96.99           C  
ATOM   2086  HD1 PHE A 138      -7.296  -1.649  -4.013  1.00 96.99           H  
ATOM   2087  CD2 PHE A 138      -5.799   0.628  -1.965  1.00 96.99           C  
ATOM   2088  HD2 PHE A 138      -5.951   1.620  -1.566  1.00 96.99           H  
ATOM   2089  CE1 PHE A 138      -5.390  -1.927  -3.034  1.00 96.99           C  
ATOM   2090  HE1 PHE A 138      -5.230  -2.907  -3.457  1.00 96.99           H  
ATOM   2091  CE2 PHE A 138      -4.628  -0.077  -1.647  1.00 96.99           C  
ATOM   2092  HE2 PHE A 138      -3.887   0.372  -1.002  1.00 96.99           H  
ATOM   2093  CZ  PHE A 138      -4.431  -1.365  -2.172  1.00 96.99           C  
ATOM   2094  HZ  PHE A 138      -3.536  -1.917  -1.926  1.00 96.99           H  
ATOM   2095  N   SER A 139      -7.083   0.948  -6.402  1.00 94.98           N  
ATOM   2096  H   SER A 139      -6.243   1.439  -6.132  1.00 94.98           H  
ATOM   2097  CA  SER A 139      -7.032   0.186  -7.653  1.00 94.98           C  
ATOM   2098  HA  SER A 139      -8.031  -0.182  -7.888  1.00 94.98           H  
ATOM   2099  C   SER A 139      -6.110  -1.018  -7.513  1.00 94.98           C  
ATOM   2100  CB  SER A 139      -6.583   1.036  -8.846  1.00 94.98           C  
ATOM   2101  HB2 SER A 139      -6.673   0.452  -9.762  1.00 94.98           H  
ATOM   2102  HB3 SER A 139      -5.540   1.322  -8.716  1.00 94.98           H  
ATOM   2103  O   SER A 139      -5.094  -0.978  -6.811  1.00 94.98           O  
ATOM   2104  OG  SER A 139      -7.365   2.200  -8.959  1.00 94.98           O  
ATOM   2105  HG  SER A 139      -7.084   2.676  -9.744  1.00 94.98           H  
ATOM   2106  N   THR A 140      -6.465  -2.085  -8.217  1.00 92.28           N  
ATOM   2107  H   THR A 140      -7.298  -2.014  -8.782  1.00 92.28           H  
ATOM   2108  CA  THR A 140      -5.688  -3.316  -8.380  1.00 92.28           C  
ATOM   2109  HA  THR A 140      -4.666  -3.150  -8.039  1.00 92.28           H  
ATOM   2110  C   THR A 140      -5.621  -3.679  -9.861  1.00 92.28           C  
ATOM   2111  CB  THR A 140      -6.284  -4.486  -7.575  1.00 92.28           C  
ATOM   2112  HB  THR A 140      -5.721  -5.392  -7.800  1.00 92.28           H  
ATOM   2113  O   THR A 140      -6.266  -3.061 -10.708  1.00 92.28           O  
ATOM   2114  CG2 THR A 140      -6.207  -4.234  -6.069  1.00 92.28           C  
ATOM   2115 HG21 THR A 140      -5.181  -3.992  -5.789  1.00 92.28           H  
ATOM   2116 HG22 THR A 140      -6.517  -5.140  -5.549  1.00 92.28           H  
ATOM   2117 HG23 THR A 140      -6.867  -3.411  -5.796  1.00 92.28           H  
ATOM   2118  OG1 THR A 140      -7.632  -4.695  -7.911  1.00 92.28           O  
ATOM   2119  HG1 THR A 140      -7.745  -5.593  -8.232  1.00 92.28           H  
ATOM   2120  N   PHE A 141      -4.827  -4.691 -10.210  1.00 90.25           N  
ATOM   2121  H   PHE A 141      -4.327  -5.200  -9.496  1.00 90.25           H  
ATOM   2122  CA  PHE A 141      -4.664  -5.097 -11.609  1.00 90.25           C  
ATOM   2123  HA  PHE A 141      -4.307  -4.235 -12.174  1.00 90.25           H  
ATOM   2124  C   PHE A 141      -5.980  -5.563 -12.268  1.00 90.25           C  
ATOM   2125  CB  PHE A 141      -3.604  -6.203 -11.678  1.00 90.25           C  
ATOM   2126  HB2 PHE A 141      -3.271  -6.295 -12.712  1.00 90.25           H  
ATOM   2127  HB3 PHE A 141      -2.736  -5.919 -11.084  1.00 90.25           H  
ATOM   2128  O   PHE A 141      -6.088  -5.561 -13.492  1.00 90.25           O  
ATOM   2129  CG  PHE A 141      -4.122  -7.552 -11.225  1.00 90.25           C  
ATOM   2130  CD1 PHE A 141      -4.040  -7.930  -9.876  1.00 90.25           C  
ATOM   2131  HD1 PHE A 141      -3.579  -7.277  -9.150  1.00 90.25           H  
ATOM   2132  CD2 PHE A 141      -4.748  -8.403 -12.155  1.00 90.25           C  
ATOM   2133  HD2 PHE A 141      -4.836  -8.096 -13.187  1.00 90.25           H  
ATOM   2134  CE1 PHE A 141      -4.579  -9.160  -9.474  1.00 90.25           C  
ATOM   2135  HE1 PHE A 141      -4.486  -9.472  -8.444  1.00 90.25           H  
ATOM   2136  CE2 PHE A 141      -5.297  -9.625 -11.744  1.00 90.25           C  
ATOM   2137  HE2 PHE A 141      -5.798 -10.261 -12.458  1.00 90.25           H  
ATOM   2138  CZ  PHE A 141      -5.214 -10.001 -10.399  1.00 90.25           C  
ATOM   2139  HZ  PHE A 141      -5.642 -10.944 -10.092  1.00 90.25           H  
ATOM   2140  N   ASP A 142      -6.959  -6.001 -11.472  1.00 91.48           N  
ATOM   2141  H   ASP A 142      -6.790  -6.056 -10.478  1.00 91.48           H  
ATOM   2142  CA  ASP A 142      -8.262  -6.504 -11.910  1.00 91.48           C  
ATOM   2143  HA  ASP A 142      -8.232  -6.663 -12.988  1.00 91.48           H  
ATOM   2144  C   ASP A 142      -9.425  -5.536 -11.656  1.00 91.48           C  
ATOM   2145  CB  ASP A 142      -8.522  -7.868 -11.253  1.00 91.48           C  
ATOM   2146  HB2 ASP A 142      -9.451  -8.268 -11.658  1.00 91.48           H  
ATOM   2147  HB3 ASP A 142      -7.730  -8.557 -11.547  1.00 91.48           H  
ATOM   2148  O   ASP A 142     -10.507  -5.734 -12.212  1.00 91.48           O  
ATOM   2149  CG  ASP A 142      -8.614  -7.856  -9.719  1.00 91.48           C  
ATOM   2150  OD1 ASP A 142      -7.920  -7.034  -9.067  1.00 91.48           O  
ATOM   2151  OD2 ASP A 142      -9.356  -8.728  -9.217  1.00 91.48           O  
ATOM   2152  N   ILE A 143      -9.212  -4.488 -10.856  1.00 93.77           N  
ATOM   2153  H   ILE A 143      -8.298  -4.379 -10.441  1.00 93.77           H  
ATOM   2154  CA  ILE A 143     -10.211  -3.464 -10.547  1.00 93.77           C  
ATOM   2155  HA  ILE A 143     -11.036  -3.547 -11.254  1.00 93.77           H  
ATOM   2156  C   ILE A 143      -9.576  -2.088 -10.730  1.00 93.77           C  
ATOM   2157  CB  ILE A 143     -10.800  -3.646  -9.130  1.00 93.77           C  
ATOM   2158  HB  ILE A 143     -10.011  -3.489  -8.394  1.00 93.77           H  
ATOM   2159  O   ILE A 143      -8.820  -1.609  -9.882  1.00 93.77           O  
ATOM   2160  CG1 ILE A 143     -11.375  -5.068  -8.931  1.00 93.77           C  
ATOM   2161 HG12 ILE A 143     -10.578  -5.797  -9.076  1.00 93.77           H  
ATOM   2162 HG13 ILE A 143     -12.148  -5.259  -9.675  1.00 93.77           H  
ATOM   2163  CG2 ILE A 143     -11.892  -2.585  -8.907  1.00 93.77           C  
ATOM   2164 HG21 ILE A 143     -12.705  -2.719  -9.621  1.00 93.77           H  
ATOM   2165 HG22 ILE A 143     -11.479  -1.583  -9.023  1.00 93.77           H  
ATOM   2166 HG23 ILE A 143     -12.285  -2.660  -7.893  1.00 93.77           H  
ATOM   2167  CD1 ILE A 143     -11.951  -5.330  -7.534  1.00 93.77           C  
ATOM   2168 HD11 ILE A 143     -11.226  -5.038  -6.774  1.00 93.77           H  
ATOM   2169 HD12 ILE A 143     -12.880  -4.778  -7.391  1.00 93.77           H  
ATOM   2170 HD13 ILE A 143     -12.161  -6.394  -7.427  1.00 93.77           H  
ATOM   2171  N   ASP A 144      -9.913  -1.451 -11.846  1.00 96.26           N  
ATOM   2172  H   ASP A 144     -10.546  -1.897 -12.494  1.00 96.26           H  
ATOM   2173  CA  ASP A 144      -9.460  -0.107 -12.175  1.00 96.26           C  
ATOM   2174  HA  ASP A 144      -8.468   0.049 -11.751  1.00 96.26           H  
ATOM   2175  C   ASP A 144     -10.412   0.945 -11.584  1.00 96.26           C  
ATOM   2176  CB  ASP A 144      -9.323   0.016 -13.693  1.00 96.26           C  
ATOM   2177  HB2 ASP A 144      -8.743  -0.829 -14.065  1.00 96.26           H  
ATOM   2178  HB3 ASP A 144     -10.309  -0.023 -14.156  1.00 96.26           H  
ATOM   2179  O   ASP A 144     -11.569   1.081 -11.995  1.00 96.26           O  
ATOM   2180  CG  ASP A 144      -8.617   1.305 -14.102  1.00 96.26           C  
ATOM   2181  OD1 ASP A 144      -8.375   2.135 -13.195  1.00 96.26           O  
ATOM   2182  OD2 ASP A 144      -8.329   1.376 -15.315  1.00 96.26           O  
ATOM   2183  N   HIS A 145      -9.930   1.656 -10.570  1.00 97.44           N  
ATOM   2184  H   HIS A 145      -8.970   1.496 -10.299  1.00 97.44           H  
ATOM   2185  CA  HIS A 145     -10.630   2.764  -9.930  1.00 97.44           C  
ATOM   2186  HA  HIS A 145     -11.571   2.952 -10.449  1.00 97.44           H  
ATOM   2187  C   HIS A 145      -9.848   4.079  -9.986  1.00 97.44           C  
ATOM   2188  CB  HIS A 145     -10.911   2.407  -8.471  1.00 97.44           C  
ATOM   2189  HB2 HIS A 145      -9.974   2.164  -7.969  1.00 97.44           H  
ATOM   2190  HB3 HIS A 145     -11.338   3.293  -8.001  1.00 97.44           H  
ATOM   2191  O   HIS A 145     -10.250   5.045  -9.321  1.00 97.44           O  
ATOM   2192  CG  HIS A 145     -11.919   1.336  -8.204  1.00 97.44           C  
ATOM   2193  CD2 HIS A 145     -13.068   1.092  -8.903  1.00 97.44           C  
ATOM   2194  HD2 HIS A 145     -13.357   1.559  -9.832  1.00 97.44           H  
ATOM   2195  ND1 HIS A 145     -11.943   0.563  -7.071  1.00 97.44           N  
ATOM   2196  HD1 HIS A 145     -11.144   0.404  -6.475  1.00 97.44           H  
ATOM   2197  CE1 HIS A 145     -13.095  -0.127  -7.075  1.00 97.44           C  
ATOM   2198  HE1 HIS A 145     -13.371  -0.872  -6.343  1.00 97.44           H  
ATOM   2199  NE2 HIS A 145     -13.834   0.192  -8.152  1.00 97.44           N  
ATOM   2200  N   ASP A 146      -8.731   4.109 -10.712  1.00 97.77           N  
ATOM   2201  H   ASP A 146      -8.585   3.400 -11.416  1.00 97.77           H  
ATOM   2202  CA  ASP A 146      -7.945   5.324 -10.833  1.00 97.77           C  
ATOM   2203  HA  ASP A 146      -7.998   5.859  -9.885  1.00 97.77           H  
ATOM   2204  C   ASP A 146      -8.595   6.261 -11.865  1.00 97.77           C  
ATOM   2205  CB  ASP A 146      -6.461   4.980 -11.005  1.00 97.77           C  
ATOM   2206  HB2 ASP A 146      -6.172   4.348 -10.166  1.00 97.77           H  
ATOM   2207  HB3 ASP A 146      -5.875   5.896 -10.929  1.00 97.77           H  
ATOM   2208  O   ASP A 146      -9.719   6.029 -12.324  1.00 97.77           O  
ATOM   2209  CG  ASP A 146      -6.101   4.276 -12.306  1.00 97.77           C  
ATOM   2210  OD1 ASP A 146      -6.315   4.946 -13.332  1.00 97.77           O  
ATOM   2211  OD2 ASP A 146      -5.491   3.182 -12.198  1.00 97.77           O  
ATOM   2212  N   ILE A 147      -7.981   7.419 -12.104  1.00 97.75           N  
ATOM   2213  H   ILE A 147      -7.020   7.514 -11.807  1.00 97.75           H  
ATOM   2214  CA  ILE A 147      -8.531   8.413 -13.038  1.00 97.75           C  
ATOM   2215  HA  ILE A 147      -9.510   8.076 -13.376  1.00 97.75           H  
ATOM   2216  C   ILE A 147      -7.713   8.502 -14.327  1.00 97.75           C  
ATOM   2217  CB  ILE A 147      -8.755   9.780 -12.359  1.00 97.75           C  
ATOM   2218  HB  ILE A 147      -9.239  10.424 -13.093  1.00 97.75           H  
ATOM   2219  O   ILE A 147      -7.960   9.395 -15.142  1.00 97.75           O  
ATOM   2220  CG1 ILE A 147      -7.429  10.444 -11.940  1.00 97.75           C  
ATOM   2221 HG12 ILE A 147      -6.997   9.901 -11.099  1.00 97.75           H  
ATOM   2222 HG13 ILE A 147      -6.728  10.405 -12.773  1.00 97.75           H  
ATOM   2223  CG2 ILE A 147      -9.719   9.646 -11.164  1.00 97.75           C  
ATOM   2224 HG21 ILE A 147      -9.236   9.096 -10.356  1.00 97.75           H  
ATOM   2225 HG22 ILE A 147     -10.604   9.093 -11.477  1.00 97.75           H  
ATOM   2226 HG23 ILE A 147     -10.019  10.631 -10.807  1.00 97.75           H  
ATOM   2227  CD1 ILE A 147      -7.599  11.916 -11.552  1.00 97.75           C  
ATOM   2228 HD11 ILE A 147      -8.184  12.434 -12.312  1.00 97.75           H  
ATOM   2229 HD12 ILE A 147      -6.617  12.386 -11.503  1.00 97.75           H  
ATOM   2230 HD13 ILE A 147      -8.093  11.999 -10.585  1.00 97.75           H  
ATOM   2231  N   PHE A 148      -6.734   7.614 -14.493  1.00 97.32           N  
ATOM   2232  H   PHE A 148      -6.701   6.801 -13.894  1.00 97.32           H  
ATOM   2233  CA  PHE A 148      -5.914   7.526 -15.684  1.00 97.32           C  
ATOM   2234  HA  PHE A 148      -5.757   8.542 -16.047  1.00 97.32           H  
ATOM   2235  C   PHE A 148      -6.657   6.712 -16.764  1.00 97.32           C  
ATOM   2236  CB  PHE A 148      -4.555   6.937 -15.286  1.00 97.32           C  
ATOM   2237  HB2 PHE A 148      -4.684   5.871 -15.095  1.00 97.32           H  
ATOM   2238  HB3 PHE A 148      -4.237   7.391 -14.347  1.00 97.32           H  
ATOM   2239  O   PHE A 148      -7.547   5.925 -16.445  1.00 97.32           O  
ATOM   2240  CG  PHE A 148      -3.446   7.136 -16.295  1.00 97.32           C  
ATOM   2241  CD1 PHE A 148      -2.749   6.023 -16.795  1.00 97.32           C  
ATOM   2242  HD1 PHE A 148      -2.979   5.031 -16.437  1.00 97.32           H  
ATOM   2243  CD2 PHE A 148      -3.106   8.429 -16.739  1.00 97.32           C  
ATOM   2244  HD2 PHE A 148      -3.622   9.291 -16.341  1.00 97.32           H  
ATOM   2245  CE1 PHE A 148      -1.749   6.194 -17.764  1.00 97.32           C  
ATOM   2246  HE1 PHE A 148      -1.230   5.332 -18.156  1.00 97.32           H  
ATOM   2247  CE2 PHE A 148      -2.123   8.599 -17.730  1.00 97.32           C  
ATOM   2248  HE2 PHE A 148      -1.886   9.588 -18.094  1.00 97.32           H  
ATOM   2249  CZ  PHE A 148      -1.454   7.477 -18.252  1.00 97.32           C  
ATOM   2250  HZ  PHE A 148      -0.709   7.590 -19.026  1.00 97.32           H  
ATOM   2251  N   PRO A 149      -6.395   6.930 -18.068  1.00 96.73           N  
ATOM   2252  CA  PRO A 149      -7.057   6.151 -19.117  1.00 96.73           C  
ATOM   2253  HA  PRO A 149      -8.136   6.230 -18.983  1.00 96.73           H  
ATOM   2254  C   PRO A 149      -6.674   4.664 -19.110  1.00 96.73           C  
ATOM   2255  CB  PRO A 149      -6.656   6.819 -20.436  1.00 96.73           C  
ATOM   2256  HB2 PRO A 149      -7.472   6.800 -21.158  1.00 96.73           H  
ATOM   2257  HB3 PRO A 149      -5.773   6.334 -20.853  1.00 96.73           H  
ATOM   2258  O   PRO A 149      -7.468   3.824 -19.537  1.00 96.73           O  
ATOM   2259  CG  PRO A 149      -6.297   8.244 -20.022  1.00 96.73           C  
ATOM   2260  HG2 PRO A 149      -5.608   8.709 -20.727  1.00 96.73           H  
ATOM   2261  HG3 PRO A 149      -7.204   8.838 -19.910  1.00 96.73           H  
ATOM   2262  CD  PRO A 149      -5.650   8.028 -18.661  1.00 96.73           C  
ATOM   2263  HD2 PRO A 149      -4.615   7.718 -18.805  1.00 96.73           H  
ATOM   2264  HD3 PRO A 149      -5.708   8.944 -18.073  1.00 96.73           H  
ATOM   2265  N   GLU A 150      -5.456   4.354 -18.672  1.00 96.53           N  
ATOM   2266  H   GLU A 150      -4.832   5.109 -18.428  1.00 96.53           H  
ATOM   2267  CA  GLU A 150      -4.945   3.003 -18.471  1.00 96.53           C  
ATOM   2268  HA  GLU A 150      -5.600   2.296 -18.980  1.00 96.53           H  
ATOM   2269  C   GLU A 150      -4.927   2.623 -16.984  1.00 96.53           C  
ATOM   2270  CB  GLU A 150      -3.529   2.876 -19.063  1.00 96.53           C  
ATOM   2271  HB2 GLU A 150      -3.189   1.859 -18.867  1.00 96.53           H  
ATOM   2272  HB3 GLU A 150      -2.843   3.545 -18.545  1.00 96.53           H  
ATOM   2273  O   GLU A 150      -4.845   3.480 -16.115  1.00 96.53           O  
ATOM   2274  CG  GLU A 150      -3.431   3.092 -20.584  1.00 96.53           C  
ATOM   2275  HG2 GLU A 150      -4.269   2.585 -21.062  1.00 96.53           H  
ATOM   2276  HG3 GLU A 150      -2.525   2.589 -20.925  1.00 96.53           H  
ATOM   2277  CD  GLU A 150      -3.363   4.555 -21.075  1.00 96.53           C  
ATOM   2278  OE1 GLU A 150      -3.372   4.729 -22.318  1.00 96.53           O  
ATOM   2279  OE2 GLU A 150      -3.291   5.496 -20.257  1.00 96.53           O  
ATOM   2280  N   ASN A 151      -4.905   1.322 -16.687  1.00 95.94           N  
ATOM   2281  H   ASN A 151      -4.989   0.648 -17.435  1.00 95.94           H  
ATOM   2282  CA  ASN A 151      -4.867   0.844 -15.308  1.00 95.94           C  
ATOM   2283  HA  ASN A 151      -5.557   1.451 -14.723  1.00 95.94           H  
ATOM   2284  C   ASN A 151      -3.461   1.018 -14.697  1.00 95.94           C  
ATOM   2285  CB  ASN A 151      -5.386  -0.607 -15.286  1.00 95.94           C  
ATOM   2286  HB2 ASN A 151      -6.393  -0.608 -15.703  1.00 95.94           H  
ATOM   2287  HB3 ASN A 151      -4.745  -1.241 -15.898  1.00 95.94           H  
ATOM   2288  O   ASN A 151      -2.528   0.259 -15.005  1.00 95.94           O  
ATOM   2289  CG  ASN A 151      -5.450  -1.196 -13.888  1.00 95.94           C  
ATOM   2290  ND2 ASN A 151      -6.304  -2.160 -13.643  1.00 95.94           N  
ATOM   2291 HD21 ASN A 151      -7.008  -2.395 -14.328  1.00 95.94           H  
ATOM   2292 HD22 ASN A 151      -6.374  -2.445 -12.677  1.00 95.94           H  
ATOM   2293  OD1 ASN A 151      -4.683  -0.871 -13.003  1.00 95.94           O  
ATOM   2294  N   CYS A 152      -3.327   1.962 -13.763  1.00 97.48           N  
ATOM   2295  H   CYS A 152      -4.131   2.534 -13.548  1.00 97.48           H  
ATOM   2296  CA  CYS A 152      -2.069   2.258 -13.080  1.00 97.48           C  
ATOM   2297  HA  CYS A 152      -1.326   2.565 -13.816  1.00 97.48           H  
ATOM   2298  C   CYS A 152      -1.515   1.059 -12.299  1.00 97.48           C  
ATOM   2299  CB  CYS A 152      -2.308   3.403 -12.096  1.00 97.48           C  
ATOM   2300  HB2 CYS A 152      -3.138   3.121 -11.448  1.00 97.48           H  
ATOM   2301  HB3 CYS A 152      -1.423   3.518 -11.470  1.00 97.48           H  
ATOM   2302  O   CYS A 152      -0.300   0.879 -12.217  1.00 97.48           O  
ATOM   2303  SG  CYS A 152      -2.700   5.010 -12.828  1.00 97.48           S  
ATOM   2304  N   ALA A 153      -2.377   0.216 -11.728  1.00 95.39           N  
ATOM   2305  H   ALA A 153      -3.362   0.337 -11.917  1.00 95.39           H  
ATOM   2306  CA  ALA A 153      -1.950  -0.960 -10.975  1.00 95.39           C  
ATOM   2307  HA  ALA A 153      -1.211  -0.654 -10.234  1.00 95.39           H  
ATOM   2308  C   ALA A 153      -1.281  -2.014 -11.873  1.00 95.39           C  
ATOM   2309  CB  ALA A 153      -3.162  -1.535 -10.238  1.00 95.39           C  
ATOM   2310  HB1 ALA A 153      -3.582  -0.788  -9.564  1.00 95.39           H  
ATOM   2311  HB2 ALA A 153      -3.924  -1.843 -10.954  1.00 95.39           H  
ATOM   2312  HB3 ALA A 153      -2.863  -2.414  -9.668  1.00 95.39           H  
ATOM   2313  O   ALA A 153      -0.359  -2.706 -11.434  1.00 95.39           O  
ATOM   2314  N   VAL A 154      -1.695  -2.111 -13.142  1.00 95.08           N  
ATOM   2315  H   VAL A 154      -2.436  -1.492 -13.441  1.00 95.08           H  
ATOM   2316  CA  VAL A 154      -1.033  -2.965 -14.142  1.00 95.08           C  
ATOM   2317  HA  VAL A 154      -0.837  -3.939 -13.695  1.00 95.08           H  
ATOM   2318  C   VAL A 154       0.320  -2.376 -14.543  1.00 95.08           C  
ATOM   2319  CB  VAL A 154      -1.930  -3.176 -15.379  1.00 95.08           C  
ATOM   2320  HB  VAL A 154      -2.204  -2.210 -15.803  1.00 95.08           H  
ATOM   2321  O   VAL A 154       1.311  -3.104 -14.620  1.00 95.08           O  
ATOM   2322  CG1 VAL A 154      -1.231  -3.997 -16.472  1.00 95.08           C  
ATOM   2323 HG11 VAL A 154      -0.879  -4.944 -16.061  1.00 95.08           H  
ATOM   2324 HG12 VAL A 154      -0.384  -3.440 -16.875  1.00 95.08           H  
ATOM   2325 HG13 VAL A 154      -1.926  -4.190 -17.289  1.00 95.08           H  
ATOM   2326  CG2 VAL A 154      -3.214  -3.927 -15.004  1.00 95.08           C  
ATOM   2327 HG21 VAL A 154      -3.860  -4.022 -15.876  1.00 95.08           H  
ATOM   2328 HG22 VAL A 154      -3.761  -3.374 -14.240  1.00 95.08           H  
ATOM   2329 HG23 VAL A 154      -2.973  -4.919 -14.622  1.00 95.08           H  
ATOM   2330  N   GLU A 155       0.390  -1.064 -14.778  1.00 96.18           N  
ATOM   2331  H   GLU A 155      -0.454  -0.513 -14.721  1.00 96.18           H  
ATOM   2332  CA  GLU A 155       1.625  -0.406 -15.220  1.00 96.18           C  
ATOM   2333  HA  GLU A 155       2.034  -0.984 -16.049  1.00 96.18           H  
ATOM   2334  C   GLU A 155       2.704  -0.361 -14.125  1.00 96.18           C  
ATOM   2335  CB  GLU A 155       1.293   0.996 -15.754  1.00 96.18           C  
ATOM   2336  HB2 GLU A 155       0.539   0.892 -16.534  1.00 96.18           H  
ATOM   2337  HB3 GLU A 155       0.891   1.613 -14.951  1.00 96.18           H  
ATOM   2338  O   GLU A 155       3.871  -0.687 -14.388  1.00 96.18           O  
ATOM   2339  CG  GLU A 155       2.546   1.663 -16.347  1.00 96.18           C  
ATOM   2340  HG2 GLU A 155       3.259   1.856 -15.545  1.00 96.18           H  
ATOM   2341  HG3 GLU A 155       3.013   0.963 -17.040  1.00 96.18           H  
ATOM   2342  CD  GLU A 155       2.271   2.979 -17.090  1.00 96.18           C  
ATOM   2343  OE1 GLU A 155       3.268   3.552 -17.591  1.00 96.18           O  
ATOM   2344  OE2 GLU A 155       1.094   3.383 -17.184  1.00 96.18           O  
ATOM   2345  N   PHE A 156       2.307  -0.006 -12.899  1.00 95.33           N  
ATOM   2346  H   PHE A 156       1.339   0.261 -12.793  1.00 95.33           H  
ATOM   2347  CA  PHE A 156       3.186   0.245 -11.752  1.00 95.33           C  
ATOM   2348  HA  PHE A 156       4.205   0.337 -12.127  1.00 95.33           H  
ATOM   2349  C   PHE A 156       3.232  -0.900 -10.734  1.00 95.33           C  
ATOM   2350  CB  PHE A 156       2.833   1.600 -11.124  1.00 95.33           C  
ATOM   2351  HB2 PHE A 156       3.478   1.776 -10.263  1.00 95.33           H  
ATOM   2352  HB3 PHE A 156       1.802   1.587 -10.769  1.00 95.33           H  
ATOM   2353  O   PHE A 156       3.945  -0.805  -9.733  1.00 95.33           O  
ATOM   2354  CG  PHE A 156       3.038   2.744 -12.095  1.00 95.33           C  
ATOM   2355  CD1 PHE A 156       4.344   3.099 -12.470  1.00 95.33           C  
ATOM   2356  HD1 PHE A 156       5.182   2.568 -12.043  1.00 95.33           H  
ATOM   2357  CD2 PHE A 156       1.946   3.375 -12.715  1.00 95.33           C  
ATOM   2358  HD2 PHE A 156       0.935   3.068 -12.492  1.00 95.33           H  
ATOM   2359  CE1 PHE A 156       4.570   4.104 -13.422  1.00 95.33           C  
ATOM   2360  HE1 PHE A 156       5.579   4.353 -13.716  1.00 95.33           H  
ATOM   2361  CE2 PHE A 156       2.178   4.335 -13.715  1.00 95.33           C  
ATOM   2362  HE2 PHE A 156       1.362   4.721 -14.309  1.00 95.33           H  
ATOM   2363  CZ  PHE A 156       3.481   4.722 -14.051  1.00 95.33           C  
ATOM   2364  HZ  PHE A 156       3.639   5.426 -14.855  1.00 95.33           H  
ATOM   2365  N   GLN A 157       2.562  -2.017 -11.033  1.00 92.04           N  
ATOM   2366  H   GLN A 157       1.928  -1.987 -11.819  1.00 92.04           H  
ATOM   2367  CA  GLN A 157       2.760  -3.315 -10.381  1.00 92.04           C  
ATOM   2368  HA  GLN A 157       1.969  -3.973 -10.740  1.00 92.04           H  
ATOM   2369  C   GLN A 157       2.581  -3.268  -8.858  1.00 92.04           C  
ATOM   2370  CB  GLN A 157       4.100  -3.912 -10.838  1.00 92.04           C  
ATOM   2371  HB2 GLN A 157       4.908  -3.211 -10.628  1.00 92.04           H  
ATOM   2372  HB3 GLN A 157       4.301  -4.833 -10.290  1.00 92.04           H  
ATOM   2373  O   GLN A 157       3.431  -3.726  -8.090  1.00 92.04           O  
ATOM   2374  CG  GLN A 157       4.083  -4.234 -12.334  1.00 92.04           C  
ATOM   2375  HG2 GLN A 157       4.004  -3.314 -12.913  1.00 92.04           H  
ATOM   2376  HG3 GLN A 157       3.219  -4.858 -12.565  1.00 92.04           H  
ATOM   2377  CD  GLN A 157       5.335  -4.986 -12.742  1.00 92.04           C  
ATOM   2378  NE2 GLN A 157       6.269  -4.352 -13.415  1.00 92.04           N  
ATOM   2379 HE21 GLN A 157       6.131  -3.384 -13.669  1.00 92.04           H  
ATOM   2380 HE22 GLN A 157       7.070  -4.904 -13.686  1.00 92.04           H  
ATOM   2381  OE1 GLN A 157       5.500  -6.158 -12.464  1.00 92.04           O  
ATOM   2382  N   GLY A 158       1.445  -2.730  -8.431  1.00 87.74           N  
ATOM   2383  H   GLY A 158       0.795  -2.382  -9.121  1.00 87.74           H  
ATOM   2384  CA  GLY A 158       1.024  -2.658  -7.038  1.00 87.74           C  
ATOM   2385  HA2 GLY A 158       1.287  -3.581  -6.523  1.00 87.74           H  
ATOM   2386  HA3 GLY A 158       1.532  -1.827  -6.549  1.00 87.74           H  
ATOM   2387  C   GLY A 158      -0.482  -2.440  -6.944  1.00 87.74           C  
ATOM   2388  O   GLY A 158      -1.131  -2.109  -7.928  1.00 87.74           O  
ATOM   2389  N   GLY A 159      -1.054  -2.645  -5.760  1.00 92.63           N  
ATOM   2390  H   GLY A 159      -0.457  -2.895  -4.985  1.00 92.63           H  
ATOM   2391  CA  GLY A 159      -2.394  -2.146  -5.445  1.00 92.63           C  
ATOM   2392  HA2 GLY A 159      -2.924  -1.885  -6.361  1.00 92.63           H  
ATOM   2393  HA3 GLY A 159      -2.986  -2.895  -4.919  1.00 92.63           H  
ATOM   2394  C   GLY A 159      -2.260  -0.908  -4.573  1.00 92.63           C  
ATOM   2395  O   GLY A 159      -1.550  -0.951  -3.563  1.00 92.63           O  
ATOM   2396  N   TRP A 160      -2.883   0.197  -4.967  1.00 95.96           N  
ATOM   2397  H   TRP A 160      -3.506   0.156  -5.761  1.00 95.96           H  
ATOM   2398  CA  TRP A 160      -2.677   1.486  -4.311  1.00 95.96           C  
ATOM   2399  HA  TRP A 160      -2.636   1.327  -3.233  1.00 95.96           H  
ATOM   2400  C   TRP A 160      -3.824   2.457  -4.590  1.00 95.96           C  
ATOM   2401  CB  TRP A 160      -1.334   2.069  -4.783  1.00 95.96           C  
ATOM   2402  HB2 TRP A 160      -1.484   2.541  -5.754  1.00 95.96           H  
ATOM   2403  HB3 TRP A 160      -0.608   1.267  -4.917  1.00 95.96           H  
ATOM   2404  O   TRP A 160      -4.660   2.222  -5.461  1.00 95.96           O  
ATOM   2405  CG  TRP A 160      -0.714   3.061  -3.858  1.00 95.96           C  
ATOM   2406  CD1 TRP A 160      -0.289   4.283  -4.217  1.00 95.96           C  
ATOM   2407  HD1 TRP A 160      -0.320   4.641  -5.236  1.00 95.96           H  
ATOM   2408  CD2 TRP A 160      -0.305   2.897  -2.469  1.00 95.96           C  
ATOM   2409  CE2 TRP A 160       0.285   4.115  -2.024  1.00 95.96           C  
ATOM   2410  CE3 TRP A 160      -0.311   1.819  -1.563  1.00 95.96           C  
ATOM   2411  HE3 TRP A 160      -0.725   0.874  -1.879  1.00 95.96           H  
ATOM   2412  NE1 TRP A 160       0.241   4.940  -3.119  1.00 95.96           N  
ATOM   2413  HE1 TRP A 160       0.742   5.815  -3.175  1.00 95.96           H  
ATOM   2414  CH2 TRP A 160       0.801   3.176   0.135  1.00 95.96           C  
ATOM   2415  HH2 TRP A 160       1.232   3.271   1.121  1.00 95.96           H  
ATOM   2416  CZ2 TRP A 160       0.826   4.269  -0.744  1.00 95.96           C  
ATOM   2417  HZ2 TRP A 160       1.281   5.206  -0.457  1.00 95.96           H  
ATOM   2418  CZ3 TRP A 160       0.243   1.952  -0.275  1.00 95.96           C  
ATOM   2419  HZ3 TRP A 160       0.252   1.107   0.397  1.00 95.96           H  
ATOM   2420  N   TRP A 161      -3.845   3.582  -3.875  1.00 97.77           N  
ATOM   2421  H   TRP A 161      -3.126   3.719  -3.179  1.00 97.77           H  
ATOM   2422  CA  TRP A 161      -4.757   4.696  -4.153  1.00 97.77           C  
ATOM   2423  HA  TRP A 161      -5.722   4.284  -4.448  1.00 97.77           H  
ATOM   2424  C   TRP A 161      -4.256   5.528  -5.341  1.00 97.77           C  
ATOM   2425  CB  TRP A 161      -4.981   5.523  -2.882  1.00 97.77           C  
ATOM   2426  HB2 TRP A 161      -5.670   6.336  -3.109  1.00 97.77           H  
ATOM   2427  HB3 TRP A 161      -4.036   5.967  -2.571  1.00 97.77           H  
ATOM   2428  O   TRP A 161      -3.884   6.693  -5.186  1.00 97.77           O  
ATOM   2429  CG  TRP A 161      -5.548   4.747  -1.738  1.00 97.77           C  
ATOM   2430  CD1 TRP A 161      -6.851   4.432  -1.571  1.00 97.77           C  
ATOM   2431  HD1 TRP A 161      -7.646   4.719  -2.244  1.00 97.77           H  
ATOM   2432  CD2 TRP A 161      -4.841   4.141  -0.617  1.00 97.77           C  
ATOM   2433  CE2 TRP A 161      -5.794   3.465   0.203  1.00 97.77           C  
ATOM   2434  CE3 TRP A 161      -3.483   4.055  -0.241  1.00 97.77           C  
ATOM   2435  HE3 TRP A 161      -2.734   4.548  -0.843  1.00 97.77           H  
ATOM   2436  NE1 TRP A 161      -7.010   3.715  -0.403  1.00 97.77           N  
ATOM   2437  HE1 TRP A 161      -7.912   3.388  -0.087  1.00 97.77           H  
ATOM   2438  CH2 TRP A 161      -4.048   2.632   1.662  1.00 97.77           C  
ATOM   2439  HH2 TRP A 161      -3.735   2.032   2.504  1.00 97.77           H  
ATOM   2440  CZ2 TRP A 161      -5.405   2.692   1.307  1.00 97.77           C  
ATOM   2441  HZ2 TRP A 161      -6.133   2.100   1.841  1.00 97.77           H  
ATOM   2442  CZ3 TRP A 161      -3.091   3.317   0.892  1.00 97.77           C  
ATOM   2443  HZ3 TRP A 161      -2.044   3.249   1.147  1.00 97.77           H  
ATOM   2444  N   TYR A 162      -4.130   4.906  -6.514  1.00 97.67           N  
ATOM   2445  H   TYR A 162      -4.470   3.959  -6.597  1.00 97.67           H  
ATOM   2446  CA  TYR A 162      -3.624   5.571  -7.713  1.00 97.67           C  
ATOM   2447  HA  TYR A 162      -2.658   6.012  -7.467  1.00 97.67           H  
ATOM   2448  C   TYR A 162      -4.551   6.720  -8.153  1.00 97.67           C  
ATOM   2449  CB  TYR A 162      -3.383   4.555  -8.841  1.00 97.67           C  
ATOM   2450  HB2 TYR A 162      -3.118   5.100  -9.747  1.00 97.67           H  
ATOM   2451  HB3 TYR A 162      -4.315   4.027  -9.040  1.00 97.67           H  
ATOM   2452  O   TYR A 162      -5.771   6.666  -8.006  1.00 97.67           O  
ATOM   2453  CG  TYR A 162      -2.288   3.533  -8.570  1.00 97.67           C  
ATOM   2454  CD1 TYR A 162      -0.937   3.921  -8.523  1.00 97.67           C  
ATOM   2455  HD1 TYR A 162      -0.692   4.951  -8.734  1.00 97.67           H  
ATOM   2456  CD2 TYR A 162      -2.615   2.179  -8.400  1.00 97.67           C  
ATOM   2457  HD2 TYR A 162      -3.645   1.862  -8.459  1.00 97.67           H  
ATOM   2458  CE1 TYR A 162       0.077   2.977  -8.243  1.00 97.67           C  
ATOM   2459  HE1 TYR A 162       1.114   3.273  -8.187  1.00 97.67           H  
ATOM   2460  CE2 TYR A 162      -1.611   1.225  -8.167  1.00 97.67           C  
ATOM   2461  HE2 TYR A 162      -1.875   0.186  -8.039  1.00 97.67           H  
ATOM   2462  OH  TYR A 162       0.675   0.680  -7.774  1.00 97.67           O  
ATOM   2463  HH  TYR A 162       1.523   1.041  -7.505  1.00 97.67           H  
ATOM   2464  CZ  TYR A 162      -0.263   1.617  -8.073  1.00 97.67           C  
ATOM   2465  N   LYS A 163      -3.933   7.785  -8.668  1.00 98.01           N  
ATOM   2466  H   LYS A 163      -2.930   7.702  -8.752  1.00 98.01           H  
ATOM   2467  CA  LYS A 163      -4.561   8.918  -9.350  1.00 98.01           C  
ATOM   2468  HA  LYS A 163      -5.642   8.799  -9.278  1.00 98.01           H  
ATOM   2469  C   LYS A 163      -4.241   8.861 -10.850  1.00 98.01           C  
ATOM   2470  CB  LYS A 163      -4.173  10.242  -8.665  1.00 98.01           C  
ATOM   2471  HB2 LYS A 163      -4.379  10.186  -7.596  1.00 98.01           H  
ATOM   2472  HB3 LYS A 163      -3.105  10.424  -8.784  1.00 98.01           H  
ATOM   2473  O   LYS A 163      -4.998   8.266 -11.596  1.00 98.01           O  
ATOM   2474  CG  LYS A 163      -4.974  11.398  -9.270  1.00 98.01           C  
ATOM   2475  HG2 LYS A 163      -6.040  11.240  -9.104  1.00 98.01           H  
ATOM   2476  HG3 LYS A 163      -4.805  11.426 -10.346  1.00 98.01           H  
ATOM   2477  CD  LYS A 163      -4.569  12.744  -8.680  1.00 98.01           C  
ATOM   2478  HD2 LYS A 163      -4.865  12.788  -7.632  1.00 98.01           H  
ATOM   2479  HD3 LYS A 163      -3.489  12.861  -8.770  1.00 98.01           H  
ATOM   2480  CE  LYS A 163      -5.287  13.827  -9.482  1.00 98.01           C  
ATOM   2481  HE2 LYS A 163      -6.350  13.807  -9.243  1.00 98.01           H  
ATOM   2482  HE3 LYS A 163      -5.177  13.594 -10.542  1.00 98.01           H  
ATOM   2483  NZ  LYS A 163      -4.695  15.153  -9.235  1.00 98.01           N  
ATOM   2484  HZ1 LYS A 163      -5.171  15.838  -9.803  1.00 98.01           H  
ATOM   2485  HZ2 LYS A 163      -3.739  15.125  -9.561  1.00 98.01           H  
ATOM   2486  HZ3 LYS A 163      -4.724  15.383  -8.252  1.00 98.01           H  
ATOM   2487  N   GLU A 164      -3.131   9.478 -11.273  1.00 97.28           N  
ATOM   2488  H   GLU A 164      -2.565   9.944 -10.579  1.00 97.28           H  
ATOM   2489  CA  GLU A 164      -2.669   9.546 -12.676  1.00 97.28           C  
ATOM   2490  HA  GLU A 164      -2.980   8.631 -13.179  1.00 97.28           H  
ATOM   2491  C   GLU A 164      -1.119   9.587 -12.817  1.00 97.28           C  
ATOM   2492  CB  GLU A 164      -3.366  10.715 -13.415  1.00 97.28           C  
ATOM   2493  HB2 GLU A 164      -4.443  10.549 -13.375  1.00 97.28           H  
ATOM   2494  HB3 GLU A 164      -3.067  10.692 -14.463  1.00 97.28           H  
ATOM   2495  O   GLU A 164      -0.533  10.522 -13.345  1.00 97.28           O  
ATOM   2496  CG  GLU A 164      -3.064  12.114 -12.839  1.00 97.28           C  
ATOM   2497  HG2 GLU A 164      -2.011  12.365 -12.966  1.00 97.28           H  
ATOM   2498  HG3 GLU A 164      -3.251  12.106 -11.765  1.00 97.28           H  
ATOM   2499  CD  GLU A 164      -3.873  13.254 -13.469  1.00 97.28           C  
ATOM   2500  OE1 GLU A 164      -4.098  14.243 -12.717  1.00 97.28           O  
ATOM   2501  OE2 GLU A 164      -4.249  13.169 -14.658  1.00 97.28           O  
ATOM   2502  N   CYS A 165      -0.337   8.640 -12.303  1.00 97.27           N  
ATOM   2503  H   CYS A 165       0.635   8.726 -12.563  1.00 97.27           H  
ATOM   2504  CA  CYS A 165      -0.733   7.476 -11.521  1.00 97.27           C  
ATOM   2505  HA  CYS A 165      -1.810   7.323 -11.586  1.00 97.27           H  
ATOM   2506  C   CYS A 165      -0.405   7.649 -10.040  1.00 97.27           C  
ATOM   2507  CB  CYS A 165      -0.078   6.231 -12.111  1.00 97.27           C  
ATOM   2508  HB2 CYS A 165       0.964   6.433 -12.358  1.00 97.27           H  
ATOM   2509  HB3 CYS A 165      -0.109   5.423 -11.380  1.00 97.27           H  
ATOM   2510  O   CYS A 165      -1.270   7.436  -9.198  1.00 97.27           O  
ATOM   2511  SG  CYS A 165      -0.942   5.657 -13.587  1.00 97.27           S  
ATOM   2512  N   HIS A 166       0.807   8.061  -9.672  1.00 98.02           N  
ATOM   2513  H   HIS A 166       1.524   8.238 -10.360  1.00 98.02           H  
ATOM   2514  CA  HIS A 166       1.150   8.208  -8.259  1.00 98.02           C  
ATOM   2515  HA  HIS A 166       0.306   8.649  -7.728  1.00 98.02           H  
ATOM   2516  C   HIS A 166       2.363   9.093  -8.013  1.00 98.02           C  
ATOM   2517  CB  HIS A 166       1.439   6.831  -7.656  1.00 98.02           C  
ATOM   2518  HB2 HIS A 166       0.546   6.206  -7.690  1.00 98.02           H  
ATOM   2519  HB3 HIS A 166       1.646   6.997  -6.599  1.00 98.02           H  
ATOM   2520  O   HIS A 166       3.238   9.205  -8.860  1.00 98.02           O  
ATOM   2521  CG  HIS A 166       2.607   6.103  -8.281  1.00 98.02           C  
ATOM   2522  CD2 HIS A 166       2.581   5.236  -9.342  1.00 98.02           C  
ATOM   2523  HD2 HIS A 166       1.710   4.923  -9.897  1.00 98.02           H  
ATOM   2524  ND1 HIS A 166       3.923   6.231  -7.897  1.00 98.02           N  
ATOM   2525  HD1 HIS A 166       4.265   6.827  -7.157  1.00 98.02           H  
ATOM   2526  CE1 HIS A 166       4.669   5.453  -8.697  1.00 98.02           C  
ATOM   2527  HE1 HIS A 166       5.739   5.320  -8.629  1.00 98.02           H  
ATOM   2528  NE2 HIS A 166       3.893   4.826  -9.585  1.00 98.02           N  
ATOM   2529  N   GLU A 167       2.462   9.608  -6.788  1.00 98.40           N  
ATOM   2530  H   GLU A 167       1.660   9.559  -6.176  1.00 98.40           H  
ATOM   2531  CA  GLU A 167       3.719  10.095  -6.211  1.00 98.40           C  
ATOM   2532  HA  GLU A 167       4.467  10.203  -6.997  1.00 98.40           H  
ATOM   2533  C   GLU A 167       4.302   9.097  -5.192  1.00 98.40           C  
ATOM   2534  CB  GLU A 167       3.497  11.478  -5.594  1.00 98.40           C  
ATOM   2535  HB2 GLU A 167       4.387  11.766  -5.035  1.00 98.40           H  
ATOM   2536  HB3 GLU A 167       2.651  11.425  -4.908  1.00 98.40           H  
ATOM   2537  O   GLU A 167       5.504   9.113  -4.926  1.00 98.40           O  
ATOM   2538  CG  GLU A 167       3.233  12.545  -6.670  1.00 98.40           C  
ATOM   2539  HG2 GLU A 167       4.092  12.581  -7.340  1.00 98.40           H  
ATOM   2540  HG3 GLU A 167       2.356  12.267  -7.253  1.00 98.40           H  
ATOM   2541  CD  GLU A 167       2.999  13.934  -6.065  1.00 98.40           C  
ATOM   2542  OE1 GLU A 167       3.275  14.932  -6.766  1.00 98.40           O  
ATOM   2543  OE2 GLU A 167       2.492  13.995  -4.920  1.00 98.40           O  
ATOM   2544  N   SER A 168       3.502   8.156  -4.678  1.00 97.59           N  
ATOM   2545  H   SER A 168       2.512   8.194  -4.875  1.00 97.59           H  
ATOM   2546  CA  SER A 168       3.972   7.041  -3.847  1.00 97.59           C  
ATOM   2547  HA  SER A 168       5.061   7.017  -3.886  1.00 97.59           H  
ATOM   2548  C   SER A 168       3.478   5.692  -4.371  1.00 97.59           C  
ATOM   2549  CB  SER A 168       3.586   7.249  -2.380  1.00 97.59           C  
ATOM   2550  HB2 SER A 168       4.068   6.477  -1.781  1.00 97.59           H  
ATOM   2551  HB3 SER A 168       3.954   8.217  -2.041  1.00 97.59           H  
ATOM   2552  O   SER A 168       2.365   5.594  -4.872  1.00 97.59           O  
ATOM   2553  OG  SER A 168       2.190   7.169  -2.178  1.00 97.59           O  
ATOM   2554  HG  SER A 168       1.753   7.859  -2.683  1.00 97.59           H  
ATOM   2555  N   ASN A 169       4.299   4.649  -4.268  1.00 95.78           N  
ATOM   2556  H   ASN A 169       5.210   4.800  -3.859  1.00 95.78           H  
ATOM   2557  CA  ASN A 169       3.946   3.284  -4.672  1.00 95.78           C  
ATOM   2558  HA  ASN A 169       2.867   3.156  -4.580  1.00 95.78           H  
ATOM   2559  C   ASN A 169       4.601   2.271  -3.727  1.00 95.78           C  
ATOM   2560  CB  ASN A 169       4.325   3.053  -6.147  1.00 95.78           C  
ATOM   2561  HB2 ASN A 169       5.406   3.103  -6.275  1.00 95.78           H  
ATOM   2562  HB3 ASN A 169       3.851   3.818  -6.762  1.00 95.78           H  
ATOM   2563  O   ASN A 169       5.484   1.510  -4.107  1.00 95.78           O  
ATOM   2564  CG  ASN A 169       3.834   1.716  -6.673  1.00 95.78           C  
ATOM   2565  ND2 ASN A 169       4.419   1.221  -7.734  1.00 95.78           N  
ATOM   2566 HD21 ASN A 169       4.077   0.363  -8.143  1.00 95.78           H  
ATOM   2567 HD22 ASN A 169       5.127   1.750  -8.223  1.00 95.78           H  
ATOM   2568  OD1 ASN A 169       2.884   1.142  -6.161  1.00 95.78           O  
ATOM   2569  N   LEU A 170       4.223   2.296  -2.448  1.00 94.12           N  
ATOM   2570  H   LEU A 170       3.482   2.923  -2.170  1.00 94.12           H  
ATOM   2571  CA  LEU A 170       4.871   1.454  -1.431  1.00 94.12           C  
ATOM   2572  HA  LEU A 170       5.950   1.521  -1.565  1.00 94.12           H  
ATOM   2573  C   LEU A 170       4.539  -0.041  -1.580  1.00 94.12           C  
ATOM   2574  CB  LEU A 170       4.526   1.974  -0.029  1.00 94.12           C  
ATOM   2575  HB2 LEU A 170       5.041   1.352   0.704  1.00 94.12           H  
ATOM   2576  HB3 LEU A 170       3.455   1.858   0.132  1.00 94.12           H  
ATOM   2577  O   LEU A 170       5.246  -0.870  -1.017  1.00 94.12           O  
ATOM   2578  CG  LEU A 170       4.911   3.445   0.210  1.00 94.12           C  
ATOM   2579  HG  LEU A 170       4.331   4.088  -0.452  1.00 94.12           H  
ATOM   2580  CD1 LEU A 170       4.572   3.822   1.648  1.00 94.12           C  
ATOM   2581 HD11 LEU A 170       3.520   3.615   1.844  1.00 94.12           H  
ATOM   2582 HD12 LEU A 170       5.186   3.248   2.342  1.00 94.12           H  
ATOM   2583 HD13 LEU A 170       4.749   4.889   1.782  1.00 94.12           H  
ATOM   2584  CD2 LEU A 170       6.399   3.724  -0.017  1.00 94.12           C  
ATOM   2585 HD21 LEU A 170       6.652   3.590  -1.069  1.00 94.12           H  
ATOM   2586 HD22 LEU A 170       6.997   3.051   0.598  1.00 94.12           H  
ATOM   2587 HD23 LEU A 170       6.639   4.750   0.262  1.00 94.12           H  
ATOM   2588  N   ASN A 171       3.516  -0.361  -2.377  1.00 90.74           N  
ATOM   2589  H   ASN A 171       3.003   0.400  -2.799  1.00 90.74           H  
ATOM   2590  CA  ASN A 171       3.123  -1.718  -2.761  1.00 90.74           C  
ATOM   2591  HA  ASN A 171       3.533  -2.420  -2.035  1.00 90.74           H  
ATOM   2592  C   ASN A 171       3.687  -2.150  -4.131  1.00 90.74           C  
ATOM   2593  CB  ASN A 171       1.588  -1.806  -2.708  1.00 90.74           C  
ATOM   2594  HB2 ASN A 171       1.155  -0.980  -3.273  1.00 90.74           H  
ATOM   2595  HB3 ASN A 171       1.263  -2.736  -3.174  1.00 90.74           H  
ATOM   2596  O   ASN A 171       3.276  -3.189  -4.655  1.00 90.74           O  
ATOM   2597  CG  ASN A 171       1.027  -1.804  -1.299  1.00 90.74           C  
ATOM   2598  ND2 ASN A 171      -0.261  -1.620  -1.161  1.00 90.74           N  
ATOM   2599 HD21 ASN A 171      -0.826  -1.434  -1.977  1.00 90.74           H  
ATOM   2600 HD22 ASN A 171      -0.623  -1.670  -0.219  1.00 90.74           H  
ATOM   2601  OD1 ASN A 171       1.706  -1.993  -0.309  1.00 90.74           O  
ATOM   2602  N   GLY A 172       4.598  -1.360  -4.711  1.00 91.25           N  
ATOM   2603  H   GLY A 172       4.866  -0.504  -4.248  1.00 91.25           H  
ATOM   2604  CA  GLY A 172       5.294  -1.677  -5.956  1.00 91.25           C  
ATOM   2605  HA2 GLY A 172       5.840  -0.794  -6.288  1.00 91.25           H  
ATOM   2606  HA3 GLY A 172       4.566  -1.926  -6.728  1.00 91.25           H  
ATOM   2607  C   GLY A 172       6.285  -2.834  -5.818  1.00 91.25           C  
ATOM   2608  O   GLY A 172       6.373  -3.508  -4.789  1.00 91.25           O  
ATOM   2609  N   LEU A 173       7.065  -3.067  -6.867  1.00 88.94           N  
ATOM   2610  H   LEU A 173       7.018  -2.435  -7.654  1.00 88.94           H  
ATOM   2611  CA  LEU A 173       8.057  -4.128  -6.909  1.00 88.94           C  
ATOM   2612  HA  LEU A 173       7.578  -4.997  -6.460  1.00 88.94           H  
ATOM   2613  C   LEU A 173       9.330  -3.801  -6.117  1.00 88.94           C  
ATOM   2614  CB  LEU A 173       8.420  -4.506  -8.344  1.00 88.94           C  
ATOM   2615  HB2 LEU A 173       8.818  -3.626  -8.849  1.00 88.94           H  
ATOM   2616  HB3 LEU A 173       9.214  -5.250  -8.277  1.00 88.94           H  
ATOM   2617  O   LEU A 173      10.049  -2.846  -6.413  1.00 88.94           O  
ATOM   2618  CG  LEU A 173       7.297  -5.070  -9.218  1.00 88.94           C  
ATOM   2619  HG  LEU A 173       6.575  -4.287  -9.451  1.00 88.94           H  
ATOM   2620  CD1 LEU A 173       7.953  -5.557 -10.511  1.00 88.94           C  
ATOM   2621 HD11 LEU A 173       8.104  -4.709 -11.178  1.00 88.94           H  
ATOM   2622 HD12 LEU A 173       8.893  -6.068 -10.304  1.00 88.94           H  
ATOM   2623 HD13 LEU A 173       7.318  -6.293 -11.003  1.00 88.94           H  
ATOM   2624  CD2 LEU A 173       6.577  -6.230  -8.556  1.00 88.94           C  
ATOM   2625 HD21 LEU A 173       5.937  -5.843  -7.763  1.00 88.94           H  
ATOM   2626 HD22 LEU A 173       7.324  -6.909  -8.143  1.00 88.94           H  
ATOM   2627 HD23 LEU A 173       5.964  -6.741  -9.299  1.00 88.94           H  
ATOM   2628  N   TRP A 174       9.690  -4.651  -5.164  1.00 88.06           N  
ATOM   2629  H   TRP A 174       9.098  -5.452  -4.996  1.00 88.06           H  
ATOM   2630  CA  TRP A 174      10.898  -4.486  -4.367  1.00 88.06           C  
ATOM   2631  HA  TRP A 174      10.877  -3.500  -3.903  1.00 88.06           H  
ATOM   2632  C   TRP A 174      12.170  -4.540  -5.204  1.00 88.06           C  
ATOM   2633  CB  TRP A 174      10.914  -5.482  -3.225  1.00 88.06           C  
ATOM   2634  HB2 TRP A 174       9.992  -5.328  -2.666  1.00 88.06           H  
ATOM   2635  HB3 TRP A 174      10.910  -6.496  -3.624  1.00 88.06           H  
ATOM   2636  O   TRP A 174      12.387  -5.442  -6.012  1.00 88.06           O  
ATOM   2637  CG  TRP A 174      12.085  -5.316  -2.305  1.00 88.06           C  
ATOM   2638  CD1 TRP A 174      12.133  -4.527  -1.208  1.00 88.06           C  
ATOM   2639  HD1 TRP A 174      11.305  -3.942  -0.835  1.00 88.06           H  
ATOM   2640  CD2 TRP A 174      13.384  -5.972  -2.380  1.00 88.06           C  
ATOM   2641  CE2 TRP A 174      14.181  -5.524  -1.284  1.00 88.06           C  
ATOM   2642  CE3 TRP A 174      13.958  -6.916  -3.259  1.00 88.06           C  
ATOM   2643  HE3 TRP A 174      13.371  -7.280  -4.089  1.00 88.06           H  
ATOM   2644  NE1 TRP A 174      13.366  -4.645  -0.597  1.00 88.06           N  
ATOM   2645  HE1 TRP A 174      13.565  -4.242   0.307  1.00 88.06           H  
ATOM   2646  CH2 TRP A 174      16.024  -6.943  -1.957  1.00 88.06           C  
ATOM   2647  HH2 TRP A 174      17.015  -7.340  -1.789  1.00 88.06           H  
ATOM   2648  CZ2 TRP A 174      15.484  -5.995  -1.069  1.00 88.06           C  
ATOM   2649  HZ2 TRP A 174      16.045  -5.658  -0.210  1.00 88.06           H  
ATOM   2650  CZ3 TRP A 174      15.263  -7.400  -3.048  1.00 88.06           C  
ATOM   2651  HZ3 TRP A 174      15.670  -8.142  -3.720  1.00 88.06           H  
ATOM   2652  N   GLY A 175      13.025  -3.533  -5.011  1.00 89.79           N  
ATOM   2653  H   GLY A 175      12.748  -2.799  -4.375  1.00 89.79           H  
ATOM   2654  CA  GLY A 175      14.301  -3.415  -5.712  1.00 89.79           C  
ATOM   2655  HA2 GLY A 175      14.820  -4.371  -5.652  1.00 89.79           H  
ATOM   2656  HA3 GLY A 175      14.907  -2.658  -5.213  1.00 89.79           H  
ATOM   2657  C   GLY A 175      14.180  -3.036  -7.191  1.00 89.79           C  
ATOM   2658  O   GLY A 175      15.214  -2.837  -7.837  1.00 89.79           O  
ATOM   2659  N   ASN A 176      12.963  -2.894  -7.726  1.00 93.23           N  
ATOM   2660  H   ASN A 176      12.149  -3.045  -7.148  1.00 93.23           H  
ATOM   2661  CA  ASN A 176      12.751  -2.495  -9.109  1.00 93.23           C  
ATOM   2662  HA  ASN A 176      13.411  -3.106  -9.725  1.00 93.23           H  
ATOM   2663  C   ASN A 176      13.159  -1.023  -9.312  1.00 93.23           C  
ATOM   2664  CB  ASN A 176      11.309  -2.828  -9.520  1.00 93.23           C  
ATOM   2665  HB2 ASN A 176      10.617  -2.133  -9.045  1.00 93.23           H  
ATOM   2666  HB3 ASN A 176      11.082  -3.838  -9.178  1.00 93.23           H  
ATOM   2667  O   ASN A 176      12.952  -0.167  -8.451  1.00 93.23           O  
ATOM   2668  CG  ASN A 176      11.107  -2.771 -11.022  1.00 93.23           C  
ATOM   2669  ND2 ASN A 176      10.594  -3.800 -11.648  1.00 93.23           N  
ATOM   2670 HD21 ASN A 176      10.224  -4.587 -11.135  1.00 93.23           H  
ATOM   2671 HD22 ASN A 176      10.486  -3.710 -12.649  1.00 93.23           H  
ATOM   2672  OD1 ASN A 176      11.483  -1.818 -11.672  1.00 93.23           O  
ATOM   2673  N   LYS A 177      13.814  -0.749 -10.443  1.00 95.65           N  
ATOM   2674  H   LYS A 177      13.857  -1.487 -11.131  1.00 95.65           H  
ATOM   2675  CA  LYS A 177      14.351   0.573 -10.811  1.00 95.65           C  
ATOM   2676  HA  LYS A 177      14.022   1.307 -10.076  1.00 95.65           H  
ATOM   2677  C   LYS A 177      13.807   1.086 -12.144  1.00 95.65           C  
ATOM   2678  CB  LYS A 177      15.884   0.537 -10.818  1.00 95.65           C  
ATOM   2679  HB2 LYS A 177      16.257   1.523 -11.096  1.00 95.65           H  
ATOM   2680  HB3 LYS A 177      16.220  -0.183 -11.564  1.00 95.65           H  
ATOM   2681  O   LYS A 177      14.250   2.129 -12.623  1.00 95.65           O  
ATOM   2682  CG  LYS A 177      16.465   0.168  -9.450  1.00 95.65           C  
ATOM   2683  HG2 LYS A 177      16.147  -0.838  -9.177  1.00 95.65           H  
ATOM   2684  HG3 LYS A 177      16.109   0.873  -8.699  1.00 95.65           H  
ATOM   2685  CD  LYS A 177      17.991   0.201  -9.507  1.00 95.65           C  
ATOM   2686  HD2 LYS A 177      18.332  -0.478 -10.288  1.00 95.65           H  
ATOM   2687  HD3 LYS A 177      18.321   1.215  -9.733  1.00 95.65           H  
ATOM   2688  CE  LYS A 177      18.535  -0.247  -8.153  1.00 95.65           C  
ATOM   2689  HE2 LYS A 177      18.175   0.443  -7.389  1.00 95.65           H  
ATOM   2690  HE3 LYS A 177      18.123  -1.231  -7.928  1.00 95.65           H  
ATOM   2691  NZ  LYS A 177      20.015  -0.291  -8.165  1.00 95.65           N  
ATOM   2692  HZ1 LYS A 177      20.385   0.625  -8.376  1.00 95.65           H  
ATOM   2693  HZ2 LYS A 177      20.326  -0.946  -8.867  1.00 95.65           H  
ATOM   2694  HZ3 LYS A 177      20.356  -0.593  -7.263  1.00 95.65           H  
ATOM   2695  N   GLU A 178      12.880   0.356 -12.753  1.00 97.01           N  
ATOM   2696  H   GLU A 178      12.493  -0.436 -12.260  1.00 97.01           H  
ATOM   2697  CA  GLU A 178      12.062   0.881 -13.836  1.00 97.01           C  
ATOM   2698  HA  GLU A 178      12.712   1.320 -14.593  1.00 97.01           H  
ATOM   2699  C   GLU A 178      11.150   1.982 -13.288  1.00 97.01           C  
ATOM   2700  CB  GLU A 178      11.235  -0.228 -14.498  1.00 97.01           C  
ATOM   2701  HB2 GLU A 178      10.631   0.220 -15.287  1.00 97.01           H  
ATOM   2702  HB3 GLU A 178      10.565  -0.657 -13.753  1.00 97.01           H  
ATOM   2703  O   GLU A 178      10.820   2.010 -12.100  1.00 97.01           O  
ATOM   2704  CG  GLU A 178      12.099  -1.339 -15.115  1.00 97.01           C  
ATOM   2705  HG2 GLU A 178      12.763  -0.890 -15.854  1.00 97.01           H  
ATOM   2706  HG3 GLU A 178      12.715  -1.793 -14.339  1.00 97.01           H  
ATOM   2707  CD  GLU A 178      11.262  -2.438 -15.782  1.00 97.01           C  
ATOM   2708  OE1 GLU A 178      11.859  -3.271 -16.494  1.00 97.01           O  
ATOM   2709  OE2 GLU A 178      10.027  -2.468 -15.571  1.00 97.01           O  
ATOM   2710  N   PHE A 179      10.766   2.911 -14.160  1.00 97.90           N  
ATOM   2711  H   PHE A 179      10.985   2.783 -15.138  1.00 97.90           H  
ATOM   2712  CA  PHE A 179      10.012   4.100 -13.784  1.00 97.90           C  
ATOM   2713  HA  PHE A 179      10.642   4.728 -13.154  1.00 97.90           H  
ATOM   2714  C   PHE A 179       8.737   3.750 -12.998  1.00 97.90           C  
ATOM   2715  CB  PHE A 179       9.674   4.870 -15.064  1.00 97.90           C  
ATOM   2716  HB2 PHE A 179      10.595   5.130 -15.586  1.00 97.90           H  
ATOM   2717  HB3 PHE A 179       9.098   4.224 -15.726  1.00 97.90           H  
ATOM   2718  O   PHE A 179       7.849   3.083 -13.518  1.00 97.90           O  
ATOM   2719  CG  PHE A 179       8.888   6.136 -14.813  1.00 97.90           C  
ATOM   2720  CD1 PHE A 179       7.494   6.143 -14.989  1.00 97.90           C  
ATOM   2721  HD1 PHE A 179       6.981   5.253 -15.322  1.00 97.90           H  
ATOM   2722  CD2 PHE A 179       9.544   7.299 -14.373  1.00 97.90           C  
ATOM   2723  HD2 PHE A 179      10.609   7.277 -14.196  1.00 97.90           H  
ATOM   2724  CE1 PHE A 179       6.759   7.309 -14.722  1.00 97.90           C  
ATOM   2725  HE1 PHE A 179       5.686   7.304 -14.846  1.00 97.90           H  
ATOM   2726  CE2 PHE A 179       8.813   8.476 -14.135  1.00 97.90           C  
ATOM   2727  HE2 PHE A 179       9.313   9.372 -13.799  1.00 97.90           H  
ATOM   2728  CZ  PHE A 179       7.418   8.477 -14.301  1.00 97.90           C  
ATOM   2729  HZ  PHE A 179       6.843   9.367 -14.094  1.00 97.90           H  
ATOM   2730  N   GLY A 180       8.665   4.193 -11.739  1.00 96.87           N  
ATOM   2731  H   GLY A 180       9.513   4.559 -11.332  1.00 96.87           H  
ATOM   2732  CA  GLY A 180       7.482   4.110 -10.874  1.00 96.87           C  
ATOM   2733  HA2 GLY A 180       7.651   4.730  -9.993  1.00 96.87           H  
ATOM   2734  HA3 GLY A 180       6.618   4.505 -11.408  1.00 96.87           H  
ATOM   2735  C   GLY A 180       7.123   2.707 -10.374  1.00 96.87           C  
ATOM   2736  O   GLY A 180       6.177   2.554  -9.606  1.00 96.87           O  
ATOM   2737  N   ARG A 181       7.864   1.675 -10.785  1.00 95.96           N  
ATOM   2738  H   ARG A 181       8.633   1.872 -11.409  1.00 95.96           H  
ATOM   2739  CA  ARG A 181       7.569   0.275 -10.448  1.00 95.96           C  
ATOM   2740  HA  ARG A 181       6.494   0.153 -10.316  1.00 95.96           H  
ATOM   2741  C   ARG A 181       8.176  -0.170  -9.126  1.00 95.96           C  
ATOM   2742  CB  ARG A 181       8.034  -0.627 -11.599  1.00 95.96           C  
ATOM   2743  HB2 ARG A 181       8.044  -1.668 -11.276  1.00 95.96           H  
ATOM   2744  HB3 ARG A 181       9.044  -0.346 -11.898  1.00 95.96           H  
ATOM   2745  O   ARG A 181       7.936  -1.299  -8.729  1.00 95.96           O  
ATOM   2746  CG  ARG A 181       7.081  -0.509 -12.788  1.00 95.96           C  
ATOM   2747  HG2 ARG A 181       6.949   0.534 -13.075  1.00 95.96           H  
ATOM   2748  HG3 ARG A 181       6.114  -0.916 -12.494  1.00 95.96           H  
ATOM   2749  CD  ARG A 181       7.609  -1.290 -13.988  1.00 95.96           C  
ATOM   2750  HD2 ARG A 181       8.461  -0.754 -14.407  1.00 95.96           H  
ATOM   2751  HD3 ARG A 181       7.936  -2.280 -13.672  1.00 95.96           H  
ATOM   2752  NE  ARG A 181       6.559  -1.393 -15.004  1.00 95.96           N  
ATOM   2753  HE  ARG A 181       5.718  -0.860 -14.836  1.00 95.96           H  
ATOM   2754  NH1 ARG A 181       7.530  -2.934 -16.414  1.00 95.96           N  
ATOM   2755 HH11 ARG A 181       8.418  -2.810 -15.950  1.00 95.96           H  
ATOM   2756 HH12 ARG A 181       7.520  -3.462 -17.274  1.00 95.96           H  
ATOM   2757  NH2 ARG A 181       5.524  -2.065 -16.876  1.00 95.96           N  
ATOM   2758 HH21 ARG A 181       4.752  -1.486 -16.576  1.00 95.96           H  
ATOM   2759 HH22 ARG A 181       5.456  -2.622 -17.715  1.00 95.96           H  
ATOM   2760  CZ  ARG A 181       6.559  -2.129 -16.094  1.00 95.96           C  
ATOM   2761  N   GLY A 182       8.991   0.663  -8.485  1.00 94.09           N  
ATOM   2762  H   GLY A 182       9.005   1.621  -8.801  1.00 94.09           H  
ATOM   2763  CA  GLY A 182       9.655   0.361  -7.220  1.00 94.09           C  
ATOM   2764  HA2 GLY A 182      10.569   0.951  -7.159  1.00 94.09           H  
ATOM   2765  HA3 GLY A 182       9.940  -0.691  -7.198  1.00 94.09           H  
ATOM   2766  C   GLY A 182       8.797   0.680  -5.996  1.00 94.09           C  
ATOM   2767  O   GLY A 182       7.660   1.134  -6.107  1.00 94.09           O  
ATOM   2768  N   LEU A 183       9.386   0.544  -4.804  1.00 93.66           N  
ATOM   2769  H   LEU A 183      10.282   0.080  -4.761  1.00 93.66           H  
ATOM   2770  CA  LEU A 183       8.840   1.116  -3.566  1.00 93.66           C  
ATOM   2771  HA  LEU A 183       7.760   0.974  -3.547  1.00 93.66           H  
ATOM   2772  C   LEU A 183       9.124   2.620  -3.583  1.00 93.66           C  
ATOM   2773  CB  LEU A 183       9.426   0.436  -2.315  1.00 93.66           C  
ATOM   2774  HB2 LEU A 183      10.511   0.390  -2.414  1.00 93.66           H  
ATOM   2775  HB3 LEU A 183       9.204   1.067  -1.455  1.00 93.66           H  
ATOM   2776  O   LEU A 183      10.103   3.094  -2.997  1.00 93.66           O  
ATOM   2777  CG  LEU A 183       8.877  -0.963  -1.983  1.00 93.66           C  
ATOM   2778  HG  LEU A 183       7.861  -0.869  -1.601  1.00 93.66           H  
ATOM   2779  CD1 LEU A 183       8.867  -1.904  -3.178  1.00 93.66           C  
ATOM   2780 HD11 LEU A 183       9.813  -1.820  -3.715  1.00 93.66           H  
ATOM   2781 HD12 LEU A 183       8.055  -1.620  -3.847  1.00 93.66           H  
ATOM   2782 HD13 LEU A 183       8.684  -2.929  -2.858  1.00 93.66           H  
ATOM   2783  CD2 LEU A 183       9.759  -1.583  -0.903  1.00 93.66           C  
ATOM   2784 HD21 LEU A 183      10.792  -1.646  -1.245  1.00 93.66           H  
ATOM   2785 HD22 LEU A 183       9.397  -2.586  -0.677  1.00 93.66           H  
ATOM   2786 HD23 LEU A 183       9.703  -0.995   0.013  1.00 93.66           H  
ATOM   2787  N   ASN A 184       8.322   3.354  -4.351  1.00 95.88           N  
ATOM   2788  H   ASN A 184       7.603   2.861  -4.861  1.00 95.88           H  
ATOM   2789  CA  ASN A 184       8.569   4.758  -4.647  1.00 95.88           C  
ATOM   2790  HA  ASN A 184       9.647   4.918  -4.618  1.00 95.88           H  
ATOM   2791  C   ASN A 184       7.956   5.689  -3.597  1.00 95.88           C  
ATOM   2792  CB  ASN A 184       8.094   5.094  -6.073  1.00 95.88           C  
ATOM   2793  HB2 ASN A 184       7.055   4.788  -6.201  1.00 95.88           H  
ATOM   2794  HB3 ASN A 184       8.160   6.169  -6.237  1.00 95.88           H  
ATOM   2795  O   ASN A 184       6.812   5.523  -3.174  1.00 95.88           O  
ATOM   2796  CG  ASN A 184       8.941   4.404  -7.122  1.00 95.88           C  
ATOM   2797  ND2 ASN A 184      10.165   4.820  -7.292  1.00 95.88           N  
ATOM   2798 HD21 ASN A 184      10.521   5.627  -6.800  1.00 95.88           H  
ATOM   2799 HD22 ASN A 184      10.776   4.178  -7.778  1.00 95.88           H  
ATOM   2800  OD1 ASN A 184       8.536   3.493  -7.809  1.00 95.88           O  
ATOM   2801  N   TRP A 185       8.712   6.728  -3.255  1.00 98.03           N  
ATOM   2802  H   TRP A 185       9.664   6.738  -3.593  1.00 98.03           H  
ATOM   2803  CA  TRP A 185       8.263   7.925  -2.555  1.00 98.03           C  
ATOM   2804  HA  TRP A 185       7.178   8.009  -2.617  1.00 98.03           H  
ATOM   2805  C   TRP A 185       8.895   9.133  -3.251  1.00 98.03           C  
ATOM   2806  CB  TRP A 185       8.668   7.828  -1.079  1.00 98.03           C  
ATOM   2807  HB2 TRP A 185       9.751   7.893  -0.977  1.00 98.03           H  
ATOM   2808  HB3 TRP A 185       8.368   6.851  -0.700  1.00 98.03           H  
ATOM   2809  O   TRP A 185      10.067   9.438  -3.010  1.00 98.03           O  
ATOM   2810  CG  TRP A 185       8.022   8.861  -0.219  1.00 98.03           C  
ATOM   2811  CD1 TRP A 185       8.466  10.117   0.008  1.00 98.03           C  
ATOM   2812  HD1 TRP A 185       9.366  10.541  -0.411  1.00 98.03           H  
ATOM   2813  CD2 TRP A 185       6.751   8.752   0.486  1.00 98.03           C  
ATOM   2814  CE2 TRP A 185       6.493   9.987   1.146  1.00 98.03           C  
ATOM   2815  CE3 TRP A 185       5.770   7.746   0.592  1.00 98.03           C  
ATOM   2816  HE3 TRP A 185       5.912   6.814   0.064  1.00 98.03           H  
ATOM   2817  NE1 TRP A 185       7.569  10.779   0.823  1.00 98.03           N  
ATOM   2818  HE1 TRP A 185       7.664  11.743   1.110  1.00 98.03           H  
ATOM   2819  CH2 TRP A 185       4.379   9.182   1.991  1.00 98.03           C  
ATOM   2820  HH2 TRP A 185       3.466   9.338   2.546  1.00 98.03           H  
ATOM   2821  CZ2 TRP A 185       5.329  10.212   1.890  1.00 98.03           C  
ATOM   2822  HZ2 TRP A 185       5.159  11.165   2.369  1.00 98.03           H  
ATOM   2823  CZ3 TRP A 185       4.597   7.956   1.340  1.00 98.03           C  
ATOM   2824  HZ3 TRP A 185       3.845   7.182   1.389  1.00 98.03           H  
ATOM   2825  N   MET A 186       8.164   9.769  -4.172  1.00 98.24           N  
ATOM   2826  H   MET A 186       7.197   9.497  -4.282  1.00 98.24           H  
ATOM   2827  CA  MET A 186       8.700  10.689  -5.186  1.00 98.24           C  
ATOM   2828  HA  MET A 186       9.263  10.096  -5.907  1.00 98.24           H  
ATOM   2829  C   MET A 186       9.664  11.731  -4.610  1.00 98.24           C  
ATOM   2830  CB  MET A 186       7.533  11.356  -5.940  1.00 98.24           C  
ATOM   2831  HB2 MET A 186       6.913  11.931  -5.252  1.00 98.24           H  
ATOM   2832  HB3 MET A 186       6.922  10.568  -6.380  1.00 98.24           H  
ATOM   2833  O   MET A 186      10.776  11.878  -5.116  1.00 98.24           O  
ATOM   2834  CG  MET A 186       7.984  12.251  -7.102  1.00 98.24           C  
ATOM   2835  HG2 MET A 186       8.794  11.748  -7.630  1.00 98.24           H  
ATOM   2836  HG3 MET A 186       7.151  12.341  -7.799  1.00 98.24           H  
ATOM   2837  SD  MET A 186       8.524  13.935  -6.681  1.00 98.24           S  
ATOM   2838  CE  MET A 186       6.912  14.772  -6.655  1.00 98.24           C  
ATOM   2839  HE1 MET A 186       7.047  15.827  -6.417  1.00 98.24           H  
ATOM   2840  HE2 MET A 186       6.426  14.684  -7.627  1.00 98.24           H  
ATOM   2841  HE3 MET A 186       6.269  14.319  -5.901  1.00 98.24           H  
ATOM   2842  N   THR A 187       9.299  12.374  -3.502  1.00 98.26           N  
ATOM   2843  H   THR A 187       8.385  12.178  -3.118  1.00 98.26           H  
ATOM   2844  CA  THR A 187      10.096  13.441  -2.875  1.00 98.26           C  
ATOM   2845  HA  THR A 187      10.340  14.176  -3.641  1.00 98.26           H  
ATOM   2846  C   THR A 187      11.432  12.975  -2.284  1.00 98.26           C  
ATOM   2847  CB  THR A 187       9.281  14.148  -1.782  1.00 98.26           C  
ATOM   2848  HB  THR A 187       9.924  14.832  -1.229  1.00 98.26           H  
ATOM   2849  O   THR A 187      12.294  13.810  -2.017  1.00 98.26           O  
ATOM   2850  CG2 THR A 187       8.118  14.948  -2.365  1.00 98.26           C  
ATOM   2851 HG21 THR A 187       8.499  15.720  -3.034  1.00 98.26           H  
ATOM   2852 HG22 THR A 187       7.553  15.422  -1.562  1.00 98.26           H  
ATOM   2853 HG23 THR A 187       7.445  14.301  -2.927  1.00 98.26           H  
ATOM   2854  OG1 THR A 187       8.712  13.219  -0.889  1.00 98.26           O  
ATOM   2855  HG1 THR A 187       9.292  13.123  -0.130  1.00 98.26           H  
ATOM   2856  N   THR A 188      11.626  11.669  -2.071  1.00 98.15           N  
ATOM   2857  H   THR A 188      10.899  11.039  -2.379  1.00 98.15           H  
ATOM   2858  CA  THR A 188      12.864  11.100  -1.507  1.00 98.15           C  
ATOM   2859  HA  THR A 188      13.566  11.904  -1.287  1.00 98.15           H  
ATOM   2860  C   THR A 188      13.580  10.159  -2.475  1.00 98.15           C  
ATOM   2861  CB  THR A 188      12.583  10.375  -0.183  1.00 98.15           C  
ATOM   2862  HB  THR A 188      11.817   9.613  -0.327  1.00 98.15           H  
ATOM   2863  O   THR A 188      14.784  10.297  -2.688  1.00 98.15           O  
ATOM   2864  CG2 THR A 188      13.839   9.735   0.404  1.00 98.15           C  
ATOM   2865 HG21 THR A 188      13.639   9.415   1.427  1.00 98.15           H  
ATOM   2866 HG22 THR A 188      14.118   8.859  -0.181  1.00 98.15           H  
ATOM   2867 HG23 THR A 188      14.658  10.454   0.411  1.00 98.15           H  
ATOM   2868  OG1 THR A 188      12.169  11.274   0.812  1.00 98.15           O  
ATOM   2869  HG1 THR A 188      11.376  11.743   0.540  1.00 98.15           H  
ATOM   2870  N   THR A 189      12.872   9.189  -3.052  1.00 97.88           N  
ATOM   2871  H   THR A 189      11.877   9.133  -2.882  1.00 97.88           H  
ATOM   2872  CA  THR A 189      13.465   8.163  -3.922  1.00 97.88           C  
ATOM   2873  HA  THR A 189      14.504   8.001  -3.632  1.00 97.88           H  
ATOM   2874  C   THR A 189      13.470   8.574  -5.394  1.00 97.88           C  
ATOM   2875  CB  THR A 189      12.736   6.814  -3.778  1.00 97.88           C  
ATOM   2876  HB  THR A 189      13.269   6.062  -4.361  1.00 97.88           H  
ATOM   2877  O   THR A 189      14.255   8.041  -6.173  1.00 97.88           O  
ATOM   2878  CG2 THR A 189      12.655   6.333  -2.327  1.00 97.88           C  
ATOM   2879 HG21 THR A 189      12.216   5.335  -2.305  1.00 97.88           H  
ATOM   2880 HG22 THR A 189      12.030   7.001  -1.734  1.00 97.88           H  
ATOM   2881 HG23 THR A 189      13.656   6.289  -1.897  1.00 97.88           H  
ATOM   2882  OG1 THR A 189      11.415   6.907  -4.262  1.00 97.88           O  
ATOM   2883  HG1 THR A 189      11.443   7.070  -5.208  1.00 97.88           H  
ATOM   2884  N   GLY A 190      12.573   9.480  -5.804  1.00 98.19           N  
ATOM   2885  H   GLY A 190      11.997   9.939  -5.113  1.00 98.19           H  
ATOM   2886  CA  GLY A 190      12.180   9.627  -7.207  1.00 98.19           C  
ATOM   2887  HA2 GLY A 190      13.063   9.839  -7.808  1.00 98.19           H  
ATOM   2888  HA3 GLY A 190      11.487  10.463  -7.303  1.00 98.19           H  
ATOM   2889  C   GLY A 190      11.497   8.361  -7.748  1.00 98.19           C  
ATOM   2890  O   GLY A 190      11.136   7.466  -6.977  1.00 98.19           O  
ATOM   2891  N   TYR A 191      11.344   8.277  -9.073  1.00 98.14           N  
ATOM   2892  H   TYR A 191      11.582   9.084  -9.632  1.00 98.14           H  
ATOM   2893  CA  TYR A 191      10.678   7.155  -9.758  1.00 98.14           C  
ATOM   2894  HA  TYR A 191       9.972   6.689  -9.070  1.00 98.14           H  
ATOM   2895  C   TYR A 191      11.618   6.035 -10.233  1.00 98.14           C  
ATOM   2896  CB  TYR A 191       9.859   7.694 -10.937  1.00 98.14           C  
ATOM   2897  HB2 TYR A 191      10.518   8.240 -11.612  1.00 98.14           H  
ATOM   2898  HB3 TYR A 191       9.448   6.852 -11.495  1.00 98.14           H  
ATOM   2899  O   TYR A 191      11.150   4.950 -10.541  1.00 98.14           O  
ATOM   2900  CG  TYR A 191       8.695   8.570 -10.525  1.00 98.14           C  
ATOM   2901  CD1 TYR A 191       7.617   8.004  -9.817  1.00 98.14           C  
ATOM   2902  HD1 TYR A 191       7.604   6.947  -9.593  1.00 98.14           H  
ATOM   2903  CD2 TYR A 191       8.678   9.939 -10.857  1.00 98.14           C  
ATOM   2904  HD2 TYR A 191       9.490  10.373 -11.421  1.00 98.14           H  
ATOM   2905  CE1 TYR A 191       6.533   8.808  -9.424  1.00 98.14           C  
ATOM   2906  HE1 TYR A 191       5.685   8.387  -8.905  1.00 98.14           H  
ATOM   2907  CE2 TYR A 191       7.587  10.743 -10.477  1.00 98.14           C  
ATOM   2908  HE2 TYR A 191       7.562  11.791 -10.735  1.00 98.14           H  
ATOM   2909  OH  TYR A 191       5.484  10.959  -9.350  1.00 98.14           O  
ATOM   2910  HH  TYR A 191       5.473  11.835  -9.742  1.00 98.14           H  
ATOM   2911  CZ  TYR A 191       6.515  10.178  -9.754  1.00 98.14           C  
ATOM   2912  N   TYR A 192      12.933   6.270 -10.294  1.00 97.93           N  
ATOM   2913  H   TYR A 192      13.265   7.175  -9.993  1.00 97.93           H  
ATOM   2914  CA  TYR A 192      13.924   5.315 -10.831  1.00 97.93           C  
ATOM   2915  HA  TYR A 192      13.401   4.528 -11.375  1.00 97.93           H  
ATOM   2916  C   TYR A 192      14.726   4.592  -9.737  1.00 97.93           C  
ATOM   2917  CB  TYR A 192      14.832   6.030 -11.837  1.00 97.93           C  
ATOM   2918  HB2 TYR A 192      15.621   5.347 -12.152  1.00 97.93           H  
ATOM   2919  HB3 TYR A 192      15.311   6.880 -11.351  1.00 97.93           H  
ATOM   2920  O   TYR A 192      15.866   4.167  -9.935  1.00 97.93           O  
ATOM   2921  CG  TYR A 192      14.115   6.486 -13.087  1.00 97.93           C  
ATOM   2922  CD1 TYR A 192      13.808   5.542 -14.085  1.00 97.93           C  
ATOM   2923  HD1 TYR A 192      14.053   4.501 -13.937  1.00 97.93           H  
ATOM   2924  CD2 TYR A 192      13.777   7.842 -13.266  1.00 97.93           C  
ATOM   2925  HD2 TYR A 192      14.013   8.564 -12.498  1.00 97.93           H  
ATOM   2926  CE1 TYR A 192      13.193   5.959 -15.278  1.00 97.93           C  
ATOM   2927  HE1 TYR A 192      12.960   5.246 -16.055  1.00 97.93           H  
ATOM   2928  CE2 TYR A 192      13.142   8.259 -14.452  1.00 97.93           C  
ATOM   2929  HE2 TYR A 192      12.878   9.296 -14.595  1.00 97.93           H  
ATOM   2930  OH  TYR A 192      12.235   7.696 -16.607  1.00 97.93           O  
ATOM   2931  HH  TYR A 192      11.936   8.608 -16.591  1.00 97.93           H  
ATOM   2932  CZ  TYR A 192      12.859   7.315 -15.465  1.00 97.93           C  
ATOM   2933  N   ALA A 193      14.153   4.504  -8.542  1.00 97.00           N  
ATOM   2934  H   ALA A 193      13.191   4.799  -8.451  1.00 97.00           H  
ATOM   2935  CA  ALA A 193      14.742   3.825  -7.402  1.00 97.00           C  
ATOM   2936  HA  ALA A 193      15.415   3.044  -7.756  1.00 97.00           H  
ATOM   2937  C   ALA A 193      13.647   3.154  -6.573  1.00 97.00           C  
ATOM   2938  CB  ALA A 193      15.544   4.838  -6.577  1.00 97.00           C  
ATOM   2939  HB1 ALA A 193      16.076   4.317  -5.781  1.00 97.00           H  
ATOM   2940  HB2 ALA A 193      14.868   5.570  -6.134  1.00 97.00           H  
ATOM   2941  HB3 ALA A 193      16.266   5.352  -7.211  1.00 97.00           H  
ATOM   2942  O   ALA A 193      12.468   3.430  -6.751  1.00 97.00           O  
ATOM   2943  N   SER A 194      14.054   2.307  -5.637  1.00 95.03           N  
ATOM   2944  H   SER A 194      15.044   2.161  -5.505  1.00 95.03           H  
ATOM   2945  CA  SER A 194      13.164   1.655  -4.682  1.00 95.03           C  
ATOM   2946  HA  SER A 194      12.164   2.085  -4.734  1.00 95.03           H  
ATOM   2947  C   SER A 194      13.722   1.875  -3.286  1.00 95.03           C  
ATOM   2948  CB  SER A 194      13.064   0.163  -5.015  1.00 95.03           C  
ATOM   2949  HB2 SER A 194      14.058  -0.284  -4.997  1.00 95.03           H  
ATOM   2950  HB3 SER A 194      12.650   0.054  -6.018  1.00 95.03           H  
ATOM   2951  O   SER A 194      14.936   1.758  -3.080  1.00 95.03           O  
ATOM   2952  OG  SER A 194      12.224  -0.530  -4.113  1.00 95.03           O  
ATOM   2953  HG  SER A 194      12.591  -0.521  -3.225  1.00 95.03           H  
ATOM   2954  N   ALA A 195      12.847   2.156  -2.323  1.00 95.20           N  
ATOM   2955  H   ALA A 195      11.876   2.299  -2.561  1.00 95.20           H  
ATOM   2956  CA  ALA A 195      13.184   1.965  -0.920  1.00 95.20           C  
ATOM   2957  HA  ALA A 195      14.040   2.593  -0.676  1.00 95.20           H  
ATOM   2958  C   ALA A 195      13.579   0.497  -0.672  1.00 95.20           C  
ATOM   2959  CB  ALA A 195      12.002   2.409  -0.053  1.00 95.20           C  
ATOM   2960  HB1 ALA A 195      12.257   2.309   1.002  1.00 95.20           H  
ATOM   2961  HB2 ALA A 195      11.131   1.787  -0.262  1.00 95.20           H  
ATOM   2962  HB3 ALA A 195      11.755   3.450  -0.262  1.00 95.20           H  
ATOM   2963  O   ALA A 195      13.162  -0.405  -1.406  1.00 95.20           O  
ATOM   2964  N   THR A 196      14.411   0.263   0.342  1.00 91.62           N  
ATOM   2965  H   THR A 196      14.728   1.041   0.902  1.00 91.62           H  
ATOM   2966  CA  THR A 196      14.848  -1.089   0.735  1.00 91.62           C  
ATOM   2967  HA  THR A 196      14.805  -1.752  -0.129  1.00 91.62           H  
ATOM   2968  C   THR A 196      13.947  -1.707   1.796  1.00 91.62           C  
ATOM   2969  CB  THR A 196      16.293  -1.078   1.250  1.00 91.62           C  
ATOM   2970  HB  THR A 196      16.533  -2.057   1.666  1.00 91.62           H  
ATOM   2971  O   THR A 196      13.910  -2.927   1.920  1.00 91.62           O  
ATOM   2972  CG2 THR A 196      17.282  -0.766   0.127  1.00 91.62           C  
ATOM   2973 HG21 THR A 196      17.178  -1.507  -0.665  1.00 91.62           H  
ATOM   2974 HG22 THR A 196      17.088   0.226  -0.280  1.00 91.62           H  
ATOM   2975 HG23 THR A 196      18.299  -0.804   0.518  1.00 91.62           H  
ATOM   2976  OG1 THR A 196      16.470  -0.092   2.244  1.00 91.62           O  
ATOM   2977  HG1 THR A 196      17.032  -0.455   2.932  1.00 91.62           H  
ATOM   2978  N   MET A 197      13.229  -0.868   2.541  1.00 88.27           N  
ATOM   2979  H   MET A 197      13.333   0.120   2.358  1.00 88.27           H  
ATOM   2980  CA  MET A 197      12.234  -1.240   3.539  1.00 88.27           C  
ATOM   2981  HA  MET A 197      11.751  -2.171   3.243  1.00 88.27           H  
ATOM   2982  C   MET A 197      11.182  -0.140   3.604  1.00 88.27           C  
ATOM   2983  CB  MET A 197      12.923  -1.439   4.901  1.00 88.27           C  
ATOM   2984  HB2 MET A 197      13.507  -0.555   5.157  1.00 88.27           H  
ATOM   2985  HB3 MET A 197      13.607  -2.283   4.809  1.00 88.27           H  
ATOM   2986  O   MET A 197      11.530   1.040   3.522  1.00 88.27           O  
ATOM   2987  CG  MET A 197      11.944  -1.745   6.045  1.00 88.27           C  
ATOM   2988  HG2 MET A 197      12.461  -2.352   6.788  1.00 88.27           H  
ATOM   2989  HG3 MET A 197      11.125  -2.349   5.654  1.00 88.27           H  
ATOM   2990  SD  MET A 197      11.245  -0.294   6.893  1.00 88.27           S  
ATOM   2991  CE  MET A 197      12.460  -0.057   8.208  1.00 88.27           C  
ATOM   2992  HE1 MET A 197      13.441   0.117   7.767  1.00 88.27           H  
ATOM   2993  HE2 MET A 197      12.489  -0.947   8.837  1.00 88.27           H  
ATOM   2994  HE3 MET A 197      12.169   0.805   8.808  1.00 88.27           H  
ATOM   2995  N   THR A 198       9.925  -0.527   3.777  1.00 90.48           N  
ATOM   2996  H   THR A 198       9.705  -1.513   3.792  1.00 90.48           H  
ATOM   2997  CA  THR A 198       8.793   0.358   4.058  1.00 90.48           C  
ATOM   2998  HA  THR A 198       9.156   1.331   4.388  1.00 90.48           H  
ATOM   2999  C   THR A 198       7.974  -0.259   5.186  1.00 90.48           C  
ATOM   3000  CB  THR A 198       7.909   0.559   2.816  1.00 90.48           C  
ATOM   3001  HB  THR A 198       7.070   1.206   3.070  1.00 90.48           H  
ATOM   3002  O   THR A 198       7.948  -1.475   5.337  1.00 90.48           O  
ATOM   3003  CG2 THR A 198       8.672   1.183   1.647  1.00 90.48           C  
ATOM   3004 HG21 THR A 198       8.066   1.120   0.744  1.00 90.48           H  
ATOM   3005 HG22 THR A 198       9.610   0.658   1.469  1.00 90.48           H  
ATOM   3006 HG23 THR A 198       8.891   2.228   1.869  1.00 90.48           H  
ATOM   3007  OG1 THR A 198       7.407  -0.683   2.396  1.00 90.48           O  
ATOM   3008  HG1 THR A 198       7.097  -0.645   1.489  1.00 90.48           H  
ATOM   3009  N   GLU A 199       7.330   0.565   6.000  1.00 89.25           N  
ATOM   3010  H   GLU A 199       7.522   1.554   5.932  1.00 89.25           H  
ATOM   3011  CA  GLU A 199       6.413   0.139   7.053  1.00 89.25           C  
ATOM   3012  HA  GLU A 199       5.921  -0.788   6.759  1.00 89.25           H  
ATOM   3013  C   GLU A 199       5.360   1.234   7.232  1.00 89.25           C  
ATOM   3014  CB  GLU A 199       7.207  -0.108   8.348  1.00 89.25           C  
ATOM   3015  HB2 GLU A 199       7.661   0.830   8.668  1.00 89.25           H  
ATOM   3016  HB3 GLU A 199       8.010  -0.815   8.140  1.00 89.25           H  
ATOM   3017  O   GLU A 199       5.696   2.407   7.409  1.00 89.25           O  
ATOM   3018  CG  GLU A 199       6.358  -0.675   9.494  1.00 89.25           C  
ATOM   3019  HG2 GLU A 199       5.899  -1.608   9.168  1.00 89.25           H  
ATOM   3020  HG3 GLU A 199       5.570   0.037   9.735  1.00 89.25           H  
ATOM   3021  CD  GLU A 199       7.222  -0.914  10.743  1.00 89.25           C  
ATOM   3022  OE1 GLU A 199       7.339  -2.066  11.208  1.00 89.25           O  
ATOM   3023  OE2 GLU A 199       7.814   0.069  11.257  1.00 89.25           O  
ATOM   3024  N   MET A 200       4.083   0.874   7.181  1.00 94.04           N  
ATOM   3025  H   MET A 200       3.868  -0.110   7.102  1.00 94.04           H  
ATOM   3026  CA  MET A 200       2.979   1.796   7.457  1.00 94.04           C  
ATOM   3027  HA  MET A 200       3.354   2.818   7.519  1.00 94.04           H  
ATOM   3028  C   MET A 200       2.393   1.449   8.833  1.00 94.04           C  
ATOM   3029  CB  MET A 200       1.969   1.755   6.297  1.00 94.04           C  
ATOM   3030  HB2 MET A 200       1.721   0.724   6.044  1.00 94.04           H  
ATOM   3031  HB3 MET A 200       1.060   2.283   6.586  1.00 94.04           H  
ATOM   3032  O   MET A 200       2.353   0.297   9.214  1.00 94.04           O  
ATOM   3033  CG  MET A 200       2.510   2.340   4.996  1.00 94.04           C  
ATOM   3034  HG2 MET A 200       2.748   3.394   5.134  1.00 94.04           H  
ATOM   3035  HG3 MET A 200       3.430   1.816   4.735  1.00 94.04           H  
ATOM   3036  SD  MET A 200       1.358   2.154   3.609  1.00 94.04           S  
ATOM   3037  CE  MET A 200       0.084   3.373   4.024  1.00 94.04           C  
ATOM   3038  HE1 MET A 200      -0.430   3.081   4.940  1.00 94.04           H  
ATOM   3039  HE2 MET A 200       0.547   4.351   4.149  1.00 94.04           H  
ATOM   3040  HE3 MET A 200      -0.641   3.422   3.211  1.00 94.04           H  
ATOM   3041  N   LYS A 201       1.972   2.400   9.659  1.00 89.31           N  
ATOM   3042  H   LYS A 201       2.124   3.362   9.390  1.00 89.31           H  
ATOM   3043  CA  LYS A 201       1.464   2.108  11.013  1.00 89.31           C  
ATOM   3044  HA  LYS A 201       1.051   1.100  11.039  1.00 89.31           H  
ATOM   3045  C   LYS A 201       0.347   3.058  11.369  1.00 89.31           C  
ATOM   3046  CB  LYS A 201       2.588   2.189  12.056  1.00 89.31           C  
ATOM   3047  HB2 LYS A 201       3.103   3.142  11.931  1.00 89.31           H  
ATOM   3048  HB3 LYS A 201       2.153   2.164  13.056  1.00 89.31           H  
ATOM   3049  O   LYS A 201       0.423   4.245  11.057  1.00 89.31           O  
ATOM   3050  CG  LYS A 201       3.578   1.019  11.937  1.00 89.31           C  
ATOM   3051  HG2 LYS A 201       3.076   0.093  12.219  1.00 89.31           H  
ATOM   3052  HG3 LYS A 201       3.923   0.924  10.908  1.00 89.31           H  
ATOM   3053  CD  LYS A 201       4.833   1.197  12.782  1.00 89.31           C  
ATOM   3054  HD2 LYS A 201       4.572   1.393  13.822  1.00 89.31           H  
ATOM   3055  HD3 LYS A 201       5.403   0.269  12.726  1.00 89.31           H  
ATOM   3056  CE  LYS A 201       5.648   2.347  12.187  1.00 89.31           C  
ATOM   3057  HE2 LYS A 201       5.214   3.302  12.484  1.00 89.31           H  
ATOM   3058  HE3 LYS A 201       5.595   2.279  11.101  1.00 89.31           H  
ATOM   3059  NZ  LYS A 201       7.062   2.262  12.579  1.00 89.31           N  
ATOM   3060  HZ1 LYS A 201       7.562   3.027  12.149  1.00 89.31           H  
ATOM   3061  HZ2 LYS A 201       7.196   2.217  13.579  1.00 89.31           H  
ATOM   3062  HZ3 LYS A 201       7.443   1.425  12.162  1.00 89.31           H  
ATOM   3063  N   LEU A 202      -0.657   2.540  12.058  1.00 89.09           N  
ATOM   3064  H   LEU A 202      -0.588   1.584  12.376  1.00 89.09           H  
ATOM   3065  CA  LEU A 202      -1.800   3.311  12.516  1.00 89.09           C  
ATOM   3066  HA  LEU A 202      -1.810   4.282  12.020  1.00 89.09           H  
ATOM   3067  C   LEU A 202      -1.667   3.574  14.013  1.00 89.09           C  
ATOM   3068  CB  LEU A 202      -3.094   2.565  12.148  1.00 89.09           C  
ATOM   3069  HB2 LEU A 202      -3.085   1.592  12.639  1.00 89.09           H  
ATOM   3070  HB3 LEU A 202      -3.947   3.126  12.530  1.00 89.09           H  
ATOM   3071  O   LEU A 202      -1.185   2.733  14.760  1.00 89.09           O  
ATOM   3072  CG  LEU A 202      -3.288   2.360  10.634  1.00 89.09           C  
ATOM   3073  HG  LEU A 202      -2.432   1.825  10.221  1.00 89.09           H  
ATOM   3074  CD1 LEU A 202      -4.536   1.516  10.383  1.00 89.09           C  
ATOM   3075 HD11 LEU A 202      -4.664   1.362   9.312  1.00 89.09           H  
ATOM   3076 HD12 LEU A 202      -4.419   0.540  10.856  1.00 89.09           H  
ATOM   3077 HD13 LEU A 202      -5.418   2.010  10.790  1.00 89.09           H  
ATOM   3078  CD2 LEU A 202      -3.440   3.688   9.894  1.00 89.09           C  
ATOM   3079 HD21 LEU A 202      -2.533   4.287   9.986  1.00 89.09           H  
ATOM   3080 HD22 LEU A 202      -3.596   3.485   8.835  1.00 89.09           H  
ATOM   3081 HD23 LEU A 202      -4.287   4.245  10.294  1.00 89.09           H  
ATOM   3082  N   ARG A 203      -2.102   4.741  14.477  1.00 86.94           N  
ATOM   3083  H   ARG A 203      -2.394   5.441  13.811  1.00 86.94           H  
ATOM   3084  CA  ARG A 203      -2.255   4.996  15.914  1.00 86.94           C  
ATOM   3085  HA  ARG A 203      -2.316   4.040  16.434  1.00 86.94           H  
ATOM   3086  C   ARG A 203      -3.563   5.725  16.150  1.00 86.94           C  
ATOM   3087  CB  ARG A 203      -1.022   5.742  16.454  1.00 86.94           C  
ATOM   3088  HB2 ARG A 203      -0.133   5.157  16.218  1.00 86.94           H  
ATOM   3089  HB3 ARG A 203      -0.935   6.707  15.956  1.00 86.94           H  
ATOM   3090  O   ARG A 203      -3.836   6.730  15.495  1.00 86.94           O  
ATOM   3091  CG  ARG A 203      -1.078   5.954  17.975  1.00 86.94           C  
ATOM   3092  HG2 ARG A 203      -1.188   4.984  18.460  1.00 86.94           H  
ATOM   3093  HG3 ARG A 203      -1.941   6.568  18.233  1.00 86.94           H  
ATOM   3094  CD  ARG A 203       0.186   6.628  18.529  1.00 86.94           C  
ATOM   3095  HD2 ARG A 203       1.059   6.048  18.232  1.00 86.94           H  
ATOM   3096  HD3 ARG A 203       0.118   6.608  19.617  1.00 86.94           H  
ATOM   3097  NE  ARG A 203       0.327   8.020  18.060  1.00 86.94           N  
ATOM   3098  HE  ARG A 203       0.127   8.202  17.087  1.00 86.94           H  
ATOM   3099  NH1 ARG A 203       1.430   8.923  19.867  1.00 86.94           N  
ATOM   3100 HH11 ARG A 203       1.509   8.029  20.330  1.00 86.94           H  
ATOM   3101 HH12 ARG A 203       1.688   9.699  20.459  1.00 86.94           H  
ATOM   3102  NH2 ARG A 203       0.627  10.261  18.274  1.00 86.94           N  
ATOM   3103 HH21 ARG A 203       0.077  10.354  17.432  1.00 86.94           H  
ATOM   3104 HH22 ARG A 203       0.750  11.036  18.909  1.00 86.94           H  
ATOM   3105  CZ  ARG A 203       0.797   9.051  18.734  1.00 86.94           C  
ATOM   3106  N   LYS A 204      -4.375   5.231  17.085  1.00 89.61           N  
ATOM   3107  H   LYS A 204      -4.092   4.405  17.592  1.00 89.61           H  
ATOM   3108  CA  LYS A 204      -5.600   5.926  17.483  1.00 89.61           C  
ATOM   3109  HA  LYS A 204      -6.158   6.169  16.579  1.00 89.61           H  
ATOM   3110  C   LYS A 204      -5.229   7.232  18.185  1.00 89.61           C  
ATOM   3111  CB  LYS A 204      -6.473   5.011  18.351  1.00 89.61           C  
ATOM   3112  HB2 LYS A 204      -6.008   4.865  19.326  1.00 89.61           H  
ATOM   3113  HB3 LYS A 204      -6.565   4.041  17.864  1.00 89.61           H  
ATOM   3114  O   LYS A 204      -4.351   7.258  19.042  1.00 89.61           O  
ATOM   3115  CG  LYS A 204      -7.874   5.612  18.525  1.00 89.61           C  
ATOM   3116  HG2 LYS A 204      -7.810   6.519  19.127  1.00 89.61           H  
ATOM   3117  HG3 LYS A 204      -8.275   5.870  17.544  1.00 89.61           H  
ATOM   3118  CD  LYS A 204      -8.830   4.626  19.201  1.00 89.61           C  
ATOM   3119  HD2 LYS A 204      -8.891   3.722  18.596  1.00 89.61           H  
ATOM   3120  HD3 LYS A 204      -8.466   4.374  20.197  1.00 89.61           H  
ATOM   3121  CE  LYS A 204     -10.210   5.284  19.292  1.00 89.61           C  
ATOM   3122  HE2 LYS A 204     -10.180   6.087  20.028  1.00 89.61           H  
ATOM   3123  HE3 LYS A 204     -10.431   5.759  18.337  1.00 89.61           H  
ATOM   3124  NZ  LYS A 204     -11.276   4.313  19.621  1.00 89.61           N  
ATOM   3125  HZ1 LYS A 204     -11.113   3.893  20.525  1.00 89.61           H  
ATOM   3126  HZ2 LYS A 204     -11.320   3.599  18.907  1.00 89.61           H  
ATOM   3127  HZ3 LYS A 204     -12.162   4.796  19.621  1.00 89.61           H  
ATOM   3128  N   THR A 205      -5.888   8.319  17.812  1.00 85.70           N  
ATOM   3129  H   THR A 205      -6.578   8.211  17.083  1.00 85.70           H  
ATOM   3130  CA  THR A 205      -5.662   9.658  18.383  1.00 85.70           C  
ATOM   3131  HA  THR A 205      -4.817   9.624  19.071  1.00 85.70           H  
ATOM   3132  C   THR A 205      -6.850  10.149  19.199  1.00 85.70           C  
ATOM   3133  CB  THR A 205      -5.323  10.689  17.299  1.00 85.70           C  
ATOM   3134  HB  THR A 205      -5.163  11.655  17.777  1.00 85.70           H  
ATOM   3135  O   THR A 205      -6.658  10.950  20.114  1.00 85.70           O  
ATOM   3136  CG2 THR A 205      -4.062  10.327  16.519  1.00 85.70           C  
ATOM   3137 HG21 THR A 205      -3.224  10.203  17.205  1.00 85.70           H  
ATOM   3138 HG22 THR A 205      -4.216   9.400  15.966  1.00 85.70           H  
ATOM   3139 HG23 THR A 205      -3.832  11.124  15.813  1.00 85.70           H  
ATOM   3140  OG1 THR A 205      -6.380  10.817  16.378  1.00 85.70           O  
ATOM   3141  HG1 THR A 205      -6.541   9.955  15.988  1.00 85.70           H  
ATOM   3142  N   LYS A 206      -8.059   9.668  18.879  1.00 73.08           N  
ATOM   3143  H   LYS A 206      -8.126   9.020  18.107  1.00 73.08           H  
ATOM   3144  CA  LYS A 206      -9.318   9.907  19.591  1.00 73.08           C  
ATOM   3145  HA  LYS A 206      -9.128   9.985  20.661  1.00 73.08           H  
ATOM   3146  C   LYS A 206     -10.244   8.709  19.414  1.00 73.08           C  
ATOM   3147  CB  LYS A 206     -10.001  11.192  19.094  1.00 73.08           C  
ATOM   3148  HB2 LYS A 206     -10.956  11.289  19.610  1.00 73.08           H  
ATOM   3149  HB3 LYS A 206     -10.199  11.105  18.025  1.00 73.08           H  
ATOM   3150  O   LYS A 206     -10.276   8.151  18.290  1.00 73.08           O  
ATOM   3151  CG  LYS A 206      -9.158  12.444  19.364  1.00 73.08           C  
ATOM   3152  HG2 LYS A 206      -8.253  12.405  18.756  1.00 73.08           H  
ATOM   3153  HG3 LYS A 206      -8.890  12.481  20.420  1.00 73.08           H  
ATOM   3154  CD  LYS A 206      -9.902  13.720  18.989  1.00 73.08           C  
ATOM   3155  HD2 LYS A 206     -10.182  13.667  17.937  1.00 73.08           H  
ATOM   3156  HD3 LYS A 206     -10.799  13.811  19.602  1.00 73.08           H  
ATOM   3157  CE  LYS A 206      -8.965  14.904  19.228  1.00 73.08           C  
ATOM   3158  HE2 LYS A 206      -8.728  14.952  20.291  1.00 73.08           H  
ATOM   3159  HE3 LYS A 206      -8.038  14.718  18.686  1.00 73.08           H  
ATOM   3160  NZ  LYS A 206      -9.583  16.168  18.766  1.00 73.08           N  
ATOM   3161  HZ1 LYS A 206      -9.789  16.099  17.779  1.00 73.08           H  
ATOM   3162  HZ2 LYS A 206      -8.955  16.944  18.913  1.00 73.08           H  
ATOM   3163  HZ3 LYS A 206     -10.447  16.333  19.261  1.00 73.08           H  
ATOM   3164  OXT LYS A 206     -10.865   8.341  20.427  1.00 73.08           O  
TER    3165      LYS A 206                                                       
END   
