# Supplementary material for: Nuclear genome of Bulinus truncatus, an intermediate host of the carcinogenic human blood fluke Schistosoma haematobium
Source: Nat Commun. 2022 Feb 21;13:977. doi: 10.1038/s41467-022-28634-9 (PMC8861042; doi:10.1038/s41467-022-28634-9)
Supplement: Supplementary file 6 — Supplementary Data 3 [file 41467_2022_28634_MOESM6_ESM.zip › Supplementary_Data_3/btru_063385-t1.mature.pep.pdb]

ATOM      1  N   MET A   1     -19.349 -13.362  19.607  1.00 75.22           N  
ATOM      2  H   MET A   1     -19.819 -13.601  20.469  1.00 75.22           H  
ATOM      3  H2  MET A   1     -19.996 -12.770  19.106  1.00 75.22           H  
ATOM      4  H3  MET A   1     -19.180 -14.192  19.056  1.00 75.22           H  
ATOM      5  CA  MET A   1     -18.099 -12.605  19.870  1.00 75.22           C  
ATOM      6  HA  MET A   1     -17.446 -13.183  20.524  1.00 75.22           H  
ATOM      7  C   MET A   1     -18.477 -11.321  20.592  1.00 75.22           C  
ATOM      8  CB  MET A   1     -17.360 -12.330  18.546  1.00 75.22           C  
ATOM      9  HB2 MET A   1     -18.074 -11.937  17.823  1.00 75.22           H  
ATOM     10  HB3 MET A   1     -16.988 -13.281  18.164  1.00 75.22           H  
ATOM     11  O   MET A   1     -19.575 -10.839  20.365  1.00 75.22           O  
ATOM     12  CG  MET A   1     -16.179 -11.349  18.600  1.00 75.22           C  
ATOM     13  HG2 MET A   1     -16.546 -10.353  18.850  1.00 75.22           H  
ATOM     14  HG3 MET A   1     -15.760 -11.293  17.596  1.00 75.22           H  
ATOM     15  SD  MET A   1     -14.846 -11.784  19.744  1.00 75.22           S  
ATOM     16  CE  MET A   1     -13.489 -10.820  19.032  1.00 75.22           C  
ATOM     17  HE1 MET A   1     -13.379 -11.070  17.977  1.00 75.22           H  
ATOM     18  HE2 MET A   1     -13.709  -9.757  19.129  1.00 75.22           H  
ATOM     19  HE3 MET A   1     -12.556 -11.050  19.546  1.00 75.22           H  
ATOM     20  N   THR A   2     -17.612 -10.786  21.457  1.00 85.72           N  
ATOM     21  H   THR A   2     -16.710 -11.220  21.596  1.00 85.72           H  
ATOM     22  CA  THR A   2     -17.827  -9.489  22.127  1.00 85.72           C  
ATOM     23  HA  THR A   2     -18.640  -8.954  21.635  1.00 85.72           H  
ATOM     24  C   THR A   2     -16.593  -8.612  22.023  1.00 85.72           C  
ATOM     25  CB  THR A   2     -18.204  -9.640  23.607  1.00 85.72           C  
ATOM     26  HB  THR A   2     -18.267  -8.647  24.053  1.00 85.72           H  
ATOM     27  O   THR A   2     -15.477  -9.111  22.181  1.00 85.72           O  
ATOM     28  CG2 THR A   2     -19.552 -10.313  23.753  1.00 85.72           C  
ATOM     29 HG21 THR A   2     -19.471 -11.396  23.655  1.00 85.72           H  
ATOM     30 HG22 THR A   2     -19.986 -10.050  24.717  1.00 85.72           H  
ATOM     31 HG23 THR A   2     -20.222  -9.941  22.978  1.00 85.72           H  
ATOM     32  OG1 THR A   2     -17.271 -10.431  24.321  1.00 85.72           O  
ATOM     33  HG1 THR A   2     -17.805 -10.904  24.963  1.00 85.72           H  
ATOM     34  N   ILE A   3     -16.769  -7.315  21.777  1.00 83.96           N  
ATOM     35  H   ILE A   3     -17.707  -6.963  21.646  1.00 83.96           H  
ATOM     36  CA  ILE A   3     -15.674  -6.343  21.667  1.00 83.96           C  
ATOM     37  HA  ILE A   3     -14.719  -6.846  21.817  1.00 83.96           H  
ATOM     38  C   ILE A   3     -15.831  -5.322  22.796  1.00 83.96           C  
ATOM     39  CB  ILE A   3     -15.620  -5.708  20.257  1.00 83.96           C  
ATOM     40  HB  ILE A   3     -16.522  -5.115  20.103  1.00 83.96           H  
ATOM     41  O   ILE A   3     -16.428  -4.269  22.623  1.00 83.96           O  
ATOM     42  CG1 ILE A   3     -15.552  -6.790  19.150  1.00 83.96           C  
ATOM     43 HG12 ILE A   3     -14.654  -7.394  19.286  1.00 83.96           H  
ATOM     44 HG13 ILE A   3     -16.418  -7.447  19.235  1.00 83.96           H  
ATOM     45  CG2 ILE A   3     -14.397  -4.778  20.168  1.00 83.96           C  
ATOM     46 HG21 ILE A   3     -14.398  -4.254  19.213  1.00 83.96           H  
ATOM     47 HG22 ILE A   3     -14.433  -4.012  20.943  1.00 83.96           H  
ATOM     48 HG23 ILE A   3     -13.476  -5.353  20.268  1.00 83.96           H  
ATOM     49  CD1 ILE A   3     -15.567  -6.235  17.720  1.00 83.96           C  
ATOM     50 HD11 ILE A   3     -16.409  -5.554  17.593  1.00 83.96           H  
ATOM     51 HD12 ILE A   3     -14.636  -5.713  17.499  1.00 83.96           H  
ATOM     52 HD13 ILE A   3     -15.672  -7.060  17.015  1.00 83.96           H  
ATOM     53  N   LYS A   4     -15.311  -5.676  23.978  1.00 85.81           N  
ATOM     54  H   LYS A   4     -14.899  -6.595  24.050  1.00 85.81           H  
ATOM     55  CA  LYS A   4     -15.477  -4.897  25.221  1.00 85.81           C  
ATOM     56  HA  LYS A   4     -16.303  -4.199  25.087  1.00 85.81           H  
ATOM     57  C   LYS A   4     -14.274  -4.018  25.583  1.00 85.81           C  
ATOM     58  CB  LYS A   4     -15.881  -5.820  26.387  1.00 85.81           C  
ATOM     59  HB2 LYS A   4     -15.056  -6.487  26.639  1.00 85.81           H  
ATOM     60  HB3 LYS A   4     -16.096  -5.195  27.254  1.00 85.81           H  
ATOM     61  O   LYS A   4     -14.295  -3.315  26.584  1.00 85.81           O  
ATOM     62  CG  LYS A   4     -17.132  -6.650  26.059  1.00 85.81           C  
ATOM     63  HG2 LYS A   4     -16.864  -7.430  25.346  1.00 85.81           H  
ATOM     64  HG3 LYS A   4     -17.871  -6.002  25.586  1.00 85.81           H  
ATOM     65  CD  LYS A   4     -17.762  -7.307  27.297  1.00 85.81           C  
ATOM     66  HD2 LYS A   4     -17.911  -6.552  28.069  1.00 85.81           H  
ATOM     67  HD3 LYS A   4     -17.113  -8.100  27.669  1.00 85.81           H  
ATOM     68  CE  LYS A   4     -19.126  -7.865  26.871  1.00 85.81           C  
ATOM     69  HE2 LYS A   4     -18.995  -8.516  26.006  1.00 85.81           H  
ATOM     70  HE3 LYS A   4     -19.737  -7.023  26.547  1.00 85.81           H  
ATOM     71  NZ  LYS A   4     -19.844  -8.601  27.937  1.00 85.81           N  
ATOM     72  HZ1 LYS A   4     -20.738  -8.886  27.564  1.00 85.81           H  
ATOM     73  HZ2 LYS A   4     -20.034  -7.989  28.718  1.00 85.81           H  
ATOM     74  HZ3 LYS A   4     -19.359  -9.438  28.226  1.00 85.81           H  
ATOM     75  N   SER A   5     -13.200  -4.063  24.792  1.00 84.55           N  
ATOM     76  H   SER A   5     -13.256  -4.592  23.933  1.00 84.55           H  
ATOM     77  CA  SER A   5     -12.001  -3.246  25.008  1.00 84.55           C  
ATOM     78  HA  SER A   5     -12.283  -2.372  25.596  1.00 84.55           H  
ATOM     79  C   SER A   5     -11.417  -2.735  23.695  1.00 84.55           C  
ATOM     80  CB  SER A   5     -10.937  -4.007  25.811  1.00 84.55           C  
ATOM     81  HB2 SER A   5     -11.398  -4.457  26.690  1.00 84.55           H  
ATOM     82  HB3 SER A   5     -10.183  -3.296  26.149  1.00 84.55           H  
ATOM     83  O   SER A   5     -11.543  -3.382  22.649  1.00 84.55           O  
ATOM     84  OG  SER A   5     -10.294  -5.010  25.040  1.00 84.55           O  
ATOM     85  HG  SER A   5      -9.525  -5.296  25.538  1.00 84.55           H  
ATOM     86  N   ARG A   6     -10.723  -1.592  23.770  1.00 79.40           N  
ATOM     87  H   ARG A   6     -10.683  -1.115  24.659  1.00 79.40           H  
ATOM     88  CA  ARG A   6     -10.021  -0.988  22.629  1.00 79.40           C  
ATOM     89  HA  ARG A   6     -10.749  -0.793  21.841  1.00 79.40           H  
ATOM     90  C   ARG A   6      -8.983  -1.945  22.038  1.00 79.40           C  
ATOM     91  CB  ARG A   6      -9.397   0.347  23.069  1.00 79.40           C  
ATOM     92  HB2 ARG A   6     -10.171   0.960  23.531  1.00 79.40           H  
ATOM     93  HB3 ARG A   6      -8.619   0.158  23.808  1.00 79.40           H  
ATOM     94  O   ARG A   6      -8.932  -2.101  20.824  1.00 79.40           O  
ATOM     95  CG  ARG A   6      -8.797   1.129  21.889  1.00 79.40           C  
ATOM     96  HG2 ARG A   6      -7.993   0.549  21.437  1.00 79.40           H  
ATOM     97  HG3 ARG A   6      -9.569   1.304  21.140  1.00 79.40           H  
ATOM     98  CD  ARG A   6      -8.232   2.478  22.356  1.00 79.40           C  
ATOM     99  HD2 ARG A   6      -9.026   3.062  22.821  1.00 79.40           H  
ATOM    100  HD3 ARG A   6      -7.470   2.292  23.114  1.00 79.40           H  
ATOM    101  NE  ARG A   6      -7.612   3.224  21.240  1.00 79.40           N  
ATOM    102  HE  ARG A   6      -6.710   2.893  20.929  1.00 79.40           H  
ATOM    103  NH1 ARG A   6      -9.212   4.859  20.924  1.00 79.40           N  
ATOM    104 HH11 ARG A   6      -9.518   5.680  20.422  1.00 79.40           H  
ATOM    105 HH12 ARG A   6      -9.768   4.491  21.682  1.00 79.40           H  
ATOM    106  NH2 ARG A   6      -7.392   4.840  19.647  1.00 79.40           N  
ATOM    107 HH21 ARG A   6      -7.743   5.653  19.161  1.00 79.40           H  
ATOM    108 HH22 ARG A   6      -6.503   4.462  19.352  1.00 79.40           H  
ATOM    109  CZ  ARG A   6      -8.075   4.298  20.616  1.00 79.40           C  
ATOM    110  N   ASP A   7      -8.238  -2.662  22.877  1.00 82.73           N  
ATOM    111  H   ASP A   7      -8.240  -2.419  23.858  1.00 82.73           H  
ATOM    112  CA  ASP A   7      -7.251  -3.649  22.418  1.00 82.73           C  
ATOM    113  HA  ASP A   7      -6.532  -3.160  21.760  1.00 82.73           H  
ATOM    114  C   ASP A   7      -7.900  -4.799  21.648  1.00 82.73           C  
ATOM    115  CB  ASP A   7      -6.495  -4.232  23.616  1.00 82.73           C  
ATOM    116  HB2 ASP A   7      -5.765  -4.958  23.256  1.00 82.73           H  
ATOM    117  HB3 ASP A   7      -7.199  -4.751  24.265  1.00 82.73           H  
ATOM    118  O   ASP A   7      -7.371  -5.269  20.640  1.00 82.73           O  
ATOM    119  CG  ASP A   7      -5.764  -3.154  24.405  1.00 82.73           C  
ATOM    120  OD1 ASP A   7      -5.146  -2.289  23.752  1.00 82.73           O  
ATOM    121  OD2 ASP A   7      -5.918  -3.179  25.643  1.00 82.73           O  
ATOM    122  N   LYS A   8      -9.080  -5.254  22.087  1.00 83.94           N  
ATOM    123  H   LYS A   8      -9.492  -4.819  22.900  1.00 83.94           H  
ATOM    124  CA  LYS A   8      -9.823  -6.295  21.375  1.00 83.94           C  
ATOM    125  HA  LYS A   8      -9.123  -7.094  21.129  1.00 83.94           H  
ATOM    126  C   LYS A   8     -10.354  -5.772  20.040  1.00 83.94           C  
ATOM    127  CB  LYS A   8     -10.909  -6.873  22.290  1.00 83.94           C  
ATOM    128  HB2 LYS A   8     -10.468  -7.045  23.272  1.00 83.94           H  
ATOM    129  HB3 LYS A   8     -11.728  -6.161  22.399  1.00 83.94           H  
ATOM    130  O   LYS A   8     -10.256  -6.496  19.053  1.00 83.94           O  
ATOM    131  CG  LYS A   8     -11.442  -8.214  21.766  1.00 83.94           C  
ATOM    132  HG2 LYS A   8     -12.033  -8.049  20.865  1.00 83.94           H  
ATOM    133  HG3 LYS A   8     -10.602  -8.865  21.525  1.00 83.94           H  
ATOM    134  CD  LYS A   8     -12.306  -8.896  22.835  1.00 83.94           C  
ATOM    135  HD2 LYS A   8     -13.176  -8.272  23.035  1.00 83.94           H  
ATOM    136  HD3 LYS A   8     -11.731  -9.001  23.755  1.00 83.94           H  
ATOM    137  CE  LYS A   8     -12.745 -10.284  22.357  1.00 83.94           C  
ATOM    138  HE2 LYS A   8     -11.865 -10.917  22.246  1.00 83.94           H  
ATOM    139  HE3 LYS A   8     -13.212 -10.165  21.379  1.00 83.94           H  
ATOM    140  NZ  LYS A   8     -13.726 -10.904  23.280  1.00 83.94           N  
ATOM    141  HZ1 LYS A   8     -14.571 -10.349  23.260  1.00 83.94           H  
ATOM    142  HZ2 LYS A   8     -13.382 -10.936  24.229  1.00 83.94           H  
ATOM    143  HZ3 LYS A   8     -13.970 -11.834  22.973  1.00 83.94           H  
ATOM    144  N   LYS A   9     -10.834  -4.520  19.986  1.00 78.59           N  
ATOM    145  H   LYS A   9     -10.880  -4.001  20.852  1.00 78.59           H  
ATOM    146  CA  LYS A   9     -11.242  -3.837  18.742  1.00 78.59           C  
ATOM    147  HA  LYS A   9     -12.018  -4.428  18.256  1.00 78.59           H  
ATOM    148  C   LYS A   9     -10.076  -3.777  17.745  1.00 78.59           C  
ATOM    149  CB  LYS A   9     -11.833  -2.441  19.069  1.00 78.59           C  
ATOM    150  HB2 LYS A   9     -11.074  -1.824  19.550  1.00 78.59           H  
ATOM    151  HB3 LYS A   9     -12.656  -2.561  19.774  1.00 78.59           H  
ATOM    152  O   LYS A   9     -10.231  -4.223  16.613  1.00 78.59           O  
ATOM    153  CG  LYS A   9     -12.352  -1.682  17.830  1.00 78.59           C  
ATOM    154  HG2 LYS A   9     -11.508  -1.475  17.173  1.00 78.59           H  
ATOM    155  HG3 LYS A   9     -13.054  -2.319  17.293  1.00 78.59           H  
ATOM    156  CD  LYS A   9     -13.056  -0.342  18.160  1.00 78.59           C  
ATOM    157  HD2 LYS A   9     -12.413   0.267  18.795  1.00 78.59           H  
ATOM    158  HD3 LYS A   9     -13.983  -0.544  18.696  1.00 78.59           H  
ATOM    159  CE  LYS A   9     -13.358   0.427  16.854  1.00 78.59           C  
ATOM    160  HE2 LYS A   9     -12.406   0.733  16.420  1.00 78.59           H  
ATOM    161  HE3 LYS A   9     -13.836  -0.258  16.154  1.00 78.59           H  
ATOM    162  NZ  LYS A   9     -14.237   1.623  16.997  1.00 78.59           N  
ATOM    163  HZ1 LYS A   9     -14.091   2.308  16.270  1.00 78.59           H  
ATOM    164  HZ2 LYS A   9     -14.140   2.080  17.892  1.00 78.59           H  
ATOM    165  HZ3 LYS A   9     -15.219   1.396  16.931  1.00 78.59           H  
ATOM    166  N   LEU A  10      -8.898  -3.327  18.185  1.00 76.23           N  
ATOM    167  H   LEU A  10      -8.856  -2.973  19.130  1.00 76.23           H  
ATOM    168  CA  LEU A  10      -7.683  -3.234  17.361  1.00 76.23           C  
ATOM    169  HA  LEU A  10      -7.905  -2.669  16.455  1.00 76.23           H  
ATOM    170  C   LEU A  10      -7.157  -4.604  16.899  1.00 76.23           C  
ATOM    171  CB  LEU A  10      -6.595  -2.485  18.151  1.00 76.23           C  
ATOM    172  HB2 LEU A  10      -5.651  -2.573  17.614  1.00 76.23           H  
ATOM    173  HB3 LEU A  10      -6.470  -2.974  19.117  1.00 76.23           H  
ATOM    174  O   LEU A  10      -6.714  -4.759  15.763  1.00 76.23           O  
ATOM    175  CG  LEU A  10      -6.876  -0.987  18.380  1.00 76.23           C  
ATOM    176  HG  LEU A  10      -7.861  -0.857  18.829  1.00 76.23           H  
ATOM    177  CD1 LEU A  10      -5.831  -0.414  19.337  1.00 76.23           C  
ATOM    178 HD11 LEU A  10      -4.835  -0.518  18.908  1.00 76.23           H  
ATOM    179 HD12 LEU A  10      -5.867  -0.945  20.289  1.00 76.23           H  
ATOM    180 HD13 LEU A  10      -6.032   0.643  19.514  1.00 76.23           H  
ATOM    181  CD2 LEU A  10      -6.829  -0.177  17.084  1.00 76.23           C  
ATOM    182 HD21 LEU A  10      -5.868  -0.310  16.587  1.00 76.23           H  
ATOM    183 HD22 LEU A  10      -7.623  -0.487  16.404  1.00 76.23           H  
ATOM    184 HD23 LEU A  10      -6.967   0.883  17.297  1.00 76.23           H  
ATOM    185  N   ASN A  11      -7.236  -5.630  17.747  1.00 79.75           N  
ATOM    186  H   ASN A  11      -7.513  -5.449  18.701  1.00 79.75           H  
ATOM    187  CA  ASN A  11      -6.834  -6.981  17.354  1.00 79.75           C  
ATOM    188  HA  ASN A  11      -5.854  -6.931  16.880  1.00 79.75           H  
ATOM    189  C   ASN A  11      -7.780  -7.590  16.310  1.00 79.75           C  
ATOM    190  CB  ASN A  11      -6.740  -7.867  18.603  1.00 79.75           C  
ATOM    191  HB2 ASN A  11      -7.600  -7.690  19.249  1.00 79.75           H  
ATOM    192  HB3 ASN A  11      -6.753  -8.914  18.302  1.00 79.75           H  
ATOM    193  O   ASN A  11      -7.309  -8.220  15.365  1.00 79.75           O  
ATOM    194  CG  ASN A  11      -5.449  -7.648  19.369  1.00 79.75           C  
ATOM    195  ND2 ASN A  11      -5.500  -7.639  20.677  1.00 79.75           N  
ATOM    196 HD21 ASN A  11      -6.392  -7.458  21.116  1.00 79.75           H  
ATOM    197 HD22 ASN A  11      -4.636  -7.400  21.142  1.00 79.75           H  
ATOM    198  OD1 ASN A  11      -4.370  -7.545  18.808  1.00 79.75           O  
ATOM    199  N   VAL A  12      -9.095  -7.398  16.465  1.00 78.41           N  
ATOM    200  H   VAL A  12      -9.415  -6.869  17.264  1.00 78.41           H  
ATOM    201  CA  VAL A  12     -10.093  -7.830  15.472  1.00 78.41           C  
ATOM    202  HA  VAL A  12      -9.973  -8.897  15.283  1.00 78.41           H  
ATOM    203  C   VAL A  12      -9.855  -7.124  14.142  1.00 78.41           C  
ATOM    204  CB  VAL A  12     -11.522  -7.578  15.988  1.00 78.41           C  
ATOM    205  HB  VAL A  12     -11.599  -6.567  16.387  1.00 78.41           H  
ATOM    206  O   VAL A  12      -9.828  -7.781  13.107  1.00 78.41           O  
ATOM    207  CG1 VAL A  12     -12.579  -7.751  14.895  1.00 78.41           C  
ATOM    208 HG11 VAL A  12     -12.504  -6.945  14.165  1.00 78.41           H  
ATOM    209 HG12 VAL A  12     -12.413  -8.702  14.390  1.00 78.41           H  
ATOM    210 HG13 VAL A  12     -13.581  -7.721  15.322  1.00 78.41           H  
ATOM    211  CG2 VAL A  12     -11.864  -8.578  17.100  1.00 78.41           C  
ATOM    212 HG21 VAL A  12     -11.902  -9.586  16.687  1.00 78.41           H  
ATOM    213 HG22 VAL A  12     -11.111  -8.547  17.887  1.00 78.41           H  
ATOM    214 HG23 VAL A  12     -12.832  -8.315  17.526  1.00 78.41           H  
ATOM    215  N   LEU A  13      -9.605  -5.815  14.185  1.00 71.00           N  
ATOM    216  H   LEU A  13      -9.675  -5.342  15.074  1.00 71.00           H  
ATOM    217  CA  LEU A  13      -9.248  -5.005  13.025  1.00 71.00           C  
ATOM    218  HA  LEU A  13     -10.103  -4.957  12.350  1.00 71.00           H  
ATOM    219  C   LEU A  13      -8.103  -5.598  12.215  1.00 71.00           C  
ATOM    220  CB  LEU A  13      -8.843  -3.608  13.528  1.00 71.00           C  
ATOM    221  HB2 LEU A  13      -8.440  -3.674  14.539  1.00 71.00           H  
ATOM    222  HB3 LEU A  13      -8.058  -3.194  12.896  1.00 71.00           H  
ATOM    223  O   LEU A  13      -8.258  -5.870  11.027  1.00 71.00           O  
ATOM    224  CG  LEU A  13     -10.009  -2.639  13.557  1.00 71.00           C  
ATOM    225  HG  LEU A  13     -10.808  -3.067  14.162  1.00 71.00           H  
ATOM    226  CD1 LEU A  13      -9.576  -1.314  14.181  1.00 71.00           C  
ATOM    227 HD11 LEU A  13      -8.682  -0.943  13.680  1.00 71.00           H  
ATOM    228 HD12 LEU A  13     -10.356  -0.560  14.074  1.00 71.00           H  
ATOM    229 HD13 LEU A  13      -9.371  -1.461  15.241  1.00 71.00           H  
ATOM    230  CD2 LEU A  13     -10.464  -2.475  12.113  1.00 71.00           C  
ATOM    231 HD21 LEU A  13      -9.656  -2.701  11.417  1.00 71.00           H  
ATOM    232 HD22 LEU A  13     -11.290  -3.159  11.916  1.00 71.00           H  
ATOM    233 HD23 LEU A  13     -10.725  -1.444  11.877  1.00 71.00           H  
ATOM    234  N   ARG A  14      -6.986  -5.867  12.891  1.00 72.06           N  
ATOM    235  H   ARG A  14      -6.936  -5.567  13.854  1.00 72.06           H  
ATOM    236  CA  ARG A  14      -5.794  -6.429  12.259  1.00 72.06           C  
ATOM    237  HA  ARG A  14      -5.472  -5.759  11.462  1.00 72.06           H  
ATOM    238  C   ARG A  14      -6.081  -7.778  11.600  1.00 72.06           C  
ATOM    239  CB  ARG A  14      -4.701  -6.524  13.324  1.00 72.06           C  
ATOM    240  HB2 ARG A  14      -4.580  -5.546  13.791  1.00 72.06           H  
ATOM    241  HB3 ARG A  14      -5.005  -7.239  14.088  1.00 72.06           H  
ATOM    242  O   ARG A  14      -5.632  -8.026  10.490  1.00 72.06           O  
ATOM    243  CG  ARG A  14      -3.360  -6.942  12.709  1.00 72.06           C  
ATOM    244  HG2 ARG A  14      -3.442  -7.926  12.247  1.00 72.06           H  
ATOM    245  HG3 ARG A  14      -3.082  -6.223  11.938  1.00 72.06           H  
ATOM    246  CD  ARG A  14      -2.258  -6.978  13.769  1.00 72.06           C  
ATOM    247  HD2 ARG A  14      -1.314  -7.182  13.265  1.00 72.06           H  
ATOM    248  HD3 ARG A  14      -2.201  -5.999  14.244  1.00 72.06           H  
ATOM    249  NE  ARG A  14      -2.514  -8.024  14.778  1.00 72.06           N  
ATOM    250  HE  ARG A  14      -3.297  -8.633  14.589  1.00 72.06           H  
ATOM    251  NH1 ARG A  14      -0.771  -7.521  16.173  1.00 72.06           N  
ATOM    252 HH11 ARG A  14      -0.298  -7.632  17.059  1.00 72.06           H  
ATOM    253 HH12 ARG A  14      -0.517  -6.781  15.534  1.00 72.06           H  
ATOM    254  NH2 ARG A  14      -2.210  -9.134  16.739  1.00 72.06           N  
ATOM    255 HH21 ARG A  14      -3.087  -9.609  16.578  1.00 72.06           H  
ATOM    256 HH22 ARG A  14      -1.789  -9.168  17.656  1.00 72.06           H  
ATOM    257  CZ  ARG A  14      -1.831  -8.225  15.887  1.00 72.06           C  
ATOM    258  N   ILE A  15      -6.858  -8.638  12.263  1.00 75.78           N  
ATOM    259  H   ILE A  15      -7.234  -8.348  13.154  1.00 75.78           H  
ATOM    260  CA  ILE A  15      -7.234  -9.949  11.713  1.00 75.78           C  
ATOM    261  HA  ILE A  15      -6.326 -10.469  11.407  1.00 75.78           H  
ATOM    262  C   ILE A  15      -8.088  -9.787  10.449  1.00 75.78           C  
ATOM    263  CB  ILE A  15      -7.950 -10.802  12.785  1.00 75.78           C  
ATOM    264  HB  ILE A  15      -8.759 -10.211  13.214  1.00 75.78           H  
ATOM    265  O   ILE A  15      -7.859 -10.485   9.466  1.00 75.78           O  
ATOM    266  CG1 ILE A  15      -6.964 -11.187  13.913  1.00 75.78           C  
ATOM    267 HG12 ILE A  15      -6.378 -10.315  14.204  1.00 75.78           H  
ATOM    268 HG13 ILE A  15      -6.266 -11.937  13.542  1.00 75.78           H  
ATOM    269  CG2 ILE A  15      -8.563 -12.078  12.173  1.00 75.78           C  
ATOM    270 HG21 ILE A  15      -9.354 -11.816  11.470  1.00 75.78           H  
ATOM    271 HG22 ILE A  15      -9.013 -12.704  12.943  1.00 75.78           H  
ATOM    272 HG23 ILE A  15      -7.796 -12.645  11.646  1.00 75.78           H  
ATOM    273  CD1 ILE A  15      -7.653 -11.721  15.176  1.00 75.78           C  
ATOM    274 HD11 ILE A  15      -8.397 -11.004  15.524  1.00 75.78           H  
ATOM    275 HD12 ILE A  15      -6.907 -11.860  15.958  1.00 75.78           H  
ATOM    276 HD13 ILE A  15      -8.132 -12.680  14.980  1.00 75.78           H  
ATOM    277  N   LEU A  16      -9.070  -8.883  10.455  1.00 74.93           N  
ATOM    278  H   LEU A  16      -9.199  -8.306  11.274  1.00 74.93           H  
ATOM    279  CA  LEU A  16      -9.934  -8.657   9.294  1.00 74.93           C  
ATOM    280  HA  LEU A  16     -10.307  -9.615   8.932  1.00 74.93           H  
ATOM    281  C   LEU A  16      -9.173  -8.044   8.118  1.00 74.93           C  
ATOM    282  CB  LEU A  16     -11.114  -7.766   9.697  1.00 74.93           C  
ATOM    283  HB2 LEU A  16     -11.670  -7.508   8.796  1.00 74.93           H  
ATOM    284  HB3 LEU A  16     -10.728  -6.842  10.128  1.00 74.93           H  
ATOM    285  O   LEU A  16      -9.394  -8.442   6.974  1.00 74.93           O  
ATOM    286  CG  LEU A  16     -12.086  -8.418  10.690  1.00 74.93           C  
ATOM    287  HG  LEU A  16     -11.573  -8.675  11.617  1.00 74.93           H  
ATOM    288  CD1 LEU A  16     -13.185  -7.413  11.005  1.00 74.93           C  
ATOM    289 HD11 LEU A  16     -12.737  -6.505  11.409  1.00 74.93           H  
ATOM    290 HD12 LEU A  16     -13.880  -7.819  11.741  1.00 74.93           H  
ATOM    291 HD13 LEU A  16     -13.726  -7.181  10.087  1.00 74.93           H  
ATOM    292  CD2 LEU A  16     -12.712  -9.695  10.131  1.00 74.93           C  
ATOM    293 HD21 LEU A  16     -13.203  -9.482   9.182  1.00 74.93           H  
ATOM    294 HD22 LEU A  16     -13.449 -10.085  10.833  1.00 74.93           H  
ATOM    295 HD23 LEU A  16     -11.950 -10.462   9.990  1.00 74.93           H  
ATOM    296  N   GLU A  17      -8.239  -7.140   8.402  1.00 67.26           N  
ATOM    297  H   GLU A  17      -8.144  -6.819   9.355  1.00 67.26           H  
ATOM    298  CA  GLU A  17      -7.347  -6.565   7.400  1.00 67.26           C  
ATOM    299  HA  GLU A  17      -7.951  -6.135   6.601  1.00 67.26           H  
ATOM    300  C   GLU A  17      -6.429  -7.633   6.780  1.00 67.26           C  
ATOM    301  CB  GLU A  17      -6.533  -5.440   8.054  1.00 67.26           C  
ATOM    302  HB2 GLU A  17      -7.203  -4.789   8.616  1.00 67.26           H  
ATOM    303  HB3 GLU A  17      -5.803  -5.874   8.737  1.00 67.26           H  
ATOM    304  O   GLU A  17      -6.312  -7.719   5.554  1.00 67.26           O  
ATOM    305  CG  GLU A  17      -5.821  -4.600   6.986  1.00 67.26           C  
ATOM    306  HG2 GLU A  17      -6.573  -4.090   6.385  1.00 67.26           H  
ATOM    307  HG3 GLU A  17      -5.265  -5.263   6.323  1.00 67.26           H  
ATOM    308  CD  GLU A  17      -4.838  -3.571   7.556  1.00 67.26           C  
ATOM    309  OE1 GLU A  17      -4.123  -2.985   6.707  1.00 67.26           O  
ATOM    310  OE2 GLU A  17      -4.738  -3.448   8.798  1.00 67.26           O  
ATOM    311  N   ASP A  18      -5.837  -8.502   7.605  1.00 70.40           N  
ATOM    312  H   ASP A  18      -5.914  -8.340   8.599  1.00 70.40           H  
ATOM    313  CA  ASP A  18      -4.986  -9.611   7.157  1.00 70.40           C  
ATOM    314  HA  ASP A  18      -4.183  -9.213   6.536  1.00 70.40           H  
ATOM    315  C   ASP A  18      -5.756 -10.626   6.298  1.00 70.40           C  
ATOM    316  CB  ASP A  18      -4.366 -10.323   8.375  1.00 70.40           C  
ATOM    317  HB2 ASP A  18      -5.133 -10.488   9.132  1.00 70.40           H  
ATOM    318  HB3 ASP A  18      -4.012 -11.303   8.055  1.00 70.40           H  
ATOM    319  O   ASP A  18      -5.219 -11.171   5.329  1.00 70.40           O  
ATOM    320  CG  ASP A  18      -3.167  -9.596   9.002  1.00 70.40           C  
ATOM    321  OD1 ASP A  18      -2.514  -8.798   8.288  1.00 70.40           O  
ATOM    322  OD2 ASP A  18      -2.820  -9.948  10.156  1.00 70.40           O  
ATOM    323  N   LEU A  19      -7.031 -10.859   6.624  1.00 73.26           N  
ATOM    324  H   LEU A  19      -7.386 -10.402   7.451  1.00 73.26           H  
ATOM    325  CA  LEU A  19      -7.928 -11.738   5.870  1.00 73.26           C  
ATOM    326  HA  LEU A  19      -7.340 -12.552   5.447  1.00 73.26           H  
ATOM    327  C   LEU A  19      -8.592 -11.048   4.670  1.00 73.26           C  
ATOM    328  CB  LEU A  19      -8.973 -12.330   6.830  1.00 73.26           C  
ATOM    329  HB2 LEU A  19      -9.700 -12.897   6.248  1.00 73.26           H  
ATOM    330  HB3 LEU A  19      -9.498 -11.507   7.314  1.00 73.26           H  
ATOM    331  O   LEU A  19      -9.283 -11.714   3.897  1.00 73.26           O  
ATOM    332  CG  LEU A  19      -8.400 -13.265   7.910  1.00 73.26           C  
ATOM    333  HG  LEU A  19      -7.635 -12.756   8.496  1.00 73.26           H  
ATOM    334  CD1 LEU A  19      -9.532 -13.689   8.847  1.00 73.26           C  
ATOM    335 HD11 LEU A  19      -9.978 -12.800   9.292  1.00 73.26           H  
ATOM    336 HD12 LEU A  19     -10.295 -14.236   8.294  1.00 73.26           H  
ATOM    337 HD13 LEU A  19      -9.134 -14.316   9.645  1.00 73.26           H  
ATOM    338  CD2 LEU A  19      -7.768 -14.528   7.317  1.00 73.26           C  
ATOM    339 HD21 LEU A  19      -8.484 -15.036   6.671  1.00 73.26           H  
ATOM    340 HD22 LEU A  19      -6.880 -14.259   6.745  1.00 73.26           H  
ATOM    341 HD23 LEU A  19      -7.464 -15.195   8.124  1.00 73.26           H  
ATOM    342  N   ASN A  20      -8.375  -9.742   4.485  1.00 66.14           N  
ATOM    343  H   ASN A  20      -7.792  -9.265   5.158  1.00 66.14           H  
ATOM    344  CA  ASN A  20      -9.010  -8.931   3.449  1.00 66.14           C  
ATOM    345  HA  ASN A  20      -8.771  -7.894   3.682  1.00 66.14           H  
ATOM    346  C   ASN A  20     -10.552  -9.030   3.490  1.00 66.14           C  
ATOM    347  CB  ASN A  20      -8.348  -9.271   2.100  1.00 66.14           C  
ATOM    348  HB2 ASN A  20      -7.265  -9.216   2.214  1.00 66.14           H  
ATOM    349  HB3 ASN A  20      -8.610 -10.290   1.814  1.00 66.14           H  
ATOM    350  O   ASN A  20     -11.206  -9.185   2.454  1.00 66.14           O  
ATOM    351  CG  ASN A  20      -8.739  -8.318   0.995  1.00 66.14           C  
ATOM    352  ND2 ASN A  20      -9.477  -8.769   0.013  1.00 66.14           N  
ATOM    353 HD21 ASN A  20      -9.962  -9.637   0.195  1.00 66.14           H  
ATOM    354 HD22 ASN A  20      -9.863  -8.056  -0.589  1.00 66.14           H  
ATOM    355  OD1 ASN A  20      -8.413  -7.145   0.996  1.00 66.14           O  
ATOM    356  N   LEU A  21     -11.132  -8.944   4.691  1.00 69.92           N  
ATOM    357  H   LEU A  21     -10.531  -8.792   5.489  1.00 69.92           H  
ATOM    358  CA  LEU A  21     -12.576  -8.952   4.941  1.00 69.92           C  
ATOM    359  HA  LEU A  21     -13.106  -9.287   4.049  1.00 69.92           H  
ATOM    360  C   LEU A  21     -13.055  -7.539   5.270  1.00 69.92           C  
ATOM    361  CB  LEU A  21     -12.906  -9.915   6.091  1.00 69.92           C  
ATOM    362  HB2 LEU A  21     -12.364  -9.590   6.979  1.00 69.92           H  
ATOM    363  HB3 LEU A  21     -13.972  -9.840   6.304  1.00 69.92           H  
ATOM    364  O   LEU A  21     -12.791  -7.023   6.349  1.00 69.92           O  
ATOM    365  CG  LEU A  21     -12.560 -11.385   5.824  1.00 69.92           C  
ATOM    366  HG  LEU A  21     -11.479 -11.482   5.717  1.00 69.92           H  
ATOM    367  CD1 LEU A  21     -12.984 -12.223   7.030  1.00 69.92           C  
ATOM    368 HD11 LEU A  21     -12.447 -11.879   7.914  1.00 69.92           H  
ATOM    369 HD12 LEU A  21     -14.055 -12.114   7.202  1.00 69.92           H  
ATOM    370 HD13 LEU A  21     -12.741 -13.272   6.859  1.00 69.92           H  
ATOM    371  CD2 LEU A  21     -13.210 -11.927   4.548  1.00 69.92           C  
ATOM    372 HD21 LEU A  21     -13.159 -13.016   4.533  1.00 69.92           H  
ATOM    373 HD22 LEU A  21     -12.658 -11.550   3.687  1.00 69.92           H  
ATOM    374 HD23 LEU A  21     -14.246 -11.598   4.465  1.00 69.92           H  
ATOM    375  N   TRP A  22     -13.747  -6.911   4.322  1.00 64.80           N  
ATOM    376  H   TRP A  22     -13.935  -7.399   3.458  1.00 64.80           H  
ATOM    377  CA  TRP A  22     -14.036  -5.476   4.373  1.00 64.80           C  
ATOM    378  HA  TRP A  22     -13.245  -4.965   4.923  1.00 64.80           H  
ATOM    379  C   TRP A  22     -15.337  -5.187   5.112  1.00 64.80           C  
ATOM    380  CB  TRP A  22     -14.059  -4.904   2.950  1.00 64.80           C  
ATOM    381  HB2 TRP A  22     -14.823  -5.421   2.370  1.00 64.80           H  
ATOM    382  HB3 TRP A  22     -14.360  -3.859   3.021  1.00 64.80           H  
ATOM    383  O   TRP A  22     -15.448  -4.167   5.770  1.00 64.80           O  
ATOM    384  CG  TRP A  22     -12.763  -4.952   2.184  1.00 64.80           C  
ATOM    385  CD1 TRP A  22     -11.861  -5.961   2.169  1.00 64.80           C  
ATOM    386  HD1 TRP A  22     -11.939  -6.886   2.722  1.00 64.80           H  
ATOM    387  CD2 TRP A  22     -12.191  -3.922   1.319  1.00 64.80           C  
ATOM    388  CE2 TRP A  22     -10.938  -4.391   0.822  1.00 64.80           C  
ATOM    389  CE3 TRP A  22     -12.591  -2.631   0.914  1.00 64.80           C  
ATOM    390  HE3 TRP A  22     -13.507  -2.216   1.306  1.00 64.80           H  
ATOM    391  NE1 TRP A  22     -10.777  -5.626   1.392  1.00 64.80           N  
ATOM    392  HE1 TRP A  22      -9.921  -6.160   1.361  1.00 64.80           H  
ATOM    393  CH2 TRP A  22     -10.555  -2.358  -0.417  1.00 64.80           C  
ATOM    394  HH2 TRP A  22      -9.925  -1.734  -1.033  1.00 64.80           H  
ATOM    395  CZ2 TRP A  22     -10.125  -3.638  -0.033  1.00 64.80           C  
ATOM    396  HZ2 TRP A  22      -9.161  -4.016  -0.339  1.00 64.80           H  
ATOM    397  CZ3 TRP A  22     -11.783  -1.861   0.055  1.00 64.80           C  
ATOM    398  HZ3 TRP A  22     -12.095  -0.860  -0.203  1.00 64.80           H  
ATOM    399  N   THR A  23     -16.296  -6.108   5.053  1.00 69.12           N  
ATOM    400  H   THR A  23     -16.151  -6.931   4.486  1.00 69.12           H  
ATOM    401  CA  THR A  23     -17.570  -6.027   5.768  1.00 69.12           C  
ATOM    402  HA  THR A  23     -17.538  -5.202   6.479  1.00 69.12           H  
ATOM    403  C   THR A  23     -17.784  -7.321   6.532  1.00 69.12           C  
ATOM    404  CB  THR A  23     -18.737  -5.743   4.816  1.00 69.12           C  
ATOM    405  HB  THR A  23     -19.676  -5.843   5.360  1.00 69.12           H  
ATOM    406  O   THR A  23     -17.732  -8.401   5.947  1.00 69.12           O  
ATOM    407  CG2 THR A  23     -18.656  -4.330   4.243  1.00 69.12           C  
ATOM    408 HG21 THR A  23     -19.536  -4.123   3.634  1.00 69.12           H  
ATOM    409 HG22 THR A  23     -17.756  -4.203   3.642  1.00 69.12           H  
ATOM    410 HG23 THR A  23     -18.631  -3.608   5.059  1.00 69.12           H  
ATOM    411  OG1 THR A  23     -18.738  -6.624   3.712  1.00 69.12           O  
ATOM    412  HG1 THR A  23     -19.111  -6.123   2.983  1.00 69.12           H  
ATOM    413  N   THR A  24     -17.959  -7.241   7.850  1.00 75.58           N  
ATOM    414  H   THR A  24     -17.934  -6.328   8.282  1.00 75.58           H  
ATOM    415  CA  THR A  24     -18.034  -8.426   8.717  1.00 75.58           C  
ATOM    416  HA  THR A  24     -18.344  -9.293   8.133  1.00 75.58           H  
ATOM    417  C   THR A  24     -19.047  -8.219   9.833  1.00 75.58           C  
ATOM    418  CB  THR A  24     -16.658  -8.728   9.325  1.00 75.58           C  
ATOM    419  HB  THR A  24     -16.365  -7.915   9.989  1.00 75.58           H  
ATOM    420  O   THR A  24     -19.010  -7.203  10.523  1.00 75.58           O  
ATOM    421  CG2 THR A  24     -16.630 -10.039  10.090  1.00 75.58           C  
ATOM    422 HG21 THR A  24     -15.613 -10.194  10.448  1.00 75.58           H  
ATOM    423 HG22 THR A  24     -17.321 -10.009  10.933  1.00 75.58           H  
ATOM    424 HG23 THR A  24     -16.878 -10.864   9.422  1.00 75.58           H  
ATOM    425  OG1 THR A  24     -15.678  -8.877   8.324  1.00 75.58           O  
ATOM    426  HG1 THR A  24     -15.631  -8.045   7.846  1.00 75.58           H  
ATOM    427  N   TRP A  25     -19.925  -9.194  10.064  1.00 83.51           N  
ATOM    428  H   TRP A  25     -19.876 -10.043   9.520  1.00 83.51           H  
ATOM    429  CA  TRP A  25     -20.858  -9.132  11.185  1.00 83.51           C  
ATOM    430  HA  TRP A  25     -21.248  -8.117  11.256  1.00 83.51           H  
ATOM    431  C   TRP A  25     -20.145  -9.445  12.503  1.00 83.51           C  
ATOM    432  CB  TRP A  25     -22.045 -10.060  10.940  1.00 83.51           C  
ATOM    433  HB2 TRP A  25     -21.672 -11.074  10.797  1.00 83.51           H  
ATOM    434  HB3 TRP A  25     -22.542  -9.761  10.017  1.00 83.51           H  
ATOM    435  O   TRP A  25     -19.491 -10.484  12.654  1.00 83.51           O  
ATOM    436  CG  TRP A  25     -23.063 -10.073  12.038  1.00 83.51           C  
ATOM    437  CD1 TRP A  25     -23.686  -8.993  12.567  1.00 83.51           C  
ATOM    438  HD1 TRP A  25     -23.547  -7.972  12.243  1.00 83.51           H  
ATOM    439  CD2 TRP A  25     -23.639 -11.231  12.711  1.00 83.51           C  
ATOM    440  CE2 TRP A  25     -24.616 -10.771  13.645  1.00 83.51           C  
ATOM    441  CE3 TRP A  25     -23.458 -12.626  12.595  1.00 83.51           C  
ATOM    442  HE3 TRP A  25     -22.762 -13.004  11.860  1.00 83.51           H  
ATOM    443  NE1 TRP A  25     -24.590  -9.397  13.529  1.00 83.51           N  
ATOM    444  HE1 TRP A  25     -25.251  -8.764  13.957  1.00 83.51           H  
ATOM    445  CH2 TRP A  25     -25.167 -13.038  14.290  1.00 83.51           C  
ATOM    446  HH2 TRP A  25     -25.774 -13.729  14.855  1.00 83.51           H  
ATOM    447  CZ2 TRP A  25     -25.372 -11.654  14.428  1.00 83.51           C  
ATOM    448  HZ2 TRP A  25     -26.134 -11.273  15.092  1.00 83.51           H  
ATOM    449  CZ3 TRP A  25     -24.212 -13.521  13.377  1.00 83.51           C  
ATOM    450  HZ3 TRP A  25     -24.088 -14.586  13.244  1.00 83.51           H  
ATOM    451  N   ILE A  26     -20.273  -8.535  13.472  1.00 83.31           N  
ATOM    452  H   ILE A  26     -20.801  -7.698  13.272  1.00 83.31           H  
ATOM    453  CA  ILE A  26     -19.579  -8.633  14.767  1.00 83.31           C  
ATOM    454  HA  ILE A  26     -18.729  -9.304  14.643  1.00 83.31           H  
ATOM    455  C   ILE A  26     -20.426  -9.277  15.869  1.00 83.31           C  
ATOM    456  CB  ILE A  26     -18.999  -7.272  15.196  1.00 83.31           C  
ATOM    457  HB  ILE A  26     -18.515  -7.410  16.163  1.00 83.31           H  
ATOM    458  O   ILE A  26     -19.922  -9.515  16.969  1.00 83.31           O  
ATOM    459  CG1 ILE A  26     -20.088  -6.188  15.355  1.00 83.31           C  
ATOM    460 HG12 ILE A  26     -20.914  -6.589  15.943  1.00 83.31           H  
ATOM    461 HG13 ILE A  26     -20.471  -5.904  14.375  1.00 83.31           H  
ATOM    462  CG2 ILE A  26     -17.911  -6.856  14.194  1.00 83.31           C  
ATOM    463 HG21 ILE A  26     -17.387  -5.974  14.562  1.00 83.31           H  
ATOM    464 HG22 ILE A  26     -18.361  -6.633  13.227  1.00 83.31           H  
ATOM    465 HG23 ILE A  26     -17.185  -7.660  14.068  1.00 83.31           H  
ATOM    466  CD1 ILE A  26     -19.584  -4.926  16.064  1.00 83.31           C  
ATOM    467 HD11 ILE A  26     -20.424  -4.253  16.242  1.00 83.31           H  
ATOM    468 HD12 ILE A  26     -18.850  -4.410  15.446  1.00 83.31           H  
ATOM    469 HD13 ILE A  26     -19.138  -5.188  17.023  1.00 83.31           H  
ATOM    470  N   GLY A  27     -21.691  -9.596  15.579  1.00 86.19           N  
ATOM    471  H   GLY A  27     -22.033  -9.411  14.647  1.00 86.19           H  
ATOM    472  CA  GLY A  27     -22.607 -10.195  16.544  1.00 86.19           C  
ATOM    473  HA2 GLY A  27     -22.091 -10.978  17.099  1.00 86.19           H  
ATOM    474  HA3 GLY A  27     -23.438 -10.653  16.007  1.00 86.19           H  
ATOM    475  C   GLY A  27     -23.193  -9.197  17.542  1.00 86.19           C  
ATOM    476  O   GLY A  27     -23.473  -9.604  18.664  1.00 86.19           O  
ATOM    477  N   LEU A  28     -23.337  -7.924  17.166  1.00 88.79           N  
ATOM    478  H   LEU A  28     -23.110  -7.681  16.212  1.00 88.79           H  
ATOM    479  CA  LEU A  28     -24.042  -6.886  17.926  1.00 88.79           C  
ATOM    480  HA  LEU A  28     -24.355  -7.289  18.889  1.00 88.79           H  
ATOM    481  C   LEU A  28     -25.299  -6.479  17.143  1.00 88.79           C  
ATOM    482  CB  LEU A  28     -23.079  -5.706  18.166  1.00 88.79           C  
ATOM    483  HB2 LEU A  28     -22.826  -5.260  17.204  1.00 88.79           H  
ATOM    484  HB3 LEU A  28     -22.153  -6.089  18.596  1.00 88.79           H  
ATOM    485  O   LEU A  28     -25.235  -6.377  15.917  1.00 88.79           O  
ATOM    486  CG  LEU A  28     -23.623  -4.604  19.090  1.00 88.79           C  
ATOM    487  HG  LEU A  28     -24.587  -4.260  18.717  1.00 88.79           H  
ATOM    488  CD1 LEU A  28     -23.784  -5.133  20.512  1.00 88.79           C  
ATOM    489 HD11 LEU A  28     -22.868  -5.628  20.834  1.00 88.79           H  
ATOM    490 HD12 LEU A  28     -23.981  -4.306  21.195  1.00 88.79           H  
ATOM    491 HD13 LEU A  28     -24.624  -5.825  20.563  1.00 88.79           H  
ATOM    492  CD2 LEU A  28     -22.662  -3.416  19.129  1.00 88.79           C  
ATOM    493 HD21 LEU A  28     -21.710  -3.718  19.567  1.00 88.79           H  
ATOM    494 HD22 LEU A  28     -22.496  -3.032  18.122  1.00 88.79           H  
ATOM    495 HD23 LEU A  28     -23.098  -2.618  19.730  1.00 88.79           H  
ATOM    496  N   ASN A  29     -26.432  -6.333  17.826  1.00 89.56           N  
ATOM    497  H   ASN A  29     -26.440  -6.458  18.829  1.00 89.56           H  
ATOM    498  CA  ASN A  29     -27.726  -5.997  17.222  1.00 89.56           C  
ATOM    499  HA  ASN A  29     -27.574  -5.223  16.470  1.00 89.56           H  
ATOM    500  C   ASN A  29     -28.697  -5.442  18.275  1.00 89.56           C  
ATOM    501  CB  ASN A  29     -28.326  -7.258  16.565  1.00 89.56           C  
ATOM    502  HB2 ASN A  29     -29.228  -6.970  16.026  1.00 89.56           H  
ATOM    503  HB3 ASN A  29     -27.633  -7.665  15.829  1.00 89.56           H  
ATOM    504  O   ASN A  29     -28.518  -5.744  19.451  1.00 89.56           O  
ATOM    505  CG  ASN A  29     -28.700  -8.339  17.567  1.00 89.56           C  
ATOM    506  ND2 ASN A  29     -27.747  -9.130  18.001  1.00 89.56           N  
ATOM    507 HD21 ASN A  29     -26.795  -8.843  17.827  1.00 89.56           H  
ATOM    508 HD22 ASN A  29     -28.012  -9.659  18.820  1.00 89.56           H  
ATOM    509  OD1 ASN A  29     -29.827  -8.490  18.003  1.00 89.56           O  
ATOM    510  N   ASP A  30     -29.724  -4.705  17.877  1.00 90.67           N  
ATOM    511  H   ASP A  30     -29.760  -4.369  16.925  1.00 90.67           H  
ATOM    512  CA  ASP A  30     -30.787  -4.170  18.747  1.00 90.67           C  
ATOM    513  HA  ASP A  30     -30.642  -4.574  19.749  1.00 90.67           H  
ATOM    514  C   ASP A  30     -32.202  -4.638  18.347  1.00 90.67           C  
ATOM    515  CB  ASP A  30     -30.657  -2.645  18.899  1.00 90.67           C  
ATOM    516  HB2 ASP A  30     -29.685  -2.429  19.344  1.00 90.67           H  
ATOM    517  HB3 ASP A  30     -31.413  -2.289  19.599  1.00 90.67           H  
ATOM    518  O   ASP A  30     -33.202  -4.097  18.810  1.00 90.67           O  
ATOM    519  CG  ASP A  30     -30.768  -1.851  17.600  1.00 90.67           C  
ATOM    520  OD1 ASP A  30     -30.596  -2.477  16.535  1.00 90.67           O  
ATOM    521  OD2 ASP A  30     -30.863  -0.609  17.723  1.00 90.67           O  
ATOM    522  N   ILE A  31     -32.289  -5.754  17.607  1.00 87.34           N  
ATOM    523  H   ILE A  31     -31.412  -6.082  17.228  1.00 87.34           H  
ATOM    524  CA  ILE A  31     -33.527  -6.392  17.098  1.00 87.34           C  
ATOM    525  HA  ILE A  31     -33.911  -5.799  16.268  1.00 87.34           H  
ATOM    526  C   ILE A  31     -34.647  -6.498  18.150  1.00 87.34           C  
ATOM    527  CB  ILE A  31     -33.196  -7.825  16.595  1.00 87.34           C  
ATOM    528  HB  ILE A  31     -32.774  -8.373  17.438  1.00 87.34           H  
ATOM    529  O   ILE A  31     -35.832  -6.440  17.829  1.00 87.34           O  
ATOM    530  CG1 ILE A  31     -32.157  -7.836  15.454  1.00 87.34           C  
ATOM    531 HG12 ILE A  31     -32.616  -7.461  14.540  1.00 87.34           H  
ATOM    532 HG13 ILE A  31     -31.334  -7.166  15.705  1.00 87.34           H  
ATOM    533  CG2 ILE A  31     -34.450  -8.589  16.118  1.00 87.34           C  
ATOM    534 HG21 ILE A  31     -34.185  -9.564  15.708  1.00 87.34           H  
ATOM    535 HG22 ILE A  31     -35.142  -8.757  16.943  1.00 87.34           H  
ATOM    536 HG23 ILE A  31     -34.953  -8.004  15.348  1.00 87.34           H  
ATOM    537  CD1 ILE A  31     -31.564  -9.232  15.197  1.00 87.34           C  
ATOM    538 HD11 ILE A  31     -30.604  -9.142  14.690  1.00 87.34           H  
ATOM    539 HD12 ILE A  31     -32.238  -9.820  14.575  1.00 87.34           H  
ATOM    540 HD13 ILE A  31     -31.395  -9.751  16.141  1.00 87.34           H  
ATOM    541  N   GLN A  32     -34.298  -6.745  19.417  1.00 86.40           N  
ATOM    542  H   GLN A  32     -33.317  -6.675  19.648  1.00 86.40           H  
ATOM    543  CA  GLN A  32     -35.296  -6.941  20.475  1.00 86.40           C  
ATOM    544  HA  GLN A  32     -36.127  -7.525  20.080  1.00 86.40           H  
ATOM    545  C   GLN A  32     -35.890  -5.629  20.984  1.00 86.40           C  
ATOM    546  CB  GLN A  32     -34.684  -7.700  21.660  1.00 86.40           C  
ATOM    547  HB2 GLN A  32     -33.818  -7.156  22.039  1.00 86.40           H  
ATOM    548  HB3 GLN A  32     -35.430  -7.754  22.453  1.00 86.40           H  
ATOM    549  O   GLN A  32     -37.043  -5.597  21.416  1.00 86.40           O  
ATOM    550  CG  GLN A  32     -34.265  -9.126  21.289  1.00 86.40           C  
ATOM    551  HG2 GLN A  32     -33.466  -9.082  20.550  1.00 86.40           H  
ATOM    552  HG3 GLN A  32     -35.112  -9.651  20.847  1.00 86.40           H  
ATOM    553  CD  GLN A  32     -33.780  -9.927  22.494  1.00 86.40           C  
ATOM    554  NE2 GLN A  32     -32.943 -10.917  22.278  1.00 86.40           N  
ATOM    555 HE21 GLN A  32     -32.577 -11.067  21.349  1.00 86.40           H  
ATOM    556 HE22 GLN A  32     -32.603 -11.381  23.108  1.00 86.40           H  
ATOM    557  OE1 GLN A  32     -34.139  -9.719  23.640  1.00 86.40           O  
ATOM    558  N   THR A  33     -35.092  -4.567  21.031  1.00 88.86           N  
ATOM    559  H   THR A  33     -34.230  -4.581  20.505  1.00 88.86           H  
ATOM    560  CA  THR A  33     -35.481  -3.289  21.619  1.00 88.86           C  
ATOM    561  HA  THR A  33     -36.514  -3.067  21.351  1.00 88.86           H  
ATOM    562  C   THR A  33     -34.589  -2.207  21.039  1.00 88.86           C  
ATOM    563  CB  THR A  33     -35.362  -3.305  23.154  1.00 88.86           C  
ATOM    564  HB  THR A  33     -34.327  -3.477  23.449  1.00 88.86           H  
ATOM    565  O   THR A  33     -33.405  -2.148  21.360  1.00 88.86           O  
ATOM    566  CG2 THR A  33     -35.880  -2.016  23.786  1.00 88.86           C  
ATOM    567 HG21 THR A  33     -36.938  -1.897  23.553  1.00 88.86           H  
ATOM    568 HG22 THR A  33     -35.747  -2.074  24.866  1.00 88.86           H  
ATOM    569 HG23 THR A  33     -35.329  -1.155  23.408  1.00 88.86           H  
ATOM    570  OG1 THR A  33     -36.166  -4.322  23.715  1.00 88.86           O  
ATOM    571  HG1 THR A  33     -36.666  -4.700  22.988  1.00 88.86           H  
ATOM    572  N   GLU A  34     -35.195  -1.346  20.228  1.00 87.00           N  
ATOM    573  H   GLU A  34     -36.147  -1.537  19.947  1.00 87.00           H  
ATOM    574  CA  GLU A  34     -34.549  -0.218  19.562  1.00 87.00           C  
ATOM    575  HA  GLU A  34     -33.954  -0.597  18.731  1.00 87.00           H  
ATOM    576  C   GLU A  34     -33.635   0.576  20.509  1.00 87.00           C  
ATOM    577  CB  GLU A  34     -35.670   0.676  19.012  1.00 87.00           C  
ATOM    578  HB2 GLU A  34     -36.304   1.006  19.835  1.00 87.00           H  
ATOM    579  HB3 GLU A  34     -36.292   0.093  18.334  1.00 87.00           H  
ATOM    580  O   GLU A  34     -34.052   0.986  21.599  1.00 87.00           O  
ATOM    581  CG  GLU A  34     -35.150   1.912  18.281  1.00 87.00           C  
ATOM    582  HG2 GLU A  34     -36.001   2.453  17.868  1.00 87.00           H  
ATOM    583  HG3 GLU A  34     -34.661   2.574  18.996  1.00 87.00           H  
ATOM    584  CD  GLU A  34     -34.193   1.540  17.158  1.00 87.00           C  
ATOM    585  OE1 GLU A  34     -33.222   2.308  16.983  1.00 87.00           O  
ATOM    586  OE2 GLU A  34     -34.526   0.588  16.426  1.00 87.00           O  
ATOM    587  N   GLY A  35     -32.377   0.773  20.102  1.00 85.43           N  
ATOM    588  H   GLY A  35     -32.104   0.433  19.191  1.00 85.43           H  
ATOM    589  CA  GLY A  35     -31.365   1.477  20.890  1.00 85.43           C  
ATOM    590  HA2 GLY A  35     -30.568   1.785  20.214  1.00 85.43           H  
ATOM    591  HA3 GLY A  35     -31.813   2.372  21.321  1.00 85.43           H  
ATOM    592  C   GLY A  35     -30.734   0.660  22.028  1.00 85.43           C  
ATOM    593  O   GLY A  35     -29.781   1.128  22.658  1.00 85.43           O  
ATOM    594  N   VAL A  36     -31.206  -0.563  22.297  1.00 90.97           N  
ATOM    595  H   VAL A  36     -31.973  -0.905  21.737  1.00 90.97           H  
ATOM    596  CA  VAL A  36     -30.608  -1.491  23.271  1.00 90.97           C  
ATOM    597  HA  VAL A  36     -29.895  -0.938  23.883  1.00 90.97           H  
ATOM    598  C   VAL A  36     -29.832  -2.577  22.535  1.00 90.97           C  
ATOM    599  CB  VAL A  36     -31.640  -2.092  24.244  1.00 90.97           C  
ATOM    600  HB  VAL A  36     -32.324  -2.746  23.702  1.00 90.97           H  
ATOM    601  O   VAL A  36     -30.348  -3.645  22.211  1.00 90.97           O  
ATOM    602  CG1 VAL A  36     -30.933  -2.920  25.331  1.00 90.97           C  
ATOM    603 HG11 VAL A  36     -30.417  -3.768  24.881  1.00 90.97           H  
ATOM    604 HG12 VAL A  36     -31.671  -3.307  26.034  1.00 90.97           H  
ATOM    605 HG13 VAL A  36     -30.214  -2.299  25.865  1.00 90.97           H  
ATOM    606  CG2 VAL A  36     -32.458  -1.005  24.954  1.00 90.97           C  
ATOM    607 HG21 VAL A  36     -33.159  -1.464  25.652  1.00 90.97           H  
ATOM    608 HG22 VAL A  36     -31.796  -0.321  25.484  1.00 90.97           H  
ATOM    609 HG23 VAL A  36     -33.032  -0.443  24.218  1.00 90.97           H  
ATOM    610  N   TYR A  37     -28.544  -2.321  22.323  1.00 90.59           N  
ATOM    611  H   TYR A  37     -28.201  -1.398  22.546  1.00 90.59           H  
ATOM    612  CA  TYR A  37     -27.665  -3.246  21.617  1.00 90.59           C  
ATOM    613  HA  TYR A  37     -28.220  -3.641  20.766  1.00 90.59           H  
ATOM    614  C   TYR A  37     -27.253  -4.430  22.497  1.00 90.59           C  
ATOM    615  CB  TYR A  37     -26.459  -2.496  21.050  1.00 90.59           C  
ATOM    616  HB2 TYR A  37     -25.976  -1.915  21.836  1.00 90.59           H  
ATOM    617  HB3 TYR A  37     -25.746  -3.230  20.675  1.00 90.59           H  
ATOM    618  O   TYR A  37     -26.664  -4.271  23.568  1.00 90.59           O  
ATOM    619  CG  TYR A  37     -26.825  -1.595  19.897  1.00 90.59           C  
ATOM    620  CD1 TYR A  37     -26.737  -2.081  18.577  1.00 90.59           C  
ATOM    621  HD1 TYR A  37     -26.402  -3.089  18.380  1.00 90.59           H  
ATOM    622  CD2 TYR A  37     -27.363  -0.318  20.149  1.00 90.59           C  
ATOM    623  HD2 TYR A  37     -27.469   0.052  21.158  1.00 90.59           H  
ATOM    624  CE1 TYR A  37     -27.199  -1.297  17.507  1.00 90.59           C  
ATOM    625  HE1 TYR A  37     -27.235  -1.681  16.498  1.00 90.59           H  
ATOM    626  CE2 TYR A  37     -27.841   0.457  19.079  1.00 90.59           C  
ATOM    627  HE2 TYR A  37     -28.332   1.404  19.252  1.00 90.59           H  
ATOM    628  OH  TYR A  37     -28.373   0.636  16.757  1.00 90.59           O  
ATOM    629  HH  TYR A  37     -29.304   0.404  16.746  1.00 90.59           H  
ATOM    630  CZ  TYR A  37     -27.775  -0.039  17.763  1.00 90.59           C  
ATOM    631  N   ILE A  38     -27.531  -5.637  22.016  1.00 92.36           N  
ATOM    632  H   ILE A  38     -28.037  -5.672  21.143  1.00 92.36           H  
ATOM    633  CA  ILE A  38     -27.262  -6.912  22.675  1.00 92.36           C  
ATOM    634  HA  ILE A  38     -26.837  -6.716  23.660  1.00 92.36           H  
ATOM    635  C   ILE A  38     -26.224  -7.685  21.861  1.00 92.36           C  
ATOM    636  CB  ILE A  38     -28.574  -7.705  22.890  1.00 92.36           C  
ATOM    637  HB  ILE A  38     -29.012  -7.920  21.915  1.00 92.36           H  
ATOM    638  O   ILE A  38     -26.343  -7.893  20.649  1.00 92.36           O  
ATOM    639  CG1 ILE A  38     -29.591  -6.883  23.716  1.00 92.36           C  
ATOM    640 HG12 ILE A  38     -29.177  -6.676  24.703  1.00 92.36           H  
ATOM    641 HG13 ILE A  38     -29.766  -5.927  23.221  1.00 92.36           H  
ATOM    642  CG2 ILE A  38     -28.276  -9.040  23.601  1.00 92.36           C  
ATOM    643 HG21 ILE A  38     -29.196  -9.600  23.764  1.00 92.36           H  
ATOM    644 HG22 ILE A  38     -27.790  -8.856  24.559  1.00 92.36           H  
ATOM    645 HG23 ILE A  38     -27.636  -9.659  22.973  1.00 92.36           H  
ATOM    646  CD1 ILE A  38     -30.967  -7.541  23.876  1.00 92.36           C  
ATOM    647 HD11 ILE A  38     -31.658  -6.822  24.315  1.00 92.36           H  
ATOM    648 HD12 ILE A  38     -31.349  -7.845  22.901  1.00 92.36           H  
ATOM    649 HD13 ILE A  38     -30.909  -8.406  24.536  1.00 92.36           H  
ATOM    650  N   TRP A  39     -25.173  -8.133  22.540  1.00 91.19           N  
ATOM    651  H   TRP A  39     -25.123  -7.933  23.529  1.00 91.19           H  
ATOM    652  CA  TRP A  39     -24.172  -9.012  21.962  1.00 91.19           C  
ATOM    653  HA  TRP A  39     -23.873  -8.613  20.993  1.00 91.19           H  
ATOM    654  C   TRP A  39     -24.722 -10.427  21.760  1.00 91.19           C  
ATOM    655  CB  TRP A  39     -22.949  -9.059  22.877  1.00 91.19           C  
ATOM    656  HB2 TRP A  39     -22.322  -9.890  22.552  1.00 91.19           H  
ATOM    657  HB3 TRP A  39     -23.286  -9.280  23.890  1.00 91.19           H  
ATOM    658  O   TRP A  39     -25.570 -10.913  22.499  1.00 91.19           O  
ATOM    659  CG  TRP A  39     -22.102  -7.825  22.919  1.00 91.19           C  
ATOM    660  CD1 TRP A  39     -22.061  -6.932  23.936  1.00 91.19           C  
ATOM    661  HD1 TRP A  39     -22.658  -6.996  24.833  1.00 91.19           H  
ATOM    662  CD2 TRP A  39     -21.188  -7.316  21.902  1.00 91.19           C  
ATOM    663  CE2 TRP A  39     -20.624  -6.097  22.386  1.00 91.19           C  
ATOM    664  CE3 TRP A  39     -20.804  -7.739  20.608  1.00 91.19           C  
ATOM    665  HE3 TRP A  39     -21.242  -8.635  20.195  1.00 91.19           H  
ATOM    666  NE1 TRP A  39     -21.171  -5.916  23.639  1.00 91.19           N  
ATOM    667  HE1 TRP A  39     -21.023  -5.114  24.235  1.00 91.19           H  
ATOM    668  CH2 TRP A  39     -19.396  -5.765  20.325  1.00 91.19           C  
ATOM    669  HH2 TRP A  39     -18.771  -5.144  19.700  1.00 91.19           H  
ATOM    670  CZ2 TRP A  39     -19.730  -5.342  21.624  1.00 91.19           C  
ATOM    671  HZ2 TRP A  39     -19.353  -4.418  22.036  1.00 91.19           H  
ATOM    672  CZ3 TRP A  39     -19.916  -6.973  19.827  1.00 91.19           C  
ATOM    673  HZ3 TRP A  39     -19.684  -7.287  18.820  1.00 91.19           H  
ATOM    674  N   SER A  40     -24.130 -11.157  20.823  1.00 87.29           N  
ATOM    675  H   SER A  40     -23.621 -10.629  20.129  1.00 87.29           H  
ATOM    676  CA  SER A  40     -24.401 -12.580  20.564  1.00 87.29           C  
ATOM    677  HA  SER A  40     -25.440 -12.672  20.247  1.00 87.29           H  
ATOM    678  C   SER A  40     -24.231 -13.512  21.778  1.00 87.29           C  
ATOM    679  CB  SER A  40     -23.505 -13.066  19.416  1.00 87.29           C  
ATOM    680  HB2 SER A  40     -23.831 -12.586  18.494  1.00 87.29           H  
ATOM    681  HB3 SER A  40     -23.612 -14.144  19.298  1.00 87.29           H  
ATOM    682  O   SER A  40     -24.691 -14.648  21.725  1.00 87.29           O  
ATOM    683  OG  SER A  40     -22.136 -12.733  19.647  1.00 87.29           O  
ATOM    684  HG  SER A  40     -22.129 -11.779  19.758  1.00 87.29           H  
ATOM    685  N   ASP A  41     -23.578 -13.067  22.860  1.00 87.51           N  
ATOM    686  H   ASP A  41     -23.319 -12.091  22.891  1.00 87.51           H  
ATOM    687  CA  ASP A  41     -23.488 -13.800  24.133  1.00 87.51           C  
ATOM    688  HA  ASP A  41     -23.589 -14.863  23.916  1.00 87.51           H  
ATOM    689  C   ASP A  41     -24.626 -13.474  25.125  1.00 87.51           C  
ATOM    690  CB  ASP A  41     -22.089 -13.610  24.756  1.00 87.51           C  
ATOM    691  HB2 ASP A  41     -21.336 -13.808  23.993  1.00 87.51           H  
ATOM    692  HB3 ASP A  41     -21.961 -14.358  25.539  1.00 87.51           H  
ATOM    693  O   ASP A  41     -24.649 -14.016  26.228  1.00 87.51           O  
ATOM    694  CG  ASP A  41     -21.821 -12.227  25.366  1.00 87.51           C  
ATOM    695  OD1 ASP A  41     -22.653 -11.308  25.195  1.00 87.51           O  
ATOM    696  OD2 ASP A  41     -20.729 -12.053  25.960  1.00 87.51           O  
ATOM    697  N   GLY A  42     -25.568 -12.607  24.741  1.00 89.96           N  
ATOM    698  H   GLY A  42     -25.473 -12.180  23.830  1.00 89.96           H  
ATOM    699  CA  GLY A  42     -26.700 -12.154  25.550  1.00 89.96           C  
ATOM    700  HA2 GLY A  42     -27.039 -12.970  26.188  1.00 89.96           H  
ATOM    701  HA3 GLY A  42     -27.516 -11.878  24.882  1.00 89.96           H  
ATOM    702  C   GLY A  42     -26.406 -10.947  26.443  1.00 89.96           C  
ATOM    703  O   GLY A  42     -27.309 -10.470  27.127  1.00 89.96           O  
ATOM    704  N   THR A  43     -25.172 -10.434  26.467  1.00 93.19           N  
ATOM    705  H   THR A  43     -24.463 -10.835  25.870  1.00 93.19           H  
ATOM    706  CA  THR A  43     -24.836  -9.258  27.281  1.00 93.19           C  
ATOM    707  HA  THR A  43     -25.446  -9.301  28.183  1.00 93.19           H  
ATOM    708  C   THR A  43     -25.210  -7.954  26.577  1.00 93.19           C  
ATOM    709  CB  THR A  43     -23.376  -9.258  27.764  1.00 93.19           C  
ATOM    710  HB  THR A  43     -23.238  -8.382  28.398  1.00 93.19           H  
ATOM    711  O   THR A  43     -25.002  -7.808  25.375  1.00 93.19           O  
ATOM    712  CG2 THR A  43     -23.058 -10.494  28.607  1.00 93.19           C  
ATOM    713 HG21 THR A  43     -23.130 -11.395  27.997  1.00 93.19           H  
ATOM    714 HG22 THR A  43     -22.049 -10.420  29.012  1.00 93.19           H  
ATOM    715 HG23 THR A  43     -23.766 -10.569  29.432  1.00 93.19           H  
ATOM    716  OG1 THR A  43     -22.400  -9.208  26.745  1.00 93.19           O  
ATOM    717  HG1 THR A  43     -22.561  -9.946  26.152  1.00 93.19           H  
ATOM    718  N   VAL A  44     -25.753  -6.991  27.325  1.00 93.45           N  
ATOM    719  H   VAL A  44     -25.933  -7.169  28.303  1.00 93.45           H  
ATOM    720  CA  VAL A  44     -26.073  -5.648  26.810  1.00 93.45           C  
ATOM    721  HA  VAL A  44     -26.531  -5.746  25.826  1.00 93.45           H  
ATOM    722  C   VAL A  44     -24.785  -4.840  26.657  1.00 93.45           C  
ATOM    723  CB  VAL A  44     -27.079  -4.920  27.725  1.00 93.45           C  
ATOM    724  HB  VAL A  44     -26.631  -4.782  28.709  1.00 93.45           H  
ATOM    725  O   VAL A  44     -23.938  -4.856  27.556  1.00 93.45           O  
ATOM    726  CG1 VAL A  44     -27.472  -3.546  27.169  1.00 93.45           C  
ATOM    727 HG11 VAL A  44     -26.612  -2.878  27.158  1.00 93.45           H  
ATOM    728 HG12 VAL A  44     -28.241  -3.093  27.795  1.00 93.45           H  
ATOM    729 HG13 VAL A  44     -27.856  -3.647  26.154  1.00 93.45           H  
ATOM    730  CG2 VAL A  44     -28.369  -5.735  27.895  1.00 93.45           C  
ATOM    731 HG21 VAL A  44     -28.162  -6.702  28.355  1.00 93.45           H  
ATOM    732 HG22 VAL A  44     -28.836  -5.895  26.923  1.00 93.45           H  
ATOM    733 HG23 VAL A  44     -29.067  -5.194  28.533  1.00 93.45           H  
ATOM    734  N   ALA A  45     -24.633  -4.142  25.533  1.00 91.36           N  
ATOM    735  H   ALA A  45     -25.376  -4.141  24.849  1.00 91.36           H  
ATOM    736  CA  ALA A  45     -23.495  -3.270  25.292  1.00 91.36           C  
ATOM    737  HA  ALA A  45     -22.601  -3.834  25.560  1.00 91.36           H  
ATOM    738  C   ALA A  45     -23.557  -2.021  26.181  1.00 91.36           C  
ATOM    739  CB  ALA A  45     -23.404  -2.922  23.806  1.00 91.36           C  
ATOM    740  HB1 ALA A  45     -24.308  -2.402  23.490  1.00 91.36           H  
ATOM    741  HB2 ALA A  45     -23.286  -3.840  23.231  1.00 91.36           H  
ATOM    742  HB3 ALA A  45     -22.542  -2.278  23.629  1.00 91.36           H  
ATOM    743  O   ALA A  45     -24.596  -1.377  26.321  1.00 91.36           O  
ATOM    744  N   THR A  46     -22.434  -1.670  26.806  1.00 92.36           N  
ATOM    745  H   THR A  46     -21.606  -2.214  26.610  1.00 92.36           H  
ATOM    746  CA  THR A  46     -22.375  -0.486  27.682  1.00 92.36           C  
ATOM    747  HA  THR A  46     -23.317  -0.429  28.227  1.00 92.36           H  
ATOM    748  C   THR A  46     -22.249   0.808  26.872  1.00 92.36           C  
ATOM    749  CB  THR A  46     -21.257  -0.578  28.729  1.00 92.36           C  
ATOM    750  HB  THR A  46     -21.370   0.261  29.416  1.00 92.36           H  
ATOM    751  O   THR A  46     -21.752   0.796  25.750  1.00 92.36           O  
ATOM    752  CG2 THR A  46     -21.293  -1.870  29.542  1.00 92.36           C  
ATOM    753 HG21 THR A  46     -22.274  -1.982  30.006  1.00 92.36           H  
ATOM    754 HG22 THR A  46     -20.534  -1.831  30.323  1.00 92.36           H  
ATOM    755 HG23 THR A  46     -21.105  -2.733  28.903  1.00 92.36           H  
ATOM    756  OG1 THR A  46     -19.987  -0.486  28.136  1.00 92.36           O  
ATOM    757  HG1 THR A  46     -19.738  -1.376  27.876  1.00 92.36           H  
ATOM    758  N   ALA A  47     -22.610   1.959  27.449  1.00 87.14           N  
ATOM    759  H   ALA A  47     -23.082   1.940  28.342  1.00 87.14           H  
ATOM    760  CA  ALA A  47     -22.433   3.258  26.784  1.00 87.14           C  
ATOM    761  HA  ALA A  47     -23.039   3.272  25.878  1.00 87.14           H  
ATOM    762  C   ALA A  47     -20.969   3.522  26.365  1.00 87.14           C  
ATOM    763  CB  ALA A  47     -22.941   4.355  27.727  1.00 87.14           C  
ATOM    764  HB1 ALA A  47     -22.852   5.323  27.236  1.00 87.14           H  
ATOM    765  HB2 ALA A  47     -23.991   4.182  27.964  1.00 87.14           H  
ATOM    766  HB3 ALA A  47     -22.356   4.368  28.647  1.00 87.14           H  
ATOM    767  O   ALA A  47     -20.713   4.089  25.302  1.00 87.14           O  
ATOM    768  N   THR A  48     -20.005   3.059  27.169  1.00 86.93           N  
ATOM    769  H   THR A  48     -20.270   2.647  28.052  1.00 86.93           H  
ATOM    770  CA  THR A  48     -18.568   3.122  26.861  1.00 86.93           C  
ATOM    771  HA  THR A  48     -18.303   4.146  26.597  1.00 86.93           H  
ATOM    772  C   THR A  48     -18.192   2.215  25.691  1.00 86.93           C  
ATOM    773  CB  THR A  48     -17.734   2.707  28.081  1.00 86.93           C  
ATOM    774  HB  THR A  48     -17.830   1.632  28.237  1.00 86.93           H  
ATOM    775  O   THR A  48     -17.355   2.578  24.872  1.00 86.93           O  
ATOM    776  CG2 THR A  48     -16.254   3.059  27.929  1.00 86.93           C  
ATOM    777 HG21 THR A  48     -15.823   2.507  27.093  1.00 86.93           H  
ATOM    778 HG22 THR A  48     -16.146   4.127  27.742  1.00 86.93           H  
ATOM    779 HG23 THR A  48     -15.713   2.791  28.836  1.00 86.93           H  
ATOM    780  OG1 THR A  48     -18.194   3.365  29.240  1.00 86.93           O  
ATOM    781  HG1 THR A  48     -17.569   3.185  29.945  1.00 86.93           H  
ATOM    782  N   GLU A  49     -18.804   1.033  25.590  1.00 88.29           N  
ATOM    783  H   GLU A  49     -19.527   0.794  26.254  1.00 88.29           H  
ATOM    784  CA  GLU A  49     -18.621   0.151  24.434  1.00 88.29           C  
ATOM    785  HA  GLU A  49     -17.556   0.011  24.251  1.00 88.29           H  
ATOM    786  C   GLU A  49     -19.198   0.795  23.176  1.00 88.29           C  
ATOM    787  CB  GLU A  49     -19.251  -1.227  24.682  1.00 88.29           C  
ATOM    788  HB2 GLU A  49     -19.285  -1.776  23.741  1.00 88.29           H  
ATOM    789  HB3 GLU A  49     -20.273  -1.097  25.037  1.00 88.29           H  
ATOM    790  O   GLU A  49     -18.499   0.851  22.172  1.00 88.29           O  
ATOM    791  CG  GLU A  49     -18.449  -2.062  25.693  1.00 88.29           C  
ATOM    792  HG2 GLU A  49     -17.505  -2.344  25.227  1.00 88.29           H  
ATOM    793  HG3 GLU A  49     -18.206  -1.453  26.564  1.00 88.29           H  
ATOM    794  CD  GLU A  49     -19.188  -3.326  26.163  1.00 88.29           C  
ATOM    795  OE1 GLU A  49     -18.642  -4.027  27.043  1.00 88.29           O  
ATOM    796  OE2 GLU A  49     -20.305  -3.604  25.677  1.00 88.29           O  
ATOM    797  N   MET A  50     -20.406   1.358  23.242  1.00 85.91           N  
ATOM    798  H   MET A  50     -20.934   1.257  24.098  1.00 85.91           H  
ATOM    799  CA  MET A  50     -21.043   2.037  22.110  1.00 85.91           C  
ATOM    800  HA  MET A  50     -21.128   1.329  21.286  1.00 85.91           H  
ATOM    801  C   MET A  50     -20.199   3.212  21.598  1.00 85.91           C  
ATOM    802  CB  MET A  50     -22.456   2.502  22.497  1.00 85.91           C  
ATOM    803  HB2 MET A  50     -22.870   3.094  21.680  1.00 85.91           H  
ATOM    804  HB3 MET A  50     -22.403   3.142  23.378  1.00 85.91           H  
ATOM    805  O   MET A  50     -19.883   3.259  20.415  1.00 85.91           O  
ATOM    806  CG  MET A  50     -23.407   1.333  22.791  1.00 85.91           C  
ATOM    807  HG2 MET A  50     -23.030   0.772  23.646  1.00 85.91           H  
ATOM    808  HG3 MET A  50     -24.380   1.739  23.070  1.00 85.91           H  
ATOM    809  SD  MET A  50     -23.649   0.164  21.429  1.00 85.91           S  
ATOM    810  CE  MET A  50     -24.569   1.226  20.277  1.00 85.91           C  
ATOM    811  HE1 MET A  50     -25.455   1.629  20.768  1.00 85.91           H  
ATOM    812  HE2 MET A  50     -24.883   0.643  19.411  1.00 85.91           H  
ATOM    813  HE3 MET A  50     -23.944   2.051  19.934  1.00 85.91           H  
ATOM    814  N   THR A  51     -19.733   4.099  22.481  1.00 81.55           N  
ATOM    815  H   THR A  51     -20.009   3.996  23.448  1.00 81.55           H  
ATOM    816  CA  THR A  51     -18.844   5.223  22.106  1.00 81.55           C  
ATOM    817  HA  THR A  51     -19.290   5.756  21.266  1.00 81.55           H  
ATOM    818  C   THR A  51     -17.461   4.779  21.633  1.00 81.55           C  
ATOM    819  CB  THR A  51     -18.646   6.219  23.261  1.00 81.55           C  
ATOM    820  HB  THR A  51     -17.727   6.780  23.094  1.00 81.55           H  
ATOM    821  O   THR A  51     -16.832   5.457  20.827  1.00 81.55           O  
ATOM    822  CG2 THR A  51     -19.786   7.225  23.351  1.00 81.55           C  
ATOM    823 HG21 THR A  51     -20.734   6.708  23.500  1.00 81.55           H  
ATOM    824 HG22 THR A  51     -19.608   7.909  24.181  1.00 81.55           H  
ATOM    825 HG23 THR A  51     -19.837   7.800  22.426  1.00 81.55           H  
ATOM    826  OG1 THR A  51     -18.559   5.573  24.513  1.00 81.55           O  
ATOM    827  HG1 THR A  51     -19.428   5.225  24.728  1.00 81.55           H  
ATOM    828  N   MET A  52     -16.958   3.640  22.113  1.00 82.17           N  
ATOM    829  H   MET A  52     -17.472   3.154  22.834  1.00 82.17           H  
ATOM    830  CA  MET A  52     -15.713   3.058  21.610  1.00 82.17           C  
ATOM    831  HA  MET A  52     -14.968   3.848  21.514  1.00 82.17           H  
ATOM    832  C   MET A  52     -15.901   2.421  20.231  1.00 82.17           C  
ATOM    833  CB  MET A  52     -15.213   2.023  22.625  1.00 82.17           C  
ATOM    834  HB2 MET A  52     -15.980   1.256  22.731  1.00 82.17           H  
ATOM    835  HB3 MET A  52     -15.093   2.517  23.589  1.00 82.17           H  
ATOM    836  O   MET A  52     -14.947   2.356  19.454  1.00 82.17           O  
ATOM    837  CG  MET A  52     -13.872   1.359  22.270  1.00 82.17           C  
ATOM    838  HG2 MET A  52     -13.472   1.792  21.353  1.00 82.17           H  
ATOM    839  HG3 MET A  52     -13.163   1.594  23.065  1.00 82.17           H  
ATOM    840  SD  MET A  52     -13.920  -0.448  22.087  1.00 82.17           S  
ATOM    841  CE  MET A  52     -14.480  -0.915  23.749  1.00 82.17           C  
ATOM    842  HE1 MET A  52     -14.649  -1.991  23.776  1.00 82.17           H  
ATOM    843  HE2 MET A  52     -13.734  -0.632  24.492  1.00 82.17           H  
ATOM    844  HE3 MET A  52     -15.423  -0.422  23.986  1.00 82.17           H  
ATOM    845  N   LEU A  53     -17.096   1.910  19.940  1.00 79.76           N  
ATOM    846  H   LEU A  53     -17.820   1.991  20.638  1.00 79.76           H  
ATOM    847  CA  LEU A  53     -17.419   1.149  18.742  1.00 79.76           C  
ATOM    848  HA  LEU A  53     -16.522   0.628  18.407  1.00 79.76           H  
ATOM    849  C   LEU A  53     -17.831   2.056  17.578  1.00 79.76           C  
ATOM    850  CB  LEU A  53     -18.476   0.093  19.118  1.00 79.76           C  
ATOM    851  HB2 LEU A  53     -19.011  -0.262  18.237  1.00 79.76           H  
ATOM    852  HB3 LEU A  53     -19.233   0.562  19.746  1.00 79.76           H  
ATOM    853  O   LEU A  53     -17.211   1.930  16.519  1.00 79.76           O  
ATOM    854  CG  LEU A  53     -17.882  -1.126  19.844  1.00 79.76           C  
ATOM    855  HG  LEU A  53     -17.277  -0.799  20.690  1.00 79.76           H  
ATOM    856  CD1 LEU A  53     -19.008  -2.012  20.358  1.00 79.76           C  
ATOM    857 HD11 LEU A  53     -19.663  -1.433  21.009  1.00 79.76           H  
ATOM    858 HD12 LEU A  53     -19.594  -2.410  19.528  1.00 79.76           H  
ATOM    859 HD13 LEU A  53     -18.564  -2.821  20.938  1.00 79.76           H  
ATOM    860  CD2 LEU A  53     -16.995  -2.009  18.954  1.00 79.76           C  
ATOM    861 HD21 LEU A  53     -17.580  -2.398  18.121  1.00 79.76           H  
ATOM    862 HD22 LEU A  53     -16.614  -2.838  19.551  1.00 79.76           H  
ATOM    863 HD23 LEU A  53     -16.147  -1.441  18.572  1.00 79.76           H  
ATOM    864  N   PHE A  54     -18.786   2.960  17.797  1.00 77.04           N  
ATOM    865  H   PHE A  54     -19.151   3.043  18.735  1.00 77.04           H  
ATOM    866  CA  PHE A  54     -19.418   3.830  16.800  1.00 77.04           C  
ATOM    867  HA  PHE A  54     -19.277   3.395  15.810  1.00 77.04           H  
ATOM    868  C   PHE A  54     -18.827   5.251  16.767  1.00 77.04           C  
ATOM    869  CB  PHE A  54     -20.927   3.882  17.079  1.00 77.04           C  
ATOM    870  HB2 PHE A  54     -21.383   4.588  16.385  1.00 77.04           H  
ATOM    871  HB3 PHE A  54     -21.096   4.271  18.082  1.00 77.04           H  
ATOM    872  O   PHE A  54     -18.147   5.684  17.695  1.00 77.04           O  
ATOM    873  CG  PHE A  54     -21.644   2.555  16.927  1.00 77.04           C  
ATOM    874  CD1 PHE A  54     -22.167   2.181  15.676  1.00 77.04           C  
ATOM    875  HD1 PHE A  54     -22.042   2.821  14.815  1.00 77.04           H  
ATOM    876  CD2 PHE A  54     -21.814   1.704  18.035  1.00 77.04           C  
ATOM    877  HD2 PHE A  54     -21.428   1.991  19.002  1.00 77.04           H  
ATOM    878  CE1 PHE A  54     -22.902   0.993  15.545  1.00 77.04           C  
ATOM    879  HE1 PHE A  54     -23.365   0.745  14.601  1.00 77.04           H  
ATOM    880  CE2 PHE A  54     -22.513   0.496  17.896  1.00 77.04           C  
ATOM    881  HE2 PHE A  54     -22.661  -0.153  18.747  1.00 77.04           H  
ATOM    882  CZ  PHE A  54     -23.087   0.163  16.661  1.00 77.04           C  
ATOM    883  HZ  PHE A  54     -23.710  -0.715  16.575  1.00 77.04           H  
ATOM    884  N   PHE A  55     -19.094   5.978  15.679  1.00 65.95           N  
ATOM    885  H   PHE A  55     -19.731   5.584  15.001  1.00 65.95           H  
ATOM    886  CA  PHE A  55     -18.818   7.415  15.561  1.00 65.95           C  
ATOM    887  HA  PHE A  55     -17.874   7.641  16.056  1.00 65.95           H  
ATOM    888  C   PHE A  55     -19.898   8.260  16.242  1.00 65.95           C  
ATOM    889  CB  PHE A  55     -18.700   7.786  14.080  1.00 65.95           C  
ATOM    890  HB2 PHE A  55     -19.426   7.220  13.497  1.00 65.95           H  
ATOM    891  HB3 PHE A  55     -18.949   8.838  13.943  1.00 65.95           H  
ATOM    892  O   PHE A  55     -20.965   7.756  16.563  1.00 65.95           O  
ATOM    893  CG  PHE A  55     -17.314   7.577  13.524  1.00 65.95           C  
ATOM    894  CD1 PHE A  55     -16.363   8.608  13.642  1.00 65.95           C  
ATOM    895  HD1 PHE A  55     -16.607   9.516  14.173  1.00 65.95           H  
ATOM    896  CD2 PHE A  55     -16.989   6.385  12.853  1.00 65.95           C  
ATOM    897  HD2 PHE A  55     -17.705   5.580  12.785  1.00 65.95           H  
ATOM    898  CE1 PHE A  55     -15.126   8.496  12.993  1.00 65.95           C  
ATOM    899  HE1 PHE A  55     -14.416   9.310  13.019  1.00 65.95           H  
ATOM    900  CE2 PHE A  55     -15.746   6.275  12.210  1.00 65.95           C  
ATOM    901  HE2 PHE A  55     -15.506   5.400  11.624  1.00 65.95           H  
ATOM    902  CZ  PHE A  55     -14.857   7.359  12.224  1.00 65.95           C  
ATOM    903  HZ  PHE A  55     -13.976   7.340  11.599  1.00 65.95           H  
ATOM    904  N   ALA A  56     -19.635   9.560  16.416  1.00 67.13           N  
ATOM    905  H   ALA A  56     -18.749   9.924  16.094  1.00 67.13           H  
ATOM    906  CA  ALA A  56     -20.549  10.490  17.085  1.00 67.13           C  
ATOM    907  HA  ALA A  56     -20.657  10.175  18.123  1.00 67.13           H  
ATOM    908  C   ALA A  56     -21.974  10.526  16.489  1.00 67.13           C  
ATOM    909  CB  ALA A  56     -19.904  11.882  17.064  1.00 67.13           C  
ATOM    910  HB1 ALA A  56     -20.546  12.581  17.601  1.00 67.13           H  
ATOM    911  HB2 ALA A  56     -18.926  11.855  17.545  1.00 67.13           H  
ATOM    912  HB3 ALA A  56     -19.803  12.229  16.035  1.00 67.13           H  
ATOM    913  O   ALA A  56     -22.916  10.776  17.234  1.00 67.13           O  
ATOM    914  N   ASP A  57     -22.124  10.224  15.193  1.00 68.41           N  
ATOM    915  H   ASP A  57     -21.291  10.060  14.646  1.00 68.41           H  
ATOM    916  CA  ASP A  57     -23.404  10.237  14.466  1.00 68.41           C  
ATOM    917  HA  ASP A  57     -24.154  10.728  15.086  1.00 68.41           H  
ATOM    918  C   ASP A  57     -23.947   8.824  14.161  1.00 68.41           C  
ATOM    919  CB  ASP A  57     -23.256  11.078  13.184  1.00 68.41           C  
ATOM    920  HB2 ASP A  57     -24.220  11.136  12.681  1.00 68.41           H  
ATOM    921  HB3 ASP A  57     -22.557  10.574  12.516  1.00 68.41           H  
ATOM    922  O   ASP A  57     -24.762   8.648  13.263  1.00 68.41           O  
ATOM    923  CG  ASP A  57     -22.772  12.510  13.439  1.00 68.41           C  
ATOM    924  OD1 ASP A  57     -23.259  13.151  14.397  1.00 68.41           O  
ATOM    925  OD2 ASP A  57     -21.891  12.961  12.671  1.00 68.41           O  
ATOM    926  N   GLN A  58     -23.459   7.793  14.859  1.00 73.17           N  
ATOM    927  H   GLN A  58     -22.827   7.990  15.622  1.00 73.17           H  
ATOM    928  CA  GLN A  58     -23.903   6.404  14.719  1.00 73.17           C  
ATOM    929  HA  GLN A  58     -24.854   6.391  14.187  1.00 73.17           H  
ATOM    930  C   GLN A  58     -24.104   5.765  16.107  1.00 73.17           C  
ATOM    931  CB  GLN A  58     -22.871   5.594  13.911  1.00 73.17           C  
ATOM    932  HB2 GLN A  58     -21.884   5.753  14.345  1.00 73.17           H  
ATOM    933  HB3 GLN A  58     -23.108   4.534  13.998  1.00 73.17           H  
ATOM    934  O   GLN A  58     -23.410   6.135  17.058  1.00 73.17           O  
ATOM    935  CG  GLN A  58     -22.813   5.949  12.417  1.00 73.17           C  
ATOM    936  HG2 GLN A  58     -22.678   7.024  12.299  1.00 73.17           H  
ATOM    937  HG3 GLN A  58     -21.946   5.456  11.977  1.00 73.17           H  
ATOM    938  CD  GLN A  58     -24.044   5.487  11.642  1.00 73.17           C  
ATOM    939  NE2 GLN A  58     -24.515   6.288  10.717  1.00 73.17           N  
ATOM    940 HE21 GLN A  58     -24.271   7.268  10.741  1.00 73.17           H  
ATOM    941 HE22 GLN A  58     -25.424   6.073  10.333  1.00 73.17           H  
ATOM    942  OE1 GLN A  58     -24.556   4.398  11.849  1.00 73.17           O  
ATOM    943  N   PRO A  59     -24.978   4.758  16.245  1.00 77.18           N  
ATOM    944  CA  PRO A  59     -25.930   4.276  15.242  1.00 77.18           C  
ATOM    945  HA  PRO A  59     -25.433   4.076  14.293  1.00 77.18           H  
ATOM    946  C   PRO A  59     -27.070   5.286  15.012  1.00 77.18           C  
ATOM    947  CB  PRO A  59     -26.437   2.956  15.817  1.00 77.18           C  
ATOM    948  HB2 PRO A  59     -25.746   2.158  15.545  1.00 77.18           H  
ATOM    949  HB3 PRO A  59     -27.447   2.729  15.477  1.00 77.18           H  
ATOM    950  O   PRO A  59     -27.552   5.898  15.962  1.00 77.18           O  
ATOM    951  CG  PRO A  59     -26.368   3.165  17.329  1.00 77.18           C  
ATOM    952  HG2 PRO A  59     -27.261   3.686  17.673  1.00 77.18           H  
ATOM    953  HG3 PRO A  59     -26.234   2.222  17.859  1.00 77.18           H  
ATOM    954  CD  PRO A  59     -25.144   4.051  17.504  1.00 77.18           C  
ATOM    955  HD2 PRO A  59     -25.299   4.747  18.328  1.00 77.18           H  
ATOM    956  HD3 PRO A  59     -24.265   3.434  17.689  1.00 77.18           H  
ATOM    957  N   ASP A  60     -27.482   5.484  13.757  1.00 74.17           N  
ATOM    958  H   ASP A  60     -27.061   4.958  13.004  1.00 74.17           H  
ATOM    959  CA  ASP A  60     -28.507   6.470  13.355  1.00 74.17           C  
ATOM    960  HA  ASP A  60     -28.654   7.173  14.175  1.00 74.17           H  
ATOM    961  C   ASP A  60     -29.895   5.859  13.076  1.00 74.17           C  
ATOM    962  CB  ASP A  60     -27.996   7.286  12.154  1.00 74.17           C  
ATOM    963  HB2 ASP A  60     -27.088   7.809  12.457  1.00 74.17           H  
ATOM    964  HB3 ASP A  60     -28.736   8.044  11.898  1.00 74.17           H  
ATOM    965  O   ASP A  60     -30.846   6.592  12.794  1.00 74.17           O  
ATOM    966  CG  ASP A  60     -27.686   6.455  10.904  1.00 74.17           C  
ATOM    967  OD1 ASP A  60     -28.009   5.248  10.877  1.00 74.17           O  
ATOM    968  OD2 ASP A  60     -27.075   7.025   9.972  1.00 74.17           O  
ATOM    969  N   ASN A  61     -30.001   4.528  13.161  1.00 75.38           N  
ATOM    970  H   ASN A  61     -29.150   4.027  13.375  1.00 75.38           H  
ATOM    971  CA  ASN A  61     -31.178   3.721  12.835  1.00 75.38           C  
ATOM    972  HA  ASN A  61     -30.799   2.715  12.655  1.00 75.38           H  
ATOM    973  C   ASN A  61     -31.874   4.119  11.514  1.00 75.38           C  
ATOM    974  CB  ASN A  61     -32.125   3.627  14.039  1.00 75.38           C  
ATOM    975  HB2 ASN A  61     -31.571   3.357  14.938  1.00 75.38           H  
ATOM    976  HB3 ASN A  61     -32.619   4.586  14.195  1.00 75.38           H  
ATOM    977  O   ASN A  61     -33.104   4.098  11.376  1.00 75.38           O  
ATOM    978  CG  ASN A  61     -33.168   2.551  13.800  1.00 75.38           C  
ATOM    979  ND2 ASN A  61     -34.279   2.618  14.475  1.00 75.38           N  
ATOM    980 HD21 ASN A  61     -34.687   1.696  14.540  1.00 75.38           H  
ATOM    981 HD22 ASN A  61     -34.102   3.007  15.391  1.00 75.38           H  
ATOM    982  OD1 ASN A  61     -32.999   1.659  12.987  1.00 75.38           O  
ATOM    983  N   ILE A  62     -31.095   4.512  10.506  1.00 70.44           N  
ATOM    984  H   ILE A  62     -30.095   4.555  10.640  1.00 70.44           H  
ATOM    985  CA  ILE A  62     -31.653   4.753   9.178  1.00 70.44           C  
ATOM    986  HA  ILE A  62     -32.512   5.414   9.287  1.00 70.44           H  
ATOM    987  C   ILE A  62     -32.163   3.409   8.629  1.00 70.44           C  
ATOM    988  CB  ILE A  62     -30.619   5.473   8.284  1.00 70.44           C  
ATOM    989  HB  ILE A  62     -29.677   4.926   8.321  1.00 70.44           H  
ATOM    990  O   ILE A  62     -31.420   2.447   8.557  1.00 70.44           O  
ATOM    991  CG1 ILE A  62     -30.394   6.908   8.815  1.00 70.44           C  
ATOM    992 HG12 ILE A  62     -31.337   7.454   8.798  1.00 70.44           H  
ATOM    993 HG13 ILE A  62     -30.072   6.859   9.856  1.00 70.44           H  
ATOM    994  CG2 ILE A  62     -31.097   5.525   6.823  1.00 70.44           C  
ATOM    995 HG21 ILE A  62     -30.362   6.034   6.200  1.00 70.44           H  
ATOM    996 HG22 ILE A  62     -32.061   6.028   6.753  1.00 70.44           H  
ATOM    997 HG23 ILE A  62     -31.181   4.505   6.447  1.00 70.44           H  
ATOM    998  CD1 ILE A  62     -29.350   7.714   8.031  1.00 70.44           C  
ATOM    999 HD11 ILE A  62     -29.771   8.058   7.086  1.00 70.44           H  
ATOM   1000 HD12 ILE A  62     -29.053   8.585   8.616  1.00 70.44           H  
ATOM   1001 HD13 ILE A  62     -28.473   7.099   7.831  1.00 70.44           H  
ATOM   1002  N   ASN A  63     -33.435   3.351   8.218  1.00 68.58           N  
ATOM   1003  H   ASN A  63     -33.993   4.179   8.375  1.00 68.58           H  
ATOM   1004  CA  ASN A  63     -34.117   2.169   7.653  1.00 68.58           C  
ATOM   1005  HA  ASN A  63     -35.099   2.523   7.341  1.00 68.58           H  
ATOM   1006  C   ASN A  63     -34.435   0.993   8.604  1.00 68.58           C  
ATOM   1007  CB  ASN A  63     -33.420   1.673   6.371  1.00 68.58           C  
ATOM   1008  HB2 ASN A  63     -32.472   1.207   6.640  1.00 68.58           H  
ATOM   1009  HB3 ASN A  63     -34.027   0.897   5.903  1.00 68.58           H  
ATOM   1010  O   ASN A  63     -34.746  -0.086   8.097  1.00 68.58           O  
ATOM   1011  CG  ASN A  63     -33.191   2.739   5.331  1.00 68.58           C  
ATOM   1012  ND2 ASN A  63     -32.020   2.743   4.743  1.00 68.58           N  
ATOM   1013 HD21 ASN A  63     -31.311   2.148   5.148  1.00 68.58           H  
ATOM   1014 HD22 ASN A  63     -31.802   3.529   4.147  1.00 68.58           H  
ATOM   1015  OD1 ASN A  63     -34.050   3.550   5.013  1.00 68.58           O  
ATOM   1016  N   ASN A  64     -34.477   1.190   9.929  1.00 75.10           N  
ATOM   1017  H   ASN A  64     -34.152   2.067  10.310  1.00 75.10           H  
ATOM   1018  CA  ASN A  64     -34.705   0.088  10.884  1.00 75.10           C  
ATOM   1019  HA  ASN A  64     -34.619   0.496  11.891  1.00 75.10           H  
ATOM   1020  C   ASN A  64     -33.598  -0.979  10.769  1.00 75.10           C  
ATOM   1021  CB  ASN A  64     -36.149  -0.430  10.778  1.00 75.10           C  
ATOM   1022  HB2 ASN A  64     -36.259  -1.069   9.901  1.00 75.10           H  
ATOM   1023  HB3 ASN A  64     -36.830   0.417  10.692  1.00 75.10           H  
ATOM   1024  O   ASN A  64     -33.843  -2.177  10.573  1.00 75.10           O  
ATOM   1025  CG  ASN A  64     -36.543  -1.210  12.015  1.00 75.10           C  
ATOM   1026  ND2 ASN A  64     -36.257  -2.481  12.061  1.00 75.10           N  
ATOM   1027 HD21 ASN A  64     -35.499  -2.755  11.453  1.00 75.10           H  
ATOM   1028 HD22 ASN A  64     -36.117  -2.819  13.003  1.00 75.10           H  
ATOM   1029  OD1 ASN A  64     -37.143  -0.678  12.929  1.00 75.10           O  
ATOM   1030  N   ASP A  65     -32.363  -0.488  10.761  1.00 78.24           N  
ATOM   1031  H   ASP A  65     -32.244   0.474  11.044  1.00 78.24           H  
ATOM   1032  CA  ASP A  65     -31.165  -1.277  10.543  1.00 78.24           C  
ATOM   1033  HA  ASP A  65     -31.410  -2.130   9.910  1.00 78.24           H  
ATOM   1034  C   ASP A  65     -30.677  -1.839  11.887  1.00 78.24           C  
ATOM   1035  CB  ASP A  65     -30.116  -0.426   9.800  1.00 78.24           C  
ATOM   1036  HB2 ASP A  65     -30.097   0.583  10.213  1.00 78.24           H  
ATOM   1037  HB3 ASP A  65     -29.142  -0.876   9.990  1.00 78.24           H  
ATOM   1038  O   ASP A  65     -29.887  -1.221  12.592  1.00 78.24           O  
ATOM   1039  CG  ASP A  65     -30.285  -0.364   8.267  1.00 78.24           C  
ATOM   1040  OD1 ASP A  65     -31.098  -1.134   7.699  1.00 78.24           O  
ATOM   1041  OD2 ASP A  65     -29.468   0.310   7.605  1.00 78.24           O  
ATOM   1042  N   ASP A  66     -31.143  -3.041  12.234  1.00 83.89           N  
ATOM   1043  H   ASP A  66     -31.981  -3.331  11.750  1.00 83.89           H  
ATOM   1044  CA  ASP A  66     -30.939  -3.577  13.588  1.00 83.89           C  
ATOM   1045  HA  ASP A  66     -30.995  -2.734  14.278  1.00 83.89           H  
ATOM   1046  C   ASP A  66     -29.584  -4.293  13.802  1.00 83.89           C  
ATOM   1047  CB  ASP A  66     -32.069  -4.550  13.955  1.00 83.89           C  
ATOM   1048  HB2 ASP A  66     -31.982  -4.795  15.014  1.00 83.89           H  
ATOM   1049  HB3 ASP A  66     -31.913  -5.468  13.389  1.00 83.89           H  
ATOM   1050  O   ASP A  66     -29.235  -4.691  14.917  1.00 83.89           O  
ATOM   1051  CG  ASP A  66     -33.504  -4.086  13.688  1.00 83.89           C  
ATOM   1052  OD1 ASP A  66     -33.818  -2.892  13.827  1.00 83.89           O  
ATOM   1053  OD2 ASP A  66     -34.302  -4.971  13.297  1.00 83.89           O  
ATOM   1054  N   CYS A  67     -28.819  -4.575  12.739  1.00 86.18           N  
ATOM   1055  H   CYS A  67     -29.090  -4.181  11.849  1.00 86.18           H  
ATOM   1056  CA  CYS A  67     -27.601  -5.389  12.812  1.00 86.18           C  
ATOM   1057  HA  CYS A  67     -27.506  -5.801  13.816  1.00 86.18           H  
ATOM   1058  C   CYS A  67     -26.338  -4.575  12.557  1.00 86.18           C  
ATOM   1059  CB  CYS A  67     -27.668  -6.586  11.857  1.00 86.18           C  
ATOM   1060  HB2 CYS A  67     -26.646  -6.887  11.627  1.00 86.18           H  
ATOM   1061  HB3 CYS A  67     -28.146  -6.282  10.926  1.00 86.18           H  
ATOM   1062  O   CYS A  67     -26.202  -3.883  11.555  1.00 86.18           O  
ATOM   1063  SG  CYS A  67     -28.506  -8.034  12.542  1.00 86.18           S  
ATOM   1064  N   VAL A  68     -25.336  -4.758  13.416  1.00 84.23           N  
ATOM   1065  H   VAL A  68     -25.503  -5.316  14.242  1.00 84.23           H  
ATOM   1066  CA  VAL A  68     -24.087  -3.999  13.331  1.00 84.23           C  
ATOM   1067  HA  VAL A  68     -24.294  -3.051  12.834  1.00 84.23           H  
ATOM   1068  C   VAL A  68     -23.057  -4.758  12.503  1.00 84.23           C  
ATOM   1069  CB  VAL A  68     -23.557  -3.654  14.726  1.00 84.23           C  
ATOM   1070  HB  VAL A  68     -23.232  -4.576  15.209  1.00 84.23           H  
ATOM   1071  O   VAL A  68     -22.584  -5.839  12.885  1.00 84.23           O  
ATOM   1072  CG1 VAL A  68     -22.357  -2.705  14.636  1.00 84.23           C  
ATOM   1073 HG11 VAL A  68     -22.652  -1.795  14.115  1.00 84.23           H  
ATOM   1074 HG12 VAL A  68     -21.536  -3.175  14.095  1.00 84.23           H  
ATOM   1075 HG13 VAL A  68     -22.018  -2.442  15.639  1.00 84.23           H  
ATOM   1076  CG2 VAL A  68     -24.642  -3.000  15.593  1.00 84.23           C  
ATOM   1077 HG21 VAL A  68     -25.505  -3.656  15.711  1.00 84.23           H  
ATOM   1078 HG22 VAL A  68     -24.255  -2.799  16.592  1.00 84.23           H  
ATOM   1079 HG23 VAL A  68     -24.981  -2.073  15.132  1.00 84.23           H  
ATOM   1080  N   LEU A  69     -22.670  -4.167  11.377  1.00 77.46           N  
ATOM   1081  H   LEU A  69     -23.102  -3.289  11.126  1.00 77.46           H  
ATOM   1082  CA  LEU A  69     -21.547  -4.610  10.567  1.00 77.46           C  
ATOM   1083  HA  LEU A  69     -21.290  -5.636  10.832  1.00 77.46           H  
ATOM   1084  C   LEU A  69     -20.321  -3.752  10.849  1.00 77.46           C  
ATOM   1085  CB  LEU A  69     -21.896  -4.573   9.071  1.00 77.46           C  
ATOM   1086  HB2 LEU A  69     -20.992  -4.797   8.505  1.00 77.46           H  
ATOM   1087  HB3 LEU A  69     -22.203  -3.560   8.813  1.00 77.46           H  
ATOM   1088  O   LEU A  69     -20.386  -2.535  10.997  1.00 77.46           O  
ATOM   1089  CG  LEU A  69     -22.999  -5.547   8.624  1.00 77.46           C  
ATOM   1090  HG  LEU A  69     -23.954  -5.261   9.066  1.00 77.46           H  
ATOM   1091  CD1 LEU A  69     -23.112  -5.508   7.102  1.00 77.46           C  
ATOM   1092 HD11 LEU A  69     -22.255  -5.999   6.641  1.00 77.46           H  
ATOM   1093 HD12 LEU A  69     -24.023  -6.012   6.779  1.00 77.46           H  
ATOM   1094 HD13 LEU A  69     -23.140  -4.478   6.746  1.00 77.46           H  
ATOM   1095  CD2 LEU A  69     -22.674  -6.996   8.990  1.00 77.46           C  
ATOM   1096 HD21 LEU A  69     -22.819  -7.125  10.063  1.00 77.46           H  
ATOM   1097 HD22 LEU A  69     -21.650  -7.237   8.703  1.00 77.46           H  
ATOM   1098 HD23 LEU A  69     -23.358  -7.668   8.471  1.00 77.46           H  
ATOM   1099  N   LEU A  70     -19.171  -4.409  10.862  1.00 74.84           N  
ATOM   1100  H   LEU A  70     -19.191  -5.408  10.718  1.00 74.84           H  
ATOM   1101  CA  LEU A  70     -17.882  -3.753  10.834  1.00 74.84           C  
ATOM   1102  HA  LEU A  70     -17.983  -2.756  11.264  1.00 74.84           H  
ATOM   1103  C   LEU A  70     -17.467  -3.549   9.384  1.00 74.84           C  
ATOM   1104  CB  LEU A  70     -16.943  -4.581  11.719  1.00 74.84           C  
ATOM   1105  HB2 LEU A  70     -17.410  -4.590  12.704  1.00 74.84           H  
ATOM   1106  HB3 LEU A  70     -16.897  -5.609  11.357  1.00 74.84           H  
ATOM   1107  O   LEU A  70     -17.264  -4.532   8.672  1.00 74.84           O  
ATOM   1108  CG  LEU A  70     -15.529  -4.027  11.895  1.00 74.84           C  
ATOM   1109  HG  LEU A  70     -15.603  -2.949  12.040  1.00 74.84           H  
ATOM   1110  CD1 LEU A  70     -14.916  -4.613  13.168  1.00 74.84           C  
ATOM   1111 HD11 LEU A  70     -13.884  -4.278  13.270  1.00 74.84           H  
ATOM   1112 HD12 LEU A  70     -14.932  -5.701  13.112  1.00 74.84           H  
ATOM   1113 HD13 LEU A  70     -15.486  -4.279  14.035  1.00 74.84           H  
ATOM   1114  CD2 LEU A  70     -14.641  -4.355  10.691  1.00 74.84           C  
ATOM   1115 HD21 LEU A  70     -13.585  -4.371  10.963  1.00 74.84           H  
ATOM   1116 HD22 LEU A  70     -14.917  -5.321  10.269  1.00 74.84           H  
ATOM   1117 HD23 LEU A  70     -14.782  -3.600   9.918  1.00 74.84           H  
ATOM   1118  N   ASN A  71     -17.370  -2.284   8.966  1.00 64.29           N  
ATOM   1119  H   ASN A  71     -17.598  -1.531   9.599  1.00 64.29           H  
ATOM   1120  CA  ASN A  71     -16.929  -1.870   7.643  1.00 64.29           C  
ATOM   1121  HA  ASN A  71     -16.866  -2.752   7.005  1.00 64.29           H  
ATOM   1122  C   ASN A  71     -15.525  -1.240   7.734  1.00 64.29           C  
ATOM   1123  CB  ASN A  71     -17.991  -0.944   7.017  1.00 64.29           C  
ATOM   1124  HB2 ASN A  71     -18.004   0.008   7.547  1.00 64.29           H  
ATOM   1125  HB3 ASN A  71     -18.977  -1.398   7.112  1.00 64.29           H  
ATOM   1126  O   ASN A  71     -15.308  -0.214   8.384  1.00 64.29           O  
ATOM   1127  CG  ASN A  71     -17.749  -0.664   5.542  1.00 64.29           C  
ATOM   1128  ND2 ASN A  71     -18.494   0.255   4.974  1.00 64.29           N  
ATOM   1129 HD21 ASN A  71     -18.191   0.621   4.083  1.00 64.29           H  
ATOM   1130 HD22 ASN A  71     -19.140   0.799   5.529  1.00 64.29           H  
ATOM   1131  OD1 ASN A  71     -16.912  -1.275   4.895  1.00 64.29           O  
ATOM   1132  N   LEU A  72     -14.547  -1.881   7.098  1.00 60.65           N  
ATOM   1133  H   LEU A  72     -14.815  -2.686   6.550  1.00 60.65           H  
ATOM   1134  CA  LEU A  72     -13.196  -1.357   6.910  1.00 60.65           C  
ATOM   1135  HA  LEU A  72     -12.885  -0.812   7.801  1.00 60.65           H  
ATOM   1136  C   LEU A  72     -13.210  -0.360   5.745  1.00 60.65           C  
ATOM   1137  CB  LEU A  72     -12.196  -2.502   6.639  1.00 60.65           C  
ATOM   1138  HB2 LEU A  72     -12.537  -3.038   5.752  1.00 60.65           H  
ATOM   1139  HB3 LEU A  72     -11.233  -2.055   6.392  1.00 60.65           H  
ATOM   1140  O   LEU A  72     -12.689  -0.647   4.668  1.00 60.65           O  
ATOM   1141  CG  LEU A  72     -11.963  -3.526   7.757  1.00 60.65           C  
ATOM   1142  HG  LEU A  72     -12.902  -4.011   8.022  1.00 60.65           H  
ATOM   1143  CD1 LEU A  72     -10.966  -4.581   7.279  1.00 60.65           C  
ATOM   1144 HD11 LEU A  72      -9.985  -4.131   7.122  1.00 60.65           H  
ATOM   1145 HD12 LEU A  72     -10.884  -5.376   8.020  1.00 60.65           H  
ATOM   1146 HD13 LEU A  72     -11.303  -5.010   6.335  1.00 60.65           H  
ATOM   1147  CD2 LEU A  72     -11.336  -2.899   8.993  1.00 60.65           C  
ATOM   1148 HD21 LEU A  72     -10.397  -2.407   8.737  1.00 60.65           H  
ATOM   1149 HD22 LEU A  72     -12.024  -2.162   9.407  1.00 60.65           H  
ATOM   1150 HD23 LEU A  72     -11.148  -3.686   9.723  1.00 60.65           H  
ATOM   1151  N   GLU A  73     -13.816   0.809   5.935  1.00 51.63           N  
ATOM   1152  H   GLU A  73     -14.287   0.981   6.812  1.00 51.63           H  
ATOM   1153  CA  GLU A  73     -13.709   1.898   4.964  1.00 51.63           C  
ATOM   1154  HA  GLU A  73     -13.262   1.501   4.053  1.00 51.63           H  
ATOM   1155  C   GLU A  73     -12.739   2.960   5.497  1.00 51.63           C  
ATOM   1156  CB  GLU A  73     -15.101   2.390   4.543  1.00 51.63           C  
ATOM   1157  HB2 GLU A  73     -15.530   3.042   5.304  1.00 51.63           H  
ATOM   1158  HB3 GLU A  73     -15.740   1.514   4.431  1.00 51.63           H  
ATOM   1159  O   GLU A  73     -12.963   3.580   6.531  1.00 51.63           O  
ATOM   1160  CG  GLU A  73     -15.049   3.119   3.191  1.00 51.63           C  
ATOM   1161  HG2 GLU A  73     -14.419   2.548   2.510  1.00 51.63           H  
ATOM   1162  HG3 GLU A  73     -14.582   4.094   3.335  1.00 51.63           H  
ATOM   1163  CD  GLU A  73     -16.429   3.296   2.535  1.00 51.63           C  
ATOM   1164  OE1 GLU A  73     -16.432   3.635   1.327  1.00 51.63           O  
ATOM   1165  OE2 GLU A  73     -17.455   3.060   3.211  1.00 51.63           O  
ATOM   1166  N   TYR A  74     -11.594   3.115   4.828  1.00 48.29           N  
ATOM   1167  H   TYR A  74     -11.446   2.555   4.001  1.00 48.29           H  
ATOM   1168  CA  TYR A  74     -10.520   4.012   5.260  1.00 48.29           C  
ATOM   1169  HA  TYR A  74     -10.375   3.878   6.332  1.00 48.29           H  
ATOM   1170  C   TYR A  74     -10.905   5.476   5.016  1.00 48.29           C  
ATOM   1171  CB  TYR A  74      -9.200   3.648   4.553  1.00 48.29           C  
ATOM   1172  HB2 TYR A  74      -9.404   3.055   3.662  1.00 48.29           H  
ATOM   1173  HB3 TYR A  74      -8.709   4.560   4.213  1.00 48.29           H  
ATOM   1174  O   TYR A  74     -10.913   5.952   3.880  1.00 48.29           O  
ATOM   1175  CG  TYR A  74      -8.209   2.914   5.434  1.00 48.29           C  
ATOM   1176  CD1 TYR A  74      -7.357   3.652   6.279  1.00 48.29           C  
ATOM   1177  HD1 TYR A  74      -7.421   4.730   6.313  1.00 48.29           H  
ATOM   1178  CD2 TYR A  74      -8.143   1.506   5.426  1.00 48.29           C  
ATOM   1179  HD2 TYR A  74      -8.806   0.933   4.795  1.00 48.29           H  
ATOM   1180  CE1 TYR A  74      -6.452   2.990   7.129  1.00 48.29           C  
ATOM   1181  HE1 TYR A  74      -5.835   3.546   7.820  1.00 48.29           H  
ATOM   1182  CE2 TYR A  74      -7.217   0.841   6.258  1.00 48.29           C  
ATOM   1183  HE2 TYR A  74      -7.158  -0.237   6.276  1.00 48.29           H  
ATOM   1184  OH  TYR A  74      -5.533   0.954   7.973  1.00 48.29           O  
ATOM   1185  HH  TYR A  74      -5.218   1.545   8.659  1.00 48.29           H  
ATOM   1186  CZ  TYR A  74      -6.380   1.583   7.120  1.00 48.29           C  
ATOM   1187  N   SER A  75     -11.158   6.209   6.096  1.00 39.01           N  
ATOM   1188  H   SER A  75     -11.205   5.739   6.989  1.00 39.01           H  
ATOM   1189  CA  SER A  75     -11.568   7.614   6.076  1.00 39.01           C  
ATOM   1190  HA  SER A  75     -12.238   7.777   5.233  1.00 39.01           H  
ATOM   1191  C   SER A  75     -10.453   8.646   6.024  1.00 39.01           C  
ATOM   1192  CB  SER A  75     -12.324   7.906   7.349  1.00 39.01           C  
ATOM   1193  HB2 SER A  75     -12.833   8.865   7.265  1.00 39.01           H  
ATOM   1194  HB3 SER A  75     -13.000   7.070   7.532  1.00 39.01           H  
ATOM   1195  O   SER A  75     -10.734   9.826   6.154  1.00 39.01           O  
ATOM   1196  OG  SER A  75     -11.465   7.924   8.456  1.00 39.01           O  
ATOM   1197  HG  SER A  75     -11.942   7.705   9.260  1.00 39.01           H  
ATOM   1198  N   GLY A  76      -9.180   8.279   5.905  1.00 37.03           N  
ATOM   1199  H   GLY A  76      -8.968   7.292   5.886  1.00 37.03           H  
ATOM   1200  CA  GLY A  76      -8.093   9.268   5.845  1.00 37.03           C  
ATOM   1201  HA2 GLY A  76      -8.271   9.932   4.999  1.00 37.03           H  
ATOM   1202  HA3 GLY A  76      -7.154   8.743   5.671  1.00 37.03           H  
ATOM   1203  C   GLY A  76      -7.907  10.155   7.093  1.00 37.03           C  
ATOM   1204  O   GLY A  76      -7.029  11.014   7.071  1.00 37.03           O  
ATOM   1205  N   ALA A  77      -8.663   9.948   8.174  1.00 33.85           N  
ATOM   1206  H   ALA A  77      -9.424   9.286   8.119  1.00 33.85           H  
ATOM   1207  CA  ALA A  77      -8.489  10.630   9.450  1.00 33.85           C  
ATOM   1208  HA  ALA A  77      -7.486  11.050   9.510  1.00 33.85           H  
ATOM   1209  C   ALA A  77      -8.644   9.604  10.581  1.00 33.85           C  
ATOM   1210  CB  ALA A  77      -9.488  11.792   9.539  1.00 33.85           C  
ATOM   1211  HB1 ALA A  77      -9.378  12.293  10.501  1.00 33.85           H  
ATOM   1212  HB2 ALA A  77      -9.304  12.502   8.734  1.00 33.85           H  
ATOM   1213  HB3 ALA A  77     -10.506  11.410   9.454  1.00 33.85           H  
ATOM   1214  O   ALA A  77      -9.754   9.244  10.956  1.00 33.85           O  
ATOM   1215  N   GLU A  78      -7.498   9.139  11.088  1.00 38.88           N  
ATOM   1216  H   GLU A  78      -6.645   9.509  10.695  1.00 38.88           H  
ATOM   1217  CA  GLU A  78      -7.354   8.098  12.118  1.00 38.88           C  
ATOM   1218  HA  GLU A  78      -6.285   7.982  12.295  1.00 38.88           H  
ATOM   1219  C   GLU A  78      -7.844   6.710  11.663  1.00 38.88           C  
ATOM   1220  CB  GLU A  78      -7.954   8.566  13.460  1.00 38.88           C  
ATOM   1221  HB2 GLU A  78      -7.747   7.801  14.210  1.00 38.88           H  
ATOM   1222  HB3 GLU A  78      -9.034   8.677  13.369  1.00 38.88           H  
ATOM   1223  O   GLU A  78      -8.764   6.603  10.860  1.00 38.88           O  
ATOM   1224  CG  GLU A  78      -7.346   9.903  13.927  1.00 38.88           C  
ATOM   1225  HG2 GLU A  78      -6.261   9.798  13.939  1.00 38.88           H  
ATOM   1226  HG3 GLU A  78      -7.596  10.684  13.209  1.00 38.88           H  
ATOM   1227  CD  GLU A  78      -7.817  10.359  15.317  1.00 38.88           C  
ATOM   1228  OE1 GLU A  78      -7.235  11.355  15.805  1.00 38.88           O  
ATOM   1229  OE2 GLU A  78      -8.716   9.711  15.902  1.00 38.88           O  
ATOM   1230  N   ASP A  79      -7.204   5.634  12.138  1.00 42.74           N  
ATOM   1231  H   ASP A  79      -6.414   5.778  12.750  1.00 42.74           H  
ATOM   1232  CA  ASP A  79      -7.592   4.231  11.903  1.00 42.74           C  
ATOM   1233  HA  ASP A  79      -7.632   4.044  10.830  1.00 42.74           H  
ATOM   1234  C   ASP A  79      -8.987   3.945  12.488  1.00 42.74           C  
ATOM   1235  CB  ASP A  79      -6.556   3.279  12.525  1.00 42.74           C  
ATOM   1236  HB2 ASP A  79      -6.399   3.552  13.568  1.00 42.74           H  
ATOM   1237  HB3 ASP A  79      -6.957   2.266  12.503  1.00 42.74           H  
ATOM   1238  O   ASP A  79      -9.161   3.302  13.529  1.00 42.74           O  
ATOM   1239  CG  ASP A  79      -5.217   3.244  11.792  1.00 42.74           C  
ATOM   1240  OD1 ASP A  79      -5.224   3.113  10.543  1.00 42.74           O  
ATOM   1241  OD2 ASP A  79      -4.190   3.315  12.502  1.00 42.74           O  
ATOM   1242  N   THR A  80     -10.007   4.504  11.857  1.00 42.56           N  
ATOM   1243  H   THR A  80      -9.800   5.086  11.058  1.00 42.56           H  
ATOM   1244  CA  THR A  80     -11.350   4.581  12.388  1.00 42.56           C  
ATOM   1245  HA  THR A  80     -11.352   4.200  13.410  1.00 42.56           H  
ATOM   1246  C   THR A  80     -12.255   3.681  11.574  1.00 42.56           C  
ATOM   1247  CB  THR A  80     -11.854   6.019  12.496  1.00 42.56           C  
ATOM   1248  HB  THR A  80     -12.926   5.939  12.681  1.00 42.56           H  
ATOM   1249  O   THR A  80     -12.568   3.914  10.413  1.00 42.56           O  
ATOM   1250  CG2 THR A  80     -11.252   6.745  13.696  1.00 42.56           C  
ATOM   1251 HG21 THR A  80     -11.617   6.296  14.620  1.00 42.56           H  
ATOM   1252 HG22 THR A  80     -10.165   6.674  13.668  1.00 42.56           H  
ATOM   1253 HG23 THR A  80     -11.545   7.794  13.675  1.00 42.56           H  
ATOM   1254  OG1 THR A  80     -11.615   6.792  11.336  1.00 42.56           O  
ATOM   1255  HG1 THR A  80     -10.693   7.058  11.315  1.00 42.56           H  
ATOM   1256  N   LEU A  81     -12.645   2.592  12.230  1.00 50.01           N  
ATOM   1257  H   LEU A  81     -12.246   2.445  13.146  1.00 50.01           H  
ATOM   1258  CA  LEU A  81     -13.733   1.732  11.805  1.00 50.01           C  
ATOM   1259  HA  LEU A  81     -13.494   1.278  10.843  1.00 50.01           H  
ATOM   1260  C   LEU A  81     -15.012   2.527  11.650  1.00 50.01           C  
ATOM   1261  CB  LEU A  81     -13.984   0.690  12.905  1.00 50.01           C  
ATOM   1262  HB2 LEU A  81     -15.022   0.358  12.874  1.00 50.01           H  
ATOM   1263  HB3 LEU A  81     -13.823   1.149  13.881  1.00 50.01           H  
ATOM   1264  O   LEU A  81     -15.480   3.101  12.633  1.00 50.01           O  
ATOM   1265  CG  LEU A  81     -13.077  -0.509  12.740  1.00 50.01           C  
ATOM   1266  HG  LEU A  81     -12.061  -0.131  12.623  1.00 50.01           H  
ATOM   1267  CD1 LEU A  81     -13.138  -1.382  13.988  1.00 50.01           C  
ATOM   1268 HD11 LEU A  81     -14.170  -1.473  14.326  1.00 50.01           H  
ATOM   1269 HD12 LEU A  81     -12.782  -2.386  13.755  1.00 50.01           H  
ATOM   1270 HD13 LEU A  81     -12.503  -0.955  14.765  1.00 50.01           H  
ATOM   1271  CD2 LEU A  81     -13.520  -1.275  11.502  1.00 50.01           C  
ATOM   1272 HD21 LEU A  81     -13.100  -0.789  10.622  1.00 50.01           H  
ATOM   1273 HD22 LEU A  81     -13.175  -2.308  11.529  1.00 50.01           H  
ATOM   1274 HD23 LEU A  81     -14.603  -1.239  11.381  1.00 50.01           H  
ATOM   1275  N   TYR A  82     -15.635   2.428  10.485  1.00 53.25           N  
ATOM   1276  H   TYR A  82     -15.198   1.944   9.714  1.00 53.25           H  
ATOM   1277  CA  TYR A  82     -17.056   2.693  10.400  1.00 53.25           C  
ATOM   1278  HA  TYR A  82     -17.333   3.456  11.127  1.00 53.25           H  
ATOM   1279  C   TYR A  82     -17.791   1.412  10.753  1.00 53.25           C  
ATOM   1280  CB  TYR A  82     -17.413   3.248   9.031  1.00 53.25           C  
ATOM   1281  HB2 TYR A  82     -17.148   2.523   8.262  1.00 53.25           H  
ATOM   1282  HB3 TYR A  82     -18.490   3.410   8.982  1.00 53.25           H  
ATOM   1283  O   TYR A  82     -17.709   0.398  10.060  1.00 53.25           O  
ATOM   1284  CG  TYR A  82     -16.710   4.558   8.779  1.00 53.25           C  
ATOM   1285  CD1 TYR A  82     -17.119   5.715   9.462  1.00 53.25           C  
ATOM   1286  HD1 TYR A  82     -17.943   5.667  10.159  1.00 53.25           H  
ATOM   1287  CD2 TYR A  82     -15.647   4.613   7.869  1.00 53.25           C  
ATOM   1288  HD2 TYR A  82     -15.326   3.716   7.361  1.00 53.25           H  
ATOM   1289  CE1 TYR A  82     -16.468   6.934   9.239  1.00 53.25           C  
ATOM   1290  HE1 TYR A  82     -16.788   7.818   9.772  1.00 53.25           H  
ATOM   1291  CE2 TYR A  82     -15.054   5.845   7.570  1.00 53.25           C  
ATOM   1292  HE2 TYR A  82     -14.335   5.881   6.765  1.00 53.25           H  
ATOM   1293  OH  TYR A  82     -14.975   8.245   8.008  1.00 53.25           O  
ATOM   1294  HH  TYR A  82     -15.390   8.896   8.578  1.00 53.25           H  
ATOM   1295  CZ  TYR A  82     -15.455   7.008   8.274  1.00 53.25           C  
ATOM   1296  N   LEU A  83     -18.477   1.433  11.888  1.00 62.57           N  
ATOM   1297  H   LEU A  83     -18.508   2.295  12.413  1.00 62.57           H  
ATOM   1298  CA  LEU A  83     -19.563   0.493  12.089  1.00 62.57           C  
ATOM   1299  HA  LEU A  83     -19.325  -0.461  11.619  1.00 62.57           H  
ATOM   1300  C   LEU A  83     -20.775   1.083  11.384  1.00 62.57           C  
ATOM   1301  CB  LEU A  83     -19.812   0.250  13.576  1.00 62.57           C  
ATOM   1302  HB2 LEU A  83     -20.020   1.207  14.055  1.00 62.57           H  
ATOM   1303  HB3 LEU A  83     -20.699  -0.376  13.678  1.00 62.57           H  
ATOM   1304  O   LEU A  83     -21.136   2.228  11.648  1.00 62.57           O  
ATOM   1305  CG  LEU A  83     -18.638  -0.425  14.296  1.00 62.57           C  
ATOM   1306  HG  LEU A  83     -17.761   0.221  14.257  1.00 62.57           H  
ATOM   1307  CD1 LEU A  83     -19.004  -0.631  15.747  1.00 62.57           C  
ATOM   1308 HD11 LEU A  83     -19.780  -1.391  15.836  1.00 62.57           H  
ATOM   1309 HD12 LEU A  83     -19.401   0.304  16.141  1.00 62.57           H  
ATOM   1310 HD13 LEU A  83     -18.114  -0.928  16.302  1.00 62.57           H  
ATOM   1311  CD2 LEU A  83     -18.264  -1.796  13.743  1.00 62.57           C  
ATOM   1312 HD21 LEU A  83     -17.662  -1.609  12.854  1.00 62.57           H  
ATOM   1313 HD22 LEU A  83     -17.653  -2.349  14.457  1.00 62.57           H  
ATOM   1314 HD23 LEU A  83     -19.161  -2.362  13.495  1.00 62.57           H  
ATOM   1315  N   CYS A  84     -21.354   0.305  10.481  1.00 58.47           N  
ATOM   1316  H   CYS A  84     -21.022  -0.644  10.380  1.00 58.47           H  
ATOM   1317  CA  CYS A  84     -22.621   0.637   9.855  1.00 58.47           C  
ATOM   1318  HA  CYS A  84     -22.912   1.657  10.104  1.00 58.47           H  
ATOM   1319  C   CYS A  84     -23.668  -0.304  10.432  1.00 58.47           C  
ATOM   1320  CB  CYS A  84     -22.522   0.528   8.328  1.00 58.47           C  
ATOM   1321  HB2 CYS A  84     -23.498   0.749   7.895  1.00 58.47           H  
ATOM   1322  HB3 CYS A  84     -22.246  -0.490   8.052  1.00 58.47           H  
ATOM   1323  O   CYS A  84     -23.446  -1.519  10.515  1.00 58.47           O  
ATOM   1324  SG  CYS A  84     -21.295   1.703   7.678  1.00 58.47           S  
ATOM   1325  HG  CYS A  84     -21.902   2.809   8.120  1.00 58.47           H  
ATOM   1326  N   CYS A  85     -24.803   0.257  10.819  1.00 60.10           N  
ATOM   1327  H   CYS A  85     -24.922   1.259  10.759  1.00 60.10           H  
ATOM   1328  CA  CYS A  85     -26.007  -0.533  10.953  1.00 60.10           C  
ATOM   1329  HA  CYS A  85     -25.789  -1.444  11.511  1.00 60.10           H  
ATOM   1330  C   CYS A  85     -26.476  -0.937   9.547  1.00 60.10           C  
ATOM   1331  CB  CYS A  85     -27.031   0.264  11.758  1.00 60.10           C  
ATOM   1332  HB2 CYS A  85     -27.199   1.247  11.318  1.00 60.10           H  
ATOM   1333  HB3 CYS A  85     -27.978  -0.276  11.757  1.00 60.10           H  
ATOM   1334  O   CYS A  85     -26.376  -0.155   8.606  1.00 60.10           O  
ATOM   1335  SG  CYS A  85     -26.437   0.404  13.468  1.00 60.10           S  
ATOM   1336  HG  CYS A  85     -27.641   0.589  14.018  1.00 60.10           H  
ATOM   1337  N   LEU A  86     -26.898  -2.188   9.399  1.00 63.98           N  
ATOM   1338  H   LEU A  86     -26.906  -2.775  10.221  1.00 63.98           H  
ATOM   1339  CA  LEU A  86     -27.648  -2.680   8.251  1.00 63.98           C  
ATOM   1340  HA  LEU A  86     -28.042  -1.838   7.682  1.00 63.98           H  
ATOM   1341  C   LEU A  86     -28.832  -3.492   8.757  1.00 63.98           C  
ATOM   1342  CB  LEU A  86     -26.792  -3.569   7.324  1.00 63.98           C  
ATOM   1343  HB2 LEU A  86     -26.116  -4.189   7.913  1.00 63.98           H  
ATOM   1344  HB3 LEU A  86     -27.474  -4.250   6.816  1.00 63.98           H  
ATOM   1345  O   LEU A  86     -28.772  -4.126   9.813  1.00 63.98           O  
ATOM   1346  CG  LEU A  86     -26.028  -2.799   6.231  1.00 63.98           C  
ATOM   1347  HG  LEU A  86     -26.620  -1.947   5.897  1.00 63.98           H  
ATOM   1348  CD1 LEU A  86     -24.657  -2.303   6.704  1.00 63.98           C  
ATOM   1349 HD11 LEU A  86     -24.325  -2.850   7.585  1.00 63.98           H  
ATOM   1350 HD12 LEU A  86     -23.916  -2.345   5.905  1.00 63.98           H  
ATOM   1351 HD13 LEU A  86     -24.769  -1.259   6.998  1.00 63.98           H  
ATOM   1352  CD2 LEU A  86     -25.824  -3.699   5.009  1.00 63.98           C  
ATOM   1353 HD21 LEU A  86     -26.792  -4.043   4.644  1.00 63.98           H  
ATOM   1354 HD22 LEU A  86     -25.215  -4.563   5.273  1.00 63.98           H  
ATOM   1355 HD23 LEU A  86     -25.343  -3.131   4.213  1.00 63.98           H  
ATOM   1356  N   SER A  87     -29.871  -3.578   7.935  1.00 59.72           N  
ATOM   1357  H   SER A  87     -30.015  -2.812   7.294  1.00 59.72           H  
ATOM   1358  CA  SER A  87     -30.951  -4.528   8.133  1.00 59.72           C  
ATOM   1359  HA  SER A  87     -31.517  -4.231   9.016  1.00 59.72           H  
ATOM   1360  C   SER A  87     -30.384  -5.933   8.333  1.00 59.72           C  
ATOM   1361  CB  SER A  87     -31.879  -4.497   6.922  1.00 59.72           C  
ATOM   1362  HB2 SER A  87     -31.304  -4.729   6.025  1.00 59.72           H  
ATOM   1363  HB3 SER A  87     -32.308  -3.500   6.819  1.00 59.72           H  
ATOM   1364  O   SER A  87     -29.625  -6.444   7.503  1.00 59.72           O  
ATOM   1365  OG  SER A  87     -32.914  -5.452   7.084  1.00 59.72           O  
ATOM   1366  HG  SER A  87     -33.578  -5.016   7.622  1.00 59.72           H  
ATOM   1367  N   CYS A  88     -30.787  -6.607   9.411  1.00 67.97           N  
ATOM   1368  H   CYS A  88     -31.320  -6.117  10.115  1.00 67.97           H  
ATOM   1369  CA  CYS A  88     -30.368  -7.983   9.678  1.00 67.97           C  
ATOM   1370  HA  CYS A  88     -29.286  -8.004   9.812  1.00 67.97           H  
ATOM   1371  C   CYS A  88     -30.699  -8.936   8.522  1.00 67.97           C  
ATOM   1372  CB  CYS A  88     -31.037  -8.452  10.966  1.00 67.97           C  
ATOM   1373  HB2 CYS A  88     -32.117  -8.331  10.883  1.00 67.97           H  
ATOM   1374  HB3 CYS A  88     -30.824  -9.511  11.111  1.00 67.97           H  
ATOM   1375  O   CYS A  88     -29.949  -9.870   8.251  1.00 67.97           O  
ATOM   1376  SG  CYS A  88     -30.473  -7.564  12.428  1.00 67.97           S  
ATOM   1377  N   VAL A  89     -31.765  -8.648   7.768  1.00 63.91           N  
ATOM   1378  H   VAL A  89     -32.312  -7.836   8.016  1.00 63.91           H  
ATOM   1379  CA  VAL A  89     -32.126  -9.390   6.554  1.00 63.91           C  
ATOM   1380  HA  VAL A  89     -32.198 -10.450   6.801  1.00 63.91           H  
ATOM   1381  C   VAL A  89     -31.054  -9.236   5.472  1.00 63.91           C  
ATOM   1382  CB  VAL A  89     -33.491  -8.913   6.020  1.00 63.91           C  
ATOM   1383  HB  VAL A  89     -33.413  -7.868   5.722  1.00 63.91           H  
ATOM   1384  O   VAL A  89     -30.732 -10.198   4.775  1.00 63.91           O  
ATOM   1385  CG1 VAL A  89     -33.934  -9.727   4.797  1.00 63.91           C  
ATOM   1386 HG11 VAL A  89     -34.921  -9.395   4.473  1.00 63.91           H  
ATOM   1387 HG12 VAL A  89     -33.240  -9.581   3.969  1.00 63.91           H  
ATOM   1388 HG13 VAL A  89     -33.976 -10.786   5.051  1.00 63.91           H  
ATOM   1389  CG2 VAL A  89     -34.591  -9.034   7.085  1.00 63.91           C  
ATOM   1390 HG21 VAL A  89     -35.550  -8.735   6.664  1.00 63.91           H  
ATOM   1391 HG22 VAL A  89     -34.380  -8.376   7.928  1.00 63.91           H  
ATOM   1392 HG23 VAL A  89     -34.656 -10.062   7.442  1.00 63.91           H  
ATOM   1393  N   GLN A  90     -30.453  -8.053   5.327  1.00 59.62           N  
ATOM   1394  H   GLN A  90     -30.670  -7.316   5.984  1.00 59.62           H  
ATOM   1395  CA  GLN A  90     -29.326  -7.843   4.414  1.00 59.62           C  
ATOM   1396  HA  GLN A  90     -29.581  -8.246   3.434  1.00 59.62           H  
ATOM   1397  C   GLN A  90     -28.072  -8.578   4.892  1.00 59.62           C  
ATOM   1398  CB  GLN A  90     -29.052  -6.353   4.205  1.00 59.62           C  
ATOM   1399  HB2 GLN A  90     -28.925  -5.849   5.163  1.00 59.62           H  
ATOM   1400  HB3 GLN A  90     -28.127  -6.246   3.639  1.00 59.62           H  
ATOM   1401  O   GLN A  90     -27.363  -9.151   4.065  1.00 59.62           O  
ATOM   1402  CG  GLN A  90     -30.185  -5.691   3.407  1.00 59.62           C  
ATOM   1403  HG2 GLN A  90     -31.123  -5.761   3.958  1.00 59.62           H  
ATOM   1404  HG3 GLN A  90     -30.305  -6.212   2.457  1.00 59.62           H  
ATOM   1405  CD  GLN A  90     -29.903  -4.222   3.120  1.00 59.62           C  
ATOM   1406  NE2 GLN A  90     -30.641  -3.594   2.235  1.00 59.62           N  
ATOM   1407 HE21 GLN A  90     -30.459  -2.602   2.189  1.00 59.62           H  
ATOM   1408 HE22 GLN A  90     -31.459  -4.031   1.833  1.00 59.62           H  
ATOM   1409  OE1 GLN A  90     -29.015  -3.603   3.667  1.00 59.62           O  
ATOM   1410  N   VAL A  91     -27.848  -8.646   6.208  1.00 58.42           N  
ATOM   1411  H   VAL A  91     -28.455  -8.119   6.819  1.00 58.42           H  
ATOM   1412  CA  VAL A  91     -26.744  -9.415   6.801  1.00 58.42           C  
ATOM   1413  HA  VAL A  91     -25.826  -9.095   6.309  1.00 58.42           H  
ATOM   1414  C   VAL A  91     -26.885 -10.920   6.555  1.00 58.42           C  
ATOM   1415  CB  VAL A  91     -26.579  -9.110   8.303  1.00 58.42           C  
ATOM   1416  HB  VAL A  91     -27.476  -9.406   8.847  1.00 58.42           H  
ATOM   1417  O   VAL A  91     -25.889 -11.582   6.284  1.00 58.42           O  
ATOM   1418  CG1 VAL A  91     -25.386  -9.867   8.902  1.00 58.42           C  
ATOM   1419 HG11 VAL A  91     -25.225  -9.549   9.932  1.00 58.42           H  
ATOM   1420 HG12 VAL A  91     -25.593 -10.937   8.911  1.00 58.42           H  
ATOM   1421 HG13 VAL A  91     -24.489  -9.683   8.311  1.00 58.42           H  
ATOM   1422  CG2 VAL A  91     -26.349  -7.609   8.517  1.00 58.42           C  
ATOM   1423 HG21 VAL A  91     -25.578  -7.246   7.837  1.00 58.42           H  
ATOM   1424 HG22 VAL A  91     -27.267  -7.053   8.325  1.00 58.42           H  
ATOM   1425 HG23 VAL A  91     -26.045  -7.410   9.545  1.00 58.42           H  
ATOM   1426  N   GLU A  92     -28.104 -11.460   6.610  1.00 58.38           N  
ATOM   1427  H   GLU A  92     -28.859 -10.886   6.956  1.00 58.38           H  
ATOM   1428  CA  GLU A  92     -28.379 -12.884   6.362  1.00 58.38           C  
ATOM   1429  HA  GLU A  92     -27.584 -13.487   6.801  1.00 58.38           H  
ATOM   1430  C   GLU A  92     -28.437 -13.245   4.868  1.00 58.38           C  
ATOM   1431  CB  GLU A  92     -29.709 -13.270   7.025  1.00 58.38           C  
ATOM   1432  HB2 GLU A  92     -29.987 -14.264   6.677  1.00 58.38           H  
ATOM   1433  HB3 GLU A  92     -30.482 -12.567   6.712  1.00 58.38           H  
ATOM   1434  O   GLU A  92     -28.077 -14.358   4.477  1.00 58.38           O  
ATOM   1435  CG  GLU A  92     -29.627 -13.308   8.559  1.00 58.38           C  
ATOM   1436  HG2 GLU A  92     -29.366 -12.319   8.938  1.00 58.38           H  
ATOM   1437  HG3 GLU A  92     -28.825 -13.991   8.838  1.00 58.38           H  
ATOM   1438  CD  GLU A  92     -30.934 -13.780   9.220  1.00 58.38           C  
ATOM   1439  OE1 GLU A  92     -30.889 -14.046  10.443  1.00 58.38           O  
ATOM   1440  OE2 GLU A  92     -31.952 -13.941   8.505  1.00 58.38           O  
ATOM   1441  N   SER A  93     -28.903 -12.321   4.024  1.00 55.28           N  
ATOM   1442  H   SER A  93     -29.230 -11.453   4.426  1.00 55.28           H  
ATOM   1443  CA  SER A  93     -29.040 -12.527   2.573  1.00 55.28           C  
ATOM   1444  HA  SER A  93     -29.337 -13.562   2.402  1.00 55.28           H  
ATOM   1445  C   SER A  93     -27.735 -12.308   1.803  1.00 55.28           C  
ATOM   1446  CB  SER A  93     -30.151 -11.638   2.012  1.00 55.28           C  
ATOM   1447  HB2 SER A  93     -31.091 -11.877   2.508  1.00 55.28           H  
ATOM   1448  HB3 SER A  93     -30.260 -11.824   0.943  1.00 55.28           H  
ATOM   1449  O   SER A  93     -27.534 -12.894   0.736  1.00 55.28           O  
ATOM   1450  OG  SER A  93     -29.872 -10.275   2.220  1.00 55.28           O  
ATOM   1451  HG  SER A  93     -30.093 -10.097   3.137  1.00 55.28           H  
ATOM   1452  N   SER A  94     -26.829 -11.507   2.358  1.00 55.11           N  
ATOM   1453  H   SER A  94     -27.069 -11.058   3.231  1.00 55.11           H  
ATOM   1454  CA  SER A  94     -25.489 -11.268   1.832  1.00 55.11           C  
ATOM   1455  HA  SER A  94     -25.469 -11.488   0.764  1.00 55.11           H  
ATOM   1456  C   SER A  94     -24.504 -12.182   2.559  1.00 55.11           C  
ATOM   1457  CB  SER A  94     -25.115  -9.797   2.021  1.00 55.11           C  
ATOM   1458  HB2 SER A  94     -24.189  -9.573   1.491  1.00 55.11           H  
ATOM   1459  HB3 SER A  94     -24.978  -9.620   3.088  1.00 55.11           H  
ATOM   1460  O   SER A  94     -24.582 -12.339   3.770  1.00 55.11           O  
ATOM   1461  OG  SER A  94     -26.153  -8.952   1.575  1.00 55.11           O  
ATOM   1462  HG  SER A  94     -26.775  -8.908   2.305  1.00 55.11           H  
ATOM   1463  N   ILE A  95     -23.554 -12.803   1.854  1.00 58.07           N  
ATOM   1464  H   ILE A  95     -23.524 -12.648   0.857  1.00 58.07           H  
ATOM   1465  CA  ILE A  95     -22.540 -13.679   2.473  1.00 58.07           C  
ATOM   1466  HA  ILE A  95     -23.038 -14.289   3.227  1.00 58.07           H  
ATOM   1467  C   ILE A  95     -21.509 -12.805   3.213  1.00 58.07           C  
ATOM   1468  CB  ILE A  95     -21.900 -14.647   1.439  1.00 58.07           C  
ATOM   1469  HB  ILE A  95     -21.306 -14.056   0.742  1.00 58.07           H  
ATOM   1470  O   ILE A  95     -20.362 -12.683   2.782  1.00 58.07           O  
ATOM   1471  CG1 ILE A  95     -22.972 -15.412   0.623  1.00 58.07           C  
ATOM   1472 HG12 ILE A  95     -23.541 -16.062   1.288  1.00 58.07           H  
ATOM   1473 HG13 ILE A  95     -23.669 -14.702   0.178  1.00 58.07           H  
ATOM   1474  CG2 ILE A  95     -20.972 -15.665   2.139  1.00 58.07           C  
ATOM   1475 HG21 ILE A  95     -21.557 -16.316   2.788  1.00 58.07           H  
ATOM   1476 HG22 ILE A  95     -20.439 -16.267   1.402  1.00 58.07           H  
ATOM   1477 HG23 ILE A  95     -20.221 -15.158   2.744  1.00 58.07           H  
ATOM   1478  CD1 ILE A  95     -22.405 -16.245  -0.534  1.00 58.07           C  
ATOM   1479 HD11 ILE A  95     -23.230 -16.631  -1.134  1.00 58.07           H  
ATOM   1480 HD12 ILE A  95     -21.770 -15.623  -1.165  1.00 58.07           H  
ATOM   1481 HD13 ILE A  95     -21.832 -17.092  -0.156  1.00 58.07           H  
ATOM   1482  N   HIS A  96     -21.914 -12.148   4.301  1.00 63.98           N  
ATOM   1483  H   HIS A  96     -22.883 -12.221   4.576  1.00 63.98           H  
ATOM   1484  CA  HIS A  96     -20.991 -11.450   5.182  1.00 63.98           C  
ATOM   1485  HA  HIS A  96     -20.246 -10.961   4.554  1.00 63.98           H  
ATOM   1486  C   HIS A  96     -20.318 -12.472   6.105  1.00 63.98           C  
ATOM   1487  CB  HIS A  96     -21.672 -10.329   5.970  1.00 63.98           C  
ATOM   1488  HB2 HIS A  96     -20.981  -9.954   6.725  1.00 63.98           H  
ATOM   1489  HB3 HIS A  96     -22.550 -10.725   6.480  1.00 63.98           H  
ATOM   1490  O   HIS A  96     -21.000 -13.250   6.777  1.00 63.98           O  
ATOM   1491  CG  HIS A  96     -22.071  -9.177   5.088  1.00 63.98           C  
ATOM   1492  CD2 HIS A  96     -23.350  -8.820   4.781  1.00 63.98           C  
ATOM   1493  HD2 HIS A  96     -24.240  -9.328   5.122  1.00 63.98           H  
ATOM   1494  ND1 HIS A  96     -21.233  -8.329   4.393  1.00 63.98           N  
ATOM   1495  HD1 HIS A  96     -20.224  -8.304   4.428  1.00 63.98           H  
ATOM   1496  CE1 HIS A  96     -22.003  -7.484   3.685  1.00 63.98           C  
ATOM   1497  HE1 HIS A  96     -21.640  -6.686   3.054  1.00 63.98           H  
ATOM   1498  NE2 HIS A  96     -23.297  -7.749   3.886  1.00 63.98           N  
ATOM   1499  N   PRO A  97     -18.978 -12.499   6.164  1.00 68.23           N  
ATOM   1500  CA  PRO A  97     -18.265 -13.280   7.160  1.00 68.23           C  
ATOM   1501  HA  PRO A  97     -18.462 -14.337   6.979  1.00 68.23           H  
ATOM   1502  C   PRO A  97     -18.713 -12.909   8.581  1.00 68.23           C  
ATOM   1503  CB  PRO A  97     -16.776 -12.991   6.949  1.00 68.23           C  
ATOM   1504  HB2 PRO A  97     -16.193 -13.912   6.941  1.00 68.23           H  
ATOM   1505  HB3 PRO A  97     -16.408 -12.329   7.733  1.00 68.23           H  
ATOM   1506  O   PRO A  97     -19.067 -11.762   8.864  1.00 68.23           O  
ATOM   1507  CG  PRO A  97     -16.681 -12.266   5.609  1.00 68.23           C  
ATOM   1508  HG2 PRO A  97     -15.987 -11.429   5.681  1.00 68.23           H  
ATOM   1509  HG3 PRO A  97     -16.385 -12.966   4.827  1.00 68.23           H  
ATOM   1510  CD  PRO A  97     -18.075 -11.741   5.326  1.00 68.23           C  
ATOM   1511  HD2 PRO A  97     -18.308 -11.870   4.269  1.00 68.23           H  
ATOM   1512  HD3 PRO A  97     -18.138 -10.689   5.603  1.00 68.23           H  
ATOM   1513  N   SER A  98     -18.639 -13.876   9.494  1.00 69.38           N  
ATOM   1514  H   SER A  98     -18.382 -14.804   9.189  1.00 69.38           H  
ATOM   1515  CA  SER A  98     -18.911 -13.694  10.924  1.00 69.38           C  
ATOM   1516  HA  SER A  98     -19.171 -12.654  11.120  1.00 69.38           H  
ATOM   1517  C   SER A  98     -17.679 -14.048  11.755  1.00 69.38           C  
ATOM   1518  CB  SER A  98     -20.100 -14.561  11.348  1.00 69.38           C  
ATOM   1519  HB2 SER A  98     -20.325 -14.372  12.397  1.00 69.38           H  
ATOM   1520  HB3 SER A  98     -20.973 -14.300  10.750  1.00 69.38           H  
ATOM   1521  O   SER A  98     -17.003 -15.036  11.462  1.00 69.38           O  
ATOM   1522  OG  SER A  98     -19.798 -15.936  11.171  1.00 69.38           O  
ATOM   1523  HG  SER A  98     -18.868 -16.072  11.365  1.00 69.38           H  
ATOM   1524  N   ILE A  99     -17.413 -13.299  12.828  1.00 71.20           N  
ATOM   1525  H   ILE A  99     -18.007 -12.504  13.013  1.00 71.20           H  
ATOM   1526  CA  ILE A  99     -16.273 -13.558  13.728  1.00 71.20           C  
ATOM   1527  HA  ILE A  99     -15.530 -14.143  13.185  1.00 71.20           H  
ATOM   1528  C   ILE A  99     -16.721 -14.375  14.941  1.00 71.20           C  
ATOM   1529  CB  ILE A  99     -15.582 -12.251  14.168  1.00 71.20           C  
ATOM   1530  HB  ILE A  99     -16.305 -11.656  14.726  1.00 71.20           H  
ATOM   1531  O   ILE A  99     -17.653 -14.002  15.658  1.00 71.20           O  
ATOM   1532  CG1 ILE A  99     -15.125 -11.445  12.942  1.00 71.20           C  
ATOM   1533 HG12 ILE A  99     -14.305 -11.957  12.438  1.00 71.20           H  
ATOM   1534 HG13 ILE A  99     -15.959 -11.379  12.244  1.00 71.20           H  
ATOM   1535  CG2 ILE A  99     -14.366 -12.533  15.075  1.00 71.20           C  
ATOM   1536 HG21 ILE A  99     -13.657 -13.181  14.559  1.00 71.20           H  
ATOM   1537 HG22 ILE A  99     -13.861 -11.603  15.334  1.00 71.20           H  
ATOM   1538 HG23 ILE A  99     -14.681 -13.010  16.003  1.00 71.20           H  
ATOM   1539  CD1 ILE A  99     -14.711 -10.012  13.283  1.00 71.20           C  
ATOM   1540 HD11 ILE A  99     -15.258  -9.316  12.647  1.00 71.20           H  
ATOM   1541 HD12 ILE A  99     -14.940  -9.766  14.320  1.00 71.20           H  
ATOM   1542 HD13 ILE A  99     -13.641  -9.906  13.107  1.00 71.20           H  
ATOM   1543  N   CYS A 100     -15.997 -15.453  15.244  1.00 69.03           N  
ATOM   1544  H   CYS A 100     -15.239 -15.710  14.628  1.00 69.03           H  
ATOM   1545  CA  CYS A 100     -16.199 -16.267  16.444  1.00 69.03           C  
ATOM   1546  HA  CYS A 100     -16.987 -15.823  17.052  1.00 69.03           H  
ATOM   1547  C   CYS A 100     -14.923 -16.301  17.305  1.00 69.03           C  
ATOM   1548  CB  CYS A 100     -16.670 -17.672  16.040  1.00 69.03           C  
ATOM   1549  HB2 CYS A 100     -16.857 -18.268  16.934  1.00 69.03           H  
ATOM   1550  HB3 CYS A 100     -15.894 -18.169  15.456  1.00 69.03           H  
ATOM   1551  O   CYS A 100     -13.814 -16.305  16.778  1.00 69.03           O  
ATOM   1552  SG  CYS A 100     -18.196 -17.592  15.051  1.00 69.03           S  
ATOM   1553  HG  CYS A 100     -18.714 -16.474  15.567  1.00 69.03           H  
ATOM   1554  N   CYS A 101     -15.062 -16.344  18.636  1.00 58.55           N  
ATOM   1555  H   CYS A 101     -15.991 -16.418  19.027  1.00 58.55           H  
ATOM   1556  CA  CYS A 101     -13.930 -16.636  19.524  1.00 58.55           C  
ATOM   1557  HA  CYS A 101     -13.041 -16.108  19.178  1.00 58.55           H  
ATOM   1558  C   CYS A 101     -13.632 -18.141  19.499  1.00 58.55           C  
ATOM   1559  CB  CYS A 101     -14.236 -16.214  20.972  1.00 58.55           C  
ATOM   1560  HB2 CYS A 101     -15.256 -16.495  21.237  1.00 58.55           H  
ATOM   1561  HB3 CYS A 101     -13.567 -16.757  21.639  1.00 58.55           H  
ATOM   1562  O   CYS A 101     -14.503 -18.929  19.861  1.00 58.55           O  
ATOM   1563  SG  CYS A 101     -13.972 -14.445  21.243  1.00 58.55           S  
ATOM   1564  HG  CYS A 101     -12.711 -14.421  20.804  1.00 58.55           H  
ATOM   1565  N   GLY A 102     -12.407 -18.532  19.141  1.00 56.17           N  
ATOM   1566  H   GLY A 102     -11.749 -17.836  18.820  1.00 56.17           H  
ATOM   1567  CA  GLY A 102     -11.870 -19.866  19.429  1.00 56.17           C  
ATOM   1568  HA2 GLY A 102     -11.186 -20.166  18.635  1.00 56.17           H  
ATOM   1569  HA3 GLY A 102     -12.677 -20.597  19.479  1.00 56.17           H  
ATOM   1570  C   GLY A 102     -11.098 -19.860  20.753  1.00 56.17           C  
ATOM   1571  O   GLY A 102     -10.336 -18.929  21.008  1.00 56.17           O  
ATOM   1572  N   GLY A 103     -11.299 -20.864  21.610  1.00 40.82           N  
ATOM   1573  H   GLY A 103     -11.919 -21.614  21.342  1.00 40.82           H  
ATOM   1574  CA  GLY A 103     -10.466 -21.065  22.802  1.00 40.82           C  
ATOM   1575  HA2 GLY A 103     -10.321 -20.116  23.319  1.00 40.82           H  
ATOM   1576  HA3 GLY A 103     -10.955 -21.760  23.485  1.00 40.82           H  
ATOM   1577  C   GLY A 103      -9.107 -21.652  22.413  1.00 40.82           C  
ATOM   1578  O   GLY A 103      -9.063 -22.637  21.681  1.00 40.82           O  
ATOM   1579  N   ILE A 104      -8.008 -21.051  22.874  1.00 37.89           N  
ATOM   1580  H   ILE A 104      -8.108 -20.251  23.482  1.00 37.89           H  
ATOM   1581  CA  ILE A 104      -6.647 -21.538  22.614  1.00 37.89           C  
ATOM   1582  HA  ILE A 104      -6.623 -22.040  21.647  1.00 37.89           H  
ATOM   1583  C   ILE A 104      -6.297 -22.562  23.701  1.00 37.89           C  
ATOM   1584  CB  ILE A 104      -5.624 -20.372  22.565  1.00 37.89           C  
ATOM   1585  HB  ILE A 104      -5.575 -19.919  23.555  1.00 37.89           H  
ATOM   1586  O   ILE A 104      -5.991 -22.183  24.829  1.00 37.89           O  
ATOM   1587  CG1 ILE A 104      -6.044 -19.271  21.560  1.00 37.89           C  
ATOM   1588 HG12 ILE A 104      -7.081 -18.983  21.734  1.00 37.89           H  
ATOM   1589 HG13 ILE A 104      -5.971 -19.657  20.543  1.00 37.89           H  
ATOM   1590  CG2 ILE A 104      -4.226 -20.916  22.204  1.00 37.89           C  
ATOM   1591 HG21 ILE A 104      -3.913 -21.671  22.925  1.00 37.89           H  
ATOM   1592 HG22 ILE A 104      -3.483 -20.119  22.231  1.00 37.89           H  
ATOM   1593 HG23 ILE A 104      -4.238 -21.365  21.211  1.00 37.89           H  
ATOM   1594  CD1 ILE A 104      -5.212 -17.986  21.674  1.00 37.89           C  
ATOM   1595 HD11 ILE A 104      -5.244 -17.614  22.698  1.00 37.89           H  
ATOM   1596 HD12 ILE A 104      -5.629 -17.229  21.009  1.00 37.89           H  
ATOM   1597 HD13 ILE A 104      -4.178 -18.170  21.383  1.00 37.89           H  
ATOM   1598  N   SER A 105      -6.340 -23.850  23.367  1.00 35.07           N  
ATOM   1599  H   SER A 105      -6.702 -24.100  22.458  1.00 35.07           H  
ATOM   1600  CA  SER A 105      -5.609 -24.897  24.084  1.00 35.07           C  
ATOM   1601  HA  SER A 105      -5.199 -24.498  25.012  1.00 35.07           H  
ATOM   1602  C   SER A 105      -4.447 -25.343  23.199  1.00 35.07           C  
ATOM   1603  CB  SER A 105      -6.524 -26.070  24.466  1.00 35.07           C  
ATOM   1604  HB2 SER A 105      -5.930 -26.833  24.970  1.00 35.07           H  
ATOM   1605  HB3 SER A 105      -7.296 -25.718  25.150  1.00 35.07           H  
ATOM   1606  O   SER A 105      -4.679 -26.023  22.207  1.00 35.07           O  
ATOM   1607  OG  SER A 105      -7.137 -26.636  23.323  1.00 35.07           O  
ATOM   1608  HG  SER A 105      -6.429 -26.793  22.694  1.00 35.07           H  
ATOM   1609  N   GLU A 106      -3.244 -24.914  23.580  1.00 34.59           N  
ATOM   1610  H   GLU A 106      -3.232 -24.339  24.411  1.00 34.59           H  
ATOM   1611  CA  GLU A 106      -1.919 -25.347  23.112  1.00 34.59           C  
ATOM   1612  HA  GLU A 106      -1.237 -24.656  23.607  1.00 34.59           H  
ATOM   1613  C   GLU A 106      -1.553 -25.181  21.623  1.00 34.59           C  
ATOM   1614  CB  GLU A 106      -1.550 -26.717  23.701  1.00 34.59           C  
ATOM   1615  HB2 GLU A 106      -0.633 -27.075  23.232  1.00 34.59           H  
ATOM   1616  HB3 GLU A 106      -2.354 -27.427  23.505  1.00 34.59           H  
ATOM   1617  O   GLU A 106      -2.316 -25.370  20.683  1.00 34.59           O  
ATOM   1618  CG  GLU A 106      -1.304 -26.573  25.216  1.00 34.59           C  
ATOM   1619  HG2 GLU A 106      -2.193 -26.151  25.685  1.00 34.59           H  
ATOM   1620  HG3 GLU A 106      -0.487 -25.867  25.365  1.00 34.59           H  
ATOM   1621  CD  GLU A 106      -0.966 -27.887  25.930  1.00 34.59           C  
ATOM   1622  OE1 GLU A 106      -0.433 -27.785  27.059  1.00 34.59           O  
ATOM   1623  OE2 GLU A 106      -1.282 -28.964  25.382  1.00 34.59           O  
ATOM   1624  N   LEU A 107      -0.317 -24.724  21.453  1.00 28.92           N  
ATOM   1625  H   LEU A 107       0.277 -24.747  22.269  1.00 28.92           H  
ATOM   1626  CA  LEU A 107       0.329 -24.271  20.236  1.00 28.92           C  
ATOM   1627  HA  LEU A 107      -0.350 -23.636  19.667  1.00 28.92           H  
ATOM   1628  C   LEU A 107       0.748 -25.480  19.388  1.00 28.92           C  
ATOM   1629  CB  LEU A 107       1.546 -23.463  20.747  1.00 28.92           C  
ATOM   1630  HB2 LEU A 107       1.214 -22.765  21.516  1.00 28.92           H  
ATOM   1631  HB3 LEU A 107       2.226 -24.158  21.239  1.00 28.92           H  
ATOM   1632  O   LEU A 107       1.752 -26.105  19.706  1.00 28.92           O  
ATOM   1633  CG  LEU A 107       2.335 -22.671  19.697  1.00 28.92           C  
ATOM   1634  HG  LEU A 107       2.392 -23.233  18.765  1.00 28.92           H  
ATOM   1635  CD1 LEU A 107       1.665 -21.318  19.442  1.00 28.92           C  
ATOM   1636 HD11 LEU A 107       0.647 -21.478  19.086  1.00 28.92           H  
ATOM   1637 HD12 LEU A 107       1.638 -20.730  20.359  1.00 28.92           H  
ATOM   1638 HD13 LEU A 107       2.221 -20.774  18.678  1.00 28.92           H  
ATOM   1639  CD2 LEU A 107       3.754 -22.402  20.203  1.00 28.92           C  
ATOM   1640 HD21 LEU A 107       3.721 -21.859  21.147  1.00 28.92           H  
ATOM   1641 HD22 LEU A 107       4.266 -23.353  20.354  1.00 28.92           H  
ATOM   1642 HD23 LEU A 107       4.307 -21.824  19.463  1.00 28.92           H  
ATOM   1643  N   ASP A 108       0.044 -25.771  18.294  1.00 29.36           N  
ATOM   1644  H   ASP A 108      -0.873 -25.370  18.158  1.00 29.36           H  
ATOM   1645  CA  ASP A 108       0.588 -26.644  17.255  1.00 29.36           C  
ATOM   1646  HA  ASP A 108       1.666 -26.486  17.288  1.00 29.36           H  
ATOM   1647  C   ASP A 108       0.139 -26.213  15.850  1.00 29.36           C  
ATOM   1648  CB  ASP A 108       0.315 -28.137  17.558  1.00 29.36           C  
ATOM   1649  HB2 ASP A 108      -0.319 -28.556  16.776  1.00 29.36           H  
ATOM   1650  HB3 ASP A 108      -0.225 -28.229  18.500  1.00 29.36           H  
ATOM   1651  O   ASP A 108      -1.036 -25.994  15.576  1.00 29.36           O  
ATOM   1652  CG  ASP A 108       1.602 -28.974  17.648  1.00 29.36           C  
ATOM   1653  OD1 ASP A 108       2.615 -28.541  17.044  1.00 29.36           O  
ATOM   1654  OD2 ASP A 108       1.543 -30.078  18.232  1.00 29.36           O  
ATOM   1655  N   THR A 109       1.141 -26.009  14.996  1.00 29.37           N  
ATOM   1656  H   THR A 109       2.044 -26.197  15.409  1.00 29.37           H  
ATOM   1657  CA  THR A 109       1.126 -26.027  13.523  1.00 29.37           C  
ATOM   1658  HA  THR A 109       1.825 -25.252  13.208  1.00 29.37           H  
ATOM   1659  C   THR A 109      -0.195 -25.726  12.774  1.00 29.37           C  
ATOM   1660  CB  THR A 109       1.734 -27.358  13.049  1.00 29.37           C  
ATOM   1661  HB  THR A 109       1.568 -27.463  11.976  1.00 29.37           H  
ATOM   1662  O   THR A 109      -1.123 -26.526  12.725  1.00 29.37           O  
ATOM   1663  CG2 THR A 109       3.242 -27.394  13.311  1.00 29.37           C  
ATOM   1664 HG21 THR A 109       3.649 -28.325  12.917  1.00 29.37           H  
ATOM   1665 HG22 THR A 109       3.447 -27.354  14.381  1.00 29.37           H  
ATOM   1666 HG23 THR A 109       3.731 -26.558  12.811  1.00 29.37           H  
ATOM   1667  OG1 THR A 109       1.195 -28.477  13.711  1.00 29.37           O  
ATOM   1668  HG1 THR A 109       1.512 -28.500  14.617  1.00 29.37           H  
ATOM   1669  N   LEU A 110      -0.206 -24.571  12.081  1.00 25.53           N  
ATOM   1670  H   LEU A 110       0.569 -23.953  12.274  1.00 25.53           H  
ATOM   1671  CA  LEU A 110      -1.077 -24.167  10.955  1.00 25.53           C  
ATOM   1672  HA  LEU A 110      -1.686 -23.327  11.288  1.00 25.53           H  
ATOM   1673  C   LEU A 110      -2.071 -25.241  10.464  1.00 25.53           C  
ATOM   1674  CB  LEU A 110      -0.162 -23.686   9.798  1.00 25.53           C  
ATOM   1675  HB2 LEU A 110      -0.596 -23.942   8.832  1.00 25.53           H  
ATOM   1676  HB3 LEU A 110       0.782 -24.227   9.854  1.00 25.53           H  
ATOM   1677  O   LEU A 110      -1.844 -25.917   9.462  1.00 25.53           O  
ATOM   1678  CG  LEU A 110       0.096 -22.168   9.797  1.00 25.53           C  
ATOM   1679  HG  LEU A 110      -0.021 -21.772  10.805  1.00 25.53           H  
ATOM   1680  CD1 LEU A 110       1.520 -21.864   9.332  1.00 25.53           C  
ATOM   1681 HD11 LEU A 110       2.233 -22.323  10.017  1.00 25.53           H  
ATOM   1682 HD12 LEU A 110       1.683 -20.786   9.329  1.00 25.53           H  
ATOM   1683 HD13 LEU A 110       1.678 -22.260   8.329  1.00 25.53           H  
ATOM   1684  CD2 LEU A 110      -0.875 -21.451   8.853  1.00 25.53           C  
ATOM   1685 HD21 LEU A 110      -0.707 -20.375   8.902  1.00 25.53           H  
ATOM   1686 HD22 LEU A 110      -1.900 -21.658   9.162  1.00 25.53           H  
ATOM   1687 HD23 LEU A 110      -0.732 -21.794   7.829  1.00 25.53           H  
ATOM   1688  N   THR A 111      -3.223 -25.330  11.125  1.00 26.40           N  
ATOM   1689  H   THR A 111      -3.304 -24.892  12.031  1.00 26.40           H  
ATOM   1690  CA  THR A 111      -4.403 -26.015  10.599  1.00 26.40           C  
ATOM   1691  HA  THR A 111      -4.293 -26.105   9.518  1.00 26.40           H  
ATOM   1692  C   THR A 111      -5.635 -25.157  10.852  1.00 26.40           C  
ATOM   1693  CB  THR A 111      -4.568 -27.447  11.136  1.00 26.40           C  
ATOM   1694  HB  THR A 111      -5.588 -27.775  10.934  1.00 26.40           H  
ATOM   1695  O   THR A 111      -5.923 -24.717  11.962  1.00 26.40           O  
ATOM   1696  CG2 THR A 111      -3.615 -28.430  10.458  1.00 26.40           C  
ATOM   1697 HG21 THR A 111      -3.823 -29.438  10.816  1.00 26.40           H  
ATOM   1698 HG22 THR A 111      -3.751 -28.400   9.377  1.00 26.40           H  
ATOM   1699 HG23 THR A 111      -2.582 -28.180  10.699  1.00 26.40           H  
ATOM   1700  OG1 THR A 111      -4.336 -27.522  12.517  1.00 26.40           O  
ATOM   1701  HG1 THR A 111      -3.402 -27.370  12.681  1.00 26.40           H  
ATOM   1702  N   PHE A 112      -6.351 -24.869   9.768  1.00 28.04           N  
ATOM   1703  H   PHE A 112      -6.036 -25.250   8.887  1.00 28.04           H  
ATOM   1704  CA  PHE A 112      -7.684 -24.284   9.786  1.00 28.04           C  
ATOM   1705  HA  PHE A 112      -7.678 -23.370  10.379  1.00 28.04           H  
ATOM   1706  C   PHE A 112      -8.602 -25.325  10.447  1.00 28.04           C  
ATOM   1707  CB  PHE A 112      -8.066 -23.957   8.320  1.00 28.04           C  
ATOM   1708  HB2 PHE A 112      -7.169 -23.982   7.702  1.00 28.04           H  
ATOM   1709  HB3 PHE A 112      -8.716 -24.730   7.911  1.00 28.04           H  
ATOM   1710  O   PHE A 112      -9.049 -26.257   9.785  1.00 28.04           O  
ATOM   1711  CG  PHE A 112      -8.712 -22.609   8.078  1.00 28.04           C  
ATOM   1712  CD1 PHE A 112     -10.113 -22.486   8.019  1.00 28.04           C  
ATOM   1713  HD1 PHE A 112     -10.739 -23.346   8.203  1.00 28.04           H  
ATOM   1714  CD2 PHE A 112      -7.901 -21.485   7.826  1.00 28.04           C  
ATOM   1715  HD2 PHE A 112      -6.826 -21.575   7.865  1.00 28.04           H  
ATOM   1716  CE1 PHE A 112     -10.698 -21.245   7.705  1.00 28.04           C  
ATOM   1717  HE1 PHE A 112     -11.773 -21.150   7.661  1.00 28.04           H  
ATOM   1718  CE2 PHE A 112      -8.486 -20.246   7.512  1.00 28.04           C  
ATOM   1719  HE2 PHE A 112      -7.863 -19.385   7.322  1.00 28.04           H  
ATOM   1720  CZ  PHE A 112      -9.885 -20.127   7.449  1.00 28.04           C  
ATOM   1721  HZ  PHE A 112     -10.336 -19.174   7.211  1.00 28.04           H  
ATOM   1722  N   VAL A 113      -8.808 -25.238  11.763  1.00 26.69           N  
ATOM   1723  H   VAL A 113      -8.278 -24.557  12.288  1.00 26.69           H  
ATOM   1724  CA  VAL A 113      -9.751 -26.099  12.489  1.00 26.69           C  
ATOM   1725  HA  VAL A 113      -9.823 -27.059  11.978  1.00 26.69           H  
ATOM   1726  C   VAL A 113     -11.117 -25.403  12.469  1.00 26.69           C  
ATOM   1727  CB  VAL A 113      -9.269 -26.411  13.922  1.00 26.69           C  
ATOM   1728  HB  VAL A 113      -9.156 -25.482  14.481  1.00 26.69           H  
ATOM   1729  O   VAL A 113     -11.272 -24.372  13.128  1.00 26.69           O  
ATOM   1730  CG1 VAL A 113     -10.266 -27.316  14.660  1.00 26.69           C  
ATOM   1731 HG11 VAL A 113      -9.878 -27.557  15.649  1.00 26.69           H  
ATOM   1732 HG12 VAL A 113     -10.422 -28.239  14.101  1.00 26.69           H  
ATOM   1733 HG13 VAL A 113     -11.219 -26.802  14.784  1.00 26.69           H  
ATOM   1734  CG2 VAL A 113      -7.918 -27.140  13.906  1.00 26.69           C  
ATOM   1735 HG21 VAL A 113      -7.148 -26.505  13.468  1.00 26.69           H  
ATOM   1736 HG22 VAL A 113      -7.987 -28.062  13.328  1.00 26.69           H  
ATOM   1737 HG23 VAL A 113      -7.608 -27.377  14.924  1.00 26.69           H  
ATOM   1738  N   PRO A 114     -12.122 -25.910  11.725  1.00 32.25           N  
ATOM   1739  CA  PRO A 114     -13.489 -25.418  11.832  1.00 32.25           C  
ATOM   1740  HA  PRO A 114     -13.507 -24.348  11.624  1.00 32.25           H  
ATOM   1741  C   PRO A 114     -13.987 -25.695  13.251  1.00 32.25           C  
ATOM   1742  CB  PRO A 114     -14.317 -26.172  10.781  1.00 32.25           C  
ATOM   1743  HB2 PRO A 114     -14.952 -26.917  11.261  1.00 32.25           H  
ATOM   1744  HB3 PRO A 114     -14.926 -25.489  10.189  1.00 32.25           H  
ATOM   1745  O   PRO A 114     -13.761 -26.785  13.783  1.00 32.25           O  
ATOM   1746  CG  PRO A 114     -13.280 -26.883   9.912  1.00 32.25           C  
ATOM   1747  HG2 PRO A 114     -13.650 -27.835   9.533  1.00 32.25           H  
ATOM   1748  HG3 PRO A 114     -12.983 -26.231   9.090  1.00 32.25           H  
ATOM   1749  CD  PRO A 114     -12.099 -27.073  10.856  1.00 32.25           C  
ATOM   1750  HD2 PRO A 114     -12.243 -27.973  11.454  1.00 32.25           H  
ATOM   1751  HD3 PRO A 114     -11.179 -27.151  10.276  1.00 32.25           H  
ATOM   1752  N   CYS A 115     -14.649 -24.714  13.868  1.00 25.90           N  
ATOM   1753  H   CYS A 115     -14.752 -23.825  13.400  1.00 25.90           H  
ATOM   1754  CA  CYS A 115     -15.216 -24.853  15.205  1.00 25.90           C  
ATOM   1755  HA  CYS A 115     -14.388 -24.862  15.914  1.00 25.90           H  
ATOM   1756  C   CYS A 115     -15.983 -26.179  15.350  1.00 25.90           C  
ATOM   1757  CB  CYS A 115     -16.113 -23.650  15.519  1.00 25.90           C  
ATOM   1758  HB2 CYS A 115     -16.654 -23.831  16.448  1.00 25.90           H  
ATOM   1759  HB3 CYS A 115     -16.842 -23.517  14.720  1.00 25.90           H  
ATOM   1760  O   CYS A 115     -16.811 -26.537  14.511  1.00 25.90           O  
ATOM   1761  SG  CYS A 115     -15.110 -22.146  15.706  1.00 25.90           S  
ATOM   1762  HG  CYS A 115     -14.306 -22.575  16.683  1.00 25.90           H  
ATOM   1763  N   ARG A 116     -15.638 -26.895  16.427  1.00 28.38           N  
ATOM   1764  H   ARG A 116     -14.939 -26.474  17.021  1.00 28.38           H  
ATOM   1765  CA  ARG A 116     -16.035 -28.262  16.767  1.00 28.38           C  
ATOM   1766  HA  ARG A 116     -15.393 -28.937  16.201  1.00 28.38           H  
ATOM   1767  C   ARG A 116     -17.485 -28.609  16.419  1.00 28.38           C  
ATOM   1768  CB  ARG A 116     -15.796 -28.505  18.264  1.00 28.38           C  
ATOM   1769  HB2 ARG A 116     -16.035 -27.602  18.827  1.00 28.38           H  
ATOM   1770  HB3 ARG A 116     -16.473 -29.289  18.601  1.00 28.38           H  
ATOM   1771  O   ARG A 116     -18.451 -28.002  16.877  1.00 28.38           O  
ATOM   1772  CG  ARG A 116     -14.368 -28.967  18.586  1.00 28.38           C  
ATOM   1773  HG2 ARG A 116     -13.643 -28.233  18.234  1.00 28.38           H  
ATOM   1774  HG3 ARG A 116     -14.183 -29.925  18.099  1.00 28.38           H  
ATOM   1775  CD  ARG A 116     -14.247 -29.129  20.105  1.00 28.38           C  
ATOM   1776  HD2 ARG A 116     -14.281 -28.145  20.573  1.00 28.38           H  
ATOM   1777  HD3 ARG A 116     -15.107 -29.703  20.450  1.00 28.38           H  
ATOM   1778  NE  ARG A 116     -13.015 -29.828  20.511  1.00 28.38           N  
ATOM   1779  HE  ARG A 116     -12.259 -29.877  19.843  1.00 28.38           H  
ATOM   1780  NH1 ARG A 116     -13.737 -30.415  22.616  1.00 28.38           N  
ATOM   1781 HH11 ARG A 116     -14.657 -30.057  22.402  1.00 28.38           H  
ATOM   1782 HH12 ARG A 116     -13.601 -30.940  23.468  1.00 28.38           H  
ATOM   1783  NH2 ARG A 116     -11.706 -31.033  21.941  1.00 28.38           N  
ATOM   1784 HH21 ARG A 116     -11.569 -31.477  22.838  1.00 28.38           H  
ATOM   1785 HH22 ARG A 116     -10.960 -31.054  21.260  1.00 28.38           H  
ATOM   1786  CZ  ARG A 116     -12.825 -30.418  21.682  1.00 28.38           C  
ATOM   1787  N   VAL A 117     -17.566 -29.698  15.668  1.00 29.02           N  
ATOM   1788  H   VAL A 117     -16.680 -30.070  15.357  1.00 29.02           H  
ATOM   1789  CA  VAL A 117     -18.724 -30.515  15.337  1.00 29.02           C  
ATOM   1790  HA  VAL A 117     -19.544 -29.885  14.991  1.00 29.02           H  
ATOM   1791  C   VAL A 117     -19.149 -31.292  16.585  1.00 29.02           C  
ATOM   1792  CB  VAL A 117     -18.289 -31.487  14.209  1.00 29.02           C  
ATOM   1793  HB  VAL A 117     -17.467 -32.108  14.564  1.00 29.02           H  
ATOM   1794  O   VAL A 117     -18.574 -32.330  16.868  1.00 29.02           O  
ATOM   1795  CG1 VAL A 117     -19.420 -32.414  13.750  1.00 29.02           C  
ATOM   1796 HG11 VAL A 117     -19.750 -33.043  14.577  1.00 29.02           H  
ATOM   1797 HG12 VAL A 117     -19.058 -33.069  12.957  1.00 29.02           H  
ATOM   1798 HG13 VAL A 117     -20.260 -31.827  13.378  1.00 29.02           H  
ATOM   1799  CG2 VAL A 117     -17.777 -30.725  12.977  1.00 29.02           C  
ATOM   1800 HG21 VAL A 117     -17.522 -31.430  12.185  1.00 29.02           H  
ATOM   1801 HG22 VAL A 117     -16.878 -30.156  13.214  1.00 29.02           H  
ATOM   1802 HG23 VAL A 117     -18.544 -30.040  12.613  1.00 29.02           H  
ATOM   1803  N   GLU A 118     -20.142 -30.811  17.336  1.00 30.66           N  
ATOM   1804  H   GLU A 118     -20.397 -29.840  17.224  1.00 30.66           H  
ATOM   1805  CA  GLU A 118     -20.853 -31.671  18.310  1.00 30.66           C  
ATOM   1806  HA  GLU A 118     -20.899 -32.669  17.875  1.00 30.66           H  
ATOM   1807  C   GLU A 118     -22.333 -31.297  18.516  1.00 30.66           C  
ATOM   1808  CB  GLU A 118     -20.055 -31.802  19.626  1.00 30.66           C  
ATOM   1809  HB2 GLU A 118     -20.670 -31.483  20.468  1.00 30.66           H  
ATOM   1810  HB3 GLU A 118     -19.178 -31.155  19.584  1.00 30.66           H  
ATOM   1811  O   GLU A 118     -23.140 -32.141  18.885  1.00 30.66           O  
ATOM   1812  CG  GLU A 118     -19.598 -33.262  19.845  1.00 30.66           C  
ATOM   1813  HG2 GLU A 118     -19.203 -33.666  18.913  1.00 30.66           H  
ATOM   1814  HG3 GLU A 118     -20.472 -33.857  20.109  1.00 30.66           H  
ATOM   1815  CD  GLU A 118     -18.525 -33.425  20.932  1.00 30.66           C  
ATOM   1816  OE1 GLU A 118     -17.826 -34.462  20.901  1.00 30.66           O  
ATOM   1817  OE2 GLU A 118     -18.392 -32.509  21.777  1.00 30.66           O  
ATOM   1818  N   THR A 119     -22.768 -30.098  18.114  1.00 32.06           N  
ATOM   1819  H   THR A 119     -22.095 -29.357  17.980  1.00 32.06           H  
ATOM   1820  CA  THR A 119     -24.205 -29.744  18.004  1.00 32.06           C  
ATOM   1821  HA  THR A 119     -24.812 -30.560  18.397  1.00 32.06           H  
ATOM   1822  C   THR A 119     -24.676 -29.545  16.559  1.00 32.06           C  
ATOM   1823  CB  THR A 119     -24.517 -28.518  18.864  1.00 32.06           C  
ATOM   1824  HB  THR A 119     -25.539 -28.188  18.679  1.00 32.06           H  
ATOM   1825  O   THR A 119     -25.871 -29.413  16.286  1.00 32.06           O  
ATOM   1826  CG2 THR A 119     -24.366 -28.831  20.352  1.00 32.06           C  
ATOM   1827 HG21 THR A 119     -23.334 -29.089  20.588  1.00 32.06           H  
ATOM   1828 HG22 THR A 119     -25.007 -29.671  20.619  1.00 32.06           H  
ATOM   1829 HG23 THR A 119     -24.663 -27.965  20.944  1.00 32.06           H  
ATOM   1830  OG1 THR A 119     -23.618 -27.483  18.542  1.00 32.06           O  
ATOM   1831  HG1 THR A 119     -23.580 -26.886  19.293  1.00 32.06           H  
ATOM   1832  N   PHE A 120     -23.742 -29.595  15.606  1.00 31.87           N  
ATOM   1833  H   PHE A 120     -22.785 -29.703  15.908  1.00 31.87           H  
ATOM   1834  CA  PHE A 120     -23.992 -29.361  14.184  1.00 31.87           C  
ATOM   1835  HA  PHE A 120     -24.705 -28.541  14.103  1.00 31.87           H  
ATOM   1836  C   PHE A 120     -24.642 -30.573  13.492  1.00 31.87           C  
ATOM   1837  CB  PHE A 120     -22.670 -28.911  13.529  1.00 31.87           C  
ATOM   1838  HB2 PHE A 120     -22.232 -29.752  12.990  1.00 31.87           H  
ATOM   1839  HB3 PHE A 120     -21.953 -28.626  14.299  1.00 31.87           H  
ATOM   1840  O   PHE A 120     -25.477 -30.397  12.611  1.00 31.87           O  
ATOM   1841  CG  PHE A 120     -22.797 -27.715  12.602  1.00 31.87           C  
ATOM   1842  CD1 PHE A 120     -22.377 -27.804  11.264  1.00 31.87           C  
ATOM   1843  HD1 PHE A 120     -21.948 -28.722  10.890  1.00 31.87           H  
ATOM   1844  CD2 PHE A 120     -23.276 -26.484  13.090  1.00 31.87           C  
ATOM   1845  HD2 PHE A 120     -23.550 -26.383  14.130  1.00 31.87           H  
ATOM   1846  CE1 PHE A 120     -22.498 -26.696  10.405  1.00 31.87           C  
ATOM   1847  HE1 PHE A 120     -22.169 -26.768   9.379  1.00 31.87           H  
ATOM   1848  CE2 PHE A 120     -23.400 -25.377  12.231  1.00 31.87           C  
ATOM   1849  HE2 PHE A 120     -23.769 -24.435  12.609  1.00 31.87           H  
ATOM   1850  CZ  PHE A 120     -23.033 -25.489  10.880  1.00 31.87           C  
ATOM   1851  HZ  PHE A 120     -23.119 -24.636  10.223  1.00 31.87           H  
ATOM   1852  N   ALA A 121     -24.368 -31.805  13.937  1.00 29.81           N  
ATOM   1853  H   ALA A 121     -23.698 -31.912  14.686  1.00 29.81           H  
ATOM   1854  CA  ALA A 121     -24.886 -33.017  13.292  1.00 29.81           C  
ATOM   1855  HA  ALA A 121     -24.676 -32.952  12.224  1.00 29.81           H  
ATOM   1856  C   ALA A 121     -26.415 -33.196  13.434  1.00 29.81           C  
ATOM   1857  CB  ALA A 121     -24.109 -34.218  13.846  1.00 29.81           C  
ATOM   1858  HB1 ALA A 121     -24.441 -35.128  13.347  1.00 29.81           H  
ATOM   1859  HB2 ALA A 121     -23.042 -34.090  13.664  1.00 29.81           H  
ATOM   1860  HB3 ALA A 121     -24.281 -34.320  14.918  1.00 29.81           H  
ATOM   1861  O   ALA A 121     -27.078 -33.619  12.491  1.00 29.81           O  
ATOM   1862  N   LEU A 122     -27.006 -32.822  14.573  1.00 29.80           N  
ATOM   1863  H   LEU A 122     -26.420 -32.476  15.319  1.00 29.80           H  
ATOM   1864  CA  LEU A 122     -28.439 -33.037  14.843  1.00 29.80           C  
ATOM   1865  HA  LEU A 122     -28.754 -33.938  14.318  1.00 29.80           H  
ATOM   1866  C   LEU A 122     -29.348 -31.926  14.302  1.00 29.80           C  
ATOM   1867  CB  LEU A 122     -28.625 -33.267  16.356  1.00 29.80           C  
ATOM   1868  HB2 LEU A 122     -27.751 -32.895  16.890  1.00 29.80           H  
ATOM   1869  HB3 LEU A 122     -29.482 -32.701  16.720  1.00 29.80           H  
ATOM   1870  O   LEU A 122     -30.495 -32.194  13.939  1.00 29.80           O  
ATOM   1871  CG  LEU A 122     -28.832 -34.759  16.680  1.00 29.80           C  
ATOM   1872  HG  LEU A 122     -28.264 -35.372  15.979  1.00 29.80           H  
ATOM   1873  CD1 LEU A 122     -28.334 -35.081  18.085  1.00 29.80           C  
ATOM   1874 HD11 LEU A 122     -28.493 -36.137  18.300  1.00 29.80           H  
ATOM   1875 HD12 LEU A 122     -27.266 -34.875  18.157  1.00 29.80           H  
ATOM   1876 HD13 LEU A 122     -28.866 -34.481  18.824  1.00 29.80           H  
ATOM   1877  CD2 LEU A 122     -30.315 -35.127  16.587  1.00 29.80           C  
ATOM   1878 HD21 LEU A 122     -30.888 -34.570  17.328  1.00 29.80           H  
ATOM   1879 HD22 LEU A 122     -30.688 -34.899  15.588  1.00 29.80           H  
ATOM   1880 HD23 LEU A 122     -30.434 -36.194  16.771  1.00 29.80           H  
ATOM   1881  N   ARG A 123     -28.843 -30.690  14.195  1.00 31.74           N  
ATOM   1882  H   ARG A 123     -27.899 -30.531  14.518  1.00 31.74           H  
ATOM   1883  CA  ARG A 123     -29.570 -29.602  13.527  1.00 31.74           C  
ATOM   1884  HA  ARG A 123     -30.635 -29.727  13.726  1.00 31.74           H  
ATOM   1885  C   ARG A 123     -29.471 -29.716  12.015  1.00 31.74           C  
ATOM   1886  CB  ARG A 123     -29.142 -28.225  14.061  1.00 31.74           C  
ATOM   1887  HB2 ARG A 123     -28.135 -28.274  14.475  1.00 31.74           H  
ATOM   1888  HB3 ARG A 123     -29.143 -27.503  13.244  1.00 31.74           H  
ATOM   1889  O   ARG A 123     -30.507 -29.603  11.372  1.00 31.74           O  
ATOM   1890  CG  ARG A 123     -30.138 -27.746  15.128  1.00 31.74           C  
ATOM   1891  HG2 ARG A 123     -30.193 -28.483  15.930  1.00 31.74           H  
ATOM   1892  HG3 ARG A 123     -31.123 -27.644  14.672  1.00 31.74           H  
ATOM   1893  CD  ARG A 123     -29.719 -26.397  15.717  1.00 31.74           C  
ATOM   1894  HD2 ARG A 123     -29.563 -25.690  14.902  1.00 31.74           H  
ATOM   1895  HD3 ARG A 123     -28.779 -26.528  16.253  1.00 31.74           H  
ATOM   1896  NE  ARG A 123     -30.748 -25.859  16.631  1.00 31.74           N  
ATOM   1897  HE  ARG A 123     -31.639 -26.336  16.655  1.00 31.74           H  
ATOM   1898  NH1 ARG A 123     -29.540 -24.071  17.424  1.00 31.74           N  
ATOM   1899 HH11 ARG A 123     -28.756 -24.338  16.846  1.00 31.74           H  
ATOM   1900 HH12 ARG A 123     -29.493 -23.224  17.973  1.00 31.74           H  
ATOM   1901  NH2 ARG A 123     -31.638 -24.366  18.111  1.00 31.74           N  
ATOM   1902 HH21 ARG A 123     -32.526 -24.845  18.092  1.00 31.74           H  
ATOM   1903 HH22 ARG A 123     -31.550 -23.520  18.655  1.00 31.74           H  
ATOM   1904  CZ  ARG A 123     -30.637 -24.775  17.382  1.00 31.74           C  
ATOM   1905  N   ILE A 124     -28.298 -30.062  11.474  1.00 32.51           N  
ATOM   1906  H   ILE A 124     -27.485 -30.151  12.067  1.00 32.51           H  
ATOM   1907  CA  ILE A 124     -28.132 -30.308  10.040  1.00 32.51           C  
ATOM   1908  HA  ILE A 124     -28.459 -29.414   9.509  1.00 32.51           H  
ATOM   1909  C   ILE A 124     -29.070 -31.417   9.584  1.00 32.51           C  
ATOM   1910  CB  ILE A 124     -26.655 -30.555   9.670  1.00 32.51           C  
ATOM   1911  HB  ILE A 124     -26.223 -31.256  10.385  1.00 32.51           H  
ATOM   1912  O   ILE A 124     -29.858 -31.163   8.702  1.00 32.51           O  
ATOM   1913  CG1 ILE A 124     -25.937 -29.192   9.747  1.00 32.51           C  
ATOM   1914 HG12 ILE A 124     -26.379 -28.519   9.013  1.00 32.51           H  
ATOM   1915 HG13 ILE A 124     -26.073 -28.741  10.730  1.00 32.51           H  
ATOM   1916  CG2 ILE A 124     -26.469 -31.160   8.264  1.00 32.51           C  
ATOM   1917 HG21 ILE A 124     -25.439 -31.489   8.123  1.00 32.51           H  
ATOM   1918 HG22 ILE A 124     -26.718 -30.421   7.502  1.00 32.51           H  
ATOM   1919 HG23 ILE A 124     -27.086 -32.047   8.124  1.00 32.51           H  
ATOM   1920  CD1 ILE A 124     -24.442 -29.279   9.466  1.00 32.51           C  
ATOM   1921 HD11 ILE A 124     -24.079 -28.257   9.358  1.00 32.51           H  
ATOM   1922 HD12 ILE A 124     -23.938 -29.810  10.274  1.00 32.51           H  
ATOM   1923 HD13 ILE A 124     -24.230 -29.768   8.515  1.00 32.51           H  
ATOM   1924  N   VAL A 125     -29.148 -32.601  10.188  1.00 28.96           N  
ATOM   1925  H   VAL A 125     -28.506 -32.840  10.931  1.00 28.96           H  
ATOM   1926  CA  VAL A 125     -30.023 -33.644   9.603  1.00 28.96           C  
ATOM   1927  HA  VAL A 125     -29.725 -33.775   8.563  1.00 28.96           H  
ATOM   1928  C   VAL A 125     -31.514 -33.238   9.539  1.00 28.96           C  
ATOM   1929  CB  VAL A 125     -29.786 -34.997  10.292  1.00 28.96           C  
ATOM   1930  HB  VAL A 125     -29.931 -34.885  11.367  1.00 28.96           H  
ATOM   1931  O   VAL A 125     -32.205 -33.631   8.602  1.00 28.96           O  
ATOM   1932  CG1 VAL A 125     -30.720 -36.097   9.776  1.00 28.96           C  
ATOM   1933 HG11 VAL A 125     -30.649 -36.174   8.691  1.00 28.96           H  
ATOM   1934 HG12 VAL A 125     -31.752 -35.879  10.051  1.00 28.96           H  
ATOM   1935 HG13 VAL A 125     -30.448 -37.055  10.220  1.00 28.96           H  
ATOM   1936  CG2 VAL A 125     -28.350 -35.474  10.020  1.00 28.96           C  
ATOM   1937 HG21 VAL A 125     -27.618 -34.729  10.330  1.00 28.96           H  
ATOM   1938 HG22 VAL A 125     -28.215 -35.670   8.957  1.00 28.96           H  
ATOM   1939 HG23 VAL A 125     -28.157 -36.391  10.577  1.00 28.96           H  
ATOM   1940  N   LYS A 126     -32.016 -32.374  10.437  1.00 27.83           N  
ATOM   1941  H   LYS A 126     -31.391 -32.003  11.139  1.00 27.83           H  
ATOM   1942  CA  LYS A 126     -33.411 -31.890  10.384  1.00 27.83           C  
ATOM   1943  HA  LYS A 126     -34.022 -32.671   9.931  1.00 27.83           H  
ATOM   1944  C   LYS A 126     -33.632 -30.687   9.456  1.00 27.83           C  
ATOM   1945  CB  LYS A 126     -33.957 -31.654  11.801  1.00 27.83           C  
ATOM   1946  HB2 LYS A 126     -34.828 -31.003  11.736  1.00 27.83           H  
ATOM   1947  HB3 LYS A 126     -33.202 -31.163  12.416  1.00 27.83           H  
ATOM   1948  O   LYS A 126     -34.629 -30.678   8.738  1.00 27.83           O  
ATOM   1949  CG  LYS A 126     -34.394 -32.982  12.443  1.00 27.83           C  
ATOM   1950  HG2 LYS A 126     -35.128 -33.462  11.796  1.00 27.83           H  
ATOM   1951  HG3 LYS A 126     -33.531 -33.640  12.542  1.00 27.83           H  
ATOM   1952  CD  LYS A 126     -35.024 -32.761  13.825  1.00 27.83           C  
ATOM   1953  HD2 LYS A 126     -35.838 -32.042  13.734  1.00 27.83           H  
ATOM   1954  HD3 LYS A 126     -34.267 -32.363  14.500  1.00 27.83           H  
ATOM   1955  CE  LYS A 126     -35.572 -34.087  14.369  1.00 27.83           C  
ATOM   1956  HE2 LYS A 126     -34.753 -34.805  14.422  1.00 27.83           H  
ATOM   1957  HE3 LYS A 126     -36.304 -34.474  13.660  1.00 27.83           H  
ATOM   1958  NZ  LYS A 126     -36.196 -33.923  15.707  1.00 27.83           N  
ATOM   1959  HZ1 LYS A 126     -36.963 -33.267  15.660  1.00 27.83           H  
ATOM   1960  HZ2 LYS A 126     -35.521 -33.585  16.377  1.00 27.83           H  
ATOM   1961  HZ3 LYS A 126     -36.559 -34.805  16.037  1.00 27.83           H  
ATOM   1962  N   THR A 127     -32.724 -29.710   9.386  1.00 31.37           N  
ATOM   1963  H   THR A 127     -31.913 -29.725   9.987  1.00 31.37           H  
ATOM   1964  CA  THR A 127     -32.853 -28.600   8.414  1.00 31.37           C  
ATOM   1965  HA  THR A 127     -33.911 -28.369   8.290  1.00 31.37           H  
ATOM   1966  C   THR A 127     -32.353 -28.968   7.018  1.00 31.37           C  
ATOM   1967  CB  THR A 127     -32.177 -27.304   8.887  1.00 31.37           C  
ATOM   1968  HB  THR A 127     -31.983 -26.666   8.024  1.00 31.37           H  
ATOM   1969  O   THR A 127     -32.873 -28.465   6.031  1.00 31.37           O  
ATOM   1970  CG2 THR A 127     -33.060 -26.524   9.854  1.00 31.37           C  
ATOM   1971 HG21 THR A 127     -34.001 -26.268   9.367  1.00 31.37           H  
ATOM   1972 HG22 THR A 127     -32.563 -25.600  10.149  1.00 31.37           H  
ATOM   1973 HG23 THR A 127     -33.267 -27.126  10.738  1.00 31.37           H  
ATOM   1974  OG1 THR A 127     -30.965 -27.555   9.548  1.00 31.37           O  
ATOM   1975  HG1 THR A 127     -30.611 -26.705   9.822  1.00 31.37           H  
ATOM   1976  N   PHE A 128     -31.413 -29.898   6.893  1.00 27.54           N  
ATOM   1977  H   PHE A 128     -31.018 -30.274   7.743  1.00 27.54           H  
ATOM   1978  CA  PHE A 128     -30.818 -30.355   5.631  1.00 27.54           C  
ATOM   1979  HA  PHE A 128     -30.743 -29.496   4.964  1.00 27.54           H  
ATOM   1980  C   PHE A 128     -31.675 -31.407   4.916  1.00 27.54           C  
ATOM   1981  CB  PHE A 128     -29.393 -30.860   5.909  1.00 27.54           C  
ATOM   1982  HB2 PHE A 128     -29.390 -31.936   6.082  1.00 27.54           H  
ATOM   1983  HB3 PHE A 128     -29.050 -30.361   6.815  1.00 27.54           H  
ATOM   1984  O   PHE A 128     -31.411 -31.694   3.759  1.00 27.54           O  
ATOM   1985  CG  PHE A 128     -28.285 -30.466   4.975  1.00 27.54           C  
ATOM   1986  CD1 PHE A 128     -27.888 -31.302   3.921  1.00 27.54           C  
ATOM   1987  HD1 PHE A 128     -28.450 -32.197   3.700  1.00 27.54           H  
ATOM   1988  CD2 PHE A 128     -27.534 -29.315   5.288  1.00 27.54           C  
ATOM   1989  HD2 PHE A 128     -27.827 -28.677   6.109  1.00 27.54           H  
ATOM   1990  CE1 PHE A 128     -26.727 -30.989   3.193  1.00 27.54           C  
ATOM   1991  HE1 PHE A 128     -26.400 -31.648   2.402  1.00 27.54           H  
ATOM   1992  CE2 PHE A 128     -26.367 -29.015   4.576  1.00 27.54           C  
ATOM   1993  HE2 PHE A 128     -25.775 -28.153   4.844  1.00 27.54           H  
ATOM   1994  CZ  PHE A 128     -25.962 -29.855   3.527  1.00 27.54           C  
ATOM   1995  HZ  PHE A 128     -25.049 -29.643   2.991  1.00 27.54           H  
ATOM   1996  N   VAL A 129     -32.725 -31.948   5.541  1.00 28.35           N  
ATOM   1997  H   VAL A 129     -32.840 -31.780   6.530  1.00 28.35           H  
ATOM   1998  CA  VAL A 129     -33.733 -32.764   4.835  1.00 28.35           C  
ATOM   1999  HA  VAL A 129     -33.302 -33.145   3.909  1.00 28.35           H  
ATOM   2000  C   VAL A 129     -34.929 -31.911   4.395  1.00 28.35           C  
ATOM   2001  CB  VAL A 129     -34.114 -34.006   5.662  1.00 28.35           C  
ATOM   2002  HB  VAL A 129     -34.420 -33.694   6.660  1.00 28.35           H  
ATOM   2003  O   VAL A 129     -35.413 -32.091   3.283  1.00 28.35           O  
ATOM   2004  CG1 VAL A 129     -35.253 -34.813   5.027  1.00 28.35           C  
ATOM   2005 HG11 VAL A 129     -36.172 -34.227   5.017  1.00 28.35           H  
ATOM   2006 HG12 VAL A 129     -35.435 -35.719   5.605  1.00 28.35           H  
ATOM   2007 HG13 VAL A 129     -34.997 -35.086   4.003  1.00 28.35           H  
ATOM   2008  CG2 VAL A 129     -32.905 -34.950   5.771  1.00 28.35           C  
ATOM   2009 HG21 VAL A 129     -32.044 -34.429   6.188  1.00 28.35           H  
ATOM   2010 HG22 VAL A 129     -33.150 -35.785   6.427  1.00 28.35           H  
ATOM   2011 HG23 VAL A 129     -32.638 -35.333   4.786  1.00 28.35           H  
ATOM   2012  N   SER A 130     -35.340 -30.909   5.183  1.00 29.74           N  
ATOM   2013  H   SER A 130     -34.938 -30.812   6.104  1.00 29.74           H  
ATOM   2014  CA  SER A 130     -36.453 -30.020   4.802  1.00 29.74           C  
ATOM   2015  HA  SER A 130     -37.208 -30.616   4.288  1.00 29.74           H  
ATOM   2016  C   SER A 130     -36.041 -28.892   3.847  1.00 29.74           C  
ATOM   2017  CB  SER A 130     -37.113 -29.437   6.051  1.00 29.74           C  
ATOM   2018  HB2 SER A 130     -36.490 -28.642   6.461  1.00 29.74           H  
ATOM   2019  HB3 SER A 130     -37.221 -30.219   6.803  1.00 29.74           H  
ATOM   2020  O   SER A 130     -36.823 -28.508   2.989  1.00 29.74           O  
ATOM   2021  OG  SER A 130     -38.395 -28.934   5.747  1.00 29.74           O  
ATOM   2022  HG  SER A 130     -38.394 -28.473   4.905  1.00 29.74           H  
ATOM   2023  N   CYS A 131     -34.813 -28.371   3.946  1.00 27.71           N  
ATOM   2024  H   CYS A 131     -34.222 -28.661   4.712  1.00 27.71           H  
ATOM   2025  CA  CYS A 131     -34.349 -27.268   3.100  1.00 27.71           C  
ATOM   2026  HA  CYS A 131     -35.203 -26.651   2.822  1.00 27.71           H  
ATOM   2027  C   CYS A 131     -33.723 -27.773   1.790  1.00 27.71           C  
ATOM   2028  CB  CYS A 131     -33.404 -26.392   3.943  1.00 27.71           C  
ATOM   2029  HB2 CYS A 131     -33.878 -26.194   4.904  1.00 27.71           H  
ATOM   2030  HB3 CYS A 131     -32.460 -26.910   4.114  1.00 27.71           H  
ATOM   2031  O   CYS A 131     -33.829 -27.115   0.762  1.00 27.71           O  
ATOM   2032  SG  CYS A 131     -33.083 -24.802   3.136  1.00 27.71           S  
ATOM   2033  HG  CYS A 131     -32.598 -24.145   4.194  1.00 27.71           H  
ATOM   2034  N   ARG A 132     -33.109 -28.966   1.769  1.00 32.60           N  
ATOM   2035  H   ARG A 132     -33.124 -29.516   2.616  1.00 32.60           H  
ATOM   2036  CA  ARG A 132     -32.305 -29.451   0.628  1.00 32.60           C  
ATOM   2037  HA  ARG A 132     -31.818 -28.591   0.168  1.00 32.60           H  
ATOM   2038  C   ARG A 132     -33.114 -30.110  -0.488  1.00 32.60           C  
ATOM   2039  CB  ARG A 132     -31.222 -30.405   1.150  1.00 32.60           C  
ATOM   2040  HB2 ARG A 132     -31.663 -31.396   1.250  1.00 32.60           H  
ATOM   2041  HB3 ARG A 132     -30.928 -30.052   2.138  1.00 32.60           H  
ATOM   2042  O   ARG A 132     -32.565 -30.272  -1.562  1.00 32.60           O  
ATOM   2043  CG  ARG A 132     -29.933 -30.527   0.322  1.00 32.60           C  
ATOM   2044  HG2 ARG A 132     -30.134 -30.394  -0.741  1.00 32.60           H  
ATOM   2045  HG3 ARG A 132     -29.520 -31.523   0.478  1.00 32.60           H  
ATOM   2046  CD  ARG A 132     -28.909 -29.497   0.807  1.00 32.60           C  
ATOM   2047  HD2 ARG A 132     -29.310 -28.503   0.609  1.00 32.60           H  
ATOM   2048  HD3 ARG A 132     -28.772 -29.607   1.883  1.00 32.60           H  
ATOM   2049  NE  ARG A 132     -27.605 -29.654   0.140  1.00 32.60           N  
ATOM   2050  HE  ARG A 132     -27.475 -30.487  -0.416  1.00 32.60           H  
ATOM   2051  NH1 ARG A 132     -26.717 -27.664   0.858  1.00 32.60           N  
ATOM   2052 HH11 ARG A 132     -27.564 -27.492   1.380  1.00 32.60           H  
ATOM   2053 HH12 ARG A 132     -25.972 -26.982   0.865  1.00 32.60           H  
ATOM   2054  NH2 ARG A 132     -25.511 -28.993  -0.468  1.00 32.60           N  
ATOM   2055 HH21 ARG A 132     -24.770 -28.307  -0.443  1.00 32.60           H  
ATOM   2056 HH22 ARG A 132     -25.404 -29.834  -1.016  1.00 32.60           H  
ATOM   2057  CZ  ARG A 132     -26.620 -28.775   0.182  1.00 32.60           C  
ATOM   2058  N   ILE A 133     -34.380 -30.476  -0.296  1.00 30.29           N  
ATOM   2059  H   ILE A 133     -34.799 -30.361   0.616  1.00 30.29           H  
ATOM   2060  CA  ILE A 133     -35.193 -31.003  -1.408  1.00 30.29           C  
ATOM   2061  HA  ILE A 133     -34.534 -31.479  -2.134  1.00 30.29           H  
ATOM   2062  C   ILE A 133     -35.854 -29.848  -2.169  1.00 30.29           C  
ATOM   2063  CB  ILE A 133     -36.149 -32.117  -0.929  1.00 30.29           C  
ATOM   2064  HB  ILE A 133     -36.773 -31.730  -0.123  1.00 30.29           H  
ATOM   2065  O   ILE A 133     -35.755 -29.796  -3.391  1.00 30.29           O  
ATOM   2066  CG1 ILE A 133     -35.301 -33.301  -0.396  1.00 30.29           C  
ATOM   2067 HG12 ILE A 133     -34.655 -33.671  -1.192  1.00 30.29           H  
ATOM   2068 HG13 ILE A 133     -34.664 -32.949   0.416  1.00 30.29           H  
ATOM   2069  CG2 ILE A 133     -37.063 -32.577  -2.081  1.00 30.29           C  
ATOM   2070 HG21 ILE A 133     -37.664 -31.745  -2.447  1.00 30.29           H  
ATOM   2071 HG22 ILE A 133     -37.759 -33.340  -1.733  1.00 30.29           H  
ATOM   2072 HG23 ILE A 133     -36.468 -32.976  -2.902  1.00 30.29           H  
ATOM   2073  CD1 ILE A 133     -36.109 -34.479   0.159  1.00 30.29           C  
ATOM   2074 HD11 ILE A 133     -36.818 -34.122   0.906  1.00 30.29           H  
ATOM   2075 HD12 ILE A 133     -36.645 -34.989  -0.642  1.00 30.29           H  
ATOM   2076 HD13 ILE A 133     -35.431 -35.192   0.628  1.00 30.29           H  
ATOM   2077  N   GLU A 134     -36.404 -28.852  -1.472  1.00 32.84           N  
ATOM   2078  H   GLU A 134     -36.515 -28.943  -0.472  1.00 32.84           H  
ATOM   2079  CA  GLU A 134     -37.050 -27.704  -2.125  1.00 32.84           C  
ATOM   2080  HA  GLU A 134     -37.621 -28.061  -2.982  1.00 32.84           H  
ATOM   2081  C   GLU A 134     -36.044 -26.689  -2.678  1.00 32.84           C  
ATOM   2082  CB  GLU A 134     -38.040 -27.040  -1.165  1.00 32.84           C  
ATOM   2083  HB2 GLU A 134     -37.541 -26.831  -0.219  1.00 32.84           H  
ATOM   2084  HB3 GLU A 134     -38.373 -26.101  -1.606  1.00 32.84           H  
ATOM   2085  O   GLU A 134     -36.186 -26.254  -3.820  1.00 32.84           O  
ATOM   2086  CG  GLU A 134     -39.265 -27.940  -0.940  1.00 32.84           C  
ATOM   2087  HG2 GLU A 134     -39.692 -28.191  -1.912  1.00 32.84           H  
ATOM   2088  HG3 GLU A 134     -38.943 -28.867  -0.465  1.00 32.84           H  
ATOM   2089  CD  GLU A 134     -40.341 -27.279  -0.070  1.00 32.84           C  
ATOM   2090  OE1 GLU A 134     -41.485 -27.781  -0.115  1.00 32.84           O  
ATOM   2091  OE2 GLU A 134     -40.007 -26.297   0.630  1.00 32.84           O  
ATOM   2092  N   THR A 135     -34.967 -26.364  -1.948  1.00 35.67           N  
ATOM   2093  H   THR A 135     -34.884 -26.713  -1.004  1.00 35.67           H  
ATOM   2094  CA  THR A 135     -33.954 -25.424  -2.467  1.00 35.67           C  
ATOM   2095  HA  THR A 135     -34.481 -24.615  -2.973  1.00 35.67           H  
ATOM   2096  C   THR A 135     -33.040 -26.052  -3.506  1.00 35.67           C  
ATOM   2097  CB  THR A 135     -33.084 -24.764  -1.394  1.00 35.67           C  
ATOM   2098  HB  THR A 135     -32.405 -24.072  -1.892  1.00 35.67           H  
ATOM   2099  O   THR A 135     -32.574 -25.336  -4.381  1.00 35.67           O  
ATOM   2100  CG2 THR A 135     -33.905 -23.962  -0.390  1.00 35.67           C  
ATOM   2101 HG21 THR A 135     -34.477 -23.195  -0.912  1.00 35.67           H  
ATOM   2102 HG22 THR A 135     -33.236 -23.476   0.320  1.00 35.67           H  
ATOM   2103 HG23 THR A 135     -34.594 -24.608   0.153  1.00 35.67           H  
ATOM   2104  OG1 THR A 135     -32.305 -25.720  -0.720  1.00 35.67           O  
ATOM   2105  HG1 THR A 135     -32.893 -26.145  -0.091  1.00 35.67           H  
ATOM   2106  N   PHE A 136     -32.804 -27.368  -3.487  1.00 31.14           N  
ATOM   2107  H   PHE A 136     -33.210 -27.928  -2.751  1.00 31.14           H  
ATOM   2108  CA  PHE A 136     -32.031 -28.031  -4.542  1.00 31.14           C  
ATOM   2109  HA  PHE A 136     -31.212 -27.373  -4.832  1.00 31.14           H  
ATOM   2110  C   PHE A 136     -32.884 -28.261  -5.789  1.00 31.14           C  
ATOM   2111  CB  PHE A 136     -31.405 -29.316  -4.006  1.00 31.14           C  
ATOM   2112  HB2 PHE A 136     -32.160 -30.102  -3.992  1.00 31.14           H  
ATOM   2113  HB3 PHE A 136     -31.077 -29.109  -2.988  1.00 31.14           H  
ATOM   2114  O   PHE A 136     -32.356 -28.121  -6.882  1.00 31.14           O  
ATOM   2115  CG  PHE A 136     -30.169 -29.821  -4.716  1.00 31.14           C  
ATOM   2116  CD1 PHE A 136     -30.239 -30.922  -5.586  1.00 31.14           C  
ATOM   2117  HD1 PHE A 136     -31.190 -31.388  -5.795  1.00 31.14           H  
ATOM   2118  CD2 PHE A 136     -28.921 -29.244  -4.417  1.00 31.14           C  
ATOM   2119  HD2 PHE A 136     -28.867 -28.405  -3.740  1.00 31.14           H  
ATOM   2120  CE1 PHE A 136     -29.064 -31.431  -6.168  1.00 31.14           C  
ATOM   2121  HE1 PHE A 136     -29.118 -32.286  -6.825  1.00 31.14           H  
ATOM   2122  CE2 PHE A 136     -27.749 -29.748  -5.005  1.00 31.14           C  
ATOM   2123  HE2 PHE A 136     -26.794 -29.289  -4.795  1.00 31.14           H  
ATOM   2124  CZ  PHE A 136     -27.821 -30.839  -5.888  1.00 31.14           C  
ATOM   2125  HZ  PHE A 136     -26.924 -31.227  -6.348  1.00 31.14           H  
ATOM   2126  N   ALA A 137     -34.196 -28.494  -5.659  1.00 31.34           N  
ATOM   2127  H   ALA A 137     -34.592 -28.658  -4.744  1.00 31.34           H  
ATOM   2128  CA  ALA A 137     -35.111 -28.497  -6.800  1.00 31.34           C  
ATOM   2129  HA  ALA A 137     -34.701 -29.148  -7.572  1.00 31.34           H  
ATOM   2130  C   ALA A 137     -35.258 -27.096  -7.417  1.00 31.34           C  
ATOM   2131  CB  ALA A 137     -36.462 -29.073  -6.367  1.00 31.34           C  
ATOM   2132  HB1 ALA A 137     -37.143 -29.090  -7.217  1.00 31.34           H  
ATOM   2133  HB2 ALA A 137     -36.897 -28.463  -5.576  1.00 31.34           H  
ATOM   2134  HB3 ALA A 137     -36.331 -30.092  -6.002  1.00 31.34           H  
ATOM   2135  O   ALA A 137     -35.137 -26.955  -8.628  1.00 31.34           O  
ATOM   2136  N   LEU A 138     -35.427 -26.039  -6.612  1.00 36.04           N  
ATOM   2137  H   LEU A 138     -35.593 -26.204  -5.630  1.00 36.04           H  
ATOM   2138  CA  LEU A 138     -35.506 -24.660  -7.113  1.00 36.04           C  
ATOM   2139  HA  LEU A 138     -36.161 -24.646  -7.984  1.00 36.04           H  
ATOM   2140  C   LEU A 138     -34.156 -24.119  -7.589  1.00 36.04           C  
ATOM   2141  CB  LEU A 138     -36.114 -23.751  -6.030  1.00 36.04           C  
ATOM   2142  HB2 LEU A 138     -35.785 -22.723  -6.186  1.00 36.04           H  
ATOM   2143  HB3 LEU A 138     -35.739 -24.058  -5.054  1.00 36.04           H  
ATOM   2144  O   LEU A 138     -34.131 -23.353  -8.546  1.00 36.04           O  
ATOM   2145  CG  LEU A 138     -37.653 -23.781  -6.045  1.00 36.04           C  
ATOM   2146  HG  LEU A 138     -38.001 -24.782  -6.302  1.00 36.04           H  
ATOM   2147  CD1 LEU A 138     -38.214 -23.416  -4.675  1.00 36.04           C  
ATOM   2148 HD11 LEU A 138     -37.884 -24.146  -3.936  1.00 36.04           H  
ATOM   2149 HD12 LEU A 138     -37.879 -22.424  -4.373  1.00 36.04           H  
ATOM   2150 HD13 LEU A 138     -39.304 -23.436  -4.704  1.00 36.04           H  
ATOM   2151  CD2 LEU A 138     -38.195 -22.777  -7.070  1.00 36.04           C  
ATOM   2152 HD21 LEU A 138     -39.283 -22.840  -7.091  1.00 36.04           H  
ATOM   2153 HD22 LEU A 138     -37.904 -21.763  -6.796  1.00 36.04           H  
ATOM   2154 HD23 LEU A 138     -37.815 -23.016  -8.063  1.00 36.04           H  
ATOM   2155  N   SER A 139     -33.042 -24.524  -6.974  1.00 36.72           N  
ATOM   2156  H   SER A 139     -33.136 -25.091  -6.143  1.00 36.72           H  
ATOM   2157  CA  SER A 139     -31.689 -24.160  -7.404  1.00 36.72           C  
ATOM   2158  HA  SER A 139     -31.675 -23.098  -7.648  1.00 36.72           H  
ATOM   2159  C   SER A 139     -31.292 -24.919  -8.654  1.00 36.72           C  
ATOM   2160  CB  SER A 139     -30.649 -24.387  -6.306  1.00 36.72           C  
ATOM   2161  HB2 SER A 139     -30.664 -25.434  -6.001  1.00 36.72           H  
ATOM   2162  HB3 SER A 139     -30.885 -23.753  -5.451  1.00 36.72           H  
ATOM   2163  O   SER A 139     -30.812 -24.272  -9.569  1.00 36.72           O  
ATOM   2164  OG  SER A 139     -29.355 -24.073  -6.775  1.00 36.72           O  
ATOM   2165  HG  SER A 139     -28.753 -24.040  -6.028  1.00 36.72           H  
ATOM   2166  N   LEU A 140     -31.551 -26.228  -8.777  1.00 33.44           N  
ATOM   2167  H   LEU A 140     -31.943 -26.739  -7.999  1.00 33.44           H  
ATOM   2168  CA  LEU A 140     -31.355 -26.937 -10.043  1.00 33.44           C  
ATOM   2169  HA  LEU A 140     -30.343 -26.740 -10.397  1.00 33.44           H  
ATOM   2170  C   LEU A 140     -32.293 -26.388 -11.098  1.00 33.44           C  
ATOM   2171  CB  LEU A 140     -31.545 -28.456  -9.925  1.00 33.44           C  
ATOM   2172  HB2 LEU A 140     -31.894 -28.848 -10.881  1.00 33.44           H  
ATOM   2173  HB3 LEU A 140     -32.338 -28.674  -9.210  1.00 33.44           H  
ATOM   2174  O   LEU A 140     -31.822 -26.095 -12.170  1.00 33.44           O  
ATOM   2175  CG  LEU A 140     -30.244 -29.188  -9.565  1.00 33.44           C  
ATOM   2176  HG  LEU A 140     -29.664 -28.601  -8.853  1.00 33.44           H  
ATOM   2177  CD1 LEU A 140     -30.574 -30.532  -8.939  1.00 33.44           C  
ATOM   2178 HD11 LEU A 140     -29.650 -31.069  -8.725  1.00 33.44           H  
ATOM   2179 HD12 LEU A 140     -31.183 -31.125  -9.621  1.00 33.44           H  
ATOM   2180 HD13 LEU A 140     -31.136 -30.368  -8.019  1.00 33.44           H  
ATOM   2181  CD2 LEU A 140     -29.407 -29.467 -10.818  1.00 33.44           C  
ATOM   2182 HD21 LEU A 140     -29.148 -28.525 -11.300  1.00 33.44           H  
ATOM   2183 HD22 LEU A 140     -28.485 -29.977 -10.535  1.00 33.44           H  
ATOM   2184 HD23 LEU A 140     -29.965 -30.089 -11.518  1.00 33.44           H  
ATOM   2185  N   VAL A 141     -33.575 -26.144 -10.847  1.00 34.72           N  
ATOM   2186  H   VAL A 141     -33.984 -26.414  -9.963  1.00 34.72           H  
ATOM   2187  CA  VAL A 141     -34.424 -25.570 -11.901  1.00 34.72           C  
ATOM   2188  HA  VAL A 141     -34.274 -26.160 -12.805  1.00 34.72           H  
ATOM   2189  C   VAL A 141     -33.962 -24.151 -12.257  1.00 34.72           C  
ATOM   2190  CB  VAL A 141     -35.916 -25.688 -11.559  1.00 34.72           C  
ATOM   2191  HB  VAL A 141     -36.103 -25.244 -10.582  1.00 34.72           H  
ATOM   2192  O   VAL A 141     -33.788 -23.875 -13.436  1.00 34.72           O  
ATOM   2193  CG1 VAL A 141     -36.797 -24.989 -12.600  1.00 34.72           C  
ATOM   2194 HG11 VAL A 141     -37.848 -25.156 -12.365  1.00 34.72           H  
ATOM   2195 HG12 VAL A 141     -36.616 -23.914 -12.590  1.00 34.72           H  
ATOM   2196 HG13 VAL A 141     -36.588 -25.377 -13.597  1.00 34.72           H  
ATOM   2197  CG2 VAL A 141     -36.337 -27.167 -11.549  1.00 34.72           C  
ATOM   2198 HG21 VAL A 141     -36.270 -27.584 -12.554  1.00 34.72           H  
ATOM   2199 HG22 VAL A 141     -37.365 -27.251 -11.197  1.00 34.72           H  
ATOM   2200 HG23 VAL A 141     -35.700 -27.758 -10.891  1.00 34.72           H  
ATOM   2201  N   LYS A 142     -33.623 -23.273 -11.300  1.00 32.58           N  
ATOM   2202  H   LYS A 142     -33.757 -23.530 -10.332  1.00 32.58           H  
ATOM   2203  CA  LYS A 142     -33.097 -21.928 -11.612  1.00 32.58           C  
ATOM   2204  HA  LYS A 142     -33.743 -21.480 -12.367  1.00 32.58           H  
ATOM   2205  C   LYS A 142     -31.716 -21.952 -12.261  1.00 32.58           C  
ATOM   2206  CB  LYS A 142     -33.084 -20.997 -10.387  1.00 32.58           C  
ATOM   2207  HB2 LYS A 142     -32.740 -21.533  -9.502  1.00 32.58           H  
ATOM   2208  HB3 LYS A 142     -32.370 -20.196 -10.576  1.00 32.58           H  
ATOM   2209  O   LYS A 142     -31.509 -21.211 -13.207  1.00 32.58           O  
ATOM   2210  CG  LYS A 142     -34.452 -20.341 -10.144  1.00 32.58           C  
ATOM   2211  HG2 LYS A 142     -35.197 -21.109  -9.936  1.00 32.58           H  
ATOM   2212  HG3 LYS A 142     -34.746 -19.800 -11.043  1.00 32.58           H  
ATOM   2213  CD  LYS A 142     -34.388 -19.357  -8.966  1.00 32.58           C  
ATOM   2214  HD2 LYS A 142     -33.550 -18.676  -9.114  1.00 32.58           H  
ATOM   2215  HD3 LYS A 142     -34.230 -19.919  -8.045  1.00 32.58           H  
ATOM   2216  CE  LYS A 142     -35.685 -18.543  -8.871  1.00 32.58           C  
ATOM   2217  HE2 LYS A 142     -35.823 -18.002  -9.807  1.00 32.58           H  
ATOM   2218  HE3 LYS A 142     -36.521 -19.233  -8.760  1.00 32.58           H  
ATOM   2219  NZ  LYS A 142     -35.656 -17.587  -7.732  1.00 32.58           N  
ATOM   2220  HZ1 LYS A 142     -35.545 -18.075  -6.855  1.00 32.58           H  
ATOM   2221  HZ2 LYS A 142     -36.514 -17.056  -7.691  1.00 32.58           H  
ATOM   2222  HZ3 LYS A 142     -34.892 -16.935  -7.834  1.00 32.58           H  
ATOM   2223  N   THR A 143     -30.781 -22.794 -11.830  1.00 34.85           N  
ATOM   2224  H   THR A 143     -31.006 -23.399 -11.053  1.00 34.85           H  
ATOM   2225  CA  THR A 143     -29.445 -22.888 -12.445  1.00 34.85           C  
ATOM   2226  HA  THR A 143     -29.158 -21.890 -12.776  1.00 34.85           H  
ATOM   2227  C   THR A 143     -29.434 -23.750 -13.696  1.00 34.85           C  
ATOM   2228  CB  THR A 143     -28.319 -23.363 -11.512  1.00 34.85           C  
ATOM   2229  HB  THR A 143     -27.436 -23.547 -12.123  1.00 34.85           H  
ATOM   2230  O   THR A 143     -28.639 -23.475 -14.569  1.00 34.85           O  
ATOM   2231  CG2 THR A 143     -27.925 -22.323 -10.473  1.00 34.85           C  
ATOM   2232 HG21 THR A 143     -27.107 -22.709  -9.865  1.00 34.85           H  
ATOM   2233 HG22 THR A 143     -27.596 -21.410 -10.970  1.00 34.85           H  
ATOM   2234 HG23 THR A 143     -28.775 -22.098  -9.829  1.00 34.85           H  
ATOM   2235  OG1 THR A 143     -28.629 -24.556 -10.847  1.00 34.85           O  
ATOM   2236  HG1 THR A 143     -29.379 -24.390 -10.272  1.00 34.85           H  
ATOM   2237  N   PHE A 144     -30.305 -24.733 -13.882  1.00 28.54           N  
ATOM   2238  H   PHE A 144     -30.936 -24.972 -13.130  1.00 28.54           H  
ATOM   2239  CA  PHE A 144     -30.382 -25.510 -15.125  1.00 28.54           C  
ATOM   2240  HA  PHE A 144     -29.368 -25.640 -15.506  1.00 28.54           H  
ATOM   2241  C   PHE A 144     -31.165 -24.741 -16.193  1.00 28.54           C  
ATOM   2242  CB  PHE A 144     -30.950 -26.914 -14.862  1.00 28.54           C  
ATOM   2243  HB2 PHE A 144     -30.801 -27.170 -13.812  1.00 28.54           H  
ATOM   2244  HB3 PHE A 144     -32.020 -26.944 -15.071  1.00 28.54           H  
ATOM   2245  O   PHE A 144     -30.793 -24.797 -17.362  1.00 28.54           O  
ATOM   2246  CG  PHE A 144     -30.239 -28.058 -15.533  1.00 28.54           C  
ATOM   2247  CD1 PHE A 144     -30.662 -28.542 -16.780  1.00 28.54           C  
ATOM   2248  HD1 PHE A 144     -31.475 -28.057 -17.299  1.00 28.54           H  
ATOM   2249  CD2 PHE A 144     -29.200 -28.707 -14.836  1.00 28.54           C  
ATOM   2250  HD2 PHE A 144     -28.886 -28.344 -13.868  1.00 28.54           H  
ATOM   2251  CE1 PHE A 144     -30.055 -29.689 -17.321  1.00 28.54           C  
ATOM   2252  HE1 PHE A 144     -30.411 -30.091 -18.258  1.00 28.54           H  
ATOM   2253  CE2 PHE A 144     -28.593 -29.851 -15.377  1.00 28.54           C  
ATOM   2254  HE2 PHE A 144     -27.823 -30.364 -14.821  1.00 28.54           H  
ATOM   2255  CZ  PHE A 144     -29.027 -30.346 -16.618  1.00 28.54           C  
ATOM   2256  HZ  PHE A 144     -28.597 -31.253 -17.015  1.00 28.54           H  
ATOM   2257  N   VAL A 145     -32.175 -23.953 -15.807  1.00 34.35           N  
ATOM   2258  H   VAL A 145     -32.479 -23.982 -14.844  1.00 34.35           H  
ATOM   2259  CA  VAL A 145     -32.886 -23.044 -16.720  1.00 34.35           C  
ATOM   2260  HA  VAL A 145     -33.000 -23.550 -17.679  1.00 34.35           H  
ATOM   2261  C   VAL A 145     -32.049 -21.790 -17.005  1.00 34.35           C  
ATOM   2262  CB  VAL A 145     -34.314 -22.737 -16.219  1.00 34.35           C  
ATOM   2263  HB  VAL A 145     -34.257 -22.282 -15.231  1.00 34.35           H  
ATOM   2264  O   VAL A 145     -31.896 -21.460 -18.173  1.00 34.35           O  
ATOM   2265  CG1 VAL A 145     -35.080 -21.766 -17.119  1.00 34.35           C  
ATOM   2266 HG11 VAL A 145     -35.229 -22.210 -18.103  1.00 34.35           H  
ATOM   2267 HG12 VAL A 145     -34.538 -20.826 -17.222  1.00 34.35           H  
ATOM   2268 HG13 VAL A 145     -36.054 -21.550 -16.680  1.00 34.35           H  
ATOM   2269  CG2 VAL A 145     -35.160 -24.024 -16.171  1.00 34.35           C  
ATOM   2270 HG21 VAL A 145     -36.134 -23.804 -15.734  1.00 34.35           H  
ATOM   2271 HG22 VAL A 145     -35.301 -24.418 -17.177  1.00 34.35           H  
ATOM   2272 HG23 VAL A 145     -34.678 -24.793 -15.567  1.00 34.35           H  
ATOM   2273  N   SER A 146     -31.402 -21.156 -16.015  1.00 33.68           N  
ATOM   2274  H   SER A 146     -31.579 -21.420 -15.056  1.00 33.68           H  
ATOM   2275  CA  SER A 146     -30.489 -20.017 -16.260  1.00 33.68           C  
ATOM   2276  HA  SER A 146     -30.983 -19.319 -16.936  1.00 33.68           H  
ATOM   2277  C   SER A 146     -29.205 -20.486 -16.948  1.00 33.68           C  
ATOM   2278  CB  SER A 146     -30.180 -19.247 -14.968  1.00 33.68           C  
ATOM   2279  HB2 SER A 146     -29.457 -19.803 -14.371  1.00 33.68           H  
ATOM   2280  HB3 SER A 146     -31.103 -19.157 -14.395  1.00 33.68           H  
ATOM   2281  O   SER A 146     -28.916 -20.058 -18.050  1.00 33.68           O  
ATOM   2282  OG  SER A 146     -29.717 -17.924 -15.158  1.00 33.68           O  
ATOM   2283  HG  SER A 146     -29.151 -17.793 -15.923  1.00 33.68           H  
ATOM   2284  N   CYS A 147     -28.481 -21.477 -16.420  1.00 32.35           N  
ATOM   2285  H   CYS A 147     -28.775 -21.900 -15.551  1.00 32.35           H  
ATOM   2286  CA  CYS A 147     -27.190 -21.884 -16.985  1.00 32.35           C  
ATOM   2287  HA  CYS A 147     -26.631 -20.973 -17.198  1.00 32.35           H  
ATOM   2288  C   CYS A 147     -27.328 -22.629 -18.315  1.00 32.35           C  
ATOM   2289  CB  CYS A 147     -26.375 -22.693 -15.960  1.00 32.35           C  
ATOM   2290  HB2 CYS A 147     -26.758 -23.712 -15.908  1.00 32.35           H  
ATOM   2291  HB3 CYS A 147     -26.468 -22.217 -14.983  1.00 32.35           H  
ATOM   2292  O   CYS A 147     -26.477 -22.432 -19.168  1.00 32.35           O  
ATOM   2293  SG  CYS A 147     -24.617 -22.781 -16.381  1.00 32.35           S  
ATOM   2294  HG  CYS A 147     -24.200 -23.310 -15.228  1.00 32.35           H  
ATOM   2295  N   ARG A 148     -28.358 -23.452 -18.573  1.00 33.86           N  
ATOM   2296  H   ARG A 148     -29.079 -23.578 -17.877  1.00 33.86           H  
ATOM   2297  CA  ARG A 148     -28.424 -24.219 -19.837  1.00 33.86           C  
ATOM   2298  HA  ARG A 148     -27.408 -24.301 -20.222  1.00 33.86           H  
ATOM   2299  C   ARG A 148     -29.175 -23.498 -20.945  1.00 33.86           C  
ATOM   2300  CB  ARG A 148     -28.916 -25.650 -19.584  1.00 33.86           C  
ATOM   2301  HB2 ARG A 148     -29.997 -25.710 -19.710  1.00 33.86           H  
ATOM   2302  HB3 ARG A 148     -28.680 -25.906 -18.551  1.00 33.86           H  
ATOM   2303  O   ARG A 148     -28.789 -23.663 -22.095  1.00 33.86           O  
ATOM   2304  CG  ARG A 148     -28.223 -26.672 -20.501  1.00 33.86           C  
ATOM   2305  HG2 ARG A 148     -27.175 -26.403 -20.628  1.00 33.86           H  
ATOM   2306  HG3 ARG A 148     -28.709 -26.687 -21.476  1.00 33.86           H  
ATOM   2307  CD  ARG A 148     -28.282 -28.056 -19.845  1.00 33.86           C  
ATOM   2308  HD2 ARG A 148     -29.323 -28.373 -19.795  1.00 33.86           H  
ATOM   2309  HD3 ARG A 148     -27.907 -27.967 -18.825  1.00 33.86           H  
ATOM   2310  NE  ARG A 148     -27.499 -29.057 -20.597  1.00 33.86           N  
ATOM   2311  HE  ARG A 148     -27.619 -29.050 -21.600  1.00 33.86           H  
ATOM   2312  NH1 ARG A 148     -26.424 -30.054 -18.818  1.00 33.86           N  
ATOM   2313 HH11 ARG A 148     -25.771 -30.737 -18.461  1.00 33.86           H  
ATOM   2314 HH12 ARG A 148     -26.899 -29.424 -18.187  1.00 33.86           H  
ATOM   2315  NH2 ARG A 148     -26.082 -30.815 -20.884  1.00 33.86           N  
ATOM   2316 HH21 ARG A 148     -26.248 -30.782 -21.880  1.00 33.86           H  
ATOM   2317 HH22 ARG A 148     -25.453 -31.508 -20.504  1.00 33.86           H  
ATOM   2318  CZ  ARG A 148     -26.674 -29.963 -20.095  1.00 33.86           C  
ATOM   2319  N   ILE A 149     -30.160 -22.654 -20.630  1.00 37.07           N  
ATOM   2320  H   ILE A 149     -30.429 -22.524 -19.666  1.00 37.07           H  
ATOM   2321  CA  ILE A 149     -30.752 -21.783 -21.651  1.00 37.07           C  
ATOM   2322  HA  ILE A 149     -30.808 -22.347 -22.582  1.00 37.07           H  
ATOM   2323  C   ILE A 149     -29.812 -20.612 -21.930  1.00 37.07           C  
ATOM   2324  CB  ILE A 149     -32.200 -21.359 -21.330  1.00 37.07           C  
ATOM   2325  HB  ILE A 149     -32.201 -20.721 -20.446  1.00 37.07           H  
ATOM   2326  O   ILE A 149     -29.578 -20.351 -23.100  1.00 37.07           O  
ATOM   2327  CG1 ILE A 149     -33.057 -22.623 -21.069  1.00 37.07           C  
ATOM   2328 HG12 ILE A 149     -32.971 -23.305 -21.915  1.00 37.07           H  
ATOM   2329 HG13 ILE A 149     -32.676 -23.135 -20.185  1.00 37.07           H  
ATOM   2330  CG2 ILE A 149     -32.782 -20.525 -22.487  1.00 37.07           C  
ATOM   2331 HG21 ILE A 149     -32.171 -19.640 -22.664  1.00 37.07           H  
ATOM   2332 HG22 ILE A 149     -33.783 -20.173 -22.236  1.00 37.07           H  
ATOM   2333 HG23 ILE A 149     -32.823 -21.119 -23.399  1.00 37.07           H  
ATOM   2334  CD1 ILE A 149     -34.541 -22.342 -20.822  1.00 37.07           C  
ATOM   2335 HD11 ILE A 149     -34.647 -21.503 -20.134  1.00 37.07           H  
ATOM   2336 HD12 ILE A 149     -35.037 -22.099 -21.761  1.00 37.07           H  
ATOM   2337 HD13 ILE A 149     -35.014 -23.228 -20.399  1.00 37.07           H  
ATOM   2338  N   GLU A 150     -29.162 -19.990 -20.936  1.00 37.49           N  
ATOM   2339  H   GLU A 150     -29.379 -20.179 -19.968  1.00 37.49           H  
ATOM   2340  CA  GLU A 150     -28.211 -18.906 -21.224  1.00 37.49           C  
ATOM   2341  HA  GLU A 150     -28.674 -18.240 -21.952  1.00 37.49           H  
ATOM   2342  C   GLU A 150     -26.928 -19.415 -21.871  1.00 37.49           C  
ATOM   2343  CB  GLU A 150     -27.856 -18.037 -20.012  1.00 37.49           C  
ATOM   2344  HB2 GLU A 150     -27.112 -17.304 -20.324  1.00 37.49           H  
ATOM   2345  HB3 GLU A 150     -27.388 -18.650 -19.242  1.00 37.49           H  
ATOM   2346  O   GLU A 150     -26.462 -18.758 -22.784  1.00 37.49           O  
ATOM   2347  CG  GLU A 150     -29.071 -17.262 -19.485  1.00 37.49           C  
ATOM   2348  HG2 GLU A 150     -29.897 -17.949 -19.301  1.00 37.49           H  
ATOM   2349  HG3 GLU A 150     -29.393 -16.564 -20.258  1.00 37.49           H  
ATOM   2350  CD  GLU A 150     -28.760 -16.508 -18.186  1.00 37.49           C  
ATOM   2351  OE1 GLU A 150     -29.138 -15.321 -18.110  1.00 37.49           O  
ATOM   2352  OE2 GLU A 150     -28.195 -17.140 -17.259  1.00 37.49           O  
ATOM   2353  N   THR A 151     -26.362 -20.576 -21.513  1.00 37.48           N  
ATOM   2354  H   THR A 151     -26.728 -21.082 -20.719  1.00 37.48           H  
ATOM   2355  CA  THR A 151     -25.143 -21.061 -22.200  1.00 37.48           C  
ATOM   2356  HA  THR A 151     -24.511 -20.196 -22.403  1.00 37.48           H  
ATOM   2357  C   THR A 151     -25.421 -21.703 -23.554  1.00 37.48           C  
ATOM   2358  CB  THR A 151     -24.276 -22.017 -21.378  1.00 37.48           C  
ATOM   2359  HB  THR A 151     -23.425 -22.311 -21.993  1.00 37.48           H  
ATOM   2360  O   THR A 151     -24.588 -21.577 -24.449  1.00 37.48           O  
ATOM   2361  CG2 THR A 151     -23.718 -21.362 -20.115  1.00 37.48           C  
ATOM   2362 HG21 THR A 151     -23.006 -20.586 -20.395  1.00 37.48           H  
ATOM   2363 HG22 THR A 151     -24.511 -20.904 -19.524  1.00 37.48           H  
ATOM   2364 HG23 THR A 151     -23.205 -22.110 -19.510  1.00 37.48           H  
ATOM   2365  OG1 THR A 151     -24.980 -23.186 -21.052  1.00 37.48           O  
ATOM   2366  HG1 THR A 151     -25.513 -22.949 -20.289  1.00 37.48           H  
ATOM   2367  N   PHE A 152     -26.576 -22.344 -23.761  1.00 35.28           N  
ATOM   2368  H   PHE A 152     -27.225 -22.461 -22.997  1.00 35.28           H  
ATOM   2369  CA  PHE A 152     -26.941 -22.870 -25.079  1.00 35.28           C  
ATOM   2370  HA  PHE A 152     -26.045 -23.293 -25.534  1.00 35.28           H  
ATOM   2371  C   PHE A 152     -27.419 -21.746 -26.000  1.00 35.28           C  
ATOM   2372  CB  PHE A 152     -27.954 -24.011 -24.940  1.00 35.28           C  
ATOM   2373  HB2 PHE A 152     -28.957 -23.604 -24.808  1.00 35.28           H  
ATOM   2374  HB3 PHE A 152     -27.699 -24.582 -24.048  1.00 35.28           H  
ATOM   2375  O   PHE A 152     -27.005 -21.715 -27.156  1.00 35.28           O  
ATOM   2376  CG  PHE A 152     -27.940 -25.012 -26.074  1.00 35.28           C  
ATOM   2377  CD1 PHE A 152     -28.895 -24.954 -27.104  1.00 35.28           C  
ATOM   2378  HD1 PHE A 152     -29.633 -24.166 -27.117  1.00 35.28           H  
ATOM   2379  CD2 PHE A 152     -26.985 -26.046 -26.062  1.00 35.28           C  
ATOM   2380  HD2 PHE A 152     -26.251 -26.091 -25.270  1.00 35.28           H  
ATOM   2381  CE1 PHE A 152     -28.895 -25.933 -28.114  1.00 35.28           C  
ATOM   2382  HE1 PHE A 152     -29.631 -25.892 -28.903  1.00 35.28           H  
ATOM   2383  CE2 PHE A 152     -26.978 -27.016 -27.078  1.00 35.28           C  
ATOM   2384  HE2 PHE A 152     -26.237 -27.803 -27.074  1.00 35.28           H  
ATOM   2385  CZ  PHE A 152     -27.933 -26.958 -28.107  1.00 35.28           C  
ATOM   2386  HZ  PHE A 152     -27.930 -27.700 -28.892  1.00 35.28           H  
ATOM   2387  N   ALA A 153     -28.163 -20.760 -25.477  1.00 38.66           N  
ATOM   2388  H   ALA A 153     -28.492 -20.828 -24.525  1.00 38.66           H  
ATOM   2389  CA  ALA A 153     -28.438 -19.519 -26.191  1.00 38.66           C  
ATOM   2390  HA  ALA A 153     -28.859 -19.777 -27.163  1.00 38.66           H  
ATOM   2391  C   ALA A 153     -27.137 -18.761 -26.450  1.00 38.66           C  
ATOM   2392  CB  ALA A 153     -29.467 -18.647 -25.464  1.00 38.66           C  
ATOM   2393  HB1 ALA A 153     -30.386 -19.209 -25.299  1.00 38.66           H  
ATOM   2394  HB2 ALA A 153     -29.699 -17.775 -26.075  1.00 38.66           H  
ATOM   2395  HB3 ALA A 153     -29.066 -18.303 -24.510  1.00 38.66           H  
ATOM   2396  O   ALA A 153     -26.886 -18.456 -27.594  1.00 38.66           O  
ATOM   2397  N   LEU A 154     -26.238 -18.547 -25.486  1.00 42.39           N  
ATOM   2398  H   LEU A 154     -26.484 -18.783 -24.535  1.00 42.39           H  
ATOM   2399  CA  LEU A 154     -24.956 -17.865 -25.722  1.00 42.39           C  
ATOM   2400  HA  LEU A 154     -25.164 -16.927 -26.237  1.00 42.39           H  
ATOM   2401  C   LEU A 154     -24.015 -18.649 -26.633  1.00 42.39           C  
ATOM   2402  CB  LEU A 154     -24.226 -17.543 -24.402  1.00 42.39           C  
ATOM   2403  HB2 LEU A 154     -23.170 -17.369 -24.609  1.00 42.39           H  
ATOM   2404  HB3 LEU A 154     -24.262 -18.417 -23.751  1.00 42.39           H  
ATOM   2405  O   LEU A 154     -23.192 -18.019 -27.274  1.00 42.39           O  
ATOM   2406  CG  LEU A 154     -24.776 -16.298 -23.681  1.00 42.39           C  
ATOM   2407  HG  LEU A 154     -25.861 -16.261 -23.769  1.00 42.39           H  
ATOM   2408  CD1 LEU A 154     -24.398 -16.305 -22.200  1.00 42.39           C  
ATOM   2409 HD11 LEU A 154     -24.815 -17.185 -21.709  1.00 42.39           H  
ATOM   2410 HD12 LEU A 154     -24.816 -15.425 -21.712  1.00 42.39           H  
ATOM   2411 HD13 LEU A 154     -23.315 -16.308 -22.078  1.00 42.39           H  
ATOM   2412  CD2 LEU A 154     -24.171 -15.030 -24.295  1.00 42.39           C  
ATOM   2413 HD21 LEU A 154     -23.088 -15.022 -24.173  1.00 42.39           H  
ATOM   2414 HD22 LEU A 154     -24.592 -14.157 -23.797  1.00 42.39           H  
ATOM   2415 HD23 LEU A 154     -24.424 -14.970 -25.354  1.00 42.39           H  
ATOM   2416  N   SER A 155     -24.102 -19.975 -26.723  1.00 42.54           N  
ATOM   2417  H   SER A 155     -24.735 -20.453 -26.098  1.00 42.54           H  
ATOM   2418  CA  SER A 155     -23.264 -20.780 -27.622  1.00 42.54           C  
ATOM   2419  HA  SER A 155     -22.260 -20.357 -27.648  1.00 42.54           H  
ATOM   2420  C   SER A 155     -23.798 -20.774 -29.054  1.00 42.54           C  
ATOM   2421  CB  SER A 155     -23.144 -22.205 -27.084  1.00 42.54           C  
ATOM   2422  HB2 SER A 155     -22.679 -22.181 -26.098  1.00 42.54           H  
ATOM   2423  HB3 SER A 155     -24.137 -22.647 -27.002  1.00 42.54           H  
ATOM   2424  O   SER A 155     -23.038 -20.492 -29.982  1.00 42.54           O  
ATOM   2425  OG  SER A 155     -22.353 -22.988 -27.952  1.00 42.54           O  
ATOM   2426  HG  SER A 155     -22.346 -23.894 -27.636  1.00 42.54           H  
ATOM   2427  N   LEU A 156     -25.107 -20.990 -29.249  1.00 39.19           N  
ATOM   2428  H   LEU A 156     -25.693 -21.201 -28.454  1.00 39.19           H  
ATOM   2429  CA  LEU A 156     -25.748 -20.863 -30.562  1.00 39.19           C  
ATOM   2430  HA  LEU A 156     -25.156 -21.407 -31.297  1.00 39.19           H  
ATOM   2431  C   LEU A 156     -25.762 -19.415 -31.026  1.00 39.19           C  
ATOM   2432  CB  LEU A 156     -27.175 -21.439 -30.541  1.00 39.19           C  
ATOM   2433  HB2 LEU A 156     -27.554 -21.454 -29.519  1.00 39.19           H  
ATOM   2434  HB3 LEU A 156     -27.844 -20.782 -31.096  1.00 39.19           H  
ATOM   2435  O   LEU A 156     -25.443 -19.168 -32.174  1.00 39.19           O  
ATOM   2436  CG  LEU A 156     -27.234 -22.845 -31.164  1.00 39.19           C  
ATOM   2437  HG  LEU A 156     -26.246 -23.304 -31.158  1.00 39.19           H  
ATOM   2438  CD1 LEU A 156     -28.161 -23.744 -30.360  1.00 39.19           C  
ATOM   2439 HD11 LEU A 156     -27.769 -23.816 -29.345  1.00 39.19           H  
ATOM   2440 HD12 LEU A 156     -28.186 -24.739 -30.803  1.00 39.19           H  
ATOM   2441 HD13 LEU A 156     -29.166 -23.324 -30.333  1.00 39.19           H  
ATOM   2442  CD2 LEU A 156     -27.747 -22.778 -32.603  1.00 39.19           C  
ATOM   2443 HD21 LEU A 156     -28.761 -22.378 -32.626  1.00 39.19           H  
ATOM   2444 HD22 LEU A 156     -27.093 -22.134 -33.191  1.00 39.19           H  
ATOM   2445 HD23 LEU A 156     -27.744 -23.776 -33.041  1.00 39.19           H  
ATOM   2446  N   VAL A 157     -26.037 -18.457 -30.143  1.00 42.08           N  
ATOM   2447  H   VAL A 157     -26.319 -18.734 -29.213  1.00 42.08           H  
ATOM   2448  CA  VAL A 157     -25.919 -17.026 -30.425  1.00 42.08           C  
ATOM   2449  HA  VAL A 157     -26.448 -16.832 -31.358  1.00 42.08           H  
ATOM   2450  C   VAL A 157     -24.451 -16.710 -30.688  1.00 42.08           C  
ATOM   2451  CB  VAL A 157     -26.581 -16.135 -29.349  1.00 42.08           C  
ATOM   2452  HB  VAL A 157     -26.126 -16.351 -28.382  1.00 42.08           H  
ATOM   2453  O   VAL A 157     -24.180 -16.256 -31.776  1.00 42.08           O  
ATOM   2454  CG1 VAL A 157     -26.416 -14.629 -29.560  1.00 42.08           C  
ATOM   2455 HG11 VAL A 157     -25.368 -14.371 -29.715  1.00 42.08           H  
ATOM   2456 HG12 VAL A 157     -27.015 -14.298 -30.408  1.00 42.08           H  
ATOM   2457 HG13 VAL A 157     -26.768 -14.102 -28.673  1.00 42.08           H  
ATOM   2458  CG2 VAL A 157     -28.105 -16.374 -29.309  1.00 42.08           C  
ATOM   2459 HG21 VAL A 157     -28.533 -15.863 -28.446  1.00 42.08           H  
ATOM   2460 HG22 VAL A 157     -28.570 -15.993 -30.218  1.00 42.08           H  
ATOM   2461 HG23 VAL A 157     -28.344 -17.435 -29.239  1.00 42.08           H  
ATOM   2462  N   LYS A 158     -23.449 -17.048 -29.863  1.00 38.79           N  
ATOM   2463  H   LYS A 158     -23.649 -17.484 -28.975  1.00 38.79           H  
ATOM   2464  CA  LYS A 158     -22.040 -16.741 -30.218  1.00 38.79           C  
ATOM   2465  HA  LYS A 158     -21.964 -15.666 -30.379  1.00 38.79           H  
ATOM   2466  C   LYS A 158     -21.591 -17.353 -31.546  1.00 38.79           C  
ATOM   2467  CB  LYS A 158     -21.037 -17.123 -29.118  1.00 38.79           C  
ATOM   2468  HB2 LYS A 158     -21.268 -18.109 -28.713  1.00 38.79           H  
ATOM   2469  HB3 LYS A 158     -20.045 -17.196 -29.565  1.00 38.79           H  
ATOM   2470  O   LYS A 158     -20.850 -16.691 -32.259  1.00 38.79           O  
ATOM   2471  CG  LYS A 158     -20.954 -16.049 -28.022  1.00 38.79           C  
ATOM   2472  HG2 LYS A 158     -20.554 -15.136 -28.464  1.00 38.79           H  
ATOM   2473  HG3 LYS A 158     -21.946 -15.830 -27.628  1.00 38.79           H  
ATOM   2474  CD  LYS A 158     -20.037 -16.498 -26.878  1.00 38.79           C  
ATOM   2475  HD2 LYS A 158     -20.494 -17.347 -26.370  1.00 38.79           H  
ATOM   2476  HD3 LYS A 158     -19.073 -16.798 -27.289  1.00 38.79           H  
ATOM   2477  CE  LYS A 158     -19.840 -15.336 -25.898  1.00 38.79           C  
ATOM   2478  HE2 LYS A 158     -20.817 -15.035 -25.520  1.00 38.79           H  
ATOM   2479  HE3 LYS A 158     -19.424 -14.490 -26.444  1.00 38.79           H  
ATOM   2480  NZ  LYS A 158     -18.947 -15.705 -24.772  1.00 38.79           N  
ATOM   2481  HZ1 LYS A 158     -18.034 -15.963 -25.119  1.00 38.79           H  
ATOM   2482  HZ2 LYS A 158     -19.334 -16.480 -24.253  1.00 38.79           H  
ATOM   2483  HZ3 LYS A 158     -18.837 -14.921 -24.145  1.00 38.79           H  
ATOM   2484  N   THR A 159     -22.050 -18.545 -31.927  1.00 39.29           N  
ATOM   2485  H   THR A 159     -22.661 -19.051 -31.302  1.00 39.29           H  
ATOM   2486  CA  THR A 159     -21.665 -19.162 -33.213  1.00 39.29           C  
ATOM   2487  HA  THR A 159     -20.645 -18.852 -33.441  1.00 39.29           H  
ATOM   2488  C   THR A 159     -22.494 -18.671 -34.410  1.00 39.29           C  
ATOM   2489  CB  THR A 159     -21.626 -20.695 -33.135  1.00 39.29           C  
ATOM   2490  HB  THR A 159     -21.556 -21.094 -34.148  1.00 39.29           H  
ATOM   2491  O   THR A 159     -21.915 -18.403 -35.461  1.00 39.29           O  
ATOM   2492  CG2 THR A 159     -20.414 -21.192 -32.347  1.00 39.29           C  
ATOM   2493 HG21 THR A 159     -19.498 -20.853 -32.830  1.00 39.29           H  
ATOM   2494 HG22 THR A 159     -20.446 -20.814 -31.325  1.00 39.29           H  
ATOM   2495 HG23 THR A 159     -20.418 -22.282 -32.327  1.00 39.29           H  
ATOM   2496  OG1 THR A 159     -22.778 -21.219 -32.521  1.00 39.29           O  
ATOM   2497  HG1 THR A 159     -22.740 -21.025 -31.582  1.00 39.29           H  
ATOM   2498  N   PHE A 160     -23.807 -18.441 -34.279  1.00 34.03           N  
ATOM   2499  H   PHE A 160     -24.258 -18.694 -33.412  1.00 34.03           H  
ATOM   2500  CA  PHE A 160     -24.632 -17.831 -35.341  1.00 34.03           C  
ATOM   2501  HA  PHE A 160     -24.347 -18.277 -36.294  1.00 34.03           H  
ATOM   2502  C   PHE A 160     -24.392 -16.322 -35.490  1.00 34.03           C  
ATOM   2503  CB  PHE A 160     -26.137 -18.095 -35.131  1.00 34.03           C  
ATOM   2504  HB2 PHE A 160     -26.678 -17.170 -35.331  1.00 34.03           H  
ATOM   2505  HB3 PHE A 160     -26.378 -18.331 -34.095  1.00 34.03           H  
ATOM   2506  O   PHE A 160     -24.428 -15.798 -36.603  1.00 34.03           O  
ATOM   2507  CG  PHE A 160     -26.722 -19.159 -36.034  1.00 34.03           C  
ATOM   2508  CD1 PHE A 160     -27.526 -18.763 -37.119  1.00 34.03           C  
ATOM   2509  HD1 PHE A 160     -27.726 -17.715 -37.287  1.00 34.03           H  
ATOM   2510  CD2 PHE A 160     -26.474 -20.525 -35.806  1.00 34.03           C  
ATOM   2511  HD2 PHE A 160     -25.856 -20.828 -34.974  1.00 34.03           H  
ATOM   2512  CE1 PHE A 160     -28.083 -19.726 -37.975  1.00 34.03           C  
ATOM   2513  HE1 PHE A 160     -28.724 -19.421 -38.790  1.00 34.03           H  
ATOM   2514  CE2 PHE A 160     -27.028 -21.490 -36.668  1.00 34.03           C  
ATOM   2515  HE2 PHE A 160     -26.839 -22.539 -36.492  1.00 34.03           H  
ATOM   2516  CZ  PHE A 160     -27.831 -21.091 -37.752  1.00 34.03           C  
ATOM   2517  HZ  PHE A 160     -28.264 -21.837 -38.402  1.00 34.03           H  
ATOM   2518  N   VAL A 161     -24.116 -15.622 -34.389  1.00 41.67           N  
ATOM   2519  H   VAL A 161     -24.130 -16.119 -33.509  1.00 41.67           H  
ATOM   2520  CA  VAL A 161     -23.802 -14.187 -34.342  1.00 41.67           C  
ATOM   2521  HA  VAL A 161     -24.452 -13.688 -35.061  1.00 41.67           H  
ATOM   2522  C   VAL A 161     -22.380 -13.935 -34.829  1.00 41.67           C  
ATOM   2523  CB  VAL A 161     -24.108 -13.570 -32.956  1.00 41.67           C  
ATOM   2524  HB  VAL A 161     -23.526 -14.092 -32.196  1.00 41.67           H  
ATOM   2525  O   VAL A 161     -22.189 -13.066 -35.671  1.00 41.67           O  
ATOM   2526  CG1 VAL A 161     -23.687 -12.111 -32.759  1.00 41.67           C  
ATOM   2527 HG11 VAL A 161     -24.237 -11.430 -33.408  1.00 41.67           H  
ATOM   2528 HG12 VAL A 161     -22.621 -11.997 -32.956  1.00 41.67           H  
ATOM   2529 HG13 VAL A 161     -23.869 -11.818 -31.725  1.00 41.67           H  
ATOM   2530  CG2 VAL A 161     -25.618 -13.711 -32.673  1.00 41.67           C  
ATOM   2531 HG21 VAL A 161     -25.936 -12.984 -31.925  1.00 41.67           H  
ATOM   2532 HG22 VAL A 161     -26.195 -13.577 -33.588  1.00 41.67           H  
ATOM   2533 HG23 VAL A 161     -25.866 -14.716 -32.332  1.00 41.67           H  
ATOM   2534  N   SER A 162     -21.393 -14.755 -34.465  1.00 39.08           N  
ATOM   2535  H   SER A 162     -21.544 -15.464 -33.762  1.00 39.08           H  
ATOM   2536  CA  SER A 162     -20.048 -14.600 -35.040  1.00 39.08           C  
ATOM   2537  HA  SER A 162     -19.761 -13.552 -34.953  1.00 39.08           H  
ATOM   2538  C   SER A 162     -20.000 -14.941 -36.540  1.00 39.08           C  
ATOM   2539  CB  SER A 162     -19.037 -15.405 -34.224  1.00 39.08           C  
ATOM   2540  HB2 SER A 162     -19.284 -16.465 -34.283  1.00 39.08           H  
ATOM   2541  HB3 SER A 162     -19.091 -15.084 -33.184  1.00 39.08           H  
ATOM   2542  O   SER A 162     -19.273 -14.292 -37.278  1.00 39.08           O  
ATOM   2543  OG  SER A 162     -17.715 -15.221 -34.674  1.00 39.08           O  
ATOM   2544  HG  SER A 162     -17.584 -14.328 -35.000  1.00 39.08           H  
ATOM   2545  N   CYS A 163     -20.819 -15.879 -37.040  1.00 32.75           N  
ATOM   2546  H   CYS A 163     -21.365 -16.435 -36.397  1.00 32.75           H  
ATOM   2547  CA  CYS A 163     -20.741 -16.305 -38.447  1.00 32.75           C  
ATOM   2548  HA  CYS A 163     -19.726 -16.122 -38.799  1.00 32.75           H  
ATOM   2549  C   CYS A 163     -21.662 -15.528 -39.415  1.00 32.75           C  
ATOM   2550  CB  CYS A 163     -20.963 -17.824 -38.480  1.00 32.75           C  
ATOM   2551  HB2 CYS A 163     -22.019 -18.053 -38.340  1.00 32.75           H  
ATOM   2552  HB3 CYS A 163     -20.401 -18.283 -37.667  1.00 32.75           H  
ATOM   2553  O   CYS A 163     -21.379 -15.453 -40.611  1.00 32.75           O  
ATOM   2554  SG  CYS A 163     -20.371 -18.530 -40.045  1.00 32.75           S  
ATOM   2555  HG  CYS A 163     -19.146 -17.999 -40.012  1.00 32.75           H  
ATOM   2556  N   ARG A 164     -22.761 -14.927 -38.935  1.00 34.90           N  
ATOM   2557  H   ARG A 164     -22.984 -15.071 -37.961  1.00 34.90           H  
ATOM   2558  CA  ARG A 164     -23.737 -14.226 -39.797  1.00 34.90           C  
ATOM   2559  HA  ARG A 164     -23.311 -14.131 -40.796  1.00 34.90           H  
ATOM   2560  C   ARG A 164     -24.016 -12.786 -39.379  1.00 34.90           C  
ATOM   2561  CB  ARG A 164     -25.017 -15.078 -39.890  1.00 34.90           C  
ATOM   2562  HB2 ARG A 164     -24.800 -16.081 -39.523  1.00 34.90           H  
ATOM   2563  HB3 ARG A 164     -25.793 -14.656 -39.251  1.00 34.90           H  
ATOM   2564  O   ARG A 164     -24.433 -11.996 -40.221  1.00 34.90           O  
ATOM   2565  CG  ARG A 164     -25.537 -15.209 -41.329  1.00 34.90           C  
ATOM   2566  HG2 ARG A 164     -24.715 -15.498 -41.984  1.00 34.90           H  
ATOM   2567  HG3 ARG A 164     -25.944 -14.254 -41.662  1.00 34.90           H  
ATOM   2568  CD  ARG A 164     -26.617 -16.298 -41.384  1.00 34.90           C  
ATOM   2569  HD2 ARG A 164     -27.449 -15.999 -40.745  1.00 34.90           H  
ATOM   2570  HD3 ARG A 164     -26.188 -17.219 -40.991  1.00 34.90           H  
ATOM   2571  NE  ARG A 164     -27.109 -16.528 -42.757  1.00 34.90           N  
ATOM   2572  HE  ARG A 164     -26.914 -15.802 -43.431  1.00 34.90           H  
ATOM   2573  NH1 ARG A 164     -28.068 -18.584 -42.387  1.00 34.90           N  
ATOM   2574 HH11 ARG A 164     -27.734 -18.551 -41.434  1.00 34.90           H  
ATOM   2575 HH12 ARG A 164     -28.571 -19.391 -42.727  1.00 34.90           H  
ATOM   2576  NH2 ARG A 164     -28.188 -17.663 -44.415  1.00 34.90           N  
ATOM   2577 HH21 ARG A 164     -28.701 -18.472 -44.734  1.00 34.90           H  
ATOM   2578 HH22 ARG A 164     -27.984 -16.912 -45.059  1.00 34.90           H  
ATOM   2579  CZ  ARG A 164     -27.783 -17.586 -43.178  1.00 34.90           C  
ATOM   2580  N   ILE A 165     -23.764 -12.424 -38.119  1.00 41.79           N  
ATOM   2581  H   ILE A 165     -23.352 -13.091 -37.482  1.00 41.79           H  
ATOM   2582  CA  ILE A 165     -23.958 -11.051 -37.642  1.00 41.79           C  
ATOM   2583  HA  ILE A 165     -24.724 -10.592 -38.269  1.00 41.79           H  
ATOM   2584  C   ILE A 165     -22.721 -10.189 -37.888  1.00 41.79           C  
ATOM   2585  CB  ILE A 165     -24.534 -10.994 -36.206  1.00 41.79           C  
ATOM   2586  HB  ILE A 165     -23.865 -11.516 -35.521  1.00 41.79           H  
ATOM   2587  O   ILE A 165     -22.911  -9.008 -38.093  1.00 41.79           O  
ATOM   2588  CG1 ILE A 165     -25.910 -11.704 -36.207  1.00 41.79           C  
ATOM   2589 HG12 ILE A 165     -26.484 -11.352 -37.064  1.00 41.79           H  
ATOM   2590 HG13 ILE A 165     -25.771 -12.775 -36.350  1.00 41.79           H  
ATOM   2591  CG2 ILE A 165     -24.648  -9.565 -35.656  1.00 41.79           C  
ATOM   2592 HG21 ILE A 165     -25.348  -8.996 -36.270  1.00 41.79           H  
ATOM   2593 HG22 ILE A 165     -23.671  -9.081 -35.648  1.00 41.79           H  
ATOM   2594 HG23 ILE A 165     -25.002  -9.564 -34.625  1.00 41.79           H  
ATOM   2595  CD1 ILE A 165     -26.792 -11.483 -34.973  1.00 41.79           C  
ATOM   2596 HD11 ILE A 165     -26.221 -11.484 -34.045  1.00 41.79           H  
ATOM   2597 HD12 ILE A 165     -27.568 -12.248 -34.938  1.00 41.79           H  
ATOM   2598 HD13 ILE A 165     -27.282 -10.512 -35.056  1.00 41.79           H  
ATOM   2599  N   GLU A 166     -21.497 -10.698 -38.048  1.00 39.74           N  
ATOM   2600  H   GLU A 166     -21.294 -11.653 -37.792  1.00 39.74           H  
ATOM   2601  CA  GLU A 166     -20.402  -9.812 -38.501  1.00 39.74           C  
ATOM   2602  HA  GLU A 166     -20.340  -8.956 -37.829  1.00 39.74           H  
ATOM   2603  C   GLU A 166     -20.672  -9.225 -39.897  1.00 39.74           C  
ATOM   2604  CB  GLU A 166     -19.050 -10.531 -38.459  1.00 39.74           C  
ATOM   2605  HB2 GLU A 166     -18.345  -9.975 -39.077  1.00 39.74           H  
ATOM   2606  HB3 GLU A 166     -19.154 -11.539 -38.859  1.00 39.74           H  
ATOM   2607  O   GLU A 166     -20.543  -8.022 -40.110  1.00 39.74           O  
ATOM   2608  CG  GLU A 166     -18.510 -10.569 -37.022  1.00 39.74           C  
ATOM   2609  HG2 GLU A 166     -18.493  -9.552 -36.630  1.00 39.74           H  
ATOM   2610  HG3 GLU A 166     -19.193 -11.155 -36.407  1.00 39.74           H  
ATOM   2611  CD  GLU A 166     -17.099 -11.164 -36.918  1.00 39.74           C  
ATOM   2612  OE1 GLU A 166     -16.570 -11.151 -35.784  1.00 39.74           O  
ATOM   2613  OE2 GLU A 166     -16.568 -11.633 -37.950  1.00 39.74           O  
ATOM   2614  N   THR A 167     -21.166 -10.034 -40.834  1.00 36.43           N  
ATOM   2615  H   THR A 167     -21.293 -11.011 -40.612  1.00 36.43           H  
ATOM   2616  CA  THR A 167     -21.477  -9.585 -42.201  1.00 36.43           C  
ATOM   2617  HA  THR A 167     -20.718  -8.865 -42.509  1.00 36.43           H  
ATOM   2618  C   THR A 167     -22.819  -8.856 -42.303  1.00 36.43           C  
ATOM   2619  CB  THR A 167     -21.413 -10.768 -43.176  1.00 36.43           C  
ATOM   2620  HB  THR A 167     -21.829 -10.471 -44.138  1.00 36.43           H  
ATOM   2621  O   THR A 167     -22.930  -7.880 -43.047  1.00 36.43           O  
ATOM   2622  CG2 THR A 167     -19.973 -11.237 -43.385  1.00 36.43           C  
ATOM   2623 HG21 THR A 167     -19.374 -10.413 -43.773  1.00 36.43           H  
ATOM   2624 HG22 THR A 167     -19.538 -11.575 -42.444  1.00 36.43           H  
ATOM   2625 HG23 THR A 167     -19.951 -12.053 -44.107  1.00 36.43           H  
ATOM   2626  OG1 THR A 167     -22.128 -11.875 -42.670  1.00 36.43           O  
ATOM   2627  HG1 THR A 167     -21.548 -12.637 -42.735  1.00 36.43           H  
ATOM   2628  N   PHE A 168     -23.829  -9.261 -41.524  1.00 35.77           N  
ATOM   2629  H   PHE A 168     -23.710 -10.107 -40.986  1.00 35.77           H  
ATOM   2630  CA  PHE A 168     -25.139  -8.602 -41.513  1.00 35.77           C  
ATOM   2631  HA  PHE A 168     -25.351  -8.264 -42.527  1.00 35.77           H  
ATOM   2632  C   PHE A 168     -25.171  -7.352 -40.621  1.00 35.77           C  
ATOM   2633  CB  PHE A 168     -26.225  -9.621 -41.147  1.00 35.77           C  
ATOM   2634  HB2 PHE A 168     -25.988 -10.567 -41.634  1.00 35.77           H  
ATOM   2635  HB3 PHE A 168     -26.215  -9.792 -40.071  1.00 35.77           H  
ATOM   2636  O   PHE A 168     -25.788  -6.369 -41.009  1.00 35.77           O  
ATOM   2637  CG  PHE A 168     -27.623  -9.247 -41.599  1.00 35.77           C  
ATOM   2638  CD1 PHE A 168     -28.576  -8.778 -40.676  1.00 35.77           C  
ATOM   2639  HD1 PHE A 168     -28.307  -8.645 -39.638  1.00 35.77           H  
ATOM   2640  CD2 PHE A 168     -27.987  -9.422 -42.948  1.00 35.77           C  
ATOM   2641  HD2 PHE A 168     -27.258  -9.778 -43.661  1.00 35.77           H  
ATOM   2642  CE1 PHE A 168     -29.890  -8.510 -41.099  1.00 35.77           C  
ATOM   2643  HE1 PHE A 168     -30.627  -8.172 -40.386  1.00 35.77           H  
ATOM   2644  CE2 PHE A 168     -29.293  -9.124 -43.375  1.00 35.77           C  
ATOM   2645  HE2 PHE A 168     -29.564  -9.241 -44.414  1.00 35.77           H  
ATOM   2646  CZ  PHE A 168     -30.246  -8.666 -42.450  1.00 35.77           C  
ATOM   2647  HZ  PHE A 168     -31.250  -8.436 -42.774  1.00 35.77           H  
ATOM   2648  N   ALA A 169     -24.456  -7.309 -39.492  1.00 38.87           N  
ATOM   2649  H   ALA A 169     -23.922  -8.120 -39.214  1.00 38.87           H  
ATOM   2650  CA  ALA A 169     -24.297  -6.098 -38.682  1.00 38.87           C  
ATOM   2651  HA  ALA A 169     -25.282  -5.647 -38.559  1.00 38.87           H  
ATOM   2652  C   ALA A 169     -23.419  -5.067 -39.382  1.00 38.87           C  
ATOM   2653  CB  ALA A 169     -23.751  -6.375 -37.277  1.00 38.87           C  
ATOM   2654  HB1 ALA A 169     -22.716  -6.714 -37.322  1.00 38.87           H  
ATOM   2655  HB2 ALA A 169     -23.773  -5.455 -36.694  1.00 38.87           H  
ATOM   2656  HB3 ALA A 169     -24.381  -7.108 -36.773  1.00 38.87           H  
ATOM   2657  O   ALA A 169     -23.752  -3.898 -39.318  1.00 38.87           O  
ATOM   2658  N   LEU A 170     -22.382  -5.430 -40.144  1.00 41.57           N  
ATOM   2659  H   LEU A 170     -22.054  -6.386 -40.136  1.00 41.57           H  
ATOM   2660  CA  LEU A 170     -21.674  -4.426 -40.956  1.00 41.57           C  
ATOM   2661  HA  LEU A 170     -21.344  -3.628 -40.292  1.00 41.57           H  
ATOM   2662  C   LEU A 170     -22.589  -3.751 -41.996  1.00 41.57           C  
ATOM   2663  CB  LEU A 170     -20.442  -5.069 -41.616  1.00 41.57           C  
ATOM   2664  HB2 LEU A 170     -20.678  -6.098 -41.886  1.00 41.57           H  
ATOM   2665  HB3 LEU A 170     -20.205  -4.541 -42.539  1.00 41.57           H  
ATOM   2666  O   LEU A 170     -22.380  -2.586 -42.333  1.00 41.57           O  
ATOM   2667  CG  LEU A 170     -19.203  -5.032 -40.702  1.00 41.57           C  
ATOM   2668  HG  LEU A 170     -19.485  -5.299 -39.683  1.00 41.57           H  
ATOM   2669  CD1 LEU A 170     -18.138  -6.012 -41.190  1.00 41.57           C  
ATOM   2670 HD11 LEU A 170     -18.537  -7.027 -41.199  1.00 41.57           H  
ATOM   2671 HD12 LEU A 170     -17.810  -5.751 -42.196  1.00 41.57           H  
ATOM   2672 HD13 LEU A 170     -17.285  -5.993 -40.512  1.00 41.57           H  
ATOM   2673  CD2 LEU A 170     -18.564  -3.637 -40.710  1.00 41.57           C  
ATOM   2674 HD21 LEU A 170     -19.270  -2.895 -40.336  1.00 41.57           H  
ATOM   2675 HD22 LEU A 170     -18.249  -3.370 -41.719  1.00 41.57           H  
ATOM   2676 HD23 LEU A 170     -17.695  -3.638 -40.052  1.00 41.57           H  
ATOM   2677  N   SER A 171     -23.623  -4.450 -42.472  1.00 41.05           N  
ATOM   2678  H   SER A 171     -23.725  -5.403 -42.155  1.00 41.05           H  
ATOM   2679  CA  SER A 171     -24.625  -3.920 -43.405  1.00 41.05           C  
ATOM   2680  HA  SER A 171     -24.140  -3.220 -44.085  1.00 41.05           H  
ATOM   2681  C   SER A 171     -25.755  -3.157 -42.697  1.00 41.05           C  
ATOM   2682  CB  SER A 171     -25.168  -5.085 -44.239  1.00 41.05           C  
ATOM   2683  HB2 SER A 171     -24.372  -5.480 -44.870  1.00 41.05           H  
ATOM   2684  HB3 SER A 171     -25.508  -5.879 -43.575  1.00 41.05           H  
ATOM   2685  O   SER A 171     -26.109  -2.053 -43.123  1.00 41.05           O  
ATOM   2686  OG  SER A 171     -26.256  -4.683 -45.043  1.00 41.05           O  
ATOM   2687  HG  SER A 171     -25.994  -3.949 -45.603  1.00 41.05           H  
ATOM   2688  N   LEU A 172     -26.286  -3.699 -41.595  1.00 37.91           N  
ATOM   2689  H   LEU A 172     -25.985  -4.624 -41.325  1.00 37.91           H  
ATOM   2690  CA  LEU A 172     -27.383  -3.094 -40.843  1.00 37.91           C  
ATOM   2691  HA  LEU A 172     -28.078  -2.678 -41.573  1.00 37.91           H  
ATOM   2692  C   LEU A 172     -26.906  -1.940 -39.964  1.00 37.91           C  
ATOM   2693  CB  LEU A 172     -28.146  -4.139 -40.003  1.00 37.91           C  
ATOM   2694  HB2 LEU A 172     -27.883  -4.010 -38.953  1.00 37.91           H  
ATOM   2695  HB3 LEU A 172     -27.852  -5.150 -40.283  1.00 37.91           H  
ATOM   2696  O   LEU A 172     -27.575  -0.929 -39.898  1.00 37.91           O  
ATOM   2697  CG  LEU A 172     -29.672  -3.992 -40.180  1.00 37.91           C  
ATOM   2698  HG  LEU A 172     -29.923  -2.983 -40.510  1.00 37.91           H  
ATOM   2699  CD1 LEU A 172     -30.171  -4.997 -41.215  1.00 37.91           C  
ATOM   2700 HD11 LEU A 172     -29.976  -6.006 -40.853  1.00 37.91           H  
ATOM   2701 HD12 LEU A 172     -31.241  -4.864 -41.376  1.00 37.91           H  
ATOM   2702 HD13 LEU A 172     -29.647  -4.844 -42.158  1.00 37.91           H  
ATOM   2703  CD2 LEU A 172     -30.417  -4.240 -38.871  1.00 37.91           C  
ATOM   2704 HD21 LEU A 172     -31.491  -4.147 -39.036  1.00 37.91           H  
ATOM   2705 HD22 LEU A 172     -30.190  -5.235 -38.489  1.00 37.91           H  
ATOM   2706 HD23 LEU A 172     -30.116  -3.492 -38.137  1.00 37.91           H  
ATOM   2707  N   VAL A 173     -25.731  -2.022 -39.340  1.00 38.15           N  
ATOM   2708  H   VAL A 173     -25.195  -2.874 -39.425  1.00 38.15           H  
ATOM   2709  CA  VAL A 173     -25.153  -0.918 -38.556  1.00 38.15           C  
ATOM   2710  HA  VAL A 173     -25.910  -0.555 -37.861  1.00 38.15           H  
ATOM   2711  C   VAL A 173     -24.813   0.243 -39.485  1.00 38.15           C  
ATOM   2712  CB  VAL A 173     -23.936  -1.370 -37.720  1.00 38.15           C  
ATOM   2713  HB  VAL A 173     -23.169  -1.768 -38.384  1.00 38.15           H  
ATOM   2714  O   VAL A 173     -25.167   1.370 -39.170  1.00 38.15           O  
ATOM   2715  CG1 VAL A 173     -23.279  -0.236 -36.931  1.00 38.15           C  
ATOM   2716 HG11 VAL A 173     -23.983   0.170 -36.206  1.00 38.15           H  
ATOM   2717 HG12 VAL A 173     -22.943   0.557 -37.599  1.00 38.15           H  
ATOM   2718 HG13 VAL A 173     -22.410  -0.618 -36.395  1.00 38.15           H  
ATOM   2719  CG2 VAL A 173     -24.354  -2.430 -36.686  1.00 38.15           C  
ATOM   2720 HG21 VAL A 173     -23.469  -2.813 -36.176  1.00 38.15           H  
ATOM   2721 HG22 VAL A 173     -25.025  -1.990 -35.949  1.00 38.15           H  
ATOM   2722 HG23 VAL A 173     -24.869  -3.265 -37.161  1.00 38.15           H  
ATOM   2723  N   LYS A 174     -24.258   0.004 -40.683  1.00 36.29           N  
ATOM   2724  H   LYS A 174     -23.996  -0.942 -40.920  1.00 36.29           H  
ATOM   2725  CA  LYS A 174     -24.043   1.090 -41.659  1.00 36.29           C  
ATOM   2726  HA  LYS A 174     -23.456   1.874 -41.181  1.00 36.29           H  
ATOM   2727  C   LYS A 174     -25.338   1.787 -42.083  1.00 36.29           C  
ATOM   2728  CB  LYS A 174     -23.289   0.584 -42.898  1.00 36.29           C  
ATOM   2729  HB2 LYS A 174     -23.558   1.209 -43.750  1.00 36.29           H  
ATOM   2730  HB3 LYS A 174     -23.584  -0.439 -43.130  1.00 36.29           H  
ATOM   2731  O   LYS A 174     -25.339   3.002 -42.241  1.00 36.29           O  
ATOM   2732  CG  LYS A 174     -21.772   0.689 -42.705  1.00 36.29           C  
ATOM   2733  HG2 LYS A 174     -21.462   0.056 -41.874  1.00 36.29           H  
ATOM   2734  HG3 LYS A 174     -21.517   1.724 -42.474  1.00 36.29           H  
ATOM   2735  CD  LYS A 174     -21.032   0.266 -43.979  1.00 36.29           C  
ATOM   2736  HD2 LYS A 174     -21.199  -0.798 -44.148  1.00 36.29           H  
ATOM   2737  HD3 LYS A 174     -21.422   0.830 -44.826  1.00 36.29           H  
ATOM   2738  CE  LYS A 174     -19.536   0.549 -43.822  1.00 36.29           C  
ATOM   2739  HE2 LYS A 174     -19.174   0.008 -42.947  1.00 36.29           H  
ATOM   2740  HE3 LYS A 174     -19.403   1.614 -43.631  1.00 36.29           H  
ATOM   2741  NZ  LYS A 174     -18.774   0.144 -45.028  1.00 36.29           N  
ATOM   2742  HZ1 LYS A 174     -18.887  -0.846 -45.195  1.00 36.29           H  
ATOM   2743  HZ2 LYS A 174     -17.791   0.339 -44.901  1.00 36.29           H  
ATOM   2744  HZ3 LYS A 174     -19.101   0.653 -45.836  1.00 36.29           H  
ATOM   2745  N   THR A 175     -26.433   1.049 -42.255  1.00 36.36           N  
ATOM   2746  H   THR A 175     -26.380   0.055 -42.083  1.00 36.36           H  
ATOM   2747  CA  THR A 175     -27.717   1.616 -42.706  1.00 36.36           C  
ATOM   2748  HA  THR A 175     -27.516   2.463 -43.363  1.00 36.36           H  
ATOM   2749  C   THR A 175     -28.563   2.184 -41.559  1.00 36.36           C  
ATOM   2750  CB  THR A 175     -28.510   0.591 -43.533  1.00 36.36           C  
ATOM   2751  HB  THR A 175     -29.533   0.946 -43.656  1.00 36.36           H  
ATOM   2752  O   THR A 175     -29.211   3.214 -41.724  1.00 36.36           O  
ATOM   2753  CG2 THR A 175     -27.895   0.382 -44.917  1.00 36.36           C  
ATOM   2754 HG21 THR A 175     -27.909   1.323 -45.466  1.00 36.36           H  
ATOM   2755 HG22 THR A 175     -26.866   0.033 -44.830  1.00 36.36           H  
ATOM   2756 HG23 THR A 175     -28.482  -0.353 -45.467  1.00 36.36           H  
ATOM   2757  OG1 THR A 175     -28.527  -0.671 -42.913  1.00 36.36           O  
ATOM   2758  HG1 THR A 175     -27.718  -1.131 -43.147  1.00 36.36           H  
ATOM   2759  N   PHE A 176     -28.509   1.585 -40.370  1.00 31.57           N  
ATOM   2760  H   PHE A 176     -27.990   0.720 -40.309  1.00 31.57           H  
ATOM   2761  CA  PHE A 176     -29.295   1.967 -39.193  1.00 31.57           C  
ATOM   2762  HA  PHE A 176     -30.266   2.326 -39.535  1.00 31.57           H  
ATOM   2763  C   PHE A 176     -28.645   3.109 -38.398  1.00 31.57           C  
ATOM   2764  CB  PHE A 176     -29.538   0.715 -38.333  1.00 31.57           C  
ATOM   2765  HB2 PHE A 176     -28.664   0.517 -37.712  1.00 31.57           H  
ATOM   2766  HB3 PHE A 176     -29.673  -0.139 -38.997  1.00 31.57           H  
ATOM   2767  O   PHE A 176     -29.354   4.002 -37.937  1.00 31.57           O  
ATOM   2768  CG  PHE A 176     -30.783   0.754 -37.479  1.00 31.57           C  
ATOM   2769  CD1 PHE A 176     -30.734   1.197 -36.145  1.00 31.57           C  
ATOM   2770  HD1 PHE A 176     -29.803   1.544 -35.721  1.00 31.57           H  
ATOM   2771  CD2 PHE A 176     -32.001   0.302 -38.023  1.00 31.57           C  
ATOM   2772  HD2 PHE A 176     -32.041  -0.042 -39.046  1.00 31.57           H  
ATOM   2773  CE1 PHE A 176     -31.900   1.181 -35.359  1.00 31.57           C  
ATOM   2774  HE1 PHE A 176     -31.861   1.513 -34.332  1.00 31.57           H  
ATOM   2775  CE2 PHE A 176     -33.167   0.297 -37.240  1.00 31.57           C  
ATOM   2776  HE2 PHE A 176     -34.100  -0.049 -37.661  1.00 31.57           H  
ATOM   2777  CZ  PHE A 176     -33.116   0.737 -35.907  1.00 31.57           C  
ATOM   2778  HZ  PHE A 176     -34.009   0.730 -35.300  1.00 31.57           H  
ATOM   2779  N   VAL A 177     -27.307   3.154 -38.311  1.00 35.85           N  
ATOM   2780  H   VAL A 177     -26.766   2.395 -38.701  1.00 35.85           H  
ATOM   2781  CA  VAL A 177     -26.565   4.291 -37.725  1.00 35.85           C  
ATOM   2782  HA  VAL A 177     -27.018   4.547 -36.767  1.00 35.85           H  
ATOM   2783  C   VAL A 177     -26.689   5.532 -38.611  1.00 35.85           C  
ATOM   2784  CB  VAL A 177     -25.089   3.921 -37.462  1.00 35.85           C  
ATOM   2785  HB  VAL A 177     -24.628   3.591 -38.393  1.00 35.85           H  
ATOM   2786  O   VAL A 177     -26.830   6.632 -38.087  1.00 35.85           O  
ATOM   2787  CG1 VAL A 177     -24.234   5.072 -36.935  1.00 35.85           C  
ATOM   2788 HG11 VAL A 177     -23.206   4.737 -36.791  1.00 35.85           H  
ATOM   2789 HG12 VAL A 177     -24.224   5.900 -37.643  1.00 35.85           H  
ATOM   2790 HG13 VAL A 177     -24.635   5.405 -35.978  1.00 35.85           H  
ATOM   2791  CG2 VAL A 177     -25.006   2.815 -36.399  1.00 35.85           C  
ATOM   2792 HG21 VAL A 177     -25.426   3.170 -35.458  1.00 35.85           H  
ATOM   2793 HG22 VAL A 177     -25.560   1.931 -36.714  1.00 35.85           H  
ATOM   2794 HG23 VAL A 177     -23.963   2.542 -36.237  1.00 35.85           H  
ATOM   2795  N   SER A 178     -26.752   5.366 -39.937  1.00 36.48           N  
ATOM   2796  H   SER A 178     -26.602   4.445 -40.324  1.00 36.48           H  
ATOM   2797  CA  SER A 178     -27.040   6.477 -40.854  1.00 36.48           C  
ATOM   2798  HA  SER A 178     -26.355   7.297 -40.635  1.00 36.48           H  
ATOM   2799  C   SER A 178     -28.469   7.012 -40.701  1.00 36.48           C  
ATOM   2800  CB  SER A 178     -26.804   6.036 -42.300  1.00 36.48           C  
ATOM   2801  HB2 SER A 178     -25.832   5.548 -42.373  1.00 36.48           H  
ATOM   2802  HB3 SER A 178     -27.575   5.324 -42.596  1.00 36.48           H  
ATOM   2803  O   SER A 178     -28.680   8.206 -40.848  1.00 36.48           O  
ATOM   2804  OG  SER A 178     -26.812   7.137 -43.186  1.00 36.48           O  
ATOM   2805  HG  SER A 178     -27.410   7.822 -42.879  1.00 36.48           H  
ATOM   2806  N   CYS A 179     -29.451   6.156 -40.390  1.00 31.17           N  
ATOM   2807  H   CYS A 179     -29.224   5.176 -40.304  1.00 31.17           H  
ATOM   2808  CA  CYS A 179     -30.864   6.544 -40.374  1.00 31.17           C  
ATOM   2809  HA  CYS A 179     -31.008   7.342 -41.103  1.00 31.17           H  
ATOM   2810  C   CYS A 179     -31.331   7.117 -39.020  1.00 31.17           C  
ATOM   2811  CB  CYS A 179     -31.679   5.329 -40.843  1.00 31.17           C  
ATOM   2812  HB2 CYS A 179     -31.646   4.544 -40.089  1.00 31.17           H  
ATOM   2813  HB3 CYS A 179     -31.242   4.945 -41.765  1.00 31.17           H  
ATOM   2814  O   CYS A 179     -32.023   8.131 -38.996  1.00 31.17           O  
ATOM   2815  SG  CYS A 179     -33.403   5.790 -41.174  1.00 31.17           S  
ATOM   2816  HG  CYS A 179     -33.144   6.890 -41.887  1.00 31.17           H  
ATOM   2817  N   GLN A 180     -30.935   6.524 -37.886  1.00 33.26           N  
ATOM   2818  H   GLN A 180     -30.351   5.701 -37.947  1.00 33.26           H  
ATOM   2819  CA  GLN A 180     -31.403   6.958 -36.557  1.00 33.26           C  
ATOM   2820  HA  GLN A 180     -32.454   7.236 -36.634  1.00 33.26           H  
ATOM   2821  C   GLN A 180     -30.671   8.199 -36.025  1.00 33.26           C  
ATOM   2822  CB  GLN A 180     -31.305   5.790 -35.563  1.00 33.26           C  
ATOM   2823  HB2 GLN A 180     -31.301   6.174 -34.543  1.00 33.26           H  
ATOM   2824  HB3 GLN A 180     -30.358   5.273 -35.715  1.00 33.26           H  
ATOM   2825  O   GLN A 180     -31.303   9.039 -35.380  1.00 33.26           O  
ATOM   2826  CG  GLN A 180     -32.460   4.786 -35.720  1.00 33.26           C  
ATOM   2827  HG2 GLN A 180     -32.156   3.850 -35.252  1.00 33.26           H  
ATOM   2828  HG3 GLN A 180     -32.637   4.586 -36.777  1.00 33.26           H  
ATOM   2829  CD  GLN A 180     -33.764   5.215 -35.043  1.00 33.26           C  
ATOM   2830  NE2 GLN A 180     -34.899   4.736 -35.502  1.00 33.26           N  
ATOM   2831 HE21 GLN A 180     -34.914   4.147 -36.322  1.00 33.26           H  
ATOM   2832 HE22 GLN A 180     -35.730   5.064 -35.030  1.00 33.26           H  
ATOM   2833  OE1 GLN A 180     -33.799   5.949 -34.071  1.00 33.26           O  
ATOM   2834  N   ILE A 181     -29.372   8.359 -36.323  1.00 35.90           N  
ATOM   2835  H   ILE A 181     -28.905   7.658 -36.880  1.00 35.90           H  
ATOM   2836  CA  ILE A 181     -28.610   9.551 -35.910  1.00 35.90           C  
ATOM   2837  HA  ILE A 181     -28.771   9.705 -34.843  1.00 35.90           H  
ATOM   2838  C   ILE A 181     -29.157  10.798 -36.608  1.00 35.90           C  
ATOM   2839  CB  ILE A 181     -27.088   9.364 -36.132  1.00 35.90           C  
ATOM   2840  HB  ILE A 181     -26.916   9.074 -37.168  1.00 35.90           H  
ATOM   2841  O   ILE A 181     -29.354  11.816 -35.948  1.00 35.90           O  
ATOM   2842  CG1 ILE A 181     -26.580   8.242 -35.195  1.00 35.90           C  
ATOM   2843 HG12 ILE A 181     -27.073   7.306 -35.457  1.00 35.90           H  
ATOM   2844 HG13 ILE A 181     -26.849   8.484 -34.167  1.00 35.90           H  
ATOM   2845  CG2 ILE A 181     -26.316  10.676 -35.878  1.00 35.90           C  
ATOM   2846 HG21 ILE A 181     -25.256  10.545 -36.095  1.00 35.90           H  
ATOM   2847 HG22 ILE A 181     -26.668  11.466 -36.542  1.00 35.90           H  
ATOM   2848 HG23 ILE A 181     -26.442  10.995 -34.843  1.00 35.90           H  
ATOM   2849  CD1 ILE A 181     -25.067   8.001 -35.245  1.00 35.90           C  
ATOM   2850 HD11 ILE A 181     -24.824   7.134 -34.630  1.00 35.90           H  
ATOM   2851 HD12 ILE A 181     -24.530   8.854 -34.831  1.00 35.90           H  
ATOM   2852 HD13 ILE A 181     -24.749   7.835 -36.275  1.00 35.90           H  
ATOM   2853  N   GLU A 182     -29.490  10.716 -37.899  1.00 35.11           N  
ATOM   2854  H   GLU A 182     -29.301   9.866 -38.411  1.00 35.11           H  
ATOM   2855  CA  GLU A 182     -30.076  11.844 -38.629  1.00 35.11           C  
ATOM   2856  HA  GLU A 182     -29.438  12.719 -38.502  1.00 35.11           H  
ATOM   2857  C   GLU A 182     -31.454  12.227 -38.076  1.00 35.11           C  
ATOM   2858  CB  GLU A 182     -30.157  11.527 -40.129  1.00 35.11           C  
ATOM   2859  HB2 GLU A 182     -30.812  12.262 -40.599  1.00 35.11           H  
ATOM   2860  HB3 GLU A 182     -30.587  10.536 -40.269  1.00 35.11           H  
ATOM   2861  O   GLU A 182     -31.705  13.402 -37.795  1.00 35.11           O  
ATOM   2862  CG  GLU A 182     -28.777  11.612 -40.799  1.00 35.11           C  
ATOM   2863  HG2 GLU A 182     -28.357  12.596 -40.592  1.00 35.11           H  
ATOM   2864  HG3 GLU A 182     -28.117  10.869 -40.352  1.00 35.11           H  
ATOM   2865  CD  GLU A 182     -28.828  11.402 -42.323  1.00 35.11           C  
ATOM   2866  OE1 GLU A 182     -27.792  11.683 -42.967  1.00 35.11           O  
ATOM   2867  OE2 GLU A 182     -29.894  10.998 -42.842  1.00 35.11           O  
ATOM   2868  N   THR A 183     -32.340  11.255 -37.835  1.00 33.30           N  
ATOM   2869  H   THR A 183     -32.113  10.306 -38.096  1.00 33.30           H  
ATOM   2870  CA  THR A 183     -33.701  11.545 -37.354  1.00 33.30           C  
ATOM   2871  HA  THR A 183     -34.106  12.355 -37.960  1.00 33.30           H  
ATOM   2872  C   THR A 183     -33.746  12.036 -35.905  1.00 33.30           C  
ATOM   2873  CB  THR A 183     -34.631  10.337 -37.528  1.00 33.30           C  
ATOM   2874  HB  THR A 183     -35.572  10.545 -37.019  1.00 33.30           H  
ATOM   2875  O   THR A 183     -34.529  12.934 -35.588  1.00 33.30           O  
ATOM   2876  CG2 THR A 183     -34.932  10.080 -39.005  1.00 33.30           C  
ATOM   2877 HG21 THR A 183     -35.416  10.952 -39.444  1.00 33.30           H  
ATOM   2878 HG22 THR A 183     -35.596   9.220 -39.092  1.00 33.30           H  
ATOM   2879 HG23 THR A 183     -34.011   9.867 -39.547  1.00 33.30           H  
ATOM   2880  OG1 THR A 183     -34.081   9.154 -36.994  1.00 33.30           O  
ATOM   2881  HG1 THR A 183     -33.602   9.341 -36.184  1.00 33.30           H  
ATOM   2882  N   PHE A 184     -32.897  11.501 -35.021  1.00 33.11           N  
ATOM   2883  H   PHE A 184     -32.241  10.797 -35.328  1.00 33.11           H  
ATOM   2884  CA  PHE A 184     -32.882  11.885 -33.606  1.00 33.11           C  
ATOM   2885  HA  PHE A 184     -33.913  12.016 -33.278  1.00 33.11           H  
ATOM   2886  C   PHE A 184     -32.165  13.227 -33.389  1.00 33.11           C  
ATOM   2887  CB  PHE A 184     -32.277  10.743 -32.775  1.00 33.11           C  
ATOM   2888  HB2 PHE A 184     -31.189  10.792 -32.819  1.00 33.11           H  
ATOM   2889  HB3 PHE A 184     -32.575   9.792 -33.215  1.00 33.11           H  
ATOM   2890  O   PHE A 184     -32.645  14.065 -32.621  1.00 33.11           O  
ATOM   2891  CG  PHE A 184     -32.741  10.721 -31.332  1.00 33.11           C  
ATOM   2892  CD1 PHE A 184     -31.943  11.267 -30.310  1.00 33.11           C  
ATOM   2893  HD1 PHE A 184     -30.991  11.719 -30.547  1.00 33.11           H  
ATOM   2894  CD2 PHE A 184     -33.973  10.121 -31.009  1.00 33.11           C  
ATOM   2895  HD2 PHE A 184     -34.581   9.684 -31.787  1.00 33.11           H  
ATOM   2896  CE1 PHE A 184     -32.376  11.207 -28.972  1.00 33.11           C  
ATOM   2897  HE1 PHE A 184     -31.752  11.608 -28.186  1.00 33.11           H  
ATOM   2898  CE2 PHE A 184     -34.410  10.072 -29.673  1.00 33.11           C  
ATOM   2899  HE2 PHE A 184     -35.352   9.604 -29.429  1.00 33.11           H  
ATOM   2900  CZ  PHE A 184     -33.611  10.617 -28.654  1.00 33.11           C  
ATOM   2901  HZ  PHE A 184     -33.937  10.567 -27.625  1.00 33.11           H  
ATOM   2902  N   ALA A 185     -31.085  13.489 -34.141  1.00 33.99           N  
ATOM   2903  H   ALA A 185     -30.723  12.777 -34.759  1.00 33.99           H  
ATOM   2904  CA  ALA A 185     -30.417  14.789 -34.145  1.00 33.99           C  
ATOM   2905  HA  ALA A 185     -30.151  15.045 -33.120  1.00 33.99           H  
ATOM   2906  C   ALA A 185     -31.342  15.898 -34.672  1.00 33.99           C  
ATOM   2907  CB  ALA A 185     -29.126  14.698 -34.966  1.00 33.99           C  
ATOM   2908  HB1 ALA A 185     -29.354  14.456 -36.004  1.00 33.99           H  
ATOM   2909  HB2 ALA A 185     -28.475  13.928 -34.551  1.00 33.99           H  
ATOM   2910  HB3 ALA A 185     -28.603  15.654 -34.933  1.00 33.99           H  
ATOM   2911  O   ALA A 185     -31.446  16.954 -34.050  1.00 33.99           O  
ATOM   2912  N   LEU A 186     -32.086  15.656 -35.759  1.00 35.33           N  
ATOM   2913  H   LEU A 186     -31.943  14.791 -36.261  1.00 35.33           H  
ATOM   2914  CA  LEU A 186     -33.029  16.639 -36.309  1.00 35.33           C  
ATOM   2915  HA  LEU A 186     -32.495  17.579 -36.452  1.00 35.33           H  
ATOM   2916  C   LEU A 186     -34.192  16.951 -35.358  1.00 35.33           C  
ATOM   2917  CB  LEU A 186     -33.551  16.138 -37.668  1.00 35.33           C  
ATOM   2918  HB2 LEU A 186     -33.719  15.063 -37.606  1.00 35.33           H  
ATOM   2919  HB3 LEU A 186     -34.514  16.601 -37.881  1.00 35.33           H  
ATOM   2920  O   LEU A 186     -34.644  18.097 -35.313  1.00 35.33           O  
ATOM   2921  CG  LEU A 186     -32.589  16.454 -38.827  1.00 35.33           C  
ATOM   2922  HG  LEU A 186     -31.560  16.263 -38.522  1.00 35.33           H  
ATOM   2923  CD1 LEU A 186     -32.908  15.591 -40.047  1.00 35.33           C  
ATOM   2924 HD11 LEU A 186     -32.801  14.537 -39.793  1.00 35.33           H  
ATOM   2925 HD12 LEU A 186     -32.203  15.812 -40.849  1.00 35.33           H  
ATOM   2926 HD13 LEU A 186     -33.926  15.771 -40.393  1.00 35.33           H  
ATOM   2927  CD2 LEU A 186     -32.730  17.921 -39.258  1.00 35.33           C  
ATOM   2928 HD21 LEU A 186     -33.746  18.119 -39.599  1.00 35.33           H  
ATOM   2929 HD22 LEU A 186     -32.033  18.120 -40.072  1.00 35.33           H  
ATOM   2930 HD23 LEU A 186     -32.481  18.582 -38.428  1.00 35.33           H  
ATOM   2931  N   SER A 187     -34.661  15.965 -34.588  1.00 34.23           N  
ATOM   2932  H   SER A 187     -34.273  15.041 -34.709  1.00 34.23           H  
ATOM   2933  CA  SER A 187     -35.730  16.157 -33.604  1.00 34.23           C  
ATOM   2934  HA  SER A 187     -36.564  16.667 -34.087  1.00 34.23           H  
ATOM   2935  C   SER A 187     -35.270  17.032 -32.435  1.00 34.23           C  
ATOM   2936  CB  SER A 187     -36.238  14.799 -33.114  1.00 34.23           C  
ATOM   2937  HB2 SER A 187     -35.434  14.257 -32.616  1.00 34.23           H  
ATOM   2938  HB3 SER A 187     -36.574  14.214 -33.970  1.00 34.23           H  
ATOM   2939  O   SER A 187     -35.899  18.050 -32.159  1.00 34.23           O  
ATOM   2940  OG  SER A 187     -37.321  14.967 -32.221  1.00 34.23           O  
ATOM   2941  HG  SER A 187     -37.011  15.346 -31.395  1.00 34.23           H  
ATOM   2942  N   LEU A 188     -34.150  16.693 -31.785  1.00 36.17           N  
ATOM   2943  H   LEU A 188     -33.649  15.868 -32.083  1.00 36.17           H  
ATOM   2944  CA  LEU A 188     -33.631  17.440 -30.630  1.00 36.17           C  
ATOM   2945  HA  LEU A 188     -34.440  17.559 -29.909  1.00 36.17           H  
ATOM   2946  C   LEU A 188     -33.190  18.857 -31.005  1.00 36.17           C  
ATOM   2947  CB  LEU A 188     -32.490  16.636 -29.976  1.00 36.17           C  
ATOM   2948  HB2 LEU A 188     -32.085  15.930 -30.702  1.00 36.17           H  
ATOM   2949  HB3 LEU A 188     -31.672  17.303 -29.707  1.00 36.17           H  
ATOM   2950  O   LEU A 188     -33.518  19.801 -30.283  1.00 36.17           O  
ATOM   2951  CG  LEU A 188     -32.963  15.887 -28.715  1.00 36.17           C  
ATOM   2952  HG  LEU A 188     -34.038  15.710 -28.768  1.00 36.17           H  
ATOM   2953  CD1 LEU A 188     -32.283  14.530 -28.604  1.00 36.17           C  
ATOM   2954 HD11 LEU A 188     -32.529  13.936 -29.484  1.00 36.17           H  
ATOM   2955 HD12 LEU A 188     -31.201  14.651 -28.543  1.00 36.17           H  
ATOM   2956 HD13 LEU A 188     -32.642  14.008 -27.718  1.00 36.17           H  
ATOM   2957  CD2 LEU A 188     -32.652  16.696 -27.454  1.00 36.17           C  
ATOM   2958 HD21 LEU A 188     -33.133  17.673 -27.517  1.00 36.17           H  
ATOM   2959 HD22 LEU A 188     -31.576  16.828 -27.346  1.00 36.17           H  
ATOM   2960 HD23 LEU A 188     -33.036  16.170 -26.580  1.00 36.17           H  
ATOM   2961  N   VAL A 189     -32.534  19.021 -32.160  1.00 34.33           N  
ATOM   2962  H   VAL A 189     -32.294  18.201 -32.697  1.00 34.33           H  
ATOM   2963  CA  VAL A 189     -32.094  20.330 -32.663  1.00 34.33           C  
ATOM   2964  HA  VAL A 189     -31.543  20.834 -31.870  1.00 34.33           H  
ATOM   2965  C   VAL A 189     -33.293  21.223 -32.992  1.00 34.33           C  
ATOM   2966  CB  VAL A 189     -31.133  20.161 -33.859  1.00 34.33           C  
ATOM   2967  HB  VAL A 189     -31.607  19.532 -34.613  1.00 34.33           H  
ATOM   2968  O   VAL A 189     -33.297  22.382 -32.586  1.00 34.33           O  
ATOM   2969  CG1 VAL A 189     -30.756  21.493 -34.517  1.00 34.33           C  
ATOM   2970 HG11 VAL A 189     -30.034  21.318 -35.314  1.00 34.33           H  
ATOM   2971 HG12 VAL A 189     -31.636  21.965 -34.955  1.00 34.33           H  
ATOM   2972 HG13 VAL A 189     -30.316  22.164 -33.779  1.00 34.33           H  
ATOM   2973  CG2 VAL A 189     -29.816  19.512 -33.402  1.00 34.33           C  
ATOM   2974 HG21 VAL A 189     -29.270  20.192 -32.748  1.00 34.33           H  
ATOM   2975 HG22 VAL A 189     -30.000  18.587 -32.856  1.00 34.33           H  
ATOM   2976 HG23 VAL A 189     -29.201  19.281 -34.271  1.00 34.33           H  
ATOM   2977  N   LYS A 190     -34.363  20.714 -33.622  1.00 30.95           N  
ATOM   2978  H   LYS A 190     -34.350  19.747 -33.911  1.00 30.95           H  
ATOM   2979  CA  LYS A 190     -35.560  21.533 -33.905  1.00 30.95           C  
ATOM   2980  HA  LYS A 190     -35.241  22.444 -34.412  1.00 30.95           H  
ATOM   2981  C   LYS A 190     -36.267  22.024 -32.638  1.00 30.95           C  
ATOM   2982  CB  LYS A 190     -36.533  20.780 -34.823  1.00 30.95           C  
ATOM   2983  HB2 LYS A 190     -36.572  19.727 -34.544  1.00 30.95           H  
ATOM   2984  HB3 LYS A 190     -37.532  21.198 -34.695  1.00 30.95           H  
ATOM   2985  O   LYS A 190     -36.648  23.193 -32.585  1.00 30.95           O  
ATOM   2986  CG  LYS A 190     -36.141  20.939 -36.299  1.00 30.95           C  
ATOM   2987  HG2 LYS A 190     -35.131  20.560 -36.456  1.00 30.95           H  
ATOM   2988  HG3 LYS A 190     -36.164  21.998 -36.559  1.00 30.95           H  
ATOM   2989  CD  LYS A 190     -37.118  20.178 -37.203  1.00 30.95           C  
ATOM   2990  HD2 LYS A 190     -38.136  20.495 -36.978  1.00 30.95           H  
ATOM   2991  HD3 LYS A 190     -37.022  19.112 -37.000  1.00 30.95           H  
ATOM   2992  CE  LYS A 190     -36.804  20.463 -38.675  1.00 30.95           C  
ATOM   2993  HE2 LYS A 190     -36.900  21.535 -38.851  1.00 30.95           H  
ATOM   2994  HE3 LYS A 190     -35.767  20.186 -38.865  1.00 30.95           H  
ATOM   2995  NZ  LYS A 190     -37.708  19.709 -39.578  1.00 30.95           N  
ATOM   2996  HZ1 LYS A 190     -37.486  19.902 -40.544  1.00 30.95           H  
ATOM   2997  HZ2 LYS A 190     -37.607  18.717 -39.421  1.00 30.95           H  
ATOM   2998  HZ3 LYS A 190     -38.671  19.964 -39.409  1.00 30.95           H  
ATOM   2999  N   THR A 191     -36.398  21.189 -31.605  1.00 31.14           N  
ATOM   3000  H   THR A 191     -36.145  20.218 -31.722  1.00 31.14           H  
ATOM   3001  CA  THR A 191     -36.996  21.615 -30.323  1.00 31.14           C  
ATOM   3002  HA  THR A 191     -37.898  22.185 -30.546  1.00 31.14           H  
ATOM   3003  C   THR A 191     -36.108  22.566 -29.518  1.00 31.14           C  
ATOM   3004  CB  THR A 191     -37.411  20.430 -29.430  1.00 31.14           C  
ATOM   3005  HB  THR A 191     -37.232  20.682 -28.385  1.00 31.14           H  
ATOM   3006  O   THR A 191     -36.633  23.467 -28.869  1.00 31.14           O  
ATOM   3007  CG2 THR A 191     -38.895  20.113 -29.588  1.00 31.14           C  
ATOM   3008 HG21 THR A 191     -39.492  20.973 -29.282  1.00 31.14           H  
ATOM   3009 HG22 THR A 191     -39.114  19.866 -30.626  1.00 31.14           H  
ATOM   3010 HG23 THR A 191     -39.153  19.263 -28.956  1.00 31.14           H  
ATOM   3011  OG1 THR A 191     -36.704  19.253 -29.737  1.00 31.14           O  
ATOM   3012  HG1 THR A 191     -35.762  19.433 -29.712  1.00 31.14           H  
ATOM   3013  N   PHE A 192     -34.778  22.430 -29.575  1.00 28.58           N  
ATOM   3014  H   PHE A 192     -34.380  21.662 -30.096  1.00 28.58           H  
ATOM   3015  CA  PHE A 192     -33.865  23.328 -28.850  1.00 28.58           C  
ATOM   3016  HA  PHE A 192     -34.295  23.538 -27.871  1.00 28.58           H  
ATOM   3017  C   PHE A 192     -33.689  24.694 -29.531  1.00 28.58           C  
ATOM   3018  CB  PHE A 192     -32.507  22.641 -28.627  1.00 28.58           C  
ATOM   3019  HB2 PHE A 192     -32.393  21.779 -29.284  1.00 28.58           H  
ATOM   3020  HB3 PHE A 192     -31.709  23.332 -28.898  1.00 28.58           H  
ATOM   3021  O   PHE A 192     -33.558  25.711 -28.848  1.00 28.58           O  
ATOM   3022  CG  PHE A 192     -32.289  22.215 -27.189  1.00 28.58           C  
ATOM   3023  CD1 PHE A 192     -31.560  23.049 -26.321  1.00 28.58           C  
ATOM   3024  HD1 PHE A 192     -31.145  23.975 -26.688  1.00 28.58           H  
ATOM   3025  CD2 PHE A 192     -32.832  21.008 -26.709  1.00 28.58           C  
ATOM   3026  HD2 PHE A 192     -33.391  20.367 -27.374  1.00 28.58           H  
ATOM   3027  CE1 PHE A 192     -31.364  22.675 -24.980  1.00 28.58           C  
ATOM   3028  HE1 PHE A 192     -30.788  23.306 -24.319  1.00 28.58           H  
ATOM   3029  CE2 PHE A 192     -32.640  20.636 -25.366  1.00 28.58           C  
ATOM   3030  HE2 PHE A 192     -33.050  19.707 -25.001  1.00 28.58           H  
ATOM   3031  CZ  PHE A 192     -31.905  21.468 -24.502  1.00 28.58           C  
ATOM   3032  HZ  PHE A 192     -31.751  21.172 -23.475  1.00 28.58           H  
ATOM   3033  N   VAL A 193     -33.713  24.732 -30.866  1.00 32.27           N  
ATOM   3034  H   VAL A 193     -33.779  23.855 -31.362  1.00 32.27           H  
ATOM   3035  CA  VAL A 193     -33.453  25.942 -31.664  1.00 32.27           C  
ATOM   3036  HA  VAL A 193     -32.639  26.498 -31.200  1.00 32.27           H  
ATOM   3037  C   VAL A 193     -34.656  26.894 -31.679  1.00 32.27           C  
ATOM   3038  CB  VAL A 193     -32.979  25.522 -33.072  1.00 32.27           C  
ATOM   3039  HB  VAL A 193     -33.683  24.796 -33.479  1.00 32.27           H  
ATOM   3040  O   VAL A 193     -34.468  28.108 -31.678  1.00 32.27           O  
ATOM   3041  CG1 VAL A 193     -32.858  26.664 -34.082  1.00 32.27           C  
ATOM   3042 HG11 VAL A 193     -32.082  27.356 -33.753  1.00 32.27           H  
ATOM   3043 HG12 VAL A 193     -33.806  27.192 -34.190  1.00 32.27           H  
ATOM   3044 HG13 VAL A 193     -32.577  26.264 -35.056  1.00 32.27           H  
ATOM   3045  CG2 VAL A 193     -31.575  24.896 -32.985  1.00 32.27           C  
ATOM   3046 HG21 VAL A 193     -31.293  24.494 -33.958  1.00 32.27           H  
ATOM   3047 HG22 VAL A 193     -30.845  25.648 -32.687  1.00 32.27           H  
ATOM   3048 HG23 VAL A 193     -31.544  24.089 -32.253  1.00 32.27           H  
ATOM   3049  N   SER A 194     -35.892  26.394 -31.584  1.00 29.24           N  
ATOM   3050  H   SER A 194     -36.015  25.391 -31.599  1.00 29.24           H  
ATOM   3051  CA  SER A 194     -37.084  27.259 -31.597  1.00 29.24           C  
ATOM   3052  HA  SER A 194     -36.956  27.993 -32.392  1.00 29.24           H  
ATOM   3053  C   SER A 194     -37.318  28.047 -30.296  1.00 29.24           C  
ATOM   3054  CB  SER A 194     -38.326  26.431 -31.939  1.00 29.24           C  
ATOM   3055  HB2 SER A 194     -38.115  25.793 -32.797  1.00 29.24           H  
ATOM   3056  HB3 SER A 194     -38.594  25.803 -31.090  1.00 29.24           H  
ATOM   3057  O   SER A 194     -38.118  28.977 -30.301  1.00 29.24           O  
ATOM   3058  OG  SER A 194     -39.404  27.285 -32.264  1.00 29.24           O  
ATOM   3059  HG  SER A 194     -39.412  28.023 -31.650  1.00 29.24           H  
ATOM   3060  N   CYS A 195     -36.660  27.701 -29.180  1.00 27.23           N  
ATOM   3061  H   CYS A 195     -36.005  26.934 -29.233  1.00 27.23           H  
ATOM   3062  CA  CYS A 195     -37.030  28.217 -27.853  1.00 27.23           C  
ATOM   3063  HA  CYS A 195     -38.016  28.676 -27.924  1.00 27.23           H  
ATOM   3064  C   CYS A 195     -36.102  29.322 -27.294  1.00 27.23           C  
ATOM   3065  CB  CYS A 195     -37.170  27.015 -26.902  1.00 27.23           C  
ATOM   3066  HB2 CYS A 195     -36.186  26.692 -26.564  1.00 27.23           H  
ATOM   3067  HB3 CYS A 195     -37.649  26.186 -27.422  1.00 27.23           H  
ATOM   3068  O   CYS A 195     -36.366  29.836 -26.208  1.00 27.23           O  
ATOM   3069  SG  CYS A 195     -38.203  27.461 -25.475  1.00 27.23           S  
ATOM   3070  HG  CYS A 195     -37.642  28.655 -25.260  1.00 27.23           H  
ATOM   3071  N   ARG A 196     -34.998  29.688 -27.969  1.00 31.94           N  
ATOM   3072  H   ARG A 196     -34.811  29.230 -28.849  1.00 31.94           H  
ATOM   3073  CA  ARG A 196     -33.957  30.550 -27.350  1.00 31.94           C  
ATOM   3074  HA  ARG A 196     -34.433  31.120 -26.552  1.00 31.94           H  
ATOM   3075  C   ARG A 196     -33.359  31.659 -28.226  1.00 31.94           C  
ATOM   3076  CB  ARG A 196     -32.882  29.642 -26.710  1.00 31.94           C  
ATOM   3077  HB2 ARG A 196     -33.181  28.599 -26.806  1.00 31.94           H  
ATOM   3078  HB3 ARG A 196     -31.931  29.758 -27.231  1.00 31.94           H  
ATOM   3079  O   ARG A 196     -32.513  32.405 -27.741  1.00 31.94           O  
ATOM   3080  CG  ARG A 196     -32.692  29.953 -25.216  1.00 31.94           C  
ATOM   3081  HG2 ARG A 196     -33.667  30.023 -24.735  1.00 31.94           H  
ATOM   3082  HG3 ARG A 196     -32.174  30.906 -25.109  1.00 31.94           H  
ATOM   3083  CD  ARG A 196     -31.894  28.838 -24.526  1.00 31.94           C  
ATOM   3084  HD2 ARG A 196     -30.927  28.744 -25.020  1.00 31.94           H  
ATOM   3085  HD3 ARG A 196     -32.436  27.901 -24.656  1.00 31.94           H  
ATOM   3086  NE  ARG A 196     -31.679  29.131 -23.093  1.00 31.94           N  
ATOM   3087  HE  ARG A 196     -31.405  30.079 -22.878  1.00 31.94           H  
ATOM   3088  NH1 ARG A 196     -32.243  27.077 -22.209  1.00 31.94           N  
ATOM   3089 HH11 ARG A 196     -32.385  26.478 -21.408  1.00 31.94           H  
ATOM   3090 HH12 ARG A 196     -32.497  26.754 -23.132  1.00 31.94           H  
ATOM   3091  NH2 ARG A 196     -31.561  28.711 -20.858  1.00 31.94           N  
ATOM   3092 HH21 ARG A 196     -31.706  28.090 -20.074  1.00 31.94           H  
ATOM   3093 HH22 ARG A 196     -31.285  29.669 -20.693  1.00 31.94           H  
ATOM   3094  CZ  ARG A 196     -31.828  28.306 -22.068  1.00 31.94           C  
ATOM   3095  N   ILE A 197     -33.801  31.797 -29.479  1.00 29.90           N  
ATOM   3096  H   ILE A 197     -34.530  31.176 -29.799  1.00 29.90           H  
ATOM   3097  CA  ILE A 197     -33.196  32.716 -30.463  1.00 29.90           C  
ATOM   3098  HA  ILE A 197     -32.117  32.694 -30.310  1.00 29.90           H  
ATOM   3099  C   ILE A 197     -33.565  34.198 -30.246  1.00 29.90           C  
ATOM   3100  CB  ILE A 197     -33.449  32.184 -31.900  1.00 29.90           C  
ATOM   3101  HB  ILE A 197     -34.489  31.867 -31.980  1.00 29.90           H  
ATOM   3102  O   ILE A 197     -32.767  35.063 -30.587  1.00 29.90           O  
ATOM   3103  CG1 ILE A 197     -32.528  30.957 -32.111  1.00 29.90           C  
ATOM   3104 HG12 ILE A 197     -32.739  30.211 -31.345  1.00 29.90           H  
ATOM   3105 HG13 ILE A 197     -31.491  31.270 -31.991  1.00 29.90           H  
ATOM   3106  CG2 ILE A 197     -33.197  33.238 -32.995  1.00 29.90           C  
ATOM   3107 HG21 ILE A 197     -33.848  34.100 -32.851  1.00 29.90           H  
ATOM   3108 HG22 ILE A 197     -32.158  33.568 -32.974  1.00 29.90           H  
ATOM   3109 HG23 ILE A 197     -33.434  32.838 -33.981  1.00 29.90           H  
ATOM   3110  CD1 ILE A 197     -32.651  30.267 -33.472  1.00 29.90           C  
ATOM   3111 HD11 ILE A 197     -33.665  29.894 -33.618  1.00 29.90           H  
ATOM   3112 HD12 ILE A 197     -32.383  30.944 -34.283  1.00 29.90           H  
ATOM   3113 HD13 ILE A 197     -31.940  29.441 -33.496  1.00 29.90           H  
ATOM   3114  N   GLU A 198     -34.680  34.538 -29.598  1.00 28.87           N  
ATOM   3115  H   GLU A 198     -35.363  33.829 -29.371  1.00 28.87           H  
ATOM   3116  CA  GLU A 198     -35.064  35.956 -29.433  1.00 28.87           C  
ATOM   3117  HA  GLU A 198     -34.773  36.501 -30.332  1.00 28.87           H  
ATOM   3118  C   GLU A 198     -34.350  36.693 -28.284  1.00 28.87           C  
ATOM   3119  CB  GLU A 198     -36.589  36.079 -29.325  1.00 28.87           C  
ATOM   3120  HB2 GLU A 198     -36.841  37.092 -29.012  1.00 28.87           H  
ATOM   3121  HB3 GLU A 198     -36.957  35.376 -28.578  1.00 28.87           H  
ATOM   3122  O   GLU A 198     -34.384  37.918 -28.222  1.00 28.87           O  
ATOM   3123  CG  GLU A 198     -37.249  35.815 -30.688  1.00 28.87           C  
ATOM   3124  HG2 GLU A 198     -37.052  34.785 -30.983  1.00 28.87           H  
ATOM   3125  HG3 GLU A 198     -36.791  36.471 -31.429  1.00 28.87           H  
ATOM   3126  CD  GLU A 198     -38.766  36.051 -30.678  1.00 28.87           C  
ATOM   3127  OE1 GLU A 198     -39.320  36.209 -31.788  1.00 28.87           O  
ATOM   3128  OE2 GLU A 198     -39.354  36.043 -29.573  1.00 28.87           O  
ATOM   3129  N   THR A 199     -33.649  35.993 -27.387  1.00 30.51           N  
ATOM   3130  H   THR A 199     -33.591  34.991 -27.497  1.00 30.51           H  
ATOM   3131  CA  THR A 199     -33.119  36.597 -26.145  1.00 30.51           C  
ATOM   3132  HA  THR A 199     -33.519  37.607 -26.054  1.00 30.51           H  
ATOM   3133  C   THR A 199     -31.602  36.813 -26.110  1.00 30.51           C  
ATOM   3134  CB  THR A 199     -33.619  35.839 -24.902  1.00 30.51           C  
ATOM   3135  HB  THR A 199     -32.957  36.031 -24.058  1.00 30.51           H  
ATOM   3136  O   THR A 199     -31.105  37.422 -25.167  1.00 30.51           O  
ATOM   3137  CG2 THR A 199     -35.031  36.283 -24.522  1.00 30.51           C  
ATOM   3138 HG21 THR A 199     -35.024  37.342 -24.265  1.00 30.51           H  
ATOM   3139 HG22 THR A 199     -35.718  36.129 -25.354  1.00 30.51           H  
ATOM   3140 HG23 THR A 199     -35.375  35.719 -23.655  1.00 30.51           H  
ATOM   3141  OG1 THR A 199     -33.693  34.447 -25.131  1.00 30.51           O  
ATOM   3142  HG1 THR A 199     -34.577  34.282 -25.468  1.00 30.51           H  
ATOM   3143  N   PHE A 200     -30.847  36.385 -27.130  1.00 28.63           N  
ATOM   3144  H   PHE A 200     -31.313  35.917 -27.894  1.00 28.63           H  
ATOM   3145  CA  PHE A 200     -29.369  36.425 -27.120  1.00 28.63           C  
ATOM   3146  HA  PHE A 200     -29.048  36.732 -26.125  1.00 28.63           H  
ATOM   3147  C   PHE A 200     -28.723  37.472 -28.051  1.00 28.63           C  
ATOM   3148  CB  PHE A 200     -28.818  35.002 -27.330  1.00 28.63           C  
ATOM   3149  HB2 PHE A 200     -28.090  35.003 -28.141  1.00 28.63           H  
ATOM   3150  HB3 PHE A 200     -29.618  34.329 -27.636  1.00 28.63           H  
ATOM   3151  O   PHE A 200     -27.498  37.564 -28.128  1.00 28.63           O  
ATOM   3152  CG  PHE A 200     -28.155  34.444 -26.085  1.00 28.63           C  
ATOM   3153  CD1 PHE A 200     -26.779  34.651 -25.869  1.00 28.63           C  
ATOM   3154  HD1 PHE A 200     -26.200  35.203 -26.594  1.00 28.63           H  
ATOM   3155  CD2 PHE A 200     -28.920  33.768 -25.116  1.00 28.63           C  
ATOM   3156  HD2 PHE A 200     -29.981  33.636 -25.269  1.00 28.63           H  
ATOM   3157  CE1 PHE A 200     -26.167  34.168 -24.698  1.00 28.63           C  
ATOM   3158  HE1 PHE A 200     -25.116  34.346 -24.526  1.00 28.63           H  
ATOM   3159  CE2 PHE A 200     -28.309  33.289 -23.943  1.00 28.63           C  
ATOM   3160  HE2 PHE A 200     -28.905  32.792 -23.192  1.00 28.63           H  
ATOM   3161  CZ  PHE A 200     -26.931  33.486 -23.736  1.00 28.63           C  
ATOM   3162  HZ  PHE A 200     -26.463  33.140 -22.827  1.00 28.63           H  
ATOM   3163  N   ALA A 201     -29.519  38.299 -28.731  1.00 27.72           N  
ATOM   3164  H   ALA A 201     -30.517  38.205 -28.601  1.00 27.72           H  
ATOM   3165  CA  ALA A 201     -29.067  39.207 -29.791  1.00 27.72           C  
ATOM   3166  HA  ALA A 201     -28.337  38.665 -30.393  1.00 27.72           H  
ATOM   3167  C   ALA A 201     -28.347  40.502 -29.330  1.00 27.72           C  
ATOM   3168  CB  ALA A 201     -30.272  39.495 -30.699  1.00 27.72           C  
ATOM   3169  HB1 ALA A 201     -30.711  38.561 -31.051  1.00 27.72           H  
ATOM   3170  HB2 ALA A 201     -31.025  40.062 -30.152  1.00 27.72           H  
ATOM   3171  HB3 ALA A 201     -29.953  40.076 -31.564  1.00 27.72           H  
ATOM   3172  O   ALA A 201     -28.104  41.374 -30.159  1.00 27.72           O  
ATOM   3173  N   LEU A 202     -27.984  40.670 -28.048  1.00 28.79           N  
ATOM   3174  H   LEU A 202     -28.170  39.917 -27.401  1.00 28.79           H  
ATOM   3175  CA  LEU A 202     -27.520  41.972 -27.519  1.00 28.79           C  
ATOM   3176  HA  LEU A 202     -27.283  42.617 -28.365  1.00 28.79           H  
ATOM   3177  C   LEU A 202     -26.184  41.983 -26.740  1.00 28.79           C  
ATOM   3178  CB  LEU A 202     -28.685  42.653 -26.761  1.00 28.79           C  
ATOM   3179  HB2 LEU A 202     -28.302  43.490 -26.176  1.00 28.79           H  
ATOM   3180  HB3 LEU A 202     -29.109  41.935 -26.061  1.00 28.79           H  
ATOM   3181  O   LEU A 202     -25.845  43.013 -26.164  1.00 28.79           O  
ATOM   3182  CG  LEU A 202     -29.804  43.202 -27.674  1.00 28.79           C  
ATOM   3183  HG  LEU A 202     -30.163  42.412 -28.334  1.00 28.79           H  
ATOM   3184  CD1 LEU A 202     -30.983  43.669 -26.819  1.00 28.79           C  
ATOM   3185 HD11 LEU A 202     -31.787  44.024 -27.463  1.00 28.79           H  
ATOM   3186 HD12 LEU A 202     -30.670  44.473 -26.154  1.00 28.79           H  
ATOM   3187 HD13 LEU A 202     -31.360  42.835 -26.226  1.00 28.79           H  
ATOM   3188  CD2 LEU A 202     -29.342  44.394 -28.520  1.00 28.79           C  
ATOM   3189 HD21 LEU A 202     -28.597  44.072 -29.248  1.00 28.79           H  
ATOM   3190 HD22 LEU A 202     -28.920  45.170 -27.882  1.00 28.79           H  
ATOM   3191 HD23 LEU A 202     -30.189  44.802 -29.072  1.00 28.79           H  
ATOM   3192  N   SER A 203     -25.362  40.923 -26.751  1.00 27.96           N  
ATOM   3193  H   SER A 203     -25.667  40.074 -27.207  1.00 27.96           H  
ATOM   3194  CA  SER A 203     -24.071  40.926 -26.020  1.00 27.96           C  
ATOM   3195  HA  SER A 203     -23.827  41.953 -25.752  1.00 27.96           H  
ATOM   3196  C   SER A 203     -22.855  40.449 -26.846  1.00 27.96           C  
ATOM   3197  CB  SER A 203     -24.220  40.210 -24.670  1.00 27.96           C  
ATOM   3198  HB2 SER A 203     -25.085  40.602 -24.137  1.00 27.96           H  
ATOM   3199  HB3 SER A 203     -23.328  40.395 -24.071  1.00 27.96           H  
ATOM   3200  O   SER A 203     -22.410  39.307 -26.732  1.00 27.96           O  
ATOM   3201  OG  SER A 203     -24.365  38.820 -24.855  1.00 27.96           O  
ATOM   3202  HG  SER A 203     -23.626  38.549 -25.405  1.00 27.96           H  
ATOM   3203  N   ILE A 204     -22.378  41.332 -27.736  1.00 27.31           N  
ATOM   3204  H   ILE A 204     -23.069  42.026 -27.981  1.00 27.31           H  
ATOM   3205  CA  ILE A 204     -20.993  41.871 -27.873  1.00 27.31           C  
ATOM   3206  HA  ILE A 204     -20.888  42.184 -28.911  1.00 27.31           H  
ATOM   3207  C   ILE A 204     -19.831  40.873 -27.575  1.00 27.31           C  
ATOM   3208  CB  ILE A 204     -20.919  43.147 -26.980  1.00 27.31           C  
ATOM   3209  HB  ILE A 204     -21.020  42.829 -25.942  1.00 27.31           H  
ATOM   3210  O   ILE A 204     -19.693  40.441 -26.438  1.00 27.31           O  
ATOM   3211  CG1 ILE A 204     -22.074  44.146 -27.287  1.00 27.31           C  
ATOM   3212 HG12 ILE A 204     -23.042  43.651 -27.214  1.00 27.31           H  
ATOM   3213 HG13 ILE A 204     -21.969  44.516 -28.307  1.00 27.31           H  
ATOM   3214  CG2 ILE A 204     -19.568  43.873 -27.115  1.00 27.31           C  
ATOM   3215 HG21 ILE A 204     -19.485  44.354 -28.089  1.00 27.31           H  
ATOM   3216 HG22 ILE A 204     -18.739  43.182 -26.964  1.00 27.31           H  
ATOM   3217 HG23 ILE A 204     -19.481  44.637 -26.342  1.00 27.31           H  
ATOM   3218  CD1 ILE A 204     -22.160  45.344 -26.334  1.00 27.31           C  
ATOM   3219 HD11 ILE A 204     -23.066  45.910 -26.549  1.00 27.31           H  
ATOM   3220 HD12 ILE A 204     -22.199  44.996 -25.301  1.00 27.31           H  
ATOM   3221 HD13 ILE A 204     -21.303  46.004 -26.467  1.00 27.31           H  
ATOM   3222  N   SER A 205     -19.050  40.356 -28.549  1.00 25.45           N  
ATOM   3223  H   SER A 205     -18.797  39.434 -28.222  1.00 25.45           H  
ATOM   3224  CA  SER A 205     -17.887  40.888 -29.342  1.00 25.45           C  
ATOM   3225  HA  SER A 205     -17.893  40.271 -30.240  1.00 25.45           H  
ATOM   3226  C   SER A 205     -16.482  40.588 -28.728  1.00 25.45           C  
ATOM   3227  CB  SER A 205     -18.069  42.323 -29.862  1.00 25.45           C  
ATOM   3228  HB2 SER A 205     -19.020  42.736 -29.525  1.00 25.45           H  
ATOM   3229  HB3 SER A 205     -17.264  42.959 -29.493  1.00 25.45           H  
ATOM   3230  O   SER A 205     -16.406  40.307 -27.538  1.00 25.45           O  
ATOM   3231  OG  SER A 205     -18.080  42.325 -31.280  1.00 25.45           O  
ATOM   3232  HG  SER A 205     -18.261  43.214 -31.593  1.00 25.45           H  
ATOM   3233  N   PRO A 206     -15.369  40.512 -29.505  1.00 27.01           N  
ATOM   3234  CA  PRO A 206     -14.547  39.294 -29.620  1.00 27.01           C  
ATOM   3235  HA  PRO A 206     -14.936  38.508 -28.973  1.00 27.01           H  
ATOM   3236  C   PRO A 206     -13.038  39.497 -29.332  1.00 27.01           C  
ATOM   3237  CB  PRO A 206     -14.735  38.892 -31.094  1.00 27.01           C  
ATOM   3238  HB2 PRO A 206     -13.860  38.384 -31.497  1.00 27.01           H  
ATOM   3239  HB3 PRO A 206     -15.609  38.247 -31.179  1.00 27.01           H  
ATOM   3240  O   PRO A 206     -12.379  40.290 -29.999  1.00 27.01           O  
ATOM   3241  CG  PRO A 206     -15.012  40.208 -31.837  1.00 27.01           C  
ATOM   3242  HG2 PRO A 206     -15.960  40.137 -32.370  1.00 27.01           H  
ATOM   3243  HG3 PRO A 206     -14.203  40.457 -32.524  1.00 27.01           H  
ATOM   3244  CD  PRO A 206     -15.106  41.251 -30.728  1.00 27.01           C  
ATOM   3245  HD2 PRO A 206     -15.835  42.023 -30.972  1.00 27.01           H  
ATOM   3246  HD3 PRO A 206     -14.151  41.768 -30.629  1.00 27.01           H  
ATOM   3247  N   HIS A 207     -12.438  38.727 -28.413  1.00 25.89           N  
ATOM   3248  H   HIS A 207     -12.999  38.136 -27.816  1.00 25.89           H  
ATOM   3249  CA  HIS A 207     -10.973  38.699 -28.257  1.00 25.89           C  
ATOM   3250  HA  HIS A 207     -10.527  38.750 -29.250  1.00 25.89           H  
ATOM   3251  C   HIS A 207     -10.475  37.405 -27.588  1.00 25.89           C  
ATOM   3252  CB  HIS A 207     -10.506  39.954 -27.481  1.00 25.89           C  
ATOM   3253  HB2 HIS A 207     -10.518  39.781 -26.405  1.00 25.89           H  
ATOM   3254  HB3 HIS A 207     -11.201  40.774 -27.664  1.00 25.89           H  
ATOM   3255  O   HIS A 207     -10.449  37.320 -26.368  1.00 25.89           O  
ATOM   3256  CG  HIS A 207      -9.142  40.439 -27.903  1.00 25.89           C  
ATOM   3257  CD2 HIS A 207      -8.892  41.467 -28.772  1.00 25.89           C  
ATOM   3258  HD2 HIS A 207      -9.636  42.062 -29.281  1.00 25.89           H  
ATOM   3259  ND1 HIS A 207      -7.922  39.954 -27.487  1.00 25.89           N  
ATOM   3260  HD1 HIS A 207      -7.775  39.251 -26.776  1.00 25.89           H  
ATOM   3261  CE1 HIS A 207      -6.961  40.679 -28.088  1.00 25.89           C  
ATOM   3262  HE1 HIS A 207      -5.899  40.558 -27.933  1.00 25.89           H  
ATOM   3263  NE2 HIS A 207      -7.506  41.609 -28.886  1.00 25.89           N  
ATOM   3264  N   MET A 208     -10.089  36.392 -28.375  1.00 26.17           N  
ATOM   3265  H   MET A 208     -10.360  36.461 -29.345  1.00 26.17           H  
ATOM   3266  CA  MET A 208      -8.913  35.531 -28.119  1.00 26.17           C  
ATOM   3267  HA  MET A 208      -8.031  36.160 -28.243  1.00 26.17           H  
ATOM   3268  C   MET A 208      -8.815  34.414 -29.165  1.00 26.17           C  
ATOM   3269  CB  MET A 208      -8.854  34.912 -26.706  1.00 26.17           C  
ATOM   3270  HB2 MET A 208      -8.626  33.848 -26.775  1.00 26.17           H  
ATOM   3271  HB3 MET A 208      -9.812  35.003 -26.196  1.00 26.17           H  
ATOM   3272  O   MET A 208      -9.638  33.503 -29.217  1.00 26.17           O  
ATOM   3273  CG  MET A 208      -7.721  35.576 -25.905  1.00 26.17           C  
ATOM   3274  HG2 MET A 208      -6.773  35.236 -26.321  1.00 26.17           H  
ATOM   3275  HG3 MET A 208      -7.777  36.654 -26.053  1.00 26.17           H  
ATOM   3276  SD  MET A 208      -7.675  35.297 -24.111  1.00 26.17           S  
ATOM   3277  CE  MET A 208      -8.621  33.767 -23.915  1.00 26.17           C  
ATOM   3278  HE1 MET A 208      -8.588  33.463 -22.869  1.00 26.17           H  
ATOM   3279  HE2 MET A 208      -8.182  32.982 -24.531  1.00 26.17           H  
ATOM   3280  HE3 MET A 208      -9.660  33.932 -24.202  1.00 26.17           H  
ATOM   3281  N   PHE A 209      -7.777  34.519 -29.985  1.00 25.11           N  
ATOM   3282  H   PHE A 209      -7.098  35.238 -29.775  1.00 25.11           H  
ATOM   3283  CA  PHE A 209      -7.425  33.688 -31.131  1.00 25.11           C  
ATOM   3284  HA  PHE A 209      -8.167  32.900 -31.262  1.00 25.11           H  
ATOM   3285  C   PHE A 209      -6.032  33.063 -30.858  1.00 25.11           C  
ATOM   3286  CB  PHE A 209      -7.431  34.627 -32.368  1.00 25.11           C  
ATOM   3287  HB2 PHE A 209      -7.856  35.589 -32.079  1.00 25.11           H  
ATOM   3288  HB3 PHE A 209      -6.409  34.874 -32.654  1.00 25.11           H  
ATOM   3289  O   PHE A 209      -5.212  33.728 -30.228  1.00 25.11           O  
ATOM   3290  CG  PHE A 209      -8.202  34.175 -33.600  1.00 25.11           C  
ATOM   3291  CD1 PHE A 209      -7.697  33.178 -34.454  1.00 25.11           C  
ATOM   3292  HD1 PHE A 209      -6.787  32.657 -34.196  1.00 25.11           H  
ATOM   3293  CD2 PHE A 209      -9.420  34.801 -33.931  1.00 25.11           C  
ATOM   3294  HD2 PHE A 209      -9.826  35.571 -33.291  1.00 25.11           H  
ATOM   3295  CE1 PHE A 209      -8.374  32.829 -35.636  1.00 25.11           C  
ATOM   3296  HE1 PHE A 209      -7.975  32.066 -36.288  1.00 25.11           H  
ATOM   3297  CE2 PHE A 209     -10.112  34.440 -35.101  1.00 25.11           C  
ATOM   3298  HE2 PHE A 209     -11.045  34.925 -35.349  1.00 25.11           H  
ATOM   3299  CZ  PHE A 209      -9.586  33.461 -35.959  1.00 25.11           C  
ATOM   3300  HZ  PHE A 209     -10.113  33.190 -36.862  1.00 25.11           H  
ATOM   3301  N   LEU A 210      -5.768  31.867 -31.428  1.00 26.74           N  
ATOM   3302  H   LEU A 210      -6.565  31.412 -31.850  1.00 26.74           H  
ATOM   3303  CA  LEU A 210      -4.458  31.206 -31.701  1.00 26.74           C  
ATOM   3304  HA  LEU A 210      -4.662  30.454 -32.463  1.00 26.74           H  
ATOM   3305  C   LEU A 210      -3.799  30.399 -30.542  1.00 26.74           C  
ATOM   3306  CB  LEU A 210      -3.501  32.236 -32.353  1.00 26.74           C  
ATOM   3307  HB2 LEU A 210      -3.234  32.977 -31.599  1.00 26.74           H  
ATOM   3308  HB3 LEU A 210      -2.569  31.743 -32.627  1.00 26.74           H  
ATOM   3309  O   LEU A 210      -3.768  30.874 -29.417  1.00 26.74           O  
ATOM   3310  CG  LEU A 210      -4.064  32.981 -33.584  1.00 26.74           C  
ATOM   3311  HG  LEU A 210      -4.998  33.470 -33.308  1.00 26.74           H  
ATOM   3312  CD1 LEU A 210      -3.126  34.095 -34.037  1.00 26.74           C  
ATOM   3313 HD11 LEU A 210      -2.977  34.798 -33.218  1.00 26.74           H  
ATOM   3314 HD12 LEU A 210      -3.566  34.633 -34.877  1.00 26.74           H  
ATOM   3315 HD13 LEU A 210      -2.161  33.682 -34.330  1.00 26.74           H  
ATOM   3316  CD2 LEU A 210      -4.347  32.068 -34.781  1.00 26.74           C  
ATOM   3317 HD21 LEU A 210      -4.845  32.640 -35.564  1.00 26.74           H  
ATOM   3318 HD22 LEU A 210      -3.415  31.675 -35.188  1.00 26.74           H  
ATOM   3319 HD23 LEU A 210      -4.994  31.238 -34.495  1.00 26.74           H  
ATOM   3320  N   ARG A 211      -3.225  29.188 -30.722  1.00 28.63           N  
ATOM   3321  H   ARG A 211      -2.880  28.791 -29.859  1.00 28.63           H  
ATOM   3322  CA  ARG A 211      -2.815  28.424 -31.929  1.00 28.63           C  
ATOM   3323  HA  ARG A 211      -3.573  28.506 -32.708  1.00 28.63           H  
ATOM   3324  C   ARG A 211      -2.571  26.914 -31.634  1.00 28.63           C  
ATOM   3325  CB  ARG A 211      -1.466  29.012 -32.416  1.00 28.63           C  
ATOM   3326  HB2 ARG A 211      -1.200  29.879 -31.811  1.00 28.63           H  
ATOM   3327  HB3 ARG A 211      -0.668  28.284 -32.276  1.00 28.63           H  
ATOM   3328  O   ARG A 211      -2.031  26.608 -30.579  1.00 28.63           O  
ATOM   3329  CG  ARG A 211      -1.465  29.438 -33.886  1.00 28.63           C  
ATOM   3330  HG2 ARG A 211      -1.656  28.578 -34.529  1.00 28.63           H  
ATOM   3331  HG3 ARG A 211      -2.263  30.162 -34.055  1.00 28.63           H  
ATOM   3332  CD  ARG A 211      -0.111  30.066 -34.231  1.00 28.63           C  
ATOM   3333  HD2 ARG A 211       0.644  29.280 -34.256  1.00 28.63           H  
ATOM   3334  HD3 ARG A 211       0.172  30.762 -33.441  1.00 28.63           H  
ATOM   3335  NE  ARG A 211      -0.164  30.812 -35.501  1.00 28.63           N  
ATOM   3336  HE  ARG A 211      -0.810  31.586 -35.553  1.00 28.63           H  
ATOM   3337  NH1 ARG A 211       1.385  29.559 -36.660  1.00 28.63           N  
ATOM   3338 HH11 ARG A 211       1.791  29.307 -37.550  1.00 28.63           H  
ATOM   3339 HH12 ARG A 211       1.157  28.753 -36.096  1.00 28.63           H  
ATOM   3340  NH2 ARG A 211       0.531  31.401 -37.583  1.00 28.63           N  
ATOM   3341 HH21 ARG A 211      -0.112  32.180 -37.584  1.00 28.63           H  
ATOM   3342 HH22 ARG A 211       1.085  31.181 -38.398  1.00 28.63           H  
ATOM   3343  CZ  ARG A 211       0.581  30.579 -36.568  1.00 28.63           C  
ATOM   3344  N   GLU A 212      -2.936  26.070 -32.618  1.00 33.88           N  
ATOM   3345  H   GLU A 212      -3.495  26.515 -33.332  1.00 33.88           H  
ATOM   3346  CA  GLU A 212      -2.310  24.813 -33.139  1.00 33.88           C  
ATOM   3347  HA  GLU A 212      -2.984  24.434 -33.907  1.00 33.88           H  
ATOM   3348  C   GLU A 212      -2.035  23.588 -32.223  1.00 33.88           C  
ATOM   3349  CB  GLU A 212      -1.032  25.215 -33.914  1.00 33.88           C  
ATOM   3350  HB2 GLU A 212      -0.429  24.329 -34.114  1.00 33.88           H  
ATOM   3351  HB3 GLU A 212      -0.445  25.891 -33.292  1.00 33.88           H  
ATOM   3352  O   GLU A 212      -1.408  23.725 -31.184  1.00 33.88           O  
ATOM   3353  CG  GLU A 212      -1.372  25.884 -35.264  1.00 33.88           C  
ATOM   3354  HG2 GLU A 212      -1.613  25.100 -35.983  1.00 33.88           H  
ATOM   3355  HG3 GLU A 212      -2.274  26.483 -35.146  1.00 33.88           H  
ATOM   3356  CD  GLU A 212      -0.275  26.786 -35.865  1.00 33.88           C  
ATOM   3357  OE1 GLU A 212      -0.597  27.533 -36.815  1.00 33.88           O  
ATOM   3358  OE2 GLU A 212       0.841  26.920 -35.318  1.00 33.88           O  
ATOM   3359  N   THR A 213      -2.247  22.309 -32.587  1.00 27.25           N  
ATOM   3360  H   THR A 213      -1.603  21.722 -32.076  1.00 27.25           H  
ATOM   3361  CA  THR A 213      -3.275  21.496 -33.303  1.00 27.25           C  
ATOM   3362  HA  THR A 213      -4.197  21.462 -32.723  1.00 27.25           H  
ATOM   3363  C   THR A 213      -2.696  20.074 -33.414  1.00 27.25           C  
ATOM   3364  CB  THR A 213      -3.597  21.879 -34.765  1.00 27.25           C  
ATOM   3365  HB  THR A 213      -3.827  20.975 -35.328  1.00 27.25           H  
ATOM   3366  O   THR A 213      -1.622  19.937 -33.978  1.00 27.25           O  
ATOM   3367  CG2 THR A 213      -4.835  22.770 -34.879  1.00 27.25           C  
ATOM   3368 HG21 THR A 213      -4.861  23.238 -35.863  1.00 27.25           H  
ATOM   3369 HG22 THR A 213      -5.727  22.153 -34.766  1.00 27.25           H  
ATOM   3370 HG23 THR A 213      -4.848  23.537 -34.104  1.00 27.25           H  
ATOM   3371  OG1 THR A 213      -2.504  22.491 -35.396  1.00 27.25           O  
ATOM   3372  HG1 THR A 213      -1.777  21.864 -35.369  1.00 27.25           H  
ATOM   3373  N   GLU A 214      -3.397  19.047 -32.915  1.00 26.90           N  
ATOM   3374  H   GLU A 214      -4.176  19.281 -32.317  1.00 26.90           H  
ATOM   3375  CA  GLU A 214      -3.368  17.644 -33.396  1.00 26.90           C  
ATOM   3376  HA  GLU A 214      -3.687  17.633 -34.438  1.00 26.90           H  
ATOM   3377  C   GLU A 214      -4.423  16.837 -32.602  1.00 26.90           C  
ATOM   3378  CB  GLU A 214      -1.967  16.980 -33.340  1.00 26.90           C  
ATOM   3379  HB2 GLU A 214      -2.056  15.979 -32.918  1.00 26.90           H  
ATOM   3380  HB3 GLU A 214      -1.299  17.556 -32.701  1.00 26.90           H  
ATOM   3381  O   GLU A 214      -4.140  16.123 -31.633  1.00 26.90           O  
ATOM   3382  CG  GLU A 214      -1.361  16.826 -34.751  1.00 26.90           C  
ATOM   3383  HG2 GLU A 214      -2.057  16.243 -35.354  1.00 26.90           H  
ATOM   3384  HG3 GLU A 214      -1.265  17.803 -35.225  1.00 26.90           H  
ATOM   3385  CD  GLU A 214       0.000  16.110 -34.758  1.00 26.90           C  
ATOM   3386  OE1 GLU A 214       0.760  16.321 -35.728  1.00 26.90           O  
ATOM   3387  OE2 GLU A 214       0.247  15.313 -33.821  1.00 26.90           O  
ATOM   3388  N   PHE A 215      -5.695  17.007 -32.969  1.00 31.48           N  
ATOM   3389  H   PHE A 215      -5.896  17.581 -33.776  1.00 31.48           H  
ATOM   3390  CA  PHE A 215      -6.791  16.168 -32.488  1.00 31.48           C  
ATOM   3391  HA  PHE A 215      -6.378  15.337 -31.917  1.00 31.48           H  
ATOM   3392  C   PHE A 215      -7.510  15.559 -33.684  1.00 31.48           C  
ATOM   3393  CB  PHE A 215      -7.748  16.928 -31.554  1.00 31.48           C  
ATOM   3394  HB2 PHE A 215      -8.771  16.614 -31.764  1.00 31.48           H  
ATOM   3395  HB3 PHE A 215      -7.698  17.997 -31.758  1.00 31.48           H  
ATOM   3396  O   PHE A 215      -7.858  16.257 -34.630  1.00 31.48           O  
ATOM   3397  CG  PHE A 215      -7.475  16.668 -30.083  1.00 31.48           C  
ATOM   3398  CD1 PHE A 215      -8.122  15.606 -29.420  1.00 31.48           C  
ATOM   3399  HD1 PHE A 215      -8.837  14.996 -29.952  1.00 31.48           H  
ATOM   3400  CD2 PHE A 215      -6.556  17.467 -29.380  1.00 31.48           C  
ATOM   3401  HD2 PHE A 215      -6.044  18.271 -29.888  1.00 31.48           H  
ATOM   3402  CE1 PHE A 215      -7.856  15.351 -28.062  1.00 31.48           C  
ATOM   3403  HE1 PHE A 215      -8.372  14.549 -27.554  1.00 31.48           H  
ATOM   3404  CE2 PHE A 215      -6.292  17.216 -28.021  1.00 31.48           C  
ATOM   3405  HE2 PHE A 215      -5.589  17.838 -27.487  1.00 31.48           H  
ATOM   3406  CZ  PHE A 215      -6.944  16.159 -27.361  1.00 31.48           C  
ATOM   3407  HZ  PHE A 215      -6.751  15.976 -26.314  1.00 31.48           H  
ATOM   3408  N   LEU A 216      -7.700  14.244 -33.595  1.00 28.16           N  
ATOM   3409  H   LEU A 216      -7.346  13.787 -32.767  1.00 28.16           H  
ATOM   3410  CA  LEU A 216      -8.568  13.438 -34.438  1.00 28.16           C  
ATOM   3411  HA  LEU A 216      -8.099  13.297 -35.413  1.00 28.16           H  
ATOM   3412  C   LEU A 216      -9.911  14.174 -34.602  1.00 28.16           C  
ATOM   3413  CB  LEU A 216      -8.727  12.086 -33.702  1.00 28.16           C  
ATOM   3414  HB2 LEU A 216      -7.818  11.857 -33.145  1.00 28.16           H  
ATOM   3415  HB3 LEU A 216      -9.524  12.188 -32.966  1.00 28.16           H  
ATOM   3416  O   LEU A 216     -10.599  14.418 -33.608  1.00 28.16           O  
ATOM   3417  CG  LEU A 216      -9.028  10.879 -34.601  1.00 28.16           C  
ATOM   3418  HG  LEU A 216      -9.733  11.165 -35.382  1.00 28.16           H  
ATOM   3419  CD1 LEU A 216      -7.738  10.345 -35.233  1.00 28.16           C  
ATOM   3420 HD11 LEU A 216      -7.041  10.015 -34.463  1.00 28.16           H  
ATOM   3421 HD12 LEU A 216      -7.271  11.124 -35.836  1.00 28.16           H  
ATOM   3422 HD13 LEU A 216      -7.976   9.504 -35.884  1.00 28.16           H  
ATOM   3423  CD2 LEU A 216      -9.641   9.756 -33.763  1.00 28.16           C  
ATOM   3424 HD21 LEU A 216      -8.963   9.461 -32.962  1.00 28.16           H  
ATOM   3425 HD22 LEU A 216     -10.585  10.094 -33.334  1.00 28.16           H  
ATOM   3426 HD23 LEU A 216      -9.845   8.895 -34.399  1.00 28.16           H  
ATOM   3427  N   GLU A 217     -10.244  14.579 -35.827  1.00 25.93           N  
ATOM   3428  H   GLU A 217      -9.607  14.420 -36.594  1.00 25.93           H  
ATOM   3429  CA  GLU A 217     -11.496  15.267 -36.135  1.00 25.93           C  
ATOM   3430  HA  GLU A 217     -11.606  16.127 -35.475  1.00 25.93           H  
ATOM   3431  C   GLU A 217     -12.680  14.326 -35.889  1.00 25.93           C  
ATOM   3432  CB  GLU A 217     -11.514  15.781 -37.588  1.00 25.93           C  
ATOM   3433  HB2 GLU A 217     -11.119  15.007 -38.246  1.00 25.93           H  
ATOM   3434  HB3 GLU A 217     -12.550  15.973 -37.868  1.00 25.93           H  
ATOM   3435  O   GLU A 217     -13.033  13.492 -36.719  1.00 25.93           O  
ATOM   3436  CG  GLU A 217     -10.739  17.091 -37.788  1.00 25.93           C  
ATOM   3437  HG2 GLU A 217     -11.120  17.827 -37.080  1.00 25.93           H  
ATOM   3438  HG3 GLU A 217      -9.687  16.918 -37.560  1.00 25.93           H  
ATOM   3439  CD  GLU A 217     -10.870  17.635 -39.223  1.00 25.93           C  
ATOM   3440  OE1 GLU A 217     -10.860  18.879 -39.367  1.00 25.93           O  
ATOM   3441  OE2 GLU A 217     -10.967  16.811 -40.159  1.00 25.93           O  
ATOM   3442  N   VAL A 218     -13.329  14.491 -34.739  1.00 27.85           N  
ATOM   3443  H   VAL A 218     -12.877  15.046 -34.027  1.00 27.85           H  
ATOM   3444  CA  VAL A 218     -14.773  14.288 -34.635  1.00 27.85           C  
ATOM   3445  HA  VAL A 218     -15.139  13.817 -35.547  1.00 27.85           H  
ATOM   3446  C   VAL A 218     -15.368  15.687 -34.552  1.00 27.85           C  
ATOM   3447  CB  VAL A 218     -15.172  13.374 -33.462  1.00 27.85           C  
ATOM   3448  HB  VAL A 218     -14.924  13.855 -32.516  1.00 27.85           H  
ATOM   3449  O   VAL A 218     -15.391  16.319 -33.496  1.00 27.85           O  
ATOM   3450  CG1 VAL A 218     -16.678  13.089 -33.506  1.00 27.85           C  
ATOM   3451 HG11 VAL A 218     -16.926  12.515 -34.399  1.00 27.85           H  
ATOM   3452 HG12 VAL A 218     -17.239  14.023 -33.526  1.00 27.85           H  
ATOM   3453 HG13 VAL A 218     -16.972  12.521 -32.623  1.00 27.85           H  
ATOM   3454  CG2 VAL A 218     -14.454  12.020 -33.532  1.00 27.85           C  
ATOM   3455 HG21 VAL A 218     -14.643  11.545 -34.494  1.00 27.85           H  
ATOM   3456 HG22 VAL A 218     -14.806  11.370 -32.730  1.00 27.85           H  
ATOM   3457 HG23 VAL A 218     -13.380  12.163 -33.415  1.00 27.85           H  
ATOM   3458  N   SER A 219     -15.776  16.217 -35.701  1.00 25.30           N  
ATOM   3459  H   SER A 219     -15.677  15.680 -36.551  1.00 25.30           H  
ATOM   3460  CA  SER A 219     -16.385  17.537 -35.830  1.00 25.30           C  
ATOM   3461  HA  SER A 219     -15.800  18.256 -35.256  1.00 25.30           H  
ATOM   3462  C   SER A 219     -17.808  17.520 -35.263  1.00 25.30           C  
ATOM   3463  CB  SER A 219     -16.345  17.971 -37.302  1.00 25.30           C  
ATOM   3464  HB2 SER A 219     -16.897  18.902 -37.431  1.00 25.30           H  
ATOM   3465  HB3 SER A 219     -15.309  18.132 -37.600  1.00 25.30           H  
ATOM   3466  O   SER A 219     -18.780  17.379 -36.001  1.00 25.30           O  
ATOM   3467  OG  SER A 219     -16.904  16.960 -38.116  1.00 25.30           O  
ATOM   3468  HG  SER A 219     -17.828  16.878 -37.870  1.00 25.30           H  
ATOM   3469  N   ILE A 220     -17.939  17.664 -33.943  1.00 29.18           N  
ATOM   3470  H   ILE A 220     -17.101  17.632 -33.380  1.00 29.18           H  
ATOM   3471  CA  ILE A 220     -19.200  18.069 -33.313  1.00 29.18           C  
ATOM   3472  HA  ILE A 220     -20.018  17.893 -34.012  1.00 29.18           H  
ATOM   3473  C   ILE A 220     -19.109  19.575 -33.072  1.00 29.18           C  
ATOM   3474  CB  ILE A 220     -19.538  17.268 -32.033  1.00 29.18           C  
ATOM   3475  HB  ILE A 220     -18.853  17.564 -31.238  1.00 29.18           H  
ATOM   3476  O   ILE A 220     -18.563  20.039 -32.072  1.00 29.18           O  
ATOM   3477  CG1 ILE A 220     -19.391  15.749 -32.256  1.00 29.18           C  
ATOM   3478 HG12 ILE A 220     -18.346  15.549 -32.496  1.00 29.18           H  
ATOM   3479 HG13 ILE A 220     -20.006  15.438 -33.101  1.00 29.18           H  
ATOM   3480  CG2 ILE A 220     -20.978  17.613 -31.608  1.00 29.18           C  
ATOM   3481 HG21 ILE A 220     -21.175  17.232 -30.605  1.00 29.18           H  
ATOM   3482 HG22 ILE A 220     -21.122  18.693 -31.599  1.00 29.18           H  
ATOM   3483 HG23 ILE A 220     -21.689  17.172 -32.306  1.00 29.18           H  
ATOM   3484  CD1 ILE A 220     -19.736  14.882 -31.039  1.00 29.18           C  
ATOM   3485 HD11 ILE A 220     -20.804  14.931 -30.826  1.00 29.18           H  
ATOM   3486 HD12 ILE A 220     -19.173  15.221 -30.169  1.00 29.18           H  
ATOM   3487 HD13 ILE A 220     -19.472  13.846 -31.250  1.00 29.18           H  
ATOM   3488  N   THR A 221     -19.625  20.361 -34.013  1.00 27.32           N  
ATOM   3489  H   THR A 221     -20.009  19.946 -34.849  1.00 27.32           H  
ATOM   3490  CA  THR A 221     -19.813  21.803 -33.835  1.00 27.32           C  
ATOM   3491  HA  THR A 221     -18.906  22.242 -33.420  1.00 27.32           H  
ATOM   3492  C   THR A 221     -20.952  22.037 -32.843  1.00 27.32           C  
ATOM   3493  CB  THR A 221     -20.106  22.493 -35.179  1.00 27.32           C  
ATOM   3494  HB  THR A 221     -20.475  23.502 -34.995  1.00 27.32           H  
ATOM   3495  O   THR A 221     -22.115  22.119 -33.231  1.00 27.32           O  
ATOM   3496  CG2 THR A 221     -18.859  22.588 -36.056  1.00 27.32           C  
ATOM   3497 HG21 THR A 221     -18.482  21.590 -36.284  1.00 27.32           H  
ATOM   3498 HG22 THR A 221     -18.086  23.160 -35.543  1.00 27.32           H  
ATOM   3499 HG23 THR A 221     -19.113  23.092 -36.988  1.00 27.32           H  
ATOM   3500  OG1 THR A 221     -21.077  21.761 -35.891  1.00 27.32           O  
ATOM   3501  HG1 THR A 221     -21.887  21.812 -35.377  1.00 27.32           H  
ATOM   3502  N   MET A 222     -20.635  22.119 -31.549  1.00 32.63           N  
ATOM   3503  H   MET A 222     -19.686  21.908 -31.278  1.00 32.63           H  
ATOM   3504  CA  MET A 222     -21.541  22.678 -30.544  1.00 32.63           C  
ATOM   3505  HA  MET A 222     -22.526  22.834 -30.982  1.00 32.63           H  
ATOM   3506  C   MET A 222     -21.021  24.049 -30.114  1.00 32.63           C  
ATOM   3507  CB  MET A 222     -21.736  21.730 -29.349  1.00 32.63           C  
ATOM   3508  HB2 MET A 222     -20.774  21.470 -28.907  1.00 32.63           H  
ATOM   3509  HB3 MET A 222     -22.324  22.264 -28.602  1.00 32.63           H  
ATOM   3510  O   MET A 222     -20.016  24.154 -29.413  1.00 32.63           O  
ATOM   3511  CG  MET A 222     -22.498  20.453 -29.722  1.00 32.63           C  
ATOM   3512  HG2 MET A 222     -22.955  20.583 -30.703  1.00 32.63           H  
ATOM   3513  HG3 MET A 222     -21.784  19.632 -29.779  1.00 32.63           H  
ATOM   3514  SD  MET A 222     -23.807  19.995 -28.552  1.00 32.63           S  
ATOM   3515  CE  MET A 222     -24.605  18.668 -29.495  1.00 32.63           C  
ATOM   3516  HE1 MET A 222     -24.986  19.064 -30.437  1.00 32.63           H  
ATOM   3517  HE2 MET A 222     -23.882  17.878 -29.701  1.00 32.63           H  
ATOM   3518  HE3 MET A 222     -25.431  18.257 -28.916  1.00 32.63           H  
ATOM   3519  N   GLU A 223     -21.710  25.115 -30.524  1.00 36.82           N  
ATOM   3520  H   GLU A 223     -22.488  24.981 -31.154  1.00 36.82           H  
ATOM   3521  CA  GLU A 223     -21.478  26.471 -30.019  1.00 36.82           C  
ATOM   3522  HA  GLU A 223     -20.405  26.666 -29.996  1.00 36.82           H  
ATOM   3523  C   GLU A 223     -21.999  26.591 -28.579  1.00 36.82           C  
ATOM   3524  CB  GLU A 223     -22.127  27.528 -30.925  1.00 36.82           C  
ATOM   3525  HB2 GLU A 223     -23.166  27.256 -31.109  1.00 36.82           H  
ATOM   3526  HB3 GLU A 223     -22.106  28.480 -30.394  1.00 36.82           H  
ATOM   3527  O   GLU A 223     -23.047  27.172 -28.299  1.00 36.82           O  
ATOM   3528  CG  GLU A 223     -21.398  27.733 -32.258  1.00 36.82           C  
ATOM   3529  HG2 GLU A 223     -21.512  26.837 -32.870  1.00 36.82           H  
ATOM   3530  HG3 GLU A 223     -20.337  27.874 -32.053  1.00 36.82           H  
ATOM   3531  CD  GLU A 223     -21.941  28.956 -33.017  1.00 36.82           C  
ATOM   3532  OE1 GLU A 223     -21.148  29.556 -33.775  1.00 36.82           O  
ATOM   3533  OE2 GLU A 223     -23.115  29.323 -32.787  1.00 36.82           O  
ATOM   3534  N   THR A 224     -21.282  26.019 -27.615  1.00 38.93           N  
ATOM   3535  H   THR A 224     -20.498  25.436 -27.870  1.00 38.93           H  
ATOM   3536  CA  THR A 224     -21.648  26.157 -26.205  1.00 38.93           C  
ATOM   3537  HA  THR A 224     -22.732  26.242 -26.128  1.00 38.93           H  
ATOM   3538  C   THR A 224     -21.057  27.435 -25.627  1.00 38.93           C  
ATOM   3539  CB  THR A 224     -21.266  24.928 -25.385  1.00 38.93           C  
ATOM   3540  HB  THR A 224     -21.535  25.119 -24.347  1.00 38.93           H  
ATOM   3541  O   THR A 224     -19.976  27.428 -25.041  1.00 38.93           O  
ATOM   3542  CG2 THR A 224     -22.037  23.701 -25.870  1.00 38.93           C  
ATOM   3543 HG21 THR A 224     -22.102  22.967 -25.067  1.00 38.93           H  
ATOM   3544 HG22 THR A 224     -23.053  23.972 -26.157  1.00 38.93           H  
ATOM   3545 HG23 THR A 224     -21.526  23.266 -26.729  1.00 38.93           H  
ATOM   3546  OG1 THR A 224     -19.879  24.708 -25.479  1.00 38.93           O  
ATOM   3547  HG1 THR A 224     -19.451  25.540 -25.264  1.00 38.93           H  
ATOM   3548  N   LYS A 225     -21.784  28.549 -25.745  1.00 40.88           N  
ATOM   3549  H   LYS A 225     -22.594  28.512 -26.347  1.00 40.88           H  
ATOM   3550  CA  LYS A 225     -21.415  29.825 -25.104  1.00 40.88           C  
ATOM   3551  HA  LYS A 225     -20.332  29.923 -25.176  1.00 40.88           H  
ATOM   3552  C   LYS A 225     -21.660  29.888 -23.587  1.00 40.88           C  
ATOM   3553  CB  LYS A 225     -22.039  31.016 -25.863  1.00 40.88           C  
ATOM   3554  HB2 LYS A 225     -22.957  30.707 -26.362  1.00 40.88           H  
ATOM   3555  HB3 LYS A 225     -22.298  31.811 -25.164  1.00 40.88           H  
ATOM   3556  O   LYS A 225     -21.452  30.943 -23.011  1.00 40.88           O  
ATOM   3557  CG  LYS A 225     -21.053  31.595 -26.890  1.00 40.88           C  
ATOM   3558  HG2 LYS A 225     -20.114  31.836 -26.391  1.00 40.88           H  
ATOM   3559  HG3 LYS A 225     -20.862  30.855 -27.667  1.00 40.88           H  
ATOM   3560  CD  LYS A 225     -21.615  32.875 -27.522  1.00 40.88           C  
ATOM   3561  HD2 LYS A 225     -21.835  33.596 -26.735  1.00 40.88           H  
ATOM   3562  HD3 LYS A 225     -22.538  32.632 -28.049  1.00 40.88           H  
ATOM   3563  CE  LYS A 225     -20.605  33.480 -28.503  1.00 40.88           C  
ATOM   3564  HE2 LYS A 225     -19.686  33.710 -27.963  1.00 40.88           H  
ATOM   3565  HE3 LYS A 225     -20.373  32.734 -29.262  1.00 40.88           H  
ATOM   3566  NZ  LYS A 225     -21.146  34.704 -29.146  1.00 40.88           N  
ATOM   3567  HZ1 LYS A 225     -21.368  35.410 -28.459  1.00 40.88           H  
ATOM   3568  HZ2 LYS A 225     -20.484  35.084 -29.807  1.00 40.88           H  
ATOM   3569  HZ3 LYS A 225     -21.990  34.481 -29.656  1.00 40.88           H  
ATOM   3570  N   ASN A 226     -22.069  28.800 -22.927  1.00 47.91           N  
ATOM   3571  H   ASN A 226     -22.233  27.957 -23.461  1.00 47.91           H  
ATOM   3572  CA  ASN A 226     -22.321  28.801 -21.475  1.00 47.91           C  
ATOM   3573  HA  ASN A 226     -21.602  29.479 -21.013  1.00 47.91           H  
ATOM   3574  C   ASN A 226     -22.065  27.470 -20.745  1.00 47.91           C  
ATOM   3575  CB  ASN A 226     -23.746  29.341 -21.218  1.00 47.91           C  
ATOM   3576  HB2 ASN A 226     -24.380  29.163 -22.087  1.00 47.91           H  
ATOM   3577  HB3 ASN A 226     -24.200  28.822 -20.373  1.00 47.91           H  
ATOM   3578  O   ASN A 226     -22.341  27.373 -19.551  1.00 47.91           O  
ATOM   3579  CG  ASN A 226     -23.772  30.821 -20.867  1.00 47.91           C  
ATOM   3580  ND2 ASN A 226     -24.904  31.464 -21.019  1.00 47.91           N  
ATOM   3581 HD21 ASN A 226     -24.878  32.436 -20.745  1.00 47.91           H  
ATOM   3582 HD22 ASN A 226     -25.728  30.998 -21.371  1.00 47.91           H  
ATOM   3583  OD1 ASN A 226     -22.816  31.418 -20.409  1.00 47.91           O  
ATOM   3584  N   LEU A 227     -21.502  26.454 -21.407  1.00 44.38           N  
ATOM   3585  H   LEU A 227     -21.189  26.611 -22.354  1.00 44.38           H  
ATOM   3586  CA  LEU A 227     -20.836  25.381 -20.669  1.00 44.38           C  
ATOM   3587  HA  LEU A 227     -21.283  25.270 -19.681  1.00 44.38           H  
ATOM   3588  C   LEU A 227     -19.392  25.814 -20.460  1.00 44.38           C  
ATOM   3589  CB  LEU A 227     -20.933  24.023 -21.385  1.00 44.38           C  
ATOM   3590  HB2 LEU A 227     -20.044  23.451 -21.120  1.00 44.38           H  
ATOM   3591  HB3 LEU A 227     -20.918  24.148 -22.467  1.00 44.38           H  
ATOM   3592  O   LEU A 227     -18.718  26.198 -21.417  1.00 44.38           O  
ATOM   3593  CG  LEU A 227     -22.160  23.209 -20.946  1.00 44.38           C  
ATOM   3594  HG  LEU A 227     -22.293  23.320 -19.870  1.00 44.38           H  
ATOM   3595  CD1 LEU A 227     -23.451  23.636 -21.639  1.00 44.38           C  
ATOM   3596 HD11 LEU A 227     -23.673  24.674 -21.391  1.00 44.38           H  
ATOM   3597 HD12 LEU A 227     -23.352  23.531 -22.720  1.00 44.38           H  
ATOM   3598 HD13 LEU A 227     -24.278  23.015 -21.294  1.00 44.38           H  
ATOM   3599  CD2 LEU A 227     -21.947  21.737 -21.266  1.00 44.38           C  
ATOM   3600 HD21 LEU A 227     -21.046  21.350 -20.792  1.00 44.38           H  
ATOM   3601 HD22 LEU A 227     -21.869  21.606 -22.346  1.00 44.38           H  
ATOM   3602 HD23 LEU A 227     -22.810  21.168 -20.918  1.00 44.38           H  
ATOM   3603  N   SER A 228     -18.895  25.743 -19.222  1.00 54.39           N  
ATOM   3604  H   SER A 228     -19.479  25.402 -18.472  1.00 54.39           H  
ATOM   3605  CA  SER A 228     -17.452  25.834 -19.015  1.00 54.39           C  
ATOM   3606  HA  SER A 228     -17.126  26.827 -19.323  1.00 54.39           H  
ATOM   3607  C   SER A 228     -16.787  24.795 -19.925  1.00 54.39           C  
ATOM   3608  CB  SER A 228     -17.089  25.645 -17.534  1.00 54.39           C  
ATOM   3609  HB2 SER A 228     -16.025  25.837 -17.398  1.00 54.39           H  
ATOM   3610  HB3 SER A 228     -17.650  26.366 -16.938  1.00 54.39           H  
ATOM   3611  O   SER A 228     -17.312  23.692 -20.092  1.00 54.39           O  
ATOM   3612  OG  SER A 228     -17.382  24.337 -17.087  1.00 54.39           O  
ATOM   3613  HG  SER A 228     -17.472  24.346 -16.131  1.00 54.39           H  
ATOM   3614  N   LYS A 229     -15.639  25.120 -20.534  1.00 49.00           N  
ATOM   3615  H   LYS A 229     -15.312  26.074 -20.465  1.00 49.00           H  
ATOM   3616  CA  LYS A 229     -14.873  24.147 -21.341  1.00 49.00           C  
ATOM   3617  HA  LYS A 229     -15.424  23.919 -22.253  1.00 49.00           H  
ATOM   3618  C   LYS A 229     -14.714  22.812 -20.597  1.00 49.00           C  
ATOM   3619  CB  LYS A 229     -13.490  24.715 -21.701  1.00 49.00           C  
ATOM   3620  HB2 LYS A 229     -12.875  23.896 -22.076  1.00 49.00           H  
ATOM   3621  HB3 LYS A 229     -13.013  25.108 -20.803  1.00 49.00           H  
ATOM   3622  O   LYS A 229     -14.767  21.756 -21.212  1.00 49.00           O  
ATOM   3623  CG  LYS A 229     -13.536  25.803 -22.785  1.00 49.00           C  
ATOM   3624  HG2 LYS A 229     -14.137  26.643 -22.437  1.00 49.00           H  
ATOM   3625  HG3 LYS A 229     -13.991  25.391 -23.685  1.00 49.00           H  
ATOM   3626  CD  LYS A 229     -12.115  26.293 -23.111  1.00 49.00           C  
ATOM   3627  HD2 LYS A 229     -11.508  25.440 -23.415  1.00 49.00           H  
ATOM   3628  HD3 LYS A 229     -11.677  26.736 -22.216  1.00 49.00           H  
ATOM   3629  CE  LYS A 229     -12.136  27.329 -24.243  1.00 49.00           C  
ATOM   3630  HE2 LYS A 229     -12.768  28.164 -23.940  1.00 49.00           H  
ATOM   3631  HE3 LYS A 229     -12.593  26.872 -25.120  1.00 49.00           H  
ATOM   3632  NZ  LYS A 229     -10.771  27.814 -24.576  1.00 49.00           N  
ATOM   3633  HZ1 LYS A 229     -10.186  27.048 -24.879  1.00 49.00           H  
ATOM   3634  HZ2 LYS A 229     -10.809  28.487 -25.328  1.00 49.00           H  
ATOM   3635  HZ3 LYS A 229     -10.336  28.255 -23.778  1.00 49.00           H  
ATOM   3636  N   ALA A 230     -14.603  22.871 -19.268  1.00 49.12           N  
ATOM   3637  H   ALA A 230     -14.602  23.785 -18.838  1.00 49.12           H  
ATOM   3638  CA  ALA A 230     -14.589  21.713 -18.386  1.00 49.12           C  
ATOM   3639  HA  ALA A 230     -13.766  21.061 -18.679  1.00 49.12           H  
ATOM   3640  C   ALA A 230     -15.876  20.871 -18.446  1.00 49.12           C  
ATOM   3641  CB  ALA A 230     -14.323  22.216 -16.965  1.00 49.12           C  
ATOM   3642  HB1 ALA A 230     -15.113  22.892 -16.641  1.00 49.12           H  
ATOM   3643  HB2 ALA A 230     -13.363  22.730 -16.921  1.00 49.12           H  
ATOM   3644  HB3 ALA A 230     -14.294  21.362 -16.287  1.00 49.12           H  
ATOM   3645  O   ALA A 230     -15.783  19.653 -18.568  1.00 49.12           O  
ATOM   3646  N   LEU A 231     -17.065  21.486 -18.401  1.00 51.82           N  
ATOM   3647  H   LEU A 231     -17.099  22.495 -18.367  1.00 51.82           H  
ATOM   3648  CA  LEU A 231     -18.337  20.762 -18.490  1.00 51.82           C  
ATOM   3649  HA  LEU A 231     -18.316  19.963 -17.750  1.00 51.82           H  
ATOM   3650  C   LEU A 231     -18.509  20.097 -19.863  1.00 51.82           C  
ATOM   3651  CB  LEU A 231     -19.519  21.705 -18.175  1.00 51.82           C  
ATOM   3652  HB2 LEU A 231     -19.193  22.507 -17.513  1.00 51.82           H  
ATOM   3653  HB3 LEU A 231     -19.861  22.174 -19.098  1.00 51.82           H  
ATOM   3654  O   LEU A 231     -18.985  18.970 -19.939  1.00 51.82           O  
ATOM   3655  CG  LEU A 231     -20.682  20.956 -17.492  1.00 51.82           C  
ATOM   3656  HG  LEU A 231     -20.756  19.941 -17.884  1.00 51.82           H  
ATOM   3657  CD1 LEU A 231     -20.435  20.896 -15.984  1.00 51.82           C  
ATOM   3658 HD11 LEU A 231     -21.214  20.300 -15.509  1.00 51.82           H  
ATOM   3659 HD12 LEU A 231     -20.443  21.898 -15.555  1.00 51.82           H  
ATOM   3660 HD13 LEU A 231     -19.475  20.422 -15.781  1.00 51.82           H  
ATOM   3661  CD2 LEU A 231     -22.031  21.643 -17.689  1.00 51.82           C  
ATOM   3662 HD21 LEU A 231     -22.763  21.231 -16.995  1.00 51.82           H  
ATOM   3663 HD22 LEU A 231     -22.401  21.433 -18.693  1.00 51.82           H  
ATOM   3664 HD23 LEU A 231     -21.945  22.717 -17.522  1.00 51.82           H  
ATOM   3665  N   LEU A 232     -18.068  20.761 -20.937  1.00 54.32           N  
ATOM   3666  H   LEU A 232     -17.692  21.690 -20.808  1.00 54.32           H  
ATOM   3667  CA  LEU A 232     -18.120  20.189 -22.284  1.00 54.32           C  
ATOM   3668  HA  LEU A 232     -19.140  19.848 -22.460  1.00 54.32           H  
ATOM   3669  C   LEU A 232     -17.202  18.968 -22.418  1.00 54.32           C  
ATOM   3670  CB  LEU A 232     -17.747  21.258 -23.326  1.00 54.32           C  
ATOM   3671  HB2 LEU A 232     -18.013  22.252 -22.967  1.00 54.32           H  
ATOM   3672  HB3 LEU A 232     -16.668  21.245 -23.483  1.00 54.32           H  
ATOM   3673  O   LEU A 232     -17.616  17.937 -22.935  1.00 54.32           O  
ATOM   3674  CG  LEU A 232     -18.469  20.977 -24.654  1.00 54.32           C  
ATOM   3675  HG  LEU A 232     -18.530  19.903 -24.826  1.00 54.32           H  
ATOM   3676  CD1 LEU A 232     -19.874  21.552 -24.591  1.00 54.32           C  
ATOM   3677 HD11 LEU A 232     -19.853  22.577 -24.220  1.00 54.32           H  
ATOM   3678 HD12 LEU A 232     -20.483  20.933 -23.933  1.00 54.32           H  
ATOM   3679 HD13 LEU A 232     -20.317  21.517 -25.587  1.00 54.32           H  
ATOM   3680  CD2 LEU A 232     -17.744  21.587 -25.846  1.00 54.32           C  
ATOM   3681 HD21 LEU A 232     -16.735  21.181 -25.912  1.00 54.32           H  
ATOM   3682 HD22 LEU A 232     -18.276  21.340 -26.765  1.00 54.32           H  
ATOM   3683 HD23 LEU A 232     -17.703  22.671 -25.742  1.00 54.32           H  
ATOM   3684  N   VAL A 233     -15.975  19.067 -21.901  1.00 57.19           N  
ATOM   3685  H   VAL A 233     -15.691  19.954 -21.511  1.00 57.19           H  
ATOM   3686  CA  VAL A 233     -15.013  17.956 -21.885  1.00 57.19           C  
ATOM   3687  HA  VAL A 233     -14.888  17.583 -22.902  1.00 57.19           H  
ATOM   3688  C   VAL A 233     -15.538  16.785 -21.052  1.00 57.19           C  
ATOM   3689  CB  VAL A 233     -13.641  18.444 -21.378  1.00 57.19           C  
ATOM   3690  HB  VAL A 233     -13.779  18.996 -20.448  1.00 57.19           H  
ATOM   3691  O   VAL A 233     -15.412  15.642 -21.481  1.00 57.19           O  
ATOM   3692  CG1 VAL A 233     -12.651  17.302 -21.118  1.00 57.19           C  
ATOM   3693 HG11 VAL A 233     -12.997  16.683 -20.291  1.00 57.19           H  
ATOM   3694 HG12 VAL A 233     -11.674  17.708 -20.854  1.00 57.19           H  
ATOM   3695 HG13 VAL A 233     -12.553  16.681 -22.009  1.00 57.19           H  
ATOM   3696  CG2 VAL A 233     -12.985  19.372 -22.411  1.00 57.19           C  
ATOM   3697 HG21 VAL A 233     -13.673  20.156 -22.728  1.00 57.19           H  
ATOM   3698 HG22 VAL A 233     -12.096  19.832 -21.981  1.00 57.19           H  
ATOM   3699 HG23 VAL A 233     -12.701  18.799 -23.294  1.00 57.19           H  
ATOM   3700  N   LEU A 234     -16.167  17.051 -19.901  1.00 54.44           N  
ATOM   3701  H   LEU A 234     -16.225  18.011 -19.594  1.00 54.44           H  
ATOM   3702  CA  LEU A 234     -16.783  16.016 -19.063  1.00 54.44           C  
ATOM   3703  HA  LEU A 234     -16.042  15.247 -18.847  1.00 54.44           H  
ATOM   3704  C   LEU A 234     -17.937  15.305 -19.779  1.00 54.44           C  
ATOM   3705  CB  LEU A 234     -17.275  16.642 -17.745  1.00 54.44           C  
ATOM   3706  HB2 LEU A 234     -17.990  15.966 -17.276  1.00 54.44           H  
ATOM   3707  HB3 LEU A 234     -17.806  17.566 -17.976  1.00 54.44           H  
ATOM   3708  O   LEU A 234     -18.000  14.080 -19.750  1.00 54.44           O  
ATOM   3709  CG  LEU A 234     -16.154  16.935 -16.733  1.00 54.44           C  
ATOM   3710  HG  LEU A 234     -15.319  17.425 -17.233  1.00 54.44           H  
ATOM   3711  CD1 LEU A 234     -16.676  17.863 -15.635  1.00 54.44           C  
ATOM   3712 HD11 LEU A 234     -16.989  18.810 -16.076  1.00 54.44           H  
ATOM   3713 HD12 LEU A 234     -15.882  18.058 -14.914  1.00 54.44           H  
ATOM   3714 HD13 LEU A 234     -17.522  17.402 -15.126  1.00 54.44           H  
ATOM   3715  CD2 LEU A 234     -15.641  15.655 -16.069  1.00 54.44           C  
ATOM   3716 HD21 LEU A 234     -16.458  15.143 -15.559  1.00 54.44           H  
ATOM   3717 HD22 LEU A 234     -15.216  14.985 -16.816  1.00 54.44           H  
ATOM   3718 HD23 LEU A 234     -14.866  15.904 -15.343  1.00 54.44           H  
ATOM   3719  N   LEU A 235     -18.819  16.052 -20.449  1.00 55.70           N  
ATOM   3720  H   LEU A 235     -18.728  17.058 -20.421  1.00 55.70           H  
ATOM   3721  CA  LEU A 235     -19.918  15.467 -21.220  1.00 55.70           C  
ATOM   3722  HA  LEU A 235     -20.477  14.785 -20.580  1.00 55.70           H  
ATOM   3723  C   LEU A 235     -19.403  14.627 -22.387  1.00 55.70           C  
ATOM   3724  CB  LEU A 235     -20.853  16.571 -21.732  1.00 55.70           C  
ATOM   3725  HB2 LEU A 235     -20.250  17.345 -22.207  1.00 55.70           H  
ATOM   3726  HB3 LEU A 235     -21.507  16.148 -22.494  1.00 55.70           H  
ATOM   3727  O   LEU A 235     -19.868  13.509 -22.564  1.00 55.70           O  
ATOM   3728  CG  LEU A 235     -21.733  17.205 -20.645  1.00 55.70           C  
ATOM   3729  HG  LEU A 235     -21.117  17.565 -19.821  1.00 55.70           H  
ATOM   3730  CD1 LEU A 235     -22.474  18.389 -21.256  1.00 55.70           C  
ATOM   3731 HD11 LEU A 235     -21.746  19.083 -21.675  1.00 55.70           H  
ATOM   3732 HD12 LEU A 235     -23.138  18.046 -22.049  1.00 55.70           H  
ATOM   3733 HD13 LEU A 235     -23.059  18.888 -20.484  1.00 55.70           H  
ATOM   3734  CD2 LEU A 235     -22.777  16.237 -20.085  1.00 55.70           C  
ATOM   3735 HD21 LEU A 235     -22.288  15.422 -19.550  1.00 55.70           H  
ATOM   3736 HD22 LEU A 235     -23.378  15.822 -20.894  1.00 55.70           H  
ATOM   3737 HD23 LEU A 235     -23.429  16.759 -19.385  1.00 55.70           H  
ATOM   3738  N   ILE A 236     -18.417  15.126 -23.137  1.00 61.43           N  
ATOM   3739  H   ILE A 236     -18.092  16.062 -22.944  1.00 61.43           H  
ATOM   3740  CA  ILE A 236     -17.800  14.384 -24.244  1.00 61.43           C  
ATOM   3741  HA  ILE A 236     -18.581  14.079 -24.942  1.00 61.43           H  
ATOM   3742  C   ILE A 236     -17.151  13.099 -23.725  1.00 61.43           C  
ATOM   3743  CB  ILE A 236     -16.795  15.286 -24.999  1.00 61.43           C  
ATOM   3744  HB  ILE A 236     -16.133  15.750 -24.268  1.00 61.43           H  
ATOM   3745  O   ILE A 236     -17.344  12.041 -24.310  1.00 61.43           O  
ATOM   3746  CG1 ILE A 236     -17.549  16.395 -25.768  1.00 61.43           C  
ATOM   3747 HG12 ILE A 236     -18.051  15.960 -26.632  1.00 61.43           H  
ATOM   3748 HG13 ILE A 236     -18.322  16.830 -25.134  1.00 61.43           H  
ATOM   3749  CG2 ILE A 236     -15.932  14.471 -25.980  1.00 61.43           C  
ATOM   3750 HG21 ILE A 236     -15.288  13.784 -25.432  1.00 61.43           H  
ATOM   3751 HG22 ILE A 236     -15.283  15.123 -26.565  1.00 61.43           H  
ATOM   3752 HG23 ILE A 236     -16.569  13.902 -26.658  1.00 61.43           H  
ATOM   3753  CD1 ILE A 236     -16.644  17.542 -26.240  1.00 61.43           C  
ATOM   3754 HD11 ILE A 236     -17.262  18.327 -26.676  1.00 61.43           H  
ATOM   3755 HD12 ILE A 236     -16.095  17.955 -25.394  1.00 61.43           H  
ATOM   3756 HD13 ILE A 236     -15.943  17.195 -26.999  1.00 61.43           H  
ATOM   3757  N   TYR A 237     -16.422  13.161 -22.612  1.00 56.02           N  
ATOM   3758  H   TYR A 237     -16.289  14.056 -22.163  1.00 56.02           H  
ATOM   3759  CA  TYR A 237     -15.760  11.990 -22.040  1.00 56.02           C  
ATOM   3760  HA  TYR A 237     -15.169  11.512 -22.821  1.00 56.02           H  
ATOM   3761  C   TYR A 237     -16.763  10.942 -21.530  1.00 56.02           C  
ATOM   3762  CB  TYR A 237     -14.805  12.467 -20.945  1.00 56.02           C  
ATOM   3763  HB2 TYR A 237     -14.206  13.289 -21.337  1.00 56.02           H  
ATOM   3764  HB3 TYR A 237     -15.381  12.854 -20.105  1.00 56.02           H  
ATOM   3765  O   TYR A 237     -16.592   9.758 -21.808  1.00 56.02           O  
ATOM   3766  CG  TYR A 237     -13.856  11.399 -20.453  1.00 56.02           C  
ATOM   3767  CD1 TYR A 237     -14.243  10.560 -19.392  1.00 56.02           C  
ATOM   3768  HD1 TYR A 237     -15.229  10.652 -18.962  1.00 56.02           H  
ATOM   3769  CD2 TYR A 237     -12.587  11.250 -21.050  1.00 56.02           C  
ATOM   3770  HD2 TYR A 237     -12.305  11.872 -21.886  1.00 56.02           H  
ATOM   3771  CE1 TYR A 237     -13.353   9.592 -18.902  1.00 56.02           C  
ATOM   3772  HE1 TYR A 237     -13.656   8.950 -18.089  1.00 56.02           H  
ATOM   3773  CE2 TYR A 237     -11.684  10.292 -20.547  1.00 56.02           C  
ATOM   3774  HE2 TYR A 237     -10.705  10.159 -20.983  1.00 56.02           H  
ATOM   3775  OH  TYR A 237     -11.194   8.599 -18.903  1.00 56.02           O  
ATOM   3776  HH  TYR A 237     -11.643   7.983 -18.320  1.00 56.02           H  
ATOM   3777  CZ  TYR A 237     -12.065   9.474 -19.461  1.00 56.02           C  
ATOM   3778  N   ASN A 238     -17.837  11.366 -20.852  1.00 53.54           N  
ATOM   3779  H   ASN A 238     -17.919  12.349 -20.637  1.00 53.54           H  
ATOM   3780  CA  ASN A 238     -18.914  10.467 -20.418  1.00 53.54           C  
ATOM   3781  HA  ASN A 238     -18.487   9.643 -19.846  1.00 53.54           H  
ATOM   3782  C   ASN A 238     -19.644   9.834 -21.613  1.00 53.54           C  
ATOM   3783  CB  ASN A 238     -19.900  11.239 -19.526  1.00 53.54           C  
ATOM   3784  HB2 ASN A 238     -20.172  12.177 -20.009  1.00 53.54           H  
ATOM   3785  HB3 ASN A 238     -20.807  10.644 -19.413  1.00 53.54           H  
ATOM   3786  O   ASN A 238     -19.882   8.631 -21.613  1.00 53.54           O  
ATOM   3787  CG  ASN A 238     -19.378  11.519 -18.128  1.00 53.54           C  
ATOM   3788  ND2 ASN A 238     -19.972  12.464 -17.438  1.00 53.54           N  
ATOM   3789 HD21 ASN A 238     -20.771  12.940 -17.834  1.00 53.54           H  
ATOM   3790 HD22 ASN A 238     -19.652  12.582 -16.488  1.00 53.54           H  
ATOM   3791  OD1 ASN A 238     -18.463  10.897 -17.612  1.00 53.54           O  
ATOM   3792  N   LEU A 239     -19.937  10.621 -22.653  1.00 52.57           N  
ATOM   3793  H   LEU A 239     -19.736  11.609 -22.587  1.00 52.57           H  
ATOM   3794  CA  LEU A 239     -20.591  10.134 -23.868  1.00 52.57           C  
ATOM   3795  HA  LEU A 239     -21.507   9.618 -23.581  1.00 52.57           H  
ATOM   3796  C   LEU A 239     -19.702   9.128 -24.616  1.00 52.57           C  
ATOM   3797  CB  LEU A 239     -20.933  11.343 -24.758  1.00 52.57           C  
ATOM   3798  HB2 LEU A 239     -20.031  11.654 -25.286  1.00 52.57           H  
ATOM   3799  HB3 LEU A 239     -21.258  12.178 -24.137  1.00 52.57           H  
ATOM   3800  O   LEU A 239     -20.168   8.088 -25.063  1.00 52.57           O  
ATOM   3801  CG  LEU A 239     -22.056  11.050 -25.764  1.00 52.57           C  
ATOM   3802  HG  LEU A 239     -21.960  10.033 -26.144  1.00 52.57           H  
ATOM   3803  CD1 LEU A 239     -23.427  11.220 -25.103  1.00 52.57           C  
ATOM   3804 HD11 LEU A 239     -23.523  10.522 -24.272  1.00 52.57           H  
ATOM   3805 HD12 LEU A 239     -23.554  12.238 -24.734  1.00 52.57           H  
ATOM   3806 HD13 LEU A 239     -24.212  10.991 -25.824  1.00 52.57           H  
ATOM   3807  CD2 LEU A 239     -21.973  12.018 -26.945  1.00 52.57           C  
ATOM   3808 HD21 LEU A 239     -22.055  13.047 -26.593  1.00 52.57           H  
ATOM   3809 HD22 LEU A 239     -21.021  11.883 -27.459  1.00 52.57           H  
ATOM   3810 HD23 LEU A 239     -22.780  11.806 -27.646  1.00 52.57           H  
ATOM   3811  N   LEU A 240     -18.401   9.405 -24.724  1.00 52.33           N  
ATOM   3812  H   LEU A 240     -18.063  10.284 -24.357  1.00 52.33           H  
ATOM   3813  CA  LEU A 240     -17.451   8.496 -25.360  1.00 52.33           C  
ATOM   3814  HA  LEU A 240     -17.846   8.195 -26.331  1.00 52.33           H  
ATOM   3815  C   LEU A 240     -17.244   7.202 -24.551  1.00 52.33           C  
ATOM   3816  CB  LEU A 240     -16.117   9.219 -25.565  1.00 52.33           C  
ATOM   3817  HB2 LEU A 240     -15.423   8.457 -25.920  1.00 52.33           H  
ATOM   3818  HB3 LEU A 240     -15.772   9.600 -24.604  1.00 52.33           H  
ATOM   3819  O   LEU A 240     -17.039   6.143 -25.146  1.00 52.33           O  
ATOM   3820  CG  LEU A 240     -16.059  10.327 -26.625  1.00 52.33           C  
ATOM   3821  HG  LEU A 240     -16.887  11.026 -26.505  1.00 52.33           H  
ATOM   3822  CD1 LEU A 240     -14.731  11.078 -26.478  1.00 52.33           C  
ATOM   3823 HD11 LEU A 240     -13.897  10.394 -26.633  1.00 52.33           H  
ATOM   3824 HD12 LEU A 240     -14.666  11.503 -25.476  1.00 52.33           H  
ATOM   3825 HD13 LEU A 240     -14.684  11.883 -27.211  1.00 52.33           H  
ATOM   3826  CD2 LEU A 240     -16.119   9.748 -28.039  1.00 52.33           C  
ATOM   3827 HD21 LEU A 240     -17.069   9.235 -28.187  1.00 52.33           H  
ATOM   3828 HD22 LEU A 240     -15.303   9.044 -28.199  1.00 52.33           H  
ATOM   3829 HD23 LEU A 240     -16.048  10.555 -28.769  1.00 52.33           H  
ATOM   3830  N   TYR A 241     -17.330   7.266 -23.218  1.00 46.88           N  
ATOM   3831  H   TYR A 241     -17.452   8.170 -22.784  1.00 46.88           H  
ATOM   3832  CA  TYR A 241     -17.324   6.084 -22.353  1.00 46.88           C  
ATOM   3833  HA  TYR A 241     -16.454   5.473 -22.596  1.00 46.88           H  
ATOM   3834  C   TYR A 241     -18.567   5.210 -22.582  1.00 46.88           C  
ATOM   3835  CB  TYR A 241     -17.204   6.531 -20.889  1.00 46.88           C  
ATOM   3836  HB2 TYR A 241     -16.299   7.128 -20.778  1.00 46.88           H  
ATOM   3837  HB3 TYR A 241     -18.049   7.170 -20.632  1.00 46.88           H  
ATOM   3838  O   TYR A 241     -18.438   3.999 -22.751  1.00 46.88           O  
ATOM   3839  CG  TYR A 241     -17.145   5.386 -19.898  1.00 46.88           C  
ATOM   3840  CD1 TYR A 241     -18.309   4.974 -19.220  1.00 46.88           C  
ATOM   3841  HD1 TYR A 241     -19.246   5.475 -19.410  1.00 46.88           H  
ATOM   3842  CD2 TYR A 241     -15.927   4.713 -19.682  1.00 46.88           C  
ATOM   3843  HD2 TYR A 241     -15.050   5.001 -20.243  1.00 46.88           H  
ATOM   3844  CE1 TYR A 241     -18.254   3.894 -18.318  1.00 46.88           C  
ATOM   3845  HE1 TYR A 241     -19.154   3.575 -17.813  1.00 46.88           H  
ATOM   3846  CE2 TYR A 241     -15.866   3.639 -18.774  1.00 46.88           C  
ATOM   3847  HE2 TYR A 241     -14.946   3.092 -18.626  1.00 46.88           H  
ATOM   3848  OH  TYR A 241     -16.967   2.195 -17.211  1.00 46.88           O  
ATOM   3849  HH  TYR A 241     -17.849   1.954 -16.917  1.00 46.88           H  
ATOM   3850  CZ  TYR A 241     -17.029   3.230 -18.089  1.00 46.88           C  
ATOM   3851  N   GLU A 242     -19.756   5.817 -22.675  1.00 42.34           N  
ATOM   3852  H   GLU A 242     -19.816   6.810 -22.498  1.00 42.34           H  
ATOM   3853  CA  GLU A 242     -21.001   5.098 -22.989  1.00 42.34           C  
ATOM   3854  HA  GLU A 242     -21.121   4.270 -22.290  1.00 42.34           H  
ATOM   3855  C   GLU A 242     -20.991   4.472 -24.394  1.00 42.34           C  
ATOM   3856  CB  GLU A 242     -22.214   6.034 -22.846  1.00 42.34           C  
ATOM   3857  HB2 GLU A 242     -23.064   5.571 -23.347  1.00 42.34           H  
ATOM   3858  HB3 GLU A 242     -22.002   6.985 -23.335  1.00 42.34           H  
ATOM   3859  O   GLU A 242     -21.528   3.382 -24.579  1.00 42.34           O  
ATOM   3860  CG  GLU A 242     -22.605   6.275 -21.379  1.00 42.34           C  
ATOM   3861  HG2 GLU A 242     -22.780   5.308 -20.907  1.00 42.34           H  
ATOM   3862  HG3 GLU A 242     -21.770   6.749 -20.863  1.00 42.34           H  
ATOM   3863  CD  GLU A 242     -23.865   7.146 -21.214  1.00 42.34           C  
ATOM   3864  OE1 GLU A 242     -24.265   7.346 -20.043  1.00 42.34           O  
ATOM   3865  OE2 GLU A 242     -24.419   7.619 -22.233  1.00 42.34           O  
ATOM   3866  N   ILE A 243     -20.363   5.123 -25.379  1.00 38.47           N  
ATOM   3867  H   ILE A 243     -20.018   6.050 -25.172  1.00 38.47           H  
ATOM   3868  CA  ILE A 243     -20.334   4.650 -26.774  1.00 38.47           C  
ATOM   3869  HA  ILE A 243     -21.306   4.216 -27.009  1.00 38.47           H  
ATOM   3870  C   ILE A 243     -19.302   3.537 -26.996  1.00 38.47           C  
ATOM   3871  CB  ILE A 243     -20.105   5.845 -27.730  1.00 38.47           C  
ATOM   3872  HB  ILE A 243     -19.227   6.393 -27.387  1.00 38.47           H  
ATOM   3873  O   ILE A 243     -19.564   2.603 -27.751  1.00 38.47           O  
ATOM   3874  CG1 ILE A 243     -21.327   6.793 -27.716  1.00 38.47           C  
ATOM   3875 HG12 ILE A 243     -21.680   6.943 -26.695  1.00 38.47           H  
ATOM   3876 HG13 ILE A 243     -22.147   6.331 -28.266  1.00 38.47           H  
ATOM   3877  CG2 ILE A 243     -19.850   5.381 -29.180  1.00 38.47           C  
ATOM   3878 HG21 ILE A 243     -20.678   4.760 -29.522  1.00 38.47           H  
ATOM   3879 HG22 ILE A 243     -18.928   4.804 -29.239  1.00 38.47           H  
ATOM   3880 HG23 ILE A 243     -19.738   6.235 -29.849  1.00 38.47           H  
ATOM   3881  CD1 ILE A 243     -21.040   8.176 -28.318  1.00 38.47           C  
ATOM   3882 HD11 ILE A 243     -21.922   8.806 -28.200  1.00 38.47           H  
ATOM   3883 HD12 ILE A 243     -20.818   8.099 -29.382  1.00 38.47           H  
ATOM   3884 HD13 ILE A 243     -20.200   8.641 -27.802  1.00 38.47           H  
ATOM   3885  N   SER A 244     -18.116   3.639 -26.392  1.00 42.88           N  
ATOM   3886  H   SER A 244     -17.955   4.416 -25.767  1.00 42.88           H  
ATOM   3887  CA  SER A 244     -17.024   2.691 -26.659  1.00 42.88           C  
ATOM   3888  HA  SER A 244     -17.105   2.344 -27.689  1.00 42.88           H  
ATOM   3889  C   SER A 244     -17.080   1.438 -25.787  1.00 42.88           C  
ATOM   3890  CB  SER A 244     -15.661   3.377 -26.534  1.00 42.88           C  
ATOM   3891  HB2 SER A 244     -15.589   4.179 -27.268  1.00 42.88           H  
ATOM   3892  HB3 SER A 244     -14.875   2.649 -26.734  1.00 42.88           H  
ATOM   3893  O   SER A 244     -16.547   0.406 -26.184  1.00 42.88           O  
ATOM   3894  OG  SER A 244     -15.481   3.910 -25.240  1.00 42.88           O  
ATOM   3895  HG  SER A 244     -16.005   4.710 -25.157  1.00 42.88           H  
ATOM   3896  N   GLY A 245     -17.692   1.508 -24.597  1.00 40.63           N  
ATOM   3897  H   GLY A 245     -18.111   2.383 -24.314  1.00 40.63           H  
ATOM   3898  CA  GLY A 245     -17.582   0.442 -23.595  1.00 40.63           C  
ATOM   3899  HA2 GLY A 245     -18.167   0.721 -22.718  1.00 40.63           H  
ATOM   3900  HA3 GLY A 245     -17.981  -0.483 -24.011  1.00 40.63           H  
ATOM   3901  C   GLY A 245     -16.136   0.180 -23.142  1.00 40.63           C  
ATOM   3902  O   GLY A 245     -15.878  -0.787 -22.427  1.00 40.63           O  
ATOM   3903  N   GLU A 246     -15.198   1.036 -23.550  1.00 48.59           N  
ATOM   3904  H   GLU A 246     -15.492   1.842 -24.083  1.00 48.59           H  
ATOM   3905  CA  GLU A 246     -13.764   0.911 -23.345  1.00 48.59           C  
ATOM   3906  HA  GLU A 246     -13.576   0.034 -22.726  1.00 48.59           H  
ATOM   3907  C   GLU A 246     -13.298   2.159 -22.588  1.00 48.59           C  
ATOM   3908  CB  GLU A 246     -13.072   0.695 -24.707  1.00 48.59           C  
ATOM   3909  HB2 GLU A 246     -13.724   0.081 -25.328  1.00 48.59           H  
ATOM   3910  HB3 GLU A 246     -12.929   1.654 -25.205  1.00 48.59           H  
ATOM   3911  O   GLU A 246     -13.670   3.291 -22.902  1.00 48.59           O  
ATOM   3912  CG  GLU A 246     -11.730  -0.045 -24.585  1.00 48.59           C  
ATOM   3913  HG2 GLU A 246     -11.874  -0.915 -23.945  1.00 48.59           H  
ATOM   3914  HG3 GLU A 246     -11.012   0.613 -24.093  1.00 48.59           H  
ATOM   3915  CD  GLU A 246     -11.160  -0.512 -25.941  1.00 48.59           C  
ATOM   3916  OE1 GLU A 246     -10.343  -1.462 -25.920  1.00 48.59           O  
ATOM   3917  OE2 GLU A 246     -11.503   0.092 -26.982  1.00 48.59           O  
ATOM   3918  N   LEU A 247     -12.525   1.972 -21.518  1.00 54.86           N  
ATOM   3919  H   LEU A 247     -12.206   1.039 -21.298  1.00 54.86           H  
ATOM   3920  CA  LEU A 247     -12.062   3.092 -20.708  1.00 54.86           C  
ATOM   3921  HA  LEU A 247     -12.927   3.706 -20.455  1.00 54.86           H  
ATOM   3922  C   LEU A 247     -11.082   3.939 -21.533  1.00 54.86           C  
ATOM   3923  CB  LEU A 247     -11.438   2.550 -19.412  1.00 54.86           C  
ATOM   3924  HB2 LEU A 247     -12.126   1.846 -18.945  1.00 54.86           H  
ATOM   3925  HB3 LEU A 247     -10.533   2.000 -19.671  1.00 54.86           H  
ATOM   3926  O   LEU A 247      -9.925   3.564 -21.720  1.00 54.86           O  
ATOM   3927  CG  LEU A 247     -11.090   3.654 -18.398  1.00 54.86           C  
ATOM   3928  HG  LEU A 247     -10.575   4.477 -18.896  1.00 54.86           H  
ATOM   3929  CD1 LEU A 247     -12.335   4.197 -17.691  1.00 54.86           C  
ATOM   3930 HD11 LEU A 247     -12.876   3.380 -17.213  1.00 54.86           H  
ATOM   3931 HD12 LEU A 247     -12.990   4.684 -18.414  1.00 54.86           H  
ATOM   3932 HD13 LEU A 247     -12.045   4.927 -16.936  1.00 54.86           H  
ATOM   3933  CD2 LEU A 247     -10.158   3.086 -17.336  1.00 54.86           C  
ATOM   3934 HD21 LEU A 247     -10.645   2.236 -16.859  1.00 54.86           H  
ATOM   3935 HD22 LEU A 247      -9.924   3.846 -16.590  1.00 54.86           H  
ATOM   3936 HD23 LEU A 247      -9.241   2.738 -17.810  1.00 54.86           H  
ATOM   3937  N   ILE A 248     -11.526   5.102 -22.011  1.00 60.60           N  
ATOM   3938  H   ILE A 248     -12.523   5.265 -21.992  1.00 60.60           H  
ATOM   3939  CA  ILE A 248     -10.669   6.012 -22.777  1.00 60.60           C  
ATOM   3940  HA  ILE A 248     -10.126   5.427 -23.520  1.00 60.60           H  
ATOM   3941  C   ILE A 248      -9.658   6.636 -21.833  1.00 60.60           C  
ATOM   3942  CB  ILE A 248     -11.481   7.080 -23.529  1.00 60.60           C  
ATOM   3943  HB  ILE A 248     -12.090   7.632 -22.813  1.00 60.60           H  
ATOM   3944  O   ILE A 248      -9.947   7.598 -21.134  1.00 60.60           O  
ATOM   3945  CG1 ILE A 248     -12.402   6.360 -24.530  1.00 60.60           C  
ATOM   3946 HG12 ILE A 248     -12.999   5.606 -24.017  1.00 60.60           H  
ATOM   3947 HG13 ILE A 248     -11.808   5.858 -25.294  1.00 60.60           H  
ATOM   3948  CG2 ILE A 248     -10.549   8.071 -24.265  1.00 60.60           C  
ATOM   3949 HG21 ILE A 248      -9.892   8.583 -23.561  1.00 60.60           H  
ATOM   3950 HG22 ILE A 248      -9.945   7.539 -24.999  1.00 60.60           H  
ATOM   3951 HG23 ILE A 248     -11.137   8.838 -24.769  1.00 60.60           H  
ATOM   3952  CD1 ILE A 248     -13.384   7.303 -25.196  1.00 60.60           C  
ATOM   3953 HD11 ILE A 248     -14.093   6.704 -25.767  1.00 60.60           H  
ATOM   3954 HD12 ILE A 248     -12.875   7.984 -25.878  1.00 60.60           H  
ATOM   3955 HD13 ILE A 248     -13.910   7.862 -24.423  1.00 60.60           H  
ATOM   3956  N   CYS A 249      -8.445   6.102 -21.815  1.00 68.31           N  
ATOM   3957  H   CYS A 249      -8.292   5.246 -22.328  1.00 68.31           H  
ATOM   3958  CA  CYS A 249      -7.384   6.673 -21.009  1.00 68.31           C  
ATOM   3959  HA  CYS A 249      -7.793   6.782 -20.005  1.00 68.31           H  
ATOM   3960  C   CYS A 249      -7.003   8.061 -21.565  1.00 68.31           C  
ATOM   3961  CB  CYS A 249      -6.226   5.670 -20.980  1.00 68.31           C  
ATOM   3962  HB2 CYS A 249      -5.717   5.680 -21.944  1.00 68.31           H  
ATOM   3963  HB3 CYS A 249      -6.646   4.675 -20.834  1.00 68.31           H  
ATOM   3964  O   CYS A 249      -6.580   8.142 -22.723  1.00 68.31           O  
ATOM   3965  SG  CYS A 249      -5.015   5.930 -19.669  1.00 68.31           S  
ATOM   3966  N   PRO A 250      -7.176   9.169 -20.811  1.00 72.02           N  
ATOM   3967  CA  PRO A 250      -6.910  10.499 -21.340  1.00 72.02           C  
ATOM   3968  HA  PRO A 250      -7.512  10.656 -22.235  1.00 72.02           H  
ATOM   3969  C   PRO A 250      -5.432  10.643 -21.705  1.00 72.02           C  
ATOM   3970  CB  PRO A 250      -7.353  11.488 -20.256  1.00 72.02           C  
ATOM   3971  HB2 PRO A 250      -8.394  11.765 -20.424  1.00 72.02           H  
ATOM   3972  HB3 PRO A 250      -6.724  12.378 -20.223  1.00 72.02           H  
ATOM   3973  O   PRO A 250      -4.552  10.106 -21.026  1.00 72.02           O  
ATOM   3974  CG  PRO A 250      -7.250  10.674 -18.969  1.00 72.02           C  
ATOM   3975  HG2 PRO A 250      -7.931  11.039 -18.200  1.00 72.02           H  
ATOM   3976  HG3 PRO A 250      -6.221  10.684 -18.609  1.00 72.02           H  
ATOM   3977  CD  PRO A 250      -7.617   9.265 -19.428  1.00 72.02           C  
ATOM   3978  HD2 PRO A 250      -8.698   9.130 -19.382  1.00 72.02           H  
ATOM   3979  HD3 PRO A 250      -7.114   8.538 -18.790  1.00 72.02           H  
ATOM   3980  N   LYS A 251      -5.153  11.397 -22.776  1.00 73.39           N  
ATOM   3981  H   LYS A 251      -5.920  11.815 -23.283  1.00 73.39           H  
ATOM   3982  CA  LYS A 251      -3.774  11.716 -23.160  1.00 73.39           C  
ATOM   3983  HA  LYS A 251      -3.278  10.772 -23.381  1.00 73.39           H  
ATOM   3984  C   LYS A 251      -3.059  12.405 -21.982  1.00 73.39           C  
ATOM   3985  CB  LYS A 251      -3.711  12.599 -24.415  1.00 73.39           C  
ATOM   3986  HB2 LYS A 251      -4.403  13.435 -24.311  1.00 73.39           H  
ATOM   3987  HB3 LYS A 251      -2.703  13.007 -24.488  1.00 73.39           H  
ATOM   3988  O   LYS A 251      -3.634  13.331 -21.403  1.00 73.39           O  
ATOM   3989  CG  LYS A 251      -4.009  11.829 -25.714  1.00 73.39           C  
ATOM   3990  HG2 LYS A 251      -3.358  10.957 -25.772  1.00 73.39           H  
ATOM   3991  HG3 LYS A 251      -5.047  11.497 -25.714  1.00 73.39           H  
ATOM   3992  CD  LYS A 251      -3.753  12.728 -26.936  1.00 73.39           C  
ATOM   3993  HD2 LYS A 251      -2.723  13.083 -26.901  1.00 73.39           H  
ATOM   3994  HD3 LYS A 251      -4.418  13.591 -26.884  1.00 73.39           H  
ATOM   3995  CE  LYS A 251      -3.981  11.990 -28.264  1.00 73.39           C  
ATOM   3996  HE2 LYS A 251      -5.014  11.642 -28.297  1.00 73.39           H  
ATOM   3997  HE3 LYS A 251      -3.333  11.114 -28.291  1.00 73.39           H  
ATOM   3998  NZ  LYS A 251      -3.700  12.867 -29.438  1.00 73.39           N  
ATOM   3999  HZ1 LYS A 251      -2.742  13.189 -29.439  1.00 73.39           H  
ATOM   4000  HZ2 LYS A 251      -3.848  12.379 -30.310  1.00 73.39           H  
ATOM   4001  HZ3 LYS A 251      -4.285  13.690 -29.444  1.00 73.39           H  
ATOM   4002  N   PRO A 252      -1.824  11.990 -21.644  1.00 79.98           N  
ATOM   4003  CA  PRO A 252      -1.040  12.635 -20.601  1.00 79.98           C  
ATOM   4004  HA  PRO A 252      -1.560  12.496 -19.653  1.00 79.98           H  
ATOM   4005  C   PRO A 252      -0.820  14.125 -20.880  1.00 79.98           C  
ATOM   4006  CB  PRO A 252       0.299  11.898 -20.570  1.00 79.98           C  
ATOM   4007  HB2 PRO A 252       0.723  11.846 -19.567  1.00 79.98           H  
ATOM   4008  HB3 PRO A 252       0.997  12.392 -21.246  1.00 79.98           H  
ATOM   4009  O   PRO A 252      -0.505  14.509 -22.007  1.00 79.98           O  
ATOM   4010  CG  PRO A 252      -0.023  10.524 -21.143  1.00 79.98           C  
ATOM   4011  HG2 PRO A 252      -0.413   9.870 -20.363  1.00 79.98           H  
ATOM   4012  HG3 PRO A 252       0.846  10.079 -21.628  1.00 79.98           H  
ATOM   4013  CD  PRO A 252      -1.121  10.823 -22.155  1.00 79.98           C  
ATOM   4014  HD2 PRO A 252      -0.681  11.059 -23.123  1.00 79.98           H  
ATOM   4015  HD3 PRO A 252      -1.777   9.955 -22.231  1.00 79.98           H  
ATOM   4016  N   LEU A 253      -0.932  14.960 -19.851  1.00 81.25           N  
ATOM   4017  H   LEU A 253      -1.221  14.581 -18.960  1.00 81.25           H  
ATOM   4018  CA  LEU A 253      -0.560  16.374 -19.926  1.00 81.25           C  
ATOM   4019  HA  LEU A 253      -0.707  16.733 -20.945  1.00 81.25           H  
ATOM   4020  C   LEU A 253       0.922  16.542 -19.586  1.00 81.25           C  
ATOM   4021  CB  LEU A 253      -1.455  17.192 -18.983  1.00 81.25           C  
ATOM   4022  HB2 LEU A 253      -1.312  16.820 -17.968  1.00 81.25           H  
ATOM   4023  HB3 LEU A 253      -1.134  18.234 -19.006  1.00 81.25           H  
ATOM   4024  O   LEU A 253       1.394  15.977 -18.605  1.00 81.25           O  
ATOM   4025  CG  LEU A 253      -2.951  17.117 -19.335  1.00 81.25           C  
ATOM   4026  HG  LEU A 253      -3.286  16.080 -19.343  1.00 81.25           H  
ATOM   4027  CD1 LEU A 253      -3.748  17.864 -18.282  1.00 81.25           C  
ATOM   4028 HD11 LEU A 253      -3.529  18.929 -18.358  1.00 81.25           H  
ATOM   4029 HD12 LEU A 253      -3.465  17.498 -17.295  1.00 81.25           H  
ATOM   4030 HD13 LEU A 253      -4.814  17.693 -18.433  1.00 81.25           H  
ATOM   4031  CD2 LEU A 253      -3.271  17.770 -20.681  1.00 81.25           C  
ATOM   4032 HD21 LEU A 253      -4.350  17.777 -20.837  1.00 81.25           H  
ATOM   4033 HD22 LEU A 253      -2.891  18.791 -20.711  1.00 81.25           H  
ATOM   4034 HD23 LEU A 253      -2.821  17.189 -21.486  1.00 81.25           H  
ATOM   4035  N   VAL A 254       1.672  17.332 -20.352  1.00 80.66           N  
ATOM   4036  H   VAL A 254       1.261  17.777 -21.159  1.00 80.66           H  
ATOM   4037  CA  VAL A 254       3.094  17.580 -20.054  1.00 80.66           C  
ATOM   4038  HA  VAL A 254       3.539  16.657 -19.680  1.00 80.66           H  
ATOM   4039  C   VAL A 254       3.201  18.623 -18.940  1.00 80.66           C  
ATOM   4040  CB  VAL A 254       3.887  17.972 -21.313  1.00 80.66           C  
ATOM   4041  HB  VAL A 254       3.518  18.922 -21.702  1.00 80.66           H  
ATOM   4042  O   VAL A 254       3.210  19.824 -19.197  1.00 80.66           O  
ATOM   4043  CG1 VAL A 254       5.381  18.106 -20.990  1.00 80.66           C  
ATOM   4044 HG11 VAL A 254       5.938  18.325 -21.901  1.00 80.66           H  
ATOM   4045 HG12 VAL A 254       5.541  18.928 -20.292  1.00 80.66           H  
ATOM   4046 HG13 VAL A 254       5.757  17.181 -20.553  1.00 80.66           H  
ATOM   4047  CG2 VAL A 254       3.741  16.911 -22.414  1.00 80.66           C  
ATOM   4048 HG21 VAL A 254       4.072  15.940 -22.047  1.00 80.66           H  
ATOM   4049 HG22 VAL A 254       4.344  17.190 -23.278  1.00 80.66           H  
ATOM   4050 HG23 VAL A 254       2.703  16.835 -22.738  1.00 80.66           H  
ATOM   4051  N   THR A 255       3.205  18.165 -17.690  1.00 82.47           N  
ATOM   4052  H   THR A 255       3.198  17.165 -17.549  1.00 82.47           H  
ATOM   4053  CA  THR A 255       3.288  19.007 -16.489  1.00 82.47           C  
ATOM   4054  HA  THR A 255       4.058  19.761 -16.649  1.00 82.47           H  
ATOM   4055  C   THR A 255       3.703  18.177 -15.267  1.00 82.47           C  
ATOM   4056  CB  THR A 255       1.958  19.750 -16.249  1.00 82.47           C  
ATOM   4057  HB  THR A 255       1.662  20.250 -17.171  1.00 82.47           H  
ATOM   4058  O   THR A 255       3.869  16.961 -15.345  1.00 82.47           O  
ATOM   4059  CG2 THR A 255       0.799  18.856 -15.808  1.00 82.47           C  
ATOM   4060 HG21 THR A 255       0.634  18.076 -16.552  1.00 82.47           H  
ATOM   4061 HG22 THR A 255      -0.106  19.456 -15.717  1.00 82.47           H  
ATOM   4062 HG23 THR A 255       1.020  18.394 -14.846  1.00 82.47           H  
ATOM   4063  OG1 THR A 255       2.149  20.748 -15.272  1.00 82.47           O  
ATOM   4064  HG1 THR A 255       1.288  21.076 -15.004  1.00 82.47           H  
ATOM   4065  N   GLU A 256       3.877  18.833 -14.125  1.00 82.39           N  
ATOM   4066  H   GLU A 256       3.599  19.804 -14.125  1.00 82.39           H  
ATOM   4067  CA  GLU A 256       4.071  18.190 -12.826  1.00 82.39           C  
ATOM   4068  HA  GLU A 256       4.490  17.194 -12.969  1.00 82.39           H  
ATOM   4069  C   GLU A 256       2.736  18.011 -12.086  1.00 82.39           C  
ATOM   4070  CB  GLU A 256       5.061  19.025 -11.997  1.00 82.39           C  
ATOM   4071  HB2 GLU A 256       5.080  18.656 -10.971  1.00 82.39           H  
ATOM   4072  HB3 GLU A 256       4.714  20.057 -11.964  1.00 82.39           H  
ATOM   4073  O   GLU A 256       1.768  18.730 -12.344  1.00 82.39           O  
ATOM   4074  CG  GLU A 256       6.491  18.999 -12.566  1.00 82.39           C  
ATOM   4075  HG2 GLU A 256       7.108  19.665 -11.962  1.00 82.39           H  
ATOM   4076  HG3 GLU A 256       6.488  19.386 -13.585  1.00 82.39           H  
ATOM   4077  CD  GLU A 256       7.118  17.601 -12.539  1.00 82.39           C  
ATOM   4078  OE1 GLU A 256       8.016  17.324 -13.367  1.00 82.39           O  
ATOM   4079  OE2 GLU A 256       6.775  16.807 -11.639  1.00 82.39           O  
ATOM   4080  N   CYS A 257       2.686  17.083 -11.121  1.00 79.06           N  
ATOM   4081  H   CYS A 257       3.496  16.500 -10.965  1.00 79.06           H  
ATOM   4082  CA  CYS A 257       1.567  16.992 -10.177  1.00 79.06           C  
ATOM   4083  HA  CYS A 257       0.632  17.052 -10.733  1.00 79.06           H  
ATOM   4084  C   CYS A 257       1.607  18.184  -9.206  1.00 79.06           C  
ATOM   4085  CB  CYS A 257       1.583  15.659  -9.409  1.00 79.06           C  
ATOM   4086  HB2 CYS A 257       2.490  15.612  -8.806  1.00 79.06           H  
ATOM   4087  HB3 CYS A 257       0.740  15.667  -8.718  1.00 79.06           H  
ATOM   4088  O   CYS A 257       2.075  18.057  -8.073  1.00 79.06           O  
ATOM   4089  SG  CYS A 257       1.471  14.132 -10.374  1.00 79.06           S  
ATOM   4090  N   ASP A 258       1.171  19.356  -9.664  1.00 73.48           N  
ATOM   4091  H   ASP A 258       0.887  19.414 -10.632  1.00 73.48           H  
ATOM   4092  CA  ASP A 258       1.059  20.552  -8.834  1.00 73.48           C  
ATOM   4093  HA  ASP A 258       1.784  20.450  -8.026  1.00 73.48           H  
ATOM   4094  C   ASP A 258      -0.324  20.658  -8.184  1.00 73.48           C  
ATOM   4095  CB  ASP A 258       1.432  21.824  -9.615  1.00 73.48           C  
ATOM   4096  HB2 ASP A 258       0.534  22.260 -10.054  1.00 73.48           H  
ATOM   4097  HB3 ASP A 258       2.121  21.561 -10.418  1.00 73.48           H  
ATOM   4098  O   ASP A 258      -1.318  20.159  -8.710  1.00 73.48           O  
ATOM   4099  CG  ASP A 258       2.118  22.864  -8.716  1.00 73.48           C  
ATOM   4100  OD1 ASP A 258       1.927  22.795  -7.476  1.00 73.48           O  
ATOM   4101  OD2 ASP A 258       2.930  23.648  -9.248  1.00 73.48           O  
ATOM   4102  N   ARG A 259      -0.382  21.326  -7.033  1.00 66.01           N  
ATOM   4103  H   ARG A 259       0.451  21.835  -6.775  1.00 66.01           H  
ATOM   4104  CA  ARG A 259      -1.627  21.567  -6.288  1.00 66.01           C  
ATOM   4105  HA  ARG A 259      -2.190  20.639  -6.188  1.00 66.01           H  
ATOM   4106  C   ARG A 259      -2.565  22.524  -7.016  1.00 66.01           C  
ATOM   4107  CB  ARG A 259      -1.290  22.118  -4.899  1.00 66.01           C  
ATOM   4108  HB2 ARG A 259      -2.209  22.482  -4.440  1.00 66.01           H  
ATOM   4109  HB3 ARG A 259      -0.591  22.950  -4.983  1.00 66.01           H  
ATOM   4110  O   ARG A 259      -3.780  22.405  -6.898  1.00 66.01           O  
ATOM   4111  CG  ARG A 259      -0.708  21.010  -4.018  1.00 66.01           C  
ATOM   4112  HG2 ARG A 259      -1.409  20.175  -4.028  1.00 66.01           H  
ATOM   4113  HG3 ARG A 259       0.246  20.660  -4.413  1.00 66.01           H  
ATOM   4114  CD  ARG A 259      -0.547  21.471  -2.571  1.00 66.01           C  
ATOM   4115  HD2 ARG A 259      -0.572  20.585  -1.937  1.00 66.01           H  
ATOM   4116  HD3 ARG A 259      -1.404  22.085  -2.296  1.00 66.01           H  
ATOM   4117  NE  ARG A 259       0.703  22.237  -2.393  1.00 66.01           N  
ATOM   4118  HE  ARG A 259       0.762  23.092  -2.928  1.00 66.01           H  
ATOM   4119  NH1 ARG A 259       1.770  20.752  -1.005  1.00 66.01           N  
ATOM   4120 HH11 ARG A 259       2.596  20.435  -0.518  1.00 66.01           H  
ATOM   4121 HH12 ARG A 259       0.968  20.146  -1.099  1.00 66.01           H  
ATOM   4122  NH2 ARG A 259       2.807  22.633  -1.631  1.00 66.01           N  
ATOM   4123 HH21 ARG A 259       3.591  22.388  -1.042  1.00 66.01           H  
ATOM   4124 HH22 ARG A 259       2.795  23.495  -2.156  1.00 66.01           H  
ATOM   4125  CZ  ARG A 259       1.751  21.870  -1.679  1.00 66.01           C  
ATOM   4126  N   ASP A 260      -1.994  23.441  -7.791  1.00 59.03           N  
ATOM   4127  H   ASP A 260      -0.986  23.498  -7.782  1.00 59.03           H  
ATOM   4128  CA  ASP A 260      -2.733  24.538  -8.423  1.00 59.03           C  
ATOM   4129  HA  ASP A 260      -3.613  24.756  -7.817  1.00 59.03           H  
ATOM   4130  C   ASP A 260      -3.258  24.183  -9.824  1.00 59.03           C  
ATOM   4131  CB  ASP A 260      -1.853  25.796  -8.406  1.00 59.03           C  
ATOM   4132  HB2 ASP A 260      -0.948  25.604  -8.983  1.00 59.03           H  
ATOM   4133  HB3 ASP A 260      -2.393  26.615  -8.880  1.00 59.03           H  
ATOM   4134  O   ASP A 260      -3.937  24.980 -10.474  1.00 59.03           O  
ATOM   4135  CG  ASP A 260      -1.477  26.226  -6.978  1.00 59.03           C  
ATOM   4136  OD1 ASP A 260      -2.293  26.009  -6.053  1.00 59.03           O  
ATOM   4137  OD2 ASP A 260      -0.357  26.754  -6.804  1.00 59.03           O  
ATOM   4138  N   LEU A 261      -2.984  22.963 -10.293  1.00 55.06           N  
ATOM   4139  H   LEU A 261      -2.513  22.316  -9.678  1.00 55.06           H  
ATOM   4140  CA  LEU A 261      -3.435  22.469 -11.583  1.00 55.06           C  
ATOM   4141  HA  LEU A 261      -3.840  23.296 -12.165  1.00 55.06           H  
ATOM   4142  C   LEU A 261      -4.574  21.456 -11.374  1.00 55.06           C  
ATOM   4143  CB  LEU A 261      -2.222  21.914 -12.350  1.00 55.06           C  
ATOM   4144  HB2 LEU A 261      -2.588  21.367 -13.219  1.00 55.06           H  
ATOM   4145  HB3 LEU A 261      -1.697  21.211 -11.703  1.00 55.06           H  
ATOM   4146  O   LEU A 261      -4.431  20.474 -10.655  1.00 55.06           O  
ATOM   4147  CG  LEU A 261      -1.239  22.990 -12.859  1.00 55.06           C  
ATOM   4148  HG  LEU A 261      -1.071  23.747 -12.093  1.00 55.06           H  
ATOM   4149  CD1 LEU A 261       0.100  22.348 -13.212  1.00 55.06           C  
ATOM   4150 HD11 LEU A 261       0.794  23.106 -13.576  1.00 55.06           H  
ATOM   4151 HD12 LEU A 261      -0.060  21.581 -13.969  1.00 55.06           H  
ATOM   4152 HD13 LEU A 261       0.532  21.879 -12.328  1.00 55.06           H  
ATOM   4153  CD2 LEU A 261      -1.761  23.655 -14.139  1.00 55.06           C  
ATOM   4154 HD21 LEU A 261      -2.696  24.174 -13.926  1.00 55.06           H  
ATOM   4155 HD22 LEU A 261      -1.036  24.391 -14.487  1.00 55.06           H  
ATOM   4156 HD23 LEU A 261      -1.924  22.910 -14.918  1.00 55.06           H  
ATOM   4157  N   PHE A 262      -5.693  21.683 -12.070  1.00 54.34           N  
ATOM   4158  H   PHE A 262      -5.695  22.531 -12.619  1.00 54.34           H  
ATOM   4159  CA  PHE A 262      -6.829  20.757 -12.236  1.00 54.34           C  
ATOM   4160  HA  PHE A 262      -7.379  21.139 -13.096  1.00 54.34           H  
ATOM   4161  C   PHE A 262      -7.869  20.696 -11.100  1.00 54.34           C  
ATOM   4162  CB  PHE A 262      -6.347  19.356 -12.663  1.00 54.34           C  
ATOM   4163  HB2 PHE A 262      -5.995  18.832 -11.775  1.00 54.34           H  
ATOM   4164  HB3 PHE A 262      -7.195  18.793 -13.052  1.00 54.34           H  
ATOM   4165  O   PHE A 262      -8.098  19.655 -10.494  1.00 54.34           O  
ATOM   4166  CG  PHE A 262      -5.245  19.356 -13.698  1.00 54.34           C  
ATOM   4167  CD1 PHE A 262      -5.533  19.784 -15.003  1.00 54.34           C  
ATOM   4168  HD1 PHE A 262      -6.542  20.052 -15.279  1.00 54.34           H  
ATOM   4169  CD2 PHE A 262      -3.928  18.994 -13.351  1.00 54.34           C  
ATOM   4170  HD2 PHE A 262      -3.701  18.666 -12.348  1.00 54.34           H  
ATOM   4171  CE1 PHE A 262      -4.498  19.904 -15.941  1.00 54.34           C  
ATOM   4172  HE1 PHE A 262      -4.716  20.269 -16.934  1.00 54.34           H  
ATOM   4173  CE2 PHE A 262      -2.896  19.087 -14.300  1.00 54.34           C  
ATOM   4174  HE2 PHE A 262      -1.887  18.817 -14.026  1.00 54.34           H  
ATOM   4175  CZ  PHE A 262      -3.179  19.568 -15.588  1.00 54.34           C  
ATOM   4176  HZ  PHE A 262      -2.384  19.667 -16.312  1.00 54.34           H  
ATOM   4177  N   HIS A 263      -8.651  21.768 -10.929  1.00 54.80           N  
ATOM   4178  H   HIS A 263      -8.394  22.638 -11.373  1.00 54.80           H  
ATOM   4179  CA  HIS A 263      -9.903  21.720 -10.146  1.00 54.80           C  
ATOM   4180  HA  HIS A 263      -9.686  21.247  -9.189  1.00 54.80           H  
ATOM   4181  C   HIS A 263     -11.023  20.867 -10.785  1.00 54.80           C  
ATOM   4182  CB  HIS A 263     -10.394  23.155  -9.875  1.00 54.80           C  
ATOM   4183  HB2 HIS A 263      -9.885  23.866 -10.524  1.00 54.80           H  
ATOM   4184  HB3 HIS A 263     -11.459  23.228 -10.095  1.00 54.80           H  
ATOM   4185  O   HIS A 263     -12.049  20.624 -10.156  1.00 54.80           O  
ATOM   4186  CG  HIS A 263     -10.187  23.569  -8.442  1.00 54.80           C  
ATOM   4187  CD2 HIS A 263     -11.159  23.956  -7.558  1.00 54.80           C  
ATOM   4188  HD2 HIS A 263     -12.215  24.035  -7.769  1.00 54.80           H  
ATOM   4189  ND1 HIS A 263      -8.990  23.582  -7.760  1.00 54.80           N  
ATOM   4190  HD1 HIS A 263      -8.082  23.322  -8.116  1.00 54.80           H  
ATOM   4191  CE1 HIS A 263      -9.237  23.973  -6.500  1.00 54.80           C  
ATOM   4192  HE1 HIS A 263      -8.489  24.076  -5.727  1.00 54.80           H  
ATOM   4193  NE2 HIS A 263     -10.546  24.212  -6.329  1.00 54.80           N  
ATOM   4194  N   PHE A 264     -10.857  20.425 -12.037  1.00 56.41           N  
ATOM   4195  H   PHE A 264      -9.985  20.639 -12.500  1.00 56.41           H  
ATOM   4196  CA  PHE A 264     -11.948  19.842 -12.830  1.00 56.41           C  
ATOM   4197  HA  PHE A 264     -12.897  20.071 -12.344  1.00 56.41           H  
ATOM   4198  C   PHE A 264     -11.923  18.313 -12.953  1.00 56.41           C  
ATOM   4199  CB  PHE A 264     -11.978  20.519 -14.205  1.00 56.41           C  
ATOM   4200  HB2 PHE A 264     -11.042  20.316 -14.725  1.00 56.41           H  
ATOM   4201  HB3 PHE A 264     -12.782  20.076 -14.794  1.00 56.41           H  
ATOM   4202  O   PHE A 264     -12.934  17.730 -13.334  1.00 56.41           O  
ATOM   4203  CG  PHE A 264     -12.214  22.017 -14.137  1.00 56.41           C  
ATOM   4204  CD1 PHE A 264     -13.470  22.512 -13.736  1.00 56.41           C  
ATOM   4205  HD1 PHE A 264     -14.263  21.825 -13.478  1.00 56.41           H  
ATOM   4206  CD2 PHE A 264     -11.178  22.918 -14.450  1.00 56.41           C  
ATOM   4207  HD2 PHE A 264     -10.209  22.549 -14.754  1.00 56.41           H  
ATOM   4208  CE1 PHE A 264     -13.692  23.897 -13.657  1.00 56.41           C  
ATOM   4209  HE1 PHE A 264     -14.651  24.272 -13.331  1.00 56.41           H  
ATOM   4210  CE2 PHE A 264     -11.399  24.304 -14.365  1.00 56.41           C  
ATOM   4211  HE2 PHE A 264     -10.601  24.995 -14.594  1.00 56.41           H  
ATOM   4212  CZ  PHE A 264     -12.656  24.794 -13.970  1.00 56.41           C  
ATOM   4213  HZ  PHE A 264     -12.820  25.858 -13.889  1.00 56.41           H  
ATOM   4214  N   GLN A 265     -10.811  17.646 -12.630  1.00 61.66           N  
ATOM   4215  H   GLN A 265     -10.030  18.152 -12.239  1.00 61.66           H  
ATOM   4216  CA  GLN A 265     -10.717  16.182 -12.652  1.00 61.66           C  
ATOM   4217  HA  GLN A 265     -11.720  15.757 -12.688  1.00 61.66           H  
ATOM   4218  C   GLN A 265     -10.010  15.704 -11.388  1.00 61.66           C  
ATOM   4219  CB  GLN A 265      -9.943  15.695 -13.884  1.00 61.66           C  
ATOM   4220  HB2 GLN A 265      -9.723  14.635 -13.759  1.00 61.66           H  
ATOM   4221  HB3 GLN A 265      -9.001  16.239 -13.961  1.00 61.66           H  
ATOM   4222  O   GLN A 265      -8.956  16.253 -11.095  1.00 61.66           O  
ATOM   4223  CG  GLN A 265     -10.744  15.872 -15.180  1.00 61.66           C  
ATOM   4224  HG2 GLN A 265     -10.880  16.934 -15.387  1.00 61.66           H  
ATOM   4225  HG3 GLN A 265     -11.727  15.419 -15.056  1.00 61.66           H  
ATOM   4226  CD  GLN A 265     -10.071  15.227 -16.388  1.00 61.66           C  
ATOM   4227  NE2 GLN A 265     -10.752  15.150 -17.509  1.00 61.66           N  
ATOM   4228 HE21 GLN A 265     -10.292  14.665 -18.266  1.00 61.66           H  
ATOM   4229 HE22 GLN A 265     -11.716  15.448 -17.558  1.00 61.66           H  
ATOM   4230  OE1 GLN A 265      -8.936  14.785 -16.362  1.00 61.66           O  
ATOM   4231  N   PRO A 266     -10.532  14.696 -10.660  1.00 71.45           N  
ATOM   4232  CA  PRO A 266      -9.932  14.221  -9.410  1.00 71.45           C  
ATOM   4233  HA  PRO A 266      -9.741  15.061  -8.743  1.00 71.45           H  
ATOM   4234  C   PRO A 266      -8.607  13.477  -9.621  1.00 71.45           C  
ATOM   4235  CB  PRO A 266     -10.993  13.298  -8.797  1.00 71.45           C  
ATOM   4236  HB2 PRO A 266     -11.661  13.888  -8.170  1.00 71.45           H  
ATOM   4237  HB3 PRO A 266     -10.552  12.489  -8.214  1.00 71.45           H  
ATOM   4238  O   PRO A 266      -7.820  13.337  -8.685  1.00 71.45           O  
ATOM   4239  CG  PRO A 266     -11.767  12.772 -10.007  1.00 71.45           C  
ATOM   4240  HG2 PRO A 266     -11.231  11.933 -10.451  1.00 71.45           H  
ATOM   4241  HG3 PRO A 266     -12.784  12.481  -9.743  1.00 71.45           H  
ATOM   4242  CD  PRO A 266     -11.749  13.958 -10.966  1.00 71.45           C  
ATOM   4243  HD2 PRO A 266     -12.615  14.594 -10.782  1.00 71.45           H  
ATOM   4244  HD3 PRO A 266     -11.753  13.603 -11.996  1.00 71.45           H  
ATOM   4245  N   ARG A 267      -8.385  12.945 -10.830  1.00 78.57           N  
ATOM   4246  H   ARG A 267      -9.050  13.141 -11.565  1.00 78.57           H  
ATOM   4247  CA  ARG A 267      -7.167  12.235 -11.215  1.00 78.57           C  
ATOM   4248  HA  ARG A 267      -6.360  12.600 -10.580  1.00 78.57           H  
ATOM   4249  C   ARG A 267      -6.813  12.557 -12.658  1.00 78.57           C  
ATOM   4250  CB  ARG A 267      -7.319  10.718 -11.030  1.00 78.57           C  
ATOM   4251  HB2 ARG A 267      -6.396  10.242 -11.361  1.00 78.57           H  
ATOM   4252  HB3 ARG A 267      -8.138  10.362 -11.655  1.00 78.57           H  
ATOM   4253  O   ARG A 267      -7.694  12.513 -13.511  1.00 78.57           O  
ATOM   4254  CG  ARG A 267      -7.571  10.308  -9.574  1.00 78.57           C  
ATOM   4255  HG2 ARG A 267      -6.738  10.643  -8.955  1.00 78.57           H  
ATOM   4256  HG3 ARG A 267      -8.492  10.767  -9.215  1.00 78.57           H  
ATOM   4257  CD  ARG A 267      -7.722   8.791  -9.458  1.00 78.57           C  
ATOM   4258  HD2 ARG A 267      -8.521   8.472 -10.127  1.00 78.57           H  
ATOM   4259  HD3 ARG A 267      -6.792   8.320  -9.774  1.00 78.57           H  
ATOM   4260  NE  ARG A 267      -8.010   8.405  -8.064  1.00 78.57           N  
ATOM   4261  HE  ARG A 267      -7.473   8.891  -7.360  1.00 78.57           H  
ATOM   4262  NH1 ARG A 267      -9.727   6.906  -8.426  1.00 78.57           N  
ATOM   4263 HH11 ARG A 267     -10.494   6.374  -8.040  1.00 78.57           H  
ATOM   4264 HH12 ARG A 267      -9.661   7.067  -9.421  1.00 78.57           H  
ATOM   4265  NH2 ARG A 267      -9.083   7.369  -6.349  1.00 78.57           N  
ATOM   4266 HH21 ARG A 267      -8.527   7.898  -5.692  1.00 78.57           H  
ATOM   4267 HH22 ARG A 267      -9.799   6.749  -5.998  1.00 78.57           H  
ATOM   4268  CZ  ARG A 267      -8.932   7.564  -7.628  1.00 78.57           C  
ATOM   4269  N   VAL A 268      -5.543  12.844 -12.918  1.00 81.88           N  
ATOM   4270  H   VAL A 268      -4.885  12.824 -12.152  1.00 81.88           H  
ATOM   4271  CA  VAL A 268      -5.045  13.240 -14.244  1.00 81.88           C  
ATOM   4272  HA  VAL A 268      -5.760  12.934 -15.008  1.00 81.88           H  
ATOM   4273  C   VAL A 268      -3.726  12.532 -14.509  1.00 81.88           C  
ATOM   4274  CB  VAL A 268      -4.870  14.769 -14.340  1.00 81.88           C  
ATOM   4275  HB  VAL A 268      -4.095  15.089 -13.642  1.00 81.88           H  
ATOM   4276  O   VAL A 268      -2.897  12.428 -13.609  1.00 81.88           O  
ATOM   4277  CG1 VAL A 268      -4.466  15.201 -15.752  1.00 81.88           C  
ATOM   4278 HG11 VAL A 268      -4.438  16.290 -15.786  1.00 81.88           H  
ATOM   4279 HG12 VAL A 268      -3.470  14.833 -15.997  1.00 81.88           H  
ATOM   4280 HG13 VAL A 268      -5.189  14.840 -16.484  1.00 81.88           H  
ATOM   4281  CG2 VAL A 268      -6.165  15.516 -13.996  1.00 81.88           C  
ATOM   4282 HG21 VAL A 268      -6.973  15.159 -14.635  1.00 81.88           H  
ATOM   4283 HG22 VAL A 268      -6.431  15.362 -12.951  1.00 81.88           H  
ATOM   4284 HG23 VAL A 268      -6.031  16.587 -14.151  1.00 81.88           H  
ATOM   4285  N   ILE A 269      -3.518  12.033 -15.726  1.00 87.24           N  
ATOM   4286  H   ILE A 269      -4.204  12.196 -16.449  1.00 87.24           H  
ATOM   4287  CA  ILE A 269      -2.216  11.490 -16.122  1.00 87.24           C  
ATOM   4288  HA  ILE A 269      -1.728  11.073 -15.240  1.00 87.24           H  
ATOM   4289  C   ILE A 269      -1.353  12.639 -16.628  1.00 87.24           C  
ATOM   4290  CB  ILE A 269      -2.344  10.344 -17.143  1.00 87.24           C  
ATOM   4291  HB  ILE A 269      -2.863  10.705 -18.031  1.00 87.24           H  
ATOM   4292  O   ILE A 269      -1.789  13.417 -17.476  1.00 87.24           O  
ATOM   4293  CG1 ILE A 269      -3.148   9.196 -16.503  1.00 87.24           C  
ATOM   4294 HG12 ILE A 269      -4.099   9.571 -16.125  1.00 87.24           H  
ATOM   4295 HG13 ILE A 269      -2.585   8.792 -15.661  1.00 87.24           H  
ATOM   4296  CG2 ILE A 269      -0.941   9.841 -17.538  1.00 87.24           C  
ATOM   4297 HG21 ILE A 269      -1.009   9.036 -18.270  1.00 87.24           H  
ATOM   4298 HG22 ILE A 269      -0.362  10.645 -17.994  1.00 87.24           H  
ATOM   4299 HG23 ILE A 269      -0.409   9.489 -16.655  1.00 87.24           H  
ATOM   4300  CD1 ILE A 269      -3.476   8.059 -17.464  1.00 87.24           C  
ATOM   4301 HD11 ILE A 269      -4.005   7.291 -16.900  1.00 87.24           H  
ATOM   4302 HD12 ILE A 269      -2.574   7.606 -17.876  1.00 87.24           H  
ATOM   4303 HD13 ILE A 269      -4.103   8.433 -18.274  1.00 87.24           H  
ATOM   4304  N   VAL A 270      -0.126  12.730 -16.126  1.00 87.83           N  
ATOM   4305  H   VAL A 270       0.170  12.060 -15.431  1.00 87.83           H  
ATOM   4306  CA  VAL A 270       0.844  13.730 -16.571  1.00 87.83           C  
ATOM   4307  HA  VAL A 270       0.433  14.215 -17.457  1.00 87.83           H  
ATOM   4308  C   VAL A 270       2.140  13.064 -16.999  1.00 87.83           C  
ATOM   4309  CB  VAL A 270       1.086  14.846 -15.533  1.00 87.83           C  
ATOM   4310  HB  VAL A 270       1.662  15.638 -16.014  1.00 87.83           H  
ATOM   4311  O   VAL A 270       2.572  12.087 -16.389  1.00 87.83           O  
ATOM   4312  CG1 VAL A 270      -0.233  15.464 -15.047  1.00 87.83           C  
ATOM   4313 HG11 VAL A 270      -0.831  14.725 -14.514  1.00 87.83           H  
ATOM   4314 HG12 VAL A 270      -0.024  16.295 -14.374  1.00 87.83           H  
ATOM   4315 HG13 VAL A 270      -0.801  15.833 -15.901  1.00 87.83           H  
ATOM   4316  CG2 VAL A 270       1.888  14.364 -14.326  1.00 87.83           C  
ATOM   4317 HG21 VAL A 270       1.967  15.168 -13.594  1.00 87.83           H  
ATOM   4318 HG22 VAL A 270       2.899  14.097 -14.631  1.00 87.83           H  
ATOM   4319 HG23 VAL A 270       1.387  13.500 -13.890  1.00 87.83           H  
ATOM   4320  N   THR A 271       2.773  13.596 -18.035  1.00 91.26           N  
ATOM   4321  H   THR A 271       2.355  14.403 -18.475  1.00 91.26           H  
ATOM   4322  CA  THR A 271       4.160  13.286 -18.382  1.00 91.26           C  
ATOM   4323  HA  THR A 271       4.414  12.276 -18.060  1.00 91.26           H  
ATOM   4324  C   THR A 271       5.044  14.282 -17.649  1.00 91.26           C  
ATOM   4325  CB  THR A 271       4.392  13.377 -19.895  1.00 91.26           C  
ATOM   4326  HB  THR A 271       4.270  14.409 -20.226  1.00 91.26           H  
ATOM   4327  O   THR A 271       5.086  15.451 -18.030  1.00 91.26           O  
ATOM   4328  CG2 THR A 271       5.786  12.887 -20.282  1.00 91.26           C  
ATOM   4329 HG21 THR A 271       5.936  11.865 -19.936  1.00 91.26           H  
ATOM   4330 HG22 THR A 271       6.544  13.534 -19.841  1.00 91.26           H  
ATOM   4331 HG23 THR A 271       5.891  12.920 -21.366  1.00 91.26           H  
ATOM   4332  OG1 THR A 271       3.465  12.581 -20.588  1.00 91.26           O  
ATOM   4333  HG1 THR A 271       3.574  11.675 -20.289  1.00 91.26           H  
ATOM   4334  N   SER A 272       5.729  13.838 -16.592  1.00 87.27           N  
ATOM   4335  H   SER A 272       5.693  12.855 -16.363  1.00 87.27           H  
ATOM   4336  CA  SER A 272       6.591  14.721 -15.799  1.00 87.27           C  
ATOM   4337  HA  SER A 272       6.028  15.617 -15.540  1.00 87.27           H  
ATOM   4338  C   SER A 272       7.842  15.099 -16.598  1.00 87.27           C  
ATOM   4339  CB  SER A 272       6.987  14.054 -14.481  1.00 87.27           C  
ATOM   4340  HB2 SER A 272       7.279  13.023 -14.682  1.00 87.27           H  
ATOM   4341  HB3 SER A 272       6.135  14.051 -13.802  1.00 87.27           H  
ATOM   4342  O   SER A 272       8.620  14.204 -16.946  1.00 87.27           O  
ATOM   4343  OG  SER A 272       8.083  14.717 -13.877  1.00 87.27           O  
ATOM   4344  HG  SER A 272       7.822  15.584 -13.556  1.00 87.27           H  
ATOM   4345  N   PRO A 273       8.104  16.398 -16.837  1.00 85.72           N  
ATOM   4346  CA  PRO A 273       9.370  16.839 -17.416  1.00 85.72           C  
ATOM   4347  HA  PRO A 273       9.507  16.355 -18.383  1.00 85.72           H  
ATOM   4348  C   PRO A 273      10.573  16.513 -16.520  1.00 85.72           C  
ATOM   4349  CB  PRO A 273       9.223  18.352 -17.619  1.00 85.72           C  
ATOM   4350  HB2 PRO A 273       9.630  18.889 -16.762  1.00 85.72           H  
ATOM   4351  HB3 PRO A 273       9.709  18.683 -18.537  1.00 85.72           H  
ATOM   4352  O   PRO A 273      11.670  16.305 -17.028  1.00 85.72           O  
ATOM   4353  CG  PRO A 273       7.712  18.570 -17.672  1.00 85.72           C  
ATOM   4354  HG2 PRO A 273       7.341  18.339 -18.670  1.00 85.72           H  
ATOM   4355  HG3 PRO A 273       7.433  19.582 -17.377  1.00 85.72           H  
ATOM   4356  CD  PRO A 273       7.202  17.531 -16.683  1.00 85.72           C  
ATOM   4357  HD2 PRO A 273       7.271  17.925 -15.668  1.00 85.72           H  
ATOM   4358  HD3 PRO A 273       6.165  17.284 -16.913  1.00 85.72           H  
ATOM   4359  N   THR A 274      10.375  16.443 -15.196  1.00 84.46           N  
ATOM   4360  H   THR A 274       9.452  16.638 -14.834  1.00 84.46           H  
ATOM   4361  CA  THR A 274      11.440  16.109 -14.234  1.00 84.46           C  
ATOM   4362  HA  THR A 274      12.305  16.741 -14.435  1.00 84.46           H  
ATOM   4363  C   THR A 274      11.893  14.654 -14.359  1.00 84.46           C  
ATOM   4364  CB  THR A 274      10.983  16.349 -12.781  1.00 84.46           C  
ATOM   4365  HB  THR A 274      10.202  15.633 -12.524  1.00 84.46           H  
ATOM   4366  O   THR A 274      13.081  14.369 -14.223  1.00 84.46           O  
ATOM   4367  CG2 THR A 274      12.116  16.206 -11.764  1.00 84.46           C  
ATOM   4368 HG21 THR A 274      12.933  16.881 -12.021  1.00 84.46           H  
ATOM   4369 HG22 THR A 274      12.484  15.180 -11.755  1.00 84.46           H  
ATOM   4370 HG23 THR A 274      11.743  16.443 -10.767  1.00 84.46           H  
ATOM   4371  OG1 THR A 274      10.466  17.649 -12.602  1.00 84.46           O  
ATOM   4372  HG1 THR A 274       9.578  17.606 -12.965  1.00 84.46           H  
ATOM   4373  N   TYR A 275      10.955  13.729 -14.576  1.00 85.04           N  
ATOM   4374  H   TYR A 275       9.993  14.030 -14.632  1.00 85.04           H  
ATOM   4375  CA  TYR A 275      11.234  12.291 -14.527  1.00 85.04           C  
ATOM   4376  HA  TYR A 275      12.232  12.132 -14.118  1.00 85.04           H  
ATOM   4377  C   TYR A 275      11.240  11.606 -15.900  1.00 85.04           C  
ATOM   4378  CB  TYR A 275      10.245  11.621 -13.567  1.00 85.04           C  
ATOM   4379  HB2 TYR A 275       9.262  11.570 -14.034  1.00 85.04           H  
ATOM   4380  HB3 TYR A 275      10.612  10.606 -13.410  1.00 85.04           H  
ATOM   4381  O   TYR A 275      11.769  10.507 -16.035  1.00 85.04           O  
ATOM   4382  CG  TYR A 275      10.134  12.248 -12.191  1.00 85.04           C  
ATOM   4383  CD1 TYR A 275      11.274  12.332 -11.374  1.00 85.04           C  
ATOM   4384  HD1 TYR A 275      12.213  11.929 -11.725  1.00 85.04           H  
ATOM   4385  CD2 TYR A 275       8.900  12.735 -11.718  1.00 85.04           C  
ATOM   4386  HD2 TYR A 275       8.017  12.650 -12.334  1.00 85.04           H  
ATOM   4387  CE1 TYR A 275      11.183  12.926 -10.104  1.00 85.04           C  
ATOM   4388  HE1 TYR A 275      12.054  12.961  -9.468  1.00 85.04           H  
ATOM   4389  CE2 TYR A 275       8.812  13.358 -10.459  1.00 85.04           C  
ATOM   4390  HE2 TYR A 275       7.870  13.759 -10.114  1.00 85.04           H  
ATOM   4391  OH  TYR A 275       9.878  13.977  -8.391  1.00 85.04           O  
ATOM   4392  HH  TYR A 275      10.669  13.771  -7.888  1.00 85.04           H  
ATOM   4393  CZ  TYR A 275       9.956  13.445  -9.642  1.00 85.04           C  
ATOM   4394  N   GLY A 276      10.662  12.234 -16.926  1.00 89.39           N  
ATOM   4395  H   GLY A 276      10.229  13.132 -16.766  1.00 89.39           H  
ATOM   4396  CA  GLY A 276      10.620  11.693 -18.286  1.00 89.39           C  
ATOM   4397  HA2 GLY A 276      11.615  11.347 -18.566  1.00 89.39           H  
ATOM   4398  HA3 GLY A 276      10.330  12.494 -18.967  1.00 89.39           H  
ATOM   4399  C   GLY A 276       9.638  10.532 -18.483  1.00 89.39           C  
ATOM   4400  O   GLY A 276       9.746   9.805 -19.467  1.00 89.39           O  
ATOM   4401  N   PHE A 277       8.683  10.331 -17.570  1.00 91.72           N  
ATOM   4402  H   PHE A 277       8.627  10.971 -16.790  1.00 91.72           H  
ATOM   4403  CA  PHE A 277       7.664   9.282 -17.676  1.00 91.72           C  
ATOM   4404  HA  PHE A 277       7.530   9.043 -18.731  1.00 91.72           H  
ATOM   4405  C   PHE A 277       6.293   9.735 -17.163  1.00 91.72           C  
ATOM   4406  CB  PHE A 277       8.147   8.003 -16.973  1.00 91.72           C  
ATOM   4407  HB2 PHE A 277       9.021   7.635 -17.511  1.00 91.72           H  
ATOM   4408  HB3 PHE A 277       7.382   7.232 -17.059  1.00 91.72           H  
ATOM   4409  O   PHE A 277       6.151  10.773 -16.512  1.00 91.72           O  
ATOM   4410  CG  PHE A 277       8.508   8.160 -15.510  1.00 91.72           C  
ATOM   4411  CD1 PHE A 277       9.858   8.141 -15.123  1.00 91.72           C  
ATOM   4412  HD1 PHE A 277      10.641   8.070 -15.863  1.00 91.72           H  
ATOM   4413  CD2 PHE A 277       7.503   8.286 -14.532  1.00 91.72           C  
ATOM   4414  HD2 PHE A 277       6.461   8.291 -14.813  1.00 91.72           H  
ATOM   4415  CE1 PHE A 277      10.201   8.219 -13.766  1.00 91.72           C  
ATOM   4416  HE1 PHE A 277      11.241   8.210 -13.475  1.00 91.72           H  
ATOM   4417  CE2 PHE A 277       7.853   8.390 -13.177  1.00 91.72           C  
ATOM   4418  HE2 PHE A 277       7.076   8.474 -12.431  1.00 91.72           H  
ATOM   4419  CZ  PHE A 277       9.202   8.361 -12.794  1.00 91.72           C  
ATOM   4420  HZ  PHE A 277       9.480   8.423 -11.752  1.00 91.72           H  
ATOM   4421  N   ASN A 278       5.273   8.927 -17.468  1.00 92.72           N  
ATOM   4422  H   ASN A 278       5.466   8.086 -17.992  1.00 92.72           H  
ATOM   4423  CA  ASN A 278       3.894   9.200 -17.084  1.00 92.72           C  
ATOM   4424  HA  ASN A 278       3.739  10.275 -17.173  1.00 92.72           H  
ATOM   4425  C   ASN A 278       3.618   8.802 -15.632  1.00 92.72           C  
ATOM   4426  CB  ASN A 278       2.919   8.510 -18.051  1.00 92.72           C  
ATOM   4427  HB2 ASN A 278       1.899   8.691 -17.711  1.00 92.72           H  
ATOM   4428  HB3 ASN A 278       3.101   7.435 -18.044  1.00 92.72           H  
ATOM   4429  O   ASN A 278       3.969   7.701 -15.204  1.00 92.72           O  
ATOM   4430  CG  ASN A 278       3.019   9.027 -19.471  1.00 92.72           C  
ATOM   4431  ND2 ASN A 278       2.495   8.299 -20.426  1.00 92.72           N  
ATOM   4432 HD21 ASN A 278       2.592   8.662 -21.364  1.00 92.72           H  
ATOM   4433 HD22 ASN A 278       2.024   7.430 -20.224  1.00 92.72           H  
ATOM   4434  OD1 ASN A 278       3.570  10.077 -19.749  1.00 92.72           O  
ATOM   4435  N   VAL A 279       2.925   9.674 -14.907  1.00 91.65           N  
ATOM   4436  H   VAL A 279       2.684  10.557 -15.333  1.00 91.65           H  
ATOM   4437  CA  VAL A 279       2.420   9.429 -13.553  1.00 91.65           C  
ATOM   4438  HA  VAL A 279       2.503   8.364 -13.335  1.00 91.65           H  
ATOM   4439  C   VAL A 279       0.943   9.788 -13.472  1.00 91.65           C  
ATOM   4440  CB  VAL A 279       3.231  10.181 -12.479  1.00 91.65           C  
ATOM   4441  HB  VAL A 279       2.802   9.928 -11.509  1.00 91.65           H  
ATOM   4442  O   VAL A 279       0.458  10.641 -14.213  1.00 91.65           O  
ATOM   4443  CG1 VAL A 279       4.691   9.731 -12.463  1.00 91.65           C  
ATOM   4444 HG11 VAL A 279       5.191  10.041 -13.381  1.00 91.65           H  
ATOM   4445 HG12 VAL A 279       5.206  10.175 -11.611  1.00 91.65           H  
ATOM   4446 HG13 VAL A 279       4.731   8.645 -12.377  1.00 91.65           H  
ATOM   4447  CG2 VAL A 279       3.196  11.702 -12.619  1.00 91.65           C  
ATOM   4448 HG21 VAL A 279       2.177  12.052 -12.459  1.00 91.65           H  
ATOM   4449 HG22 VAL A 279       3.543  12.002 -13.608  1.00 91.65           H  
ATOM   4450 HG23 VAL A 279       3.835  12.164 -11.865  1.00 91.65           H  
ATOM   4451  N   LEU A 280       0.219   9.137 -12.565  1.00 89.17           N  
ATOM   4452  H   LEU A 280       0.674   8.461 -11.969  1.00 89.17           H  
ATOM   4453  CA  LEU A 280      -1.155   9.507 -12.247  1.00 89.17           C  
ATOM   4454  HA  LEU A 280      -1.598  10.023 -13.099  1.00 89.17           H  
ATOM   4455  C   LEU A 280      -1.147  10.467 -11.054  1.00 89.17           C  
ATOM   4456  CB  LEU A 280      -1.958   8.223 -11.989  1.00 89.17           C  
ATOM   4457  HB2 LEU A 280      -1.520   7.712 -11.131  1.00 89.17           H  
ATOM   4458  HB3 LEU A 280      -1.868   7.560 -12.849  1.00 89.17           H  
ATOM   4459  O   LEU A 280      -0.711  10.091  -9.968  1.00 89.17           O  
ATOM   4460  CG  LEU A 280      -3.448   8.490 -11.724  1.00 89.17           C  
ATOM   4461  HG  LEU A 280      -3.562   9.301 -11.005  1.00 89.17           H  
ATOM   4462  CD1 LEU A 280      -4.187   8.868 -13.008  1.00 89.17           C  
ATOM   4463 HD11 LEU A 280      -4.057   8.087 -13.757  1.00 89.17           H  
ATOM   4464 HD12 LEU A 280      -5.252   8.990 -12.815  1.00 89.17           H  
ATOM   4465 HD13 LEU A 280      -3.798   9.808 -13.401  1.00 89.17           H  
ATOM   4466  CD2 LEU A 280      -4.108   7.237 -11.152  1.00 89.17           C  
ATOM   4467 HD21 LEU A 280      -5.149   7.457 -10.915  1.00 89.17           H  
ATOM   4468 HD22 LEU A 280      -3.584   6.929 -10.248  1.00 89.17           H  
ATOM   4469 HD23 LEU A 280      -4.053   6.434 -11.887  1.00 89.17           H  
ATOM   4470  N   CYS A 281      -1.640  11.686 -11.243  1.00 86.76           N  
ATOM   4471  H   CYS A 281      -1.954  11.949 -12.166  1.00 86.76           H  
ATOM   4472  CA  CYS A 281      -1.771  12.679 -10.185  1.00 86.76           C  
ATOM   4473  HA  CYS A 281      -0.977  12.507  -9.460  1.00 86.76           H  
ATOM   4474  C   CYS A 281      -3.132  12.579  -9.493  1.00 86.76           C  
ATOM   4475  CB  CYS A 281      -1.589  14.092 -10.744  1.00 86.76           C  
ATOM   4476  HB2 CYS A 281      -2.422  14.305 -11.414  1.00 86.76           H  
ATOM   4477  HB3 CYS A 281      -1.637  14.801  -9.919  1.00 86.76           H  
ATOM   4478  O   CYS A 281      -4.152  12.454 -10.169  1.00 86.76           O  
ATOM   4479  SG  CYS A 281      -0.068  14.398 -11.661  1.00 86.76           S  
ATOM   4480  N   ASP A 282      -3.160  12.709  -8.168  1.00 81.65           N  
ATOM   4481  H   ASP A 282      -2.271  12.809  -7.697  1.00 81.65           H  
ATOM   4482  CA  ASP A 282      -4.360  13.072  -7.408  1.00 81.65           C  
ATOM   4483  HA  ASP A 282      -5.251  12.821  -7.983  1.00 81.65           H  
ATOM   4484  C   ASP A 282      -4.340  14.579  -7.152  1.00 81.65           C  
ATOM   4485  CB  ASP A 282      -4.418  12.307  -6.086  1.00 81.65           C  
ATOM   4486  HB2 ASP A 282      -4.135  11.268  -6.252  1.00 81.65           H  
ATOM   4487  HB3 ASP A 282      -3.710  12.762  -5.393  1.00 81.65           H  
ATOM   4488  O   ASP A 282      -3.410  15.118  -6.543  1.00 81.65           O  
ATOM   4489  CG  ASP A 282      -5.769  12.360  -5.379  1.00 81.65           C  
ATOM   4490  OD1 ASP A 282      -6.471  13.395  -5.398  1.00 81.65           O  
ATOM   4491  OD2 ASP A 282      -6.099  11.339  -4.734  1.00 81.65           O  
ATOM   4492  N   THR A 283      -5.364  15.258  -7.644  1.00 75.54           N  
ATOM   4493  H   THR A 283      -6.092  14.756  -8.131  1.00 75.54           H  
ATOM   4494  CA  THR A 283      -5.482  16.723  -7.646  1.00 75.54           C  
ATOM   4495  HA  THR A 283      -4.520  17.187  -7.430  1.00 75.54           H  
ATOM   4496  C   THR A 283      -6.482  17.212  -6.597  1.00 75.54           C  
ATOM   4497  CB  THR A 283      -5.925  17.183  -9.038  1.00 75.54           C  
ATOM   4498  HB  THR A 283      -6.128  18.254  -9.048  1.00 75.54           H  
ATOM   4499  O   THR A 283      -6.598  18.413  -6.379  1.00 75.54           O  
ATOM   4500  CG2 THR A 283      -4.895  16.832 -10.121  1.00 75.54           C  
ATOM   4501 HG21 THR A 283      -4.055  17.523 -10.051  1.00 75.54           H  
ATOM   4502 HG22 THR A 283      -4.531  15.810 -10.008  1.00 75.54           H  
ATOM   4503 HG23 THR A 283      -5.347  16.911 -11.109  1.00 75.54           H  
ATOM   4504  OG1 THR A 283      -7.099  16.462  -9.302  1.00 75.54           O  
ATOM   4505  HG1 THR A 283      -7.550  16.841 -10.060  1.00 75.54           H  
ATOM   4506  N   LYS A 284      -7.195  16.298  -5.919  1.00 73.39           N  
ATOM   4507  H   LYS A 284      -6.989  15.325  -6.095  1.00 73.39           H  
ATOM   4508  CA  LYS A 284      -8.288  16.636  -4.993  1.00 73.39           C  
ATOM   4509  HA  LYS A 284      -8.442  17.715  -5.006  1.00 73.39           H  
ATOM   4510  C   LYS A 284      -7.973  16.278  -3.544  1.00 73.39           C  
ATOM   4511  CB  LYS A 284      -9.578  15.961  -5.491  1.00 73.39           C  
ATOM   4512  HB2 LYS A 284      -9.475  14.879  -5.411  1.00 73.39           H  
ATOM   4513  HB3 LYS A 284      -9.723  16.217  -6.541  1.00 73.39           H  
ATOM   4514  O   LYS A 284      -8.273  17.054  -2.640  1.00 73.39           O  
ATOM   4515  CG  LYS A 284     -10.808  16.427  -4.696  1.00 73.39           C  
ATOM   4516  HG2 LYS A 284     -10.676  16.177  -3.643  1.00 73.39           H  
ATOM   4517  HG3 LYS A 284     -10.903  17.509  -4.788  1.00 73.39           H  
ATOM   4518  CD  LYS A 284     -12.099  15.763  -5.192  1.00 73.39           C  
ATOM   4519  HD2 LYS A 284     -12.258  16.024  -6.238  1.00 73.39           H  
ATOM   4520  HD3 LYS A 284     -12.002  14.682  -5.096  1.00 73.39           H  
ATOM   4521  CE  LYS A 284     -13.277  16.259  -4.341  1.00 73.39           C  
ATOM   4522  HE2 LYS A 284     -13.052  16.062  -3.293  1.00 73.39           H  
ATOM   4523  HE3 LYS A 284     -13.357  17.340  -4.459  1.00 73.39           H  
ATOM   4524  NZ  LYS A 284     -14.558  15.606  -4.713  1.00 73.39           N  
ATOM   4525  HZ1 LYS A 284     -15.307  15.953  -4.130  1.00 73.39           H  
ATOM   4526  HZ2 LYS A 284     -14.794  15.799  -5.676  1.00 73.39           H  
ATOM   4527  HZ3 LYS A 284     -14.503  14.607  -4.577  1.00 73.39           H  
ATOM   4528  N   THR A 285      -7.402  15.103  -3.308  1.00 71.94           N  
ATOM   4529  H   THR A 285      -7.124  14.535  -4.096  1.00 71.94           H  
ATOM   4530  CA  THR A 285      -7.152  14.598  -1.950  1.00 71.94           C  
ATOM   4531  HA  THR A 285      -8.071  14.683  -1.371  1.00 71.94           H  
ATOM   4532  C   THR A 285      -6.069  15.434  -1.270  1.00 71.94           C  
ATOM   4533  CB  THR A 285      -6.756  13.119  -1.992  1.00 71.94           C  
ATOM   4534  HB  THR A 285      -5.785  13.012  -2.476  1.00 71.94           H  
ATOM   4535  O   THR A 285      -5.037  15.686  -1.882  1.00 71.94           O  
ATOM   4536  CG2 THR A 285      -6.699  12.492  -0.599  1.00 71.94           C  
ATOM   4537 HG21 THR A 285      -6.368  11.456  -0.672  1.00 71.94           H  
ATOM   4538 HG22 THR A 285      -5.987  13.025   0.031  1.00 71.94           H  
ATOM   4539 HG23 THR A 285      -7.682  12.528  -0.130  1.00 71.94           H  
ATOM   4540  OG1 THR A 285      -7.726  12.408  -2.737  1.00 71.94           O  
ATOM   4541  HG1 THR A 285      -7.402  12.431  -3.640  1.00 71.94           H  
ATOM   4542  N   ASP A 286      -6.301  15.891  -0.033  1.00 71.22           N  
ATOM   4543  H   ASP A 286      -7.161  15.619   0.421  1.00 71.22           H  
ATOM   4544  CA  ASP A 286      -5.399  16.780   0.732  1.00 71.22           C  
ATOM   4545  HA  ASP A 286      -6.016  17.274   1.483  1.00 71.22           H  
ATOM   4546  C   ASP A 286      -4.789  17.917  -0.114  1.00 71.22           C  
ATOM   4547  CB  ASP A 286      -4.342  15.977   1.514  1.00 71.22           C  
ATOM   4548  HB2 ASP A 286      -3.665  15.498   0.806  1.00 71.22           H  
ATOM   4549  HB3 ASP A 286      -4.849  15.205   2.093  1.00 71.22           H  
ATOM   4550  O   ASP A 286      -3.572  18.053  -0.237  1.00 71.22           O  
ATOM   4551  CG  ASP A 286      -3.531  16.855   2.486  1.00 71.22           C  
ATOM   4552  OD1 ASP A 286      -4.110  17.844   2.994  1.00 71.22           O  
ATOM   4553  OD2 ASP A 286      -2.331  16.560   2.711  1.00 71.22           O  
ATOM   4554  N   LYS A 287      -5.656  18.711  -0.760  1.00 72.53           N  
ATOM   4555  H   LYS A 287      -6.635  18.475  -0.688  1.00 72.53           H  
ATOM   4556  CA  LYS A 287      -5.275  19.845  -1.630  1.00 72.53           C  
ATOM   4557  HA  LYS A 287      -6.195  20.284  -2.015  1.00 72.53           H  
ATOM   4558  C   LYS A 287      -4.484  19.454  -2.889  1.00 72.53           C  
ATOM   4559  CB  LYS A 287      -4.542  20.939  -0.824  1.00 72.53           C  
ATOM   4560  HB2 LYS A 287      -4.417  21.815  -1.460  1.00 72.53           H  
ATOM   4561  HB3 LYS A 287      -3.547  20.581  -0.560  1.00 72.53           H  
ATOM   4562  O   LYS A 287      -3.913  20.328  -3.535  1.00 72.53           O  
ATOM   4563  CG  LYS A 287      -5.274  21.373   0.453  1.00 72.53           C  
ATOM   4564  HG2 LYS A 287      -5.459  20.510   1.093  1.00 72.53           H  
ATOM   4565  HG3 LYS A 287      -6.228  21.825   0.183  1.00 72.53           H  
ATOM   4566  CD  LYS A 287      -4.431  22.378   1.243  1.00 72.53           C  
ATOM   4567  HD2 LYS A 287      -4.246  23.260   0.630  1.00 72.53           H  
ATOM   4568  HD3 LYS A 287      -3.484  21.911   1.513  1.00 72.53           H  
ATOM   4569  CE  LYS A 287      -5.199  22.765   2.509  1.00 72.53           C  
ATOM   4570  HE2 LYS A 287      -6.147  23.216   2.216  1.00 72.53           H  
ATOM   4571  HE3 LYS A 287      -5.425  21.853   3.062  1.00 72.53           H  
ATOM   4572  NZ  LYS A 287      -4.425  23.696   3.363  1.00 72.53           N  
ATOM   4573  HZ1 LYS A 287      -3.570  23.251   3.665  1.00 72.53           H  
ATOM   4574  HZ2 LYS A 287      -4.208  24.543   2.856  1.00 72.53           H  
ATOM   4575  HZ3 LYS A 287      -4.964  23.936   4.182  1.00 72.53           H  
ATOM   4576  N   GLY A 288      -4.461  18.171  -3.245  1.00 75.61           N  
ATOM   4577  H   GLY A 288      -4.840  17.494  -2.598  1.00 75.61           H  
ATOM   4578  CA  GLY A 288      -3.840  17.668  -4.463  1.00 75.61           C  
ATOM   4579  HA2 GLY A 288      -4.137  18.307  -5.294  1.00 75.61           H  
ATOM   4580  HA3 GLY A 288      -4.213  16.661  -4.657  1.00 75.61           H  
ATOM   4581  C   GLY A 288      -2.312  17.619  -4.427  1.00 75.61           C  
ATOM   4582  O   GLY A 288      -1.667  17.776  -3.388  1.00 75.61           O  
ATOM   4583  N   GLY A 289      -1.723  17.386  -5.600  1.00 78.17           N  
ATOM   4584  H   GLY A 289      -2.316  17.221  -6.400  1.00 78.17           H  
ATOM   4585  CA  GLY A 289      -0.273  17.299  -5.787  1.00 78.17           C  
ATOM   4586  HA2 GLY A 289       0.221  18.071  -5.199  1.00 78.17           H  
ATOM   4587  HA3 GLY A 289      -0.057  17.482  -6.840  1.00 78.17           H  
ATOM   4588  C   GLY A 289       0.332  15.943  -5.412  1.00 78.17           C  
ATOM   4589  O   GLY A 289       1.538  15.856  -5.172  1.00 78.17           O  
ATOM   4590  N   TRP A 290      -0.479  14.883  -5.343  1.00 81.57           N  
ATOM   4591  H   TRP A 290      -1.455  15.000  -5.573  1.00 81.57           H  
ATOM   4592  CA  TRP A 290       0.017  13.538  -5.039  1.00 81.57           C  
ATOM   4593  HA  TRP A 290       0.937  13.627  -4.462  1.00 81.57           H  
ATOM   4594  C   TRP A 290       0.332  12.773  -6.312  1.00 81.57           C  
ATOM   4595  CB  TRP A 290      -0.969  12.738  -4.185  1.00 81.57           C  
ATOM   4596  HB2 TRP A 290      -0.494  11.794  -3.918  1.00 81.57           H  
ATOM   4597  HB3 TRP A 290      -1.844  12.483  -4.783  1.00 81.57           H  
ATOM   4598  O   TRP A 290      -0.474  12.758  -7.237  1.00 81.57           O  
ATOM   4599  CG  TRP A 290      -1.380  13.420  -2.926  1.00 81.57           C  
ATOM   4600  CD1 TRP A 290      -2.331  14.370  -2.786  1.00 81.57           C  
ATOM   4601  HD1 TRP A 290      -2.975  14.735  -3.573  1.00 81.57           H  
ATOM   4602  CD2 TRP A 290      -0.759  13.287  -1.622  1.00 81.57           C  
ATOM   4603  CE2 TRP A 290      -1.244  14.326  -0.783  1.00 81.57           C  
ATOM   4604  CE3 TRP A 290       0.172  12.389  -1.069  1.00 81.57           C  
ATOM   4605  HE3 TRP A 290       0.477  11.530  -1.648  1.00 81.57           H  
ATOM   4606  NE1 TRP A 290      -2.255  14.906  -1.515  1.00 81.57           N  
ATOM   4607  HE1 TRP A 290      -2.836  15.675  -1.213  1.00 81.57           H  
ATOM   4608  CH2 TRP A 290       0.257  13.674   1.003  1.00 81.57           C  
ATOM   4609  HH2 TRP A 290       0.614  13.791   2.015  1.00 81.57           H  
ATOM   4610  CZ2 TRP A 290      -0.719  14.547   0.496  1.00 81.57           C  
ATOM   4611  HZ2 TRP A 290      -1.115  15.350   1.100  1.00 81.57           H  
ATOM   4612  CZ3 TRP A 290       0.678  12.581   0.229  1.00 81.57           C  
ATOM   4613  HZ3 TRP A 290       1.359  11.860   0.655  1.00 81.57           H  
ATOM   4614  N   ILE A 291       1.456  12.060  -6.318  1.00 86.76           N  
ATOM   4615  H   ILE A 291       2.055  12.109  -5.507  1.00 86.76           H  
ATOM   4616  CA  ILE A 291       1.735  11.027  -7.314  1.00 86.76           C  
ATOM   4617  HA  ILE A 291       1.205  11.266  -8.236  1.00 86.76           H  
ATOM   4618  C   ILE A 291       1.178   9.697  -6.800  1.00 86.76           C  
ATOM   4619  CB  ILE A 291       3.242  10.980  -7.658  1.00 86.76           C  
ATOM   4620  HB  ILE A 291       3.829  10.951  -6.740  1.00 86.76           H  
ATOM   4621  O   ILE A 291       1.578   9.188  -5.754  1.00 86.76           O  
ATOM   4622  CG1 ILE A 291       3.617  12.239  -8.473  1.00 86.76           C  
ATOM   4623 HG12 ILE A 291       3.212  13.130  -7.993  1.00 86.76           H  
ATOM   4624 HG13 ILE A 291       3.141  12.138  -9.448  1.00 86.76           H  
ATOM   4625  CG2 ILE A 291       3.533   9.713  -8.488  1.00 86.76           C  
ATOM   4626 HG21 ILE A 291       3.459   8.826  -7.858  1.00 86.76           H  
ATOM   4627 HG22 ILE A 291       2.812   9.624  -9.300  1.00 86.76           H  
ATOM   4628 HG23 ILE A 291       4.538   9.732  -8.911  1.00 86.76           H  
ATOM   4629  CD1 ILE A 291       5.113  12.488  -8.720  1.00 86.76           C  
ATOM   4630 HD11 ILE A 291       5.515  13.146  -7.950  1.00 86.76           H  
ATOM   4631 HD12 ILE A 291       5.235  12.990  -9.679  1.00 86.76           H  
ATOM   4632 HD13 ILE A 291       5.685  11.560  -8.737  1.00 86.76           H  
ATOM   4633  N   ILE A 292       0.252   9.099  -7.538  1.00 86.10           N  
ATOM   4634  H   ILE A 292      -0.048   9.544  -8.393  1.00 86.10           H  
ATOM   4635  CA  ILE A 292      -0.251   7.761  -7.240  1.00 86.10           C  
ATOM   4636  HA  ILE A 292      -0.350   7.660  -6.159  1.00 86.10           H  
ATOM   4637  C   ILE A 292       0.793   6.749  -7.724  1.00 86.10           C  
ATOM   4638  CB  ILE A 292      -1.655   7.556  -7.847  1.00 86.10           C  
ATOM   4639  HB  ILE A 292      -1.587   7.683  -8.927  1.00 86.10           H  
ATOM   4640  O   ILE A 292       1.098   6.678  -8.914  1.00 86.10           O  
ATOM   4641  CG1 ILE A 292      -2.648   8.602  -7.278  1.00 86.10           C  
ATOM   4642 HG12 ILE A 292      -2.709   8.474  -6.198  1.00 86.10           H  
ATOM   4643 HG13 ILE A 292      -2.271   9.607  -7.470  1.00 86.10           H  
ATOM   4644  CG2 ILE A 292      -2.161   6.132  -7.549  1.00 86.10           C  
ATOM   4645 HG21 ILE A 292      -1.423   5.383  -7.835  1.00 86.10           H  
ATOM   4646 HG22 ILE A 292      -3.063   5.924  -8.125  1.00 86.10           H  
ATOM   4647 HG23 ILE A 292      -2.379   6.021  -6.487  1.00 86.10           H  
ATOM   4648  CD1 ILE A 292      -4.073   8.549  -7.845  1.00 86.10           C  
ATOM   4649 HD11 ILE A 292      -4.068   8.877  -8.884  1.00 86.10           H  
ATOM   4650 HD12 ILE A 292      -4.498   7.548  -7.769  1.00 86.10           H  
ATOM   4651 HD13 ILE A 292      -4.710   9.229  -7.278  1.00 86.10           H  
ATOM   4652  N   ILE A 293       1.349   5.967  -6.795  1.00 85.25           N  
ATOM   4653  H   ILE A 293       1.035   6.078  -5.841  1.00 85.25           H  
ATOM   4654  CA  ILE A 293       2.378   4.950  -7.088  1.00 85.25           C  
ATOM   4655  HA  ILE A 293       2.883   5.224  -8.015  1.00 85.25           H  
ATOM   4656  C   ILE A 293       1.778   3.562  -7.326  1.00 85.25           C  
ATOM   4657  CB  ILE A 293       3.452   4.899  -5.981  1.00 85.25           C  
ATOM   4658  HB  ILE A 293       4.160   4.116  -6.253  1.00 85.25           H  
ATOM   4659  O   ILE A 293       2.399   2.710  -7.962  1.00 85.25           O  
ATOM   4660  CG1 ILE A 293       2.861   4.548  -4.594  1.00 85.25           C  
ATOM   4661 HG12 ILE A 293       2.254   5.379  -4.232  1.00 85.25           H  
ATOM   4662 HG13 ILE A 293       2.219   3.671  -4.679  1.00 85.25           H  
ATOM   4663  CG2 ILE A 293       4.223   6.229  -5.959  1.00 85.25           C  
ATOM   4664 HG21 ILE A 293       3.577   7.044  -5.633  1.00 85.25           H  
ATOM   4665 HG22 ILE A 293       4.595   6.459  -6.958  1.00 85.25           H  
ATOM   4666 HG23 ILE A 293       5.080   6.156  -5.290  1.00 85.25           H  
ATOM   4667  CD1 ILE A 293       3.921   4.221  -3.537  1.00 85.25           C  
ATOM   4668 HD11 ILE A 293       4.553   3.404  -3.885  1.00 85.25           H  
ATOM   4669 HD12 ILE A 293       3.427   3.919  -2.614  1.00 85.25           H  
ATOM   4670 HD13 ILE A 293       4.538   5.096  -3.329  1.00 85.25           H  
ATOM   4671  N   GLN A 294       0.572   3.338  -6.807  1.00 85.78           N  
ATOM   4672  H   GLN A 294       0.117   4.089  -6.308  1.00 85.78           H  
ATOM   4673  CA  GLN A 294      -0.164   2.092  -6.934  1.00 85.78           C  
ATOM   4674  HA  GLN A 294       0.122   1.619  -7.873  1.00 85.78           H  
ATOM   4675  C   GLN A 294      -1.660   2.377  -6.961  1.00 85.78           C  
ATOM   4676  CB  GLN A 294       0.205   1.164  -5.769  1.00 85.78           C  
ATOM   4677  HB2 GLN A 294      -0.124   1.592  -4.822  1.00 85.78           H  
ATOM   4678  HB3 GLN A 294       1.293   1.101  -5.736  1.00 85.78           H  
ATOM   4679  O   GLN A 294      -2.156   3.197  -6.180  1.00 85.78           O  
ATOM   4680  CG  GLN A 294      -0.348  -0.262  -5.934  1.00 85.78           C  
ATOM   4681  HG2 GLN A 294      -0.355  -0.528  -6.991  1.00 85.78           H  
ATOM   4682  HG3 GLN A 294       0.336  -0.938  -5.421  1.00 85.78           H  
ATOM   4683  CD  GLN A 294      -1.731  -0.525  -5.343  1.00 85.78           C  
ATOM   4684  NE2 GLN A 294      -2.129  -1.778  -5.330  1.00 85.78           N  
ATOM   4685 HE21 GLN A 294      -1.573  -2.508  -5.753  1.00 85.78           H  
ATOM   4686 HE22 GLN A 294      -2.880  -2.035  -4.705  1.00 85.78           H  
ATOM   4687  OE1 GLN A 294      -2.437   0.348  -4.865  1.00 85.78           O  
ATOM   4688  N   ARG A 295      -2.377   1.681  -7.846  1.00 81.94           N  
ATOM   4689  H   ARG A 295      -1.897   1.051  -8.471  1.00 81.94           H  
ATOM   4690  CA  ARG A 295      -3.835   1.754  -7.910  1.00 81.94           C  
ATOM   4691  HA  ARG A 295      -4.181   2.063  -6.923  1.00 81.94           H  
ATOM   4692  C   ARG A 295      -4.457   0.398  -8.217  1.00 81.94           C  
ATOM   4693  CB  ARG A 295      -4.235   2.824  -8.933  1.00 81.94           C  
ATOM   4694  HB2 ARG A 295      -3.635   3.717  -8.757  1.00 81.94           H  
ATOM   4695  HB3 ARG A 295      -4.015   2.449  -9.933  1.00 81.94           H  
ATOM   4696  O   ARG A 295      -3.892  -0.367  -8.996  1.00 81.94           O  
ATOM   4697  CG  ARG A 295      -5.715   3.215  -8.863  1.00 81.94           C  
ATOM   4698  HG2 ARG A 295      -6.325   2.344  -9.103  1.00 81.94           H  
ATOM   4699  HG3 ARG A 295      -5.961   3.566  -7.861  1.00 81.94           H  
ATOM   4700  CD  ARG A 295      -5.993   4.329  -9.877  1.00 81.94           C  
ATOM   4701  HD2 ARG A 295      -5.432   5.218  -9.589  1.00 81.94           H  
ATOM   4702  HD3 ARG A 295      -5.642   3.991 -10.852  1.00 81.94           H  
ATOM   4703  NE  ARG A 295      -7.430   4.647  -9.963  1.00 81.94           N  
ATOM   4704  HE  ARG A 295      -8.038   4.117  -9.355  1.00 81.94           H  
ATOM   4705  NH1 ARG A 295      -7.305   5.947 -11.853  1.00 81.94           N  
ATOM   4706 HH11 ARG A 295      -7.747   6.238 -12.714  1.00 81.94           H  
ATOM   4707 HH12 ARG A 295      -6.313   5.765 -11.903  1.00 81.94           H  
ATOM   4708  NH2 ARG A 295      -9.301   5.380 -11.054  1.00 81.94           N  
ATOM   4709 HH21 ARG A 295      -9.841   4.682 -10.562  1.00 81.94           H  
ATOM   4710 HH22 ARG A 295      -9.677   5.704 -11.933  1.00 81.94           H  
ATOM   4711  CZ  ARG A 295      -8.000   5.321 -10.948  1.00 81.94           C  
ATOM   4712  N   ARG A 296      -5.631   0.133  -7.636  1.00 77.66           N  
ATOM   4713  H   ARG A 296      -5.955   0.798  -6.949  1.00 77.66           H  
ATOM   4714  CA  ARG A 296      -6.531  -0.980  -7.980  1.00 77.66           C  
ATOM   4715  HA  ARG A 296      -6.268  -1.367  -8.965  1.00 77.66           H  
ATOM   4716  C   ARG A 296      -7.965  -0.472  -8.036  1.00 77.66           C  
ATOM   4717  CB  ARG A 296      -6.432  -2.124  -6.964  1.00 77.66           C  
ATOM   4718  HB2 ARG A 296      -6.765  -1.765  -5.990  1.00 77.66           H  
ATOM   4719  HB3 ARG A 296      -7.091  -2.938  -7.263  1.00 77.66           H  
ATOM   4720  O   ARG A 296      -8.502  -0.032  -7.025  1.00 77.66           O  
ATOM   4721  CG  ARG A 296      -5.008  -2.647  -6.817  1.00 77.66           C  
ATOM   4722  HG2 ARG A 296      -4.332  -1.818  -6.608  1.00 77.66           H  
ATOM   4723  HG3 ARG A 296      -4.972  -3.309  -5.952  1.00 77.66           H  
ATOM   4724  CD  ARG A 296      -4.454  -3.469  -7.963  1.00 77.66           C  
ATOM   4725  HD2 ARG A 296      -3.431  -3.697  -7.663  1.00 77.66           H  
ATOM   4726  HD3 ARG A 296      -4.442  -2.873  -8.875  1.00 77.66           H  
ATOM   4727  NE  ARG A 296      -5.157  -4.743  -8.194  1.00 77.66           N  
ATOM   4728  HE  ARG A 296      -5.652  -4.814  -9.071  1.00 77.66           H  
ATOM   4729  NH1 ARG A 296      -4.483  -5.839  -6.267  1.00 77.66           N  
ATOM   4730 HH11 ARG A 296      -4.625  -6.609  -5.628  1.00 77.66           H  
ATOM   4731 HH12 ARG A 296      -4.324  -4.951  -5.812  1.00 77.66           H  
ATOM   4732  NH2 ARG A 296      -5.606  -6.938  -7.851  1.00 77.66           N  
ATOM   4733 HH21 ARG A 296      -5.973  -6.970  -8.792  1.00 77.66           H  
ATOM   4734 HH22 ARG A 296      -5.595  -7.762  -7.267  1.00 77.66           H  
ATOM   4735  CZ  ARG A 296      -5.072  -5.824  -7.435  1.00 77.66           C  
ATOM   4736  N   VAL A 297      -8.556  -0.499  -9.220  1.00 72.78           N  
ATOM   4737  H   VAL A 297      -8.029  -0.912  -9.975  1.00 72.78           H  
ATOM   4738  CA  VAL A 297      -9.942  -0.114  -9.502  1.00 72.78           C  
ATOM   4739  HA  VAL A 297     -10.398   0.319  -8.611  1.00 72.78           H  
ATOM   4740  C   VAL A 297     -10.748  -1.347  -9.876  1.00 72.78           C  
ATOM   4741  CB  VAL A 297     -10.015   0.915 -10.645  1.00 72.78           C  
ATOM   4742  HB  VAL A 297      -9.653   0.462 -11.568  1.00 72.78           H  
ATOM   4743  O   VAL A 297     -11.696  -1.695  -9.181  1.00 72.78           O  
ATOM   4744  CG1 VAL A 297     -11.446   1.415 -10.870  1.00 72.78           C  
ATOM   4745 HG11 VAL A 297     -12.089   0.585 -11.164  1.00 72.78           H  
ATOM   4746 HG12 VAL A 297     -11.846   1.861  -9.959  1.00 72.78           H  
ATOM   4747 HG13 VAL A 297     -11.468   2.141 -11.682  1.00 72.78           H  
ATOM   4748  CG2 VAL A 297      -9.143   2.133 -10.368  1.00 72.78           C  
ATOM   4749 HG21 VAL A 297      -9.221   2.791 -11.234  1.00 72.78           H  
ATOM   4750 HG22 VAL A 297      -8.103   1.816 -10.300  1.00 72.78           H  
ATOM   4751 HG23 VAL A 297      -9.463   2.618  -9.446  1.00 72.78           H  
ATOM   4752  N   TYR A 298     -10.347  -2.025 -10.950  1.00 75.13           N  
ATOM   4753  H   TYR A 298      -9.488  -1.747 -11.403  1.00 75.13           H  
ATOM   4754  CA  TYR A 298     -11.112  -3.118 -11.551  1.00 75.13           C  
ATOM   4755  HA  TYR A 298     -12.153  -3.038 -11.238  1.00 75.13           H  
ATOM   4756  C   TYR A 298     -10.624  -4.492 -11.094  1.00 75.13           C  
ATOM   4757  CB  TYR A 298     -11.080  -2.976 -13.078  1.00 75.13           C  
ATOM   4758  HB2 TYR A 298     -10.053  -3.088 -13.424  1.00 75.13           H  
ATOM   4759  HB3 TYR A 298     -11.665  -3.782 -13.520  1.00 75.13           H  
ATOM   4760  O   TYR A 298     -11.282  -5.495 -11.356  1.00 75.13           O  
ATOM   4761  CG  TYR A 298     -11.640  -1.653 -13.567  1.00 75.13           C  
ATOM   4762  CD1 TYR A 298     -13.028  -1.414 -13.527  1.00 75.13           C  
ATOM   4763  HD1 TYR A 298     -13.698  -2.182 -13.171  1.00 75.13           H  
ATOM   4764  CD2 TYR A 298     -10.770  -0.652 -14.037  1.00 75.13           C  
ATOM   4765  HD2 TYR A 298      -9.708  -0.842 -14.086  1.00 75.13           H  
ATOM   4766  CE1 TYR A 298     -13.548  -0.185 -13.979  1.00 75.13           C  
ATOM   4767  HE1 TYR A 298     -14.615  -0.014 -13.973  1.00 75.13           H  
ATOM   4768  CE2 TYR A 298     -11.284   0.588 -14.460  1.00 75.13           C  
ATOM   4769  HE2 TYR A 298     -10.623   1.362 -14.822  1.00 75.13           H  
ATOM   4770  OH  TYR A 298     -13.163   2.009 -14.883  1.00 75.13           O  
ATOM   4771  HH  TYR A 298     -14.117   1.986 -14.991  1.00 75.13           H  
ATOM   4772  CZ  TYR A 298     -12.674   0.818 -14.450  1.00 75.13           C  
ATOM   4773  N   LYS A 299      -9.477  -4.549 -10.400  1.00 76.63           N  
ATOM   4774  H   LYS A 299      -8.934  -3.699 -10.348  1.00 76.63           H  
ATOM   4775  CA  LYS A 299      -8.833  -5.794  -9.944  1.00 76.63           C  
ATOM   4776  HA  LYS A 299      -7.861  -5.514  -9.537  1.00 76.63           H  
ATOM   4777  C   LYS A 299      -8.511  -6.747 -11.110  1.00 76.63           C  
ATOM   4778  CB  LYS A 299      -9.628  -6.438  -8.792  1.00 76.63           C  
ATOM   4779  HB2 LYS A 299     -10.615  -6.730  -9.152  1.00 76.63           H  
ATOM   4780  HB3 LYS A 299      -9.110  -7.339  -8.464  1.00 76.63           H  
ATOM   4781  O   LYS A 299      -8.390  -7.952 -10.900  1.00 76.63           O  
ATOM   4782  CG  LYS A 299      -9.778  -5.497  -7.585  1.00 76.63           C  
ATOM   4783  HG2 LYS A 299      -8.790  -5.259  -7.191  1.00 76.63           H  
ATOM   4784  HG3 LYS A 299     -10.263  -4.571  -7.895  1.00 76.63           H  
ATOM   4785  CD  LYS A 299     -10.629  -6.138  -6.479  1.00 76.63           C  
ATOM   4786  HD2 LYS A 299     -11.614  -6.370  -6.884  1.00 76.63           H  
ATOM   4787  HD3 LYS A 299     -10.153  -7.058  -6.139  1.00 76.63           H  
ATOM   4788  CE  LYS A 299     -10.771  -5.157  -5.306  1.00 76.63           C  
ATOM   4789  HE2 LYS A 299     -11.164  -4.217  -5.693  1.00 76.63           H  
ATOM   4790  HE3 LYS A 299      -9.781  -4.951  -4.899  1.00 76.63           H  
ATOM   4791  NZ  LYS A 299     -11.668  -5.667  -4.236  1.00 76.63           N  
ATOM   4792  HZ1 LYS A 299     -11.730  -4.994  -3.485  1.00 76.63           H  
ATOM   4793  HZ2 LYS A 299     -11.326  -6.534  -3.848  1.00 76.63           H  
ATOM   4794  HZ3 LYS A 299     -12.604  -5.806  -4.589  1.00 76.63           H  
ATOM   4795  N   ASN A 300      -8.340  -6.207 -12.318  1.00 76.71           N  
ATOM   4796  H   ASN A 300      -8.296  -5.199 -12.357  1.00 76.71           H  
ATOM   4797  CA  ASN A 300      -8.104  -6.945 -13.559  1.00 76.71           C  
ATOM   4798  HA  ASN A 300      -8.604  -7.911 -13.485  1.00 76.71           H  
ATOM   4799  C   ASN A 300      -6.615  -7.240 -13.812  1.00 76.71           C  
ATOM   4800  CB  ASN A 300      -8.752  -6.171 -14.725  1.00 76.71           C  
ATOM   4801  HB2 ASN A 300      -9.805  -5.998 -14.503  1.00 76.71           H  
ATOM   4802  HB3 ASN A 300      -8.697  -6.788 -15.621  1.00 76.71           H  
ATOM   4803  O   ASN A 300      -6.283  -8.188 -14.522  1.00 76.71           O  
ATOM   4804  CG  ASN A 300      -8.103  -4.829 -15.048  1.00 76.71           C  
ATOM   4805  ND2 ASN A 300      -8.557  -4.191 -16.094  1.00 76.71           N  
ATOM   4806 HD21 ASN A 300      -8.077  -3.353 -16.387  1.00 76.71           H  
ATOM   4807 HD22 ASN A 300      -9.292  -4.556 -16.683  1.00 76.71           H  
ATOM   4808  OD1 ASN A 300      -7.204  -4.355 -14.366  1.00 76.71           O  
ATOM   4809  N   THR A 301      -5.708  -6.474 -13.202  1.00 77.61           N  
ATOM   4810  H   THR A 301      -6.042  -5.682 -12.671  1.00 77.61           H  
ATOM   4811  CA  THR A 301      -4.267  -6.685 -13.345  1.00 77.61           C  
ATOM   4812  HA  THR A 301      -4.086  -7.222 -14.276  1.00 77.61           H  
ATOM   4813  C   THR A 301      -3.757  -7.540 -12.194  1.00 77.61           C  
ATOM   4814  CB  THR A 301      -3.513  -5.360 -13.469  1.00 77.61           C  
ATOM   4815  HB  THR A 301      -3.698  -4.748 -12.586  1.00 77.61           H  
ATOM   4816  O   THR A 301      -3.963  -7.234 -11.016  1.00 77.61           O  
ATOM   4817  CG2 THR A 301      -2.003  -5.544 -13.631  1.00 77.61           C  
ATOM   4818 HG21 THR A 301      -1.794  -6.177 -14.493  1.00 77.61           H  
ATOM   4819 HG22 THR A 301      -1.550  -4.565 -13.787  1.00 77.61           H  
ATOM   4820 HG23 THR A 301      -1.575  -5.982 -12.729  1.00 77.61           H  
ATOM   4821  OG1 THR A 301      -3.944  -4.698 -14.632  1.00 77.61           O  
ATOM   4822  HG1 THR A 301      -4.869  -4.457 -14.542  1.00 77.61           H  
ATOM   4823  N   SER A 302      -3.056  -8.627 -12.523  1.00 77.08           N  
ATOM   4824  H   SER A 302      -2.958  -8.850 -13.503  1.00 77.08           H  
ATOM   4825  CA  SER A 302      -2.400  -9.465 -11.519  1.00 77.08           C  
ATOM   4826  HA  SER A 302      -3.124  -9.699 -10.739  1.00 77.08           H  
ATOM   4827  C   SER A 302      -1.218  -8.726 -10.895  1.00 77.08           C  
ATOM   4828  CB  SER A 302      -1.922 -10.784 -12.125  1.00 77.08           C  
ATOM   4829  HB2 SER A 302      -2.779 -11.342 -12.504  1.00 77.08           H  
ATOM   4830  HB3 SER A 302      -1.239 -10.577 -12.949  1.00 77.08           H  
ATOM   4831  O   SER A 302      -0.282  -8.343 -11.590  1.00 77.08           O  
ATOM   4832  OG  SER A 302      -1.249 -11.552 -11.140  1.00 77.08           O  
ATOM   4833  HG  SER A 302      -0.831 -12.290 -11.589  1.00 77.08           H  
ATOM   4834  N   PHE A 303      -1.225  -8.610  -9.568  1.00 76.58           N  
ATOM   4835  H   PHE A 303      -2.071  -8.864  -9.079  1.00 76.58           H  
ATOM   4836  CA  PHE A 303      -0.083  -8.137  -8.777  1.00 76.58           C  
ATOM   4837  HA  PHE A 303       0.527  -7.480  -9.397  1.00 76.58           H  
ATOM   4838  C   PHE A 303       0.848  -9.296  -8.381  1.00 76.58           C  
ATOM   4839  CB  PHE A 303      -0.589  -7.297  -7.591  1.00 76.58           C  
ATOM   4840  HB2 PHE A 303       0.167  -7.303  -6.805  1.00 76.58           H  
ATOM   4841  HB3 PHE A 303      -1.491  -7.745  -7.173  1.00 76.58           H  
ATOM   4842  O   PHE A 303       1.771  -9.131  -7.591  1.00 76.58           O  
ATOM   4843  CG  PHE A 303      -0.870  -5.852  -7.962  1.00 76.58           C  
ATOM   4844  CD1 PHE A 303      -0.183  -4.813  -7.307  1.00 76.58           C  
ATOM   4845  HD1 PHE A 303       0.508  -5.037  -6.507  1.00 76.58           H  
ATOM   4846  CD2 PHE A 303      -1.749  -5.539  -9.016  1.00 76.58           C  
ATOM   4847  HD2 PHE A 303      -2.299  -6.315  -9.528  1.00 76.58           H  
ATOM   4848  CE1 PHE A 303      -0.370  -3.481  -7.709  1.00 76.58           C  
ATOM   4849  HE1 PHE A 303       0.189  -2.691  -7.229  1.00 76.58           H  
ATOM   4850  CE2 PHE A 303      -1.898  -4.215  -9.452  1.00 76.58           C  
ATOM   4851  HE2 PHE A 303      -2.547  -3.986 -10.284  1.00 76.58           H  
ATOM   4852  CZ  PHE A 303      -1.233  -3.181  -8.776  1.00 76.58           C  
ATOM   4853  HZ  PHE A 303      -1.391  -2.158  -9.082  1.00 76.58           H  
ATOM   4854  N   ARG A 304       0.637 -10.500  -8.930  1.00 71.78           N  
ATOM   4855  H   ARG A 304      -0.105 -10.587  -9.610  1.00 71.78           H  
ATOM   4856  CA  ARG A 304       1.576 -11.620  -8.794  1.00 71.78           C  
ATOM   4857  HA  ARG A 304       2.130 -11.489  -7.865  1.00 71.78           H  
ATOM   4858  C   ARG A 304       2.639 -11.559  -9.882  1.00 71.78           C  
ATOM   4859  CB  ARG A 304       0.861 -12.972  -8.698  1.00 71.78           C  
ATOM   4860  HB2 ARG A 304       1.617 -13.755  -8.662  1.00 71.78           H  
ATOM   4861  HB3 ARG A 304       0.249 -13.131  -9.586  1.00 71.78           H  
ATOM   4862  O   ARG A 304       2.582 -12.321 -10.841  1.00 71.78           O  
ATOM   4863  CG  ARG A 304      -0.012 -13.077  -7.440  1.00 71.78           C  
ATOM   4864  HG2 ARG A 304      -0.825 -12.354  -7.496  1.00 71.78           H  
ATOM   4865  HG3 ARG A 304       0.591 -12.875  -6.555  1.00 71.78           H  
ATOM   4866  CD  ARG A 304      -0.592 -14.490  -7.346  1.00 71.78           C  
ATOM   4867  HD2 ARG A 304       0.231 -15.200  -7.270  1.00 71.78           H  
ATOM   4868  HD3 ARG A 304      -1.151 -14.698  -8.258  1.00 71.78           H  
ATOM   4869  NE  ARG A 304      -1.485 -14.641  -6.182  1.00 71.78           N  
ATOM   4870  HE  ARG A 304      -1.646 -13.820  -5.616  1.00 71.78           H  
ATOM   4871  NH1 ARG A 304      -1.995 -16.858  -6.505  1.00 71.78           N  
ATOM   4872 HH11 ARG A 304      -2.519 -17.680  -6.244  1.00 71.78           H  
ATOM   4873 HH12 ARG A 304      -1.411 -16.869  -7.329  1.00 71.78           H  
ATOM   4874  NH2 ARG A 304      -2.918 -15.753  -4.801  1.00 71.78           N  
ATOM   4875 HH21 ARG A 304      -3.423 -16.591  -4.552  1.00 71.78           H  
ATOM   4876 HH22 ARG A 304      -3.071 -14.913  -4.261  1.00 71.78           H  
ATOM   4877  CZ  ARG A 304      -2.125 -15.745  -5.835  1.00 71.78           C  
ATOM   4878  N   LYS A 305       3.557 -10.604  -9.733  1.00 72.90           N  
ATOM   4879  H   LYS A 305       3.472 -10.003  -8.926  1.00 72.90           H  
ATOM   4880  CA  LYS A 305       4.599 -10.275 -10.711  1.00 72.90           C  
ATOM   4881  HA  LYS A 305       4.452 -10.861 -11.618  1.00 72.90           H  
ATOM   4882  C   LYS A 305       6.004 -10.629 -10.225  1.00 72.90           C  
ATOM   4883  CB  LYS A 305       4.476  -8.791 -11.081  1.00 72.90           C  
ATOM   4884  HB2 LYS A 305       5.234  -8.567 -11.832  1.00 72.90           H  
ATOM   4885  HB3 LYS A 305       4.686  -8.172 -10.208  1.00 72.90           H  
ATOM   4886  O   LYS A 305       6.235 -10.743  -9.018  1.00 72.90           O  
ATOM   4887  CG  LYS A 305       3.118  -8.369 -11.661  1.00 72.90           C  
ATOM   4888  HG2 LYS A 305       2.362  -8.362 -10.876  1.00 72.90           H  
ATOM   4889  HG3 LYS A 305       3.233  -7.349 -12.028  1.00 72.90           H  
ATOM   4890  CD  LYS A 305       2.647  -9.254 -12.820  1.00 72.90           C  
ATOM   4891  HD2 LYS A 305       3.521  -9.698 -13.297  1.00 72.90           H  
ATOM   4892  HD3 LYS A 305       2.028 -10.066 -12.439  1.00 72.90           H  
ATOM   4893  CE  LYS A 305       1.865  -8.446 -13.858  1.00 72.90           C  
ATOM   4894  HE2 LYS A 305       0.819  -8.372 -13.558  1.00 72.90           H  
ATOM   4895  HE3 LYS A 305       2.282  -7.440 -13.888  1.00 72.90           H  
ATOM   4896  NZ  LYS A 305       2.014  -9.064 -15.194  1.00 72.90           N  
ATOM   4897  HZ1 LYS A 305       1.596  -8.506 -15.924  1.00 72.90           H  
ATOM   4898  HZ2 LYS A 305       1.677 -10.016 -15.215  1.00 72.90           H  
ATOM   4899  HZ3 LYS A 305       3.002  -9.116 -15.397  1.00 72.90           H  
ATOM   4900  N   ASN A 306       6.931 -10.831 -11.160  1.00 71.53           N  
ATOM   4901  H   ASN A 306       6.669 -10.662 -12.121  1.00 71.53           H  
ATOM   4902  CA  ASN A 306       8.336 -11.103 -10.845  1.00 71.53           C  
ATOM   4903  HA  ASN A 306       8.363 -11.725  -9.950  1.00 71.53           H  
ATOM   4904  C   ASN A 306       9.106  -9.810 -10.489  1.00 71.53           C  
ATOM   4905  CB  ASN A 306       8.950 -11.937 -11.990  1.00 71.53           C  
ATOM   4906  HB2 ASN A 306       9.928 -12.311 -11.689  1.00 71.53           H  
ATOM   4907  HB3 ASN A 306       8.309 -12.798 -12.179  1.00 71.53           H  
ATOM   4908  O   ASN A 306       8.567  -8.706 -10.573  1.00 71.53           O  
ATOM   4909  CG  ASN A 306       9.133 -11.165 -13.285  1.00 71.53           C  
ATOM   4910  ND2 ASN A 306       8.913 -11.776 -14.421  1.00 71.53           N  
ATOM   4911 HD21 ASN A 306       8.955 -11.188 -15.241  1.00 71.53           H  
ATOM   4912 HD22 ASN A 306       8.464 -12.681 -14.444  1.00 71.53           H  
ATOM   4913  OD1 ASN A 306       9.540 -10.019 -13.289  1.00 71.53           O  
ATOM   4914  N   TRP A 307      10.373  -9.942 -10.078  1.00 67.83           N  
ATOM   4915  H   TRP A 307      10.768 -10.868  -9.997  1.00 67.83           H  
ATOM   4916  CA  TRP A 307      11.216  -8.792  -9.715  1.00 67.83           C  
ATOM   4917  HA  TRP A 307      10.766  -8.266  -8.873  1.00 67.83           H  
ATOM   4918  C   TRP A 307      11.355  -7.766 -10.847  1.00 67.83           C  
ATOM   4919  CB  TRP A 307      12.612  -9.277  -9.296  1.00 67.83           C  
ATOM   4920  HB2 TRP A 307      12.525  -9.848  -8.372  1.00 67.83           H  
ATOM   4921  HB3 TRP A 307      13.006  -9.940 -10.066  1.00 67.83           H  
ATOM   4922  O   TRP A 307      11.260  -6.570 -10.591  1.00 67.83           O  
ATOM   4923  CG  TRP A 307      13.599  -8.166  -9.079  1.00 67.83           C  
ATOM   4924  CD1 TRP A 307      14.665  -7.873  -9.859  1.00 67.83           C  
ATOM   4925  HD1 TRP A 307      14.972  -8.441 -10.725  1.00 67.83           H  
ATOM   4926  CD2 TRP A 307      13.571  -7.125  -8.056  1.00 67.83           C  
ATOM   4927  CE2 TRP A 307      14.612  -6.190  -8.316  1.00 67.83           C  
ATOM   4928  CE3 TRP A 307      12.759  -6.876  -6.938  1.00 67.83           C  
ATOM   4929  HE3 TRP A 307      12.005  -7.609  -6.692  1.00 67.83           H  
ATOM   4930  NE1 TRP A 307      15.293  -6.737  -9.379  1.00 67.83           N  
ATOM   4931  HE1 TRP A 307      16.184  -6.397  -9.713  1.00 67.83           H  
ATOM   4932  CH2 TRP A 307      13.905  -4.775  -6.479  1.00 67.83           C  
ATOM   4933  HH2 TRP A 307      14.030  -3.892  -5.871  1.00 67.83           H  
ATOM   4934  CZ2 TRP A 307      14.785  -5.028  -7.548  1.00 67.83           C  
ATOM   4935  HZ2 TRP A 307      15.592  -4.342  -7.762  1.00 67.83           H  
ATOM   4936  CZ3 TRP A 307      12.913  -5.718  -6.154  1.00 67.83           C  
ATOM   4937  HZ3 TRP A 307      12.274  -5.557  -5.298  1.00 67.83           H  
ATOM   4938  N   VAL A 308      11.556  -8.224 -12.087  1.00 77.91           N
[truncated: 130,176 more chars]
