# Supplementary material for: Nuclear genome of Bulinus truncatus, an intermediate host of the carcinogenic human blood fluke Schistosoma haematobium
Source: Nat Commun. 2022 Feb 21;13:977. doi: 10.1038/s41467-022-28634-9 (PMC8861042; doi:10.1038/s41467-022-28634-9)
Supplement: Supplementary file 6 — Supplementary Data 3 [file 41467_2022_28634_MOESM6_ESM.zip › Supplementary_Data_3/bglb000141-pa.mature.pep.pdb]

ATOM      1  N   ALA A   1      28.161  13.038 -53.026  1.00 59.12           N  
ATOM      2  H   ALA A   1      28.927  12.381 -52.980  1.00 59.12           H  
ATOM      3  H2  ALA A   1      27.362  12.562 -53.418  1.00 59.12           H  
ATOM      4  H3  ALA A   1      28.407  13.834 -53.598  1.00 59.12           H  
ATOM      5  CA  ALA A   1      27.801  13.473 -51.666  1.00 59.12           C  
ATOM      6  HA  ALA A   1      28.673  13.902 -51.173  1.00 59.12           H  
ATOM      7  C   ALA A   1      27.370  12.242 -50.886  1.00 59.12           C  
ATOM      8  CB  ALA A   1      26.686  14.525 -51.714  1.00 59.12           C  
ATOM      9  HB1 ALA A   1      27.017  15.398 -52.277  1.00 59.12           H  
ATOM     10  HB2 ALA A   1      26.436  14.836 -50.699  1.00 59.12           H  
ATOM     11  HB3 ALA A   1      25.794  14.108 -52.181  1.00 59.12           H  
ATOM     12  O   ALA A   1      26.865  11.312 -51.511  1.00 59.12           O  
ATOM     13  N   GLU A   2      27.605  12.196 -49.577  1.00 72.72           N  
ATOM     14  H   GLU A   2      28.021  12.973 -49.083  1.00 72.72           H  
ATOM     15  CA  GLU A   2      27.020  11.145 -48.741  1.00 72.72           C  
ATOM     16  HA  GLU A   2      27.262  10.169 -49.162  1.00 72.72           H  
ATOM     17  C   GLU A   2      25.496  11.302 -48.735  1.00 72.72           C  
ATOM     18  CB  GLU A   2      27.582  11.192 -47.317  1.00 72.72           C  
ATOM     19  HB2 GLU A   2      26.990  10.524 -46.691  1.00 72.72           H  
ATOM     20  HB3 GLU A   2      27.501  12.208 -46.931  1.00 72.72           H  
ATOM     21  O   GLU A   2      24.976  12.410 -48.576  1.00 72.72           O  
ATOM     22  CG  GLU A   2      29.046  10.731 -47.288  1.00 72.72           C  
ATOM     23  HG2 GLU A   2      29.631  11.380 -47.939  1.00 72.72           H  
ATOM     24  HG3 GLU A   2      29.098   9.719 -47.691  1.00 72.72           H  
ATOM     25  CD  GLU A   2      29.656  10.751 -45.881  1.00 72.72           C  
ATOM     26  OE1 GLU A   2      30.860  10.422 -45.816  1.00 72.72           O  
ATOM     27  OE2 GLU A   2      28.931  11.116 -44.924  1.00 72.72           O  
ATOM     28  N   LYS A   3      24.788  10.196 -48.980  1.00 81.99           N  
ATOM     29  H   LYS A   3      25.298   9.337 -49.133  1.00 81.99           H  
ATOM     30  CA  LYS A   3      23.317  10.147 -49.031  1.00 81.99           C  
ATOM     31  HA  LYS A   3      22.933  11.049 -49.508  1.00 81.99           H  
ATOM     32  C   LYS A   3      22.686  10.105 -47.647  1.00 81.99           C  
ATOM     33  CB  LYS A   3      22.882   8.915 -49.837  1.00 81.99           C  
ATOM     34  HB2 LYS A   3      23.453   8.038 -49.532  1.00 81.99           H  
ATOM     35  HB3 LYS A   3      21.823   8.726 -49.665  1.00 81.99           H  
ATOM     36  O   LYS A   3      21.558  10.548 -47.457  1.00 81.99           O  
ATOM     37  CG  LYS A   3      23.089   9.199 -51.319  1.00 81.99           C  
ATOM     38  HG2 LYS A   3      24.137   9.423 -51.520  1.00 81.99           H  
ATOM     39  HG3 LYS A   3      22.478  10.072 -51.545  1.00 81.99           H  
ATOM     40  CD  LYS A   3      22.628   8.062 -52.219  1.00 81.99           C  
ATOM     41  HD2 LYS A   3      21.587   7.821 -52.004  1.00 81.99           H  
ATOM     42  HD3 LYS A   3      23.257   7.188 -52.050  1.00 81.99           H  
ATOM     43  CE  LYS A   3      22.765   8.569 -53.656  1.00 81.99           C  
ATOM     44  HE2 LYS A   3      23.811   8.817 -53.837  1.00 81.99           H  
ATOM     45  HE3 LYS A   3      22.193   9.491 -53.753  1.00 81.99           H  
ATOM     46  NZ  LYS A   3      22.295   7.561 -54.624  1.00 81.99           N  
ATOM     47  HZ1 LYS A   3      22.825   6.713 -54.483  1.00 81.99           H  
ATOM     48  HZ2 LYS A   3      22.410   7.883 -55.575  1.00 81.99           H  
ATOM     49  HZ3 LYS A   3      21.329   7.328 -54.441  1.00 81.99           H  
ATOM     50  N   VAL A   4      23.414   9.545 -46.695  1.00 89.47           N  
ATOM     51  H   VAL A   4      24.356   9.254 -46.915  1.00 89.47           H  
ATOM     52  CA  VAL A   4      23.038   9.435 -45.294  1.00 89.47           C  
ATOM     53  HA  VAL A   4      22.463  10.319 -45.016  1.00 89.47           H  
ATOM     54  C   VAL A   4      24.329   9.409 -44.486  1.00 89.47           C  
ATOM     55  CB  VAL A   4      22.171   8.179 -45.073  1.00 89.47           C  
ATOM     56  HB  VAL A   4      21.425   8.143 -45.866  1.00 89.47           H  
ATOM     57  O   VAL A   4      25.311   8.809 -44.928  1.00 89.47           O  
ATOM     58  CG1 VAL A   4      22.971   6.884 -45.152  1.00 89.47           C  
ATOM     59 HG11 VAL A   4      23.562   6.855 -46.067  1.00 89.47           H  
ATOM     60 HG12 VAL A   4      22.292   6.032 -45.135  1.00 89.47           H  
ATOM     61 HG13 VAL A   4      23.644   6.836 -44.295  1.00 89.47           H  
ATOM     62  CG2 VAL A   4      21.411   8.195 -43.746  1.00 89.47           C  
ATOM     63 HG21 VAL A   4      22.108   8.261 -42.911  1.00 89.47           H  
ATOM     64 HG22 VAL A   4      20.825   7.281 -43.645  1.00 89.47           H  
ATOM     65 HG23 VAL A   4      20.731   9.046 -43.719  1.00 89.47           H  
ATOM     66  N   THR A   5      24.315  10.043 -43.324  1.00 92.51           N  
ATOM     67  H   THR A   5      23.490  10.562 -43.060  1.00 92.51           H  
ATOM     68  CA  THR A   5      25.460  10.087 -42.412  1.00 92.51           C  
ATOM     69  HA  THR A   5      26.269   9.471 -42.804  1.00 92.51           H  
ATOM     70  C   THR A   5      25.032   9.497 -41.069  1.00 92.51           C  
ATOM     71  CB  THR A   5      26.001  11.523 -42.309  1.00 92.51           C  
ATOM     72  HB  THR A   5      25.224  12.164 -41.893  1.00 92.51           H  
ATOM     73  O   THR A   5      23.907   9.731 -40.618  1.00 92.51           O  
ATOM     74  CG2 THR A   5      27.253  11.644 -41.449  1.00 92.51           C  
ATOM     75 HG21 THR A   5      27.661  12.650 -41.535  1.00 92.51           H  
ATOM     76 HG22 THR A   5      27.001  11.472 -40.402  1.00 92.51           H  
ATOM     77 HG23 THR A   5      28.007  10.925 -41.769  1.00 92.51           H  
ATOM     78  OG1 THR A   5      26.341  12.004 -43.597  1.00 92.51           O  
ATOM     79  HG1 THR A   5      27.201  11.656 -43.841  1.00 92.51           H  
ATOM     80  N   ALA A   6      25.897   8.686 -40.459  1.00 95.67           N  
ATOM     81  H   ALA A   6      26.830   8.609 -40.838  1.00 95.67           H  
ATOM     82  CA  ALA A   6      25.731   8.263 -39.070  1.00 95.67           C  
ATOM     83  HA  ALA A   6      24.673   8.133 -38.846  1.00 95.67           H  
ATOM     84  C   ALA A   6      26.287   9.354 -38.155  1.00 95.67           C  
ATOM     85  CB  ALA A   6      26.447   6.928 -38.812  1.00 95.67           C  
ATOM     86  HB1 ALA A   6      26.702   6.852 -37.755  1.00 95.67           H  
ATOM     87  HB2 ALA A   6      27.371   6.881 -39.387  1.00 95.67           H  
ATOM     88  HB3 ALA A   6      25.802   6.081 -39.049  1.00 95.67           H  
ATOM     89  O   ALA A   6      27.344   9.905 -38.436  1.00 95.67           O  
ATOM     90  N   GLU A   7      25.597   9.625 -37.055  1.00 96.65           N  
ATOM     91  H   GLU A   7      24.697   9.183 -36.929  1.00 96.65           H  
ATOM     92  CA  GLU A   7      26.114  10.430 -35.954  1.00 96.65           C  
ATOM     93  HA  GLU A   7      27.166  10.662 -36.125  1.00 96.65           H  
ATOM     94  C   GLU A   7      26.006   9.607 -34.672  1.00 96.65           C  
ATOM     95  CB  GLU A   7      25.343  11.758 -35.862  1.00 96.65           C  
ATOM     96  HB2 GLU A   7      24.305  11.554 -35.597  1.00 96.65           H  
ATOM     97  HB3 GLU A   7      25.360  12.241 -36.839  1.00 96.65           H  
ATOM     98  O   GLU A   7      24.916   9.139 -34.313  1.00 96.65           O  
ATOM     99  CG  GLU A   7      25.952  12.719 -34.826  1.00 96.65           C  
ATOM    100  HG2 GLU A   7      26.957  12.993 -35.146  1.00 96.65           H  
ATOM    101  HG3 GLU A   7      26.034  12.199 -33.871  1.00 96.65           H  
ATOM    102  CD  GLU A   7      25.118  13.996 -34.617  1.00 96.65           C  
ATOM    103  OE1 GLU A   7      25.157  14.540 -33.487  1.00 96.65           O  
ATOM    104  OE2 GLU A   7      24.391  14.411 -35.547  1.00 96.65           O  
ATOM    105  N   ILE A   8      27.130   9.423 -33.979  1.00 98.12           N  
ATOM    106  H   ILE A   8      27.996   9.781 -34.355  1.00 98.12           H  
ATOM    107  CA  ILE A   8      27.156   8.773 -32.669  1.00 98.12           C  
ATOM    108  HA  ILE A   8      26.151   8.400 -32.474  1.00 98.12           H  
ATOM    109  C   ILE A   8      27.465   9.776 -31.555  1.00 98.12           C  
ATOM    110  CB  ILE A   8      28.059   7.524 -32.674  1.00 98.12           C  
ATOM    111  HB  ILE A   8      27.753   6.908 -33.520  1.00 98.12           H  
ATOM    112  O   ILE A   8      28.357  10.613 -31.649  1.00 98.12           O  
ATOM    113  CG1 ILE A   8      27.853   6.702 -31.384  1.00 98.12           C  
ATOM    114 HG12 ILE A   8      28.291   7.243 -30.545  1.00 98.12           H  
ATOM    115 HG13 ILE A   8      26.785   6.601 -31.191  1.00 98.12           H  
ATOM    116  CG2 ILE A   8      29.531   7.882 -32.885  1.00 98.12           C  
ATOM    117 HG21 ILE A   8      29.661   8.355 -33.859  1.00 98.12           H  
ATOM    118 HG22 ILE A   8      29.867   8.592 -32.129  1.00 98.12           H  
ATOM    119 HG23 ILE A   8      30.162   6.994 -32.873  1.00 98.12           H  
ATOM    120  CD1 ILE A   8      28.444   5.287 -31.421  1.00 98.12           C  
ATOM    121 HD11 ILE A   8      29.483   5.289 -31.751  1.00 98.12           H  
ATOM    122 HD12 ILE A   8      27.853   4.655 -32.084  1.00 98.12           H  
ATOM    123 HD13 ILE A   8      28.407   4.861 -30.418  1.00 98.12           H  
ATOM    124  N   ALA A   9      26.727   9.675 -30.453  1.00 98.12           N  
ATOM    125  H   ALA A   9      25.990   8.985 -30.439  1.00 98.12           H  
ATOM    126  CA  ALA A   9      26.930  10.500 -29.273  1.00 98.12           C  
ATOM    127  HA  ALA A   9      27.921  10.953 -29.322  1.00 98.12           H  
ATOM    128  C   ALA A   9      26.869   9.656 -28.000  1.00 98.12           C  
ATOM    129  CB  ALA A   9      25.896  11.632 -29.265  1.00 98.12           C  
ATOM    130  HB1 ALA A   9      26.067  12.280 -28.406  1.00 98.12           H  
ATOM    131  HB2 ALA A   9      24.892  11.212 -29.211  1.00 98.12           H  
ATOM    132  HB3 ALA A   9      25.995  12.219 -30.178  1.00 98.12           H  
ATOM    133  O   ALA A   9      26.014   8.782 -27.857  1.00 98.12           O  
ATOM    134  N   ALA A  10      27.749   9.971 -27.053  1.00 98.13           N  
ATOM    135  H   ALA A  10      28.415  10.706 -27.246  1.00 98.13           H  
ATOM    136  CA  ALA A  10      27.763   9.399 -25.715  1.00 98.13           C  
ATOM    137  HA  ALA A  10      27.082   8.549 -25.674  1.00 98.13           H  
ATOM    138  C   ALA A  10      27.293  10.436 -24.687  1.00 98.13           C  
ATOM    139  CB  ALA A  10      29.172   8.880 -25.426  1.00 98.13           C  
ATOM    140  HB1 ALA A  10      29.433   8.102 -26.144  1.00 98.13           H  
ATOM    141  HB2 ALA A  10      29.895   9.691 -25.512  1.00 98.13           H  
ATOM    142  HB3 ALA A  10      29.213   8.466 -24.418  1.00 98.13           H  
ATOM    143  O   ALA A  10      27.735  11.588 -24.703  1.00 98.13           O  
ATOM    144  N   LEU A  11      26.395  10.032 -23.792  1.00 97.10           N  
ATOM    145  H   LEU A  11      26.078   9.074 -23.850  1.00 97.10           H  
ATOM    146  CA  LEU A  11      25.800  10.878 -22.760  1.00 97.10           C  
ATOM    147  HA  LEU A  11      26.316  11.837 -22.718  1.00 97.10           H  
ATOM    148  C   LEU A  11      25.907  10.169 -21.398  1.00 97.10           C  
ATOM    149  CB  LEU A  11      24.332  11.158 -23.131  1.00 97.10           C  
ATOM    150  HB2 LEU A  11      23.812  11.570 -22.267  1.00 97.10           H  
ATOM    151  HB3 LEU A  11      23.870  10.200 -23.369  1.00 97.10           H  
ATOM    152  O   LEU A  11      25.138   9.234 -21.166  1.00 97.10           O  
ATOM    153  CG  LEU A  11      24.126  12.096 -24.333  1.00 97.10           C  
ATOM    154  HG  LEU A  11      24.812  11.832 -25.138  1.00 97.10           H  
ATOM    155  CD1 LEU A  11      22.700  11.945 -24.865  1.00 97.10           C  
ATOM    156 HD11 LEU A  11      22.561  12.593 -25.730  1.00 97.10           H  
ATOM    157 HD12 LEU A  11      22.536  10.911 -25.169  1.00 97.10           H  
ATOM    158 HD13 LEU A  11      21.983  12.207 -24.087  1.00 97.10           H  
ATOM    159  CD2 LEU A  11      24.343  13.561 -23.948  1.00 97.10           C  
ATOM    160 HD21 LEU A  11      23.665  13.846 -23.144  1.00 97.10           H  
ATOM    161 HD22 LEU A  11      24.165  14.198 -24.815  1.00 97.10           H  
ATOM    162 HD23 LEU A  11      25.373  13.706 -23.624  1.00 97.10           H  
ATOM    163  N   PRO A  12      26.815  10.598 -20.498  1.00 96.63           N  
ATOM    164  CA  PRO A  12      27.893  11.569 -20.732  1.00 96.63           C  
ATOM    165  HA  PRO A  12      27.504  12.485 -21.178  1.00 96.63           H  
ATOM    166  C   PRO A  12      29.013  11.008 -21.633  1.00 96.63           C  
ATOM    167  CB  PRO A  12      28.415  11.908 -19.332  1.00 96.63           C  
ATOM    168  HB2 PRO A  12      27.798  12.691 -18.891  1.00 96.63           H  
ATOM    169  HB3 PRO A  12      29.462  12.209 -19.335  1.00 96.63           H  
ATOM    170  O   PRO A  12      29.160   9.799 -21.781  1.00 96.63           O  
ATOM    171  CG  PRO A  12      28.206  10.605 -18.561  1.00 96.63           C  
ATOM    172  HG2 PRO A  12      28.140  10.775 -17.486  1.00 96.63           H  
ATOM    173  HG3 PRO A  12      29.006   9.902 -18.792  1.00 96.63           H  
ATOM    174  CD  PRO A  12      26.894  10.079 -19.137  1.00 96.63           C  
ATOM    175  HD2 PRO A  12      26.885   8.989 -19.117  1.00 96.63           H  
ATOM    176  HD3 PRO A  12      26.055  10.462 -18.556  1.00 96.63           H  
ATOM    177  N   GLN A  13      29.853  11.885 -22.197  1.00 94.60           N  
ATOM    178  H   GLN A  13      29.662  12.872 -22.100  1.00 94.60           H  
ATOM    179  CA  GLN A  13      31.019  11.484 -23.012  1.00 94.60           C  
ATOM    180  HA  GLN A  13      30.700  10.753 -23.754  1.00 94.60           H  
ATOM    181  C   GLN A  13      32.149  10.824 -22.202  1.00 94.60           C  
ATOM    182  CB  GLN A  13      31.590  12.710 -23.739  1.00 94.60           C  
ATOM    183  HB2 GLN A  13      31.770  13.507 -23.018  1.00 94.60           H  
ATOM    184  HB3 GLN A  13      32.545  12.435 -24.185  1.00 94.60           H  
ATOM    185  O   GLN A  13      33.035  10.180 -22.766  1.00 94.60           O  
ATOM    186  CG  GLN A  13      30.684  13.225 -24.866  1.00 94.60           C  
ATOM    187  HG2 GLN A  13      30.488  12.411 -25.564  1.00 94.60           H  
ATOM    188  HG3 GLN A  13      29.733  13.563 -24.455  1.00 94.60           H  
ATOM    189  CD  GLN A  13      31.323  14.381 -25.631  1.00 94.60           C  
ATOM    190  NE2 GLN A  13      30.818  14.717 -26.796  1.00 94.60           N  
ATOM    191 HE21 GLN A  13      30.062  14.191 -27.210  1.00 94.60           H  
ATOM    192 HE22 GLN A  13      31.299  15.455 -27.291  1.00 94.60           H  
ATOM    193  OE1 GLN A  13      32.273  15.013 -25.197  1.00 94.60           O  
ATOM    194  N   LYS A  14      32.134  10.997 -20.878  1.00 96.52           N  
ATOM    195  H   LYS A  14      31.350  11.495 -20.480  1.00 96.52           H  
ATOM    196  CA  LYS A  14      33.080  10.388 -19.948  1.00 96.52           C  
ATOM    197  HA  LYS A  14      33.614   9.588 -20.461  1.00 96.52           H  
ATOM    198  C   LYS A  14      32.322   9.772 -18.780  1.00 96.52           C  
ATOM    199  CB  LYS A  14      34.102  11.435 -19.481  1.00 96.52           C  
ATOM    200  HB2 LYS A  14      34.590  11.871 -20.352  1.00 96.52           H  
ATOM    201  HB3 LYS A  14      33.588  12.223 -18.930  1.00 96.52           H  
ATOM    202  O   LYS A  14      31.508  10.448 -18.154  1.00 96.52           O  
ATOM    203  CG  LYS A  14      35.159  10.783 -18.580  1.00 96.52           C  
ATOM    204  HG2 LYS A  14      34.670  10.274 -17.749  1.00 96.52           H  
ATOM    205  HG3 LYS A  14      35.716  10.038 -19.148  1.00 96.52           H  
ATOM    206  CD  LYS A  14      36.138  11.775 -17.965  1.00 96.52           C  
ATOM    207  HD2 LYS A  14      35.587  12.500 -17.366  1.00 96.52           H  
ATOM    208  HD3 LYS A  14      36.776  11.188 -17.304  1.00 96.52           H  
ATOM    209  CE  LYS A  14      37.052  12.496 -18.954  1.00 96.52           C  
ATOM    210  HE2 LYS A  14      37.614  11.747 -19.512  1.00 96.52           H  
ATOM    211  HE3 LYS A  14      36.451  13.075 -19.655  1.00 96.52           H  
ATOM    212  NZ  LYS A  14      37.971  13.376 -18.190  1.00 96.52           N  
ATOM    213  HZ1 LYS A  14      38.371  12.869 -17.413  1.00 96.52           H  
ATOM    214  HZ2 LYS A  14      38.721  13.752 -18.753  1.00 96.52           H  
ATOM    215  HZ3 LYS A  14      37.466  14.113 -17.719  1.00 96.52           H  
ATOM    216  N   ILE A  15      32.633   8.519 -18.466  1.00 96.30           N  
ATOM    217  H   ILE A  15      33.332   8.050 -19.023  1.00 96.30           H  
ATOM    218  CA  ILE A  15      32.056   7.803 -17.330  1.00 96.30           C  
ATOM    219  HA  ILE A  15      31.030   8.141 -17.189  1.00 96.30           H  
ATOM    220  C   ILE A  15      32.850   8.150 -16.067  1.00 96.30           C  
ATOM    221  CB  ILE A  15      32.001   6.284 -17.603  1.00 96.30           C  
ATOM    222  HB  ILE A  15      33.017   5.924 -17.768  1.00 96.30           H  
ATOM    223  O   ILE A  15      34.030   7.831 -15.932  1.00 96.30           O  
ATOM    224  CG1 ILE A  15      31.152   5.977 -18.862  1.00 96.30           C  
ATOM    225 HG12 ILE A  15      30.104   6.198 -18.659  1.00 96.30           H  
ATOM    226 HG13 ILE A  15      31.470   6.611 -19.689  1.00 96.30           H  
ATOM    227  CG2 ILE A  15      31.412   5.562 -16.378  1.00 96.30           C  
ATOM    228 HG21 ILE A  15      32.001   5.768 -15.484  1.00 96.30           H  
ATOM    229 HG22 ILE A  15      30.385   5.887 -16.207  1.00 96.30           H  
ATOM    230 HG23 ILE A  15      31.426   4.483 -16.527  1.00 96.30           H  
ATOM    231  CD1 ILE A  15      31.274   4.528 -19.347  1.00 96.30           C  
ATOM    232 HD11 ILE A  15      32.320   4.286 -19.536  1.00 96.30           H  
ATOM    233 HD12 ILE A  15      30.870   3.836 -18.608  1.00 96.30           H  
ATOM    234 HD13 ILE A  15      30.713   4.409 -20.274  1.00 96.30           H  
ATOM    235  N   ARG A  16      32.185   8.798 -15.115  1.00 94.39           N  
ATOM    236  H   ARG A  16      31.224   9.041 -15.313  1.00 94.39           H  
ATOM    237  CA  ARG A  16      32.688   9.027 -13.757  1.00 94.39           C  
ATOM    238  HA  ARG A  16      33.777   9.081 -13.762  1.00 94.39           H  
ATOM    239  C   ARG A  16      32.290   7.842 -12.889  1.00 94.39           C  
ATOM    240  CB  ARG A  16      32.111  10.344 -13.209  1.00 94.39           C  
ATOM    241  HB2 ARG A  16      31.022  10.296 -13.202  1.00 94.39           H  
ATOM    242  HB3 ARG A  16      32.423  10.462 -12.172  1.00 94.39           H  
ATOM    243  O   ARG A  16      31.121   7.753 -12.506  1.00 94.39           O  
ATOM    244  CG  ARG A  16      32.513  11.580 -14.029  1.00 94.39           C  
ATOM    245  HG2 ARG A  16      31.894  12.423 -13.723  1.00 94.39           H  
ATOM    246  HG3 ARG A  16      32.336  11.409 -15.091  1.00 94.39           H  
ATOM    247  CD  ARG A  16      33.977  11.946 -13.813  1.00 94.39           C  
ATOM    248  HD2 ARG A  16      34.598  11.079 -14.034  1.00 94.39           H  
ATOM    249  HD3 ARG A  16      34.227  12.750 -14.505  1.00 94.39           H  
ATOM    250  NE  ARG A  16      34.184  12.368 -12.425  1.00 94.39           N  
ATOM    251  HE  ARG A  16      33.751  11.806 -11.706  1.00 94.39           H  
ATOM    252  NH1 ARG A  16      35.259  14.384 -12.764  1.00 94.39           N  
ATOM    253 HH11 ARG A  16      35.606  15.221 -12.318  1.00 94.39           H  
ATOM    254 HH12 ARG A  16      35.721  14.005 -13.578  1.00 94.39           H  
ATOM    255  NH2 ARG A  16      34.204  13.939 -10.876  1.00 94.39           N  
ATOM    256 HH21 ARG A  16      34.175  13.267 -10.123  1.00 94.39           H  
ATOM    257 HH22 ARG A  16      34.568  14.817 -10.534  1.00 94.39           H  
ATOM    258  CZ  ARG A  16      34.568  13.559 -12.041  1.00 94.39           C  
ATOM    259  N   ILE A  17      33.228   6.942 -12.605  1.00 93.43           N  
ATOM    260  H   ILE A  17      34.169   7.115 -12.929  1.00 93.43           H  
ATOM    261  CA  ILE A  17      32.956   5.729 -11.821  1.00 93.43           C  
ATOM    262  HA  ILE A  17      32.183   5.156 -12.332  1.00 93.43           H  
ATOM    263  C   ILE A  17      32.408   6.126 -10.450  1.00 93.43           C  
ATOM    264  CB  ILE A  17      34.220   4.848 -11.698  1.00 93.43           C  
ATOM    265  HB  ILE A  17      34.973   5.410 -11.146  1.00 93.43           H  
ATOM    266  O   ILE A  17      32.956   7.022  -9.813  1.00 93.43           O  
ATOM    267  CG1 ILE A  17      34.830   4.495 -13.073  1.00 93.43           C  
ATOM    268 HG12 ILE A  17      35.127   5.410 -13.585  1.00 93.43           H  
ATOM    269 HG13 ILE A  17      35.736   3.911 -12.915  1.00 93.43           H  
ATOM    270  CG2 ILE A  17      33.921   3.563 -10.903  1.00 93.43           C  
ATOM    271 HG21 ILE A  17      34.787   2.901 -10.923  1.00 93.43           H  
ATOM    272 HG22 ILE A  17      33.067   3.036 -11.328  1.00 93.43           H  
ATOM    273 HG23 ILE A  17      33.703   3.803  -9.862  1.00 93.43           H  
ATOM    274  CD1 ILE A  17      33.904   3.705 -14.003  1.00 93.43           C  
ATOM    275 HD11 ILE A  17      33.704   2.724 -13.571  1.00 93.43           H  
ATOM    276 HD12 ILE A  17      34.392   3.580 -14.969  1.00 93.43           H  
ATOM    277 HD13 ILE A  17      32.960   4.228 -14.157  1.00 93.43           H  
ATOM    278  N   GLY A  18      31.300   5.503 -10.041  1.00 89.76           N  
ATOM    279  H   GLY A  18      30.903   4.797 -10.644  1.00 89.76           H  
ATOM    280  CA  GLY A  18      30.631   5.747  -8.758  1.00 89.76           C  
ATOM    281  HA2 GLY A  18      29.990   4.894  -8.532  1.00 89.76           H  
ATOM    282  HA3 GLY A  18      31.389   5.810  -7.978  1.00 89.76           H  
ATOM    283  C   GLY A  18      29.765   7.013  -8.673  1.00 89.76           C  
ATOM    284  O   GLY A  18      28.997   7.133  -7.725  1.00 89.76           O  
ATOM    285  N   LEU A  19      29.847   7.936  -9.642  1.00 91.81           N  
ATOM    286  H   LEU A  19      30.527   7.786 -10.372  1.00 91.81           H  
ATOM    287  CA  LEU A  19      29.022   9.159  -9.678  1.00 91.81           C  
ATOM    288  HA  LEU A  19      28.388   9.204  -8.793  1.00 91.81           H  
ATOM    289  C   LEU A  19      28.059   9.217 -10.869  1.00 91.81           C  
ATOM    290  CB  LEU A  19      29.923  10.405  -9.693  1.00 91.81           C  
ATOM    291  HB2 LEU A  19      29.281  11.275  -9.829  1.00 91.81           H  
ATOM    292  HB3 LEU A  19      30.586  10.345 -10.556  1.00 91.81           H  
ATOM    293  O   LEU A  19      26.998   9.830 -10.778  1.00 91.81           O  
ATOM    294  CG  LEU A  19      30.775  10.642  -8.434  1.00 91.81           C  
ATOM    295  HG  LEU A  19      31.521   9.852  -8.343  1.00 91.81           H  
ATOM    296  CD1 LEU A  19      31.486  11.989  -8.586  1.00 91.81           C  
ATOM    297 HD11 LEU A  19      32.091  11.998  -9.493  1.00 91.81           H  
ATOM    298 HD12 LEU A  19      30.753  12.795  -8.633  1.00 91.81           H  
ATOM    299 HD13 LEU A  19      32.126  12.157  -7.719  1.00 91.81           H  
ATOM    300  CD2 LEU A  19      29.951  10.703  -7.149  1.00 91.81           C  
ATOM    301 HD21 LEU A  19      30.593  10.977  -6.312  1.00 91.81           H  
ATOM    302 HD22 LEU A  19      29.159  11.446  -7.250  1.00 91.81           H  
ATOM    303 HD23 LEU A  19      29.513   9.728  -6.937  1.00 91.81           H  
ATOM    304  N   THR A  20      28.413   8.603 -11.999  1.00 94.21           N  
ATOM    305  H   THR A  20      29.263   8.058 -12.004  1.00 94.21           H  
ATOM    306  CA  THR A  20      27.522   8.543 -13.165  1.00 94.21           C  
ATOM    307  HA  THR A  20      27.089   9.529 -13.336  1.00 94.21           H  
ATOM    308  C   THR A  20      26.403   7.552 -12.872  1.00 94.21           C  
ATOM    309  CB  THR A  20      28.272   8.121 -14.434  1.00 94.21           C  
ATOM    310  HB  THR A  20      28.607   7.089 -14.333  1.00 94.21           H  
ATOM    311  O   THR A  20      26.674   6.374 -12.666  1.00 94.21           O  
ATOM    312  CG2 THR A  20      27.430   8.265 -15.698  1.00 94.21           C  
ATOM    313 HG21 THR A  20      27.062   9.286 -15.793  1.00 94.21           H  
ATOM    314 HG22 THR A  20      28.034   8.016 -16.570  1.00 94.21           H  
ATOM    315 HG23 THR A  20      26.582   7.582 -15.655  1.00 94.21           H  
ATOM    316  OG1 THR A  20      29.403   8.935 -14.595  1.00 94.21           O  
ATOM    317  HG1 THR A  20      29.933   8.756 -13.815  1.00 94.21           H  
ATOM    318  N   THR A  21      25.151   8.009 -12.863  1.00 94.18           N  
ATOM    319  H   THR A  21      24.989   9.005 -12.902  1.00 94.18           H  
ATOM    320  CA  THR A  21      23.975   7.145 -12.637  1.00 94.18           C  
ATOM    321  HA  THR A  21      24.247   6.308 -11.994  1.00 94.18           H  
ATOM    322  C   THR A  21      23.414   6.572 -13.930  1.00 94.18           C  
ATOM    323  CB  THR A  21      22.849   7.932 -11.955  1.00 94.18           C  
ATOM    324  HB  THR A  21      21.992   7.272 -11.815  1.00 94.18           H  
ATOM    325  O   THR A  21      22.823   5.494 -13.941  1.00 94.18           O  
ATOM    326  CG2 THR A  21      23.279   8.459 -10.586  1.00 94.18           C  
ATOM    327 HG21 THR A  21      23.572   7.628  -9.946  1.00 94.18           H  
ATOM    328 HG22 THR A  21      24.116   9.151 -10.684  1.00 94.18           H  
ATOM    329 HG23 THR A  21      22.442   8.984 -10.126  1.00 94.18           H  
ATOM    330  OG1 THR A  21      22.451   9.034 -12.748  1.00 94.18           O  
ATOM    331  HG1 THR A  21      21.734   8.748 -13.319  1.00 94.18           H  
ATOM    332  N   ASP A  22      23.597   7.306 -15.022  1.00 96.49           N  
ATOM    333  H   ASP A  22      24.099   8.176 -14.920  1.00 96.49           H  
ATOM    334  CA  ASP A  22      23.006   7.051 -16.323  1.00 96.49           C  
ATOM    335  HA  ASP A  22      22.637   6.027 -16.382  1.00 96.49           H  
ATOM    336  C   ASP A  22      24.060   7.254 -17.397  1.00 96.49           C  
ATOM    337  CB  ASP A  22      21.838   8.013 -16.550  1.00 96.49           C  
ATOM    338  HB2 ASP A  22      22.124   9.028 -16.273  1.00 96.49           H  
ATOM    339  HB3 ASP A  22      21.580   8.013 -17.609  1.00 96.49           H  
ATOM    340  O   ASP A  22      24.714   8.296 -17.454  1.00 96.49           O  
ATOM    341  CG  ASP A  22      20.620   7.576 -15.757  1.00 96.49           C  
ATOM    342  OD1 ASP A  22      19.847   6.763 -16.307  1.00 96.49           O  
ATOM    343  OD2 ASP A  22      20.416   7.996 -14.593  1.00 96.49           O  
ATOM    344  N   PHE A  23      24.202   6.258 -18.260  1.00 97.30           N  
ATOM    345  H   PHE A  23      23.646   5.423 -18.140  1.00 97.30           H  
ATOM    346  CA  PHE A  23      25.054   6.344 -19.432  1.00 97.30           C  
ATOM    347  HA  PHE A  23      25.299   7.388 -19.625  1.00 97.30           H  
ATOM    348  C   PHE A  23      24.310   5.813 -20.641  1.00 97.30           C  
ATOM    349  CB  PHE A  23      26.361   5.604 -19.175  1.00 97.30           C  
ATOM    350  HB2 PHE A  23      26.934   6.207 -18.472  1.00 97.30           H  
ATOM    351  HB3 PHE A  23      26.142   4.635 -18.726  1.00 97.30           H  
ATOM    352  O   PHE A  23      23.643   4.781 -20.568  1.00 97.30           O  
ATOM    353  CG  PHE A  23      27.228   5.409 -20.395  1.00 97.30           C  
ATOM    354  CD1 PHE A  23      27.420   4.121 -20.924  1.00 97.30           C  
ATOM    355  HD1 PHE A  23      26.944   3.267 -20.466  1.00 97.30           H  
ATOM    356  CD2 PHE A  23      27.856   6.519 -20.989  1.00 97.30           C  
ATOM    357  HD2 PHE A  23      27.718   7.512 -20.586  1.00 97.30           H  
ATOM    358  CE1 PHE A  23      28.254   3.938 -22.037  1.00 97.30           C  
ATOM    359  HE1 PHE A  23      28.414   2.947 -22.436  1.00 97.30           H  
ATOM    360  CE2 PHE A  23      28.695   6.335 -22.097  1.00 97.30           C  
ATOM    361  HE2 PHE A  23      29.202   7.183 -22.533  1.00 97.30           H  
ATOM    362  CZ  PHE A  23      28.902   5.041 -22.609  1.00 97.30           C  
ATOM    363  HZ  PHE A  23      29.580   4.876 -23.433  1.00 97.30           H  
ATOM    364  N   SER A  24      24.409   6.530 -21.753  1.00 97.62           N  
ATOM    365  H   SER A  24      24.976   7.366 -21.745  1.00 97.62           H  
ATOM    366  CA  SER A  24      23.761   6.142 -22.994  1.00 97.62           C  
ATOM    367  HA  SER A  24      23.621   5.062 -22.961  1.00 97.62           H  
ATOM    368  C   SER A  24      24.622   6.424 -24.211  1.00 97.62           C  
ATOM    369  CB  SER A  24      22.379   6.790 -23.119  1.00 97.62           C  
ATOM    370  HB2 SER A  24      21.926   6.501 -24.067  1.00 97.62           H  
ATOM    371  HB3 SER A  24      21.748   6.423 -22.309  1.00 97.62           H  
ATOM    372  O   SER A  24      25.355   7.413 -24.258  1.00 97.62           O  
ATOM    373  OG  SER A  24      22.454   8.198 -23.036  1.00 97.62           O  
ATOM    374  HG  SER A  24      23.107   8.418 -22.368  1.00 97.62           H  
ATOM    375  N   ILE A  25      24.497   5.543 -25.199  1.00 98.12           N  
ATOM    376  H   ILE A  25      23.841   4.788 -25.065  1.00 98.12           H  
ATOM    377  CA  ILE A  25      25.032   5.725 -26.541  1.00 98.12           C  
ATOM    378  HA  ILE A  25      25.630   6.636 -26.577  1.00 98.12           H  
ATOM    379  C   ILE A  25      23.850   5.888 -27.482  1.00 98.12           C  
ATOM    380  CB  ILE A  25      25.931   4.550 -26.964  1.00 98.12           C  
ATOM    381  HB  ILE A  25      25.342   3.634 -26.921  1.00 98.12           H  
ATOM    382  O   ILE A  25      22.987   5.011 -27.576  1.00 98.12           O  
ATOM    383  CG1 ILE A  25      27.139   4.345 -26.028  1.00 98.12           C  
ATOM    384 HG12 ILE A  25      26.793   4.137 -25.016  1.00 98.12           H  
ATOM    385 HG13 ILE A  25      27.682   3.463 -26.367  1.00 98.12           H  
ATOM    386  CG2 ILE A  25      26.408   4.722 -28.418  1.00 98.12           C  
ATOM    387 HG21 ILE A  25      25.572   4.651 -29.113  1.00 98.12           H  
ATOM    388 HG22 ILE A  25      26.879   5.695 -28.558  1.00 98.12           H  
ATOM    389 HG23 ILE A  25      27.122   3.936 -28.664  1.00 98.12           H  
ATOM    390  CD1 ILE A  25      28.123   5.516 -25.971  1.00 98.12           C  
ATOM    391 HD11 ILE A  25      28.389   5.869 -26.968  1.00 98.12           H  
ATOM    392 HD12 ILE A  25      29.042   5.169 -25.498  1.00 98.12           H  
ATOM    393 HD13 ILE A  25      27.697   6.331 -25.386  1.00 98.12           H  
ATOM    394  N   ARG A  26      23.837   7.003 -28.201  1.00 98.05           N  
ATOM    395  H   ARG A  26      24.608   7.644 -28.078  1.00 98.05           H  
ATOM    396  CA  ARG A  26      22.837   7.330 -29.208  1.00 98.05           C  
ATOM    397  HA  ARG A  26      22.048   6.578 -29.184  1.00 98.05           H  
ATOM    398  C   ARG A  26      23.481   7.302 -30.585  1.00 98.05           C  
ATOM    399  CB  ARG A  26      22.222   8.688 -28.862  1.00 98.05           C  
ATOM    400  HB2 ARG A  26      21.855   8.655 -27.836  1.00 98.05           H  
ATOM    401  HB3 ARG A  26      22.994   9.455 -28.930  1.00 98.05           H  
ATOM    402  O   ARG A  26      24.491   7.954 -30.802  1.00 98.05           O  
ATOM    403  CG  ARG A  26      21.054   9.030 -29.796  1.00 98.05           C  
ATOM    404  HG2 ARG A  26      21.396   9.078 -30.830  1.00 98.05           H  
ATOM    405  HG3 ARG A  26      20.297   8.250 -29.717  1.00 98.05           H  
ATOM    406  CD  ARG A  26      20.421  10.370 -29.414  1.00 98.05           C  
ATOM    407  HD2 ARG A  26      19.518  10.502 -30.009  1.00 98.05           H  
ATOM    408  HD3 ARG A  26      20.147  10.342 -28.359  1.00 98.05           H  
ATOM    409  NE  ARG A  26      21.338  11.497 -29.669  1.00 98.05           N  
ATOM    410  HE  ARG A  26      22.202  11.282 -30.148  1.00 98.05           H  
ATOM    411  NH1 ARG A  26      20.038  13.161 -28.776  1.00 98.05           N  
ATOM    412 HH11 ARG A  26      19.896  14.141 -28.575  1.00 98.05           H  
ATOM    413 HH12 ARG A  26      19.352  12.465 -28.520  1.00 98.05           H  
ATOM    414  NH2 ARG A  26      22.002  13.673 -29.717  1.00 98.05           N  
ATOM    415 HH21 ARG A  26      21.827  14.656 -29.567  1.00 98.05           H  
ATOM    416 HH22 ARG A  26      22.807  13.420 -30.272  1.00 98.05           H  
ATOM    417  CZ  ARG A  26      21.125  12.768 -29.384  1.00 98.05           C  
ATOM    418  N   CYS A  27      22.859   6.579 -31.500  1.00 98.30           N  
ATOM    419  H   CYS A  27      22.029   6.083 -31.207  1.00 98.30           H  
ATOM    420  CA  CYS A  27      23.218   6.438 -32.903  1.00 98.30           C  
ATOM    421  HA  CYS A  27      24.123   7.001 -33.132  1.00 98.30           H  
ATOM    422  C   CYS A  27      22.060   6.984 -33.741  1.00 98.30           C  
ATOM    423  CB  CYS A  27      23.489   4.947 -33.126  1.00 98.30           C  
ATOM    424  HB2 CYS A  27      22.678   4.386 -32.660  1.00 98.30           H  
ATOM    425  HB3 CYS A  27      24.409   4.702 -32.596  1.00 98.30           H  
ATOM    426  O   CYS A  27      20.920   6.543 -33.586  1.00 98.30           O  
ATOM    427  SG  CYS A  27      23.645   4.306 -34.809  1.00 98.30           S  
ATOM    428  N   LEU A  28      22.330   7.975 -34.583  1.00 97.32           N  
ATOM    429  H   LEU A  28      23.284   8.304 -34.645  1.00 97.32           H  
ATOM    430  CA  LEU A  28      21.350   8.653 -35.426  1.00 97.32           C  
ATOM    431  HA  LEU A  28      20.368   8.202 -35.287  1.00 97.32           H  
ATOM    432  C   LEU A  28      21.753   8.482 -36.891  1.00 97.32           C  
ATOM    433  CB  LEU A  28      21.291  10.134 -35.001  1.00 97.32           C  
ATOM    434  HB2 LEU A  28      22.268  10.574 -35.203  1.00 97.32           H  
ATOM    435  HB3 LEU A  28      21.125  10.189 -33.925  1.00 97.32           H  
ATOM    436  O   LEU A  28      22.917   8.655 -37.235  1.00 97.32           O  
ATOM    437  CG  LEU A  28      20.220  10.984 -35.709  1.00 97.32           C  
ATOM    438  HG  LEU A  28      20.288  10.846 -36.789  1.00 97.32           H  
ATOM    439  CD1 LEU A  28      18.808  10.636 -35.237  1.00 97.32           C  
ATOM    440 HD11 LEU A  28      18.710  10.823 -34.168  1.00 97.32           H  
ATOM    441 HD12 LEU A  28      18.084  11.239 -35.785  1.00 97.32           H  
ATOM    442 HD13 LEU A  28      18.607   9.584 -35.437  1.00 97.32           H  
ATOM    443  CD2 LEU A  28      20.425  12.462 -35.387  1.00 97.32           C  
ATOM    444 HD21 LEU A  28      19.725  13.070 -35.960  1.00 97.32           H  
ATOM    445 HD22 LEU A  28      21.439  12.757 -35.657  1.00 97.32           H  
ATOM    446 HD23 LEU A  28      20.290  12.646 -34.321  1.00 97.32           H  
ATOM    447  N   ALA A  29      20.796   8.166 -37.757  1.00 95.45           N  
ATOM    448  H   ALA A  29      19.852   8.047 -37.417  1.00 95.45           H  
ATOM    449  CA  ALA A  29      20.990   8.223 -39.200  1.00 95.45           C  
ATOM    450  HA  ALA A  29      22.053   8.255 -39.437  1.00 95.45           H  
ATOM    451  C   ALA A  29      20.336   9.494 -39.741  1.00 95.45           C  
ATOM    452  CB  ALA A  29      20.409   6.966 -39.840  1.00 95.45           C  
ATOM    453  HB1 ALA A  29      20.930   6.082 -39.475  1.00 95.45           H  
ATOM    454  HB2 ALA A  29      20.518   7.022 -40.923  1.00 95.45           H  
ATOM    455  HB3 ALA A  29      19.354   6.888 -39.574  1.00 95.45           H  
ATOM    456  O   ALA A  29      19.134   9.701 -39.566  1.00 95.45           O  
ATOM    457  N   ILE A  30      21.121  10.330 -40.416  1.00 91.75           N  
ATOM    458  H   ILE A  30      22.105  10.112 -40.479  1.00 91.75           H  
ATOM    459  CA  ILE A  30      20.685  11.623 -40.943  1.00 91.75           C  
ATOM    460  HA  ILE A  30      19.677  11.842 -40.592  1.00 91.75           H  
ATOM    461  C   ILE A  30      20.678  11.548 -42.473  1.00 91.75           C  
ATOM    462  CB  ILE A  30      21.590  12.762 -40.422  1.00 91.75           C  
ATOM    463  HB  ILE A  30      22.595  12.620 -40.818  1.00 91.75           H  
ATOM    464  O   ILE A  30      21.746  11.584 -43.090  1.00 91.75           O  
ATOM    465  CG1 ILE A  30      21.673  12.747 -38.879  1.00 91.75           C  
ATOM    466 HG12 ILE A  30      20.687  12.934 -38.454  1.00 91.75           H  
ATOM    467 HG13 ILE A  30      22.014  11.770 -38.536  1.00 91.75           H  
ATOM    468  CG2 ILE A  30      21.044  14.115 -40.924  1.00 91.75           C  
ATOM    469 HG21 ILE A  30      20.056  14.304 -40.503  1.00 91.75           H  
ATOM    470 HG22 ILE A  30      21.719  14.920 -40.635  1.00 91.75           H  
ATOM    471 HG23 ILE A  30      20.981  14.125 -42.012  1.00 91.75           H  
ATOM    472  CD1 ILE A  30      22.666  13.766 -38.316  1.00 91.75           C  
ATOM    473 HD11 ILE A  30      22.776  13.590 -37.246  1.00 91.75           H  
ATOM    474 HD12 ILE A  30      23.640  13.645 -38.791  1.00 91.75           H  
ATOM    475 HD13 ILE A  30      22.305  14.784 -38.462  1.00 91.75           H  
ATOM    476  N   PRO A  31      19.502  11.422 -43.117  1.00 88.96           N  
ATOM    477  CA  PRO A  31      19.389  11.525 -44.567  1.00 88.96           C  
ATOM    478  HA  PRO A  31      20.014  10.763 -45.033  1.00 88.96           H  
ATOM    479  C   PRO A  31      19.815  12.907 -45.064  1.00 88.96           C  
ATOM    480  CB  PRO A  31      17.920  11.242 -44.893  1.00 88.96           C  
ATOM    481  HB2 PRO A  31      17.353  12.173 -44.918  1.00 88.96           H  
ATOM    482  HB3 PRO A  31      17.811  10.713 -45.839  1.00 88.96           H  
ATOM    483  O   PRO A  31      19.432  13.932 -44.494  1.00 88.96           O  
ATOM    484  CG  PRO A  31      17.449  10.407 -43.703  1.00 88.96           C  
ATOM    485  HG2 PRO A  31      16.372  10.477 -43.556  1.00 88.96           H  
ATOM    486  HG3 PRO A  31      17.757   9.370 -43.835  1.00 88.96           H  
ATOM    487  CD  PRO A  31      18.223  11.032 -42.546  1.00 88.96           C  
ATOM    488  HD2 PRO A  31      17.701  11.914 -42.176  1.00 88.96           H  
ATOM    489  HD3 PRO A  31      18.340  10.293 -41.753  1.00 88.96           H  
ATOM    490  N   ASN A  32      20.566  12.948 -46.160  1.00 85.94           N  
ATOM    491  H   ASN A  32      20.829  12.083 -46.610  1.00 85.94           H  
ATOM    492  CA  ASN A  32      20.925  14.200 -46.808  1.00 85.94           C  
ATOM    493  HA  ASN A  32      21.290  14.894 -46.050  1.00 85.94           H  
ATOM    494  C   ASN A  32      19.687  14.813 -47.478  1.00 85.94           C  
ATOM    495  CB  ASN A  32      22.065  13.922 -47.793  1.00 85.94           C  
ATOM    496  HB2 ASN A  32      22.874  13.428 -47.253  1.00 85.94           H  
ATOM    497  HB3 ASN A  32      21.720  13.251 -48.580  1.00 85.94           H  
ATOM    498  O   ASN A  32      19.148  14.253 -48.430  1.00 85.94           O  
ATOM    499  CG  ASN A  32      22.622  15.174 -48.440  1.00 85.94           C  
ATOM    500  ND2 ASN A  32      23.821  15.075 -48.958  1.00 85.94           N  
ATOM    501 HD21 ASN A  32      24.308  14.196 -48.856  1.00 85.94           H  
ATOM    502 HD22 ASN A  32      24.229  15.919 -49.334  1.00 85.94           H  
ATOM    503  OD1 ASN A  32      22.018  16.237 -48.488  1.00 85.94           O  
ATOM    504  N   GLN A  33      19.251  15.985 -47.010  1.00 77.59           N  
ATOM    505  H   GLN A  33      19.728  16.385 -46.214  1.00 77.59           H  
ATOM    506  CA  GLN A  33      18.031  16.643 -47.499  1.00 77.59           C  
ATOM    507  HA  GLN A  33      17.195  15.953 -47.381  1.00 77.59           H  
ATOM    508  C   GLN A  33      18.080  17.021 -48.988  1.00 77.59           C  
ATOM    509  CB  GLN A  33      17.750  17.903 -46.669  1.00 77.59           C  
ATOM    510  HB2 GLN A  33      16.879  18.402 -47.095  1.00 77.59           H  
ATOM    511  HB3 GLN A  33      18.599  18.584 -46.733  1.00 77.59           H  
ATOM    512  O   GLN A  33      17.035  17.227 -49.603  1.00 77.59           O  
ATOM    513  CG  GLN A  33      17.453  17.588 -45.196  1.00 77.59           C  
ATOM    514  HG2 GLN A  33      18.357  17.231 -44.704  1.00 77.59           H  
ATOM    515  HG3 GLN A  33      16.703  16.797 -45.147  1.00 77.59           H  
ATOM    516  CD  GLN A  33      16.920  18.793 -44.426  1.00 77.59           C  
ATOM    517  NE2 GLN A  33      16.506  18.604 -43.193  1.00 77.59           N  
ATOM    518 HE21 GLN A  33      16.573  17.693 -42.762  1.00 77.59           H  
ATOM    519 HE22 GLN A  33      16.179  19.427 -42.708  1.00 77.59           H  
ATOM    520  OE1 GLN A  33      16.851  19.915 -44.898  1.00 77.59           O  
ATOM    521  N   HIS A  34      19.276  17.117 -49.573  1.00 78.29           N  
ATOM    522  H   HIS A  34      20.098  16.911 -49.024  1.00 78.29           H  
ATOM    523  CA  HIS A  34      19.463  17.488 -50.973  1.00 78.29           C  
ATOM    524  HA  HIS A  34      18.578  18.024 -51.316  1.00 78.29           H  
ATOM    525  C   HIS A  34      19.610  16.284 -51.920  1.00 78.29           C  
ATOM    526  CB  HIS A  34      20.651  18.455 -51.070  1.00 78.29           C  
ATOM    527  HB2 HIS A  34      21.552  17.949 -50.722  1.00 78.29           H  
ATOM    528  HB3 HIS A  34      20.802  18.728 -52.114  1.00 78.29           H  
ATOM    529  O   HIS A  34      19.661  16.488 -53.132  1.00 78.29           O  
ATOM    530  CG  HIS A  34      20.453  19.725 -50.277  1.00 78.29           C  
ATOM    531  CD2 HIS A  34      21.230  20.177 -49.244  1.00 78.29           C  
ATOM    532  HD2 HIS A  34      22.103  19.682 -48.843  1.00 78.29           H  
ATOM    533  ND1 HIS A  34      19.436  20.637 -50.446  1.00 78.29           N  
ATOM    534  HD1 HIS A  34      18.658  20.545 -51.083  1.00 78.29           H  
ATOM    535  CE1 HIS A  34      19.600  21.616 -49.541  1.00 78.29           C  
ATOM    536  HE1 HIS A  34      18.940  22.461 -49.410  1.00 78.29           H  
ATOM    537  NE2 HIS A  34      20.688  21.385 -48.794  1.00 78.29           N  
ATOM    538  N   ASP A  35      19.670  15.046 -51.409  1.00 72.33           N  
ATOM    539  H   ASP A  35      19.535  14.918 -50.417  1.00 72.33           H  
ATOM    540  CA  ASP A  35      19.857  13.833 -52.217  1.00 72.33           C  
ATOM    541  HA  ASP A  35      19.961  14.115 -53.264  1.00 72.33           H  
ATOM    542  C   ASP A  35      18.637  12.901 -52.114  1.00 72.33           C  
ATOM    543  CB  ASP A  35      21.174  13.136 -51.826  1.00 72.33           C  
ATOM    544  HB2 ASP A  35      21.954  13.892 -51.737  1.00 72.33           H  
ATOM    545  HB3 ASP A  35      21.063  12.655 -50.855  1.00 72.33           H  
ATOM    546  O   ASP A  35      18.388  12.263 -51.093  1.00 72.33           O  
ATOM    547  CG  ASP A  35      21.629  12.092 -52.859  1.00 72.33           C  
ATOM    548  OD1 ASP A  35      20.774  11.398 -53.461  1.00 72.33           O  
ATOM    549  OD2 ASP A  35      22.860  11.947 -53.046  1.00 72.33           O  
ATOM    550  N   THR A  36      17.866  12.801 -53.200  1.00 70.11           N  
ATOM    551  H   THR A  36      18.123  13.327 -54.024  1.00 70.11           H  
ATOM    552  CA  THR A  36      16.645  11.977 -53.282  1.00 70.11           C  
ATOM    553  HA  THR A  36      16.148  12.003 -52.312  1.00 70.11           H  
ATOM    554  C   THR A  36      16.919  10.501 -53.579  1.00 70.11           C  
ATOM    555  CB  THR A  36      15.672  12.544 -54.325  1.00 70.11           C  
ATOM    556  HB  THR A  36      14.817  11.876 -54.430  1.00 70.11           H  
ATOM    557  O   THR A  36      15.988   9.717 -53.759  1.00 70.11           O  
ATOM    558  CG2 THR A  36      15.152  13.926 -53.932  1.00 70.11           C  
ATOM    559 HG21 THR A  36      14.665  13.867 -52.959  1.00 70.11           H  
ATOM    560 HG22 THR A  36      14.426  14.272 -54.668  1.00 70.11           H  
ATOM    561 HG23 THR A  36      15.974  14.640 -53.872  1.00 70.11           H  
ATOM    562  OG1 THR A  36      16.311  12.681 -55.576  1.00 70.11           O  
ATOM    563  HG1 THR A  36      15.661  13.033 -56.189  1.00 70.11           H  
ATOM    564  N   GLY A  37      18.188  10.093 -53.655  1.00 80.93           N  
ATOM    565  H   GLY A  37      18.926  10.766 -53.504  1.00 80.93           H  
ATOM    566  CA  GLY A  37      18.563   8.731 -54.012  1.00 80.93           C  
ATOM    567  HA2 GLY A  37      19.626   8.733 -54.252  1.00 80.93           H  
ATOM    568  HA3 GLY A  37      18.002   8.427 -54.896  1.00 80.93           H  
ATOM    569  C   GLY A  37      18.323   7.696 -52.911  1.00 80.93           C  
ATOM    570  O   GLY A  37      18.291   6.507 -53.231  1.00 80.93           O  
ATOM    571  N   LEU A  38      18.179   8.109 -51.647  1.00 84.61           N  
ATOM    572  H   LEU A  38      18.161   9.104 -51.472  1.00 84.61           H  
ATOM    573  CA  LEU A  38      17.919   7.213 -50.516  1.00 84.61           C  
ATOM    574  HA  LEU A  38      18.509   6.307 -50.654  1.00 84.61           H  
ATOM    575  C   LEU A  38      16.435   6.830 -50.460  1.00 84.61           C  
ATOM    576  CB  LEU A  38      18.365   7.895 -49.209  1.00 84.61           C  
ATOM    577  HB2 LEU A  38      17.764   8.793 -49.068  1.00 84.61           H  
ATOM    578  HB3 LEU A  38      19.405   8.207 -49.303  1.00 84.61           H  
ATOM    579  O   LEU A  38      15.575   7.690 -50.307  1.00 84.61           O  
ATOM    580  CG  LEU A  38      18.215   7.000 -47.960  1.00 84.61           C  
ATOM    581  HG  LEU A  38      17.200   6.608 -47.892  1.00 84.61           H  
ATOM    582  CD1 LEU A  38      19.190   5.827 -48.004  1.00 84.61           C  
ATOM    583 HD11 LEU A  38      19.194   5.305 -47.047  1.00 84.61           H  
ATOM    584 HD12 LEU A  38      20.183   6.223 -48.217  1.00 84.61           H  
ATOM    585 HD13 LEU A  38      18.903   5.122 -48.784  1.00 84.61           H  
ATOM    586  CD2 LEU A  38      18.488   7.824 -46.706  1.00 84.61           C  
ATOM    587 HD21 LEU A  38      17.691   8.559 -46.592  1.00 84.61           H  
ATOM    588 HD22 LEU A  38      18.502   7.187 -45.822  1.00 84.61           H  
ATOM    589 HD23 LEU A  38      19.438   8.350 -46.801  1.00 84.61           H  
ATOM    590  N   SER A  39      16.136   5.534 -50.538  1.00 87.35           N  
ATOM    591  H   SER A  39      16.888   4.862 -50.605  1.00 87.35           H  
ATOM    592  CA  SER A  39      14.767   5.023 -50.437  1.00 87.35           C  
ATOM    593  HA  SER A  39      14.082   5.783 -50.812  1.00 87.35           H  
ATOM    594  C   SER A  39      14.367   4.738 -48.988  1.00 87.35           C  
ATOM    595  CB  SER A  39      14.607   3.785 -51.325  1.00 87.35           C  
ATOM    596  HB2 SER A  39      14.787   4.063 -52.363  1.00 87.35           H  
ATOM    597  HB3 SER A  39      15.332   3.022 -51.039  1.00 87.35           H  
ATOM    598  O   SER A  39      13.320   5.205 -48.541  1.00 87.35           O  
ATOM    599  OG  SER A  39      13.307   3.248 -51.203  1.00 87.35           O  
ATOM    600  HG  SER A  39      12.670   3.940 -51.393  1.00 87.35           H  
ATOM    601  N   LYS A  40      15.180   3.982 -48.237  1.00 90.22           N  
ATOM    602  H   LYS A  40      16.029   3.627 -48.654  1.00 90.22           H  
ATOM    603  CA  LYS A  40      14.891   3.653 -46.831  1.00 90.22           C  
ATOM    604  HA  LYS A  40      14.484   4.548 -46.360  1.00 90.22           H  
ATOM    605  C   LYS A  40      16.150   3.254 -46.064  1.00 90.22           C  
ATOM    606  CB  LYS A  40      13.828   2.534 -46.784  1.00 90.22           C  
ATOM    607  HB2 LYS A  40      13.059   2.742 -47.528  1.00 90.22           H  
ATOM    608  HB3 LYS A  40      14.286   1.576 -47.032  1.00 90.22           H  
ATOM    609  O   LYS A  40      17.084   2.711 -46.649  1.00 90.22           O  
ATOM    610  CG  LYS A  40      13.143   2.446 -45.413  1.00 90.22           C  
ATOM    611  HG2 LYS A  40      13.852   2.067 -44.677  1.00 90.22           H  
ATOM    612  HG3 LYS A  40      12.825   3.445 -45.112  1.00 90.22           H  
ATOM    613  CD  LYS A  40      11.918   1.526 -45.427  1.00 90.22           C  
ATOM    614  HD2 LYS A  40      12.226   0.513 -45.686  1.00 90.22           H  
ATOM    615  HD3 LYS A  40      11.203   1.892 -46.164  1.00 90.22           H  
ATOM    616  CE  LYS A  40      11.286   1.548 -44.029  1.00 90.22           C  
ATOM    617  HE2 LYS A  40      11.087   2.584 -43.756  1.00 90.22           H  
ATOM    618  HE3 LYS A  40      12.014   1.166 -43.314  1.00 90.22           H  
ATOM    619  NZ  LYS A  40      10.029   0.763 -43.965  1.00 90.22           N  
ATOM    620  HZ1 LYS A  40       9.655   0.800 -43.027  1.00 90.22           H  
ATOM    621  HZ2 LYS A  40      10.195  -0.204 -44.206  1.00 90.22           H  
ATOM    622  HZ3 LYS A  40       9.338   1.153 -44.590  1.00 90.22           H  
ATOM    623  N   ILE A  41      16.150   3.463 -44.750  1.00 93.36           N  
ATOM    624  H   ILE A  41      15.352   3.923 -44.333  1.00 93.36           H  
ATOM    625  CA  ILE A  41      17.135   2.873 -43.835  1.00 93.36           C  
ATOM    626  HA  ILE A  41      18.081   2.744 -44.361  1.00 93.36           H  
ATOM    627  C   ILE A  41      16.636   1.485 -43.418  1.00 93.36           C  
ATOM    628  CB  ILE A  41      17.418   3.817 -42.650  1.00 93.36           C  
ATOM    629  HB  ILE A  41      16.477   4.045 -42.148  1.00 93.36           H  
ATOM    630  O   ILE A  41      15.508   1.330 -42.949  1.00 93.36           O  
ATOM    631  CG1 ILE A  41      18.060   5.129 -43.167  1.00 93.36           C  
ATOM    632 HG12 ILE A  41      19.124   4.969 -43.340  1.00 93.36           H  
ATOM    633 HG13 ILE A  41      17.618   5.436 -44.116  1.00 93.36           H  
ATOM    634  CG2 ILE A  41      18.376   3.145 -41.645  1.00 93.36           C  
ATOM    635 HG21 ILE A  41      17.911   2.264 -41.202  1.00 93.36           H  
ATOM    636 HG22 ILE A  41      19.302   2.846 -42.137  1.00 93.36           H  
ATOM    637 HG23 ILE A  41      18.617   3.829 -40.831  1.00 93.36           H  
ATOM    638  CD1 ILE A  41      17.880   6.298 -42.201  1.00 93.36           C  
ATOM    639 HD11 ILE A  41      18.520   7.128 -42.502  1.00 93.36           H  
ATOM    640 HD12 ILE A  41      18.132   5.990 -41.186  1.00 93.36           H  
ATOM    641 HD13 ILE A  41      16.842   6.629 -42.231  1.00 93.36           H  
ATOM    642  N   LEU A  42      17.458   0.464 -43.642  1.00 94.13           N  
ATOM    643  H   LEU A  42      18.392   0.668 -43.969  1.00 94.13           H  
ATOM    644  CA  LEU A  42      17.144  -0.937 -43.363  1.00 94.13           C  
ATOM    645  HA  LEU A  42      16.069  -1.095 -43.446  1.00 94.13           H  
ATOM    646  C   LEU A  42      17.535  -1.339 -41.943  1.00 94.13           C  
ATOM    647  CB  LEU A  42      17.866  -1.844 -44.376  1.00 94.13           C  
ATOM    648  HB2 LEU A  42      17.640  -2.878 -44.117  1.00 94.13           H  
ATOM    649  HB3 LEU A  42      18.942  -1.712 -44.266  1.00 94.13           H  
ATOM    650  O   LEU A  42      16.810  -2.102 -41.308  1.00 94.13           O  
ATOM    651  CG  LEU A  42      17.496  -1.624 -45.853  1.00 94.13           C  
ATOM    652  HG  LEU A  42      17.795  -0.623 -46.165  1.00 94.13           H  
ATOM    653  CD1 LEU A  42      18.249  -2.646 -46.705  1.00 94.13           C  
ATOM    654 HD11 LEU A  42      18.001  -3.659 -46.389  1.00 94.13           H  
ATOM    655 HD12 LEU A  42      19.323  -2.491 -46.603  1.00 94.13           H  
ATOM    656 HD13 LEU A  42      17.984  -2.531 -47.756  1.00 94.13           H  
ATOM    657  CD2 LEU A  42      15.995  -1.795 -46.100  1.00 94.13           C  
ATOM    658 HD21 LEU A  42      15.445  -0.997 -45.602  1.00 94.13           H  
ATOM    659 HD22 LEU A  42      15.664  -2.764 -45.726  1.00 94.13           H  
ATOM    660 HD23 LEU A  42      15.794  -1.735 -47.170  1.00 94.13           H  
ATOM    661  N   THR A  43      18.671  -0.846 -41.450  1.00 96.47           N  
ATOM    662  H   THR A  43      19.246  -0.257 -42.036  1.00 96.47           H  
ATOM    663  CA  THR A  43      19.182  -1.196 -40.122  1.00 96.47           C  
ATOM    664  HA  THR A  43      18.338  -1.416 -39.468  1.00 96.47           H  
ATOM    665  C   THR A  43      19.958  -0.043 -39.502  1.00 96.47           C  
ATOM    666  CB  THR A  43      20.088  -2.444 -40.155  1.00 96.47           C  
ATOM    667  HB  THR A  43      20.399  -2.672 -39.135  1.00 96.47           H  
ATOM    668  O   THR A  43      20.665   0.684 -40.200  1.00 96.47           O  
ATOM    669  CG2 THR A  43      19.412  -3.687 -40.734  1.00 96.47           C  
ATOM    670 HG21 THR A  43      18.470  -3.873 -40.218  1.00 96.47           H  
ATOM    671 HG22 THR A  43      20.067  -4.547 -40.594  1.00 96.47           H  
ATOM    672 HG23 THR A  43      19.227  -3.558 -41.801  1.00 96.47           H  
ATOM    673  OG1 THR A  43      21.238  -2.232 -40.941  1.00 96.47           O  
ATOM    674  HG1 THR A  43      21.910  -1.812 -40.399  1.00 96.47           H  
ATOM    675  N   LEU A  44      19.879   0.059 -38.177  1.00 97.70           N  
ATOM    676  H   LEU A  44      19.229  -0.545 -37.696  1.00 97.70           H  
ATOM    677  CA  LEU A  44      20.843   0.765 -37.336  1.00 97.70           C  
ATOM    678  HA  LEU A  44      21.717   1.045 -37.924  1.00 97.70           H  
ATOM    679  C   LEU A  44      21.312  -0.193 -36.247  1.00 97.70           C  
ATOM    680  CB  LEU A  44      20.216   2.022 -36.705  1.00 97.70           C  
ATOM    681  HB2 LEU A  44      19.174   1.815 -36.465  1.00 97.70           H  
ATOM    682  HB3 LEU A  44      20.732   2.232 -35.767  1.00 97.70           H  
ATOM    683  O   LEU A  44      20.505  -0.922 -35.668  1.00 97.70           O  
ATOM    684  CG  LEU A  44      20.274   3.295 -37.560  1.00 97.70           C  
ATOM    685  HG  LEU A  44      19.725   3.144 -38.489  1.00 97.70           H  
ATOM    686  CD1 LEU A  44      19.628   4.441 -36.777  1.00 97.70           C  
ATOM    687 HD11 LEU A  44      20.241   4.693 -35.912  1.00 97.70           H  
ATOM    688 HD12 LEU A  44      18.632   4.161 -36.433  1.00 97.70           H  
ATOM    689 HD13 LEU A  44      19.545   5.320 -37.416  1.00 97.70           H  
ATOM    690  CD2 LEU A  44      21.717   3.672 -37.894  1.00 97.70           C  
ATOM    691 HD21 LEU A  44      22.387   3.379 -37.086  1.00 97.70           H  
ATOM    692 HD22 LEU A  44      21.821   4.747 -38.044  1.00 97.70           H  
ATOM    693 HD23 LEU A  44      22.021   3.154 -38.804  1.00 97.70           H  
ATOM    694  N   SER A  45      22.607  -0.181 -35.963  1.00 97.88           N  
ATOM    695  H   SER A  45      23.217   0.418 -36.502  1.00 97.88           H  
ATOM    696  CA  SER A  45      23.224  -0.996 -34.926  1.00 97.88           C  
ATOM    697  HA  SER A  45      22.443  -1.319 -34.238  1.00 97.88           H  
ATOM    698  C   SER A  45      24.230  -0.183 -34.125  1.00 97.88           C  
ATOM    699  CB  SER A  45      23.860  -2.254 -35.523  1.00 97.88           C  
ATOM    700  HB2 SER A  45      23.110  -2.793 -36.102  1.00 97.88           H  
ATOM    701  HB3 SER A  45      24.200  -2.900 -34.713  1.00 97.88           H  
ATOM    702  O   SER A  45      24.918   0.682 -34.664  1.00 97.88           O  
ATOM    703  OG  SER A  45      24.960  -1.949 -36.356  1.00 97.88           O  
ATOM    704  HG  SER A  45      24.736  -1.209 -36.924  1.00 97.88           H  
ATOM    705  N   ILE A  46      24.300  -0.469 -32.828  1.00 98.30           N  
ATOM    706  H   ILE A  46      23.709  -1.209 -32.478  1.00 98.30           H  
ATOM    707  CA  ILE A  46      25.347   0.039 -31.943  1.00 98.30           C  
ATOM    708  HA  ILE A  46      25.960   0.761 -32.482  1.00 98.30           H  
ATOM    709  C   ILE A  46      26.229  -1.140 -31.569  1.00 98.30           C  
ATOM    710  CB  ILE A  46      24.769   0.761 -30.710  1.00 98.30           C  
ATOM    711  HB  ILE A  46      24.054   0.102 -30.217  1.00 98.30           H  
ATOM    712  O   ILE A  46      25.741  -2.147 -31.050  1.00 98.30           O  
ATOM    713  CG1 ILE A  46      24.045   2.045 -31.166  1.00 98.30           C  
ATOM    714 HG12 ILE A  46      24.781   2.746 -31.560  1.00 98.30           H  
ATOM    715 HG13 ILE A  46      23.346   1.811 -31.969  1.00 98.30           H  
ATOM    716  CG2 ILE A  46      25.894   1.110 -29.712  1.00 98.30           C  
ATOM    717 HG21 ILE A  46      26.357   0.203 -29.322  1.00 98.30           H  
ATOM    718 HG22 ILE A  46      26.654   1.718 -30.203  1.00 98.30           H  
ATOM    719 HG23 ILE A  46      25.499   1.661 -28.859  1.00 98.30           H  
ATOM    720  CD1 ILE A  46      23.247   2.730 -30.055  1.00 98.30           C  
ATOM    721 HD11 ILE A  46      23.922   3.154 -29.312  1.00 98.30           H  
ATOM    722 HD12 ILE A  46      22.577   2.016 -29.575  1.00 98.30           H  
ATOM    723 HD13 ILE A  46      22.661   3.544 -30.482  1.00 98.30           H  
ATOM    724  N   LYS A  47      27.525  -1.003 -31.825  1.00 97.80           N  
ATOM    725  H   LYS A  47      27.826  -0.145 -32.265  1.00 97.80           H  
ATOM    726  CA  LYS A  47      28.549  -1.995 -31.507  1.00 97.80           C  
ATOM    727  HA  LYS A  47      28.071  -2.848 -31.025  1.00 97.80           H  
ATOM    728  C   LYS A  47      29.544  -1.413 -30.509  1.00 97.80           C  
ATOM    729  CB  LYS A  47      29.250  -2.484 -32.788  1.00 97.80           C  
ATOM    730  HB2 LYS A  47      29.894  -3.326 -32.534  1.00 97.80           H  
ATOM    731  HB3 LYS A  47      29.884  -1.682 -33.168  1.00 97.80           H  
ATOM    732  O   LYS A  47      29.747  -0.202 -30.484  1.00 97.80           O  
ATOM    733  CG  LYS A  47      28.283  -2.912 -33.906  1.00 97.80           C  
ATOM    734  HG2 LYS A  47      27.607  -3.685 -33.540  1.00 97.80           H  
ATOM    735  HG3 LYS A  47      27.689  -2.054 -34.222  1.00 97.80           H  
ATOM    736  CD  LYS A  47      29.041  -3.445 -35.125  1.00 97.80           C  
ATOM    737  HD2 LYS A  47      29.722  -2.673 -35.483  1.00 97.80           H  
ATOM    738  HD3 LYS A  47      29.611  -4.332 -34.847  1.00 97.80           H  
ATOM    739  CE  LYS A  47      28.041  -3.795 -36.232  1.00 97.80           C  
ATOM    740  HE2 LYS A  47      27.426  -4.637 -35.913  1.00 97.80           H  
ATOM    741  HE3 LYS A  47      27.378  -2.943 -36.380  1.00 97.80           H  
ATOM    742  NZ  LYS A  47      28.721  -4.094 -37.514  1.00 97.80           N  
ATOM    743  HZ1 LYS A  47      28.048  -4.094 -38.268  1.00 97.80           H  
ATOM    744  HZ2 LYS A  47      29.283  -3.319 -37.838  1.00 97.80           H  
ATOM    745  HZ3 LYS A  47      29.265  -4.944 -37.515  1.00 97.80           H  
ATOM    746  N   LYS A  48      30.182  -2.271 -29.718  1.00 97.09           N  
ATOM    747  H   LYS A  48      29.947  -3.249 -29.816  1.00 97.09           H  
ATOM    748  CA  LYS A  48      31.330  -1.929 -28.871  1.00 97.09           C  
ATOM    749  HA  LYS A  48      31.603  -0.885 -29.027  1.00 97.09           H  
ATOM    750  C   LYS A  48      32.516  -2.783 -29.278  1.00 97.09           C  
ATOM    751  CB  LYS A  48      30.967  -2.106 -27.392  1.00 97.09           C  
ATOM    752  HB2 LYS A  48      30.099  -1.476 -27.195  1.00 97.09           H  
ATOM    753  HB3 LYS A  48      30.709  -3.147 -27.203  1.00 97.09           H  
ATOM    754  O   LYS A  48      32.372  -3.993 -29.439  1.00 97.09           O  
ATOM    755  CG  LYS A  48      32.091  -1.667 -26.441  1.00 97.09           C  
ATOM    756  HG2 LYS A  48      33.003  -2.226 -26.654  1.00 97.09           H  
ATOM    757  HG3 LYS A  48      32.283  -0.605 -26.596  1.00 97.09           H  
ATOM    758  CD  LYS A  48      31.703  -1.903 -24.973  1.00 97.09           C  
ATOM    759  HD2 LYS A  48      31.699  -2.970 -24.753  1.00 97.09           H  
ATOM    760  HD3 LYS A  48      30.697  -1.517 -24.809  1.00 97.09           H  
ATOM    761  CE  LYS A  48      32.647  -1.168 -24.013  1.00 97.09           C  
ATOM    762  HE2 LYS A  48      32.672  -0.115 -24.295  1.00 97.09           H  
ATOM    763  HE3 LYS A  48      32.233  -1.216 -23.006  1.00 97.09           H  
ATOM    764  NZ  LYS A  48      34.026  -1.710 -23.989  1.00 97.09           N  
ATOM    765  HZ1 LYS A  48      34.057  -2.575 -23.468  1.00 97.09           H  
ATOM    766  HZ2 LYS A  48      34.415  -1.813 -24.915  1.00 97.09           H  
ATOM    767  HZ3 LYS A  48      34.597  -1.059 -23.469  1.00 97.09           H  
ATOM    768  N   VAL A  49      33.681  -2.170 -29.425  1.00 97.07           N  
ATOM    769  H   VAL A  49      33.734  -1.174 -29.267  1.00 97.07           H  
ATOM    770  CA  VAL A  49      34.915  -2.899 -29.722  1.00 97.07           C  
ATOM    771  HA  VAL A  49      34.698  -3.653 -30.479  1.00 97.07           H  
ATOM    772  C   VAL A  49      35.381  -3.622 -28.457  1.00 97.07           C  
ATOM    773  CB  VAL A  49      35.990  -1.970 -30.311  1.00 97.07           C  
ATOM    774  HB  VAL A  49      36.279  -1.234 -29.561  1.00 97.07           H  
ATOM    775  O   VAL A  49      35.569  -3.011 -27.401  1.00 97.07           O  
ATOM    776  CG1 VAL A  49      37.229  -2.772 -30.723  1.00 97.07           C  
ATOM    777 HG11 VAL A  49      37.966  -2.098 -31.160  1.00 97.07           H  
ATOM    778 HG12 VAL A  49      36.965  -3.529 -31.462  1.00 97.07           H  
ATOM    779 HG13 VAL A  49      37.685  -3.248 -29.855  1.00 97.07           H  
ATOM    780  CG2 VAL A  49      35.459  -1.244 -31.557  1.00 97.07           C  
ATOM    781 HG21 VAL A  49      34.645  -0.569 -31.292  1.00 97.07           H  
ATOM    782 HG22 VAL A  49      35.117  -1.963 -32.301  1.00 97.07           H  
ATOM    783 HG23 VAL A  49      36.256  -0.639 -31.990  1.00 97.07           H  
ATOM    784  N   GLN A  50      35.530  -4.941 -28.554  1.00 92.93           N  
ATOM    785  H   GLN A  50      35.306  -5.384 -29.434  1.00 92.93           H  
ATOM    786  CA  GLN A  50      36.037  -5.815 -27.500  1.00 92.93           C  
ATOM    787  HA  GLN A  50      36.443  -5.222 -26.681  1.00 92.93           H  
ATOM    788  C   GLN A  50      37.157  -6.669 -28.092  1.00 92.93           C  
ATOM    789  CB  GLN A  50      34.913  -6.714 -26.958  1.00 92.93           C  
ATOM    790  HB2 GLN A  50      34.523  -7.326 -27.772  1.00 92.93           H  
ATOM    791  HB3 GLN A  50      35.342  -7.380 -26.209  1.00 92.93           H  
ATOM    792  O   GLN A  50      36.916  -7.417 -29.035  1.00 92.93           O  
ATOM    793  CG  GLN A  50      33.744  -5.945 -26.319  1.00 92.93           C  
ATOM    794  HG2 GLN A  50      34.127  -5.307 -25.522  1.00 92.93           H  
ATOM    795  HG3 GLN A  50      33.271  -5.312 -27.070  1.00 92.93           H  
ATOM    796  CD  GLN A  50      32.676  -6.871 -25.739  1.00 92.93           C  
ATOM    797  NE2 GLN A  50      31.644  -6.335 -25.124  1.00 92.93           N  
ATOM    798 HE21 GLN A  50      31.511  -5.334 -25.097  1.00 92.93           H  
ATOM    799 HE22 GLN A  50      30.944  -6.989 -24.806  1.00 92.93           H  
ATOM    800  OE1 GLN A  50      32.737  -8.086 -25.805  1.00 92.93           O  
ATOM    801  N   ASN A  51      38.375  -6.565 -27.551  1.00 91.81           N  
ATOM    802  H   ASN A  51      38.511  -5.955 -26.757  1.00 91.81           H  
ATOM    803  CA  ASN A  51      39.557  -7.264 -28.080  1.00 91.81           C  
ATOM    804  HA  ASN A  51      40.443  -6.831 -27.616  1.00 91.81           H  
ATOM    805  C   ASN A  51      39.730  -7.063 -29.600  1.00 91.81           C  
ATOM    806  CB  ASN A  51      39.494  -8.753 -27.686  1.00 91.81           C  
ATOM    807  HB2 ASN A  51      40.417  -9.241 -28.000  1.00 91.81           H  
ATOM    808  HB3 ASN A  51      38.671  -9.225 -28.222  1.00 91.81           H  
ATOM    809  O   ASN A  51      39.847  -8.033 -30.342  1.00 91.81           O  
ATOM    810  CG  ASN A  51      39.324  -8.989 -26.201  1.00 91.81           C  
ATOM    811  ND2 ASN A  51      38.576 -10.000 -25.824  1.00 91.81           N  
ATOM    812 HD21 ASN A  51      38.466 -10.126 -24.828  1.00 91.81           H  
ATOM    813 HD22 ASN A  51      38.113 -10.569 -26.518  1.00 91.81           H  
ATOM    814  OD1 ASN A  51      39.842  -8.279 -25.356  1.00 91.81           O  
ATOM    815  N   ASP A  52      39.652  -5.810 -30.060  1.00 92.78           N  
ATOM    816  H   ASP A  52      39.681  -5.055 -29.390  1.00 92.78           H  
ATOM    817  CA  ASP A  52      39.728  -5.416 -31.477  1.00 92.78           C  
ATOM    818  HA  ASP A  52      39.595  -4.334 -31.500  1.00 92.78           H  
ATOM    819  C   ASP A  52      38.607  -5.968 -32.386  1.00 92.78           C  
ATOM    820  CB  ASP A  52      41.145  -5.666 -32.027  1.00 92.78           C  
ATOM    821  HB2 ASP A  52      41.329  -6.739 -32.097  1.00 92.78           H  
ATOM    822  HB3 ASP A  52      41.216  -5.250 -33.032  1.00 92.78           H  
ATOM    823  O   ASP A  52      38.648  -5.804 -33.605  1.00 92.78           O  
ATOM    824  CG  ASP A  52      42.220  -5.008 -31.158  1.00 92.78           C  
ATOM    825  OD1 ASP A  52      42.031  -3.821 -30.811  1.00 92.78           O  
ATOM    826  OD2 ASP A  52      43.205  -5.701 -30.815  1.00 92.78           O  
ATOM    827  N   VAL A  53      37.560  -6.575 -31.811  1.00 96.18           N  
ATOM    828  H   VAL A  53      37.606  -6.762 -30.819  1.00 96.18           H  
ATOM    829  CA  VAL A  53      36.391  -7.085 -32.542  1.00 96.18           C  
ATOM    830  HA  VAL A  53      36.589  -7.000 -33.611  1.00 96.18           H  
ATOM    831  C   VAL A  53      35.139  -6.267 -32.192  1.00 96.18           C  
ATOM    832  CB  VAL A  53      36.175  -8.588 -32.286  1.00 96.18           C  
ATOM    833  HB  VAL A  53      35.981  -8.760 -31.228  1.00 96.18           H  
ATOM    834  O   VAL A  53      34.758  -6.196 -31.022  1.00 96.18           O  
ATOM    835  CG1 VAL A  53      34.981  -9.117 -33.097  1.00 96.18           C  
ATOM    836 HG11 VAL A  53      35.131  -8.920 -34.158  1.00 96.18           H  
ATOM    837 HG12 VAL A  53      34.879 -10.191 -32.940  1.00 96.18           H  
ATOM    838 HG13 VAL A  53      34.058  -8.641 -32.765  1.00 96.18           H  
ATOM    839  CG2 VAL A  53      37.405  -9.405 -32.705  1.00 96.18           C  
ATOM    840 HG21 VAL A  53      37.645  -9.216 -33.752  1.00 96.18           H  
ATOM    841 HG22 VAL A  53      38.263  -9.126 -32.093  1.00 96.18           H  
ATOM    842 HG23 VAL A  53      37.217 -10.468 -32.557  1.00 96.18           H  
ATOM    843  N   PRO A  54      34.449  -5.659 -33.176  1.00 96.35           N  
ATOM    844  CA  PRO A  54      33.166  -4.993 -32.950  1.00 96.35           C  
ATOM    845  HA  PRO A  54      33.283  -4.276 -32.138  1.00 96.35           H  
ATOM    846  C   PRO A  54      32.054  -5.993 -32.594  1.00 96.35           C  
ATOM    847  CB  PRO A  54      32.861  -4.223 -34.244  1.00 96.35           C  
ATOM    848  HB2 PRO A  54      32.397  -3.259 -34.035  1.00 96.35           H  
ATOM    849  HB3 PRO A  54      32.221  -4.808 -34.905  1.00 96.35           H  
ATOM    850  O   PRO A  54      31.603  -6.766 -33.439  1.00 96.35           O  
ATOM    851  CG  PRO A  54      34.227  -4.065 -34.907  1.00 96.35           C  
ATOM    852  HG2 PRO A  54      34.146  -3.966 -35.990  1.00 96.35           H  
ATOM    853  HG3 PRO A  54      34.747  -3.207 -34.481  1.00 96.35           H  
ATOM    854  CD  PRO A  54      34.945  -5.349 -34.508  1.00 96.35           C  
ATOM    855  HD2 PRO A  54      36.021  -5.175 -34.513  1.00 96.35           H  
ATOM    856  HD3 PRO A  54      34.685  -6.156 -35.193  1.00 96.35           H  
ATOM    857  N   VAL A  55      31.566  -5.945 -31.355  1.00 96.90           N  
ATOM    858  H   VAL A  55      32.005  -5.320 -30.694  1.00 96.90           H  
ATOM    859  CA  VAL A  55      30.451  -6.770 -30.865  1.00 96.90           C  
ATOM    860  HA  VAL A  55      30.325  -7.627 -31.526  1.00 96.90           H  
ATOM    861  C   VAL A  55      29.165  -5.953 -30.885  1.00 96.90           C  
ATOM    862  CB  VAL A  55      30.742  -7.319 -29.457  1.00 96.90           C  
ATOM    863  HB  VAL A  55      30.888  -6.490 -28.765  1.00 96.90           H  
ATOM    864  O   VAL A  55      29.120  -4.843 -30.358  1.00 96.90           O  
ATOM    865  CG1 VAL A  55      29.584  -8.184 -28.944  1.00 96.90           C  
ATOM    866 HG11 VAL A  55      29.851  -8.606 -27.975  1.00 96.90           H  
ATOM    867 HG12 VAL A  55      29.378  -9.000 -29.637  1.00 96.90           H  
ATOM    868 HG13 VAL A  55      28.683  -7.586 -28.808  1.00 96.90           H  
ATOM    869  CG2 VAL A  55      32.009  -8.183 -29.464  1.00 96.90           C  
ATOM    870 HG21 VAL A  55      31.914  -8.991 -30.189  1.00 96.90           H  
ATOM    871 HG22 VAL A  55      32.879  -7.576 -29.718  1.00 96.90           H  
ATOM    872 HG23 VAL A  55      32.176  -8.608 -28.474  1.00 96.90           H  
ATOM    873  N   THR A  56      28.106  -6.489 -31.491  1.00 97.27           N  
ATOM    874  H   THR A  56      28.163  -7.452 -31.788  1.00 97.27           H  
ATOM    875  CA  THR A  56      26.816  -5.790 -31.595  1.00 97.27           C  
ATOM    876  HA  THR A  56      27.002  -4.743 -31.835  1.00 97.27           H  
ATOM    877  C   THR A  56      26.076  -5.822 -30.265  1.00 97.27           C  
ATOM    878  CB  THR A  56      25.950  -6.377 -32.715  1.00 97.27           C  
ATOM    879  HB  THR A  56      25.722  -7.421 -32.500  1.00 97.27           H  
ATOM    880  O   THR A  56      25.846  -6.891 -29.716  1.00 97.27           O  
ATOM    881  CG2 THR A  56      24.648  -5.605 -32.909  1.00 97.27           C  
ATOM    882 HG21 THR A  56      24.143  -5.991 -33.794  1.00 97.27           H  
ATOM    883 HG22 THR A  56      23.997  -5.742 -32.045  1.00 97.27           H  
ATOM    884 HG23 THR A  56      24.856  -4.544 -33.046  1.00 97.27           H  
ATOM    885  OG1 THR A  56      26.652  -6.297 -33.939  1.00 97.27           O  
ATOM    886  HG1 THR A  56      27.370  -6.933 -33.898  1.00 97.27           H  
ATOM    887  N   LEU A  57      25.679  -4.653 -29.764  1.00 97.58           N  
ATOM    888  H   LEU A  57      25.902  -3.811 -30.276  1.00 97.58           H  
ATOM    889  CA  LEU A  57      24.969  -4.504 -28.492  1.00 97.58           C  
ATOM    890  HA  LEU A  57      25.075  -5.412 -27.899  1.00 97.58           H  
ATOM    891  C   LEU A  57      23.472  -4.274 -28.681  1.00 97.58           C  
ATOM    892  CB  LEU A  57      25.569  -3.327 -27.713  1.00 97.58           C  
ATOM    893  HB2 LEU A  57      25.019  -3.242 -26.776  1.00 97.58           H  
ATOM    894  HB3 LEU A  57      25.406  -2.407 -28.275  1.00 97.58           H  
ATOM    895  O   LEU A  57      22.667  -4.741 -27.878  1.00 97.58           O  
ATOM    896  CG  LEU A  57      27.067  -3.438 -27.388  1.00 97.58           C  
ATOM    897  HG  LEU A  57      27.651  -3.357 -28.305  1.00 97.58           H  
ATOM    898  CD1 LEU A  57      27.424  -2.269 -26.475  1.00 97.58           C  
ATOM    899 HD11 LEU A  57      26.762  -2.255 -25.608  1.00 97.58           H  
ATOM    900 HD12 LEU A  57      28.445  -2.378 -26.110  1.00 97.58           H  
ATOM    901 HD13 LEU A  57      27.325  -1.334 -27.027  1.00 97.58           H  
ATOM    902  CD2 LEU A  57      27.436  -4.742 -26.679  1.00 97.58           C  
ATOM    903 HD21 LEU A  57      27.259  -5.591 -27.339  1.00 97.58           H  
ATOM    904 HD22 LEU A  57      26.844  -4.861 -25.772  1.00 97.58           H  
ATOM    905 HD23 LEU A  57      28.495  -4.737 -26.422  1.00 97.58           H  
ATOM    906  N   ALA A  58      23.090  -3.549 -29.730  1.00 97.68           N  
ATOM    907  H   ALA A  58      23.796  -3.180 -30.352  1.00 97.68           H  
ATOM    908  CA  ALA A  58      21.693  -3.334 -30.068  1.00 97.68           C  
ATOM    909  HA  ALA A  58      21.144  -4.230 -29.780  1.00 97.68           H  
ATOM    910  C   ALA A  58      21.498  -3.145 -31.568  1.00 97.68           C  
ATOM    911  CB  ALA A  58      21.138  -2.140 -29.280  1.00 97.68           C  
ATOM    912  HB1 ALA A  58      21.146  -2.374 -28.216  1.00 97.68           H  
ATOM    913  HB2 ALA A  58      21.737  -1.249 -29.470  1.00 97.68           H  
ATOM    914  HB3 ALA A  58      20.105  -1.955 -29.575  1.00 97.68           H  
ATOM    915  O   ALA A  58      22.391  -2.660 -32.265  1.00 97.68           O  
ATOM    916  N   VAL A  59      20.305  -3.503 -32.041  1.00 97.54           N  
ATOM    917  H   VAL A  59      19.632  -3.873 -31.385  1.00 97.54           H  
ATOM    918  CA  VAL A  59      19.889  -3.362 -33.442  1.00 97.54           C  
ATOM    919  HA  VAL A  59      20.506  -2.598 -33.915  1.00 97.54           H  
ATOM    920  C   VAL A  59      18.434  -2.912 -33.500  1.00 97.54           C  
ATOM    921  CB  VAL A  59      20.069  -4.678 -34.230  1.00 97.54           C  
ATOM    922  HB  VAL A  59      19.389  -5.428 -33.828  1.00 97.54           H  
ATOM    923  O   VAL A  59      17.602  -3.386 -32.727  1.00 97.54           O  
ATOM    924  CG1 VAL A  59      19.769  -4.504 -35.727  1.00 97.54           C  
ATOM    925 HG11 VAL A  59      19.943  -5.445 -36.250  1.00 97.54           H  
ATOM    926 HG12 VAL A  59      20.419  -3.739 -36.152  1.00 97.54           H  
ATOM    927 HG13 VAL A  59      18.728  -4.225 -35.886  1.00 97.54           H  
ATOM    928  CG2 VAL A  59      21.497  -5.224 -34.127  1.00 97.54           C  
ATOM    929 HG21 VAL A  59      22.213  -4.473 -34.461  1.00 97.54           H  
ATOM    930 HG22 VAL A  59      21.718  -5.499 -33.096  1.00 97.54           H  
ATOM    931 HG23 VAL A  59      21.601  -6.122 -34.737  1.00 97.54           H  
ATOM    932  N   VAL A  60      18.109  -2.039 -34.449  1.00 97.71           N  
ATOM    933  H   VAL A  60      18.851  -1.678 -35.032  1.00 97.71           H  
ATOM    934  CA  VAL A  60      16.732  -1.698 -34.824  1.00 97.71           C  
ATOM    935  HA  VAL A  60      16.057  -2.404 -34.342  1.00 97.71           H  
ATOM    936  C   VAL A  60      16.546  -1.866 -36.329  1.00 97.71           C  
ATOM    937  CB  VAL A  60      16.339  -0.299 -34.314  1.00 97.71           C  
ATOM    938  HB  VAL A  60      16.473  -0.297 -33.232  1.00 97.71           H  
ATOM    939  O   VAL A  60      17.456  -1.600 -37.119  1.00 97.71           O  
ATOM    940  CG1 VAL A  60      17.206   0.817 -34.898  1.00 97.71           C  
ATOM    941 HG11 VAL A  60      17.100   0.849 -35.982  1.00 97.71           H  
ATOM    942 HG12 VAL A  60      16.907   1.779 -34.482  1.00 97.71           H  
ATOM    943 HG13 VAL A  60      18.253   0.637 -34.650  1.00 97.71           H  
ATOM    944  CG2 VAL A  60      14.865   0.024 -34.572  1.00 97.71           C  
ATOM    945 HG21 VAL A  60      14.663   0.100 -35.641  1.00 97.71           H  
ATOM    946 HG22 VAL A  60      14.614   0.977 -34.108  1.00 97.71           H  
ATOM    947 HG23 VAL A  60      14.232  -0.750 -34.138  1.00 97.71           H  
ATOM    948  N   THR A  61      15.358  -2.328 -36.720  1.00 96.07           N  
ATOM    949  H   THR A  61      14.630  -2.432 -36.028  1.00 96.07           H  
ATOM    950  CA  THR A  61      14.946  -2.491 -38.120  1.00 96.07           C  
ATOM    951  HA  THR A  61      15.657  -1.974 -38.764  1.00 96.07           H  
ATOM    952  C   THR A  61      13.554  -1.878 -38.310  1.00 96.07           C  
ATOM    953  CB  THR A  61      14.946  -3.961 -38.575  1.00 96.07           C  
ATOM    954  HB  THR A  61      14.916  -3.965 -39.664  1.00 96.07           H  
ATOM    955  O   THR A  61      12.823  -1.722 -37.334  1.00 96.07           O  
ATOM    956  CG2 THR A  61      16.184  -4.744 -38.141  1.00 96.07           C  
ATOM    957 HG21 THR A  61      17.082  -4.189 -38.414  1.00 96.07           H  
ATOM    958 HG22 THR A  61      16.196  -5.711 -38.644  1.00 96.07           H  
ATOM    959 HG23 THR A  61      16.178  -4.904 -37.062  1.00 96.07           H  
ATOM    960  OG1 THR A  61      13.799  -4.646 -38.119  1.00 96.07           O  
ATOM    961  HG1 THR A  61      13.947  -4.941 -37.218  1.00 96.07           H  
ATOM    962  N   PRO A  62      13.108  -1.585 -39.542  1.00 92.68           N  
ATOM    963  CA  PRO A  62      11.735  -1.140 -39.786  1.00 92.68           C  
ATOM    964  HA  PRO A  62      11.561  -0.222 -39.225  1.00 92.68           H  
ATOM    965  C   PRO A  62      10.649  -2.161 -39.408  1.00 92.68           C  
ATOM    966  CB  PRO A  62      11.677  -0.837 -41.283  1.00 92.68           C  
ATOM    967  HB2 PRO A  62      11.021   0.012 -41.477  1.00 92.68           H  
ATOM    968  HB3 PRO A  62      11.346  -1.718 -41.833  1.00 92.68           H  
ATOM    969  O   PRO A  62       9.471  -1.818 -39.419  1.00 92.68           O  
ATOM    970  CG  PRO A  62      13.124  -0.527 -41.655  1.00 92.68           C  
ATOM    971  HG2 PRO A  62      13.333  -0.728 -42.706  1.00 92.68           H  
ATOM    972  HG3 PRO A  62      13.349   0.510 -41.407  1.00 92.68           H  
ATOM    973  CD  PRO A  62      13.916  -1.448 -40.738  1.00 92.68           C  
ATOM    974  HD2 PRO A  62      14.870  -0.971 -40.511  1.00 92.68           H  
ATOM    975  HD3 PRO A  62      14.063  -2.420 -41.209  1.00 92.68           H  
ATOM    976  N   LEU A  63      11.023  -3.420 -39.151  1.00 91.57           N  
ATOM    977  H   LEU A  63      12.011  -3.627 -39.122  1.00 91.57           H  
ATOM    978  CA  LEU A  63      10.105  -4.519 -38.836  1.00 91.57           C  
ATOM    979  HA  LEU A  63       9.082  -4.230 -39.079  1.00 91.57           H  
ATOM    980  C   LEU A  63      10.100  -4.882 -37.346  1.00 91.57           C  
ATOM    981  CB  LEU A  63      10.493  -5.749 -39.676  1.00 91.57           C  
ATOM    982  HB2 LEU A  63      11.508  -6.041 -39.408  1.00 91.57           H  
ATOM    983  HB3 LEU A  63       9.833  -6.574 -39.407  1.00 91.57           H  
ATOM    984  O   LEU A  63       9.235  -5.636 -36.906  1.00 91.57           O  
ATOM    985  CG  LEU A  63      10.423  -5.552 -41.200  1.00 91.57           C  
ATOM    986  HG  LEU A  63      11.084  -4.738 -41.497  1.00 91.57           H  
ATOM    987  CD1 LEU A  63      10.899  -6.826 -41.899  1.00 91.57           C  
ATOM    988 HD11 LEU A  63      10.249  -7.661 -41.638  1.00 91.57           H  
ATOM    989 HD12 LEU A  63      11.918  -7.055 -41.589  1.00 91.57           H  
ATOM    990 HD13 LEU A  63      10.886  -6.683 -42.980  1.00 91.57           H  
ATOM    991  CD2 LEU A  63       9.006  -5.237 -41.684  1.00 91.57           C  
ATOM    992 HD21 LEU A  63       8.682  -4.276 -41.283  1.00 91.57           H  
ATOM    993 HD22 LEU A  63       8.318  -6.014 -41.351  1.00 91.57           H  
ATOM    994 HD23 LEU A  63       8.989  -5.183 -42.772  1.00 91.57           H  
ATOM    995  N   SER A  64      11.065  -4.385 -36.571  1.00 91.29           N  
ATOM    996  H   SER A  64      11.720  -3.725 -36.964  1.00 91.29           H  
ATOM    997  CA  SER A  64      11.241  -4.757 -35.170  1.00 91.29           C  
ATOM    998  HA  SER A  64      10.288  -5.105 -34.771  1.00 91.29           H  
ATOM    999  C   SER A  64      11.696  -3.567 -34.338  1.00 91.29           C  
ATOM   1000  CB  SER A  64      12.251  -5.907 -35.042  1.00 91.29           C  
ATOM   1001  HB2 SER A  64      12.253  -6.262 -34.011  1.00 91.29           H  
ATOM   1002  HB3 SER A  64      11.949  -6.729 -35.691  1.00 91.29           H  
ATOM   1003  O   SER A  64      12.626  -2.856 -34.722  1.00 91.29           O  
ATOM   1004  OG  SER A  64      13.564  -5.489 -35.384  1.00 91.29           O  
ATOM   1005  HG  SER A  64      13.778  -4.754 -34.804  1.00 91.29           H  
ATOM   1006  N   ALA A  65      11.111  -3.416 -33.150  1.00 91.44           N  
ATOM   1007  H   ALA A  65      10.373  -4.052 -32.880  1.00 91.44           H  
ATOM   1008  CA  ALA A  65      11.613  -2.487 -32.144  1.00 91.44           C  
ATOM   1009  HA  ALA A  65      11.551  -1.477 -32.548  1.00 91.44           H  
ATOM   1010  C   ALA A  65      13.091  -2.768 -31.804  1.00 91.44           C  
ATOM   1011  CB  ALA A  65      10.714  -2.575 -30.905  1.00 91.44           C  
ATOM   1012  HB1 ALA A  65       9.680  -2.364 -31.179  1.00 91.44           H  
ATOM   1013  HB2 ALA A  65      10.779  -3.572 -30.470  1.00 91.44           H  
ATOM   1014  HB3 ALA A  65      11.036  -1.845 -30.162  1.00 91.44           H  
ATOM   1015  O   ALA A  65      13.627  -3.836 -32.115  1.00 91.44           O  
ATOM   1016  N   ALA A  66      13.747  -1.792 -31.173  1.00 94.19           N  
ATOM   1017  H   ALA A  66      13.257  -0.938 -30.951  1.00 94.19           H  
ATOM   1018  CA  ALA A  66      15.141  -1.915 -30.767  1.00 94.19           C  
ATOM   1019  HA  ALA A  66      15.746  -2.053 -31.663  1.00 94.19           H  
ATOM   1020  C   ALA A  66      15.354  -3.130 -29.850  1.00 94.19           C  
ATOM   1021  CB  ALA A  66      15.577  -0.612 -30.095  1.00 94.19           C  
ATOM   1022  HB1 ALA A  66      14.960  -0.421 -29.217  1.00 94.19           H  
ATOM   1023  HB2 ALA A  66      16.618  -0.698 -29.785  1.00 94.19           H  
ATOM   1024  HB3 ALA A  66      15.486   0.211 -30.804  1.00 94.19           H  
ATOM   1025  O   ALA A  66      14.786  -3.207 -28.760  1.00 94.19           O  
ATOM   1026  N   ASN A  67      16.197  -4.058 -30.294  1.00 92.65           N  
ATOM   1027  H   ASN A  67      16.636  -3.909 -31.192  1.00 92.65           H  
ATOM   1028  CA  ASN A  67      16.540  -5.268 -29.562  1.00 92.65           C  
ATOM   1029  HA  ASN A  67      15.811  -5.430 -28.768  1.00 92.65           H  
ATOM   1030  C   ASN A  67      17.915  -5.113 -28.920  1.00 92.65           C  
ATOM   1031  CB  ASN A  67      16.485  -6.474 -30.508  1.00 92.65           C  
ATOM   1032  HB2 ASN A  67      17.120  -6.284 -31.374  1.00 92.65           H  
ATOM   1033  HB3 ASN A  67      16.863  -7.358 -29.993  1.00 92.65           H  
ATOM   1034  O   ASN A  67      18.863  -4.683 -29.578  1.00 92.65           O  
ATOM   1035  CG  ASN A  67      15.070  -6.781 -30.958  1.00 92.65           C  
ATOM   1036  ND2 ASN A  67      14.862  -7.008 -32.233  1.00 92.65           N  
ATOM   1037 HD21 ASN A  67      15.611  -6.905 -32.904  1.00 92.65           H  
ATOM   1038 HD22 ASN A  67      13.898  -7.155 -32.496  1.00 92.65           H  
ATOM   1039  OD1 ASN A  67      14.140  -6.848 -30.174  1.00 92.65           O  
ATOM   1040  N   VAL A  68      18.014  -5.502 -27.650  1.00 94.71           N  
ATOM   1041  H   VAL A  68      17.193  -5.892 -27.209  1.00 94.71           H  
ATOM   1042  CA  VAL A  68      19.271  -5.583 -26.900  1.00 94.71           C  
ATOM   1043  HA  VAL A  68      19.987  -4.866 -27.302  1.00 94.71           H  
ATOM   1044  C   VAL A  68      19.840  -6.987 -27.070  1.00 94.71           C  
ATOM   1045  CB  VAL A  68      19.041  -5.256 -25.413  1.00 94.71           C  
ATOM   1046  HB  VAL A  68      18.335  -5.968 -24.988  1.00 94.71           H  
ATOM   1047  O   VAL A  68      19.132  -7.970 -26.854  1.00 94.71           O  
ATOM   1048  CG1 VAL A  68      20.340  -5.305 -24.616  1.00 94.71           C  
ATOM   1049 HG11 VAL A  68      20.151  -5.029 -23.579  1.00 94.71           H  
ATOM   1050 HG12 VAL A  68      21.057  -4.613 -25.057  1.00 94.71           H  
ATOM   1051 HG13 VAL A  68      20.742  -6.318 -24.622  1.00 94.71           H  
ATOM   1052  CG2 VAL A  68      18.483  -3.842 -25.227  1.00 94.71           C  
ATOM   1053 HG21 VAL A  68      19.212  -3.118 -25.590  1.00 94.71           H  
ATOM   1054 HG22 VAL A  68      18.296  -3.663 -24.169  1.00 94.71           H  
ATOM   1055 HG23 VAL A  68      17.540  -3.733 -25.763  1.00 94.71           H  
ATOM   1056  N   MET A  69      21.106  -7.080 -27.458  1.00 93.28           N  
ATOM   1057  H   MET A  69      21.648  -6.235 -27.567  1.00 93.28           H  
ATOM   1058  CA  MET A  69      21.810  -8.355 -27.568  1.00 93.28           C  
ATOM   1059  HA  MET A  69      21.103  -9.090 -27.952  1.00 93.28           H  
ATOM   1060  C   MET A  69      22.292  -8.815 -26.179  1.00 93.28           C  
ATOM   1061  CB  MET A  69      22.961  -8.246 -28.578  1.00 93.28           C  
ATOM   1062  HB2 MET A  69      23.422  -9.228 -28.691  1.00 93.28           H  
ATOM   1063  HB3 MET A  69      23.708  -7.546 -28.203  1.00 93.28           H  
ATOM   1064  O   MET A  69      22.553  -7.967 -25.317  1.00 93.28           O  
ATOM   1065  CG  MET A  69      22.504  -7.808 -29.973  1.00 93.28           C  
ATOM   1066  HG2 MET A  69      22.042  -6.823 -29.905  1.00 93.28           H  
ATOM   1067  HG3 MET A  69      23.387  -7.716 -30.605  1.00 93.28           H  
ATOM   1068  SD  MET A  69      21.356  -8.966 -30.778  1.00 93.28           S  
ATOM   1069  CE  MET A  69      20.051  -7.823 -31.290  1.00 93.28           C  
ATOM   1070  HE1 MET A  69      20.460  -7.089 -31.984  1.00 93.28           H  
ATOM   1071  HE2 MET A  69      19.253  -8.381 -31.779  1.00 93.28           H  
ATOM   1072  HE3 MET A  69      19.651  -7.313 -30.413  1.00 93.28           H  
ATOM   1073  N   PRO A  70      22.415 -10.131 -25.919  1.00 89.21           N  
ATOM   1074  CA  PRO A  70      22.838 -10.663 -24.616  1.00 89.21           C  
ATOM   1075  HA  PRO A  70      22.039 -10.497 -23.894  1.00 89.21           H  
ATOM   1076  C   PRO A  70      24.137 -10.048 -24.071  1.00 89.21           C  
ATOM   1077  CB  PRO A  70      23.015 -12.167 -24.850  1.00 89.21           C  
ATOM   1078  HB2 PRO A  70      24.029 -12.378 -25.189  1.00 89.21           H  
ATOM   1079  HB3 PRO A  70      22.787 -12.744 -23.954  1.00 89.21           H  
ATOM   1080  O   PRO A  70      24.307  -9.891 -22.861  1.00 89.21           O  
ATOM   1081  CG  PRO A  70      22.041 -12.474 -25.984  1.00 89.21           C  
ATOM   1082  HG2 PRO A  70      22.336 -13.361 -26.544  1.00 89.21           H  
ATOM   1083  HG3 PRO A  70      21.034 -12.586 -25.583  1.00 89.21           H  
ATOM   1084  CD  PRO A  70      22.113 -11.217 -26.843  1.00 89.21           C  
ATOM   1085  HD2 PRO A  70      21.159 -11.072 -27.351  1.00 89.21           H  
ATOM   1086  HD3 PRO A  70      22.919 -11.315 -27.570  1.00 89.21           H  
ATOM   1087  N   GLU A  71      25.038  -9.650 -24.964  1.00 87.79           N  
ATOM   1088  H   GLU A  71      24.841  -9.831 -25.938  1.00 87.79           H  
ATOM   1089  CA  GLU A  71      26.346  -9.070 -24.670  1.00 87.79           C  
ATOM   1090  HA  GLU A  71      26.858  -9.715 -23.955  1.00 87.79           H  
ATOM   1091  C   GLU A  71      26.263  -7.672 -24.031  1.00 87.79           C  
ATOM   1092  CB  GLU A  71      27.185  -9.023 -25.962  1.00 87.79           C  
ATOM   1093  HB2 GLU A  71      26.716  -8.357 -26.688  1.00 87.79           H  
ATOM   1094  HB3 GLU A  71      28.152  -8.589 -25.708  1.00 87.79           H  
ATOM   1095  O   GLU A  71      27.240  -7.197 -23.453  1.00 87.79           O  
ATOM   1096  CG  GLU A  71      27.458 -10.402 -26.602  1.00 87.79           C  
ATOM   1097  HG2 GLU A  71      28.324 -10.300 -27.255  1.00 87.79           H  
ATOM   1098  HG3 GLU A  71      27.733 -11.101 -25.812  1.00 87.79           H  
ATOM   1099  CD  GLU A  71      26.303 -10.991 -27.436  1.00 87.79           C  
ATOM   1100  OE1 GLU A  71      26.441 -12.152 -27.874  1.00 87.79           O  
ATOM   1101  OE2 GLU A  71      25.268 -10.308 -27.598  1.00 87.79           O  
ATOM   1102  N   ALA A  72      25.103  -7.012 -24.080  1.00 87.89           N  
ATOM   1103  H   ALA A  72      24.328  -7.458 -24.550  1.00 87.89           H  
ATOM   1104  CA  ALA A  72      24.921  -5.639 -23.620  1.00 87.89           C  
ATOM   1105  HA  ALA A  72      25.863  -5.109 -23.762  1.00 87.89           H  
ATOM   1106  C   ALA A  72      24.580  -5.480 -22.123  1.00 87.89           C  
ATOM   1107  CB  ALA A  72      23.889  -4.984 -24.527  1.00 87.89           C  
ATOM   1108  HB1 ALA A  72      24.184  -5.089 -25.571  1.00 87.89           H  
ATOM   1109  HB2 ALA A  72      22.936  -5.491 -24.373  1.00 87.89           H  
ATOM   1110  HB3 ALA A  72      23.800  -3.929 -24.270  1.00 87.89           H  
ATOM   1111  O   ALA A  72      24.206  -4.385 -21.711  1.00 87.89           O  
ATOM   1112  N   ARG A  73      24.705  -6.528 -21.294  1.00 80.92           N  
ATOM   1113  H   ARG A  73      24.980  -7.397 -21.730  1.00 80.92           H  
ATOM   1114  CA  ARG A  73      24.660  -6.471 -19.809  1.00 80.92           C  
ATOM   1115  HA  ARG A  73      24.464  -7.478 -19.438  1.00 80.92           H  
ATOM   1116  C   ARG A  73      23.547  -5.589 -19.219  1.00 80.92           C  
ATOM   1117  CB  ARG A  73      26.030  -6.038 -19.255  1.00 80.92           C  
ATOM   1118  HB2 ARG A  73      25.940  -5.903 -18.177  1.00 80.92           H  
ATOM   1119  HB3 ARG A  73      26.318  -5.082 -19.692  1.00 80.92           H  
ATOM   1120  O   ARG A  73      23.797  -4.504 -18.702  1.00 80.92           O  
ATOM   1121  CG  ARG A  73      27.128  -7.070 -19.511  1.00 80.92           C  
ATOM   1122  HG2 ARG A  73      27.316  -7.160 -20.581  1.00 80.92           H  
ATOM   1123  HG3 ARG A  73      26.808  -8.036 -19.120  1.00 80.92           H  
ATOM   1124  CD  ARG A  73      28.413  -6.641 -18.800  1.00 80.92           C  
ATOM   1125  HD2 ARG A  73      28.176  -6.419 -17.760  1.00 80.92           H  
ATOM   1126  HD3 ARG A  73      28.800  -5.731 -19.259  1.00 80.92           H  
ATOM   1127  NE  ARG A  73      29.425  -7.708 -18.887  1.00 80.92           N  
ATOM   1128  HE  ARG A  73      29.539  -8.145 -19.790  1.00 80.92           H  
ATOM   1129  NH1 ARG A  73      30.212  -7.551 -16.735  1.00 80.92           N  
ATOM   1130 HH11 ARG A  73      30.867  -7.822 -16.016  1.00 80.92           H  
ATOM   1131 HH12 ARG A  73      29.845  -6.611 -16.693  1.00 80.92           H  
ATOM   1132  NH2 ARG A  73      30.989  -9.150 -18.089  1.00 80.92           N  
ATOM   1133 HH21 ARG A  73      31.035  -9.590 -18.997  1.00 80.92           H  
ATOM   1134 HH22 ARG A  73      31.607  -9.435 -17.342  1.00 80.92           H  
ATOM   1135  CZ  ARG A  73      30.199  -8.129 -17.903  1.00 80.92           C  
ATOM   1136  N   ALA A  74      22.310  -6.086 -19.269  1.00 84.03           N  
ATOM   1137  H   ALA A  74      22.182  -6.975 -19.731  1.00 84.03           H  
ATOM   1138  CA  ALA A  74      21.130  -5.424 -18.696  1.00 84.03           C  
ATOM   1139  HA  ALA A  74      20.267  -6.004 -19.022  1.00 84.03           H  
ATOM   1140  C   ALA A  74      20.864  -3.994 -19.219  1.00 84.03           C  
ATOM   1141  CB  ALA A  74      21.172  -5.525 -17.162  1.00 84.03           C  
ATOM   1142  HB1 ALA A  74      20.226  -5.180 -16.744  1.00 84.03           H  
ATOM   1143  HB2 ALA A  74      21.975  -4.901 -16.768  1.00 84.03           H  
ATOM   1144  HB3 ALA A  74      21.336  -6.558 -16.857  1.00 84.03           H  
ATOM   1145  O   ALA A  74      20.174  -3.208 -18.566  1.00 84.03           O  
ATOM   1146  N   ALA A  75      21.368  -3.660 -20.411  1.00 92.94           N  
ATOM   1147  H   ALA A  75      22.027  -4.275 -20.869  1.00 92.94           H  
ATOM   1148  CA  ALA A  75      20.990  -2.434 -21.091  1.00 92.94           C  
ATOM   1149  HA  ALA A  75      21.238  -1.594 -20.441  1.00 92.94           H  
ATOM   1150  C   ALA A  75      19.493  -2.399 -21.408  1.00 92.94           C  
ATOM   1151  CB  ALA A  75      21.764  -2.282 -22.399  1.00 92.94           C  
ATOM   1152  HB1 ALA A  75      21.585  -1.283 -22.795  1.00 92.94           H  
ATOM   1153  HB2 ALA A  75      22.836  -2.401 -22.236  1.00 92.94           H  
ATOM   1154  HB3 ALA A  75      21.436  -3.028 -23.122  1.00 92.94           H  
ATOM   1155  O   ALA A  75      18.841  -3.425 -21.617  1.00 92.94           O  
ATOM   1156  N   LYS A  76      18.975  -1.183 -21.555  1.00 95.90           N  
ATOM   1157  H   LYS A  76      19.592  -0.405 -21.370  1.00 95.90           H  
ATOM   1158  CA  LYS A  76      17.708  -0.923 -22.242  1.00 95.90           C  
ATOM   1159  HA  LYS A  76      17.202  -1.867 -22.448  1.00 95.90           H  
ATOM   1160  C   LYS A  76      18.005  -0.265 -23.575  1.00 95.90           C  
ATOM   1161  CB  LYS A  76      16.790  -0.060 -21.372  1.00 95.90           C  
ATOM   1162  HB2 LYS A  76      15.889   0.178 -21.938  1.00 95.90           H  
ATOM   1163  HB3 LYS A  76      17.296   0.871 -21.117  1.00 95.90           H  
ATOM   1164  O   LYS A  76      18.862   0.616 -23.629  1.00 95.90           O  
ATOM   1165  CG  LYS A  76      16.399  -0.805 -20.091  1.00 95.90           C  
ATOM   1166  HG2 LYS A  76      15.926  -1.750 -20.354  1.00 95.90           H  
ATOM   1167  HG3 LYS A  76      17.289  -1.009 -19.495  1.00 95.90           H  
ATOM   1168  CD  LYS A  76      15.429   0.032 -19.257  1.00 95.90           C  
ATOM   1169  HD2 LYS A  76      14.532   0.231 -19.843  1.00 95.90           H  
ATOM   1170  HD3 LYS A  76      15.905   0.976 -18.991  1.00 95.90           H  
ATOM   1171  CE  LYS A  76      15.070  -0.751 -17.993  1.00 95.90           C  
ATOM   1172  HE2 LYS A  76      14.655  -1.715 -18.289  1.00 95.90           H  
ATOM   1173  HE3 LYS A  76      15.986  -0.946 -17.435  1.00 95.90           H  
ATOM   1174  NZ  LYS A  76      14.100  -0.009 -17.153  1.00 95.90           N  
ATOM   1175  HZ1 LYS A  76      14.488   0.880 -16.874  1.00 95.90           H  
ATOM   1176  HZ2 LYS A  76      13.876  -0.542 -16.325  1.00 95.90           H  
ATOM   1177  HZ3 LYS A  76      13.248   0.156 -17.670  1.00 95.90           H  
ATOM   1178  N   ALA A  77      17.289  -0.662 -24.622  1.00 96.13           N  
ATOM   1179  H   ALA A  77      16.581  -1.372 -24.503  1.00 96.13           H  
ATOM   1180  CA  ALA A  77      17.371  -0.007 -25.918  1.00 96.13           C  
ATOM   1181  HA  ALA A  77      18.040   0.847 -25.815  1.00 96.13           H  
ATOM   1182  C   ALA A  77      16.017   0.549 -26.350  1.00 96.13           C  
ATOM   1183  CB  ALA A  77      17.992  -0.928 -26.972  1.00 96.13           C  
ATOM   1184  HB1 ALA A  77      18.999  -1.212 -26.668  1.00 96.13           H  
ATOM   1185  HB2 ALA A  77      17.371  -1.812 -27.118  1.00 96.13           H  
ATOM   1186  HB3 ALA A  77      18.070  -0.391 -27.917  1.00 96.13           H  
ATOM   1187  O   ALA A  77      14.967  -0.041 -26.105  1.00 96.13           O  
ATOM   1188  N   HIS A  78      16.071   1.691 -27.023  1.00 96.27           N  
ATOM   1189  H   HIS A  78      16.985   2.086 -27.195  1.00 96.27           H  
ATOM   1190  CA  HIS A  78      14.937   2.340 -27.661  1.00 96.27           C  
ATOM   1191  HA  HIS A  78      14.133   1.618 -27.805  1.00 96.27           H  
ATOM   1192  C   HIS A  78      15.385   2.851 -29.021  1.00 96.27           C  
ATOM   1193  CB  HIS A  78      14.424   3.496 -26.796  1.00 96.27           C  
ATOM   1194  HB2 HIS A  78      13.638   4.021 -27.339  1.00 96.27           H  
ATOM   1195  HB3 HIS A  78      15.236   4.200 -26.616  1.00 96.27           H  
ATOM   1196  O   HIS A  78      16.472   3.404 -29.150  1.00 96.27           O  
ATOM   1197  CG  HIS A  78      13.862   3.042 -25.476  1.00 96.27           C  
ATOM   1198  CD2 HIS A  78      14.477   3.109 -24.254  1.00 96.27           C  
ATOM   1199  HD2 HIS A  78      15.460   3.512 -24.059  1.00 96.27           H  
ATOM   1200  ND1 HIS A  78      12.645   2.432 -25.285  1.00 96.27           N  
ATOM   1201  HD1 HIS A  78      11.985   2.172 -26.004  1.00 96.27           H  
ATOM   1202  CE1 HIS A  78      12.529   2.141 -23.979  1.00 96.27           C  
ATOM   1203  HE1 HIS A  78      11.686   1.636 -23.532  1.00 96.27           H  
ATOM   1204  NE2 HIS A  78      13.618   2.543 -23.306  1.00 96.27           N  
ATOM   1205  N   GLY A  79      14.555   2.694 -30.036  1.00 95.51           N  
ATOM   1206  H   GLY A  79      13.659   2.244 -29.912  1.00 95.51           H  
ATOM   1207  CA  GLY A  79      14.896   3.131 -31.377  1.00 95.51           C  
ATOM   1208  HA2 GLY A  79      15.169   4.186 -31.358  1.00 95.51           H  
ATOM   1209  HA3 GLY A  79      15.743   2.561 -31.759  1.00 95.51           H  
ATOM   1210  C   GLY A  79      13.728   2.950 -32.321  1.00 95.51           C  
ATOM   1211  O   GLY A  79      12.819   2.161 -32.050  1.00 95.51           O  
ATOM   1212  N   ALA A  80      13.777   3.688 -33.416  1.00 95.33           N  
ATOM   1213  H   ALA A  80      14.594   4.260 -33.573  1.00 95.33           H  
ATOM   1214  CA  ALA A  80      12.786   3.665 -34.474  1.00 95.33           C  
ATOM   1215  HA  ALA A  80      12.343   2.670 -34.535  1.00 95.33           H  
ATOM   1216  C   ALA A  80      13.470   3.975 -35.807  1.00 95.33           C  
ATOM   1217  CB  ALA A  80      11.678   4.673 -34.150  1.00 95.33           C  
ATOM   1218  HB1 ALA A  80      12.107   5.668 -34.029  1.00 95.33           H  
ATOM   1219  HB2 ALA A  80      11.168   4.388 -33.230  1.00 95.33           H  
ATOM   1220  HB3 ALA A  80      10.953   4.707 -34.963  1.00 95.33           H  
ATOM   1221  O   ALA A  80      14.421   4.759 -35.854  1.00 95.33           O  
ATOM   1222  N   LEU A  81      12.985   3.321 -36.862  1.00 93.79           N  
ATOM   1223  H   LEU A  81      12.185   2.723 -36.713  1.00 93.79           H  
ATOM   1224  CA  LEU A  81      13.370   3.553 -38.251  1.00 93.79           C  
ATOM   1225  HA  LEU A  81      13.956   4.469 -38.334  1.00 93.79           H  
ATOM   1226  C   LEU A  81      12.101   3.751 -39.079  1.00 93.79           C  
ATOM   1227  CB  LEU A  81      14.196   2.373 -38.789  1.00 93.79           C  
ATOM   1228  HB2 LEU A  81      13.632   1.452 -38.638  1.00 93.79           H  
ATOM   1229  HB3 LEU A  81      14.322   2.514 -39.863  1.00 93.79           H  
ATOM   1230  O   LEU A  81      11.493   2.787 -39.558  1.00 93.79           O  
ATOM   1231  CG  LEU A  81      15.584   2.207 -38.162  1.00 93.79           C  
ATOM   1232  HG  LEU A  81      15.481   2.004 -37.095  1.00 93.79           H  
ATOM   1233  CD1 LEU A  81      16.272   1.019 -38.825  1.00 93.79           C  
ATOM   1234 HD11 LEU A  81      17.270   0.886 -38.407  1.00 93.79           H  
ATOM   1235 HD12 LEU A  81      16.339   1.169 -39.902  1.00 93.79           H  
ATOM   1236 HD13 LEU A  81      15.684   0.125 -38.617  1.00 93.79           H  
ATOM   1237  CD2 LEU A  81      16.472   3.428 -38.354  1.00 93.79           C  
ATOM   1238 HD21 LEU A  81      17.509   3.164 -38.146  1.00 93.79           H  
ATOM   1239 HD22 LEU A  81      16.391   3.802 -39.375  1.00 93.79           H  
ATOM   1240 HD23 LEU A  81      16.169   4.207 -37.655  1.00 93.79           H  
ATOM   1241  N   ASP A  82      11.694   5.004 -39.223  1.00 85.93           N  
ATOM   1242  H   ASP A  82      12.243   5.736 -38.797  1.00 85.93           H  
ATOM   1243  CA  ASP A  82      10.519   5.411 -39.984  1.00 85.93           C  
ATOM   1244  HA  ASP A  82      10.265   4.611 -40.680  1.00 85.93           H  
ATOM   1245  C   ASP A  82      10.811   6.647 -40.863  1.00 85.93           C  
ATOM   1246  CB  ASP A  82       9.317   5.552 -39.023  1.00 85.93           C  
ATOM   1247  HB2 ASP A  82       8.414   5.720 -39.609  1.00 85.93           H  
ATOM   1248  HB3 ASP A  82       9.184   4.610 -38.491  1.00 85.93           H  
ATOM   1249  O   ASP A  82      11.962   7.003 -41.131  1.00 85.93           O  
ATOM   1250  CG  ASP A  82       9.458   6.687 -38.010  1.00 85.93           C  
ATOM   1251  OD1 ASP A  82       9.865   7.780 -38.441  1.00 85.93           O  
ATOM   1252  OD2 ASP A  82       9.105   6.502 -36.831  1.00 85.93           O  
ATOM   1253  N   HIS A  83       9.762   7.274 -41.398  1.00 80.31           N  
ATOM   1254  H   HIS A  83       8.839   7.009 -41.085  1.00 80.31           H  
ATOM   1255  CA  HIS A  83       9.900   8.422 -42.297  1.00 80.31           C  
ATOM   1256  HA  HIS A  83      10.650   8.179 -43.049  1.00 80.31           H  
ATOM   1257  C   HIS A  83      10.393   9.705 -41.607  1.00 80.31           C  
ATOM   1258  CB  HIS A  83       8.562   8.664 -43.010  1.00 80.31           C  
ATOM   1259  HB2 HIS A  83       8.633   9.586 -43.587  1.00 80.31           H  
ATOM   1260  HB3 HIS A  83       7.774   8.794 -42.268  1.00 80.31           H  
ATOM   1261  O   HIS A  83      10.851  10.609 -42.303  1.00 80.31           O  
ATOM   1262  CG  HIS A  83       8.191   7.553 -43.959  1.00 80.31           C  
ATOM   1263  CD2 HIS A  83       7.127   6.698 -43.858  1.00 80.31           C  
ATOM   1264  HD2 HIS A  83       6.386   6.696 -43.072  1.00 80.31           H  
ATOM   1265  ND1 HIS A  83       8.878   7.213 -45.101  1.00 80.31           N  
ATOM   1266  HD1 HIS A  83       9.702   7.678 -45.455  1.00 80.31           H  
ATOM   1267  CE1 HIS A  83       8.242   6.182 -45.678  1.00 80.31           C  
ATOM   1268  HE1 HIS A  83       8.542   5.710 -46.602  1.00 80.31           H  
ATOM   1269  NE2 HIS A  83       7.174   5.821 -44.950  1.00 80.31           N  
ATOM   1270  N   SER A  84      10.298   9.812 -40.279  1.00 80.46           N  
ATOM   1271  H   SER A  84       9.970   9.020 -39.745  1.00 80.46           H  
ATOM   1272  CA  SER A  84      10.655  11.009 -39.509  1.00 80.46           C  
ATOM   1273  HA  SER A  84      11.023  11.781 -40.186  1.00 80.46           H  
ATOM   1274  C   SER A  84      11.765  10.768 -38.485  1.00 80.46           C  
ATOM   1275  CB  SER A  84       9.410  11.568 -38.812  1.00 80.46           C  
ATOM   1276  HB2 SER A  84       9.684  12.463 -38.253  1.00 80.46           H  
ATOM   1277  HB3 SER A  84       8.673  11.840 -39.568  1.00 80.46           H  
ATOM   1278  O   SER A  84      12.564  11.669 -38.236  1.00 80.46           O  
ATOM   1279  OG  SER A  84       8.842  10.621 -37.930  1.00 80.46           O  
ATOM   1280  HG  SER A  84       8.036  10.966 -37.538  1.00 80.46           H  
ATOM   1281  N   THR A  85      11.849   9.572 -37.907  1.00 89.58           N  
ATOM   1282  H   THR A  85      11.147   8.886 -38.145  1.00 89.58           H  
ATOM   1283  CA  THR A  85      12.786   9.225 -36.841  1.00 89.58           C  
ATOM   1284  HA  THR A  85      13.466  10.064 -36.698  1.00 89.58           H  
ATOM   1285  C   THR A  85      13.635   8.022 -37.229  1.00 89.58           C  
ATOM   1286  CB  THR A  85      12.084   9.018 -35.489  1.00 89.58           C  
ATOM   1287  HB  THR A  85      12.868   8.907 -34.740  1.00 89.58           H  
ATOM   1288  O   THR A  85      13.133   6.969 -37.615  1.00 89.58           O  
ATOM   1289  CG2 THR A  85      11.234  10.217 -35.070  1.00 89.58           C  
ATOM   1290 HG21 THR A  85      10.886  10.071 -34.048  1.00 89.58           H  
ATOM   1291 HG22 THR A  85      11.828  11.130 -35.121  1.00 89.58           H  
ATOM   1292 HG23 THR A  85      10.369  10.308 -35.727  1.00 89.58           H  
ATOM   1293  OG1 THR A  85      11.280   7.867 -35.413  1.00 89.58           O  
ATOM   1294  HG1 THR A  85      10.649   7.822 -36.134  1.00 89.58           H  
ATOM   1295  N   ASN A  86      14.956   8.198 -37.154  1.00 94.79           N  
ATOM   1296  H   ASN A  86      15.311   9.100 -36.869  1.00 94.79           H  
ATOM   1297  CA  ASN A  86      15.928   7.177 -37.530  1.00 94.79           C  
ATOM   1298  HA  ASN A  86      15.439   6.203 -37.540  1.00 94.79           H  
ATOM   1299  C   ASN A  86      17.047   7.114 -36.496  1.00 94.79           C  
ATOM   1300  CB  ASN A  86      16.452   7.450 -38.944  1.00 94.79           C  
ATOM   1301  HB2 ASN A  86      17.240   6.727 -39.159  1.00 94.79           H  
ATOM   1302  HB3 ASN A  86      16.866   8.456 -39.013  1.00 94.79           H  
ATOM   1303  O   ASN A  86      18.138   7.636 -36.716  1.00 94.79           O  
ATOM   1304  CG  ASN A  86      15.377   7.249 -39.984  1.00 94.79           C  
ATOM   1305  ND2 ASN A  86      14.840   8.301 -40.551  1.00 94.79           N  
ATOM   1306 HD21 ASN A  86      13.982   8.098 -41.044  1.00 94.79           H  
ATOM   1307 HD22 ASN A  86      15.094   9.232 -40.254  1.00 94.79           H  
ATOM   1308  OD1 ASN A  86      15.002   6.131 -40.291  1.00 94.79           O  
ATOM   1309  N   TYR A  87      16.761   6.525 -35.339  1.00 97.07           N  
ATOM   1310  H   TYR A  87      15.885   6.030 -35.249  1.00 97.07           H  
ATOM   1311  CA  TYR A  87      17.706   6.488 -34.229  1.00 97.07           C  
ATOM   1312  HA  TYR A  87      18.711   6.604 -34.635  1.00 97.07           H  
ATOM   1313  C   TYR A  87      17.680   5.154 -33.493  1.00 97.07           C  
ATOM   1314  CB  TYR A  87      17.457   7.657 -33.262  1.00 97.07           C  
ATOM   1315  HB2 TYR A  87      17.288   8.571 -33.832  1.00 97.07           H  
ATOM   1316  HB3 TYR A  87      18.362   7.811 -32.674  1.00 97.07           H  
ATOM   1317  O   TYR A  87      16.681   4.434 -33.471  1.00 97.07           O  
ATOM   1318  CG  TYR A  87      16.291   7.452 -32.315  1.00 97.07           C  
ATOM   1319  CD1 TYR A  87      14.974   7.655 -32.767  1.00 97.07           C  
ATOM   1320  HD1 TYR A  87      14.793   7.964 -33.786  1.00 97.07           H  
ATOM   1321  CD2 TYR A  87      16.524   7.012 -30.996  1.00 97.07           C  
ATOM   1322  HD2 TYR A  87      17.534   6.828 -30.661  1.00 97.07           H  
ATOM   1323  CE1 TYR A  87      13.888   7.431 -31.902  1.00 97.07           C  
ATOM   1324  HE1 TYR A  87      12.874   7.573 -32.246  1.00 97.07           H  
ATOM   1325  CE2 TYR A  87      15.440   6.785 -30.126  1.00 97.07           C  
ATOM   1326  HE2 TYR A  87      15.622   6.431 -29.122  1.00 97.07           H  
ATOM   1327  OH  TYR A  87      13.071   6.785 -29.744  1.00 97.07           O  
ATOM   1328  HH  TYR A  87      13.356   6.526 -28.865  1.00 97.07           H  
ATOM   1329  CZ  TYR A  87      14.119   7.000 -30.580  1.00 97.07           C  
ATOM   1330  N   LEU A  88      18.789   4.874 -32.825  1.00 98.27           N  
ATOM   1331  H   LEU A  88      19.574   5.497 -32.949  1.00 98.27           H  
ATOM   1332  CA  LEU A  88      18.949   3.803 -31.866  1.00 98.27           C  
ATOM   1333  HA  LEU A  88      17.967   3.434 -31.572  1.00 98.27           H  
ATOM   1334  C   LEU A  88      19.651   4.372 -30.637  1.00 98.27           C  
ATOM   1335  CB  LEU A  88      19.740   2.674 -32.541  1.00 98.27           C  
ATOM   1336  HB2 LEU A  88      20.703   3.069 -32.865  1.00 98.27           H  
ATOM   1337  HB3 LEU A  88      19.198   2.358 -33.432  1.00 98.27           H  
ATOM   1338  O   LEU A  88      20.659   5.060 -30.747  1.00 98.27           O  
ATOM   1339  CG  LEU A  88      19.995   1.452 -31.647  1.00 98.27           C  
ATOM   1340  HG  LEU A  88      20.625   1.746 -30.807  1.00 98.27           H  
ATOM   1341  CD1 LEU A  88      18.712   0.827 -31.097  1.00 98.27           C  
ATOM   1342 HD11 LEU A  88      18.040   0.583 -31.920  1.00 98.27           H  
ATOM   1343 HD12 LEU A  88      18.215   1.515 -30.413  1.00 98.27           H  
ATOM   1344 HD13 LEU A  88      18.955  -0.082 -30.548  1.00 98.27           H  
ATOM   1345  CD2 LEU A  88      20.727   0.386 -32.457  1.00 98.27           C  
ATOM   1346 HD21 LEU A  88      21.076  -0.400 -31.787  1.00 98.27           H  
ATOM   1347 HD22 LEU A  88      20.061  -0.043 -33.205  1.00 98.27           H  
ATOM   1348 HD23 LEU A  88      21.585   0.825 -32.966  1.00 98.27           H  
ATOM   1349  N   ASN A  89      19.110   4.105 -29.462  1.00 97.92           N  
ATOM   1350  H   ASN A  89      18.247   3.581 -29.435  1.00 97.92           H  
ATOM   1351  CA  ASN A  89      19.680   4.495 -28.187  1.00 97.92           C  
ATOM   1352  HA  ASN A  89      20.676   4.912 -28.335  1.00 97.92           H  
ATOM   1353  C   ASN A  89      19.806   3.257 -27.312  1.00 97.92           C  
ATOM   1354  CB  ASN A  89      18.790   5.565 -27.540  1.00 97.92           C  
ATOM   1355  HB2 ASN A  89      18.671   6.404 -28.225  1.00 97.92           H  
ATOM   1356  HB3 ASN A  89      17.808   5.141 -27.328  1.00 97.92           H  
ATOM   1357  O   ASN A  89      18.853   2.486 -27.203  1.00 97.92           O  
ATOM   1358  CG  ASN A  89      19.412   6.093 -26.262  1.00 97.92           C  
ATOM   1359  ND2 ASN A  89      18.675   6.168 -25.179  1.00 97.92           N  
ATOM   1360 HD21 ASN A  89      19.148   6.518 -24.359  1.00 97.92           H  
ATOM   1361 HD22 ASN A  89      17.724   5.829 -25.168  1.00 97.92           H  
ATOM   1362  OD1 ASN A  89      20.568   6.460 -26.222  1.00 97.92           O  
ATOM   1363  N   ILE A  90      20.952   3.097 -26.667  1.00 97.66           N  
ATOM   1364  H   ILE A  90      21.678   3.786 -26.804  1.00 97.66           H  
ATOM   1365  CA  ILE A  90      21.191   2.069 -25.660  1.00 97.66           C  
ATOM   1366  HA  ILE A  90      20.247   1.565 -25.452  1.00 97.66           H  
ATOM   1367  C   ILE A  90      21.636   2.746 -24.367  1.00 97.66           C  
ATOM   1368  CB  ILE A  90      22.164   1.004 -26.196  1.00 97.66           C  
ATOM   1369  HB  ILE A  90      21.745   0.628 -27.130  1.00 97.66           H  
ATOM   1370  O   ILE A  90      22.424   3.687 -24.401  1.00 97.66           O  
ATOM   1371  CG1 ILE A  90      22.232  -0.178 -25.218  1.00 97.66           C  
ATOM   1372 HG12 ILE A  90      22.698   0.138 -24.285  1.00 97.66           H  
ATOM   1373 HG13 ILE A  90      21.215  -0.507 -25.007  1.00 97.66           H  
ATOM   1374  CG2 ILE A  90      23.547   1.585 -26.515  1.00 97.66           C  
ATOM   1375 HG21 ILE A  90      24.006   1.994 -25.615  1.00 97.66           H  
ATOM   1376 HG22 ILE A  90      23.443   2.392 -27.240  1.00 97.66           H  
ATOM   1377 HG23 ILE A  90      24.196   0.822 -26.946  1.00 97.66           H  
ATOM   1378  CD1 ILE A  90      23.000  -1.378 -25.776  1.00 97.66           C  
ATOM   1379 HD11 ILE A  90      22.802  -2.244 -25.143  1.00 97.66           H  
ATOM   1380 HD12 ILE A  90      22.666  -1.603 -26.789  1.00 97.66           H  
ATOM   1381 HD13 ILE A  90      24.071  -1.177 -25.793  1.00 97.66           H  
ATOM   1382  N   SER A  91      21.088   2.311 -23.236  1.00 97.47           N  
ATOM   1383  H   SER A  91      20.431   1.545 -23.292  1.00 97.47           H  
ATOM   1384  CA  SER A  91      21.300   2.948 -21.936  1.00 97.47           C  
ATOM   1385  HA  SER A  91      22.189   3.576 -22.003  1.00 97.47           H  
ATOM   1386  C   SER A  91      21.540   1.938 -20.823  1.00 97.47           C  
ATOM   1387  CB  SER A  91      20.120   3.854 -21.570  1.00 97.47           C  
ATOM   1388  HB2 SER A  91      20.009   4.629 -22.329  1.00 97.47           H  
ATOM   1389  HB3 SER A  91      20.317   4.330 -20.610  1.00 97.47           H  
ATOM   1390  O   SER A  91      20.863   0.907 -20.766  1.00 97.47           O  
ATOM   1391  OG  SER A  91      18.920   3.106 -21.484  1.00 97.47           O  
ATOM   1392  HG  SER A  91      19.160   2.180 -21.566  1.00 97.47           H  
ATOM   1393  N   TRP A  92      22.432   2.300 -19.906  1.00 97.12           N  
ATOM   1394  H   TRP A  92      22.903   3.184 -20.035  1.00 97.12           H  
ATOM   1395  CA  TRP A  92      22.780   1.561 -18.698  1.00 97.12           C  
ATOM   1396  HA  TRP A  92      22.143   0.680 -18.613  1.00 97.12           H  
ATOM   1397  C   TRP A  92      22.579   2.428 -17.462  1.00 97.12           C  
ATOM   1398  CB  TRP A  92      24.234   1.087 -18.760  1.00 97.12           C  
ATOM   1399  HB2 TRP A  92      24.484   0.585 -17.825  1.00 97.12           H  
ATOM   1400  HB3 TRP A  92      24.888   1.954 -18.849  1.00 97.12           H  
ATOM   1401  O   TRP A  92      22.720   3.653 -17.505  1.00 97.12           O  
ATOM   1402  CG  TRP A  92      24.530   0.155 -19.883  1.00 97.12           C  
ATOM   1403  CD1 TRP A  92      24.553  -1.194 -19.805  1.00 97.12           C  
ATOM   1404  HD1 TRP A  92      24.360  -1.778 -18.918  1.00 97.12           H  
ATOM   1405  CD2 TRP A  92      24.849   0.489 -21.266  1.00 97.12           C  
ATOM   1406  CE2 TRP A  92      25.068  -0.726 -21.976  1.00 97.12           C  
ATOM   1407  CE3 TRP A  92      24.979   1.695 -21.988  1.00 97.12           C  
ATOM   1408  HE3 TRP A  92      24.827   2.636 -21.480  1.00 97.12           H  
ATOM   1409  NE1 TRP A  92      24.884  -1.714 -21.035  1.00 97.12           N  
ATOM   1410  HE1 TRP A  92      24.889  -2.707 -21.220  1.00 97.12           H  
ATOM   1411  CH2 TRP A  92      25.559   0.470 -24.018  1.00 97.12           C  
ATOM   1412  HH2 TRP A  92      25.858   0.473 -25.056  1.00 97.12           H  
ATOM   1413  CZ2 TRP A  92      25.400  -0.748 -23.334  1.00 97.12           C  
ATOM   1414  HZ2 TRP A  92      25.560  -1.695 -23.828  1.00 97.12           H  
ATOM   1415  CZ3 TRP A  92      25.340   1.686 -23.346  1.00 97.12           C  
ATOM   1416  HZ3 TRP A  92      25.467   2.623 -23.868  1.00 97.12           H  
ATOM   1417  N   LYS A  93      22.287   1.761 -16.346  1.00 96.35           N  
ATOM   1418  H   LYS A  93      22.306   0.752 -16.388  1.00 96.35           H  
ATOM   1419  CA  LYS A  93      22.278   2.361 -15.013  1.00 96.35           C  
ATOM   1420  HA  LYS A  93      22.258   3.447 -15.103  1.00 96.35           H  
ATOM   1421  C   LYS A  93      23.571   2.009 -14.294  1.00 96.35           C  
ATOM   1422  CB  LYS A  93      21.052   1.880 -14.223  1.00 96.35           C  
ATOM   1423  HB2 LYS A  93      21.012   0.791 -14.257  1.00 96.35           H  
ATOM   1424  HB3 LYS A  93      21.169   2.171 -13.179  1.00 96.35           H  
ATOM   1425  O   LYS A  93      24.020   0.874 -14.403  1.00 96.35           O  
ATOM   1426  CG  LYS A  93      19.722   2.447 -14.744  1.00 96.35           C  
ATOM   1427  HG2 LYS A  93      18.912   1.982 -14.181  1.00 96.35           H  
ATOM   1428  HG3 LYS A  93      19.595   2.203 -15.798  1.00 96.35           H  
ATOM   1429  CD  LYS A  93      19.650   3.968 -14.550  1.00 96.35           C  
ATOM   1430  HD2 LYS A  93      20.358   4.457 -15.219  1.00 96.35           H  
ATOM   1431  HD3 LYS A  93      19.927   4.208 -13.523  1.00 96.35           H  
ATOM   1432  CE  LYS A  93      18.249   4.513 -14.833  1.00 96.35           C  
ATOM   1433  HE2 LYS A  93      17.521   3.939 -14.258  1.00 96.35           H  
ATOM   1434  HE3 LYS A  93      18.046   4.398 -15.897  1.00 96.35           H  
ATOM   1435  NZ  LYS A  93      18.179   5.946 -14.462  1.00 96.35           N  
ATOM   1436  HZ1 LYS A  93      17.288   6.379 -14.659  1.00 96.35           H  
ATOM   1437  HZ2 LYS A  93      18.858   6.448 -15.017  1.00 96.35           H  
ATOM   1438  HZ3 LYS A  93      18.483   6.125 -13.516  1.00 96.35           H  
ATOM   1439  N   ASN A  94      24.112   2.967 -13.546  1.00 93.77           N  
ATOM   1440  H   ASN A  94      23.648   3.863 -13.526  1.00 93.77           H  
ATOM   1441  CA  ASN A  94      25.334   2.828 -12.747  1.00 93.77           C  
ATOM   1442  HA  ASN A  94      25.653   3.825 -12.443  1.00 93.77           H  
ATOM   1443  C   ASN A  94      26.504   2.223 -13.553  1.00 93.77           C  
ATOM   1444  CB  ASN A  94      25.001   2.051 -11.463  1.00 93.77           C  
ATOM   1445  HB2 ASN A  94      25.874   2.043 -10.810  1.00 93.77           H  
ATOM   1446  HB3 ASN A  94      24.772   1.018 -11.724  1.00 93.77           H  
ATOM   1447  O   ASN A  94      26.994   1.151 -13.205  1.00 93.77           O  
ATOM   1448  CG  ASN A  94      23.837   2.646 -10.697  1.00 93.77           C  
ATOM   1449  ND2 ASN A  94      23.004   1.815 -10.116  1.00 93.77           N  
ATOM   1450 HD21 ASN A  94      23.207   0.826 -10.130  1.00 93.77           H  
ATOM   1451 HD22 ASN A  94      22.284   2.234  -9.545  1.00 93.77           H  
ATOM   1452  OD1 ASN A  94      23.632   3.847 -10.624  1.00 93.77           O  
ATOM   1453  N   PRO A  95      26.915   2.861 -14.666  1.00 95.28           N  
ATOM   1454  CA  PRO A  95      27.999   2.372 -15.513  1.00 95.28           C  
ATOM   1455  HA  PRO A  95      27.711   1.416 -15.950  1.00 95.28           H  
ATOM   1456  C   PRO A  95      29.326   2.197 -14.758  1.00 95.28           C  
ATOM   1457  CB  PRO A  95      28.147   3.429 -16.615  1.00 95.28           C  
ATOM   1458  HB2 PRO A  95      27.470   3.204 -17.439  1.00 95.28           H  
ATOM   1459  HB3 PRO A  95      29.173   3.514 -16.974  1.00 95.28           H  
ATOM   1460  O   PRO A  95      29.751   3.072 -13.999  1.00 95.28           O  
ATOM   1461  CG  PRO A  95      27.683   4.695 -15.902  1.00 95.28           C  
ATOM   1462  HG2 PRO A  95      27.411   5.499 -16.586  1.00 95.28           H  
ATOM   1463  HG3 PRO A  95      28.443   5.034 -15.197  1.00 95.28           H  
ATOM   1464  CD  PRO A  95      26.480   4.164 -15.143  1.00 95.28           C  
ATOM   1465  HD2 PRO A  95      25.636   4.042 -15.822  1.00 95.28           H  
ATOM   1466  HD3 PRO A  95      26.205   4.837 -14.331  1.00 95.28           H  
ATOM   1467  N   GLU A  96      30.018   1.098 -15.052  1.00 93.89           N  
ATOM   1468  H   GLU A  96      29.610   0.415 -15.674  1.00 93.89           H  
ATOM   1469  CA  GLU A  96      31.370   0.807 -14.575  1.00 93.89           C  
ATOM   1470  HA  GLU A  96      31.628   1.506 -13.779  1.00 93.89           H  
ATOM   1471  C   GLU A  96      32.417   1.012 -15.689  1.00 93.89           C  
ATOM   1472  CB  GLU A  96      31.416  -0.604 -13.959  1.00 93.89           C  
ATOM   1473  HB2 GLU A  96      31.029  -1.330 -14.674  1.00 93.89           H  
ATOM   1474  HB3 GLU A  96      32.454  -0.850 -13.734  1.00 93.89           H  
ATOM   1475  O   GLU A  96      32.115   1.470 -16.795  1.00 93.89           O  
ATOM   1476  CG  GLU A  96      30.608  -0.706 -12.655  1.00 93.89           C  
ATOM   1477  HG2 GLU A  96      30.946   0.079 -11.978  1.00 93.89           H  
ATOM   1478  HG3 GLU A  96      29.555  -0.531 -12.875  1.00 93.89           H  
ATOM   1479  CD  GLU A  96      30.759  -2.067 -11.949  1.00 93.89           C  
ATOM   1480  OE1 GLU A  96      29.991  -2.303 -10.990  1.00 93.89           O  
ATOM   1481  OE2 GLU A  96      31.662  -2.850 -12.327  1.00 93.89           O  
ATOM   1482  N   SER A  97      33.689   0.738 -15.383  1.00 94.29           N  
ATOM   1483  H   SER A  97      33.888   0.265 -14.513  1.00 94.29           H  
ATOM   1484  CA  SER A  97      34.818   0.997 -16.287  1.00 94.29           C  
ATOM   1485  HA  SER A  97      34.735   2.015 -16.667  1.00 94.29           H  
ATOM   1486  C   SER A  97      34.842   0.078 -17.511  1.00 94.29           C  
ATOM   1487  CB  SER A  97      36.136   0.884 -15.515  1.00 94.29           C  
ATOM   1488  HB2 SER A  97      36.182   1.683 -14.775  1.00 94.29           H  
ATOM   1489  HB3 SER A  97      36.972   0.998 -16.206  1.00 94.29           H  
ATOM   1490  O   SER A  97      35.452   0.424 -18.520  1.00 94.29           O  
ATOM   1491  OG  SER A  97      36.224  -0.366 -14.855  1.00 94.29           O  
ATOM   1492  HG  SER A  97      37.018  -0.391 -14.316  1.00 94.29           H  
ATOM   1493  N   ASP A  98      34.149  -1.059 -17.468  1.00 92.66           N  
ATOM   1494  H   ASP A  98      33.555  -1.223 -16.668  1.00 92.66           H  
ATOM   1495  CA  ASP A  98      34.020  -2.016 -18.571  1.00 92.66           C  
ATOM   1496  HA  ASP A  98      35.018  -2.247 -18.941  1.00 92.66           H  
ATOM   1497  C   ASP A  98      33.208  -1.468 -19.760  1.00 92.66           C  
ATOM   1498  CB  ASP A  98      33.398  -3.318 -18.027  1.00 92.66           C  
ATOM   1499  HB2 ASP A  98      33.451  -4.072 -18.812  1.00 92.66           H  
ATOM   1500  HB3 ASP A  98      33.999  -3.674 -17.191  1.00 92.66           H  
ATOM   1501  O   ASP A  98      33.427  -1.865 -20.913  1.00 92.66           O  
ATOM   1502  CG  ASP A  98      31.936  -3.185 -17.564  1.00 92.66           C  
ATOM   1503  OD1 ASP A  98      31.589  -2.105 -17.038  1.00 92.66           O  
ATOM   1504  OD2 ASP A  98      31.181  -4.170 -17.760  1.00 92.66           O  
ATOM   1505  N   LEU A  99      32.309  -0.514 -19.500  1.00 95.18           N  
ATOM   1506  H   LEU A  99      32.121  -0.312 -18.528  1.00 95.18           H  
ATOM   1507  CA  LEU A  99      31.557   0.201 -20.529  1.00 95.18           C  
ATOM   1508  HA  LEU A  99      31.265  -0.514 -21.298  1.00 95.18           H  
ATOM   1509  C   LEU A  99      32.389   1.267 -21.251  1.00 95.18           C  
ATOM   1510  CB  LEU A  99      30.279   0.806 -19.926  1.00 95.18           C  
ATOM   1511  HB2 LEU A  99      30.559   1.442 -19.085  1.00 95.18           H  
ATOM   1512  HB3 LEU A  99      29.804   1.437 -20.677  1.00 95.18           H  
ATOM   1513  O   LEU A  99      31.953   1.748 -22.296  1.00 95.18           O  
ATOM   1514  CG  LEU A  99      29.246  -0.229 -19.445  1.00 95.18           C  
ATOM   1515  HG  LEU A  99      29.667  -0.823 -18.634  1.00 95.18           H  
ATOM   1516  CD1 LEU A  99      28.022   0.513 -18.916  1.00 95.18           C  
ATOM   1517 HD11 LEU A  99      27.314  -0.202 -18.497  1.00 95.18           H  
ATOM   1518 HD12 LEU A  99      28.347   1.190 -18.126  1.00 95.18           H  
ATOM   1519 HD13 LEU A  99      27.543   1.074 -19.719  1.00 95.18           H  
ATOM   1520  CD2 LEU A  99      28.770  -1.165 -20.560  1.00 95.18           C  
ATOM   1521 HD21 LEU A  99      27.945  -1.776 -20.193  1.00 95.18           H  
ATOM   1522 HD22 LEU A  99      28.435  -0.588 -21.422  1.00 95.18           H  
ATOM   1523 HD23 LEU A  99      29.580  -1.836 -20.848  1.00 95.18           H  
ATOM   1524  N   ALA A 100      33.582   1.614 -20.771  1.00 95.59           N  
ATOM   1525  H   ALA A 100      33.930   1.151 -19.943  1.00 95.59           H  
ATOM   1526  CA  ALA A 100      34.488   2.488 -21.508  1.00 95.59           C  
ATOM   1527  HA  ALA A 100      33.924   3.352 -21.858  1.00 95.59           H  
ATOM   1528  C   ALA A 100      35.081   1.784 -22.742  1.00 95.59           C  
ATOM   1529  CB  ALA A 100      35.570   2.994 -20.561  1.00 95.59           C  
ATOM   1530  HB1 ALA A 100      36.159   3.768 -21.054  1.00 95.59           H  
ATOM   1531  HB2 ALA A 100      36.226   2.172 -20.277  1.00 95.59           H  
ATOM   1532  HB3 ALA A 100      35.101   3.407 -19.668  1.00 95.59           H  
ATOM   1533  O   ALA A 100      35.159   0.553 -22.821  1.00 95.59           O  
ATOM   1534  N   GLY A 101      35.511   2.573 -23.721  1.00 96.21           N  
ATOM   1535  H   GLY A 101      35.438   3.573 -23.596  1.00 96.21           H  
ATOM   1536  CA  GLY A 101      36.105   2.100 -24.969  1.00 96.21           C  
ATOM   1537  HA2 GLY A 101      36.080   1.011 -25.021  1.00 96.21           H  
ATOM   1538  HA3 GLY A 101      37.150   2.408 -24.999  1.00 96.21           H  
ATOM   1539  C   GLY A 101      35.411   2.654 -26.208  1.00 96.21           C  
ATOM   1540  O   GLY A 101      34.656   3.624 -26.143  1.00 96.21           O  
ATOM   1541  N   GLU A 102      35.693   2.034 -27.348  1.00 97.95           N  
ATOM   1542  H   GLU A 102      36.315   1.238 -27.347  1.00 97.95           H  
ATOM   1543  CA  GLU A 102      35.179   2.469 -28.642  1.00 97.95           C  
ATOM   1544  HA  GLU A 102      35.081   3.555 -28.628  1.00 97.95           H  
ATOM   1545  C   GLU A 102      33.796   1.879 -28.935  1.00 97.95           C  
ATOM   1546  CB  GLU A 102      36.204   2.132 -29.726  1.00 97.95           C  
ATOM   1547  HB2 GLU A 102      37.164   2.558 -29.436  1.00 97.95           H  
ATOM   1548  HB3 GLU A 102      36.310   1.050 -29.797  1.00 97.95           H  
ATOM   1549  O   GLU A 102      33.576   0.667 -28.831  1.00 97.95           O  
ATOM   1550  CG  GLU A 102      35.804   2.707 -31.092  1.00 97.95           C  
ATOM   1551  HG2 GLU A 102      34.887   2.223 -31.429  1.00 97.95           H  
ATOM   1552  HG3 GLU A 102      35.602   3.771 -30.973  1.00 97.95           H  
ATOM   1553  CD  GLU A 102      36.891   2.512 -32.157  1.00 97.95           C  
ATOM   1554  OE1 GLU A 102      36.801   3.224 -33.184  1.00 97.95           O  
ATOM   1555  OE2 GLU A 102      37.783   1.662 -31.937  1.00 97.95           O  
ATOM   1556  N   TYR A 103      32.878   2.756 -29.332  1.00 98.12           N  
ATOM   1557  H   TYR A 103      33.151   3.725 -29.410  1.00 98.12           H  
ATOM   1558  CA  TYR A 103      31.550   2.417 -29.821  1.00 98.12           C  
ATOM   1559  HA  TYR A 103      31.413   1.338 -29.752  1.00 98.12           H  
ATOM   1560  C   TYR A 103      31.411   2.821 -31.280  1.00 98.12           C  
ATOM   1561  CB  TYR A 103      30.464   3.093 -28.985  1.00 98.12           C  
ATOM   1562  HB2 TYR A 103      29.509   2.976 -29.497  1.00 98.12           H  
ATOM   1563  HB3 TYR A 103      30.672   4.160 -28.913  1.00 98.12           H  
ATOM   1564  O   TYR A 103      31.928   3.853 -31.701  1.00 98.12           O  
ATOM   1565  CG  TYR A 103      30.325   2.515 -27.598  1.00 98.12           C  
ATOM   1566  CD1 TYR A 103      29.344   1.538 -27.339  1.00 98.12           C  
ATOM   1567  HD1 TYR A 103      28.702   1.195 -28.137  1.00 98.12           H  
ATOM   1568  CD2 TYR A 103      31.182   2.952 -26.573  1.00 98.12           C  
ATOM   1569  HD2 TYR A 103      31.945   3.687 -26.784  1.00 98.12           H  
ATOM   1570  CE1 TYR A 103      29.203   1.020 -26.038  1.00 98.12           C  
ATOM   1571  HE1 TYR A 103      28.444   0.286 -25.808  1.00 98.12           H  
ATOM   1572  CE2 TYR A 103      31.054   2.424 -25.279  1.00 98.12           C  
ATOM   1573  HE2 TYR A 103      31.717   2.766 -24.498  1.00 98.12           H  
ATOM   1574  OH  TYR A 103      29.932   0.933 -23.769  1.00 98.12           O  
ATOM   1575  HH  TYR A 103      30.586   1.315 -23.179  1.00 98.12           H  
ATOM   1576  CZ  TYR A 103      30.059   1.460 -25.011  1.00 98.12           C  
ATOM   1577  N   ILE A 104      30.668   2.016 -32.032  1.00 98.40           N  
ATOM   1578  H   ILE A 104      30.252   1.210 -31.590  1.00 98.40           H  
ATOM   1579  CA  ILE A 104      30.432   2.212 -33.460  1.00 98.40           C  
ATOM   1580  HA  ILE A 104      30.838   3.176 -33.767  1.00 98.40           H  
ATOM   1581  C   ILE A 104      28.925   2.238 -33.698  1.00 98.40           C  
ATOM   1582  CB  ILE A 104      31.152   1.123 -34.287  1.00 98.40           C  
ATOM   1583  HB  ILE A 104      30.757   0.154 -33.984  1.00 98.40           H  
ATOM   1584  O   ILE A 104      28.209   1.312 -33.311  1.00 98.40           O  
ATOM   1585  CG1 ILE A 104      32.681   1.129 -34.033  1.00 98.40           C  
ATOM   1586 HG12 ILE A 104      32.892   1.216 -32.967  1.00 98.40           H  
ATOM   1587 HG13 ILE A 104      33.127   1.992 -34.527  1.00 98.40           H  
ATOM   1588  CG2 ILE A 104      30.867   1.312 -35.790  1.00 98.40           C  
ATOM   1589 HG21 ILE A 104      31.250   2.276 -36.124  1.00 98.40           H  
ATOM   1590 HG22 ILE A 104      29.796   1.271 -35.992  1.00 98.40           H  
ATOM   1591 HG23 ILE A 104      31.340   0.523 -36.375  1.00 98.40           H  
ATOM   1592  CD1 ILE A 104      33.388  -0.144 -34.508  1.00 98.40           C  
ATOM   1593 HD11 ILE A 104      33.285  -0.268 -35.586  1.00 98.40           H  
ATOM   1594 HD12 ILE A 104      32.968  -1.008 -33.994  1.00 98.40           H  
ATOM   1595 HD13 ILE A 104      34.449  -0.072 -34.268  1.00 98.40           H  
ATOM   1596  N   CYS A 105      28.455   3.298 -34.344  1.00 98.43           N  
ATOM   1597  H   CYS A 105      29.129   3.984 -34.650  1.00 98.43           H  
ATOM   1598  CA  CYS A 105      27.129   3.390 -34.940  1.00 98.43           C  
ATOM   1599  HA  CYS A 105      26.422   2.748 -34.415  1.00 98.43           H  
ATOM   1600  C   CYS A 105      27.263   2.933 -36.388  1.00 98.43           C  
ATOM   1601  CB  CYS A 105      26.665   4.846 -34.838  1.00 98.43           C  
ATOM   1602  HB2 CYS A 105      27.462   5.473 -35.238  1.00 98.43           H  
ATOM   1603  HB3 CYS A 105      26.544   5.090 -33.783  1.00 98.43           H  
ATOM   1604  O   CYS A 105      28.018   3.532 -37.146  1.00 98.43           O  
ATOM   1605  SG  CYS A 105      25.140   5.347 -35.682  1.00 98.43           S  
ATOM   1606  N   GLU A 106      26.569   1.867 -36.775  1.00 97.74           N  
ATOM   1607  H   GLU A 106      25.975   1.406 -36.100  1.00 97.74           H  
ATOM   1608  CA  GLU A 106      26.609   1.341 -38.142  1.00 97.74           C  
ATOM   1609  HA  GLU A 106      27.110   2.053 -38.796  1.00 97.74           H  
ATOM   1610  C   GLU A 106      25.190   1.146 -38.667  1.00 97.74           C  
ATOM   1611  CB  GLU A 106      27.413   0.033 -38.184  1.00 97.74           C  
ATOM   1612  HB2 GLU A 106      28.403   0.211 -37.764  1.00 97.74           H  
ATOM   1613  HB3 GLU A 106      26.914  -0.711 -37.563  1.00 97.74           H  
ATOM   1614  O   GLU A 106      24.351   0.523 -38.007  1.00 97.74           O  
ATOM   1615  CG  GLU A 106      27.583  -0.528 -39.606  1.00 97.74           C  
ATOM   1616  HG2 GLU A 106      28.234   0.130 -40.181  1.00 97.74           H  
ATOM   1617  HG3 GLU A 106      26.617  -0.578 -40.107  1.00 97.74           H  
ATOM   1618  CD  GLU A 106      28.173  -1.938 -39.536  1.00 97.74           C  
ATOM   1619  OE1 GLU A 106      29.401  -2.097 -39.363  1.00 97.74           O  
ATOM   1620  OE2 GLU A 106      27.396  -2.919 -39.477  1.00 97.74           O  
ATOM   1621  N   GLY A 107      24.933   1.654 -39.871  1.00 96.71           N  
ATOM   1622  H   GLY A 107      25.668   2.145 -40.360  1.00 96.71           H  
ATOM   1623  CA  GLY A 107      23.657   1.516 -40.548  1.00 96.71           C  
ATOM   1624  HA2 GLY A 107      23.130   2.469 -40.523  1.00 96.71           H  
ATOM   1625  HA3 GLY A 107      23.054   0.773 -40.025  1.00 96.71           H  
ATOM   1626  C   GLY A 107      23.778   1.081 -42.001  1.00 96.71           C  
ATOM   1627  O   GLY A 107      24.801   1.272 -42.661  1.00 96.71           O  
ATOM   1628  N   ILE A 108      22.691   0.494 -42.499  1.00 95.79           N  
ATOM   1629  H   ILE A 108      21.890   0.399 -41.892  1.00 95.79           H  
ATOM   1630  CA  ILE A 108      22.539   0.105 -43.902  1.00 95.79           C  
ATOM   1631  HA  ILE A 108      23.386   0.498 -44.465  1.00 95.79           H  
ATOM   1632  C   ILE A 108      21.270   0.758 -44.434  1.00 95.79           C  
ATOM   1633  CB  ILE A 108      22.537  -1.430 -44.088  1.00 95.79           C  
ATOM   1634  HB  ILE A 108      21.695  -1.845 -43.534  1.00 95.79           H  
ATOM   1635  O   ILE A 108      20.195   0.604 -43.858  1.00 95.79           O  
ATOM   1636  CG1 ILE A 108      23.848  -2.049 -43.544  1.00 95.79           C  
ATOM   1637 HG12 ILE A 108      24.008  -1.721 -42.517  1.00 95.79           H  
ATOM   1638 HG13 ILE A 108      24.690  -1.698 -44.141  1.00 95.79           H  
ATOM   1639  CG2 ILE A 108      22.354  -1.779 -45.580  1.00 95.79           C  
ATOM   1640 HG21 ILE A 108      22.323  -2.860 -45.718  1.00 95.79           H  
ATOM   1641 HG22 ILE A 108      23.176  -1.361 -46.162  1.00 95.79           H  
ATOM   1642 HG23 ILE A 108      21.413  -1.379 -45.957  1.00 95.79           H  
ATOM   1643  CD1 ILE A 108      23.857  -3.582 -43.515  1.00 95.79           C  
ATOM   1644 HD11 ILE A 108      24.766  -3.923 -43.019  1.00 95.79           H  
ATOM   1645 HD12 ILE A 108      22.994  -3.946 -42.958  1.00 95.79           H  
ATOM   1646 HD13 ILE A 108      23.842  -3.990 -44.526  1.00 95.79           H  
ATOM   1647  N   GLY A 109      21.390   1.485 -45.538  1.00 92.81           N  
ATOM   1648  H   GLY A 109      22.310   1.539 -45.951  1.00 92.81           H  
ATOM   1649  CA  GLY A 109      20.275   2.026 -46.308  1.00 92.81           C  
ATOM   1650  HA2 GLY A 109      20.403   3.100 -46.437  1.00 92.81           H  
ATOM   1651  HA3 GLY A 109      19.335   1.848 -45.786  1.00 92.81           H  
ATOM   1652  C   GLY A 109      20.177   1.375 -47.681  1.00 92.81           C  
ATOM   1653  O   GLY A 109      21.110   0.716 -48.135  1.00 92.81           O  
ATOM   1654  N   VAL A 110      19.053   1.581 -48.355  1.00 91.88           N  
ATOM   1655  H   VAL A 110      18.319   2.109 -47.905  1.00 91.88           H  
ATOM   1656  CA  VAL A 110      18.832   1.154 -49.738  1.00 91.88           C  
ATOM   1657  HA  VAL A 110      19.764   0.744 -50.127  1.00 91.88           H  
ATOM   1658  C   VAL A 110      18.482   2.358 -50.600  1.00 91.88           C  
ATOM   1659  CB  VAL A 110      17.797   0.017 -49.815  1.00 91.88           C  
ATOM   1660  HB  VAL A 110      18.146  -0.776 -49.154  1.00 91.88           H  
ATOM   1661  O   VAL A 110      17.682   3.212 -50.214  1.00 91.88           O  
ATOM   1662  CG1 VAL A 110      16.390   0.418 -49.352  1.00 91.88           C  
ATOM   1663 HG11 VAL A 110      15.741  -0.457 -49.372  1.00 91.88           H  
ATOM   1664 HG12 VAL A 110      15.972   1.176 -50.015  1.00 91.88           H  
ATOM   1665 HG13 VAL A 110      16.427   0.801 -48.332  1.00 91.88           H  
ATOM   1666  CG2 VAL A 110      17.714  -0.580 -51.222  1.00 91.88           C  
ATOM   1667 HG21 VAL A 110      17.085  -1.470 -51.204  1.00 91.88           H  
ATOM   1668 HG22 VAL A 110      18.709  -0.871 -51.557  1.00 91.88           H  
ATOM   1669 HG23 VAL A 110      17.286   0.141 -51.919  1.00 91.88           H  
ATOM   1670  N   GLU A 111      19.110   2.446 -51.763  1.00 89.85           N  
ATOM   1671  H   GLU A 111      19.788   1.734 -51.993  1.00 89.85           H  
ATOM   1672  CA  GLU A 111      18.829   3.463 -52.770  1.00 89.85           C  
ATOM   1673  HA  GLU A 111      18.641   4.408 -52.260  1.00 89.85           H  
ATOM   1674  C   GLU A 111      17.588   3.104 -53.599  1.00 89.85           C  
ATOM   1675  CB  GLU A 111      20.044   3.627 -53.695  1.00 89.85           C  
ATOM   1676  HB2 GLU A 111      20.258   2.661 -54.152  1.00 89.85           H  
ATOM   1677  HB3 GLU A 111      19.794   4.335 -54.486  1.00 89.85           H  
ATOM   1678  O   GLU A 111      17.199   1.941 -53.688  1.00 89.85           O  
ATOM   1679  CG  GLU A 111      21.299   4.133 -52.973  1.00 89.85           C  
ATOM   1680  HG2 GLU A 111      21.061   5.079 -52.486  1.00 89.85           H  
ATOM   1681  HG3 GLU A 111      21.587   3.417 -52.204  1.00 89.85           H  
ATOM   1682  CD  GLU A 111      22.479   4.342 -53.936  1.00 89.85           C  
ATOM   1683  OE1 GLU A 111      23.256   5.294 -53.712  1.00 89.85           O  
ATOM   1684  OE2 GLU A 111      22.593   3.652 -54.971  1.00 89.85           O  
ATOM   1685  N   ALA A 112      17.008   4.079 -54.304  1.00 86.59           N  
ATOM   1686  H   ALA A 112      17.324   5.028 -54.163  1.00 86.59           H  
ATOM   1687  CA  ALA A 112      15.926   3.826 -55.267  1.00 86.59           C  
ATOM   1688  HA  ALA A 112      15.077   3.399 -54.733  1.00 86.59           H  
ATOM   1689  C   ALA A 112      16.311   2.825 -56.382  1.00 86.59           C  
ATOM   1690  CB  ALA A 112      15.500   5.172 -55.864  1.00 86.59           C  
ATOM   1691  HB1 ALA A 112      16.330   5.623 -56.409  1.00 86.59           H  
ATOM   1692  HB2 ALA A 112      15.183   5.848 -55.069  1.00 86.59           H  
ATOM   1693  HB3 ALA A 112      14.666   5.020 -56.548  1.00 86.59           H  
ATOM   1694  O   ALA A 112      15.448   2.167 -56.954  1.00 86.59           O  
ATOM   1695  N   SER A 113      17.609   2.685 -56.675  1.00 87.95           N  
ATOM   1696  H   SER A 113      18.273   3.212 -56.126  1.00 87.95           H  
ATOM   1697  CA  SER A 113      18.162   1.699 -57.615  1.00 87.95           C  
ATOM   1698  HA  SER A 113      17.567   1.703 -58.528  1.00 87.95           H  
ATOM   1699  C   SER A 113      18.170   0.259 -57.075  1.00 87.95           C  
ATOM   1700  CB  SER A 113      19.600   2.110 -57.957  1.00 87.95           C  
ATOM   1701  HB2 SER A 113      20.019   1.420 -58.689  1.00 87.95           H  
ATOM   1702  HB3 SER A 113      19.599   3.118 -58.373  1.00 87.95           H  
ATOM   1703  O   SER A 113      18.487  -0.664 -57.821  1.00 87.95           O  
ATOM   1704  OG  SER A 113      20.376   2.081 -56.768  1.00 87.95           O  
ATOM   1705  HG  SER A 113      21.152   2.643 -56.826  1.00 87.95           H  
ATOM   1706  N   GLY A 114      17.879   0.061 -55.784  1.00 87.61           N  
ATOM   1707  H   GLY A 114      17.580   0.853 -55.233  1.00 87.61           H  
ATOM   1708  CA  GLY A 114      18.020  -1.216 -55.079  1.00 87.61           C  
ATOM   1709  HA2 GLY A 114      17.759  -2.033 -55.751  1.00 87.61           H  
ATOM   1710  HA3 GLY A 114      17.324  -1.227 -54.240  1.00 87.61           H  
ATOM   1711  C   GLY A 114      19.424  -1.486 -54.524  1.00 87.61           C  
ATOM   1712  O   GLY A 114      19.648  -2.533 -53.922  1.00 87.61           O  
ATOM   1713  N   LYS A 115      20.385  -0.569 -54.699  1.00 91.54           N  
ATOM   1714  H   LYS A 115      20.149   0.278 -55.196  1.00 91.54           H  
ATOM   1715  CA  LYS A 115      21.742  -0.713 -54.155  1.00 91.54           C  
ATOM   1716  HA  LYS A 115      22.052  -1.750 -54.289  1.00 91.54           H  
ATOM   1717  C   LYS A 115      21.773  -0.403 -52.655  1.00 91.54           C  
ATOM   1718  CB  LYS A 115      22.695   0.190 -54.946  1.00 91.54           C  
ATOM   1719  HB2 LYS A 115      22.372   1.222 -54.810  1.00 91.54           H  
ATOM   1720  HB3 LYS A 115      22.626  -0.056 -56.006  1.00 91.54           H  
ATOM   1721  O   LYS A 115      21.247   0.620 -52.221  1.00 91.54           O  
ATOM   1722  CG  LYS A 115      24.155   0.054 -54.492  1.00 91.54           C  
ATOM   1723  HG2 LYS A 115      24.499  -0.965 -54.669  1.00 91.54           H  
ATOM   1724  HG3 LYS A 115      24.222   0.276 -53.427  1.00 91.54           H  
ATOM   1725  CD  LYS A 115      25.057   1.042 -55.232  1.00 91.54           C  
ATOM   1726  HD2 LYS A 115      24.669   2.049 -55.079  1.00 91.54           H  
ATOM   1727  HD3 LYS A 115      25.057   0.815 -56.298  1.00 91.54           H  
ATOM   1728  CE  LYS A 115      26.473   0.947 -54.661  1.00 91.54           C  
ATOM   1729  HE2 LYS A 115      26.882  -0.038 -54.886  1.00 91.54           H  
ATOM   1730  HE3 LYS A 115      26.407   1.041 -53.577  1.00 91.54           H  
ATOM   1731  NZ  LYS A 115      27.335   2.019 -55.210  1.00 91.54           N  
ATOM   1732  HZ1 LYS A 115      28.257   1.975 -54.799  1.00 91.54           H  
ATOM   1733  HZ2 LYS A 115      27.404   1.939 -56.215  1.00 91.54           H  
ATOM   1734  HZ3 LYS A 115      26.926   2.914 -54.985  1.00 91.54           H  
ATOM   1735  N   ASN A 116      22.461  -1.243 -51.882  1.00 92.17           N  
ATOM   1736  H   ASN A 116      22.833  -2.086 -52.295  1.00 92.17           H  
ATOM   1737  CA  ASN A 116      22.713  -0.985 -50.465  1.00 92.17           C  
ATOM   1738  HA  ASN A 116      21.805  -0.563 -50.034  1.00 92.17           H  
ATOM   1739  C   ASN A 116      23.843   0.037 -50.275  1.00 92.17           C  
ATOM   1740  CB  ASN A 116      23.014  -2.300 -49.726  1.00 92.17           C  
ATOM   1741  HB2 ASN A 116      23.847  -2.809 -50.210  1.00 92.17           H  
ATOM   1742  HB3 ASN A 116      23.305  -2.069 -48.701  1.00 92.17           H  
ATOM   1743  O   ASN A 116      24.867  -0.016 -50.962  1.00 92.17           O  
ATOM   1744  CG  ASN A 116      21.823  -3.238 -49.654  1.00 92.17           C  
ATOM   1745  ND2 ASN A 116      22.044  -4.474 -49.275  1.00 92.17           N  
ATOM   1746 HD21 ASN A 116      21.226  -5.065 -49.221  1.00 92.17           H  
ATOM   1747 HD22 ASN A 116      22.965  -4.777 -48.994  1.00 92.17           H  
ATOM   1748  OD1 ASN A 116      20.690  -2.891 -49.930  1.00 92.17           O  
ATOM   1749  N   ILE A 117      23.674   0.924 -49.299  1.00 92.18           N  
ATOM   1750  H   ILE A 117      22.810   0.887 -48.776  1.00 92.18           H  
ATOM   1751  CA  ILE A 117      24.694   1.861 -48.828  1.00 92.18           C  
ATOM   1752  HA  ILE A 117      25.625   1.662 -49.358  1.00 92.18           H  
ATOM   1753  C   ILE A 117      24.964   1.604 -47.348  1.00 92.18           C  
ATOM   1754  CB  ILE A 117      24.313   3.329 -49.115  1.00 92.18           C  
ATOM   1755  HB  ILE A 117      25.116   3.947 -48.712  1.00 92.18           H  
ATOM   1756  O   ILE A 117      24.032   1.478 -46.559  1.00 92.18           O  
ATOM   1757  CG1 ILE A 117      22.993   3.770 -48.443  1.00 92.18           C  
ATOM   1758 HG12 ILE A 117      22.145   3.245 -48.884  1.00 92.18           H  
ATOM   1759 HG13 ILE A 117      23.028   3.536 -47.379  1.00 92.18           H  
ATOM   1760  CG2 ILE A 117      24.275   3.560 -50.636  1.00 92.18           C  
ATOM   1761 HG21 ILE A 117      23.483   2.962 -51.084  1.00 92.18           H  
ATOM   1762 HG22 ILE A 117      24.099   4.612 -50.862  1.00 92.18           H  
ATOM   1763 HG23 ILE A 117      25.228   3.270 -51.077  1.00 92.18           H  
ATOM   1764  CD1 ILE A 117      22.763   5.277 -48.541  1.00 92.18           C  
ATOM   1765 HD11 ILE A 117      22.310   5.533 -49.499  1.00 92.18           H  
ATOM   1766 HD12 ILE A 117      23.706   5.811 -48.427  1.00 92.18           H  
ATOM   1767 HD13 ILE A 117      22.113   5.582 -47.721  1.00 92.18           H  
ATOM   1768  N   ALA A 118      26.236   1.510 -46.982  1.00 94.61           N  
ATOM   1769  H   ALA A 118      26.960   1.688 -47.664  1.00 94.61           H  
ATOM   1770  CA  ALA A 118      26.666   1.409 -45.596  1.00 94.61           C  
ATOM   1771  HA  ALA A 118      25.819   1.151 -44.960  1.00 94.61           H  
ATOM   1772  C   ALA A 118      27.203   2.765 -45.139  1.00 94.61           C  
ATOM   1773  CB  ALA A 118      27.702   0.289 -45.461  1.00 94.61           C  
ATOM   1774  HB1 ALA A 118      27.265  -0.659 -45.775  1.00 94.61           H  
ATOM   1775  HB2 ALA A 118      28.577   0.512 -46.072  1.00 94.61           H  
ATOM   1776  HB3 ALA A 118      28.011   0.205 -44.419  1.00 94.61           H  
ATOM   1777  O   ALA A 118      27.824   3.484 -45.923  1.00 94.61           O  
ATOM   1778  N   PHE A 119      26.949   3.100 -43.884  1.00 95.25           N  
ATOM   1779  H   PHE A 119      26.410   2.471 -43.306  1.00 95.25           H  
ATOM   1780  CA  PHE A 119      27.407   4.329 -43.253  1.00 95.25           C  
ATOM   1781  HA  PHE A 119      28.333   4.658 -43.725  1.00 95.25           H  
ATOM   1782  C   PHE A 119      27.700   4.039 -41.785  1.00 95.25           C  
ATOM   1783  CB  PHE A 119      26.353   5.429 -43.436  1.00 95.25           C  
ATOM   1784  HB2 PHE A 119      26.273   5.663 -44.497  1.00 95.25           H  
ATOM   1785  HB3 PHE A 119      26.702   6.335 -42.939  1.00 95.25           H  
ATOM   1786  O   PHE A 119      27.006   3.240 -41.149  1.00 95.25           O  
ATOM   1787  CG  PHE A 119      24.971   5.072 -42.917  1.00 95.25           C  
ATOM   1788  CD1 PHE A 119      24.069   4.330 -43.704  1.00 95.25           C  
ATOM   1789  HD1 PHE A 119      24.366   3.983 -44.682  1.00 95.25           H  
ATOM   1790  CD2 PHE A 119      24.573   5.513 -41.649  1.00 95.25           C  
ATOM   1791  HD2 PHE A 119      25.264   6.099 -41.061  1.00 95.25           H  
ATOM   1792  CE1 PHE A 119      22.770   4.067 -43.230  1.00 95.25           C  
ATOM   1793  HE1 PHE A 119      22.073   3.515 -43.843  1.00 95.25           H  
ATOM   1794  CE2 PHE A 119      23.293   5.222 -41.156  1.00 95.25           C  
ATOM   1795  HE2 PHE A 119      23.017   5.561 -40.168  1.00 95.25           H  
ATOM   1796  CZ  PHE A 119      22.380   4.513 -41.955  1.00 95.25           C  
ATOM   1797  HZ  PHE A 119      21.389   4.300 -41.582  1.00 95.25           H  
ATOM   1798  N   SER A 120      28.747   4.658 -41.255  1.00 97.43           N  
ATOM   1799  H   SER A 120      29.289   5.315 -41.797  1.00 97.43           H  
ATOM   1800  CA  SER A 120      29.178   4.418 -39.885  1.00 97.43           C  
ATOM   1801  HA  SER A 120      28.286   4.222 -39.291  1.00 97.43           H  
ATOM   1802  C   SER A 120      29.875   5.628 -39.292  1.00 97.43           C  
ATOM   1803  CB  SER A 120      30.118   3.209 -39.803  1.00 97.43           C  
ATOM   1804  HB2 SER A 120      29.616   2.328 -40.203  1.00 97.43           H  
ATOM   1805  HB3 SER A 120      30.368   3.020 -38.759  1.00 97.43           H  
ATOM   1806  O   SER A 120      30.494   6.395 -40.023  1.00 97.43           O  
ATOM   1807  OG  SER A 120      31.309   3.450 -40.534  1.00 97.43           O  
ATOM   1808  HG  SER A 120      31.631   4.325 -40.308  1.00 97.43           H  
ATOM   1809  N   ASP A 121      29.825   5.730 -37.972  1.00 98.08           N  
ATOM   1810  H   ASP A 121      29.314   5.028 -37.456  1.00 98.08           H  
ATOM   1811  CA  ASP A 121      30.549   6.716 -37.174  1.00 98.08           C  
ATOM   1812  HA  ASP A 121      31.429   7.052 -37.722  1.00 98.08           H  
ATOM   1813  C   ASP A 121      31.018   6.057 -35.868  1.00 98.08           C  
ATOM   1814  CB  ASP A 121      29.634   7.926 -36.937  1.00 98.08           C  
ATOM   1815  HB2 ASP A 121      29.235   8.242 -37.901  1.00 98.08           H  
ATOM   1816  HB3 ASP A 121      28.799   7.627 -36.303  1.00 98.08           H  
ATOM   1817  O   ASP A 121      30.414   5.071 -35.422  1.00 98.08           O  
ATOM   1818  CG  ASP A 121      30.352   9.126 -36.315  1.00 98.08           C  
ATOM   1819  OD1 ASP A 121      31.597   9.178 -36.431  1.00 98.08           O  
ATOM   1820  OD2 ASP A 121      29.637   9.943 -35.688  1.00 98.08           O  
ATOM   1821  N   SER A 122      32.093   6.558 -35.261  1.00 97.96           N  
ATOM   1822  H   SER A 122      32.457   7.443 -35.583  1.00 97.96           H  
ATOM   1823  CA  SER A 122      32.641   5.989 -34.026  1.00 97.96           C  
ATOM   1824  HA  SER A 122      31.855   5.380 -33.580  1.00 97.96           H  
ATOM   1825  C   SER A 122      32.971   7.043 -32.977  1.00 97.96           C  
ATOM   1826  CB  SER A 122      33.816   5.029 -34.280  1.00 97.96           C  
ATOM   1827  HB2 SER A 122      33.559   4.356 -35.098  1.00 97.96           H  
ATOM   1828  HB3 SER A 122      33.963   4.425 -33.384  1.00 97.96           H  
ATOM   1829  O   SER A 122      33.283   8.195 -33.267  1.00 97.96           O  
ATOM   1830  OG  SER A 122      35.039   5.672 -34.572  1.00 97.96           O  
ATOM   1831  HG  SER A 122      35.739   5.052 -34.357  1.00 97.96           H  
ATOM   1832  N   ILE A 123      32.878   6.636 -31.712  1.00 98.08           N  
ATOM   1833  H   ILE A 123      32.624   5.673 -31.543  1.00 98.08           H  
ATOM   1834  CA  ILE A 123      33.224   7.473 -30.565  1.00 98.08           C  
ATOM   1835  HA  ILE A 123      33.905   8.248 -30.918  1.00 98.08           H  
ATOM   1836  C   ILE A 123      33.970   6.653 -29.527  1.00 98.08           C  
ATOM   1837  CB  ILE A 123      31.981   8.183 -29.985  1.00 98.08           C  
ATOM   1838  HB  ILE A 123      31.501   8.695 -30.818  1.00 98.08           H  
ATOM   1839  O   ILE A 123      33.606   5.516 -29.221  1.00 98.08           O  
ATOM   1840  CG1 ILE A 123      32.382   9.277 -28.974  1.00 98.08           C  
ATOM   1841 HG12 ILE A 123      32.762   8.818 -28.061  1.00 98.08           H  
ATOM   1842 HG13 ILE A 123      33.178   9.881 -29.410  1.00 98.08           H  
ATOM   1843  CG2 ILE A 123      30.972   7.196 -29.364  1.00 98.08           C  
ATOM   1844 HG21 ILE A 123      31.376   6.758 -28.452  1.00 98.08           H  
ATOM   1845 HG22 ILE A 123      30.040   7.710 -29.129  1.00 98.08           H  
ATOM   1846 HG23 ILE A 123      30.756   6.398 -30.074  1.00 98.08           H  
ATOM   1847  CD1 ILE A 123      31.229  10.221 -28.610  1.00 98.08           C  
ATOM   1848 HD11 ILE A 123      30.803  10.656 -29.514  1.00 98.08           H  
ATOM   1849 HD12 ILE A 123      30.454   9.681 -28.065  1.00 98.08           H  
ATOM   1850 HD13 ILE A 123      31.606  11.022 -27.974  1.00 98.08           H  
ATOM   1851  N   PHE A 124      34.999   7.255 -28.943  1.00 97.97           N  
ATOM   1852  H   PHE A 124      35.250   8.187 -29.241  1.00 97.97           H  
ATOM   1853  CA  PHE A 124      35.699   6.686 -27.804  1.00 97.97           C  
ATOM   1854  HA  PHE A 124      35.525   5.610 -27.774  1.00 97.97           H  
ATOM   1855  C   PHE A 124      35.165   7.287 -26.506  1.00 97.97           C  
ATOM   1856  CB  PHE A 124      37.204   6.888 -27.965  1.00 97.97           C  
ATOM   1857  HB2 PHE A 124      37.441   7.950 -27.911  1.00 97.97           H  
ATOM   1858  HB3 PHE A 124      37.508   6.527 -28.948  1.00 97.97           H  
ATOM   1859  O   PHE A 124      35.250   8.496 -26.284  1.00 97.97           O  
ATOM   1860  CG  PHE A 124      37.986   6.137 -26.911  1.00 97.97           C  
ATOM   1861  CD1 PHE A 124      38.310   6.758 -25.691  1.00 97.97           C  
ATOM   1862  HD1 PHE A 124      38.016   7.782 -25.513  1.00 97.97           H  
ATOM   1863  CD2 PHE A 124      38.353   4.799 -27.139  1.00 97.97           C  
ATOM   1864  HD2 PHE A 124      38.108   4.322 -28.077  1.00 97.97           H  
ATOM   1865  CE1 PHE A 124      39.011   6.043 -24.704  1.00 97.97           C  
ATOM   1866  HE1 PHE A 124      39.263   6.517 -23.767  1.00 97.97           H  
ATOM   1867  CE2 PHE A 124      39.059   4.086 -26.155  1.00 97.97           C  
ATOM   1868  HE2 PHE A 124      39.358   3.066 -26.343  1.00 97.97           H  
ATOM   1869  CZ  PHE A 124      39.386   4.708 -24.937  1.00 97.97           C  
ATOM   1870  HZ  PHE A 124      39.930   4.159 -24.183  1.00 97.97           H  
ATOM   1871  N   VAL A 125      34.645   6.435 -25.627  1.00 97.93           N  
ATOM   1872  H   VAL A 125      34.613   5.456 -25.871  1.00 97.93           H  
ATOM   1873  CA  VAL A 125      34.191   6.825 -24.292  1.00 97.93           C  
ATOM   1874  HA  VAL A 125      34.005   7.898 -24.276  1.00 97.93           H  
ATOM   1875  C   VAL A 125      35.291   6.520 -23.291  1.00 97.93           C  
ATOM   1876  CB  VAL A 125      32.869   6.138 -23.928  1.00 97.93           C  
ATOM   1877  HB  VAL A 125      32.990   5.055 -23.955  1.00 97.93           H  
ATOM   1878  O   VAL A 125      35.698   5.373 -23.117  1.00 97.93           O  
ATOM   1879  CG1 VAL A 125      32.401   6.549 -22.525  1.00 97.93           C  
ATOM   1880 HG11 VAL A 125      32.240   7.626 -22.477  1.00 97.93           H  
ATOM   1881 HG12 VAL A 125      31.469   6.035 -22.288  1.00 97.93           H  
ATOM   1882 HG13 VAL A 125      33.134   6.254 -21.775  1.00 97.93           H  
ATOM   1883  CG2 VAL A 125      31.798   6.551 -24.944  1.00 97.93           C  
ATOM   1884 HG21 VAL A 125      30.819   6.200 -24.620  1.00 97.93           H  
ATOM   1885 HG22 VAL A 125      31.772   7.637 -25.034  1.00 97.93           H  
ATOM   1886 HG23 VAL A 125      32.016   6.116 -25.920  1.00 97.93           H  
ATOM   1887  N   SER A 126      35.763   7.561 -22.612  1.00 97.49           N  
ATOM   1888  H   SER A 126      35.299   8.448 -22.747  1.00 97.49           H  
ATOM   1889  CA  SER A 126      36.748   7.432 -21.536  1.00 97.49           C  
ATOM   1890  HA  SER A 126      37.336   6.530 -21.708  1.00 97.49           H  
ATOM   1891  C   SER A 126      36.068   7.266 -20.176  1.00 97.49           C  
ATOM   1892  CB  SER A 126      37.733   8.608 -21.555  1.00 97.49           C  
ATOM   1893  HB2 SER A 126      38.457   8.483 -20.750  1.00 97.49           H  
ATOM   1894  HB3 SER A 126      38.272   8.603 -22.503  1.00 97.49           H  
ATOM   1895  O   SER A 126      34.884   7.571 -20.016  1.00 97.49           O  
ATOM   1896  OG  SER A 126      37.081   9.856 -21.403  1.00 97.49           O  
ATOM   1897  HG  SER A 126      36.564  10.021 -22.195  1.00 97.49           H  
ATOM   1898  N   TYR A 127      36.825   6.807 -19.180  1.00 96.92           N  
ATOM   1899  H   TYR A 127      37.799   6.595 -19.342  1.00 96.92           H  
ATOM   1900  CA  TYR A 127      36.384   6.792 -17.789  1.00 96.92           C  
ATOM   1901  HA  TYR A 127      35.490   7.411 -17.711  1.00 96.92           H  
ATOM   1902  C   TYR A 127      37.435   7.412 -16.873  1.00 96.92           C  
ATOM   1903  CB  TYR A 127      36.009   5.374 -17.335  1.00 96.92           C  
ATOM   1904  HB2 TYR A 127      35.425   5.457 -16.418  1.00 96.92           H  
ATOM   1905  HB3 TYR A 127      35.354   4.921 -18.079  1.00 96.92           H  
ATOM   1906  O   TYR A 127      38.622   7.438 -17.194  1.00 96.92           O  
ATOM   1907  CG  TYR A 127      37.191   4.458 -17.067  1.00 96.92           C  
ATOM   1908  CD1 TYR A 127      37.864   3.833 -18.134  1.00 96.92           C  
ATOM   1909  HD1 TYR A 127      37.542   4.004 -19.151  1.00 96.92           H  
ATOM   1910  CD2 TYR A 127      37.635   4.252 -15.746  1.00 96.92           C  
ATOM   1911  HD2 TYR A 127      37.132   4.742 -14.927  1.00 96.92           H  
ATOM   1912  CE1 TYR A 127      38.961   2.989 -17.886  1.00 96.92           C  
ATOM   1913  HE1 TYR A 127      39.472   2.495 -18.699  1.00 96.92           H  
ATOM   1914  CE2 TYR A 127      38.739   3.416 -15.492  1.00 96.92           C  
ATOM   1915  HE2 TYR A 127      39.071   3.262 -14.476  1.00 96.92           H  
ATOM   1916  OH  TYR A 127      40.468   1.972 -16.332  1.00 96.92           O  
ATOM   1917  HH  TYR A 127      40.675   1.908 -15.397  1.00 96.92           H  
ATOM   1918  CZ  TYR A 127      39.402   2.781 -16.565  1.00 96.92           C  
ATOM   1919  N   GLU A 128      36.990   7.892 -15.718  1.00 95.69           N  
ATOM   1920  H   GLU A 128      35.998   7.856 -15.533  1.00 95.69           H  
ATOM   1921  CA  GLU A 128      37.865   8.295 -14.621  1.00 95.69           C  
ATOM   1922  HA  GLU A 128      38.774   7.696 -14.681  1.00 95.69           H  
ATOM   1923  C   GLU A 128      37.208   7.984 -13.275  1.00 95.69           C  
ATOM   1924  CB  GLU A 128      38.288   9.771 -14.752  1.00 95.69           C  
ATOM   1925  HB2 GLU A 128      39.073   9.978 -14.024  1.00 95.69           H  
ATOM   1926  HB3 GLU A 128      38.710   9.907 -15.748  1.00 95.69           H  
ATOM   1927  O   GLU A 128      35.980   7.931 -13.149  1.00 95.69           O  
ATOM   1928  CG  GLU A 128      37.144  10.774 -14.539  1.00 95.69           C  
ATOM   1929  HG2 GLU A 128      36.861  10.768 -13.487  1.00 95.69           H  
ATOM   1930  HG3 GLU A 128      36.290  10.437 -15.126  1.00 95.69           H  
ATOM   1931  CD  GLU A 128      37.474  12.214 -14.974  1.00 95.69           C  
ATOM   1932  OE1 GLU A 128      36.617  13.102 -14.762  1.00 95.69           O  
ATOM   1933  OE2 GLU A 128      38.473  12.444 -15.696  1.00 95.69           O  
ATOM   1934  N   TYR A 129      38.039   7.770 -12.261  1.00 92.86           N  
ATOM   1935  H   TYR A 129      39.032   7.886 -12.406  1.00 92.86           H  
ATOM   1936  CA  TYR A 129      37.569   7.648 -10.889  1.00 92.86           C  
ATOM   1937  HA  TYR A 129      36.628   7.098 -10.879  1.00 92.86           H  
ATOM   1938  C   TYR A 129      37.312   9.039 -10.318  1.00 92.86           C  
ATOM   1939  CB  TYR A 129      38.582   6.864 -10.051  1.00 92.86           C  
ATOM   1940  HB2 TYR A 129      38.260   6.881  -9.010  1.00 92.86           H  
ATOM   1941  HB3 TYR A 129      39.553   7.358 -10.100  1.00 92.86           H  
ATOM   1942  O   TYR A 129      38.135   9.940 -10.484  1.00 92.86           O  
ATOM   1943  CG  TYR A 129      38.717   5.419 -10.489  1.00 92.86           C  
ATOM   1944  CD1 TYR A 129      37.761   4.474 -10.072  1.00 92.86           C  
ATOM   1945  HD1 TYR A 129      36.943   4.774  -9.434  1.00 92.86           H  
ATOM   1946  CD2 TYR A 129      39.779   5.024 -11.326  1.00 92.86           C  
ATOM   1947  HD2 TYR A 129      40.513   5.750 -11.644  1.00 92.86           H  
ATOM   1948  CE1 TYR A 129      37.867   3.133 -10.487  1.00 92.86           C  
ATOM   1949  HE1 TYR A 129      37.142   2.398 -10.170  1.00 92.86           H  
ATOM   1950  CE2 TYR A 129      39.894   3.682 -11.736  1.00 92.86           C  
ATOM   1951  HE2 TYR A 129      40.719   3.379 -12.365  1.00 92.86           H  
ATOM   1952  OH  TYR A 129      39.041   1.436 -11.700  1.00 92.86           O  
ATOM   1953  HH  TYR A 129      39.856   1.257 -12.174  1.00 92.86           H  
ATOM   1954  CZ  TYR A 129      38.935   2.735 -11.315  1.00 92.86           C  
ATOM   1955  N   ALA A 130      36.179   9.207  -9.640  1.00 88.65           N  
ATOM   1956  H   ALA A 130      35.526   8.442  -9.545  1.00 88.65           H  
ATOM   1957  CA  ALA A 130      35.927  10.421  -8.878  1.00 88.65           C  
ATOM   1958  HA  ALA A 130      36.088  11.282  -9.527  1.00 88.65           H  
ATOM   1959  C   ALA A 130      36.904  10.542  -7.700  1.00 88.65           C  
ATOM   1960  CB  ALA A 130      34.469  10.429  -8.430  1.00 88.65           C  
ATOM   1961  HB1 ALA A 130      33.816  10.369  -9.301  1.00 88.65           H  
ATOM   1962  HB2 ALA A 130      34.273  11.349  -7.878  1.00 88.65           H  
ATOM   1963  HB3 ALA A 130      34.270   9.579  -7.777  1.00 88.65           H  
ATOM   1964  O   ALA A 130      37.366   9.538  -7.145  1.00 88.65           O  
ATOM   1965  N   SER A 131      37.220  11.777  -7.319  1.00 90.71           N  
ATOM   1966  H   SER A 131      36.750  12.554  -7.763  1.00 90.71           H  
ATOM   1967  CA  SER A 131      38.066  12.042  -6.159  1.00 90.71           C  
ATOM   1968  HA  SER A 131      38.904  11.346  -6.189  1.00 90.71           H  
ATOM   1969  C   SER A 131      37.298  11.800  -4.855  1.00 90.71           C  
ATOM   1970  CB  SER A 131      38.640  13.461  -6.230  1.00 90.71           C  
ATOM   1971  HB2 SER A 131      39.533  13.518  -5.607  1.00 90.71           H  
ATOM   1972  HB3 SER A 131      38.918  13.690  -7.259  1.00 90.71           H  
ATOM   1973  O   SER A 131      36.066  11.855  -4.808  1.00 90.71           O  
ATOM   1974  OG  SER A 131      37.703  14.406  -5.762  1.00 90.71           O  
ATOM   1975  HG  SER A 131      37.892  15.262  -6.154  1.00 90.71           H  
ATOM   1976  N   THR A 132      38.020  11.580  -3.755  1.00 89.82           N  
ATOM   1977  H   THR A 132      39.017  11.432  -3.830  1.00 89.82           H  
ATOM   1978  CA  THR A 132      37.405  11.462  -2.422  1.00 89.82           C  
ATOM   1979  HA  THR A 132      36.730  10.606  -2.421  1.00 89.82           H  
ATOM   1980  C   THR A 132      36.583  12.703  -2.058  1.00 89.82           C  
ATOM   1981  CB  THR A 132      38.480  11.231  -1.351  1.00 89.82           C  
ATOM   1982  HB  THR A 132      39.072  12.138  -1.230  1.00 89.82           H  
ATOM   1983  O   THR A 132      35.523  12.577  -1.454  1.00 89.82           O  
ATOM   1984  CG2 THR A 132      37.894  10.834   0.002  1.00 89.82           C  
ATOM   1985 HG21 THR A 132      37.274   9.944  -0.108  1.00 89.82           H  
ATOM   1986 HG22 THR A 132      38.697  10.632   0.711  1.00 89.82           H  
ATOM   1987 HG23 THR A 132      37.283  11.645   0.398  1.00 89.82           H  
ATOM   1988  OG1 THR A 132      39.339  10.186  -1.750  1.00 89.82           O  
ATOM   1989  HG1 THR A 132      39.875   9.943  -0.992  1.00 89.82           H  
ATOM   1990  N   GLU A 133      37.034  13.896  -2.453  1.00 92.24           N  
ATOM   1991  H   GLU A 133      37.856  13.936  -3.038  1.00 92.24           H  
ATOM   1992  CA  GLU A 133      36.330  15.160  -2.200  1.00 92.24           C  
ATOM   1993  HA  GLU A 133      36.130  15.257  -1.133  1.00 92.24           H  
ATOM   1994  C   GLU A 133      34.980  15.219  -2.928  1.00 92.24           C  
ATOM   1995  CB  GLU A 133      37.251  16.310  -2.631  1.00 92.24           C  
ATOM   1996  HB2 GLU A 133      38.203  16.191  -2.113  1.00 92.24           H  
ATOM   1997  HB3 GLU A 133      37.430  16.244  -3.704  1.00 92.24           H  
ATOM   1998  O   GLU A 133      33.978  15.646  -2.355  1.00 92.24           O  
ATOM   1999  CG  GLU A 133      36.683  17.698  -2.298  1.00 92.24           C  
ATOM   2000  HG2 GLU A 133      35.757  17.845  -2.853  1.00 92.24           H  
ATOM   2001  HG3 GLU A 133      36.452  17.731  -1.234  1.00 92.24           H  
ATOM   2002  CD  GLU A 133      37.655  18.841  -2.641  1.00 92.24           C  
ATOM   2003  OE1 GLU A 133      37.296  20.000  -2.336  1.00 92.24           O  
ATOM   2004  OE2 GLU A 133      38.745  18.556  -3.189  1.00 92.24           O  
ATOM   2005  N   GLU A 134      34.921  14.718  -4.160  1.00 89.70           N  
ATOM   2006  H   GLU A 134      35.764  14.352  -4.579  1.00 89.70           H  
ATOM   2007  CA  GLU A 134      33.687  14.673  -4.945  1.00 89.70           C  
ATOM   2008  HA  GLU A 134      33.210  15.653  -4.927  1.00 89.70           H  
ATOM   2009  C   GLU A 134      32.686  13.664  -4.384  1.00 89.70           C  
ATOM   2010  CB  GLU A 134      34.018  14.318  -6.391  1.00 89.70           C  
ATOM   2011  HB2 GLU A 134      34.592  13.391  -6.397  1.00 89.70           H  
ATOM   2012  HB3 GLU A 134      33.092  14.159  -6.943  1.00 89.70           H  
ATOM   2013  O   GLU A 134      31.494  13.969  -4.298  1.00 89.70           O  
ATOM   2014  CG  GLU A 134      34.798  15.443  -7.078  1.00 89.70           C  
ATOM   2015  HG2 GLU A 134      35.646  15.758  -6.468  1.00 89.70           H  
ATOM   2016  HG3 GLU A 134      34.136  16.302  -7.188  1.00 89.70           H  
ATOM   2017  CD  GLU A 134      35.309  15.002  -8.444  1.00 89.70           C  
ATOM   2018  OE1 GLU A 134      35.277  15.831  -9.384  1.00 89.70           O  
ATOM   2019  OE2 GLU A 134      35.648  13.804  -8.617  1.00 89.70           O  
ATOM   2020  N   TYR A 135      33.157  12.491  -3.945  1.00 89.93           N  
ATOM   2021  H   TYR A 135      34.136  12.282  -4.080  1.00 89.93           H  
ATOM   2022  CA  TYR A 135      32.309  11.526  -3.244  1.00 89.93           C  
ATOM   2023  HA  TYR A 135      31.461  11.274  -3.881  1.00 89.93           H  
ATOM   2024  C   TYR A 135      31.738  12.110  -1.952  1.00 89.93           C  
ATOM   2025  CB  TYR A 135      33.090  10.248  -2.925  1.00 89.93           C  
ATOM   2026  HB2 TYR A 135      32.527   9.675  -2.188  1.00 89.93           H  
ATOM   2027  HB3 TYR A 135      34.044  10.512  -2.468  1.00 89.93           H  
ATOM   2028  O   TYR A 135      30.541  11.987  -1.707  1.00 89.93           O  
ATOM   2029  CG  TYR A 135      33.319   9.336  -4.109  1.00 89.93           C  
ATOM   2030  CD1 TYR A 135      32.217   8.780  -4.789  1.00 89.93           C  
ATOM   2031  HD1 TYR A 135      31.209   9.032  -4.494  1.00 89.93           H  
ATOM   2032  CD2 TYR A 135      34.629   8.996  -4.494  1.00 89.93           C  
ATOM   2033  HD2 TYR A 135      35.476   9.434  -3.988  1.00 89.93           H  
ATOM   2034  CE1 TYR A 135      32.426   7.871  -5.840  1.00 89.93           C  
ATOM   2035  HE1 TYR A 135      31.585   7.432  -6.357  1.00 89.93           H  
ATOM   2036  CE2 TYR A 135      34.842   8.080  -5.538  1.00 89.93           C  
ATOM   2037  HE2 TYR A 135      35.850   7.823  -5.828  1.00 89.93           H  
ATOM   2038  OH  TYR A 135      33.952   6.588  -7.173  1.00 89.93           O  
ATOM   2039  HH  TYR A 135      34.891   6.457  -7.325  1.00 89.93           H  
ATOM   2040  CZ  TYR A 135      33.739   7.505  -6.200  1.00 89.93           C  
ATOM   2041  N   VAL A 136      32.566  12.782  -1.146  1.00 92.65           N  
ATOM   2042  H   VAL A 136      33.540  12.844  -1.407  1.00 92.65           H  
ATOM   2043  CA  VAL A 136      32.134  13.419   0.107  1.00 92.65           C  
ATOM   2044  HA  VAL A 136      31.614  12.679   0.715  1.00 92.65           H  
ATOM   2045  C   VAL A 136      31.129  14.542  -0.162  1.00 92.65           C  
ATOM   2046  CB  VAL A 136      33.363  13.911   0.897  1.00 92.65           C  
ATOM   2047  HB  VAL A 136      34.025  14.467   0.233  1.00 92.65           H  
ATOM   2048  O   VAL A 136      30.088  14.597   0.488  1.00 92.65           O  
ATOM   2049  CG1 VAL A 136      32.990  14.815   2.072  1.00 92.65           C  
ATOM   2050 HG11 VAL A 136      32.251  14.317   2.700  1.00 92.65           H  
ATOM   2051 HG12 VAL A 136      32.585  15.756   1.699  1.00 92.65           H  
ATOM   2052 HG13 VAL A 136      33.877  15.043   2.663  1.00 92.65           H  
ATOM   2053  CG2 VAL A 136      34.132  12.720   1.487  1.00 92.65           C  
ATOM   2054 HG21 VAL A 136      33.520  12.212   2.232  1.00 92.65           H  
ATOM   2055 HG22 VAL A 136      34.388  12.005   0.706  1.00 92.65           H  
ATOM   2056 HG23 VAL A 136      35.053  13.071   1.953  1.00 92.65           H  
ATOM   2057  N   SER A 137      31.389  15.400  -1.151  1.00 92.32           N  
ATOM   2058  H   SER A 137      32.271  15.318  -1.636  1.00 92.32           H  
ATOM   2059  CA  SER A 137      30.469  16.468  -1.561  1.00 92.32           C  
ATOM   2060  HA  SER A 137      30.282  17.125  -0.712  1.00 92.32           H  
ATOM   2061  C   SER A 137      29.118  15.910  -2.029  1.00 92.32           C  
ATOM   2062  CB  SER A 137      31.131  17.289  -2.669  1.00 92.32           C  
ATOM   2063  HB2 SER A 137      31.309  16.656  -3.538  1.00 92.32           H  
ATOM   2064  HB3 SER A 137      32.087  17.670  -2.310  1.00 92.32           H  
ATOM   2065  O   SER A 137      28.062  16.361  -1.580  1.00 92.32           O  
ATOM   2066  OG  SER A 137      30.309  18.377  -3.038  1.00 92.32           O  
ATOM   2067  HG  SER A 137      30.745  18.851  -3.750  1.00 92.32           H  
ATOM   2068  N   THR A 138      29.143  14.859  -2.854  1.00 92.22           N  
ATOM   2069  H   THR A 138      30.040  14.526  -3.178  1.00 92.22           H  
ATOM   2070  CA  THR A 138      27.931  14.173  -3.329  1.00 92.22           C  
ATOM   2071  HA  THR A 138      27.270  14.908  -3.789  1.00 92.22           H  
ATOM   2072  C   THR A 138      27.170  13.526  -2.173  1.00 92.22           C  
ATOM   2073  CB  THR A 138      28.270  13.111  -4.385  1.00 92.22           C  
ATOM   2074  HB  THR A 138      28.876  12.325  -3.935  1.00 92.22           H  
ATOM   2075  O   THR A 138      25.950  13.646  -2.099  1.00 92.22           O  
ATOM   2076  CG2 THR A 138      27.017  12.486  -4.999  1.00 92.22           C  
ATOM   2077 HG21 THR A 138      27.304  11.802  -5.798  1.00 92.22           H  
ATOM   2078 HG22 THR A 138      26.374  13.264  -5.410  1.00 92.22           H  
ATOM   2079 HG23 THR A 138      26.467  11.921  -4.246  1.00 92.22           H  
ATOM   2080  OG1 THR A 138      29.000  13.699  -5.438  1.00 92.22           O  
ATOM   2081  HG1 THR A 138      29.900  13.823  -5.129  1.00 92.22           H  
ATOM   2082  N   LEU A 139      27.875  12.892  -1.231  1.00 90.94           N  
ATOM   2083  H   LEU A 139      28.874  12.807  -1.348  1.00 90.94           H  
ATOM   2084  CA  LEU A 139      27.270  12.280  -0.049  1.00 90.94           C  
ATOM   2085  HA  LEU A 139      26.517  11.567  -0.387  1.00 90.94           H  
ATOM   2086  C   LEU A 139      26.560  13.323   0.826  1.00 90.94           C  
ATOM   2087  CB  LEU A 139      28.363  11.531   0.734  1.00 90.94           C  
ATOM   2088  HB2 LEU A 139      29.089  12.258   1.097  1.00 90.94           H  
ATOM   2089  HB3 LEU A 139      28.881  10.849   0.059  1.00 90.94           H  
ATOM   2090  O   LEU A 139      25.423  13.103   1.240  1.00 90.94           O  
ATOM   2091  CG  LEU A 139      27.833  10.724   1.932  1.00 90.94           C  
ATOM   2092  HG  LEU A 139      27.219  11.360   2.568  1.00 90.94           H  
ATOM   2093  CD1 LEU A 139      27.006   9.518   1.480  1.00 90.94           C  
ATOM   2094 HD11 LEU A 139      27.593   8.886   0.813  1.00 90.94           H  
ATOM   2095 HD12 LEU A 139      26.107   9.855   0.963  1.00 90.94           H  
ATOM   2096 HD13 LEU A 139      26.699   8.938   2.350  1.00 90.94           H  
ATOM   2097  CD2 LEU A 139      29.008  10.219   2.768  1.00 90.94           C  
ATOM   2098 HD21 LEU A 139      29.582  11.067   3.142  1.00 90.94           H  
ATOM   2099 HD22 LEU A 139      28.636   9.647   3.619  1.00 90.94           H  
ATOM   2100 HD23 LEU A 139      29.654   9.585   2.161  1.00 90.94           H  
ATOM   2101  N   PHE A 140      27.190  14.476   1.068  1.00 93.73           N  
ATOM   2102  H   PHE A 140      28.132  14.596   0.723  1.00 93.73           H  
ATOM   2103  CA  PHE A 140      26.560  15.576   1.802  1.00 93.73           C  
ATOM   2104  HA  PHE A 140      26.197  15.194   2.756  1.00 93.73           H  
ATOM   2105  C   PHE A 140      25.340  16.143   1.071  1.00 93.73           C  
ATOM   2106  CB  PHE A 140      27.581  16.693   2.064  1.00 93.73           C  
ATOM   2107  HB2 PHE A 140      28.145  16.888   1.152  1.00 93.73           H  
ATOM   2108  HB3 PHE A 140      27.039  17.606   2.308  1.00 93.73           H  
ATOM   2109  O   PHE A 140      24.325  16.435   1.708  1.00 93.73           O  
ATOM   2110  CG  PHE A 140      28.530  16.426   3.214  1.00 93.73           C  
ATOM   2111  CD1 PHE A 140      28.017  16.185   4.504  1.00 93.73           C  
ATOM   2112  HD1 PHE A 140      26.950  16.166   4.670  1.00 93.73           H  
ATOM   2113  CD2 PHE A 140      29.922  16.478   3.021  1.00 93.73           C  
ATOM   2114  HD2 PHE A 140      30.323  16.688   2.040  1.00 93.73           H  
ATOM   2115  CE1 PHE A 140      28.888  15.968   5.585  1.00 93.73           C  
ATOM   2116  HE1 PHE A 140      28.488  15.771   6.568  1.00 93.73           H  
ATOM   2117  CE2 PHE A 140      30.792  16.281   4.108  1.00 93.73           C  
ATOM   2118  HE2 PHE A 140      31.861  16.352   3.968  1.00 93.73           H  
ATOM   2119  CZ  PHE A 140      30.277  16.013   5.386  1.00 93.73           C  
ATOM   2120  HZ  PHE A 140      30.948  15.856   6.218  1.00 93.73           H  
ATOM   2121  N   GLN A 141      25.409  16.275  -0.255  1.00 94.38           N  
ATOM   2122  H   GLN A 141      26.278  16.060  -0.722  1.00 94.38           H  
ATOM   2123  CA  GLN A 141      24.284  16.746  -1.059  1.00 94.38           C  
ATOM   2124  HA  GLN A 141      23.936  17.686  -0.630  1.00 94.38           H  
ATOM   2125  C   GLN A 141      23.104  15.763  -1.009  1.00 94.38           C  
ATOM   2126  CB  GLN A 141      24.775  17.022  -2.488  1.00 94.38           C  
ATOM   2127  HB2 GLN A 141      25.159  16.100  -2.923  1.00 94.38           H  
ATOM   2128  HB3 GLN A 141      25.592  17.742  -2.448  1.00 94.38           H  
ATOM   2129  O   GLN A 141      21.976  16.184  -0.754  1.00 94.38           O  
ATOM   2130  CG  GLN A 141      23.678  17.572  -3.409  1.00 94.38           C  
ATOM   2131  HG2 GLN A 141      24.108  17.771  -4.390  1.00 94.38           H  
ATOM   2132  HG3 GLN A 141      22.913  16.807  -3.542  1.00 94.38           H  
ATOM   2133  CD  GLN A 141      23.019  18.857  -2.910  1.00 94.38           C  
ATOM   2134  NE2 GLN A 141      21.734  18.997  -3.133  1.00 94.38           N  
ATOM   2135 HE21 GLN A 141      21.246  18.274  -3.642  1.00 94.38           H  
ATOM   2136 HE22 GLN A 141      21.274  19.855  -2.863  1.00 94.38           H  
ATOM   2137  OE1 GLN A 141      23.620  19.757  -2.332  1.00 94.38           O  
ATOM   2138  N   LEU A 142      23.362  14.459  -1.156  1.00 93.38           N  
ATOM   2139  H   LEU A 142      24.307  14.180  -1.380  1.00 93.38           H  
ATOM   2140  CA  LEU A 142      22.343  13.414  -1.025  1.00 93.38           C  
ATOM   2141  HA  LEU A 142      21.530  13.623  -1.720  1.00 93.38           H  
ATOM   2142  C   LEU A 142      21.723  13.390   0.377  1.00 93.38           C  
ATOM   2143  CB  LEU A 142      22.963  12.044  -1.355  1.00 93.38           C  
ATOM   2144  HB2 LEU A 142      22.289  11.263  -1.005  1.00 93.38           H  
ATOM   2145  HB3 LEU A 142      23.897  11.943  -0.801  1.00 93.38           H  
ATOM   2146  O   LEU A 142      20.510  13.243   0.503  1.00 93.38           O  
ATOM   2147  CG  LEU A 142      23.234  11.804  -2.851  1.00 93.38           C  
ATOM   2148  HG  LEU A 142      23.826  12.622  -3.260  1.00 93.38           H  
ATOM   2149  CD1 LEU A 142      24.020  10.501  -3.013  1.00 93.38           C  
ATOM   2150 HD11 LEU A 142      23.446   9.662  -2.620  1.00 93.38           H  
ATOM   2151 HD12 LEU A 142      24.967  10.578  -2.477  1.00 93.38           H  
ATOM   2152 HD13 LEU A 142      24.232  10.331  -4.069  1.00 93.38           H  
ATOM   2153  CD2 LEU A 142      21.939  11.682  -3.658  1.00 93.38           C  
ATOM   2154 HD21 LEU A 142      21.301  10.904  -3.238  1.00 93.38           H  
ATOM   2155 HD22 LEU A 142      22.174  11.438  -4.693  1.00 93.38           H  
ATOM   2156 HD23 LEU A 142      21.401  12.630  -3.655  1.00 93.38           H  
ATOM   2157  N   HIS A 143      22.521  13.583   1.431  1.00 93.79           N  
ATOM   2158  H   HIS A 143      23.519  13.641   1.281  1.00 93.79           H  
ATOM   2159  CA  HIS A 143      22.007  13.671   2.800  1.00 93.79           C  
ATOM   2160  HA  HIS A 143      21.428  12.771   3.007  1.00 93.79           H  
ATOM   2161  C   HIS A 143      21.062  14.870   2.976  1.00 93.79           C  
ATOM   2162  CB  HIS A 143      23.183  13.729   3.781  1.00 93.79           C  
ATOM   2163  HB2 HIS A 143      23.751  14.645   3.617  1.00 93.79           H  
ATOM   2164  HB3 HIS A 143      23.845  12.884   3.591  1.00 93.79           H  
ATOM   2165  O   HIS A 143      19.957  14.725   3.494  1.00 93.79           O  
ATOM   2166  CG  HIS A 143      22.752  13.668   5.224  1.00 93.79           C  
ATOM   2167  CD2 HIS A 143      23.093  14.544   6.218  1.00 93.79           C  
ATOM   2168  HD2 HIS A 143      23.721  15.416   6.109  1.00 93.79           H  
ATOM   2169  ND1 HIS A 143      21.927  12.721   5.788  1.00 93.79           N  
ATOM   2170  HD1 HIS A 143      21.384  12.029   5.293  1.00 93.79           H  
ATOM   2171  CE1 HIS A 143      21.768  13.032   7.085  1.00 93.79           C  
ATOM   2172  HE1 HIS A 143      21.104  12.524   7.770  1.00 93.79           H  
ATOM   2173  NE2 HIS A 143      22.500  14.108   7.405  1.00 93.79           N  
ATOM   2174  N   LYS A 144      21.439  16.037   2.444  1.00 94.64           N  
ATOM   2175  H   LYS A 144      22.354  16.088   2.020  1.00 94.64           H  
ATOM   2176  CA  LYS A 144      20.594  17.237   2.461  1.00 94.64           C  
ATOM   2177  HA  LYS A 144      20.316  17.444   3.495  1.00 94.64           H  
ATOM   2178  C   LYS A 144      19.288  17.047   1.684  1.00 94.64           C  
ATOM   2179  CB  LYS A 144      21.426  18.395   1.906  1.00 94.64           C  
ATOM   2180  HB2 LYS A 144      21.743  18.154   0.891  1.00 94.64           H  
ATOM   2181  HB3 LYS A 144      22.319  18.505   2.522  1.00 94.64           H  
ATOM   2182  O   LYS A 144      18.235  17.501   2.131  1.00 94.64           O  
ATOM   2183  CG  LYS A 144      20.665  19.725   1.886  1.00 94.64           C  
ATOM   2184  HG2 LYS A 144      19.780  19.641   1.256  1.00 94.64           H  
ATOM   2185  HG3 LYS A 144      20.367  19.996   2.899  1.00 94.64           H  
ATOM   2186  CD  LYS A 144      21.585  20.796   1.303  1.00 94.64           C  
ATOM   2187  HD2 LYS A 144      22.468  20.890   1.936  1.00 94.64           H  
ATOM   2188  HD3 LYS A 144      21.899  20.484   0.308  1.00 94.64           H  
ATOM   2189  CE  LYS A 144      20.862  22.137   1.217  1.00 94.64           C  
ATOM   2190  HE2 LYS A 144      19.949  21.996   0.639  1.00 94.64           H  
ATOM   2191  HE3 LYS A 144      20.593  22.456   2.224  1.00 94.64           H  
ATOM   2192  NZ  LYS A 144      21.741  23.135   0.562  1.00 94.64           N  
ATOM   2193  HZ1 LYS A 144      21.284  24.031   0.466  1.00 94.64           H  
ATOM   2194  HZ2 LYS A 144      22.591  23.248   1.097  1.00 94.64           H  
ATOM   2195  HZ3 LYS A 144      22.014  22.800  -0.351  1.00 94.64           H  
ATOM   2196  N   GLU A 145      19.338  16.412   0.516  1.00 94.61           N  
ATOM   2197  H   GLU A 145      20.236  16.106   0.170  1.00 94.61           H  
ATOM   2198  CA  GLU A 145      18.139  16.100  -0.272  1.00 94.61           C  
ATOM   2199  HA  GLU A 145      17.555  17.009  -0.417  1.00 94.61           H  
ATOM   2200  C   GLU A 145      17.229  15.100   0.442  1.00 94.61           C  
ATOM   2201  CB  GLU A 145      18.536  15.556  -1.647  1.00 94.61           C  
ATOM   2202  HB2 GLU A 145      17.665  15.092  -2.109  1.00 94.61           H  
ATOM   2203  HB3 GLU A 145      19.320  14.806  -1.535  1.00 94.61           H  
ATOM   2204  O   GLU A 145      16.006  15.260   0.414  1.00 94.61           O  
ATOM   2205  CG  GLU A 145      19.017  16.696  -2.548  1.00 94.61           C  
ATOM   2206  HG2 GLU A 145      18.190  17.388  -2.704  1.00 94.61           H  
ATOM   2207  HG3 GLU A 145      19.809  17.245  -2.038  1.00 94.61           H  
ATOM   2208  CD  GLU A 145      19.533  16.220  -3.909  1.00 94.61           C  
ATOM   2209  OE1 GLU A 145      20.233  17.049  -4.539  1.00 94.61           O  
ATOM   2210  OE2 GLU A 145      19.207  15.084  -4.318  1.00 94.61           O  
ATOM   2211  N   LEU A 146      17.810  14.116   1.134  1.00 94.51           N  
ATOM   2212  H   LEU A 146      18.815  14.019   1.088  1.00 94.51           H  
ATOM   2213  CA  LEU A 146      17.068  13.165   1.952  1.00 94.51           C  
ATOM   2214  HA  LEU A 146      16.322  12.695   1.311  1.00 94.51           H  
ATOM   2215  C   LEU A 146      16.317  13.877   3.085  1.00 94.51           C  
ATOM   2216  CB  LEU A 146      18.029  12.082   2.469  1.00 94.51           C  
ATOM   2217  HB2 LEU A 146      18.538  11.627   1.619  1.00 94.51           H  
ATOM   2218  HB3 LEU A 146      18.784  12.550   3.100  1.00 94.51           H  
ATOM   2219  O   LEU A 146      15.106  13.685   3.209  1.00 94.51           O  
ATOM   2220  CG  LEU A 146      17.341  10.977   3.288  1.00 94.51           C  
ATOM   2221  HG  LEU A 146      16.829  11.415   4.144  1.00 94.51           H  
ATOM   2222  CD1 LEU A 146      16.325  10.191   2.453  1.00 94.51           C  
ATOM   2223 HD11 LEU A 146      15.946   9.349   3.033  1.00 94.51           H  
ATOM   2224 HD12 LEU A 146      16.799   9.817   1.546  1.00 94.51           H  
ATOM   2225 HD13 LEU A 146      15.484  10.833   2.190  1.00 94.51           H  
ATOM   2226  CD2 LEU A 146      18.393  10.000   3.810  1.00 94.51           C  
ATOM   2227 HD21 LEU A 146      18.914   9.527   2.977  1.00 94.51           H  
ATOM   2228 HD22 LEU A 146      19.111  10.540   4.427  1.00 94.51           H  
ATOM   2229 HD23 LEU A 146      17.916   9.236   4.424  1.00 94.51           H  
ATOM   2230  N   ASP A 147      16.981  14.757   3.835  1.00 93.26           N  
ATOM   2231  H   ASP A 147      17.985  14.808   3.740  1.00 93.26           H  
ATOM   2232  CA  ASP A 147      16.352  15.540   4.908  1.00 93.26           C  
ATOM   2233  HA  ASP A 147      15.942  14.863   5.657  1.00 93.26           H  
ATOM   2234  C   ASP A 147      15.210  16.422   4.376  1.00 93.26           C  
ATOM   2235  CB  ASP A 147      17.401  16.441   5.579  1.00 93.26           C  
ATOM   2236  HB2 ASP A 147      16.880  17.134   6.240  1.00 93.26           H  
ATOM   2237  HB3 ASP A 147      17.906  17.031   4.815  1.00 93.26           H  
ATOM   2238  O   ASP A 147      14.126  16.506   4.964  1.00 93.26           O  
ATOM   2239  CG  ASP A 147      18.446  15.702   6.418  1.00 93.26           C  
ATOM   2240  OD1 ASP A 147      18.212  14.524   6.768  1.00 93.26           O  
ATOM   2241  OD2 ASP A 147      19.447  16.378   6.742  1.00 93.26           O  
ATOM   2242  N   GLN A 148      15.410  17.055   3.214  1.00 95.26           N  
ATOM   2243  H   GLN A 148      16.315  16.955   2.778  1.00 95.26           H  
ATOM   2244  CA  GLN A 148      14.373  17.856   2.557  1.00 95.26           C  
ATOM   2245  HA  GLN A 148      13.991  18.591   3.265  1.00 95.26           H  
ATOM   2246  C   GLN A 148      13.187  17.007   2.096  1.00 95.26           C  
ATOM   2247  CB  GLN A 148      14.962  18.580   1.344  1.00 95.26           C  
ATOM   2248  HB2 GLN A 148      15.525  17.873   0.735  1.00 95.26           H  
ATOM   2249  HB3 GLN A 148      14.144  18.976   0.740  1.00 95.26           H  
ATOM   2250  O   GLN A 148      12.036  17.433   2.219  1.00 95.26           O  
ATOM   2251  CG  GLN A 148      15.866  19.748   1.744  1.00 95.26           C  
ATOM   2252  HG2 GLN A 148      15.279  20.479   2.301  1.00 95.26           H  
ATOM   2253  HG3 GLN A 148      16.668  19.402   2.395  1.00 95.26           H  
ATOM   2254  CD  GLN A 148      16.477  20.440   0.532  1.00 95.26           C  
ATOM   2255  NE2 GLN A 148      17.258  21.476   0.740  1.00 95.26           N  
ATOM   2256 HE21 GLN A 148      17.464  21.757   1.688  1.00 95.26           H  
ATOM   2257 HE22 GLN A 148      17.583  21.931  -0.101  1.00 95.26           H  
ATOM   2258  OE1 GLN A 148      16.219  20.137  -0.621  1.00 95.26           O  
ATOM   2259  N   SER A 149      13.452  15.819   1.555  1.00 93.02           N  
ATOM   2260  H   SER A 149      14.418  15.539   1.464  1.00 93.02           H  
ATOM   2261  CA  SER A 149      12.417  14.882   1.123  1.00 93.02           C  
ATOM   2262  HA  SER A 149      11.739  15.394   0.441  1.00 93.02           H  
ATOM   2263  C   SER A 149      11.598  14.385   2.317  1.00 93.02           C  
ATOM   2264  CB  SER A 149      13.061  13.720   0.367  1.00 93.02           C  
ATOM   2265  HB2 SER A 149      13.600  13.075   1.061  1.00 93.02           H  
ATOM   2266  HB3 SER A 149      13.762  14.110  -0.371  1.00 93.02           H  
ATOM   2267  O   SER A 149      10.368  14.409   2.275  1.00 93.02           O  
ATOM   2268  OG  SER A 149      12.056  12.989  -0.302  1.00 93.02           O  
ATOM   2269  HG  SER A 149      12.466  12.218  -0.702  1.00 93.02           H  
ATOM   2270  N   GLN A 150      12.256  14.058   3.433  1.00 92.63           N  
ATOM   2271  H   GLN A 150      13.266  14.072   3.418  1.00 92.63           H  
ATOM   2272  CA  GLN A 150      11.595  13.682   4.684  1.00 92.63           C  
ATOM   2273  HA  GLN A 150      10.926  12.843   4.493  1.00 92.63           H  
ATOM   2274  C   GLN A 150      10.741  14.824   5.256  1.00 92.63           C  
ATOM   2275  CB  GLN A 150      12.653  13.243   5.703  1.00 92.63           C  
ATOM   2276  HB2 GLN A 150      13.434  14.001   5.764  1.00 92.63           H  
ATOM   2277  HB3 GLN A 150      12.181  13.161   6.682  1.00 92.63           H  
ATOM   2278  O   GLN A 150       9.604  14.595   5.677  1.00 92.63           O  
ATOM   2279  CG  GLN A 150      13.280  11.881   5.361  1.00 92.63           C  
ATOM   2280  HG2 GLN A 150      13.738  11.908   4.372  1.00 92.63           H  
ATOM   2281  HG3 GLN A 150      12.497  11.123   5.351  1.00 92.63           H  
ATOM   2282  CD  GLN A 150      14.342  11.467   6.375  1.00 92.63           C  
ATOM   2283  NE2 GLN A 150      14.812  10.241   6.330  1.00 92.63           N  
ATOM   2284 HE21 GLN A 150      15.543  10.047   6.999  1.00 92.63           H  
ATOM   2285 HE22 GLN A 150      14.535   9.596   5.604  1.00 92.63           H  
ATOM   2286  OE1 GLN A 150      14.739  12.210   7.252  1.00 92.63           O  
ATOM   2287  N   ALA A 151      11.227  16.069   5.212  1.00 90.61           N  
ATOM   2288  H   ALA A 151      12.190  16.198   4.939  1.00 90.61           H  
ATOM   2289  CA  ALA A 151      10.451  17.235   5.633  1.00 90.61           C  
ATOM   2290  HA  ALA A 151      10.106  17.068   6.653  1.00 90.61           H  
ATOM   2291  C   ALA A 151       9.205  17.455   4.754  1.00 90.61           C  
ATOM   2292  CB  ALA A 151      11.369  18.462   5.633  1.00 90.61           C  
ATOM   2293  HB1 ALA A 151      12.220  18.283   6.290  1.00 90.61           H  
ATOM   2294  HB2 ALA A 151      10.821  19.333   5.991  1.00 90.61           H  
ATOM   2295  HB3 ALA A 151      11.738  18.657   4.626  1.00 90.61           H  
ATOM   2296  O   ALA A 151       8.113  17.695   5.279  1.00 90.61           O  
ATOM   2297  N   LYS A 152       9.341  17.321   3.425  1.00 92.58           N  
ATOM   2298  H   LYS A 152      10.264  17.124   3.067  1.00 92.58           H  
ATOM   2299  CA  LYS A 152       8.212  17.394   2.480  1.00 92.58           C  
ATOM   2300  HA  LYS A 152       7.676  18.331   2.630  1.00 92.58           H  
ATOM   2301  C   LYS A 152       7.198  16.280   2.725  1.00 92.58           C  
ATOM   2302  CB  LYS A 152       8.712  17.323   1.030  1.00 92.58           C  
ATOM   2303  HB2 LYS A 152       7.865  17.115   0.377  1.00 92.58           H  
ATOM   2304  HB3 LYS A 152       9.421  16.501   0.934  1.00 92.58           H  
ATOM   2305  O   LYS A 152       6.003  16.558   2.738  1.00 92.58           O  
ATOM   2306  CG  LYS A 152       9.365  18.629   0.559  1.00 92.58           C  
ATOM   2307  HG2 LYS A 152       8.620  19.424   0.552  1.00 92.58           H  
ATOM   2308  HG3 LYS A 152      10.173  18.910   1.235  1.00 92.58           H  
ATOM   2309  CD  LYS A 152       9.924  18.440  -0.856  1.00 92.58           C  
ATOM   2310  HD2 LYS A 152      10.627  17.607  -0.845  1.00 92.58           H  
ATOM   2311  HD3 LYS A 152       9.105  18.206  -1.537  1.00 92.58           H  
ATOM   2312  CE  LYS A 152      10.645  19.704  -1.329  1.00 92.58           C  
ATOM   2313  HE2 LYS A 152       9.926  20.522  -1.371  1.00 92.58           H  
ATOM   2314  HE3 LYS A 152      11.406  19.961  -0.591  1.00 92.58           H  
ATOM   2315  NZ  LYS A 152      11.278  19.494  -2.655  1.00 92.58           N  
ATOM   2316  HZ1 LYS A 152      11.777  20.321  -2.953  1.00 92.58           H  
ATOM   2317  HZ2 LYS A 152      10.588  19.254  -3.353  1.00 92.58           H  
ATOM   2318  HZ3 LYS A 152      11.947  18.740  -2.602  1.00 92.58           H  
ATOM   2319  N   LEU A 153       7.659  15.051   2.962  1.00 88.50           N  
ATOM   2320  H   LEU A 153       8.653  14.890   2.887  1.00 88.50           H  
ATOM   2321  CA  LEU A 153       6.796  13.909   3.262  1.00 88.50           C  
ATOM   2322  HA  LEU A 153       6.084  13.797   2.444  1.00 88.50           H  
ATOM   2323  C   LEU A 153       5.995  14.140   4.549  1.00 88.50           C  
ATOM   2324  CB  LEU A 153       7.664  12.641   3.353  1.00 88.50           C  
ATOM   2325  HB2 LEU A 153       8.339  12.741   4.204  1.00 88.50           H  
ATOM   2326  HB3 LEU A 153       8.276  12.558   2.455  1.00 88.50           H  
ATOM   2327  O   LEU A 153       4.780  13.961   4.559  1.00 88.50           O  
ATOM   2328  CG  LEU A 153       6.852  11.343   3.517  1.00 88.50           C  
ATOM   2329  HG  LEU A 153       6.146  11.447   4.341  1.00 88.50           H  
ATOM   2330  CD1 LEU A 153       6.086  10.993   2.240  1.00 88.50           C  
ATOM   2331 HD11 LEU A 153       5.335  11.753   2.028  1.00 88.50           H  
ATOM   2332 HD12 LEU A 153       5.574  10.040   2.373  1.00 88.50           H  
ATOM   2333 HD13 LEU A 153       6.775  10.910   1.399  1.00 88.50           H  
ATOM   2334  CD2 LEU A 153       7.797  10.189   3.848  1.00 88.50           C  
ATOM   2335 HD21 LEU A 153       8.520  10.053   3.045  1.00 88.50           H  
ATOM   2336 HD22 LEU A 153       8.325  10.397   4.778  1.00 88.50           H  
ATOM   2337 HD23 LEU A 153       7.226   9.269   3.974  1.00 88.50           H  
ATOM   2338  N   LYS A 154       6.647  14.620   5.615  1.00 89.06           N  
ATOM   2339  H   LYS A 154       7.651  14.710   5.553  1.00 89.06           H  
ATOM   2340  CA  LYS A 154       5.981  14.957   6.882  1.00 89.06           C  
ATOM   2341  HA  LYS A 154       5.449  14.073   7.232  1.00 89.06           H  
ATOM   2342  C   LYS A 154       4.935  16.063   6.706  1.00 89.06           C  
ATOM   2343  CB  LYS A 154       7.055  15.335   7.912  1.00 89.06           C  
ATOM   2344  HB2 LYS A 154       7.555  16.252   7.599  1.00 89.06           H  
ATOM   2345  HB3 LYS A 154       7.796  14.537   7.949  1.00 89.06           H  
ATOM   2346  O   LYS A 154       3.841  15.974   7.267  1.00 89.06           O  
ATOM   2347  CG  LYS A 154       6.467  15.524   9.317  1.00 89.06           C  
ATOM   2348  HG2 LYS A 154       5.769  16.361   9.316  1.00 89.06           H  
ATOM   2349  HG3 LYS A 154       5.934  14.619   9.608  1.00 89.06           H  
ATOM   2350  CD  LYS A 154       7.581  15.803  10.331  1.00 89.06           C  
ATOM   2351  HD2 LYS A 154       8.101  16.719  10.052  1.00 89.06           H  
ATOM   2352  HD3 LYS A 154       8.288  14.973  10.315  1.00 89.06           H  
ATOM   2353  CE  LYS A 154       6.988  15.946  11.737  1.00 89.06           C  
ATOM   2354  HE2 LYS A 154       6.418  15.045  11.963  1.00 89.06           H  
ATOM   2355  HE3 LYS A 154       6.294  16.786  11.742  1.00 89.06           H  
ATOM   2356  NZ  LYS A 154       8.050  16.142  12.756  1.00 89.06           N  
ATOM   2357  HZ1 LYS A 154       7.647  16.215  13.679  1.00 89.06           H  
ATOM   2358  HZ2 LYS A 154       8.684  15.355  12.754  1.00 89.06           H  
ATOM   2359  HZ3 LYS A 154       8.582  16.979  12.564  1.00 89.06           H  
ATOM   2360  N   ALA A 155       5.245  17.091   5.914  1.00 88.52           N  
ATOM   2361  H   ALA A 155       6.170  17.126   5.512  1.00 88.52           H  
ATOM   2362  CA  ALA A 155       4.304  18.165   5.601  1.00 88.52           C  
ATOM   2363  HA  ALA A 155       3.911  18.566   6.535  1.00 88.52           H  
ATOM   2364  C   ALA A 155       3.105  17.661   4.779  1.00 88.52           C  
ATOM   2365  CB  ALA A 155       5.056  19.288   4.879  1.00 88.52           C  
ATOM   2366  HB1 ALA A 155       5.461  18.925   3.935  1.00 88.52           H  
ATOM   2367  HB2 ALA A 155       4.371  20.112   4.678  1.00 88.52           H  
ATOM   2368  HB3 ALA A 155       5.873  19.650   5.503  1.00 88.52           H  
ATOM   2369  O   ALA A 155       1.967  17.989   5.109  1.00 88.52           O  
ATOM   2370  N   ALA A 156       3.344  16.827   3.762  1.00 86.46           N  
ATOM   2371  H   ALA A 156       4.302  16.607   3.531  1.00 86.46           H  
ATOM   2372  CA  ALA A 156       2.298  16.222   2.940  1.00 86.46           C  
ATOM   2373  HA  ALA A 156       1.676  17.015   2.524  1.00 86.46           H  
ATOM   2374  C   ALA A 156       1.380  15.304   3.761  1.00 86.46           C  
ATOM   2375  CB  ALA A 156       2.960  15.470   1.780  1.00 86.46           C  
ATOM   2376  HB1 ALA A 156       3.567  16.157   1.190  1.00 86.46           H  
ATOM   2377  HB2 ALA A 156       3.596  14.671   2.162  1.00 86.46           H  
ATOM   2378  HB3 ALA A 156       2.192  15.037   1.139  1.00 86.46           H  
ATOM   2379  O   ALA A 156       0.164  15.395   3.632  1.00 86.46           O  
ATOM   2380  N   TYR A 157       1.942  14.489   4.659  1.00 82.79           N  
ATOM   2381  H   TYR A 157       2.948  14.407   4.670  1.00 82.79           H  
ATOM   2382  CA  TYR A 157       1.175  13.657   5.590  1.00 82.79           C  
ATOM   2383  HA  TYR A 157       0.517  12.998   5.023  1.00 82.79           H  
ATOM   2384  C   TYR A 157       0.292  14.501   6.521  1.00 82.79           C  
ATOM   2385  CB  TYR A 157       2.159  12.795   6.392  1.00 82.79           C  
ATOM   2386  HB2 TYR A 157       2.853  13.441   6.929  1.00 82.79           H  
ATOM   2387  HB3 TYR A 157       2.744  12.192   5.697  1.00 82.79           H  
ATOM   2388  O   TYR A 157      -0.900  14.244   6.667  1.00 82.79           O  
ATOM   2389  CG  TYR A 157       1.485  11.863   7.377  1.00 82.79           C  
ATOM   2390  CD1 TYR A 157       1.452  12.176   8.752  1.00 82.79           C  
ATOM   2391  HD1 TYR A 157       1.910  13.085   9.113  1.00 82.79           H  
ATOM   2392  CD2 TYR A 157       0.873  10.687   6.908  1.00 82.79           C  
ATOM   2393  HD2 TYR A 157       0.881  10.449   5.854  1.00 82.79           H  
ATOM   2394  CE1 TYR A 157       0.815  11.304   9.658  1.00 82.79           C  
ATOM   2395  HE1 TYR A 157       0.788  11.537  10.712  1.00 82.79           H  
ATOM   2396  CE2 TYR A 157       0.224   9.823   7.808  1.00 82.79           C  
ATOM   2397  HE2 TYR A 157      -0.268   8.927   7.459  1.00 82.79           H  
ATOM   2398  OH  TYR A 157      -0.445   9.287  10.035  1.00 82.79           O  
ATOM   2399  HH  TYR A 157      -0.378   9.526  10.963  1.00 82.79           H  
ATOM   2400  CZ  TYR A 157       0.195  10.127   9.183  1.00 82.79           C  
ATOM   2401  N   THR A 158       0.849  15.574   7.093  1.00 83.68           N  
ATOM   2402  H   THR A 158       1.829  15.744   6.920  1.00 83.68           H  
ATOM   2403  CA  THR A 158       0.100  16.488   7.976  1.00 83.68           C  
ATOM   2404  HA  THR A 158      -0.361  15.901   8.770  1.00 83.68           H  
ATOM   2405  C   THR A 158      -1.026  17.206   7.223  1.00 83.68           C  
ATOM   2406  CB  THR A 158       1.036  17.523   8.621  1.00 83.68           C  
ATOM   2407  HB  THR A 158       1.406  18.204   7.854  1.00 83.68           H  
ATOM   2408  O   THR A 158      -2.134  17.339   7.744  1.00 83.68           O  
ATOM   2409  CG2 THR A 158       0.340  18.337   9.713  1.00 83.68           C  
ATOM   2410 HG21 THR A 158      -0.065  17.668  10.473  1.00 83.68           H  
ATOM   2411 HG22 THR A 158       1.059  19.011  10.178  1.00 83.68           H  
ATOM   2412 HG23 THR A 158      -0.468  18.931   9.285  1.00 83.68           H  
ATOM   2413  OG1 THR A 158       2.146  16.896   9.230  1.00 83.68           O  
ATOM   2414  HG1 THR A 158       2.683  16.503   8.538  1.00 83.68           H  
ATOM   2415  N   ALA A 159      -0.768  17.647   5.987  1.00 83.62           N  
ATOM   2416  H   ALA A 159       0.159  17.521   5.607  1.00 83.62           H  
ATOM   2417  CA  ALA A 159      -1.780  18.254   5.126  1.00 83.62           C  
ATOM   2418  HA  ALA A 159      -2.262  19.067   5.669  1.00 83.62           H  
ATOM   2419  C   ALA A 159      -2.878  17.249   4.747  1.00 83.62           C  
ATOM   2420  CB  ALA A 159      -1.091  18.841   3.888  1.00 83.62           C  
ATOM   2421  HB1 ALA A 159      -0.587  18.052   3.329  1.00 83.62           H  
ATOM   2422  HB2 ALA A 159      -0.360  19.591   4.190  1.00 83.62           H  
ATOM   2423  HB3 ALA A 159      -1.836  19.308   3.245  1.00 83.62           H  
ATOM   2424  O   ALA A 159      -4.055  17.582   4.847  1.00 83.62           O  
ATOM   2425  N   GLY A 160      -2.500  16.015   4.395  1.00 79.67           N  
ATOM   2426  H   GLY A 160      -1.512  15.816   4.324  1.00 79.67           H  
ATOM   2427  CA  GLY A 160      -3.425  14.921   4.102  1.00 79.67           C  
ATOM   2428  HA2 GLY A 160      -4.029  15.176   3.231  1.00 79.67           H  
ATOM   2429  HA3 GLY A 160      -2.853  14.020   3.885  1.00 79.67           H  
ATOM   2430  C   GLY A 160      -4.360  14.622   5.272  1.00 79.67           C  
ATOM   2431  O   GLY A 160      -5.573  14.620   5.086  1.00 79.67           O  
ATOM   2432  N   ASN A 161      -3.825  14.489   6.491  1.00 80.95           N  
ATOM   2433  H   ASN A 161      -2.820  14.424   6.568  1.00 80.95           H  
ATOM   2434  CA  ASN A 161      -4.632  14.270   7.697  1.00 80.95           C  
ATOM   2435  HA  ASN A 161      -5.242  13.378   7.556  1.00 80.95           H  
ATOM   2436  C   ASN A 161      -5.598  15.430   7.972  1.00 80.95           C  
ATOM   2437  CB  ASN A 161      -3.701  14.047   8.902  1.00 80.95           C  
ATOM   2438  HB2 ASN A 161      -2.938  14.825   8.935  1.00 80.95           H  
ATOM   2439  HB3 ASN A 161      -4.292  14.100   9.816  1.00 80.95           H  
ATOM   2440  O   ASN A 161      -6.741  15.206   8.368  1.00 80.95           O  
ATOM   2441  CG  ASN A 161      -3.024  12.689   8.887  1.00 80.95           C  
ATOM   2442  ND2 ASN A 161      -2.208  12.398   9.869  1.00 80.95           N  
ATOM   2443 HD21 ASN A 161      -1.840  11.459   9.826  1.00 80.95           H  
ATOM   2444 HD22 ASN A 161      -2.105  13.013  10.664  1.00 80.95           H  
ATOM   2445  OD1 ASN A 161      -3.222  11.863   8.019  1.00 80.95           O  
ATOM   2446  N   LYS A 162      -5.171  16.675   7.726  1.00 78.97           N  
ATOM   2447  H   LYS A 162      -4.221  16.800   7.409  1.00 78.97           H  
ATOM   2448  CA  LYS A 162      -6.046  17.846   7.859  1.00 78.97           C  
ATOM   2449  HA  LYS A 162      -6.522  17.807   8.839  1.00 78.97           H  
ATOM   2450  C   LYS A 162      -7.185  17.816   6.835  1.00 78.97           C  
ATOM   2451  CB  LYS A 162      -5.210  19.128   7.767  1.00 78.97           C  
ATOM   2452  HB2 LYS A 162      -4.414  19.089   8.511  1.00 78.97           H  
ATOM   2453  HB3 LYS A 162      -4.763  19.209   6.777  1.00 78.97           H  
ATOM   2454  O   LYS A 162      -8.341  17.963   7.218  1.00 78.97           O  
ATOM   2455  CG  LYS A 162      -6.092  20.351   8.034  1.00 78.97           C  
ATOM   2456  HG2 LYS A 162      -6.891  20.391   7.295  1.00 78.97           H  
ATOM   2457  HG3 LYS A 162      -6.536  20.267   9.026  1.00 78.97           H  
ATOM   2458  CD  LYS A 162      -5.292  21.650   7.946  1.00 78.97           C  
ATOM   2459  HD2 LYS A 162      -4.818  21.714   6.966  1.00 78.97           H  
ATOM   2460  HD3 LYS A 162      -4.539  21.677   8.733  1.00 78.97           H  
ATOM   2461  CE  LYS A 162      -6.297  22.788   8.118  1.00 78.97           C  
ATOM   2462  HE2 LYS A 162      -6.768  22.707   9.097  1.00 78.97           H  
ATOM   2463  HE3 LYS A 162      -7.086  22.651   7.378  1.00 78.97           H  
ATOM   2464  NZ  LYS A 162      -5.677  24.115   7.932  1.00 78.97           N  
ATOM   2465  HZ1 LYS A 162      -5.287  24.167   7.001  1.00 78.97           H  
ATOM   2466  HZ2 LYS A 162      -6.403  24.813   8.006  1.00 78.97           H  
ATOM   2467  HZ3 LYS A 162      -4.964  24.278   8.629  1.00 78.97           H  
ATOM   2468  N   THR A 163      -6.878  17.587   5.557  1.00 79.63           N  
ATOM   2469  H   THR A 163      -5.906  17.485   5.300  1.00 79.63           H  
ATOM   2470  CA  THR A 163      -7.892  17.481   4.497  1.00 79.63           C  
ATOM   2471  HA  THR A 163      -8.495  18.389   4.495  1.00 79.63           H  
ATOM   2472  C   THR A 163      -8.841  16.310   4.745  1.00 79.63           C  
ATOM   2473  CB  THR A 163      -7.228  17.330   3.121  1.00 79.63           C  
ATOM   2474  HB  THR A 163      -6.643  16.411   3.092  1.00 79.63           H  
ATOM   2475  O   THR A 163     -10.039  16.443   4.518  1.00 79.63           O  
ATOM   2476  CG2 THR A 163      -8.232  17.328   1.969  1.00 79.63           C  
ATOM   2477 HG21 THR A 163      -7.696  17.339   1.020  1.00 79.63           H  
ATOM   2478 HG22 THR A 163      -8.879  18.203   2.033  1.00 79.63           H  
ATOM   2479 HG23 THR A 163      -8.843  16.427   2.009  1.00 79.63           H  
ATOM   2480  OG1 THR A 163      -6.373  18.425   2.889  1.00 79.63           O  
ATOM   2481  HG1 THR A 163      -6.895  19.219   3.028  1.00 79.63           H  
ATOM   2482  N   GLN A 164      -8.341  15.185   5.260  1.00 74.36           N  
ATOM   2483  H   GLN A 164      -7.342  15.098   5.377  1.00 74.36           H  
ATOM   2484  CA  GLN A 164      -9.174  14.047   5.638  1.00 74.36           C  
ATOM   2485  HA  GLN A 164      -9.808  13.800   4.787  1.00 74.36           H  
ATOM   2486  C   GLN A 164     -10.105  14.395   6.804  1.00 74.36           C  
ATOM   2487  CB  GLN A 164      -8.280  12.835   5.925  1.00 74.36           C  
ATOM   2488  HB2 GLN A 164      -7.648  13.023   6.793  1.00 74.36           H  
ATOM   2489  HB3 GLN A 164      -7.639  12.692   5.055  1.00 74.36           H  
ATOM   2490  O   GLN A 164     -11.293  14.106   6.716  1.00 74.36           O  
ATOM   2491  CG  GLN A 164      -9.102  11.555   6.153  1.00 74.36           C  
ATOM   2492  HG2 GLN A 164      -9.947  11.540   5.464  1.00 74.36           H  
ATOM   2493  HG3 GLN A 164      -9.496  11.549   7.170  1.00 74.36           H  
ATOM   2494  CD  GLN A 164      -8.302  10.275   5.922  1.00 74.36           C  
ATOM   2495  NE2 GLN A 164      -8.928   9.123   6.015  1.00 74.36           N  
ATOM   2496 HE21 GLN A 164      -9.872   9.076   6.371  1.00 74.36           H  
ATOM   2497 HE22 GLN A 164      -8.352   8.301   5.898  1.00 74.36           H  
ATOM   2498  OE1 GLN A 164      -7.119  10.277   5.624  1.00 74.36           O  
ATOM   2499  N   SER A 165      -9.623  15.094   7.837  1.00 71.47           N  
ATOM   2500  H   SER A 165      -8.629  15.269   7.882  1.00 71.47           H  
ATOM   2501  CA  SER A 165     -10.474  15.594   8.927  1.00 71.47           C  
ATOM   2502  HA  SER A 165     -10.959  14.744   9.408  1.00 71.47           H  
ATOM   2503  C   SER A 165     -11.571  16.541   8.419  1.00 71.47           C  
ATOM   2504  CB  SER A 165      -9.611  16.309   9.970  1.00 71.47           C  
ATOM   2505  HB2 SER A 165      -9.217  17.235   9.550  1.00 71.47           H  
ATOM   2506  HB3 SER A 165      -8.774  15.667  10.244  1.00 71.47           H  
ATOM   2507  O   SER A 165     -12.726  16.420   8.822  1.00 71.47           O  
ATOM   2508  OG  SER A 165     -10.354  16.602  11.138  1.00 71.47           O  
ATOM   2509  HG  SER A 165     -11.184  17.026  10.908  1.00 71.47           H  
ATOM   2510  N   GLU A 166     -11.243  17.460   7.506  1.00 80.43           N  
ATOM   2511  H   GLU A 166     -10.273  17.542   7.239  1.00 80.43           H  
ATOM   2512  CA  GLU A 166     -12.211  18.385   6.894  1.00 80.43           C  
ATOM   2513  HA  GLU A 166     -12.772  18.891   7.680  1.00 80.43           H  
ATOM   2514  C   GLU A 166     -13.233  17.654   6.003  1.00 80.43           C  
ATOM   2515  CB  GLU A 166     -11.457  19.444   6.066  1.00 80.43           C  
ATOM   2516  HB2 GLU A 166     -12.177  19.988   5.455  1.00 80.43           H  
ATOM   2517  HB3 GLU A 166     -10.762  18.933   5.399  1.00 80.43           H  
ATOM   2518  O   GLU A 166     -14.423  17.990   6.001  1.00 80.43           O  
ATOM   2519  CG  GLU A 166     -10.689  20.466   6.927  1.00 80.43           C  
ATOM   2520  HG2 GLU A 166     -11.416  21.059   7.483  1.00 80.43           H  
ATOM   2521  HG3 GLU A 166     -10.075  19.936   7.655  1.00 80.43           H  
ATOM   2522  CD  GLU A 166      -9.780  21.413   6.115  1.00 80.43           C  
ATOM   2523  OE1 GLU A 166      -9.096  22.258   6.750  1.00 80.43           O  
ATOM   2524  OE2 GLU A 166      -9.728  21.299   4.870  1.00 80.43           O  
ATOM   2525  N   LEU A 167     -12.794  16.629   5.261  1.00 76.18           N  
ATOM   2526  H   LEU A 167     -11.804  16.429   5.267  1.00 76.18           H  
ATOM   2527  CA  LEU A 167     -13.664  15.790   4.438  1.00 76.18           C  
ATOM   2528  HA  LEU A 167     -14.277  16.449   3.824  1.00 76.18           H  
ATOM   2529  C   LEU A 167     -14.603  14.952   5.305  1.00 76.18           C  
ATOM   2530  CB  LEU A 167     -12.820  14.891   3.517  1.00 76.18           C  
ATOM   2531  HB2 LEU A 167     -12.264  14.188   4.138  1.00 76.18           H  
ATOM   2532  HB3 LEU A 167     -12.098  15.503   2.977  1.00 76.18           H  
ATOM   2533  O   LEU A 167     -15.792  14.915   5.007  1.00 76.18           O  
ATOM   2534  CG  LEU A 167     -13.665  14.098   2.498  1.00 76.18           C  
ATOM   2535  HG  LEU A 167     -14.491  13.596   3.002  1.00 76.18           H  
ATOM   2536  CD1 LEU A 167     -14.231  15.006   1.401  1.00 76.18           C  
ATOM   2537 HD11 LEU A 167     -13.420  15.536   0.901  1.00 76.18           H  
ATOM   2538 HD12 LEU A 167     -14.771  14.402   0.672  1.00 76.18           H  
ATOM   2539 HD13 LEU A 167     -14.924  15.726   1.834  1.00 76.18           H  
ATOM   2540  CD2 LEU A 167     -12.809  13.023   1.832  1.00 76.18           C  
ATOM   2541 HD21 LEU A 167     -13.412  12.456   1.123  1.00 76.18           H  
ATOM   2542 HD22 LEU A 167     -11.965  13.480   1.316  1.00 76.18           H  
ATOM   2543 HD23 LEU A 167     -12.437  12.337   2.592  1.00 76.18           H  
ATOM   2544  N   VAL A 168     -14.105  14.343   6.385  1.00 73.26           N  
ATOM   2545  H   VAL A 168     -13.109  14.402   6.545  1.00 73.26           H  
ATOM   2546  CA  VAL A 168     -14.907  13.582   7.355  1.00 73.26           C  
ATOM   2547  HA  VAL A 168     -15.464  12.809   6.826  1.00 73.26           H  
ATOM   2548  C   VAL A 168     -15.922  14.492   8.035  1.00 73.26           C  
ATOM   2549  CB  VAL A 168     -14.003  12.884   8.392  1.00 73.26           C  
ATOM   2550  HB  VAL A 168     -13.279  13.600   8.781  1.00 73.26           H  
ATOM   2551  O   VAL A 168     -17.088  14.123   8.147  1.00 73.26           O  
ATOM   2552  CG1 VAL A 168     -14.796  12.307   9.572  1.00 73.26           C  
ATOM   2553 HG11 VAL A 168     -14.131  11.730  10.215  1.00 73.26           H  
ATOM   2554 HG12 VAL A 168     -15.593  11.661   9.205  1.00 73.26           H  
ATOM   2555 HG13 VAL A 168     -15.224  13.108  10.176  1.00 73.26           H  
ATOM   2556  CG2 VAL A 168     -13.253  11.722   7.730  1.00 73.26           C  
ATOM   2557 HG21 VAL A 168     -12.543  11.286   8.433  1.00 73.26           H  
ATOM   2558 HG22 VAL A 168     -12.703  12.061   6.852  1.00 73.26           H  
ATOM   2559 HG23 VAL A 168     -13.959  10.956   7.409  1.00 73.26           H  
ATOM   2560  N   GLU A 169     -15.549  15.714   8.421  1.00 75.74           N  
ATOM   2561  H   GLU A 169     -14.570  15.962   8.388  1.00 75.74           H  
ATOM   2562  CA  GLU A 169     -16.513  16.693   8.932  1.00 75.74           C  
ATOM   2563  HA  GLU A 169     -17.029  16.274   9.796  1.00 75.74           H  
ATOM   2564  C   GLU A 169     -17.580  17.051   7.890  1.00 75.74           C  
ATOM   2565  CB  GLU A 169     -15.820  17.992   9.344  1.00 75.74           C  
ATOM   2566  HB2 GLU A 169     -15.056  18.262   8.615  1.00 75.74           H  
ATOM   2567  HB3 GLU A 169     -16.587  18.766   9.328  1.00 75.74           H  
ATOM   2568  O   GLU A 169     -18.764  17.151   8.218  1.00 75.74           O  
ATOM   2569  CG  GLU A 169     -15.215  17.955  10.751  1.00 75.74           C  
ATOM   2570  HG2 GLU A 169     -14.372  17.264  10.770  1.00 75.74           H  
ATOM   2571  HG3 GLU A 169     -15.973  17.593  11.445  1.00 75.74           H  
ATOM   2572  CD  GLU A 169     -14.770  19.357  11.198  1.00 75.74           C  
ATOM   2573  OE1 GLU A 169     -13.976  19.432  12.157  1.00 75.74           O  
ATOM   2574  OE2 GLU A 169     -15.301  20.354  10.631  1.00 75.74           O  
ATOM   2575  N   THR A 170     -17.183  17.245   6.632  1.00 72.97           N  
ATOM   2576  H   THR A 170     -16.196  17.171   6.433  1.00 72.97           H  
ATOM   2577  CA  THR A 170     -18.105  17.582   5.540  1.00 72.97           C  
ATOM   2578  HA  THR A 170     -18.733  18.414   5.859  1.00 72.97           H  
ATOM   2579  C   THR A 170     -19.033  16.411   5.219  1.00 72.97           C  
ATOM   2580  CB  THR A 170     -17.336  18.034   4.292  1.00 72.97           C  
ATOM   2581  HB  THR A 170     -16.715  17.221   3.916  1.00 72.97           H  
ATOM   2582  O   THR A 170     -20.241  16.607   5.100  1.00 72.97           O  
ATOM   2583  CG2 THR A 170     -18.277  18.511   3.185  1.00 72.97           C  
ATOM   2584 HG21 THR A 170     -18.870  17.676   2.813  1.00 72.97           H  
ATOM   2585 HG22 THR A 170     -17.686  18.910   2.360  1.00 72.97           H  
ATOM   2586 HG23 THR A 170     -18.938  19.290   3.565  1.00 72.97           H  
ATOM   2587  OG1 THR A 170     -16.518  19.133   4.620  1.00 72.97           O  
ATOM   2588  HG1 THR A 170     -15.750  18.796   5.089  1.00 72.97           H  
ATOM   2589  N   GLN A 171     -18.505  15.188   5.157  1.00 71.06           N  
ATOM   2590  H   GLN A 171     -17.507  15.092   5.283  1.00 71.06           H  
ATOM   2591  CA  GLN A 171     -19.275  13.955   5.024  1.00 71.06           C  
ATOM   2592  HA  GLN A 171     -19.897  14.013   4.131  1.00 71.06           H  
ATOM   2593  C   GLN A 171     -20.208  13.770   6.212  1.00 71.06           C  
ATOM   2594  CB  GLN A 171     -18.346  12.744   4.898  1.00 71.06           C  
ATOM   2595  HB2 GLN A 171     -18.897  11.842   5.163  1.00 71.06           H  
ATOM   2596  HB3 GLN A 171     -17.517  12.849   5.599  1.00 71.06           H  
ATOM   2597  O   GLN A 171     -21.380  13.530   5.994  1.00 71.06           O  
ATOM   2598  CG  GLN A 171     -17.821  12.566   3.467  1.00 71.06           C  
ATOM   2599  HG2 GLN A 171     -18.662  12.378   2.800  1.00 71.06           H  
ATOM   2600  HG3 GLN A 171     -17.314  13.475   3.143  1.00 71.06           H  
ATOM   2601  CD  GLN A 171     -16.833  11.409   3.366  1.00 71.06           C  
ATOM   2602  NE2 GLN A 171     -16.663  10.808   2.210  1.00 71.06           N  
ATOM   2603 HE21 GLN A 171     -16.024  10.027   2.251  1.00 71.06           H  
ATOM   2604 HE22 GLN A 171     -17.214  11.049   1.399  1.00 71.06           H  
ATOM   2605  OE1 GLN A 171     -16.173  11.031   4.312  1.00 71.06           O  
ATOM   2606  N   THR A 172     -19.767  13.995   7.449  1.00 60.70           N  
ATOM   2607  H   THR A 172     -18.776  14.141   7.581  1.00 60.70           H  
ATOM   2608  CA  THR A 172     -20.635  13.925   8.636  1.00 60.70           C  
ATOM   2609  HA  THR A 172     -21.071  12.927   8.685  1.00 60.70           H  
ATOM   2610  C   THR A 172     -21.785  14.937   8.542  1.00 60.70           C  
ATOM   2611  CB  THR A 172     -19.829  14.154   9.925  1.00 60.70           C  
ATOM   2612  HB  THR A 172     -19.405  15.158   9.919  1.00 60.70           H  
ATOM   2613  O   THR A 172     -22.930  14.614   8.858  1.00 60.70           O  
ATOM   2614  CG2 THR A 172     -20.680  13.975  11.184  1.00 60.70           C  
ATOM   2615 HG21 THR A 172     -20.041  14.043  12.064  1.00 60.70           H  
ATOM   2616 HG22 THR A 172     -21.441  14.754  11.239  1.00 60.70           H  
ATOM   2617 HG23 THR A 172     -21.157  12.995  11.172  1.00 60.70           H  
ATOM   2618  OG1 THR A 172     -18.784  13.224  10.034  1.00 60.70           O  
ATOM   2619  HG1 THR A 172     -18.122  13.415   9.365  1.00 60.70           H  
ATOM   2620  N   ARG A 173     -21.529  16.160   8.048  1.00 72.97           N  
ATOM   2621  H   ARG A 173     -20.570  16.382   7.822  1.00 72.97           H  
ATOM   2622  CA  ARG A 173     -22.584  17.161   7.783  1.00 72.97           C  
ATOM   2623  HA  ARG A 173     -23.203  17.267   8.674  1.00 72.97           H  
ATOM   2624  C   ARG A 173     -23.540  16.723   6.666  1.00 72.97           C  
ATOM   2625  CB  ARG A 173     -21.965  18.527   7.435  1.00 72.97           C  
ATOM   2626  HB2 ARG A 173     -22.754  19.191   7.082  1.00 72.97           H  
ATOM   2627  HB3 ARG A 173     -21.255  18.391   6.619  1.00 72.97           H  
ATOM   2628  O   ARG A 173     -24.733  17.004   6.763  1.00 72.97           O  
ATOM   2629  CG  ARG A 173     -21.256  19.216   8.612  1.00 72.97           C  
ATOM   2630  HG2 ARG A 173     -21.984  19.481   9.379  1.00 72.97           H  
ATOM   2631  HG3 ARG A 173     -20.536  18.532   9.064  1.00 72.97           H  
ATOM   2632  CD  ARG A 173     -20.539  20.487   8.125  1.00 72.97           C  
ATOM   2633  HD2 ARG A 173     -21.233  21.324   8.194  1.00 72.97           H  
ATOM   2634  HD3 ARG A 173     -20.259  20.357   7.079  1.00 72.97           H  
ATOM   2635  NE  ARG A 173     -19.299  20.767   8.879  1.00 72.97           N  
ATOM   2636  HE  ARG A 173     -18.839  19.981   9.316  1.00 72.97           H  
ATOM   2637  NH1 ARG A 173     -19.068  22.971   8.290  1.00 72.97           N  
ATOM   2638 HH11 ARG A 173     -19.936  22.911   7.778  1.00 72.97           H  
ATOM   2639 HH12 ARG A 173     -18.493  23.802   8.271  1.00 72.97           H  
ATOM   2640  NH2 ARG A 173     -17.444  21.981   9.466  1.00 72.97           N  
ATOM   2641 HH21 ARG A 173     -16.883  22.820   9.435  1.00 72.97           H  
ATOM   2642 HH22 ARG A 173     -16.959  21.192   9.869  1.00 72.97           H  
ATOM   2643  CZ  ARG A 173     -18.610  21.897   8.882  1.00 72.97           C  
ATOM   2644  N   LEU A 174     -23.041  16.052   5.626  1.00 67.98           N  
ATOM   2645  H   LEU A 174     -22.046  15.880   5.614  1.00 67.98           H  
ATOM   2646  CA  LEU A 174     -23.842  15.542   4.506  1.00 67.98           C  
ATOM   2647  HA  LEU A 174     -24.578  16.297   4.230  1.00 67.98           H  
ATOM   2648  C   LEU A 174     -24.648  14.287   4.894  1.00 67.98           C  
ATOM   2649  CB  LEU A 174     -22.921  15.284   3.297  1.00 67.98           C  
ATOM   2650  HB2 LEU A 174     -23.469  14.706   2.553  1.00 67.98           H  
ATOM   2651  HB3 LEU A 174     -22.085  14.669   3.629  1.00 67.98           H  
ATOM   2652  O   LEU A 174     -25.830  14.211   4.569  1.00 67.98           O  
ATOM   2653  CG  LEU A 174     -22.375  16.559   2.621  1.00 67.98           C  
ATOM   2654  HG  LEU A 174     -21.986  17.247   3.372  1.00 67.98           H  
ATOM   2655  CD1 LEU A 174     -21.242  16.198   1.660  1.00 67.98           C  
ATOM   2656 HD11 LEU A 174     -21.603  15.515   0.891  1.00 67.98           H  
ATOM   2657 HD12 LEU A 174     -20.438  15.715   2.216  1.00 67.98           H  
ATOM   2658 HD13 LEU A 174     -20.847  17.100   1.193  1.00 67.98           H  
ATOM   2659  CD2 LEU A 174     -23.457  17.294   1.822  1.00 67.98           C  
ATOM   2660 HD21 LEU A 174     -23.876  16.628   1.068  1.00 67.98           H  
ATOM   2661 HD22 LEU A 174     -24.247  17.634   2.492  1.00 67.98           H  
ATOM   2662 HD23 LEU A 174     -23.018  18.162   1.331  1.00 67.98           H  
ATOM   2663  N   SER A 175     -24.063  13.363   5.656  1.00 58.00           N  
ATOM   2664  H   SER A 175     -23.069  13.451   5.812  1.00 58.00           H  
ATOM   2665  CA  SER A 175     -24.677  12.133   6.170  1.00 58.00           C  
ATOM   2666  HA  SER A 175     -25.183  11.627   5.349  1.00 58.00           H  
ATOM   2667  C   SER A 175     -25.718  12.396   7.256  1.00 58.00           C  
ATOM   2668  CB  SER A 175     -23.610  11.174   6.712  1.00 58.00           C  
ATOM   2669  HB2 SER A 175     -23.048  11.660   7.510  1.00 58.00           H  
ATOM   2670  HB3 SER A 175     -24.096  10.284   7.112  1.00 58.00           H  
ATOM   2671  O   SER A 175     -26.620  11.586   7.415  1.00 58.00           O  
ATOM   2672  OG  SER A 175     -22.729  10.790   5.674  1.00 58.00           O  
ATOM   2673  HG  SER A 175     -22.120  10.132   6.017  1.00 58.00           H  
ATOM   2674  N   ARG A 176     -25.718  13.565   7.919  1.00 51.78           N  
ATOM   2675  H   ARG A 176     -24.903  14.155   7.833  1.00 51.78           H  
ATOM   2676  CA  ARG A 176     -26.873  14.025   8.724  1.00 51.78           C  
ATOM   2677  HA  ARG A 176     -27.142  13.229   9.419  1.00 51.78           H  
ATOM   2678  C   ARG A 176     -28.154  14.250   7.900  1.00 51.78           C  
ATOM   2679  CB  ARG A 176     -26.516  15.287   9.529  1.00 51.78           C  
ATOM   2680  HB2 ARG A 176     -25.955  15.975   8.898  1.00 51.78           H  
ATOM   2681  HB3 ARG A 176     -27.435  15.786   9.837  1.00 51.78           H  
ATOM   2682  O   ARG A 176     -29.205  14.493   8.485  1.00 51.78           O  
ATOM   2683  CG  ARG A 176     -25.719  14.972  10.801  1.00 51.78           C  
ATOM   2684  HG2 ARG A 176     -26.291  14.292  11.434  1.00 51.78           H  
ATOM   2685  HG3 ARG A 176     -24.777  14.491  10.536  1.00 51.78           H  
ATOM   2686  CD  ARG A 176     -25.450  16.272  11.567  1.00 51.78           C  
ATOM   2687  HD2 ARG A 176     -25.045  17.008  10.873  1.00 51.78           H  
ATOM   2688  HD3 ARG A 176     -26.397  16.638  11.965  1.00 51.78           H  
ATOM   2689  NE  ARG A 176     -24.483  16.069  12.660  1.00 51.78           N  
ATOM   2690  HE  ARG A 176     -24.031  15.166  12.691  1.00 51.78           H  
ATOM   2691  NH1 ARG A 176     -24.710  18.121  13.669  1.00 51.78           N  
ATOM   2692 HH11 ARG A 176     -24.464  18.751  14.419  1.00 51.78           H  
ATOM   2693 HH12 ARG A 176     -25.480  18.322  13.047  1.00 51.78           H  
ATOM   2694  NH2 ARG A 176     -23.212  16.662  14.451  1.00 51.78           N  
ATOM   2695 HH21 ARG A 176     -22.953  17.316  15.176  1.00 51.78           H  
ATOM   2696 HH22 ARG A 176     -22.774  15.752  14.432  1.00 51.78           H  
ATOM   2697  CZ  ARG A 176     -24.141  16.948  13.585  1.00 51.78           C  
ATOM   2698  N   ARG A 177     -28.096  14.193   6.560  1.00 50.14           N  
ATOM   2699  H   ARG A 177     -27.190  14.042   6.139  1.00 50.14           H  
ATOM   2700  CA  ARG A 177     -29.285  14.110   5.685  1.00 50.14           C  
ATOM   2701  HA  ARG A 177     -30.143  14.519   6.219  1.00 50.14           H  
ATOM   2702  C   ARG A 177     -29.705  12.672   5.355  1.00 50.14           C  
ATOM   2703  CB  ARG A 177     -29.084  14.923   4.399  1.00 50.14           C  
ATOM   2704  HB2 ARG A 177     -28.181  14.594   3.885  1.00 50.14           H  
ATOM   2705  HB3 ARG A 177     -29.927  14.730   3.735  1.00 50.14           H  
ATOM   2706  O   ARG A 177     -30.739  12.486   4.718  1.00 50.14           O  
ATOM   2707  CG  ARG A 177     -29.032  16.431   4.657  1.00 50.14           C  
ATOM   2708  HG2 ARG A 177     -28.177  16.674   5.289  1.00 50.14           H  
ATOM   2709  HG3 ARG A 177     -29.950  16.738   5.157  1.00 50.14           H  
ATOM   2710  CD  ARG A 177     -28.904  17.164   3.319  1.00 50.14           C  
ATOM   2711  HD2 ARG A 177     -29.663  16.778   2.638  1.00 50.14           H  
ATOM   2712  HD3 ARG A 177     -27.919  16.956   2.903  1.00 50.14           H  
ATOM   2713  NE  ARG A 177     -29.093  18.618   3.475  1.00 50.14           N  
ATOM   2714  HE  ARG A 177     -29.232  18.951   4.418  1.00 50.14           H  
ATOM   2715  NH1 ARG A 177     -28.923  19.159   1.253  1.00 50.14           N  
ATOM   2716 HH11 ARG A 177     -28.739  18.187   1.052  1.00 50.14           H  
ATOM   2717 HH12 ARG A 177     -28.939  19.842   0.509  1.00 50.14           H  
ATOM   2718  NH2 ARG A 177     -29.345  20.762   2.751  1.00 50.14           N  
ATOM   2719 HH21 ARG A 177     -29.509  21.059   3.702  1.00 50.14           H  
ATOM   2720 HH22 ARG A 177     -29.371  21.434   1.997  1.00 50.14           H  
ATOM   2721  CZ  ARG A 177     -29.119  19.503   2.496  1.00 50.14           C  
ATOM   2722  N   GLN A 178     -28.935  11.674   5.773  1.00 44.82           N  
ATOM   2723  H   GLN A 178     -28.144  11.895   6.361  1.00 44.82           H  
ATOM   2724  CA  GLN A 178     -29.302  10.262   5.747  1.00 44.82           C  
ATOM   2725  HA  GLN A 178     -30.033  10.118   4.952  1.00 44.82           H  
ATOM   2726  C   GLN A 178     -29.986   9.929   7.083  1.00 44.82           C  
ATOM   2727  CB  GLN A 178     -28.038   9.435   5.432  1.00 44.82           C  
ATOM   2728  HB2 GLN A 178     -27.648   8.981   6.343  1.00 44.82           H  
ATOM   2729  HB3 GLN A 178     -27.273  10.120   5.066  1.00 44.82           H  
ATOM   2730  O   GLN A 178     -29.651  10.529   8.100  1.00 44.82           O  
ATOM   2731  CG  GLN A 178     -28.273   8.344   4.367  1.00 44.82           C  
ATOM   2732  HG2 GLN A 178     -29.105   8.627   3.722  1.00 44.82           H  
ATOM   2733  HG3 GLN A 178     -28.540   7.415   4.869  1.00 44.82           H  
ATOM   2734  CD  GLN A 178     -27.074   8.097   3.445  1.00 44.82           C  
ATOM   2735  NE2 GLN A 178     -27.112   7.061   2.636  1.00 44.82           N  
ATOM   2736 HE21 GLN A 178     -26.279   6.927   2.081  1.00 44.82           H  
ATOM   2737 HE22 GLN A 178     -27.865   6.389   2.683  1.00 44.82           H  
ATOM   2738  OE1 GLN A 178     -26.108   8.835   3.374  1.00 44.82           O  
ATOM   2739  N   LEU A 179     -31.014   9.074   7.035  1.00 47.07           N  
ATOM   2740  H   LEU A 179     -31.177   8.609   6.153  1.00 47.07           H  
ATOM   2741  CA  LEU A 179     -31.988   8.800   8.108  1.00 47.07           C  
ATOM   2742  HA  LEU A 179     -32.804   9.515   8.005  1.00 47.07           H  
ATOM   2743  C   LEU A 179     -31.395   8.898   9.533  1.00 47.07           C  
ATOM   2744  CB  LEU A 179     -32.554   7.388   7.879  1.00 47.07           C  
ATOM   2745  HB2 LEU A 179     -33.005   7.026   8.802  1.00 47.07           H  
ATOM   2746  HB3 LEU A 179     -31.725   6.716   7.653  1.00 47.07           H  
ATOM   2747  O   LEU A 179     -30.373   8.259   9.779  1.00 47.07           O  
ATOM   2748  CG  LEU A 179     -33.603   7.347   6.752  1.00 47.07           C  
ATOM   2749  HG  LEU A 179     -33.451   8.185   6.073  1.00 47.07           H  
ATOM   2750  CD1 LEU A 179     -33.483   6.064   5.933  1.00 47.07           C  
ATOM   2751 HD11 LEU A 179     -32.495   6.009   5.476  1.00 47.07           H  
ATOM   2752 HD12 LEU A 179     -33.626   5.199   6.581  1.00 47.07           H  
ATOM   2753 HD13 LEU A 179     -34.239   6.055   5.147  1.00 47.07           H  
ATOM   2754  CD2 LEU A 179     -35.017   7.432   7.329  1.00 47.07           C  
ATOM   2755 HD21 LEU A 179     -35.121   8.344   7.916  1.00 47.07           H  
ATOM   2756 HD22 LEU A 179     -35.748   7.443   6.521  1.00 47.07           H  
ATOM   2757 HD23 LEU A 179     -35.209   6.576   7.976  1.00 47.07           H  
ATOM   2758  N   PRO A 180     -32.022   9.655  10.461  1.00 46.67           N  
ATOM   2759  CA  PRO A 180     -31.522   9.818  11.825  1.00 46.67           C  
ATOM   2760  HA  PRO A 180     -30.614  10.421  11.797  1.00 46.67           H  
ATOM   2761  C   PRO A 180     -31.232   8.470  12.490  1.00 46.67           C  
ATOM   2762  CB  PRO A 180     -32.626  10.566  12.586  1.00 46.67           C  
ATOM   2763  HB2 PRO A 180     -32.217  11.244  13.335  1.00 46.67           H  
ATOM   2764  HB3 PRO A 180     -33.302   9.849  13.053  1.00 46.67           H  
ATOM   2765  O   PRO A 180     -32.034   7.542  12.352  1.00 46.67           O  
ATOM   2766  CG  PRO A 180     -33.391  11.308  11.496  1.00 46.67           C  
ATOM   2767  HG2 PRO A 180     -34.430  11.478  11.775  1.00 46.67           H  
ATOM   2768  HG3 PRO A 180     -32.890  12.252  11.281  1.00 46.67           H  
ATOM   2769  CD  PRO A 180     -33.271  10.382  10.291  1.00 46.67           C  
ATOM   2770  HD2 PRO A 180     -33.269  10.982   9.381  1.00 46.67           H  
ATOM   2771  HD3 PRO A 180     -34.100   9.675  10.283  1.00 46.67           H  
ATOM   2772  N   ASP A 181     -30.153   8.393  13.276  1.00 51.19           N  
ATOM   2773  H   ASP A 181     -29.494   9.158  13.281  1.00 51.19           H  
ATOM   2774  CA  ASP A 181     -29.857   7.248  14.156  1.00 51.19           C  
ATOM   2775  HA  ASP A 181     -29.646   6.373  13.541  1.00 51.19           H  
ATOM   2776  C   ASP A 181     -31.062   6.887  15.065  1.00 51.19           C  
ATOM   2777  CB  ASP A 181     -28.607   7.552  15.008  1.00 51.19           C  
ATOM   2778  HB2 ASP A 181     -28.525   6.784  15.778  1.00 51.19           H  
ATOM   2779  HB3 ASP A 181     -28.752   8.506  15.515  1.00 51.19           H  
ATOM   2780  O   ASP A 181     -31.196   5.742  15.494  1.00 51.19           O  
ATOM   2781  CG  ASP A 181     -27.273   7.570  14.241  1.00 51.19           C  
ATOM   2782  OD1 ASP A 181     -27.058   6.716  13.347  1.00 51.19           O  
ATOM   2783  OD2 ASP A 181     -26.432   8.431  14.582  1.00 51.19           O  
ATOM   2784  N   ASP A 182     -32.006   7.820  15.263  1.00 53.47           N  
ATOM   2785  H   ASP A 182     -31.786   8.760  14.966  1.00 53.47           H  
ATOM   2786  CA  ASP A 182     -33.306   7.620  15.925  1.00 53.47           C  
ATOM   2787  HA  ASP A 182     -33.122   7.252  16.935  1.00 53.47           H  
ATOM   2788  C   ASP A 182     -34.234   6.594  15.231  1.00 53.47           C  
ATOM   2789  CB  ASP A 182     -34.054   8.965  16.032  1.00 53.47           C  
ATOM   2790  HB2 ASP A 182     -34.209   9.366  15.030  1.00 53.47           H  
ATOM   2791  HB3 ASP A 182     -35.039   8.782  16.462  1.00 53.47           H  
ATOM   2792  O   ASP A 182     -35.275   6.236  15.780  1.00 53.47           O  
ATOM   2793  CG  ASP A 182     -33.376  10.028  16.904  1.00 53.47           C  
ATOM   2794  OD1 ASP A 182     -32.507   9.670  17.727  1.00 53.47           O  
ATOM   2795  OD2 ASP A 182     -33.742  11.212  16.729  1.00 53.47           O  
ATOM   2796  N   CYS A 183     -33.901   6.107  14.030  1.00 58.90           N  
ATOM   2797  H   CYS A 183     -33.055   6.456  13.602  1.00 58.90           H  
ATOM   2798  CA  CYS A 183     -34.671   5.066  13.333  1.00 58.90           C  
ATOM   2799  HA  CYS A 183     -35.717   5.156  13.624  1.00 58.90           H  
ATOM   2800  C   CYS A 183     -34.253   3.632  13.709  1.00 58.90           C  
ATOM   2801  CB  CYS A 183     -34.588   5.290  11.817  1.00 58.90           C  
ATOM   2802  HB2 CYS A 183     -35.122   4.491  11.302  1.00 58.90           H  
ATOM   2803  HB3 CYS A 183     -33.542   5.274  11.510  1.00 58.90           H  
ATOM   2804  O   CYS A 183     -34.840   2.676  13.196  1.00 58.90           O  
ATOM   2805  SG  CYS A 183     -35.317   6.891  11.372  1.00 58.90           S  
ATOM   2806  HG  CYS A 183     -34.517   7.595  12.177  1.00 58.90           H  
ATOM   2807  N   ILE A 184     -33.244   3.454  14.568  1.00 58.10           N  
ATOM   2808  H   ILE A 184     -32.796   4.265  14.970  1.00 58.10           H  
ATOM   2809  CA  ILE A 184     -32.850   2.128  15.058  1.00 58.10           C  
ATOM   2810  HA  ILE A 184     -32.869   1.434  14.218  1.00 58.10           H  
ATOM   2811  C   ILE A 184     -33.868   1.695  16.123  1.00 58.10           C  
ATOM   2812  CB  ILE A 184     -31.409   2.128  15.605  1.00 58.10           C  
ATOM   2813  HB  ILE A 184     -31.358   2.831  16.437  1.00 58.10           H  
ATOM   2814  O   ILE A 184     -34.028   2.401  17.121  1.00 58.10           O  
ATOM   2815  CG1 ILE A 184     -30.417   2.580  14.509  1.00 58.10           C  
ATOM   2816 HG12 ILE A 184     -30.315   1.800  13.754  1.00 58.10           H  
ATOM   2817 HG13 ILE A 184     -30.784   3.478  14.013  1.00 58.10           H  
ATOM   2818  CG2 ILE A 184     -31.029   0.721  16.117  1.00 58.10           C  
ATOM   2819 HG21 ILE A 184     -31.694   0.419  16.926  1.00 58.10           H  
ATOM   2820 HG22 ILE A 184     -31.098  -0.006  15.308  1.00 58.10           H  
ATOM   2821 HG23 ILE A 184     -30.014   0.726  16.512  1.00 58.10           H  
ATOM   2822  CD1 ILE A 184     -29.039   2.930  15.071  1.00 58.10           C  
ATOM   2823 HD11 ILE A 184     -28.528   2.031  15.416  1.00 58.10           H  
ATOM   2824 HD12 ILE A 184     -29.142   3.633  15.898  1.00 58.10           H  
ATOM   2825 HD13 ILE A 184     -28.454   3.413  14.288  1.00 58.10           H  
ATOM   2826  N   PRO A 185     -34.558   0.550  15.966  1.00 57.09           N  
ATOM   2827  CA  PRO A 185     -35.476   0.072  16.987  1.00 57.09           C  
ATOM   2828  HA  PRO A 185     -36.243   0.829  17.154  1.00 57.09           H  
ATOM   2829  C   PRO A 185     -34.707  -0.188  18.286  1.00 57.09           C  
ATOM   2830  CB  PRO A 185     -36.125  -1.204  16.427  1.00 57.09           C  
ATOM   2831  HB2 PRO A 185     -35.660  -2.095  16.848  1.00 57.09           H  
ATOM   2832  HB3 PRO A 185     -37.198  -1.221  16.620  1.00 57.09           H  
ATOM   2833  O   PRO A 185     -33.902  -1.114  18.370  1.00 57.09           O  
ATOM   2834  CG  PRO A 185     -35.827  -1.156  14.930  1.00 57.09           C  
ATOM   2835  HG2 PRO A 185     -35.723  -2.154  14.503  1.00 57.09           H  
ATOM   2836  HG3 PRO A 185     -36.616  -0.603  14.419  1.00 57.09           H  
ATOM   2837  CD  PRO A 185     -34.526  -0.368  14.842  1.00 57.09           C  
ATOM   2838  HD2 PRO A 185     -33.676  -1.041  14.949  1.00 57.09           H  
ATOM   2839  HD3 PRO A 185     -34.484   0.155  13.886  1.00 57.09           H  
ATOM   2840  N   VAL A 186     -34.969   0.602  19.326  1.00 57.60           N  
ATOM   2841  H   VAL A 186     -35.522   1.435  19.182  1.00 57.60           H  
ATOM   2842  CA  VAL A 186     -34.608   0.201  20.687  1.00 57.60           C  
ATOM   2843  HA  VAL A 186     -33.609  -0.236  20.678  1.00 57.60           H  
ATOM   2844  C   VAL A 186     -35.606  -0.877  21.089  1.00 57.60           C  
ATOM   2845  CB  VAL A 186     -34.584   1.384  21.671  1.00 57.60           C  
ATOM   2846  HB  VAL A 186     -35.572   1.842  21.722  1.00 57.60           H  
ATOM   2847  O   VAL A 186     -36.740  -0.587  21.473  1.00 57.60           O  
ATOM   2848  CG1 VAL A 186     -34.178   0.911  23.075  1.00 57.60           C  
ATOM   2849 HG11 VAL A 186     -34.914   0.210  23.467  1.00 57.60           H  
ATOM   2850 HG12 VAL A 186     -33.202   0.427  23.041  1.00 57.60           H  
ATOM   2851 HG13 VAL A 186     -34.128   1.766  23.750  1.00 57.60           H  
ATOM   2852  CG2 VAL A 186     -33.576   2.450  21.224  1.00 57.60           C  
ATOM   2853 HG21 VAL A 186     -33.861   2.858  20.254  1.00 57.60           H  
ATOM   2854 HG22 VAL A 186     -33.554   3.266  21.945  1.00 57.60           H  
ATOM   2855 HG23 VAL A 186     -32.580   2.013  21.143  1.00 57.60           H  
ATOM   2856  N   VAL A 187     -35.213  -2.141  20.944  1.00 65.72           N  
ATOM   2857  H   VAL A 187     -34.310  -2.321  20.527  1.00 65.72           H  
ATOM   2858  CA  VAL A 187     -36.019  -3.267  21.420  1.00 65.72           C  
ATOM   2859  HA  VAL A 187     -37.067  -3.065  21.198  1.00 65.72           H  
ATOM   2860  C   VAL A 187     -35.861  -3.338  22.937  1.00 65.72           C  
ATOM   2861  CB  VAL A 187     -35.651  -4.587  20.717  1.00 65.72           C  
ATOM   2862  HB  VAL A 187     -34.625  -4.862  20.963  1.00 65.72           H  
ATOM   2863  O   VAL A 187     -34.862  -3.839  23.452  1.00 65.72           O  
ATOM   2864  CG1 VAL A 187     -36.593  -5.715  21.164  1.00 65.72           C  
ATOM   2865 HG11 VAL A 187     -37.628  -5.452  20.944  1.00 65.72           H  
ATOM   2866 HG12 VAL A 187     -36.337  -6.634  20.637  1.00 65.72           H  
ATOM   2867 HG13 VAL A 187     -36.483  -5.893  22.233  1.00 65.72           H  
ATOM   2868  CG2 VAL A 187     -35.770  -4.452  19.191  1.00 65.72           C  
ATOM   2869 HG21 VAL A 187     -35.607  -5.418  18.713  1.00 65.72           H  
ATOM   2870 HG22 VAL A 187     -35.014  -3.762  18.817  1.00 65.72           H  
ATOM   2871 HG23 VAL A 187     -36.760  -4.083  18.921  1.00 65.72           H  
ATOM   2872  N   SER A 188     -36.834  -2.797  23.671  1.00 67.69           N  
ATOM   2873  H   SER A 188     -37.618  -2.362  23.205  1.00 67.69           H  
ATOM   2874  CA  SER A 188     -36.843  -2.869  25.132  1.00 67.69           C  
ATOM   2875  HA  SER A 188     -35.898  -2.455  25.484  1.00 67.69           H  
ATOM   2876  C   SER A 188     -36.910  -4.329  25.605  1.00 67.69           C  
ATOM   2877  CB  SER A 188     -37.963  -2.000  25.721  1.00 67.69           C  
ATOM   2878  HB2 SER A 188     -37.752  -0.957  25.485  1.00 67.69           H  
ATOM   2879  HB3 SER A 188     -37.976  -2.115  26.805  1.00 67.69           H  
ATOM   2880  O   SER A 188     -37.608  -5.165  25.028  1.00 67.69           O  
ATOM   2881  OG  SER A 188     -39.234  -2.337  25.195  1.00 67.69           O  
ATOM   2882  HG  SER A 188     -39.862  -1.657  25.451  1.00 67.69           H  
ATOM   2883  N   ASN A 189     -36.174  -4.642  26.675  1.00 71.71           N  
ATOM   2884  H   ASN A 189     -35.628  -3.905  27.098  1.00 71.71           H  
ATOM   2885  CA  ASN A 189     -36.082  -5.970  27.300  1.00 71.71           C  
ATOM   2886  HA  ASN A 189     -35.437  -5.851  28.170  1.00 71.71           H  
ATOM   2887  C   ASN A 189     -35.408  -7.076  26.463  1.00 71.71           C  
ATOM   2888  CB  ASN A 189     -37.462  -6.427  27.825  1.00 71.71           C  
ATOM   2889  HB2 ASN A 189     -37.336  -7.351  28.390  1.00 71.71           H  
ATOM   2890  HB3 ASN A 189     -38.122  -6.634  26.983  1.00 71.71           H  
ATOM   2891  O   ASN A 189     -35.666  -8.253  26.735  1.00 71.71           O  
ATOM   2892  CG  ASN A 189     -38.152  -5.454  28.752  1.00 71.71           C  
ATOM   2893  ND2 ASN A 189     -39.436  -5.627  28.961  1.00 71.71           N  
ATOM   2894 HD21 ASN A 189     -39.864  -4.962  29.588  1.00 71.71           H  
ATOM   2895 HD22 ASN A 189     -39.951  -6.341  28.466  1.00 71.71           H  
ATOM   2896  OD1 ASN A 189     -37.571  -4.551  29.324  1.00 71.71           O  
ATOM   2897  N   ALA A 190     -34.595  -6.746  25.455  1.00 81.11           N  
ATOM   2898  H   ALA A 190     -34.442  -5.773  25.228  1.00 81.11           H  
ATOM   2899  CA  ALA A 190     -33.687  -7.727  24.860  1.00 81.11           C  
ATOM   2900  HA  ALA A 190     -34.220  -8.674  24.772  1.00 81.11           H  
ATOM   2901  C   ALA A 190     -32.472  -7.941  25.778  1.00 81.11           C  
ATOM   2902  CB  ALA A 190     -33.292  -7.291  23.446  1.00 81.11           C  
ATOM   2903  HB1 ALA A 190     -32.606  -8.021  23.015  1.00 81.11           H  
ATOM   2904  HB2 ALA A 190     -32.802  -6.318  23.484  1.00 81.11           H  
ATOM   2905  HB3 ALA A 190     -34.179  -7.223  22.817  1.00 81.11           H  
ATOM   2906  O   ALA A 190     -31.857  -6.966  26.208  1.00 81.11           O  
ATOM   2907  N   THR A 191     -32.134  -9.193  26.102  1.00 84.58           N  
ATOM   2908  H   THR A 191     -32.699  -9.958  25.763  1.00 84.58           H  
ATOM   2909  CA  THR A 191     -31.017  -9.501  27.025  1.00 84.58           C  
ATOM   2910  HA  THR A 191     -30.887  -8.668  27.716  1.00 84.58           H  
ATOM   2911  C   THR A 191     -29.669  -9.672  26.327  1.00 84.58           C  
ATOM   2912  CB  THR A 191     -31.311 -10.748  27.870  1.00 84.58           C  
ATOM   2913  HB  THR A 191     -30.435 -11.001  28.467  1.00 84.58           H  
ATOM   2914  O   THR A 191     -28.631  -9.611  26.978  1.00 84.58           O  
ATOM   2915  CG2 THR A 191     -32.490 -10.516  28.817  1.00 84.58           C  
ATOM   2916 HG21 THR A 191     -32.638 -11.405  29.430  1.00 84.58           H  
ATOM   2917 HG22 THR A 191     -32.277  -9.666  29.466  1.00 84.58           H  
ATOM   2918 HG23 THR A 191     -33.398 -10.320  28.246  1.00 84.58           H  
ATOM   2919  OG1 THR A 191     -31.651 -11.846  27.053  1.00 84.58           O  
ATOM   2920  HG1 THR A 191     -30.851 -12.196  26.654  1.00 84.58           H  
ATOM   2921  N   GLY A 192     -29.676  -9.884  25.011  1.00 90.57           N  
ATOM   2922  H   GLY A 192     -30.564  -9.915  24.532  1.00 90.57           H  
ATOM   2923  CA  GLY A 192     -28.486 -10.144  24.207  1.00 90.57           C  
ATOM   2924  HA2 GLY A 192     -27.715  -9.412  24.448  1.00 90.57           H  
ATOM   2925  HA3 GLY A 192     -28.104 -11.139  24.437  1.00 90.57           H  
ATOM   2926  C   GLY A 192     -28.788 -10.076  22.712  1.00 90.57           C  
ATOM   2927  O   GLY A 192     -29.944  -9.967  22.302  1.00 90.57           O  
ATOM   2928  N   CYS A 193     -27.745 -10.133  21.880  1.00 92.66           N  
ATOM   2929  H   CYS A 193     -26.821 -10.243  22.271  1.00 92.66           H  
ATOM   2930  CA  CYS A 193     -27.899 -10.094  20.420  1.00 92.66           C  
ATOM   2931  HA  CYS A 193     -28.558  -9.262  20.171  1.00 92.66           H  
ATOM   2932  C   CYS A 193     -28.553 -11.359  19.832  1.00 92.66           C  
ATOM   2933  CB  CYS A 193     -26.541  -9.836  19.760  1.00 92.66           C  
ATOM   2934  HB2 CYS A 193     -26.679  -9.880  18.680  1.00 92.66           H  
ATOM   2935  HB3 CYS A 193     -25.856 -10.638  20.035  1.00 92.66           H  
ATOM   2936  O   CYS A 193     -28.943 -11.367  18.667  1.00 92.66           O  
ATOM   2937  SG  CYS A 193     -25.763  -8.245  20.146  1.00 92.66           S  
ATOM   2938  N   ASP A 194     -28.674 -12.422  20.617  1.00 90.52           N  
ATOM   2939  H   ASP A 194     -28.355 -12.370  21.573  1.00 90.52           H  
ATOM   2940  CA  ASP A 194     -29.374 -13.666  20.306  1.00 90.52           C  
ATOM   2941  HA  ASP A 194     -29.373 -13.813  19.226  1.00 90.52           H  
ATOM   2942  C   ASP A 194     -30.850 -13.657  20.750  1.00 90.52           C  
ATOM   2943  CB  ASP A 194     -28.589 -14.829  20.933  1.00 90.52           C  
ATOM   2944  HB2 ASP A 194     -27.570 -14.812  20.548  1.00 90.52           H  
ATOM   2945  HB3 ASP A 194     -29.044 -15.767  20.614  1.00 90.52           H  
ATOM   2946  O   ASP A 194     -31.556 -14.645  20.537  1.00 90.52           O  
ATOM   2947  CG  ASP A 194     -28.537 -14.784  22.468  1.00 90.52           C  
ATOM   2948  OD1 ASP A 194     -28.525 -13.659  23.030  1.00 90.52           O  
ATOM   2949  OD2 ASP A 194     -28.466 -15.882  23.058  1.00 90.52           O  
ATOM   2950  N   ASP A 195     -31.352 -12.550  21.315  1.00 90.63           N  
ATOM   2951  H   ASP A 195     -30.736 -11.774  21.508  1.00 90.63           H  
ATOM   2952  CA  ASP A 195     -32.753 -12.450  21.728  1.00 90.63           C  
ATOM   2953  HA  ASP A 195     -32.920 -13.270  22.427  1.00 90.63           H  
ATOM   2954  C   ASP A 195     -33.694 -12.584  20.504  1.00 90.63           C  
ATOM   2955  CB  ASP A 195     -33.013 -11.165  22.534  1.00 90.63           C  
ATOM   2956  HB2 ASP A 195     -32.938 -10.297  21.879  1.00 90.63           H  
ATOM   2957  HB3 ASP A 195     -32.247 -11.074  23.304  1.00 90.63           H  
ATOM   2958  O   ASP A 195     -33.575 -11.819  19.537  1.00 90.63           O  
ATOM   2959  CG  ASP A 195     -34.391 -11.169  23.218  1.00 90.63           C  
ATOM   2960  OD1 ASP A 195     -35.409 -11.404  22.529  1.00 90.63           O  
ATOM   2961  OD2 ASP A 195     -34.462 -10.907  24.439  1.00 90.63           O  
ATOM   2962  N   PRO A 196     -34.661 -13.527  20.515  1.00 89.63           N  
ATOM   2963  CA  PRO A 196     -35.600 -13.736  19.411  1.00 89.63           C  
ATOM   2964  HA  PRO A 196     -35.032 -14.028  18.528  1.00 89.63           H  
ATOM   2965  C   PRO A 196     -36.466 -12.521  19.054  1.00 89.63           C  
ATOM   2966  CB  PRO A 196     -36.494 -14.900  19.853  1.00 89.63           C  
ATOM   2967  HB2 PRO A 196     -36.787 -15.523  19.009  1.00 89.63           H  
ATOM   2968  HB3 PRO A 196     -37.376 -14.520  20.368  1.00 89.63           H  
ATOM   2969  O   PRO A 196     -37.033 -12.484  17.963  1.00 89.63           O  
ATOM   2970  CG  PRO A 196     -35.630 -15.665  20.850  1.00 89.63           C  
ATOM   2971  HG2 PRO A 196     -34.948 -16.325  20.314  1.00 89.63           H  
ATOM   2972  HG3 PRO A 196     -36.231 -16.228  21.564  1.00 89.63           H  
ATOM   2973  CD  PRO A 196     -34.836 -14.558  21.528  1.00 89.63           C  
ATOM   2974  HD2 PRO A 196     -35.397 -14.152  22.369  1.00 89.63           H  
ATOM   2975  HD3 PRO A 196     -33.884 -14.968  21.866  1.00 89.63           H  
ATOM   2976  N   LYS A 197     -36.597 -11.537  19.953  1.00 89.55           N  
ATOM   2977  H   LYS A 197     -36.106 -11.624  20.831  1.00 89.55           H  
ATOM   2978  CA  LYS A 197     -37.330 -10.288  19.696  1.00 89.55           C  
ATOM   2979  HA  LYS A 197     -38.302 -10.519  19.260  1.00 89.55           H  
ATOM   2980  C   LYS A 197     -36.606  -9.381  18.703  1.00 89.55           C  
ATOM   2981  CB  LYS A 197     -37.520  -9.518  21.005  1.00 89.55           C  
ATOM   2982  HB2 LYS A 197     -38.017  -8.572  20.792  1.00 89.55           H  
ATOM   2983  HB3 LYS A 197     -36.530  -9.289  21.400  1.00 89.55           H  
ATOM   2984  O   LYS A 197     -37.240  -8.495  18.130  1.00 89.55           O  
ATOM   2985  CG  LYS A 197     -38.346 -10.266  22.063  1.00 89.55           C  
ATOM   2986  HG2 LYS A 197     -39.396 -10.289  21.773  1.00 89.55           H  
ATOM   2987  HG3 LYS A 197     -37.986 -11.289  22.174  1.00 89.55           H  
ATOM   2988  CD  LYS A 197     -38.176  -9.528  23.392  1.00 89.55           C  
ATOM   2989  HD2 LYS A 197     -37.111  -9.348  23.541  1.00 89.55           H  
ATOM   2990  HD3 LYS A 197     -38.687  -8.566  23.358  1.00 89.55           H  
ATOM   2991  CE  LYS A 197     -38.678 -10.361  24.567  1.00 89.55           C  
ATOM   2992  HE2 LYS A 197     -39.764 -10.294  24.631  1.00 89.55           H  
ATOM   2993  HE3 LYS A 197     -38.394 -11.398  24.388  1.00 89.55           H  
ATOM   2994  NZ  LYS A 197     -38.016  -9.886  25.804  1.00 89.55           N  
ATOM   2995  HZ1 LYS A 197     -38.271 -10.430  26.616  1.00 89.55           H  
ATOM   2996  HZ2 LYS A 197     -38.167  -8.899  25.960  1.00 89.55           H  
ATOM   2997  HZ3 LYS A 197     -37.016  -9.976  25.697  1.00 89.55           H  
ATOM   2998  N   LEU A 198     -35.298  -9.564  18.503  1.00 89.75           N  
ATOM   2999  H   LEU A 198     -34.831 -10.324  18.976  1.00 89.75           H  
ATOM   3000  CA  LEU A 198     -34.538  -8.758  17.556  1.00 89.75           C  
ATOM   3001  HA  LEU A 198     -34.831  -7.716  17.677  1.00 89.75           H  
ATOM   3002  C   LEU A 198     -34.863  -9.170  16.119  1.00 89.75           C  
ATOM   3003  CB  LEU A 198     -33.034  -8.854  17.822  1.00 89.75           C  
ATOM   3004  HB2 LEU A 198     -32.537  -8.204  17.101  1.00 89.75           H  
ATOM   3005  HB3 LEU A 198     -32.714  -9.880  17.643  1.00 89.75           H  
ATOM   3006  O   LEU A 198     -34.715 -10.326  15.716  1.00 89.75           O  
ATOM   3007  CG  LEU A 198     -32.577  -8.434  19.225  1.00 89.75           C  
ATOM   3008  HG  LEU A 198     -33.026  -9.096  19.966  1.00 89.75           H  
ATOM   3009  CD1 LEU A 198     -31.062  -8.577  19.290  1.00 89.75           C  
ATOM   3010 HD11 LEU A 198     -30.741  -8.479  20.327  1.00 89.75           H  
ATOM   3011 HD12 LEU A 198     -30.573  -7.826  18.670  1.00 89.75           H  
ATOM   3012 HD13 LEU A 198     -30.782  -9.576  18.954  1.00 89.75           H  
ATOM   3013  CD2 LEU A 198     -32.956  -6.991  19.557  1.00 89.75           C  
ATOM   3014 HD21 LEU A 198     -32.599  -6.312  18.783  1.00 89.75           H  
ATOM   3015 HD22 LEU A 198     -32.518  -6.711  20.515  1.00 89.75           H  
ATOM   3016 HD23 LEU A 198     -34.039  -6.913  19.647  1.00 89.75           H  
ATOM   3017  N   THR A 199     -35.282  -8.195  15.318  1.00 90.08           N  
ATOM   3018  H   THR A 199     -35.369  -7.262  15.695  1.00 90.08           H  
ATOM   3019  CA  THR A 199     -35.526  -8.381  13.887  1.00 90.08           C  
ATOM   3020  HA  THR A 199     -36.016  -9.345  13.749  1.00 90.08           H  
ATOM   3021  C   THR A 199     -34.218  -8.420  13.098  1.00 90.08           C  
ATOM   3022  CB  THR A 199     -36.458  -7.291  13.340  1.00 90.08           C  
ATOM   3023  HB  THR A 199     -36.550  -7.406  12.260  1.00 90.08           H  
ATOM   3024  O   THR A 199     -33.174  -7.986  13.577  1.00 90.08           O  
ATOM   3025  CG2 THR A 199     -37.853  -7.377  13.960  1.00 90.08           C  
ATOM   3026 HG21 THR A 199     -37.800  -7.207  15.035  1.00 90.08           H  
ATOM   3027 HG22 THR A 199     -38.282  -8.362  13.778  1.00 90.08           H  
ATOM   3028 HG23 THR A 199     -38.500  -6.622  13.514  1.00 90.08           H  
ATOM   3029  OG1 THR A 199     -35.939  -6.016  13.625  1.00 90.08           O  
ATOM   3030  HG1 THR A 199     -36.435  -5.367  13.121  1.00 90.08           H  
ATOM   3031  N   VAL A 200     -34.267  -8.929  11.863  1.00 89.71           N  
ATOM   3032  H   VAL A 200     -35.153  -9.240  11.492  1.00 89.71           H  
ATOM   3033  CA  VAL A 200     -33.113  -8.897  10.950  1.00 89.71           C  
ATOM   3034  HA  VAL A 200     -32.288  -9.431  11.421  1.00 89.71           H  
ATOM   3035  C   VAL A 200     -32.673  -7.448  10.720  1.00 89.71           C  
ATOM   3036  CB  VAL A 200     -33.444  -9.592   9.614  1.00 89.71           C  
ATOM   3037  HB  VAL A 200     -34.331  -9.128   9.181  1.00 89.71           H  
ATOM   3038  O   VAL A 200     -33.500  -6.597  10.399  1.00 89.71           O  
ATOM   3039  CG1 VAL A 200     -32.306  -9.497   8.590  1.00 89.71           C  
ATOM   3040 HG11 VAL A 200     -32.582 -10.034   7.683  1.00 89.71           H  
ATOM   3041 HG12 VAL A 200     -31.396  -9.938   8.998  1.00 89.71           H  
ATOM   3042 HG13 VAL A 200     -32.118  -8.457   8.323  1.00 89.71           H  
ATOM   3043  CG2 VAL A 200     -33.742 -11.080   9.850  1.00 89.71           C  
ATOM   3044 HG21 VAL A 200     -32.890 -11.557  10.333  1.00 89.71           H  
ATOM   3045 HG22 VAL A 200     -34.624 -11.196  10.479  1.00 89.71           H  
ATOM   3046 HG23 VAL A 200     -33.932 -11.575   8.898  1.00 89.71           H  
ATOM   3047  N   GLY A 201     -31.377  -7.179  10.871  1.00 90.83           N  
ATOM   3048  H   GLY A 201     -30.764  -7.933  11.145  1.00 90.83           H  
ATOM   3049  CA  GLY A 201     -30.791  -5.845  10.770  1.00 90.83           C  
ATOM   3050  HA2 GLY A 201     -30.258  -5.753   9.824  1.00 90.83           H  
ATOM   3051  HA3 GLY A 201     -31.580  -5.093  10.790  1.00 90.83           H  
ATOM   3052  C   GLY A 201     -29.817  -5.539  11.905  1.00 90.83           C  
ATOM   3053  O   GLY A 201     -29.297  -6.447  12.561  1.00 90.83           O  
ATOM   3054  N   TYR A 202     -29.563  -4.248  12.112  1.00 93.46           N  
ATOM   3055  H   TYR A 202     -30.093  -3.556  11.601  1.00 93.46           H  
ATOM   3056  CA  TYR A 202     -28.729  -3.765  13.205  1.00 93.46           C  
ATOM   3057  HA  TYR A 202     -28.136  -4.603  13.573  1.00 93.46           H  
ATOM   3058  C   TYR A 202     -29.570  -3.228  14.360  1.00 93.46           C  
ATOM   3059  CB  TYR A 202     -27.749  -2.696  12.735  1.00 93.46           C  
ATOM   3060  HB2 TYR A 202     -27.252  -2.321  13.630  1.00 93.46           H  
ATOM   3061  HB3 TYR A 202     -28.297  -1.871  12.280  1.00 93.46           H  
ATOM   3062  O   TYR A 202     -30.535  -2.503  14.131  1.00 93.46           O  
ATOM   3063  CG  TYR A 202     -26.675  -3.185  11.791  1.00 93.46           C  
ATOM   3064  CD1 TYR A 202     -25.490  -3.742  12.309  1.00 93.46           C  
ATOM   3065  HD1 TYR A 202     -25.358  -3.832  13.377  1.00 93.46           H  
ATOM   3066  CD2 TYR A 202     -26.859  -3.074  10.401  1.00 93.46           C  
ATOM   3067  HD2 TYR A 202     -27.766  -2.634  10.012  1.00 93.46           H  
ATOM   3068  CE1 TYR A 202     -24.488  -4.197  11.432  1.00 93.46           C  
ATOM   3069  HE1 TYR A 202     -23.567  -4.618  11.808  1.00 93.46           H  
ATOM   3070  CE2 TYR A 202     -25.869  -3.543   9.522  1.00 93.46           C  
ATOM   3071  HE2 TYR A 202     -26.017  -3.476   8.454  1.00 93.46           H  
ATOM   3072  OH  TYR A 202     -23.763  -4.610   9.189  1.00 93.46           O  
ATOM   3073  HH  TYR A 202     -23.943  -4.397   8.271  1.00 93.46           H  
ATOM   3074  CZ  TYR A 202     -24.691  -4.116  10.040  1.00 93.46           C  
ATOM   3075  N   HIS A 203     -29.149  -3.531  15.586  1.00 92.79           N  
ATOM   3076  H   HIS A 203     -28.324  -4.106  15.677  1.00 92.79           H  
ATOM   3077  CA  HIS A 203     -29.765  -3.036  16.821  1.00 92.79           C  
ATOM   3078  HA  HIS A 203     -30.398  -2.178  16.598  1.00 92.79           H  
ATOM   3079  C   HIS A 203     -28.685  -2.596  17.799  1.00 92.79           C  
ATOM   3080  CB  HIS A 203     -30.650  -4.118  17.453  1.00 92.79           C  
ATOM   3081  HB2 HIS A 203     -31.082  -3.729  18.375  1.00 92.79           H  
ATOM   3082  HB3 HIS A 203     -30.045  -4.989  17.708  1.00 92.79           H  
ATOM   3083  O   HIS A 203     -27.607  -3.184  17.831  1.00 92.79           O  
ATOM   3084  CG  HIS A 203     -31.774  -4.550  16.554  1.00 92.79           C  
ATOM   3085  CD2 HIS A 203     -31.736  -5.588  15.672  1.00 92.79           C  
ATOM   3086  HD2 HIS A 203     -30.904  -6.255  15.498  1.00 92.79           H  
ATOM   3087  ND1 HIS A 203     -33.012  -3.919  16.460  1.00 92.79           N  
ATOM   3088  CE1 HIS A 203     -33.692  -4.584  15.519  1.00 92.79           C  
ATOM   3089  HE1 HIS A 203     -34.697  -4.343  15.206  1.00 92.79           H  
ATOM   3090  NE2 HIS A 203     -32.952  -5.594  15.034  1.00 92.79           N  
ATOM   3091  HE2 HIS A 203     -33.243  -6.260  14.332  1.00 92.79           H  
ATOM   3092  N   ILE A 204     -28.970  -1.585  18.610  1.00 93.01           N  
ATOM   3093  H   ILE A 204     -29.901  -1.191  18.590  1.00 93.01           H  
ATOM   3094  CA  ILE A 204     -28.081  -1.149  19.689  1.00 93.01           C  
ATOM   3095  HA  ILE A 204     -27.099  -1.608  19.572  1.00 93.01           H  
ATOM   3096  C   ILE A 204     -28.676  -1.631  21.008  1.00 93.01           C  
ATOM   3097  CB  ILE A 204     -27.889   0.379  19.652  1.00 93.01           C  
ATOM   3098  HB  ILE A 204     -28.872   0.847  19.686  1.00 93.01           H  
ATOM   3099  O   ILE A 204     -29.832  -1.326  21.292  1.00 93.01           O  
ATOM   3100  CG1 ILE A 204     -27.180   0.810  18.345  1.00 93.01           C  
ATOM   3101 HG12 ILE A 204     -26.172   0.396  18.321  1.00 93.01           H  
ATOM   3102 HG13 ILE A 204     -27.725   0.413  17.488  1.00 93.01           H  
ATOM   3103  CG2 ILE A 204     -27.087   0.857  20.873  1.00 93.01           C  
ATOM   3104 HG21 ILE A 204     -27.571   0.555  21.802  1.00 93.01           H  
ATOM   3105 HG22 ILE A 204     -27.067   1.947  20.865  1.00 93.01           H  
ATOM   3106 HG23 ILE A 204     -26.076   0.449  20.843  1.00 93.01           H  
ATOM   3107  CD1 ILE A 204     -27.100   2.331  18.163  1.00 93.01           C  
ATOM   3108 HD11 ILE A 204     -28.091   2.772  18.278  1.00 93.01           H  
ATOM   3109 HD12 ILE A 204     -26.416   2.772  18.888  1.00 93.01           H  
ATOM   3110 HD13 ILE A 204     -26.732   2.559  17.163  1.00 93.01           H  
ATOM   3111  N   LEU A 205     -27.887  -2.351  21.805  1.00 92.14           N  
ATOM   3112  H   LEU A 205     -26.928  -2.498  21.523  1.00 92.14           H  
ATOM   3113  CA  LEU A 205     -28.290  -2.866  23.117  1.00 92.14           C  
ATOM   3114  HA  LEU A 205     -29.234  -2.411  23.415  1.00 92.14           H  
ATOM   3115  C   LEU A 205     -27.268  -2.501  24.193  1.00 92.14           C  
ATOM   3116  CB  LEU A 205     -28.471  -4.395  23.065  1.00 92.14           C  
ATOM   3117  HB2 LEU A 205     -27.525  -4.846  22.764  1.00 92.14           H  
ATOM   3118  HB3 LEU A 205     -28.691  -4.744  24.074  1.00 92.14           H  
ATOM   3119  O   LEU A 205     -26.097  -2.269  23.899  1.00 92.14           O  
ATOM   3120  CG  LEU A 205     -29.578  -4.916  22.133  1.00 92.14           C  
ATOM   3121  HG  LEU A 205     -29.323  -4.700  21.095  1.00 92.14           H  
ATOM   3122  CD1 LEU A 205     -29.682  -6.429  22.318  1.00 92.14           C  
ATOM   3123 HD11 LEU A 205     -30.439  -6.823  21.640  1.00 92.14           H  
ATOM   3124 HD12 LEU A 205     -29.976  -6.663  23.341  1.00 92.14           H  
ATOM   3125 HD13 LEU A 205     -28.724  -6.907  22.114  1.00 92.14           H  
ATOM   3126  CD2 LEU A 205     -30.960  -4.338  22.444  1.00 92.14           C  
ATOM   3127 HD21 LEU A 205     -30.982  -3.264  22.260  1.00 92.14           H  
ATOM   3128 HD22 LEU A 205     -31.711  -4.800  21.802  1.00 92.14           H  
ATOM   3129 HD23 LEU A 205     -31.215  -4.521  23.488  1.00 92.14           H  
ATOM   3130  N   GLU A 206     -27.708  -2.513  25.447  1.00 92.74           N  
ATOM   3131  H   GLU A 206     -28.680  -2.725  25.618  1.00 92.74           H  
ATOM   3132  CA  GLU A 206     -26.832  -2.530  26.617  1.00 92.74           C  
ATOM   3133  HA  GLU A 206     -25.807  -2.302  26.328  1.00 92.74           H  
ATOM   3134  C   GLU A 206     -26.849  -3.938  27.217  1.00 92.74           C  
ATOM   3135  CB  GLU A 206     -27.272  -1.470  27.636  1.00 92.74           C  
ATOM   3136  HB2 GLU A 206     -28.336  -1.578  27.843  1.00 92.74           H  
ATOM   3137  HB3 GLU A 206     -26.718  -1.636  28.561  1.00 92.74           H  
ATOM   3138  O   GLU A 206     -27.856  -4.375  27.770  1.00 92.74           O  
ATOM   3139  CG  GLU A 206     -26.980  -0.049  27.130  1.00 92.74           C  
ATOM   3140  HG2 GLU A 206     -25.937  -0.003  26.817  1.00 92.74           H  
ATOM   3141  HG3 GLU A 206     -27.599   0.153  26.255  1.00 92.74           H  
ATOM   3142  CD  GLU A 206     -27.230   1.040  28.185  1.00 92.74           C  
ATOM   3143  OE1 GLU A 206     -26.740   2.168  27.947  1.00 92.74           O  
ATOM   3144  OE2 GLU A 206     -27.898   0.756  29.205  1.00 92.74           O  
ATOM   3145  N   ILE A 207     -25.740  -4.665  27.079  1.00 92.96           N  
ATOM   3146  H   ILE A 207     -24.933  -4.233  26.652  1.00 92.96           H  
ATOM   3147  CA  ILE A 207     -25.565  -5.988  27.692  1.00 92.96           C  
ATOM   3148  HA  ILE A 207     -26.541  -6.448  27.843  1.00 92.96           H  
ATOM   3149  C   ILE A 207     -24.925  -5.786  29.061  1.00 92.96           C  
ATOM   3150  CB  ILE A 207     -24.741  -6.923  26.777  1.00 92.96           C  
ATOM   3151  HB  ILE A 207     -23.802  -6.431  26.527  1.00 92.96           H  
ATOM   3152  O   ILE A 207     -23.975  -5.018  29.178  1.00 92.96           O  
ATOM   3153  CG1 ILE A 207     -25.530  -7.185  25.472  1.00 92.96           C  
ATOM   3154 HG12 ILE A 207     -25.715  -6.235  24.970  1.00 92.96           H  
ATOM   3155 HG13 ILE A 207     -26.497  -7.624  25.718  1.00 92.96           H  
ATOM   3156  CG2 ILE A 207     -24.415  -8.250  27.493  1.00 92.96           C  
ATOM   3157 HG21 ILE A 207     -25.332  -8.778  27.753  1.00 92.96           H  
ATOM   3158 HG22 ILE A 207     -23.808  -8.894  26.857  1.00 92.96           H  
ATOM   3159 HG23 ILE A 207     -23.830  -8.075  28.397  1.00 92.96           H  
ATOM   3160  CD1 ILE A 207     -24.820  -8.106  24.471  1.00 92.96           C  
ATOM   3161 HD11 ILE A 207     -25.368  -8.106  23.529  1.00 92.96           H  
ATOM   3162 HD12 ILE A 207     -23.801  -7.758  24.299  1.00 92.96           H  
ATOM   3163 HD13 ILE A 207     -24.797  -9.129  24.847  1.00 92.96           H  
ATOM   3164  N   VAL A 208     -25.415  -6.475  30.091  1.00 92.44           N  
ATOM   3165  H   VAL A 208     -26.179  -7.112  29.920  1.00 92.44           H  
ATOM   3166  CA  VAL A 208     -24.841  -6.438  31.445  1.00 92.44           C  
ATOM   3167  HA  VAL A 208     -24.132  -5.614  31.528  1.00 92.44           H  
ATOM   3168  C   VAL A 208     -24.093  -7.750  31.697  1.00 92.44           C  
ATOM   3169  CB  VAL A 208     -25.929  -6.194  32.511  1.00 92.44           C  
ATOM   3170  HB  VAL A 208     -26.650  -7.012  32.499  1.00 92.44           H  
ATOM   3171  O   VAL A 208     -24.746  -8.749  32.003  1.00 92.44           O  
ATOM   3172  CG1 VAL A 208     -25.312  -6.088  33.914  1.00 92.44           C  
ATOM   3173 HG11 VAL A 208     -24.564  -5.295  33.938  1.00 92.44           H  
ATOM   3174 HG12 VAL A 208     -26.091  -5.877  34.647  1.00 92.44           H  
ATOM   3175 HG13 VAL A 208     -24.837  -7.031  34.186  1.00 92.44           H  
ATOM   3176  CG2 VAL A 208     -26.691  -4.887  32.260  1.00 92.44           C  
ATOM   3177 HG21 VAL A 208     -27.151  -4.892  31.272  1.00 92.44           H  
ATOM   3178 HG22 VAL A 208     -26.004  -4.044  32.337  1.00 92.44           H  
ATOM   3179 HG23 VAL A 208     -27.481  -4.772  33.002  1.00 92.44           H  
ATOM   3180  N   PRO A 209     -22.750  -7.779  31.580  1.00 92.70           N  
ATOM   3181  CA  PRO A 209     -21.974  -8.962  31.934  1.00 92.70           C  
ATOM   3182  HA  PRO A 209     -22.317  -9.801  31.329  1.00 92.70           H  
ATOM   3183  C   PRO A 209     -22.118  -9.311  33.422  1.00 92.70           C  
ATOM   3184  CB  PRO A 209     -20.517  -8.638  31.581  1.00 92.70           C  
ATOM   3185  HB2 PRO A 209     -20.005  -9.496  31.146  1.00 92.70           H  
ATOM   3186  HB3 PRO A 209     -19.986  -8.294  32.468  1.00 92.70           H  
ATOM   3187  O   PRO A 209     -22.324  -8.436  34.269  1.00 92.70           O  
ATOM   3188  CG  PRO A 209     -20.619  -7.484  30.591  1.00 92.70           C  
ATOM   3189  HG2 PRO A 209     -20.787  -7.875  29.587  1.00 92.70           H  
ATOM   3190  HG3 PRO A 209     -19.732  -6.852  30.621  1.00 92.70           H  
ATOM   3191  CD  PRO A 209     -21.862  -6.744  31.070  1.00 92.70           C  
ATOM   3192  HD2 PRO A 209     -21.600  -6.059  31.877  1.00 92.70           H  
ATOM   3193  HD3 PRO A 209     -22.292  -6.200  30.228  1.00 92.70           H  
ATOM   3194  N   LYS A 210     -21.923 -10.587  33.767  1.00 92.28           N  
ATOM   3195  H   LYS A 210     -21.812 -11.260  33.022  1.00 92.28           H  
ATOM   3196  CA  LYS A 210     -21.999 -11.098  35.151  1.00 92.28           C  
ATOM   3197  HA  LYS A 210     -22.923 -10.740  35.604  1.00 92.28           H  
ATOM   3198  C   LYS A 210     -20.866 -10.621  36.070  1.00 92.28           C  
ATOM   3199  CB  LYS A 210     -22.025 -12.633  35.111  1.00 92.28           C  
ATOM   3200  HB2 LYS A 210     -21.956 -13.033  36.123  1.00 92.28           H  
ATOM   3201  HB3 LYS A 210     -21.143 -12.962  34.561  1.00 92.28           H  
ATOM   3202  O   LYS A 210     -20.878 -10.936  37.256  1.00 92.28           O  
ATOM   3203  CG  LYS A 210     -23.298 -13.198  34.460  1.00 92.28           C  
ATOM   3204  HG2 LYS A 210     -24.123 -13.168  35.172  1.00 92.28           H  
ATOM   3205  HG3 LYS A 210     -23.577 -12.593  33.598  1.00 92.28           H  
ATOM   3206  CD  LYS A 210     -23.052 -14.640  34.002  1.00 92.28           C  
ATOM   3207  HD2 LYS A 210     -23.050 -15.318  34.855  1.00 92.28           H  
ATOM   3208  HD3 LYS A 210     -22.076 -14.682  33.517  1.00 92.28           H  
ATOM   3209  CE  LYS A 210     -24.111 -15.053  32.978  1.00 92.28           C  
ATOM   3210  HE2 LYS A 210     -24.397 -14.161  32.421  1.00 92.28           H  
ATOM   3211  HE3 LYS A 210     -24.993 -15.438  33.490  1.00 92.28           H  
ATOM   3212  NZ  LYS A 210     -23.557 -16.033  32.014  1.00 92.28           N  
ATOM   3213  HZ1 LYS A 210     -24.233 -16.279  31.305  1.00 92.28           H  
ATOM   3214  HZ2 LYS A 210     -22.803 -15.601  31.499  1.00 92.28           H  
ATOM   3215  HZ3 LYS A 210     -23.184 -16.860  32.459  1.00 92.28           H  
ATOM   3216  N   ASP A 211     -19.891  -9.877  35.551  1.00 92.65           N  
ATOM   3217  H   ASP A 211     -19.982  -9.602  34.584  1.00 92.65           H  
ATOM   3218  CA  ASP A 211     -18.740  -9.373  36.313  1.00 92.65           C  
ATOM   3219  HA  ASP A 211     -18.371 -10.184  36.941  1.00 92.65           H  
ATOM   3220  C   ASP A 211     -19.064  -8.212  37.268  1.00 92.65           C  
ATOM   3221  CB  ASP A 211     -17.611  -8.994  35.348  1.00 92.65           C  
ATOM   3222  HB2 ASP A 211     -17.333  -9.884  34.784  1.00 92.65           H  
ATOM   3223  HB3 ASP A 211     -16.740  -8.693  35.930  1.00 92.65           H  
ATOM   3224  O   ASP A 211     -18.241  -7.866  38.113  1.00 92.65           O  
ATOM   3225  CG  ASP A 211     -17.945  -7.871  34.360  1.00 92.65           C  
ATOM   3226  OD1 ASP A 211     -18.873  -7.054  34.565  1.00 92.65           O  
ATOM   3227  OD2 ASP A 211     -17.242  -7.806  33.337  1.00 92.65           O  
ATOM   3228  N   GLY A 212     -20.252  -7.612  37.151  1.00 92.08           N  
ATOM   3229  H   GLY A 212     -20.845  -7.901  36.386  1.00 92.08           H  
ATOM   3230  CA  GLY A 212     -20.689  -6.514  38.013  1.00 92.08           C  
ATOM   3231  HA2 GLY A 212     -21.769  -6.403  37.911  1.00 92.08           H  
ATOM   3232  HA3 GLY A 212     -20.464  -6.765  39.049  1.00 92.08           H  
ATOM   3233  C   GLY A 212     -20.044  -5.156  37.708  1.00 92.08           C  
ATOM   3234  O   GLY A 212     -20.262  -4.211  38.461  1.00 92.08           O  
ATOM   3235  N   LEU A 213     -19.297  -5.017  36.606  1.00 93.82           N  
ATOM   3236  H   LEU A 213     -19.161  -5.828  36.020  1.00 93.82           H  
ATOM   3237  CA  LEU A 213     -18.622  -3.767  36.217  1.00 93.82           C  
ATOM   3238  HA  LEU A 213     -18.407  -3.202  37.124  1.00 93.82           H  
ATOM   3239  C   LEU A 213     -19.504  -2.831  35.363  1.00 93.82           C  
ATOM   3240  CB  LEU A 213     -17.274  -4.094  35.546  1.00 93.82           C  
ATOM   3241  HB2 LEU A 213     -17.473  -4.698  34.661  1.00 93.82           H  
ATOM   3242  HB3 LEU A 213     -16.802  -3.166  35.226  1.00 93.82           H  
ATOM   3243  O   LEU A 213     -19.020  -1.850  34.802  1.00 93.82           O  
ATOM   3244  CG  LEU A 213     -16.267  -4.891  36.385  1.00 93.82           C  
ATOM   3245  HG  LEU A 213     -16.707  -5.841  36.690  1.00 93.82           H  
ATOM   3246  CD1 LEU A 213     -15.036  -5.185  35.525  1.00 93.82           C  
ATOM   3247 HD11 LEU A 213     -14.315  -5.766  36.101  1.00 93.82           H  
ATOM   3248 HD12 LEU A 213     -15.330  -5.770  34.654  1.00 93.82           H  
ATOM   3249 HD13 LEU A 213     -14.570  -4.257  35.194  1.00 93.82           H  
ATOM   3250  CD2 LEU A 213     -15.826  -4.122  37.631  1.00 93.82           C  
ATOM   3251 HD21 LEU A 213     -15.058  -4.692  38.154  1.00 93.82           H  
ATOM   3252 HD22 LEU A 213     -16.674  -3.996  38.304  1.00 93.82           H  
ATOM   3253 HD23 LEU A 213     -15.429  -3.148  37.349  1.00 93.82           H  
ATOM   3254  N   GLY A 214     -20.806  -3.116  35.269  1.00 93.54           N  
ATOM   3255  H   GLY A 214     -21.121  -3.958  35.729  1.00 93.54           H  
ATOM   3256  CA  GLY A 214     -21.797  -2.284  34.579  1.00 93.54           C  
ATOM   3257  HA2 GLY A 214     -21.476  -1.243  34.601  1.00 93.54           H  
ATOM   3258  HA3 GLY A 214     -22.739  -2.352  35.124  1.00 93.54           H  
ATOM   3259  C   GLY A 214     -22.058  -2.674  33.116  1.00 93.54           C  
ATOM   3260  O   GLY A 214     -21.370  -3.545  32.575  1.00 93.54           O  
ATOM   3261  N   PRO A 215     -23.072  -2.058  32.479  1.00 94.72           N  
ATOM   3262  CA  PRO A 215     -23.484  -2.381  31.117  1.00 94.72           C  
ATOM   3263  HA  PRO A 215     -23.677  -3.451  31.044  1.00 94.72           H  
ATOM   3264  C   PRO A 215     -22.434  -1.995  30.069  1.00 94.72           C  
ATOM   3265  CB  PRO A 215     -24.789  -1.615  30.878  1.00 94.72           C  
ATOM   3266  HB2 PRO A 215     -24.886  -1.286  29.843  1.00 94.72           H  
ATOM   3267  HB3 PRO A 215     -25.648  -2.225  31.158  1.00 94.72           H  
ATOM   3268  O   PRO A 215     -21.690  -1.028  30.230  1.00 94.72           O  
ATOM   3269  CG  PRO A 215     -24.676  -0.421  31.823  1.00 94.72           C  
ATOM   3270  HG2 PRO A 215     -25.656  -0.043  32.115  1.00 94.72           H  
ATOM   3271  HG3 PRO A 215     -24.090   0.365  31.347  1.00 94.72           H  
ATOM   3272  CD  PRO A 215     -23.903  -0.986  33.014  1.00 94.72           C  
ATOM   3273  HD2 PRO A 215     -23.299  -0.202  33.469  1.00 94.72           H  
ATOM   3274  HD3 PRO A 215     -24.602  -1.398  33.741  1.00 94.72           H  
ATOM   3275  N   ILE A 216     -22.432  -2.724  28.957  1.00 95.93           N  
ATOM   3276  H   ILE A 216     -23.062  -3.513  28.917  1.00 95.93           H  
ATOM   3277  CA  ILE A 216     -21.646  -2.445  27.757  1.00 95.93           C  
ATOM   3278  HA  ILE A 216     -21.048  -1.548  27.920  1.00 95.93           H  
ATOM   3279  C   ILE A 216     -22.617  -2.182  26.610  1.00 95.93           C  
ATOM   3280  CB  ILE A 216     -20.675  -3.603  27.435  1.00 95.93           C  
ATOM   3281  HB  ILE A 216     -21.261  -4.503  27.246  1.00 95.93           H  
ATOM   3282  O   ILE A 216     -23.431  -3.038  26.256  1.00 95.93           O  
ATOM   3283  CG1 ILE A 216     -19.722  -3.874  28.623  1.00 95.93           C  
ATOM   3284 HG12 ILE A 216     -20.300  -4.026  29.534  1.00 95.93           H  
ATOM   3285 HG13 ILE A 216     -19.074  -3.011  28.774  1.00 95.93           H  
ATOM   3286  CG2 ILE A 216     -19.867  -3.264  26.164  1.00 95.93           C  
ATOM   3287 HG21 ILE A 216     -19.244  -2.386  26.337  1.00 95.93           H  
ATOM   3288 HG22 ILE A 216     -19.231  -4.103  25.885  1.00 95.93           H  
ATOM   3289 HG23 ILE A 216     -20.528  -3.072  25.318  1.00 95.93           H  
ATOM   3290  CD1 ILE A 216     -18.857  -5.125  28.441  1.00 95.93           C  
ATOM   3291 HD11 ILE A 216     -18.177  -5.010  27.597  1.00 95.93           H  
ATOM   3292 HD12 ILE A 216     -18.262  -5.291  29.338  1.00 95.93           H  
ATOM   3293 HD13 ILE A 216     -19.501  -5.990  28.280  1.00 95.93           H  
ATOM   3294  N   LYS A 217     -22.508  -0.998  26.003  1.00 95.11           N  
ATOM   3295  H   LYS A 217     -21.816  -0.349  26.351  1.00 95.11           H  
ATOM   3296  CA  LYS A 217     -23.245  -0.653  24.787  1.00 95.11           C  
ATOM   3297  HA  LYS A 217     -24.278  -0.978  24.910  1.00 95.11           H  
ATOM   3298  C   LYS A 217     -22.642  -1.401  23.597  1.00 95.11           C  
ATOM   3299  CB  LYS A 217     -23.239   0.869  24.595  1.00 95.11           C  
ATOM   3300  HB2 LYS A 217     -22.221   1.209  24.403  1.00 95.11           H  
ATOM   3301  HB3 LYS A 217     -23.597   1.338  25.512  1.00 95.11           H  
ATOM   3302  O   LYS A 217     -21.468  -1.218  23.284  1.00 95.11           O  
ATOM   3303  CG  LYS A 217     -24.153   1.294  23.438  1.00 95.11           C  
ATOM   3304  HG2 LYS A 217     -23.811   0.835  22.511  1.00 95.11           H  
ATOM   3305  HG3 LYS A 217     -25.169   0.956  23.644  1.00 95.11           H  
ATOM   3306  CD  LYS A 217     -24.148   2.818  23.272  1.00 95.11           C  
ATOM   3307  HD2 LYS A 217     -23.137   3.152  23.040  1.00 95.11           H  
ATOM   3308  HD3 LYS A 217     -24.480   3.281  24.202  1.00 95.11           H  
ATOM   3309  CE  LYS A 217     -25.101   3.193  22.136  1.00 95.11           C  
ATOM   3310  HE2 LYS A 217     -24.791   2.669  21.232  1.00 95.11           H  
ATOM   3311  HE3 LYS A 217     -26.095   2.837  22.407  1.00 95.11           H  
ATOM   3312  NZ  LYS A 217     -25.145   4.652  21.882  1.00 95.11           N  
ATOM   3313  HZ1 LYS A 217     -24.230   4.990  21.621  1.00 95.11           H  
ATOM   3314  HZ2 LYS A 217     -25.467   5.144  22.703  1.00 95.11           H  
ATOM   3315  HZ3 LYS A 217     -25.775   4.848  21.116  1.00 95.11           H  
ATOM   3316  N   VAL A 218     -23.447  -2.212  22.920  1.00 96.10           N  
ATOM   3317  H   VAL A 218     -24.400  -2.302  23.241  1.00 96.10           H  
ATOM   3318  CA  VAL A 218     -23.026  -3.048  21.790  1.00 96.10           C  
ATOM   3319  HA  VAL A 218     -22.005  -2.781  21.516  1.00 96.10           H  
ATOM   3320  C   VAL A 218     -23.890  -2.813  20.558  1.00 96.10           C  
ATOM   3321  CB  VAL A 218     -23.018  -4.545  22.149  1.00 96.10           C  
ATOM   3322  HB  VAL A 218     -22.678  -5.086  21.266  1.00 96.10           H  
ATOM   3323  O   VAL A 218     -25.051  -2.414  20.654  1.00 96.10           O  
ATOM   3324  CG1 VAL A 218     -22.041  -4.860  23.287  1.00 96.10           C  
ATOM   3325 HG11 VAL A 218     -21.979  -5.940  23.427  1.00 96.10           H  
ATOM   3326 HG12 VAL A 218     -22.384  -4.408  24.218  1.00 96.10           H  
ATOM   3327 HG13 VAL A 218     -21.050  -4.478  23.043  1.00 96.10           H  
ATOM   3328  CG2 VAL A 218     -24.404  -5.086  22.511  1.00 96.10           C  
ATOM   3329 HG21 VAL A 218     -24.754  -4.638  23.441  1.00 96.10           H  
ATOM   3330 HG22 VAL A 218     -24.342  -6.168  22.628  1.00 96.10           H  
ATOM   3331 HG23 VAL A 218     -25.123  -4.879  21.718  1.00 96.10           H  
ATOM   3332  N   LEU A 219     -23.321  -3.110  19.392  1.00 95.98           N  
ATOM   3333  H   LEU A 219     -22.364  -3.434  19.392  1.00 95.98           H  
ATOM   3334  CA  LEU A 219     -24.050  -3.202  18.135  1.00 95.98           C  
ATOM   3335  HA  LEU A 219     -25.007  -2.690  18.228  1.00 95.98           H  
ATOM   3336  C   LEU A 219     -24.298  -4.677  17.810  1.00 95.98           C  
ATOM   3337  CB  LEU A 219     -23.226  -2.513  17.042  1.00 95.98           C  
ATOM   3338  HB2 LEU A 219     -22.311  -3.096  16.938  1.00 95.98           H  
ATOM   3339  HB3 LEU A 219     -22.969  -1.501  17.354  1.00 95.98           H  
ATOM   3340  O   LEU A 219     -23.359  -5.448  17.603  1.00 95.98           O  
ATOM   3341  CG  LEU A 219     -23.882  -2.459  15.659  1.00 95.98           C  
ATOM   3342  HG  LEU A 219     -24.183  -3.462  15.357  1.00 95.98           H  
ATOM   3343  CD1 LEU A 219     -25.102  -1.546  15.658  1.00 95.98           C  
ATOM   3344 HD11 LEU A 219     -24.841  -0.564  16.051  1.00 95.98           H  
ATOM   3345 HD12 LEU A 219     -25.452  -1.440  14.631  1.00 95.98           H  
ATOM   3346 HD13 LEU A 219     -25.901  -1.981  16.260  1.00 95.98           H  
ATOM   3347  CD2 LEU A 219     -22.888  -1.926  14.626  1.00 95.98           C  
ATOM   3348 HD21 LEU A 219     -23.339  -1.941  13.633  1.00 95.98           H  
ATOM   3349 HD22 LEU A 219     -21.997  -2.554  14.617  1.00 95.98           H  
ATOM   3350 HD23 LEU A 219     -22.602  -0.905  14.875  1.00 95.98           H  
ATOM   3351  N   CYS A 220     -25.565  -5.053  17.727  1.00 95.67           N  
ATOM   3352  H   CYS A 220     -26.280  -4.366  17.919  1.00 95.67           H  
ATOM   3353  CA  CYS A 220     -25.998  -6.361  17.271  1.00 95.67           C  
ATOM   3354  HA  CYS A 220     -25.235  -7.096  17.529  1.00 95.67           H  
ATOM   3355  C   CYS A 220     -26.205  -6.347  15.757  1.00 95.67           C  
ATOM   3356  CB  CYS A 220     -27.292  -6.751  17.985  1.00 95.67           C  
ATOM   3357  HB2 CYS A 220     -28.061  -6.022  17.729  1.00 95.67           H  
ATOM   3358  HB3 CYS A 220     -27.617  -7.726  17.622  1.00 95.67           H  
ATOM   3359  O   CYS A 220     -26.897  -5.473  15.244  1.00 95.67           O  
ATOM   3360  SG  CYS A 220     -27.176  -6.833  19.785  1.00 95.67           S  
ATOM   3361  N   HIS A 221     -25.673  -7.343  15.050  1.00 95.40           N  
ATOM   3362  H   HIS A 221     -25.068  -7.984  15.543  1.00 95.40           H  
ATOM   3363  CA  HIS A 221     -25.989  -7.624  13.649  1.00 95.40           C  
ATOM   3364  HA  HIS A 221     -26.641  -6.843  13.259  1.00 95.40           H  
ATOM   3365  C   HIS A 221     -26.740  -8.958  13.569  1.00 95.40           C  
ATOM   3366  CB  HIS A 221     -24.699  -7.598  12.813  1.00 95.40           C  
ATOM   3367  HB2 HIS A 221     -24.201  -6.646  12.995  1.00 95.40           H  
ATOM   3368  HB3 HIS A 221     -24.034  -8.385  13.168  1.00 95.40           H  
ATOM   3369  O   HIS A 221     -26.155 -10.035  13.702  1.00 95.40           O  
ATOM   3370  CG  HIS A 221     -24.867  -7.755  11.313  1.00 95.40           C  
ATOM   3371  CD2 HIS A 221     -25.971  -8.180  10.614  1.00 95.40           C  
ATOM   3372  HD2 HIS A 221     -26.932  -8.456  11.022  1.00 95.40           H  
ATOM   3373  ND1 HIS A 221     -23.898  -7.468  10.374  1.00 95.40           N  
ATOM   3374  HD1 HIS A 221     -23.137  -6.816  10.500  1.00 95.40           H  
ATOM   3375  CE1 HIS A 221     -24.396  -7.755   9.161  1.00 95.40           C  
ATOM   3376  HE1 HIS A 221     -23.902  -7.523   8.228  1.00 95.40           H  
ATOM   3377  NE2 HIS A 221     -25.646  -8.222   9.255  1.00 95.40           N  
ATOM   3378  N   VAL A 222     -28.047  -8.886  13.322  1.00 92.59           N  
ATOM   3379  H   VAL A 222     -28.459  -7.970  13.212  1.00 92.59           H  
ATOM   3380  CA  VAL A 222     -28.953 -10.033  13.213  1.00 92.59           C  
ATOM   3381  HA  VAL A 222     -28.505 -10.906  13.689  1.00 92.59           H  
ATOM   3382  C   VAL A 222     -29.193 -10.347  11.741  1.00 92.59           C  
ATOM   3383  CB  VAL A 222     -30.276  -9.740  13.945  1.00 92.59           C  
ATOM   3384  HB  VAL A 222     -30.778  -8.912  13.444  1.00 92.59           H  
ATOM   3385  O   VAL A 222     -29.827  -9.571  11.032  1.00 92.59           O  
ATOM   3386  CG1 VAL A 222     -31.201 -10.962  13.945  1.00 92.59           C  
ATOM   3387 HG11 VAL A 222     -32.135 -10.705  14.446  1.00 92.59           H  
ATOM   3388 HG12 VAL A 222     -30.729 -11.783  14.484  1.00 92.59           H  
ATOM   3389 HG13 VAL A 222     -31.436 -11.270  12.926  1.00 92.59           H  
ATOM   3390  CG2 VAL A 222     -30.034  -9.342  15.406  1.00 92.59           C  
ATOM   3391 HG21 VAL A 222     -30.996  -9.157  15.884  1.00 92.59           H  
ATOM   3392 HG22 VAL A 222     -29.532 -10.144  15.947  1.00 92.59           H  
ATOM   3393 HG23 VAL A 222     -29.447  -8.425  15.470  1.00 92.59           H  
ATOM   3394  N   ARG A 223     -28.691 -11.490  11.258  1.00 87.80           N  
ATOM   3395  H   ARG A 223     -28.143 -12.060  11.886  1.00 87.80           H  
ATOM   3396  CA  ARG A 223     -28.988 -11.979   9.893  1.00 87.80           C  
ATOM   3397  HA  ARG A 223     -29.309 -11.142   9.272  1.00 87.80           H  
ATOM   3398  C   ARG A 223     -30.157 -12.960   9.873  1.00 87.80           C  
ATOM   3399  CB  ARG A 223     -27.745 -12.601   9.240  1.00 87.80           C  
ATOM   3400  HB2 ARG A 223     -28.027 -12.954   8.248  1.00 87.80           H  
ATOM   3401  HB3 ARG A 223     -27.412 -13.459   9.824  1.00 87.80           H  
ATOM   3402  O   ARG A 223     -30.922 -12.984   8.917  1.00 87.80           O  
ATOM   3403  CG  ARG A 223     -26.588 -11.598   9.104  1.00 87.80           C  
ATOM   3404  HG2 ARG A 223     -26.163 -11.416  10.091  1.00 87.80           H  
ATOM   3405  HG3 ARG A 223     -26.965 -10.651   8.717  1.00 87.80           H  
ATOM   3406  CD  ARG A 223     -25.476 -12.115   8.178  1.00 87.80           C  
ATOM   3407  HD2 ARG A 223     -25.272 -13.161   8.407  1.00 87.80           H  
ATOM   3408  HD3 ARG A 223     -24.577 -11.531   8.376  1.00 87.80           H  
ATOM   3409  NE  ARG A 223     -25.843 -11.953   6.757  1.00 87.80           N  
ATOM   3410  HE  ARG A 223     -26.688 -11.430   6.580  1.00 87.80           H  
ATOM   3411  NH1 ARG A 223     -24.038 -12.986   5.781  1.00 87.80           N  
ATOM   3412 HH11 ARG A 223     -23.555 -12.973   6.668  1.00 87.80           H  
ATOM   3413 HH12 ARG A 223     -23.522 -13.181   4.934  1.00 87.80           H  
ATOM   3414  NH2 ARG A 223     -25.586 -12.107   4.493  1.00 87.80           N  
ATOM   3415 HH21 ARG A 223     -26.444 -11.592   4.358  1.00 87.80           H  
ATOM   3416 HH22 ARG A 223     -25.058 -12.411   3.688  1.00 87.80           H  
ATOM   3417  CZ  ARG A 223     -25.162 -12.351   5.697  1.00 87.80           C  
ATOM   3418  N   ILE A 224     -30.277 -13.749  10.936  1.00 86.42           N  
ATOM   3419  H   ILE A 224     -29.619 -13.625  11.693  1.00 86.42           H  
ATOM   3420  CA  ILE A 224     -31.349 -14.710  11.193  1.00 86.42           C  
ATOM   3421  HA  ILE A 224     -32.156 -14.568  10.474  1.00 86.42           H  
ATOM   3422  C   ILE A 224     -31.874 -14.391  12.596  1.00 86.42           C  
ATOM   3423  CB  ILE A 224     -30.815 -16.159  11.061  1.00 86.42           C  
ATOM   3424  HB  ILE A 224     -29.995 -16.288  11.768  1.00 86.42           H  
ATOM   3425  O   ILE A 224     -31.076 -14.146  13.502  1.00 86.42           O  
ATOM   3426  CG1 ILE A 224     -30.254 -16.430   9.643  1.00 86.42           C  
ATOM   3427 HG12 ILE A 224     -29.523 -15.664   9.385  1.00 86.42           H  
ATOM   3428 HG13 ILE A 224     -31.064 -16.380   8.915  1.00 86.42           H  
ATOM   3429  CG2 ILE A 224     -31.920 -17.171  11.412  1.00 86.42           C  
ATOM   3430 HG21 ILE A 224     -32.283 -17.010  12.427  1.00 86.42           H  
ATOM   3431 HG22 ILE A 224     -32.749 -17.097  10.709  1.00 86.42           H  
ATOM   3432 HG23 ILE A 224     -31.520 -18.185  11.392  1.00 86.42           H  
ATOM   3433  CD1 ILE A 224     -29.534 -17.778   9.501  1.00 86.42           C  
ATOM   3434 HD11 ILE A 224     -29.059 -17.832   8.522  1.00 86.42           H  
ATOM   3435 HD12 ILE A 224     -28.771 -17.877  10.273  1.00 86.42           H  
ATOM   3436 HD13 ILE A 224     -30.243 -18.602   9.585  1.00 86.42           H  
ATOM   3437  N   GLN A 225     -33.197 -14.324  12.771  1.00 84.59           N  
ATOM   3438  H   GLN A 225     -33.809 -14.587  12.012  1.00 84.59           H  
ATOM   3439  CA  GLN A 225     -33.800 -14.002  14.071  1.00 84.59           C  
ATOM   3440  HA  GLN A 225     -33.469 -13.010  14.378  1.00 84.59           H  
ATOM   3441  C   GLN A 225     -33.355 -14.996  15.152  1.00 84.59           C  
ATOM   3442  CB  GLN A 225     -35.332 -13.988  13.981  1.00 84.59           C  
ATOM   3443  HB2 GLN A 225     -35.734 -14.004  14.994  1.00 84.59           H  
ATOM   3444  HB3 GLN A 225     -35.683 -14.880  13.462  1.00 84.59           H  
ATOM   3445  O   GLN A 225     -33.409 -16.209  14.953  1.00 84.59           O  
ATOM   3446  CG  GLN A 225     -35.872 -12.729  13.292  1.00 84.59           C  
ATOM   3447  HG2 GLN A 225     -35.460 -11.851  13.790  1.00 84.59           H  
ATOM   3448  HG3 GLN A 225     -35.562 -12.712  12.248  1.00 84.59           H  
ATOM   3449  CD  GLN A 225     -37.395 -12.656  13.356  1.00 84.59           C  
ATOM   3450  NE2 GLN A 225     -37.980 -11.497  13.157  1.00 84.59           N  
ATOM   3451 HE21 GLN A 225     -37.429 -10.652  13.121  1.00 84.59           H  
ATOM   3452 HE22 GLN A 225     -38.973 -11.499  13.339  1.00 84.59           H  
ATOM   3453  OE1 GLN A 225     -38.098 -13.629  13.563  1.00 84.59           O  
ATOM   3454  N   GLY A 226     -32.931 -14.470  16.303  1.00 85.81           N  
ATOM   3455  H   GLY A 226     -32.966 -13.468  16.425  1.00 85.81           H  
ATOM   3456  CA  GLY A 226     -32.380 -15.259  17.409  1.00 85.81           C  
ATOM   3457  HA2 GLY A 226     -33.025 -16.115  17.606  1.00 85.81           H  
ATOM   3458  HA3 GLY A 226     -32.375 -14.625  18.296  1.00 85.81           H  
ATOM   3459  C   GLY A 226     -30.949 -15.774  17.193  1.00 85.81           C  
ATOM   3460  O   GLY A 226     -30.499 -16.646  17.926  1.00 85.81           O  
ATOM   3461  N   GLU A 227     -30.248 -15.274  16.174  1.00 89.25           N  
ATOM   3462  H   GLU A 227     -30.723 -14.641  15.547  1.00 89.25           H  
ATOM   3463  CA  GLU A 227     -28.894 -15.690  15.787  1.00 89.25           C  
ATOM   3464  HA  GLU A 227     -28.440 -16.230  16.617  1.00 89.25           H  
ATOM   3465  C   GLU A 227     -27.969 -14.479  15.535  1.00 89.25           C  
ATOM   3466  CB  GLU A 227     -28.997 -16.642  14.578  1.00 89.25           C  
ATOM   3467  HB2 GLU A 227     -29.873 -16.387  13.981  1.00 89.25           H  
ATOM   3468  HB3 GLU A 227     -28.133 -16.515  13.926  1.00 89.25           H  
ATOM   3469  O   GLU A 227     -27.125 -14.479  14.629  1.00 89.25           O  
ATOM   3470  CG  GLU A 227     -29.104 -18.117  14.984  1.00 89.25           C  
ATOM   3471  HG2 GLU A 227     -28.456 -18.301  15.841  1.00 89.25           H  
ATOM   3472  HG3 GLU A 227     -30.131 -18.338  15.276  1.00 89.25           H  
ATOM   3473  CD  GLU A 227     -28.642 -19.033  13.844  1.00 89.25           C  
ATOM   3474  OE1 GLU A 227     -29.398 -19.954  13.476  1.00 89.25           O  
ATOM   3475  OE2 GLU A 227     -27.495 -18.808  13.368  1.00 89.25           O  
ATOM   3476  N   GLY A 228     -28.135 -13.406  16.312  1.00 92.74           N  
ATOM   3477  H   GLY A 228     -28.792 -13.444  17.078  1.00 92.74           H  
ATOM   3478  CA  GLY A 228     -27.352 -12.185  16.143  1.00 92.74           C  
ATOM   3479  HA2 GLY A 228     -27.310 -11.955  15.078  1.00 92.74           H  
ATOM   3480  HA3 GLY A 228     -27.837 -11.340  16.632  1.00 92.74           H  
ATOM   3481  C   GLY A 228     -25.916 -12.270  16.649  1.00 92.74           C  
ATOM   3482  O   GLY A 228     -25.541 -13.121  17.452  1.00 92.74           O  
ATOM   3483  N   TRP A 229     -25.106 -11.352  16.130  1.00 95.91           N  
ATOM   3484  H   TRP A 229     -25.496 -10.707  15.459  1.00 95.91           H  
ATOM   3485  CA  TRP A 229     -23.680 -11.227  16.411  1.00 95.91           C  
ATOM   3486  HA  TRP A 229     -23.347 -12.031  17.068  1.00 95.91           H  
ATOM   3487  C   TRP A 229     -23.389  -9.893  17.088  1.00 95.91           C  
ATOM   3488  CB  TRP A 229     -22.907 -11.307  15.093  1.00 95.91           C  
ATOM   3489  HB2 TRP A 229     -23.232 -10.489  14.450  1.00 95.91           H  
ATOM   3490  HB3 TRP A 229     -21.852 -11.161  15.325  1.00 95.91           H  
ATOM   3491  O   TRP A 229     -23.947  -8.877  16.677  1.00 95.91           O  
ATOM   3492  CG  TRP A 229     -23.025 -12.591  14.335  1.00 95.91           C  
ATOM   3493  CD1 TRP A 229     -24.083 -12.987  13.592  1.00 95.91           C  
ATOM   3494  HD1 TRP A 229     -24.993 -12.417  13.476  1.00 95.91           H  
ATOM   3495  CD2 TRP A 229     -22.082 -13.698  14.308  1.00 95.91           C  
ATOM   3496  CE2 TRP A 229     -22.643 -14.755  13.532  1.00 95.91           C  
ATOM   3497  CE3 TRP A 229     -20.821 -13.925  14.892  1.00 95.91           C  
ATOM   3498  HE3 TRP A 229     -20.374 -13.147  15.493  1.00 95.91           H  
ATOM   3499  NE1 TRP A 229     -23.871 -14.272  13.129  1.00 95.91           N  
ATOM   3500  HE1 TRP A 229     -24.611 -14.836  12.735  1.00 95.91           H  
ATOM   3501  CH2 TRP A 229     -20.730 -16.176  13.954  1.00 95.91           C  
ATOM   3502  HH2 TRP A 229     -20.210 -17.116  13.845  1.00 95.91           H  
ATOM   3503  CZ2 TRP A 229     -21.987 -15.982  13.354  1.00 95.91           C  
ATOM   3504  HZ2 TRP A 229     -22.453 -16.779  12.794  1.00 95.91           H  
ATOM   3505  CZ3 TRP A 229     -20.149 -15.146  14.714  1.00 95.91           C  
ATOM   3506  HZ3 TRP A 229     -19.185 -15.300  15.176  1.00 95.91           H  
ATOM   3507  N   ILE A 230     -22.472  -9.876  18.051  1.00 97.26           N  
ATOM   3508  H   ILE A 230     -22.032 -10.745  18.317  1.00 97.26           H  
ATOM   3509  CA  ILE A 230     -21.937  -8.649  18.646  1.00 97.26           C  
ATOM   3510  HA  ILE A 230     -22.714  -7.886  18.676  1.00 97.26           H  
ATOM   3511  C   ILE A 230     -20.792  -8.152  17.768  1.00 97.26           C  
ATOM   3512  CB  ILE A 230     -21.457  -8.905  20.091  1.00 97.26           C  
ATOM   3513  HB  ILE A 230     -20.724  -9.711  20.079  1.00 97.26           H  
ATOM   3514  O   ILE A 230     -19.766  -8.821  17.652  1.00 97.26           O  
ATOM   3515  CG1 ILE A 230     -22.632  -9.320  21.004  1.00 97.26           C  
ATOM   3516 HG12 ILE A 230     -23.242  -8.443  21.215  1.00 97.26           H  
ATOM   3517 HG13 ILE A 230     -23.250 -10.064  20.501  1.00 97.26           H  
ATOM   3518  CG2 ILE A 230     -20.788  -7.631  20.641  1.00 97.26           C  
ATOM   3519 HG21 ILE A 230     -20.529  -7.759  21.692  1.00 97.26           H  
ATOM   3520 HG22 ILE A 230     -19.862  -7.420  20.106  1.00 97.26           H  
ATOM   3521 HG23 ILE A 230     -21.461  -6.779  20.538  1.00 97.26           H  
ATOM   3522  CD1 ILE A 230     -22.198  -9.930  22.340  1.00 97.26           C  
ATOM   3523 HD11 ILE A 230     -21.535 -10.777  22.163  1.00 97.26           H  
ATOM   3524 HD12 ILE A 230     -21.688  -9.191  22.958  1.00 97.26           H  
ATOM   3525 HD13 ILE A 230     -23.079 -10.281  22.877  1.00 97.26           H  
ATOM   3526  N   VAL A 231     -20.951  -6.984  17.149  1.00 98.31           N  
ATOM   3527  H   VAL A 231     -21.806  -6.472  17.311  1.00 98.31           H  
ATOM   3528  CA  VAL A 231     -19.891  -6.328  16.372  1.00 98.31           C  
ATOM   3529  HA  VAL A 231     -19.322  -7.087  15.834  1.00 98.31           H  
ATOM   3530  C   VAL A 231     -18.925  -5.633  17.334  1.00 98.31           C  
ATOM   3531  CB  VAL A 231     -20.486  -5.358  15.330  1.00 98.31           C  
ATOM   3532  HB  VAL A 231     -21.016  -4.560  15.851  1.00 98.31           H  
ATOM   3533  O   VAL A 231     -19.357  -4.890  18.217  1.00 98.31           O  
ATOM   3534  CG1 VAL A 231     -19.397  -4.744  14.440  1.00 98.31           C  
ATOM   3535 HG11 VAL A 231     -18.718  -4.134  15.036  1.00 98.31           H  
ATOM   3536 HG12 VAL A 231     -19.851  -4.098  13.689  1.00 98.31           H  
ATOM   3537 HG13 VAL A 231     -18.826  -5.526  13.939  1.00 98.31           H  
ATOM   3538  CG2 VAL A 231     -21.509  -6.032  14.406  1.00 98.31           C  
ATOM   3539 HG21 VAL A 231     -21.020  -6.816  13.829  1.00 98.31           H  
ATOM   3540 HG22 VAL A 231     -21.922  -5.291  13.722  1.00 98.31           H  
ATOM   3541 HG23 VAL A 231     -22.330  -6.452  14.988  1.00 98.31           H  
ATOM   3542  N   PHE A 232     -17.617  -5.853  17.174  1.00 98.41           N  
ATOM   3543  H   PHE A 232     -17.317  -6.485  16.446  1.00 98.41           H  
ATOM   3544  CA  PHE A 232     -16.593  -5.209  18.013  1.00 98.41           C  
ATOM   3545  HA  PHE A 232     -17.095  -4.523  18.695  1.00 98.41           H  
ATOM   3546  C   PHE A 232     -15.587  -4.358  17.236  1.00 98.41           C  
ATOM   3547  CB  PHE A 232     -15.873  -6.247  18.876  1.00 98.41           C  
ATOM   3548  HB2 PHE A 232     -15.324  -5.725  19.659  1.00 98.41           H  
ATOM   3549  HB3 PHE A 232     -16.614  -6.875  19.371  1.00 98.41           H  
ATOM   3550  O   PHE A 232     -14.918  -3.511  17.826  1.00 98.41           O  
ATOM   3551  CG  PHE A 232     -14.896  -7.119  18.120  1.00 98.41           C  
ATOM   3552  CD1 PHE A 232     -15.342  -8.323  17.554  1.00 98.41           C  
ATOM   3553  HD1 PHE A 232     -16.387  -8.587  17.613  1.00 98.41           H  
ATOM   3554  CD2 PHE A 232     -13.545  -6.742  17.997  1.00 98.41           C  
ATOM   3555  HD2 PHE A 232     -13.198  -5.807  18.412  1.00 98.41           H  
ATOM   3556  CE1 PHE A 232     -14.429  -9.189  16.938  1.00 98.41           C  
ATOM   3557  HE1 PHE A 232     -14.773 -10.136  16.549  1.00 98.41           H  
ATOM   3558  CE2 PHE A 232     -12.634  -7.596  17.353  1.00 98.41           C  
ATOM   3559  HE2 PHE A 232     -11.594  -7.316  17.274  1.00 98.41           H  
ATOM   3560  CZ  PHE A 232     -13.071  -8.834  16.853  1.00 98.41           C  
ATOM   3561  HZ  PHE A 232     -12.358  -9.516  16.414  1.00 98.41           H  
ATOM   3562  N   GLN A 233     -15.496  -4.562  15.925  1.00 98.50           N  
ATOM   3563  H   GLN A 233     -16.053  -5.295  15.509  1.00 98.50           H  
ATOM   3564  CA  GLN A 233     -14.711  -3.742  15.016  1.00 98.50           C  
ATOM   3565  HA  GLN A 233     -14.484  -2.787  15.491  1.00 98.50           H  
ATOM   3566  C   GLN A 233     -15.545  -3.486  13.768  1.00 98.50           C  
ATOM   3567  CB  GLN A 233     -13.392  -4.460  14.698  1.00 98.50           C  
ATOM   3568  HB2 GLN A 233     -12.921  -4.722  15.645  1.00 98.50           H  
ATOM   3569  HB3 GLN A 233     -13.595  -5.385  14.159  1.00 98.50           H  
ATOM   3570  O   GLN A 233     -16.128  -4.424  13.216  1.00 98.50           O  
ATOM   3571  CG  GLN A 233     -12.392  -3.620  13.891  1.00 98.50           C  
ATOM   3572  HG2 GLN A 233     -11.394  -3.926  14.206  1.00 98.50           H  
ATOM   3573  HG3 GLN A 233     -12.500  -2.564  14.135  1.00 98.50           H  
ATOM   3574  CD  GLN A 233     -12.451  -3.795  12.373  1.00 98.50           C  
ATOM   3575  NE2 GLN A 233     -11.354  -3.516  11.709  1.00 98.50           N  
ATOM   3576 HE21 GLN A 233     -11.354  -3.585  10.701  1.00 98.50           H  
ATOM   3577 HE22 GLN A 233     -10.524  -3.243  12.215  1.00 98.50           H  
ATOM   3578  OE1 GLN A 233     -13.446  -4.157  11.760  1.00 98.50           O  
ATOM   3579  N   LYS A 234     -15.609  -2.225  13.341  1.00 98.28           N  
ATOM   3580  H   LYS A 234     -15.182  -1.506  13.908  1.00 98.28           H  
ATOM   3581  CA  LYS A 234     -16.296  -1.816  12.115  1.00 98.28           C  
ATOM   3582  HA  LYS A 234     -16.339  -2.667  11.435  1.00 98.28           H  
ATOM   3583  C   LYS A 234     -15.523  -0.697  11.428  1.00 98.28           C  
ATOM   3584  CB  LYS A 234     -17.731  -1.405  12.473  1.00 98.28           C  
ATOM   3585  HB2 LYS A 234     -18.215  -2.243  12.974  1.00 98.28           H  
ATOM   3586  HB3 LYS A 234     -17.704  -0.564  13.166  1.00 98.28           H  
ATOM   3587  O   LYS A 234     -15.264   0.331  12.048  1.00 98.28           O  
ATOM   3588  CG  LYS A 234     -18.567  -1.018  11.246  1.00 98.28           C  
ATOM   3589  HG2 LYS A 234     -18.557  -1.829  10.517  1.00 98.28           H  
ATOM   3590  HG3 LYS A 234     -18.147  -0.122  10.789  1.00 98.28           H  
ATOM   3591  CD  LYS A 234     -20.008  -0.728  11.682  1.00 98.28           C  
ATOM   3592  HD2 LYS A 234     -19.989   0.053  12.442  1.00 98.28           H  
ATOM   3593  HD3 LYS A 234     -20.454  -1.618  12.126  1.00 98.28           H  
ATOM   3594  CE  LYS A 234     -20.871  -0.232  10.522  1.00 98.28           C  
ATOM   3595  HE2 LYS A 234     -21.731   0.284  10.951  1.00 98.28           H  
ATOM   3596  HE3 LYS A 234     -20.311   0.506   9.948  1.00 98.28           H  
ATOM   3597  NZ  LYS A 234     -21.341  -1.335   9.653  1.00 98.28           N  
ATOM   3598  HZ1 LYS A 234     -21.803  -2.069  10.170  1.00 98.28           H  
ATOM   3599  HZ2 LYS A 234     -20.575  -1.849   9.242  1.00 98.28           H  
ATOM   3600  HZ3 LYS A 234     -21.959  -0.993   8.931  1.00 98.28           H  
ATOM   3601  N   ARG A 235     -15.192  -0.902  10.151  1.00 97.07           N  
ATOM   3602  H   ARG A 235     -15.448  -1.796   9.758  1.00 97.07           H  
ATOM   3603  CA  ARG A 235     -14.493   0.038   9.256  1.00 97.07           C  
ATOM   3604  HA  ARG A 235     -14.471   1.040   9.687  1.00 97.07           H  
ATOM   3605  C   ARG A 235     -15.211   0.087   7.912  1.00 97.07           C  
ATOM   3606  CB  ARG A 235     -13.055  -0.430   9.009  1.00 97.07           C  
ATOM   3607  HB2 ARG A 235     -13.114  -1.383   8.482  1.00 97.07           H  
ATOM   3608  HB3 ARG A 235     -12.553   0.285   8.357  1.00 97.07           H  
ATOM   3609  O   ARG A 235     -15.591  -0.970   7.419  1.00 97.07           O  
ATOM   3610  CG  ARG A 235     -12.204  -0.659  10.256  1.00 97.07           C  
ATOM   3611  HG2 ARG A 235     -12.692  -1.408  10.880  1.00 97.07           H  
ATOM   3612  HG3 ARG A 235     -11.241  -1.063   9.944  1.00 97.07           H  
ATOM   3613  CD  ARG A 235     -11.977   0.585  11.108  1.00 97.07           C  
ATOM   3614  HD2 ARG A 235     -12.922   0.910  11.543  1.00 97.07           H  
ATOM   3615  HD3 ARG A 235     -11.309   0.286  11.916  1.00 97.07           H  
ATOM   3616  NE  ARG A 235     -11.372   1.717  10.390  1.00 97.07           N  
ATOM   3617  HE  ARG A 235     -11.948   2.539  10.274  1.00 97.07           H  
ATOM   3618  NH1 ARG A 235      -9.236   0.861  10.175  1.00 97.07           N  
ATOM   3619 HH11 ARG A 235      -8.285   0.982   9.859  1.00 97.07           H  
ATOM   3620 HH12 ARG A 235      -9.582  -0.064  10.385  1.00 97.07           H  
ATOM   3621  NH2 ARG A 235      -9.642   3.002   9.723  1.00 97.07           N  
ATOM   3622 HH21 ARG A 235      -8.646   3.118   9.606  1.00 97.07           H  
ATOM   3623 HH22 ARG A 235     -10.268   3.790   9.811  1.00 97.07           H  
ATOM   3624  CZ  ARG A 235     -10.093   1.845  10.096  1.00 97.07           C  
ATOM   3625  N   PHE A 236     -15.392   1.251   7.301  1.00 94.90           N  
ATOM   3626  H   PHE A 236     -15.014   2.075   7.746  1.00 94.90           H  
ATOM   3627  CA  PHE A 236     -15.950   1.398   5.953  1.00 94.90           C  
ATOM   3628  HA  PHE A 236     -15.494   0.641   5.316  1.00 94.90           H  
ATOM   3629  C   PHE A 236     -15.675   2.753   5.266  1.00 94.90           C  
ATOM   3630  CB  PHE A 236     -17.464   1.122   5.986  1.00 94.90           C  
ATOM   3631  HB2 PHE A 236     -17.650   0.118   6.366  1.00 94.90           H  
ATOM   3632  HB3 PHE A 236     -17.836   1.138   4.961  1.00 94.90           H  
ATOM   3633  O   PHE A 236     -15.707   2.791   4.031  1.00 94.90           O  
ATOM   3634  CG  PHE A 236     -18.267   2.104   6.807  1.00 94.90           C  
ATOM   3635  CD1 PHE A 236     -18.401   1.926   8.195  1.00 94.90           C  
ATOM   3636  HD1 PHE A 236     -17.940   1.078   8.681  1.00 94.90           H  
ATOM   3637  CD2 PHE A 236     -18.851   3.219   6.181  1.00 94.90           C  
ATOM   3638  HD2 PHE A 236     -18.730   3.374   5.119  1.00 94.90           H  
ATOM   3639  CE1 PHE A 236     -19.094   2.878   8.957  1.00 94.90           C  
ATOM   3640  HE1 PHE A 236     -19.172   2.755  10.027  1.00 94.90           H  
ATOM   3641  CE2 PHE A 236     -19.528   4.179   6.948  1.00 94.90           C  
ATOM   3642  HE2 PHE A 236     -19.902   5.083   6.491  1.00 94.90           H  
ATOM   3643  CZ  PHE A 236     -19.633   4.016   8.336  1.00 94.90           C  
ATOM   3644  HZ  PHE A 236     -20.086   4.799   8.926  1.00 94.90           H  
ATOM   3645  N   ASP A 237     -15.390   3.837   5.997  1.00 91.46           N  
ATOM   3646  H   ASP A 237     -15.315   3.755   7.001  1.00 91.46           H  
ATOM   3647  CA  ASP A 237     -15.282   5.208   5.458  1.00 91.46           C  
ATOM   3648  HA  ASP A 237     -15.182   5.146   4.374  1.00 91.46           H  
ATOM   3649  C   ASP A 237     -14.058   6.017   5.935  1.00 91.46           C  
ATOM   3650  CB  ASP A 237     -16.586   5.981   5.719  1.00 91.46           C  
ATOM   3651  HB2 ASP A 237     -17.420   5.414   5.306  1.00 91.46           H  
ATOM   3652  HB3 ASP A 237     -16.541   6.921   5.170  1.00 91.46           H  
ATOM   3653  O   ASP A 237     -13.812   7.110   5.424  1.00 91.46           O  
ATOM   3654  CG  ASP A 237     -16.863   6.299   7.192  1.00 91.46           C  
ATOM   3655  OD1 ASP A 237     -16.005   5.972   8.043  1.00 91.46           O  
ATOM   3656  OD2 ASP A 237     -17.935   6.894   7.441  1.00 91.46           O  
ATOM   3657  N   GLY A 238     -13.268   5.494   6.873  1.00 92.15           N  
ATOM   3658  H   GLY A 238     -13.567   4.638   7.319  1.00 92.15           H  
ATOM   3659  CA  GLY A 238     -12.105   6.178   7.429  1.00 92.15           C  
ATOM   3660  HA2 GLY A 238     -11.465   6.520   6.615  1.00 92.15           H  
ATOM   3661  HA3 GLY A 238     -11.553   5.466   8.042  1.00 92.15           H  
ATOM   3662  C   GLY A 238     -12.443   7.381   8.312  1.00 92.15           C  
ATOM   3663  O   GLY A 238     -11.570   8.228   8.515  1.00 92.15           O  
ATOM   3664  N   SER A 239     -13.676   7.481   8.829  1.00 91.61           N  
ATOM   3665  H   SER A 239     -14.372   6.794   8.577  1.00 91.61           H  
ATOM   3666  CA  SER A 239     -14.098   8.569   9.719  1.00 91.61           C  
ATOM   3667  HA  SER A 239     -13.779   9.509   9.268  1.00 91.61           H  
ATOM   3668  C   SER A 239     -13.465   8.496  11.111  1.00 91.61           C  
ATOM   3669  CB  SER A 239     -15.628   8.604   9.841  1.00 91.61           C  
ATOM   3670  HB2 SER A 239     -15.930   9.589  10.196  1.00 91.61           H  
ATOM   3671  HB3 SER A 239     -16.082   8.442   8.863  1.00 91.61           H  
ATOM   3672  O   SER A 239     -13.501   9.477  11.855  1.00 91.61           O  
ATOM   3673  OG  SER A 239     -16.107   7.640  10.764  1.00 91.61           O  
ATOM   3674  HG  SER A 239     -15.808   7.894  11.640  1.00 91.61           H  
ATOM   3675  N   VAL A 240     -12.926   7.334  11.492  1.00 93.73           N  
ATOM   3676  H   VAL A 240     -12.961   6.560  10.844  1.00 93.73           H  
ATOM   3677  CA  VAL A 240     -12.281   7.102  12.786  1.00 93.73           C  
ATOM   3678  HA  VAL A 240     -12.276   8.035  13.350  1.00 93.73           H  
ATOM   3679  C   VAL A 240     -10.827   6.694  12.579  1.00 93.73           C  
ATOM   3680  CB  VAL A 240     -13.070   6.076  13.618  1.00 93.73           C  
ATOM   3681  HB  VAL A 240     -13.173   5.149  13.054  1.00 93.73           H  
ATOM   3682  O   VAL A 240     -10.507   5.786  11.811  1.00 93.73           O  
ATOM   3683  CG1 VAL A 240     -12.395   5.752  14.954  1.00 93.73           C  
ATOM   3684 HG11 VAL A 240     -12.272   6.657  15.549  1.00 93.73           H  
ATOM   3685 HG12 VAL A 240     -11.420   5.295  14.783  1.00 93.73           H  
ATOM   3686 HG13 VAL A 240     -13.011   5.034  15.496  1.00 93.73           H  
ATOM   3687  CG2 VAL A 240     -14.462   6.630  13.954  1.00 93.73           C  
ATOM   3688 HG21 VAL A 240     -15.061   6.707  13.047  1.00 93.73           H  
ATOM   3689 HG22 VAL A 240     -14.972   5.960  14.645  1.00 93.73           H  
ATOM   3690 HG23 VAL A 240     -14.375   7.616  14.412  1.00 93.73           H  
ATOM   3691  N   ASP A 241      -9.937   7.371  13.301  1.00 94.49           N  
ATOM   3692  H   ASP A 241     -10.264   8.118  13.897  1.00 94.49           H  
ATOM   3693  CA  ASP A 241      -8.513   7.052  13.329  1.00 94.49           C  
ATOM   3694  HA  ASP A 241      -8.184   6.824  12.315  1.00 94.49           H  
ATOM   3695  C   ASP A 241      -8.247   5.827  14.214  1.00 94.49           C  
ATOM   3696  CB  ASP A 241      -7.726   8.277  13.806  1.00 94.49           C  
ATOM   3697  HB2 ASP A 241      -8.086   8.571  14.792  1.00 94.49           H  
ATOM   3698  HB3 ASP A 241      -7.904   9.104  13.119  1.00 94.49           H  
ATOM   3699  O   ASP A 241      -8.550   5.843  15.409  1.00 94.49           O  
ATOM   3700  CG  ASP A 241      -6.221   8.010  13.878  1.00 94.49           C  
ATOM   3701  OD1 ASP A 241      -5.759   7.069  13.190  1.00 94.49           O  
ATOM   3702  OD2 ASP A 241      -5.567   8.746  14.645  1.00 94.49           O  
ATOM   3703  N   PHE A 242      -7.669   4.782  13.619  1.00 97.31           N  
ATOM   3704  H   PHE A 242      -7.393   4.906  12.655  1.00 97.31           H  
ATOM   3705  CA  PHE A 242      -7.268   3.542  14.287  1.00 97.31           C  
ATOM   3706  HA  PHE A 242      -7.793   3.472  15.239  1.00 97.31           H  
ATOM   3707  C   PHE A 242      -5.769   3.522  14.643  1.00 97.31           C  
ATOM   3708  CB  PHE A 242      -7.699   2.329  13.436  1.00 97.31           C  
ATOM   3709  HB2 PHE A 242      -7.581   2.561  12.378  1.00 97.31           H  
ATOM   3710  HB3 PHE A 242      -7.028   1.497  13.649  1.00 97.31           H  
ATOM   3711  O   PHE A 242      -5.314   2.592  15.309  1.00 97.31           O  
ATOM   3712  CG  PHE A 242      -9.123   1.857  13.691  1.00 97.31           C  
ATOM   3713  CD1 PHE A 242      -9.356   0.598  14.277  1.00 97.31           C  
ATOM   3714  HD1 PHE A 242      -8.523  -0.035  14.542  1.00 97.31           H  
ATOM   3715  CD2 PHE A 242     -10.219   2.681  13.375  1.00 97.31           C  
ATOM   3716  HD2 PHE A 242     -10.055   3.646  12.919  1.00 97.31           H  
ATOM   3717  CE1 PHE A 242     -10.668   0.171  14.547  1.00 97.31           C  
ATOM   3718  HE1 PHE A 242     -10.832  -0.797  14.997  1.00 97.31           H  
ATOM   3719  CE2 PHE A 242     -11.531   2.268  13.667  1.00 97.31           C  
ATOM   3720  HE2 PHE A 242     -12.364   2.909  13.418  1.00 97.31           H  
ATOM   3721  CZ  PHE A 242     -11.756   1.013  14.259  1.00 97.31           C  
ATOM   3722  HZ  PHE A 242     -12.765   0.687  14.466  1.00 97.31           H  
ATOM   3723  N   TYR A 243      -4.974   4.533  14.285  1.00 96.92           N  
ATOM   3724  H   TYR A 243      -5.352   5.335  13.801  1.00 96.92           H  
ATOM   3725  CA  TYR A 243      -3.584   4.625  14.736  1.00 96.92           C  
ATOM   3726  HA  TYR A 243      -3.202   3.610  14.855  1.00 96.92           H  
ATOM   3727  C   TYR A 243      -3.496   5.294  16.116  1.00 96.92           C  
ATOM   3728  CB  TYR A 243      -2.709   5.294  13.675  1.00 96.92           C  
ATOM   3729  HB2 TYR A 243      -3.042   6.324  13.543  1.00 96.92           H  
ATOM   3730  HB3 TYR A 243      -2.846   4.781  12.723  1.00 96.92           H  
ATOM   3731  O   TYR A 243      -3.105   6.450  16.262  1.00 96.92           O  
ATOM   3732  CG  TYR A 243      -1.231   5.270  14.028  1.00 96.92           C  
ATOM   3733  CD1 TYR A 243      -0.490   6.466  14.026  1.00 96.92           C  
ATOM   3734  HD1 TYR A 243      -0.987   7.393  13.783  1.00 96.92           H  
ATOM   3735  CD2 TYR A 243      -0.601   4.061  14.387  1.00 96.92           C  
ATOM   3736  HD2 TYR A 243      -1.162   3.138  14.394  1.00 96.92           H  
ATOM   3737  CE1 TYR A 243       0.876   6.454  14.371  1.00 96.92           C  
ATOM   3738  HE1 TYR A 243       1.437   7.377  14.383  1.00 96.92           H  
ATOM   3739  CE2 TYR A 243       0.763   4.040  14.720  1.00 96.92           C  
ATOM   3740  HE2 TYR A 243       1.253   3.111  14.972  1.00 96.92           H  
ATOM   3741  OH  TYR A 243       2.817   5.215  15.064  1.00 96.92           O  
ATOM   3742  HH  TYR A 243       3.207   6.091  15.022  1.00 96.92           H  
ATOM   3743  CZ  TYR A 243       1.503   5.238  14.722  1.00 96.92           C  
ATOM   3744  N   ARG A 244      -3.900   4.551  17.153  1.00 96.60           N  
ATOM   3745  H   ARG A 244      -4.208   3.611  16.952  1.00 96.60           H  
ATOM   3746  CA  ARG A 244      -4.043   5.054  18.529  1.00 96.60           C  
ATOM   3747  HA  ARG A 244      -3.721   6.095  18.550  1.00 96.60           H  
ATOM   3748  C   ARG A 244      -3.159   4.317  19.534  1.00 96.60           C  
ATOM   3749  CB  ARG A 244      -5.514   5.025  18.963  1.00 96.60           C  
ATOM   3750  HB2 ARG A 244      -5.823   3.995  19.141  1.00 96.60           H  
ATOM   3751  HB3 ARG A 244      -5.592   5.571  19.903  1.00 96.60           H  
ATOM   3752  O   ARG A 244      -2.654   3.230  19.254  1.00 96.60           O  
ATOM   3753  CG  ARG A 244      -6.470   5.657  17.937  1.00 96.60           C  
ATOM   3754  HG2 ARG A 244      -6.611   4.958  17.113  1.00 96.60           H  
ATOM   3755  HG3 ARG A 244      -6.050   6.582  17.542  1.00 96.60           H  
ATOM   3756  CD  ARG A 244      -7.831   5.936  18.581  1.00 96.60           C  
ATOM   3757  HD2 ARG A 244      -8.593   6.043  17.808  1.00 96.60           H  
ATOM   3758  HD3 ARG A 244      -8.114   5.080  19.194  1.00 96.60           H  
ATOM   3759  NE  ARG A 244      -7.782   7.143  19.415  1.00 96.60           N  
ATOM   3760  HE  ARG A 244      -7.422   7.033  20.352  1.00 96.60           H  
ATOM   3761  NH1 ARG A 244      -8.324   8.683  17.810  1.00 96.60           N  
ATOM   3762 HH11 ARG A 244      -8.289   9.636  17.477  1.00 96.60           H  
ATOM   3763 HH12 ARG A 244      -8.352   7.924  17.144  1.00 96.60           H  
ATOM   3764  NH2 ARG A 244      -7.778   9.320  19.912  1.00 96.60           N  
ATOM   3765 HH21 ARG A 244      -7.878  10.297  19.677  1.00 96.60           H  
ATOM   3766 HH22 ARG A 244      -7.423   9.009  20.805  1.00 96.60           H  
ATOM   3767  CZ  ARG A 244      -7.974   8.382  19.032  1.00 96.60           C  
ATOM   3768  N   ASN A 245      -2.986   4.940  20.700  1.00 96.02           N  
ATOM   3769  H   ASN A 245      -3.488   5.803  20.850  1.00 96.02           H  
ATOM   3770  CA  ASN A 245      -2.235   4.378  21.820  1.00 96.02           C  
ATOM   3771  HA  ASN A 245      -1.279   4.024  21.434  1.00 96.02           H  
ATOM   3772  C   ASN A 245      -2.949   3.159  22.438  1.00 96.02           C  
ATOM   3773  CB  ASN A 245      -1.948   5.487  22.855  1.00 96.02           C  
ATOM   3774  HB2 ASN A 245      -1.332   5.085  23.660  1.00 96.02           H  
ATOM   3775  HB3 ASN A 245      -1.380   6.295  22.394  1.00 96.02           H  
ATOM   3776  O   ASN A 245      -4.128   2.904  22.170  1.00 96.02           O  
ATOM   3777  CG  ASN A 245      -3.185   6.043  23.519  1.00 96.02           C  
ATOM   3778  ND2 ASN A 245      -3.406   7.333  23.485  1.00 96.02           N  
ATOM   3779 HD21 ASN A 245      -2.795   7.951  22.969  1.00 96.02           H  
ATOM   3780 HD22 ASN A 245      -4.329   7.601  23.794  1.00 96.02           H  
ATOM   3781  OD1 ASN A 245      -3.986   5.323  24.075  1.00 96.02           O  
ATOM   3782  N   PHE A 246      -2.243   2.421  23.294  1.00 97.06           N  
ATOM   3783  H   PHE A 246      -1.275   2.664  23.450  1.00 97.06           H  
ATOM   3784  CA  PHE A 246      -2.769   1.209  23.923  1.00 97.06           C  
ATOM   3785  HA  PHE A 246      -3.041   0.490  23.151  1.00 97.06           H  
ATOM   3786  C   PHE A 246      -4.018   1.480  24.760  1.00 97.06           C  
ATOM   3787  CB  PHE A 246      -1.690   0.583  24.807  1.00 97.06           C  
ATOM   3788  HB2 PHE A 246      -1.501   1.229  25.665  1.00 97.06           H  
ATOM   3789  HB3 PHE A 246      -0.753   0.516  24.255  1.00 97.06           H  
ATOM   3790  O   PHE A 246      -4.987   0.724  24.701  1.00 97.06           O  
ATOM   3791  CG  PHE A 246      -2.076  -0.800  25.285  1.00 97.06           C  
ATOM   3792  CD1 PHE A 246      -2.559  -0.984  26.593  1.00 97.06           C  
ATOM   3793  HD1 PHE A 246      -2.656  -0.144  27.265  1.00 97.06           H  
ATOM   3794  CD2 PHE A 246      -1.980  -1.898  24.408  1.00 97.06           C  
ATOM   3795  HD2 PHE A 246      -1.614  -1.756  23.402  1.00 97.06           H  
ATOM   3796  CE1 PHE A 246      -2.923  -2.266  27.034  1.00 97.06           C  
ATOM   3797  HE1 PHE A 246      -3.294  -2.409  28.039  1.00 97.06           H  
ATOM   3798  CE2 PHE A 246      -2.335  -3.184  24.853  1.00 97.06           C  
ATOM   3799  HE2 PHE A 246      -2.231  -4.036  24.197  1.00 97.06           H  
ATOM   3800  CZ  PHE A 246      -2.797  -3.365  26.169  1.00 97.06           C  
ATOM   3801  HZ  PHE A 246      -3.044  -4.354  26.526  1.00 97.06           H  
ATOM   3802  N   ARG A 247      -4.021   2.586  25.511  1.00 97.02           N  
ATOM   3803  H   ARG A 247      -3.229   3.206  25.430  1.00 97.02           H  
ATOM   3804  CA  ARG A 247      -5.128   2.948  26.401  1.00 97.02           C  
ATOM   3805  HA  ARG A 247      -5.314   2.090  27.047  1.00 97.02           H  
ATOM   3806  C   ARG A 247      -6.429   3.198  25.636  1.00 97.02           C  
ATOM   3807  CB  ARG A 247      -4.712   4.162  27.248  1.00 97.02           C  
ATOM   3808  HB2 ARG A 247      -3.817   3.905  27.815  1.00 97.02           H  
ATOM   3809  HB3 ARG A 247      -4.467   4.997  26.592  1.00 97.02           H  
ATOM   3810  O   ARG A 247      -7.489   2.772  26.089  1.00 97.02           O  
ATOM   3811  CG  ARG A 247      -5.800   4.625  28.224  1.00 97.02           C  
ATOM   3812  HG2 ARG A 247      -6.668   4.979  27.668  1.00 97.02           H  
ATOM   3813  HG3 ARG A 247      -5.409   5.458  28.809  1.00 97.02           H  
ATOM   3814  CD  ARG A 247      -6.223   3.499  29.174  1.00 97.02           C  
ATOM   3815  HD2 ARG A 247      -6.634   2.668  28.601  1.00 97.02           H  
ATOM   3816  HD3 ARG A 247      -5.351   3.139  29.720  1.00 97.02           H  
ATOM   3817  NE  ARG A 247      -7.251   3.958  30.115  1.00 97.02           N  
ATOM   3818  HE  ARG A 247      -7.604   4.896  29.987  1.00 97.02           H  
ATOM   3819  NH1 ARG A 247      -7.494   1.951  31.231  1.00 97.02           N  
ATOM   3820 HH11 ARG A 247      -7.949   1.364  31.915  1.00 97.02           H  
ATOM   3821 HH12 ARG A 247      -6.904   1.444  30.587  1.00 97.02           H  
ATOM   3822  NH2 ARG A 247      -8.739   3.708  31.804  1.00 97.02           N  
ATOM   3823 HH21 ARG A 247      -9.195   3.099  32.468  1.00 97.02           H  
ATOM   3824 HH22 ARG A 247      -9.056   4.656  31.656  1.00 97.02           H  
ATOM   3825  CZ  ARG A 247      -7.812   3.201  31.039  1.00 97.02           C  
ATOM   3826  N   ASP A 248      -6.354   3.844  24.478  1.00 98.05           N  
ATOM   3827  H   ASP A 248      -5.457   4.219  24.203  1.00 98.05           H  
ATOM   3828  CA  ASP A 248      -7.505   4.073  23.604  1.00 98.05           C  
ATOM   3829  HA  ASP A 248      -8.298   4.559  24.172  1.00 98.05           H  
ATOM   3830  C   ASP A 248      -8.055   2.732  23.087  1.00 98.05           C  
ATOM   3831  CB  ASP A 248      -7.104   4.992  22.434  1.00 98.05           C  
ATOM   3832  HB2 ASP A 248      -6.200   4.600  21.969  1.00 98.05           H  
ATOM   3833  HB3 ASP A 248      -7.899   4.953  21.689  1.00 98.05           H  
ATOM   3834  O   ASP A 248      -9.264   2.503  23.117  1.00 98.05           O  
ATOM   3835  CG  ASP A 248      -6.882   6.472  22.792  1.00 98.05           C  
ATOM   3836  OD1 ASP A 248      -7.108   6.882  23.948  1.00 98.05           O  
ATOM   3837  OD2 ASP A 248      -6.538   7.243  21.859  1.00 98.05           O  
ATOM   3838  N   TYR A 249      -7.180   1.809  22.673  1.00 98.13           N  
ATOM   3839  H   TYR A 249      -6.197   2.041  22.696  1.00 98.13           H  
ATOM   3840  CA  TYR A 249      -7.571   0.458  22.249  1.00 98.13           C  
ATOM   3841  HA  TYR A 249      -8.352   0.543  21.493  1.00 98.13           H  
ATOM   3842  C   TYR A 249      -8.157  -0.399  23.374  1.00 98.13           C  
ATOM   3843  CB  TYR A 249      -6.361  -0.250  21.631  1.00 98.13           C  
ATOM   3844  HB2 TYR A 249      -5.437   0.093  22.096  1.00 98.13           H  
ATOM   3845  HB3 TYR A 249      -6.434  -1.321  21.820  1.00 98.13           H  
ATOM   3846  O   TYR A 249      -9.039  -1.227  23.128  1.00 98.13           O  
ATOM   3847  CG  TYR A 249      -6.292  -0.058  20.137  1.00 98.13           C  
ATOM   3848  CD1 TYR A 249      -7.156  -0.810  19.325  1.00 98.13           C  
ATOM   3849  HD1 TYR A 249      -7.838  -1.516  19.777  1.00 98.13           H  
ATOM   3850  CD2 TYR A 249      -5.402   0.865  19.560  1.00 98.13           C  
ATOM   3851  HD2 TYR A 249      -4.754   1.460  20.186  1.00 98.13           H  
ATOM   3852  CE1 TYR A 249      -7.118  -0.669  17.932  1.00 98.13           C  
ATOM   3853  HE1 TYR A 249      -7.787  -1.241  17.307  1.00 98.13           H  
ATOM   3854  CE2 TYR A 249      -5.353   1.005  18.160  1.00 98.13           C  
ATOM   3855  HE2 TYR A 249      -4.651   1.694  17.715  1.00 98.13           H  
ATOM   3856  OH  TYR A 249      -6.165   0.302  15.997  1.00 98.13           O  
ATOM   3857  HH  TYR A 249      -5.754   1.124  15.719  1.00 98.13           H  
ATOM   3858  CZ  TYR A 249      -6.204   0.222  17.348  1.00 98.13           C  
ATOM   3859  N   GLU A 250      -7.687  -0.205  24.601  1.00 96.87           N  
ATOM   3860  H   GLU A 250      -6.889   0.404  24.713  1.00 96.87           H  
ATOM   3861  CA  GLU A 250      -8.195  -0.889  25.783  1.00 96.87           C  
ATOM   3862  HA  GLU A 250      -8.211  -1.963  25.593  1.00 96.87           H  
ATOM   3863  C   GLU A 250      -9.629  -0.461  26.115  1.00 96.87           C  
ATOM   3864  CB  GLU A 250      -7.225  -0.643  26.943  1.00 96.87           C  
ATOM   3865  HB2 GLU A 250      -6.247  -1.043  26.673  1.00 96.87           H  
ATOM   3866  HB3 GLU A 250      -7.128   0.426  27.130  1.00 96.87           H  
ATOM   3867  O   GLU A 250     -10.501  -1.314  26.300  1.00 96.87           O  
ATOM   3868  CG  GLU A 250      -7.707  -1.329  28.217  1.00 96.87           C  
ATOM   3869  HG2 GLU A 250      -8.615  -0.843  28.574  1.00 96.87           H  
ATOM   3870  HG3 GLU A 250      -7.948  -2.366  27.981  1.00 96.87           H  
ATOM   3871  CD  GLU A 250      -6.640  -1.249  29.304  1.00 96.87           C  
ATOM   3872  OE1 GLU A 250      -6.097  -2.324  29.642  1.00 96.87           O  
ATOM   3873  OE2 GLU A 250      -6.404  -0.109  29.790  1.00 96.87           O  
ATOM   3874  N   VAL A 251      -9.885   0.850  26.136  1.00 96.76           N  
ATOM   3875  H   VAL A 251      -9.115   1.478  25.953  1.00 96.76           H  
ATOM   3876  CA  VAL A 251     -11.186   1.429  26.511  1.00 96.76           C  
ATOM   3877  HA  VAL A 251     -11.603   0.846  27.332  1.00 96.76           H  
ATOM   3878  C   VAL A 251     -12.207   1.363  25.372  1.00 96.76           C  
ATOM   3879  CB  VAL A 251     -10.992   2.878  27.001  1.00 96.76           C  
ATOM   3880  HB  VAL A 251     -10.470   3.449  26.234  1.00 96.76           H  
ATOM   3881  O   VAL A 251     -13.391   1.148  25.626  1.00 96.76           O  
ATOM   3882  CG1 VAL A 251     -12.318   3.588  27.311  1.00 96.76           C  
ATOM   3883 HG11 VAL A 251     -12.909   2.992  28.006  1.00 96.76           H  
ATOM   3884 HG12 VAL A 251     -12.125   4.571  27.741  1.00 96.76           H  
ATOM   3885 HG13 VAL A 251     -12.884   3.733  26.391  1.00 96.76           H  
ATOM   3886  CG2 VAL A 251     -10.155   2.907  28.291  1.00 96.76           C  
ATOM   3887 HG21 VAL A 251      -9.999   3.941  28.601  1.00 96.76           H  
ATOM   3888 HG22 VAL A 251     -10.666   2.355  29.079  1.00 96.76           H  
ATOM   3889 HG23 VAL A 251      -9.181   2.452  28.115  1.00 96.76           H  
ATOM   3890  N   GLY A 252     -11.761   1.521  24.125  1.00 97.91           N  
ATOM   3891  H   GLY A 252     -10.784   1.740  23.998  1.00 97.91           H  
ATOM   3892  CA  GLY A 252     -12.629   1.655  22.958  1.00 97.91           C  
ATOM   3893  HA2 GLY A 252     -13.633   1.290  23.176  1.00 97.91           H  
ATOM   3894  HA3 GLY A 252     -12.225   1.046  22.150  1.00 97.91           H  
ATOM   3895  C   GLY A 252     -12.739   3.096  22.466  1.00 97.91           C  
ATOM   3896  O   GLY A 252     -12.548   4.057  23.212  1.00 97.91           O  
ATOM   3897  N   PHE A 253     -13.039   3.248  21.179  1.00 98.36           N  
ATOM   3898  H   PHE A 253     -13.271   2.425  20.642  1.00 98.36           H  
ATOM   3899  CA  PHE A 253     -13.149   4.546  20.513  1.00 98.36           C  
ATOM   3900  HA  PHE A 253     -13.585   5.257  21.214  1.00 98.36           H  
ATOM   3901  C   PHE A 253     -14.080   4.475  19.299  1.00 98.36           C  
ATOM   3902  CB  PHE A 253     -11.750   5.056  20.124  1.00 98.36           C  
ATOM   3903  HB2 PHE A 253     -11.845   6.012  19.608  1.00 98.36           H  
ATOM   3904  HB3 PHE A 253     -11.189   5.250  21.037  1.00 98.36           H  
ATOM   3905  O   PHE A 253     -14.402   3.400  18.792  1.00 98.36           O  
ATOM   3906  CG  PHE A 253     -10.943   4.111  19.254  1.00 98.36           C  
ATOM   3907  CD1 PHE A 253      -9.987   3.263  19.837  1.00 98.36           C  
ATOM   3908  HD1 PHE A 253      -9.837   3.284  20.907  1.00 98.36           H  
ATOM   3909  CD2 PHE A 253     -11.138   4.082  17.864  1.00 98.36           C  
ATOM   3910  HD2 PHE A 253     -11.869   4.735  17.410  1.00 98.36           H  
ATOM   3911  CE1 PHE A 253      -9.223   2.395  19.038  1.00 98.36           C  
ATOM   3912  HE1 PHE A 253      -8.483   1.751  19.489  1.00 98.36           H  
ATOM   3913  CE2 PHE A 253     -10.380   3.212  17.063  1.00 98.36           C  
ATOM   3914  HE2 PHE A 253     -10.524   3.202  15.993  1.00 98.36           H  
ATOM   3915  CZ  PHE A 253      -9.421   2.368  17.648  1.00 98.36           C  
ATOM   3916  HZ  PHE A 253      -8.838   1.701  17.031  1.00 98.36           H  
ATOM   3917  N   GLY A 254     -14.505   5.643  18.814  1.00 96.11           N  
ATOM   3918  H   GLY A 254     -14.219   6.482  19.296  1.00 96.11           H  
ATOM   3919  CA  GLY A 254     -15.570   5.761  17.818  1.00 96.11           C  
ATOM   3920  HA2 GLY A 254     -15.445   6.686  17.255  1.00 96.11           H  
ATOM   3921  HA3 GLY A 254     -15.515   4.932  17.111  1.00 96.11           H  
ATOM   3922  C   GLY A 254     -16.955   5.766  18.466  1.00 96.11           C  
ATOM   3923  O   GLY A 254     -17.092   5.973  19.671  1.00 96.11           O  
ATOM   3924  N   THR A 255     -17.997   5.582  17.657  1.00 94.68           N  
ATOM   3925  H   THR A 255     -17.820   5.327  16.695  1.00 94.68           H  
ATOM   3926  CA  THR A 255     -19.388   5.547  18.135  1.00 94.68           C  
ATOM   3927  HA  THR A 255     -19.406   5.673  19.218  1.00 94.68           H  
ATOM   3928  C   THR A 255     -20.001   4.189  17.827  1.00 94.68           C  
ATOM   3929  CB  THR A 255     -20.209   6.702  17.542  1.00 94.68           C  
ATOM   3930  HB  THR A 255     -20.161   6.668  16.454  1.00 94.68           H  
ATOM   3931  O   THR A 255     -19.880   3.683  16.717  1.00 94.68           O  
ATOM   3932  CG2 THR A 255     -21.670   6.705  17.992  1.00 94.68           C  
ATOM   3933 HG21 THR A 255     -21.731   6.682  19.080  1.00 94.68           H  
ATOM   3934 HG22 THR A 255     -22.156   7.608  17.623  1.00 94.68           H  
ATOM   3935 HG23 THR A 255     -22.189   5.844  17.570  1.00 94.68           H  
ATOM   3936  OG1 THR A 255     -19.655   7.917  17.992  1.00 94.68           O  
ATOM   3937  HG1 THR A 255     -18.715   7.889  17.800  1.00 94.68           H  
ATOM   3938  N   VAL A 256     -20.674   3.584  18.805  1.00 94.99           N  
ATOM   3939  H   VAL A 256     -20.700   4.013  19.719  1.00 94.99           H  
ATOM   3940  CA  VAL A 256     -21.436   2.349  18.580  1.00 94.99           C  
ATOM   3941  HA  VAL A 256     -20.854   1.686  17.941  1.00 94.99           H  
ATOM   3942  C   VAL A 256     -22.729   2.711  17.847  1.00 94.99           C  
ATOM   3943  CB  VAL A 256     -21.703   1.598  19.899  1.00 94.99           C  
ATOM   3944  HB  VAL A 256     -22.303   2.222  20.561  1.00 94.99           H  
ATOM   3945  O   VAL A 256     -23.712   3.103  18.478  1.00 94.99           O  
ATOM   3946  CG1 VAL A 256     -22.448   0.282  19.650  1.00 94.99           C  
ATOM   3947 HG11 VAL A 256     -23.416   0.464  19.184  1.00 94.99           H  
ATOM   3948 HG12 VAL A 256     -21.846  -0.362  19.009  1.00 94.99           H  
ATOM   3949 HG13 VAL A 256     -22.616  -0.225  20.600  1.00 94.99           H  
ATOM   3950  CG2 VAL A 256     -20.393   1.253  20.619  1.00 94.99           C  
ATOM   3951 HG21 VAL A 256     -19.853   2.159  20.895  1.00 94.99           H  
ATOM   3952 HG22 VAL A 256     -20.604   0.693  21.530  1.00 94.99           H  
ATOM   3953 HG23 VAL A 256     -19.758   0.648  19.972  1.00 94.99           H  
ATOM   3954  N   SER A 257     -22.696   2.621  16.517  1.00 93.57           N  
ATOM   3955  H   SER A 257     -21.810   2.413  16.079  1.00 93.57           H  
ATOM   3956  CA  SER A 257     -23.828   2.840  15.612  1.00 93.57           C  
ATOM   3957  HA  SER A 257     -24.738   2.519  16.119  1.00 93.57           H  
ATOM   3958  C   SER A 257     -23.639   2.027  14.319  1.00 93.57           C  
ATOM   3959  CB  SER A 257     -23.971   4.333  15.267  1.00 93.57           C  
ATOM   3960  HB2 SER A 257     -23.963   4.931  16.179  1.00 93.57           H  
ATOM   3961  HB3 SER A 257     -23.160   4.648  14.612  1.00 93.57           H  
ATOM   3962  O   SER A 257     -22.499   1.777  13.918  1.00 93.57           O  
ATOM   3963  OG  SER A 257     -25.185   4.539  14.586  1.00 93.57           O  
ATOM   3964  HG  SER A 257     -25.248   5.435  14.247  1.00 93.57           H  
ATOM   3965  N   PRO A 258     -24.713   1.615  13.615  1.00 92.53           N  
ATOM   3966  CA  PRO A 258     -24.604   1.025  12.279  1.00 92.53           C  
ATOM   3967  HA  PRO A 258     -24.017   0.109  12.341  1.00 92.53           H  
ATOM   3968  C   PRO A 258     -23.965   1.970  11.248  1.00 92.53           C  
ATOM   3969  CB  PRO A 258     -26.040   0.694  11.851  1.00 92.53           C  
ATOM   3970  HB2 PRO A 258     -26.411   1.452  11.161  1.00 92.53           H  
ATOM   3971  HB3 PRO A 258     -26.096  -0.289  11.384  1.00 92.53           H  
ATOM   3972  O   PRO A 258     -23.458   1.502  10.227  1.00 92.53           O  
ATOM   3973  CG  PRO A 258     -26.871   0.752  13.129  1.00 92.53           C  
ATOM   3974  HG2 PRO A 258     -27.884   1.105  12.933  1.00 92.53           H  
ATOM   3975  HG3 PRO A 258     -26.903  -0.223  13.614  1.00 92.53           H  
ATOM   3976  CD  PRO A 258     -26.104   1.715  14.016  1.00 92.53           C  
ATOM   3977  HD2 PRO A 258     -26.250   1.455  15.065  1.00 92.53           H  
ATOM   3978  HD3 PRO A 258     -26.470   2.720  13.808  1.00 92.53           H  
ATOM   3979  N   THR A 259     -24.017   3.279  11.502  1.00 91.08           N  
ATOM   3980  H   THR A 259     -24.461   3.584  12.356  1.00 91.08           H  
ATOM   3981  CA  THR A 259     -23.622   4.367  10.594  1.00 91.08           C  
ATOM   3982  HA  THR A 259     -23.603   3.995   9.569  1.00 91.08           H  
ATOM   3983  C   THR A 259     -22.227   4.926  10.875  1.00 91.08           C  
ATOM   3984  CB  THR A 259     -24.657   5.506  10.673  1.00 91.08           C  
ATOM   3985  HB  THR A 259     -24.330   6.354  10.071  1.00 91.08           H  
ATOM   3986  O   THR A 259     -21.826   5.882  10.218  1.00 91.08           O  
ATOM   3987  CG2 THR A 259     -26.029   5.056  10.171  1.00 91.08           C  
ATOM   3988 HG21 THR A 259     -26.709   5.908  10.183  1.00 91.08           H  
ATOM   3989 HG22 THR A 259     -26.435   4.279  10.819  1.00 91.08           H  
ATOM   3990 HG23 THR A 259     -25.946   4.681   9.151  1.00 91.08           H  
ATOM   3991  OG1 THR A 259     -24.781   5.898  12.023  1.00 91.08           O  
ATOM   3992  HG1 THR A 259     -25.632   6.306  12.197  1.00 91.08           H  
ATOM   3993  N   THR A 260     -21.477   4.355  11.824  1.00 93.36           N  
ATOM   3994  H   THR A 260     -21.855   3.582  12.353  1.00 93.36           H  
ATOM   3995  CA  THR A 260     -20.157   4.861  12.237  1.00 93.36           C  
ATOM   3996  HA  THR A 260     -19.782   5.546  11.477  1.00 93.36           H  
ATOM   3997  C   THR A 260     -19.127   3.746  12.373  1.00 93.36           C  
ATOM   3998  CB  THR A 260     -20.242   5.640  13.559  1.00 93.36           C  
ATOM   3999  HB  THR A 260     -19.241   5.944  13.866  1.00 93.36           H  
ATOM   4000  O   THR A 260     -19.458   2.598  12.680  1.00 93.36           O  
ATOM   4001  CG2 THR A 260     -21.124   6.884  13.454  1.00 93.36           C  
ATOM   4002 HG21 THR A 260     -22.160   6.603  13.269  1.00 93.36           H  
ATOM   4003 HG22 THR A 260     -20.775   7.512  12.635  1.00 93.36           H  
ATOM   4004 HG23 THR A 260     -21.072   7.450  14.384  1.00 93.36           H  
ATOM   4005  OG1 THR A 260     -20.823   4.862  14.571  1.00 93.36           O  
ATOM   4006  HG1 THR A 260     -20.175   4.259  14.942  1.00 93.36           H  
ATOM   4007  N   GLU A 261     -17.855   4.074  12.147  1.00 97.25           N  
ATOM   4008  H   GLU A 261     -17.631   4.994  11.796  1.00 97.25           H  
ATOM   4009  CA  GLU A 261     -16.740   3.195  12.504  1.00 97.25           C  
ATOM   4010  HA  GLU A 261     -16.979   2.176  12.200  1.00 97.25           H  
ATOM   4011  C   GLU A 261     -16.512   3.201  14.018  1.00 97.25           C  
ATOM   4012  CB  GLU A 261     -15.448   3.616  11.796  1.00 97.25           C  
ATOM   4013  HB2 GLU A 261     -14.645   2.958  12.130  1.00 97.25           H  
ATOM   4014  HB3 GLU A 261     -15.202   4.638  12.082  1.00 97.25           H  
ATOM   4015  O   GLU A 261     -16.716   4.221  14.687  1.00 97.25           O  
ATOM   4016  CG  GLU A 261     -15.541   3.552  10.271  1.00 97.25           C  
ATOM   4017  HG2 GLU A 261     -15.979   2.594   9.990  1.00 97.25           H  
ATOM   4018  HG3 GLU A 261     -16.219   4.335   9.932  1.00 97.25           H  
ATOM   4019  CD  GLU A 261     -14.166   3.703   9.595  1.00 97.25           C  
ATOM   4020  OE1 GLU A 261     -14.051   3.282   8.425  1.00 97.25           O  
ATOM   4021  OE2 GLU A 261     -13.152   4.052  10.242  1.00 97.25           O  
ATOM   4022  N   TYR A 262     -16.075   2.069  14.571  1.00 98.12           N  
ATOM   4023  H   TYR A 262     -15.889   1.271  13.980  1.00 98.12           H  
ATOM   4024  CA  TYR A 262     -15.671   2.001  15.973  1.00 98.12           C  
ATOM   4025  HA  TYR A 262     -15.033   2.861  16.177  1.00 98.12           H  
ATOM   4026  C   TYR A 262     -14.860   0.749  16.303  1.00 98.12           C  
ATOM   4027  CB  TYR A 262     -16.893   2.092  16.908  1.00 98.12           C  
ATOM   4028  HB2 TYR A 262     -17.516   2.939  16.620  1.00 98.12           H  
ATOM   4029  HB3 TYR A 262     -16.545   2.307  17.919  1.00 98.12           H  
ATOM   4030  O   TYR A 262     -14.867  -0.257  15.582  1.00 98.12           O  
ATOM   4031  CG  TYR A 262     -17.750   0.852  16.960  1.00 98.12           C  
ATOM   4032  CD1 TYR A 262     -18.689   0.601  15.942  1.00 98.12           C  
ATOM   4033  HD1 TYR A 262     -18.819   1.311  15.138  1.00 98.12           H  
ATOM   4034  CD2 TYR A 262     -17.588  -0.052  18.027  1.00 98.12           C  
ATOM   4035  HD2 TYR A 262     -16.878   0.161  18.812  1.00 98.12           H  
ATOM   4036  CE1 TYR A 262     -19.454  -0.575  15.982  1.00 98.12           C  
ATOM   4037  HE1 TYR A 262     -20.175  -0.785  15.205  1.00 98.12           H  
ATOM   4038  CE2 TYR A 262     -18.344  -1.234  18.065  1.00 98.12           C  
ATOM   4039  HE2 TYR A 262     -18.220  -1.938  18.875  1.00 98.12           H  
ATOM   4040  OH  TYR A 262     -19.990  -2.623  17.046  1.00 98.12           O  
ATOM   4041  HH  TYR A 262     -19.718  -3.251  17.719  1.00 98.12           H  
ATOM   4042  CZ  TYR A 262     -19.268  -1.489  17.036  1.00 98.12           C  
ATOM   4043  N   TRP A 263     -14.194   0.838  17.449  1.00 98.66           N  
ATOM   4044  H   TRP A 263     -14.250   1.714  17.949  1.00 98.66           H  
ATOM   4045  CA  TRP A 263     -13.558  -0.254  18.164  1.00 98.66           C  
ATOM   4046  HA  TRP A 263     -13.711  -1.195  17.635  1.00 98.66           H  
ATOM   4047  C   TRP A 263     -14.182  -0.355  19.557  1.00 98.66           C  
ATOM   4048  CB  TRP A 263     -12.060   0.028  18.255  1.00 98.66           C  
ATOM   4049  HB2 TRP A 263     -11.905   0.986  18.750  1.00 98.66           H  
ATOM   4050  HB3 TRP A 263     -11.650   0.106  17.248  1.00 98.66           H  
ATOM   4051  O   TRP A 263     -14.175   0.618  20.310  1.00 98.66           O  
ATOM   4052  CG  TRP A 263     -11.305  -1.025  18.993  1.00 98.66           C  
ATOM   4053  CD1 TRP A 263     -10.863  -0.935  20.265  1.00 98.66           C  
ATOM   4054  HD1 TRP A 263     -10.973  -0.068  20.899  1.00 98.66           H  
ATOM   4055  CD2 TRP A 263     -10.873  -2.327  18.507  1.00 98.66           C  
ATOM   4056  CE2 TRP A 263     -10.176  -2.988  19.561  1.00 98.66           C  
ATOM   4057  CE3 TRP A 263     -10.973  -2.999  17.269  1.00 98.66           C  
ATOM   4058  HE3 TRP A 263     -11.504  -2.522  16.459  1.00 98.66           H  
ATOM   4059  NE1 TRP A 263     -10.227  -2.105  20.621  1.00 98.66           N  
ATOM   4060  HE1 TRP A 263      -9.756  -2.214  21.507  1.00 98.66           H  
ATOM   4061  CH2 TRP A 263      -9.681  -4.878  18.132  1.00 98.66           C  
ATOM   4062  HH2 TRP A 263      -9.208  -5.836  17.977  1.00 98.66           H  
ATOM   4063  CZ2 TRP A 263      -9.583  -4.243  19.381  1.00 98.66           C  
ATOM   4064  HZ2 TRP A 263      -9.035  -4.706  20.189  1.00 98.66           H  
ATOM   4065  CZ3 TRP A 263     -10.380  -4.262  17.081  1.00 98.66           C  
ATOM   4066  HZ3 TRP A 263     -10.454  -4.764  16.128  1.00 98.66           H  
ATOM   4067  N   LEU A 264     -14.726  -1.521  19.911  1.00 98.41           N  
ATOM   4068  H   LEU A 264     -14.704  -2.276  19.240  1.00 98.41           H  
ATOM   4069  CA  LEU A 264     -15.476  -1.720  21.161  1.00 98.41           C  
ATOM   4070  HA  LEU A 264     -16.281  -0.986  21.196  1.00 98.41           H  
ATOM   4071  C   LEU A 264     -14.628  -1.520  22.429  1.00 98.41           C  
ATOM   4072  CB  LEU A 264     -16.076  -3.135  21.120  1.00 98.41           C  
ATOM   4073  HB2 LEU A 264     -16.645  -3.217  20.194  1.00 98.41           H  
ATOM   4074  HB3 LEU A 264     -15.255  -3.851  21.093  1.00 98.41           H  
ATOM   4075  O   LEU A 264     -15.175  -1.213  23.486  1.00 98.41           O  
ATOM   4076  CG  LEU A 264     -17.014  -3.512  22.281  1.00 98.41           C  
ATOM   4077  HG  LEU A 264     -16.495  -3.405  23.233  1.00 98.41           H  
ATOM   4078  CD1 LEU A 264     -18.283  -2.658  22.297  1.00 98.41           C  
ATOM   4079 HD11 LEU A 264     -18.935  -2.979  23.110  1.00 98.41           H  
ATOM   4080 HD12 LEU A 264     -18.028  -1.613  22.475  1.00 98.41           H  
ATOM   4081 HD13 LEU A 264     -18.819  -2.749  21.352  1.00 98.41           H  
ATOM   4082  CD2 LEU A 264     -17.427  -4.976  22.142  1.00 98.41           C  
ATOM   4083 HD21 LEU A 264     -18.121  -5.224  22.945  1.00 98.41           H  
ATOM   4084 HD22 LEU A 264     -17.920  -5.143  21.184  1.00 98.41           H  
ATOM   4085 HD23 LEU A 264     -16.549  -5.616  22.224  1.00 98.41           H  
ATOM   4086  N   GLY A 265     -13.311  -1.694  22.319  1.00 97.77           N  
ATOM   4087  H   GLY A 265     -12.942  -1.905  21.403  1.00 97.77           H  
ATOM   4088  CA  GLY A 265     -12.390  -1.740  23.451  1.00 97.77           C  
ATOM   4089  HA2 GLY A 265     -11.479  -1.200  23.193  1.00 97.77           H  
ATOM   4090  HA3 GLY A 265     -12.824  -1.255  24.325  1.00 97.77           H  
ATOM   4091  C   GLY A 265     -12.048  -3.177  23.827  1.00 97.77           C  
ATOM   4092  O   GLY A 265     -12.931  -4.034  23.901  1.00 97.77           O  
ATOM   4093  N   LEU A 266     -10.760  -3.449  24.047  1.00 97.85           N  
ATOM   4094  H   LEU A 266     -10.100  -2.686  24.006  1.00 97.85           H  
ATOM   4095  CA  LEU A 266     -10.271  -4.785  24.402  1.00 97.85           C  
ATOM   4096  HA  LEU A 266     -10.574  -5.495  23.633  1.00 97.85           H  
ATOM   4097  C   LEU A 266     -10.864  -5.276  25.725  1.00 97.85           C  
ATOM   4098  CB  LEU A 266      -8.740  -4.771  24.502  1.00 97.85           C  
ATOM   4099  HB2 LEU A 266      -8.439  -3.985  25.196  1.00 97.85           H  
ATOM   4100  HB3 LEU A 266      -8.416  -5.715  24.940  1.00 97.85           H  
ATOM   4101  O   LEU A 266     -11.220  -6.449  25.828  1.00 97.85           O  
ATOM   4102  CG  LEU A 266      -8.011  -4.603  23.162  1.00 97.85           C  
ATOM   4103  HG  LEU A 266      -8.509  -3.842  22.560  1.00 97.85           H  
ATOM   4104  CD1 LEU A 266      -6.573  -4.155  23.397  1.00 97.85           C  
ATOM   4105 HD11 LEU A 266      -6.556  -3.238  23.986  1.00 97.85           H  
ATOM   4106 HD12 LEU A 266      -6.015  -4.929  23.924  1.00 97.85           H  
ATOM   4107 HD13 LEU A 266      -6.101  -3.954  22.436  1.00 97.85           H  
ATOM   4108  CD2 LEU A 266      -7.996  -5.923  22.386  1.00 97.85           C  
ATOM   4109 HD21 LEU A 266      -9.013  -6.233  22.147  1.00 97.85           H  
ATOM   4110 HD22 LEU A 266      -7.433  -5.795  21.461  1.00 97.85           H  
ATOM   4111 HD23 LEU A 266      -7.512  -6.698  22.980  1.00 97.85           H  
ATOM   4112  N   GLU A 267     -11.036  -4.386  26.703  1.00 95.89           N  
ATOM   4113  H   GLU A 267     -10.719  -3.435  26.574  1.00 95.89           H  
ATOM   4114  CA  GLU A 267     -11.607  -4.766  27.994  1.00 95.89           C  
ATOM   4115  HA  GLU A 267     -11.102  -5.674  28.323  1.00 95.89           H  
ATOM   4116  C   GLU A 267     -13.097  -5.110  27.863  1.00 95.89           C  
ATOM   4117  CB  GLU A 267     -11.326  -3.657  29.020  1.00 95.89           C  
ATOM   4118  HB2 GLU A 267     -10.248  -3.524  29.105  1.00 95.89           H  
ATOM   4119  HB3 GLU A 267     -11.748  -2.721  28.651  1.00 95.89           H  
ATOM   4120  O   GLU A 267     -13.542  -6.146  28.352  1.00 95.89           O  
ATOM   4121  CG  GLU A 267     -11.901  -3.920  30.420  1.00 95.89           C  
ATOM   4122  HG2 GLU A 267     -12.988  -3.883  30.354  1.00 95.89           H  
ATOM   4123  HG3 GLU A 267     -11.593  -3.101  31.071  1.00 95.89           H  
ATOM   4124  CD  GLU A 267     -11.487  -5.253  31.072  1.00 95.89           C  
ATOM   4125  OE1 GLU A 267     -12.148  -5.637  32.061  1.00 95.89           O  
ATOM   4126  OE2 GLU A 267     -10.590  -5.982  30.592  1.00 95.89           O  
ATOM   4127  N   ASN A 268     -13.867  -4.315  27.113  1.00 96.40           N  
ATOM   4128  H   ASN A 268     -13.445  -3.499  26.695  1.00 96.40           H  
ATOM   4129  CA  ASN A 268     -15.273  -4.622  26.830  1.00 96.40           C  
ATOM   4130  HA  ASN A 268     -15.806  -4.749  27.772  1.00 96.40           H  
ATOM   4131  C   ASN A 268     -15.424  -5.936  26.047  1.00 96.40           C  
ATOM   4132  CB  ASN A 268     -15.893  -3.454  26.052  1.00 96.40           C  
ATOM   4133  HB2 ASN A 268     -15.255  -3.218  25.200  1.00 96.40           H  
ATOM   4134  HB3 ASN A 268     -16.872  -3.747  25.674  1.00 96.40           H  
ATOM   4135  O   ASN A 268     -16.279  -6.758  26.376  1.00 96.40           O  
ATOM   4136  CG  ASN A 268     -16.085  -2.206  26.889  1.00 96.40           C  
ATOM   4137  ND2 ASN A 268     -16.009  -1.054  26.267  1.00 96.40           N  
ATOM   4138 HD21 ASN A 268     -16.001  -0.218  26.834  1.00 96.40           H  
ATOM   4139 HD22 ASN A 268     -15.730  -1.019  25.297  1.00 96.40           H  
ATOM   4140  OD1 ASN A 268     -16.308  -2.252  28.090  1.00 96.40           O  
ATOM   4141  N   LEU A 269     -14.569  -6.161  25.043  1.00 96.85           N  
ATOM   4142  H   LEU A 269     -13.897  -5.441  24.819  1.00 96.85           H  
ATOM   4143  CA  LEU A 269     -14.528  -7.407  24.279  1.00 96.85           C  
ATOM   4144  HA  LEU A 269     -15.506  -7.565  23.825  1.00 96.85           H  
ATOM   4145  C   LEU A 269     -14.247  -8.610  25.191  1.00 96.85           C  
ATOM   4146  CB  LEU A 269     -13.474  -7.257  23.165  1.00 96.85           C  
ATOM   4147  HB2 LEU A 269     -12.524  -6.976  23.618  1.00 96.85           H  
ATOM   4148  HB3 LEU A 269     -13.782  -6.443  22.510  1.00 96.85           H  
ATOM   4149  O   LEU A 269     -14.988  -9.590  25.160  1.00 96.85           O  
ATOM   4150  CG  LEU A 269     -13.240  -8.519  22.317  1.00 96.85           C  
ATOM   4151  HG  LEU A 269     -12.862  -9.322  22.950  1.00 96.85           H  
ATOM   4152  CD1 LEU A 269     -14.517  -8.989  21.621  1.00 96.85           C  
ATOM   4153 HD11 LEU A 269     -14.286  -9.821  20.956  1.00 96.85           H  
ATOM   4154 HD12 LEU A 269     -14.949  -8.174  21.040  1.00 96.85           H  
ATOM   4155 HD13 LEU A 269     -15.239  -9.337  22.359  1.00 96.85           H  
ATOM   4156  CD2 LEU A 269     -12.189  -8.218  21.249  1.00 96.85           C  
ATOM   4157 HD21 LEU A 269     -11.991  -9.113  20.660  1.00 96.85           H  
ATOM   4158 HD22 LEU A 269     -12.542  -7.424  20.591  1.00 96.85           H  
ATOM   4159 HD23 LEU A 269     -11.263  -7.898  21.727  1.00 96.85           H  
ATOM   4160  N   ARG A 270     -13.221  -8.523  26.044  1.00 94.94           N  
ATOM   4161  H   ARG A 270     -12.659  -7.685  26.024  1.00 94.94           H  
ATOM   4162  CA  ARG A 270     -12.854  -9.580  26.995  1.00 94.94           C  
ATOM   4163  HA  ARG A 270     -12.635 -10.496  26.446  1.00 94.94           H  
ATOM   4164  C   ARG A 270     -13.999  -9.896  27.959  1.00 94.94           C  
ATOM   4165  CB  ARG A 270     -11.596  -9.131  27.753  1.00 94.94           C  
ATOM   4166  HB2 ARG A 270     -11.845  -8.256  28.354  1.00 94.94           H  
ATOM   4167  HB3 ARG A 270     -10.828  -8.835  27.038  1.00 94.94           H  
ATOM   4168  O   ARG A 270     -14.323 -11.066  28.149  1.00 94.94           O  
ATOM   4169  CG  ARG A 270     -11.014 -10.237  28.645  1.00 94.94           C  
ATOM   4170  HG2 ARG A 270     -11.810 -10.772  29.164  1.00 94.94           H  
ATOM   4171  HG3 ARG A 270     -10.484 -10.951  28.015  1.00 94.94           H  
ATOM   4172  CD  ARG A 270     -10.039  -9.660  29.682  1.00 94.94           C  
ATOM   4173  HD2 ARG A 270      -9.539 -10.484  30.191  1.00 94.94           H  
ATOM   4174  HD3 ARG A 270      -9.277  -9.078  29.164  1.00 94.94           H  
ATOM   4175  NE  ARG A 270     -10.709  -8.798  30.680  1.00 94.94           N  
ATOM   4176  HE  ARG A 270     -10.558  -7.802  30.608  1.00 94.94           H  
ATOM   4177  NH1 ARG A 270     -11.819 -10.423  31.870  1.00 94.94           N  
ATOM   4178 HH11 ARG A 270     -12.480 -10.658  32.596  1.00 94.94           H  
ATOM   4179 HH12 ARG A 270     -11.478 -11.113  31.215  1.00 94.94           H  
ATOM   4180  NH2 ARG A 270     -12.035  -8.294  32.456  1.00 94.94           N  
ATOM   4181 HH21 ARG A 270     -12.706  -8.526  33.174  1.00 94.94           H  
ATOM   4182 HH22 ARG A 270     -11.879  -7.315  32.264  1.00 94.94           H  
ATOM   4183  CZ  ARG A 270     -11.510  -9.171  31.660  1.00 94.94           C  
ATOM   4184  N   ARG A 271     -14.627  -8.872  28.546  1.00 94.33           N  
ATOM   4185  H   ARG A 271     -14.287  -7.942  28.348  1.00 94.33           H  
ATOM   4186  CA  ARG A 271     -15.757  -9.027  29.479  1.00 94.33           C  
ATOM   4187  HA  ARG A 271     -15.448  -9.615  30.344  1.00 94.33           H  
ATOM   4188  C   ARG A 271     -16.919  -9.797  28.845  1.00 94.33           C  
ATOM   4189  CB  ARG A 271     -16.212  -7.641  29.965  1.00 94.33           C  
ATOM   4190  HB2 ARG A 271     -17.164  -7.754  30.485  1.00 94.33           H  
ATOM   4191  HB3 ARG A 271     -16.371  -6.995  29.103  1.00 94.33           H  
ATOM   4192  O   ARG A 271     -17.435 -10.728  29.456  1.00 94.33           O  
ATOM   4193  CG  ARG A 271     -15.205  -6.975  30.925  1.00 94.33           C  
ATOM   4194  HG2 ARG A 271     -15.157  -7.546  31.853  1.00 94.33           H  
ATOM   4195  HG3 ARG A 271     -14.201  -6.985  30.501  1.00 94.33           H  
ATOM   4196  CD  ARG A 271     -15.604  -5.525  31.236  1.00 94.33           C  
ATOM   4197  HD2 ARG A 271     -14.824  -5.073  31.849  1.00 94.33           H  
ATOM   4198  HD3 ARG A 271     -15.687  -4.967  30.303  1.00 94.33           H  
ATOM   4199  NE  ARG A 271     -16.875  -5.511  31.973  1.00 94.33           N  
ATOM   4200  HE  ARG A 271     -17.080  -6.366  32.469  1.00 94.33           H  
ATOM   4201  NH1 ARG A 271     -17.695  -3.417  31.517  1.00 94.33           N  
ATOM   4202 HH11 ARG A 271     -18.438  -2.743  31.635  1.00 94.33           H  
ATOM   4203 HH12 ARG A 271     -16.867  -3.201  30.981  1.00 94.33           H  
ATOM   4204  NH2 ARG A 271     -18.919  -4.900  32.672  1.00 94.33           N  
ATOM   4205 HH21 ARG A 271     -18.956  -5.760  33.200  1.00 94.33           H  
ATOM   4206 HH22 ARG A 271     -19.723  -4.288  32.654  1.00 94.33           H  
ATOM   4207  CZ  ARG A 271     -17.817  -4.600  32.047  1.00 94.33           C  
ATOM   4208  N   LEU A 272     -17.278  -9.468  27.603  1.00 95.31           N  
ATOM   4209  H   LEU A 272     -16.804  -8.693  27.162  1.00 95.31           H  
ATOM   4210  CA  LEU A 272     -18.353 -10.148  26.870  1.00 95.31           C  
ATOM   4211  HA  LEU A 272     -19.234 -10.215  27.507  1.00 95.31           H  
ATOM   4212  C   LEU A 272     -17.992 -11.589  26.473  1.00 95.31           C  
ATOM   4213  CB  LEU A 272     -18.694  -9.330  25.619  1.00 95.31           C  
ATOM   4214  HB2 LEU A 272     -19.386  -9.910  25.009  1.00 95.31           H  
ATOM   4215  HB3 LEU A 272     -17.772  -9.187  25.055  1.00 95.31           H  
ATOM   4216  O   LEU A 272     -18.836 -12.476  26.561  1.00 95.31           O  
ATOM   4217  CG  LEU A 272     -19.330  -7.958  25.896  1.00 95.31           C  
ATOM   4218  HG  LEU A 272     -18.760  -7.435  26.664  1.00 95.31           H  
ATOM   4219  CD1 LEU A 272     -19.297  -7.125  24.618  1.00 95.31           C  
ATOM   4220 HD11 LEU A 272     -18.261  -7.015  24.298  1.00 95.31           H  
ATOM   4221 HD12 LEU A 272     -19.878  -7.619  23.840  1.00 95.31           H  
ATOM   4222 HD13 LEU A 272     -19.718  -6.139  24.815  1.00 95.31           H  
ATOM   4223  CD2 LEU A 272     -20.785  -8.073  26.352  1.00 95.31           C  
ATOM   4224 HD21 LEU A 272     -20.841  -8.645  27.278  1.00 95.31           H  
ATOM   4225 HD22 LEU A 272     -21.382  -8.576  25.591  1.00 95.31           H  
ATOM   4226 HD23 LEU A 272     -21.195  -7.079  26.533  1.00 95.31           H  
ATOM   4227  N   LEU A 273     -16.747 -11.846  26.058  1.00 94.78           N  
ATOM   4228  H   LEU A 273     -16.099 -11.076  25.965  1.00 94.78           H  
ATOM   4229  CA  LEU A 273     -16.294 -13.200  25.708  1.00 94.78           C  
ATOM   4230  HA  LEU A 273     -16.984 -13.627  24.981  1.00 94.78           H  
ATOM   4231  C   LEU A 273     -16.308 -14.146  26.917  1.00 94.78           C  
ATOM   4232  CB  LEU A 273     -14.879 -13.132  25.106  1.00 94.78           C  
ATOM   4233  HB2 LEU A 273     -14.247 -12.549  25.776  1.00 94.78           H  
ATOM   4234  HB3 LEU A 273     -14.470 -14.142  25.062  1.00 94.78           H  
ATOM   4235  O   LEU A 273     -16.697 -15.309  26.782  1.00 94.78           O  
ATOM   4236  CG  LEU A 273     -14.812 -12.526  23.695  1.00 94.78           C  
ATOM   4237  HG  LEU A 273     -15.334 -11.569  23.669  1.00 94.78           H  
ATOM   4238  CD1 LEU A 273     -13.350 -12.306  23.305  1.00 94.78           C  
ATOM   4239 HD11 LEU A 273     -12.888 -11.622  24.017  1.00 94.78           H  
ATOM   4240 HD12 LEU A 273     -12.819 -13.258  23.306  1.00 94.78           H  
ATOM   4241 HD13 LEU A 273     -13.298 -11.866  22.309  1.00 94.78           H  
ATOM   4242  CD2 LEU A 273     -15.444 -13.438  22.647  1.00 94.78           C  
ATOM   4243 HD21 LEU A 273     -16.491 -13.615  22.891  1.00 94.78           H  
ATOM   4244 HD22 LEU A 273     -14.913 -14.389  22.601  1.00 94.78           H  
ATOM   4245 HD23 LEU A 273     -15.406 -12.947  21.674  1.00 94.78           H  
ATOM   4246  N   VAL A 274     -15.909 -13.645  28.091  1.00 91.91           N  
ATOM   4247  H   VAL A 274     -15.578 -12.691  28.110  1.00 91.91           H  
ATOM   4248  CA  VAL A 274     -15.937 -14.403  29.352  1.00 91.91           C  
ATOM   4249  HA  VAL A 274     -15.479 -15.378  29.188  1.00 91.91           H  
ATOM   4250  C   VAL A 274     -17.374 -14.663  29.808  1.00 91.91           C  
ATOM   4251  CB  VAL A 274     -15.127 -13.670  30.441  1.00 91.91           C  
ATOM   4252  HB  VAL A 274     -15.459 -12.633  30.500  1.00 91.91           H  
ATOM   4253  O   VAL A 274     -17.676 -15.768  30.254  1.00 91.91           O  
ATOM   4254  CG1 VAL A 274     -15.281 -14.304  31.831  1.00 91.91           C  
ATOM   4255 HG11 VAL A 274     -14.619 -13.811  32.544  1.00 91.91           H  
ATOM   4256 HG12 VAL A 274     -16.305 -14.189  32.185  1.00 91.91           H  
ATOM   4257 HG13 VAL A 274     -15.037 -15.365  31.783  1.00 91.91           H  
ATOM   4258  CG2 VAL A 274     -13.628 -13.689  30.105  1.00 91.91           C  
ATOM   4259 HG21 VAL A 274     -13.453 -13.257  29.119  1.00 91.91           H  
ATOM   4260 HG22 VAL A 274     -13.074 -13.113  30.846  1.00 91.91           H  
ATOM   4261 HG23 VAL A 274     -13.266 -14.716  30.098  1.00 91.91           H  
ATOM   4262  N   ASP A 275     -18.278 -13.690  29.661  1.00 90.78           N  
ATOM   4263  H   ASP A 275     -17.983 -12.791  29.309  1.00 90.78           H  
ATOM   4264  CA  ASP A 275     -19.687 -13.842  30.056  1.00 90.78           C  
ATOM   4265  HA  ASP A 275     -19.715 -14.085  31.119  1.00 90.78           H  
ATOM   4266  C   ASP A 275     -20.414 -14.975  29.305  1.00 90.78           C  
ATOM   4267  CB  ASP A 275     -20.413 -12.507  29.854  1.00 90.78           C  
ATOM   4268  HB2 ASP A 275     -20.528 -12.303  28.790  1.00 90.78           H  
ATOM   4269  HB3 ASP A 275     -19.823 -11.706  30.300  1.00 90.78           H  
ATOM   4270  O   ASP A 275     -21.275 -15.658  29.881  1.00 90.78           O  
ATOM   4271  CG  ASP A 275     -21.776 -12.539  30.542  1.00 90.78           C  
ATOM   4272  OD1 ASP A 275     -21.781 -12.655  31.789  1.00 90.78           O  
ATOM   4273  OD2 ASP A 275     -22.810 -12.461  29.854  1.00 90.78           O  
ATOM   4274  N   ASN A 276     -19.990 -15.222  28.059  1.00 88.77           N  
ATOM   4275  H   ASN A 276     -19.325 -14.568  27.672  1.00 88.77           H  
ATOM   4276  CA  ASN A 276     -20.448 -16.309  27.192  1.00 88.77           C  
ATOM   4277  HA  ASN A 276     -21.532 -16.386  27.276  1.00 88.77           H  
ATOM   4278  C   ASN A 276     -19.887 -17.698  27.563  1.00 88.77           C  
ATOM   4279  CB  ASN A 276     -20.097 -15.950  25.737  1.00 88.77           C  
ATOM   4280  HB2 ASN A 276     -20.254 -16.820  25.100  1.00 88.77           H  
ATOM   4281  HB3 ASN A 276     -19.043 -15.681  25.675  1.00 88.77           H  
ATOM   4282  O   ASN A 276     -20.275 -18.684  26.944  1.00 88.77           O  
ATOM   4283  CG  ASN A 276     -20.926 -14.817  25.159  1.00 88.77           C  
ATOM   4284  ND2 ASN A 276     -20.536 -14.307  24.018  1.00 88.77           N  
ATOM   4285 HD21 ASN A 276     -19.690 -14.671  23.602  1.00 88.77           H  
ATOM   4286 HD22 ASN A 276     -21.055 -13.505  23.691  1.00 88.77           H  
ATOM   4287  OD1 ASN A 276     -21.956 -14.411  25.663  1.00 88.77           O  
ATOM   4288  N   GLY A 277     -18.993 -17.807  28.553  1.00 84.31           N  
ATOM   4289  H   GLY A 277     -18.714 -16.970  29.045  1.00 84.31           H  
ATOM   4290  CA  GLY A 277     -18.434 -19.090  28.995  1.00 84.31           C  
ATOM   4291  HA2 GLY A 277     -19.219 -19.846  29.009  1.00 84.31           H  
ATOM   4292  HA3 GLY A 277     -18.056 -18.968  30.010  1.00 84.31           H  
ATOM   4293  C   GLY A 277     -17.281 -19.618  28.135  1.00 84.31           C  
ATOM   4294  O   GLY A 277     -17.141 -20.827  27.999  1.00 84.31           O  
ATOM   4295  N   ASP A 278     -16.461 -18.729  27.558  1.00 74.19           N  
ATOM   4296  H   ASP A 278     -16.677 -17.753  27.706  1.00 74.19           H  
ATOM   4297  CA  ASP A 278     -15.268 -19.034  26.737  1.00 74.19           C  
ATOM   4298  HA  ASP A 278     -14.828 -18.074  26.468  1.00 74.19           H  
ATOM   4299  C   ASP A 278     -15.511 -19.734  25.380  1.00 74.19           C  
ATOM   4300  CB  ASP A 278     -14.206 -19.788  27.566  1.00 74.19           C  
ATOM   4301  HB2 ASP A 278     -13.510 -20.272  26.881  1.00 74.19           H  
ATOM   4302  HB3 ASP A 278     -14.660 -20.583  28.158  1.00 74.19           H  
ATOM   4303  O   ASP A 278     -14.610 -19.754  24.538  1.00 74.19           O  
ATOM   4304  CG  ASP A 278     -13.362 -18.894  28.469  1.00 74.19           C  
ATOM   4305  OD1 ASP A 278     -12.743 -17.952  27.920  1.00 74.19           O  
ATOM   4306  OD2 ASP A 278     -13.076 -19.285  29.620  1.00 74.19           O  
ATOM   4307  N   GLU A 279     -16.716 -20.232  25.111  1.00 87.97           N  
ATOM   4308  H   GLU A 279     -17.382 -20.278  25.870  1.00 87.97           H  
ATOM   4309  CA  GLU A 279     -17.114 -20.836  23.835  1.00 87.97           C  
ATOM   4310  HA  GLU A 279     -16.241 -21.268  23.345  1.00 87.97           H  
ATOM   4311  C   GLU A 279     -17.698 -19.784  22.883  1.00 87.97           C  
ATOM   4312  CB  GLU A 279     -18.102 -21.981  24.097  1.00 87.97           C  
ATOM   4313  HB2 GLU A 279     -18.884 -21.646  24.778  1.00 87.97           H  
ATOM   4314  HB3 GLU A 279     -18.566 -22.260  23.151  1.00 87.97           H  
ATOM   4315  O   GLU A 279     -18.897 -19.508  22.873  1.00 87.97           O  
ATOM   4316  CG  GLU A 279     -17.403 -23.220  24.671  1.00 87.97           C  
ATOM   4317  HG2 GLU A 279     -17.003 -22.975  25.656  1.00 87.97           H  
ATOM   4318  HG3 GLU A 279     -16.564 -23.476  24.024  1.00 87.97           H  
ATOM   4319  CD  GLU A 279     -18.325 -24.446  24.788  1.00 87.97           C  
ATOM   4320  OE1 GLU A 279     -17.840 -25.466  25.332  1.00 87.97           O  
ATOM   4321  OE2 GLU A 279     -19.487 -24.396  24.321  1.00 87.97           O  
ATOM   4322  N   ASN A 280     -16.841 -19.160  22.073  1.00 94.00           N  
ATOM   4323  H   ASN A 280     -15.868 -19.428  22.101  1.00 94.00           H  
ATOM   4324  CA  ASN A 280     -17.248 -18.112  21.139  1.00 94.00           C  
ATOM   4325  HA  ASN A 280     -18.337 -18.074  21.090  1.00 94.00           H  
ATOM   4326  C   ASN A 280     -16.739 -18.391  19.729  1.00 94.00           C  
ATOM   4327  CB  ASN A 280     -16.755 -16.742  21.618  1.00 94.00           C  
ATOM   4328  HB2 ASN A 280     -15.666 -16.747  21.656  1.00 94.00           H  
ATOM   4329  HB3 ASN A 280     -17.063 -15.981  20.901  1.00 94.00           H  
ATOM   4330  O   ASN A 280     -15.601 -18.815  19.543  1.00 94.00           O  
ATOM   4331  CG  ASN A 280     -17.282 -16.337  22.976  1.00 94.00           C  
ATOM   4332  ND2 ASN A 280     -16.584 -16.661  24.041  1.00 94.00           N  
ATOM   4333 HD21 ASN A 280     -16.917 -16.364  24.947  1.00 94.00           H  
ATOM   4334 HD22 ASN A 280     -15.787 -17.275  23.944  1.00 94.00           H  
ATOM   4335  OD1 ASN A 280     -18.296 -15.664  23.067  1.00 94.00           O  
ATOM   4336  N   GLY A 281     -17.563 -18.061  18.739  1.00 93.91           N  
ATOM   4337  H   GLY A 281     -18.464 -17.680  18.991  1.00 93.91           H  
ATOM   4338  CA  GLY A 281     -17.189 -18.054  17.332  1.00 93.91           C  
ATOM   4339  HA2 GLY A 281     -16.262 -18.612  17.199  1.00 93.91           H  
ATOM   4340  HA3 GLY A 281     -17.963 -18.537  16.737  1.00 93.91           H  
ATOM   4341  C   GLY A 281     -16.999 -16.626  16.835  1.00 93.91           C  
ATOM   4342  O   GLY A 281     -17.757 -15.728  17.208  1.00 93.91           O  
ATOM   4343  N   LEU A 282     -16.017 -16.417  15.962  1.00 95.68           N  
ATOM   4344  H   LEU A 282     -15.472 -17.222  15.687  1.00 95.68           H  
ATOM   4345  CA  LEU A 282     -15.753 -15.148  15.284  1.00 95.68           C  
ATOM   4346  HA  LEU A 282     -16.314 -14.355  15.777  1.00 95.68           H  
ATOM   4347  C   LEU A 282     -16.210 -15.221  13.831  1.00 95.68           C  
ATOM   4348  CB  LEU A 282     -14.260 -14.803  15.404  1.00 95.68           C  
ATOM   4349  HB2 LEU A 282     -14.062 -14.553  16.446  1.00 95.68           H  
ATOM   4350  HB3 LEU A 282     -13.677 -15.691  15.161  1.00 95.68           H  
ATOM   4351  O   LEU A 282     -15.929 -16.176  13.115  1.00 95.68           O  
ATOM   4352  CG  LEU A 282     -13.748 -13.640  14.543  1.00 95.68           C  
ATOM   4353  HG  LEU A 282     -14.097 -13.740  13.515  1.00 95.68           H  
ATOM   4354  CD1 LEU A 282     -14.203 -12.300  15.106  1.00 95.68           C  
ATOM   4355 HD11 LEU A 282     -15.291 -12.259  15.142  1.00 95.68           H  
ATOM   4356 HD12 LEU A 282     -13.840 -11.497  14.465  1.00 95.68           H  
ATOM   4357 HD13 LEU A 282     -13.804 -12.175  16.113  1.00 95.68           H  
ATOM   4358  CD2 LEU A 282     -12.227 -13.632  14.516  1.00 95.68           C  
ATOM   4359 HD21 LEU A 282     -11.884 -12.803  13.897  1.00 95.68           H  
ATOM   4360 HD22 LEU A 282     -11.861 -14.567  14.093  1.00 95.68           H  
ATOM   4361 HD23 LEU A 282     -11.831 -13.521  15.525  1.00 95.68           H  
ATOM   4362  N   ARG A 283     -16.848 -14.153  13.370  1.00 94.79           N  
ATOM   4363  H   ARG A 283     -17.054 -13.417  14.031  1.00 94.79           H  
ATOM   4364  CA  ARG A 283     -17.162 -13.896  11.972  1.00 94.79           C  
ATOM   4365  HA  ARG A 283     -16.776 -14.711  11.360  1.00 94.79           H  
ATOM   4366  C   ARG A 283     -16.479 -12.607  11.536  1.00 94.79           C  
ATOM   4367  CB  ARG A 283     -18.683 -13.856  11.825  1.00 94.79           C  
ATOM   4368  HB2 ARG A 283     -19.077 -14.850  12.035  1.00 94.79           H  
ATOM   4369  HB3 ARG A 283     -19.090 -13.160  12.559  1.00 94.79           H  
ATOM   4370  O   ARG A 283     -16.613 -11.577  12.195  1.00 94.79           O  
ATOM   4371  CG  ARG A 283     -19.132 -13.426  10.431  1.00 94.79           C  
ATOM   4372  HG2 ARG A 283     -18.745 -14.123   9.688  1.00 94.79           H  
ATOM   4373  HG3 ARG A 283     -18.762 -12.424  10.211  1.00 94.79           H  
ATOM   4374  CD  ARG A 283     -20.657 -13.405  10.383  1.00 94.79           C  
ATOM   4375  HD2 ARG A 283     -21.022 -14.420  10.544  1.00 94.79           H  
ATOM   4376  HD3 ARG A 283     -21.039 -12.779  11.189  1.00 94.79           H  
ATOM   4377  NE  ARG A 283     -21.087 -12.866   9.087  1.00 94.79           N  
ATOM   4378  HE  ARG A 283     -20.626 -12.027   8.763  1.00 94.79           H  
ATOM   4379  NH1 ARG A 283     -22.426 -14.591   8.385  1.00 94.79           N  
ATOM   4380 HH11 ARG A 283     -22.487 -14.909   9.342  1.00 94.79           H  
ATOM   4381 HH12 ARG A 283     -22.751 -15.185   7.635  1.00 94.79           H  
ATOM   4382  NH2 ARG A 283     -21.527 -13.147   6.925  1.00 94.79           N  
ATOM   4383 HH21 ARG A 283     -20.842 -12.410   6.830  1.00 94.79           H  
ATOM   4384 HH22 ARG A 283     -21.442 -13.839   6.195  1.00 94.79           H  
ATOM   4385  CZ  ARG A 283     -21.690 -13.540   8.146  1.00 94.79           C  
ATOM   4386  N   VAL A 284     -15.807 -12.661  10.393  1.00 95.32           N  
ATOM   4387  H   VAL A 284     -15.739 -13.554   9.926  1.00 95.32           H  
ATOM   4388  CA  VAL A 284     -15.193 -11.503   9.742  1.00 95.32           C  
ATOM   4389  HA  VAL A 284     -15.392 -10.613  10.338  1.00 95.32           H  
ATOM   4390  C   VAL A 284     -15.831 -11.329   8.373  1.00 95.32           C  
ATOM   4391  CB  VAL A 284     -13.663 -11.640   9.637  1.00 95.32           C  
ATOM   4392  HB  VAL A 284     -13.426 -12.423   8.918  1.00 95.32           H  
ATOM   4393  O   VAL A 284     -15.747 -12.228   7.538  1.00 95.32           O  
ATOM   4394  CG1 VAL A 284     -13.032 -10.332   9.139  1.00 95.32           C  
ATOM   4395 HG11 VAL A 284     -12.531 -10.508   8.188  1.00 95.32           H  
ATOM   4396 HG12 VAL A 284     -13.779  -9.550   9.000  1.00 95.32           H  
ATOM   4397 HG13 VAL A 284     -12.300  -9.964   9.858  1.00 95.32           H  
ATOM   4398  CG2 VAL A 284     -13.026 -12.034  10.980  1.00 95.32           C  
ATOM   4399 HG21 VAL A 284     -13.309 -11.318  11.752  1.00 95.32           H  
ATOM   4400 HG22 VAL A 284     -11.941 -12.052  10.883  1.00 95.32           H  
ATOM   4401 HG23 VAL A 284     -13.351 -13.032  11.273  1.00 95.32           H  
ATOM   4402  N   ASP A 285     -16.492 -10.196   8.158  1.00 94.96           N  
ATOM   4403  H   ASP A 285     -16.445  -9.484   8.873  1.00 94.96           H  
ATOM   4404  CA  ASP A 285     -17.031  -9.799   6.858  1.00 94.96           C  
ATOM   4405  HA  ASP A 285     -17.003 -10.645   6.171  1.00 94.96           H  
ATOM   4406  C   ASP A 285     -16.154  -8.698   6.264  1.00 94.96           C  
ATOM   4407  CB  ASP A 285     -18.492  -9.344   6.984  1.00 94.96           C  
ATOM   4408  HB2 ASP A 285     -18.569  -8.579   7.757  1.00 94.96           H  
ATOM   4409  HB3 ASP A 285     -18.802  -8.901   6.038  1.00 94.96           H  
ATOM   4410  O   ASP A 285     -15.750  -7.780   6.974  1.00 94.96           O  
ATOM   4411  CG  ASP A 285     -19.450 -10.493   7.301  1.00 94.96           C  
ATOM   4412  OD1 ASP A 285     -19.291 -11.621   6.787  1.00 94.96           O  
ATOM   4413  OD2 ASP A 285     -20.441 -10.309   8.044  1.00 94.96           O  
ATOM   4414  N   MET A 286     -15.847  -8.798   4.974  1.00 93.45           N  
ATOM   4415  H   MET A 286     -16.189  -9.593   4.453  1.00 93.45           H  
ATOM   4416  CA  MET A 286     -14.939  -7.890   4.275  1.00 93.45           C  
ATOM   4417  HA  MET A 286     -14.834  -6.965   4.841  1.00 93.45           H  
ATOM   4418  C   MET A 286     -15.479  -7.554   2.889  1.00 93.45           C  
ATOM   4419  CB  MET A 286     -13.556  -8.534   4.129  1.00 93.45           C  
ATOM   4420  HB2 MET A 286     -13.655  -9.439   3.530  1.00 93.45           H  
ATOM   4421  HB3 MET A 286     -12.899  -7.846   3.599  1.00 93.45           H  
ATOM   4422  O   MET A 286     -15.990  -8.432   2.196  1.00 93.45           O  
ATOM   4423  CG  MET A 286     -12.904  -8.896   5.465  1.00 93.45           C  
ATOM   4424  HG2 MET A 286     -13.595  -9.476   6.078  1.00 93.45           H  
ATOM   4425  HG3 MET A 286     -12.665  -7.980   6.006  1.00 93.45           H  
ATOM   4426  SD  MET A 286     -11.397  -9.863   5.267  1.00 93.45           S  
ATOM   4427  CE  MET A 286     -12.121 -11.510   5.053  1.00 93.45           C  
ATOM   4428  HE1 MET A 286     -11.318 -12.244   4.988  1.00 93.45           H  
ATOM   4429  HE2 MET A 286     -12.715 -11.539   4.139  1.00 93.45           H  
ATOM   4430  HE3 MET A 286     -12.754 -11.744   5.909  1.00 93.45           H  
ATOM   4431  N   THR A 287     -15.302  -6.309   2.469  1.00 91.79           N  
ATOM   4432  H   THR A 287     -14.911  -5.644   3.120  1.00 91.79           H  
ATOM   4433  CA  THR A 287     -15.568  -5.836   1.108  1.00 91.79           C  
ATOM   4434  HA  THR A 287     -15.925  -6.656   0.484  1.00 91.79           H  
ATOM   4435  C   THR A 287     -14.272  -5.307   0.525  1.00 91.79           C  
ATOM   4436  CB  THR A 287     -16.628  -4.729   1.101  1.00 91.79           C  
ATOM   4437  HB  THR A 287     -16.251  -3.871   1.658  1.00 91.79           H  
ATOM   4438  O   THR A 287     -13.609  -4.480   1.153  1.00 91.79           O  
ATOM   4439  CG2 THR A 287     -16.996  -4.273  -0.311  1.00 91.79           C  
ATOM   4440 HG21 THR A 287     -17.257  -5.131  -0.931  1.00 91.79           H  
ATOM   4441 HG22 THR A 287     -16.153  -3.756  -0.769  1.00 91.79           H  
ATOM   4442 HG23 THR A 287     -17.843  -3.589  -0.265  1.00 91.79           H  
ATOM   4443  OG1 THR A 287     -17.811  -5.175   1.720  1.00 91.79           O  
ATOM   4444  HG1 THR A 287     -18.174  -5.861   1.155  1.00 91.79           H  
ATOM   4445  N   GLU A 288     -13.904  -5.759  -0.668  1.00 84.92           N  
ATOM   4446  H   GLU A 288     -14.508  -6.398  -1.164  1.00 84.92           H  
ATOM   4447  CA  GLU A 288     -12.688  -5.298  -1.338  1.00 84.92           C  
ATOM   4448  HA  GLU A 288     -11.883  -5.265  -0.605  1.00 84.92           H  
ATOM   4449  C   GLU A 288     -12.840  -3.871  -1.896  1.00 84.92           C  
ATOM   4450  CB  GLU A 288     -12.271  -6.331  -2.392  1.00 84.92           C  
ATOM   4451  HB2 GLU A 288     -11.912  -7.219  -1.873  1.00 84.92           H  
ATOM   4452  HB3 GLU A 288     -13.152  -6.615  -2.967  1.00 84.92           H  
ATOM   4453  O   GLU A 288     -13.917  -3.430  -2.304  1.00 84.92           O  
ATOM   4454  CG  GLU A 288     -11.154  -5.822  -3.318  1.00 84.92           C  
ATOM   4455  HG2 GLU A 288     -10.278  -5.586  -2.714  1.00 84.92           H  
ATOM   4456  HG3 GLU A 288     -11.490  -4.915  -3.821  1.00 84.92           H  
ATOM   4457  CD  GLU A 288     -10.781  -6.803  -4.423  1.00 84.92           C  
ATOM   4458  OE1 GLU A 288      -9.591  -6.827  -4.808  1.00 84.92           O  
ATOM   4459  OE2 GLU A 288     -11.700  -7.511  -4.903  1.00 84.92           O  
ATOM   4460  N   ARG A 289     -11.730  -3.123  -1.919  1.00 83.47           N  
ATOM   4461  H   ARG A 289     -10.861  -3.526  -1.601  1.00 83.47           H  
ATOM   4462  CA  ARG A 289     -11.681  -1.793  -2.526  1.00 83.47           C  
ATOM   4463  HA  ARG A 289     -12.543  -1.223  -2.181  1.00 83.47           H  
ATOM   4464  C   ARG A 289     -11.803  -1.839  -4.041  1.00 83.47           C  
ATOM   4465  CB  ARG A 289     -10.419  -1.068  -2.062  1.00 83.47           C  
ATOM   4466  HB2 ARG A 289      -9.536  -1.594  -2.425  1.00 83.47           H  
ATOM   4467  HB3 ARG A 289     -10.405  -1.079  -0.972  1.00 83.47           H  
ATOM   4468  O   ARG A 289     -11.060  -2.522  -4.732  1.00 83.47           O  
ATOM   4469  CG  ARG A 289     -10.391   0.383  -2.566  1.00 83.47           C  
ATOM   4470  HG2 ARG A 289     -11.325   0.882  -2.306  1.00 83.47           H  
ATOM   4471  HG3 ARG A 289     -10.280   0.389  -3.651  1.00 83.47           H  
ATOM   4472  CD  ARG A 289      -9.217   1.154  -1.960  1.00 83.47           C  
ATOM   4473  HD2 ARG A 289      -8.298   0.612  -2.184  1.00 83.47           H  
ATOM   4474  HD3 ARG A 289      -9.148   2.139  -2.422  1.00 83.47           H  
ATOM   4475  NE  ARG A 289      -9.360   1.276  -0.498  1.00 83.47           N  
ATOM   4476  HE  ARG A 289      -8.939   0.528   0.034  1.00 83.47           H  
ATOM   4477  NH1 ARG A 289     -10.622   3.193  -0.424  1.00 83.47           N  
ATOM   4478 HH11 ARG A 289     -11.263   3.784   0.087  1.00 83.47           H  
ATOM   4479 HH12 ARG A 289     -10.507   3.293  -1.422  1.00 83.47           H  
ATOM   4480  NH2 ARG A 289     -10.304   1.997   1.438  1.00 83.47           N  
ATOM   4481 HH21 ARG A 289     -10.069   1.107   1.854  1.00 83.47           H  
ATOM   4482 HH22 ARG A 289     -10.958   2.595   1.922  1.00 83.47           H  
ATOM   4483  CZ  ARG A 289     -10.087   2.158   0.162  1.00 83.47           C  
ATOM   4484  N   GLY A 290     -12.706  -1.007  -4.557  1.00 80.37           N  
ATOM   4485  H   GLY A 290     -13.321  -0.521  -3.920  1.00 80.37           H  
ATOM   4486  CA  GLY A 290     -12.903  -0.833  -5.995  1.00 80.37           C  
ATOM   4487  HA2 GLY A 290     -11.933  -0.716  -6.479  1.00 80.37           H  
ATOM   4488  HA3 GLY A 290     -13.489   0.070  -6.169  1.00 80.37           H  
ATOM   4489  C   GLY A 290     -13.624  -2.000  -6.673  1.00 80.37           C  
ATOM   4490  O   GLY A 290     -13.785  -1.968  -7.891  1.00 80.37           O  
ATOM   4491  N   THR A 291     -14.087  -2.999  -5.916  1.00 76.77           N  
ATOM   4492  H   THR A 291     -13.940  -2.981  -4.917  1.00 76.77           H  
ATOM   4493  CA  THR A 291     -14.841  -4.141  -6.442  1.00 76.77           C  
ATOM   4494  HA  THR A 291     -15.121  -3.929  -7.474  1.00 76.77           H  
ATOM   4495  C   THR A 291     -16.148  -4.332  -5.666  1.00 76.77           C  
ATOM   4496  CB  THR A 291     -13.995  -5.430  -6.477  1.00 76.77           C  
ATOM   4497  HB  THR A 291     -14.488  -6.128  -7.153  1.00 76.77           H  
ATOM   4498  O   THR A 291     -16.390  -3.696  -4.642  1.00 76.77           O  
ATOM   4499  CG2 THR A 291     -12.569  -5.222  -6.988  1.00 76.77           C  
ATOM   4500 HG21 THR A 291     -11.980  -4.657  -6.266  1.00 76.77           H  
ATOM   4501 HG22 THR A 291     -12.092  -6.189  -7.149  1.00 76.77           H  
ATOM   4502 HG23 THR A 291     -12.591  -4.684  -7.936  1.00 76.77           H  
ATOM   4503  OG1 THR A 291     -13.955  -6.026  -5.211  1.00 76.77           O  
ATOM   4504  HG1 THR A 291     -13.162  -6.563  -5.155  1.00 76.77           H  
ATOM   4505  N   ALA A 292     -17.029  -5.191  -6.182  1.00 77.18           N  
ATOM   4506  H   ALA A 292     -16.780  -5.681  -7.029  1.00 77.18           H  
ATOM   4507  CA  ALA A 292     -18.250  -5.612  -5.489  1.00 77.18           C  
ATOM   4508  HA  ALA A 292     -18.523  -4.856  -4.753  1.00 77.18           H  
ATOM   4509  C   ALA A 292     -18.052  -6.929  -4.711  1.00 77.18           C  
ATOM   4510  CB  ALA A 292     -19.386  -5.692  -6.519  1.00 77.18           C  
ATOM   4511  HB1 ALA A 292     -19.171  -6.472  -7.250  1.00 77.18           H  
ATOM   4512  HB2 ALA A 292     -20.322  -5.928  -6.014  1.00 77.18           H  
ATOM   4513  HB3 ALA A 292     -19.493  -4.734  -7.028  1.00 77.18           H  
ATOM   4514  O   ALA A 292     -19.028  -7.525  -4.248  1.00 77.18           O  
ATOM   4515  N   PHE A 293     -16.811  -7.421  -4.613  1.00 84.91           N  
ATOM   4516  H   PHE A 293     -16.024  -6.856  -4.896  1.00 84.91           H  
ATOM   4517  CA  PHE A 293     -16.525  -8.704  -3.986  1.00 84.91           C  
ATOM   4518  HA  PHE A 293     -17.307  -9.401  -4.288  1.00 84.91           H  
ATOM   4519  C   PHE A 293     -16.584  -8.587  -2.466  1.00 84.91           C  
ATOM   4520  CB  PHE A 293     -15.193  -9.283  -4.479  1.00 84.91           C  
ATOM   4521  HB2 PHE A 293     -14.976 -10.187  -3.910  1.00 84.91           H  
ATOM   4522  HB3 PHE A 293     -14.392  -8.573  -4.272  1.00 84.91           H  
ATOM   4523  O   PHE A 293     -15.929  -7.742  -1.852  1.00 84.91           O  
ATOM   4524  CG  PHE A 293     -15.194  -9.652  -5.951  1.00 84.91           C  
ATOM   4525  CD1 PHE A 293     -16.096 -10.621  -6.437  1.00 84.91           C  
ATOM   4526  HD1 PHE A 293     -16.776 -11.114  -5.759  1.00 84.91           H  
ATOM   4527  CD2 PHE A 293     -14.286  -9.047  -6.838  1.00 84.91           C  
ATOM   4528  HD2 PHE A 293     -13.551  -8.349  -6.466  1.00 84.91           H  
ATOM   4529  CE1 PHE A 293     -16.103 -10.962  -7.801  1.00 84.91           C  
ATOM   4530  HE1 PHE A 293     -16.790 -11.711  -8.167  1.00 84.91           H  
ATOM   4531  CE2 PHE A 293     -14.297  -9.382  -8.203  1.00 84.91           C  
ATOM   4532  HE2 PHE A 293     -13.580  -8.926  -8.869  1.00 84.91           H  
ATOM   4533  CZ  PHE A 293     -15.206 -10.339  -8.685  1.00 84.91           C  
ATOM   4534  HZ  PHE A 293     -15.197 -10.611  -9.730  1.00 84.91           H  
ATOM   4535  N   ASN A 294     -17.382  -9.472  -1.872  1.00 89.47           N  
ATOM   4536  H   ASN A 294     -17.825 -10.174  -2.448  1.00 89.47           H  
ATOM   4537  CA  ASN A 294     -17.524  -9.613  -0.433  1.00 89.47           C  
ATOM   4538  HA  ASN A 294     -16.931  -8.844   0.060  1.00 89.47           H  
ATOM   4539  C   ASN A 294     -16.995 -10.979  -0.006  1.00 89.47           C  
ATOM   4540  CB  ASN A 294     -18.991  -9.428  -0.021  1.00 89.47           C  
ATOM   4541  HB2 ASN A 294     -19.611 -10.148  -0.555  1.00 89.47           H  
ATOM   4542  HB3 ASN A 294     -19.085  -9.617   1.049  1.00 89.47           H  
ATOM   4543  O   ASN A 294     -17.319 -11.997  -0.619  1.00 89.47           O  
ATOM   4544  CG  ASN A 294     -19.489  -8.021  -0.275  1.00 89.47           C  
ATOM   4545  ND2 ASN A 294     -20.611  -7.867  -0.936  1.00 89.47           N  
ATOM   4546 HD21 ASN A 294     -21.035  -8.655  -1.404  1.00 89.47           H  
ATOM   4547 HD22 ASN A 294     -20.835  -6.910  -1.169  1.00 89.47           H  
ATOM   4548  OD1 ASN A 294     -18.898  -7.040   0.133  1.00 89.47           O  
ATOM   4549  N   PHE A 295     -16.239 -10.996   1.083  1.00 89.71           N  
ATOM   4550  H   PHE A 295     -16.064 -10.115   1.546  1.00 89.71           H  
ATOM   4551  CA  PHE A 295     -15.651 -12.189   1.671  1.00 89.71           C  
ATOM   4552  HA  PHE A 295     -15.955 -13.062   1.094  1.00 89.71           H  
ATOM   4553  C   PHE A 295     -16.162 -12.359   3.101  1.00 89.71           C  
ATOM   4554  CB  PHE A 295     -14.121 -12.095   1.605  1.00 89.71           C  
ATOM   4555  HB2 PHE A 295     -13.690 -13.007   2.018  1.00 89.71           H  
ATOM   4556  HB3 PHE A 295     -13.794 -11.263   2.228  1.00 89.71           H  
ATOM   4557  O   PHE A 295     -16.328 -11.386   3.836  1.00 89.71           O  
ATOM   4558  CG  PHE A 295     -13.580 -11.885   0.205  1.00 89.71           C  
ATOM   4559  CD1 PHE A 295     -13.360 -12.987  -0.642  1.00 89.71           C  
ATOM   4560  HD1 PHE A 295     -13.559 -13.990  -0.293  1.00 89.71           H  
ATOM   4561  CD2 PHE A 295     -13.319 -10.581  -0.263  1.00 89.71           C  
ATOM   4562  HD2 PHE A 295     -13.488  -9.727   0.377  1.00 89.71           H  
ATOM   4563  CE1 PHE A 295     -12.886 -12.787  -1.951  1.00 89.71           C  
ATOM   4564  HE1 PHE A 295     -12.708 -13.630  -2.602  1.00 89.71           H  
ATOM   4565  CE2 PHE A 295     -12.846 -10.383  -1.571  1.00 89.71           C  
ATOM   4566  HE2 PHE A 295     -12.650  -9.386  -1.937  1.00 89.71           H  
ATOM   4567  CZ  PHE A 295     -12.626 -11.485  -2.414  1.00 89.71           C  
ATOM   4568  HZ  PHE A 295     -12.250 -11.330  -3.415  1.00 89.71           H  
ATOM   4569  N   THR A 296     -16.387 -13.607   3.506  1.00 90.93           N  
ATOM   4570  H   THR A 296     -16.213 -14.364   2.860  1.00 90.93           H  
ATOM   4571  CA  THR A 296     -16.738 -13.962   4.885  1.00 90.93           C  
ATOM   4572  HA  THR A 296     -16.612 -13.086   5.521  1.00 90.93           H  
ATOM   4573  C   THR A 296     -15.792 -15.048   5.378  1.00 90.93           C  
ATOM   4574  CB  THR A 296     -18.201 -14.414   5.023  1.00 90.93           C  
ATOM   4575  HB  THR A 296     -18.386 -15.239   4.334  1.00 90.93           H  
ATOM   4576  O   THR A 296     -15.523 -16.021   4.672  1.00 90.93           O  
ATOM   4577  CG2 THR A 296     -18.553 -14.873   6.440  1.00 90.93           C  
ATOM   4578 HG21 THR A 296     -17.990 -15.772   6.693  1.00 90.93           H  
ATOM   4579 HG22 THR A 296     -18.316 -14.087   7.157  1.00 90.93           H  
ATOM   4580 HG23 THR A 296     -19.613 -15.123   6.494  1.00 90.93           H  
ATOM   4581  OG1 THR A 296     -19.111 -13.372   4.739  1.00 90.93           O  
ATOM   4582  HG1 THR A 296     -18.930 -12.658   5.355  1.00 90.93           H  
ATOM   4583  N   ARG A 297     -15.320 -14.897   6.615  1.00 91.39           N  
ATOM   4584  H   ARG A 297     -15.552 -14.041   7.099  1.00 91.39           H  
ATOM   4585  CA  ARG A 297     -14.485 -15.868   7.333  1.00 91.39           C  
ATOM   4586  HA  ARG A 297     -14.426 -16.797   6.766  1.00 91.39           H  
ATOM   4587  C   ARG A 297     -15.140 -16.190   8.671  1.00 91.39           C  
ATOM   4588  CB  ARG A 297     -13.066 -15.294   7.505  1.00 91.39           C  
ATOM   4589  HB2 ARG A 297     -13.118 -14.427   8.163  1.00 91.39           H  
ATOM   4590  HB3 ARG A 297     -12.435 -16.035   7.994  1.00 91.39           H  
ATOM   4591  O   ARG A 297     -15.658 -15.282   9.319  1.00 91.39           O  
ATOM   4592  CG  ARG A 297     -12.404 -14.856   6.183  1.00 91.39           C  
ATOM   4593  HG2 ARG A 297     -13.057 -14.194   5.614  1.00 91.39           H  
ATOM   4594  HG3 ARG A 297     -11.488 -14.307   6.404  1.00 91.39           H  
ATOM   4595  CD  ARG A 297     -12.059 -16.078   5.353  1.00 91.39           C  
ATOM   4596  HD2 ARG A 297     -11.377 -16.686   5.948  1.00 91.39           H  
ATOM   4597  HD3 ARG A 297     -12.979 -16.636   5.181  1.00 91.39           H  
ATOM   4598  NE  ARG A 297     -11.393 -15.769   4.074  1.00 91.39           N  
ATOM   4599  HE  ARG A 297     -10.533 -15.241   4.130  1.00 91.39           H  
ATOM   4600  NH1 ARG A 297     -12.730 -17.044   2.695  1.00 91.39           N  
ATOM   4601 HH11 ARG A 297     -12.593 -17.868   2.128  1.00 91.39           H  
ATOM   4602 HH12 ARG A 297     -13.358 -17.159   3.478  1.00 91.39           H  
ATOM   4603  NH2 ARG A 297     -10.797 -16.283   1.936  1.00 91.39           N  
ATOM   4604 HH21 ARG A 297      -9.886 -15.872   2.078  1.00 91.39           H  
ATOM   4605 HH22 ARG A 297     -10.963 -16.847   1.115  1.00 91.39           H  
ATOM   4606  CZ  ARG A 297     -11.650 -16.353   2.915  1.00 91.39           C  
ATOM   4607  N   ILE A 298     -15.161 -17.464   9.062  1.00 91.62           N  
ATOM   4608  H   ILE A 298     -14.657 -18.151   8.520  1.00 91.62           H  
ATOM   4609  CA  ILE A 298     -15.795 -17.924  10.307  1.00 91.62           C  
ATOM   4610  HA  ILE A 298     -16.013 -17.059  10.932  1.00 91.62           H  
ATOM   4611  C   ILE A 298     -14.818 -18.815  11.066  1.00 91.62           C  
ATOM   4612  CB  ILE A 298     -17.138 -18.655  10.054  1.00 91.62           C  
ATOM   4613  HB  ILE A 298     -16.946 -19.535   9.440  1.00 91.62           H  
ATOM   4614  O   ILE A 298     -14.422 -19.857  10.557  1.00 91.62           O  
ATOM   4615  CG1 ILE A 298     -18.130 -17.738   9.299  1.00 91.62           C  
ATOM   4616 HG12 ILE A 298     -18.312 -16.839   9.887  1.00 91.62           H  
ATOM   4617 HG13 ILE A 298     -17.680 -17.438   8.353  1.00 91.62           H  
ATOM   4618  CG2 ILE A 298     -17.741 -19.119  11.397  1.00 91.62           C  
ATOM   4619 HG21 ILE A 298     -17.065 -19.804  11.908  1.00 91.62           H  
ATOM   4620 HG22 ILE A 298     -18.671 -19.666  11.236  1.00 91.62           H  
ATOM   4621 HG23 ILE A 298     -17.927 -18.263  12.045  1.00 91.62           H  
ATOM   4622  CD1 ILE A 298     -19.474 -18.393   8.958  1.00 91.62           C  
ATOM   4623 HD11 ILE A 298     -19.307 -19.345   8.453  1.00 91.62           H  
ATOM   4624 HD12 ILE A 298     -20.063 -18.555   9.861  1.00 91.62           H  
ATOM   4625 HD13 ILE A 298     -20.035 -17.735   8.295  1.00 91.62           H  
ATOM   4626  N   TYR A 299     -14.479 -18.421  12.287  1.00 92.42           N  
ATOM   4627  H   TYR A 299     -14.909 -17.583  12.651  1.00 92.42           H  
ATOM   4628  CA  TYR A 299     -13.623 -19.162  13.205  1.00 92.42           C  
ATOM   4629  HA  TYR A 299     -13.107 -19.964  12.676  1.00 92.42           H  
ATOM   4630  C   TYR A 299     -14.500 -19.731  14.325  1.00 92.42           C  
ATOM   4631  CB  TYR A 299     -12.534 -18.243  13.768  1.00 92.42           C  
ATOM   4632  HB2 TYR A 299     -13.005 -17.423  14.312  1.00 92.42           H  
ATOM   4633  HB3 TYR A 299     -11.941 -18.805  14.489  1.00 92.42           H  
ATOM   4634  O   TYR A 299     -15.095 -18.947  15.068  1.00 92.42           O  
ATOM   4635  CG  TYR A 299     -11.616 -17.670  12.711  1.00 92.42           C  
ATOM   4636  CD1 TYR A 299     -10.386 -18.301  12.463  1.00 92.42           C  
ATOM   4637  HD1 TYR A 299     -10.081 -19.153  13.052  1.00 92.42           H  
ATOM   4638  CD2 TYR A 299     -12.008 -16.553  11.942  1.00 92.42           C  
ATOM   4639  HD2 TYR A 299     -12.948 -16.063  12.148  1.00 92.42           H  
ATOM   4640  CE1 TYR A 299      -9.570 -17.856  11.410  1.00 92.42           C  
ATOM   4641  HE1 TYR A 299      -8.647 -18.371  11.189  1.00 92.42           H  
ATOM   4642  CE2 TYR A 299     -11.189 -16.104  10.888  1.00 92.42           C  
ATOM   4643  HE2 TYR A 299     -11.489 -15.267  10.275  1.00 92.42           H  
ATOM   4644  OH  TYR A 299      -9.217 -16.435   9.543  1.00 92.42           O  
ATOM   4645  HH  TYR A 299      -8.522 -17.088   9.437  1.00 92.42           H  
ATOM   4646  CZ  TYR A 299      -9.982 -16.780  10.606  1.00 92.42           C  
ATOM   4647  N   PRO A 300     -14.622 -21.062  14.452  1.00 91.79           N  
ATOM   4648  CA  PRO A 300     -15.368 -21.700  15.535  1.00 91.79           C  
ATOM   4649  HA  PRO A 300     -16.411 -21.388  15.484  1.00 91.79           H  
ATOM   4650  C   PRO A 300     -14.829 -21.396  16.935  1.00 91.79           C  
ATOM   4651  CB  PRO A 300     -15.269 -23.202  15.254  1.00 91.79           C  
ATOM   4652  HB2 PRO A 300     -14.387 -23.620  15.740  1.00 91.79           H  
ATOM   4653  HB3 PRO A 300     -16.162 -23.737  15.577  1.00 91.79           H  
ATOM   4654  O   PRO A 300     -15.589 -21.480  17.893  1.00 91.79           O  
ATOM   4655  CG  PRO A 300     -15.078 -23.274  13.743  1.00 91.79           C  
ATOM   4656  HG2 PRO A 300     -14.584 -24.196  13.438  1.00 91.79           H  
ATOM   4657  HG3 PRO A 300     -16.041 -23.164  13.244  1.00 91.79           H  
ATOM   4658  CD  PRO A 300     -14.214 -22.051  13.470  1.00 91.79           C  
ATOM   4659  HD2 PRO A 300     -14.378 -21.709  12.447  1.00 91.79           H  
ATOM   4660  HD3 PRO A 300     -13.164 -22.298  13.623  1.00 91.79           H  
ATOM   4661  N   ILE A 301     -13.537 -21.068  17.050  1.00 92.75           N  
ATOM   4662  H   ILE A 301     -12.963 -21.055  16.219  1.00 92.75           H  
ATOM   4663  CA  ILE A 301     -12.872 -20.768  18.319  1.00 92.75           C  
ATOM   4664  HA  ILE A 301     -13.589 -20.849  19.136  1.00 92.75           H  
ATOM   4665  C   ILE A 301     -12.360 -19.332  18.272  1.00 92.75           C  
ATOM   4666  CB  ILE A 301     -11.723 -21.769  18.588  1.00 92.75           C  
ATOM   4667  HB  ILE A 301     -10.992 -21.665  17.786  1.00 92.75           H  
ATOM   4668  O   ILE A 301     -11.508 -18.999  17.445  1.00 92.75           O  
ATOM   4669  CG1 ILE A 301     -12.234 -23.230  18.590  1.00 92.75           C  
ATOM   4670 HG12 ILE A 301     -12.810 -23.421  17.685  1.00 92.75           H  
ATOM   4671 HG13 ILE A 301     -12.893 -23.384  19.444  1.00 92.75           H  
ATOM   4672  CG2 ILE A 301     -11.029 -21.437  19.926  1.00 92.75           C  
ATOM   4673 HG21 ILE A 301     -10.173 -22.094  20.077  1.00 92.75           H  
ATOM   4674 HG22 ILE A 301     -10.653 -20.414  19.921  1.00 92.75           H  
ATOM   4675 HG23 ILE A 301     -11.732 -21.560  20.750  1.00 92.75           H  
ATOM   4676  CD1 ILE A 301     -11.116 -24.279  18.618  1.00 92.75           C  
ATOM   4677 HD11 ILE A 301     -10.571 -24.240  19.561  1.00 92.75           H  
ATOM   4678 HD12 ILE A 301     -11.554 -25.272  18.515  1.00 92.75           H  
ATOM   4679 HD13 ILE A 301     -10.427 -24.112  17.790  1.00 92.75           H  
ATOM   4680  N   PHE A 302     -12.852 -18.494  19.180  1.00 95.28           N  
ATOM   4681  H   PHE A 302     -13.653 -18.799  19.714  1.00 95.28           H  
ATOM   4682  CA  PHE A 302     -12.436 -17.108  19.334  1.00 95.28           C  
ATOM   4683  HA  PHE A 302     -11.463 -16.980  18.859  1.00 95.28           H  
ATOM   4684  C   PHE A 302     -12.320 -16.715  20.805  1.00 95.28           C  
ATOM   4685  CB  PHE A 302     -13.420 -16.195  18.611  1.00 95.28           C  
ATOM   4686  HB2 PHE A 302     -13.393 -16.446  17.551  1.00 95.28           H  
ATOM   4687  HB3 PHE A 302     -14.426 -16.398  18.977  1.00 95.28           H  
ATOM   4688  O   PHE A 302     -13.294 -16.783  21.552  1.00 95.28           O  
ATOM   4689  CG  PHE A 302     -13.114 -14.718  18.782  1.00 95.28           C  
ATOM   4690  CD1 PHE A 302     -14.104 -13.852  19.280  1.00 95.28           C  
ATOM   4691  HD1 PHE A 302     -15.066 -14.247  19.570  1.00 95.28           H  
ATOM   4692  CD2 PHE A 302     -11.854 -14.201  18.419  1.00 95.28           C  
ATOM   4693  HD2 PHE A 302     -11.085 -14.855  18.037  1.00 95.28           H  
ATOM   4694  CE1 PHE A 302     -13.844 -12.476  19.403  1.00 95.28           C  
ATOM   4695  HE1 PHE A 302     -14.609 -11.814  19.781  1.00 95.28           H  
ATOM   4696  CE2 PHE A 302     -11.593 -12.826  18.556  1.00 95.28           C  
ATOM   4697  HE2 PHE A 302     -10.625 -12.428  18.288  1.00 95.28           H  
ATOM   4698  CZ  PHE A 302     -12.587 -11.963  19.044  1.00 95.28           C  
ATOM   4699  HZ  PHE A 302     -12.385 -10.907  19.145  1.00 95.28           H  
ATOM   4700  N   ARG A 303     -11.130 -16.287  21.233  1.00 95.11           N  
ATOM   4701  H   ARG A 303     -10.374 -16.245  20.565  1.00 95.11           H  
ATOM   4702  CA  ARG A 303     -10.880 -15.822  22.604  1.00 95.11           C  
ATOM   4703  HA  ARG A 303     -11.819 -15.450  23.013  1.00 95.11           H  
ATOM   4704  C   ARG A 303      -9.893 -14.663  22.604  1.00 95.11           C  
ATOM   4705  CB  ARG A 303     -10.389 -16.972  23.511  1.00 95.11           C  
ATOM   4706  HB2 ARG A 303     -10.327 -16.603  24.535  1.00 95.11           H  
ATOM   4707  HB3 ARG A 303      -9.385 -17.269  23.210  1.00 95.11           H  
ATOM   4708  O   ARG A 303      -9.031 -14.561  21.734  1.00 95.11           O  
ATOM   4709  CG  ARG A 303     -11.310 -18.207  23.491  1.00 95.11           C  
ATOM   4710  HG2 ARG A 303     -12.295 -17.942  23.875  1.00 95.11           H  
ATOM   4711  HG3 ARG A 303     -11.421 -18.566  22.468  1.00 95.11           H  
ATOM   4712  CD  ARG A 303     -10.750 -19.385  24.284  1.00 95.11           C  
ATOM   4713  HD2 ARG A 303     -11.369 -20.255  24.066  1.00 95.11           H  
ATOM   4714  HD3 ARG A 303      -9.733 -19.585  23.945  1.00 95.11           H  
ATOM   4715  NE  ARG A 303     -10.773 -19.146  25.736  1.00 95.11           N  
ATOM   4716  HE  ARG A 303     -11.401 -18.440  26.092  1.00 95.11           H  
ATOM   4717  NH1 ARG A 303      -9.539 -20.984  26.341  1.00 95.11           N  
ATOM   4718 HH11 ARG A 303      -9.194 -21.588  27.074  1.00 95.11           H  
ATOM   4719 HH12 ARG A 303      -9.485 -21.245  25.367  1.00 95.11           H  
ATOM   4720  NH2 ARG A 303     -10.417 -19.635  27.907  1.00 95.11           N  
ATOM   4721 HH21 ARG A 303     -11.113 -18.936  28.122  1.00 95.11           H  
ATOM   4722 HH22 ARG A 303     -10.200 -20.287  28.647  1.00 95.11           H  
ATOM   4723  CZ  ARG A 303     -10.234 -19.921  26.653  1.00 95.11           C  
ATOM   4724  N   VAL A 304     -10.005 -13.827  23.628  1.00 95.48           N  
ATOM   4725  H   VAL A 304     -10.735 -13.997  24.304  1.00 95.48           H  
ATOM   4726  CA  VAL A 304      -9.022 -12.798  23.965  1.00 95.48           C  
ATOM   4727  HA  VAL A 304      -8.148 -12.896  23.321  1.00 95.48           H  
ATOM   4728  C   VAL A 304      -8.590 -13.053  25.402  1.00 95.48           C  
ATOM   4729  CB  VAL A 304      -9.597 -11.387  23.750  1.00 95.48           C  
ATOM   4730  HB  VAL A 304     -10.517 -11.275  24.322  1.00 95.48           H  
ATOM   4731  O   VAL A 304      -9.419 -13.066  26.312  1.00 95.48           O  
ATOM   4732  CG1 VAL A 304      -8.613 -10.306  24.195  1.00 95.48           C  
ATOM   4733 HG11 VAL A 304      -8.386 -10.410  25.256  1.00 95.48           H  
ATOM   4734 HG12 VAL A 304      -9.051  -9.320  24.037  1.00 95.48           H  
ATOM   4735 HG13 VAL A 304      -7.695 -10.389  23.613  1.00 95.48           H  
ATOM   4736  CG2 VAL A 304      -9.896 -11.155  22.262  1.00 95.48           C  
ATOM   4737 HG21 VAL A 304      -8.999 -11.325  21.667  1.00 95.48           H  
ATOM   4738 HG22 VAL A 304     -10.235 -10.130  22.111  1.00 95.48           H  
ATOM   4739 HG23 VAL A 304     -10.681 -11.831  21.923  1.00 95.48           H  
ATOM   4740  N   GLY A 305      -7.303 -13.337  25.586  1.00 91.56           N  
ATOM   4741  H   GLY A 305      -6.704 -13.344  24.772  1.00 91.56           H  
ATOM   4742  CA  GLY A 305      -6.723 -13.706  26.872  1.00 91.56           C  
ATOM   4743  HA2 GLY A 305      -5.680 -13.989  26.731  1.00 91.56           H  
ATOM   4744  HA3 GLY A 305      -7.269 -14.569  27.253  1.00 91.56           H  
ATOM   4745  C   GLY A 305      -6.784 -12.579  27.912  1.00 91.56           C  
ATOM   4746  O   GLY A 305      -6.983 -11.416  27.561  1.00 91.56           O  
ATOM   4747  N   PRO A 306      -6.607 -12.911  29.202  1.00 87.52           N  
ATOM   4748  CA  PRO A 306      -6.588 -11.927  30.278  1.00 87.52           C  
ATOM   4749  HA  PRO A 306      -7.403 -11.214  30.148  1.00 87.52           H  
ATOM   4750  C   PRO A 306      -5.266 -11.141  30.342  1.00 87.52           C  
ATOM   4751  CB  PRO A 306      -6.826 -12.752  31.546  1.00 87.52           C  
ATOM   4752  HB2 PRO A 306      -7.894 -12.925  31.672  1.00 87.52           H  
ATOM   4753  HB3 PRO A 306      -6.411 -12.282  32.438  1.00 87.52           H  
ATOM   4754  O   PRO A 306      -4.255 -11.536  29.757  1.00 87.52           O  
ATOM   4755  CG  PRO A 306      -6.128 -14.074  31.225  1.00 87.52           C  
ATOM   4756  HG2 PRO A 306      -6.530 -14.899  31.814  1.00 87.52           H  
ATOM   4757  HG3 PRO A 306      -5.055 -13.973  31.388  1.00 87.52           H  
ATOM   4758  CD  PRO A 306      -6.407 -14.254  29.733  1.00 87.52           C  
ATOM   4759  HD2 PRO A 306      -5.566 -14.751  29.250  1.00 87.52           H  
ATOM   4760  HD3 PRO A 306      -7.319 -14.836  29.600  1.00 87.52           H  
ATOM   4761  N   GLY A 307      -5.272 -10.074  31.146  1.00 81.17           N  
ATOM   4762  H   GLY A 307      -6.158  -9.760  31.514  1.00 81.17           H  
ATOM   4763  CA  GLY A 307      -4.099  -9.252  31.457  1.00 81.17           C  
ATOM   4764  HA2 GLY A 307      -4.314  -8.630  32.326  1.00 81.17           H  
ATOM   4765  HA3 GLY A 307      -3.259  -9.901  31.705  1.00 81.17           H  
ATOM   4766  C   GLY A 307      -3.667  -8.326  30.319  1.00 81.17           C  
ATOM   4767  O   GLY A 307      -4.303  -8.264  29.271  1.00 81.17           O  
ATOM   4768  N   ASP A 308      -2.534  -7.654  30.521  1.00 77.88           N  
ATOM   4769  H   ASP A 308      -2.198  -7.614  31.473  1.00 77.88           H  
ATOM   4770  CA  ASP A 308      -2.027  -6.554  29.679  1.00 77.88           C  
ATOM   4771  HA  ASP A 308      -2.784  -5.770  29.648  1.00 77.88           H  
ATOM   4772  C   ASP A 308      -1.709  -6.949  28.223  1.00 77.88           C  
ATOM   4773  CB  ASP A 308      -0.755  -5.968  30.331  1.00 77.88           C  
ATOM   4774  HB2 ASP A 308      -0.447  -5.090  29.764  1.00 77.88           H  
ATOM   4775  HB3 ASP A 308       0.040  -6.710  30.252  1.00 77.88           H  
ATOM   4776  O   ASP A 308      -1.384  -6.103  27.395  1.00 77.88           O  
ATOM   4777  CG  ASP A 308      -0.892  -5.559  31.806  1.00 77.88           C  
ATOM   4778  OD1 ASP A 308      -2.025  -5.590  32.335  1.00 77.88           O  
ATOM   4779  OD2 ASP A 308       0.165  -5.318  32.426  1.00 77.88           O  
ATOM   4780  N   GLY A 309      -1.761  -8.244  27.899  1.00 88.57           N  
ATOM   4781  H   GLY A 309      -2.137  -8.868  28.599  1.00 88.57           H  
ATOM   4782  CA  GLY A 309      -1.449  -8.756  26.568  1.00 88.57           C  
ATOM   4783  HA2 GLY A 309      -0.752  -8.084  26.068  1.00 88.57           H  
ATOM   4784  HA3 GLY A 309      -0.966  -9.727  26.680  1.00 88.57           H  
ATOM   4785  C   GLY A 309      -2.652  -8.953  25.650  1.00 88.57           C  
ATOM   4786  O   GLY A 309      -2.445  -9.014  24.442  1.00 88.57           O  
ATOM   4787  N   TYR A 310      -3.873  -9.107  26.183  1.00 96.66           N  
ATOM   4788  H   TYR A 310      -3.994  -8.917  27.168  1.00 96.66           H  
ATOM   4789  CA  TYR A 310      -5.083  -9.429  25.408  1.00 96.66           C  
ATOM   4790  HA  TYR A 310      -5.795  -9.883  26.097  1.00 96.66           H  
ATOM   4791  C   TYR A 310      -4.841 -10.469  24.292  1.00 96.66           C  
ATOM   4792  CB  TYR A 310      -5.734  -8.135  24.891  1.00 96.66           C  
ATOM   4793  HB2 TYR A 310      -6.595  -8.391  24.274  1.00 96.66           H  
ATOM   4794  HB3 TYR A 310      -5.025  -7.607  24.254  1.00 96.66           H  
ATOM   4795  O   TYR A 310      -5.202 -10.238  23.142  1.00 96.66           O  
ATOM   4796  CG  TYR A 310      -6.217  -7.206  25.985  1.00 96.66           C  
ATOM   4797  CD1 TYR A 310      -7.457  -7.431  26.617  1.00 96.66           C  
ATOM   4798  HD1 TYR A 310      -8.071  -8.272  26.329  1.00 96.66           H  
ATOM   4799  CD2 TYR A 310      -5.420  -6.112  26.371  1.00 96.66           C  
ATOM   4800  HD2 TYR A 310      -4.465  -5.948  25.895  1.00 96.66           H  
ATOM   4801  CE1 TYR A 310      -7.900  -6.552  27.627  1.00 96.66           C  
ATOM   4802  HE1 TYR A 310      -8.846  -6.704  28.126  1.00 96.66           H  
ATOM   4803  CE2 TYR A 310      -5.857  -5.239  27.386  1.00 96.66           C  
ATOM   4804  HE2 TYR A 310      -5.249  -4.404  27.700  1.00 96.66           H  
ATOM   4805  OH  TYR A 310      -7.513  -4.636  29.015  1.00 96.66           O  
ATOM   4806  HH  TYR A 310      -6.893  -3.935  29.228  1.00 96.66           H  
ATOM   4807  CZ  TYR A 310      -7.095  -5.461  28.020  1.00 96.66           C  
ATOM   4808  N   THR A 311      -4.165 -11.588  24.589  1.00 96.29           N  
ATOM   4809  H   THR A 311      -3.830 -11.705  25.535  1.00 96.29           H  
ATOM   4810  CA  THR A 311      -3.683 -12.541  23.568  1.00 96.29           C  
ATOM   4811  HA  THR A 311      -2.983 -12.014  22.920  1.00 96.29           H  
ATOM   4812  C   THR A 311      -4.822 -13.098  22.713  1.00 96.29           C  
ATOM   4813  CB  THR A 311      -2.938 -13.719  24.213  1.00 96.29           C  
ATOM   4814  HB  THR A 311      -3.648 -14.299  24.802  1.00 96.29           H  
ATOM   4815  O   THR A 311      -5.781 -13.643  23.257  1.00 96.29           O  
ATOM   4816  CG2 THR A 311      -2.262 -14.661  23.209  1.00 96.29           C  
ATOM   4817 HG21 THR A 311      -2.423 -14.325  22.184  1.00 96.29           H  
ATOM   4818 HG22 THR A 311      -2.681 -15.662  23.310  1.00 96.29           H  
ATOM   4819 HG23 THR A 311      -1.186 -14.710  23.378  1.00 96.29           H  
ATOM   4820  OG1 THR A 311      -1.934 -13.244  25.087  1.00 96.29           O  
ATOM   4821  HG1 THR A 311      -1.416 -14.014  25.331  1.00 96.29           H  
ATOM   4822  N   LEU A 312      -4.715 -13.004  21.388  1.00 96.04           N  
ATOM   4823  H   LEU A 312      -3.879 -12.596  20.993  1.00 96.04           H  
ATOM   4824  CA  LEU A 312      -5.726 -13.534  20.473  1.00 96.04           C  
ATOM   4825  HA  LEU A 312      -6.711 -13.262  20.851  1.00 96.04           H  
ATOM   4826  C   LEU A 312      -5.646 -15.054  20.380  1.00 96.04           C  
ATOM   4827  CB  LEU A 312      -5.539 -12.901  19.088  1.00 96.04           C  
ATOM   4828  HB2 LEU A 312      -5.715 -11.831  19.198  1.00 96.04           H  
ATOM   4829  HB3 LEU A 312      -4.510 -13.059  18.765  1.00 96.04           H  
ATOM   4830  O   LEU A 312      -4.566 -15.608  20.209  1.00 96.04           O  
ATOM   4831  CG  LEU A 312      -6.486 -13.392  17.983  1.00 96.04           C  
ATOM   4832  HG  LEU A 312      -6.401 -14.472  17.862  1.00 96.04           H  
ATOM   4833  CD1 LEU A 312      -7.942 -13.025  18.278  1.00 96.04           C  
ATOM   4834 HD11 LEU A 312      -8.032 -11.949  18.426  1.00 96.04           H  
ATOM   4835 HD12 LEU A 312      -8.569 -13.331  17.441  1.00 96.04           H  
ATOM   4836 HD13 LEU A 312      -8.288 -13.542  19.174  1.00 96.04           H  
ATOM   4837  CD2 LEU A 312      -6.104 -12.735  16.662  1.00 96.04           C  
ATOM   4838 HD21 LEU A 312      -6.756 -13.116  15.875  1.00 96.04           H  
ATOM   4839 HD22 LEU A 312      -6.206 -11.652  16.732  1.00 96.04           H  
ATOM   4840 HD23 LEU A 312      -5.072 -12.987  16.419  1.00 96.04           H  
ATOM   4841  N   ILE A 313      -6.800 -15.712  20.387  1.00 94.14           N  
ATOM   4842  H   ILE A 313      -7.637 -15.198  20.623  1.00 94.14           H  
ATOM   4843  CA  ILE A 313      -6.969 -17.074  19.886  1.00 94.14           C  
ATOM   4844  HA  ILE A 313      -6.045 -17.404  19.410  1.00 94.14           H  
ATOM   4845  C   ILE A 313      -8.066 -17.031  18.826  1.00 94.14           C  
ATOM   4846  CB  ILE A 313      -7.301 -18.053  21.030  1.00 94.14           C  
ATOM   4847  HB  ILE A 313      -8.250 -17.734  21.460  1.00 94.14           H  
ATOM   4848  O   ILE A 313      -9.203 -16.689  19.141  1.00 94.14           O  
ATOM   4849  CG1 ILE A 313      -6.252 -18.043  22.169  1.00 94.14           C  
ATOM   4850 HG12 ILE A 313      -6.630 -18.655  22.989  1.00 94.14           H  
ATOM   4851 HG13 ILE A 313      -6.147 -17.030  22.557  1.00 94.14           H  
ATOM   4852  CG2 ILE A 313      -7.506 -19.480  20.494  1.00 94.14           C  
ATOM   4853 HG21 ILE A 313      -8.369 -19.513  19.828  1.00 94.14           H  
ATOM   4854 HG22 ILE A 313      -7.685 -20.169  21.319  1.00 94.14           H  
ATOM   4855 HG23 ILE A 313      -6.628 -19.808  19.937  1.00 94.14           H  
ATOM   4856  CD1 ILE A 313      -4.859 -18.569  21.790  1.00 94.14           C  
ATOM   4857 HD11 ILE A 313      -4.465 -18.045  20.918  1.00 94.14           H  
ATOM   4858 HD12 ILE A 313      -4.906 -19.636  21.572  1.00 94.14           H  
ATOM   4859 HD13 ILE A 313      -4.178 -18.416  22.627  1.00 94.14           H  
ATOM   4860  N   ALA A 314      -7.725 -17.361  17.582  1.00 93.09           N  
ATOM   4861  H   ALA A 314      -6.765 -17.616  17.403  1.00 93.09           H  
ATOM   4862  CA  ALA A 314      -8.667 -17.488  16.471  1.00 93.09           C  
ATOM   4863  HA  ALA A 314      -9.683 -17.571  16.856  1.00 93.09           H  
ATOM   4864  C   ALA A 314      -8.338 -18.764  15.688  1.00 93.09           C  
ATOM   4865  CB  ALA A 314      -8.599 -16.231  15.593  1.00 93.09           C  
ATOM   4866  HB1 ALA A 314      -7.586 -16.094  15.213  1.00 93.09           H  
ATOM   4867  HB2 ALA A 314      -8.884 -15.358  16.179  1.00 93.09           H  
ATOM   4868  HB3 ALA A 314      -9.284 -16.337  14.752  1.00 93.09           H  
ATOM   4869  O   ALA A 314      -7.304 -18.833  15.026  1.00 93.09           O  
ATOM   4870  N   ASP A 315      -9.180 -19.790  15.786  1.00 89.80           N  
ATOM   4871  H   ASP A 315     -10.034 -19.678  16.314  1.00 89.80           H  
ATOM   4872  CA  ASP A 315      -8.846 -21.130  15.285  1.00 89.80           C  
ATOM   4873  HA  ASP A 315      -8.158 -21.028  14.447  1.00 89.80           H  
ATOM   4874  C   ASP A 315     -10.073 -21.892  14.747  1.00 89.80           C  
ATOM   4875  CB  ASP A 315      -8.109 -21.902  16.401  1.00 89.80           C  
ATOM   4876  HB2 ASP A 315      -8.835 -22.260  17.131  1.00 89.80           H  
ATOM   4877  HB3 ASP A 315      -7.432 -21.220  16.916  1.00 89.80           H  
ATOM   4878  O   ASP A 315     -11.219 -21.456  14.898  1.00 89.80           O  
ATOM   4879  CG  ASP A 315      -7.266 -23.082  15.897  1.00 89.80           C  
ATOM   4880  OD1 ASP A 315      -7.151 -23.240  14.660  1.00 89.80           O  
ATOM   4881  OD2 ASP A 315      -6.767 -23.829  16.762  1.00 89.80           O  
ATOM   4882  N   GLY A 316      -9.824 -23.032  14.097  1.00 79.82           N  
ATOM   4883  H   GLY A 316      -8.857 -23.322  14.060  1.00 79.82           H  
ATOM   4884  CA  GLY A 316     -10.832 -23.933  13.532  1.00 79.82           C  
ATOM   4885  HA2 GLY A 316     -10.399 -24.932  13.470  1.00 79.82           H  
ATOM   4886  HA3 GLY A 316     -11.695 -23.975  14.197  1.00 79.82           H  
ATOM   4887  C   GLY A 316     -11.314 -23.547  12.130  1.00 79.82           C  
ATOM   4888  O   GLY A 316     -12.367 -24.009  11.687  1.00 79.82           O  
ATOM   4889  N   TYR A 317     -10.580 -22.678  11.436  1.00 77.62           N  
ATOM   4890  H   TYR A 317      -9.704 -22.372  11.834  1.00 77.62           H  
ATOM   4891  CA  TYR A 317     -10.913 -22.252  10.081  1.00 77.62           C  
ATOM   4892  HA  TYR A 317     -11.982 -22.040  10.061  1.00 77.62           H  
ATOM   4893  C   TYR A 317     -10.631 -23.355   9.043  1.00 77.62           C  
ATOM   4894  CB  TYR A 317     -10.156 -20.958   9.785  1.00 77.62           C  
ATOM   4895  HB2 TYR A 317     -10.352 -20.256  10.595  1.00 77.62           H  
ATOM   4896  HB3 TYR A 317      -9.085 -21.160   9.759  1.00 77.62           H  
ATOM   4897  O   TYR A 317      -9.608 -24.029   9.122  1.00 77.62           O  
ATOM   4898  CG  TYR A 317     -10.592 -20.312   8.498  1.00 77.62           C  
ATOM   4899  CD1 TYR A 317      -9.667 -20.071   7.474  1.00 77.62           C  
ATOM   4900  HD1 TYR A 317      -8.623 -20.301   7.627  1.00 77.62           H  
ATOM   4901  CD2 TYR A 317     -11.945 -19.985   8.325  1.00 77.62           C  
ATOM   4902  HD2 TYR A 317     -12.641 -20.170   9.130  1.00 77.62           H  
ATOM   4903  CE1 TYR A 317     -10.109 -19.532   6.257  1.00 77.62           C  
ATOM   4904  HE1 TYR A 317      -9.395 -19.330   5.473  1.00 77.62           H  
ATOM   4905  CE2 TYR A 317     -12.400 -19.481   7.104  1.00 77.62           C  
ATOM   4906  HE2 TYR A 317     -13.450 -19.294   6.937  1.00 77.62           H  
ATOM   4907  OH  TYR A 317     -12.004 -18.861   4.899  1.00 77.62           O  
ATOM   4908  HH  TYR A 317     -11.482 -19.139   4.142  1.00 77.62           H  
ATOM   4909  CZ  TYR A 317     -11.485 -19.293   6.062  1.00 77.62           C  
ATOM   4910  N   SER A 318     -11.547 -23.572   8.087  1.00 61.27           N  
ATOM   4911  H   SER A 318     -12.341 -22.950   8.034  1.00 61.27           H  
ATOM   4912  CA  SER A 318     -11.613 -24.824   7.302  1.00 61.27           C  
ATOM   4913  HA  SER A 318     -10.752 -25.436   7.569  1.00 61.27           H  
ATOM   4914  C   SER A 318     -11.518 -24.694   5.773  1.00 61.27           C  
ATOM   4915  CB  SER A 318     -12.848 -25.641   7.717  1.00 61.27           C  
ATOM   4916  HB2 SER A 318     -12.936 -26.529   7.091  1.00 61.27           H  
ATOM   4917  HB3 SER A 318     -12.719 -25.968   8.749  1.00 61.27           H  
ATOM   4918  O   SER A 318     -11.712 -25.695   5.087  1.00 61.27           O  
ATOM   4919  OG  SER A 318     -14.039 -24.878   7.628  1.00 61.27           O  
ATOM   4920  HG  SER A 318     -14.250 -24.575   8.514  1.00 61.27           H  
ATOM   4921  N   ASP A 319     -11.190 -23.526   5.200  1.00 64.63           N  
ATOM   4922  H   ASP A 319     -10.963 -22.729   5.777  1.00 64.63           H  
ATOM   4923  CA  ASP A 319     -11.142 -23.364   3.727  1.00 64.63           C  
ATOM   4924  HA  ASP A 319     -11.734 -24.172   3.296  1.00 64.63           H  
ATOM   4925  C   ASP A 319      -9.750 -23.538   3.080  1.00 64.63           C  
ATOM   4926  CB  ASP A 319     -11.864 -22.082   3.271  1.00 64.63           C  
ATOM   4927  HB2 ASP A 319     -12.702 -21.879   3.938  1.00 64.63           H  
ATOM   4928  HB3 ASP A 319     -12.274 -22.265   2.278  1.00 64.63           H  
ATOM   4929  O   ASP A 319      -9.612 -23.369   1.870  1.00 64.63           O  
ATOM   4930  CG  ASP A 319     -10.973 -20.843   3.183  1.00 64.63           C  
ATOM   4931  OD1 ASP A 319      -9.883 -20.840   3.787  1.00 64.63           O  
ATOM   4932  OD2 ASP A 319     -11.434 -19.809   2.630  1.00 64.63           O  
ATOM   4933  N   GLY A 320      -8.725 -23.890   3.862  1.00 61.87           N  
ATOM   4934  H   GLY A 320      -8.901 -23.967   4.853  1.00 61.87           H  
ATOM   4935  CA  GLY A 320      -7.348 -24.064   3.382  1.00 61.87           C  
ATOM   4936  HA2 GLY A 320      -6.870 -24.847   3.972  1.00 61.87           H  
ATOM   4937  HA3 GLY A 320      -7.365 -24.386   2.341  1.00 61.87           H  
ATOM   4938  C   GLY A 320      -6.467 -22.811   3.468  1.00 61.87           C
[truncated: 104,256 more chars]
