# Supplementary material for: Nuclear genome of Bulinus truncatus, an intermediate host of the carcinogenic human blood fluke Schistosoma haematobium
Source: Nat Commun. 2022 Feb 21;13:977. doi: 10.1038/s41467-022-28634-9 (PMC8861042; doi:10.1038/s41467-022-28634-9)
Supplement: Supplementary file 6 — Supplementary Data 3 [file 41467_2022_28634_MOESM6_ESM.zip › Supplementary_Data_3/btru_063403-t1.mature.pep.pdb]

ATOM      1  N   MET A   1      52.038  20.974  -2.685  1.00 30.10           N  
ATOM      2  H   MET A   1      52.850  20.496  -2.320  1.00 30.10           H  
ATOM      3  H2  MET A   1      51.759  21.708  -2.049  1.00 30.10           H  
ATOM      4  H3  MET A   1      51.263  20.331  -2.764  1.00 30.10           H  
ATOM      5  CA  MET A   1      52.322  21.550  -4.018  1.00 30.10           C  
ATOM      6  HA  MET A   1      53.072  22.336  -3.924  1.00 30.10           H  
ATOM      7  C   MET A   1      51.028  22.175  -4.510  1.00 30.10           C  
ATOM      8  CB  MET A   1      52.858  20.468  -4.970  1.00 30.10           C  
ATOM      9  HB2 MET A   1      52.069  19.744  -5.178  1.00 30.10           H  
ATOM     10  HB3 MET A   1      53.671  19.945  -4.467  1.00 30.10           H  
ATOM     11  O   MET A   1      49.984  21.584  -4.270  1.00 30.10           O  
ATOM     12  CG  MET A   1      53.395  21.014  -6.297  1.00 30.10           C  
ATOM     13  HG2 MET A   1      54.166  21.759  -6.101  1.00 30.10           H  
ATOM     14  HG3 MET A   1      52.580  21.499  -6.834  1.00 30.10           H  
ATOM     15  SD  MET A   1      54.088  19.727  -7.372  1.00 30.10           S  
ATOM     16  CE  MET A   1      55.643  19.319  -6.526  1.00 30.10           C  
ATOM     17  HE1 MET A   1      55.440  18.893  -5.543  1.00 30.10           H  
ATOM     18  HE2 MET A   1      56.192  18.590  -7.122  1.00 30.10           H  
ATOM     19  HE3 MET A   1      56.250  20.218  -6.423  1.00 30.10           H  
ATOM     20  N   PHE A   2      51.065  23.366  -5.093  1.00 32.93           N  
ATOM     21  H   PHE A   2      51.945  23.797  -5.341  1.00 32.93           H  
ATOM     22  CA  PHE A   2      49.878  24.040  -5.624  1.00 32.93           C  
ATOM     23  HA  PHE A   2      48.978  23.457  -5.427  1.00 32.93           H  
ATOM     24  C   PHE A   2      50.050  24.141  -7.139  1.00 32.93           C  
ATOM     25  CB  PHE A   2      49.705  25.410  -4.948  1.00 32.93           C  
ATOM     26  HB2 PHE A   2      48.860  25.919  -5.412  1.00 32.93           H  
ATOM     27  HB3 PHE A   2      50.589  26.018  -5.138  1.00 32.93           H  
ATOM     28  O   PHE A   2      51.148  24.448  -7.595  1.00 32.93           O  
ATOM     29  CG  PHE A   2      49.460  25.336  -3.448  1.00 32.93           C  
ATOM     30  CD1 PHE A   2      48.150  25.185  -2.955  1.00 32.93           C  
ATOM     31  HD1 PHE A   2      47.318  25.153  -3.643  1.00 32.93           H  
ATOM     32  CD2 PHE A   2      50.533  25.433  -2.540  1.00 32.93           C  
ATOM     33  HD2 PHE A   2      51.534  25.601  -2.909  1.00 32.93           H  
ATOM     34  CE1 PHE A   2      47.915  25.117  -1.570  1.00 32.93           C  
ATOM     35  HE1 PHE A   2      46.904  25.043  -1.198  1.00 32.93           H  
ATOM     36  CE2 PHE A   2      50.299  25.361  -1.154  1.00 32.93           C  
ATOM     37  HE2 PHE A   2      51.119  25.476  -0.461  1.00 32.93           H  
ATOM     38  CZ  PHE A   2      48.990  25.199  -0.669  1.00 32.93           C  
ATOM     39  HZ  PHE A   2      48.804  25.181   0.395  1.00 32.93           H  
ATOM     40  N   LEU A   3      49.004  23.822  -7.898  1.00 24.94           N  
ATOM     41  H   LEU A   3      48.122  23.625  -7.448  1.00 24.94           H  
ATOM     42  CA  LEU A   3      48.952  24.052  -9.342  1.00 24.94           C  
ATOM     43  HA  LEU A   3      49.913  24.424  -9.698  1.00 24.94           H  
ATOM     44  C   LEU A   3      47.922  25.151  -9.589  1.00 24.94           C  
ATOM     45  CB  LEU A   3      48.623  22.742 -10.089  1.00 24.94           C  
ATOM     46  HB2 LEU A   3      48.063  22.086  -9.422  1.00 24.94           H  
ATOM     47  HB3 LEU A   3      47.974  22.961 -10.937  1.00 24.94           H  
ATOM     48  O   LEU A   3      46.780  25.036  -9.140  1.00 24.94           O  
ATOM     49  CG  LEU A   3      49.878  22.013 -10.609  1.00 24.94           C  
ATOM     50  HG  LEU A   3      50.686  22.118  -9.884  1.00 24.94           H  
ATOM     51  CD1 LEU A   3      49.602  20.522 -10.794  1.00 24.94           C  
ATOM     52 HD11 LEU A   3      48.790  20.381 -11.509  1.00 24.94           H  
ATOM     53 HD12 LEU A   3      49.326  20.074  -9.839  1.00 24.94           H  
ATOM     54 HD13 LEU A   3      50.498  20.027 -11.169  1.00 24.94           H  
ATOM     55  CD2 LEU A   3      50.328  22.579 -11.958  1.00 24.94           C  
ATOM     56 HD21 LEU A   3      50.546  23.643 -11.863  1.00 24.94           H  
ATOM     57 HD22 LEU A   3      49.547  22.446 -12.707  1.00 24.94           H  
ATOM     58 HD23 LEU A   3      51.233  22.071 -12.291  1.00 24.94           H  
ATOM     59  N   GLU A   4      48.347  26.206 -10.277  1.00 27.52           N  
ATOM     60  H   GLU A   4      49.300  26.227 -10.611  1.00 27.52           H  
ATOM     61  CA  GLU A   4      47.484  27.288 -10.742  1.00 27.52           C  
ATOM     62  HA  GLU A   4      46.528  27.251 -10.220  1.00 27.52           H  
ATOM     63  C   GLU A   4      47.209  27.086 -12.234  1.00 27.52           C  
ATOM     64  CB  GLU A   4      48.110  28.666 -10.452  1.00 27.52           C  
ATOM     65  HB2 GLU A   4      47.489  29.423 -10.932  1.00 27.52           H  
ATOM     66  HB3 GLU A   4      49.111  28.712 -10.880  1.00 27.52           H  
ATOM     67  O   GLU A   4      48.129  26.989 -13.045  1.00 27.52           O  
ATOM     68  CG  GLU A   4      48.172  28.968  -8.943  1.00 27.52           C  
ATOM     69  HG2 GLU A   4      48.899  28.302  -8.478  1.00 27.52           H  
ATOM     70  HG3 GLU A   4      47.197  28.743  -8.510  1.00 27.52           H  
ATOM     71  CD  GLU A   4      48.536  30.427  -8.609  1.00 27.52           C  
ATOM     72  OE1 GLU A   4      48.210  30.848  -7.468  1.00 27.52           O  
ATOM     73  OE2 GLU A   4      49.127  31.114  -9.466  1.00 27.52           O  
ATOM     74  N   LEU A   5      45.929  26.999 -12.592  1.00 30.68           N  
ATOM     75  H   LEU A   5      45.233  27.083 -11.865  1.00 30.68           H  
ATOM     76  CA  LEU A   5      45.450  27.018 -13.974  1.00 30.68           C  
ATOM     77  HA  LEU A   5      46.272  27.249 -14.652  1.00 30.68           H  
ATOM     78  C   LEU A   5      44.449  28.169 -14.077  1.00 30.68           C  
ATOM     79  CB  LEU A   5      44.860  25.644 -14.360  1.00 30.68           C  
ATOM     80  HB2 LEU A   5      43.999  25.798 -15.010  1.00 30.68           H  
ATOM     81  HB3 LEU A   5      44.485  25.154 -13.461  1.00 30.68           H  
ATOM     82  O   LEU A   5      43.276  28.032 -13.727  1.00 30.68           O  
ATOM     83  CG  LEU A   5      45.876  24.734 -15.087  1.00 30.68           C  
ATOM     84  HG  LEU A   5      46.882  25.142 -14.995  1.00 30.68           H  
ATOM     85  CD1 LEU A   5      45.889  23.328 -14.488  1.00 30.68           C  
ATOM     86 HD11 LEU A   5      46.177  23.389 -13.438  1.00 30.68           H  
ATOM     87 HD12 LEU A   5      46.618  22.712 -15.015  1.00 30.68           H  
ATOM     88 HD13 LEU A   5      44.901  22.875 -14.569  1.00 30.68           H  
ATOM     89  CD2 LEU A   5      45.529  24.613 -16.575  1.00 30.68           C  
ATOM     90 HD21 LEU A   5      46.279  24.002 -17.077  1.00 30.68           H  
ATOM     91 HD22 LEU A   5      45.528  25.604 -17.029  1.00 30.68           H  
ATOM     92 HD23 LEU A   5      44.548  24.157 -16.700  1.00 30.68           H  
ATOM     93  N   GLY A   6      44.942  29.335 -14.493  1.00 62.15           N  
ATOM     94  H   GLY A   6      45.935  29.397 -14.665  1.00 62.15           H  
ATOM     95  CA  GLY A   6      44.168  30.575 -14.480  1.00 62.15           C  
ATOM     96  HA2 GLY A   6      43.225  30.416 -15.004  1.00 62.15           H  
ATOM     97  HA3 GLY A   6      44.722  31.359 -14.996  1.00 62.15           H  
ATOM     98  C   GLY A   6      43.879  31.051 -13.053  1.00 62.15           C  
ATOM     99  O   GLY A   6      44.753  31.024 -12.195  1.00 62.15           O  
ATOM    100  N   THR A   7      42.650  31.487 -12.776  1.00 43.49           N  
ATOM    101  H   THR A   7      41.938  31.472 -13.492  1.00 43.49           H  
ATOM    102  CA  THR A   7      42.262  32.014 -11.452  1.00 43.49           C  
ATOM    103  HA  THR A   7      43.106  32.569 -11.042  1.00 43.49           H  
ATOM    104  C   THR A   7      41.930  30.935 -10.415  1.00 43.49           C  
ATOM    105  CB  THR A   7      41.086  32.992 -11.578  1.00 43.49           C  
ATOM    106  HB  THR A   7      40.744  33.288 -10.587  1.00 43.49           H  
ATOM    107  O   THR A   7      41.596  31.262  -9.275  1.00 43.49           O  
ATOM    108  CG2 THR A   7      41.472  34.252 -12.353  1.00 43.49           C  
ATOM    109 HG21 THR A   7      42.307  34.745 -11.856  1.00 43.49           H  
ATOM    110 HG22 THR A   7      40.627  34.940 -12.380  1.00 43.49           H  
ATOM    111 HG23 THR A   7      41.761  34.001 -13.374  1.00 43.49           H  
ATOM    112  OG1 THR A   7      40.026  32.378 -12.276  1.00 43.49           O  
ATOM    113  HG1 THR A   7      39.290  32.994 -12.285  1.00 43.49           H  
ATOM    114  N   LEU A   8      42.009  29.649 -10.768  1.00 28.23           N  
ATOM    115  H   LEU A   8      42.363  29.420 -11.686  1.00 28.23           H  
ATOM    116  CA  LEU A   8      41.625  28.553  -9.880  1.00 28.23           C  
ATOM    117  HA  LEU A   8      40.933  28.938  -9.131  1.00 28.23           H  
ATOM    118  C   LEU A   8      42.836  27.997  -9.119  1.00 28.23           C  
ATOM    119  CB  LEU A   8      40.877  27.477 -10.680  1.00 28.23           C  
ATOM    120  HB2 LEU A   8      40.695  26.626 -10.023  1.00 28.23           H  
ATOM    121  HB3 LEU A   8      41.520  27.148 -11.496  1.00 28.23           H  
ATOM    122  O   LEU A   8      43.816  27.548  -9.715  1.00 28.23           O  
ATOM    123  CG  LEU A   8      39.525  27.939 -11.255  1.00 28.23           C  
ATOM    124  HG  LEU A   8      39.656  28.860 -11.824  1.00 28.23           H  
ATOM    125  CD1 LEU A   8      38.982  26.870 -12.202  1.00 28.23           C  
ATOM    126 HD11 LEU A   8      39.697  26.701 -13.007  1.00 28.23           H  
ATOM    127 HD12 LEU A   8      38.043  27.210 -12.639  1.00 28.23           H  
ATOM    128 HD13 LEU A   8      38.814  25.937 -11.663  1.00 28.23           H  
ATOM    129  CD2 LEU A   8      38.482  28.172 -10.156  1.00 28.23           C  
ATOM    130 HD21 LEU A   8      37.523  28.419 -10.611  1.00 28.23           H  
ATOM    131 HD22 LEU A   8      38.370  27.278  -9.543  1.00 28.23           H  
ATOM    132 HD23 LEU A   8      38.781  29.013  -9.531  1.00 28.23           H  
ATOM    133  N   LYS A   9      42.732  28.005  -7.783  1.00 29.91           N  
ATOM    134  H   LYS A   9      41.880  28.382  -7.392  1.00 29.91           H  
ATOM    135  CA  LYS A   9      43.754  27.520  -6.845  1.00 29.91           C  
ATOM    136  HA  LYS A   9      44.685  27.365  -7.390  1.00 29.91           H  
ATOM    137  C   LYS A   9      43.338  26.180  -6.241  1.00 29.91           C  
ATOM    138  CB  LYS A   9      44.010  28.570  -5.747  1.00 29.91           C  
ATOM    139  HB2 LYS A   9      44.683  28.140  -5.005  1.00 29.91           H  
ATOM    140  HB3 LYS A   9      43.071  28.824  -5.256  1.00 29.91           H  
ATOM    141  O   LYS A   9      42.298  26.088  -5.592  1.00 29.91           O  
ATOM    142  CG  LYS A   9      44.656  29.842  -6.313  1.00 29.91           C  
ATOM    143  HG2 LYS A   9      43.980  30.307  -7.031  1.00 29.91           H  
ATOM    144  HG3 LYS A   9      45.575  29.566  -6.831  1.00 29.91           H  
ATOM    145  CD  LYS A   9      44.993  30.859  -5.216  1.00 29.91           C  
ATOM    146  HD2 LYS A   9      45.668  30.399  -4.494  1.00 29.91           H  
ATOM    147  HD3 LYS A   9      44.079  31.183  -4.718  1.00 29.91           H  
ATOM    148  CE  LYS A   9      45.682  32.052  -5.886  1.00 29.91           C  
ATOM    149  HE2 LYS A   9      46.506  31.670  -6.489  1.00 29.91           H  
ATOM    150  HE3 LYS A   9      44.984  32.526  -6.576  1.00 29.91           H  
ATOM    151  NZ  LYS A   9      46.210  33.036  -4.914  1.00 29.91           N  
ATOM    152  HZ1 LYS A   9      46.704  33.753  -5.426  1.00 29.91           H  
ATOM    153  HZ2 LYS A   9      45.468  33.455  -4.373  1.00 29.91           H  
ATOM    154  HZ3 LYS A   9      46.885  32.585  -4.313  1.00 29.91           H  
ATOM    155  N   PHE A  10      44.178  25.159  -6.403  1.00 28.33           N  
ATOM    156  H   PHE A  10      44.994  25.305  -6.981  1.00 28.33           H  
ATOM    157  CA  PHE A  10      43.945  23.808  -5.880  1.00 28.33           C  
ATOM    158  HA  PHE A  10      43.006  23.793  -5.328  1.00 28.33           H  
ATOM    159  C   PHE A  10      45.064  23.383  -4.920  1.00 28.33           C  
ATOM    160  CB  PHE A  10      43.808  22.818  -7.045  1.00 28.33           C  
ATOM    161  HB2 PHE A  10      44.747  22.792  -7.598  1.00 28.33           H  
ATOM    162  HB3 PHE A  10      43.645  21.820  -6.638  1.00 28.33           H  
ATOM    163  O   PHE A  10      46.249  23.539  -5.223  1.00 28.33           O  
ATOM    164  CG  PHE A  10      42.681  23.137  -8.009  1.00 28.33           C  
ATOM    165  CD1 PHE A  10      41.379  22.662  -7.761  1.00 28.33           C  
ATOM    166  HD1 PHE A  10      41.175  22.081  -6.873  1.00 28.33           H  
ATOM    167  CD2 PHE A  10      42.935  23.908  -9.159  1.00 28.33           C  
ATOM    168  HD2 PHE A  10      43.927  24.285  -9.356  1.00 28.33           H  
ATOM    169  CE1 PHE A  10      40.337  22.948  -8.662  1.00 28.33           C  
ATOM    170  HE1 PHE A  10      39.338  22.588  -8.469  1.00 28.33           H  
ATOM    171  CE2 PHE A  10      41.896  24.187 -10.062  1.00 28.33           C  
ATOM    172  HE2 PHE A  10      42.102  24.769 -10.949  1.00 28.33           H  
ATOM    173  CZ  PHE A  10      40.597  23.710  -9.815  1.00 28.33           C  
ATOM    174  HZ  PHE A  10      39.801  23.929 -10.511  1.00 28.33           H  
ATOM    175  N   ALA A  11      44.698  22.815  -3.767  1.00 29.20           N  
ATOM    176  H   ALA A  11      43.713  22.687  -3.586  1.00 29.20           H  
ATOM    177  CA  ALA A  11      45.637  22.319  -2.760  1.00 29.20           C  
ATOM    178  HA  ALA A  11      46.599  22.813  -2.896  1.00 29.20           H  
ATOM    179  C   ALA A  11      45.857  20.801  -2.898  1.00 29.20           C  
ATOM    180  CB  ALA A  11      45.112  22.701  -1.369  1.00 29.20           C  
ATOM    181  HB1 ALA A  11      44.176  22.180  -1.169  1.00 29.20           H  
ATOM    182  HB2 ALA A  11      45.843  22.422  -0.610  1.00 29.20           H  
ATOM    183  HB3 ALA A  11      44.934  23.775  -1.319  1.00 29.20           H  
ATOM    184  O   ALA A  11      44.908  20.026  -2.815  1.00 29.20           O  
ATOM    185  N   LEU A  12      47.112  20.363  -3.067  1.00 26.87           N  
ATOM    186  H   LEU A  12      47.843  21.047  -3.196  1.00 26.87           H  
ATOM    187  CA  LEU A  12      47.480  18.941  -3.135  1.00 26.87           C  
ATOM    188  HA  LEU A  12      46.593  18.352  -3.368  1.00 26.87           H  
ATOM    189  C   LEU A  12      48.036  18.447  -1.787  1.00 26.87           C  
ATOM    190  CB  LEU A  12      48.510  18.704  -4.261  1.00 26.87           C  
ATOM    191  HB2 LEU A  12      48.814  17.657  -4.238  1.00 26.87           H  
ATOM    192  HB3 LEU A  12      49.407  19.281  -4.038  1.00 26.87           H  
ATOM    193  O   LEU A  12      49.042  18.978  -1.301  1.00 26.87           O  
ATOM    194  CG  LEU A  12      48.018  19.036  -5.686  1.00 26.87           C  
ATOM    195  HG  LEU A  12      47.402  19.935  -5.677  1.00 26.87           H  
ATOM    196  CD1 LEU A  12      49.192  19.274  -6.638  1.00 26.87           C  
ATOM    197 HD11 LEU A  12      49.863  18.416  -6.641  1.00 26.87           H  
ATOM    198 HD12 LEU A  12      49.736  20.174  -6.351  1.00 26.87           H  
ATOM    199 HD13 LEU A  12      48.809  19.426  -7.647  1.00 26.87           H  
ATOM    200  CD2 LEU A  12      47.202  17.869  -6.242  1.00 26.87           C  
ATOM    201 HD21 LEU A  12      47.809  16.965  -6.300  1.00 26.87           H  
ATOM    202 HD22 LEU A  12      46.332  17.689  -5.611  1.00 26.87           H  
ATOM    203 HD23 LEU A  12      46.846  18.117  -7.241  1.00 26.87           H  
ATOM    204  N   ARG A  13      47.452  17.374  -1.233  1.00 28.85           N  
ATOM    205  H   ARG A  13      46.631  17.006  -1.692  1.00 28.85           H  
ATOM    206  CA  ARG A  13      48.054  16.535  -0.176  1.00 28.85           C  
ATOM    207  HA  ARG A  13      49.085  16.860  -0.036  1.00 28.85           H  
ATOM    208  C   ARG A  13      48.146  15.071  -0.615  1.00 28.85           C  
ATOM    209  CB  ARG A  13      47.320  16.672   1.174  1.00 28.85           C  
ATOM    210  HB2 ARG A  13      47.433  15.739   1.725  1.00 28.85           H  
ATOM    211  HB3 ARG A  13      46.254  16.828   1.008  1.00 28.85           H  
ATOM    212  O   ARG A  13      47.396  14.610  -1.466  1.00 28.85           O  
ATOM    213  CG  ARG A  13      47.890  17.804   2.047  1.00 28.85           C  
ATOM    214  HG2 ARG A  13      47.576  18.765   1.641  1.00 28.85           H  
ATOM    215  HG3 ARG A  13      48.979  17.756   2.043  1.00 28.85           H  
ATOM    216  CD  ARG A  13      47.405  17.661   3.499  1.00 28.85           C  
ATOM    217  HD2 ARG A  13      47.735  16.693   3.878  1.00 28.85           H  
ATOM    218  HD3 ARG A  13      46.315  17.675   3.509  1.00 28.85           H  
ATOM    219  NE  ARG A  13      47.907  18.754   4.359  1.00 28.85           N  
ATOM    220  HE  ARG A  13      47.847  19.687   3.976  1.00 28.85           H  
ATOM    221  NH1 ARG A  13      48.439  17.532   6.246  1.00 28.85           N  
ATOM    222 HH11 ARG A  13      48.107  16.685   5.807  1.00 28.85           H  
ATOM    223 HH12 ARG A  13      48.754  17.506   7.205  1.00 28.85           H  
ATOM    224  NH2 ARG A  13      48.708  19.740   6.252  1.00 28.85           N  
ATOM    225 HH21 ARG A  13      48.623  20.653   5.829  1.00 28.85           H  
ATOM    226 HH22 ARG A  13      49.020  19.674   7.210  1.00 28.85           H  
ATOM    227  CZ  ARG A  13      48.348  18.666   5.607  1.00 28.85           C  
ATOM    228  N   ARG A  14      49.123  14.367  -0.037  1.00 24.87           N  
ATOM    229  H   ARG A  14      49.621  14.819   0.717  1.00 24.87           H  
ATOM    230  CA  ARG A  14      49.614  13.046  -0.448  1.00 24.87           C  
ATOM    231  HA  ARG A  14      49.443  12.910  -1.516  1.00 24.87           H  
ATOM    232  C   ARG A  14      48.880  11.916   0.290  1.00 24.87           C  
ATOM    233  CB  ARG A  14      51.141  13.048  -0.165  1.00 24.87           C  
ATOM    234  HB2 ARG A  14      51.307  13.063   0.912  1.00 24.87           H  
ATOM    235  HB3 ARG A  14      51.559  13.973  -0.563  1.00 24.87           H  
ATOM    236  O   ARG A  14      49.338  11.578   1.367  1.00 24.87           O  
ATOM    237  CG  ARG A  14      51.948  11.893  -0.782  1.00 24.87           C  
ATOM    238  HG2 ARG A  14      51.956  12.020  -1.865  1.00 24.87           H  
ATOM    239  HG3 ARG A  14      51.481  10.938  -0.543  1.00 24.87           H  
ATOM    240  CD  ARG A  14      53.392  11.897  -0.237  1.00 24.87           C  
ATOM    241  HD2 ARG A  14      53.416  11.289   0.667  1.00 24.87           H  
ATOM    242  HD3 ARG A  14      53.669  12.916   0.033  1.00 24.87           H  
ATOM    243  NE  ARG A  14      54.380  11.405  -1.224  1.00 24.87           N  
ATOM    244  HE  ARG A  14      54.105  11.431  -2.195  1.00 24.87           H  
ATOM    245  NH1 ARG A  14      56.079  10.860   0.236  1.00 24.87           N  
ATOM    246 HH11 ARG A  14      57.025  10.542   0.396  1.00 24.87           H  
ATOM    247 HH12 ARG A  14      55.466  11.017   1.023  1.00 24.87           H  
ATOM    248  NH2 ARG A  14      56.428  10.715  -1.958  1.00 24.87           N  
ATOM    249 HH21 ARG A  14      56.127  10.780  -2.919  1.00 24.87           H  
ATOM    250 HH22 ARG A  14      57.365  10.392  -1.761  1.00 24.87           H  
ATOM    251  CZ  ARG A  14      55.617  10.997  -0.976  1.00 24.87           C  
ATOM    252  N   VAL A  15      47.810  11.349  -0.285  1.00 28.48           N  
ATOM    253  H   VAL A  15      47.368  11.876  -1.025  1.00 28.48           H  
ATOM    254  CA  VAL A  15      47.405   9.914  -0.251  1.00 28.48           C  
ATOM    255  HA  VAL A  15      48.299   9.313  -0.420  1.00 28.48           H  
ATOM    256  C   VAL A  15      46.459   9.664  -1.446  1.00 28.48           C  
ATOM    257  CB  VAL A  15      46.768   9.409   1.078  1.00 28.48           C  
ATOM    258  HB  VAL A  15      45.915  10.039   1.333  1.00 28.48           H  
ATOM    259  O   VAL A  15      45.775  10.573  -1.906  1.00 28.48           O  
ATOM    260  CG1 VAL A  15      46.280   7.951   0.976  1.00 28.48           C  
ATOM    261 HG11 VAL A  15      45.904   7.608   1.940  1.00 28.48           H  
ATOM    262 HG12 VAL A  15      45.435   7.876   0.292  1.00 28.48           H  
ATOM    263 HG13 VAL A  15      47.087   7.290   0.659  1.00 28.48           H  
ATOM    264  CG2 VAL A  15      47.748   9.395   2.262  1.00 28.48           C  
ATOM    265 HG21 VAL A  15      47.397   8.738   3.058  1.00 28.48           H  
ATOM    266 HG22 VAL A  15      47.800  10.388   2.707  1.00 28.48           H  
ATOM    267 HG23 VAL A  15      48.735   9.057   1.945  1.00 28.48           H  
ATOM    268  N   GLN A  16      46.514   8.452  -1.996  1.00 30.12           N  
ATOM    269  H   GLN A  16      46.984   7.739  -1.456  1.00 30.12           H  
ATOM    270  CA  GLN A  16      45.952   7.997  -3.267  1.00 30.12           C  
ATOM    271  HA  GLN A  16      46.408   8.573  -4.072  1.00 30.12           H  
ATOM    272  C   GLN A  16      44.420   8.160  -3.364  1.00 30.12           C  
ATOM    273  CB  GLN A  16      46.361   6.518  -3.429  1.00 30.12           C  
ATOM    274  HB2 GLN A  16      45.998   5.968  -2.561  1.00 30.12           H  
ATOM    275  HB3 GLN A  16      45.876   6.105  -4.314  1.00 30.12           H  
ATOM    276  O   GLN A  16      43.683   7.624  -2.544  1.00 30.12           O  
ATOM    277  CG  GLN A  16      47.888   6.321  -3.574  1.00 30.12           C  
ATOM    278  HG2 GLN A  16      48.425   6.933  -2.849  1.00 30.12           H  
ATOM    279  HG3 GLN A  16      48.187   6.646  -4.570  1.00 30.12           H  
ATOM    280  CD  GLN A  16      48.346   4.878  -3.359  1.00 30.12           C  
ATOM    281  NE2 GLN A  16      49.465   4.475  -3.918  1.00 30.12           N  
ATOM    282 HE21 GLN A  16      49.698   3.506  -3.751  1.00 30.12           H  
ATOM    283 HE22 GLN A  16      49.996   5.062  -4.545  1.00 30.12           H  
ATOM    284  OE1 GLN A  16      47.734   4.098  -2.656  1.00 30.12           O  
ATOM    285  N   ILE A  17      43.991   8.800  -4.460  1.00 25.92           N  
ATOM    286  H   ILE A  17      44.722   9.209  -5.025  1.00 25.92           H  
ATOM    287  CA  ILE A  17      42.616   9.048  -4.944  1.00 25.92           C  
ATOM    288  HA  ILE A  17      42.729   9.136  -6.024  1.00 25.92           H  
ATOM    289  C   ILE A  17      42.038  10.397  -4.486  1.00 25.92           C  
ATOM    290  CB  ILE A  17      41.655   7.850  -4.790  1.00 25.92           C  
ATOM    291  HB  ILE A  17      41.418   7.736  -3.732  1.00 25.92           H  
ATOM    292  O   ILE A  17      41.493  10.578  -3.402  1.00 25.92           O  
ATOM    293  CG1 ILE A  17      42.280   6.539  -5.330  1.00 25.92           C  
ATOM    294 HG12 ILE A  17      43.344   6.476  -5.102  1.00 25.92           H  
ATOM    295 HG13 ILE A  17      42.180   6.486  -6.414  1.00 25.92           H  
ATOM    296  CG2 ILE A  17      40.344   8.122  -5.553  1.00 25.92           C  
ATOM    297 HG21 ILE A  17      39.838   8.993  -5.137  1.00 25.92           H  
ATOM    298 HG22 ILE A  17      39.669   7.272  -5.450  1.00 25.92           H  
ATOM    299 HG23 ILE A  17      40.541   8.293  -6.612  1.00 25.92           H  
ATOM    300  CD1 ILE A  17      41.639   5.308  -4.694  1.00 25.92           C  
ATOM    301 HD11 ILE A  17      42.285   4.449  -4.875  1.00 25.92           H  
ATOM    302 HD12 ILE A  17      41.567   5.440  -3.614  1.00 25.92           H  
ATOM    303 HD13 ILE A  17      40.646   5.135  -5.107  1.00 25.92           H  
ATOM    304  N   PHE A  18      42.180  11.351  -5.405  1.00 25.15           N  
ATOM    305  H   PHE A  18      42.602  11.073  -6.280  1.00 25.15           H  
ATOM    306  CA  PHE A  18      41.745  12.737  -5.340  1.00 25.15           C  
ATOM    307  HA  PHE A  18      41.971  13.143  -4.354  1.00 25.15           H  
ATOM    308  C   PHE A  18      40.239  12.845  -5.608  1.00 25.15           C  
ATOM    309  CB  PHE A  18      42.528  13.514  -6.417  1.00 25.15           C  
ATOM    310  HB2 PHE A  18      42.204  14.554  -6.394  1.00 25.15           H  
ATOM    311  HB3 PHE A  18      42.269  13.122  -7.401  1.00 25.15           H  
ATOM    312  O   PHE A  18      39.764  12.353  -6.630  1.00 25.15           O  
ATOM    313  CG  PHE A  18      44.041  13.473  -6.268  1.00 25.15           C  
ATOM    314  CD1 PHE A  18      44.693  14.494  -5.554  1.00 25.15           C  
ATOM    315  HD1 PHE A  18      44.121  15.300  -5.118  1.00 25.15           H  
ATOM    316  CD2 PHE A  18      44.799  12.426  -6.833  1.00 25.15           C  
ATOM    317  HD2 PHE A  18      44.312  11.654  -7.410  1.00 25.15           H  
ATOM    318  CE1 PHE A  18      46.088  14.462  -5.389  1.00 25.15           C  
ATOM    319  HE1 PHE A  18      46.581  15.240  -4.824  1.00 25.15           H  
ATOM    320  CE2 PHE A  18      46.196  12.392  -6.663  1.00 25.15           C  
ATOM    321  HE2 PHE A  18      46.775  11.594  -7.104  1.00 25.15           H  
ATOM    322  CZ  PHE A  18      46.840  13.411  -5.940  1.00 25.15           C  
ATOM    323  HZ  PHE A  18      47.912  13.389  -5.815  1.00 25.15           H  
ATOM    324  N   VAL A  19      39.492  13.539  -4.745  1.00 24.60           N  
ATOM    325  H   VAL A  19      39.914  13.883  -3.893  1.00 24.60           H  
ATOM    326  CA  VAL A  19      38.093  13.900  -5.016  1.00 24.60           C  
ATOM    327  HA  VAL A  19      37.830  13.574  -6.022  1.00 24.60           H  
ATOM    328  C   VAL A  19      37.962  15.418  -4.982  1.00 24.60           C  
ATOM    329  CB  VAL A  19      37.099  13.199  -4.067  1.00 24.60           C  
ATOM    330  HB  VAL A  19      37.240  13.565  -3.050  1.00 24.60           H  
ATOM    331  O   VAL A  19      38.005  16.042  -3.927  1.00 24.60           O  
ATOM    332  CG1 VAL A  19      35.653  13.481  -4.506  1.00 24.60           C  
ATOM    333 HG11 VAL A  19      35.442  14.549  -4.446  1.00 24.60           H  
ATOM    334 HG12 VAL A  19      35.492  13.132  -5.526  1.00 24.60           H  
ATOM    335 HG13 VAL A  19      34.962  12.965  -3.840  1.00 24.60           H  
ATOM    336  CG2 VAL A  19      37.294  11.676  -4.067  1.00 24.60           C  
ATOM    337 HG21 VAL A  19      37.215  11.285  -5.082  1.00 24.60           H  
ATOM    338 HG22 VAL A  19      38.274  11.421  -3.663  1.00 24.60           H  
ATOM    339 HG23 VAL A  19      36.539  11.204  -3.439  1.00 24.60           H  
ATOM    340  N   LEU A  20      37.809  16.015  -6.163  1.00 25.47           N  
ATOM    341  H   LEU A  20      37.839  15.434  -6.988  1.00 25.47           H  
ATOM    342  CA  LEU A  20      37.370  17.396  -6.343  1.00 25.47           C  
ATOM    343  HA  LEU A  20      37.489  17.975  -5.427  1.00 25.47           H  
ATOM    344  C   LEU A  20      35.888  17.343  -6.712  1.00 25.47           C  
ATOM    345  CB  LEU A  20      38.174  18.048  -7.494  1.00 25.47           C  
ATOM    346  HB2 LEU A  20      37.692  18.988  -7.764  1.00 25.47           H  
ATOM    347  HB3 LEU A  20      38.111  17.395  -8.364  1.00 25.47           H  
ATOM    348  O   LEU A  20      35.594  17.156  -7.889  1.00 25.47           O  
ATOM    349  CG  LEU A  20      39.656  18.333  -7.223  1.00 25.47           C  
ATOM    350  HG  LEU A  20      40.141  17.435  -6.839  1.00 25.47           H  
ATOM    351  CD1 LEU A  20      40.340  18.734  -8.532  1.00 25.47           C  
ATOM    352 HD11 LEU A  20      41.397  18.932  -8.351  1.00 25.47           H  
ATOM    353 HD12 LEU A  20      39.877  19.632  -8.941  1.00 25.47           H  
ATOM    354 HD13 LEU A  20      40.259  17.925  -9.258  1.00 25.47           H  
ATOM    355  CD2 LEU A  20      39.834  19.471  -6.219  1.00 25.47           C  
ATOM    356 HD21 LEU A  20      40.896  19.674  -6.082  1.00 25.47           H  
ATOM    357 HD22 LEU A  20      39.337  20.373  -6.578  1.00 25.47           H  
ATOM    358 HD23 LEU A  20      39.413  19.185  -5.255  1.00 25.47           H  
ATOM    359  N   ARG A  21      34.943  17.435  -5.765  1.00 29.31           N  
ATOM    360  H   ARG A  21      35.215  17.475  -4.793  1.00 29.31           H  
ATOM    361  CA  ARG A  21      33.526  17.642  -6.129  1.00 29.31           C  
ATOM    362  HA  ARG A  21      33.500  18.476  -6.830  1.00 29.31           H  
ATOM    363  C   ARG A  21      32.622  18.026  -4.959  1.00 29.31           C  
ATOM    364  CB  ARG A  21      32.962  16.392  -6.848  1.00 29.31           C  
ATOM    365  HB2 ARG A  21      32.055  16.051  -6.349  1.00 29.31           H  
ATOM    366  HB3 ARG A  21      33.682  15.576  -6.790  1.00 29.31           H  
ATOM    367  O   ARG A  21      32.599  17.359  -3.932  1.00 29.31           O  
ATOM    368  CG  ARG A  21      32.622  16.681  -8.325  1.00 29.31           C  
ATOM    369  HG2 ARG A  21      31.713  17.280  -8.372  1.00 29.31           H  
ATOM    370  HG3 ARG A  21      33.415  17.256  -8.803  1.00 29.31           H  
ATOM    371  CD  ARG A  21      32.412  15.383  -9.110  1.00 29.31           C  
ATOM    372  HD2 ARG A  21      33.181  14.667  -8.820  1.00 29.31           H  
ATOM    373  HD3 ARG A  21      31.437  14.976  -8.846  1.00 29.31           H  
ATOM    374  NE  ARG A  21      32.518  15.608 -10.566  1.00 29.31           N  
ATOM    375  HE  ARG A  21      33.070  16.403 -10.855  1.00 29.31           H  
ATOM    376  NH1 ARG A  21      31.295  13.789 -11.258  1.00 29.31           N  
ATOM    377 HH11 ARG A  21      31.095  13.563 -10.294  1.00 29.31           H  
ATOM    378 HH12 ARG A  21      30.908  13.226 -12.001  1.00 29.31           H  
ATOM    379  NH2 ARG A  21      32.262  15.107 -12.774  1.00 29.31           N  
ATOM    380 HH21 ARG A  21      32.817  15.913 -13.026  1.00 29.31           H  
ATOM    381 HH22 ARG A  21      31.869  14.526 -13.501  1.00 29.31           H  
ATOM    382  CZ  ARG A  21      32.026  14.837 -11.521  1.00 29.31           C  
ATOM    383  N   LEU A  22      31.807  19.052  -5.197  1.00 27.71           N  
ATOM    384  H   LEU A  22      31.916  19.528  -6.081  1.00 27.71           H  
ATOM    385  CA  LEU A  22      30.548  19.316  -4.499  1.00 27.71           C  
ATOM    386  HA  LEU A  22      30.638  19.018  -3.455  1.00 27.71           H  
ATOM    387  C   LEU A  22      29.482  18.447  -5.193  1.00 27.71           C  
ATOM    388  CB  LEU A  22      30.244  20.834  -4.618  1.00 27.71           C  
ATOM    389  HB2 LEU A  22      29.390  20.980  -5.278  1.00 27.71           H  
ATOM    390  HB3 LEU A  22      31.077  21.328  -5.118  1.00 27.71           H  
ATOM    391  O   LEU A  22      29.267  18.613  -6.392  1.00 27.71           O  
ATOM    392  CG  LEU A  22      29.981  21.554  -3.278  1.00 27.71           C  
ATOM    393  HG  LEU A  22      30.176  20.879  -2.445  1.00 27.71           H  
ATOM    394  CD1 LEU A  22      30.895  22.772  -3.126  1.00 27.71           C  
ATOM    395 HD11 LEU A  22      31.938  22.454  -3.151  1.00 27.71           H  
ATOM    396 HD12 LEU A  22      30.714  23.484  -3.931  1.00 27.71           H  
ATOM    397 HD13 LEU A  22      30.705  23.258  -2.169  1.00 27.71           H  
ATOM    398  CD2 LEU A  22      28.531  22.031  -3.185  1.00 27.71           C  
ATOM    399 HD21 LEU A  22      28.366  22.507  -2.219  1.00 27.71           H  
ATOM    400 HD22 LEU A  22      28.318  22.749  -3.977  1.00 27.71           H  
ATOM    401 HD23 LEU A  22      27.858  21.178  -3.276  1.00 27.71           H  
ATOM    402  N   VAL A  23      28.871  17.477  -4.504  1.00 27.22           N  
ATOM    403  H   VAL A  23      29.074  17.366  -3.520  1.00 27.22           H  
ATOM    404  CA  VAL A  23      27.945  16.515  -5.135  1.00 27.22           C  
ATOM    405  HA  VAL A  23      27.942  16.676  -6.213  1.00 27.22           H  
ATOM    406  C   VAL A  23      26.519  16.743  -4.640  1.00 27.22           C  
ATOM    407  CB  VAL A  23      28.382  15.046  -4.924  1.00 27.22           C  
ATOM    408  HB  VAL A  23      28.291  14.785  -3.869  1.00 27.22           H  
ATOM    409  O   VAL A  23      26.231  16.544  -3.464  1.00 27.22           O  
ATOM    410  CG1 VAL A  23      27.513  14.087  -5.752  1.00 27.22           C  
ATOM    411 HG11 VAL A  23      27.569  14.338  -6.811  1.00 27.22           H  
ATOM    412 HG12 VAL A  23      27.851  13.061  -5.605  1.00 27.22           H  
ATOM    413 HG13 VAL A  23      26.476  14.148  -5.423  1.00 27.22           H  
ATOM    414  CG2 VAL A  23      29.834  14.812  -5.355  1.00 27.22           C  
ATOM    415 HG21 VAL A  23      30.506  15.395  -4.725  1.00 27.22           H  
ATOM    416 HG22 VAL A  23      30.091  13.759  -5.234  1.00 27.22           H  
ATOM    417 HG23 VAL A  23      29.956  15.099  -6.400  1.00 27.22           H  
ATOM    418  N   LYS A  24      25.615  17.096  -5.561  1.00 27.10           N  
ATOM    419  H   LYS A  24      25.960  17.304  -6.487  1.00 27.10           H  
ATOM    420  CA  LYS A  24      24.197  16.714  -5.489  1.00 27.10           C  
ATOM    421  HA  LYS A  24      24.024  16.183  -4.553  1.00 27.10           H  
ATOM    422  C   LYS A  24      23.954  15.706  -6.619  1.00 27.10           C  
ATOM    423  CB  LYS A  24      23.259  17.934  -5.505  1.00 27.10           C  
ATOM    424  HB2 LYS A  24      23.503  18.575  -6.352  1.00 27.10           H  
ATOM    425  HB3 LYS A  24      22.238  17.575  -5.631  1.00 27.10           H  
ATOM    426  O   LYS A  24      24.406  15.902  -7.742  1.00 27.10           O  
ATOM    427  CG  LYS A  24      23.340  18.738  -4.191  1.00 27.10           C  
ATOM    428  HG2 LYS A  24      24.344  19.144  -4.078  1.00 27.10           H  
ATOM    429  HG3 LYS A  24      23.137  18.070  -3.354  1.00 27.10           H  
ATOM    430  CD  LYS A  24      22.322  19.890  -4.168  1.00 27.10           C  
ATOM    431  HD2 LYS A  24      21.322  19.478  -4.302  1.00 27.10           H  
ATOM    432  HD3 LYS A  24      22.536  20.567  -4.995  1.00 27.10           H  
ATOM    433  CE  LYS A  24      22.381  20.662  -2.840  1.00 27.10           C  
ATOM    434  HE2 LYS A  24      23.385  21.070  -2.718  1.00 27.10           H  
ATOM    435  HE3 LYS A  24      22.206  19.960  -2.025  1.00 27.10           H  
ATOM    436  NZ  LYS A  24      21.373  21.755  -2.793  1.00 27.10           N  
ATOM    437  HZ1 LYS A  24      21.413  22.246  -1.912  1.00 27.10           H  
ATOM    438  HZ2 LYS A  24      20.440  21.381  -2.898  1.00 27.10           H  
ATOM    439  HZ3 LYS A  24      21.526  22.420  -3.537  1.00 27.10           H  
ATOM    440  N   THR A  25      23.408  14.562  -6.234  1.00 27.66           N  
ATOM    441  H   THR A  25      22.955  14.556  -5.331  1.00 27.66           H  
ATOM    442  CA  THR A  25      23.590  13.218  -6.801  1.00 27.66           C  
ATOM    443  HA  THR A  25      24.630  13.089  -7.103  1.00 27.66           H  
ATOM    444  C   THR A  25      22.692  12.889  -7.997  1.00 27.66           C  
ATOM    445  CB  THR A  25      23.264  12.207  -5.684  1.00 27.66           C  
ATOM    446  HB  THR A  25      23.132  11.212  -6.107  1.00 27.66           H  
ATOM    447  O   THR A  25      21.484  13.062  -7.909  1.00 27.66           O  
ATOM    448  CG2 THR A  25      24.353  12.156  -4.611  1.00 27.66           C  
ATOM    449 HG21 THR A  25      24.074  11.427  -3.850  1.00 27.66           H  
ATOM    450 HG22 THR A  25      25.298  11.849  -5.060  1.00 27.66           H  
ATOM    451 HG23 THR A  25      24.468  13.130  -4.137  1.00 27.66           H  
ATOM    452  OG1 THR A  25      22.080  12.611  -5.026  1.00 27.66           O  
ATOM    453  HG1 THR A  25      21.373  12.594  -5.675  1.00 27.66           H  
ATOM    454  N   PHE A  26      23.278  12.283  -9.035  1.00 24.78           N  
ATOM    455  H   PHE A  26      24.287  12.234  -9.045  1.00 24.78           H  
ATOM    456  CA  PHE A  26      22.628  11.457 -10.067  1.00 24.78           C  
ATOM    457  HA  PHE A  26      21.692  11.043  -9.692  1.00 24.78           H  
ATOM    458  C   PHE A  26      23.600  10.320 -10.445  1.00 24.78           C  
ATOM    459  CB  PHE A  26      22.352  12.283 -11.339  1.00 24.78           C  
ATOM    460  HB2 PHE A  26      21.893  11.629 -12.080  1.00 24.78           H  
ATOM    461  HB3 PHE A  26      23.304  12.611 -11.757  1.00 24.78           H  
ATOM    462  O   PHE A  26      24.802  10.592 -10.463  1.00 24.78           O  
ATOM    463  CG  PHE A  26      21.464  13.499 -11.172  1.00 24.78           C  
ATOM    464  CD1 PHE A  26      20.064  13.362 -11.215  1.00 24.78           C  
ATOM    465  HD1 PHE A  26      19.612  12.388 -11.335  1.00 24.78           H  
ATOM    466  CD2 PHE A  26      22.036  14.775 -11.008  1.00 24.78           C  
ATOM    467  HD2 PHE A  26      23.110  14.887 -10.964  1.00 24.78           H  
ATOM    468  CE1 PHE A  26      19.241  14.497 -11.105  1.00 24.78           C  
ATOM    469  HE1 PHE A  26      18.167  14.391 -11.142  1.00 24.78           H  
ATOM    470  CE2 PHE A  26      21.213  15.910 -10.897  1.00 24.78           C  
ATOM    471  HE2 PHE A  26      21.651  16.889 -10.774  1.00 24.78           H  
ATOM    472  CZ  PHE A  26      19.815  15.770 -10.952  1.00 24.78           C  
ATOM    473  HZ  PHE A  26      19.178  16.639 -10.880  1.00 24.78           H  
ATOM    474  N   ALA A  27      23.139   9.103 -10.785  1.00 27.18           N  
ATOM    475  H   ALA A  27      22.159   8.895 -10.653  1.00 27.18           H  
ATOM    476  CA  ALA A  27      23.889   8.174 -11.658  1.00 27.18           C  
ATOM    477  HA  ALA A  27      24.188   8.733 -12.544  1.00 27.18           H  
ATOM    478  C   ALA A  27      23.078   6.952 -12.142  1.00 27.18           C  
ATOM    479  CB  ALA A  27      25.171   7.658 -10.990  1.00 27.18           C  
ATOM    480  HB1 ALA A  27      25.651   6.918 -11.630  1.00 27.18           H  
ATOM    481  HB2 ALA A  27      25.888   8.462 -10.821  1.00 27.18           H  
ATOM    482  HB3 ALA A  27      24.926   7.187 -10.038  1.00 27.18           H  
ATOM    483  O   ALA A  27      22.244   6.407 -11.425  1.00 27.18           O  
ATOM    484  N   THR A  28      23.406   6.530 -13.367  1.00 29.67           N  
ATOM    485  H   THR A  28      24.188   6.992 -13.810  1.00 29.67           H  
ATOM    486  CA  THR A  28      22.772   5.529 -14.240  1.00 29.67           C  
ATOM    487  HA  THR A  28      21.743   5.371 -13.918  1.00 29.67           H  
ATOM    488  C   THR A  28      23.499   4.169 -14.221  1.00 29.67           C  
ATOM    489  CB  THR A  28      22.771   6.094 -15.676  1.00 29.67           C  
ATOM    490  HB  THR A  28      22.451   5.318 -16.371  1.00 29.67           H  
ATOM    491  O   THR A  28      24.698   4.109 -13.949  1.00 29.67           O  
ATOM    492  CG2 THR A  28      21.852   7.307 -15.825  1.00 29.67           C  
ATOM    493 HG21 THR A  28      20.844   7.042 -15.507  1.00 29.67           H  
ATOM    494 HG22 THR A  28      22.209   8.139 -15.218  1.00 29.67           H  
ATOM    495 HG23 THR A  28      21.818   7.613 -16.871  1.00 29.67           H  
ATOM    496  OG1 THR A  28      24.061   6.552 -16.032  1.00 29.67           O  
ATOM    497  HG1 THR A  28      24.035   6.747 -16.971  1.00 29.67           H  
ATOM    498  N   CYS A  29      22.788   3.070 -14.529  1.00 31.50           N  
ATOM    499  H   CYS A  29      21.822   3.186 -14.802  1.00 31.50           H  
ATOM    500  CA  CYS A  29      23.306   1.686 -14.551  1.00 31.50           C  
ATOM    501  HA  CYS A  29      24.360   1.690 -14.271  1.00 31.50           H  
ATOM    502  C   CYS A  29      23.207   1.030 -15.944  1.00 31.50           C  
ATOM    503  CB  CYS A  29      22.543   0.831 -13.521  1.00 31.50           C  
ATOM    504  HB2 CYS A  29      21.472   1.017 -13.597  1.00 31.50           H  
ATOM    505  HB3 CYS A  29      22.717  -0.226 -13.721  1.00 31.50           H  
ATOM    506  O   CYS A  29      22.283   1.317 -16.703  1.00 31.50           O  
ATOM    507  SG  CYS A  29      23.120   1.181 -11.837  1.00 31.50           S  
ATOM    508  HG  CYS A  29      22.831   2.485 -11.823  1.00 31.50           H  
ATOM    509  N   ARG A  30      24.120   0.093 -16.251  1.00 32.80           N  
ATOM    510  H   ARG A  30      24.824  -0.115 -15.557  1.00 32.80           H  
ATOM    511  CA  ARG A  30      24.071  -0.813 -17.418  1.00 32.80           C  
ATOM    512  HA  ARG A  30      23.095  -0.713 -17.892  1.00 32.80           H  
ATOM    513  C   ARG A  30      24.224  -2.265 -16.953  1.00 32.80           C  
ATOM    514  CB  ARG A  30      25.158  -0.416 -18.438  1.00 32.80           C  
ATOM    515  HB2 ARG A  30      26.142  -0.580 -17.997  1.00 32.80           H  
ATOM    516  HB3 ARG A  30      25.054   0.649 -18.649  1.00 32.80           H  
ATOM    517  O   ARG A  30      25.085  -2.543 -16.124  1.00 32.80           O  
ATOM    518  CG  ARG A  30      25.065  -1.187 -19.768  1.00 32.80           C  
ATOM    519  HG2 ARG A  30      25.261  -2.245 -19.598  1.00 32.80           H  
ATOM    520  HG3 ARG A  30      24.060  -1.073 -20.175  1.00 32.80           H  
ATOM    521  CD  ARG A  30      26.083  -0.641 -20.781  1.00 32.80           C  
ATOM    522  HD2 ARG A  30      25.925   0.431 -20.899  1.00 32.80           H  
ATOM    523  HD3 ARG A  30      27.081  -0.798 -20.371  1.00 32.80           H  
ATOM    524  NE  ARG A  30      25.943  -1.290 -22.102  1.00 32.80           N  
ATOM    525  HE  ARG A  30      25.002  -1.467 -22.424  1.00 32.80           H  
ATOM    526  NH1 ARG A  30      28.170  -1.679 -22.522  1.00 32.80           N  
ATOM    527 HH11 ARG A  30      28.683  -2.536 -22.676  1.00 32.80           H  
ATOM    528 HH12 ARG A  30      28.410  -1.159 -21.691  1.00 32.80           H  
ATOM    529  NH2 ARG A  30      26.652  -2.625 -23.808  1.00 32.80           N  
ATOM    530 HH21 ARG A  30      27.355  -3.343 -23.911  1.00 32.80           H  
ATOM    531 HH22 ARG A  30      25.697  -2.874 -24.024  1.00 32.80           H  
ATOM    532  CZ  ARG A  30      26.914  -1.830 -22.816  1.00 32.80           C  
ATOM    533  N   VAL A  31      23.411  -3.170 -17.503  1.00 27.19           N  
ATOM    534  H   VAL A  31      22.739  -2.851 -18.187  1.00 27.19           H  
ATOM    535  CA  VAL A  31      23.430  -4.618 -17.231  1.00 27.19           C  
ATOM    536  HA  VAL A  31      24.075  -4.819 -16.375  1.00 27.19           H  
ATOM    537  C   VAL A  31      24.006  -5.339 -18.449  1.00 27.19           C  
ATOM    538  CB  VAL A  31      22.014  -5.140 -16.890  1.00 27.19           C  
ATOM    539  HB  VAL A  31      21.360  -4.981 -17.747  1.00 27.19           H  
ATOM    540  O   VAL A  31      23.478  -5.207 -19.551  1.00 27.19           O  
ATOM    541  CG1 VAL A  31      22.015  -6.637 -16.551  1.00 27.19           C  
ATOM    542 HG11 VAL A  31      22.349  -7.220 -17.409  1.00 27.19           H  
ATOM    543 HG12 VAL A  31      21.006  -6.960 -16.297  1.00 27.19           H  
ATOM    544 HG13 VAL A  31      22.675  -6.833 -15.706  1.00 27.19           H  
ATOM    545  CG2 VAL A  31      21.414  -4.390 -15.691  1.00 27.19           C  
ATOM    546 HG21 VAL A  31      22.066  -4.489 -14.823  1.00 27.19           H  
ATOM    547 HG22 VAL A  31      20.436  -4.804 -15.449  1.00 27.19           H  
ATOM    548 HG23 VAL A  31      21.282  -3.334 -15.926  1.00 27.19           H  
ATOM    549  N   GLU A  32      25.083  -6.096 -18.259  1.00 36.29           N  
ATOM    550  H   GLU A  32      25.484  -6.152 -17.333  1.00 36.29           H  
ATOM    551  CA  GLU A  32      25.584  -7.066 -19.233  1.00 36.29           C  
ATOM    552  HA  GLU A  32      24.905  -7.110 -20.084  1.00 36.29           H  
ATOM    553  C   GLU A  32      25.588  -8.449 -18.567  1.00 36.29           C  
ATOM    554  CB  GLU A  32      26.979  -6.683 -19.779  1.00 36.29           C  
ATOM    555  HB2 GLU A  32      27.359  -7.531 -20.349  1.00 36.29           H  
ATOM    556  HB3 GLU A  32      27.655  -6.497 -18.945  1.00 36.29           H  
ATOM    557  O   GLU A  32      26.195  -8.636 -17.518  1.00 36.29           O  
ATOM    558  CG  GLU A  32      26.953  -5.454 -20.712  1.00 36.29           C  
ATOM    559  HG2 GLU A  32      26.655  -4.577 -20.137  1.00 36.29           H  
ATOM    560  HG3 GLU A  32      26.194  -5.619 -21.477  1.00 36.29           H  
ATOM    561  CD  GLU A  32      28.297  -5.155 -21.411  1.00 36.29           C  
ATOM    562  OE1 GLU A  32      28.281  -4.370 -22.397  1.00 36.29           O  
ATOM    563  OE2 GLU A  32      29.347  -5.650 -20.962  1.00 36.29           O  
ATOM    564  N   THR A  33      24.941  -9.410 -19.228  1.00 25.04           N  
ATOM    565  H   THR A  33      24.447  -9.108 -20.055  1.00 25.04           H  
ATOM    566  CA  THR A  33      24.942 -10.866 -18.986  1.00 25.04           C  
ATOM    567  HA  THR A  33      24.622 -11.262 -19.949  1.00 25.04           H  
ATOM    568  C   THR A  33      23.928 -11.452 -17.992  1.00 25.04           C  
ATOM    569  CB  THR A  33      26.345 -11.479 -18.837  1.00 25.04           C  
ATOM    570  HB  THR A  33      26.244 -12.563 -18.891  1.00 25.04           H  
ATOM    571  O   THR A  33      23.876 -11.154 -16.802  1.00 25.04           O  
ATOM    572  CG2 THR A  33      27.278 -11.032 -19.964  1.00 25.04           C  
ATOM    573 HG21 THR A  33      27.622 -10.012 -19.797  1.00 25.04           H  
ATOM    574 HG22 THR A  33      28.147 -11.691 -19.979  1.00 25.04           H  
ATOM    575 HG23 THR A  33      26.773 -11.100 -20.928  1.00 25.04           H  
ATOM    576  OG1 THR A  33      26.953 -11.156 -17.617  1.00 25.04           O  
ATOM    577  HG1 THR A  33      26.741 -10.240 -17.424  1.00 25.04           H  
ATOM    578  N   PHE A  34      23.111 -12.347 -18.551  1.00 27.56           N  
ATOM    579  H   PHE A  34      23.237 -12.527 -19.537  1.00 27.56           H  
ATOM    580  CA  PHE A  34      22.180 -13.241 -17.878  1.00 27.56           C  
ATOM    581  HA  PHE A  34      21.576 -12.677 -17.168  1.00 27.56           H  
ATOM    582  C   PHE A  34      22.961 -14.336 -17.139  1.00 27.56           C  
ATOM    583  CB  PHE A  34      21.274 -13.873 -18.954  1.00 27.56           C  
ATOM    584  HB2 PHE A  34      20.601 -14.578 -18.466  1.00 27.56           H  
ATOM    585  HB3 PHE A  34      21.889 -14.450 -19.645  1.00 27.56           H  
ATOM    586  O   PHE A  34      23.831 -14.971 -17.733  1.00 27.56           O  
ATOM    587  CG  PHE A  34      20.443 -12.888 -19.760  1.00 27.56           C  
ATOM    588  CD1 PHE A  34      19.129 -12.592 -19.353  1.00 27.56           C  
ATOM    589  HD1 PHE A  34      18.712 -13.064 -18.476  1.00 27.56           H  
ATOM    590  CD2 PHE A  34      20.968 -12.270 -20.914  1.00 27.56           C  
ATOM    591  HD2 PHE A  34      21.964 -12.511 -21.255  1.00 27.56           H  
ATOM    592  CE1 PHE A  34      18.350 -11.677 -20.083  1.00 27.56           C  
ATOM    593  HE1 PHE A  34      17.342 -11.453 -19.768  1.00 27.56           H  
ATOM    594  CE2 PHE A  34      20.193 -11.345 -21.637  1.00 27.56           C  
ATOM    595  HE2 PHE A  34      20.594 -10.873 -22.522  1.00 27.56           H  
ATOM    596  CZ  PHE A  34      18.884 -11.048 -21.221  1.00 27.56           C  
ATOM    597  HZ  PHE A  34      18.283 -10.345 -21.779  1.00 27.56           H  
ATOM    598  N   ALA A  35      22.624 -14.602 -15.877  1.00 26.61           N  
ATOM    599  H   ALA A  35      21.929 -14.027 -15.421  1.00 26.61           H  
ATOM    600  CA  ALA A  35      23.169 -15.730 -15.126  1.00 26.61           C  
ATOM    601  HA  ALA A  35      23.927 -16.235 -15.726  1.00 26.61           H  
ATOM    602  C   ALA A  35      22.064 -16.749 -14.819  1.00 26.61           C  
ATOM    603  CB  ALA A  35      23.883 -15.218 -13.870  1.00 26.61           C  
ATOM    604  HB1 ALA A  35      24.678 -14.529 -14.153  1.00 26.61           H  
ATOM    605  HB2 ALA A  35      24.315 -16.057 -13.324  1.00 26.61           H  
ATOM    606  HB3 ALA A  35      23.175 -14.701 -13.222  1.00 26.61           H  
ATOM    607  O   ALA A  35      21.148 -16.493 -14.038  1.00 26.61           O  
ATOM    608  N   LEU A  36      22.180 -17.939 -15.415  1.00 30.51           N  
ATOM    609  H   LEU A  36      22.934 -18.057 -16.076  1.00 30.51           H  
ATOM    610  CA  LEU A  36      21.430 -19.134 -15.030  1.00 30.51           C  
ATOM    611  HA  LEU A  36      20.397 -18.864 -14.814  1.00 30.51           H  
ATOM    612  C   LEU A  36      22.041 -19.711 -13.741  1.00 30.51           C  
ATOM    613  CB  LEU A  36      21.453 -20.154 -16.193  1.00 30.51           C  
ATOM    614  HB2 LEU A  36      21.110 -21.120 -15.822  1.00 30.51           H  
ATOM    615  HB3 LEU A  36      22.487 -20.281 -16.513  1.00 30.51           H  
ATOM    616  O   LEU A  36      22.783 -20.688 -13.804  1.00 30.51           O  
ATOM    617  CG  LEU A  36      20.594 -19.785 -17.416  1.00 30.51           C  
ATOM    618  HG  LEU A  36      20.782 -18.748 -17.697  1.00 30.51           H  
ATOM    619  CD1 LEU A  36      20.969 -20.680 -18.597  1.00 30.51           C  
ATOM    620 HD11 LEU A  36      22.020 -20.539 -18.851  1.00 30.51           H  
ATOM    621 HD12 LEU A  36      20.366 -20.415 -19.466  1.00 30.51           H  
ATOM    622 HD13 LEU A  36      20.794 -21.727 -18.348  1.00 30.51           H  
ATOM    623  CD2 LEU A  36      19.101 -19.970 -17.135  1.00 30.51           C  
ATOM    624 HD21 LEU A  36      18.783 -19.304 -16.334  1.00 30.51           H  
ATOM    625 HD22 LEU A  36      18.893 -21.003 -16.855  1.00 30.51           H  
ATOM    626 HD23 LEU A  36      18.529 -19.724 -18.030  1.00 30.51           H  
ATOM    627  N   ARG A  37      21.790 -19.058 -12.594  1.00 27.13           N  
ATOM    628  H   ARG A  37      21.394 -18.137 -12.716  1.00 27.13           H  
ATOM    629  CA  ARG A  37      21.757 -19.595 -11.208  1.00 27.13           C  
ATOM    630  HA  ARG A  37      20.864 -20.214 -11.123  1.00 27.13           H  
ATOM    631  C   ARG A  37      21.637 -18.438 -10.191  1.00 27.13           C  
ATOM    632  CB  ARG A  37      22.994 -20.453 -10.865  1.00 27.13           C  
ATOM    633  HB2 ARG A  37      23.846 -20.110 -11.452  1.00 27.13           H  
ATOM    634  HB3 ARG A  37      23.252 -20.329  -9.813  1.00 27.13           H  
ATOM    635  O   ARG A  37      22.280 -17.409 -10.378  1.00 27.13           O  
ATOM    636  CG  ARG A  37      22.727 -21.954 -11.107  1.00 27.13           C  
ATOM    637  HG2 ARG A  37      22.133 -22.347 -10.282  1.00 27.13           H  
ATOM    638  HG3 ARG A  37      22.147 -22.109 -12.017  1.00 27.13           H  
ATOM    639  CD  ARG A  37      24.040 -22.736 -11.198  1.00 27.13           C  
ATOM    640  HD2 ARG A  37      24.726 -22.190 -11.846  1.00 27.13           H  
ATOM    641  HD3 ARG A  37      24.475 -22.797 -10.200  1.00 27.13           H  
ATOM    642  NE  ARG A  37      23.840 -24.082 -11.772  1.00 27.13           N  
ATOM    643  HE  ARG A  37      23.052 -24.185 -12.395  1.00 27.13           H  
ATOM    644  NH1 ARG A  37      25.719 -25.077 -10.900  1.00 27.13           N  
ATOM    645 HH11 ARG A  37      25.934 -24.220 -10.410  1.00 27.13           H  
ATOM    646 HH12 ARG A  37      26.330 -25.877 -10.823  1.00 27.13           H  
ATOM    647  NH2 ARG A  37      24.419 -26.221 -12.305  1.00 27.13           N  
ATOM    648 HH21 ARG A  37      25.042 -27.011 -12.213  1.00 27.13           H  
ATOM    649 HH22 ARG A  37      23.616 -26.290 -12.913  1.00 27.13           H  
ATOM    650  CZ  ARG A  37      24.656 -25.116 -11.655  1.00 27.13           C  
ATOM    651  N   PRO A  38      20.835 -18.584  -9.120  1.00 28.01           N  
ATOM    652  CA  PRO A  38      20.474 -17.479  -8.235  1.00 28.01           C  
ATOM    653  HA  PRO A  38      20.288 -16.580  -8.822  1.00 28.01           H  
ATOM    654  C   PRO A  38      21.568 -17.178  -7.200  1.00 28.01           C  
ATOM    655  CB  PRO A  38      19.161 -17.925  -7.580  1.00 28.01           C  
ATOM    656  HB2 PRO A  38      18.332 -17.698  -8.250  1.00 28.01           H  
ATOM    657  HB3 PRO A  38      19.000 -17.461  -6.607  1.00 28.01           H  
ATOM    658  O   PRO A  38      22.006 -18.065  -6.469  1.00 28.01           O  
ATOM    659  CG  PRO A  38      19.325 -19.442  -7.482  1.00 28.01           C  
ATOM    660  HG2 PRO A  38      19.932 -19.692  -6.612  1.00 28.01           H  
ATOM    661  HG3 PRO A  38      18.365 -19.955  -7.433  1.00 28.01           H  
ATOM    662  CD  PRO A  38      20.091 -19.782  -8.758  1.00 28.01           C  
ATOM    663  HD2 PRO A  38      20.757 -20.628  -8.588  1.00 28.01           H  
ATOM    664  HD3 PRO A  38      19.373 -20.016  -9.544  1.00 28.01           H  
ATOM    665  N   VAL A  39      21.950 -15.906  -7.079  1.00 28.93           N  
ATOM    666  H   VAL A  39      21.567 -15.223  -7.718  1.00 28.93           H  
ATOM    667  CA  VAL A  39      22.740 -15.391  -5.949  1.00 28.93           C  
ATOM    668  HA  VAL A  39      22.957 -16.215  -5.268  1.00 28.93           H  
ATOM    669  C   VAL A  39      21.882 -14.374  -5.193  1.00 28.93           C  
ATOM    670  CB  VAL A  39      24.096 -14.812  -6.398  1.00 28.93           C  
ATOM    671  HB  VAL A  39      23.928 -13.912  -6.990  1.00 28.93           H  
ATOM    672  O   VAL A  39      21.247 -13.521  -5.806  1.00 28.93           O  
ATOM    673  CG1 VAL A  39      24.959 -14.454  -5.180  1.00 28.93           C  
ATOM    674 HG11 VAL A  39      25.922 -14.071  -5.516  1.00 28.93           H  
ATOM    675 HG12 VAL A  39      25.126 -15.332  -4.556  1.00 28.93           H  
ATOM    676 HG13 VAL A  39      24.485 -13.667  -4.593  1.00 28.93           H  
ATOM    677  CG2 VAL A  39      24.889 -15.818  -7.246  1.00 28.93           C  
ATOM    678 HG21 VAL A  39      25.023 -16.750  -6.697  1.00 28.93           H  
ATOM    679 HG22 VAL A  39      25.865 -15.403  -7.496  1.00 28.93           H  
ATOM    680 HG23 VAL A  39      24.362 -16.023  -8.178  1.00 28.93           H  
ATOM    681  N   LYS A  40      21.818 -14.501  -3.859  1.00 33.35           N  
ATOM    682  H   LYS A  40      22.401 -15.211  -3.438  1.00 33.35           H  
ATOM    683  CA  LYS A  40      20.881 -13.774  -2.977  1.00 33.35           C  
ATOM    684  HA  LYS A  40      19.947 -13.635  -3.521  1.00 33.35           H  
ATOM    685  C   LYS A  40      21.295 -12.342  -2.616  1.00 33.35           C  
ATOM    686  CB  LYS A  40      20.579 -14.608  -1.714  1.00 33.35           C  
ATOM    687  HB2 LYS A  40      20.156 -13.957  -0.949  1.00 33.35           H  
ATOM    688  HB3 LYS A  40      21.503 -15.030  -1.318  1.00 33.35           H  
ATOM    689  O   LYS A  40      20.530 -11.655  -1.951  1.00 33.35           O  
ATOM    690  CG  LYS A  40      19.558 -15.724  -1.987  1.00 33.35           C  
ATOM    691  HG2 LYS A  40      19.974 -16.435  -2.700  1.00 33.35           H  
ATOM    692  HG3 LYS A  40      18.659 -15.281  -2.416  1.00 33.35           H  
ATOM    693  CD  LYS A  40      19.178 -16.458  -0.691  1.00 33.35           C  
ATOM    694  HD2 LYS A  40      20.056 -16.968  -0.296  1.00 33.35           H  
ATOM    695  HD3 LYS A  40      18.833 -15.728   0.040  1.00 33.35           H  
ATOM    696  CE  LYS A  40      18.058 -17.474  -0.957  1.00 33.35           C  
ATOM    697  HE2 LYS A  40      18.416 -18.212  -1.675  1.00 33.35           H  
ATOM    698  HE3 LYS A  40      17.219 -16.947  -1.413  1.00 33.35           H  
ATOM    699  NZ  LYS A  40      17.608 -18.144   0.291  1.00 33.35           N  
ATOM    700  HZ1 LYS A  40      18.364 -18.651   0.728  1.00 33.35           H  
ATOM    701  HZ2 LYS A  40      17.257 -17.464   0.950  1.00 33.35           H  
ATOM    702  HZ3 LYS A  40      16.856 -18.790   0.098  1.00 33.35           H  
ATOM    703  N   THR A  41      22.455 -11.870  -3.054  1.00 24.96           N  
ATOM    704  H   THR A  41      23.063 -12.475  -3.587  1.00 24.96           H  
ATOM    705  CA  THR A  41      22.918 -10.496  -2.826  1.00 24.96           C  
ATOM    706  HA  THR A  41      22.063  -9.820  -2.850  1.00 24.96           H  
ATOM    707  C   THR A  41      23.877 -10.085  -3.941  1.00 24.96           C  
ATOM    708  CB  THR A  41      23.616 -10.345  -1.458  1.00 24.96           C  
ATOM    709  HB  THR A  41      24.141  -9.389  -1.444  1.00 24.96           H  
ATOM    710  O   THR A  41      24.752 -10.856  -4.329  1.00 24.96           O  
ATOM    711  CG2 THR A  41      22.662 -10.379  -0.263  1.00 24.96           C  
ATOM    712 HG21 THR A  41      23.189 -10.054   0.633  1.00 24.96           H  
ATOM    713 HG22 THR A  41      22.287 -11.390  -0.101  1.00 24.96           H  
ATOM    714 HG23 THR A  41      21.824  -9.705  -0.438  1.00 24.96           H  
ATOM    715  OG1 THR A  41      24.543 -11.384  -1.240  1.00 24.96           O  
ATOM    716  HG1 THR A  41      25.016 -11.189  -0.428  1.00 24.96           H  
ATOM    717  N   PHE A  42      23.728  -8.864  -4.456  1.00 28.62           N  
ATOM    718  H   PHE A  42      22.979  -8.276  -4.121  1.00 28.62           H  
ATOM    719  CA  PHE A  42      24.740  -8.202  -5.279  1.00 28.62           C  
ATOM    720  HA  PHE A  42      25.618  -8.844  -5.344  1.00 28.62           H  
ATOM    721  C   PHE A  42      25.179  -6.917  -4.576  1.00 28.62           C  
ATOM    722  CB  PHE A  42      24.248  -7.981  -6.719  1.00 28.62           C  
ATOM    723  HB2 PHE A  42      25.031  -7.468  -7.278  1.00 28.62           H  
ATOM    724  HB3 PHE A  42      24.113  -8.956  -7.186  1.00 28.62           H  
ATOM    725  O   PHE A  42      24.369  -6.218  -3.968  1.00 28.62           O  
ATOM    726  CG  PHE A  42      22.955  -7.198  -6.857  1.00 28.62           C  
ATOM    727  CD1 PHE A  42      21.723  -7.879  -6.871  1.00 28.62           C  
ATOM    728  HD1 PHE A  42      21.697  -8.955  -6.787  1.00 28.62           H  
ATOM    729  CD2 PHE A  42      22.979  -5.796  -6.978  1.00 28.62           C  
ATOM    730  HD2 PHE A  42      23.920  -5.266  -6.964  1.00 28.62           H  
ATOM    731  CE1 PHE A  42      20.520  -7.161  -6.995  1.00 28.62           C  
ATOM    732  HE1 PHE A  42      19.576  -7.685  -7.005  1.00 28.62           H  
ATOM    733  CE2 PHE A  42      21.776  -5.078  -7.105  1.00 28.62           C  
ATOM    734  HE2 PHE A  42      21.795  -4.002  -7.193  1.00 28.62           H  
ATOM    735  CZ  PHE A  42      20.547  -5.760  -7.112  1.00 28.62           C  
ATOM    736  HZ  PHE A  42      19.623  -5.209  -7.208  1.00 28.62           H  
ATOM    737  N   ALA A  43      26.479  -6.641  -4.625  1.00 24.67           N  
ATOM    738  H   ALA A  43      27.071  -7.230  -5.194  1.00 24.67           H  
ATOM    739  CA  ALA A  43      27.123  -5.492  -4.004  1.00 24.67           C  
ATOM    740  HA  ALA A  43      26.369  -4.875  -3.514  1.00 24.67           H  
ATOM    741  C   ALA A  43      27.808  -4.632  -5.072  1.00 24.67           C  
ATOM    742  CB  ALA A  43      28.105  -5.982  -2.933  1.00 24.67           C  
ATOM    743  HB1 ALA A  43      28.883  -6.592  -3.392  1.00 24.67           H  
ATOM    744  HB2 ALA A  43      27.574  -6.576  -2.189  1.00 24.67           H  
ATOM    745  HB3 ALA A  43      28.570  -5.129  -2.439  1.00 24.67           H  
ATOM    746  O   ALA A  43      28.167  -5.111  -6.148  1.00 24.67           O  
ATOM    747  N   THR A  44      27.985  -3.351  -4.762  1.00 25.50           N  
ATOM    748  H   THR A  44      27.739  -3.034  -3.835  1.00 25.50           H  
ATOM    749  CA  THR A  44      28.655  -2.373  -5.617  1.00 25.50           C  
ATOM    750  HA  THR A  44      28.269  -2.477  -6.631  1.00 25.50           H  
ATOM    751  C   THR A  44      30.167  -2.634  -5.656  1.00 25.50           C  
ATOM    752  CB  THR A  44      28.336  -0.949  -5.125  1.00 25.50           C  
ATOM    753  HB  THR A  44      28.941  -0.231  -5.678  1.00 25.50           H  
ATOM    754  O   THR A  44      30.829  -2.709  -4.622  1.00 25.50           O  
ATOM    755  CG2 THR A  44      26.855  -0.606  -5.307  1.00 25.50           C  
ATOM    756 HG21 THR A  44      26.578  -0.723  -6.354  1.00 25.50           H  
ATOM    757 HG22 THR A  44      26.678   0.429  -5.013  1.00 25.50           H  
ATOM    758 HG23 THR A  44      26.232  -1.261  -4.699  1.00 25.50           H  
ATOM    759  OG1 THR A  44      28.585  -0.819  -3.744  1.00 25.50           O  
ATOM    760  HG1 THR A  44      28.418   0.093  -3.493  1.00 25.50           H  
ATOM    761  N   CYS A  45      30.731  -2.767  -6.861  1.00 30.90           N  
ATOM    762  H   CYS A  45      30.134  -2.756  -7.675  1.00 30.90           H  
ATOM    763  CA  CYS A  45      32.172  -2.907  -7.087  1.00 30.90           C  
ATOM    764  HA  CYS A  45      32.658  -3.133  -6.138  1.00 30.90           H  
ATOM    765  C   CYS A  45      32.790  -1.606  -7.615  1.00 30.90           C  
ATOM    766  CB  CYS A  45      32.462  -4.077  -8.042  1.00 30.90           C  
ATOM    767  HB2 CYS A  45      31.848  -3.986  -8.939  1.00 30.90           H  
ATOM    768  HB3 CYS A  45      33.509  -4.056  -8.343  1.00 30.90           H  
ATOM    769  O   CYS A  45      32.176  -0.856  -8.373  1.00 30.90           O  
ATOM    770  SG  CYS A  45      32.127  -5.668  -7.235  1.00 30.90           S  
ATOM    771  HG  CYS A  45      32.880  -5.495  -6.145  1.00 30.90           H  
ATOM    772  N   ARG A  46      34.052  -1.378  -7.241  1.00 28.64           N  
ATOM    773  H   ARG A  46      34.481  -2.074  -6.648  1.00 28.64           H  
ATOM    774  CA  ARG A  46      34.935  -0.351  -7.803  1.00 28.64           C  
ATOM    775  HA  ARG A  46      34.387   0.589  -7.885  1.00 28.64           H  
ATOM    776  C   ARG A  46      35.378  -0.788  -9.206  1.00 28.64           C  
ATOM    777  CB  ARG A  46      36.106  -0.195  -6.818  1.00 28.64           C  
ATOM    778  HB2 ARG A  46      36.623  -1.150  -6.731  1.00 28.64           H  
ATOM    779  HB3 ARG A  46      35.697   0.058  -5.840  1.00 28.64           H  
ATOM    780  O   ARG A  46      35.861  -1.904  -9.357  1.00 28.64           O  
ATOM    781  CG  ARG A  46      37.128   0.878  -7.203  1.00 28.64           C  
ATOM    782  HG2 ARG A  46      37.625   0.588  -8.129  1.00 28.64           H  
ATOM    783  HG3 ARG A  46      36.627   1.835  -7.345  1.00 28.64           H  
ATOM    784  CD  ARG A  46      38.164   0.999  -6.080  1.00 28.64           C  
ATOM    785  HD2 ARG A  46      37.682   1.400  -5.188  1.00 28.64           H  
ATOM    786  HD3 ARG A  46      38.556   0.006  -5.859  1.00 28.64           H  
ATOM    787  NE  ARG A  46      39.275   1.865  -6.488  1.00 28.64           N  
ATOM    788  HE  ARG A  46      39.301   2.122  -7.465  1.00 28.64           H  
ATOM    789  NH1 ARG A  46      40.537   1.712  -4.568  1.00 28.64           N  
ATOM    790 HH11 ARG A  46      41.430   1.816  -4.109  1.00 28.64           H  
ATOM    791 HH12 ARG A  46      39.786   1.204  -4.123  1.00 28.64           H  
ATOM    792  NH2 ARG A  46      41.385   2.640  -6.413  1.00 28.64           N  
ATOM    793 HH21 ARG A  46      41.382   2.618  -7.423  1.00 28.64           H  
ATOM    794 HH22 ARG A  46      42.282   2.674  -5.948  1.00 28.64           H  
ATOM    795  CZ  ARG A  46      40.384   2.077  -5.811  1.00 28.64           C  
ATOM    796  N   VAL A  47      35.221   0.069 -10.216  1.00 26.95           N  
ATOM    797  H   VAL A  47      34.812   0.973 -10.029  1.00 26.95           H  
ATOM    798  CA  VAL A  47      35.641  -0.220 -11.603  1.00 26.95           C  
ATOM    799  HA  VAL A  47      35.901  -1.275 -11.678  1.00 26.95           H  
ATOM    800  C   VAL A  47      36.893   0.585 -11.943  1.00 26.95           C  
ATOM    801  CB  VAL A  47      34.508   0.031 -12.620  1.00 26.95           C  
ATOM    802  HB  VAL A  47      34.244   1.088 -12.610  1.00 26.95           H  
ATOM    803  O   VAL A  47      36.960   1.780 -11.660  1.00 26.95           O  
ATOM    804  CG1 VAL A  47      34.932  -0.358 -14.044  1.00 26.95           C  
ATOM    805 HG11 VAL A  47      35.270  -1.394 -14.072  1.00 26.95           H  
ATOM    806 HG12 VAL A  47      34.088  -0.245 -14.724  1.00 26.95           H  
ATOM    807 HG13 VAL A  47      35.726   0.300 -14.397  1.00 26.95           H  
ATOM    808  CG2 VAL A  47      33.257  -0.786 -12.268  1.00 26.95           C  
ATOM    809 HG21 VAL A  47      32.861  -0.481 -11.300  1.00 26.95           H  
ATOM    810 HG22 VAL A  47      33.499  -1.848 -12.235  1.00 26.95           H  
ATOM    811 HG23 VAL A  47      32.482  -0.620 -13.017  1.00 26.95           H  
ATOM    812  N   GLU A  48      37.878  -0.078 -12.550  1.00 36.14           N  
ATOM    813  H   GLU A  48      37.762  -1.072 -12.683  1.00 36.14           H  
ATOM    814  CA  GLU A  48      39.215   0.472 -12.821  1.00 36.14           C  
ATOM    815  HA  GLU A  48      39.272   1.476 -12.400  1.00 36.14           H  
ATOM    816  C   GLU A  48      39.538   0.656 -14.315  1.00 36.14           C  
ATOM    817  CB  GLU A  48      40.290  -0.369 -12.104  1.00 36.14           C  
ATOM    818  HB2 GLU A  48      40.235  -1.402 -12.446  1.00 36.14           H  
ATOM    819  HB3 GLU A  48      41.273   0.031 -12.351  1.00 36.14           H  
ATOM    820  O   GLU A  48      40.675   0.974 -14.651  1.00 36.14           O  
ATOM    821  CG  GLU A  48      40.127  -0.313 -10.577  1.00 36.14           C  
ATOM    822  HG2 GLU A  48      39.238  -0.874 -10.288  1.00 36.14           H  
ATOM    823  HG3 GLU A  48      39.970   0.725 -10.285  1.00 36.14           H  
ATOM    824  CD  GLU A  48      41.339  -0.861  -9.811  1.00 36.14           C  
ATOM    825  OE1 GLU A  48      41.540  -0.358  -8.675  1.00 36.14           O  
ATOM    826  OE2 GLU A  48      42.040  -1.742 -10.351  1.00 36.14           O  
ATOM    827  N   THR A  49      38.581   0.505 -15.240  1.00 22.16           N  
ATOM    828  H   THR A  49      37.638   0.278 -14.960  1.00 22.16           H  
ATOM    829  CA  THR A  49      38.867   0.692 -16.676  1.00 22.16           C  
ATOM    830  HA  THR A  49      39.781   1.278 -16.765  1.00 22.16           H  
ATOM    831  C   THR A  49      37.805   1.501 -17.418  1.00 22.16           C  
ATOM    832  CB  THR A  49      39.166  -0.635 -17.392  1.00 22.16           C  
ATOM    833  HB  THR A  49      39.233  -0.444 -18.463  1.00 22.16           H  
ATOM    834  O   THR A  49      36.603   1.274 -17.305  1.00 22.16           O  
ATOM    835  CG2 THR A  49      40.481  -1.263 -16.929  1.00 22.16           C  
ATOM    836 HG21 THR A  49      41.297  -0.554 -17.066  1.00 22.16           H  
ATOM    837 HG22 THR A  49      40.431  -1.544 -15.877  1.00 22.16           H  
ATOM    838 HG23 THR A  49      40.688  -2.152 -17.525  1.00 22.16           H  
ATOM    839  OG1 THR A  49      38.160  -1.586 -17.161  1.00 22.16           O  
ATOM    840  HG1 THR A  49      38.384  -2.048 -16.349  1.00 22.16           H  
ATOM    841  N   PHE A  50      38.287   2.475 -18.193  1.00 28.47           N  
ATOM    842  H   PHE A  50      39.290   2.577 -18.243  1.00 28.47           H  
ATOM    843  CA  PHE A  50      37.507   3.320 -19.092  1.00 28.47           C  
ATOM    844  HA  PHE A  50      36.467   3.337 -18.765  1.00 28.47           H  
ATOM    845  C   PHE A  50      37.579   2.744 -20.510  1.00 28.47           C  
ATOM    846  CB  PHE A  50      38.061   4.756 -19.059  1.00 28.47           C  
ATOM    847  HB2 PHE A  50      37.506   5.355 -19.781  1.00 28.47           H  
ATOM    848  HB3 PHE A  50      39.100   4.743 -19.386  1.00 28.47           H  
ATOM    849  O   PHE A  50      38.661   2.405 -20.990  1.00 28.47           O  
ATOM    850  CG  PHE A  50      37.984   5.440 -17.705  1.00 28.47           C  
ATOM    851  CD1 PHE A  50      36.850   6.201 -17.364  1.00 28.47           C  
ATOM    852  HD1 PHE A  50      36.034   6.300 -18.065  1.00 28.47           H  
ATOM    853  CD2 PHE A  50      39.041   5.317 -16.782  1.00 28.47           C  
ATOM    854  HD2 PHE A  50      39.916   4.735 -17.033  1.00 28.47           H  
ATOM    855  CE1 PHE A  50      36.770   6.828 -16.108  1.00 28.47           C  
ATOM    856  HE1 PHE A  50      35.894   7.403 -15.847  1.00 28.47           H  
ATOM    857  CE2 PHE A  50      38.958   5.938 -15.523  1.00 28.47           C  
ATOM    858  HE2 PHE A  50      39.766   5.828 -14.814  1.00 28.47           H  
ATOM    859  CZ  PHE A  50      37.822   6.693 -15.185  1.00 28.47           C  
ATOM    860  HZ  PHE A  50      37.756   7.164 -14.216  1.00 28.47           H  
ATOM    861  N   ALA A  51      36.449   2.663 -21.212  1.00 24.81           N  
ATOM    862  H   ALA A  51      35.577   2.941 -20.784  1.00 24.81           H  
ATOM    863  CA  ALA A  51      36.444   2.281 -22.619  1.00 24.81           C  
ATOM    864  HA  ALA A  51      37.185   1.497 -22.774  1.00 24.81           H  
ATOM    865  C   ALA A  51      36.826   3.488 -23.496  1.00 24.81           C  
ATOM    866  CB  ALA A  51      35.074   1.693 -22.980  1.00 24.81           C  
ATOM    867  HB1 ALA A  51      35.069   1.383 -24.025  1.00 24.81           H  
ATOM    868  HB2 ALA A  51      34.867   0.826 -22.352  1.00 24.81           H  
ATOM    869  HB3 ALA A  51      34.294   2.440 -22.830  1.00 24.81           H  
ATOM    870  O   ALA A  51      36.076   4.455 -23.594  1.00 24.81           O  
ATOM    871  N   LEU A  52      37.967   3.415 -24.188  1.00 28.55           N  
ATOM    872  H   LEU A  52      38.585   2.643 -23.984  1.00 28.55           H  
ATOM    873  CA  LEU A  52      38.398   4.395 -25.202  1.00 28.55           C  
ATOM    874  HA  LEU A  52      38.084   5.386 -24.873  1.00 28.55           H  
ATOM    875  C   LEU A  52      37.714   4.193 -26.570  1.00 28.55           C  
ATOM    876  CB  LEU A  52      39.938   4.385 -25.314  1.00 28.55           C  
ATOM    877  HB2 LEU A  52      40.269   3.351 -25.416  1.00 28.55           H  
ATOM    878  HB3 LEU A  52      40.247   4.914 -26.216  1.00 28.55           H  
ATOM    879  O   LEU A  52      38.247   4.589 -27.605  1.00 28.55           O  
ATOM    880  CG  LEU A  52      40.673   5.043 -24.135  1.00 28.55           C  
ATOM    881  HG  LEU A  52      40.303   4.633 -23.195  1.00 28.55           H  
ATOM    882  CD1 LEU A  52      42.166   4.739 -24.246  1.00 28.55           C  
ATOM    883 HD11 LEU A  52      42.329   3.662 -24.209  1.00 28.55           H  
ATOM    884 HD12 LEU A  52      42.697   5.196 -23.411  1.00 28.55           H  
ATOM    885 HD13 LEU A  52      42.564   5.134 -25.181  1.00 28.55           H  
ATOM    886  CD2 LEU A  52      40.497   6.565 -24.129  1.00 28.55           C  
ATOM    887 HD21 LEU A  52      39.453   6.826 -23.955  1.00 28.55           H  
ATOM    888 HD22 LEU A  52      40.823   6.987 -25.079  1.00 28.55           H  
ATOM    889 HD23 LEU A  52      41.092   6.998 -23.325  1.00 28.55           H  
ATOM    890  N   ARG A  53      36.535   3.561 -26.609  1.00 24.68           N  
ATOM    891  H   ARG A  53      36.083   3.363 -25.728  1.00 24.68           H  
ATOM    892  CA  ARG A  53      35.729   3.458 -27.832  1.00 24.68           C  
ATOM    893  HA  ARG A  53      36.202   4.081 -28.592  1.00 24.68           H  
ATOM    894  C   ARG A  53      34.332   4.025 -27.590  1.00 24.68           C  
ATOM    895  CB  ARG A  53      35.691   2.024 -28.377  1.00 24.68           C  
ATOM    896  HB2 ARG A  53      34.969   1.983 -29.193  1.00 24.68           H  
ATOM    897  HB3 ARG A  53      35.367   1.339 -27.594  1.00 24.68           H  
ATOM    898  O   ARG A  53      33.742   3.723 -26.555  1.00 24.68           O  
ATOM    899  CG  ARG A  53      37.065   1.595 -28.914  1.00 24.68           C  
ATOM    900  HG2 ARG A  53      37.765   1.497 -28.084  1.00 24.68           H  
ATOM    901  HG3 ARG A  53      37.440   2.352 -29.603  1.00 24.68           H  
ATOM    902  CD  ARG A  53      36.963   0.258 -29.655  1.00 24.68           C  
ATOM    903  HD2 ARG A  53      36.544  -0.485 -28.976  1.00 24.68           H  
ATOM    904  HD3 ARG A  53      36.291   0.378 -30.504  1.00 24.68           H  
ATOM    905  NE  ARG A  53      38.283  -0.202 -30.127  1.00 24.68           N  
ATOM    906  HE  ARG A  53      39.079   0.364 -29.870  1.00 24.68           H  
ATOM    907  NH1 ARG A  53      37.574  -2.101 -31.212  1.00 24.68           N  
ATOM    908 HH11 ARG A  53      37.788  -2.947 -31.720  1.00 24.68           H  
ATOM    909 HH12 ARG A  53      36.620  -1.889 -30.955  1.00 24.68           H  
ATOM    910  NH2 ARG A  53      39.750  -1.621 -31.141  1.00 24.68           N  
ATOM    911 HH21 ARG A  53      39.936  -2.465 -31.663  1.00 24.68           H  
ATOM    912 HH22 ARG A  53      40.524  -1.036 -30.860  1.00 24.68           H  
ATOM    913  CZ  ARG A  53      38.528  -1.300 -30.823  1.00 24.68           C  
ATOM    914  N   PRO A  54      33.797   4.826 -28.530  1.00 30.88           N  
ATOM    915  CA  PRO A  54      32.481   5.430 -28.389  1.00 30.88           C  
ATOM    916  HA  PRO A  54      32.445   6.026 -27.477  1.00 30.88           H  
ATOM    917  C   PRO A  54      31.411   4.339 -28.316  1.00 30.88           C  
ATOM    918  CB  PRO A  54      32.318   6.361 -29.598  1.00 30.88           C  
ATOM    919  HB2 PRO A  54      32.647   7.363 -29.325  1.00 30.88           H  
ATOM    920  HB3 PRO A  54      31.291   6.391 -29.961  1.00 30.88           H  
ATOM    921  O   PRO A  54      31.192   3.595 -29.275  1.00 30.88           O  
ATOM    922  CG  PRO A  54      33.273   5.787 -30.644  1.00 30.88           C  
ATOM    923  HG2 PRO A  54      32.772   4.994 -31.199  1.00 30.88           H  
ATOM    924  HG3 PRO A  54      33.641   6.556 -31.323  1.00 30.88           H  
ATOM    925  CD  PRO A  54      34.396   5.188 -29.806  1.00 30.88           C  
ATOM    926  HD2 PRO A  54      35.170   5.938 -29.642  1.00 30.88           H  
ATOM    927  HD3 PRO A  54      34.812   4.320 -30.317  1.00 30.88           H  
ATOM    928  N   VAL A  55      30.748   4.244 -27.166  1.00 31.06           N  
ATOM    929  H   VAL A  55      31.012   4.852 -26.404  1.00 31.06           H  
ATOM    930  CA  VAL A  55      29.569   3.396 -26.986  1.00 31.06           C  
ATOM    931  HA  VAL A  55      29.718   2.468 -27.538  1.00 31.06           H  
ATOM    932  C   VAL A  55      28.381   4.145 -27.587  1.00 31.06           C  
ATOM    933  CB  VAL A  55      29.357   3.030 -25.503  1.00 31.06           C  
ATOM    934  HB  VAL A  55      29.136   3.932 -24.933  1.00 31.06           H  
ATOM    935  O   VAL A  55      28.121   5.290 -27.232  1.00 31.06           O  
ATOM    936  CG1 VAL A  55      28.192   2.044 -25.348  1.00 31.06           C  
ATOM    937 HG11 VAL A  55      28.375   1.139 -25.928  1.00 31.06           H  
ATOM    938 HG12 VAL A  55      28.077   1.775 -24.298  1.00 31.06           H  
ATOM    939 HG13 VAL A  55      27.261   2.508 -25.673  1.00 31.06           H  
ATOM    940  CG2 VAL A  55      30.611   2.370 -24.908  1.00 31.06           C  
ATOM    941 HG21 VAL A  55      30.882   1.485 -25.484  1.00 31.06           H  
ATOM    942 HG22 VAL A  55      31.448   3.067 -24.910  1.00 31.06           H  
ATOM    943 HG23 VAL A  55      30.419   2.078 -23.875  1.00 31.06           H  
ATOM    944  N   LYS A  56      27.692   3.528 -28.554  1.00 33.65           N  
ATOM    945  H   LYS A  56      27.968   2.588 -28.800  1.00 33.65           H  
ATOM    946  CA  LYS A  56      26.643   4.185 -29.359  1.00 33.65           C  
ATOM    947  HA  LYS A  56      26.951   5.211 -29.559  1.00 33.65           H  
ATOM    948  C   LYS A  56      25.291   4.333 -28.649  1.00 33.65           C  
ATOM    949  CB  LYS A  56      26.479   3.454 -30.703  1.00 33.65           C  
ATOM    950  HB2 LYS A  56      25.568   3.805 -31.188  1.00 33.65           H  
ATOM    951  HB3 LYS A  56      26.370   2.384 -30.524  1.00 33.65           H  
ATOM    952  O   LYS A  56      24.414   5.008 -29.172  1.00 33.65           O  
ATOM    953  CG  LYS A  56      27.655   3.716 -31.655  1.00 33.65           C  
ATOM    954  HG2 LYS A  56      27.732   4.786 -31.844  1.00 33.65           H  
ATOM    955  HG3 LYS A  56      28.583   3.369 -31.199  1.00 33.65           H  
ATOM    956  CD  LYS A  56      27.438   2.978 -32.983  1.00 33.65           C  
ATOM    957  HD2 LYS A  56      26.489   3.293 -33.417  1.00 33.65           H  
ATOM    958  HD3 LYS A  56      27.394   1.908 -32.783  1.00 33.65           H  
ATOM    959  CE  LYS A  56      28.579   3.277 -33.962  1.00 33.65           C  
ATOM    960  HE2 LYS A  56      28.570   4.342 -34.195  1.00 33.65           H  
ATOM    961  HE3 LYS A  56      29.524   3.053 -33.467  1.00 33.65           H  
ATOM    962  NZ  LYS A  56      28.450   2.468 -35.202  1.00 33.65           N  
ATOM    963  HZ1 LYS A  56      27.562   2.635 -35.652  1.00 33.65           H  
ATOM    964  HZ2 LYS A  56      28.497   1.484 -34.979  1.00 33.65           H  
ATOM    965  HZ3 LYS A  56      29.195   2.677 -35.851  1.00 33.65           H  
ATOM    966  N   THR A  57      25.117   3.726 -27.481  1.00 28.96           N  
ATOM    967  H   THR A  57      25.885   3.198 -27.092  1.00 28.96           H  
ATOM    968  CA  THR A  57      23.826   3.645 -26.788  1.00 28.96           C  
ATOM    969  HA  THR A  57      23.118   4.355 -27.216  1.00 28.96           H  
ATOM    970  C   THR A  57      23.999   3.975 -25.311  1.00 28.96           C  
ATOM    971  CB  THR A  57      23.225   2.237 -26.935  1.00 28.96           C  
ATOM    972  HB  THR A  57      22.339   2.161 -26.304  1.00 28.96           H  
ATOM    973  O   THR A  57      24.766   3.303 -24.618  1.00 28.96           O  
ATOM    974  CG2 THR A  57      22.826   1.912 -28.373  1.00 28.96           C  
ATOM    975 HG21 THR A  57      23.684   1.970 -29.043  1.00 28.96           H  
ATOM    976 HG22 THR A  57      22.415   0.903 -28.415  1.00 28.96           H  
ATOM    977 HG23 THR A  57      22.055   2.607 -28.706  1.00 28.96           H  
ATOM    978  OG1 THR A  57      24.174   1.276 -26.519  1.00 28.96           O  
ATOM    979  HG1 THR A  57      24.447   1.535 -25.636  1.00 28.96           H  
ATOM    980  N   PHE A  58      23.261   4.971 -24.827  1.00 36.85           N  
ATOM    981  H   PHE A  58      22.620   5.447 -25.445  1.00 36.85           H  
ATOM    982  CA  PHE A  58      23.149   5.296 -23.405  1.00 36.85           C  
ATOM    983  HA  PHE A  58      23.870   4.710 -22.836  1.00 36.85           H  
ATOM    984  C   PHE A  58      21.742   4.918 -22.923  1.00 36.85           C  
ATOM    985  CB  PHE A  58      23.469   6.783 -23.175  1.00 36.85           C  
ATOM    986  HB2 PHE A  58      22.745   7.387 -23.721  1.00 36.85           H  
ATOM    987  HB3 PHE A  58      23.342   7.006 -22.116  1.00 36.85           H  
ATOM    988  O   PHE A  58      20.774   5.060 -23.670  1.00 36.85           O  
ATOM    989  CG  PHE A  58      24.872   7.194 -23.595  1.00 36.85           C  
ATOM    990  CD1 PHE A  58      25.943   7.107 -22.684  1.00 36.85           C  
ATOM    991  HD1 PHE A  58      25.767   6.758 -21.677  1.00 36.85           H  
ATOM    992  CD2 PHE A  58      25.112   7.650 -24.906  1.00 36.85           C  
ATOM    993  HD2 PHE A  58      24.297   7.720 -25.612  1.00 36.85           H  
ATOM    994  CE1 PHE A  58      27.243   7.469 -23.082  1.00 36.85           C  
ATOM    995  HE1 PHE A  58      28.062   7.399 -22.381  1.00 36.85           H  
ATOM    996  CE2 PHE A  58      26.412   8.006 -25.306  1.00 36.85           C  
ATOM    997  HE2 PHE A  58      26.592   8.342 -26.317  1.00 36.85           H  
ATOM    998  CZ  PHE A  58      27.478   7.915 -24.395  1.00 36.85           C  
ATOM    999  HZ  PHE A  58      28.477   8.184 -24.706  1.00 36.85           H  
ATOM   1000  N   ALA A  59      21.626   4.424 -21.691  1.00 31.66           N  
ATOM   1001  H   ALA A  59      22.446   4.357 -21.106  1.00 31.66           H  
ATOM   1002  CA  ALA A  59      20.344   4.143 -21.049  1.00 31.66           C  
ATOM   1003  HA  ALA A  59      19.531   4.357 -21.741  1.00 31.66           H  
ATOM   1004  C   ALA A  59      20.171   5.056 -19.833  1.00 31.66           C  
ATOM   1005  CB  ALA A  59      20.261   2.656 -20.679  1.00 31.66           C  
ATOM   1006  HB1 ALA A  59      19.260   2.430 -20.310  1.00 31.66           H  
ATOM   1007  HB2 ALA A  59      20.465   2.041 -21.556  1.00 31.66           H  
ATOM   1008  HB3 ALA A  59      20.987   2.423 -19.901  1.00 31.66           H  
ATOM   1009  O   ALA A  59      21.090   5.199 -19.021  1.00 31.66           O  
ATOM   1010  N   THR A  60      18.999   5.670 -19.712  1.00 37.79           N  
ATOM   1011  H   THR A  60      18.294   5.517 -20.419  1.00 37.79           H  
ATOM   1012  CA  THR A  60      18.593   6.450 -18.539  1.00 37.79           C  
ATOM   1013  HA  THR A  60      19.425   6.536 -17.840  1.00 37.79           H  
ATOM   1014  C   THR A  60      17.464   5.696 -17.848  1.00 37.79           C  
ATOM   1015  CB  THR A  60      18.159   7.876 -18.919  1.00 37.79           C  
ATOM   1016  HB  THR A  60      17.773   8.380 -18.033  1.00 37.79           H  
ATOM   1017  O   THR A  60      16.444   5.411 -18.473  1.00 37.79           O  
ATOM   1018  CG2 THR A  60      19.324   8.690 -19.488  1.00 37.79           C  
ATOM   1019 HG21 THR A  60      18.978   9.702 -19.702  1.00 37.79           H  
ATOM   1020 HG22 THR A  60      19.683   8.238 -20.412  1.00 37.79           H  
ATOM   1021 HG23 THR A  60      20.134   8.736 -18.760  1.00 37.79           H  
ATOM   1022  OG1 THR A  60      17.163   7.853 -19.910  1.00 37.79           O  
ATOM   1023  HG1 THR A  60      16.437   7.304 -19.608  1.00 37.79           H  
ATOM   1024  N   CYS A  61      17.647   5.351 -16.575  1.00 36.79           N  
ATOM   1025  H   CYS A  61      18.494   5.630 -16.100  1.00 36.79           H  
ATOM   1026  CA  CYS A  61      16.607   4.726 -15.759  1.00 36.79           C  
ATOM   1027  HA  CYS A  61      15.756   4.460 -16.385  1.00 36.79           H  
ATOM   1028  C   CYS A  61      16.180   5.735 -14.679  1.00 36.79           C  
ATOM   1029  CB  CYS A  61      17.118   3.419 -15.133  1.00 36.79           C  
ATOM   1030  HB2 CYS A  61      17.812   3.679 -14.334  1.00 36.79           H  
ATOM   1031  HB3 CYS A  61      16.276   2.906 -14.670  1.00 36.79           H  
ATOM   1032  O   CYS A  61      17.059   6.231 -13.965  1.00 36.79           O  
ATOM   1033  SG  CYS A  61      17.972   2.250 -16.236  1.00 36.79           S  
ATOM   1034  N   PRO A  62      14.884   6.058 -14.539  1.00 34.13           N  
ATOM   1035  CA  PRO A  62      14.404   6.837 -13.406  1.00 34.13           C  
ATOM   1036  HA  PRO A  62      14.975   7.763 -13.338  1.00 34.13           H  
ATOM   1037  C   PRO A  62      14.579   6.032 -12.112  1.00 34.13           C  
ATOM   1038  CB  PRO A  62      12.935   7.174 -13.687  1.00 34.13           C  
ATOM   1039  HB2 PRO A  62      12.790   8.254 -13.703  1.00 34.13           H  
ATOM   1040  HB3 PRO A  62      12.285   6.730 -12.933  1.00 34.13           H  
ATOM   1041  O   PRO A  62      14.235   4.854 -12.047  1.00 34.13           O  
ATOM   1042  CG  PRO A  62      12.617   6.581 -15.062  1.00 34.13           C  
ATOM   1043  HG2 PRO A  62      12.544   7.380 -15.800  1.00 34.13           H  
ATOM   1044  HG3 PRO A  62      11.686   6.014 -15.036  1.00 34.13           H  
ATOM   1045  CD  PRO A  62      13.789   5.669 -15.411  1.00 34.13           C  
ATOM   1046  HD2 PRO A  62      14.050   5.799 -16.461  1.00 34.13           H  
ATOM   1047  HD3 PRO A  62      13.520   4.631 -15.216  1.00 34.13           H  
ATOM   1048  N   THR A  63      15.106   6.664 -11.063  1.00 40.85           N  
ATOM   1049  H   THR A  63      15.365   7.636 -11.153  1.00 40.85           H  
ATOM   1050  CA  THR A  63      15.417   6.005  -9.781  1.00 40.85           C  
ATOM   1051  HA  THR A  63      15.919   5.063  -9.999  1.00 40.85           H  
ATOM   1052  C   THR A  63      14.187   5.624  -8.948  1.00 40.85           C  
ATOM   1053  CB  THR A  63      16.380   6.868  -8.948  1.00 40.85           C  
ATOM   1054  HB  THR A  63      16.456   6.474  -7.935  1.00 40.85           H  
ATOM   1055  O   THR A  63      14.353   5.008  -7.900  1.00 40.85           O  
ATOM   1056  CG2 THR A  63      17.781   6.888  -9.565  1.00 40.85           C  
ATOM   1057 HG21 THR A  63      18.440   7.496  -8.945  1.00 40.85           H  
ATOM   1058 HG22 THR A  63      18.174   5.872  -9.615  1.00 40.85           H  
ATOM   1059 HG23 THR A  63      17.746   7.309 -10.570  1.00 40.85           H  
ATOM   1060  OG1 THR A  63      15.944   8.210  -8.901  1.00 40.85           O  
ATOM   1061  HG1 THR A  63      15.119   8.248  -8.413  1.00 40.85           H  
ATOM   1062  N   GLU A  64      12.972   5.963  -9.390  1.00 43.23           N  
ATOM   1063  H   GLU A  64      12.904   6.489 -10.250  1.00 43.23           H  
ATOM   1064  CA  GLU A  64      11.728   5.737  -8.633  1.00 43.23           C  
ATOM   1065  HA  GLU A  64      11.989   5.366  -7.642  1.00 43.23           H  
ATOM   1066  C   GLU A  64      10.812   4.655  -9.242  1.00 43.23           C  
ATOM   1067  CB  GLU A  64      11.046   7.100  -8.426  1.00 43.23           C  
ATOM   1068  HB2 GLU A  64      11.841   7.833  -8.289  1.00 43.23           H  
ATOM   1069  HB3 GLU A  64      10.486   7.376  -9.319  1.00 43.23           H  
ATOM   1070  O   GLU A  64       9.946   4.123  -8.552  1.00 43.23           O  
ATOM   1071  CG  GLU A  64      10.136   7.165  -7.185  1.00 43.23           C  
ATOM   1072  HG2 GLU A  64      10.516   6.477  -6.429  1.00 43.23           H  
ATOM   1073  HG3 GLU A  64       9.130   6.845  -7.457  1.00 43.23           H  
ATOM   1074  CD  GLU A  64      10.106   8.585  -6.590  1.00 43.23           C  
ATOM   1075  OE1 GLU A  64      10.197   8.703  -5.344  1.00 43.23           O  
ATOM   1076  OE2 GLU A  64      10.125   9.550  -7.386  1.00 43.23           O  
ATOM   1077  N   PHE A  65      11.068   4.219 -10.483  1.00 38.47           N  
ATOM   1078  H   PHE A  65      11.847   4.622 -10.985  1.00 38.47           H  
ATOM   1079  CA  PHE A  65      10.320   3.140 -11.141  1.00 38.47           C  
ATOM   1080  HA  PHE A  65       9.616   2.697 -10.437  1.00 38.47           H  
ATOM   1081  C   PHE A  65      11.270   2.037 -11.604  1.00 38.47           C  
ATOM   1082  CB  PHE A  65       9.497   3.691 -12.305  1.00 38.47           C  
ATOM   1083  HB2 PHE A  65       9.023   2.858 -12.824  1.00 38.47           H  
ATOM   1084  HB3 PHE A  65      10.160   4.182 -13.017  1.00 38.47           H  
ATOM   1085  O   PHE A  65      11.880   2.107 -12.667  1.00 38.47           O  
ATOM   1086  CG  PHE A  65       8.418   4.660 -11.882  1.00 38.47           C  
ATOM   1087  CD1 PHE A  65       7.161   4.186 -11.463  1.00 38.47           C  
ATOM   1088  HD1 PHE A  65       6.969   3.125 -11.407  1.00 38.47           H  
ATOM   1089  CD2 PHE A  65       8.666   6.040 -11.944  1.00 38.47           C  
ATOM   1090  HD2 PHE A  65       9.635   6.411 -12.246  1.00 38.47           H  
ATOM   1091  CE1 PHE A  65       6.129   5.096 -11.181  1.00 38.47           C  
ATOM   1092  HE1 PHE A  65       5.147   4.726 -10.925  1.00 38.47           H  
ATOM   1093  CE2 PHE A  65       7.642   6.947 -11.649  1.00 38.47           C  
ATOM   1094  HE2 PHE A  65       7.831   8.008 -11.724  1.00 38.47           H  
ATOM   1095  CZ  PHE A  65       6.363   6.477 -11.313  1.00 38.47           C  
ATOM   1096  HZ  PHE A  65       5.560   7.191 -11.199  1.00 38.47           H  
ATOM   1097  N   GLN A  66      11.401   0.994 -10.793  1.00 38.80           N  
ATOM   1098  H   GLN A  66      10.872   1.000  -9.932  1.00 38.80           H  
ATOM   1099  CA  GLN A  66      12.337  -0.111 -11.012  1.00 38.80           C  
ATOM   1100  HA  GLN A  66      13.294   0.331 -11.288  1.00 38.80           H  
ATOM   1101  C   GLN A  66      12.013  -1.062 -12.188  1.00 38.80           C  
ATOM   1102  CB  GLN A  66      12.530  -0.866  -9.677  1.00 38.80           C  
ATOM   1103  HB2 GLN A  66      11.611  -0.830  -9.093  1.00 38.80           H  
ATOM   1104  HB3 GLN A  66      12.758  -1.917  -9.851  1.00 38.80           H  
ATOM   1105  O   GLN A  66      12.585  -2.147 -12.216  1.00 38.80           O  
ATOM   1106  CG  GLN A  66      13.692  -0.290  -8.859  1.00 38.80           C  
ATOM   1107  HG2 GLN A  66      14.591  -0.293  -9.475  1.00 38.80           H  
ATOM   1108  HG3 GLN A  66      13.472   0.739  -8.574  1.00 38.80           H  
ATOM   1109  CD  GLN A  66      13.966  -1.105  -7.597  1.00 38.80           C  
ATOM   1110  NE2 GLN A  66      15.186  -1.113  -7.106  1.00 38.80           N  
ATOM   1111 HE21 GLN A  66      15.920  -0.578  -7.546  1.00 38.80           H  
ATOM   1112 HE22 GLN A  66      15.310  -1.664  -6.269  1.00 38.80           H  
ATOM   1113  OE1 GLN A  66      13.105  -1.744  -7.016  1.00 38.80           O  
ATOM   1114  N   GLU A  67      11.171  -0.722 -13.176  1.00 40.20           N  
ATOM   1115  H   GLU A  67      10.754   0.198 -13.176  1.00 40.20           H  
ATOM   1116  CA  GLU A  67      10.816  -1.701 -14.230  1.00 40.20           C  
ATOM   1117  HA  GLU A  67      11.545  -2.511 -14.205  1.00 40.20           H  
ATOM   1118  C   GLU A  67      10.958  -1.260 -15.700  1.00 40.20           C  
ATOM   1119  CB  GLU A  67       9.473  -2.395 -13.903  1.00 40.20           C  
ATOM   1120  HB2 GLU A  67       9.187  -3.024 -14.746  1.00 40.20           H  
ATOM   1121  HB3 GLU A  67       8.697  -1.645 -13.748  1.00 40.20           H  
ATOM   1122  O   GLU A  67      10.869  -2.125 -16.568  1.00 40.20           O  
ATOM   1123  CG  GLU A  67       9.607  -3.296 -12.651  1.00 40.20           C  
ATOM   1124  HG2 GLU A  67      10.512  -3.894 -12.754  1.00 40.20           H  
ATOM   1125  HG3 GLU A  67       9.723  -2.663 -11.771  1.00 40.20           H  
ATOM   1126  CD  GLU A  67       8.433  -4.260 -12.403  1.00 40.20           C  
ATOM   1127  OE1 GLU A  67       8.657  -5.283 -11.702  1.00 40.20           O  
ATOM   1128  OE2 GLU A  67       7.315  -3.979 -12.883  1.00 40.20           O  
ATOM   1129  N   VAL A  68      11.290  -0.002 -16.038  1.00 34.79           N  
ATOM   1130  H   VAL A  68      11.403   0.698 -15.318  1.00 34.79           H  
ATOM   1131  CA  VAL A  68      11.544   0.372 -17.451  1.00 34.79           C  
ATOM   1132  HA  VAL A  68      11.818  -0.529 -18.000  1.00 34.79           H  
ATOM   1133  C   VAL A  68      12.724   1.339 -17.591  1.00 34.79           C  
ATOM   1134  CB  VAL A  68      10.277   0.924 -18.148  1.00 34.79           C  
ATOM   1135  HB  VAL A  68      10.028   1.897 -17.726  1.00 34.79           H  
ATOM   1136  O   VAL A  68      12.672   2.486 -17.155  1.00 34.79           O  
ATOM   1137  CG1 VAL A  68      10.516   1.085 -19.659  1.00 34.79           C  
ATOM   1138 HG11 VAL A  68      11.318   1.800 -19.842  1.00 34.79           H  
ATOM   1139 HG12 VAL A  68      10.774   0.124 -20.105  1.00 34.79           H  
ATOM   1140 HG13 VAL A  68       9.613   1.467 -20.133  1.00 34.79           H  
ATOM   1141  CG2 VAL A  68       9.052   0.007 -17.997  1.00 34.79           C  
ATOM   1142 HG21 VAL A  68       8.207   0.421 -18.547  1.00 34.79           H  
ATOM   1143 HG22 VAL A  68       9.274  -0.989 -18.378  1.00 34.79           H  
ATOM   1144 HG23 VAL A  68       8.760  -0.065 -16.949  1.00 34.79           H  
ATOM   1145  N   CYS A  69      13.795   0.884 -18.246  1.00 33.62           N  
ATOM   1146  H   CYS A  69      13.761  -0.062 -18.597  1.00 33.62           H  
ATOM   1147  CA  CYS A  69      14.900   1.731 -18.698  1.00 33.62           C  
ATOM   1148  HA  CYS A  69      14.902   2.674 -18.151  1.00 33.62           H  
ATOM   1149  C   CYS A  69      14.727   2.026 -20.191  1.00 33.62           C  
ATOM   1150  CB  CYS A  69      16.235   1.022 -18.443  1.00 33.62           C  
ATOM   1151  HB2 CYS A  69      17.034   1.603 -18.903  1.00 33.62           H  
ATOM   1152  HB3 CYS A  69      16.203   0.053 -18.941  1.00 33.62           H  
ATOM   1153  O   CYS A  69      14.564   1.098 -20.982  1.00 33.62           O  
ATOM   1154  SG  CYS A  69      16.668   0.746 -16.703  1.00 33.62           S  
ATOM   1155  N   ILE A  70      14.815   3.295 -20.594  1.00 36.90           N  
ATOM   1156  H   ILE A  70      14.975   4.019 -19.909  1.00 36.90           H  
ATOM   1157  CA  ILE A  70      14.787   3.671 -22.012  1.00 36.90           C  
ATOM   1158  HA  ILE A  70      14.317   2.869 -22.580  1.00 36.90           H  
ATOM   1159  C   ILE A  70      16.231   3.806 -22.502  1.00 36.90           C  
ATOM   1160  CB  ILE A  70      13.933   4.936 -22.264  1.00 36.90           C  
ATOM   1161  HB  ILE A  70      14.390   5.773 -21.735  1.00 36.90           H  
ATOM   1162  O   ILE A  70      17.050   4.514 -21.909  1.00 36.90           O  
ATOM   1163  CG1 ILE A  70      12.492   4.739 -21.729  1.00 36.90           C  
ATOM   1164 HG12 ILE A  70      12.527   4.428 -20.685  1.00 36.90           H  
ATOM   1165 HG13 ILE A  70      11.997   3.950 -22.295  1.00 36.90           H  
ATOM   1166  CG2 ILE A  70      13.902   5.261 -23.772  1.00 36.90           C  
ATOM   1167 HG21 ILE A  70      13.427   4.450 -24.325  1.00 36.90           H  
ATOM   1168 HG22 ILE A  70      13.346   6.182 -23.946  1.00 36.90           H  
ATOM   1169 HG23 ILE A  70      14.910   5.421 -24.155  1.00 36.90           H  
ATOM   1170  CD1 ILE A  70      11.625   6.004 -21.776  1.00 36.90           C  
ATOM   1171 HD11 ILE A  70      11.410   6.289 -22.806  1.00 36.90           H  
ATOM   1172 HD12 ILE A  70      10.679   5.807 -21.270  1.00 36.90           H  
ATOM   1173 HD13 ILE A  70      12.132   6.823 -21.266  1.00 36.90           H  
ATOM   1174  N   THR A  71      16.554   3.119 -23.595  1.00 35.31           N  
ATOM   1175  H   THR A  71      15.858   2.515 -24.009  1.00 35.31           H  
ATOM   1176  CA  THR A  71      17.804   3.314 -24.337  1.00 35.31           C  
ATOM   1177  HA  THR A  71      18.593   3.628 -23.653  1.00 35.31           H  
ATOM   1178  C   THR A  71      17.599   4.408 -25.378  1.00 35.31           C  
ATOM   1179  CB  THR A  71      18.260   2.020 -25.024  1.00 35.31           C  
ATOM   1180  HB  THR A  71      19.137   2.236 -25.634  1.00 35.31           H  
ATOM   1181  O   THR A  71      16.710   4.285 -26.219  1.00 35.31           O  
ATOM   1182  CG2 THR A  71      18.620   0.924 -24.022  1.00 35.31           C  
ATOM   1183 HG21 THR A  71      19.456   1.252 -23.405  1.00 35.31           H  
ATOM   1184 HG22 THR A  71      17.764   0.692 -23.389  1.00 35.31           H  
ATOM   1185 HG23 THR A  71      18.911   0.024 -24.564  1.00 35.31           H  
ATOM   1186  OG1 THR A  71      17.243   1.510 -25.852  1.00 35.31           O  
ATOM   1187  HG1 THR A  71      16.859   2.246 -26.334  1.00 35.31           H  
ATOM   1188  N   MET A  72      18.425   5.454 -25.366  1.00 41.56           N  
ATOM   1189  H   MET A  72      19.160   5.486 -24.673  1.00 41.56           H  
ATOM   1190  CA  MET A  72      18.394   6.508 -26.382  1.00 41.56           C  
ATOM   1191  HA  MET A  72      17.557   6.336 -27.059  1.00 41.56           H  
ATOM   1192  C   MET A  72      19.670   6.483 -27.231  1.00 41.56           C  
ATOM   1193  CB  MET A  72      18.167   7.885 -25.742  1.00 41.56           C  
ATOM   1194  HB2 MET A  72      18.917   8.061 -24.971  1.00 41.56           H  
ATOM   1195  HB3 MET A  72      18.289   8.641 -26.518  1.00 41.56           H  
ATOM   1196  O   MET A  72      20.788   6.517 -26.713  1.00 41.56           O  
ATOM   1197  CG  MET A  72      16.766   8.032 -25.131  1.00 41.56           C  
ATOM   1198  HG2 MET A  72      16.017   7.790 -25.885  1.00 41.56           H  
ATOM   1199  HG3 MET A  72      16.665   7.316 -24.315  1.00 41.56           H  
ATOM   1200  SD  MET A  72      16.413   9.684 -24.473  1.00 41.56           S  
ATOM   1201  CE  MET A  72      16.346  10.666 -25.991  1.00 41.56           C  
ATOM   1202  HE1 MET A  72      16.125  11.698 -25.719  1.00 41.56           H  
ATOM   1203  HE2 MET A  72      17.313  10.642 -26.494  1.00 41.56           H  
ATOM   1204  HE3 MET A  72      15.577  10.274 -26.657  1.00 41.56           H  
ATOM   1205  N   GLU A  73      19.503   6.472 -28.556  1.00 40.79           N  
ATOM   1206  H   GLU A  73      18.567   6.371 -28.920  1.00 40.79           H  
ATOM   1207  CA  GLU A  73      20.576   6.724 -29.524  1.00 40.79           C  
ATOM   1208  HA  GLU A  73      21.538   6.437 -29.098  1.00 40.79           H  
ATOM   1209  C   GLU A  73      20.629   8.225 -29.849  1.00 40.79           C  
ATOM   1210  CB  GLU A  73      20.371   5.907 -30.810  1.00 40.79           C  
ATOM   1211  HB2 GLU A  73      21.076   6.295 -31.546  1.00 40.79           H  
ATOM   1212  HB3 GLU A  73      19.359   6.057 -31.187  1.00 40.79           H  
ATOM   1213  O   GLU A  73      19.946   8.722 -30.747  1.00 40.79           O  
ATOM   1214  CG  GLU A  73      20.638   4.406 -30.639  1.00 40.79           C  
ATOM   1215  HG2 GLU A  73      19.859   3.972 -30.012  1.00 40.79           H  
ATOM   1216  HG3 GLU A  73      21.594   4.296 -30.127  1.00 40.79           H  
ATOM   1217  CD  GLU A  73      20.717   3.654 -31.981  1.00 40.79           C  
ATOM   1218  OE1 GLU A  73      21.009   2.440 -31.936  1.00 40.79           O  
ATOM   1219  OE2 GLU A  73      20.599   4.303 -33.051  1.00 40.79           O  
ATOM   1220  N   THR A  74      21.425   9.003 -29.118  1.00 41.70           N  
ATOM   1221  H   THR A  74      21.952   8.607 -28.353  1.00 41.70           H  
ATOM   1222  CA  THR A  74      21.490  10.458 -29.326  1.00 41.70           C  
ATOM   1223  HA  THR A  74      20.519  10.798 -29.686  1.00 41.70           H  
ATOM   1224  C   THR A  74      22.505  10.826 -30.415  1.00 41.70           C  
ATOM   1225  CB  THR A  74      21.718  11.210 -28.004  1.00 41.70           C  
ATOM   1226  HB  THR A  74      21.779  12.280 -28.205  1.00 41.70           H  
ATOM   1227  O   THR A  74      23.585  11.336 -30.144  1.00 41.70           O  
ATOM   1228  CG2 THR A  74      20.587  10.951 -27.009  1.00 41.70           C  
ATOM   1229 HG21 THR A  74      20.710  11.591 -26.135  1.00 41.70           H  
ATOM   1230 HG22 THR A  74      19.624  11.162 -27.473  1.00 41.70           H  
ATOM   1231 HG23 THR A  74      20.599   9.911 -26.683  1.00 41.70           H  
ATOM   1232  OG1 THR A  74      22.897  10.781 -27.373  1.00 41.70           O  
ATOM   1233  HG1 THR A  74      22.991  11.268 -26.552  1.00 41.70           H  
ATOM   1234  N   LYS A  75      22.171  10.627 -31.700  1.00 47.62           N  
ATOM   1235  H   LYS A  75      21.330  10.102 -31.893  1.00 47.62           H  
ATOM   1236  CA  LYS A  75      22.987  11.209 -32.796  1.00 47.62           C  
ATOM   1237  HA  LYS A  75      24.038  11.099 -32.528  1.00 47.62           H  
ATOM   1238  C   LYS A  75      22.812  12.725 -32.959  1.00 47.62           C  
ATOM   1239  CB  LYS A  75      22.779  10.477 -34.129  1.00 47.62           C  
ATOM   1240  HB2 LYS A  75      21.713  10.351 -34.319  1.00 47.62           H  
ATOM   1241  HB3 LYS A  75      23.200  11.083 -34.931  1.00 47.62           H  
ATOM   1242  O   LYS A  75      23.566  13.343 -33.700  1.00 47.62           O  
ATOM   1243  CG  LYS A  75      23.484   9.114 -34.150  1.00 47.62           C  
ATOM   1244  HG2 LYS A  75      22.992   8.442 -33.446  1.00 47.62           H  
ATOM   1245  HG3 LYS A  75      24.527   9.234 -33.858  1.00 47.62           H  
ATOM   1246  CD  LYS A  75      23.425   8.519 -35.562  1.00 47.62           C  
ATOM   1247  HD2 LYS A  75      23.969   9.165 -36.251  1.00 47.62           H  
ATOM   1248  HD3 LYS A  75      22.381   8.465 -35.872  1.00 47.62           H  
ATOM   1249  CE  LYS A  75      24.029   7.114 -35.577  1.00 47.62           C  
ATOM   1250  HE2 LYS A  75      23.533   6.525 -34.805  1.00 47.62           H  
ATOM   1251  HE3 LYS A  75      25.087   7.179 -35.324  1.00 47.62           H  
ATOM   1252  NZ  LYS A  75      23.834   6.467 -36.898  1.00 47.62           N  
ATOM   1253  HZ1 LYS A  75      24.285   6.989 -37.636  1.00 47.62           H  
ATOM   1254  HZ2 LYS A  75      24.174   5.517 -36.888  1.00 47.62           H  
ATOM   1255  HZ3 LYS A  75      22.845   6.415 -37.100  1.00 47.62           H  
ATOM   1256  N   ASN A  76      21.830  13.338 -32.297  1.00 54.08           N  
ATOM   1257  H   ASN A  76      21.255  12.789 -31.674  1.00 54.08           H  
ATOM   1258  CA  ASN A  76      21.616  14.781 -32.346  1.00 54.08           C  
ATOM   1259  HA  ASN A  76      22.563  15.272 -32.573  1.00 54.08           H  
ATOM   1260  C   ASN A  76      21.145  15.294 -30.979  1.00 54.08           C  
ATOM   1261  CB  ASN A  76      20.635  15.093 -33.492  1.00 54.08           C  
ATOM   1262  HB2 ASN A  76      20.949  14.552 -34.385  1.00 54.08           H  
ATOM   1263  HB3 ASN A  76      19.627  14.779 -33.222  1.00 54.08           H  
ATOM   1264  O   ASN A  76      20.054  14.939 -30.527  1.00 54.08           O  
ATOM   1265  CG  ASN A  76      20.615  16.571 -33.834  1.00 54.08           C  
ATOM   1266  ND2 ASN A  76      20.140  16.930 -35.004  1.00 54.08           N  
ATOM   1267 HD21 ASN A  76      20.188  17.920 -35.199  1.00 54.08           H  
ATOM   1268 HD22 ASN A  76      19.891  16.249 -35.707  1.00 54.08           H  
ATOM   1269  OD1 ASN A  76      21.049  17.410 -33.066  1.00 54.08           O  
ATOM   1270  N   LEU A  77      21.971  16.115 -30.325  1.00 52.12           N  
ATOM   1271  H   LEU A  77      22.834  16.385 -30.776  1.00 52.12           H  
ATOM   1272  CA  LEU A  77      21.712  16.649 -28.984  1.00 52.12           C  
ATOM   1273  HA  LEU A  77      21.620  15.806 -28.299  1.00 52.12           H  
ATOM   1274  C   LEU A  77      20.389  17.434 -28.912  1.00 52.12           C  
ATOM   1275  CB  LEU A  77      22.893  17.548 -28.549  1.00 52.12           C  
ATOM   1276  HB2 LEU A  77      22.530  18.573 -28.471  1.00 52.12           H  
ATOM   1277  HB3 LEU A  77      23.670  17.566 -29.314  1.00 52.12           H  
ATOM   1278  O   LEU A  77      19.704  17.372 -27.896  1.00 52.12           O  
ATOM   1279  CG  LEU A  77      23.518  17.139 -27.198  1.00 52.12           C  
ATOM   1280  HG  LEU A  77      22.806  16.551 -26.620  1.00 52.12           H  
ATOM   1281  CD1 LEU A  77      24.788  16.313 -27.418  1.00 52.12           C  
ATOM   1282 HD11 LEU A  77      25.539  16.905 -27.940  1.00 52.12           H  
ATOM   1283 HD12 LEU A  77      24.552  15.425 -28.004  1.00 52.12           H  
ATOM   1284 HD13 LEU A  77      25.189  15.999 -26.454  1.00 52.12           H  
ATOM   1285  CD2 LEU A  77      23.883  18.371 -26.373  1.00 52.12           C  
ATOM   1286 HD21 LEU A  77      24.329  18.063 -25.427  1.00 52.12           H  
ATOM   1287 HD22 LEU A  77      22.984  18.947 -26.155  1.00 52.12           H  
ATOM   1288 HD23 LEU A  77      24.590  18.998 -26.917  1.00 52.12           H  
ATOM   1289  N   SER A  78      19.990  18.112 -29.998  1.00 60.35           N  
ATOM   1290  H   SER A  78      20.557  18.097 -30.834  1.00 60.35           H  
ATOM   1291  CA  SER A  78      18.722  18.855 -30.040  1.00 60.35           C  
ATOM   1292  HA  SER A  78      18.659  19.480 -29.149  1.00 60.35           H  
ATOM   1293  C   SER A  78      17.498  17.936 -30.023  1.00 60.35           C  
ATOM   1294  CB  SER A  78      18.676  19.783 -31.256  1.00 60.35           C  
ATOM   1295  HB2 SER A  78      17.756  20.367 -31.223  1.00 60.35           H  
ATOM   1296  HB3 SER A  78      19.523  20.468 -31.214  1.00 60.35           H  
ATOM   1297  O   SER A  78      16.492  18.266 -29.400  1.00 60.35           O  
ATOM   1298  OG  SER A  78      18.723  19.052 -32.466  1.00 60.35           O  
ATOM   1299  HG  SER A  78      18.764  19.689 -33.183  1.00 60.35           H  
ATOM   1300  N   LYS A  79      17.591  16.741 -30.625  1.00 50.70           N  
ATOM   1301  H   LYS A  79      18.466  16.517 -31.076  1.00 50.70           H  
ATOM   1302  CA  LYS A  79      16.534  15.719 -30.540  1.00 50.70           C  
ATOM   1303  HA  LYS A  79      15.566  16.197 -30.684  1.00 50.70           H  
ATOM   1304  C   LYS A  79      16.471  15.081 -29.156  1.00 50.70           C  
ATOM   1305  CB  LYS A  79      16.714  14.630 -31.607  1.00 50.70           C  
ATOM   1306  HB2 LYS A  79      16.029  13.815 -31.376  1.00 50.70           H  
ATOM   1307  HB3 LYS A  79      17.730  14.237 -31.570  1.00 50.70           H  
ATOM   1308  O   LYS A  79      15.380  14.793 -28.687  1.00 50.70           O  
ATOM   1309  CG  LYS A  79      16.397  15.132 -33.021  1.00 50.70           C  
ATOM   1310  HG2 LYS A  79      17.117  15.898 -33.309  1.00 50.70           H  
ATOM   1311  HG3 LYS A  79      15.396  15.564 -33.032  1.00 50.70           H  
ATOM   1312  CD  LYS A  79      16.455  13.969 -34.022  1.00 50.70           C  
ATOM   1313  HD2 LYS A  79      17.461  13.549 -34.032  1.00 50.70           H  
ATOM   1314  HD3 LYS A  79      15.751  13.199 -33.707  1.00 50.70           H  
ATOM   1315  CE  LYS A  79      16.078  14.462 -35.423  1.00 50.70           C  
ATOM   1316  HE2 LYS A  79      16.792  15.224 -35.735  1.00 50.70           H  
ATOM   1317  HE3 LYS A  79      15.098  14.937 -35.364  1.00 50.70           H  
ATOM   1318  NZ  LYS A  79      16.036  13.350 -36.407  1.00 50.70           N  
ATOM   1319  HZ1 LYS A  79      15.757  13.693 -37.315  1.00 50.70           H  
ATOM   1320  HZ2 LYS A  79      15.350  12.664 -36.123  1.00 50.70           H  
ATOM   1321  HZ3 LYS A  79      16.933  12.893 -36.489  1.00 50.70           H  
ATOM   1322  N   ALA A  80      17.616  14.874 -28.504  1.00 53.69           N  
ATOM   1323  H   ALA A  80      18.481  15.141 -28.951  1.00 53.69           H  
ATOM   1324  CA  ALA A  80      17.656  14.337 -27.145  1.00 53.69           C  
ATOM   1325  HA  ALA A  80      17.131  13.382 -27.127  1.00 53.69           H  
ATOM   1326  C   ALA A  80      16.948  15.272 -26.154  1.00 53.69           C  
ATOM   1327  CB  ALA A  80      19.117  14.103 -26.748  1.00 53.69           C  
ATOM   1328  HB1 ALA A  80      19.632  15.055 -26.620  1.00 53.69           H  
ATOM   1329  HB2 ALA A  80      19.149  13.559 -25.804  1.00 53.69           H  
ATOM   1330  HB3 ALA A  80      19.624  13.529 -27.523  1.00 53.69           H  
ATOM   1331  O   ALA A  80      16.124  14.813 -25.371  1.00 53.69           O  
ATOM   1332  N   LEU A  81      17.212  16.580 -26.251  1.00 62.87           N  
ATOM   1333  H   LEU A  81      17.930  16.888 -26.892  1.00 62.87           H  
ATOM   1334  CA  LEU A  81      16.531  17.591 -25.442  1.00 62.87           C  
ATOM   1335  HA  LEU A  81      16.665  17.336 -24.391  1.00 62.87           H  
ATOM   1336  C   LEU A  81      15.022  17.610 -25.720  1.00 62.87           C  
ATOM   1337  CB  LEU A  81      17.166  18.963 -25.723  1.00 62.87           C  
ATOM   1338  HB2 LEU A  81      18.252  18.877 -25.698  1.00 62.87           H  
ATOM   1339  HB3 LEU A  81      16.879  19.275 -26.728  1.00 62.87           H  
ATOM   1340  O   LEU A  81      14.237  17.631 -24.782  1.00 62.87           O  
ATOM   1341  CG  LEU A  81      16.730  20.043 -24.713  1.00 62.87           C  
ATOM   1342  HG  LEU A  81      15.655  19.990 -24.543  1.00 62.87           H  
ATOM   1343  CD1 LEU A  81      17.464  19.882 -23.380  1.00 62.87           C  
ATOM   1344 HD11 LEU A  81      17.154  20.674 -22.698  1.00 62.87           H  
ATOM   1345 HD12 LEU A  81      17.200  18.929 -22.921  1.00 62.87           H  
ATOM   1346 HD13 LEU A  81      18.543  19.933 -23.526  1.00 62.87           H  
ATOM   1347  CD2 LEU A  81      17.050  21.429 -25.272  1.00 62.87           C  
ATOM   1348 HD21 LEU A  81      16.501  21.585 -26.201  1.00 62.87           H  
ATOM   1349 HD22 LEU A  81      18.120  21.525 -25.456  1.00 62.87           H  
ATOM   1350 HD23 LEU A  81      16.735  22.189 -24.557  1.00 62.87           H  
ATOM   1351  N   LEU A  82      14.615  17.543 -26.994  1.00 65.32           N  
ATOM   1352  H   LEU A  82      15.306  17.580 -27.730  1.00 65.32           H  
ATOM   1353  CA  LEU A  82      13.200  17.474 -27.364  1.00 65.32           C  
ATOM   1354  HA  LEU A  82      12.697  18.353 -26.962  1.00 65.32           H  
ATOM   1355  C   LEU A  82      12.513  16.239 -26.761  1.00 65.32           C  
ATOM   1356  CB  LEU A  82      13.073  17.473 -28.898  1.00 65.32           C  
ATOM   1357  HB2 LEU A  82      13.449  16.519 -29.268  1.00 65.32           H  
ATOM   1358  HB3 LEU A  82      13.692  18.264 -29.320  1.00 65.32           H  
ATOM   1359  O   LEU A  82      11.410  16.359 -26.252  1.00 65.32           O  
ATOM   1360  CG  LEU A  82      11.620  17.662 -29.377  1.00 65.32           C  
ATOM   1361  HG  LEU A  82      10.935  17.130 -28.716  1.00 65.32           H  
ATOM   1362  CD1 LEU A  82      11.229  19.140 -29.401  1.00 65.32           C  
ATOM   1363 HD11 LEU A  82      10.192  19.237 -29.723  1.00 65.32           H  
ATOM   1364 HD12 LEU A  82      11.311  19.558 -28.398  1.00 65.32           H  
ATOM   1365 HD13 LEU A  82      11.873  19.696 -30.081  1.00 65.32           H  
ATOM   1366  CD2 LEU A  82      11.449  17.085 -30.782  1.00 65.32           C  
ATOM   1367 HD21 LEU A  82      12.120  17.588 -31.477  1.00 65.32           H  
ATOM   1368 HD22 LEU A  82      11.660  16.016 -30.764  1.00 65.32           H  
ATOM   1369 HD23 LEU A  82      10.418  17.227 -31.105  1.00 65.32           H  
ATOM   1370  N   VAL A  83      13.157  15.067 -26.786  1.00 60.95           N  
ATOM   1371  H   VAL A  83      14.063  15.022 -27.229  1.00 60.95           H  
ATOM   1372  CA  VAL A  83      12.598  13.846 -26.183  1.00 60.95           C  
ATOM   1373  HA  VAL A  83      11.581  13.711 -26.552  1.00 60.95           H  
ATOM   1374  C   VAL A  83      12.486  13.970 -24.666  1.00 60.95           C  
ATOM   1375  CB  VAL A  83      13.409  12.598 -26.572  1.00 60.95           C  
ATOM   1376  HB  VAL A  83      14.463  12.796 -26.377  1.00 60.95           H  
ATOM   1377  O   VAL A  83      11.489  13.515 -24.126  1.00 60.95           O  
ATOM   1378  CG1 VAL A  83      12.974  11.344 -25.797  1.00 60.95           C  
ATOM   1379 HG11 VAL A  83      11.890  11.243 -25.831  1.00 60.95           H  
ATOM   1380 HG12 VAL A  83      13.285  11.418 -24.755  1.00 60.95           H  
ATOM   1381 HG13 VAL A  83      13.420  10.444 -26.222  1.00 60.95           H  
ATOM   1382  CG2 VAL A  83      13.245  12.283 -28.065  1.00 60.95           C  
ATOM   1383 HG21 VAL A  83      13.513  13.147 -28.673  1.00 60.95           H  
ATOM   1384 HG22 VAL A  83      13.882  11.442 -28.339  1.00 60.95           H  
ATOM   1385 HG23 VAL A  83      12.206  12.027 -28.270  1.00 60.95           H  
ATOM   1386  N   LEU A  84      13.446  14.607 -23.986  1.00 59.88           N  
ATOM   1387  H   LEU A  84      14.251  14.959 -24.484  1.00 59.88           H  
ATOM   1388  CA  LEU A  84      13.341  14.864 -22.545  1.00 59.88           C  
ATOM   1389  HA  LEU A  84      13.115  13.930 -22.032  1.00 59.88           H  
ATOM   1390  C   LEU A  84      12.171  15.801 -22.228  1.00 59.88           C  
ATOM   1391  CB  LEU A  84      14.664  15.430 -22.003  1.00 59.88           C  
ATOM   1392  HB2 LEU A  84      14.493  15.784 -20.986  1.00 59.88           H  
ATOM   1393  HB3 LEU A  84      14.950  16.293 -22.605  1.00 59.88           H  
ATOM   1394  O   LEU A  84      11.362  15.474 -21.374  1.00 59.88           O  
ATOM   1395  CG  LEU A  84      15.824  14.420 -21.976  1.00 59.88           C  
ATOM   1396  HG  LEU A  84      15.960  13.985 -22.966  1.00 59.88           H  
ATOM   1397  CD1 LEU A  84      17.117  15.141 -21.590  1.00 59.88           C  
ATOM   1398 HD11 LEU A  84      17.007  15.580 -20.598  1.00 59.88           H  
ATOM   1399 HD12 LEU A  84      17.946  14.433 -21.586  1.00 59.88           H  
ATOM   1400 HD13 LEU A  84      17.323  15.930 -22.313  1.00 59.88           H  
ATOM   1401  CD2 LEU A  84      15.592  13.281 -20.983  1.00 59.88           C  
ATOM   1402 HD21 LEU A  84      14.739  12.678 -21.295  1.00 59.88           H  
ATOM   1403 HD22 LEU A  84      15.387  13.687 -19.992  1.00 59.88           H  
ATOM   1404 HD23 LEU A  84      16.468  12.634 -20.939  1.00 59.88           H  
ATOM   1405  N   LEU A  85      12.017  16.897 -22.977  1.00 61.44           N  
ATOM   1406  H   LEU A  85      12.723  17.113 -23.666  1.00 61.44           H  
ATOM   1407  CA  LEU A  85      10.894  17.824 -22.797  1.00 61.44           C  
ATOM   1408  HA  LEU A  85      10.846  18.125 -21.750  1.00 61.44           H  
ATOM   1409  C   LEU A  85       9.545  17.173 -23.120  1.00 61.44           C  
ATOM   1410  CB  LEU A  85      11.100  19.061 -23.686  1.00 61.44           C  
ATOM   1411  HB2 LEU A  85      11.214  18.728 -24.718  1.00 61.44           H  
ATOM   1412  HB3 LEU A  85      10.201  19.674 -23.632  1.00 61.44           H  
ATOM   1413  O   LEU A  85       8.568  17.395 -22.414  1.00 61.44           O  
ATOM   1414  CG  LEU A  85      12.306  19.936 -23.306  1.00 61.44           C  
ATOM   1415  HG  LEU A  85      13.217  19.339 -23.285  1.00 61.44           H  
ATOM   1416  CD1 LEU A  85      12.479  21.033 -24.360  1.00 61.44           C  
ATOM   1417 HD11 LEU A  85      13.334  21.657 -24.101  1.00 61.44           H  
ATOM   1418 HD12 LEU A  85      11.580  21.648 -24.403  1.00 61.44           H  
ATOM   1419 HD13 LEU A  85      12.655  20.575 -25.334  1.00 61.44           H  
ATOM   1420  CD2 LEU A  85      12.144  20.593 -21.936  1.00 61.44           C  
ATOM   1421 HD21 LEU A  85      12.139  19.830 -21.157  1.00 61.44           H  
ATOM   1422 HD22 LEU A  85      12.976  21.270 -21.742  1.00 61.44           H  
ATOM   1423 HD23 LEU A  85      11.206  21.145 -21.890  1.00 61.44           H  
ATOM   1424  N   ILE A  86       9.485  16.357 -24.176  1.00 65.24           N  
ATOM   1425  H   ILE A  86      10.314  16.242 -24.741  1.00 65.24           H  
ATOM   1426  CA  ILE A  86       8.291  15.576 -24.506  1.00 65.24           C  
ATOM   1427  HA  ILE A  86       7.429  16.243 -24.509  1.00 65.24           H  
ATOM   1428  C   ILE A  86       8.029  14.539 -23.416  1.00 65.24           C  
ATOM   1429  CB  ILE A  86       8.407  14.931 -25.908  1.00 65.24           C  
ATOM   1430  HB  ILE A  86       9.375  14.435 -25.979  1.00 65.24           H  
ATOM   1431  O   ILE A  86       6.874  14.322 -23.107  1.00 65.24           O  
ATOM   1432  CG1 ILE A  86       8.312  16.009 -27.010  1.00 65.24           C  
ATOM   1433 HG12 ILE A  86       8.972  16.842 -26.768  1.00 65.24           H  
ATOM   1434 HG13 ILE A  86       7.296  16.403 -27.041  1.00 65.24           H  
ATOM   1435  CG2 ILE A  86       7.312  13.873 -26.143  1.00 65.24           C  
ATOM   1436 HG21 ILE A  86       6.327  14.304 -25.964  1.00 65.24           H  
ATOM   1437 HG22 ILE A  86       7.355  13.466 -27.153  1.00 65.24           H  
ATOM   1438 HG23 ILE A  86       7.470  13.037 -25.463  1.00 65.24           H  
ATOM   1439  CD1 ILE A  86       8.692  15.498 -28.407  1.00 65.24           C  
ATOM   1440 HD11 ILE A  86       8.715  16.340 -29.099  1.00 65.24           H  
ATOM   1441 HD12 ILE A  86       9.676  15.029 -28.378  1.00 65.24           H  
ATOM   1442 HD13 ILE A  86       7.955  14.784 -28.776  1.00 65.24           H  
ATOM   1443  N   TYR A  87       9.046  13.909 -22.825  1.00 55.66           N  
ATOM   1444  H   TYR A  87       9.992  14.124 -23.109  1.00 55.66           H  
ATOM   1445  CA  TYR A  87       8.864  12.933 -21.752  1.00 55.66           C  
ATOM   1446  HA  TYR A  87       8.087  12.232 -22.055  1.00 55.66           H  
ATOM   1447  C   TYR A  87       8.391  13.590 -20.454  1.00 55.66           C  
ATOM   1448  CB  TYR A  87      10.148  12.127 -21.535  1.00 55.66           C  
ATOM   1449  HB2 TYR A  87      10.482  11.732 -22.494  1.00 55.66           H  
ATOM   1450  HB3 TYR A  87      10.930  12.786 -21.157  1.00 55.66           H  
ATOM   1451  O   TYR A  87       7.464  13.069 -19.854  1.00 55.66           O  
ATOM   1452  CG  TYR A  87       9.973  10.960 -20.582  1.00 55.66           C  
ATOM   1453  CD1 TYR A  87      10.235  11.122 -19.208  1.00 55.66           C  
ATOM   1454  HD1 TYR A  87      10.538  12.086 -18.827  1.00 55.66           H  
ATOM   1455  CD2 TYR A  87       9.516   9.720 -21.070  1.00 55.66           C  
ATOM   1456  HD2 TYR A  87       9.283   9.607 -22.118  1.00 55.66           H  
ATOM   1457  CE1 TYR A  87      10.048  10.044 -18.322  1.00 55.66           C  
ATOM   1458  HE1 TYR A  87      10.217  10.190 -17.265  1.00 55.66           H  
ATOM   1459  CE2 TYR A  87       9.340   8.635 -20.189  1.00 55.66           C  
ATOM   1460  HE2 TYR A  87       8.972   7.685 -20.546  1.00 55.66           H  
ATOM   1461  OH  TYR A  87       9.424   7.754 -17.962  1.00 55.66           O  
ATOM   1462  HH  TYR A  87       9.469   8.048 -17.050  1.00 55.66           H  
ATOM   1463  CZ  TYR A  87       9.604   8.798 -18.813  1.00 55.66           C  
ATOM   1464  N   ASP A  88       8.949  14.737 -20.056  1.00 60.56           N  
ATOM   1465  H   ASP A  88       9.760  15.085 -20.548  1.00 60.56           H  
ATOM   1466  CA  ASP A  88       8.475  15.507 -18.896  1.00 60.56           C  
ATOM   1467  HA  ASP A  88       8.497  14.873 -18.009  1.00 60.56           H  
ATOM   1468  C   ASP A  88       7.017  15.955 -19.104  1.00 60.56           C  
ATOM   1469  CB  ASP A  88       9.394  16.722 -18.649  1.00 60.56           C  
ATOM   1470  HB2 ASP A  88       8.924  17.360 -17.902  1.00 60.56           H  
ATOM   1471  HB3 ASP A  88       9.475  17.297 -19.571  1.00 60.56           H  
ATOM   1472  O   ASP A  88       6.172  15.755 -18.233  1.00 60.56           O  
ATOM   1473  CG  ASP A  88      10.804  16.372 -18.142  1.00 60.56           C  
ATOM   1474  OD1 ASP A  88      10.975  15.304 -17.508  1.00 60.56           O  
ATOM   1475  OD2 ASP A  88      11.725  17.192 -18.382  1.00 60.56           O  
ATOM   1476  N   LEU A  89       6.688  16.456 -20.303  1.00 54.74           N  
ATOM   1477  H   LEU A  89       7.429  16.623 -20.969  1.00 54.74           H  
ATOM   1478  CA  LEU A  89       5.319  16.828 -20.669  1.00 54.74           C  
ATOM   1479  HA  LEU A  89       4.931  17.480 -19.887  1.00 54.74           H  
ATOM   1480  C   LEU A  89       4.390  15.603 -20.749  1.00 54.74           C  
ATOM   1481  CB  LEU A  89       5.364  17.596 -22.004  1.00 54.74           C  
ATOM   1482  HB2 LEU A  89       5.640  16.895 -22.791  1.00 54.74           H  
ATOM   1483  HB3 LEU A  89       6.137  18.362 -21.948  1.00 54.74           H  
ATOM   1484  O   LEU A  89       3.259  15.652 -20.282  1.00 54.74           O  
ATOM   1485  CG  LEU A  89       4.036  18.278 -22.374  1.00 54.74           C  
ATOM   1486  HG  LEU A  89       3.216  17.570 -22.259  1.00 54.74           H  
ATOM   1487  CD1 LEU A  89       3.763  19.508 -21.508  1.00 54.74           C  
ATOM   1488 HD11 LEU A  89       3.659  19.211 -20.465  1.00 54.74           H  
ATOM   1489 HD12 LEU A  89       4.581  20.224 -21.590  1.00 54.74           H  
ATOM   1490 HD13 LEU A  89       2.828  19.979 -21.814  1.00 54.74           H  
ATOM   1491  CD2 LEU A  89       4.069  18.725 -23.839  1.00 54.74           C  
ATOM   1492 HD21 LEU A  89       4.221  17.855 -24.478  1.00 54.74           H  
ATOM   1493 HD22 LEU A  89       4.880  19.437 -23.989  1.00 54.74           H  
ATOM   1494 HD23 LEU A  89       3.118  19.191 -24.096  1.00 54.74           H  
ATOM   1495  N   LEU A  90       4.849  14.487 -21.320  1.00 51.44           N  
ATOM   1496  H   LEU A  90       5.790  14.498 -21.687  1.00 51.44           H  
ATOM   1497  CA  LEU A  90       4.099  13.231 -21.377  1.00 51.44           C  
ATOM   1498  HA  LEU A  90       3.100  13.437 -21.760  1.00 51.44           H  
ATOM   1499  C   LEU A  90       3.913  12.630 -19.989  1.00 51.44           C  
ATOM   1500  CB  LEU A  90       4.786  12.188 -22.279  1.00 51.44           C  
ATOM   1501  HB2 LEU A  90       4.404  11.202 -22.014  1.00 51.44           H  
ATOM   1502  HB3 LEU A  90       5.851  12.181 -22.046  1.00 51.44           H  
ATOM   1503  O   LEU A  90       2.884  12.014 -19.779  1.00 51.44           O  
ATOM   1504  CG  LEU A  90       4.581  12.366 -23.793  1.00 51.44           C  
ATOM   1505  HG  LEU A  90       4.853  13.374 -24.106  1.00 51.44           H  
ATOM   1506  CD1 LEU A  90       5.462  11.353 -24.531  1.00 51.44           C  
ATOM   1507 HD11 LEU A  90       5.400  11.526 -25.606  1.00 51.44           H  
ATOM   1508 HD12 LEU A  90       6.495  11.464 -24.200  1.00 51.44           H  
ATOM   1509 HD13 LEU A  90       5.129  10.341 -24.303  1.00 51.44           H  
ATOM   1510  CD2 LEU A  90       3.134  12.115 -24.224  1.00 51.44           C  
ATOM   1511 HD21 LEU A  90       2.808  11.131 -23.886  1.00 51.44           H  
ATOM   1512 HD22 LEU A  90       3.054  12.175 -25.309  1.00 51.44           H  
ATOM   1513 HD23 LEU A  90       2.483  12.872 -23.788  1.00 51.44           H  
ATOM   1514  N   TYR A  91       4.853  12.807 -19.063  1.00 51.52           N  
ATOM   1515  H   TYR A  91       5.699  13.292 -19.325  1.00 51.52           H  
ATOM   1516  CA  TYR A  91       4.755  12.334 -17.685  1.00 51.52           C  
ATOM   1517  HA  TYR A  91       4.410  11.300 -17.693  1.00 51.52           H  
ATOM   1518  C   TYR A  91       3.727  13.152 -16.893  1.00 51.52           C  
ATOM   1519  CB  TYR A  91       6.151  12.377 -17.048  1.00 51.52           C  
ATOM   1520  HB2 TYR A  91       6.487  13.411 -16.978  1.00 51.52           H  
ATOM   1521  HB3 TYR A  91       6.848  11.849 -17.698  1.00 51.52           H  
ATOM   1522  O   TYR A  91       2.933  12.575 -16.153  1.00 51.52           O  
ATOM   1523  CG  TYR A  91       6.232  11.733 -15.681  1.00 51.52           C  
ATOM   1524  CD1 TYR A  91       6.099  12.520 -14.523  1.00 51.52           C  
ATOM   1525  HD1 TYR A  91       5.937  13.584 -14.613  1.00 51.52           H  
ATOM   1526  CD2 TYR A  91       6.421  10.341 -15.574  1.00 51.52           C  
ATOM   1527  HD2 TYR A  91       6.495   9.743 -16.471  1.00 51.52           H  
ATOM   1528  CE1 TYR A  91       6.141  11.916 -13.253  1.00 51.52           C  
ATOM   1529  HE1 TYR A  91       6.011  12.523 -12.369  1.00 51.52           H  
ATOM   1530  CE2 TYR A  91       6.470   9.732 -14.305  1.00 51.52           C  
ATOM   1531  HE2 TYR A  91       6.581   8.662 -14.209  1.00 51.52           H  
ATOM   1532  OH  TYR A  91       6.329   9.941 -11.917  1.00 51.52           O  
ATOM   1533  HH  TYR A  91       6.153  10.593 -11.234  1.00 51.52           H  
ATOM   1534  CZ  TYR A  91       6.318  10.521 -13.145  1.00 51.52           C  
ATOM   1535  N   GLU A  92       3.669  14.473 -17.112  1.00 48.93           N  
ATOM   1536  H   GLU A  92       4.393  14.909 -17.664  1.00 48.93           H  
ATOM   1537  CA  GLU A  92       2.577  15.318 -16.605  1.00 48.93           C  
ATOM   1538  HA  GLU A  92       2.475  15.162 -15.531  1.00 48.93           H  
ATOM   1539  C   GLU A  92       1.217  14.947 -17.228  1.00 48.93           C  
ATOM   1540  CB  GLU A  92       2.886  16.808 -16.849  1.00 48.93           C  
ATOM   1541  HB2 GLU A  92       1.964  17.373 -16.712  1.00 48.93           H  
ATOM   1542  HB3 GLU A  92       3.222  16.945 -17.877  1.00 48.93           H  
ATOM   1543  O   GLU A  92       0.201  14.954 -16.535  1.00 48.93           O  
ATOM   1544  CG  GLU A  92       3.937  17.376 -15.878  1.00 48.93           C  
ATOM   1545  HG2 GLU A  92       4.870  16.825 -16.004  1.00 48.93           H  
ATOM   1546  HG3 GLU A  92       3.588  17.207 -14.859  1.00 48.93           H  
ATOM   1547  CD  GLU A  92       4.209  18.883 -16.069  1.00 48.93           C  
ATOM   1548  OE1 GLU A  92       5.015  19.426 -15.276  1.00 48.93           O  
ATOM   1549  OE2 GLU A  92       3.612  19.503 -16.981  1.00 48.93           O  
ATOM   1550  N   ILE A  93       1.180  14.574 -18.515  1.00 43.35           N  
ATOM   1551  H   ILE A  93       2.035  14.662 -19.046  1.00 43.35           H  
ATOM   1552  CA  ILE A  93      -0.054  14.169 -19.216  1.00 43.35           C  
ATOM   1553  HA  ILE A  93      -0.862  14.822 -18.887  1.00 43.35           H  
ATOM   1554  C   ILE A  93      -0.483  12.736 -18.850  1.00 43.35           C  
ATOM   1555  CB  ILE A  93       0.114  14.358 -20.745  1.00 43.35           C  
ATOM   1556  HB  ILE A  93       1.015  13.828 -21.054  1.00 43.35           H  
ATOM   1557  O   ILE A  93      -1.677  12.450 -18.781  1.00 43.35           O  
ATOM   1558  CG1 ILE A  93       0.256  15.854 -21.114  1.00 43.35           C  
ATOM   1559 HG12 ILE A  93      -0.722  16.333 -21.057  1.00 43.35           H  
ATOM   1560 HG13 ILE A  93       0.893  16.366 -20.392  1.00 43.35           H  
ATOM   1561  CG2 ILE A  93      -1.081  13.777 -21.530  1.00 43.35           C  
ATOM   1562 HG21 ILE A  93      -0.980  13.967 -22.598  1.00 43.35           H  
ATOM   1563 HG22 ILE A  93      -1.128  12.696 -21.398  1.00 43.35           H  
ATOM   1564 HG23 ILE A  93      -2.011  14.215 -21.168  1.00 43.35           H  
ATOM   1565  CD1 ILE A  93       0.843  16.088 -22.515  1.00 43.35           C  
ATOM   1566 HD11 ILE A  93       0.183  15.693 -23.287  1.00 43.35           H  
ATOM   1567 HD12 ILE A  93       0.955  17.159 -22.678  1.00 43.35           H  
ATOM   1568 HD13 ILE A  93       1.818  15.608 -22.595  1.00 43.35           H  
ATOM   1569  N   SER A  94       0.463  11.830 -18.595  1.00 48.85           N  
ATOM   1570  H   SER A  94       1.426  12.120 -18.685  1.00 48.85           H  
ATOM   1571  CA  SER A  94       0.232  10.424 -18.256  1.00 48.85           C  
ATOM   1572  HA  SER A  94      -0.753  10.153 -18.635  1.00 48.85           H  
ATOM   1573  C   SER A  94       0.183  10.196 -16.750  1.00 48.85           C  
ATOM   1574  CB  SER A  94       1.239   9.484 -18.944  1.00 48.85           C  
ATOM   1575  HB2 SER A  94       1.402   9.808 -19.972  1.00 48.85           H  
ATOM   1576  HB3 SER A  94       0.811   8.481 -18.968  1.00 48.85           H  
ATOM   1577  O   SER A  94       0.528   9.102 -16.307  1.00 48.85           O  
ATOM   1578  OG  SER A  94       2.476   9.418 -18.257  1.00 48.85           O  
ATOM   1579  HG  SER A  94       2.263   9.241 -17.338  1.00 48.85           H  
ATOM   1580  N   GLY A  95      -0.272  11.182 -15.963  1.00 46.43           N  
ATOM   1581  H   GLY A  95      -0.474  12.066 -16.407  1.00 46.43           H  
ATOM   1582  CA  GLY A  95      -0.527  11.086 -14.512  1.00 46.43           C  
ATOM   1583  HA2 GLY A  95       0.427  10.940 -14.005  1.00 46.43           H  
ATOM   1584  HA3 GLY A  95      -0.956  12.027 -14.168  1.00 46.43           H  
ATOM   1585  C   GLY A  95      -1.470   9.946 -14.083  1.00 46.43           C  
ATOM   1586  O   GLY A  95      -1.885   9.858 -12.931  1.00 46.43           O  
ATOM   1587  N   GLU A  96      -1.791   9.041 -14.999  1.00 43.33           N  
ATOM   1588  H   GLU A  96      -1.359   9.166 -15.904  1.00 43.33           H  
ATOM   1589  CA  GLU A  96      -2.360   7.728 -14.796  1.00 43.33           C  
ATOM   1590  HA  GLU A  96      -3.191   7.836 -14.098  1.00 43.33           H  
ATOM   1591  C   GLU A  96      -1.320   6.802 -14.156  1.00 43.33           C  
ATOM   1592  CB  GLU A  96      -2.921   7.256 -16.142  1.00 43.33           C  
ATOM   1593  HB2 GLU A  96      -3.296   8.144 -16.650  1.00 43.33           H  
ATOM   1594  HB3 GLU A  96      -2.136   6.831 -16.767  1.00 43.33           H  
ATOM   1595  O   GLU A  96      -0.709   5.920 -14.761  1.00 43.33           O  
ATOM   1596  CG  GLU A  96      -4.081   6.263 -15.983  1.00 43.33           C  
ATOM   1597  HG2 GLU A  96      -4.479   6.322 -14.970  1.00 43.33           H  
ATOM   1598  HG3 GLU A  96      -3.704   5.250 -16.126  1.00 43.33           H  
ATOM   1599  CD  GLU A  96      -5.225   6.540 -16.976  1.00 43.33           C  
ATOM   1600  OE1 GLU A  96      -6.381   6.210 -16.618  1.00 43.33           O  
ATOM   1601  OE2 GLU A  96      -4.953   7.049 -18.087  1.00 43.33           O  
ATOM   1602  N   LEU A  97      -1.114   7.074 -12.870  1.00 52.25           N  
ATOM   1603  H   LEU A  97      -1.485   7.965 -12.571  1.00 52.25           H  
ATOM   1604  CA  LEU A  97      -0.917   6.102 -11.815  1.00 52.25           C  
ATOM   1605  HA  LEU A  97       0.104   6.201 -11.444  1.00 52.25           H  
ATOM   1606  C   LEU A  97      -1.155   4.674 -12.322  1.00 52.25           C  
ATOM   1607  CB  LEU A  97      -1.939   6.525 -10.741  1.00 52.25           C  
ATOM   1608  HB2 LEU A  97      -2.945   6.345 -11.121  1.00 52.25           H  
ATOM   1609  HB3 LEU A  97      -1.846   7.599 -10.580  1.00 52.25           H  
ATOM   1610  O   LEU A  97      -2.304   4.264 -12.502  1.00 52.25           O  
ATOM   1611  CG  LEU A  97      -1.798   5.853  -9.382  1.00 52.25           C  
ATOM   1612  HG  LEU A  97      -1.783   4.771  -9.514  1.00 52.25           H  
ATOM   1613  CD1 LEU A  97      -0.506   6.276  -8.698  1.00 52.25           C  
ATOM   1614 HD11 LEU A  97      -0.356   5.640  -7.826  1.00 52.25           H  
ATOM   1615 HD12 LEU A  97      -0.567   7.325  -8.407  1.00 52.25           H  
ATOM   1616 HD13 LEU A  97       0.358   6.138  -9.348  1.00 52.25           H  
ATOM   1617  CD2 LEU A  97      -3.000   6.255  -8.523  1.00 52.25           C  
ATOM   1618 HD21 LEU A  97      -2.745   6.212  -7.464  1.00 52.25           H  
ATOM   1619 HD22 LEU A  97      -3.859   5.625  -8.754  1.00 52.25           H  
ATOM   1620 HD23 LEU A  97      -3.253   7.298  -8.714  1.00 52.25           H  
ATOM   1621  N   ILE A  98      -0.073   3.927 -12.580  1.00 58.75           N  
ATOM   1622  H   ILE A  98       0.829   4.380 -12.542  1.00 58.75           H  
ATOM   1623  CA  ILE A  98      -0.145   2.511 -12.960  1.00 58.75           C  
ATOM   1624  HA  ILE A  98      -0.884   2.412 -13.754  1.00 58.75           H  
ATOM   1625  C   ILE A  98      -0.655   1.767 -11.730  1.00 58.75           C  
ATOM   1626  CB  ILE A  98       1.194   1.949 -13.492  1.00 58.75           C  
ATOM   1627  HB  ILE A  98       1.942   2.034 -12.704  1.00 58.75           H  
ATOM   1628  O   ILE A  98       0.099   1.243 -10.910  1.00 58.75           O  
ATOM   1629  CG1 ILE A  98       1.683   2.751 -14.720  1.00 58.75           C  
ATOM   1630 HG12 ILE A  98       1.014   2.580 -15.563  1.00 58.75           H  
ATOM   1631 HG13 ILE A  98       1.662   3.817 -14.494  1.00 58.75           H  
ATOM   1632  CG2 ILE A  98       1.035   0.458 -13.870  1.00 58.75           C  
ATOM   1633 HG21 ILE A  98       1.989   0.047 -14.200  1.00 58.75           H  
ATOM   1634 HG22 ILE A  98       0.711  -0.129 -13.010  1.00 58.75           H  
ATOM   1635 HG23 ILE A  98       0.304   0.354 -14.671  1.00 58.75           H  
ATOM   1636  CD1 ILE A  98       3.121   2.415 -15.139  1.00 58.75           C  
ATOM   1637 HD11 ILE A  98       3.185   1.396 -15.522  1.00 58.75           H  
ATOM   1638 HD12 ILE A  98       3.794   2.531 -14.289  1.00 58.75           H  
ATOM   1639 HD13 ILE A  98       3.431   3.099 -15.929  1.00 58.75           H  
ATOM   1640  N   CYS A  99      -1.969   1.800 -11.576  1.00 62.78           N  
ATOM   1641  H   CYS A  99      -2.488   2.403 -12.198  1.00 62.78           H  
ATOM   1642  CA  CYS A  99      -2.690   1.133 -10.535  1.00 62.78           C  
ATOM   1643  HA  CYS A  99      -1.983   0.778  -9.785  1.00 62.78           H  
ATOM   1644  C   CYS A  99      -3.445  -0.023 -11.165  1.00 62.78           C  
ATOM   1645  CB  CYS A  99      -3.609   2.085  -9.814  1.00 62.78           C  
ATOM   1646  HB2 CYS A  99      -3.076   3.015  -9.614  1.00 62.78           H  
ATOM   1647  HB3 CYS A  99      -4.499   2.308 -10.403  1.00 62.78           H  
ATOM   1648  O   CYS A  99      -4.512   0.167 -11.758  1.00 62.78           O  
ATOM   1649  SG  CYS A  99      -4.043   1.298  -8.271  1.00 62.78           S  
ATOM   1650  N   PRO A 100      -2.873  -1.225 -11.112  1.00 63.65           N  
ATOM   1651  CA  PRO A 100      -3.516  -2.373 -11.705  1.00 63.65           C  
ATOM   1652  HA  PRO A 100      -3.715  -2.176 -12.758  1.00 63.65           H  
ATOM   1653  C   PRO A 100      -4.835  -2.693 -10.998  1.00 63.65           C  
ATOM   1654  CB  PRO A 100      -2.492  -3.484 -11.604  1.00 63.65           C  
ATOM   1655  HB2 PRO A 100      -2.965  -4.423 -11.315  1.00 63.65           H  
ATOM   1656  HB3 PRO A 100      -1.975  -3.550 -12.562  1.00 63.65           H  
ATOM   1657  O   PRO A 100      -4.865  -2.989  -9.801  1.00 63.65           O  
ATOM   1658  CG  PRO A 100      -1.493  -3.040 -10.550  1.00 63.65           C  
ATOM   1659  HG2 PRO A 100      -0.487  -3.392 -10.779  1.00 63.65           H  
ATOM   1660  HG3 PRO A 100      -1.831  -3.364  -9.566  1.00 63.65           H  
ATOM   1661  CD  PRO A 100      -1.556  -1.536 -10.586  1.00 63.65           C  
ATOM   1662  HD2 PRO A 100      -0.791  -1.154 -11.261  1.00 63.65           H  
ATOM   1663  HD3 PRO A 100      -1.409  -1.152  -9.577  1.00 63.65           H  
ATOM   1664  N   LYS A 101      -5.925  -2.642 -11.772  1.00 60.51           N  
ATOM   1665  H   LYS A 101      -5.798  -2.351 -12.731  1.00 60.51           H  
ATOM   1666  CA  LYS A 101      -7.239  -3.165 -11.386  1.00 60.51           C  
ATOM   1667  HA  LYS A 101      -7.374  -2.951 -10.326  1.00 60.51           H  
ATOM   1668  C   LYS A 101      -7.269  -4.690 -11.577  1.00 60.51           C  
ATOM   1669  CB  LYS A 101      -8.360  -2.478 -12.180  1.00 60.51           C  
ATOM   1670  HB2 LYS A 101      -8.083  -2.438 -13.234  1.00 60.51           H  
ATOM   1671  HB3 LYS A 101      -9.271  -3.069 -12.090  1.00 60.51           H  
ATOM   1672  O   LYS A 101      -6.705  -5.182 -12.557  1.00 60.51           O  
ATOM   1673  CG  LYS A 101      -8.647  -1.065 -11.652  1.00 60.51           C  
ATOM   1674  HG2 LYS A 101      -8.992  -1.129 -10.621  1.00 60.51           H  
ATOM   1675  HG3 LYS A 101      -7.728  -0.479 -11.680  1.00 60.51           H  
ATOM   1676  CD  LYS A 101      -9.713  -0.364 -12.505  1.00 60.51           C  
ATOM   1677  HD2 LYS A 101      -9.350  -0.307 -13.531  1.00 60.51           H  
ATOM   1678  HD3 LYS A 101     -10.640  -0.938 -12.484  1.00 60.51           H  
ATOM   1679  CE  LYS A 101      -9.962   1.049 -11.966  1.00 60.51           C  
ATOM   1680  HE2 LYS A 101      -8.997   1.510 -11.758  1.00 60.51           H  
ATOM   1681  HE3 LYS A 101     -10.502   0.976 -11.022  1.00 60.51           H  
ATOM   1682  NZ  LYS A 101     -10.709   1.889 -12.938  1.00 60.51           N  
ATOM   1683  HZ1 LYS A 101     -11.609   1.483 -13.151  1.00 60.51           H  
ATOM   1684  HZ2 LYS A 101     -10.848   2.817 -12.565  1.00 60.51           H  
ATOM   1685  HZ3 LYS A 101     -10.181   1.986 -13.793  1.00 60.51           H  
ATOM   1686  N   PRO A 102      -7.917  -5.439 -10.676  1.00 63.95           N  
ATOM   1687  CA  PRO A 102      -7.822  -6.894 -10.605  1.00 63.95           C  
ATOM   1688  HA  PRO A 102      -6.841  -7.236 -10.937  1.00 63.95           H  
ATOM   1689  C   PRO A 102      -8.921  -7.614 -11.394  1.00 63.95           C  
ATOM   1690  CB  PRO A 102      -8.007  -7.204  -9.123  1.00 63.95           C  
ATOM   1691  HB2 PRO A 102      -8.323  -8.230  -8.934  1.00 63.95           H  
ATOM   1692  HB3 PRO A 102      -7.077  -6.997  -8.594  1.00 63.95           H  
ATOM   1693  O   PRO A 102      -9.944  -7.035 -11.754  1.00 63.95           O  
ATOM   1694  CG  PRO A 102      -9.135  -6.205  -8.807  1.00 63.95           C  
ATOM   1695  HG2 PRO A 102      -9.300  -5.979  -7.754  1.00 63.95           H  
ATOM   1696  HG3 PRO A 102     -10.077  -6.598  -9.189  1.00 63.95           H  
ATOM   1697  CD  PRO A 102      -8.760  -4.955  -9.596  1.00 63.95           C  
ATOM   1698  HD2 PRO A 102      -9.661  -4.484  -9.990  1.00 63.95           H  
ATOM   1699  HD3 PRO A 102      -8.220  -4.246  -8.968  1.00 63.95           H  
ATOM   1700  N   LEU A 103      -8.731  -8.928 -11.533  1.00 59.37           N  
ATOM   1701  H   LEU A 103      -7.839  -9.287 -11.225  1.00 59.37           H  
ATOM   1702  CA  LEU A 103      -9.734  -9.933 -11.922  1.00 59.37           C  
ATOM   1703  HA  LEU A 103     -10.700  -9.449 -12.067  1.00 59.37           H  
ATOM   1704  C   LEU A 103      -9.948 -10.999 -10.822  1.00 59.37           C  
ATOM   1705  CB  LEU A 103      -9.282 -10.577 -13.251  1.00 59.37           C  
ATOM   1706  HB2 LEU A 103      -9.794 -11.528 -13.398  1.00 59.37           H  
ATOM   1707  HB3 LEU A 103      -8.218 -10.799 -13.179  1.00 59.37           H  
ATOM   1708  O   LEU A 103     -10.592 -12.013 -11.068  1.00 59.37           O  
ATOM   1709  CG  LEU A 103      -9.548  -9.701 -14.487  1.00 59.37           C  
ATOM   1710  HG  LEU A 103      -9.324  -8.659 -14.262  1.00 59.37           H  
ATOM   1711  CD1 LEU A 103      -8.644 -10.143 -15.639  1.00 59.37           C  
ATOM   1712 HD11 LEU A 103      -7.599 -10.021 -15.354  1.00 59.37           H  
ATOM   1713 HD12 LEU A 103      -8.842  -9.528 -16.516  1.00 59.37           H  
ATOM   1714 HD13 LEU A 103      -8.834 -11.189 -15.880  1.00 59.37           H  
ATOM   1715  CD2 LEU A 103     -11.002  -9.820 -14.950  1.00 59.37           C  
ATOM   1716 HD21 LEU A 103     -11.669  -9.487 -14.155  1.00 59.37           H  
ATOM   1717 HD22 LEU A 103     -11.236 -10.854 -15.202  1.00 59.37           H  
ATOM   1718 HD23 LEU A 103     -11.163  -9.189 -15.823  1.00 59.37           H  
ATOM   1719  N   VAL A 104      -9.380 -10.801  -9.627  1.00 72.25           N  
ATOM   1720  H   VAL A 104      -8.977  -9.897  -9.430  1.00 72.25           H  
ATOM   1721  CA  VAL A 104      -9.375 -11.775  -8.521  1.00 72.25           C  
ATOM   1722  HA  VAL A 104     -10.080 -12.573  -8.751  1.00 72.25           H  
ATOM   1723  C   VAL A 104      -9.862 -11.123  -7.230  1.00 72.25           C  
ATOM   1724  CB  VAL A 104      -7.992 -12.435  -8.334  1.00 72.25           C  
ATOM   1725  HB  VAL A 104      -8.074 -13.182  -7.544  1.00 72.25           H  
ATOM   1726  O   VAL A 104      -9.825  -9.899  -7.097  1.00 72.25           O  
ATOM   1727  CG1 VAL A 104      -7.560 -13.154  -9.614  1.00 72.25           C  
ATOM   1728 HG11 VAL A 104      -6.568 -13.583  -9.471  1.00 72.25           H  
ATOM   1729 HG12 VAL A 104      -7.507 -12.461 -10.454  1.00 72.25           H  
ATOM   1730 HG13 VAL A 104      -8.267 -13.951  -9.846  1.00 72.25           H  
ATOM   1731  CG2 VAL A 104      -6.899 -11.443  -7.935  1.00 72.25           C  
ATOM   1732 HG21 VAL A 104      -7.171 -11.006  -6.974  1.00 72.25           H  
ATOM   1733 HG22 VAL A 104      -6.772 -10.665  -8.687  1.00 72.25           H  
ATOM   1734 HG23 VAL A 104      -5.958 -11.975  -7.798  1.00 72.25           H  
ATOM   1735  N   THR A 105     -10.340 -11.943  -6.297  1.00 82.06           N  
ATOM   1736  H   THR A 105     -10.383 -12.934  -6.483  1.00 82.06           H  
ATOM   1737  CA  THR A 105     -10.999 -11.491  -5.062  1.00 82.06           C  
ATOM   1738  HA  THR A 105     -11.348 -10.466  -5.186  1.00 82.06           H  
ATOM   1739  C   THR A 105     -10.082 -11.480  -3.843  1.00 82.06           C  
ATOM   1740  CB  THR A 105     -12.227 -12.370  -4.783  1.00 82.06           C  
ATOM   1741  HB  THR A 105     -12.604 -12.168  -3.780  1.00 82.06           H  
ATOM   1742  O   THR A 105     -10.371 -10.772  -2.885  1.00 82.06           O  
ATOM   1743  CG2 THR A 105     -13.344 -12.102  -5.794  1.00 82.06           C  
ATOM   1744 HG21 THR A 105     -13.012 -12.346  -6.803  1.00 82.06           H  
ATOM   1745 HG22 THR A 105     -13.633 -11.052  -5.749  1.00 82.06           H  
ATOM   1746 HG23 THR A 105     -14.208 -12.717  -5.544  1.00 82.06           H  
ATOM   1747  OG1 THR A 105     -11.898 -13.739  -4.881  1.00 82.06           O  
ATOM   1748  HG1 THR A 105     -11.633 -14.049  -4.012  1.00 82.06           H  
ATOM   1749  N   GLU A 106      -8.978 -12.230  -3.847  1.00 84.14           N  
ATOM   1750  H   GLU A 106      -8.737 -12.759  -4.673  1.00 84.14           H  
ATOM   1751  CA  GLU A 106      -8.088 -12.373  -2.686  1.00 84.14           C  
ATOM   1752  HA  GLU A 106      -8.169 -11.482  -2.063  1.00 84.14           H  
ATOM   1753  C   GLU A 106      -6.614 -12.483  -3.099  1.00 84.14           C  
ATOM   1754  CB  GLU A 106      -8.513 -13.581  -1.828  1.00 84.14           C  
ATOM   1755  HB2 GLU A 106      -7.796 -13.693  -1.015  1.00 84.14           H  
ATOM   1756  HB3 GLU A 106      -8.497 -14.485  -2.437  1.00 84.14           H  
ATOM   1757  O   GLU A 106      -6.296 -12.747  -4.262  1.00 84.14           O  
ATOM   1758  CG  GLU A 106      -9.913 -13.385  -1.217  1.00 84.14           C  
ATOM   1759  HG2 GLU A 106     -10.659 -13.422  -2.011  1.00 84.14           H  
ATOM   1760  HG3 GLU A 106      -9.951 -12.398  -0.758  1.00 84.14           H  
ATOM   1761  CD  GLU A 106     -10.293 -14.424  -0.158  1.00 84.14           C  
ATOM   1762  OE1 GLU A 106     -11.229 -14.101   0.614  1.00 84.14           O  
ATOM   1763  OE2 GLU A 106      -9.668 -15.503  -0.131  1.00 84.14           O  
ATOM   1764  N   CYS A 107      -5.708 -12.263  -2.141  1.00 84.69           N  
ATOM   1765  H   CYS A 107      -6.027 -12.094  -1.198  1.00 84.69           H  
ATOM   1766  CA  CYS A 107      -4.270 -12.426  -2.347  1.00 84.69           C  
ATOM   1767  HA  CYS A 107      -4.018 -12.081  -3.349  1.00 84.69           H  
ATOM   1768  C   CYS A 107      -3.897 -13.911  -2.261  1.00 84.69           C  
ATOM   1769  CB  CYS A 107      -3.475 -11.574  -1.344  1.00 84.69           C  
ATOM   1770  HB2 CYS A 107      -2.418 -11.664  -1.596  1.00 84.69           H  
ATOM   1771  HB3 CYS A 107      -3.603 -11.995  -0.347  1.00 84.69           H  
ATOM   1772  O   CYS A 107      -3.470 -14.394  -1.215  1.00 84.69           O  
ATOM   1773  SG  CYS A 107      -3.883  -9.809  -1.263  1.00 84.69           S  
ATOM   1774  N   ASP A 108      -4.072 -14.634  -3.363  1.00 80.53           N  
ATOM   1775  H   ASP A 108      -4.518 -14.203  -4.161  1.00 80.53           H  
ATOM   1776  CA  ASP A 108      -3.696 -16.044  -3.456  1.00 80.53           C  
ATOM   1777  HA  ASP A 108      -3.876 -16.508  -2.486  1.00 80.53           H  
ATOM   1778  C   ASP A 108      -2.198 -16.213  -3.787  1.00 80.53           C  
ATOM   1779  CB  ASP A 108      -4.613 -16.748  -4.464  1.00 80.53           C  
ATOM   1780  HB2 ASP A 108      -5.644 -16.444  -4.281  1.00 80.53           H  
ATOM   1781  HB3 ASP A 108      -4.328 -16.420  -5.464  1.00 80.53           H  
ATOM   1782  O   ASP A 108      -1.611 -15.417  -4.527  1.00 80.53           O  
ATOM   1783  CG  ASP A 108      -4.547 -18.278  -4.402  1.00 80.53           C  
ATOM   1784  OD1 ASP A 108      -3.758 -18.805  -3.581  1.00 80.53           O  
ATOM   1785  OD2 ASP A 108      -5.254 -18.904  -5.215  1.00 80.53           O  
ATOM   1786  N   ARG A 109      -1.581 -17.263  -3.236  1.00 73.43           N  
ATOM   1787  H   ARG A 109      -2.208 -17.942  -2.827  1.00 73.43           H  
ATOM   1788  CA  ARG A 109      -0.209 -17.697  -3.547  1.00 73.43           C  
ATOM   1789  HA  ARG A 109       0.435 -16.828  -3.679  1.00 73.43           H  
ATOM   1790  C   ARG A 109      -0.124 -18.462  -4.863  1.00 73.43           C  
ATOM   1791  CB  ARG A 109       0.337 -18.582  -2.414  1.00 73.43           C  
ATOM   1792  HB2 ARG A 109       1.236 -19.084  -2.771  1.00 73.43           H  
ATOM   1793  HB3 ARG A 109      -0.397 -19.340  -2.143  1.00 73.43           H  
ATOM   1794  O   ARG A 109       0.912 -18.414  -5.521  1.00 73.43           O  
ATOM   1795  CG  ARG A 109       0.711 -17.735  -1.198  1.00 73.43           C  
ATOM   1796  HG2 ARG A 109       1.361 -16.935  -1.552  1.00 73.43           H  
ATOM   1797  HG3 ARG A 109      -0.186 -17.300  -0.757  1.00 73.43           H  
ATOM   1798  CD  ARG A 109       1.484 -18.508  -0.130  1.00 73.43           C  
ATOM   1799  HD2 ARG A 109       2.218 -19.155  -0.611  1.00 73.43           H  
ATOM   1800  HD3 ARG A 109       2.022 -17.768   0.463  1.00 73.43           H  
ATOM   1801  NE  ARG A 109       0.581 -19.302   0.725  1.00 73.43           N  
ATOM   1802  HE  ARG A 109      -0.208 -19.725   0.256  1.00 73.43           H  
ATOM   1803  NH1 ARG A 109       1.612 -18.883   2.736  1.00 73.43           N  
ATOM   1804 HH11 ARG A 109       1.587 -18.892   3.746  1.00 73.43           H  
ATOM   1805 HH12 ARG A 109       2.276 -18.300   2.247  1.00 73.43           H  
ATOM   1806  NH2 ARG A 109      -0.285 -20.062   2.687  1.00 73.43           N  
ATOM   1807 HH21 ARG A 109      -1.082 -20.413   2.175  1.00 73.43           H  
ATOM   1808 HH22 ARG A 109      -0.291 -20.083   3.696  1.00 73.43           H  
ATOM   1809  CZ  ARG A 109       0.643 -19.414   2.040  1.00 73.43           C  
ATOM   1810  N   ASP A 110      -1.189 -19.161  -5.247  1.00 68.45           N  
ATOM   1811  H   ASP A 110      -2.008 -19.172  -4.655  1.00 68.45           H  
ATOM   1812  CA  ASP A 110      -1.155 -20.085  -6.386  1.00 68.45           C  
ATOM   1813  HA  ASP A 110      -0.131 -20.434  -6.517  1.00 68.45           H  
ATOM   1814  C   ASP A 110      -1.525 -19.416  -7.724  1.00 68.45           C  
ATOM   1815  CB  ASP A 110      -2.004 -21.326  -6.058  1.00 68.45           C  
ATOM   1816  HB2 ASP A 110      -2.078 -21.947  -6.951  1.00 68.45           H  
ATOM   1817  HB3 ASP A 110      -3.010 -21.010  -5.783  1.00 68.45           H  
ATOM   1818  O   ASP A 110      -1.399 -20.021  -8.794  1.00 68.45           O  
ATOM   1819  CG  ASP A 110      -1.399 -22.188  -4.933  1.00 68.45           C  
ATOM   1820  OD1 ASP A 110      -0.150 -22.205  -4.790  1.00 68.45           O  
ATOM   1821  OD2 ASP A 110      -2.171 -22.887  -4.242  1.00 68.45           O  
ATOM   1822  N   LEU A 111      -1.921 -18.139  -7.702  1.00 61.83           N  
ATOM   1823  H   LEU A 111      -1.977 -17.681  -6.804  1.00 61.83           H  
ATOM   1824  CA  LEU A 111      -2.259 -17.382  -8.906  1.00 61.83           C  
ATOM   1825  HA  LEU A 111      -2.627 -18.083  -9.655  1.00 61.83           H  
ATOM   1826  C   LEU A 111      -1.019 -16.714  -9.512  1.00 61.83           C  
ATOM   1827  CB  LEU A 111      -3.399 -16.392  -8.610  1.00 61.83           C  
ATOM   1828  HB2 LEU A 111      -3.545 -15.747  -9.477  1.00 61.83           H  
ATOM   1829  HB3 LEU A 111      -3.106 -15.764  -7.769  1.00 61.83           H  
ATOM   1830  O   LEU A 111      -0.485 -15.729  -9.000  1.00 61.83           O  
ATOM   1831  CG  LEU A 111      -4.736 -17.087  -8.282  1.00 61.83           C  
ATOM   1832  HG  LEU A 111      -4.591 -17.766  -7.442  1.00 61.83           H  
ATOM   1833  CD1 LEU A 111      -5.791 -16.052  -7.898  1.00 61.83           C  
ATOM   1834 HD11 LEU A 111      -5.384 -15.338  -7.182  1.00 61.83           H  
ATOM   1835 HD12 LEU A 111      -6.637 -16.563  -7.438  1.00 61.83           H  
ATOM   1836 HD13 LEU A 111      -6.123 -15.528  -8.794  1.00 61.83           H  
ATOM   1837  CD2 LEU A 111      -5.299 -17.879  -9.469  1.00 61.83           C  
ATOM   1838 HD21 LEU A 111      -5.356 -17.247 -10.356  1.00 61.83           H  
ATOM   1839 HD22 LEU A 111      -6.293 -18.245  -9.213  1.00 61.83           H  
ATOM   1840 HD23 LEU A 111      -4.671 -18.748  -9.664  1.00 61.83           H  
ATOM   1841  N   PHE A 112      -0.588 -17.223 -10.669  1.00 59.24           N  
ATOM   1842  H   PHE A 112      -1.025 -18.071 -11.000  1.00 59.24           H  
ATOM   1843  CA  PHE A 112       0.469 -16.604 -11.468  1.00 59.24           C  
ATOM   1844  HA  PHE A 112       1.289 -16.352 -10.796  1.00 59.24           H  
ATOM   1845  C   PHE A 112      -0.045 -15.304 -12.107  1.00 59.24           C  
ATOM   1846  CB  PHE A 112       1.003 -17.611 -12.502  1.00 59.24           C  
ATOM   1847  HB2 PHE A 112       1.024 -18.600 -12.043  1.00 59.24           H  
ATOM   1848  HB3 PHE A 112       0.324 -17.675 -13.352  1.00 59.24           H  
ATOM   1849  O   PHE A 112      -0.659 -15.313 -13.175  1.00 59.24           O  
ATOM   1850  CG  PHE A 112       2.408 -17.303 -12.988  1.00 59.24           C  
ATOM   1851  CD1 PHE A 112       2.628 -16.465 -14.098  1.00 59.24           C  
ATOM   1852  HD1 PHE A 112       1.787 -16.025 -14.612  1.00 59.24           H  
ATOM   1853  CD2 PHE A 112       3.508 -17.863 -12.311  1.00 59.24           C  
ATOM   1854  HD2 PHE A 112       3.342 -18.495 -11.451  1.00 59.24           H  
ATOM   1855  CE1 PHE A 112       3.942 -16.199 -14.531  1.00 59.24           C  
ATOM   1856  HE1 PHE A 112       4.104 -15.551 -15.380  1.00 59.24           H  
ATOM   1857  CE2 PHE A 112       4.819 -17.600 -12.743  1.00 59.24           C  
ATOM   1858  HE2 PHE A 112       5.655 -18.032 -12.214  1.00 59.24           H  
ATOM   1859  CZ  PHE A 112       5.037 -16.768 -13.856  1.00 59.24           C  
ATOM   1860  HZ  PHE A 112       6.043 -16.560 -14.187  1.00 59.24           H  
ATOM   1861  N   HIS A 113       0.201 -14.166 -11.458  1.00 62.90           N  
ATOM   1862  H   HIS A 113       0.601 -14.226 -10.533  1.00 62.90           H  
ATOM   1863  CA  HIS A 113      -0.121 -12.851 -12.009  1.00 62.90           C  
ATOM   1864  HA  HIS A 113      -0.933 -12.968 -12.727  1.00 62.90           H  
ATOM   1865  C   HIS A 113       1.062 -12.246 -12.770  1.00 62.90           C  
ATOM   1866  CB  HIS A 113      -0.637 -11.918 -10.908  1.00 62.90           C  
ATOM   1867  HB2 HIS A 113      -0.480 -10.881 -11.208  1.00 62.90           H  
ATOM   1868  HB3 HIS A 113      -0.068 -12.090  -9.994  1.00 62.90           H  
ATOM   1869  O   HIS A 113       2.193 -12.223 -12.292  1.00 62.90           O  
ATOM   1870  CG  HIS A 113      -2.108 -12.099 -10.643  1.00 62.90           C  
ATOM   1871  CD2 HIS A 113      -2.684 -12.708  -9.560  1.00 62.90           C  
ATOM   1872  HD2 HIS A 113      -2.165 -13.157  -8.726  1.00 62.90           H  
ATOM   1873  ND1 HIS A 113      -3.131 -11.697 -11.477  1.00 62.90           N  
ATOM   1874  HD1 HIS A 113      -3.036 -11.208 -12.355  1.00 62.90           H  
ATOM   1875  CE1 HIS A 113      -4.293 -12.058 -10.912  1.00 62.90           C  
ATOM   1876  HE1 HIS A 113      -5.274 -11.884 -11.329  1.00 62.90           H  
ATOM   1877  NE2 HIS A 113      -4.069 -12.664  -9.742  1.00 62.90           N  
ATOM   1878  N   PHE A 114       0.782 -11.678 -13.949  1.00 67.22           N  
ATOM   1879  H   PHE A 114      -0.139 -11.816 -14.339  1.00 67.22           H  
ATOM   1880  CA  PHE A 114       1.768 -10.919 -14.732  1.00 67.22           C  
ATOM   1881  HA  PHE A 114       2.647 -11.541 -14.902  1.00 67.22           H  
ATOM   1882  C   PHE A 114       2.242  -9.646 -14.024  1.00 67.22           C  
ATOM   1883  CB  PHE A 114       1.151 -10.533 -16.083  1.00 67.22           C  
ATOM   1884  HB2 PHE A 114       1.807  -9.812 -16.571  1.00 67.22           H  
ATOM   1885  HB3 PHE A 114       0.194 -10.038 -15.920  1.00 67.22           H  
ATOM   1886  O   PHE A 114       3.346  -9.170 -14.277  1.00 67.22           O  
ATOM   1887  CG  PHE A 114       0.969 -11.699 -17.027  1.00 67.22           C  
ATOM   1888  CD1 PHE A 114       2.073 -12.176 -17.758  1.00 67.22           C  
ATOM   1889  HD1 PHE A 114       3.040 -11.707 -17.644  1.00 67.22           H  
ATOM   1890  CD2 PHE A 114      -0.288 -12.315 -17.174  1.00 67.22           C  
ATOM   1891  HD2 PHE A 114      -1.142 -11.956 -16.618  1.00 67.22           H  
ATOM   1892  CE1 PHE A 114       1.923 -13.265 -18.633  1.00 67.22           C  
ATOM   1893  HE1 PHE A 114       2.771 -13.632 -19.192  1.00 67.22           H  
ATOM   1894  CE2 PHE A 114      -0.437 -13.406 -18.047  1.00 67.22           C  
ATOM   1895  HE2 PHE A 114      -1.399 -13.885 -18.153  1.00 67.22           H  
ATOM   1896  CZ  PHE A 114       0.668 -13.881 -18.776  1.00 67.22           C  
ATOM   1897  HZ  PHE A 114       0.550 -14.723 -19.442  1.00 67.22           H  
ATOM   1898  N   GLN A 115       1.398  -9.080 -13.163  1.00 71.11           N  
ATOM   1899  H   GLN A 115       0.547  -9.572 -12.929  1.00 71.11           H  
ATOM   1900  CA  GLN A 115       1.688  -7.852 -12.437  1.00 71.11           C  
ATOM   1901  HA  GLN A 115       2.441  -7.290 -12.989  1.00 71.11           H  
ATOM   1902  C   GLN A 115       2.204  -8.190 -11.040  1.00 71.11           C  
ATOM   1903  CB  GLN A 115       0.425  -6.997 -12.354  1.00 71.11           C  
ATOM   1904  HB2 GLN A 115      -0.387  -7.620 -11.981  1.00 71.11           H  
ATOM   1905  HB3 GLN A 115       0.582  -6.174 -11.657  1.00 71.11           H  
ATOM   1906  O   GLN A 115       1.570  -9.002 -10.367  1.00 71.11           O  
ATOM   1907  CG  GLN A 115       0.069  -6.415 -13.731  1.00 71.11           C  
ATOM   1908  HG2 GLN A 115       0.778  -5.625 -13.981  1.00 71.11           H  
ATOM   1909  HG3 GLN A 115       0.132  -7.186 -14.498  1.00 71.11           H  
ATOM   1910  CD  GLN A 115      -1.340  -5.852 -13.770  1.00 71.11           C  
ATOM   1911  NE2 GLN A 115      -1.737  -5.179 -14.824  1.00 71.11           N  
ATOM   1912 HE21 GLN A 115      -1.114  -4.999 -15.598  1.00 71.11           H  
ATOM   1913 HE22 GLN A 115      -2.698  -4.869 -14.803  1.00 71.11           H  
ATOM   1914  OE1 GLN A 115      -2.134  -6.040 -12.875  1.00 71.11           O  
ATOM   1915  N   PRO A 116       3.296  -7.553 -10.578  1.00 75.15           N  
ATOM   1916  CA  PRO A 116       3.888  -7.826  -9.266  1.00 75.15           C  
ATOM   1917  HA  PRO A 116       4.065  -8.895  -9.149  1.00 75.15           H  
ATOM   1918  C   PRO A 116       3.012  -7.359  -8.097  1.00 75.15           C  
ATOM   1919  CB  PRO A 116       5.224  -7.073  -9.286  1.00 75.15           C  
ATOM   1920  HB2 PRO A 116       5.995  -7.722  -9.703  1.00 75.15           H  
ATOM   1921  HB3 PRO A 116       5.521  -6.727  -8.296  1.00 75.15           H  
ATOM   1922  O   PRO A 116       3.203  -7.799  -6.966  1.00 75.15           O  
ATOM   1923  CG  PRO A 116       4.982  -5.907 -10.247  1.00 75.15           C  
ATOM   1924  HG2 PRO A 116       5.909  -5.549 -10.696  1.00 75.15           H  
ATOM   1925  HG3 PRO A 116       4.468  -5.098  -9.727  1.00 75.15           H  
ATOM   1926  CD  PRO A 116       4.053  -6.526 -11.285  1.00 75.15           C  
ATOM   1927  HD2 PRO A 116       4.644  -6.987 -12.076  1.00 75.15           H  
ATOM   1928  HD3 PRO A 116       3.402  -5.757 -11.700  1.00 75.15           H  
ATOM   1929  N   ARG A 117       2.092  -6.423  -8.349  1.00 77.58           N  
ATOM   1930  H   ARG A 117       1.945  -6.149  -9.310  1.00 77.58           H  
ATOM   1931  CA  ARG A 117       1.174  -5.865  -7.356  1.00 77.58           C  
ATOM   1932  HA  ARG A 117       1.072  -6.585  -6.544  1.00 77.58           H  
ATOM   1933  C   ARG A 117      -0.186  -5.675  -8.000  1.00 77.58           C  
ATOM   1934  CB  ARG A 117       1.709  -4.535  -6.803  1.00 77.58           C  
ATOM   1935  HB2 ARG A 117       0.990  -4.147  -6.081  1.00 77.58           H  
ATOM   1936  HB3 ARG A 117       1.803  -3.820  -7.621  1.00 77.58           H  
ATOM   1937  O   ARG A 117      -0.219  -5.211  -9.132  1.00 77.58           O  
ATOM   1938  CG  ARG A 117       3.065  -4.690  -6.101  1.00 77.58           C  
ATOM   1939  HG2 ARG A 117       2.960  -5.375  -5.259  1.00 77.58           H  
ATOM   1940  HG3 ARG A 117       3.798  -5.094  -6.799  1.00 77.58           H  
ATOM   1941  CD  ARG A 117       3.584  -3.340  -5.608  1.00 77.58           C  
ATOM   1942  HD2 ARG A 117       2.891  -2.943  -4.866  1.00 77.58           H  
ATOM   1943  HD3 ARG A 117       3.625  -2.659  -6.458  1.00 77.58           H  
ATOM   1944  NE  ARG A 117       4.919  -3.500  -5.003  1.00 77.58           N  
ATOM   1945  HE  ARG A 117       5.076  -4.377  -4.526  1.00 77.58           H  
ATOM   1946  NH1 ARG A 117       5.845  -1.495  -5.649  1.00 77.58           N  
ATOM   1947 HH11 ARG A 117       4.989  -1.281  -6.141  1.00 77.58           H  
ATOM   1948 HH12 ARG A 117       6.673  -0.930  -5.774  1.00 77.58           H  
ATOM   1949  NH2 ARG A 117       7.068  -2.969  -4.501  1.00 77.58           N  
ATOM   1950 HH21 ARG A 117       7.163  -3.869  -4.053  1.00 77.58           H  
ATOM   1951 HH22 ARG A 117       7.861  -2.346  -4.550  1.00 77.58           H  
ATOM   1952  CZ  ARG A 117       5.931  -2.654  -5.053  1.00 77.58           C  
ATOM   1953  N   VAL A 118      -1.271  -5.998  -7.303  1.00 82.39           N  
ATOM   1954  H   VAL A 118      -1.142  -6.386  -6.380  1.00 82.39           H  
ATOM   1955  CA  VAL A 118      -2.657  -5.827  -7.783  1.00 82.39           C  
ATOM   1956  HA  VAL A 118      -2.688  -5.030  -8.527  1.00 82.39           H  
ATOM   1957  C   VAL A 118      -3.552  -5.396  -6.629  1.00 82.39           C  
ATOM   1958  CB  VAL A 118      -3.216  -7.100  -8.460  1.00 82.39           C  
ATOM   1959  HB  VAL A 118      -4.252  -6.905  -8.736  1.00 82.39           H  
ATOM   1960  O   VAL A 118      -3.385  -5.888  -5.518  1.00 82.39           O  
ATOM   1961  CG1 VAL A 118      -2.451  -7.433  -9.745  1.00 82.39           C  
ATOM   1962 HG11 VAL A 118      -2.408  -6.550 -10.383  1.00 82.39           H  
ATOM   1963 HG12 VAL A 118      -2.966  -8.229 -10.284  1.00 82.39           H  
ATOM   1964 HG13 VAL A 118      -1.437  -7.761  -9.516  1.00 82.39           H  
ATOM   1965  CG2 VAL A 118      -3.187  -8.348  -7.569  1.00 82.39           C  
ATOM   1966 HG21 VAL A 118      -3.807  -8.194  -6.686  1.00 82.39           H  
ATOM   1967 HG22 VAL A 118      -3.588  -9.203  -8.114  1.00 82.39           H  
ATOM   1968 HG23 VAL A 118      -2.167  -8.575  -7.260  1.00 82.39           H  
ATOM   1969  N   ILE A 119      -4.480  -4.466  -6.852  1.00 86.27           N  
ATOM   1970  H   ILE A 119      -4.609  -4.100  -7.784  1.00 86.27           H  
ATOM   1971  CA  ILE A 119      -5.500  -4.143  -5.840  1.00 86.27           C  
ATOM   1972  HA  ILE A 119      -5.091  -4.275  -4.839  1.00 86.27           H  
ATOM   1973  C   ILE A 119      -6.653  -5.105  -6.020  1.00 86.27           C  
ATOM   1974  CB  ILE A 119      -5.997  -2.693  -5.978  1.00 86.27           C  
ATOM   1975  HB  ILE A 119      -6.314  -2.521  -7.006  1.00 86.27           H  
ATOM   1976  O   ILE A 119      -7.136  -5.173  -7.130  1.00 86.27           O  
ATOM   1977  CG1 ILE A 119      -4.828  -1.746  -5.655  1.00 86.27           C  
ATOM   1978 HG12 ILE A 119      -4.464  -1.945  -4.648  1.00 86.27           H  
ATOM   1979 HG13 ILE A 119      -4.015  -1.915  -6.362  1.00 86.27           H  
ATOM   1980  CG2 ILE A 119      -7.205  -2.437  -5.048  1.00 86.27           C  
ATOM   1981 HG21 ILE A 119      -7.578  -1.419  -5.159  1.00 86.27           H  
ATOM   1982 HG22 ILE A 119      -6.920  -2.618  -4.012  1.00 86.27           H  
ATOM   1983 HG23 ILE A 119      -8.039  -3.091  -5.303  1.00 86.27           H  
ATOM   1984  CD1 ILE A 119      -5.231  -0.279  -5.750  1.00 86.27           C  
ATOM   1985 HD11 ILE A 119      -5.732  -0.096  -6.701  1.00 86.27           H  
ATOM   1986 HD12 ILE A 119      -5.924  -0.022  -4.948  1.00 86.27           H  
ATOM   1987 HD13 ILE A 119      -4.341   0.341  -5.645  1.00 86.27           H  
ATOM   1988  N   VAL A 120      -7.135  -5.776  -4.980  1.00 87.83           N  
ATOM   1989  H   VAL A 120      -6.701  -5.634  -4.079  1.00 87.83           H  
ATOM   1990  CA  VAL A 120      -8.304  -6.670  -5.031  1.00 87.83           C  
ATOM   1991  HA  VAL A 120      -8.742  -6.637  -6.029  1.00 87.83           H  
ATOM   1992  C   VAL A 120      -9.386  -6.193  -4.071  1.00 87.83           C  
ATOM   1993  CB  VAL A 120      -7.936  -8.149  -4.819  1.00 87.83           C  
ATOM   1994  HB  VAL A 120      -8.817  -8.758  -5.018  1.00 87.83           H  
ATOM   1995  O   VAL A 120      -9.071  -5.622  -3.028  1.00 87.83           O  
ATOM   1996  CG1 VAL A 120      -6.810  -8.587  -5.764  1.00 87.83           C  
ATOM   1997 HG11 VAL A 120      -7.159  -8.546  -6.796  1.00 87.83           H  
ATOM   1998 HG12 VAL A 120      -5.930  -7.956  -5.642  1.00 87.83           H  
ATOM   1999 HG13 VAL A 120      -6.514  -9.607  -5.518  1.00 87.83           H  
ATOM   2000  CG2 VAL A 120      -7.487  -8.445  -3.398  1.00 87.83           C  
ATOM   2001 HG21 VAL A 120      -6.644  -7.797  -3.158  1.00 87.83           H  
ATOM   2002 HG22 VAL A 120      -8.313  -8.282  -2.706  1.00 87.83           H  
ATOM   2003 HG23 VAL A 120      -7.180  -9.488  -3.313  1.00 87.83           H  
ATOM   2004  N   THR A 121     -10.657  -6.419  -4.402  1.00 90.74           N  
ATOM   2005  H   THR A 121     -10.862  -6.900  -5.266  1.00 90.74           H  
ATOM   2006  CA  THR A 121     -11.774  -6.190  -3.473  1.00 90.74           C  
ATOM   2007  HA  THR A 121     -11.493  -5.445  -2.728  1.00 90.74           H  
ATOM   2008  C   THR A 121     -12.075  -7.497  -2.757  1.00 90.74           C  
ATOM   2009  CB  THR A 121     -13.026  -5.673  -4.197  1.00 90.74           C  
ATOM   2010  HB  THR A 121     -13.400  -6.438  -4.876  1.00 90.74           H  
ATOM   2011  O   THR A 121     -12.574  -8.431  -3.385  1.00 90.74           O  
ATOM   2012  CG2 THR A 121     -14.130  -5.288  -3.212  1.00 90.74           C  
ATOM   2013 HG21 THR A 121     -14.968  -4.857  -3.760  1.00 90.74           H  
ATOM   2014 HG22 THR A 121     -13.758  -4.559  -2.492  1.00 90.74           H  
ATOM   2015 HG23 THR A 121     -14.481  -6.171  -2.679  1.00 90.74           H  
ATOM   2016  OG1 THR A 121     -12.719  -4.522  -4.950  1.00 90.74           O  
ATOM   2017  HG1 THR A 121     -12.351  -3.880  -4.338  1.00 90.74           H  
ATOM   2018  N   SER A 122     -11.772  -7.572  -1.459  1.00 89.75           N  
ATOM   2019  H   SER A 122     -11.419  -6.758  -0.976  1.00 89.75           H  
ATOM   2020  CA  SER A 122     -11.998  -8.794  -0.688  1.00 89.75           C  
ATOM   2021  HA  SER A 122     -11.679  -9.637  -1.302  1.00 89.75           H  
ATOM   2022  C   SER A 122     -13.478  -8.944  -0.325  1.00 89.75           C  
ATOM   2023  CB  SER A 122     -11.138  -8.828   0.571  1.00 89.75           C  
ATOM   2024  HB2 SER A 122     -11.360  -7.954   1.184  1.00 89.75           H  
ATOM   2025  HB3 SER A 122     -10.083  -8.812   0.298  1.00 89.75           H  
ATOM   2026  O   SER A 122     -14.009  -8.080   0.377  1.00 89.75           O  
ATOM   2027  OG  SER A 122     -11.429 -10.002   1.310  1.00 89.75           O  
ATOM   2028  HG  SER A 122     -10.950 -10.746   0.937  1.00 89.75           H  
ATOM   2029  N   PRO A 123     -14.155 -10.033  -0.736  1.00 89.53           N  
ATOM   2030  CA  PRO A 123     -15.517 -10.323  -0.291  1.00 89.53           C  
ATOM   2031  HA  PRO A 123     -16.153  -9.448  -0.429  1.00 89.53           H  
ATOM   2032  C   PRO A 123     -15.560 -10.718   1.191  1.00 89.53           C  
ATOM   2033  CB  PRO A 123     -16.000 -11.455  -1.202  1.00 89.53           C  
ATOM   2034  HB2 PRO A 123     -16.452 -11.028  -2.097  1.00 89.53           H  
ATOM   2035  HB3 PRO A 123     -16.707 -12.115  -0.700  1.00 89.53           H  
ATOM   2036  O   PRO A 123     -16.566 -10.479   1.851  1.00 89.53           O  
ATOM   2037  CG  PRO A 123     -14.715 -12.188  -1.587  1.00 89.53           C  
ATOM   2038  HG2 PRO A 123     -14.453 -12.903  -0.807  1.00 89.53           H  
ATOM   2039  HG3 PRO A 123     -14.808 -12.692  -2.549  1.00 89.53           H  
ATOM   2040  CD  PRO A 123     -13.674 -11.075  -1.629  1.00 89.53           C  
ATOM   2041  HD2 PRO A 123     -13.611 -10.669  -2.639  1.00 89.53           H  
ATOM   2042  HD3 PRO A 123     -12.708 -11.469  -1.314  1.00 89.53           H  
ATOM   2043  N   THR A 124     -14.467 -11.279   1.714  1.00 89.78           N  
ATOM   2044  H   THR A 124     -13.703 -11.511   1.096  1.00 89.78           H  
ATOM   2045  CA  THR A 124     -14.333 -11.711   3.110  1.00 89.78           C  
ATOM   2046  HA  THR A 124     -15.200 -12.312   3.381  1.00 89.78           H  
ATOM   2047  C   THR A 124     -14.283 -10.522   4.066  1.00 89.78           C  
ATOM   2048  CB  THR A 124     -13.077 -12.592   3.250  1.00 89.78           C  
ATOM   2049  HB  THR A 124     -12.191 -12.021   2.973  1.00 89.78           H  
ATOM   2050  O   THR A 124     -14.972 -10.520   5.083  1.00 89.78           O  
ATOM   2051  CG2 THR A 124     -12.902 -13.146   4.664  1.00 89.78           C  
ATOM   2052 HG21 THR A 124     -12.051 -13.827   4.678  1.00 89.78           H  
ATOM   2053 HG22 THR A 124     -13.800 -13.685   4.966  1.00 89.78           H  
ATOM   2054 HG23 THR A 124     -12.709 -12.335   5.366  1.00 89.78           H  
ATOM   2055  OG1 THR A 124     -13.223 -13.686   2.370  1.00 89.78           O  
ATOM   2056  HG1 THR A 124     -12.414 -13.844   1.876  1.00 89.78           H  
ATOM   2057  N   TYR A 125     -13.504  -9.489   3.730  1.00 89.68           N  
ATOM   2058  H   TYR A 125     -12.919  -9.577   2.911  1.00 89.68           H  
ATOM   2059  CA  TYR A 125     -13.336  -8.317   4.595  1.00 89.68           C  
ATOM   2060  HA  TYR A 125     -13.646  -8.577   5.607  1.00 89.68           H  
ATOM   2061  C   TYR A 125     -14.193  -7.109   4.188  1.00 89.68           C  
ATOM   2062  CB  TYR A 125     -11.852  -7.955   4.662  1.00 89.68           C  
ATOM   2063  HB2 TYR A 125     -11.756  -7.205   5.447  1.00 89.68           H  
ATOM   2064  HB3 TYR A 125     -11.537  -7.517   3.716  1.00 89.68           H  
ATOM   2065  O   TYR A 125     -14.378  -6.184   4.974  1.00 89.68           O  
ATOM   2066  CG  TYR A 125     -10.925  -9.089   5.047  1.00 89.68           C  
ATOM   2067  CD1 TYR A 125     -11.047  -9.684   6.317  1.00 89.68           C  
ATOM   2068  HD1 TYR A 125     -11.799  -9.337   7.010  1.00 89.68           H  
ATOM   2069  CD2 TYR A 125      -9.937  -9.539   4.151  1.00 89.68           C  
ATOM   2070  HD2 TYR A 125      -9.834  -9.075   3.181  1.00 89.68           H  
ATOM   2071  CE1 TYR A 125     -10.187 -10.732   6.692  1.00 89.68           C  
ATOM   2072  HE1 TYR A 125     -10.277 -11.175   7.673  1.00 89.68           H  
ATOM   2073  CE2 TYR A 125      -9.079 -10.592   4.519  1.00 89.68           C  
ATOM   2074  HE2 TYR A 125      -8.317 -10.950   3.843  1.00 89.68           H  
ATOM   2075  OH  TYR A 125      -8.313 -12.145   6.170  1.00 89.68           O  
ATOM   2076  HH  TYR A 125      -8.406 -12.395   7.092  1.00 89.68           H  
ATOM   2077  CZ  TYR A 125      -9.194 -11.181   5.796  1.00 89.68           C  
ATOM   2078  N   GLY A 126     -14.722  -7.087   2.962  1.00 91.89           N  
ATOM   2079  H   GLY A 126     -14.539  -7.861   2.340  1.00 91.89           H  
ATOM   2080  CA  GLY A 126     -15.567  -6.000   2.462  1.00 91.89           C  
ATOM   2081  HA2 GLY A 126     -16.305  -5.741   3.221  1.00 91.89           H  
ATOM   2082  HA3 GLY A 126     -16.096  -6.356   1.578  1.00 91.89           H  
ATOM   2083  C   GLY A 126     -14.812  -4.723   2.074  1.00 91.89           C  
ATOM   2084  O   GLY A 126     -15.437  -3.677   1.909  1.00 91.89           O  
ATOM   2085  N   PHE A 127     -13.486  -4.776   1.916  1.00 92.58           N  
ATOM   2086  H   PHE A 127     -13.028  -5.666   2.051  1.00 92.58           H  
ATOM   2087  CA  PHE A 127     -12.669  -3.632   1.498  1.00 92.58           C  
ATOM   2088  HA  PHE A 127     -13.312  -2.931   0.967  1.00 92.58           H  
ATOM   2089  C   PHE A 127     -11.556  -4.013   0.513  1.00 92.58           C  
ATOM   2090  CB  PHE A 127     -12.127  -2.892   2.730  1.00 92.58           C  
ATOM   2091  HB2 PHE A 127     -12.976  -2.486   3.280  1.00 92.58           H  
ATOM   2092  HB3 PHE A 127     -11.535  -2.039   2.397  1.00 92.58           H  
ATOM   2093  O   PHE A 127     -11.258  -5.188   0.283  1.00 92.58           O  
ATOM   2094  CG  PHE A 127     -11.287  -3.722   3.681  1.00 92.58           C  
ATOM   2095  CD1 PHE A 127     -11.842  -4.155   4.897  1.00 92.58           C  
ATOM   2096  HD1 PHE A 127     -12.873  -3.943   5.140  1.00 92.58           H  
ATOM   2097  CD2 PHE A 127      -9.949  -4.038   3.379  1.00 92.58           C  
ATOM   2098  HD2 PHE A 127      -9.507  -3.703   2.452  1.00 92.58           H  
ATOM   2099  CE1 PHE A 127     -11.060  -4.883   5.804  1.00 92.58           C  
ATOM   2100  HE1 PHE A 127     -11.496  -5.235   6.727  1.00 92.58           H  
ATOM   2101  CE2 PHE A 127      -9.177  -4.787   4.286  1.00 92.58           C  
ATOM   2102  HE2 PHE A 127      -8.147  -5.027   4.065  1.00 92.58           H  
ATOM   2103  CZ  PHE A 127      -9.736  -5.219   5.496  1.00 92.58           C  
ATOM   2104  HZ  PHE A 127      -9.155  -5.803   6.194  1.00 92.58           H  
ATOM   2105  N   ASN A 128     -10.944  -2.990  -0.091  1.00 91.30           N  
ATOM   2106  H   ASN A 128     -11.194  -2.052   0.188  1.00 91.30           H  
ATOM   2107  CA  ASN A 128      -9.855  -3.154  -1.047  1.00 91.30           C  
ATOM   2108  HA  ASN A 128     -10.069  -4.035  -1.652  1.00 91.30           H  
ATOM   2109  C   ASN A 128      -8.514  -3.382  -0.341  1.00 91.30           C  
ATOM   2110  CB  ASN A 128      -9.787  -1.937  -1.980  1.00 91.30           C  
ATOM   2111  HB2 ASN A 128      -8.916  -2.035  -2.628  1.00 91.30           H  
ATOM   2112  HB3 ASN A 128      -9.671  -1.033  -1.382  1.00 91.30           H  
ATOM   2113  O   ASN A 128      -8.177  -2.673   0.607  1.00 91.30           O  
ATOM   2114  CG  ASN A 128     -10.995  -1.801  -2.882  1.00 91.30           C  
ATOM   2115  ND2 ASN A 128     -11.321  -0.598  -3.287  1.00 91.30           N  
ATOM   2116 HD21 ASN A 128     -10.803   0.209  -2.968  1.00 91.30           H  
ATOM   2117 HD22 ASN A 128     -12.135  -0.533  -3.882  1.00 91.30           H  
ATOM   2118  OD1 ASN A 128     -11.650  -2.758  -3.254  1.00 91.30           O  
ATOM   2119  N   ILE A 129      -7.727  -4.325  -0.851  1.00 90.86           N  
ATOM   2120  H   ILE A 129      -8.076  -4.859  -1.634  1.00 90.86           H  
ATOM   2121  CA  ILE A 129      -6.384  -4.651  -0.364  1.00 90.86           C  
ATOM   2122  HA  ILE A 129      -6.057  -3.864   0.315  1.00 90.86           H  
ATOM   2123  C   ILE A 129      -5.397  -4.667  -1.527  1.00 90.86           C  
ATOM   2124  CB  ILE A 129      -6.369  -5.982   0.425  1.00 90.86           C  
ATOM   2125  HB  ILE A 129      -5.344  -6.152   0.755  1.00 90.86           H  
ATOM   2126  O   ILE A 129      -5.748  -5.039  -2.644  1.00 90.86           O  
ATOM   2127  CG1 ILE A 129      -6.784  -7.185  -0.440  1.00 90.86           C  
ATOM   2128 HG12 ILE A 129      -6.004  -7.322  -1.188  1.00 90.86           H  
ATOM   2129 HG13 ILE A 129      -7.730  -6.966  -0.935  1.00 90.86           H  
ATOM   2130  CG2 ILE A 129      -7.230  -5.846   1.685  1.00 90.86           C  
ATOM   2131 HG21 ILE A 129      -6.952  -4.931   2.208  1.00 90.86           H  
ATOM   2132 HG22 ILE A 129      -8.287  -5.805   1.422  1.00 90.86           H  
ATOM   2133 HG23 ILE A 129      -7.061  -6.691   2.353  1.00 90.86           H  
ATOM   2134  CD1 ILE A 129      -6.938  -8.521   0.293  1.00 90.86           C  
ATOM   2135 HD11 ILE A 129      -6.041  -8.730   0.877  1.00 90.86           H  
ATOM   2136 HD12 ILE A 129      -7.800  -8.491   0.960  1.00 90.86           H  
ATOM   2137 HD13 ILE A 129      -7.087  -9.319  -0.434  1.00 90.86           H  
ATOM   2138  N   LEU A 130      -4.154  -4.264  -1.276  1.00 87.13           N  
ATOM   2139  H   LEU A 130      -3.910  -3.994  -0.334  1.00 87.13           H  
ATOM   2140  CA  LEU A 130      -3.076  -4.397  -2.251  1.00 87.13           C  
ATOM   2141  HA  LEU A 130      -3.502  -4.412  -3.255  1.00 87.13           H  
ATOM   2142  C   LEU A 130      -2.353  -5.727  -2.020  1.00 87.13           C  
ATOM   2143  CB  LEU A 130      -2.143  -3.180  -2.145  1.00 87.13           C  
ATOM   2144  HB2 LEU A 130      -2.722  -2.265  -2.263  1.00 87.13           H  
ATOM   2145  HB3 LEU A 130      -1.707  -3.176  -1.145  1.00 87.13           H  
ATOM   2146  O   LEU A 130      -1.801  -5.945  -0.944  1.00 87.13           O  
ATOM   2147  CG  LEU A 130      -1.014  -3.197  -3.191  1.00 87.13           C  
ATOM   2148  HG  LEU A 130      -0.534  -4.176  -3.206  1.00 87.13           H  
ATOM   2149  CD1 LEU A 130      -1.527  -2.881  -4.595  1.00 87.13           C  
ATOM   2150 HD11 LEU A 130      -2.254  -3.632  -4.903  1.00 87.13           H  
ATOM   2151 HD12 LEU A 130      -2.004  -1.900  -4.604  1.00 87.13           H  
ATOM   2152 HD13 LEU A 130      -0.704  -2.883  -5.310  1.00 87.13           H  
ATOM   2153  CD2 LEU A 130       0.044  -2.145  -2.865  1.00 87.13           C  
ATOM   2154 HD21 LEU A 130       0.397  -2.286  -1.844  1.00 87.13           H  
ATOM   2155 HD22 LEU A 130      -0.400  -1.154  -2.963  1.00 87.13           H  
ATOM   2156 HD23 LEU A 130       0.881  -2.248  -3.556  1.00 87.13           H  
ATOM   2157  N   CYS A 131      -2.319  -6.583  -3.035  1.00 85.38           N  
ATOM   2158  H   CYS A 131      -2.822  -6.352  -3.880  1.00 85.38           H  
ATOM   2159  CA  CYS A 131      -1.621  -7.862  -3.004  1.00 85.38           C  
ATOM   2160  HA  CYS A 131      -1.535  -8.188  -1.967  1.00 85.38           H  
ATOM   2161  C   CYS A 131      -0.220  -7.752  -3.610  1.00 85.38           C  
ATOM   2162  CB  CYS A 131      -2.429  -8.918  -3.761  1.00 85.38           C  
ATOM   2163  HB2 CYS A 131      -2.477  -8.631  -4.811  1.00 85.38           H  
ATOM   2164  HB3 CYS A 131      -1.901  -9.869  -3.697  1.00 85.38           H  
ATOM   2165  O   CYS A 131      -0.058  -7.143  -4.669  1.00 85.38           O  
ATOM   2166  SG  CYS A 131      -4.115  -9.174  -3.174  1.00 85.38           S  
ATOM   2167  N   ASP A 132       0.767  -8.396  -2.986  1.00 83.61           N  
ATOM   2168  H   ASP A 132       0.539  -8.866  -2.122  1.00 83.61           H  
ATOM   2169  CA  ASP A 132       2.031  -8.772  -3.626  1.00 83.61           C  
ATOM   2170  HA  ASP A 132       2.223  -8.109  -4.470  1.00 83.61           H  
ATOM   2171  C   ASP A 132       1.916 -10.209  -4.145  1.00 83.61           C  
ATOM   2172  CB  ASP A 132       3.207  -8.638  -2.651  1.00 83.61           C  
ATOM   2173  HB2 ASP A 132       3.124  -7.701  -2.101  1.00 83.61           H  
ATOM   2174  HB3 ASP A 132       3.164  -9.462  -1.938  1.00 83.61           H  
ATOM   2175  O   ASP A 132       1.653 -11.145  -3.386  1.00 83.61           O  
ATOM   2176  CG  ASP A 132       4.577  -8.710  -3.326  1.00 83.61           C  
ATOM   2177  OD1 ASP A 132       4.744  -9.441  -4.327  1.00 83.61           O  
ATOM   2178  OD2 ASP A 132       5.510  -8.038  -2.833  1.00 83.61           O  
ATOM   2179  N   THR A 133       2.108 -10.378  -5.448  1.00 77.66           N  
ATOM   2180  H   THR A 133       2.354  -9.572  -6.005  1.00 77.66           H  
ATOM   2181  CA  THR A 133       1.973 -11.658  -6.160  1.00 77.66           C  
ATOM   2182  HA  THR A 133       1.414 -12.369  -5.552  1.00 77.66           H  
ATOM   2183  C   THR A 133       3.328 -12.293  -6.480  1.00 77.66           C  
ATOM   2184  CB  THR A 133       1.200 -11.439  -7.464  1.00 77.66           C  
ATOM   2185  HB  THR A 133       1.143 -12.372  -8.024  1.00 77.66           H  
ATOM   2186  O   THR A 133       3.381 -13.393  -7.023  1.00 77.66           O  
ATOM   2187  CG2 THR A 133      -0.215 -10.906  -7.218  1.00 77.66           C  
ATOM   2188 HG21 THR A 133      -0.180  -9.950  -6.695  1.00 77.66           H  
ATOM   2189 HG22 THR A 133      -0.772 -11.624  -6.616  1.00 77.66           H  
ATOM   2190 HG23 THR A 133      -0.733 -10.767  -8.167  1.00 77.66           H  
ATOM   2191  OG1 THR A 133       1.924 -10.481  -8.200  1.00 77.66           O  
ATOM   2192  HG1 THR A 133       1.452 -10.240  -9.001  1.00 77.66           H  
ATOM   2193  N   LYS A 134       4.441 -11.615  -6.166  1.00 75.49           N  
ATOM   2194  H   LYS A 134       4.328 -10.753  -5.652  1.00 75.49           H  
ATOM   2195  CA  LYS A 134       5.787 -11.991  -6.622  1.00 75.49           C  
ATOM   2196  HA  LYS A 134       5.724 -12.917  -7.194  1.00 75.49           H  
ATOM   2197  C   LYS A 134       6.750 -12.263  -5.472  1.00 75.49           C  
ATOM   2198  CB  LYS A 134       6.283 -10.877  -7.553  1.00 75.49           C  
ATOM   2199  HB2 LYS A 134       5.517 -10.704  -8.309  1.00 75.49           H  
ATOM   2200  HB3 LYS A 134       6.402  -9.959  -6.977  1.00 75.49           H  
ATOM   2201  O   LYS A 134       7.537 -13.208  -5.546  1.00 75.49           O  
ATOM   2202  CG  LYS A 134       7.603 -11.212  -8.266  1.00 75.49           C  
ATOM   2203  HG2 LYS A 134       7.493 -12.142  -8.824  1.00 75.49           H  
ATOM   2204  HG3 LYS A 134       8.404 -11.319  -7.535  1.00 75.49           H  
ATOM   2205  CD  LYS A 134       7.942 -10.070  -9.232  1.00 75.49           C  
ATOM   2206  HD2 LYS A 134       7.129  -9.975  -9.951  1.00 75.49           H  
ATOM   2207  HD3 LYS A 134       8.008  -9.142  -8.664  1.00 75.49           H  
ATOM   2208  CE  LYS A 134       9.255 -10.289  -9.990  1.00 75.49           C  
ATOM   2209  HE2 LYS A 134      10.064 -10.375  -9.265  1.00 75.49           H  
ATOM   2210  HE3 LYS A 134       9.184 -11.225 -10.543  1.00 75.49           H  
ATOM   2211  NZ  LYS A 134       9.504  -9.152 -10.919  1.00 75.49           N  
ATOM   2212  HZ1 LYS A 134       9.521  -8.268 -10.430  1.00 75.49           H  
ATOM   2213  HZ2 LYS A 134      10.373  -9.250 -11.425  1.00 75.49           H  
ATOM   2214  HZ3 LYS A 134       8.755  -9.064 -11.591  1.00 75.49           H  
ATOM   2215  N   THR A 135       6.725 -11.443  -4.425  1.00 77.04           N  
ATOM   2216  H   THR A 135       6.040 -10.701  -4.408  1.00 77.04           H  
ATOM   2217  CA  THR A 135       7.618 -11.592  -3.270  1.00 77.04           C  
ATOM   2218  HA  THR A 135       8.644 -11.654  -3.632  1.00 77.04           H  
ATOM   2219  C   THR A 135       7.282 -12.875  -2.520  1.00 77.04           C  
ATOM   2220  CB  THR A 135       7.526 -10.390  -2.325  1.00 77.04           C  
ATOM   2221  HB  THR A 135       6.520 -10.322  -1.910  1.00 77.04           H  
ATOM   2222  O   THR A 135       6.127 -13.109  -2.194  1.00 77.04           O  
ATOM   2223  CG2 THR A 135       8.540 -10.473  -1.183  1.00 77.04           C  
ATOM   2224 HG21 THR A 135       8.297 -11.310  -0.528  1.00 77.04           H  
ATOM   2225 HG22 THR A 135       8.487  -9.557  -0.595  1.00 77.04           H  
ATOM   2226 HG23 THR A 135       9.547 -10.591  -1.581  1.00 77.04           H  
ATOM   2227  OG1 THR A 135       7.825  -9.214  -3.038  1.00 77.04           O  
ATOM   2228  HG1 THR A 135       7.001  -8.722  -3.038  1.00 77.04           H  
ATOM   2229  N   ASP A 136       8.285 -13.717  -2.264  1.00 80.31           N  
ATOM   2230  H   ASP A 136       9.215 -13.445  -2.550  1.00 80.31           H  
ATOM   2231  CA  ASP A 136       8.137 -14.992  -1.540  1.00 80.31           C  
ATOM   2232  HA  ASP A 136       9.022 -15.580  -1.781  1.00 80.31           H  
ATOM   2233  C   ASP A 136       6.945 -15.852  -2.008  1.00 80.31           C  
ATOM   2234  CB  ASP A 136       8.176 -14.756  -0.021  1.00 80.31           C  
ATOM   2235  HB2 ASP A 136       9.014 -14.099   0.212  1.00 80.31           H  
ATOM   2236  HB3 ASP A 136       7.260 -14.258   0.298  1.00 80.31           H  
ATOM   2237  O   ASP A 136       6.145 -16.331  -1.212  1.00 80.31           O  
ATOM   2238  CG  ASP A 136       8.365 -16.063   0.760  1.00 80.31           C  
ATOM   2239  OD1 ASP A 136       9.107 -16.937   0.243  1.00 80.31           O  
ATOM   2240  OD2 ASP A 136       7.857 -16.148   1.898  1.00 80.31           O  
ATOM   2241  N   LYS A 137       6.829 -16.037  -3.332  1.00 78.64           N  
ATOM   2242  H   LYS A 137       7.462 -15.513  -3.920  1.00 78.64           H  
ATOM   2243  CA  LYS A 137       5.730 -16.773  -3.990  1.00 78.64           C  
ATOM   2244  HA  LYS A 137       5.936 -16.782  -5.061  1.00 78.64           H  
ATOM   2245  C   LYS A 137       4.348 -16.106  -3.885  1.00 78.64           C  
ATOM   2246  CB  LYS A 137       5.659 -18.241  -3.526  1.00 78.64           C  
ATOM   2247  HB2 LYS A 137       4.964 -18.769  -4.178  1.00 78.64           H  
ATOM   2248  HB3 LYS A 137       5.234 -18.267  -2.522  1.00 78.64           H  
ATOM   2249  O   LYS A 137       3.347 -16.762  -4.140  1.00 78.64           O  
ATOM   2250  CG  LYS A 137       6.989 -19.003  -3.527  1.00 78.64           C  
ATOM   2251  HG2 LYS A 137       7.363 -19.089  -4.548  1.00 78.64           H  
ATOM   2252  HG3 LYS A 137       7.727 -18.491  -2.909  1.00 78.64           H  
ATOM   2253  CD  LYS A 137       6.730 -20.390  -2.940  1.00 78.64           C  
ATOM   2254  HD2 LYS A 137       6.352 -20.272  -1.925  1.00 78.64           H  
ATOM   2255  HD3 LYS A 137       5.972 -20.894  -3.540  1.00 78.64           H  
ATOM   2256  CE  LYS A 137       8.006 -21.225  -2.913  1.00 78.64           C  
ATOM   2257  HE2 LYS A 137       8.756 -20.685  -2.335  1.00 78.64           H  
ATOM   2258  HE3 LYS A 137       8.368 -21.341  -3.935  1.00 78.64           H  
ATOM   2259  NZ  LYS A 137       7.724 -22.543  -2.299  1.00 78.64           N  
ATOM   2260  HZ1 LYS A 137       8.548 -23.126  -2.278  1.00 78.64           H  
ATOM   2261  HZ2 LYS A 137       7.387 -22.407  -1.357  1.00 78.64           H  
ATOM   2262  HZ3 LYS A 137       6.992 -23.011  -2.814  1.00 78.64           H  
ATOM   2263  N   GLY A 138       4.290 -14.818  -3.564  1.00 82.26           N  
ATOM   2264  H   GLY A 138       5.118 -14.374  -3.193  1.00 82.26           H  
ATOM   2265  CA  GLY A 138       3.053 -14.046  -3.560  1.00 82.26           C  
ATOM   2266  HA2 GLY A 138       2.498 -14.260  -4.474  1.00 82.26           H  
ATOM   2267  HA3 GLY A 138       3.303 -12.985  -3.546  1.00 82.26           H  
ATOM   2268  C   GLY A 138       2.144 -14.338  -2.367  1.00 82.26           C  
ATOM   2269  O   GLY A 138       2.586 -14.836  -1.333  1.00 82.26           O  
ATOM   2270  N   GLY A 139       0.866 -13.987  -2.511  1.00 84.24           N  
ATOM   2271  H   GLY A 139       0.571 -13.611  -3.400  1.00 84.24           H  
ATOM   2272  CA  GLY A 139      -0.160 -14.145  -1.477  1.00 84.24           C  
ATOM   2273  HA2 GLY A 139      -1.129 -13.943  -1.934  1.00 84.24           H  
ATOM   2274  HA3 GLY A 139      -0.168 -15.173  -1.115  1.00 84.24           H  
ATOM   2275  C   GLY A 139      -0.011 -13.219  -0.269  1.00 84.24           C  
ATOM   2276  O   GLY A 139      -0.590 -13.482   0.783  1.00 84.24           O  
ATOM   2277  N   TRP A 140       0.764 -12.139  -0.389  1.00 89.15           N  
ATOM   2278  H   TRP A 140       1.205 -11.953  -1.278  1.00 89.15           H  
ATOM   2279  CA  TRP A 140       0.927 -11.180   0.702  1.00 89.15           C  
ATOM   2280  HA  TRP A 140       0.712 -11.681   1.646  1.00 89.15           H  
ATOM   2281  C   TRP A 140      -0.037 -10.015   0.561  1.00 89.15           C  
ATOM   2282  CB  TRP A 140       2.365 -10.678   0.792  1.00 89.15           C  
ATOM   2283  HB2 TRP A 140       2.622 -10.161  -0.133  1.00 89.15           H  
ATOM   2284  HB3 TRP A 140       2.429  -9.948   1.599  1.00 89.15           H  
ATOM   2285  O   TRP A 140      -0.163  -9.431  -0.513  1.00 89.15           O  
ATOM   2286  CG  TRP A 140       3.368 -11.743   1.056  1.00 89.15           C  
ATOM   2287  CD1 TRP A 140       4.135 -12.367   0.136  1.00 89.15           C  
ATOM   2288  HD1 TRP A 140       4.118 -12.172  -0.926  1.00 89.15           H  
ATOM   2289  CD2 TRP A 140       3.655 -12.388   2.328  1.00 89.15           C  
ATOM   2290  CE2 TRP A 140       4.634 -13.399   2.107  1.00 89.15           C  
ATOM   2291  CE3 TRP A 140       3.163 -12.228   3.641  1.00 89.15           C  
ATOM   2292  HE3 TRP A 140       2.406 -11.481   3.832  1.00 89.15           H  
ATOM   2293  NE1 TRP A 140       4.874 -13.355   0.751  1.00 89.15           N  
ATOM   2294  HE1 TRP A 140       5.414 -14.034   0.233  1.00 89.15           H  
ATOM   2295  CH2 TRP A 140       4.620 -14.013   4.448  1.00 89.15           C  
ATOM   2296  HH2 TRP A 140       4.984 -14.628   5.257  1.00 89.15           H  
ATOM   2297  CZ2 TRP A 140       5.121 -14.202   3.147  1.00 89.15           C  
ATOM   2298  HZ2 TRP A 140       5.863 -14.959   2.941  1.00 89.15           H  
ATOM   2299  CZ3 TRP A 140       3.640 -13.033   4.691  1.00 89.15           C  
ATOM   2300  HZ3 TRP A 140       3.248 -12.901   5.689  1.00 89.15           H  
ATOM   2301  N   ILE A 141      -0.645  -9.619   1.677  1.00 90.63           N  
ATOM   2302  H   ILE A 141      -0.503 -10.158   2.519  1.00 90.63           H  
ATOM   2303  CA  ILE A 141      -1.369  -8.354   1.790  1.00 90.63           C  
ATOM   2304  HA  ILE A 141      -1.782  -8.092   0.816  1.00 90.63           H  
ATOM   2305  C   ILE A 141      -0.374  -7.269   2.199  1.00 90.63           C  
ATOM   2306  CB  ILE A 141      -2.548  -8.469   2.781  1.00 90.63           C  
ATOM   2307  HB  ILE A 141      -2.164  -8.754   3.761  1.00 90.63           H  
ATOM   2308  O   ILE A 141       0.271  -7.355   3.245  1.00 90.63           O  
ATOM   2309  CG1 ILE A 141      -3.540  -9.553   2.304  1.00 90.63           C  
ATOM   2310 HG12 ILE A 141      -3.011 -10.490   2.132  1.00 90.63           H  
ATOM   2311 HG13 ILE A 141      -3.970  -9.228   1.357  1.00 90.63           H  
ATOM   2312  CG2 ILE A 141      -3.239  -7.095   2.901  1.00 90.63           C  
ATOM   2313 HG21 ILE A 141      -3.525  -6.738   1.912  1.00 90.63           H  
ATOM   2314 HG22 ILE A 141      -4.126  -7.161   3.531  1.00 90.63           H  
ATOM   2315 HG23 ILE A 141      -2.569  -6.370   3.363  1.00 90.63           H  
ATOM   2316  CD1 ILE A 141      -4.684  -9.863   3.275  1.00 90.63           C  
ATOM   2317 HD11 ILE A 141      -4.277 -10.136   4.249  1.00 90.63           H  
ATOM   2318 HD12 ILE A 141      -5.351  -9.006   3.381  1.00 90.63           H  
ATOM   2319 HD13 ILE A 141      -5.264 -10.701   2.890  1.00 90.63           H  
ATOM   2320  N   ILE A 142      -0.258  -6.223   1.388  1.00 89.39           N  
ATOM   2321  H   ILE A 142      -0.825  -6.202   0.553  1.00 89.39           H  
ATOM   2322  CA  ILE A 142       0.549  -5.050   1.709  1.00 89.39           C  
ATOM   2323  HA  ILE A 142       1.430  -5.375   2.263  1.00 89.39           H  
ATOM   2324  C   ILE A 142      -0.275  -4.131   2.616  1.00 89.39           C  
ATOM   2325  CB  ILE A 142       1.044  -4.348   0.425  1.00 89.39           C  
ATOM   2326  HB  ILE A 142       0.176  -4.053  -0.166  1.00 89.39           H  
ATOM   2327  O   ILE A 142      -1.267  -3.545   2.188  1.00 89.39           O  
ATOM   2328  CG1 ILE A 142       1.916  -5.304  -0.426  1.00 89.39           C  
ATOM   2329 HG12 ILE A 142       1.352  -6.210  -0.646  1.00 89.39           H  
ATOM   2330 HG13 ILE A 142       2.796  -5.593   0.150  1.00 89.39           H  
ATOM   2331  CG2 ILE A 142       1.836  -3.080   0.805  1.00 89.39           C  
ATOM   2332 HG21 ILE A 142       2.174  -2.552  -0.087  1.00 89.39           H  
ATOM   2333 HG22 ILE A 142       1.207  -2.387   1.363  1.00 89.39           H  
ATOM   2334 HG23 ILE A 142       2.702  -3.345   1.412  1.00 89.39           H  
ATOM   2335  CD1 ILE A 142       2.381  -4.727  -1.771  1.00 89.39           C  
ATOM   2336 HD11 ILE A 142       2.939  -5.486  -2.320  1.00 89.39           H  
ATOM   2337 HD12 ILE A 142       3.037  -3.869  -1.625  1.00 89.39           H  
ATOM   2338 HD13 ILE A 142       1.516  -4.442  -2.370  1.00 89.39           H  
ATOM   2339  N   ILE A 143       0.166  -3.974   3.865  1.00 92.04           N  
ATOM   2340  H   ILE A 143       0.898  -4.594   4.181  1.00 92.04           H  
ATOM   2341  CA  ILE A 143      -0.479  -3.095   4.858  1.00 92.04           C  
ATOM   2342  HA  ILE A 143      -1.548  -3.066   4.646  1.00 92.04           H  
ATOM   2343  C   ILE A 143       0.014  -1.641   4.796  1.00 92.04           C  
ATOM   2344  CB  ILE A 143      -0.313  -3.673   6.281  1.00 92.04           C  
ATOM   2345  HB  ILE A 143      -0.850  -3.014   6.963  1.00 92.04           H  
ATOM   2346  O   ILE A 143      -0.672  -0.724   5.243  1.00 92.04           O  
ATOM   2347  CG1 ILE A 143       1.170  -3.720   6.723  1.00 92.04           C  
ATOM   2348 HG12 ILE A 143       1.619  -2.735   6.600  1.00 92.04           H  
ATOM   2349 HG13 ILE A 143       1.720  -4.426   6.101  1.00 92.04           H  
ATOM   2350  CG2 ILE A 143      -0.974  -5.062   6.357  1.00 92.04           C  
ATOM   2351 HG21 ILE A 143      -1.985  -5.018   5.955  1.00 92.04           H  
ATOM   2352 HG22 ILE A 143      -1.040  -5.393   7.394  1.00 92.04           H  
ATOM   2353 HG23 ILE A 143      -0.404  -5.798   5.789  1.00 92.04           H  
ATOM   2354  CD1 ILE A 143       1.362  -4.111   8.192  1.00 92.04           C  
ATOM   2355 HD11 ILE A 143       0.789  -3.439   8.831  1.00 92.04           H  
ATOM   2356 HD12 ILE A 143       1.042  -5.139   8.360  1.00 92.04           H  
ATOM   2357 HD13 ILE A 143       2.418  -4.029   8.450  1.00 92.04           H  
ATOM   2358  N   GLN A 144       1.214  -1.428   4.250  1.00 91.13           N  
ATOM   2359  H   GLN A 144       1.713  -2.223   3.878  1.00 91.13           H  
ATOM   2360  CA  GLN A 144       1.851  -0.121   4.133  1.00 91.13           C  
ATOM   2361  HA  GLN A 144       1.076   0.645   4.090  1.00 91.13           H  
ATOM   2362  C   GLN A 144       2.695  -0.051   2.865  1.00 91.13           C  
ATOM   2363  CB  GLN A 144       2.746   0.134   5.356  1.00 91.13           C  
ATOM   2364  HB2 GLN A 144       2.147   0.008   6.258  1.00 91.13           H  
ATOM   2365  HB3 GLN A 144       3.547  -0.604   5.372  1.00 91.13           H  
ATOM   2366  O   GLN A 144       3.479  -0.959   2.585  1.00 91.13           O  
ATOM   2367  CG  GLN A 144       3.350   1.549   5.336  1.00 91.13           C  
ATOM   2368  HG2 GLN A 144       2.535   2.273   5.359  1.00 91.13           H  
ATOM   2369  HG3 GLN A 144       3.912   1.708   4.415  1.00 91.13           H  
ATOM   2370  CD  GLN A 144       4.317   1.827   6.481  1.00 91.13           C  
ATOM   2371  NE2 GLN A 144       4.620   3.078   6.751  1.00 91.13           N  
ATOM   2372 HE21 GLN A 144       5.183   3.195   7.582  1.00 91.13           H  
ATOM   2373 HE22 GLN A 144       4.099   3.825   6.315  1.00 91.13           H  
ATOM   2374  OE1 GLN A 144       4.857   0.952   7.132  1.00 91.13           O  
ATOM   2375  N   ARG A 145       2.614   1.070   2.144  1.00 84.61           N  
ATOM   2376  H   ARG A 145       1.932   1.762   2.419  1.00 84.61           H  
ATOM   2377  CA  ARG A 145       3.466   1.343   0.981  1.00 84.61           C  
ATOM   2378  HA  ARG A 145       4.351   0.709   1.042  1.00 84.61           H  
ATOM   2379  C   ARG A 145       3.928   2.800   0.962  1.00 84.61           C  
ATOM   2380  CB  ARG A 145       2.677   0.958  -0.276  1.00 84.61           C  
ATOM   2381  HB2 ARG A 145       1.860   1.668  -0.403  1.00 84.61           H  
ATOM   2382  HB3 ARG A 145       2.255  -0.037  -0.135  1.00 84.61           H  
ATOM   2383  O   ARG A 145       3.189   3.682   1.384  1.00 84.61           O  
ATOM   2384  CG  ARG A 145       3.522   0.946  -1.551  1.00 84.61           C  
ATOM   2385  HG2 ARG A 145       4.356   0.254  -1.437  1.00 84.61           H  
ATOM   2386  HG3 ARG A 145       3.904   1.951  -1.730  1.00 84.61           H  
ATOM   2387  CD  ARG A 145       2.651   0.513  -2.734  1.00 84.61           C  
ATOM   2388  HD2 ARG A 145       2.347  -0.524  -2.587  1.00 84.61           H  
ATOM   2389  HD3 ARG A 145       1.759   1.139  -2.752  1.00 84.61           H  
ATOM   2390  NE  ARG A 145       3.363   0.653  -4.016  1.00 84.61           N  
ATOM   2391  HE  ARG A 145       4.266   1.103  -3.975  1.00 84.61           H  
ATOM   2392  NH1 ARG A 145       1.591   0.114  -5.373  1.00 84.61           N  
ATOM   2393 HH11 ARG A 145       0.996   0.061  -4.559  1.00 84.61           H  
ATOM   2394 HH12 ARG A 145       1.127   0.247  -6.260  1.00 84.61           H  
ATOM   2395  NH2 ARG A 145       3.491   0.832  -6.286  1.00 84.61           N  
ATOM   2396 HH21 ARG A 145       4.297   1.433  -6.188  1.00 84.61           H  
ATOM   2397 HH22 ARG A 145       2.969   0.912  -7.147  1.00 84.61           H  
ATOM   2398  CZ  ARG A 145       2.813   0.532  -5.211  1.00 84.61           C  
ATOM   2399  N   ARG A 146       5.157   3.036   0.481  1.00 80.96           N  
ATOM   2400  H   ARG A 146       5.694   2.232   0.189  1.00 80.96           H  
ATOM   2401  CA  ARG A 146       5.747   4.359   0.194  1.00 80.96           C  
ATOM   2402  HA  ARG A 146       4.963   5.115   0.150  1.00 80.96           H  
ATOM   2403  C   ARG A 146       6.427   4.318  -1.178  1.00 80.96           C  
ATOM   2404  CB  ARG A 146       6.780   4.753   1.272  1.00 80.96           C  
ATOM   2405  HB2 ARG A 146       7.209   5.717   1.001  1.00 80.96           H  
ATOM   2406  HB3 ARG A 146       7.590   4.024   1.262  1.00 80.96           H  
ATOM   2407  O   ARG A 146       7.440   3.639  -1.324  1.00 80.96           O  
ATOM   2408  CG  ARG A 146       6.255   4.833   2.712  1.00 80.96           C  
ATOM   2409  HG2 ARG A 146       7.092   5.067   3.370  1.00 80.96           H  
ATOM   2410  HG3 ARG A 146       5.869   3.858   3.007  1.00 80.96           H  
ATOM   2411  CD  ARG A 146       5.157   5.875   2.924  1.00 80.96           C  
ATOM   2412  HD2 ARG A 146       4.302   5.634   2.293  1.00 80.96           H  
ATOM   2413  HD3 ARG A 146       4.831   5.796   3.961  1.00 80.96           H  
ATOM   2414  NE  ARG A 146       5.578   7.255   2.627  1.00 80.96           N  
ATOM   2415  HE  ARG A 146       5.244   7.628   1.750  1.00 80.96           H  
ATOM   2416  NH1 ARG A 146       6.486   7.770   4.670  1.00 80.96           N  
ATOM   2417 HH11 ARG A 146       6.222   6.844   4.976  1.00 80.96           H  
ATOM   2418 HH12 ARG A 146       6.894   8.446   5.299  1.00 80.96           H  
ATOM   2419  NH2 ARG A 146       6.340   9.337   3.073  1.00 80.96           N  
ATOM   2420 HH21 ARG A 146       5.858   9.621   2.232  1.00 80.96           H  
ATOM   2421 HH22 ARG A 146       6.651  10.060   3.705  1.00 80.96           H  
ATOM   2422  CZ  ARG A 146       6.138   8.111   3.457  1.00 80.96           C  
ATOM   2423  N   VAL A 147       5.862   5.002  -2.165  1.00 74.67           N  
ATOM   2424  H   VAL A 147       5.041   5.543  -1.933  1.00 74.67           H  
ATOM   2425  CA  VAL A 147       6.374   5.157  -3.533  1.00 74.67           C  
ATOM   2426  HA  VAL A 147       7.262   4.540  -3.665  1.00 74.67           H  
ATOM   2427  C   VAL A 147       6.793   6.599  -3.780  1.00 74.67           C  
ATOM   2428  CB  VAL A 147       5.335   4.736  -4.589  1.00 74.67           C  
ATOM   2429  HB  VAL A 147       4.477   5.407  -4.549  1.00 74.67           H  
ATOM   2430  O   VAL A 147       7.976   6.843  -3.962  1.00 74.67           O  
ATOM   2431  CG1 VAL A 147       5.920   4.762  -6.006  1.00 74.67           C  
ATOM   2432 HG11 VAL A 147       6.233   5.775  -6.263  1.00 74.67           H  
ATOM   2433 HG12 VAL A 147       6.785   4.103  -6.082  1.00 74.67           H  
ATOM   2434 HG13 VAL A 147       5.162   4.468  -6.732  1.00 74.67           H  
ATOM   2435  CG2 VAL A 147       4.823   3.323  -4.339  1.00 74.67           C  
ATOM   2436 HG21 VAL A 147       4.079   3.111  -5.106  1.00 74.67           H  
ATOM   2437 HG22 VAL A 147       4.312   3.304  -3.376  1.00 74.67           H  
ATOM   2438 HG23 VAL A 147       5.650   2.613  -4.360  1.00 74.67           H  
ATOM   2439  N   TYR A 148       5.847   7.538  -3.732  1.00 76.86           N  
ATOM   2440  H   TYR A 148       4.917   7.268  -3.446  1.00 76.86           H  
ATOM   2441  CA  TYR A 148       6.045   8.926  -4.165  1.00 76.86           C  
ATOM   2442  HA  TYR A 148       6.884   8.967  -4.860  1.00 76.86           H  
ATOM   2443  C   TYR A 148       6.389   9.868  -3.014  1.00 76.86           C  
ATOM   2444  CB  TYR A 148       4.789   9.398  -4.905  1.00 76.86           C  
ATOM   2445  HB2 TYR A 148       3.940   9.388  -4.220  1.00 76.86           H  
ATOM   2446  HB3 TYR A 148       4.934  10.427  -5.233  1.00 76.86           H  
ATOM   2447  O   TYR A 148       6.759  11.017  -3.233  1.00 76.86           O  
ATOM   2448  CG  TYR A 148       4.476   8.553  -6.120  1.00 76.86           C  
ATOM   2449  CD1 TYR A 148       5.333   8.603  -7.231  1.00 76.86           C  
ATOM   2450  HD1 TYR A 148       6.195   9.255  -7.220  1.00 76.86           H  
ATOM   2451  CD2 TYR A 148       3.356   7.702  -6.131  1.00 76.86           C  
ATOM   2452  HD2 TYR A 148       2.683   7.695  -5.287  1.00 76.86           H  
ATOM   2453  CE1 TYR A 148       5.058   7.823  -8.364  1.00 76.86           C  
ATOM   2454  HE1 TYR A 148       5.724   7.896  -9.212  1.00 76.86           H  
ATOM   2455  CE2 TYR A 148       3.091   6.898  -7.256  1.00 76.86           C  
ATOM   2456  HE2 TYR A 148       2.226   6.252  -7.291  1.00 76.86           H  
ATOM   2457  OH  TYR A 148       3.636   6.224  -9.476  1.00 76.86           O  
ATOM   2458  HH  TYR A 148       4.200   6.473 -10.213  1.00 76.86           H  
ATOM   2459  CZ  TYR A 148       3.929   6.974  -8.383  1.00 76.86           C  
ATOM   2460  N   LYS A 149       6.265   9.394  -1.766  1.00 77.06           N  
ATOM   2461  H   LYS A 149       5.840   8.483  -1.669  1.00 77.06           H  
ATOM   2462  CA  LYS A 149       6.494  10.184  -0.544  1.00 77.06           C  
ATOM   2463  HA  LYS A 149       6.221   9.544   0.295  1.00 77.06           H  
ATOM   2464  C   LYS A 149       5.581  11.409  -0.410  1.00 77.06           C  
ATOM   2465  CB  LYS A 149       7.980  10.538  -0.379  1.00 77.06           C  
ATOM   2466  HB2 LYS A 149       8.287  11.184  -1.202  1.00 77.06           H  
ATOM   2467  HB3 LYS A 149       8.116  11.093   0.549  1.00 77.06           H  
ATOM   2468  O   LYS A 149       5.851  12.242   0.453  1.00 77.06           O  
ATOM   2469  CG  LYS A 149       8.877   9.298  -0.331  1.00 77.06           C  
ATOM   2470  HG2 LYS A 149       8.713   8.684  -1.216  1.00 77.06           H  
ATOM   2471  HG3 LYS A 149       8.651   8.712   0.560  1.00 77.06           H  
ATOM   2472  CD  LYS A 149      10.337   9.745  -0.312  1.00 77.06           C  
ATOM   2473  HD2 LYS A 149      10.545  10.314   0.594  1.00 77.06           H  
ATOM   2474  HD3 LYS A 149      10.511  10.373  -1.185  1.00 77.06           H  
ATOM   2475  CE  LYS A 149      11.231   8.511  -0.388  1.00 77.06           C  
ATOM   2476  HE2 LYS A 149      10.824   7.855  -1.157  1.00 77.06           H  
ATOM   2477  HE3 LYS A 149      11.201   7.978   0.563  1.00 77.06           H  
ATOM   2478  NZ  LYS A 149      12.609   8.894  -0.758  1.00 77.06           N  
ATOM   2479  HZ1 LYS A 149      13.005   9.540  -0.089  1.00 77.06           H  
ATOM   2480  HZ2 LYS A 149      12.572   9.340  -1.663  1.00 77.06           H  
ATOM   2481  HZ3 LYS A 149      13.188   8.072  -0.855  1.00 77.06           H  
ATOM   2482  N   ASP A 150       4.507  11.479  -1.190  1.00 77.18           N  
ATOM   2483  H   ASP A 150       4.410  10.786  -1.919  1.00 77.18           H  
ATOM   2484  CA  ASP A 150       3.569  12.605  -1.219  1.00 77.18           C  
ATOM   2485  HA  ASP A 150       4.135  13.534  -1.151  1.00 77.18           H  
ATOM   2486  C   ASP A 150       2.581  12.573  -0.039  1.00 77.18           C  
ATOM   2487  CB  ASP A 150       2.847  12.580  -2.574  1.00 77.18           C  
ATOM   2488  HB2 ASP A 150       2.150  11.742  -2.598  1.00 77.18           H  
ATOM   2489  HB3 ASP A 150       3.580  12.435  -3.368  1.00 77.18           H  
ATOM   2490  O   ASP A 150       2.203  13.597   0.528  1.00 77.18           O  
ATOM   2491  CG  ASP A 150       2.108  13.892  -2.846  1.00 77.18           C  
ATOM   2492  OD1 ASP A 150       2.691  14.952  -2.520  1.00 77.18           O  
ATOM   2493  OD2 ASP A 150       0.977  13.822  -3.364  1.00 77.18           O  
ATOM   2494  N   THR A 151       2.237  11.375   0.445  1.00 78.92           N  
ATOM   2495  H   THR A 151       2.610  10.553  -0.010  1.00 78.92           H  
ATOM   2496  CA  THR A 151       1.380  11.236   1.628  1.00 78.92           C  
ATOM   2497  HA  THR A 151       0.661  12.055   1.617  1.00 78.92           H  
ATOM   2498  C   THR A 151       2.197  11.338   2.920  1.00 78.92           C  
ATOM   2499  CB  THR A 151       0.553   9.950   1.572  1.00 78.92           C  
ATOM   2500  HB  THR A 151       1.222   9.091   1.540  1.00 78.92           H  
ATOM   2501  O   THR A 151       3.169  10.605   3.144  1.00 78.92           O  
ATOM   2502  CG2 THR A 151      -0.395   9.798   2.760  1.00 78.92           C  
ATOM   2503 HG21 THR A 151       0.166   9.692   3.688  1.00 78.92           H  
ATOM   2504 HG22 THR A 151      -1.061  10.659   2.820  1.00 78.92           H  
ATOM   2505 HG23 THR A 151      -0.992   8.897   2.614  1.00 78.92           H  
ATOM   2506  OG1 THR A 151      -0.280   9.963   0.440  1.00 78.92           O  
ATOM   2507  HG1 THR A 151       0.210  10.229  -0.341  1.00 78.92           H  
ATOM   2508  N   SER A 152       1.779  12.228   3.826  1.00 85.97           N  
ATOM   2509  H   SER A 152       1.012  12.830   3.563  1.00 85.97           H  
ATOM   2510  CA  SER A 152       2.375  12.353   5.162  1.00 85.97           C  
ATOM   2511  HA  SER A 152       3.458  12.366   5.049  1.00 85.97           H  
ATOM   2512  C   SER A 152       1.983  11.185   6.071  1.00 85.97           C  
ATOM   2513  CB  SER A 152       1.966  13.669   5.829  1.00 85.97           C  
ATOM   2514  HB2 SER A 152       2.311  14.507   5.224  1.00 85.97           H  
ATOM   2515  HB3 SER A 152       0.880  13.708   5.905  1.00 85.97           H  
ATOM   2516  O   SER A 152       0.803  10.923   6.280  1.00 85.97           O  
ATOM   2517  OG  SER A 152       2.532  13.752   7.132  1.00 85.97           O  
ATOM   2518  HG  SER A 152       2.063  14.446   7.601  1.00 85.97           H  
ATOM   2519  N   PHE A 153       2.985  10.556   6.692  1.00 86.43           N  
ATOM   2520  H   PHE A 153       3.922  10.815   6.419  1.00 86.43           H  
ATOM   2521  CA  PHE A 153       2.826   9.520   7.729  1.00 86.43           C  
ATOM   2522  HA  PHE A 153       1.818   9.108   7.668  1.00 86.43           H  
ATOM   2523  C   PHE A 153       2.955  10.083   9.156  1.00 86.43           C  
ATOM   2524  CB  PHE A 153       3.812   8.369   7.462  1.00 86.43           C  
ATOM   2525  HB2 PHE A 153       3.990   7.820   8.387  1.00 86.43           H  
ATOM   2526  HB3 PHE A 153       4.772   8.773   7.141  1.00 86.43           H  
ATOM   2527  O   PHE A 153       2.950   9.339  10.136  1.00 86.43           O  
ATOM   2528  CG  PHE A 153       3.304   7.383   6.431  1.00 86.43           C  
ATOM   2529  CD1 PHE A 153       2.916   6.087   6.822  1.00 86.43           C  
ATOM   2530  HD1 PHE A 153       2.981   5.784   7.857  1.00 86.43           H  
ATOM   2531  CD2 PHE A 153       3.123   7.791   5.099  1.00 86.43           C  
ATOM   2532  HD2 PHE A 153       3.379   8.792   4.786  1.00 86.43           H  
ATOM   2533  CE1 PHE A 153       2.365   5.205   5.877  1.00 86.43           C  
ATOM   2534  HE1 PHE A 153       1.989   4.242   6.190  1.00 86.43           H  
ATOM   2535  CE2 PHE A 153       2.552   6.917   4.165  1.00 86.43           C  
ATOM   2536  HE2 PHE A 153       2.370   7.256   3.155  1.00 86.43           H  
ATOM   2537  CZ  PHE A 153       2.202   5.614   4.544  1.00 86.43           C  
ATOM   2538  HZ  PHE A 153       1.760   4.950   3.815  1.00 86.43           H  
ATOM   2539  N   ARG A 154       3.079  11.407   9.309  1.00 91.97           N  
ATOM   2540  H   ARG A 154       2.992  11.981   8.483  1.00 91.97           H  
ATOM   2541  CA  ARG A 154       2.986  12.068  10.620  1.00 91.97           C  
ATOM   2542  HA  ARG A 154       3.362  11.408  11.402  1.00 91.97           H  
ATOM   2543  C   ARG A 154       1.513  12.316  10.931  1.00 91.97           C  
ATOM   2544  CB  ARG A 154       3.806  13.360  10.644  1.00 91.97           C  
ATOM   2545  HB2 ARG A 154       3.491  14.007   9.826  1.00 91.97           H  
ATOM   2546  HB3 ARG A 154       3.607  13.875  11.584  1.00 91.97           H  
ATOM   2547  O   ARG A 154       1.010  13.412  10.704  1.00 91.97           O  
ATOM   2548  CG  ARG A 154       5.310  13.096  10.539  1.00 91.97           C  
ATOM   2549  HG2 ARG A 154       5.537  12.639   9.576  1.00 91.97           H  
ATOM   2550  HG3 ARG A 154       5.628  12.431  11.342  1.00 91.97           H  
ATOM   2551  CD  ARG A 154       6.040  14.435  10.657  1.00 91.97           C  
ATOM   2552  HD2 ARG A 154       5.622  15.115   9.915  1.00 91.97           H  
ATOM   2553  HD3 ARG A 154       5.862  14.849  11.649  1.00 91.97           H  
ATOM   2554  NE  ARG A 154       7.488  14.289  10.433  1.00 91.97           N  
ATOM   2555  HE  ARG A 154       7.870  13.357  10.513  1.00 91.97           H  
ATOM   2556  NH1 ARG A 154       7.928  16.513  10.069  1.00 91.97           N  
ATOM   2557 HH11 ARG A 154       6.954  16.724  10.229  1.00 91.97           H  
ATOM   2558 HH12 ARG A 154       8.575  17.258   9.852  1.00 91.97           H  
ATOM   2559  NH2 ARG A 154       9.586  15.025   9.943  1.00 91.97           N  
ATOM   2560 HH21 ARG A 154       9.935  14.079  10.002  1.00 91.97           H  
ATOM   2561 HH22 ARG A 154      10.218  15.784   9.732  1.00 91.97           H  
ATOM   2562  CZ  ARG A 154       8.324  15.272  10.151  1.00 91.97           C  
ATOM   2563  N   LYS A 155       0.840  11.255  11.361  1.00 88.90           N  
ATOM   2564  H   LYS A 155       1.365  10.405  11.514  1.00 88.90           H  
ATOM   2565  CA  LYS A 155      -0.613  11.159  11.518  1.00 88.90           C  
ATOM   2566  HA  LYS A 155      -1.085  12.120  11.313  1.00 88.90           H  
ATOM   2567  C   LYS A 155      -0.967  10.813  12.962  1.00 88.90           C  
ATOM   2568  CB  LYS A 155      -1.133  10.120  10.505  1.00 88.90           C  
ATOM   2569  HB2 LYS A 155      -2.192   9.930  10.679  1.00 88.90           H  
ATOM   2570  HB3 LYS A 155      -0.610   9.176  10.658  1.00 88.90           H  
ATOM   2571  O   LYS A 155      -0.132  10.263  13.682  1.00 88.90           O  
ATOM   2572  CG  LYS A 155      -0.921  10.534   9.036  1.00 88.90           C  
ATOM   2573  HG2 LYS A 155      -1.025   9.656   8.397  1.00 88.90           H  
ATOM   2574  HG3 LYS A 155       0.072  10.956   8.885  1.00 88.90           H  
ATOM   2575  CD  LYS A 155      -1.986  11.545   8.646  1.00 88.90           C  
ATOM   2576  HD2 LYS A 155      -2.930  11.000   8.670  1.00 88.90           H  
ATOM   2577  HD3 LYS A 155      -2.010  12.348   9.382  1.00 88.90           H  
ATOM   2578  CE  LYS A 155      -1.850  12.185   7.275  1.00 88.90           C  
ATOM   2579  HE2 LYS A 155      -0.975  12.835   7.281  1.00 88.90           H  
ATOM   2580  HE3 LYS A 155      -1.712  11.411   6.520  1.00 88.90           H  
ATOM   2581  NZ  LYS A 155      -3.091  12.957   7.032  1.00 88.90           N  
ATOM   2582  HZ1 LYS A 155      -2.971  13.763   6.435  1.00 88.90           H  
ATOM   2583  HZ2 LYS A 155      -3.507  13.215   7.915  1.00 88.90           H  
ATOM   2584  HZ3 LYS A 155      -3.807  12.350   6.658  1.00 88.90           H  
ATOM   2585  N   ASN A 156      -2.164  11.184  13.406  1.00 94.32           N  
ATOM   2586  H   ASN A 156      -2.815  11.570  12.738  1.00 94.32           H  
ATOM   2587  CA  ASN A 156      -2.617  10.893  14.768  1.00 94.32           C  
ATOM   2588  HA  ASN A 156      -1.748  10.930  15.426  1.00 94.32           H  
ATOM   2589  C   ASN A 156      -3.178   9.460  14.892  1.00 94.32           C  
ATOM   2590  CB  ASN A 156      -3.568  12.014  15.230  1.00 94.32           C  
ATOM   2591  HB2 ASN A 156      -3.770  11.913  16.297  1.00 94.32           H  
ATOM   2592  HB3 ASN A 156      -3.079  12.975  15.073  1.00 94.32           H  
ATOM   2593  O   ASN A 156      -3.287   8.733  13.907  1.00 94.32           O  
ATOM   2594  CG  ASN A 156      -4.903  12.017  14.508  1.00 94.32           C  
ATOM   2595  ND2 ASN A 156      -5.478  13.164  14.253  1.00 94.32           N  
ATOM   2596 HD21 ASN A 156      -6.309  13.103  13.683  1.00 94.32           H  
ATOM   2597 HD22 ASN A 156      -4.978  14.033  14.373  1.00 94.32           H  
ATOM   2598  OD1 ASN A 156      -5.477  10.984  14.225  1.00 94.32           O  
ATOM   2599  N   TRP A 157      -3.533   9.042  16.112  1.00 96.21           N  
ATOM   2600  H   TRP A 157      -3.422   9.665  16.899  1.00 96.21           H  
ATOM   2601  CA  TRP A 157      -4.068   7.695  16.353  1.00 96.21           C  
ATOM   2602  HA  TRP A 157      -3.335   6.957  16.029  1.00 96.21           H  
ATOM   2603  C   TRP A 157      -5.351   7.401  15.570  1.00 96.21           C  
ATOM   2604  CB  TRP A 157      -4.335   7.494  17.850  1.00 96.21           C  
ATOM   2605  HB2 TRP A 157      -3.387   7.534  18.387  1.00 96.21           H  
ATOM   2606  HB3 TRP A 157      -4.964   8.306  18.213  1.00 96.21           H  
ATOM   2607  O   TRP A 157      -5.511   6.286  15.093  1.00 96.21           O  
ATOM   2608  CG  TRP A 157      -5.008   6.192  18.171  1.00 96.21           C  
ATOM   2609  CD1 TRP A 157      -6.293   6.041  18.567  1.00 96.21           C  
ATOM   2610  HD1 TRP A 157      -6.990   6.850  18.726  1.00 96.21           H  
ATOM   2611  CD2 TRP A 157      -4.472   4.839  18.034  1.00 96.21           C  
ATOM   2612  CE2 TRP A 157      -5.498   3.910  18.383  1.00 96.21           C  
ATOM   2613  CE3 TRP A 157      -3.226   4.303  17.642  1.00 96.21           C  
ATOM   2614  HE3 TRP A 157      -2.427   4.974  17.361  1.00 96.21           H  
ATOM   2615  NE1 TRP A 157      -6.581   4.697  18.708  1.00 96.21           N  
ATOM   2616  HE1 TRP A 157      -7.481   4.343  19.000  1.00 96.21           H  
ATOM   2617  CH2 TRP A 157      -4.041   2.023  17.973  1.00 96.21           C  
ATOM   2618  HH2 TRP A 157      -3.867   0.957  17.951  1.00 96.21           H  
ATOM   2619  CZ2 TRP A 157      -5.297   2.522  18.356  1.00 96.21           C  
ATOM   2620  HZ2 TRP A 157      -6.095   1.847  18.628  1.00 96.21           H  
ATOM   2621  CZ3 TRP A 157      -3.011   2.912  17.616  1.00 96.21           C  
ATOM   2622  HZ3 TRP A 157      -2.049   2.520  17.321  1.00 96.21           H  
ATOM   2623  N   VAL A 158      -6.246   8.382  15.425  1.00 95.48           N  
ATOM   2624  H   VAL A 158      -5.986   9.321  15.692  1.00 95.48           H  
ATOM   2625  CA  VAL A 158      -7.514   8.204  14.701  1.00 95.48           C  
ATOM   2626  HA  VAL A 158      -8.034   7.332  15.097  1.00 95.48           H  
ATOM   2627  C   VAL A 158      -7.232   7.918  13.229  1.00 95.48           C  
ATOM   2628  CB  VAL A 158      -8.430   9.433  14.866  1.00 95.48           C  
ATOM   2629  HB  VAL A 158      -7.935  10.318  14.466  1.00 95.48           H  
ATOM   2630  O   VAL A 158      -7.724   6.934  12.696  1.00 95.48           O  
ATOM   2631  CG1 VAL A 158      -9.759   9.262  14.125  1.00 95.48           C  
ATOM   2632 HG11 VAL A 158     -10.400  10.128  14.287  1.00 95.48           H  
ATOM   2633 HG12 VAL A 158      -9.590   9.164  13.053  1.00 95.48           H  
ATOM   2634 HG13 VAL A 158     -10.272   8.363  14.466  1.00 95.48           H  
ATOM   2635  CG2 VAL A 158      -8.742   9.686  16.350  1.00 95.48           C  
ATOM   2636 HG21 VAL A 158      -9.216   8.805  16.782  1.00 95.48           H  
ATOM   2637 HG22 VAL A 158      -7.828   9.917  16.897  1.00 95.48           H  
ATOM   2638 HG23 VAL A 158      -9.419  10.536  16.440  1.00 95.48           H  
ATOM   2639  N   GLU A 159      -6.345   8.697  12.611  1.00 92.45           N  
ATOM   2640  H   GLU A 159      -5.953   9.480  13.114  1.00 92.45           H  
ATOM   2641  CA  GLU A 159      -5.934   8.487  11.222  1.00 92.45           C  
ATOM   2642  HA  GLU A 159      -6.814   8.477  10.580  1.00 92.45           H  
ATOM   2643  C   GLU A 159      -5.223   7.142  11.017  1.00 92.45           C  
ATOM   2644  CB  GLU A 159      -5.006   9.630  10.788  1.00 92.45           C  
ATOM   2645  HB2 GLU A 159      -4.562   9.382   9.824  1.00 92.45           H  
ATOM   2646  HB3 GLU A 159      -4.206   9.706  11.525  1.00 92.45           H  
ATOM   2647  O   GLU A 159      -5.415   6.533   9.982  1.00 92.45           O  
ATOM   2648  CG  GLU A 159      -5.693  11.000  10.661  1.00 92.45           C  
ATOM   2649  HG2 GLU A 159      -6.433  10.953   9.862  1.00 92.45           H  
ATOM   2650  HG3 GLU A 159      -6.211  11.243  11.589  1.00 92.45           H  
ATOM   2651  CD  GLU A 159      -4.663  12.100  10.363  1.00 92.45           C  
ATOM   2652  OE1 GLU A 159      -4.680  12.680   9.244  1.00 92.45           O  
ATOM   2653  OE2 GLU A 159      -3.781  12.334  11.229  1.00 92.45           O  
ATOM   2654  N   TYR A 160      -4.417   6.659  11.972  1.00 95.11           N  
ATOM   2655  H   TYR A 160      -4.257   7.229  12.790  1.00 95.11           H  
ATOM   2656  CA  TYR A 160      -3.788   5.329  11.885  1.00 95.11           C  
ATOM   2657  HA  TYR A 160      -3.433   5.169  10.867  1.00 95.11           H  
ATOM   2658  C   TYR A 160      -4.748   4.172  12.189  1.00 95.11           C  
ATOM   2659  CB  TYR A 160      -2.592   5.254  12.846  1.00 95.11           C  
ATOM   2660  HB2 TYR A 160      -2.467   4.223  13.175  1.00 95.11           H  
ATOM   2661  HB3 TYR A 160      -2.797   5.845  13.739  1.00 95.11           H  
ATOM   2662  O   TYR A 160      -4.532   3.050  11.719  1.00 95.11           O  
ATOM   2663  CG  TYR A 160      -1.277   5.678  12.230  1.00 95.11           C  
ATOM   2664  CD1 TYR A 160      -0.606   4.791  11.369  1.00 95.11           C  
ATOM   2665  HD1 TYR A 160      -1.038   3.824  11.157  1.00 95.11           H  
ATOM   2666  CD2 TYR A 160      -0.704   6.927  12.530  1.00 95.11           C  
ATOM   2667  HD2 TYR A 160      -1.209   7.604  13.203  1.00 95.11           H  
ATOM   2668  CE1 TYR A 160       0.616   5.155  10.781  1.00 95.11           C  
ATOM   2669  HE1 TYR A 160       1.115   4.475  10.106  1.00 95.11           H  
ATOM   2670  CE2 TYR A 160       0.532   7.290  11.961  1.00 95.11           C  
ATOM   2671  HE2 TYR A 160       0.977   8.243  12.208  1.00 95.11           H  
ATOM   2672  OH  TYR A 160       2.351   6.765  10.473  1.00 95.11           O  
ATOM   2673  HH  TYR A 160       2.558   7.691  10.616  1.00 95.11           H  
ATOM   2674  CZ  TYR A 160       1.183   6.411  11.068  1.00 95.11           C  
ATOM   2675  N   LYS A 161      -5.762   4.415  13.026  1.00 96.62           N  
ATOM   2676  H   LYS A 161      -5.852   5.348  13.404  1.00 96.62           H  
ATOM   2677  CA  LYS A 161      -6.837   3.460  13.293  1.00 96.62           C  
ATOM   2678  HA  LYS A 161      -6.399   2.505  13.582  1.00 96.62           H  
ATOM   2679  C   LYS A 161      -7.626   3.215  12.010  1.00 96.62           C  
ATOM   2680  CB  LYS A 161      -7.730   3.968  14.436  1.00 96.62           C  
ATOM   2681  HB2 LYS A 161      -8.199   4.908  14.145  1.00 96.62           H  
ATOM   2682  HB3 LYS A 161      -7.126   4.134  15.328  1.00 96.62           H  
ATOM   2683  O   LYS A 161      -7.832   2.056  11.644  1.00 96.62           O  
ATOM   2684  CG  LYS A 161      -8.821   2.939  14.750  1.00 96.62           C  
ATOM   2685  HG2 LYS A 161      -9.342   2.670  13.831  1.00 96.62           H  
ATOM   2686  HG3 LYS A 161      -8.362   2.040  15.162  1.00 96.62           H  
ATOM   2687  CD  LYS A 161      -9.866   3.476  15.726  1.00 96.62           C  
ATOM   2688  HD2 LYS A 161     -10.270   4.409  15.333  1.00 96.62           H  
ATOM   2689  HD3 LYS A 161      -9.420   3.638  16.708  1.00 96.62           H  
ATOM   2690  CE  LYS A 161     -10.968   2.415  15.788  1.00 96.62           C  
ATOM   2691  HE2 LYS A 161     -11.243   2.153  14.767  1.00 96.62           H  
ATOM   2692  HE3 LYS A 161     -10.577   1.502  16.236  1.00 96.62           H  
ATOM   2693  NZ  LYS A 161     -12.168   2.891  16.508  1.00 96.62           N  
ATOM   2694  HZ1 LYS A 161     -12.549   3.689  16.021  1.00 96.62           H  
ATOM   2695  HZ2 LYS A 161     -12.854   2.150  16.484  1.00 96.62           H  
ATOM   2696  HZ3 LYS A 161     -11.949   3.118  17.467  1.00 96.62           H  
ATOM   2697  N   ASP A 162      -7.991   4.306  11.350  1.00 94.39           N  
ATOM   2698  H   ASP A 162      -7.778   5.203  11.760  1.00 94.39           H  
ATOM   2699  CA  ASP A 162      -8.616   4.323  10.036  1.00 94.39           C  
ATOM   2700  HA  ASP A 162      -9.278   3.462   9.947  1.00 94.39           H  
ATOM   2701  C   ASP A 162      -7.551   4.208   8.926  1.00 94.39           C  
ATOM   2702  CB  ASP A 162      -9.487   5.590   9.928  1.00 94.39           C  
ATOM   2703  HB2 ASP A 162      -8.842   6.467   9.984  1.00 94.39           H  
ATOM   2704  HB3 ASP A 162      -9.983   5.598   8.958  1.00 94.39           H  
ATOM   2705  O   ASP A 162      -6.361   4.032   9.189  1.00 94.39           O  
ATOM   2706  CG  ASP A 162     -10.570   5.681  11.021  1.00 94.39           C  
ATOM   2707  OD1 ASP A 162     -11.057   4.619  11.478  1.00 94.39           O  
ATOM   2708  OD2 ASP A 162     -10.922   6.821  11.402  1.00 94.39           O  
ATOM   2709  N   GLU A 163      -7.968   4.246   7.664  1.00 93.47           N  
ATOM   2710  H   GLU A 163      -8.935   4.471   7.479  1.00 93.47           H  
ATOM   2711  CA  GLU A 163      -7.045   4.213   6.525  1.00 93.47           C  
ATOM   2712  HA  GLU A 163      -6.128   3.708   6.829  1.00 93.47           H  
ATOM   2713  C   GLU A 163      -6.652   5.621   6.061  1.00 93.47           C  
ATOM   2714  CB  GLU A 163      -7.637   3.382   5.383  1.00 93.47           C  
ATOM   2715  HB2 GLU A 163      -7.920   2.404   5.771  1.00 93.47           H  
ATOM   2716  HB3 GLU A 163      -6.857   3.240   4.634  1.00 93.47           H  
ATOM   2717  O   GLU A 163      -7.416   6.579   6.197  1.00 93.47           O  
ATOM   2718  CG  GLU A 163      -8.863   4.032   4.715  1.00 93.47           C  
ATOM   2719  HG2 GLU A 163      -8.587   5.003   4.305  1.00 93.47           H  
ATOM   2720  HG3 GLU A 163      -9.642   4.179   5.463  1.00 93.47           H  
ATOM   2721  CD  GLU A 163      -9.414   3.173   3.578  1.00 93.47           C  
ATOM   2722  OE1 GLU A 163     -10.586   3.341   3.176  1.00 93.47           O  
ATOM   2723  OE2 GLU A 163      -8.710   2.254   3.114  1.00 93.47           O  
ATOM   2724  N   PHE A 164      -5.476   5.749   5.442  1.00 93.23           N  
ATOM   2725  H   PHE A 164      -4.900   4.928   5.321  1.00 93.23           H  
ATOM   2726  CA  PHE A 164      -5.114   6.967   4.717  1.00 93.23           C  
ATOM   2727  HA  PHE A 164      -6.030   7.388   4.304  1.00 93.23           H  
ATOM   2728  C   PHE A 164      -4.184   6.692   3.539  1.00 93.23           C  
ATOM   2729  CB  PHE A 164      -4.499   8.018   5.656  1.00 93.23           C  
ATOM   2730  HB2 PHE A 164      -4.341   8.940   5.095  1.00 93.23           H  
ATOM   2731  HB3 PHE A 164      -5.223   8.250   6.437  1.00 93.23           H  
ATOM   2732  O   PHE A 164      -3.440   5.710   3.508  1.00 93.23           O  
ATOM   2733  CG  PHE A 164      -3.187   7.623   6.309  1.00 93.23           C  
ATOM   2734  CD1 PHE A 164      -3.201   7.065   7.594  1.00 93.23           C  
ATOM   2735  HD1 PHE A 164      -4.152   6.882   8.073  1.00 93.23           H  
ATOM   2736  CD2 PHE A 164      -1.957   7.812   5.650  1.00 93.23           C  
ATOM   2737  HD2 PHE A 164      -1.941   8.219   4.650  1.00 93.23           H  
ATOM   2738  CE1 PHE A 164      -2.003   6.717   8.239  1.00 93.23           C  
ATOM   2739  HE1 PHE A 164      -2.034   6.278   9.225  1.00 93.23           H  
ATOM   2740  CE2 PHE A 164      -0.754   7.447   6.282  1.00 93.23           C  
ATOM   2741  HE2 PHE A 164       0.185   7.576   5.764  1.00 93.23           H  
ATOM   2742  CZ  PHE A 164      -0.776   6.905   7.580  1.00 93.23           C  
ATOM   2743  HZ  PHE A 164       0.143   6.612   8.066  1.00 93.23           H  
ATOM   2744  N   GLY A 165      -4.179   7.637   2.601  1.00 91.50           N  
ATOM   2745  H   GLY A 165      -4.877   8.364   2.660  1.00 91.50           H  
ATOM   2746  CA  GLY A 165      -3.407   7.548   1.370  1.00 91.50           C  
ATOM   2747  HA2 GLY A 165      -3.178   8.548   0.999  1.00 91.50           H  
ATOM   2748  HA3 GLY A 165      -2.463   7.044   1.575  1.00 91.50           H  
ATOM   2749  C   GLY A 165      -4.149   6.787   0.276  1.00 91.50           C  
ATOM   2750  O   GLY A 165      -5.365   6.613   0.335  1.00 91.50           O  
ATOM   2751  N   ASN A 166      -3.411   6.359  -0.741  1.00 87.78           N  
ATOM   2752  H   ASN A 166      -2.411   6.492  -0.691  1.00 87.78           H  
ATOM   2753  CA  ASN A 166      -3.951   5.678  -1.911  1.00 87.78           C  
ATOM   2754  HA  ASN A 166      -5.012   5.477  -1.764  1.00 87.78           H  
ATOM   2755  C   ASN A 166      -3.241   4.331  -2.093  1.00 87.78           C  
ATOM   2756  CB  ASN A 166      -3.815   6.634  -3.112  1.00 87.78           C  
ATOM   2757  HB2 ASN A 166      -4.360   7.552  -2.890  1.00 87.78           H  
ATOM   2758  HB3 ASN A 166      -2.769   6.902  -3.260  1.00 87.78           H  
ATOM   2759  O   ASN A 166      -2.014   4.282  -2.162  1.00 87.78           O  
ATOM   2760  CG  ASN A 166      -4.351   6.082  -4.418  1.00 87.78           C  
ATOM   2761  ND2 ASN A 166      -4.492   6.918  -5.415  1.00 87.78           N  
ATOM   2762 HD21 ASN A 166      -4.775   6.541  -6.308  1.00 87.78           H  
ATOM   2763 HD22 ASN A 166      -4.072   7.835  -5.367  1.00 87.78           H  
ATOM   2764  OD1 ASN A 166      -4.619   4.899  -4.569  1.00 87.78           O  
ATOM   2765  N   LEU A 167      -4.002   3.236  -2.208  1.00 87.60           N  
ATOM   2766  H   LEU A 167      -5.004   3.359  -2.170  1.00 87.60           H  
ATOM   2767  CA  LEU A 167      -3.475   1.875  -2.411  1.00 87.60           C  
ATOM   2768  HA  LEU A 167      -2.914   1.575  -1.526  1.00 87.60           H  
ATOM   2769  C   LEU A 167      -2.509   1.765  -3.608  1.00 87.60           C  
ATOM   2770  CB  LEU A 167      -4.657   0.911  -2.604  1.00 87.60           C  
ATOM   2771  HB2 LEU A 167      -5.323   1.351  -3.347  1.00 87.60           H  
ATOM   2772  HB3 LEU A 167      -4.272  -0.029  -3.000  1.00 87.60           H  
ATOM   2773  O   LEU A 167      -1.623   0.908  -3.643  1.00 87.60           O  
ATOM   2774  CG  LEU A 167      -5.481   0.586  -1.347  1.00 87.60           C  
ATOM   2775  HG  LEU A 167      -5.871   1.508  -0.917  1.00 87.60           H  
ATOM   2776  CD1 LEU A 167      -6.654  -0.317  -1.726  1.00 87.60           C  
ATOM   2777 HD11 LEU A 167      -6.287  -1.268  -2.110  1.00 87.60           H  
ATOM   2778 HD12 LEU A 167      -7.269   0.174  -2.480  1.00 87.60           H  
ATOM   2779 HD13 LEU A 167      -7.262  -0.500  -0.840  1.00 87.60           H  
ATOM   2780  CD2 LEU A 167      -4.663  -0.158  -0.297  1.00 87.60           C  
ATOM   2781 HD21 LEU A 167      -5.304  -0.443   0.537  1.00 87.60           H  
ATOM   2782 HD22 LEU A 167      -3.890   0.510   0.085  1.00 87.60           H  
ATOM   2783 HD23 LEU A 167      -4.203  -1.050  -0.724  1.00 87.60           H  
ATOM   2784  N   CYS A 168      -2.659   2.647  -4.589  1.00 85.02           N  
ATOM   2785  H   CYS A 168      -3.416   3.312  -4.517  1.00 85.02           H  
ATOM   2786  CA  CYS A 168      -1.807   2.727  -5.765  1.00 85.02           C  
ATOM   2787  HA  CYS A 168      -1.610   1.724  -6.144  1.00 85.02           H  
ATOM   2788  C   CYS A 168      -0.458   3.438  -5.510  1.00 85.02           C  
ATOM   2789  CB  CYS A 168      -2.613   3.496  -6.796  1.00 85.02           C  
ATOM   2790  HB2 CYS A 168      -2.047   3.536  -7.726  1.00 85.02           H  
ATOM   2791  HB3 CYS A 168      -2.705   4.508  -6.400  1.00 85.02           H  
ATOM   2792  O   CYS A 168       0.495   3.234  -6.264  1.00 85.02           O  
ATOM   2793  SG  CYS A 168      -4.301   2.914  -7.125  1.00 85.02           S  
ATOM   2794  N   GLU A 169      -0.367   4.240  -4.449  1.00 82.69           N  
ATOM   2795  H   GLU A 169      -1.151   4.262  -3.813  1.00 82.69           H  
ATOM   2796  CA  GLU A 169       0.725   5.166  -4.134  1.00 82.69           C  
ATOM   2797  HA  GLU A 169       1.531   5.063  -4.860  1.00 82.69           H  
ATOM   2798  C   GLU A 169       1.313   4.868  -2.739  1.00 82.69           C  
ATOM   2799  CB  GLU A 169       0.201   6.617  -4.204  1.00 82.69           C  
ATOM   2800  HB2 GLU A 169       1.014   7.292  -3.939  1.00 82.69           H  
ATOM   2801  HB3 GLU A 169      -0.593   6.732  -3.466  1.00 82.69           H  
ATOM   2802  O   GLU A 169       1.784   3.760  -2.458  1.00 82.69           O  
ATOM   2803  CG  GLU A 169      -0.333   7.063  -5.554  1.00 82.69           C  
ATOM   2804  HG2 GLU A 169      -1.126   6.377  -5.851  1.00 82.69           H  
ATOM   2805  HG3 GLU A 169       0.486   7.020  -6.272  1.00 82.69           H  
ATOM   2806  CD  GLU A 169      -0.893   8.485  -5.518  1.00 82.69           C  
ATOM   2807  OE1 GLU A 169      -1.686   8.790  -6.433  1.00 82.69           O  
ATOM   2808  OE2 GLU A 169      -0.592   9.203  -4.540  1.00 82.69           O  
ATOM   2809  N   ASP A 170       1.300   5.883  -1.876  1.00 82.08           N  
ATOM   2810  H   ASP A 170       0.869   6.740  -2.192  1.00 82.08           H  
ATOM   2811  CA  ASP A 170       1.613   5.839  -0.468  1.00 82.08           C  
ATOM   2812  HA  ASP A 170       2.328   5.039  -0.281  1.00 82.08           H  
ATOM   2813  C   ASP A 170       0.324   5.601   0.318  1.00 82.08           C  
ATOM   2814  CB  ASP A 170       2.209   7.185  -0.042  1.00 82.08           C  
ATOM   2815  HB2 ASP A 170       2.189   7.215   1.047  1.00 82.08           H  
ATOM   2816  HB3 ASP A 170       1.581   7.993  -0.419  1.00 82.08           H  
ATOM   2817  O   ASP A 170      -0.622   6.380   0.200  1.00 82.08           O  
ATOM   2818  CG  ASP A 170       3.643   7.450  -0.475  1.00 82.08           C  
ATOM   2819  OD1 ASP A 170       4.122   6.892  -1.478  1.00 82.08           O  
ATOM   2820  OD2 ASP A 170       4.343   8.177   0.265  1.00 82.08           O  
ATOM   2821  N   PHE A 171       0.289   4.572   1.162  1.00 86.77           N  
ATOM   2822  H   PHE A 171       1.097   3.973   1.253  1.00 86.77           H  
ATOM   2823  CA  PHE A 171      -0.874   4.328   2.013  1.00 86.77           C  
ATOM   2824  HA  PHE A 171      -1.286   5.293   2.308  1.00 86.77           H  
ATOM   2825  C   PHE A 171      -0.548   3.576   3.295  1.00 86.77           C  
ATOM   2826  CB  PHE A 171      -1.967   3.572   1.247  1.00 86.77           C  
ATOM   2827  HB2 PHE A 171      -2.903   3.650   1.799  1.00 86.77           H  
ATOM   2828  HB3 PHE A 171      -2.133   4.067   0.290  1.00 86.77           H  
ATOM   2829  O   PHE A 171       0.479   2.897   3.418  1.00 86.77           O  
ATOM   2830  CG  PHE A 171      -1.667   2.108   1.019  1.00 86.77           C  
ATOM   2831  CD1 PHE A 171      -0.897   1.710  -0.086  1.00 86.77           C  
ATOM   2832  HD1 PHE A 171      -0.538   2.450  -0.787  1.00 86.77           H  
ATOM   2833  CD2 PHE A 171      -2.149   1.142   1.922  1.00 86.77           C  
ATOM   2834  HD2 PHE A 171      -2.765   1.442   2.757  1.00 86.77           H  
ATOM   2835  CE1 PHE A 171      -0.640   0.347  -0.301  1.00 86.77           C  
ATOM   2836  HE1 PHE A 171      -0.075   0.049  -1.172  1.00 86.77           H  
ATOM   2837  CE2 PHE A 171      -1.866  -0.219   1.721  1.00 86.77           C  
ATOM   2838  HE2 PHE A 171      -2.248  -0.962   2.406  1.00 86.77           H  
ATOM   2839  CZ  PHE A 171      -1.120  -0.617   0.601  1.00 86.77           C  
ATOM   2840  HZ  PHE A 171      -0.930  -1.667   0.433  1.00 86.77           H  
ATOM   2841  N   TRP A 172      -1.495   3.683   4.217  1.00 93.75           N  
ATOM   2842  H   TRP A 172      -2.279   4.284   4.006  1.00 93.75           H  
ATOM   2843  CA  TRP A 172      -1.646   2.858   5.399  1.00 93.75           C  
ATOM   2844  HA  TRP A 172      -0.888   2.075   5.418  1.00 93.75           H  
ATOM   2845  C   TRP A 172      -3.030   2.208   5.379  1.00 93.75           C  
ATOM   2846  CB  TRP A 172      -1.492   3.747   6.629  1.00 93.75           C  
ATOM   2847  HB2 TRP A 172      -0.513   4.226   6.602  1.00 93.75           H  
ATOM   2848  HB3 TRP A 172      -2.256   4.524   6.595  1.00 93.75           H  
ATOM   2849  O   TRP A 172      -4.034   2.908   5.254  1.00 93.75           O  
ATOM   2850  CG  TRP A 172      -1.618   2.999   7.910  1.00 93.75           C  
ATOM   2851  CD1 TRP A 172      -2.660   3.049   8.770  1.00 93.75           C  
ATOM   2852  HD1 TRP A 172      -3.540   3.664   8.652  1.00 93.75           H  
ATOM   2853  CD2 TRP A 172      -0.682   2.033   8.461  1.00 93.75           C  
ATOM   2854  CE2 TRP A 172      -1.236   1.498   9.659  1.00 93.75           C  
ATOM   2855  CE3 TRP A 172       0.584   1.558   8.057  1.00 93.75           C  
ATOM   2856  HE3 TRP A 172       1.014   1.944   7.144  1.00 93.75           H  
ATOM   2857  NE1 TRP A 172      -2.440   2.158   9.805  1.00 93.75           N  
ATOM   2858  HE1 TRP A 172      -3.074   2.055  10.584  1.00 93.75           H  
ATOM   2859  CH2 TRP A 172       0.701   0.074   9.986  1.00 93.75           C  
ATOM   2860  HH2 TRP A 172       1.222  -0.679  10.559  1.00 93.75           H  
ATOM   2861  CZ2 TRP A 172      -0.558   0.525  10.407  1.00 93.75           C  
ATOM   2862  HZ2 TRP A 172      -0.998   0.106  11.300  1.00 93.75           H  
ATOM   2863  CZ3 TRP A 172       1.276   0.595   8.817  1.00 93.75           C  
ATOM   2864  HZ3 TRP A 172       2.248   0.245   8.505  1.00 93.75           H  
ATOM   2865  N   LEU A 173      -3.084   0.878   5.497  1.00 90.62           N  
ATOM   2866  H   LEU A 173      -2.219   0.362   5.568  1.00 90.62           H  
ATOM   2867  CA  LEU A 173      -4.333   0.111   5.401  1.00 90.62           C  
ATOM   2868  HA  LEU A 173      -4.841   0.412   4.485  1.00 90.62           H  
ATOM   2869  C   LEU A 173      -5.302   0.394   6.562  1.00 90.62           C  
ATOM   2870  CB  LEU A 173      -3.969  -1.385   5.317  1.00 90.62           C  
ATOM   2871  HB2 LEU A 173      -3.499  -1.677   6.256  1.00 90.62           H  
ATOM   2872  HB3 LEU A 173      -3.239  -1.516   4.518  1.00 90.62           H  
ATOM   2873  O   LEU A 173      -6.499   0.181   6.421  1.00 90.62           O  
ATOM   2874  CG  LEU A 173      -5.149  -2.338   5.042  1.00 90.62           C  
ATOM   2875  HG  LEU A 173      -5.908  -2.231   5.817  1.00 90.62           H  
ATOM   2876  CD1 LEU A 173      -5.790  -2.086   3.675  1.00 90.62           C  
ATOM   2877 HD11 LEU A 173      -5.043  -2.171   2.885  1.00 90.62           H  
ATOM   2878 HD12 LEU A 173      -6.584  -2.811   3.498  1.00 90.62           H  
ATOM   2879 HD13 LEU A 173      -6.233  -1.090   3.649  1.00 90.62           H  
ATOM   2880  CD2 LEU A 173      -4.659  -3.785   5.078  1.00 90.62           C  
ATOM   2881 HD21 LEU A 173      -4.253  -4.009   6.064  1.00 90.62           H  
ATOM   2882 HD22 LEU A 173      -5.496  -4.456   4.887  1.00 90.62           H  
ATOM   2883 HD23 LEU A 173      -3.894  -3.944   4.318  1.00 90.62           H  
ATOM   2884  N   GLY A 174      -4.791   0.873   7.695  1.00 93.58           N  
ATOM   2885  H   GLY A 174      -3.801   1.071   7.722  1.00 93.58           H  
ATOM   2886  CA  GLY A 174      -5.570   1.134   8.902  1.00 93.58           C  
ATOM   2887  HA2 GLY A 174      -6.607   1.360   8.652  1.00 93.58           H  
ATOM   2888  HA3 GLY A 174      -5.152   2.009   9.398  1.00 93.58           H  
ATOM   2889  C   GLY A 174      -5.547  -0.026   9.888  1.00 93.58           C  
ATOM   2890  O   GLY A 174      -5.676  -1.195   9.517  1.00 93.58           O  
ATOM   2891  N   ASN A 175      -5.374   0.294  11.170  1.00 93.30           N  
ATOM   2892  H   ASN A 175      -5.305   1.273  11.409  1.00 93.30           H  
ATOM   2893  CA  ASN A 175      -5.241  -0.712  12.226  1.00 93.30           C  
ATOM   2894  HA  ASN A 175      -4.432  -1.391  11.959  1.00 93.30           H  
ATOM   2895  C   ASN A 175      -6.508  -1.553  12.379  1.00 93.30           C  
ATOM   2896  CB  ASN A 175      -4.904  -0.053  13.572  1.00 93.30           C  
ATOM   2897  HB2 ASN A 175      -5.725   0.597  13.874  1.00 93.30           H  
ATOM   2898  HB3 ASN A 175      -4.816  -0.835  14.326  1.00 93.30           H  
ATOM   2899  O   ASN A 175      -6.401  -2.741  12.662  1.00 93.30           O  
ATOM   2900  CG  ASN A 175      -3.602   0.717  13.573  1.00 93.30           C  
ATOM   2901  ND2 ASN A 175      -3.401   1.610  14.512  1.00 93.30           N  
ATOM   2902 HD21 ASN A 175      -4.121   1.830  15.186  1.00 93.30           H  
ATOM   2903 HD22 ASN A 175      -2.539   2.130  14.441  1.00 93.30           H  
ATOM   2904  OD1 ASN A 175      -2.726   0.517  12.757  1.00 93.30           O  
ATOM   2905  N   GLU A 176      -7.688  -0.964  12.174  1.00 96.12           N  
ATOM   2906  H   GLU A 176      -7.716   0.020  11.950  1.00 96.12           H  
ATOM   2907  CA  GLU A 176      -8.958  -1.692  12.264  1.00 96.12           C  
ATOM   2908  HA  GLU A 176      -9.020  -2.182  13.236  1.00 96.12           H  
ATOM   2909  C   GLU A 176      -9.052  -2.778  11.183  1.00 96.12           C  
ATOM   2910  CB  GLU A 176     -10.107  -0.680  12.140  1.00 96.12           C  
ATOM   2911  HB2 GLU A 176     -10.151  -0.314  11.114  1.00 96.12           H  
ATOM   2912  HB3 GLU A 176      -9.908   0.176  12.784  1.00 96.12           H  
ATOM   2913  O   GLU A 176      -9.424  -3.916  11.457  1.00 96.12           O  
ATOM   2914  CG  GLU A 176     -11.471  -1.274  12.514  1.00 96.12           C  
ATOM   2915  HG2 GLU A 176     -11.682  -2.123  11.864  1.00 96.12           H  
ATOM   2916  HG3 GLU A 176     -12.235  -0.520  12.325  1.00 96.12           H  
ATOM   2917  CD  GLU A 176     -11.551  -1.697  13.989  1.00 96.12           C  
ATOM   2918  OE1 GLU A 176     -12.145  -2.765  14.243  1.00 96.12           O  
ATOM   2919  OE2 GLU A 176     -11.054  -0.928  14.851  1.00 96.12           O  
ATOM   2920  N   ARG A 177      -8.619  -2.466   9.956  1.00 93.00           N  
ATOM   2921  H   ARG A 177      -8.256  -1.536   9.807  1.00 93.00           H  
ATOM   2922  CA  ARG A 177      -8.582  -3.431   8.849  1.00 93.00           C  
ATOM   2923  HA  ARG A 177      -9.538  -3.953   8.789  1.00 93.00           H  
ATOM   2924  C   ARG A 177      -7.530  -4.510   9.059  1.00 93.00           C  
ATOM   2925  CB  ARG A 177      -8.327  -2.694   7.536  1.00 93.00           C  
ATOM   2926  HB2 ARG A 177      -8.129  -3.429   6.756  1.00 93.00           H  
ATOM   2927  HB3 ARG A 177      -7.451  -2.053   7.632  1.00 93.00           H  
ATOM   2928  O   ARG A 177      -7.789  -5.680   8.799  1.00 93.00           O  
ATOM   2929  CG  ARG A 177      -9.542  -1.853   7.142  1.00 93.00           C  
ATOM   2930  HG2 ARG A 177     -10.446  -2.460   7.202  1.00 93.00           H  
ATOM   2931  HG3 ARG A 177      -9.637  -0.996   7.809  1.00 93.00           H  
ATOM   2932  CD  ARG A 177      -9.358  -1.374   5.710  1.00 93.00           C  
ATOM   2933  HD2 ARG A 177      -9.199  -2.239   5.066  1.00 93.00           H  
ATOM   2934  HD3 ARG A 177      -8.475  -0.736   5.654  1.00 93.00           H  
ATOM   2935  NE  ARG A 177     -10.521  -0.618   5.238  1.00 93.00           N  
ATOM   2936  HE  ARG A 177     -11.286  -0.481   5.883  1.00 93.00           H  
ATOM   2937  NH1 ARG A 177      -9.634  -0.152   3.194  1.00 93.00           N  
ATOM   2938 HH11 ARG A 177      -8.892  -0.803   3.410  1.00 93.00           H  
ATOM   2939 HH12 ARG A 177      -9.351   0.706   2.742  1.00 93.00           H  
ATOM   2940  NH2 ARG A 177     -11.474   0.912   3.873  1.00 93.00           N  
ATOM   2941 HH21 ARG A 177     -12.143   1.139   4.595  1.00 93.00           H  
ATOM   2942 HH22 ARG A 177     -11.226   1.670   3.252  1.00 93.00           H  
ATOM   2943  CZ  ARG A 177     -10.545   0.037   4.100  1.00 93.00           C  
ATOM   2944  N   ILE A 178      -6.357  -4.135   9.569  1.00 94.59           N  
ATOM   2945  H   ILE A 178      -6.202  -3.149   9.724  1.00 94.59           H  
ATOM   2946  CA  ILE A 178      -5.315  -5.099   9.947  1.00 94.59           C  
ATOM   2947  HA  ILE A 178      -5.085  -5.725   9.084  1.00 94.59           H  
ATOM   2948  C   ILE A 178      -5.834  -6.030  11.051  1.00 94.59           C  
ATOM   2949  CB  ILE A 178      -4.026  -4.361  10.373  1.00 94.59           C  
ATOM   2950  HB  ILE A 178      -4.281  -3.654  11.162  1.00 94.59           H  
ATOM   2951  O   ILE A 178      -5.618  -7.240  10.985  1.00 94.59           O  
ATOM   2952  CG1 ILE A 178      -3.421  -3.582   9.180  1.00 94.59           C  
ATOM   2953 HG12 ILE A 178      -4.203  -3.044   8.645  1.00 94.59           H  
ATOM   2954 HG13 ILE A 178      -2.979  -4.286   8.474  1.00 94.59           H  
ATOM   2955  CG2 ILE A 178      -2.982  -5.351  10.926  1.00 94.59           C  
ATOM   2956 HG21 ILE A 178      -2.747  -6.106  10.176  1.00 94.59           H  
ATOM   2957 HG22 ILE A 178      -2.069  -4.826  11.208  1.00 94.59           H  
ATOM   2958 HG23 ILE A 178      -3.357  -5.847  11.821  1.00 94.59           H  
ATOM   2959  CD1 ILE A 178      -2.361  -2.552   9.594  1.00 94.59           C  
ATOM   2960 HD11 ILE A 178      -2.086  -1.949   8.729  1.00 94.59           H  
ATOM   2961 HD12 ILE A 178      -1.466  -3.048   9.972  1.00 94.59           H  
ATOM   2962 HD13 ILE A 178      -2.762  -1.890  10.362  1.00 94.59           H  
ATOM   2963  N   HIS A 179      -6.553  -5.494  12.040  1.00 95.06           N  
ATOM   2964  H   HIS A 179      -6.685  -4.493  12.069  1.00 95.06           H  
ATOM   2965  CA  HIS A 179      -7.177  -6.296  13.085  1.00 95.06           C  
ATOM   2966  HA  HIS A 179      -6.395  -6.870  13.582  1.00 95.06           H  
ATOM   2967  C   HIS A 179      -8.166  -7.305  12.492  1.00 95.06           C  
ATOM   2968  CB  HIS A 179      -7.831  -5.391  14.135  1.00 95.06           C  
ATOM   2969  HB2 HIS A 179      -7.084  -4.702  14.531  1.00 95.06           H  
ATOM   2970  HB3 HIS A 179      -8.626  -4.802  13.676  1.00 95.06           H  
ATOM   2971  O   HIS A 179      -8.015  -8.488  12.762  1.00 95.06           O  
ATOM   2972  CG  HIS A 179      -8.411  -6.174  15.282  1.00 95.06           C  
ATOM   2973  CD2 HIS A 179      -9.691  -6.100  15.762  1.00 95.06           C  
ATOM   2974  HD2 HIS A 179     -10.471  -5.449  15.394  1.00 95.06           H  
ATOM   2975  ND1 HIS A 179      -7.757  -7.144  16.009  1.00 95.06           N  
ATOM   2976  HD1 HIS A 179      -6.846  -7.528  15.801  1.00 95.06           H  
ATOM   2977  CE1 HIS A 179      -8.622  -7.639  16.908  1.00 95.06           C  
ATOM   2978  HE1 HIS A 179      -8.413  -8.452  17.588  1.00 95.06           H  
ATOM   2979  NE2 HIS A 179      -9.808  -7.023  16.809  1.00 95.06           N  
ATOM   2980  N   GLN A 180      -9.068  -6.874  11.602  1.00 93.31           N  
ATOM   2981  H   GLN A 180      -9.142  -5.880  11.440  1.00 93.31           H  
ATOM   2982  CA  GLN A 180     -10.025  -7.759  10.919  1.00 93.31           C  
ATOM   2983  HA  GLN A 180     -10.645  -8.253  11.667  1.00 93.31           H  
ATOM   2984  C   GLN A 180      -9.353  -8.871  10.098  1.00 93.31           C  
ATOM   2985  CB  GLN A 180     -10.925  -6.919  10.000  1.00 93.31           C  
ATOM   2986  HB2 GLN A 180     -11.500  -7.587   9.358  1.00 93.31           H  
ATOM   2987  HB3 GLN A 180     -10.305  -6.286   9.364  1.00 93.31           H  
ATOM   2988  O   GLN A 180      -9.854  -9.991  10.051  1.00 93.31           O  
ATOM   2989  CG  GLN A 180     -11.909  -6.049  10.794  1.00 93.31           C  
ATOM   2990  HG2 GLN A 180     -11.378  -5.476  11.554  1.00 93.31           H  
ATOM   2991  HG3 GLN A 180     -12.617  -6.698  11.311  1.00 93.31           H  
ATOM   2992  CD  GLN A 180     -12.697  -5.079   9.922  1.00 93.31           C  
ATOM   2993  NE2 GLN A 180     -13.374  -4.121  10.512  1.00 93.31           N  
ATOM   2994 HE21 GLN A 180     -13.297  -3.993  11.511  1.00 93.31           H  
ATOM   2995 HE22 GLN A 180     -13.893  -3.502   9.906  1.00 93.31           H  
ATOM   2996  OE1 GLN A 180     -12.728  -5.145   8.707  1.00 93.31           O  
ATOM   2997  N   ILE A 181      -8.210  -8.587   9.464  1.00 91.46           N  
ATOM   2998  H   ILE A 181      -7.888  -7.630   9.473  1.00 91.46           H  
ATOM   2999  CA  ILE A 181      -7.452  -9.589   8.697  1.00 91.46           C  
ATOM   3000  HA  ILE A 181      -8.145 -10.147   8.068  1.00 91.46           H  
ATOM   3001  C   ILE A 181      -6.790 -10.618   9.619  1.00 91.46           C  
ATOM   3002  CB  ILE A 181      -6.427  -8.892   7.772  1.00 91.46           C  
ATOM   3003  HB  ILE A 181      -5.843  -8.197   8.374  1.00 91.46           H  
ATOM   3004  O   ILE A 181      -6.742 -11.800   9.289  1.00 91.46           O  
ATOM   3005  CG1 ILE A 181      -7.156  -8.105   6.660  1.00 91.46           C  
ATOM   3006 HG12 ILE A 181      -7.518  -8.799   5.902  1.00 91.46           H  
ATOM   3007 HG13 ILE A 181      -8.027  -7.594   7.071  1.00 91.46           H  
ATOM   3008  CG2 ILE A 181      -5.458  -9.899   7.120  1.00 91.46           C  
ATOM   3009 HG21 ILE A 181      -4.750  -9.387   6.468  1.00 91.46           H  
ATOM   3010 HG22 ILE A 181      -6.016 -10.633   6.539  1.00 91.46           H  
ATOM   3011 HG23 ILE A 181      -4.875 -10.422   7.879  1.00 91.46           H  
ATOM   3012  CD1 ILE A 181      -6.270  -7.053   5.983  1.00 91.46           C  
ATOM   3013 HD11 ILE A 181      -5.406  -7.520   5.509  1.00 91.46           H  
ATOM   3014 HD12 ILE A 181      -5.930  -6.325   6.719  1.00 91.46           H  
ATOM   3015 HD13 ILE A 181      -6.849  -6.542   5.214  1.00 91.46           H  
ATOM   3016  N   THR A 182      -6.267 -10.169  10.759  1.00 91.34           N  
ATOM   3017  H   THR A 182      -6.403  -9.192  10.979  1.00 91.34           H  
ATOM   3018  CA  THR A 182      -5.464 -10.993  11.680  1.00 91.34           C  
ATOM   3019  HA  THR A 182      -4.994 -11.795  11.111  1.00 91.34           H  
ATOM   3020  C   THR A 182      -6.271 -11.684  12.776  1.00 91.34           C  
ATOM   3021  CB  THR A 182      -4.343 -10.172  12.336  1.00 91.34           C  
ATOM   3022  HB  THR A 182      -3.815 -10.804  13.049  1.00 91.34           H  
ATOM   3023  O   THR A 182      -5.731 -12.549  13.457  1.00 91.34           O  
ATOM   3024  CG2 THR A 182      -3.321  -9.648  11.326  1.00 91.34           C  
ATOM   3025 HG21 THR A 182      -2.572  -9.057  11.853  1.00 91.34           H  
ATOM   3026 HG22 THR A 182      -3.804  -9.025  10.574  1.00 91.34           H  
ATOM   3027 HG23 THR A 182      -2.833 -10.489  10.834  1.00 91.34           H  
ATOM   3028  OG1 THR A 182      -4.850  -9.046  13.018  1.00 91.34           O  
ATOM   3029  HG1 THR A 182      -5.261  -8.484  12.358  1.00 91.34           H  
ATOM   3030  N   SER A 183      -7.536 -11.308  12.978  1.00 88.63           N  
ATOM   3031  H   SER A 183      -7.905 -10.530  12.449  1.00 88.63           H  
ATOM   3032  CA  SER A 183      -8.401 -11.862  14.025  1.00 88.63           C  
ATOM   3033  HA  SER A 183      -7.785 -12.050  14.905  1.00 88.63           H  
ATOM   3034  C   SER A 183      -9.051 -13.205  13.673  1.00 88.63           C  
ATOM   3035  CB  SER A 183      -9.467 -10.834  14.425  1.00 88.63           C  
ATOM   3036  HB2 SER A 183     -10.087 -11.243  15.223  1.00 88.63           H  
ATOM   3037  HB3 SER A 183      -8.974  -9.938  14.803  1.00 88.63           H  
ATOM   3038  O   SER A 183      -9.826 -13.707  14.485  1.00 88.63           O  
ATOM   3039  OG  SER A 183     -10.290 -10.475  13.331  1.00 88.63           O  
ATOM   3040  HG  SER A 183     -10.658 -11.271  12.941  1.00 88.63           H  
ATOM   3041  N   ASN A 184      -8.769 -13.762  12.490  1.00 57.48           N  
ATOM   3042  H   ASN A 184      -8.030 -13.350  11.939  1.00 57.48           H  
ATOM   3043  CA  ASN A 184      -9.261 -15.073  12.052  1.00 57.48           C  
ATOM   3044  HA  ASN A 184     -10.145 -15.340  12.632  1.00 57.48           H  
ATOM   3045  C   ASN A 184      -8.271 -16.200  12.350  1.00 57.48           C  
ATOM   3046  CB  ASN A 184      -9.649 -15.029  10.558  1.00 57.48           C  
ATOM   3047  HB2 ASN A 184      -9.510 -16.029  10.147  1.00 57.48           H  
ATOM   3048  HB3 ASN A 184      -8.979 -14.356  10.023  1.00 57.48           H  
ATOM   3049  O   ASN A 184      -7.063 -16.013  12.082  1.00 57.48           O  
ATOM   3050  CG  ASN A 184     -11.093 -14.648  10.279  1.00 57.48           C  
ATOM   3051  ND2 ASN A 184     -11.434 -14.494   9.021  1.00 57.48           N  
ATOM   3052 HD21 ASN A 184     -12.393 -14.224   8.855  1.00 57.48           H  
ATOM   3053 HD22 ASN A 184     -10.748 -14.628   8.292  1.00 57.48           H  
ATOM   3054  OD1 ASN A 184     -11.946 -14.506  11.140  1.00 57.48           O  
ATOM   3055  OXT ASN A 184      -8.774 -17.258  12.783  1.00 57.48           O  
TER    3056      ASN A 184                                                       
END   
