# Supplementary material for: Nuclear genome of Bulinus truncatus, an intermediate host of the carcinogenic human blood fluke Schistosoma haematobium
Source: Nat Commun. 2022 Feb 21;13:977. doi: 10.1038/s41467-022-28634-9 (PMC8861042; doi:10.1038/s41467-022-28634-9)
Supplement: Supplementary file 6 — Supplementary Data 3 [file 41467_2022_28634_MOESM6_ESM.zip › Supplementary_Data_3/btru_045459-t1.mature.pep.pdb]

ATOM      1  N   MET A   1       1.505 -13.247 -20.954  1.00 41.81           N  
ATOM      2  H   MET A   1       1.978 -13.881 -20.327  1.00 41.81           H  
ATOM      3  H2  MET A   1       2.107 -13.051 -21.741  1.00 41.81           H  
ATOM      4  H3  MET A   1       0.667 -13.702 -21.286  1.00 41.81           H  
ATOM      5  CA  MET A   1       1.139 -11.998 -20.251  1.00 41.81           C  
ATOM      6  HA  MET A   1       2.040 -11.532 -19.851  1.00 41.81           H  
ATOM      7  C   MET A   1       0.247 -12.391 -19.083  1.00 41.81           C  
ATOM      8  CB  MET A   1       0.467 -11.006 -21.227  1.00 41.81           C  
ATOM      9  HB2 MET A   1      -0.493 -11.403 -21.556  1.00 41.81           H  
ATOM     10  HB3 MET A   1       1.104 -10.904 -22.106  1.00 41.81           H  
ATOM     11  O   MET A   1      -0.930 -12.646 -19.290  1.00 41.81           O  
ATOM     12  CG  MET A   1       0.256  -9.604 -20.641  1.00 41.81           C  
ATOM     13  HG2 MET A   1       1.216  -9.189 -20.333  1.00 41.81           H  
ATOM     14  HG3 MET A   1      -0.371  -9.698 -19.754  1.00 41.81           H  
ATOM     15  SD  MET A   1      -0.560  -8.429 -21.766  1.00 41.81           S  
ATOM     16  CE  MET A   1       0.817  -7.863 -22.806  1.00 41.81           C  
ATOM     17  HE1 MET A   1       0.451  -7.124 -23.519  1.00 41.81           H  
ATOM     18  HE2 MET A   1       1.587  -7.407 -22.184  1.00 41.81           H  
ATOM     19  HE3 MET A   1       1.240  -8.705 -23.354  1.00 41.81           H  
ATOM     20  N   VAL A   2       0.825 -12.565 -17.894  1.00 45.34           N  
ATOM     21  H   VAL A   2       1.797 -12.331 -17.749  1.00 45.34           H  
ATOM     22  CA  VAL A   2       0.068 -12.927 -16.688  1.00 45.34           C  
ATOM     23  HA  VAL A   2      -0.688 -13.668 -16.947  1.00 45.34           H  
ATOM     24  C   VAL A   2      -0.600 -11.641 -16.185  1.00 45.34           C  
ATOM     25  CB  VAL A   2       0.998 -13.567 -15.633  1.00 45.34           C  
ATOM     26  HB  VAL A   2       1.790 -12.862 -15.377  1.00 45.34           H  
ATOM     27  O   VAL A   2       0.112 -10.662 -15.949  1.00 45.34           O  
ATOM     28  CG1 VAL A   2       0.250 -13.948 -14.361  1.00 45.34           C  
ATOM     29 HG11 VAL A   2      -0.131 -13.048 -13.880  1.00 45.34           H  
ATOM     30 HG12 VAL A   2      -0.555 -14.645 -14.595  1.00 45.34           H  
ATOM     31 HG13 VAL A   2       0.932 -14.432 -13.662  1.00 45.34           H  
ATOM     32  CG2 VAL A   2       1.640 -14.845 -16.188  1.00 45.34           C  
ATOM     33 HG21 VAL A   2       2.284 -14.624 -17.040  1.00 45.34           H  
ATOM     34 HG22 VAL A   2       2.259 -15.304 -15.417  1.00 45.34           H  
ATOM     35 HG23 VAL A   2       0.872 -15.561 -16.479  1.00 45.34           H  
ATOM     36  N   PRO A   3      -1.941 -11.553 -16.109  1.00 50.92           N  
ATOM     37  CA  PRO A   3      -2.593 -10.341 -15.632  1.00 50.92           C  
ATOM     38  HA  PRO A   3      -2.325  -9.504 -16.277  1.00 50.92           H  
ATOM     39  C   PRO A   3      -2.115 -10.045 -14.207  1.00 50.92           C  
ATOM     40  CB  PRO A   3      -4.102 -10.604 -15.738  1.00 50.92           C  
ATOM     41  HB2 PRO A   3      -4.467 -10.208 -16.686  1.00 50.92           H  
ATOM     42  HB3 PRO A   3      -4.658 -10.167 -14.909  1.00 50.92           H  
ATOM     43  O   PRO A   3      -1.931 -10.964 -13.418  1.00 50.92           O  
ATOM     44  CG  PRO A   3      -4.222 -12.129 -15.756  1.00 50.92           C  
ATOM     45  HG2 PRO A   3      -4.293 -12.491 -14.731  1.00 50.92           H  
ATOM     46  HG3 PRO A   3      -5.084 -12.461 -16.335  1.00 50.92           H  
ATOM     47  CD  PRO A   3      -2.910 -12.603 -16.378  1.00 50.92           C  
ATOM     48  HD2 PRO A   3      -3.031 -12.718 -17.455  1.00 50.92           H  
ATOM     49  HD3 PRO A   3      -2.612 -13.550 -15.928  1.00 50.92           H  
ATOM     50  N   LEU A   4      -1.955  -8.768 -13.848  1.00 49.70           N  
ATOM     51  H   LEU A   4      -2.027  -8.060 -14.564  1.00 49.70           H  
ATOM     52  CA  LEU A   4      -1.606  -8.342 -12.479  1.00 49.70           C  
ATOM     53  HA  LEU A   4      -0.591  -8.669 -12.252  1.00 49.70           H  
ATOM     54  C   LEU A   4      -2.517  -8.962 -11.403  1.00 49.70           C  
ATOM     55  CB  LEU A   4      -1.676  -6.805 -12.420  1.00 49.70           C  
ATOM     56  HB2 LEU A   4      -1.995  -6.492 -11.426  1.00 49.70           H  
ATOM     57  HB3 LEU A   4      -2.430  -6.452 -13.123  1.00 49.70           H  
ATOM     58  O   LEU A   4      -2.098  -9.143 -10.269  1.00 49.70           O  
ATOM     59  CG  LEU A   4      -0.320  -6.150 -12.720  1.00 49.70           C  
ATOM     60  HG  LEU A   4       0.215  -6.729 -13.473  1.00 49.70           H  
ATOM     61  CD1 LEU A   4      -0.534  -4.744 -13.267  1.00 49.70           C  
ATOM     62 HD11 LEU A   4       0.453  -4.292 -13.365  1.00 49.70           H  
ATOM     63 HD12 LEU A   4      -1.134  -4.161 -12.568  1.00 49.70           H  
ATOM     64 HD13 LEU A   4      -1.018  -4.796 -14.242  1.00 49.70           H  
ATOM     65  CD2 LEU A   4       0.532  -6.039 -11.456  1.00 49.70           C  
ATOM     66 HD21 LEU A   4       1.507  -5.613 -11.696  1.00 49.70           H  
ATOM     67 HD22 LEU A   4       0.040  -5.416 -10.709  1.00 49.70           H  
ATOM     68 HD23 LEU A   4       0.693  -7.030 -11.031  1.00 49.70           H  
ATOM     69  N   ILE A   5      -3.742  -9.337 -11.779  1.00 54.23           N  
ATOM     70  H   ILE A   5      -4.007  -9.150 -12.735  1.00 54.23           H  
ATOM     71  CA  ILE A   5      -4.697 -10.066 -10.934  1.00 54.23           C  
ATOM     72  HA  ILE A   5      -4.769  -9.564  -9.969  1.00 54.23           H  
ATOM     73  C   ILE A   5      -4.231 -11.506 -10.653  1.00 54.23           C  
ATOM     74  CB  ILE A   5      -6.089 -10.039 -11.610  1.00 54.23           C  
ATOM     75  HB  ILE A   5      -5.994 -10.483 -12.602  1.00 54.23           H  
ATOM     76  O   ILE A   5      -4.454 -12.017  -9.564  1.00 54.23           O  
ATOM     77  CG1 ILE A   5      -6.586  -8.580 -11.771  1.00 54.23           C  
ATOM     78 HG12 ILE A   5      -6.793  -8.158 -10.788  1.00 54.23           H  
ATOM     79 HG13 ILE A   5      -5.812  -7.970 -12.236  1.00 54.23           H  
ATOM     80  CG2 ILE A   5      -7.113 -10.870 -10.815  1.00 54.23           C  
ATOM     81 HG21 ILE A   5      -7.193 -10.488  -9.798  1.00 54.23           H  
ATOM     82 HG22 ILE A   5      -6.814 -11.918 -10.777  1.00 54.23           H  
ATOM     83 HG23 ILE A   5      -8.095 -10.833 -11.288  1.00 54.23           H  
ATOM     84  CD1 ILE A   5      -7.835  -8.436 -12.650  1.00 54.23           C  
ATOM     85 HD11 ILE A   5      -7.672  -8.921 -13.612  1.00 54.23           H  
ATOM     86 HD12 ILE A   5      -8.704  -8.876 -12.160  1.00 54.23           H  
ATOM     87 HD13 ILE A   5      -8.037  -7.378 -12.815  1.00 54.23           H  
ATOM     88  N   SER A   6      -3.577 -12.161 -11.612  1.00 47.58           N  
ATOM     89  H   SER A   6      -3.318 -11.650 -12.445  1.00 47.58           H  
ATOM     90  CA  SER A   6      -2.971 -13.484 -11.435  1.00 47.58           C  
ATOM     91  HA  SER A   6      -3.644 -14.112 -10.851  1.00 47.58           H  
ATOM     92  C   SER A   6      -1.652 -13.393 -10.662  1.00 47.58           C  
ATOM     93  CB  SER A   6      -2.801 -14.137 -12.805  1.00 47.58           C  
ATOM     94  HB2 SER A   6      -3.765 -14.113 -13.312  1.00 47.58           H  
ATOM     95  HB3 SER A   6      -2.099 -13.554 -13.401  1.00 47.58           H  
ATOM     96  O   SER A   6      -1.398 -14.250  -9.831  1.00 47.58           O  
ATOM     97  OG  SER A   6      -2.408 -15.488 -12.739  1.00 47.58           O  
ATOM     98  HG  SER A   6      -1.658 -15.618 -12.155  1.00 47.58           H  
ATOM     99  N   LEU A   7      -0.884 -12.307 -10.822  1.00 47.68           N  
ATOM    100  H   LEU A   7      -1.129 -11.641 -11.541  1.00 47.68           H  
ATOM    101  CA  LEU A   7       0.298 -12.050  -9.986  1.00 47.68           C  
ATOM    102  HA  LEU A   7       0.900 -12.958  -9.946  1.00 47.68           H  
ATOM    103  C   LEU A   7      -0.062 -11.731  -8.532  1.00 47.68           C  
ATOM    104  CB  LEU A   7       1.139 -10.915 -10.591  1.00 47.68           C  
ATOM    105  HB2 LEU A   7       1.810 -10.524  -9.827  1.00 47.68           H  
ATOM    106  HB3 LEU A   7       0.472 -10.106 -10.887  1.00 47.68           H  
ATOM    107  O   LEU A   7       0.688 -12.101  -7.648  1.00 47.68           O  
ATOM    108  CG  LEU A   7       1.991 -11.363 -11.790  1.00 47.68           C  
ATOM    109  HG  LEU A   7       1.381 -11.956 -12.471  1.00 47.68           H  
ATOM    110  CD1 LEU A   7       2.486 -10.133 -12.554  1.00 47.68           C  
ATOM    111 HD11 LEU A   7       1.635  -9.567 -12.933  1.00 47.68           H  
ATOM    112 HD12 LEU A   7       3.098 -10.454 -13.396  1.00 47.68           H  
ATOM    113 HD13 LEU A   7       3.086  -9.507 -11.894  1.00 47.68           H  
ATOM    114  CD2 LEU A   7       3.206 -12.183 -11.355  1.00 47.68           C  
ATOM    115 HD21 LEU A   7       3.820 -11.620 -10.653  1.00 47.68           H  
ATOM    116 HD22 LEU A   7       2.888 -13.109 -10.874  1.00 47.68           H  
ATOM    117 HD23 LEU A   7       3.808 -12.454 -12.222  1.00 47.68           H  
ATOM    118  N   ALA A   8      -1.205 -11.094  -8.259  1.00 49.59           N  
ATOM    119  H   ALA A   8      -1.746 -10.713  -9.022  1.00 49.59           H  
ATOM    120  CA  ALA A   8      -1.659 -10.849  -6.887  1.00 49.59           C  
ATOM    121  HA  ALA A   8      -0.820 -10.452  -6.316  1.00 49.59           H  
ATOM    122  C   ALA A   8      -2.128 -12.128  -6.165  1.00 49.59           C  
ATOM    123  CB  ALA A   8      -2.757  -9.779  -6.917  1.00 49.59           C  
ATOM    124  HB1 ALA A   8      -3.616 -10.145  -7.479  1.00 49.59           H  
ATOM    125  HB2 ALA A   8      -2.374  -8.870  -7.380  1.00 49.59           H  
ATOM    126  HB3 ALA A   8      -3.068  -9.555  -5.897  1.00 49.59           H  
ATOM    127  O   ALA A   8      -2.141 -12.165  -4.938  1.00 49.59           O  
ATOM    128  N   LYS A   9      -2.503 -13.172  -6.918  1.00 50.32           N  
ATOM    129  H   LYS A   9      -2.421 -13.083  -7.921  1.00 50.32           H  
ATOM    130  CA  LYS A   9      -2.962 -14.459  -6.377  1.00 50.32           C  
ATOM    131  HA  LYS A   9      -3.461 -14.284  -5.423  1.00 50.32           H  
ATOM    132  C   LYS A   9      -1.830 -15.436  -6.047  1.00 50.32           C  
ATOM    133  CB  LYS A   9      -3.965 -15.103  -7.343  1.00 50.32           C  
ATOM    134  HB2 LYS A   9      -3.565 -15.079  -8.356  1.00 50.32           H  
ATOM    135  HB3 LYS A   9      -4.105 -16.145  -7.056  1.00 50.32           H  
ATOM    136  O   LYS A   9      -2.042 -16.333  -5.244  1.00 50.32           O  
ATOM    137  CG  LYS A   9      -5.331 -14.406  -7.293  1.00 50.32           C  
ATOM    138  HG2 LYS A   9      -5.228 -13.351  -7.546  1.00 50.32           H  
ATOM    139  HG3 LYS A   9      -5.730 -14.483  -6.281  1.00 50.32           H  
ATOM    140  CD  LYS A   9      -6.300 -15.082  -8.268  1.00 50.32           C  
ATOM    141  HD2 LYS A   9      -5.925 -14.973  -9.285  1.00 50.32           H  
ATOM    142  HD3 LYS A   9      -6.359 -16.141  -8.017  1.00 50.32           H  
ATOM    143  CE  LYS A   9      -7.686 -14.446  -8.146  1.00 50.32           C  
ATOM    144  HE2 LYS A   9      -7.942 -14.392  -7.088  1.00 50.32           H  
ATOM    145  HE3 LYS A   9      -7.639 -13.427  -8.530  1.00 50.32           H  
ATOM    146  NZ  LYS A   9      -8.703 -15.247  -8.869  1.00 50.32           N  
ATOM    147  HZ1 LYS A   9      -8.465 -15.326  -9.848  1.00 50.32           H  
ATOM    148  HZ2 LYS A   9      -9.618 -14.832  -8.769  1.00 50.32           H  
ATOM    149  HZ3 LYS A   9      -8.736 -16.176  -8.474  1.00 50.32           H  
ATOM    150  N   GLU A  10      -0.644 -15.262  -6.627  1.00 47.77           N  
ATOM    151  H   GLU A  10      -0.537 -14.522  -7.306  1.00 47.77           H  
ATOM    152  CA  GLU A  10       0.525 -16.131  -6.382  1.00 47.77           C  
ATOM    153  HA  GLU A  10       0.177 -17.146  -6.186  1.00 47.77           H  
ATOM    154  C   GLU A  10       1.329 -15.739  -5.130  1.00 47.77           C  
ATOM    155  CB  GLU A  10       1.397 -16.179  -7.646  1.00 47.77           C  
ATOM    156  HB2 GLU A  10       2.349 -16.652  -7.404  1.00 47.77           H  
ATOM    157  HB3 GLU A  10       1.585 -15.166  -8.002  1.00 47.77           H  
ATOM    158  O   GLU A  10       2.364 -16.319  -4.813  1.00 47.77           O  
ATOM    159  CG  GLU A  10       0.711 -17.012  -8.741  1.00 47.77           C  
ATOM    160  HG2 GLU A  10       0.478 -17.995  -8.333  1.00 47.77           H  
ATOM    161  HG3 GLU A  10      -0.231 -16.538  -9.015  1.00 47.77           H  
ATOM    162  CD  GLU A  10       1.564 -17.196 -10.003  1.00 47.77           C  
ATOM    163  OE1 GLU A  10       1.045 -17.846 -10.940  1.00 47.77           O  
ATOM    164  OE2 GLU A  10       2.684 -16.642 -10.070  1.00 47.77           O  
ATOM    165  N   LEU A  11       0.828 -14.753  -4.393  1.00 46.19           N  
ATOM    166  H   LEU A  11      -0.072 -14.387  -4.668  1.00 46.19           H  
ATOM    167  CA  LEU A  11       1.422 -14.193  -3.191  1.00 46.19           C  
ATOM    168  HA  LEU A  11       2.475 -14.470  -3.129  1.00 46.19           H  
ATOM    169  C   LEU A  11       0.669 -14.806  -2.016  1.00 46.19           C  
ATOM    170  CB  LEU A  11       1.295 -12.656  -3.257  1.00 46.19           C  
ATOM    171  HB2 LEU A  11       0.260 -12.389  -3.042  1.00 46.19           H  
ATOM    172  HB3 LEU A  11       1.897 -12.215  -2.463  1.00 46.19           H  
ATOM    173  O   LEU A  11      -0.560 -14.827  -2.045  1.00 46.19           O  
ATOM    174  CG  LEU A  11       1.631 -12.059  -4.644  1.00 46.19           C  
ATOM    175  HG  LEU A  11       0.776 -12.354  -5.251  1.00 46.19           H  
ATOM    176  CD1 LEU A  11       1.552 -10.523  -4.716  1.00 46.19           C  
ATOM    177 HD11 LEU A  11       0.501 -10.242  -4.641  1.00 46.19           H  
ATOM    178 HD12 LEU A  11       2.042 -10.013  -3.886  1.00 46.19           H  
ATOM    179 HD13 LEU A  11       1.940 -10.172  -5.672  1.00 46.19           H  
ATOM    180  CD2 LEU A  11       2.835 -12.672  -5.375  1.00 46.19           C  
ATOM    181 HD21 LEU A  11       2.457 -13.382  -6.112  1.00 46.19           H  
ATOM    182 HD22 LEU A  11       3.386 -11.930  -5.953  1.00 46.19           H  
ATOM    183 HD23 LEU A  11       3.465 -13.258  -4.707  1.00 46.19           H  
ATOM    184  N   PHE A  12       1.370 -15.275  -0.983  1.00 49.26           N  
ATOM    185  H   PHE A  12       2.375 -15.221  -1.068  1.00 49.26           H  
ATOM    186  CA  PHE A  12       0.853 -15.932   0.240  1.00 49.26           C  
ATOM    187  HA  PHE A  12       0.305 -16.823  -0.067  1.00 49.26           H  
ATOM    188  C   PHE A  12      -0.152 -15.103   1.085  1.00 49.26           C  
ATOM    189  CB  PHE A  12       2.073 -16.384   1.072  1.00 49.26           C  
ATOM    190  HB2 PHE A  12       2.948 -15.791   0.806  1.00 49.26           H  
ATOM    191  HB3 PHE A  12       1.908 -16.188   2.131  1.00 49.26           H  
ATOM    192  O   PHE A  12      -0.379 -15.375   2.257  1.00 49.26           O  
ATOM    193  CG  PHE A  12       2.415 -17.853   0.935  1.00 49.26           C  
ATOM    194  CD1 PHE A  12       1.874 -18.779   1.847  1.00 49.26           C  
ATOM    195  HD1 PHE A  12       1.201 -18.443   2.622  1.00 49.26           H  
ATOM    196  CD2 PHE A  12       3.288 -18.297  -0.076  1.00 49.26           C  
ATOM    197  HD2 PHE A  12       3.703 -17.594  -0.783  1.00 49.26           H  
ATOM    198  CE1 PHE A  12       2.215 -20.140   1.759  1.00 49.26           C  
ATOM    199  HE1 PHE A  12       1.800 -20.847   2.463  1.00 49.26           H  
ATOM    200  CE2 PHE A  12       3.629 -19.659  -0.164  1.00 49.26           C  
ATOM    201  HE2 PHE A  12       4.301 -19.997  -0.940  1.00 49.26           H  
ATOM    202  CZ  PHE A  12       3.095 -20.580   0.755  1.00 49.26           C  
ATOM    203  HZ  PHE A  12       3.357 -21.625   0.685  1.00 49.26           H  
ATOM    204  N   PHE A  13      -0.771 -14.086   0.495  1.00 57.59           N  
ATOM    205  H   PHE A  13      -0.619 -13.991  -0.499  1.00 57.59           H  
ATOM    206  CA  PHE A  13      -1.614 -13.080   1.116  1.00 57.59           C  
ATOM    207  HA  PHE A  13      -1.826 -13.371   2.145  1.00 57.59           H  
ATOM    208  C   PHE A  13      -2.977 -12.932   0.425  1.00 57.59           C  
ATOM    209  CB  PHE A  13      -0.819 -11.766   1.135  1.00 57.59           C  
ATOM    210  HB2 PHE A  13      -1.482 -10.924   1.333  1.00 57.59           H  
ATOM    211  HB3 PHE A  13      -0.369 -11.613   0.155  1.00 57.59           H  
ATOM    212  O   PHE A  13      -3.567 -11.862   0.521  1.00 57.59           O  
ATOM    213  CG  PHE A  13       0.258 -11.722   2.189  1.00 57.59           C  
ATOM    214  CD1 PHE A  13      -0.107 -11.541   3.532  1.00 57.59           C  
ATOM    215  HD1 PHE A  13      -1.153 -11.509   3.799  1.00 57.59           H  
ATOM    216  CD2 PHE A  13       1.614 -11.854   1.842  1.00 57.59           C  
ATOM    217  HD2 PHE A  13       1.901 -12.014   0.813  1.00 57.59           H  
ATOM    218  CE1 PHE A  13       0.875 -11.444   4.529  1.00 57.59           C  
ATOM    219  HE1 PHE A  13       0.592 -11.311   5.563  1.00 57.59           H  
ATOM    220  CE2 PHE A  13       2.599 -11.776   2.841  1.00 57.59           C  
ATOM    221  HE2 PHE A  13       3.642 -11.880   2.580  1.00 57.59           H  
ATOM    222  CZ  PHE A  13       2.232 -11.559   4.181  1.00 57.59           C  
ATOM    223  HZ  PHE A  13       2.991 -11.499   4.947  1.00 57.59           H  
ATOM    224  N   CYS A  14      -3.511 -13.958  -0.256  1.00 56.16           N  
ATOM    225  H   CYS A  14      -2.985 -14.816  -0.339  1.00 56.16           H  
ATOM    226  CA  CYS A  14      -4.850 -13.869  -0.872  1.00 56.16           C  
ATOM    227  HA  CYS A  14      -4.811 -13.146  -1.687  1.00 56.16           H  
ATOM    228  C   CYS A  14      -5.926 -13.341   0.098  1.00 56.16           C  
ATOM    229  CB  CYS A  14      -5.278 -15.228  -1.449  1.00 56.16           C  
ATOM    230  HB2 CYS A  14      -4.873 -16.047  -0.855  1.00 56.16           H  
ATOM    231  HB3 CYS A  14      -6.365 -15.297  -1.406  1.00 56.16           H  
ATOM    232  O   CYS A  14      -6.797 -12.591  -0.330  1.00 56.16           O  
ATOM    233  SG  CYS A  14      -4.772 -15.368  -3.191  1.00 56.16           S  
ATOM    234  HG  CYS A  14      -3.462 -15.531  -2.986  1.00 56.16           H  
ATOM    235  N   ASP A  15      -5.813 -13.643   1.394  1.00 67.69           N  
ATOM    236  H   ASP A  15      -5.139 -14.343   1.669  1.00 67.69           H  
ATOM    237  CA  ASP A  15      -6.780 -13.213   2.412  1.00 67.69           C  
ATOM    238  HA  ASP A  15      -7.786 -13.354   2.016  1.00 67.69           H  
ATOM    239  C   ASP A  15      -6.660 -11.729   2.809  1.00 67.69           C  
ATOM    240  CB  ASP A  15      -6.636 -14.111   3.650  1.00 67.69           C  
ATOM    241  HB2 ASP A  15      -7.369 -13.802   4.396  1.00 67.69           H  
ATOM    242  HB3 ASP A  15      -5.642 -13.967   4.074  1.00 67.69           H  
ATOM    243  O   ASP A  15      -7.607 -11.156   3.343  1.00 67.69           O  
ATOM    244  CG  ASP A  15      -6.851 -15.600   3.351  1.00 67.69           C  
ATOM    245  OD1 ASP A  15      -7.559 -15.917   2.368  1.00 67.69           O  
ATOM    246  OD2 ASP A  15      -6.258 -16.414   4.090  1.00 67.69           O  
ATOM    247  N   GLN A  16      -5.523 -11.077   2.533  1.00 69.49           N  
ATOM    248  H   GLN A  16      -4.807 -11.570   2.018  1.00 69.49           H  
ATOM    249  CA  GLN A  16      -5.318  -9.650   2.831  1.00 69.49           C  
ATOM    250  HA  GLN A  16      -5.969  -9.371   3.660  1.00 69.49           H  
ATOM    251  C   GLN A  16      -5.718  -8.729   1.678  1.00 69.49           C  
ATOM    252  CB  GLN A  16      -3.860  -9.376   3.229  1.00 69.49           C  
ATOM    253  HB2 GLN A  16      -3.216  -9.651   2.394  1.00 69.49           H  
ATOM    254  HB3 GLN A  16      -3.735  -8.308   3.404  1.00 69.49           H  
ATOM    255  O   GLN A  16      -5.705  -7.502   1.831  1.00 69.49           O  
ATOM    256  CG  GLN A  16      -3.374 -10.112   4.484  1.00 69.49           C  
ATOM    257  HG2 GLN A  16      -2.313  -9.887   4.590  1.00 69.49           H  
ATOM    258  HG3 GLN A  16      -3.490 -11.189   4.361  1.00 69.49           H  
ATOM    259  CD  GLN A  16      -4.046  -9.688   5.787  1.00 69.49           C  
ATOM    260  NE2 GLN A  16      -3.353  -9.793   6.896  1.00 69.49           N  
ATOM    261 HE21 GLN A  16      -2.412 -10.162   6.895  1.00 69.49           H  
ATOM    262 HE22 GLN A  16      -3.834  -9.504   7.735  1.00 69.49           H  
ATOM    263  OE1 GLN A  16      -5.183  -9.259   5.861  1.00 69.49           O  
ATOM    264  N   PHE A  17      -6.061  -9.307   0.525  1.00 71.59           N  
ATOM    265  H   PHE A  17      -6.116 -10.315   0.493  1.00 71.59           H  
ATOM    266  CA  PHE A  17      -6.433  -8.566  -0.665  1.00 71.59           C  
ATOM    267  HA  PHE A  17      -6.274  -7.506  -0.469  1.00 71.59           H  
ATOM    268  C   PHE A  17      -7.901  -8.767  -1.007  1.00 71.59           C  
ATOM    269  CB  PHE A  17      -5.537  -8.938  -1.849  1.00 71.59           C  
ATOM    270  HB2 PHE A  17      -5.616 -10.011  -2.025  1.00 71.59           H  
ATOM    271  HB3 PHE A  17      -5.915  -8.435  -2.739  1.00 71.59           H  
ATOM    272  O   PHE A  17      -8.373  -9.885  -1.184  1.00 71.59           O  
ATOM    273  CG  PHE A  17      -4.080  -8.558  -1.680  1.00 71.59           C  
ATOM    274  CD1 PHE A  17      -3.671  -7.228  -1.844  1.00 71.59           C  
ATOM    275  HD1 PHE A  17      -4.419  -6.473  -2.034  1.00 71.59           H  
ATOM    276  CD2 PHE A  17      -3.117  -9.544  -1.427  1.00 71.59           C  
ATOM    277  HD2 PHE A  17      -3.418 -10.581  -1.394  1.00 71.59           H  
ATOM    278  CE1 PHE A  17      -2.305  -6.896  -1.781  1.00 71.59           C  
ATOM    279  HE1 PHE A  17      -1.981  -5.879  -1.947  1.00 71.59           H  
ATOM    280  CE2 PHE A  17      -1.766  -9.201  -1.268  1.00 71.59           C  
ATOM    281  HE2 PHE A  17      -1.032  -9.969  -1.073  1.00 71.59           H  
ATOM    282  CZ  PHE A  17      -1.355  -7.874  -1.446  1.00 71.59           C  
ATOM    283  HZ  PHE A  17      -0.310  -7.614  -1.355  1.00 71.59           H  
ATOM    284  N   THR A  18      -8.611  -7.666  -1.232  1.00 74.34           N  
ATOM    285  H   THR A  18      -8.183  -6.768  -1.057  1.00 74.34           H  
ATOM    286  CA  THR A  18      -9.922  -7.712  -1.886  1.00 74.34           C  
ATOM    287  HA  THR A  18     -10.181  -8.750  -2.091  1.00 74.34           H  
ATOM    288  C   THR A  18      -9.848  -7.018  -3.236  1.00 74.34           C  
ATOM    289  CB  THR A  18     -11.057  -7.181  -1.000  1.00 74.34           C  
ATOM    290  HB  THR A  18     -11.985  -7.204  -1.572  1.00 74.34           H  
ATOM    291  O   THR A  18      -9.172  -5.997  -3.399  1.00 74.34           O  
ATOM    292  CG2 THR A  18     -11.239  -8.039   0.248  1.00 74.34           C  
ATOM    293 HG21 THR A  18     -11.530  -9.049  -0.040  1.00 74.34           H  
ATOM    294 HG22 THR A  18     -10.310  -8.099   0.815  1.00 74.34           H  
ATOM    295 HG23 THR A  18     -12.021  -7.618   0.880  1.00 74.34           H  
ATOM    296  OG1 THR A  18     -10.828  -5.861  -0.581  1.00 74.34           O  
ATOM    297  HG1 THR A  18     -10.602  -5.907   0.351  1.00 74.34           H  
ATOM    298  N   SER A  19     -10.523  -7.595  -4.236  1.00 72.66           N  
ATOM    299  H   SER A  19     -11.057  -8.430  -4.043  1.00 72.66           H  
ATOM    300  CA  SER A  19     -10.674  -6.967  -5.544  1.00 72.66           C  
ATOM    301  HA  SER A  19     -10.220  -5.979  -5.472  1.00 72.66           H  
ATOM    302  C   SER A  19     -12.141  -6.763  -5.888  1.00 72.66           C  
ATOM    303  CB  SER A  19      -9.930  -7.714  -6.651  1.00 72.66           C  
ATOM    304  HB2 SER A  19     -10.422  -8.664  -6.860  1.00 72.66           H  
ATOM    305  HB3 SER A  19      -8.904  -7.900  -6.333  1.00 72.66           H  
ATOM    306  O   SER A  19     -12.920  -7.711  -5.940  1.00 72.66           O  
ATOM    307  OG  SER A  19      -9.918  -6.900  -7.814  1.00 72.66           O  
ATOM    308  HG  SER A  19      -9.661  -6.019  -7.534  1.00 72.66           H  
ATOM    309  N   THR A  20     -12.515  -5.513  -6.149  1.00 70.31           N  
ATOM    310  H   THR A  20     -11.820  -4.784  -6.079  1.00 70.31           H  
ATOM    311  CA  THR A  20     -13.877  -5.140  -6.544  1.00 70.31           C  
ATOM    312  HA  THR A  20     -14.396  -6.018  -6.930  1.00 70.31           H  
ATOM    313  C   THR A  20     -13.794  -4.099  -7.647  1.00 70.31           C  
ATOM    314  CB  THR A  20     -14.685  -4.590  -5.359  1.00 70.31           C  
ATOM    315  HB  THR A  20     -14.293  -3.613  -5.078  1.00 70.31           H  
ATOM    316  O   THR A  20     -13.123  -3.081  -7.488  1.00 70.31           O  
ATOM    317  CG2 THR A  20     -16.168  -4.448  -5.700  1.00 70.31           C  
ATOM    318 HG21 THR A  20     -16.574  -5.405  -6.028  1.00 70.31           H  
ATOM    319 HG22 THR A  20     -16.711  -4.121  -4.813  1.00 70.31           H  
ATOM    320 HG23 THR A  20     -16.305  -3.704  -6.484  1.00 70.31           H  
ATOM    321  OG1 THR A  20     -14.588  -5.436  -4.239  1.00 70.31           O  
ATOM    322  HG1 THR A  20     -14.711  -6.347  -4.515  1.00 70.31           H  
ATOM    323  N   ASN A  21     -14.458  -4.348  -8.780  1.00 71.93           N  
ATOM    324  H   ASN A  21     -15.034  -5.177  -8.829  1.00 71.93           H  
ATOM    325  CA  ASN A  21     -14.510  -3.425  -9.922  1.00 71.93           C  
ATOM    326  HA  ASN A  21     -14.898  -3.987 -10.772  1.00 71.93           H  
ATOM    327  C   ASN A  21     -13.124  -2.919 -10.378  1.00 71.93           C  
ATOM    328  CB  ASN A  21     -15.528  -2.309  -9.617  1.00 71.93           C  
ATOM    329  HB2 ASN A  21     -15.566  -1.609 -10.452  1.00 71.93           H  
ATOM    330  HB3 ASN A  21     -15.217  -1.762  -8.728  1.00 71.93           H  
ATOM    331  O   ASN A  21     -12.941  -1.743 -10.680  1.00 71.93           O  
ATOM    332  CG  ASN A  21     -16.928  -2.860  -9.420  1.00 71.93           C  
ATOM    333  ND2 ASN A  21     -17.733  -2.247  -8.586  1.00 71.93           N  
ATOM    334 HD21 ASN A  21     -17.454  -1.405  -8.102  1.00 71.93           H  
ATOM    335 HD22 ASN A  21     -18.655  -2.648  -8.485  1.00 71.93           H  
ATOM    336  OD1 ASN A  21     -17.305  -3.862  -9.998  1.00 71.93           O  
ATOM    337  N   GLY A  22     -12.122  -3.806 -10.394  1.00 67.86           N  
ATOM    338  H   GLY A  22     -12.318  -4.749 -10.090  1.00 67.86           H  
ATOM    339  CA  GLY A  22     -10.757  -3.482 -10.821  1.00 67.86           C  
ATOM    340  HA2 GLY A  22     -10.804  -2.876 -11.726  1.00 67.86           H  
ATOM    341  HA3 GLY A  22     -10.236  -4.410 -11.056  1.00 67.86           H  
ATOM    342  C   GLY A  22      -9.913  -2.720  -9.795  1.00 67.86           C  
ATOM    343  O   GLY A  22      -8.740  -2.473 -10.068  1.00 67.86           O  
ATOM    344  N   VAL A  23     -10.465  -2.389  -8.626  1.00 69.28           N  
ATOM    345  H   VAL A  23     -11.438  -2.614  -8.473  1.00 69.28           H  
ATOM    346  CA  VAL A  23      -9.719  -1.869  -7.473  1.00 69.28           C  
ATOM    347  HA  VAL A  23      -8.912  -1.233  -7.834  1.00 69.28           H  
ATOM    348  C   VAL A  23      -9.120  -3.046  -6.717  1.00 69.28           C  
ATOM    349  CB  VAL A  23     -10.627  -1.032  -6.547  1.00 69.28           C  
ATOM    350  HB  VAL A  23     -11.358  -1.680  -6.065  1.00 69.28           H  
ATOM    351  O   VAL A  23      -9.803  -4.056  -6.550  1.00 69.28           O  
ATOM    352  CG1 VAL A  23      -9.829  -0.317  -5.450  1.00 69.28           C  
ATOM    353 HG11 VAL A  23      -9.289  -1.037  -4.835  1.00 69.28           H  
ATOM    354 HG12 VAL A  23     -10.502   0.246  -4.803  1.00 69.28           H  
ATOM    355 HG13 VAL A  23      -9.114   0.370  -5.903  1.00 69.28           H  
ATOM    356  CG2 VAL A  23     -11.377   0.043  -7.346  1.00 69.28           C  
ATOM    357 HG21 VAL A  23     -11.893   0.724  -6.670  1.00 69.28           H  
ATOM    358 HG22 VAL A  23     -10.671   0.599  -7.964  1.00 69.28           H  
ATOM    359 HG23 VAL A  23     -12.121  -0.425  -7.992  1.00 69.28           H  
ATOM    360  N   ILE A  24      -7.868  -2.933  -6.269  1.00 74.75           N  
ATOM    361  H   ILE A  24      -7.383  -2.060  -6.418  1.00 74.75           H  
ATOM    362  CA  ILE A  24      -7.269  -3.896  -5.338  1.00 74.75           C  
ATOM    363  HA  ILE A  24      -8.026  -4.642  -5.098  1.00 74.75           H  
ATOM    364  C   ILE A  24      -6.936  -3.168  -4.035  1.00 74.75           C  
ATOM    365  CB  ILE A  24      -6.059  -4.667  -5.913  1.00 74.75           C  
ATOM    366  HB  ILE A  24      -5.174  -4.037  -5.827  1.00 74.75           H  
ATOM    367  O   ILE A  24      -6.351  -2.079  -4.048  1.00 74.75           O  
ATOM    368  CG1 ILE A  24      -6.219  -5.070  -7.397  1.00 74.75           C  
ATOM    369 HG12 ILE A  24      -7.056  -5.760  -7.502  1.00 74.75           H  
ATOM    370 HG13 ILE A  24      -6.443  -4.179  -7.985  1.00 74.75           H  
ATOM    371  CG2 ILE A  24      -5.894  -5.945  -5.067  1.00 74.75           C  
ATOM    372 HG21 ILE A  24      -5.765  -5.707  -4.011  1.00 74.75           H  
ATOM    373 HG22 ILE A  24      -5.041  -6.538  -5.397  1.00 74.75           H  
ATOM    374 HG23 ILE A  24      -6.783  -6.569  -5.154  1.00 74.75           H  
ATOM    375  CD1 ILE A  24      -4.961  -5.700  -8.015  1.00 74.75           C  
ATOM    376 HD11 ILE A  24      -5.109  -5.816  -9.089  1.00 74.75           H  
ATOM    377 HD12 ILE A  24      -4.773  -6.685  -7.590  1.00 74.75           H  
ATOM    378 HD13 ILE A  24      -4.099  -5.055  -7.843  1.00 74.75           H  
ATOM    379  N   LYS A  25      -7.368  -3.759  -2.925  1.00 75.68           N  
ATOM    380  H   LYS A  25      -7.839  -4.648  -3.017  1.00 75.68           H  
ATOM    381  CA  LYS A  25      -7.331  -3.185  -1.581  1.00 75.68           C  
ATOM    382  HA  LYS A  25      -6.875  -2.195  -1.594  1.00 75.68           H  
ATOM    383  C   LYS A  25      -6.519  -4.076  -0.653  1.00 75.68           C  
ATOM    384  CB  LYS A  25      -8.765  -3.082  -1.064  1.00 75.68           C  
ATOM    385  HB2 LYS A  25      -8.742  -2.719  -0.037  1.00 75.68           H  
ATOM    386  HB3 LYS A  25      -9.201  -4.081  -1.062  1.00 75.68           H  
ATOM    387  O   LYS A  25      -6.582  -5.291  -0.794  1.00 75.68           O  
ATOM    388  CG  LYS A  25      -9.651  -2.148  -1.887  1.00 75.68           C  
ATOM    389  HG2 LYS A  25      -9.229  -1.143  -1.857  1.00 75.68           H  
ATOM    390  HG3 LYS A  25      -9.702  -2.490  -2.921  1.00 75.68           H  
ATOM    391  CD  LYS A  25     -11.063  -2.135  -1.303  1.00 75.68           C  
ATOM    392  HD2 LYS A  25     -11.021  -1.856  -0.250  1.00 75.68           H  
ATOM    393  HD3 LYS A  25     -11.502  -3.128  -1.392  1.00 75.68           H  
ATOM    394  CE  LYS A  25     -11.898  -1.115  -2.070  1.00 75.68           C  
ATOM    395  HE2 LYS A  25     -11.437  -0.136  -1.934  1.00 75.68           H  
ATOM    396  HE3 LYS A  25     -11.903  -1.360  -3.132  1.00 75.68           H  
ATOM    397  NZ  LYS A  25     -13.267  -1.071  -1.535  1.00 75.68           N  
ATOM    398  HZ1 LYS A  25     -13.920  -1.701  -1.979  1.00 75.68           H  
ATOM    399  HZ2 LYS A  25     -13.625  -0.127  -1.538  1.00 75.68           H  
ATOM    400  HZ3 LYS A  25     -13.267  -1.273  -0.545  1.00 75.68           H  
ATOM    401  N   LEU A  26      -5.782  -3.464   0.269  1.00 77.73           N  
ATOM    402  H   LEU A  26      -5.790  -2.454   0.285  1.00 77.73           H  
ATOM    403  CA  LEU A  26      -4.996  -4.123   1.314  1.00 77.73           C  
ATOM    404  HA  LEU A  26      -4.963  -5.200   1.147  1.00 77.73           H  
ATOM    405  C   LEU A  26      -5.622  -3.873   2.684  1.00 77.73           C  
ATOM    406  CB  LEU A  26      -3.573  -3.540   1.287  1.00 77.73           C  
ATOM    407  HB2 LEU A  26      -3.144  -3.581   2.288  1.00 77.73           H  
ATOM    408  HB3 LEU A  26      -3.625  -2.487   1.011  1.00 77.73           H  
ATOM    409  O   LEU A  26      -5.828  -2.708   3.038  1.00 77.73           O  
ATOM    410  CG  LEU A  26      -2.645  -4.280   0.324  1.00 77.73           C  
ATOM    411  HG  LEU A  26      -3.166  -4.451  -0.619  1.00 77.73           H  
ATOM    412  CD1 LEU A  26      -1.387  -3.457   0.046  1.00 77.73           C  
ATOM    413 HD11 LEU A  26      -0.752  -3.986  -0.666  1.00 77.73           H  
ATOM    414 HD12 LEU A  26      -0.836  -3.303   0.973  1.00 77.73           H  
ATOM    415 HD13 LEU A  26      -1.663  -2.491  -0.377  1.00 77.73           H  
ATOM    416  CD2 LEU A  26      -2.243  -5.620   0.935  1.00 77.73           C  
ATOM    417 HD21 LEU A  26      -3.057  -6.341   0.852  1.00 77.73           H  
ATOM    418 HD22 LEU A  26      -2.001  -5.498   1.991  1.00 77.73           H  
ATOM    419 HD23 LEU A  26      -1.349  -6.015   0.453  1.00 77.73           H  
ATOM    420  N   LYS A  27      -5.913  -4.937   3.441  1.00 75.17           N  
ATOM    421  H   LYS A  27      -5.729  -5.861   3.077  1.00 75.17           H  
ATOM    422  CA  LYS A  27      -6.317  -4.811   4.847  1.00 75.17           C  
ATOM    423  HA  LYS A  27      -6.985  -3.955   4.938  1.00 75.17           H  
ATOM    424  C   LYS A  27      -5.064  -4.538   5.670  1.00 75.17           C  
ATOM    425  CB  LYS A  27      -7.062  -6.071   5.325  1.00 75.17           C  
ATOM    426  HB2 LYS A  27      -6.347  -6.857   5.566  1.00 75.17           H  
ATOM    427  HB3 LYS A  27      -7.691  -6.442   4.516  1.00 75.17           H  
ATOM    428  O   LYS A  27      -4.054  -5.217   5.485  1.00 75.17           O  
ATOM    429  CG  LYS A  27      -7.950  -5.783   6.547  1.00 75.17           C  
ATOM    430  HG2 LYS A  27      -8.494  -4.853   6.381  1.00 75.17           H  
ATOM    431  HG3 LYS A  27      -7.328  -5.672   7.435  1.00 75.17           H  
ATOM    432  CD  LYS A  27      -8.975  -6.907   6.759  1.00 75.17           C  
ATOM    433  HD2 LYS A  27      -9.541  -7.029   5.835  1.00 75.17           H  
ATOM    434  HD3 LYS A  27      -8.458  -7.840   6.980  1.00 75.17           H  
ATOM    435  CE  LYS A  27      -9.943  -6.555   7.896  1.00 75.17           C  
ATOM    436  HE2 LYS A  27      -9.442  -6.718   8.850  1.00 75.17           H  
ATOM    437  HE3 LYS A  27     -10.184  -5.494   7.821  1.00 75.17           H  
ATOM    438  NZ  LYS A  27     -11.200  -7.346   7.805  1.00 75.17           N  
ATOM    439  HZ1 LYS A  27     -11.838  -7.103   8.550  1.00 75.17           H  
ATOM    440  HZ2 LYS A  27     -11.686  -7.140   6.944  1.00 75.17           H  
ATOM    441  HZ3 LYS A  27     -11.014  -8.338   7.824  1.00 75.17           H  
ATOM    442  N   GLY A  28      -5.092  -3.520   6.530  1.00 62.88           N  
ATOM    443  H   GLY A  28      -5.956  -3.016   6.672  1.00 62.88           H  
ATOM    444  CA  GLY A  28      -3.952  -3.215   7.391  1.00 62.88           C  
ATOM    445  HA2 GLY A  28      -3.086  -2.972   6.776  1.00 62.88           H  
ATOM    446  HA3 GLY A  28      -4.188  -2.359   8.023  1.00 62.88           H  
ATOM    447  C   GLY A  28      -3.620  -4.406   8.296  1.00 62.88           C  
ATOM    448  O   GLY A  28      -4.505  -4.933   8.966  1.00 62.88           O  
ATOM    449  N   ILE A  29      -2.353  -4.827   8.321  1.00 55.99           N  
ATOM    450  H   ILE A  29      -1.673  -4.361   7.737  1.00 55.99           H  
ATOM    451  CA  ILE A  29      -1.848  -5.750   9.345  1.00 55.99           C  
ATOM    452  HA  ILE A  29      -2.606  -6.507   9.546  1.00 55.99           H  
ATOM    453  C   ILE A  29      -1.647  -4.913  10.611  1.00 55.99           C  
ATOM    454  CB  ILE A  29      -0.559  -6.473   8.883  1.00 55.99           C  
ATOM    455  HB  ILE A  29       0.202  -5.723   8.667  1.00 55.99           H  
ATOM    456  O   ILE A  29      -0.927  -3.916  10.582  1.00 55.99           O  
ATOM    457  CG1 ILE A  29      -0.834  -7.288   7.596  1.00 55.99           C  
ATOM    458 HG12 ILE A  29      -1.276  -6.639   6.841  1.00 55.99           H  
ATOM    459 HG13 ILE A  29      -1.555  -8.072   7.826  1.00 55.99           H  
ATOM    460  CG2 ILE A  29      -0.032  -7.396  10.000  1.00 55.99           C  
ATOM    461 HG21 ILE A  29       0.171  -6.824  10.905  1.00 55.99           H  
ATOM    462 HG22 ILE A  29      -0.762  -8.173  10.232  1.00 55.99           H  
ATOM    463 HG23 ILE A  29       0.908  -7.860   9.703  1.00 55.99           H  
ATOM    464  CD1 ILE A  29       0.406  -7.930   6.959  1.00 55.99           C  
ATOM    465 HD11 ILE A  29       0.809  -8.710   7.605  1.00 55.99           H  
ATOM    466 HD12 ILE A  29       0.127  -8.382   6.007  1.00 55.99           H  
ATOM    467 HD13 ILE A  29       1.167  -7.171   6.782  1.00 55.99           H  
ATOM    468  N   VAL A  30      -2.337  -5.281  11.689  1.00 52.52           N  
ATOM    469  H   VAL A  30      -2.918  -6.105  11.632  1.00 52.52           H  
ATOM    470  CA  VAL A  30      -2.188  -4.650  13.005  1.00 52.52           C  
ATOM    471  HA  VAL A  30      -2.225  -3.566  12.900  1.00 52.52           H  
ATOM    472  C   VAL A  30      -0.819  -5.043  13.553  1.00 52.52           C  
ATOM    473  CB  VAL A  30      -3.325  -5.093  13.956  1.00 52.52           C  
ATOM    474  HB  VAL A  30      -3.294  -6.176  14.074  1.00 52.52           H  
ATOM    475  O   VAL A  30      -0.583  -6.222  13.807  1.00 52.52           O  
ATOM    476  CG1 VAL A  30      -3.210  -4.449  15.342  1.00 52.52           C  
ATOM    477 HG11 VAL A  30      -3.184  -3.363  15.260  1.00 52.52           H  
ATOM    478 HG12 VAL A  30      -4.052  -4.745  15.968  1.00 52.52           H  
ATOM    479 HG13 VAL A  30      -2.298  -4.787  15.835  1.00 52.52           H  
ATOM    480  CG2 VAL A  30      -4.702  -4.723  13.381  1.00 52.52           C  
ATOM    481 HG21 VAL A  30      -4.759  -3.646  13.224  1.00 52.52           H  
ATOM    482 HG22 VAL A  30      -4.873  -5.235  12.435  1.00 52.52           H  
ATOM    483 HG23 VAL A  30      -5.483  -5.023  14.080  1.00 52.52           H  
ATOM    484  N   ASP A  31       0.078  -4.074  13.714  1.00 49.15           N  
ATOM    485  H   ASP A  31      -0.172  -3.132  13.447  1.00 49.15           H  
ATOM    486  CA  ASP A  31       1.150  -4.203  14.700  1.00 49.15           C  
ATOM    487  HA  ASP A  31       1.497  -5.236  14.708  1.00 49.15           H  
ATOM    488  C   ASP A  31       0.511  -3.882  16.058  1.00 49.15           C  
ATOM    489  CB  ASP A  31       2.336  -3.283  14.345  1.00 49.15           C  
ATOM    490  HB2 ASP A  31       2.290  -3.044  13.283  1.00 49.15           H  
ATOM    491  HB3 ASP A  31       2.254  -2.346  14.895  1.00 49.15           H  
ATOM    492  O   ASP A  31      -0.229  -2.898  16.163  1.00 49.15           O  
ATOM    493  CG  ASP A  31       3.709  -3.917  14.617  1.00 49.15           C  
ATOM    494  OD1 ASP A  31       3.775  -4.888  15.404  1.00 49.15           O  
ATOM    495  OD2 ASP A  31       4.686  -3.430  14.003  1.00 49.15           O  
ATOM    496  N   ASP A  32       0.702  -4.749  17.050  1.00 48.22           N  
ATOM    497  H   ASP A  32       1.380  -5.482  16.901  1.00 48.22           H  
ATOM    498  CA  ASP A  32       0.071  -4.675  18.374  1.00 48.22           C  
ATOM    499  HA  ASP A  32      -1.004  -4.548  18.243  1.00 48.22           H  
ATOM    500  C   ASP A  32       0.600  -3.447  19.136  1.00 48.22           C  
ATOM    501  CB  ASP A  32       0.300  -6.011  19.109  1.00 48.22           C  
ATOM    502  HB2 ASP A  32       0.007  -6.823  18.443  1.00 48.22           H  
ATOM    503  HB3 ASP A  32       1.363  -6.129  19.320  1.00 48.22           H  
ATOM    504  O   ASP A  32       1.548  -3.513  19.917  1.00 48.22           O  
ATOM    505  CG  ASP A  32      -0.501  -6.171  20.410  1.00 48.22           C  
ATOM    506  OD1 ASP A  32      -1.559  -5.513  20.539  1.00 48.22           O  
ATOM    507  OD2 ASP A  32      -0.085  -7.011  21.242  1.00 48.22           O  
ATOM    508  N   SER A  33       0.040  -2.278  18.826  1.00 47.53           N  
ATOM    509  H   SER A  33      -0.639  -2.282  18.078  1.00 47.53           H  
ATOM    510  CA  SER A  33       0.339  -1.010  19.478  1.00 47.53           C  
ATOM    511  HA  SER A  33       1.051  -1.212  20.278  1.00 47.53           H  
ATOM    512  C   SER A  33      -0.956  -0.436  20.061  1.00 47.53           C  
ATOM    513  CB  SER A  33       1.004  -0.034  18.508  1.00 47.53           C  
ATOM    514  HB2 SER A  33       0.250   0.413  17.860  1.00 47.53           H  
ATOM    515  HB3 SER A  33       1.725  -0.572  17.892  1.00 47.53           H  
ATOM    516  O   SER A  33      -1.967  -0.379  19.354  1.00 47.53           O  
ATOM    517  OG  SER A  33       1.683   0.973  19.237  1.00 47.53           O  
ATOM    518  HG  SER A  33       2.480   0.570  19.590  1.00 47.53           H  
ATOM    519  N   PRO A  34      -0.967  -0.046  21.348  1.00 48.17           N  
ATOM    520  CA  PRO A  34      -2.189   0.305  22.063  1.00 48.17           C  
ATOM    521  HA  PRO A  34      -2.865  -0.549  22.007  1.00 48.17           H  
ATOM    522  C   PRO A  34      -2.927   1.524  21.472  1.00 48.17           C  
ATOM    523  CB  PRO A  34      -1.772   0.488  23.527  1.00 48.17           C  
ATOM    524  HB2 PRO A  34      -2.317   1.297  24.012  1.00 48.17           H  
ATOM    525  HB3 PRO A  34      -1.928  -0.448  24.064  1.00 48.17           H  
ATOM    526  O   PRO A  34      -2.321   2.476  20.985  1.00 48.17           O  
ATOM    527  CG  PRO A  34      -0.274   0.783  23.454  1.00 48.17           C  
ATOM    528  HG2 PRO A  34       0.248   0.473  24.359  1.00 48.17           H  
ATOM    529  HG3 PRO A  34      -0.123   1.846  23.267  1.00 48.17           H  
ATOM    530  CD  PRO A  34       0.179  -0.013  22.239  1.00 48.17           C  
ATOM    531  HD2 PRO A  34       0.435  -1.030  22.536  1.00 48.17           H  
ATOM    532  HD3 PRO A  34       1.035   0.477  21.775  1.00 48.17           H  
ATOM    533  N   GLU A  35      -4.259   1.447  21.554  1.00 47.33           N  
ATOM    534  H   GLU A  35      -4.609   0.604  21.987  1.00 47.33           H  
ATOM    535  CA  GLU A  35      -5.311   2.343  21.039  1.00 47.33           C  
ATOM    536  HA  GLU A  35      -5.312   2.233  19.954  1.00 47.33           H  
ATOM    537  C   GLU A  35      -5.176   3.868  21.327  1.00 47.33           C  
ATOM    538  CB  GLU A  35      -6.654   1.819  21.598  1.00 47.33           C  
ATOM    539  HB2 GLU A  35      -7.272   2.664  21.903  1.00 47.33           H  
ATOM    540  HB3 GLU A  35      -6.479   1.242  22.506  1.00 47.33           H  
ATOM    541  O   GLU A  35      -4.433   4.290  22.215  1.00 47.33           O  
ATOM    542  CG  GLU A  35      -7.461   0.960  20.610  1.00 47.33           C  
ATOM    543  HG2 GLU A  35      -7.003  -0.027  20.546  1.00 47.33           H  
ATOM    544  HG3 GLU A  35      -7.425   1.403  19.615  1.00 47.33           H  
ATOM    545  CD  GLU A  35      -8.928   0.828  21.053  1.00 47.33           C  
ATOM    546  OE1 GLU A  35      -9.803   0.792  20.158  1.00 47.33           O  
ATOM    547  OE2 GLU A  35      -9.173   0.804  22.280  1.00 47.33           O  
ATOM    548  N   PRO A  36      -5.927   4.724  20.587  1.00 43.68           N  
ATOM    549  CA  PRO A  36      -5.467   6.024  20.099  1.00 43.68           C  
ATOM    550  HA  PRO A  36      -4.378   6.025  20.043  1.00 43.68           H  
ATOM    551  C   PRO A  36      -5.920   7.240  20.922  1.00 43.68           C  
ATOM    552  CB  PRO A  36      -6.046   6.107  18.681  1.00 43.68           C  
ATOM    553  HB2 PRO A  36      -5.432   5.518  18.000  1.00 43.68           H  
ATOM    554  HB3 PRO A  36      -6.128   7.134  18.325  1.00 43.68           H  
ATOM    555  O   PRO A  36      -7.052   7.331  21.402  1.00 43.68           O  
ATOM    556  CG  PRO A  36      -7.415   5.449  18.837  1.00 43.68           C  
ATOM    557  HG2 PRO A  36      -7.771   5.031  17.896  1.00 43.68           H  
ATOM    558  HG3 PRO A  36      -8.136   6.165  19.234  1.00 43.68           H  
ATOM    559  CD  PRO A  36      -7.144   4.362  19.865  1.00 43.68           C  
ATOM    560  HD2 PRO A  36      -7.994   4.267  20.542  1.00 43.68           H  
ATOM    561  HD3 PRO A  36      -6.991   3.434  19.314  1.00 43.68           H  
ATOM    562  N   THR A  37      -5.076   8.273  20.955  1.00 37.24           N  
ATOM    563  H   THR A  37      -4.152   8.165  20.562  1.00 37.24           H  
ATOM    564  CA  THR A  37      -5.472   9.632  21.339  1.00 37.24           C  
ATOM    565  HA  THR A  37      -6.240   9.553  22.108  1.00 37.24           H  
ATOM    566  C   THR A  37      -6.085  10.380  20.147  1.00 37.24           C  
ATOM    567  CB  THR A  37      -4.303  10.417  21.957  1.00 37.24           C  
ATOM    568  HB  THR A  37      -4.540  11.480  21.960  1.00 37.24           H  
ATOM    569  O   THR A  37      -5.540  10.441  19.048  1.00 37.24           O  
ATOM    570  CG2 THR A  37      -4.038   9.967  23.395  1.00 37.24           C  
ATOM    571 HG21 THR A  37      -3.816   8.900  23.417  1.00 37.24           H  
ATOM    572 HG22 THR A  37      -4.916  10.163  24.011  1.00 37.24           H  
ATOM    573 HG23 THR A  37      -3.189  10.517  23.803  1.00 37.24           H  
ATOM    574  OG1 THR A  37      -3.119  10.205  21.228  1.00 37.24           O  
ATOM    575  HG1 THR A  37      -2.440  10.804  21.548  1.00 37.24           H  
ATOM    576  N   LYS A  38      -7.266  10.962  20.378  1.00 36.44           N  
ATOM    577  H   LYS A  38      -7.666  10.794  21.290  1.00 36.44           H  
ATOM    578  CA  LYS A  38      -7.979  11.889  19.484  1.00 36.44           C  
ATOM    579  HA  LYS A  38      -8.372  11.339  18.628  1.00 36.44           H  
ATOM    580  C   LYS A  38      -7.059  13.009  18.965  1.00 36.44           C  
ATOM    581  CB  LYS A  38      -9.127  12.537  20.290  1.00 36.44           C  
ATOM    582  HB2 LYS A  38      -9.228  13.580  19.990  1.00 36.44           H  
ATOM    583  HB3 LYS A  38      -8.868  12.541  21.349  1.00 36.44           H  
ATOM    584  O   LYS A  38      -6.590  13.819  19.756  1.00 36.44           O  
ATOM    585  CG  LYS A  38     -10.503  11.892  20.098  1.00 36.44           C  
ATOM    586  HG2 LYS A  38     -10.851  12.095  19.085  1.00 36.44           H  
ATOM    587  HG3 LYS A  38     -10.431  10.814  20.242  1.00 36.44           H  
ATOM    588  CD  LYS A  38     -11.490  12.479  21.120  1.00 36.44           C  
ATOM    589  HD2 LYS A  38     -11.222  12.109  22.110  1.00 36.44           H  
ATOM    590  HD3 LYS A  38     -11.413  13.566  21.117  1.00 36.44           H  
ATOM    591  CE  LYS A  38     -12.930  12.078  20.787  1.00 36.44           C  
ATOM    592  HE2 LYS A  38     -13.210  12.543  19.842  1.00 36.44           H  
ATOM    593  HE3 LYS A  38     -12.965  10.997  20.647  1.00 36.44           H  
ATOM    594  NZ  LYS A  38     -13.872  12.480  21.863  1.00 36.44           N  
ATOM    595  HZ1 LYS A  38     -13.830  13.477  22.022  1.00 36.44           H  
ATOM    596  HZ2 LYS A  38     -14.817  12.228  21.613  1.00 36.44           H  
ATOM    597  HZ3 LYS A  38     -13.638  12.004  22.722  1.00 36.44           H  
ATOM    598  N   GLY A  39      -6.958  13.142  17.641  1.00 32.07           N  
ATOM    599  H   GLY A  39      -7.248  12.355  17.078  1.00 32.07           H  
ATOM    600  CA  GLY A  39      -6.452  14.341  16.960  1.00 32.07           C  
ATOM    601  HA2 GLY A  39      -7.131  14.594  16.145  1.00 32.07           H  
ATOM    602  HA3 GLY A  39      -6.444  15.183  17.653  1.00 32.07           H  
ATOM    603  C   GLY A  39      -5.033  14.195  16.406  1.00 32.07           C  
ATOM    604  O   GLY A  39      -4.080  14.075  17.160  1.00 32.07           O  
ATOM    605  N   HIS A  40      -4.918  14.271  15.074  1.00 41.49           N  
ATOM    606  H   HIS A  40      -5.773  14.412  14.556  1.00 41.49           H  
ATOM    607  CA  HIS A  40      -3.695  14.108  14.270  1.00 41.49           C  
ATOM    608  HA  HIS A  40      -3.994  14.308  13.241  1.00 41.49           H  
ATOM    609  C   HIS A  40      -3.135  12.672  14.246  1.00 41.49           C  
ATOM    610  CB  HIS A  40      -2.662  15.195  14.610  1.00 41.49           C  
ATOM    611  HB2 HIS A  40      -2.057  14.886  15.461  1.00 41.49           H  
ATOM    612  HB3 HIS A  40      -3.182  16.111  14.890  1.00 41.49           H  
ATOM    613  O   HIS A  40      -2.100  12.359  14.821  1.00 41.49           O  
ATOM    614  CG  HIS A  40      -1.771  15.514  13.440  1.00 41.49           C  
ATOM    615  CD2 HIS A  40      -0.617  14.871  13.080  1.00 41.49           C  
ATOM    616  HD2 HIS A  40      -0.167  14.039  13.601  1.00 41.49           H  
ATOM    617  ND1 HIS A  40      -1.994  16.503  12.509  1.00 41.49           N  
ATOM    618  HD1 HIS A  40      -2.751  17.173  12.517  1.00 41.49           H  
ATOM    619  CE1 HIS A  40      -0.997  16.462  11.610  1.00 41.49           C  
ATOM    620  HE1 HIS A  40      -0.890  17.122  10.763  1.00 41.49           H  
ATOM    621  NE2 HIS A  40      -0.136  15.484  11.917  1.00 41.49           N  
ATOM    622  N   VAL A  41      -3.847  11.777  13.560  1.00 49.63           N  
ATOM    623  H   VAL A  41      -4.674  12.081  13.066  1.00 49.63           H  
ATOM    624  CA  VAL A  41      -3.466  10.367  13.437  1.00 49.63           C  
ATOM    625  HA  VAL A  41      -3.045  10.034  14.386  1.00 49.63           H  
ATOM    626  C   VAL A  41      -2.373  10.209  12.373  1.00 49.63           C  
ATOM    627  CB  VAL A  41      -4.717   9.506  13.175  1.00 49.63           C  
ATOM    628  HB  VAL A  41      -5.231   9.871  12.286  1.00 49.63           H  
ATOM    629  O   VAL A  41      -2.653  10.118  11.180  1.00 49.63           O  
ATOM    630  CG1 VAL A  41      -4.374   8.039  12.974  1.00 49.63           C  
ATOM    631 HG11 VAL A  41      -5.283   7.441  12.910  1.00 49.63           H  
ATOM    632 HG12 VAL A  41      -3.842   7.929  12.029  1.00 49.63           H  
ATOM    633 HG13 VAL A  41      -3.757   7.671  13.793  1.00 49.63           H  
ATOM    634  CG2 VAL A  41      -5.690   9.575  14.361  1.00 49.63           C  
ATOM    635 HG21 VAL A  41      -6.563   8.955  14.159  1.00 49.63           H  
ATOM    636 HG22 VAL A  41      -5.200   9.214  15.265  1.00 49.63           H  
ATOM    637 HG23 VAL A  41      -6.026  10.600  14.522  1.00 49.63           H  
ATOM    638  N   THR A  42      -1.119  10.147  12.824  1.00 53.72           N  
ATOM    639  H   THR A  42      -0.955  10.377  13.794  1.00 53.72           H  
ATOM    640  CA  THR A  42       0.020   9.560  12.101  1.00 53.72           C  
ATOM    641  HA  THR A  42       0.000   9.886  11.061  1.00 53.72           H  
ATOM    642  C   THR A  42      -0.103   8.033  12.120  1.00 53.72           C  
ATOM    643  CB  THR A  42       1.359   9.996  12.730  1.00 53.72           C  
ATOM    644  HB  THR A  42       2.168   9.405  12.302  1.00 53.72           H  
ATOM    645  O   THR A  42       0.694   7.343  12.751  1.00 53.72           O  
ATOM    646  CG2 THR A  42       1.673  11.468  12.482  1.00 53.72           C  
ATOM    647 HG21 THR A  42       1.714  11.661  11.410  1.00 53.72           H  
ATOM    648 HG22 THR A  42       0.902  12.092  12.932  1.00 53.72           H  
ATOM    649 HG23 THR A  42       2.637  11.712  12.927  1.00 53.72           H  
ATOM    650  OG1 THR A  42       1.321   9.797  14.126  1.00 53.72           O  
ATOM    651  HG1 THR A  42       1.322   8.846  14.260  1.00 53.72           H  
ATOM    652  N   SER A  43      -1.152   7.485  11.504  1.00 58.57           N  
ATOM    653  H   SER A  43      -1.801   8.088  11.019  1.00 58.57           H  
ATOM    654  CA  SER A  43      -1.270   6.032  11.347  1.00 58.57           C  
ATOM    655  HA  SER A  43      -0.961   5.552  12.275  1.00 58.57           H  
ATOM    656  C   SER A  43      -0.331   5.568  10.243  1.00 58.57           C  
ATOM    657  CB  SER A  43      -2.700   5.576  11.040  1.00 58.57           C  
ATOM    658  HB2 SER A  43      -2.663   4.615  10.528  1.00 58.57           H  
ATOM    659  HB3 SER A  43      -3.200   6.301  10.398  1.00 58.57           H  
ATOM    660  O   SER A  43      -0.270   6.171   9.175  1.00 58.57           O  
ATOM    661  OG  SER A  43      -3.420   5.386  12.240  1.00 58.57           O  
ATOM    662  HG  SER A  43      -3.290   4.490  12.559  1.00 58.57           H  
ATOM    663  N   GLY A  44       0.358   4.451  10.471  1.00 71.20           N  
ATOM    664  H   GLY A  44       0.338   4.041  11.394  1.00 71.20           H  
ATOM    665  CA  GLY A  44       1.128   3.771   9.425  1.00 71.20           C  
ATOM    666  HA2 GLY A  44       1.809   4.483   8.960  1.00 71.20           H  
ATOM    667  HA3 GLY A  44       1.719   2.974   9.876  1.00 71.20           H  
ATOM    668  C   GLY A  44       0.254   3.153   8.322  1.00 71.20           C  
ATOM    669  O   GLY A  44       0.783   2.613   7.356  1.00 71.20           O  
ATOM    670  N   SER A  45      -1.080   3.207   8.445  1.00 81.72           N  
ATOM    671  H   SER A  45      -1.474   3.711   9.227  1.00 81.72           H  
ATOM    672  CA  SER A  45      -2.028   2.622   7.492  1.00 81.72           C  
ATOM    673  HA  SER A  45      -1.634   2.755   6.484  1.00 81.72           H  
ATOM    674  C   SER A  45      -3.420   3.274   7.543  1.00 81.72           C  
ATOM    675  CB  SER A  45      -2.140   1.116   7.772  1.00 81.72           C  
ATOM    676  HB2 SER A  45      -1.143   0.689   7.885  1.00 81.72           H  
ATOM    677  HB3 SER A  45      -2.628   0.626   6.930  1.00 81.72           H  
ATOM    678  O   SER A  45      -3.702   4.122   8.389  1.00 81.72           O  
ATOM    679  OG  SER A  45      -2.899   0.875   8.942  1.00 81.72           O  
ATOM    680  HG  SER A  45      -2.467   0.187   9.454  1.00 81.72           H  
ATOM    681  N   CYS A  46      -4.318   2.841   6.652  1.00 86.82           N  
ATOM    682  H   CYS A  46      -4.030   2.171   5.953  1.00 86.82           H  
ATOM    683  CA  CYS A  46      -5.709   3.291   6.603  1.00 86.82           C  
ATOM    684  HA  CYS A  46      -5.719   4.376   6.704  1.00 86.82           H  
ATOM    685  C   CYS A  46      -6.607   2.730   7.719  1.00 86.82           C  
ATOM    686  CB  CYS A  46      -6.268   2.941   5.224  1.00 86.82           C  
ATOM    687  HB2 CYS A  46      -6.092   1.884   5.025  1.00 86.82           H  
ATOM    688  HB3 CYS A  46      -7.346   3.103   5.220  1.00 86.82           H  
ATOM    689  O   CYS A  46      -7.744   3.180   7.845  1.00 86.82           O  
ATOM    690  SG  CYS A  46      -5.534   3.925   3.898  1.00 86.82           S  
ATOM    691  N   GLN A  47      -6.121   1.780   8.529  1.00 86.10           N  
ATOM    692  H   GLN A  47      -5.161   1.491   8.409  1.00 86.10           H  
ATOM    693  CA  GLN A  47      -6.944   1.012   9.472  1.00 86.10           C  
ATOM    694  HA  GLN A  47      -7.702   0.479   8.897  1.00 86.10           H  
ATOM    695  C   GLN A  47      -7.681   1.889  10.497  1.00 86.10           C  
ATOM    696  CB  GLN A  47      -6.047  -0.027  10.169  1.00 86.10           C  
ATOM    697  HB2 GLN A  47      -5.494  -0.586   9.414  1.00 86.10           H  
ATOM    698  HB3 GLN A  47      -5.325   0.490  10.801  1.00 86.10           H  
ATOM    699  O   GLN A  47      -8.836   1.620  10.812  1.00 86.10           O  
ATOM    700  CG  GLN A  47      -6.832  -1.028  11.036  1.00 86.10           C  
ATOM    701  HG2 GLN A  47      -7.354  -0.492  11.829  1.00 86.10           H  
ATOM    702  HG3 GLN A  47      -6.127  -1.710  11.511  1.00 86.10           H  
ATOM    703  CD  GLN A  47      -7.834  -1.863  10.240  1.00 86.10           C  
ATOM    704  NE2 GLN A  47      -8.913  -2.295  10.852  1.00 86.10           N  
ATOM    705 HE21 GLN A  47      -9.102  -2.016  11.804  1.00 86.10           H  
ATOM    706 HE22 GLN A  47      -9.608  -2.734  10.265  1.00 86.10           H  
ATOM    707  OE1 GLN A  47      -7.675  -2.136   9.061  1.00 86.10           O  
ATOM    708  N   SER A  48      -7.034   2.951  10.986  1.00 81.68           N  
ATOM    709  H   SER A  48      -6.068   3.078  10.721  1.00 81.68           H  
ATOM    710  CA  SER A  48      -7.591   3.860  12.003  1.00 81.68           C  
ATOM    711  HA  SER A  48      -8.430   3.362  12.489  1.00 81.68           H  
ATOM    712  C   SER A  48      -8.144   5.162  11.411  1.00 81.68           C  
ATOM    713  CB  SER A  48      -6.558   4.162  13.096  1.00 81.68           C  
ATOM    714  HB2 SER A  48      -5.836   4.885  12.716  1.00 81.68           H  
ATOM    715  HB3 SER A  48      -7.066   4.599  13.956  1.00 81.68           H  
ATOM    716  O   SER A  48      -8.397   6.125  12.138  1.00 81.68           O  
ATOM    717  OG  SER A  48      -5.877   2.985  13.493  1.00 81.68           O  
ATOM    718  HG  SER A  48      -5.794   2.974  14.449  1.00 81.68           H  
ATOM    719  N   VAL A  49      -8.297   5.233  10.086  1.00 84.89           N  
ATOM    720  H   VAL A  49      -8.143   4.401   9.535  1.00 84.89           H  
ATOM    721  CA  VAL A  49      -8.768   6.440   9.404  1.00 84.89           C  
ATOM    722  HA  VAL A  49      -8.357   7.310   9.916  1.00 84.89           H  
ATOM    723  C   VAL A  49     -10.285   6.515   9.487  1.00 84.89           C  
ATOM    724  CB  VAL A  49      -8.277   6.498   7.951  1.00 84.89           C  
ATOM    725  HB  VAL A  49      -8.605   5.612   7.407  1.00 84.89           H  
ATOM    726  O   VAL A  49     -10.999   5.766   8.825  1.00 84.89           O  
ATOM    727  CG1 VAL A  49      -8.795   7.741   7.214  1.00 84.89           C  
ATOM    728 HG11 VAL A  49      -8.528   8.645   7.762  1.00 84.89           H  
ATOM    729 HG12 VAL A  49      -9.878   7.686   7.104  1.00 84.89           H  
ATOM    730 HG13 VAL A  49      -8.352   7.781   6.219  1.00 84.89           H  
ATOM    731  CG2 VAL A  49      -6.749   6.564   7.932  1.00 84.89           C  
ATOM    732 HG21 VAL A  49      -6.317   5.708   8.450  1.00 84.89           H  
ATOM    733 HG22 VAL A  49      -6.411   6.546   6.896  1.00 84.89           H  
ATOM    734 HG23 VAL A  49      -6.404   7.476   8.419  1.00 84.89           H  
ATOM    735  N   VAL A  50     -10.777   7.477  10.266  1.00 84.26           N  
ATOM    736  H   VAL A  50     -10.128   8.014  10.822  1.00 84.26           H  
ATOM    737  CA  VAL A  50     -12.204   7.805  10.356  1.00 84.26           C  
ATOM    738  HA  VAL A  50     -12.784   6.991   9.921  1.00 84.26           H  
ATOM    739  C   VAL A  50     -12.468   9.069   9.542  1.00 84.26           C  
ATOM    740  CB  VAL A  50     -12.653   7.943  11.823  1.00 84.26           C  
ATOM    741  HB  VAL A  50     -12.138   8.787  12.283  1.00 84.26           H  
ATOM    742  O   VAL A  50     -11.891  10.122   9.809  1.00 84.26           O  
ATOM    743  CG1 VAL A  50     -14.165   8.181  11.909  1.00 84.26           C  
ATOM    744 HG11 VAL A  50     -14.702   7.352  11.448  1.00 84.26           H  
ATOM    745 HG12 VAL A  50     -14.466   8.261  12.953  1.00 84.26           H  
ATOM    746 HG13 VAL A  50     -14.433   9.109  11.403  1.00 84.26           H  
ATOM    747  CG2 VAL A  50     -12.331   6.678  12.631  1.00 84.26           C  
ATOM    748 HG21 VAL A  50     -11.253   6.523  12.684  1.00 84.26           H  
ATOM    749 HG22 VAL A  50     -12.788   5.806  12.162  1.00 84.26           H  
ATOM    750 HG23 VAL A  50     -12.709   6.775  13.649  1.00 84.26           H  
ATOM    751  N   SER A  51     -13.333   8.971   8.532  1.00 86.33           N  
ATOM    752  H   SER A  51     -13.803   8.089   8.383  1.00 86.33           H  
ATOM    753  CA  SER A  51     -13.697  10.077   7.640  1.00 86.33           C  
ATOM    754  HA  SER A  51     -13.542  11.025   8.155  1.00 86.33           H  
ATOM    755  C   SER A  51     -15.165   9.979   7.232  1.00 86.33           C  
ATOM    756  CB  SER A  51     -12.810  10.053   6.390  1.00 86.33           C  
ATOM    757  HB2 SER A  51     -12.975   9.121   5.851  1.00 86.33           H  
ATOM    758  HB3 SER A  51     -11.764  10.108   6.692  1.00 86.33           H  
ATOM    759  O   SER A  51     -15.702   8.883   7.116  1.00 86.33           O  
ATOM    760  OG  SER A  51     -13.107  11.139   5.527  1.00 86.33           O  
ATOM    761  HG  SER A  51     -12.535  11.056   4.761  1.00 86.33           H  
ATOM    762  N   ASN A  52     -15.792  11.124   6.949  1.00 89.21           N  
ATOM    763  H   ASN A  52     -15.269  11.981   7.056  1.00 89.21           H  
ATOM    764  CA  ASN A  52     -17.147  11.192   6.383  1.00 89.21           C  
ATOM    765  HA  ASN A  52     -17.756  10.406   6.830  1.00 89.21           H  
ATOM    766  C   ASN A  52     -17.180  10.948   4.862  1.00 89.21           C  
ATOM    767  CB  ASN A  52     -17.770  12.557   6.731  1.00 89.21           C  
ATOM    768  HB2 ASN A  52     -17.103  13.356   6.409  1.00 89.21           H  
ATOM    769  HB3 ASN A  52     -18.712  12.664   6.194  1.00 89.21           H  
ATOM    770  O   ASN A  52     -18.247  10.978   4.257  1.00 89.21           O  
ATOM    771  CG  ASN A  52     -18.094  12.724   8.204  1.00 89.21           C  
ATOM    772  ND2 ASN A  52     -18.252  13.944   8.659  1.00 89.21           N  
ATOM    773 HD21 ASN A  52     -18.197  14.741   8.041  1.00 89.21           H  
ATOM    774 HD22 ASN A  52     -18.507  14.007   9.635  1.00 89.21           H  
ATOM    775  OD1 ASN A  52     -18.223  11.788   8.968  1.00 89.21           O  
ATOM    776  N   GLN A  53     -16.022  10.770   4.222  1.00 87.20           N  
ATOM    777  H   GLN A  53     -15.181  10.702   4.778  1.00 87.20           H  
ATOM    778  CA  GLN A  53     -15.913  10.445   2.800  1.00 87.20           C  
ATOM    779  HA  GLN A  53     -16.845  10.678   2.285  1.00 87.20           H  
ATOM    780  C   GLN A  53     -15.631   8.952   2.650  1.00 87.20           C  
ATOM    781  CB  GLN A  53     -14.773  11.252   2.154  1.00 87.20           C  
ATOM    782  HB2 GLN A  53     -13.827  10.968   2.615  1.00 87.20           H  
ATOM    783  HB3 GLN A  53     -14.728  10.992   1.096  1.00 87.20           H  
ATOM    784  O   GLN A  53     -14.728   8.469   3.329  1.00 87.20           O  
ATOM    785  CG  GLN A  53     -14.942  12.773   2.278  1.00 87.20           C  
ATOM    786  HG2 GLN A  53     -15.857  13.082   1.774  1.00 87.20           H  
ATOM    787  HG3 GLN A  53     -15.024  13.044   3.331  1.00 87.20           H  
ATOM    788  CD  GLN A  53     -13.767  13.536   1.671  1.00 87.20           C  
ATOM    789  NE2 GLN A  53     -13.303  14.591   2.304  1.00 87.20           N  
ATOM    790 HE21 GLN A  53     -13.704  14.891   3.181  1.00 87.20           H  
ATOM    791 HE22 GLN A  53     -12.524  15.054   1.859  1.00 87.20           H  
ATOM    792  OE1 GLN A  53     -13.240  13.219   0.620  1.00 87.20           O  
ATOM    793  N   SER A  54     -16.305   8.262   1.720  1.00 87.26           N  
ATOM    794  H   SER A  54     -17.123   8.674   1.296  1.00 87.26           H  
ATOM    795  CA  SER A  54     -16.054   6.843   1.388  1.00 87.26           C  
ATOM    796  HA  SER A  54     -16.294   6.216   2.246  1.00 87.26           H  
ATOM    797  C   SER A  54     -14.606   6.572   0.975  1.00 87.26           C  
ATOM    798  CB  SER A  54     -16.924   6.425   0.196  1.00 87.26           C  
ATOM    799  HB2 SER A  54     -16.862   5.345   0.062  1.00 87.26           H  
ATOM    800  HB3 SER A  54     -16.553   6.911  -0.706  1.00 87.26           H  
ATOM    801  O   SER A  54     -14.089   5.464   1.124  1.00 87.26           O  
ATOM    802  OG  SER A  54     -18.267   6.802   0.379  1.00 87.26           O  
ATOM    803  HG  SER A  54     -18.717   6.008   0.679  1.00 87.26           H  
ATOM    804  N   ARG A  55     -13.954   7.592   0.403  1.00 86.40           N  
ATOM    805  H   ARG A  55     -14.436   8.478   0.357  1.00 86.40           H  
ATOM    806  CA  ARG A  55     -12.539   7.578   0.044  1.00 86.40           C  
ATOM    807  HA  ARG A  55     -12.068   6.769   0.603  1.00 86.40           H  
ATOM    808  C   ARG A  55     -11.878   8.872   0.466  1.00 86.40           C  
ATOM    809  CB  ARG A  55     -12.341   7.338  -1.453  1.00 86.40           C  
ATOM    810  HB2 ARG A  55     -12.879   8.100  -2.018  1.00 86.40           H  
ATOM    811  HB3 ARG A  55     -11.278   7.417  -1.681  1.00 86.40           H  
ATOM    812  O   ARG A  55     -12.404   9.944   0.190  1.00 86.40           O  
ATOM    813  CG  ARG A  55     -12.832   5.948  -1.855  1.00 86.40           C  
ATOM    814  HG2 ARG A  55     -13.908   5.871  -1.697  1.00 86.40           H  
ATOM    815  HG3 ARG A  55     -12.324   5.192  -1.257  1.00 86.40           H  
ATOM    816  CD  ARG A  55     -12.532   5.718  -3.328  1.00 86.40           C  
ATOM    817  HD2 ARG A  55     -13.005   6.519  -3.896  1.00 86.40           H  
ATOM    818  HD3 ARG A  55     -11.454   5.761  -3.484  1.00 86.40           H  
ATOM    819  NE  ARG A  55     -13.038   4.401  -3.740  1.00 86.40           N  
ATOM    820  HE  ARG A  55     -13.066   3.695  -3.018  1.00 86.40           H  
ATOM    821  NH1 ARG A  55     -13.608   4.988  -5.864  1.00 86.40           N  
ATOM    822 HH11 ARG A  55     -13.265   5.914  -5.654  1.00 86.40           H  
ATOM    823 HH12 ARG A  55     -14.106   4.794  -6.722  1.00 86.40           H  
ATOM    824  NH2 ARG A  55     -13.988   2.901  -5.155  1.00 86.40           N  
ATOM    825 HH21 ARG A  55     -14.045   2.261  -4.376  1.00 86.40           H  
ATOM    826 HH22 ARG A  55     -14.453   2.689  -6.026  1.00 86.40           H  
ATOM    827  CZ  ARG A  55     -13.532   4.098  -4.919  1.00 86.40           C  
ATOM    828  N   VAL A  56     -10.714   8.767   1.090  1.00 86.91           N  
ATOM    829  H   VAL A  56     -10.347   7.842   1.261  1.00 86.91           H  
ATOM    830  CA  VAL A  56      -9.938   9.918   1.561  1.00 86.91           C  
ATOM    831  HA  VAL A  56     -10.241  10.798   0.992  1.00 86.91           H  
ATOM    832  C   VAL A  56      -8.458   9.688   1.286  1.00 86.91           C  
ATOM    833  CB  VAL A  56     -10.246  10.205   3.044  1.00 86.91           C  
ATOM    834  HB  VAL A  56     -11.323  10.345   3.135  1.00 86.91           H  
ATOM    835  O   VAL A  56      -7.973   8.566   1.404  1.00 86.91           O  
ATOM    836  CG1 VAL A  56      -9.856   9.061   3.987  1.00 86.91           C  
ATOM    837 HG11 VAL A  56      -8.780   8.888   3.952  1.00 86.91           H  
ATOM    838 HG12 VAL A  56     -10.377   8.147   3.706  1.00 86.91           H  
ATOM    839 HG13 VAL A  56     -10.134   9.316   5.010  1.00 86.91           H  
ATOM    840  CG2 VAL A  56      -9.590  11.500   3.528  1.00 86.91           C  
ATOM    841 HG21 VAL A  56      -9.933  11.733   4.536  1.00 86.91           H  
ATOM    842 HG22 VAL A  56      -8.505  11.394   3.553  1.00 86.91           H  
ATOM    843 HG23 VAL A  56      -9.859  12.324   2.868  1.00 86.91           H  
ATOM    844  N   VAL A  57      -7.742  10.740   0.894  1.00 86.88           N  
ATOM    845  H   VAL A  57      -8.188  11.646   0.861  1.00 86.88           H  
ATOM    846  CA  VAL A  57      -6.280  10.710   0.785  1.00 86.88           C  
ATOM    847  HA  VAL A  57      -5.957   9.682   0.618  1.00 86.88           H  
ATOM    848  C   VAL A  57      -5.693  11.182   2.110  1.00 86.88           C  
ATOM    849  CB  VAL A  57      -5.771  11.543  -0.406  1.00 86.88           C  
ATOM    850  HB  VAL A  57      -6.091  12.578  -0.284  1.00 86.88           H  
ATOM    851  O   VAL A  57      -6.092  12.232   2.614  1.00 86.88           O  
ATOM    852  CG1 VAL A  57      -4.241  11.509  -0.515  1.00 86.88           C  
ATOM    853 HG11 VAL A  57      -3.918  12.092  -1.378  1.00 86.88           H  
ATOM    854 HG12 VAL A  57      -3.787  11.954   0.371  1.00 86.88           H  
ATOM    855 HG13 VAL A  57      -3.891  10.482  -0.619  1.00 86.88           H  
ATOM    856  CG2 VAL A  57      -6.341  11.007  -1.727  1.00 86.88           C  
ATOM    857 HG21 VAL A  57      -5.951  11.591  -2.561  1.00 86.88           H  
ATOM    858 HG22 VAL A  57      -7.428  11.085  -1.733  1.00 86.88           H  
ATOM    859 HG23 VAL A  57      -6.055   9.964  -1.863  1.00 86.88           H  
ATOM    860  N   ILE A  58      -4.766  10.411   2.669  1.00 85.21           N  
ATOM    861  H   ILE A  58      -4.471   9.582   2.172  1.00 85.21           H  
ATOM    862  CA  ILE A  58      -4.018  10.764   3.882  1.00 85.21           C  
ATOM    863  HA  ILE A  58      -4.240  11.797   4.150  1.00 85.21           H  
ATOM    864  C   ILE A  58      -2.519  10.691   3.612  1.00 85.21           C  
ATOM    865  CB  ILE A  58      -4.399   9.875   5.086  1.00 85.21           C  
ATOM    866  HB  ILE A  58      -3.850  10.255   5.948  1.00 85.21           H  
ATOM    867  O   ILE A  58      -2.093  10.010   2.680  1.00 85.21           O  
ATOM    868  CG1 ILE A  58      -3.998   8.396   4.881  1.00 85.21           C  
ATOM    869 HG12 ILE A  58      -3.044   8.321   4.360  1.00 85.21           H  
ATOM    870 HG13 ILE A  58      -4.748   7.905   4.262  1.00 85.21           H  
ATOM    871  CG2 ILE A  58      -5.901  10.005   5.403  1.00 85.21           C  
ATOM    872 HG21 ILE A  58      -6.496   9.557   4.606  1.00 85.21           H  
ATOM    873 HG22 ILE A  58      -6.168  11.057   5.496  1.00 85.21           H  
ATOM    874 HG23 ILE A  58      -6.133   9.503   6.342  1.00 85.21           H  
ATOM    875  CD1 ILE A  58      -3.817   7.645   6.202  1.00 85.21           C  
ATOM    876 HD11 ILE A  58      -4.655   7.841   6.871  1.00 85.21           H  
ATOM    877 HD12 ILE A  58      -3.732   6.575   6.012  1.00 85.21           H  
ATOM    878 HD13 ILE A  58      -2.910   7.995   6.695  1.00 85.21           H  
ATOM    879  N   THR A  59      -1.728  11.330   4.466  1.00 86.12           N  
ATOM    880  H   THR A  59      -2.146  11.865   5.213  1.00 86.12           H  
ATOM    881  CA  THR A  59      -0.268  11.194   4.484  1.00 86.12           C  
ATOM    882  HA  THR A  59       0.072  10.727   3.560  1.00 86.12           H  
ATOM    883  C   THR A  59       0.131  10.299   5.650  1.00 86.12           C  
ATOM    884  CB  THR A  59       0.405  12.569   4.575  1.00 86.12           C  
ATOM    885  HB  THR A  59       0.185  13.030   5.538  1.00 86.12           H  
ATOM    886  O   THR A  59      -0.203  10.597   6.796  1.00 86.12           O  
ATOM    887  CG2 THR A  59       1.915  12.493   4.380  1.00 86.12           C  
ATOM    888 HG21 THR A  59       2.347  13.493   4.413  1.00 86.12           H  
ATOM    889 HG22 THR A  59       2.139  12.028   3.421  1.00 86.12           H  
ATOM    890 HG23 THR A  59       2.358  11.902   5.182  1.00 86.12           H  
ATOM    891  OG1 THR A  59      -0.083  13.396   3.544  1.00 86.12           O  
ATOM    892  HG1 THR A  59       0.565  14.087   3.387  1.00 86.12           H  
ATOM    893  N   LEU A  60       0.822   9.197   5.356  1.00 83.73           N  
ATOM    894  H   LEU A  60       1.052   9.013   4.390  1.00 83.73           H  
ATOM    895  CA  LEU A  60       1.373   8.285   6.357  1.00 83.73           C  
ATOM    896  HA  LEU A  60       0.608   8.063   7.100  1.00 83.73           H  
ATOM    897  C   LEU A  60       2.553   8.929   7.103  1.00 83.73           C  
ATOM    898  CB  LEU A  60       1.798   6.973   5.669  1.00 83.73           C  
ATOM    899  HB2 LEU A  60       2.256   6.319   6.410  1.00 83.73           H  
ATOM    900  HB3 LEU A  60       2.557   7.218   4.926  1.00 83.73           H  
ATOM    901  O   LEU A  60       3.086   9.965   6.702  1.00 83.73           O  
ATOM    902  CG  LEU A  60       0.683   6.192   4.954  1.00 83.73           C  
ATOM    903  HG  LEU A  60       0.289   6.785   4.128  1.00 83.73           H  
ATOM    904  CD1 LEU A  60       1.254   4.889   4.394  1.00 83.73           C  
ATOM    905 HD11 LEU A  60       1.664   4.285   5.204  1.00 83.73           H  
ATOM    906 HD12 LEU A  60       0.471   4.322   3.889  1.00 83.73           H  
ATOM    907 HD13 LEU A  60       2.051   5.117   3.687  1.00 83.73           H  
ATOM    908  CD2 LEU A  60      -0.475   5.835   5.881  1.00 83.73           C  
ATOM    909 HD21 LEU A  60      -0.087   5.303   6.749  1.00 83.73           H  
ATOM    910 HD22 LEU A  60      -1.199   5.207   5.362  1.00 83.73           H  
ATOM    911 HD23 LEU A  60      -0.975   6.744   6.217  1.00 83.73           H  
ATOM    912  N   SER A  61       2.989   8.295   8.192  1.00 80.64           N  
ATOM    913  H   SER A  61       2.551   7.423   8.451  1.00 80.64           H  
ATOM    914  CA  SER A  61       4.085   8.782   9.043  1.00 80.64           C  
ATOM    915  HA  SER A  61       3.805   9.756   9.445  1.00 80.64           H  
ATOM    916  C   SER A  61       5.427   8.965   8.319  1.00 80.64           C  
ATOM    917  CB  SER A  61       4.270   7.814  10.217  1.00 80.64           C  
ATOM    918  HB2 SER A  61       3.389   7.864  10.857  1.00 80.64           H  
ATOM    919  HB3 SER A  61       5.142   8.103  10.804  1.00 80.64           H  
ATOM    920  O   SER A  61       6.253   9.756   8.761  1.00 80.64           O  
ATOM    921  OG  SER A  61       4.417   6.482   9.754  1.00 80.64           O  
ATOM    922  HG  SER A  61       5.280   6.380   9.347  1.00 80.64           H  
ATOM    923  N   ASP A  62       5.656   8.254   7.215  1.00 81.94           N  
ATOM    924  H   ASP A  62       4.910   7.685   6.842  1.00 81.94           H  
ATOM    925  CA  ASP A  62       6.850   8.355   6.363  1.00 81.94           C  
ATOM    926  HA  ASP A  62       7.695   8.646   6.987  1.00 81.94           H  
ATOM    927  C   ASP A  62       6.732   9.435   5.263  1.00 81.94           C  
ATOM    928  CB  ASP A  62       7.165   6.963   5.780  1.00 81.94           C  
ATOM    929  HB2 ASP A  62       7.291   6.260   6.604  1.00 81.94           H  
ATOM    930  HB3 ASP A  62       8.111   7.013   5.241  1.00 81.94           H  
ATOM    931  O   ASP A  62       7.625   9.575   4.426  1.00 81.94           O  
ATOM    932  CG  ASP A  62       6.080   6.429   4.837  1.00 81.94           C  
ATOM    933  OD1 ASP A  62       5.014   7.079   4.747  1.00 81.94           O  
ATOM    934  OD2 ASP A  62       6.311   5.365   4.224  1.00 81.94           O  
ATOM    935  N   GLY A  63       5.645  10.216   5.260  1.00 81.51           N  
ATOM    936  H   GLY A  63       4.936  10.031   5.955  1.00 81.51           H  
ATOM    937  CA  GLY A  63       5.368  11.253   4.263  1.00 81.51           C  
ATOM    938  HA2 GLY A  63       4.732  12.012   4.719  1.00 81.51           H  
ATOM    939  HA3 GLY A  63       6.303  11.724   3.959  1.00 81.51           H  
ATOM    940  C   GLY A  63       4.667  10.735   3.005  1.00 81.51           C  
ATOM    941  O   GLY A  63       4.467  11.486   2.047  1.00 81.51           O  
ATOM    942  N   LEU A  64       4.286   9.461   2.982  1.00 81.60           N  
ATOM    943  H   LEU A  64       4.504   8.866   3.768  1.00 81.60           H  
ATOM    944  CA  LEU A  64       3.691   8.837   1.819  1.00 81.60           C  
ATOM    945  HA  LEU A  64       4.173   9.255   0.935  1.00 81.60           H  
ATOM    946  C   LEU A  64       2.182   9.074   1.743  1.00 81.60           C  
ATOM    947  CB  LEU A  64       4.015   7.356   1.936  1.00 81.60           C  
ATOM    948  HB2 LEU A  64       3.503   6.996   2.829  1.00 81.60           H  
ATOM    949  HB3 LEU A  64       5.088   7.237   2.083  1.00 81.60           H  
ATOM    950  O   LEU A  64       1.435   8.651   2.620  1.00 81.60           O  
ATOM    951  CG  LEU A  64       3.581   6.473   0.780  1.00 81.60           C  
ATOM    952  HG  LEU A  64       2.504   6.575   0.641  1.00 81.60           H  
ATOM    953  CD1 LEU A  64       4.313   6.929  -0.505  1.00 81.60           C  
ATOM    954 HD11 LEU A  64       5.385   6.773  -0.382  1.00 81.60           H  
ATOM    955 HD12 LEU A  64       3.961   6.409  -1.396  1.00 81.60           H  
ATOM    956 HD13 LEU A  64       4.129   7.986  -0.694  1.00 81.60           H  
ATOM    957  CD2 LEU A  64       3.902   5.039   1.239  1.00 81.60           C  
ATOM    958 HD21 LEU A  64       4.111   4.997   2.308  1.00 81.60           H  
ATOM    959 HD22 LEU A  64       4.802   4.661   0.755  1.00 81.60           H  
ATOM    960 HD23 LEU A  64       3.040   4.387   1.093  1.00 81.60           H  
ATOM    961  N   GLU A  65       1.703   9.705   0.669  1.00 83.07           N  
ATOM    962  H   GLU A  65       2.346  10.225   0.090  1.00 83.07           H  
ATOM    963  CA  GLU A  65       0.250   9.843   0.495  1.00 83.07           C  
ATOM    964  HA  GLU A  65      -0.165  10.045   1.482  1.00 83.07           H  
ATOM    965  C   GLU A  65      -0.370   8.548  -0.033  1.00 83.07           C  
ATOM    966  CB  GLU A  65      -0.189  11.014  -0.384  1.00 83.07           C  
ATOM    967  HB2 GLU A  65      -1.251  11.187  -0.208  1.00 83.07           H  
ATOM    968  HB3 GLU A  65      -0.109  10.716  -1.429  1.00 83.07           H  
ATOM    969  O   GLU A  65       0.093   8.004  -1.041  1.00 83.07           O  
ATOM    970  CG  GLU A  65       0.552  12.333  -0.147  1.00 83.07           C  
ATOM    971  HG2 GLU A  65       0.203  12.791   0.778  1.00 83.07           H  
ATOM    972  HG3 GLU A  65       1.625  12.157  -0.069  1.00 83.07           H  
ATOM    973  CD  GLU A  65       0.303  13.239  -1.348  1.00 83.07           C  
ATOM    974  OE1 GLU A  65      -0.539  14.152  -1.249  1.00 83.07           O  
ATOM    975  OE2 GLU A  65       0.921  12.917  -2.398  1.00 83.07           O  
ATOM    976  N   VAL A  66      -1.450   8.102   0.604  1.00 84.34           N  
ATOM    977  H   VAL A  66      -1.773   8.631   1.402  1.00 84.34           H  
ATOM    978  CA  VAL A  66      -2.216   6.908   0.236  1.00 84.34           C  
ATOM    979  HA  VAL A  66      -1.926   6.606  -0.770  1.00 84.34           H  
ATOM    980  C   VAL A  66      -3.706   7.221   0.201  1.00 84.34           C  
ATOM    981  CB  VAL A  66      -1.924   5.720   1.175  1.00 84.34           C  
ATOM    982  HB  VAL A  66      -2.418   4.845   0.751  1.00 84.34           H  
ATOM    983  O   VAL A  66      -4.173   8.137   0.874  1.00 84.34           O  
ATOM    984  CG1 VAL A  66      -0.425   5.421   1.243  1.00 84.34           C  
ATOM    985 HG11 VAL A  66      -0.259   4.411   1.617  1.00 84.34           H  
ATOM    986 HG12 VAL A  66       0.020   5.527   0.254  1.00 84.34           H  
ATOM    987 HG13 VAL A  66       0.074   6.135   1.898  1.00 84.34           H  
ATOM    988  CG2 VAL A  66      -2.432   5.913   2.606  1.00 84.34           C  
ATOM    989 HG21 VAL A  66      -1.950   6.780   3.058  1.00 84.34           H  
ATOM    990 HG22 VAL A  66      -2.199   5.029   3.198  1.00 84.34           H  
ATOM    991 HG23 VAL A  66      -3.513   6.056   2.618  1.00 84.34           H  
ATOM    992  N   MET A  67      -4.467   6.450  -0.575  1.00 84.90           N  
ATOM    993  H   MET A  67      -4.040   5.673  -1.059  1.00 84.90           H  
ATOM    994  CA  MET A  67      -5.925   6.548  -0.596  1.00 84.90           C  
ATOM    995  HA  MET A  67      -6.230   7.509  -0.182  1.00 84.90           H  
ATOM    996  C   MET A  67      -6.532   5.446   0.272  1.00 84.90           C  
ATOM    997  CB  MET A  67      -6.422   6.504  -2.043  1.00 84.90           C  
ATOM    998  HB2 MET A  67      -5.939   7.304  -2.605  1.00 84.90           H  
ATOM    999  HB3 MET A  67      -6.140   5.547  -2.482  1.00 84.90           H  
ATOM   1000  O   MET A  67      -6.253   4.265   0.060  1.00 84.90           O  
ATOM   1001  CG  MET A  67      -7.941   6.696  -2.136  1.00 84.90           C  
ATOM   1002  HG2 MET A  67      -8.210   7.581  -1.559  1.00 84.90           H  
ATOM   1003  HG3 MET A  67      -8.436   5.843  -1.672  1.00 84.90           H  
ATOM   1004  SD  MET A  67      -8.594   6.923  -3.819  1.00 84.90           S  
ATOM   1005  CE  MET A  67      -7.925   5.484  -4.695  1.00 84.90           C  
ATOM   1006  HE1 MET A  67      -6.853   5.392  -4.520  1.00 84.90           H  
ATOM   1007  HE2 MET A  67      -8.440   4.581  -4.368  1.00 84.90           H  
ATOM   1008  HE3 MET A  67      -8.079   5.624  -5.765  1.00 84.90           H  
ATOM   1009  N   CYS A  68      -7.386   5.837   1.211  1.00 87.47           N  
ATOM   1010  H   CYS A  68      -7.543   6.827   1.334  1.00 87.47           H  
ATOM   1011  CA  CYS A  68      -8.106   4.943   2.104  1.00 87.47           C  
ATOM   1012  HA  CYS A  68      -7.604   3.975   2.104  1.00 87.47           H  
ATOM   1013  C   CYS A  68      -9.545   4.734   1.641  1.00 87.47           C  
ATOM   1014  CB  CYS A  68      -8.064   5.500   3.528  1.00 87.47           C  
ATOM   1015  HB2 CYS A  68      -8.596   4.814   4.187  1.00 87.47           H  
ATOM   1016  HB3 CYS A  68      -8.582   6.459   3.551  1.00 87.47           H  
ATOM   1017  O   CYS A  68     -10.196   5.693   1.230  1.00 87.47           O  
ATOM   1018  SG  CYS A  68      -6.396   5.733   4.177  1.00 87.47           S  
ATOM   1019  N   ASP A  69     -10.044   3.503   1.743  1.00 86.35           N  
ATOM   1020  H   ASP A  69      -9.432   2.784   2.102  1.00 86.35           H  
ATOM   1021  CA  ASP A  69     -11.473   3.181   1.680  1.00 86.35           C  
ATOM   1022  HA  ASP A  69     -12.015   4.002   1.210  1.00 86.35           H  
ATOM   1023  C   ASP A  69     -11.990   2.997   3.110  1.00 86.35           C  
ATOM   1024  CB  ASP A  69     -11.697   1.918   0.842  1.00 86.35           C  
ATOM   1025  HB2 ASP A  69     -11.499   1.040   1.458  1.00 86.35           H  
ATOM   1026  HB3 ASP A  69     -11.004   1.905   0.001  1.00 86.35           H  
ATOM   1027  O   ASP A  69     -11.545   2.099   3.830  1.00 86.35           O  
ATOM   1028  CG  ASP A  69     -13.121   1.750   0.328  1.00 86.35           C  
ATOM   1029  OD1 ASP A  69     -14.067   1.708   1.140  1.00 86.35           O  
ATOM   1030  OD2 ASP A  69     -13.263   1.505  -0.897  1.00 86.35           O  
ATOM   1031  N   THR A  70     -12.890   3.876   3.532  1.00 86.65           N  
ATOM   1032  H   THR A  70     -13.239   4.572   2.890  1.00 86.65           H  
ATOM   1033  CA  THR A  70     -13.425   3.937   4.904  1.00 86.65           C  
ATOM   1034  HA  THR A  70     -12.762   3.405   5.587  1.00 86.65           H  
ATOM   1035  C   THR A  70     -14.803   3.286   5.026  1.00 86.65           C  
ATOM   1036  CB  THR A  70     -13.509   5.394   5.371  1.00 86.65           C  
ATOM   1037  HB  THR A  70     -13.995   5.454   6.345  1.00 86.65           H  
ATOM   1038  O   THR A  70     -15.355   3.245   6.120  1.00 86.65           O  
ATOM   1039  CG2 THR A  70     -12.129   6.054   5.449  1.00 86.65           C  
ATOM   1040 HG21 THR A  70     -11.694   6.145   4.454  1.00 86.65           H  
ATOM   1041 HG22 THR A  70     -11.474   5.449   6.076  1.00 86.65           H  
ATOM   1042 HG23 THR A  70     -12.224   7.041   5.902  1.00 86.65           H  
ATOM   1043  OG1 THR A  70     -14.271   6.068   4.403  1.00 86.65           O  
ATOM   1044  HG1 THR A  70     -14.391   6.992   4.632  1.00 86.65           H  
ATOM   1045  N   GLU A  71     -15.356   2.766   3.926  1.00 86.27           N  
ATOM   1046  H   GLU A  71     -14.835   2.821   3.063  1.00 86.27           H  
ATOM   1047  CA  GLU A  71     -16.735   2.267   3.867  1.00 86.27           C  
ATOM   1048  HA  GLU A  71     -17.230   2.423   4.826  1.00 86.27           H  
ATOM   1049  C   GLU A  71     -16.803   0.764   3.568  1.00 86.27           C  
ATOM   1050  CB  GLU A  71     -17.485   3.091   2.807  1.00 86.27           C  
ATOM   1051  HB2 GLU A  71     -17.037   2.906   1.831  1.00 86.27           H  
ATOM   1052  HB3 GLU A  71     -17.368   4.148   3.046  1.00 86.27           H  
ATOM   1053  O   GLU A  71     -17.570   0.026   4.186  1.00 86.27           O  
ATOM   1054  CG  GLU A  71     -18.987   2.766   2.744  1.00 86.27           C  
ATOM   1055  HG2 GLU A  71     -19.431   2.971   3.718  1.00 86.27           H  
ATOM   1056  HG3 GLU A  71     -19.110   1.705   2.529  1.00 86.27           H  
ATOM   1057  CD  GLU A  71     -19.734   3.568   1.666  1.00 86.27           C  
ATOM   1058  OE1 GLU A  71     -20.895   3.211   1.376  1.00 86.27           O  
ATOM   1059  OE2 GLU A  71     -19.148   4.523   1.103  1.00 86.27           O  
ATOM   1060  N   THR A  72     -15.996   0.278   2.624  1.00 82.69           N  
ATOM   1061  H   THR A  72     -15.323   0.902   2.203  1.00 82.69           H  
ATOM   1062  CA  THR A  72     -16.094  -1.109   2.152  1.00 82.69           C  
ATOM   1063  HA  THR A  72     -17.136  -1.314   1.908  1.00 82.69           H  
ATOM   1064  C   THR A  72     -15.637  -2.091   3.226  1.00 82.69           C  
ATOM   1065  CB  THR A  72     -15.244  -1.333   0.902  1.00 82.69           C  
ATOM   1066  HB  THR A  72     -14.190  -1.250   1.166  1.00 82.69           H  
ATOM   1067  O   THR A  72     -14.532  -1.949   3.737  1.00 82.69           O  
ATOM   1068  CG2 THR A  72     -15.496  -2.714   0.286  1.00 82.69           C  
ATOM   1069 HG21 THR A  72     -15.115  -3.491   0.949  1.00 82.69           H  
ATOM   1070 HG22 THR A  72     -16.567  -2.863   0.146  1.00 82.69           H  
ATOM   1071 HG23 THR A  72     -15.002  -2.820  -0.680  1.00 82.69           H  
ATOM   1072  OG1 THR A  72     -15.525  -0.373  -0.094  1.00 82.69           O  
ATOM   1073  HG1 THR A  72     -15.311   0.480   0.291  1.00 82.69           H  
ATOM   1074  N   ASP A  73     -16.440  -3.119   3.519  1.00 84.77           N  
ATOM   1075  H   ASP A  73     -17.354  -3.151   3.091  1.00 84.77           H  
ATOM   1076  CA  ASP A  73     -16.113  -4.179   4.496  1.00 84.77           C  
ATOM   1077  HA  ASP A  73     -17.039  -4.719   4.691  1.00 84.77           H  
ATOM   1078  C   ASP A  73     -15.670  -3.630   5.871  1.00 84.77           C  
ATOM   1079  CB  ASP A  73     -15.136  -5.200   3.878  1.00 84.77           C  
ATOM   1080  HB2 ASP A  73     -14.157  -4.737   3.753  1.00 84.77           H  
ATOM   1081  HB3 ASP A  73     -15.500  -5.484   2.890  1.00 84.77           H  
ATOM   1082  O   ASP A  73     -14.708  -4.098   6.474  1.00 84.77           O  
ATOM   1083  CG  ASP A  73     -15.002  -6.475   4.723  1.00 84.77           C  
ATOM   1084  OD1 ASP A  73     -16.061  -6.965   5.173  1.00 84.77           O  
ATOM   1085  OD2 ASP A  73     -13.861  -6.979   4.863  1.00 84.77           O  
ATOM   1086  N   GLY A  74     -16.343  -2.573   6.343  1.00 83.31           N  
ATOM   1087  H   GLY A  74     -17.071  -2.171   5.771  1.00 83.31           H  
ATOM   1088  CA  GLY A  74     -16.023  -1.911   7.615  1.00 83.31           C  
ATOM   1089  HA2 GLY A  74     -16.919  -1.412   7.985  1.00 83.31           H  
ATOM   1090  HA3 GLY A  74     -15.722  -2.660   8.347  1.00 83.31           H  
ATOM   1091  C   GLY A  74     -14.908  -0.862   7.534  1.00 83.31           C  
ATOM   1092  O   GLY A  74     -14.543  -0.292   8.559  1.00 83.31           O  
ATOM   1093  N   GLY A  75     -14.396  -0.578   6.334  1.00 85.76           N  
ATOM   1094  H   GLY A  75     -14.678  -1.151   5.551  1.00 85.76           H  
ATOM   1095  CA  GLY A  75     -13.345   0.408   6.110  1.00 85.76           C  
ATOM   1096  HA2 GLY A  75     -13.342   0.689   5.057  1.00 85.76           H  
ATOM   1097  HA3 GLY A  75     -13.560   1.295   6.706  1.00 85.76           H  
ATOM   1098  C   GLY A  75     -11.950  -0.095   6.484  1.00 85.76           C  
ATOM   1099  O   GLY A  75     -11.718  -1.286   6.679  1.00 85.76           O  
ATOM   1100  N   GLY A  76     -10.990   0.827   6.541  1.00 86.67           N  
ATOM   1101  H   GLY A  76     -11.230   1.786   6.337  1.00 86.67           H  
ATOM   1102  CA  GLY A  76      -9.612   0.521   6.927  1.00 86.67           C  
ATOM   1103  HA2 GLY A  76      -9.615  -0.270   7.677  1.00 86.67           H  
ATOM   1104  HA3 GLY A  76      -9.188   1.414   7.385  1.00 86.67           H  
ATOM   1105  C   GLY A  76      -8.698   0.074   5.782  1.00 86.67           C  
ATOM   1106  O   GLY A  76      -7.533  -0.253   6.010  1.00 86.67           O  
ATOM   1107  N   TRP A  77      -9.185   0.072   4.541  1.00 87.66           N  
ATOM   1108  H   TRP A  77     -10.130   0.399   4.393  1.00 87.66           H  
ATOM   1109  CA  TRP A  77      -8.419  -0.443   3.409  1.00 87.66           C  
ATOM   1110  HA  TRP A  77      -7.816  -1.284   3.751  1.00 87.66           H  
ATOM   1111  C   TRP A  77      -7.495   0.604   2.809  1.00 87.66           C  
ATOM   1112  CB  TRP A  77      -9.345  -0.951   2.314  1.00 87.66           C  
ATOM   1113  HB2 TRP A  77      -9.949  -0.117   1.958  1.00 87.66           H  
ATOM   1114  HB3 TRP A  77      -8.718  -1.268   1.481  1.00 87.66           H  
ATOM   1115  O   TRP A  77      -7.936   1.700   2.465  1.00 87.66           O  
ATOM   1116  CG  TRP A  77     -10.234  -2.080   2.702  1.00 87.66           C  
ATOM   1117  CD1 TRP A  77     -11.471  -1.980   3.234  1.00 87.66           C  
ATOM   1118  HD1 TRP A  77     -11.991  -1.059   3.454  1.00 87.66           H  
ATOM   1119  CD2 TRP A  77      -9.930  -3.502   2.673  1.00 87.66           C  
ATOM   1120  CE2 TRP A  77     -11.020  -4.218   3.241  1.00 87.66           C  
ATOM   1121  CE3 TRP A  77      -8.831  -4.254   2.222  1.00 87.66           C  
ATOM   1122  HE3 TRP A  77      -7.991  -3.727   1.794  1.00 87.66           H  
ATOM   1123  NE1 TRP A  77     -11.934  -3.239   3.558  1.00 87.66           N  
ATOM   1124  HE1 TRP A  77     -12.798  -3.380   4.062  1.00 87.66           H  
ATOM   1125  CH2 TRP A  77      -9.880  -6.332   2.932  1.00 87.66           C  
ATOM   1126  HH2 TRP A  77      -9.847  -7.405   3.049  1.00 87.66           H  
ATOM   1127  CZ2 TRP A  77     -10.998  -5.611   3.382  1.00 87.66           C  
ATOM   1128  HZ2 TRP A  77     -11.836  -6.121   3.834  1.00 87.66           H  
ATOM   1129  CZ3 TRP A  77      -8.809  -5.655   2.327  1.00 87.66           C  
ATOM   1130  HZ3 TRP A  77      -7.955  -6.215   1.976  1.00 87.66           H  
ATOM   1131  N   THR A  78      -6.250   0.219   2.542  1.00 86.22           N  
ATOM   1132  H   THR A  78      -5.948  -0.687   2.869  1.00 86.22           H  
ATOM   1133  CA  THR A  78      -5.351   0.999   1.686  1.00 86.22           C  
ATOM   1134  HA  THR A  78      -5.599   2.057   1.779  1.00 86.22           H  
ATOM   1135  C   THR A  78      -5.548   0.586   0.229  1.00 86.22           C  
ATOM   1136  CB  THR A  78      -3.886   0.840   2.111  1.00 86.22           C  
ATOM   1137  HB  THR A  78      -3.567  -0.189   1.946  1.00 86.22           H  
ATOM   1138  O   THR A  78      -5.377  -0.581  -0.134  1.00 86.22           O  
ATOM   1139  CG2 THR A  78      -2.971   1.788   1.336  1.00 86.22           C  
ATOM   1140 HG21 THR A  78      -3.308   2.815   1.478  1.00 86.22           H  
ATOM   1141 HG22 THR A  78      -2.985   1.546   0.273  1.00 86.22           H  
ATOM   1142 HG23 THR A  78      -1.947   1.694   1.699  1.00 86.22           H  
ATOM   1143  OG1 THR A  78      -3.718   1.156   3.476  1.00 86.22           O  
ATOM   1144  HG1 THR A  78      -2.802   0.975   3.698  1.00 86.22           H  
ATOM   1145  N   ILE A  79      -5.895   1.539  -0.636  1.00 83.97           N  
ATOM   1146  H   ILE A  79      -6.018   2.479  -0.290  1.00 83.97           H  
ATOM   1147  CA  ILE A  79      -6.021   1.312  -2.078  1.00 83.97           C  
ATOM   1148  HA  ILE A  79      -6.338   0.283  -2.242  1.00 83.97           H  
ATOM   1149  C   ILE A  79      -4.647   1.497  -2.732  1.00 83.97           C  
ATOM   1150  CB  ILE A  79      -7.095   2.231  -2.710  1.00 83.97           C  
ATOM   1151  HB  ILE A  79      -6.789   3.270  -2.592  1.00 83.97           H  
ATOM   1152  O   ILE A  79      -4.105   2.599  -2.747  1.00 83.97           O  
ATOM   1153  CG1 ILE A  79      -8.471   2.047  -2.023  1.00 83.97           C  
ATOM   1154 HG12 ILE A  79      -8.796   1.015  -2.154  1.00 83.97           H  
ATOM   1155 HG13 ILE A  79      -8.368   2.231  -0.953  1.00 83.97           H  
ATOM   1156  CG2 ILE A  79      -7.169   1.901  -4.217  1.00 83.97           C  
ATOM   1157 HG21 ILE A  79      -6.241   2.188  -4.711  1.00 83.97           H  
ATOM   1158 HG22 ILE A  79      -7.977   2.449  -4.702  1.00 83.97           H  
ATOM   1159 HG23 ILE A  79      -7.334   0.833  -4.355  1.00 83.97           H  
ATOM   1160  CD1 ILE A  79      -9.587   2.973  -2.526  1.00 83.97           C  
ATOM   1161 HD11 ILE A  79      -9.296   4.015  -2.392  1.00 83.97           H  
ATOM   1162 HD12 ILE A  79     -10.496   2.798  -1.951  1.00 83.97           H  
ATOM   1163 HD13 ILE A  79      -9.817   2.779  -3.574  1.00 83.97           H  
ATOM   1164  N   PHE A  80      -4.102   0.432  -3.326  1.00 79.68           N  
ATOM   1165  H   PHE A  80      -4.581  -0.453  -3.237  1.00 79.68           H  
ATOM   1166  CA  PHE A  80      -2.808   0.460  -4.032  1.00 79.68           C  
ATOM   1167  HA  PHE A  80      -2.318   1.417  -3.853  1.00 79.68           H  
ATOM   1168  C   PHE A  80      -2.945   0.319  -5.556  1.00 79.68           C  
ATOM   1169  CB  PHE A  80      -1.905  -0.632  -3.456  1.00 79.68           C  
ATOM   1170  HB2 PHE A  80      -1.821  -0.494  -2.378  1.00 79.68           H  
ATOM   1171  HB3 PHE A  80      -0.904  -0.517  -3.873  1.00 79.68           H  
ATOM   1172  O   PHE A  80      -1.989   0.523  -6.309  1.00 79.68           O  
ATOM   1173  CG  PHE A  80      -2.399  -2.033  -3.741  1.00 79.68           C  
ATOM   1174  CD1 PHE A  80      -3.348  -2.627  -2.892  1.00 79.68           C  
ATOM   1175  HD1 PHE A  80      -3.740  -2.090  -2.041  1.00 79.68           H  
ATOM   1176  CD2 PHE A  80      -1.906  -2.741  -4.853  1.00 79.68           C  
ATOM   1177  HD2 PHE A  80      -1.177  -2.283  -5.505  1.00 79.68           H  
ATOM   1178  CE1 PHE A  80      -3.756  -3.946  -3.126  1.00 79.68           C  
ATOM   1179  HE1 PHE A  80      -4.467  -4.405  -2.456  1.00 79.68           H  
ATOM   1180  CE2 PHE A  80      -2.298  -4.071  -5.071  1.00 79.68           C  
ATOM   1181  HE2 PHE A  80      -1.864  -4.643  -5.878  1.00 79.68           H  
ATOM   1182  CZ  PHE A  80      -3.185  -4.683  -4.176  1.00 79.68           C  
ATOM   1183  HZ  PHE A  80      -3.395  -5.737  -4.278  1.00 79.68           H  
ATOM   1184  N   GLN A  81      -4.133  -0.038  -6.046  1.00 78.05           N  
ATOM   1185  H   GLN A  81      -4.875  -0.260  -5.399  1.00 78.05           H  
ATOM   1186  CA  GLN A  81      -4.435  -0.052  -7.473  1.00 78.05           C  
ATOM   1187  HA  GLN A  81      -3.791   0.673  -7.971  1.00 78.05           H  
ATOM   1188  C   GLN A  81      -5.884   0.374  -7.692  1.00 78.05           C  
ATOM   1189  CB  GLN A  81      -4.123  -1.447  -8.046  1.00 78.05           C  
ATOM   1190  HB2 GLN A  81      -3.128  -1.735  -7.706  1.00 78.05           H  
ATOM   1191  HB3 GLN A  81      -4.829  -2.179  -7.654  1.00 78.05           H  
ATOM   1192  O   GLN A  81      -6.799  -0.224  -7.126  1.00 78.05           O  
ATOM   1193  CG  GLN A  81      -4.110  -1.496  -9.582  1.00 78.05           C  
ATOM   1194  HG2 GLN A  81      -3.479  -2.331  -9.887  1.00 78.05           H  
ATOM   1195  HG3 GLN A  81      -3.665  -0.583  -9.975  1.00 78.05           H  
ATOM   1196  CD  GLN A  81      -5.491  -1.695 -10.197  1.00 78.05           C  
ATOM   1197  NE2 GLN A  81      -5.908  -2.902 -10.486  1.00 78.05           N  
ATOM   1198 HE21 GLN A  81      -5.402  -3.703 -10.139  1.00 78.05           H  
ATOM   1199 HE22 GLN A  81      -6.911  -2.928 -10.608  1.00 78.05           H  
ATOM   1200  OE1 GLN A  81      -6.226  -0.765 -10.453  1.00 78.05           O  
ATOM   1201  N   MET A  82      -6.082   1.389  -8.536  1.00 74.51           N  
ATOM   1202  H   MET A  82      -5.284   1.819  -8.981  1.00 74.51           H  
ATOM   1203  CA  MET A  82      -7.400   1.815  -8.992  1.00 74.51           C  
ATOM   1204  HA  MET A  82      -8.110   1.009  -8.806  1.00 74.51           H  
ATOM   1205  C   MET A  82      -7.404   2.104 -10.499  1.00 74.51           C  
ATOM   1206  CB  MET A  82      -7.833   3.039  -8.176  1.00 74.51           C  
ATOM   1207  HB2 MET A  82      -7.179   3.885  -8.388  1.00 74.51           H  
ATOM   1208  HB3 MET A  82      -7.771   2.802  -7.114  1.00 74.51           H  
ATOM   1209  O   MET A  82      -6.510   2.770 -11.022  1.00 74.51           O  
ATOM   1210  CG  MET A  82      -9.273   3.410  -8.509  1.00 74.51           C  
ATOM   1211  HG2 MET A  82      -9.894   2.524  -8.382  1.00 74.51           H  
ATOM   1212  HG3 MET A  82      -9.332   3.724  -9.551  1.00 74.51           H  
ATOM   1213  SD  MET A  82      -9.970   4.723  -7.498  1.00 74.51           S  
ATOM   1214  CE  MET A  82     -11.671   4.490  -8.037  1.00 74.51           C  
ATOM   1215  HE1 MET A  82     -12.123   3.711  -7.424  1.00 74.51           H  
ATOM   1216  HE2 MET A  82     -12.214   5.432  -7.960  1.00 74.51           H  
ATOM   1217  HE3 MET A  82     -11.697   4.132  -9.066  1.00 74.51           H  
ATOM   1218  N   ARG A  83      -8.457   1.657 -11.193  1.00 72.07           N  
ATOM   1219  H   ARG A  83      -9.130   1.087 -10.703  1.00 72.07           H  
ATOM   1220  CA  ARG A  83      -8.749   1.997 -12.592  1.00 72.07           C  
ATOM   1221  HA  ARG A  83      -7.926   2.570 -13.020  1.00 72.07           H  
ATOM   1222  C   ARG A  83     -10.011   2.845 -12.650  1.00 72.07           C  
ATOM   1223  CB  ARG A  83      -8.953   0.708 -13.401  1.00 72.07           C  
ATOM   1224  HB2 ARG A  83      -9.633   0.064 -12.845  1.00 72.07           H  
ATOM   1225  HB3 ARG A  83      -9.445   0.944 -14.345  1.00 72.07           H  
ATOM   1226  O   ARG A  83     -11.081   2.371 -12.286  1.00 72.07           O  
ATOM   1227  CG  ARG A  83      -7.670  -0.083 -13.681  1.00 72.07           C  
ATOM   1228  HG2 ARG A  83      -7.956  -1.133 -13.737  1.00 72.07           H  
ATOM   1229  HG3 ARG A  83      -6.961   0.024 -12.861  1.00 72.07           H  
ATOM   1230  CD  ARG A  83      -7.001   0.305 -15.005  1.00 72.07           C  
ATOM   1231  HD2 ARG A  83      -6.402   1.203 -14.854  1.00 72.07           H  
ATOM   1232  HD3 ARG A  83      -7.768   0.511 -15.752  1.00 72.07           H  
ATOM   1233  NE  ARG A  83      -6.173  -0.815 -15.482  1.00 72.07           N  
ATOM   1234  HE  ARG A  83      -6.179  -1.642 -14.903  1.00 72.07           H  
ATOM   1235  NH1 ARG A  83      -5.254   0.183 -17.333  1.00 72.07           N  
ATOM   1236 HH11 ARG A  83      -5.521   1.096 -16.992  1.00 72.07           H  
ATOM   1237 HH12 ARG A  83      -4.774   0.131 -18.220  1.00 72.07           H  
ATOM   1238  NH2 ARG A  83      -4.950  -2.002 -16.976  1.00 72.07           N  
ATOM   1239 HH21 ARG A  83      -5.119  -2.833 -16.428  1.00 72.07           H  
ATOM   1240 HH22 ARG A  83      -4.462  -2.060 -17.859  1.00 72.07           H  
ATOM   1241  CZ  ARG A  83      -5.459  -0.866 -16.588  1.00 72.07           C  
ATOM   1242  N   ILE A  84      -9.895   4.063 -13.170  1.00 67.50           N  
ATOM   1243  H   ILE A  84      -8.979   4.414 -13.409  1.00 67.50           H  
ATOM   1244  CA  ILE A  84     -11.052   4.878 -13.550  1.00 67.50           C  
ATOM   1245  HA  ILE A  84     -11.952   4.271 -13.448  1.00 67.50           H  
ATOM   1246  C   ILE A  84     -10.906   5.243 -15.026  1.00 67.50           C  
ATOM   1247  CB  ILE A  84     -11.243   6.126 -12.656  1.00 67.50           C  
ATOM   1248  HB  ILE A  84     -10.608   6.931 -13.024  1.00 67.50           H  
ATOM   1249  O   ILE A  84      -9.822   5.632 -15.463  1.00 67.50           O  
ATOM   1250  CG1 ILE A  84     -10.899   5.862 -11.178  1.00 67.50           C  
ATOM   1251 HG12 ILE A  84     -11.466   4.987 -10.859  1.00 67.50           H  
ATOM   1252 HG13 ILE A  84      -9.835   5.640 -11.094  1.00 67.50           H  
ATOM   1253  CG2 ILE A  84     -12.715   6.556 -12.747  1.00 67.50           C  
ATOM   1254 HG21 ILE A  84     -13.343   5.890 -12.156  1.00 67.50           H  
ATOM   1255 HG22 ILE A  84     -13.075   6.521 -13.775  1.00 67.50           H  
ATOM   1256 HG23 ILE A  84     -12.830   7.573 -12.371  1.00 67.50           H  
ATOM   1257  CD1 ILE A  84     -11.193   7.040 -10.237  1.00 67.50           C  
ATOM   1258 HD11 ILE A  84     -12.266   7.150 -10.082  1.00 67.50           H  
ATOM   1259 HD12 ILE A  84     -10.790   7.960 -10.659  1.00 67.50           H  
ATOM   1260 HD13 ILE A  84     -10.713   6.874  -9.272  1.00 67.50           H  
ATOM   1261  N   TYR A  85     -11.972   5.042 -15.801  1.00 70.04           N  
ATOM   1262  H   TYR A  85     -12.821   4.744 -15.343  1.00 70.04           H  
ATOM   1263  CA  TYR A  85     -12.099   5.416 -17.219  1.00 70.04           C  
ATOM   1264  HA  TYR A  85     -13.058   5.021 -17.553  1.00 70.04           H  
ATOM   1265  C   TYR A  85     -11.075   4.820 -18.209  1.00 70.04           C  
ATOM   1266  CB  TYR A  85     -12.201   6.948 -17.332  1.00 70.04           C  
ATOM   1267  HB2 TYR A  85     -11.223   7.383 -17.129  1.00 70.04           H  
ATOM   1268  HB3 TYR A  85     -12.465   7.208 -18.357  1.00 70.04           H  
ATOM   1269  O   TYR A  85     -11.147   5.110 -19.393  1.00 70.04           O  
ATOM   1270  CG  TYR A  85     -13.233   7.572 -16.408  1.00 70.04           C  
ATOM   1271  CD1 TYR A  85     -14.590   7.211 -16.530  1.00 70.04           C  
ATOM   1272  HD1 TYR A  85     -14.905   6.529 -17.306  1.00 70.04           H  
ATOM   1273  CD2 TYR A  85     -12.841   8.495 -15.417  1.00 70.04           C  
ATOM   1274  HD2 TYR A  85     -11.805   8.789 -15.326  1.00 70.04           H  
ATOM   1275  CE1 TYR A  85     -15.546   7.746 -15.648  1.00 70.04           C  
ATOM   1276  HE1 TYR A  85     -16.589   7.478 -15.732  1.00 70.04           H  
ATOM   1277  CE2 TYR A  85     -13.798   9.040 -14.537  1.00 70.04           C  
ATOM   1278  HE2 TYR A  85     -13.495   9.747 -13.779  1.00 70.04           H  
ATOM   1279  OH  TYR A  85     -16.081   9.154 -13.790  1.00 70.04           O  
ATOM   1280  HH  TYR A  85     -15.708   9.793 -13.178  1.00 70.04           H  
ATOM   1281  CZ  TYR A  85     -15.153   8.655 -14.645  1.00 70.04           C  
ATOM   1282  N   GLY A  86     -10.133   3.973 -17.776  1.00 67.45           N  
ATOM   1283  H   GLY A  86     -10.061   3.836 -16.778  1.00 67.45           H  
ATOM   1284  CA  GLY A  86      -9.190   3.284 -18.672  1.00 67.45           C  
ATOM   1285  HA2 GLY A  86      -9.751   2.856 -19.503  1.00 67.45           H  
ATOM   1286  HA3 GLY A  86      -8.715   2.468 -18.127  1.00 67.45           H  
ATOM   1287  C   GLY A  86      -8.081   4.161 -19.274  1.00 67.45           C  
ATOM   1288  O   GLY A  86      -7.277   3.661 -20.054  1.00 67.45           O  
ATOM   1289  N   ASN A  87      -7.978   5.431 -18.877  1.00 70.32           N  
ATOM   1290  H   ASN A  87      -8.720   5.787 -18.292  1.00 70.32           H  
ATOM   1291  CA  ASN A  87      -7.094   6.416 -19.519  1.00 70.32           C  
ATOM   1292  HA  ASN A  87      -7.155   6.281 -20.599  1.00 70.32           H  
ATOM   1293  C   ASN A  87      -5.604   6.280 -19.163  1.00 70.32           C  
ATOM   1294  CB  ASN A  87      -7.624   7.820 -19.180  1.00 70.32           C  
ATOM   1295  HB2 ASN A  87      -7.722   7.931 -18.101  1.00 70.32           H  
ATOM   1296  HB3 ASN A  87      -6.919   8.569 -19.540  1.00 70.32           H  
ATOM   1297  O   ASN A  87      -4.747   6.872 -19.814  1.00 70.32           O  
ATOM   1298  CG  ASN A  87      -8.958   8.110 -19.845  1.00 70.32           C  
ATOM   1299  ND2 ASN A  87      -9.689   9.087 -19.365  1.00 70.32           N  
ATOM   1300 HD21 ASN A  87     -10.559   9.254 -19.850  1.00 70.32           H  
ATOM   1301 HD22 ASN A  87      -9.365   9.672 -18.609  1.00 70.32           H  
ATOM   1302  OD1 ASN A  87      -9.358   7.471 -20.798  1.00 70.32           O  
ATOM   1303  N   VAL A  88      -5.267   5.498 -18.135  1.00 71.43           N  
ATOM   1304  H   VAL A  88      -6.011   5.016 -17.651  1.00 71.43           H  
ATOM   1305  CA  VAL A  88      -3.875   5.247 -17.745  1.00 71.43           C  
ATOM   1306  HA  VAL A  88      -3.234   5.980 -18.234  1.00 71.43           H  
ATOM   1307  C   VAL A  88      -3.455   3.871 -18.244  1.00 71.43           C  
ATOM   1308  CB  VAL A  88      -3.668   5.447 -16.231  1.00 71.43           C  
ATOM   1309  HB  VAL A  88      -4.325   4.775 -15.679  1.00 71.43           H  
ATOM   1310  O   VAL A  88      -3.995   2.848 -17.817  1.00 71.43           O  
ATOM   1311  CG1 VAL A  88      -2.218   5.174 -15.814  1.00 71.43           C  
ATOM   1312 HG11 VAL A  88      -2.127   5.303 -14.735  1.00 71.43           H  
ATOM   1313 HG12 VAL A  88      -1.935   4.149 -16.053  1.00 71.43           H  
ATOM   1314 HG13 VAL A  88      -1.555   5.886 -16.306  1.00 71.43           H  
ATOM   1315  CG2 VAL A  88      -3.992   6.902 -15.859  1.00 71.43           C  
ATOM   1316 HG21 VAL A  88      -3.680   7.117 -14.837  1.00 71.43           H  
ATOM   1317 HG22 VAL A  88      -3.470   7.591 -16.522  1.00 71.43           H  
ATOM   1318 HG23 VAL A  88      -5.064   7.082 -15.938  1.00 71.43           H  
ATOM   1319  N   SER A  89      -2.459   3.840 -19.136  1.00 73.00           N  
ATOM   1320  H   SER A  89      -2.149   4.714 -19.537  1.00 73.00           H  
ATOM   1321  CA  SER A  89      -1.840   2.588 -19.578  1.00 73.00           C  
ATOM   1322  HA  SER A  89      -2.638   1.913 -19.887  1.00 73.00           H  
ATOM   1323  C   SER A  89      -1.064   1.941 -18.433  1.00 73.00           C  
ATOM   1324  CB  SER A  89      -0.922   2.782 -20.786  1.00 73.00           C  
ATOM   1325  HB2 SER A  89      -1.500   3.172 -21.624  1.00 73.00           H  
ATOM   1326  HB3 SER A  89      -0.125   3.484 -20.538  1.00 73.00           H  
ATOM   1327  O   SER A  89      -0.266   2.593 -17.752  1.00 73.00           O  
ATOM   1328  OG  SER A  89      -0.360   1.528 -21.135  1.00 73.00           O  
ATOM   1329  HG  SER A  89       0.155   1.639 -21.937  1.00 73.00           H  
ATOM   1330  N   PHE A  90      -1.295   0.642 -18.253  1.00 75.95           N  
ATOM   1331  H   PHE A  90      -1.942   0.194 -18.886  1.00 75.95           H  
ATOM   1332  CA  PHE A  90      -0.552  -0.206 -17.321  1.00 75.95           C  
ATOM   1333  HA  PHE A  90      -0.087   0.408 -16.550  1.00 75.95           H  
ATOM   1334  C   PHE A  90       0.597  -0.923 -18.039  1.00 75.95           C  
ATOM   1335  CB  PHE A  90      -1.511  -1.186 -16.624  1.00 75.95           C  
ATOM   1336  HB2 PHE A  90      -2.206  -1.594 -17.358  1.00 75.95           H  
ATOM   1337  HB3 PHE A  90      -0.923  -2.024 -16.250  1.00 75.95           H  
ATOM   1338  O   PHE A  90       1.418  -1.557 -17.403  1.00 75.95           O  
ATOM   1339  CG  PHE A  90      -2.297  -0.616 -15.448  1.00 75.95           C  
ATOM   1340  CD1 PHE A  90      -2.386  -1.346 -14.249  1.00 75.95           C  
ATOM   1341  HD1 PHE A  90      -1.882  -2.296 -14.152  1.00 75.95           H  
ATOM   1342  CD2 PHE A  90      -2.945   0.632 -15.526  1.00 75.95           C  
ATOM   1343  HD2 PHE A  90      -2.859   1.246 -16.410  1.00 75.95           H  
ATOM   1344  CE1 PHE A  90      -3.135  -0.849 -13.168  1.00 75.95           C  
ATOM   1345  HE1 PHE A  90      -3.190  -1.414 -12.249  1.00 75.95           H  
ATOM   1346  CE2 PHE A  90      -3.709   1.122 -14.455  1.00 75.95           C  
ATOM   1347  HE2 PHE A  90      -4.178   2.093 -14.518  1.00 75.95           H  
ATOM   1348  CZ  PHE A  90      -3.811   0.377 -13.272  1.00 75.95           C  
ATOM   1349  HZ  PHE A  90      -4.375   0.761 -12.435  1.00 75.95           H  
ATOM   1350  N   TYR A  91       0.722  -0.804 -19.359  1.00 79.24           N  
ATOM   1351  H   TYR A  91       0.108  -0.189 -19.874  1.00 79.24           H  
ATOM   1352  CA  TYR A  91       1.858  -1.385 -20.064  1.00 79.24           C  
ATOM   1353  HA  TYR A  91       2.068  -2.368 -19.644  1.00 79.24           H  
ATOM   1354  C   TYR A  91       3.106  -0.512 -19.853  1.00 79.24           C  
ATOM   1355  CB  TYR A  91       1.479  -1.591 -21.530  1.00 79.24           C  
ATOM   1356  HB2 TYR A  91       1.366  -0.627 -22.026  1.00 79.24           H  
ATOM   1357  HB3 TYR A  91       0.519  -2.105 -21.582  1.00 79.24           H  
ATOM   1358  O   TYR A  91       3.351   0.433 -20.604  1.00 79.24           O  
ATOM   1359  CG  TYR A  91       2.496  -2.433 -22.260  1.00 79.24           C  
ATOM   1360  CD1 TYR A  91       3.390  -1.833 -23.167  1.00 79.24           C  
ATOM   1361  HD1 TYR A  91       3.349  -0.769 -23.347  1.00 79.24           H  
ATOM   1362  CD2 TYR A  91       2.562  -3.816 -22.006  1.00 79.24           C  
ATOM   1363  HD2 TYR A  91       1.880  -4.276 -21.306  1.00 79.24           H  
ATOM   1364  CE1 TYR A  91       4.340  -2.623 -23.841  1.00 79.24           C  
ATOM   1365  HE1 TYR A  91       5.019  -2.168 -24.548  1.00 79.24           H  
ATOM   1366  CE2 TYR A  91       3.518  -4.605 -22.670  1.00 79.24           C  
ATOM   1367  HE2 TYR A  91       3.584  -5.667 -22.491  1.00 79.24           H  
ATOM   1368  OH  TYR A  91       5.309  -4.787 -24.238  1.00 79.24           O  
ATOM   1369  HH  TYR A  91       5.846  -4.293 -24.862  1.00 79.24           H  
ATOM   1370  CZ  TYR A  91       4.402  -4.011 -23.594  1.00 79.24           C  
ATOM   1371  N   ARG A  92       3.848  -0.766 -18.766  1.00 75.11           N  
ATOM   1372  H   ARG A  92       3.548  -1.524 -18.170  1.00 75.11           H  
ATOM   1373  CA  ARG A  92       5.001   0.039 -18.324  1.00 75.11           C  
ATOM   1374  HA  ARG A  92       5.353   0.627 -19.172  1.00 75.11           H  
ATOM   1375  C   ARG A  92       6.173  -0.833 -17.876  1.00 75.11           C  
ATOM   1376  CB  ARG A  92       4.589   0.996 -17.191  1.00 75.11           C  
ATOM   1377  HB2 ARG A  92       5.456   1.600 -16.924  1.00 75.11           H  
ATOM   1378  HB3 ARG A  92       4.286   0.421 -16.316  1.00 75.11           H  
ATOM   1379  O   ARG A  92       6.000  -1.994 -17.525  1.00 75.11           O  
ATOM   1380  CG  ARG A  92       3.449   1.937 -17.597  1.00 75.11           C  
ATOM   1381  HG2 ARG A  92       3.658   2.361 -18.579  1.00 75.11           H  
ATOM   1382  HG3 ARG A  92       2.515   1.377 -17.644  1.00 75.11           H  
ATOM   1383  CD  ARG A  92       3.300   3.079 -16.592  1.00 75.11           C  
ATOM   1384  HD2 ARG A  92       4.219   3.665 -16.572  1.00 75.11           H  
ATOM   1385  HD3 ARG A  92       3.144   2.652 -15.602  1.00 75.11           H  
ATOM   1386  NE  ARG A  92       2.138   3.910 -16.941  1.00 75.11           N  
ATOM   1387  HE  ARG A  92       1.261   3.413 -17.003  1.00 75.11           H  
ATOM   1388  NH1 ARG A  92       3.135   5.973 -17.181  1.00 75.11           N  
ATOM   1389 HH11 ARG A  92       3.032   6.961 -17.362  1.00 75.11           H  
ATOM   1390 HH12 ARG A  92       4.032   5.544 -17.005  1.00 75.11           H  
ATOM   1391  NH2 ARG A  92       0.927   5.757 -17.403  1.00 75.11           N  
ATOM   1392 HH21 ARG A  92       0.107   5.168 -17.354  1.00 75.11           H  
ATOM   1393 HH22 ARG A  92       0.833   6.755 -17.526  1.00 75.11           H  
ATOM   1394  CZ  ARG A  92       2.080   5.206 -17.170  1.00 75.11           C  
ATOM   1395  N   SER A  93       7.371  -0.247 -17.857  1.00 79.08           N  
ATOM   1396  H   SER A  93       7.444   0.725 -18.124  1.00 79.08           H  
ATOM   1397  CA  SER A  93       8.580  -0.922 -17.379  1.00 79.08           C  
ATOM   1398  HA  SER A  93       8.650  -1.882 -17.891  1.00 79.08           H  
ATOM   1399  C   SER A  93       8.533  -1.201 -15.874  1.00 79.08           C  
ATOM   1400  CB  SER A  93       9.833  -0.110 -17.734  1.00 79.08           C  
ATOM   1401  HB2 SER A  93       9.838   0.090 -18.805  1.00 79.08           H  
ATOM   1402  HB3 SER A  93      10.718  -0.699 -17.493  1.00 79.08           H  
ATOM   1403  O   SER A  93       7.885  -0.482 -15.108  1.00 79.08           O  
ATOM   1404  OG  SER A  93       9.888   1.117 -17.023  1.00 79.08           O  
ATOM   1405  HG  SER A  93      10.675   1.583 -17.315  1.00 79.08           H  
ATOM   1406  N   TRP A  94       9.301  -2.199 -15.430  1.00 73.97           N  
ATOM   1407  H   TRP A  94       9.746  -2.806 -16.104  1.00 73.97           H  
ATOM   1408  CA  TRP A  94       9.441  -2.548 -14.013  1.00 73.97           C  
ATOM   1409  HA  TRP A  94       8.489  -2.934 -13.646  1.00 73.97           H  
ATOM   1410  C   TRP A  94       9.824  -1.352 -13.130  1.00 73.97           C  
ATOM   1411  CB  TRP A  94      10.505  -3.640 -13.887  1.00 73.97           C  
ATOM   1412  HB2 TRP A  94      10.143  -4.545 -14.375  1.00 73.97           H  
ATOM   1413  HB3 TRP A  94      11.411  -3.322 -14.402  1.00 73.97           H  
ATOM   1414  O   TRP A  94       9.260  -1.151 -12.058  1.00 73.97           O  
ATOM   1415  CG  TRP A  94      10.858  -3.980 -12.477  1.00 73.97           C  
ATOM   1416  CD1 TRP A  94      12.107  -4.019 -11.959  1.00 73.97           C  
ATOM   1417  HD1 TRP A  94      13.015  -3.840 -12.516  1.00 73.97           H  
ATOM   1418  CD2 TRP A  94       9.957  -4.377 -11.399  1.00 73.97           C  
ATOM   1419  CE2 TRP A  94      10.749  -4.682 -10.256  1.00 73.97           C  
ATOM   1420  CE3 TRP A  94       8.560  -4.567 -11.285  1.00 73.97           C  
ATOM   1421  HE3 TRP A  94       7.919  -4.394 -12.137  1.00 73.97           H  
ATOM   1422  NE1 TRP A  94      12.047  -4.435 -10.644  1.00 73.97           N  
ATOM   1423  HE1 TRP A  94      12.858  -4.721 -10.115  1.00 73.97           H  
ATOM   1424  CH2 TRP A  94       8.801  -5.344  -8.985  1.00 73.97           C  
ATOM   1425  HH2 TRP A  94       8.354  -5.747  -8.088  1.00 73.97           H  
ATOM   1426  CZ2 TRP A  94      10.194  -5.192  -9.080  1.00 73.97           C  
ATOM   1427  HZ2 TRP A  94      10.842  -5.514  -8.278  1.00 73.97           H  
ATOM   1428  CZ3 TRP A  94       7.988  -5.025 -10.085  1.00 73.97           C  
ATOM   1429  HZ3 TRP A  94       6.921  -5.180 -10.017  1.00 73.97           H  
ATOM   1430  N   GLN A  95      10.726  -0.494 -13.615  1.00 76.44           N  
ATOM   1431  H   GLN A  95      11.146  -0.703 -14.509  1.00 76.44           H  
ATOM   1432  CA  GLN A  95      11.139   0.714 -12.897  1.00 76.44           C  
ATOM   1433  HA  GLN A  95      11.565   0.426 -11.936  1.00 76.44           H  
ATOM   1434  C   GLN A  95       9.967   1.668 -12.611  1.00 76.44           C  
ATOM   1435  CB  GLN A  95      12.200   1.459 -13.713  1.00 76.44           C  
ATOM   1436  HB2 GLN A  95      11.801   1.663 -14.707  1.00 76.44           H  
ATOM   1437  HB3 GLN A  95      12.399   2.414 -13.227  1.00 76.44           H  
ATOM   1438  O   GLN A  95       9.967   2.334 -11.577  1.00 76.44           O  
ATOM   1439  CG  GLN A  95      13.533   0.704 -13.846  1.00 76.44           C  
ATOM   1440  HG2 GLN A  95      13.369  -0.257 -14.333  1.00 76.44           H  
ATOM   1441  HG3 GLN A  95      13.948   0.523 -12.854  1.00 76.44           H  
ATOM   1442  CD  GLN A  95      14.549   1.491 -14.673  1.00 76.44           C  
ATOM   1443  NE2 GLN A  95      15.773   1.029 -14.783  1.00 76.44           N  
ATOM   1444 HE21 GLN A  95      16.398   1.552 -15.380  1.00 76.44           H  
ATOM   1445 HE22 GLN A  95      16.059   0.159 -14.356  1.00 76.44           H  
ATOM   1446  OE1 GLN A  95      14.252   2.534 -15.234  1.00 76.44           O  
ATOM   1447  N   LYS A  96       8.971   1.747 -13.507  1.00 73.88           N  
ATOM   1448  H   LYS A  96       8.986   1.114 -14.294  1.00 73.88           H  
ATOM   1449  CA  LYS A  96       7.768   2.568 -13.303  1.00 73.88           C  
ATOM   1450  HA  LYS A  96       8.049   3.517 -12.846  1.00 73.88           H  
ATOM   1451  C   LYS A  96       6.812   1.933 -12.302  1.00 73.88           C  
ATOM   1452  CB  LYS A  96       7.052   2.825 -14.639  1.00 73.88           C  
ATOM   1453  HB2 LYS A  96       6.907   1.873 -15.150  1.00 73.88           H  
ATOM   1454  HB3 LYS A  96       6.063   3.238 -14.438  1.00 73.88           H  
ATOM   1455  O   LYS A  96       6.259   2.656 -11.487  1.00 73.88           O  
ATOM   1456  CG  LYS A  96       7.798   3.784 -15.580  1.00 73.88           C  
ATOM   1457  HG2 LYS A  96       8.816   3.429 -15.739  1.00 73.88           H  
ATOM   1458  HG3 LYS A  96       7.282   3.783 -16.540  1.00 73.88           H  
ATOM   1459  CD  LYS A  96       7.832   5.224 -15.040  1.00 73.88           C  
ATOM   1460  HD2 LYS A  96       8.426   5.257 -14.126  1.00 73.88           H  
ATOM   1461  HD3 LYS A  96       6.816   5.541 -14.808  1.00 73.88           H  
ATOM   1462  CE  LYS A  96       8.446   6.178 -16.074  1.00 73.88           C  
ATOM   1463  HE2 LYS A  96       9.468   5.859 -16.278  1.00 73.88           H  
ATOM   1464  HE3 LYS A  96       7.885   6.096 -17.004  1.00 73.88           H  
ATOM   1465  NZ  LYS A  96       8.437   7.589 -15.600  1.00 73.88           N  
ATOM   1466  HZ1 LYS A  96       8.964   7.689 -14.744  1.00 73.88           H  
ATOM   1467  HZ2 LYS A  96       8.842   8.205 -16.290  1.00 73.88           H  
ATOM   1468  HZ3 LYS A  96       7.496   7.908 -15.415  1.00 73.88           H  
ATOM   1469  N   TYR A  97       6.659   0.611 -12.324  1.00 71.26           N  
ATOM   1470  H   TYR A  97       7.138   0.074 -13.033  1.00 71.26           H  
ATOM   1471  CA  TYR A  97       5.891  -0.102 -11.302  1.00 71.26           C  
ATOM   1472  HA  TYR A  97       4.884   0.312 -11.258  1.00 71.26           H  
ATOM   1473  C   TYR A  97       6.494   0.088  -9.910  1.00 71.26           C  
ATOM   1474  CB  TYR A  97       5.792  -1.583 -11.670  1.00 71.26           C  
ATOM   1475  HB2 TYR A  97       5.616  -2.162 -10.764  1.00 71.26           H  
ATOM   1476  HB3 TYR A  97       6.729  -1.935 -12.101  1.00 71.26           H  
ATOM   1477  O   TYR A  97       5.794   0.542  -9.012  1.00 71.26           O  
ATOM   1478  CG  TYR A  97       4.648  -1.852 -12.616  1.00 71.26           C  
ATOM   1479  CD1 TYR A  97       3.347  -1.898 -12.085  1.00 71.26           C  
ATOM   1480  HD1 TYR A  97       3.189  -1.744 -11.028  1.00 71.26           H  
ATOM   1481  CD2 TYR A  97       4.867  -2.049 -13.994  1.00 71.26           C  
ATOM   1482  HD2 TYR A  97       5.866  -2.019 -14.402  1.00 71.26           H  
ATOM   1483  CE1 TYR A  97       2.258  -2.173 -12.922  1.00 71.26           C  
ATOM   1484  HE1 TYR A  97       1.264  -2.229 -12.503  1.00 71.26           H  
ATOM   1485  CE2 TYR A  97       3.777  -2.340 -14.835  1.00 71.26           C  
ATOM   1486  HE2 TYR A  97       3.926  -2.547 -15.885  1.00 71.26           H  
ATOM   1487  OH  TYR A  97       1.430  -2.800 -15.052  1.00 71.26           O  
ATOM   1488  HH  TYR A  97       0.631  -2.880 -14.526  1.00 71.26           H  
ATOM   1489  CZ  TYR A  97       2.479  -2.424 -14.290  1.00 71.26           C  
ATOM   1490  N   LYS A  98       7.809  -0.131  -9.776  1.00 68.98           N  
ATOM   1491  H   LYS A  98       8.291  -0.537 -10.564  1.00 68.98           H  
ATOM   1492  CA  LYS A  98       8.555   0.025  -8.519  1.00 68.98           C  
ATOM   1493  HA  LYS A  98       8.158  -0.684  -7.793  1.00 68.98           H  
ATOM   1494  C   LYS A  98       8.393   1.407  -7.880  1.00 68.98           C  
ATOM   1495  CB  LYS A  98      10.031  -0.325  -8.779  1.00 68.98           C  
ATOM   1496  HB2 LYS A  98      10.090  -1.394  -8.985  1.00 68.98           H  
ATOM   1497  HB3 LYS A  98      10.394   0.214  -9.655  1.00 68.98           H  
ATOM   1498  O   LYS A  98       8.298   1.508  -6.663  1.00 68.98           O  
ATOM   1499  CG  LYS A  98      10.930   0.021  -7.581  1.00 68.98           C  
ATOM   1500  HG2 LYS A  98      11.136   1.091  -7.592  1.00 68.98           H  
ATOM   1501  HG3 LYS A  98      10.389  -0.198  -6.661  1.00 68.98           H  
ATOM   1502  CD  LYS A  98      12.264  -0.737  -7.587  1.00 68.98           C  
ATOM   1503  HD2 LYS A  98      12.855  -0.426  -8.448  1.00 68.98           H  
ATOM   1504  HD3 LYS A  98      12.066  -1.807  -7.656  1.00 68.98           H  
ATOM   1505  CE  LYS A  98      13.021  -0.440  -6.283  1.00 68.98           C  
ATOM   1506  HE2 LYS A  98      13.221   0.630  -6.228  1.00 68.98           H  
ATOM   1507  HE3 LYS A  98      12.371  -0.688  -5.444  1.00 68.98           H  
ATOM   1508  NZ  LYS A  98      14.288  -1.207  -6.167  1.00 68.98           N  
ATOM   1509  HZ1 LYS A  98      14.928  -0.998  -6.920  1.00 68.98           H  
ATOM   1510  HZ2 LYS A  98      14.099  -2.199  -6.158  1.00 68.98           H  
ATOM   1511  HZ3 LYS A  98      14.744  -0.993  -5.291  1.00 68.98           H  
ATOM   1512  N   ARG A  99       8.407   2.471  -8.686  1.00 73.83           N  
ATOM   1513  H   ARG A  99       8.478   2.304  -9.680  1.00 73.83           H  
ATOM   1514  CA  ARG A  99       8.261   3.854  -8.199  1.00 73.83           C  
ATOM   1515  HA  ARG A  99       8.735   3.953  -7.222  1.00 73.83           H  
ATOM   1516  C   ARG A  99       6.807   4.262  -7.956  1.00 73.83           C  
ATOM   1517  CB  ARG A  99       8.930   4.823  -9.184  1.00 73.83           C  
ATOM   1518  HB2 ARG A  99       8.678   5.846  -8.903  1.00 73.83           H  
ATOM   1519  HB3 ARG A  99       8.543   4.641 -10.186  1.00 73.83           H  
ATOM   1520  O   ARG A  99       6.575   5.317  -7.379  1.00 73.83           O  
ATOM   1521  CG  ARG A  99      10.458   4.686  -9.175  1.00 73.83           C  
ATOM   1522  HG2 ARG A  99      10.834   4.914  -8.177  1.00 73.83           H  
ATOM   1523  HG3 ARG A  99      10.740   3.665  -9.433  1.00 73.83           H  
ATOM   1524  CD  ARG A  99      11.076   5.655 -10.187  1.00 73.83           C  
ATOM   1525  HD2 ARG A  99      10.618   5.471 -11.158  1.00 73.83           H  
ATOM   1526  HD3 ARG A  99      10.853   6.675  -9.873  1.00 73.83           H  
ATOM   1527  NE  ARG A  99      12.537   5.472 -10.291  1.00 73.83           N  
ATOM   1528  HE  ARG A  99      12.966   4.883  -9.591  1.00 73.83           H  
ATOM   1529  NH1 ARG A  99      12.888   6.851 -12.089  1.00 73.83           N  
ATOM   1530 HH11 ARG A  99      11.948   7.199 -11.966  1.00 73.83           H  
ATOM   1531 HH12 ARG A  99      13.534   7.307 -12.718  1.00 73.83           H  
ATOM   1532  NH2 ARG A  99      14.604   5.720 -11.226  1.00 73.83           N  
ATOM   1533 HH21 ARG A  99      15.215   6.150 -11.906  1.00 73.83           H  
ATOM   1534 HH22 ARG A  99      15.005   5.123 -10.517  1.00 73.83           H  
ATOM   1535  CZ  ARG A  99      13.334   6.009 -11.200  1.00 73.83           C  
ATOM   1536  N   GLY A 100       5.851   3.469  -8.433  1.00 72.77           N  
ATOM   1537  H   GLY A 100       6.103   2.563  -8.800  1.00 72.77           H  
ATOM   1538  CA  GLY A 100       4.491   3.927  -8.654  1.00 72.77           C  
ATOM   1539  HA2 GLY A 100       4.129   4.457  -7.774  1.00 72.77           H  
ATOM   1540  HA3 GLY A 100       3.854   3.057  -8.817  1.00 72.77           H  
ATOM   1541  C   GLY A 100       4.396   4.859  -9.868  1.00 72.77           C  
ATOM   1542  O   GLY A 100       5.352   5.508 -10.302  1.00 72.77           O  
ATOM   1543  N   PHE A 101       3.212   4.908 -10.454  1.00 74.39           N  
ATOM   1544  H   PHE A 101       2.446   4.384 -10.054  1.00 74.39           H  
ATOM   1545  CA  PHE A 101       2.830   5.883 -11.468  1.00 74.39           C  
ATOM   1546  HA  PHE A 101       3.469   6.762 -11.384  1.00 74.39           H  
ATOM   1547  C   PHE A 101       1.408   6.330 -11.173  1.00 74.39           C  
ATOM   1548  CB  PHE A 101       2.976   5.287 -12.878  1.00 74.39           C  
ATOM   1549  HB2 PHE A 101       2.628   6.026 -13.599  1.00 74.39           H  
ATOM   1550  HB3 PHE A 101       4.041   5.145 -13.065  1.00 74.39           H  
ATOM   1551  O   PHE A 101       0.701   5.564 -10.532  1.00 74.39           O  
ATOM   1552  CG  PHE A 101       2.276   3.963 -13.160  1.00 74.39           C  
ATOM   1553  CD1 PHE A 101       2.894   2.751 -12.795  1.00 74.39           C  
ATOM   1554  HD1 PHE A 101       3.810   2.766 -12.222  1.00 74.39           H  
ATOM   1555  CD2 PHE A 101       1.062   3.929 -13.874  1.00 74.39           C  
ATOM   1556  HD2 PHE A 101       0.550   4.850 -14.113  1.00 74.39           H  
ATOM   1557  CE1 PHE A 101       2.326   1.521 -13.165  1.00 74.39           C  
ATOM   1558  HE1 PHE A 101       2.804   0.598 -12.870  1.00 74.39           H  
ATOM   1559  CE2 PHE A 101       0.509   2.696 -14.275  1.00 74.39           C  
ATOM   1560  HE2 PHE A 101      -0.432   2.670 -14.804  1.00 74.39           H  
ATOM   1561  CZ  PHE A 101       1.145   1.492 -13.924  1.00 74.39           C  
ATOM   1562  HZ  PHE A 101       0.709   0.545 -14.205  1.00 74.39           H  
ATOM   1563  N   GLY A 102       1.024   7.517 -11.652  1.00 74.14           N  
ATOM   1564  H   GLY A 102       1.722   8.158 -11.999  1.00 74.14           H  
ATOM   1565  CA  GLY A 102      -0.308   8.075 -11.438  1.00 74.14           C  
ATOM   1566  HA2 GLY A 102      -0.919   7.269 -11.029  1.00 74.14           H  
ATOM   1567  HA3 GLY A 102      -0.735   8.429 -12.376  1.00 74.14           H  
ATOM   1568  C   GLY A 102      -0.417   9.175 -10.392  1.00 74.14           C  
ATOM   1569  O   GLY A 102       0.596   9.569  -9.818  1.00 74.14           O  
ATOM   1570  N   ASP A 103      -1.655   9.605 -10.132  1.00 69.18           N  
ATOM   1571  H   ASP A 103      -2.432   9.182 -10.619  1.00 69.18           H  
ATOM   1572  CA  ASP A 103      -1.995  10.531  -9.051  1.00 69.18           C  
ATOM   1573  HA  ASP A 103      -1.073  10.863  -8.574  1.00 69.18           H  
ATOM   1574  C   ASP A 103      -2.856   9.839  -7.975  1.00 69.18           C  
ATOM   1575  CB  ASP A 103      -2.683  11.786  -9.613  1.00 69.18           C  
ATOM   1576  HB2 ASP A 103      -2.848  12.491  -8.798  1.00 69.18           H  
ATOM   1577  HB3 ASP A 103      -3.659  11.509 -10.012  1.00 69.18           H  
ATOM   1578  O   ASP A 103      -3.684   8.972  -8.249  1.00 69.18           O  
ATOM   1579  CG  ASP A 103      -1.859  12.479 -10.704  1.00 69.18           C  
ATOM   1580  OD1 ASP A 103      -0.662  12.738 -10.462  1.00 69.18           O  
ATOM   1581  OD2 ASP A 103      -2.437  12.728 -11.790  1.00 69.18           O  
ATOM   1582  N   VAL A 104      -2.702  10.223  -6.707  1.00 67.76           N  
ATOM   1583  H   VAL A 104      -2.018  10.935  -6.495  1.00 67.76           H  
ATOM   1584  CA  VAL A 104      -3.585   9.734  -5.620  1.00 67.76           C  
ATOM   1585  HA  VAL A 104      -3.742   8.663  -5.752  1.00 67.76           H  
ATOM   1586  C   VAL A 104      -4.980  10.356  -5.652  1.00 67.76           C  
ATOM   1587  CB  VAL A 104      -2.973   9.955  -4.226  1.00 67.76           C  
ATOM   1588  HB  VAL A 104      -3.738   9.816  -3.462  1.00 67.76           H  
ATOM   1589  O   VAL A 104      -5.869   9.925  -4.922  1.00 67.76           O  
ATOM   1590  CG1 VAL A 104      -1.911   8.899  -3.984  1.00 67.76           C  
ATOM   1591 HG11 VAL A 104      -2.372   7.911  -3.981  1.00 67.76           H  
ATOM   1592 HG12 VAL A 104      -1.444   9.071  -3.015  1.00 67.76           H  
ATOM   1593 HG13 VAL A 104      -1.182   8.966  -4.792  1.00 67.76           H  
ATOM   1594  CG2 VAL A 104      -2.355  11.347  -4.039  1.00 67.76           C  
ATOM   1595 HG21 VAL A 104      -1.500  11.503  -4.697  1.00 67.76           H  
ATOM   1596 HG22 VAL A 104      -3.106  12.114  -4.227  1.00 67.76           H  
ATOM   1597 HG23 VAL A 104      -2.019  11.462  -3.009  1.00 67.76           H  
ATOM   1598  N   ILE A 105      -5.172  11.381  -6.479  1.00 64.39           N  
ATOM   1599  H   ILE A 105      -4.435  11.593  -7.136  1.00 64.39           H  
ATOM   1600  CA  ILE A 105      -6.376  12.204  -6.516  1.00 64.39           C  
ATOM   1601  HA  ILE A 105      -6.804  12.218  -5.514  1.00 64.39           H  
ATOM   1602  C   ILE A 105      -7.405  11.558  -7.451  1.00 64.39           C  
ATOM   1603  CB  ILE A 105      -6.010  13.664  -6.885  1.00 64.39           C  
ATOM   1604  HB  ILE A 105      -5.592  13.671  -7.892  1.00 64.39           H  
ATOM   1605  O   ILE A 105      -7.062  10.986  -8.484  1.00 64.39           O  
ATOM   1606  CG1 ILE A 105      -4.941  14.213  -5.903  1.00 64.39           C  
ATOM   1607 HG12 ILE A 105      -5.344  14.216  -4.890  1.00 64.39           H  
ATOM   1608 HG13 ILE A 105      -4.067  13.562  -5.914  1.00 64.39           H  
ATOM   1609  CG2 ILE A 105      -7.261  14.564  -6.874  1.00 64.39           C  
ATOM   1610 HG21 ILE A 105      -7.710  14.579  -5.881  1.00 64.39           H  
ATOM   1611 HG22 ILE A 105      -6.994  15.581  -7.160  1.00 64.39           H  
ATOM   1612 HG23 ILE A 105      -7.989  14.222  -7.609  1.00 64.39           H  
ATOM   1613  CD1 ILE A 105      -4.417  15.616  -6.231  1.00 64.39           C  
ATOM   1614 HD11 ILE A 105      -3.574  15.844  -5.579  1.00 64.39           H  
ATOM   1615 HD12 ILE A 105      -5.192  16.365  -6.064  1.00 64.39           H  
ATOM   1616 HD13 ILE A 105      -4.083  15.655  -7.267  1.00 64.39           H  
ATOM   1617  N   PHE A 106      -8.691  11.694  -7.110  1.00 57.41           N  
ATOM   1618  H   PHE A 106      -8.880  12.177  -6.244  1.00 57.41           H  
ATOM   1619  CA  PHE A 106      -9.849  11.134  -7.828  1.00 57.41           C  
ATOM   1620  HA  PHE A 106      -9.784  10.047  -7.776  1.00 57.41           H  
ATOM   1621  C   PHE A 106      -9.931  11.498  -9.333  1.00 57.41           C  
ATOM   1622  CB  PHE A 106     -11.107  11.586  -7.062  1.00 57.41           C  
ATOM   1623  HB2 PHE A 106     -11.174  12.673  -7.115  1.00 57.41           H  
ATOM   1624  HB3 PHE A 106     -10.989  11.322  -6.012  1.00 57.41           H  
ATOM   1625  O   PHE A 106     -10.773  10.974 -10.058  1.00 57.41           O  
ATOM   1626  CG  PHE A 106     -12.416  10.989  -7.544  1.00 57.41           C  
ATOM   1627  CD1 PHE A 106     -13.302  11.759  -8.322  1.00 57.41           C  
ATOM   1628  HD1 PHE A 106     -13.050  12.777  -8.581  1.00 57.41           H  
ATOM   1629  CD2 PHE A 106     -12.751   9.662  -7.215  1.00 57.41           C  
ATOM   1630  HD2 PHE A 106     -12.075   9.074  -6.614  1.00 57.41           H  
ATOM   1631  CE1 PHE A 106     -14.512  11.205  -8.775  1.00 57.41           C  
ATOM   1632  HE1 PHE A 106     -15.189  11.802  -9.367  1.00 57.41           H  
ATOM   1633  CE2 PHE A 106     -13.964   9.108  -7.667  1.00 57.41           C  
ATOM   1634  HE2 PHE A 106     -14.228   8.093  -7.407  1.00 57.41           H  
ATOM   1635  CZ  PHE A 106     -14.843   9.879  -8.447  1.00 57.41           C  
ATOM   1636  HZ  PHE A 106     -15.779   9.460  -8.787  1.00 57.41           H  
ATOM   1637  N   THR A 107      -9.055  12.370  -9.829  1.00 52.09           N  
ATOM   1638  H   THR A 107      -8.327  12.714  -9.220  1.00 52.09           H  
ATOM   1639  CA  THR A 107      -9.008  12.836 -11.219  1.00 52.09           C  
ATOM   1640  HA  THR A 107     -10.020  12.846 -11.624  1.00 52.09           H  
ATOM   1641  C   THR A 107      -8.175  11.957 -12.154  1.00 52.09           C  
ATOM   1642  CB  THR A 107      -8.474  14.273 -11.251  1.00 52.09           C  
ATOM   1643  HB  THR A 107      -8.346  14.596 -12.284  1.00 52.09           H  
ATOM   1644  O   THR A 107      -8.381  12.002 -13.366  1.00 52.09           O  
ATOM   1645  CG2 THR A 107      -9.450  15.223 -10.550  1.00 52.09           C  
ATOM   1646 HG21 THR A 107      -9.542  14.974  -9.493  1.00 52.09           H  
ATOM   1647 HG22 THR A 107      -9.077  16.244 -10.637  1.00 52.09           H  
ATOM   1648 HG23 THR A 107     -10.429  15.163 -11.025  1.00 52.09           H  
ATOM   1649  OG1 THR A 107      -7.239  14.358 -10.571  1.00 52.09           O  
ATOM   1650  HG1 THR A 107      -6.555  13.944 -11.102  1.00 52.09           H  
ATOM   1651  N   SER A 108      -7.249  11.149 -11.640  1.00 46.87           N  
ATOM   1652  H   SER A 108      -7.082  11.158 -10.644  1.00 46.87           H  
ATOM   1653  CA  SER A 108      -6.291  10.418 -12.476  1.00 46.87           C  
ATOM   1654  HA  SER A 108      -6.827   9.979 -13.317  1.00 46.87           H  
ATOM   1655  C   SER A 108      -5.651   9.288 -11.682  1.00 46.87           C  
ATOM   1656  CB  SER A 108      -5.210  11.360 -13.046  1.00 46.87           C  
ATOM   1657  HB2 SER A 108      -5.542  11.715 -14.021  1.00 46.87           H  
ATOM   1658  HB3 SER A 108      -4.276  10.815 -13.182  1.00 46.87           H  
ATOM   1659  O   SER A 108      -5.196   9.473 -10.567  1.00 46.87           O  
ATOM   1660  OG  SER A 108      -4.983  12.493 -12.228  1.00 46.87           O  
ATOM   1661  HG  SER A 108      -4.038  12.605 -12.103  1.00 46.87           H  
ATOM   1662  N   ALA A 109      -5.635   8.084 -12.252  1.00 43.82           N  
ATOM   1663  H   ALA A 109      -6.003   7.992 -13.188  1.00 43.82           H  
ATOM   1664  CA  ALA A 109      -5.185   6.883 -11.561  1.00 43.82           C  
ATOM   1665  HA  ALA A 109      -5.802   6.736 -10.674  1.00 43.82           H  
ATOM   1666  C   ALA A 109      -3.720   6.987 -11.124  1.00 43.82           C  
ATOM   1667  CB  ALA A 109      -5.379   5.695 -12.518  1.00 43.82           C  
ATOM   1668  HB1 ALA A 109      -4.746   5.802 -13.399  1.00 43.82           H  
ATOM   1669  HB2 ALA A 109      -5.104   4.774 -12.005  1.00 43.82           H  
ATOM   1670  HB3 ALA A 109      -6.424   5.628 -12.819  1.00 43.82           H  
ATOM   1671  O   ALA A 109      -2.894   7.136 -12.019  1.00 43.82           O  
ATOM   1672  N   MET A 110      -3.440   6.779  -9.822  1.00 50.50           N  
ATOM   1673  H   MET A 110      -4.004   7.319  -9.181  1.00 50.50           H  
ATOM   1674  CA  MET A 110      -2.577   5.746  -9.204  1.00 50.50           C  
ATOM   1675  HA  MET A 110      -3.250   5.158  -8.580  1.00 50.50           H  
ATOM   1676  C   MET A 110      -1.481   6.260  -8.223  1.00 50.50           C  
ATOM   1677  CB  MET A 110      -2.119   4.783 -10.319  1.00 50.50           C  
ATOM   1678  HB2 MET A 110      -1.556   5.326 -11.078  1.00 50.50           H  
ATOM   1679  HB3 MET A 110      -3.031   4.463 -10.823  1.00 50.50           H  
ATOM   1680  O   MET A 110      -0.710   7.160  -8.503  1.00 50.50           O  
ATOM   1681  CG  MET A 110      -1.385   3.480 -10.048  1.00 50.50           C  
ATOM   1682  HG2 MET A 110      -2.018   2.816  -9.459  1.00 50.50           H  
ATOM   1683  HG3 MET A 110      -0.446   3.654  -9.521  1.00 50.50           H  
ATOM   1684  SD  MET A 110      -1.070   2.759 -11.680  1.00 50.50           S  
ATOM   1685  CE  MET A 110      -0.560   1.069 -11.331  1.00 50.50           C  
ATOM   1686  HE1 MET A 110      -1.257   0.621 -10.623  1.00 50.50           H  
ATOM   1687  HE2 MET A 110       0.452   1.067 -10.926  1.00 50.50           H  
ATOM   1688  HE3 MET A 110      -0.588   0.482 -12.249  1.00 50.50           H  
ATOM   1689  N   LYS A 111      -1.344   5.607  -7.061  1.00 46.62           N  
ATOM   1690  H   LYS A 111      -2.104   5.010  -6.767  1.00 46.62           H  
ATOM   1691  CA  LYS A 111      -0.040   5.327  -6.434  1.00 46.62           C  
ATOM   1692  HA  LYS A 111       0.754   5.539  -7.150  1.00 46.62           H  
ATOM   1693  C   LYS A 111      -0.032   3.836  -6.138  1.00 46.62           C  
ATOM   1694  CB  LYS A 111       0.237   6.148  -5.155  1.00 46.62           C  
ATOM   1695  HB2 LYS A 111      -0.697   6.321  -4.621  1.00 46.62           H  
ATOM   1696  HB3 LYS A 111       0.885   5.563  -4.502  1.00 46.62           H  
ATOM   1697  O   LYS A 111      -0.835   3.348  -5.349  1.00 46.62           O  
ATOM   1698  CG  LYS A 111       0.956   7.484  -5.433  1.00 46.62           C  
ATOM   1699  HG2 LYS A 111       1.867   7.295  -6.001  1.00 46.62           H  
ATOM   1700  HG3 LYS A 111       0.314   8.116  -6.047  1.00 46.62           H  
ATOM   1701  CD  LYS A 111       1.338   8.198  -4.119  1.00 46.62           C  
ATOM   1702  HD2 LYS A 111       2.266   7.772  -3.738  1.00 46.62           H  
ATOM   1703  HD3 LYS A 111       0.558   7.995  -3.385  1.00 46.62           H  
ATOM   1704  CE  LYS A 111       1.484   9.722  -4.279  1.00 46.62           C  
ATOM   1705  HE2 LYS A 111       0.551  10.114  -4.684  1.00 46.62           H  
ATOM   1706  HE3 LYS A 111       2.273   9.945  -4.997  1.00 46.62           H  
ATOM   1707  NZ  LYS A 111       1.758  10.393  -2.985  1.00 46.62           N  
ATOM   1708  HZ1 LYS A 111       1.174  10.001  -2.260  1.00 46.62           H  
ATOM   1709  HZ2 LYS A 111       1.520  11.374  -3.010  1.00 46.62           H  
ATOM   1710  HZ3 LYS A 111       2.725  10.320  -2.702  1.00 46.62           H  
ATOM   1711  N   THR A 112       0.829   3.104  -6.832  1.00 44.86           N  
ATOM   1712  H   THR A 112       1.444   3.573  -7.481  1.00 44.86           H  
ATOM   1713  CA  THR A 112       1.031   1.678  -6.579  1.00 44.86           C  
ATOM   1714  HA  THR A 112       0.150   1.277  -6.078  1.00 44.86           H  
ATOM   1715  C   THR A 112       2.168   1.488  -5.609  1.00 44.86           C  
ATOM   1716  CB  THR A 112       1.207   0.885  -7.875  1.00 44.86           C  
ATOM   1717  HB  THR A 112       1.933   1.374  -8.524  1.00 44.86           H  
ATOM   1718  O   THR A 112       3.323   1.744  -5.937  1.00 44.86           O  
ATOM   1719  CG2 THR A 112       1.597  -0.581  -7.692  1.00 44.86           C  
ATOM   1720 HG21 THR A 112       0.933  -1.061  -6.973  1.00 44.86           H  
ATOM   1721 HG22 THR A 112       1.532  -1.099  -8.648  1.00 44.86           H  
ATOM   1722 HG23 THR A 112       2.624  -0.648  -7.331  1.00 44.86           H  
ATOM   1723  OG1 THR A 112      -0.054   0.877  -8.485  1.00 44.86           O  
ATOM   1724  HG1 THR A 112      -0.701   0.731  -7.791  1.00 44.86           H  
ATOM   1725  N   PHE A 113       1.817   0.994  -4.426  1.00 49.30           N  
ATOM   1726  H   PHE A 113       0.836   0.894  -4.208  1.00 49.30           H  
ATOM   1727  CA  PHE A 113       2.765   0.388  -3.509  1.00 49.30           C  
ATOM   1728  HA  PHE A 113       3.666   1.000  -3.484  1.00 49.30           H  
ATOM   1729  C   PHE A 113       3.140  -0.974  -4.055  1.00 49.30           C  
ATOM   1730  CB  PHE A 113       2.179   0.345  -2.093  1.00 49.30           C  
ATOM   1731  HB2 PHE A 113       1.210  -0.154  -2.094  1.00 49.30           H  
ATOM   1732  HB3 PHE A 113       2.852  -0.203  -1.433  1.00 49.30           H  
ATOM   1733  O   PHE A 113       2.305  -1.868  -4.186  1.00 49.30           O  
ATOM   1734  CG  PHE A 113       2.052   1.760  -1.608  1.00 49.30           C  
ATOM   1735  CD1 PHE A 113       3.237   2.467  -1.376  1.00 49.30           C  
ATOM   1736  HD1 PHE A 113       4.189   1.957  -1.341  1.00 49.30           H  
ATOM   1737  CD2 PHE A 113       0.820   2.434  -1.681  1.00 49.30           C  
ATOM   1738  HD2 PHE A 113      -0.091   1.891  -1.884  1.00 49.30           H  
ATOM   1739  CE1 PHE A 113       3.200   3.856  -1.346  1.00 49.30           C  
ATOM   1740  HE1 PHE A 113       4.146   4.374  -1.290  1.00 49.30           H  
ATOM   1741  CE2 PHE A 113       0.779   3.829  -1.552  1.00 49.30           C  
ATOM   1742  HE2 PHE A 113      -0.164   4.350  -1.628  1.00 49.30           H  
ATOM   1743  CZ  PHE A 113       1.972   4.545  -1.397  1.00 49.30           C  
ATOM   1744  HZ  PHE A 113       1.929   5.624  -1.356  1.00 49.30           H  
ATOM   1745  N   THR A 114       4.403  -1.102  -4.448  1.00 40.20           N  
ATOM   1746  H   THR A 114       5.034  -0.327  -4.299  1.00 40.20           H  
ATOM   1747  CA  THR A 114       4.954  -2.388  -4.854  1.00 40.20           C  
ATOM   1748  HA  THR A 114       4.232  -2.915  -5.478  1.00 40.20           H  
ATOM   1749  C   THR A 114       5.196  -3.203  -3.589  1.00 40.20           C  
ATOM   1750  CB  THR A 114       6.243  -2.207  -5.669  1.00 40.20           C  
ATOM   1751  HB  THR A 114       7.023  -1.762  -5.051  1.00 40.20           H  
ATOM   1752  O   THR A 114       6.211  -3.018  -2.924  1.00 40.20           O  
ATOM   1753  CG2 THR A 114       6.743  -3.522  -6.264  1.00 40.20           C  
ATOM   1754 HG21 THR A 114       7.030  -4.203  -5.463  1.00 40.20           H  
ATOM   1755 HG22 THR A 114       5.961  -3.983  -6.868  1.00 40.20           H  
ATOM   1756 HG23 THR A 114       7.615  -3.330  -6.889  1.00 40.20           H  
ATOM   1757  OG1 THR A 114       6.001  -1.368  -6.775  1.00 40.20           O  
ATOM   1758  HG1 THR A 114       5.624  -0.540  -6.467  1.00 40.20           H  
ATOM   1759  N   VAL A 115       4.279  -4.114  -3.261  1.00 45.44           N  
ATOM   1760  H   VAL A 115       3.404  -4.128  -3.765  1.00 45.44           H  
ATOM   1761  CA  VAL A 115       4.637  -5.295  -2.468  1.00 45.44           C  
ATOM   1762  HA  VAL A 115       5.323  -5.003  -1.674  1.00 45.44           H  
ATOM   1763  C   VAL A 115       5.370  -6.228  -3.430  1.00 45.44           C  
ATOM   1764  CB  VAL A 115       3.419  -5.958  -1.796  1.00 45.44           C  
ATOM   1765  HB  VAL A 115       2.709  -6.278  -2.559  1.00 45.44           H  
ATOM   1766  O   VAL A 115       4.772  -6.815  -4.334  1.00 45.44           O  
ATOM   1767  CG1 VAL A 115       3.847  -7.177  -0.969  1.00 45.44           C  
ATOM   1768 HG11 VAL A 115       2.975  -7.622  -0.490  1.00 45.44           H  
ATOM   1769 HG12 VAL A 115       4.560  -6.883  -0.198  1.00 45.44           H  
ATOM   1770 HG13 VAL A 115       4.304  -7.933  -1.608  1.00 45.44           H  
ATOM   1771  CG2 VAL A 115       2.715  -4.972  -0.853  1.00 45.44           C  
ATOM   1772 HG21 VAL A 115       3.411  -4.617  -0.092  1.00 45.44           H  
ATOM   1773 HG22 VAL A 115       1.877  -5.466  -0.362  1.00 45.44           H  
ATOM   1774 HG23 VAL A 115       2.329  -4.120  -1.412  1.00 45.44           H  
ATOM   1775  N   PHE A 116       6.696  -6.256  -3.317  1.00 35.94           N  
ATOM   1776  H   PHE A 116       7.121  -5.728  -2.568  1.00 35.94           H  
ATOM   1777  CA  PHE A 116       7.560  -7.075  -4.158  1.00 35.94           C  
ATOM   1778  HA  PHE A 116       7.345  -6.861  -5.205  1.00 35.94           H  
ATOM   1779  C   PHE A 116       7.303  -8.554  -3.896  1.00 35.94           C  
ATOM   1780  CB  PHE A 116       9.038  -6.766  -3.880  1.00 35.94           C  
ATOM   1781  HB2 PHE A 116       9.237  -6.893  -2.816  1.00 35.94           H  
ATOM   1782  HB3 PHE A 116       9.650  -7.497  -4.408  1.00 35.94           H  
ATOM   1783  O   PHE A 116       7.365  -9.000  -2.756  1.00 35.94           O  
ATOM   1784  CG  PHE A 116       9.477  -5.384  -4.304  1.00 35.94           C  
ATOM   1785  CD1 PHE A 116       9.975  -5.174  -5.601  1.00 35.94           C  
ATOM   1786  HD1 PHE A 116      10.048  -6.012  -6.278  1.00 35.94           H  
ATOM   1787  CD2 PHE A 116       9.369  -4.305  -3.411  1.00 35.94           C  
ATOM   1788  HD2 PHE A 116       8.978  -4.458  -2.416  1.00 35.94           H  
ATOM   1789  CE1 PHE A 116      10.359  -3.881  -6.006  1.00 35.94           C  
ATOM   1790  HE1 PHE A 116      10.719  -3.702  -7.009  1.00 35.94           H  
ATOM   1791  CE2 PHE A 116       9.749  -3.017  -3.814  1.00 35.94           C  
ATOM   1792  HE2 PHE A 116       9.637  -2.191  -3.127  1.00 35.94           H  
ATOM   1793  CZ  PHE A 116      10.243  -2.809  -5.108  1.00 35.94           C  
ATOM   1794  HZ  PHE A 116      10.516  -1.806  -5.399  1.00 35.94           H  
ATOM   1795  N   HIS A 117       7.139  -9.311  -4.974  1.00 39.74           N  
ATOM   1796  H   HIS A 117       7.056  -8.856  -5.873  1.00 39.74           H  
ATOM   1797  CA  HIS A 117       7.653 -10.672  -5.018  1.00 39.74           C  
ATOM   1798  HA  HIS A 117       7.960 -10.967  -4.015  1.00 39.74           H  
ATOM   1799  C   HIS A 117       8.875 -10.647  -5.926  1.00 39.74           C  
ATOM   1800  CB  HIS A 117       6.580 -11.659  -5.470  1.00 39.74           C  
ATOM   1801  HB2 HIS A 117       7.018 -12.648  -5.601  1.00 39.74           H  
ATOM   1802  HB3 HIS A 117       6.135 -11.338  -6.412  1.00 39.74           H  
ATOM   1803  O   HIS A 117       8.852  -9.934  -6.938  1.00 39.74           O  
ATOM   1804  CG  HIS A 117       5.540 -11.714  -4.400  1.00 39.74           C  
ATOM   1805  CD2 HIS A 117       5.469 -12.615  -3.374  1.00 39.74           C  
ATOM   1806  HD2 HIS A 117       6.091 -13.490  -3.255  1.00 39.74           H  
ATOM   1807  ND1 HIS A 117       4.644 -10.717  -4.123  1.00 39.74           N  
ATOM   1808  HD1 HIS A 117       4.544  -9.846  -4.623  1.00 39.74           H  
ATOM   1809  CE1 HIS A 117       4.065 -11.010  -2.953  1.00 39.74           C  
ATOM   1810  HE1 HIS A 117       3.403 -10.358  -2.403  1.00 39.74           H  
ATOM   1811  NE2 HIS A 117       4.497 -12.177  -2.477  1.00 39.74           N  
ATOM   1812  N   PRO A 118       9.963 -11.343  -5.570  1.00 40.38           N  
ATOM   1813  CA  PRO A 118      11.069 -11.518  -6.490  1.00 40.38           C  
ATOM   1814  HA  PRO A 118      11.472 -10.553  -6.796  1.00 40.38           H  
ATOM   1815  C   PRO A 118      10.543 -12.267  -7.720  1.00 40.38           C  
ATOM   1816  CB  PRO A 118      12.136 -12.290  -5.702  1.00 40.38           C  
ATOM   1817  HB2 PRO A 118      12.698 -12.977  -6.335  1.00 40.38           H  
ATOM   1818  HB3 PRO A 118      12.813 -11.580  -5.226  1.00 40.38           H  
ATOM   1819  O   PRO A 118      10.172 -13.432  -7.633  1.00 40.38           O  
ATOM   1820  CG  PRO A 118      11.349 -13.033  -4.621  1.00 40.38           C  
ATOM   1821  HG2 PRO A 118      11.942 -13.181  -3.719  1.00 40.38           H  
ATOM   1822  HG3 PRO A 118      11.013 -13.992  -5.014  1.00 40.38           H  
ATOM   1823  CD  PRO A 118      10.140 -12.138  -4.364  1.00 40.38           C  
ATOM   1824  HD2 PRO A 118       9.267 -12.758  -4.160  1.00 40.38           H  
ATOM   1825  HD3 PRO A 118      10.342 -11.478  -3.520  1.00 40.38           H  
ATOM   1826  N   MET A 119      10.490 -11.599  -8.874  1.00 42.62           N  
ATOM   1827  H   MET A 119      10.722 -10.615  -8.874  1.00 42.62           H  
ATOM   1828  CA  MET A 119      10.575 -12.328 -10.133  1.00 42.62           C  
ATOM   1829  HA  MET A 119       9.907 -13.189 -10.123  1.00 42.62           H  
ATOM   1830  C   MET A 119      12.014 -12.830 -10.230  1.00 42.62           C  
ATOM   1831  CB  MET A 119      10.230 -11.440 -11.338  1.00 42.62           C  
ATOM   1832  HB2 MET A 119      10.678 -11.902 -12.218  1.00 42.62           H  
ATOM   1833  HB3 MET A 119      10.670 -10.451 -11.211  1.00 42.62           H  
ATOM   1834  O   MET A 119      12.927 -12.030 -10.446  1.00 42.62           O  
ATOM   1835  CG  MET A 119       8.722 -11.311 -11.583  1.00 42.62           C  
ATOM   1836  HG2 MET A 119       8.260 -10.875 -10.697  1.00 42.62           H  
ATOM   1837  HG3 MET A 119       8.307 -12.309 -11.720  1.00 42.62           H  
ATOM   1838  SD  MET A 119       8.269 -10.298 -13.030  1.00 42.62           S  
ATOM   1839  CE  MET A 119       9.199 -11.139 -14.345  1.00 42.62           C  
ATOM   1840  HE1 MET A 119       8.901 -10.739 -15.314  1.00 42.62           H  
ATOM   1841  HE2 MET A 119      10.268 -10.979 -14.209  1.00 42.62           H  
ATOM   1842  HE3 MET A 119       8.988 -12.208 -14.317  1.00 42.62           H  
ATOM   1843  N   GLU A 120      12.222 -14.130 -10.037  1.00 41.00           N  
ATOM   1844  H   GLU A 120      11.453 -14.729  -9.772  1.00 41.00           H  
ATOM   1845  CA  GLU A 120      13.463 -14.763 -10.471  1.00 41.00           C  
ATOM   1846  HA  GLU A 120      14.297 -14.272  -9.969  1.00 41.00           H  
ATOM   1847  C   GLU A 120      13.597 -14.590 -11.994  1.00 41.00           C  
ATOM   1848  CB  GLU A 120      13.501 -16.254 -10.110  1.00 41.00           C  
ATOM   1849  HB2 GLU A 120      12.603 -16.749 -10.480  1.00 41.00           H  
ATOM   1850  HB3 GLU A 120      14.368 -16.685 -10.611  1.00 41.00           H  
ATOM   1851  O   GLU A 120      12.625 -14.813 -12.725  1.00 41.00           O  
ATOM   1852  CG  GLU A 120      13.646 -16.494  -8.599  1.00 41.00           C  
ATOM   1853  HG2 GLU A 120      12.702 -16.254  -8.110  1.00 41.00           H  
ATOM   1854  HG3 GLU A 120      14.406 -15.814  -8.215  1.00 41.00           H  
ATOM   1855  CD  GLU A 120      14.056 -17.939  -8.263  1.00 41.00           C  
ATOM   1856  OE1 GLU A 120      14.542 -18.135  -7.127  1.00 41.00           O  
ATOM   1857  OE2 GLU A 120      13.904 -18.822  -9.137  1.00 41.00           O  
ATOM   1858  N   PRO A 121      14.764 -14.169 -12.512  1.00 45.28           N  
ATOM   1859  CA  PRO A 121      15.004 -14.201 -13.941  1.00 45.28           C  
ATOM   1860  HA  PRO A 121      14.168 -13.759 -14.483  1.00 45.28           H  
ATOM   1861  C   PRO A 121      15.166 -15.663 -14.365  1.00 45.28           C  
ATOM   1862  CB  PRO A 121      16.256 -13.349 -14.164  1.00 45.28           C  
ATOM   1863  HB2 PRO A 121      15.962 -12.309 -14.299  1.00 45.28           H  
ATOM   1864  HB3 PRO A 121      16.840 -13.691 -15.019  1.00 45.28           H  
ATOM   1865  O   PRO A 121      16.186 -16.295 -14.102  1.00 45.28           O  
ATOM   1866  CG  PRO A 121      17.029 -13.489 -12.852  1.00 45.28           C  
ATOM   1867  HG2 PRO A 121      17.621 -12.599 -12.636  1.00 45.28           H  
ATOM   1868  HG3 PRO A 121      17.674 -14.366 -12.901  1.00 45.28           H  
ATOM   1869  CD  PRO A 121      15.946 -13.716 -11.795  1.00 45.28           C  
ATOM   1870  HD2 PRO A 121      15.722 -12.778 -11.287  1.00 45.28           H  
ATOM   1871  HD3 PRO A 121      16.279 -14.466 -11.077  1.00 45.28           H  
ATOM   1872  N   THR A 122      14.163 -16.210 -15.045  1.00 46.85           N  
ATOM   1873  H   THR A 122      13.292 -15.707 -15.138  1.00 46.85           H  
ATOM   1874  CA  THR A 122      14.370 -17.390 -15.884  1.00 46.85           C  
ATOM   1875  HA  THR A 122      14.886 -18.160 -15.311  1.00 46.85           H  
ATOM   1876  C   THR A 122      15.250 -16.975 -17.067  1.00 46.85           C  
ATOM   1877  CB  THR A 122      13.035 -17.971 -16.379  1.00 46.85           C  
ATOM   1878  HB  THR A 122      13.243 -18.762 -17.099  1.00 46.85           H  
ATOM   1879  O   THR A 122      14.767 -16.227 -17.914  1.00 46.85           O  
ATOM   1880  CG2 THR A 122      12.204 -18.558 -15.239  1.00 46.85           C  
ATOM   1881 HG21 THR A 122      11.951 -17.782 -14.517  1.00 46.85           H  
ATOM   1882 HG22 THR A 122      12.770 -19.342 -14.735  1.00 46.85           H  
ATOM   1883 HG23 THR A 122      11.285 -18.985 -15.641  1.00 46.85           H  
ATOM   1884  OG1 THR A 122      12.268 -16.967 -17.010  1.00 46.85           O  
ATOM   1885  HG1 THR A 122      12.879 -16.538 -17.615  1.00 46.85           H  
ATOM   1886  N   SER A 123      16.510 -17.436 -17.058  1.00 41.16           N  
ATOM   1887  H   SER A 123      16.813 -17.833 -16.180  1.00 41.16           H  
ATOM   1888  CA  SER A 123      17.462 -17.580 -18.183  1.00 41.16           C  
ATOM   1889  HA  SER A 123      18.470 -17.450 -17.788  1.00 41.16           H  
ATOM   1890  C   SER A 123      17.379 -16.547 -19.314  1.00 41.16           C  
ATOM   1891  CB  SER A 123      17.370 -19.018 -18.703  1.00 41.16           C  
ATOM   1892  HB2 SER A 123      16.319 -19.282 -18.820  1.00 41.16           H  
ATOM   1893  HB3 SER A 123      17.836 -19.705 -17.996  1.00 41.16           H  
ATOM   1894  O   SER A 123      16.562 -16.761 -20.237  1.00 41.16           O  
ATOM   1895  OG  SER A 123      17.988 -19.117 -19.962  1.00 41.16           O  
ATOM   1896  HG  SER A 123      17.637 -18.365 -20.444  1.00 41.16           H  
ATOM   1897  OXT SER A 123      18.273 -15.678 -19.326  1.00 41.16           O  
TER    1898      SER A 123                                                       
END   
